# Supplementary material for: Computational design of novel Cas9 PAM-interacting domains using evolution-based modelling and structural quality assessment
Source: PLoS Comput Biol. 2023 Nov 17;19(11):e1011621. doi: 10.1371/journal.pcbi.1011621 (PMC10729993; doi:10.1371/journal.pcbi.1011621)
Supplement: S1 File — This file contains the experimentally tested sequences in a zip format. It includes Fasta files, AlphaFold Prediction with PDB file, pLDDT, and more. (ZIP) [file pcbi.1011621.s001.zip]

Archive with 285 entries (282 files):
- fasta/
- fasta/dgfx_28.fasta
- fasta/dgfx_71.fasta
- fasta/dgfx_29.fasta
- fasta/dgfx_50.fasta
- fasta/dgfx_62.fasta
- fasta/dgfx_7.fasta
- fasta/dgfx_21.fasta
- fasta/dg_20.fasta
- fasta/dg_16.fasta
- fasta/dgfx_65.fasta
- fasta/dgfx_36.fasta
- fasta/dg_18.fasta
- fasta/dgfx_49.fasta
- fasta/dg_2.fasta
- fasta/dgfx_22.fasta
- fasta/dgfx_43.fasta
- fasta/dgfx_38.fasta
- fasta/dgfx_4.fasta
- fasta/dg_9.fasta
- fasta/dgfx_73.fasta
- fasta/dg_17.fasta
- fasta/dgfx_17.fasta
- fasta/dgfx_56.fasta
- fasta/dg_15.fasta
- fasta/dgfx_61.fasta
- fasta/dgfx_37.fasta
- fasta/dgfx_59.fasta
- fasta/dg_11.fasta
- fasta/dgfx_1.fasta
- fasta/dgfx_35.fasta
- fasta/dgfx_19.fasta
- fasta/dgfx_11.fasta
- fasta/dg_14.fasta
- fasta/dgfx_41.fasta
- fasta/dg_5.fasta
- fasta/dgfx_69.fasta
- fasta/dgfx_44.fasta
- fasta/dgfx_53.fasta
- fasta/wt.fasta
- fasta/dgfx_47.fasta
- fasta/dgfx_40.fasta
- fasta/dgfx_51.fasta
- fasta/dgfx_27.fasta
- fasta/dgfx_14.fasta
- fasta/dg_22.fasta
- fasta/dgfx_25.fasta
- fasta/dgfx_42.fasta
- fasta/dgfx_45.fasta
- fasta/dgfx_9.fasta
- fasta/dgfx_68.fasta
- fasta/dgfx_74.fasta
- fasta/dg_3.fasta
- fasta/dgfx_8.fasta
- fasta/dgfx_60.fasta
- fasta/dgfx_67.fasta
- fasta/dgfx_13.fasta
- fasta/dgfx_16.fasta
- fasta/dgfx_75.fasta
- fasta/dg_1.fasta
- fasta/dgfx_72.fasta
- fasta/dg_6.fasta
- fasta/dgfx_15.fasta
- fasta/dg_19.fasta
- fasta/dgfx_39.fasta
- fasta/dgfx_54.fasta
- fasta/dgfx_46.fasta
- fasta/dgfx_23.fasta
- fasta/dgfx_30.fasta
- fasta/dgfx_55.fasta
- fasta/dgfx_10.fasta
- fasta/dgfx_18.fasta
- fasta/dg_10.fasta
- fasta/dgfx_52.fasta
- fasta/dgfx_5.fasta
- fasta/dg_4.fasta
- fasta/dg_8.fasta
- fasta/dgfx_12.fasta
- fasta/dgfx_58.fasta
- fasta/dgfx_3.fasta
- fasta/dgfx_63.fasta
- fasta/dg_13.fasta
- fasta/dgfx_24.fasta
- fasta/dgfx_2.fasta
- fasta/dg_12.fasta
- fasta/dgfx_32.fasta
- fasta/dgfx_6.fasta
- fasta/dgfx_33.fasta
- fasta/dgfx_66.fasta
- fasta/dg_7.fasta
- fasta/dgfx_26.fasta
- fasta/dg_21.fasta
- fasta/dgfx_48.fasta
- fasta/dgfx_34.fasta
- fasta/dgfx_20.fasta
- pdb/
- pdb/dgfx_69_relaxed_rank_1_model_3.pdb
- pdb/dgfx_21_relaxed_rank_1_model_3.pdb
- pdb/dgfx_32_relaxed_rank_1_model_3.pdb
- pdb/dgfx_28_relaxed_rank_1_model_3.pdb
- pdb/dgfx_74_relaxed_rank_1_model_3.pdb
- pdb/dgfx_72_relaxed_rank_1_model_3.pdb
- pdb/dgfx_62_relaxed_rank_1_model_3.pdb
- pdb/dgfx_45_relaxed_rank_1_model_3.pdb
- pdb/dgfx_50_relaxed_rank_1_model_3.pdb
- pdb/dg_20_relaxed_rank_1_model_3.pdb
- pdb/dgfx_13_relaxed_rank_1_model_3.pdb
- pdb/dg_1_relaxed_rank_1_model_3.pdb
- pdb/dg_10_relaxed_rank_1_model_3.pdb
- pdb/dg_2_relaxed_rank_1_model_3.pdb
- pdb/dgfx_42_relaxed_rank_1_model_3.pdb
- pdb/dg_5_relaxed_rank_1_model_3.pdb
- pdb/dgfx_55_relaxed_rank_1_model_3.pdb
- pdb/dgfx_33_relaxed_rank_1_model_3.pdb
- pdb/dgfx_2_relaxed_rank_1_model_3.pdb
- pdb/dgfx_1_relaxed_rank_1_model_3.pdb
- pdb/dgfx_16_relaxed_rank_1_model_3.pdb
- pdb/dgfx_56_relaxed_rank_1_model_3.pdb
- pdb/dgfx_38_relaxed_rank_1_model_3.pdb
- pdb/dgfx_49_relaxed_rank_1_model_3.pdb
- pdb/dgfx_71_relaxed_rank_1_model_3.pdb
- pdb/dgfx_48_relaxed_rank_1_model_3.pdb
- pdb/dgfx_47_relaxed_rank_1_model_3.pdb
- pdb/wt_relaxed_rank_1_model_3.pdb
- pdb/dgfx_34_relaxed_rank_1_model_3.pdb
- pdb/dg_22_relaxed_rank_1_model_3.pdb
- pdb/dgfx_66_relaxed_rank_1_model_3.pdb
- pdb/dg_6_relaxed_rank_1_model_3.pdb
- pdb/dgfx_52_relaxed_rank_1_model_3.pdb
- pdb/dg_13_relaxed_rank_1_model_3.pdb
- pdb/dgfx_9_relaxed_rank_1_model_3.pdb
- pdb/dg_11_relaxed_rank_1_model_3.pdb
- pdb/dgfx_73_relaxed_rank_1_model_3.pdb
- pdb/dgfx_35_relaxed_rank_1_model_3.pdb
- pdb/dgfx_18_relaxed_rank_1_model_3.pdb
- pdb/dg_21_relaxed_rank_1_model_3.pdb
- pdb/dgfx_40_relaxed_rank_1_model_3.pdb
- pdb/dg_17_relaxed_rank_1_model_3.pdb
- pdb/dgfx_24_relaxed_rank_1_model_3.pdb
- pdb/dgfx_61_relaxed_rank_1_model_3.pdb
- pdb/dgfx_7_relaxed_rank_1_model_3.pdb
- pdb/dg_18_relaxed_rank_1_model_3.pdb
- pdb/dg_9_relaxed_rank_1_model_3.pdb
- pdb/dgfx_67_relaxed_rank_1_model_3.pdb
- pdb/dgfx_10_relaxed_rank_1_model_3.pdb
- pdb/dgfx_19_relaxed_rank_1_model_3.pdb
- pdb/dgfx_51_relaxed_rank_1_model_3.pdb
- pdb/dgfx_3_relaxed_rank_1_model_3.pdb
- pdb/dgfx_36_relaxed_rank_1_model_3.pdb
- pdb/dgfx_54_relaxed_rank_1_model_3.pdb
- pdb/dgfx_11_relaxed_rank_1_model_3.pdb
- pdb/dgfx_68_relaxed_rank_1_model_3.pdb
- pdb/dgfx_12_relaxed_rank_1_model_3.pdb
- pdb/dgfx_27_relaxed_rank_1_model_3.pdb
- pdb/dgfx_65_relaxed_rank_1_model_3.pdb
- pdb/dg_7_relaxed_rank_1_model_3.pdb
- pdb/dgfx_41_relaxed_rank_1_model_3.pdb
- pdb/dgfx_39_relaxed_rank_1_model_3.pdb
- pdb/dgfx_6_relaxed_rank_1_model_3.pdb
- pdb/dgfx_23_relaxed_rank_1_model_3.pdb
- pdb/dgfx_17_relaxed_rank_1_model_3.pdb
- pdb/dgfx_44_relaxed_rank_1_model_3.pdb
- pdb/dg_4_relaxed_rank_1_model_3.pdb
- pdb/dgfx_46_relaxed_rank_1_model_3.pdb
- pdb/dgfx_30_relaxed_rank_1_model_3.pdb
- pdb/dgfx_37_relaxed_rank_1_model_3.pdb
- pdb/dgfx_58_relaxed_rank_1_model_3.pdb
- pdb/dgfx_26_relaxed_rank_1_model_3.pdb
- pdb/dg_16_relaxed_rank_1_model_3.pdb
- pdb/dg_15_relaxed_rank_1_model_3.pdb
- pdb/dgfx_59_relaxed_rank_1_model_3.pdb
- pdb/dgfx_75_relaxed_rank_1_model_3.pdb
- pdb/dg_19_relaxed_rank_1_model_3.pdb
- pdb/dgfx_20_relaxed_rank_1_model_3.pdb
- pdb/dgfx_63_relaxed_rank_1_model_3.pdb
- pdb/dgfx_15_relaxed_rank_1_model_3.pdb
- pdb/dg_14_relaxed_rank_1_model_3.pdb
- pdb/dgfx_5_relaxed_rank_1_model_3.pdb
- pdb/dgfx_53_relaxed_rank_1_model_3.pdb
- pdb/dgfx_29_relaxed_rank_1_model_3.pdb
- pdb/dgfx_4_relaxed_rank_1_model_3.pdb
- pdb/dg_8_relaxed_rank_1_model_3.pdb
- pdb/dgfx_25_relaxed_rank_1_model_3.pdb
- pdb/dgfx_60_relaxed_rank_1_model_3.pdb
- pdb/dgfx_14_relaxed_rank_1_model_3.pdb
- pdb/dg_12_relaxed_rank_1_model_3.pdb
- pdb/dgfx_8_relaxed_rank_1_model_3.pdb
- pdb/dgfx_22_relaxed_rank_1_model_3.pdb
- pdb/dg_3_relaxed_rank_1_model_3.pdb
- pdb/dgfx_43_relaxed_rank_1_model_3.pdb
- plddt/
- plddt/dg_10_plddt.png
- plddt/dgfx_15_plddt.png
- plddt/dg_3_plddt.png
- plddt/dgfx_69_plddt.png
- plddt/dg_1_plddt.png
- plddt/dgfx_34_plddt.png
- plddt/dg_22_plddt.png
- plddt/dgfx_22_plddt.png
- plddt/dgfx_7_plddt.png
- plddt/dg_15_plddt.png
- plddt/dg_9_plddt.png
- plddt/dg_18_plddt.png
- plddt/dgfx_71_plddt.png
- plddt/dgfx_46_plddt.png
- plddt/dgfx_73_plddt.png
- plddt/dgfx_17_plddt.png
- plddt/dgfx_66_plddt.png
- plddt/dgfx_1_plddt.png
- plddt/dgfx_59_plddt.png
- plddt/dg_16_plddt.png
- plddt/dgfx_68_plddt.png
- plddt/dgfx_39_plddt.png
- plddt/wt_plddt.png
- plddt/dgfx_37_plddt.png
- plddt/dgfx_6_plddt.png
- plddt/dg_13_plddt.png
- plddt/dgfx_75_plddt.png
- plddt/dgfx_10_plddt.png
- plddt/dgfx_33_plddt.png
- plddt/dg_5_plddt.png
- plddt/dg_12_plddt.png
- plddt/dgfx_13_plddt.png
- plddt/dgfx_12_plddt.png
- plddt/dg_14_plddt.png
- plddt/dgfx_27_plddt.png
- plddt/dgfx_41_plddt.png
- plddt/dgfx_28_plddt.png
- plddt/dgfx_4_plddt.png
- plddt/dgfx_21_plddt.png
- plddt/dgfx_52_plddt.png
- plddt/dgfx_35_plddt.png
- plddt/dgfx_51_plddt.png
- plddt/dgfx_60_plddt.png
- plddt/dgfx_61_plddt.png
- plddt/dgfx_2_plddt.png
- plddt/dgfx_32_plddt.png
- plddt/dg_7_plddt.png
- plddt/dgfx_55_plddt.png
- plddt/dgfx_18_plddt.png
- plddt/dgfx_38_plddt.png
- plddt/dgfx_62_plddt.png
- plddt/dg_4_plddt.png
- plddt/dgfx_74_plddt.png
- plddt/dg_20_plddt.png
- plddt/dgfx_54_plddt.png
- plddt/dg_2_plddt.png
- plddt/dgfx_8_plddt.png
- plddt/dgfx_45_plddt.png
- plddt/dgfx_44_plddt.png
- plddt/dgfx_49_plddt.png
- plddt/dgfx_9_plddt.png
- plddt/dg_11_plddt.png
- plddt/dgfx_63_plddt.png
- plddt/dgfx_29_plddt.png
- plddt/dgfx_48_plddt.png
- plddt/dgfx_40_plddt.png
- plddt/dg_6_plddt.png
- plddt/dgfx_47_plddt.png
- plddt/dgfx_16_plddt.png
- plddt/dgfx_11_plddt.png
- plddt/dgfx_56_plddt.png
- plddt/dgfx_50_plddt.png
- plddt/dgfx_20_plddt.png
- plddt/dgfx_19_plddt.png
- plddt/dgfx_24_plddt.png
- plddt/dg_19_plddt.png
- plddt/dgfx_58_plddt.png
- plddt/dg_21_plddt.png
- plddt/dg_17_plddt.png
- plddt/dgfx_25_plddt.png
- plddt/dgfx_30_plddt.png
- plddt/dg_8_plddt.png
- plddt/dgfx_14_plddt.png
- plddt/dgfx_67_plddt.png
- plddt/dgfx_72_plddt.png
- plddt/dgfx_36_plddt.png
- plddt/dgfx_53_plddt.png
- plddt/dgfx_42_plddt.png
- plddt/dgfx_5_plddt.png
- plddt/dgfx_43_plddt.png
- plddt/dgfx_65_plddt.png
- plddt/dgfx_26_plddt.png
- plddt/dgfx_23_plddt.png
- plddt/dgfx_3_plddt.png
