# Supplementary material for: Computational design of novel Cas9 PAM-interacting domains using evolution-based modelling and structural quality assessment
Source: PLoS Comput Biol. 2023 Nov 17;19(11):e1011621. doi: 10.1371/journal.pcbi.1011621 (PMC10729993; doi:10.1371/journal.pcbi.1011621)
Supplement: S1 File — This file contains the experimentally tested sequences in a zip format. It includes Fasta files, AlphaFold Prediction with PDB file, pLDDT, and more. (ZIP) [file pcbi.1011621.s001.zip › fasta/dgfx_41.fasta]

>dgfx_41
TGGFSKESILPKGNSDKLIPRKTYWDPKKYGGFDSPIVAYSVLVIAKVGKGKAQKLKTVTELLGITIMERSSFEKNPIAFLEAKGYIRVELDLIIILPKYSLFELENGRKRLLASARELQKGNELALPSQFVNFLYLASRIKSLKKPPEPNKQKQLFVNQHKSEFKEIIEIISEFSKRVILADANLEKVLKLYANHENGPVDEQANSIIHLFTFTALGAPAAFKFFDATIDRKRYTSTTEVLNSTLIHQSITGLYET
