# Supplementary material for: Computational design of novel Cas9 PAM-interacting domains using evolution-based modelling and structural quality assessment
Source: PLoS Comput Biol. 2023 Nov 17;19(11):e1011621. doi: 10.1371/journal.pcbi.1011621 (PMC10729993; doi:10.1371/journal.pcbi.1011621)
Supplement: S1 File — This file contains the experimentally tested sequences in a zip format. It includes Fasta files, AlphaFold Prediction with PDB file, pLDDT, and more. (ZIP) [file pcbi.1011621.s001.zip › pdb/dgfx_69_relaxed_rank_1_model_3.pdb]

ATOM      1  N   THR A   1       4.492  14.399 -19.698  1.00 44.73           N  
ATOM      2  H   THR A   1       3.998  14.267 -20.569  1.00 44.73           H  
ATOM      3  H2  THR A   1       4.358  13.606 -19.086  1.00 44.73           H  
ATOM      4  H3  THR A   1       4.117  15.228 -19.259  1.00 44.73           H  
ATOM      5  CA  THR A   1       5.925  14.653 -19.951  1.00 44.73           C  
ATOM      6  HA  THR A   1       6.377  13.826 -20.500  1.00 44.73           H  
ATOM      7  C   THR A   1       6.625  14.780 -18.608  1.00 44.73           C  
ATOM      8  CB  THR A   1       6.075  15.936 -20.779  1.00 44.73           C  
ATOM      9  HB  THR A   1       7.085  16.335 -20.686  1.00 44.73           H  
ATOM     10  O   THR A   1       6.491  15.796 -17.949  1.00 44.73           O  
ATOM     11  CG2 THR A   1       5.750  15.673 -22.248  1.00 44.73           C  
ATOM     12 HG21 THR A   1       5.897  16.591 -22.817  1.00 44.73           H  
ATOM     13 HG22 THR A   1       6.422  14.915 -22.649  1.00 44.73           H  
ATOM     14 HG23 THR A   1       4.716  15.351 -22.372  1.00 44.73           H  
ATOM     15  OG1 THR A   1       5.123  16.868 -20.333  1.00 44.73           O  
ATOM     16  HG1 THR A   1       5.433  17.750 -20.551  1.00 44.73           H  
ATOM     17  N   GLY A   2       7.248  13.705 -18.116  1.00 60.33           N  
ATOM     18  H   GLY A   2       7.408  12.904 -18.711  1.00 60.33           H  
ATOM     19  CA  GLY A   2       8.046  13.745 -16.881  1.00 60.33           C  
ATOM     20  HA2 GLY A   2       7.957  12.800 -16.346  1.00 60.33           H  
ATOM     21  HA3 GLY A   2       7.702  14.543 -16.223  1.00 60.33           H  
ATOM     22  C   GLY A   2       9.519  13.971 -17.215  1.00 60.33           C  
ATOM     23  O   GLY A   2       9.959  13.540 -18.280  1.00 60.33           O  
ATOM     24  N   GLY A   3      10.268  14.640 -16.335  1.00 76.89           N  
ATOM     25  H   GLY A   3       9.842  15.019 -15.501  1.00 76.89           H  
ATOM     26  CA  GLY A   3      11.710  14.833 -16.511  1.00 76.89           C  
ATOM     27  HA2 GLY A   3      12.118  15.369 -15.655  1.00 76.89           H  
ATOM     28  HA3 GLY A   3      11.877  15.438 -17.402  1.00 76.89           H  
ATOM     29  C   GLY A   3      12.459  13.503 -16.658  1.00 76.89           C  
ATOM     30  O   GLY A   3      12.073  12.493 -16.066  1.00 76.89           O  
ATOM     31  N   PHE A   4      13.537  13.491 -17.447  1.00 82.67           N  
ATOM     32  H   PHE A   4      13.778  14.341 -17.936  1.00 82.67           H  
ATOM     33  CA  PHE A   4      14.350  12.294 -17.720  1.00 82.67           C  
ATOM     34  HA  PHE A   4      13.701  11.504 -18.099  1.00 82.67           H  
ATOM     35  C   PHE A   4      15.069  11.738 -16.483  1.00 82.67           C  
ATOM     36  CB  PHE A   4      15.385  12.642 -18.794  1.00 82.67           C  
ATOM     37  HB2 PHE A   4      16.035  11.780 -18.944  1.00 82.67           H  
ATOM     38  HB3 PHE A   4      16.012  13.459 -18.437  1.00 82.67           H  
ATOM     39  O   PHE A   4      15.404  10.554 -16.435  1.00 82.67           O  
ATOM     40  CG  PHE A   4      14.779  13.013 -20.131  1.00 82.67           C  
ATOM     41  CD1 PHE A   4      14.147  12.024 -20.905  1.00 82.67           C  
ATOM     42  HD1 PHE A   4      14.134  11.002 -20.555  1.00 82.67           H  
ATOM     43  CD2 PHE A   4      14.853  14.333 -20.611  1.00 82.67           C  
ATOM     44  HD2 PHE A   4      15.353  15.097 -20.034  1.00 82.67           H  
ATOM     45  CE1 PHE A   4      13.584  12.349 -22.151  1.00 82.67           C  
ATOM     46  HE1 PHE A   4      13.121  11.584 -22.756  1.00 82.67           H  
ATOM     47  CE2 PHE A   4      14.292  14.659 -21.859  1.00 82.67           C  
ATOM     48  HE2 PHE A   4      14.358  15.671 -22.232  1.00 82.67           H  
ATOM     49  CZ  PHE A   4      13.656  13.669 -22.627  1.00 82.67           C  
ATOM     50  HZ  PHE A   4      13.240  13.919 -23.592  1.00 82.67           H  
ATOM     51  N   SER A   5      15.281  12.583 -15.479  1.00 83.48           N  
ATOM     52  H   SER A   5      14.981  13.541 -15.591  1.00 83.48           H  
ATOM     53  CA  SER A   5      15.914  12.271 -14.202  1.00 83.48           C  
ATOM     54  HA  SER A   5      15.812  11.207 -13.988  1.00 83.48           H  
ATOM     55  C   SER A   5      15.227  13.030 -13.075  1.00 83.48           C  
ATOM     56  CB  SER A   5      17.408  12.619 -14.260  1.00 83.48           C  
ATOM     57  HB2 SER A   5      17.866  12.467 -13.282  1.00 83.48           H  
ATOM     58  HB3 SER A   5      17.890  11.951 -14.973  1.00 83.48           H  
ATOM     59  O   SER A   5      14.542  14.027 -13.313  1.00 83.48           O  
ATOM     60  OG  SER A   5      17.615  13.953 -14.685  1.00 83.48           O  
ATOM     61  HG  SER A   5      17.491  14.557 -13.949  1.00 83.48           H  
ATOM     62  N   LYS A   6      15.439  12.591 -11.833  1.00 80.69           N  
ATOM     63  H   LYS A   6      16.020  11.774 -11.708  1.00 80.69           H  
ATOM     64  CA  LYS A   6      15.084  13.402 -10.667  1.00 80.69           C  
ATOM     65  HA  LYS A   6      14.033  13.684 -10.740  1.00 80.69           H  
ATOM     66  C   LYS A   6      15.921  14.678 -10.675  1.00 80.69           C  
ATOM     67  CB  LYS A   6      15.316  12.631  -9.369  1.00 80.69           C  
ATOM     68  HB2 LYS A   6      15.096  13.298  -8.535  1.00 80.69           H  
ATOM     69  HB3 LYS A   6      16.366  12.346  -9.309  1.00 80.69           H  
ATOM     70  O   LYS A   6      17.143  14.612 -10.769  1.00 80.69           O  
ATOM     71  CG  LYS A   6      14.441  11.378  -9.250  1.00 80.69           C  
ATOM     72  HG2 LYS A   6      14.753  10.644  -9.994  1.00 80.69           H  
ATOM     73  HG3 LYS A   6      13.390  11.628  -9.395  1.00 80.69           H  
ATOM     74  CD  LYS A   6      14.653  10.817  -7.846  1.00 80.69           C  
ATOM     75  HD2 LYS A   6      15.722  10.841  -7.637  1.00 80.69           H  
ATOM     76  HD3 LYS A   6      14.152  11.452  -7.115  1.00 80.69           H  
ATOM     77  CE  LYS A   6      14.162   9.380  -7.714  1.00 80.69           C  
ATOM     78  HE2 LYS A   6      14.433   8.848  -8.626  1.00 80.69           H  
ATOM     79  HE3 LYS A   6      13.079   9.365  -7.596  1.00 80.69           H  
ATOM     80  NZ  LYS A   6      14.859   8.761  -6.566  1.00 80.69           N  
ATOM     81  HZ1 LYS A   6      14.646   9.242  -5.703  1.00 80.69           H  
ATOM     82  HZ2 LYS A   6      15.852   8.875  -6.709  1.00 80.69           H  
ATOM     83  HZ3 LYS A   6      14.665   7.772  -6.494  1.00 80.69           H  
ATOM     84  N   GLU A   7      15.266  15.826 -10.557  1.00 79.53           N  
ATOM     85  H   GLU A   7      14.256  15.809 -10.572  1.00 79.53           H  
ATOM     86  CA  GLU A   7      15.910  17.138 -10.719  1.00 79.53           C  
ATOM     87  HA  GLU A   7      16.540  17.112 -11.608  1.00 79.53           H  
ATOM     88  C   GLU A   7      16.832  17.527  -9.555  1.00 79.53           C  
ATOM     89  CB  GLU A   7      14.841  18.213 -10.940  1.00 79.53           C  
ATOM     90  HB2 GLU A   7      14.152  18.213 -10.095  1.00 79.53           H  
ATOM     91  HB3 GLU A   7      15.331  19.185 -10.997  1.00 79.53           H  
ATOM     92  O   GLU A   7      17.587  18.492  -9.661  1.00 79.53           O  
ATOM     93  CG  GLU A   7      14.069  17.976 -12.247  1.00 79.53           C  
ATOM     94  HG2 GLU A   7      14.788  17.893 -13.062  1.00 79.53           H  
ATOM     95  HG3 GLU A   7      13.528  17.033 -12.177  1.00 79.53           H  
ATOM     96  CD  GLU A   7      13.070  19.095 -12.567  1.00 79.53           C  
ATOM     97  OE1 GLU A   7      12.549  19.064 -13.704  1.00 79.53           O  
ATOM     98  OE2 GLU A   7      12.818  19.937 -11.677  1.00 79.53           O  
ATOM     99  N   SER A   8      16.824  16.765  -8.458  1.00 83.36           N  
ATOM    100  H   SER A   8      16.182  15.987  -8.412  1.00 83.36           H  
ATOM    101  CA  SER A   8      17.775  16.939  -7.362  1.00 83.36           C  
ATOM    102  HA  SER A   8      17.665  17.949  -6.968  1.00 83.36           H  
ATOM    103  C   SER A   8      19.211  16.766  -7.866  1.00 83.36           C  
ATOM    104  CB  SER A   8      17.488  15.949  -6.231  1.00 83.36           C  
ATOM    105  HB2 SER A   8      18.160  16.146  -5.397  1.00 83.36           H  
ATOM    106  HB3 SER A   8      17.657  14.932  -6.586  1.00 83.36           H  
ATOM    107  O   SER A   8      19.618  15.676  -8.279  1.00 83.36           O  
ATOM    108  OG  SER A   8      16.143  16.070  -5.799  1.00 83.36           O  
ATOM    109  HG  SER A   8      15.987  16.976  -5.522  1.00 83.36           H  
ATOM    110  N   ILE A   9      19.978  17.856  -7.816  1.00 82.62           N  
ATOM    111  H   ILE A   9      19.553  18.724  -7.524  1.00 82.62           H  
ATOM    112  CA  ILE A   9      21.400  17.866  -8.155  1.00 82.62           C  
ATOM    113  HA  ILE A   9      21.570  17.163  -8.971  1.00 82.62           H  
ATOM    114  C   ILE A   9      22.176  17.388  -6.935  1.00 82.62           C  
ATOM    115  CB  ILE A   9      21.866  19.261  -8.627  1.00 82.62           C  
ATOM    116  HB  ILE A   9      21.675  19.979  -7.829  1.00 82.62           H  
ATOM    117  O   ILE A   9      22.126  18.005  -5.871  1.00 82.62           O  
ATOM    118  CG1 ILE A   9      21.083  19.700  -9.887  1.00 82.62           C  
ATOM    119 HG12 ILE A   9      20.014  19.573  -9.718  1.00 82.62           H  
ATOM    120 HG13 ILE A   9      21.363  19.067 -10.729  1.00 82.62           H  
ATOM    121  CG2 ILE A   9      23.382  19.240  -8.919  1.00 82.62           C  
ATOM    122 HG21 ILE A   9      23.939  19.000  -8.013  1.00 82.62           H  
ATOM    123 HG22 ILE A   9      23.726  20.218  -9.255  1.00 82.62           H  
ATOM    124 HG23 ILE A   9      23.608  18.487  -9.674  1.00 82.62           H  
ATOM    125  CD1 ILE A   9      21.292  21.171 -10.265  1.00 82.62           C  
ATOM    126 HD11 ILE A   9      22.328  21.354 -10.549  1.00 82.62           H  
ATOM    127 HD12 ILE A   9      21.026  21.810  -9.423  1.00 82.62           H  
ATOM    128 HD13 ILE A   9      20.650  21.417 -11.111  1.00 82.62           H  
ATOM    129  N   LEU A  10      22.914  16.299  -7.107  1.00 86.23           N  
ATOM    130  H   LEU A  10      22.935  15.869  -8.020  1.00 86.23           H  
ATOM    131  CA  LEU A  10      23.847  15.811  -6.108  1.00 86.23           C  
ATOM    132  HA  LEU A  10      23.517  16.160  -5.130  1.00 86.23           H  
ATOM    133  C   LEU A  10      25.244  16.390  -6.358  1.00 86.23           C  
ATOM    134  CB  LEU A  10      23.842  14.279  -6.101  1.00 86.23           C  
ATOM    135  HB2 LEU A  10      24.630  13.927  -5.435  1.00 86.23           H  
ATOM    136  HB3 LEU A  10      24.078  13.946  -7.112  1.00 86.23           H  
ATOM    137  O   LEU A  10      25.626  16.626  -7.512  1.00 86.23           O  
ATOM    138  CG  LEU A  10      22.510  13.636  -5.682  1.00 86.23           C  
ATOM    139  HG  LEU A  10      21.759  13.833  -6.448  1.00 86.23           H  
ATOM    140  CD1 LEU A  10      22.720  12.129  -5.566  1.00 86.23           C  
ATOM    141 HD11 LEU A  10      21.777  11.646  -5.309  1.00 86.23           H  
ATOM    142 HD12 LEU A  10      23.452  11.906  -4.790  1.00 86.23           H  
ATOM    143 HD13 LEU A  10      23.067  11.725  -6.516  1.00 86.23           H  
ATOM    144  CD2 LEU A  10      21.987  14.139  -4.333  1.00 86.23           C  
ATOM    145 HD21 LEU A  10      21.693  15.185  -4.413  1.00 86.23           H  
ATOM    146 HD22 LEU A  10      21.106  13.564  -4.049  1.00 86.23           H  
ATOM    147 HD23 LEU A  10      22.754  14.027  -3.567  1.00 86.23           H  
ATOM    148  N   PRO A  11      26.021  16.628  -5.286  1.00 86.81           N  
ATOM    149  CA  PRO A  11      27.377  17.141  -5.408  1.00 86.81           C  
ATOM    150  HA  PRO A  11      27.360  18.093  -5.938  1.00 86.81           H  
ATOM    151  C   PRO A  11      28.277  16.166  -6.174  1.00 86.81           C  
ATOM    152  CB  PRO A  11      27.856  17.368  -3.970  1.00 86.81           C  
ATOM    153  HB2 PRO A  11      28.930  17.217  -3.859  1.00 86.81           H  
ATOM    154  HB3 PRO A  11      27.580  18.373  -3.650  1.00 86.81           H  
ATOM    155  O   PRO A  11      27.996  14.971  -6.287  1.00 86.81           O  
ATOM    156  CG  PRO A  11      27.057  16.344  -3.167  1.00 86.81           C  
ATOM    157  HG2 PRO A  11      26.948  16.639  -2.123  1.00 86.81           H  
ATOM    158  HG3 PRO A  11      27.530  15.365  -3.244  1.00 86.81           H  
ATOM    159  CD  PRO A  11      25.715  16.325  -3.892  1.00 86.81           C  
ATOM    160  HD2 PRO A  11      25.065  17.101  -3.489  1.00 86.81           H  
ATOM    161  HD3 PRO A  11      25.249  15.346  -3.777  1.00 86.81           H  
ATOM    162  N   LYS A  12      29.395  16.690  -6.687  1.00 87.71           N  
ATOM    163  H   LYS A  12      29.559  17.677  -6.554  1.00 87.71           H  
ATOM    164  CA  LYS A  12      30.431  15.888  -7.344  1.00 87.71           C  
ATOM    165  HA  LYS A  12      29.991  15.410  -8.220  1.00 87.71           H  
ATOM    166  C   LYS A  12      30.916  14.758  -6.434  1.00 87.71           C  
ATOM    167  CB  LYS A  12      31.576  16.792  -7.826  1.00 87.71           C  
ATOM    168  HB2 LYS A  12      31.162  17.625  -8.393  1.00 87.71           H  
ATOM    169  HB3 LYS A  12      32.203  16.210  -8.502  1.00 87.71           H  
ATOM    170  O   LYS A  12      31.092  14.949  -5.231  1.00 87.71           O  
ATOM    171  CG  LYS A  12      32.452  17.344  -6.690  1.00 87.71           C  
ATOM    172  HG2 LYS A  12      32.923  16.520  -6.155  1.00 87.71           H  
ATOM    173  HG3 LYS A  12      31.834  17.914  -5.996  1.00 87.71           H  
ATOM    174  CD  LYS A  12      33.561  18.245  -7.236  1.00 87.71           C  
ATOM    175  HD2 LYS A  12      34.168  17.677  -7.941  1.00 87.71           H  
ATOM    176  HD3 LYS A  12      33.113  19.094  -7.750  1.00 87.71           H  
ATOM    177  CE  LYS A  12      34.429  18.738  -6.073  1.00 87.71           C  
ATOM    178  HE2 LYS A  12      34.836  17.871  -5.553  1.00 87.71           H  
ATOM    179  HE3 LYS A  12      33.796  19.281  -5.372  1.00 87.71           H  
ATOM    180  NZ  LYS A  12      35.528  19.610  -6.553  1.00 87.71           N  
ATOM    181  HZ1 LYS A  12      36.089  19.936  -5.779  1.00 87.71           H  
ATOM    182  HZ2 LYS A  12      36.124  19.101  -7.191  1.00 87.71           H  
ATOM    183  HZ3 LYS A  12      35.154  20.411  -7.041  1.00 87.71           H  
ATOM    184  N   GLY A  13      31.175  13.596  -7.017  1.00 80.91           N  
ATOM    185  H   GLY A  13      30.987  13.487  -8.003  1.00 80.91           H  
ATOM    186  CA  GLY A  13      31.714  12.453  -6.293  1.00 80.91           C  
ATOM    187  HA2 GLY A  13      31.001  12.135  -5.533  1.00 80.91           H  
ATOM    188  HA3 GLY A  13      32.640  12.745  -5.798  1.00 80.91           H  
ATOM    189  C   GLY A  13      32.001  11.284  -7.220  1.00 80.91           C  
ATOM    190  O   GLY A  13      31.571  11.271  -8.369  1.00 80.91           O  
ATOM    191  N   ASN A  14      32.688  10.268  -6.700  1.00 79.52           N  
ATOM    192  H   ASN A  14      33.020  10.354  -5.750  1.00 79.52           H  
ATOM    193  CA  ASN A  14      33.063   9.060  -7.447  1.00 79.52           C  
ATOM    194  HA  ASN A  14      33.391   9.366  -8.440  1.00 79.52           H  
ATOM    195  C   ASN A  14      31.884   8.096  -7.688  1.00 79.52           C  
ATOM    196  CB  ASN A  14      34.253   8.384  -6.737  1.00 79.52           C  
ATOM    197  HB2 ASN A  14      34.015   8.224  -5.686  1.00 79.52           H  
ATOM    198  HB3 ASN A  14      34.445   7.411  -7.190  1.00 79.52           H  
ATOM    199  O   ASN A  14      32.082   6.896  -7.842  1.00 79.52           O  
ATOM    200  CG  ASN A  14      35.542   9.174  -6.857  1.00 79.52           C  
ATOM    201  ND2 ASN A  14      36.518   8.882  -6.031  1.00 79.52           N  
ATOM    202 HD21 ASN A  14      36.428   8.133  -5.360  1.00 79.52           H  
ATOM    203 HD22 ASN A  14      37.373   9.406  -6.150  1.00 79.52           H  
ATOM    204  OD1 ASN A  14      35.696  10.047  -7.692  1.00 79.52           O  
ATOM    205  N   SER A  15      30.651   8.603  -7.689  1.00 79.27           N  
ATOM    206  H   SER A  15      30.565   9.609  -7.738  1.00 79.27           H  
ATOM    207  CA  SER A  15      29.465   7.804  -7.960  1.00 79.27           C  
ATOM    208  HA  SER A  15      29.601   6.798  -7.563  1.00 79.27           H  
ATOM    209  C   SER A  15      29.247   7.713  -9.464  1.00 79.27           C  
ATOM    210  CB  SER A  15      28.250   8.417  -7.266  1.00 79.27           C  
ATOM    211  HB2 SER A  15      28.411   8.420  -6.188  1.00 79.27           H  
ATOM    212  HB3 SER A  15      28.128   9.446  -7.602  1.00 79.27           H  
ATOM    213  O   SER A  15      28.852   8.690 -10.098  1.00 79.27           O  
ATOM    214  OG  SER A  15      27.083   7.673  -7.564  1.00 79.27           O  
ATOM    215  HG  SER A  15      26.331   8.249  -7.412  1.00 79.27           H  
ATOM    216  N   ASP A  16      29.416   6.516 -10.019  1.00 74.76           N  
ATOM    217  H   ASP A  16      29.877   5.792  -9.487  1.00 74.76           H  
ATOM    218  CA  ASP A  16      29.076   6.226 -11.419  1.00 74.76           C  
ATOM    219  HA  ASP A  16      29.505   7.006 -12.048  1.00 74.76           H  
ATOM    220  C   ASP A  16      27.550   6.234 -11.673  1.00 74.76           C  
ATOM    221  CB  ASP A  16      29.710   4.890 -11.838  1.00 74.76           C  
ATOM    222  HB2 ASP A  16      29.467   4.697 -12.883  1.00 74.76           H  
ATOM    223  HB3 ASP A  16      29.265   4.094 -11.240  1.00 74.76           H  
ATOM    224  O   ASP A  16      27.100   5.998 -12.789  1.00 74.76           O  
ATOM    225  CG  ASP A  16      31.240   4.843 -11.692  1.00 74.76           C  
ATOM    226  OD1 ASP A  16      31.934   5.859 -11.967  1.00 74.76           O  
ATOM    227  OD2 ASP A  16      31.727   3.772 -11.276  1.00 74.76           O  
ATOM    228  N   LYS A  17      26.732   6.499 -10.640  1.00 77.36           N  
ATOM    229  H   LYS A  17      27.165   6.711  -9.753  1.00 77.36           H  
ATOM    230  CA  LYS A  17      25.268   6.611 -10.754  1.00 77.36           C  
ATOM    231  HA  LYS A  17      24.928   5.960 -11.559  1.00 77.36           H  
ATOM    232  C   LYS A  17      24.793   8.013 -11.136  1.00 77.36           C  
ATOM    233  CB  LYS A  17      24.586   6.180  -9.448  1.00 77.36           C  
ATOM    234  HB2 LYS A  17      24.863   6.869  -8.650  1.00 77.36           H  
ATOM    235  HB3 LYS A  17      23.507   6.254  -9.586  1.00 77.36           H  
ATOM    236  O   LYS A  17      23.634   8.160 -11.511  1.00 77.36           O  
ATOM    237  CG  LYS A  17      24.928   4.745  -9.034  1.00 77.36           C  
ATOM    238  HG2 LYS A  17      24.644   4.062  -9.835  1.00 77.36           H  
ATOM    239  HG3 LYS A  17      25.998   4.655  -8.850  1.00 77.36           H  
ATOM    240  CD  LYS A  17      24.169   4.381  -7.755  1.00 77.36           C  
ATOM    241  HD2 LYS A  17      24.469   5.063  -6.960  1.00 77.36           H  
ATOM    242  HD3 LYS A  17      23.098   4.487  -7.932  1.00 77.36           H  
ATOM    243  CE  LYS A  17      24.491   2.940  -7.358  1.00 77.36           C  
ATOM    244  HE2 LYS A  17      24.187   2.280  -8.170  1.00 77.36           H  
ATOM    245  HE3 LYS A  17      25.570   2.848  -7.240  1.00 77.36           H  
ATOM    246  NZ  LYS A  17      23.801   2.569  -6.099  1.00 77.36           N  
ATOM    247  HZ1 LYS A  17      24.021   1.617  -5.843  1.00 77.36           H  
ATOM    248  HZ2 LYS A  17      24.095   3.182  -5.353  1.00 77.36           H  
ATOM    249  HZ3 LYS A  17      22.801   2.659  -6.210  1.00 77.36           H  
ATOM    250  N   LEU A  18      25.651   9.027 -10.997  1.00 84.73           N  
ATOM    251  H   LEU A  18      26.617   8.818 -10.789  1.00 84.73           H  
ATOM    252  CA  LEU A  18      25.285  10.408 -11.298  1.00 84.73           C  
ATOM    253  HA  LEU A  18      24.334  10.634 -10.814  1.00 84.73           H  
ATOM    254  C   LEU A  18      25.086  10.594 -12.799  1.00 84.73           C  
ATOM    255  CB  LEU A  18      26.363  11.376 -10.794  1.00 84.73           C  
ATOM    256  HB2 LEU A  18      26.132  12.367 -11.184  1.00 84.73           H  
ATOM    257  HB3 LEU A  18      27.322  11.059 -11.203  1.00 84.73           H  
ATOM    258  O   LEU A  18      25.936  10.212 -13.601  1.00 84.73           O  
ATOM    259  CG  LEU A  18      26.493  11.493  -9.273  1.00 84.73           C  
ATOM    260  HG  LEU A  18      26.710  10.511  -8.852  1.00 84.73           H  
ATOM    261  CD1 LEU A  18      27.643  12.445  -8.932  1.00 84.73           C  
ATOM    262 HD11 LEU A  18      27.744  12.537  -7.850  1.00 84.73           H  
ATOM    263 HD12 LEU A  18      28.575  12.055  -9.341  1.00 84.73           H  
ATOM    264 HD13 LEU A  18      27.451  13.432  -9.353  1.00 84.73           H  
ATOM    265  CD2 LEU A  18      25.219  12.028  -8.626  1.00 84.73           C  
ATOM    266 HD21 LEU A  18      24.953  12.991  -9.063  1.00 84.73           H  
ATOM    267 HD22 LEU A  18      24.393  11.331  -8.769  1.00 84.73           H  
ATOM    268 HD23 LEU A  18      25.387  12.143  -7.555  1.00 84.73           H  
ATOM    269  N   ILE A  19      23.989  11.245 -13.172  1.00 85.56           N  
ATOM    270  H   ILE A  19      23.325  11.519 -12.462  1.00 85.56           H  
ATOM    271  CA  ILE A  19      23.709  11.561 -14.573  1.00 85.56           C  
ATOM    272  HA  ILE A  19      24.186  10.800 -15.191  1.00 85.56           H  
ATOM    273  C   ILE A  19      24.292  12.941 -14.900  1.00 85.56           C  
ATOM    274  CB  ILE A  19      22.206  11.474 -14.873  1.00 85.56           C  
ATOM    275  HB  ILE A  19      21.691  12.168 -14.209  1.00 85.56           H  
ATOM    276  O   ILE A  19      23.996  13.904 -14.181  1.00 85.56           O  
ATOM    277  CG1 ILE A  19      21.696  10.049 -14.587  1.00 85.56           C  
ATOM    278 HG12 ILE A  19      22.102   9.362 -15.329  1.00 85.56           H  
ATOM    279 HG13 ILE A  19      22.023   9.713 -13.603  1.00 85.56           H  
ATOM    280  CG2 ILE A  19      21.900  11.870 -16.331  1.00 85.56           C  
ATOM    281 HG21 ILE A  19      22.380  11.177 -17.022  1.00 85.56           H  
ATOM    282 HG22 ILE A  19      20.826  11.878 -16.517  1.00 85.56           H  
ATOM    283 HG23 ILE A  19      22.251  12.881 -16.539  1.00 85.56           H  
ATOM    284  CD1 ILE A  19      20.175   9.957 -14.597  1.00 85.56           C  
ATOM    285 HD11 ILE A  19      19.755  10.272 -15.553  1.00 85.56           H  
ATOM    286 HD12 ILE A  19      19.927   8.905 -14.460  1.00 85.56           H  
ATOM    287 HD13 ILE A  19      19.756  10.554 -13.787  1.00 85.56           H  
ATOM    288  N   PRO A  20      25.081  13.073 -15.982  1.00 87.07           N  
ATOM    289  CA  PRO A  20      25.553  14.360 -16.480  1.00 87.07           C  
ATOM    290  HA  PRO A  20      26.312  14.751 -15.802  1.00 87.07           H  
ATOM    291  C   PRO A  20      24.428  15.380 -16.637  1.00 87.07           C  
ATOM    292  CB  PRO A  20      26.193  14.060 -17.836  1.00 87.07           C  
ATOM    293  HB2 PRO A  20      25.440  14.085 -18.624  1.00 87.07           H  
ATOM    294  HB3 PRO A  20      26.997  14.756 -18.077  1.00 87.07           H  
ATOM    295  O   PRO A  20      23.382  15.097 -17.217  1.00 87.07           O  
ATOM    296  CG  PRO A  20      26.691  12.627 -17.683  1.00 87.07           C  
ATOM    297  HG2 PRO A  20      26.774  12.124 -18.647  1.00 87.07           H  
ATOM    298  HG3 PRO A  20      27.650  12.620 -17.165  1.00 87.07           H  
ATOM    299  CD  PRO A  20      25.613  11.995 -16.807  1.00 87.07           C  
ATOM    300  HD2 PRO A  20      24.819  11.592 -17.436  1.00 87.07           H  
ATOM    301  HD3 PRO A  20      26.054  11.205 -16.199  1.00 87.07           H  
ATOM    302  N   ARG A  21      24.662  16.604 -16.157  1.00 84.91           N  
ATOM    303  H   ARG A  21      25.529  16.756 -15.663  1.00 84.91           H  
ATOM    304  CA  ARG A  21      23.709  17.714 -16.328  1.00 84.91           C  
ATOM    305  HA  ARG A  21      22.708  17.353 -16.093  1.00 84.91           H  
ATOM    306  C   ARG A  21      23.638  18.217 -17.770  1.00 84.91           C  
ATOM    307  CB  ARG A  21      24.066  18.864 -15.382  1.00 84.91           C  
ATOM    308  HB2 ARG A  21      25.111  19.138 -15.530  1.00 84.91           H  
ATOM    309  HB3 ARG A  21      23.446  19.725 -15.630  1.00 84.91           H  
ATOM    310  O   ARG A  21      22.639  18.810 -18.162  1.00 84.91           O  
ATOM    311  CG  ARG A  21      23.829  18.491 -13.911  1.00 84.91           C  
ATOM    312  HG2 ARG A  21      24.350  17.561 -13.684  1.00 84.91           H  
ATOM    313  HG3 ARG A  21      22.764  18.342 -13.735  1.00 84.91           H  
ATOM    314  CD  ARG A  21      24.364  19.573 -12.969  1.00 84.91           C  
ATOM    315  HD2 ARG A  21      24.210  19.240 -11.942  1.00 84.91           H  
ATOM    316  HD3 ARG A  21      25.436  19.677 -13.137  1.00 84.91           H  
ATOM    317  NE  ARG A  21      23.683  20.868 -13.171  1.00 84.91           N  
ATOM    318  HE  ARG A  21      22.796  20.837 -13.654  1.00 84.91           H  
ATOM    319  NH1 ARG A  21      25.188  22.169 -12.029  1.00 84.91           N  
ATOM    320 HH11 ARG A  21      25.718  21.340 -11.803  1.00 84.91           H  
ATOM    321 HH12 ARG A  21      25.465  23.063 -11.648  1.00 84.91           H  
ATOM    322  NH2 ARG A  21      23.382  23.113 -12.948  1.00 84.91           N  
ATOM    323 HH21 ARG A  21      22.487  23.039 -13.410  1.00 84.91           H  
ATOM    324 HH22 ARG A  21      23.664  23.999 -12.551  1.00 84.91           H  
ATOM    325  CZ  ARG A  21      24.089  22.041 -12.720  1.00 84.91           C  
ATOM    326  N   LYS A  22      24.721  18.030 -18.525  1.00 82.25           N  
ATOM    327  H   LYS A  22      25.463  17.469 -18.131  1.00 82.25           H  
ATOM    328  CA  LYS A  22      24.883  18.404 -19.932  1.00 82.25           C  
ATOM    329  HA  LYS A  22      23.908  18.448 -20.417  1.00 82.25           H  
ATOM    330  C   LYS A  22      25.707  17.330 -20.634  1.00 82.25           C  
ATOM    331  CB  LYS A  22      25.587  19.767 -20.055  1.00 82.25           C  
ATOM    332  HB2 LYS A  22      26.541  19.728 -19.529  1.00 82.25           H  
ATOM    333  HB3 LYS A  22      25.793  19.955 -21.108  1.00 82.25           H  
ATOM    334  O   LYS A  22      26.471  16.620 -19.979  1.00 82.25           O  
ATOM    335  CG  LYS A  22      24.750  20.931 -19.504  1.00 82.25           C  
ATOM    336  HG2 LYS A  22      24.629  20.821 -18.427  1.00 82.25           H  
ATOM    337  HG3 LYS A  22      23.769  20.919 -19.978  1.00 82.25           H  
ATOM    338  CD  LYS A  22      25.433  22.272 -19.793  1.00 82.25           C  
ATOM    339  HD2 LYS A  22      26.399  22.297 -19.289  1.00 82.25           H  
ATOM    340  HD3 LYS A  22      25.590  22.363 -20.868  1.00 82.25           H  
ATOM    341  CE  LYS A  22      24.556  23.428 -19.300  1.00 82.25           C  
ATOM    342  HE2 LYS A  22      23.568  23.324 -19.748  1.00 82.25           H  
ATOM    343  HE3 LYS A  22      24.447  23.346 -18.219  1.00 82.25           H  
ATOM    344  NZ  LYS A  22      25.142  24.742 -19.666  1.00 82.25           N  
ATOM    345  HZ1 LYS A  22      26.059  24.849 -19.255  1.00 82.25           H  
ATOM    346  HZ2 LYS A  22      24.552  25.501 -19.357  1.00 82.25           H  
ATOM    347  HZ3 LYS A  22      25.239  24.813 -20.669  1.00 82.25           H  
ATOM    348  N   THR A  23      25.574  17.246 -21.954  1.00 82.20           N  
ATOM    349  H   THR A  23      24.890  17.813 -22.435  1.00 82.20           H  
ATOM    350  CA  THR A  23      26.478  16.454 -22.793  1.00 82.20           C  
ATOM    351  HA  THR A  23      26.344  15.400 -22.550  1.00 82.20           H  
ATOM    352  C   THR A  23      27.927  16.848 -22.490  1.00 82.20           C  
ATOM    353  CB  THR A  23      26.155  16.654 -24.282  1.00 82.20           C  
ATOM    354  HB  THR A  23      26.555  17.609 -24.622  1.00 82.20           H  
ATOM    355  O   THR A  23      28.215  18.026 -22.271  1.00 82.20           O  
ATOM    356  CG2 THR A  23      26.700  15.528 -25.154  1.00 82.20           C  
ATOM    357 HG21 THR A  23      27.785  15.480 -25.067  1.00 82.20           H  
ATOM    358 HG22 THR A  23      26.462  15.720 -26.201  1.00 82.20           H  
ATOM    359 HG23 THR A  23      26.275  14.571 -24.852  1.00 82.20           H  
ATOM    360  OG1 THR A  23      24.753  16.650 -24.472  1.00 82.20           O  
ATOM    361  HG1 THR A  23      24.613  16.625 -25.421  1.00 82.20           H  
ATOM    362  N   ASP A  24      28.807  15.854 -22.389  1.00 83.49           N  
ATOM    363  H   ASP A  24      28.522  14.939 -22.709  1.00 83.49           H  
ATOM    364  CA  ASP A  24      30.247  16.005 -22.122  1.00 83.49           C  
ATOM    365  HA  ASP A  24      30.655  14.994 -22.115  1.00 83.49           H  
ATOM    366  C   ASP A  24      30.631  16.594 -20.749  1.00 83.49           C  
ATOM    367  CB  ASP A  24      30.930  16.713 -23.304  1.00 83.49           C  
ATOM    368  HB2 ASP A  24      30.688  17.775 -23.282  1.00 83.49           H  
ATOM    369  HB3 ASP A  24      32.011  16.610 -23.210  1.00 83.49           H  
ATOM    370  O   ASP A  24      31.802  16.876 -20.489  1.00 83.49           O  
ATOM    371  CG  ASP A  24      30.488  16.106 -24.637  1.00 83.49           C  
ATOM    372  OD1 ASP A  24      30.515  14.857 -24.728  1.00 83.49           O  
ATOM    373  OD2 ASP A  24      30.034  16.880 -25.506  1.00 83.49           O  
ATOM    374  N   TRP A  25      29.677  16.751 -19.824  1.00 87.32           N  
ATOM    375  H   TRP A  25      28.723  16.534 -20.074  1.00 87.32           H  
ATOM    376  CA  TRP A  25      29.977  17.149 -18.446  1.00 87.32           C  
ATOM    377  HA  TRP A  25      30.901  17.726 -18.434  1.00 87.32           H  
ATOM    378  C   TRP A  25      30.195  15.932 -17.558  1.00 87.32           C  
ATOM    379  CB  TRP A  25      28.888  18.060 -17.878  1.00 87.32           C  
ATOM    380  HB2 TRP A  25      28.957  18.029 -16.791  1.00 87.32           H  
ATOM    381  HB3 TRP A  25      27.904  17.679 -18.149  1.00 87.32           H  
ATOM    382  O   TRP A  25      29.255  15.216 -17.225  1.00 87.32           O  
ATOM    383  CG  TRP A  25      28.996  19.495 -18.281  1.00 87.32           C  
ATOM    384  CD1 TRP A  25      29.419  19.959 -19.480  1.00 87.32           C  
ATOM    385  HD1 TRP A  25      29.719  19.343 -20.315  1.00 87.32           H  
ATOM    386  CD2 TRP A  25      28.701  20.674 -17.478  1.00 87.32           C  
ATOM    387  CE2 TRP A  25      28.995  21.834 -18.256  1.00 87.32           C  
ATOM    388  CE3 TRP A  25      28.220  20.878 -16.166  1.00 87.32           C  
ATOM    389  HE3 TRP A  25      28.017  20.017 -15.547  1.00 87.32           H  
ATOM    390  NE1 TRP A  25      29.436  21.338 -19.465  1.00 87.32           N  
ATOM    391  HE1 TRP A  25      29.792  21.879 -20.239  1.00 87.32           H  
ATOM    392  CH2 TRP A  25      28.346  23.302 -16.445  1.00 87.32           C  
ATOM    393  HH2 TRP A  25      28.247  24.294 -16.030  1.00 87.32           H  
ATOM    394  CZ2 TRP A  25      28.824  23.133 -17.756  1.00 87.32           C  
ATOM    395  HZ2 TRP A  25      29.102  23.985 -18.359  1.00 87.32           H  
ATOM    396  CZ3 TRP A  25      28.042  22.177 -15.655  1.00 87.32           C  
ATOM    397  HZ3 TRP A  25      27.706  22.312 -14.637  1.00 87.32           H  
ATOM    398  N   ASP A  26      31.432  15.747 -17.107  1.00 86.53           N  
ATOM    399  H   ASP A  26      32.171  16.315 -17.495  1.00 86.53           H  
ATOM    400  CA  ASP A  26      31.784  14.689 -16.162  1.00 86.53           C  
ATOM    401  HA  ASP A  26      31.444  13.738 -16.572  1.00 86.53           H  
ATOM    402  C   ASP A  26      31.135  14.934 -14.779  1.00 86.53           C  
ATOM    403  CB  ASP A  26      33.311  14.593 -16.071  1.00 86.53           C  
ATOM    404  HB2 ASP A  26      33.711  14.403 -17.067  1.00 86.53           H  
ATOM    405  HB3 ASP A  26      33.708  15.547 -15.725  1.00 86.53           H  
ATOM    406  O   ASP A  26      31.496  15.902 -14.088  1.00 86.53           O  
ATOM    407  CG  ASP A  26      33.800  13.485 -15.131  1.00 86.53           C  
ATOM    408  OD1 ASP A  26      32.958  12.750 -14.564  1.00 86.53           O  
ATOM    409  OD2 ASP A  26      35.032  13.442 -14.926  1.00 86.53           O  
ATOM    410  N   PRO A  27      30.218  14.062 -14.315  1.00 87.51           N  
ATOM    411  CA  PRO A  27      29.591  14.199 -13.004  1.00 87.51           C  
ATOM    412  HA  PRO A  27      29.078  15.160 -12.975  1.00 87.51           H  
ATOM    413  C   PRO A  27      30.586  14.127 -11.842  1.00 87.51           C  
ATOM    414  CB  PRO A  27      28.569  13.066 -12.908  1.00 87.51           C  
ATOM    415  HB2 PRO A  27      27.650  13.416 -12.437  1.00 87.51           H  
ATOM    416  HB3 PRO A  27      28.992  12.223 -12.361  1.00 87.51           H  
ATOM    417  O   PRO A  27      30.331  14.688 -10.774  1.00 87.51           O  
ATOM    418  CG  PRO A  27      28.325  12.650 -14.352  1.00 87.51           C  
ATOM    419  HG2 PRO A  27      28.027  11.605 -14.435  1.00 87.51           H  
ATOM    420  HG3 PRO A  27      27.576  13.310 -14.789  1.00 87.51           H  
ATOM    421  CD  PRO A  27      29.673  12.905 -15.008  1.00 87.51           C  
ATOM    422  HD2 PRO A  27      29.536  13.078 -16.076  1.00 87.51           H  
ATOM    423  HD3 PRO A  27      30.329  12.049 -14.852  1.00 87.51           H  
ATOM    424  N   LYS A  28      31.755  13.502 -12.041  1.00 89.09           N  
ATOM    425  H   LYS A  28      31.943  13.096 -12.946  1.00 89.09           H  
ATOM    426  CA  LYS A  28      32.830  13.463 -11.036  1.00 89.09           C  
ATOM    427  HA  LYS A  28      32.405  13.154 -10.081  1.00 89.09           H  
ATOM    428  C   LYS A  28      33.454  14.840 -10.810  1.00 89.09           C  
ATOM    429  CB  LYS A  28      33.904  12.433 -11.435  1.00 89.09           C  
ATOM    430  HB2 LYS A  28      34.685  12.430 -10.675  1.00 89.09           H  
ATOM    431  HB3 LYS A  28      34.358  12.712 -12.386  1.00 89.09           H  
ATOM    432  O   LYS A  28      33.989  15.097  -9.732  1.00 89.09           O  
ATOM    433  CG  LYS A  28      33.310  11.022 -11.533  1.00 89.09           C  
ATOM    434  HG2 LYS A  28      32.840  10.780 -10.580  1.00 89.09           H  
ATOM    435  HG3 LYS A  28      32.540  11.009 -12.304  1.00 89.09           H  
ATOM    436  CD  LYS A  28      34.333   9.925 -11.863  1.00 89.09           C  
ATOM    437  HD2 LYS A  28      35.115   9.899 -11.103  1.00 89.09           H  
ATOM    438  HD3 LYS A  28      34.763  10.110 -12.847  1.00 89.09           H  
ATOM    439  CE  LYS A  28      33.526   8.618 -11.856  1.00 89.09           C  
ATOM    440  HE2 LYS A  28      33.075   8.490 -10.872  1.00 89.09           H  
ATOM    441  HE3 LYS A  28      32.701   8.726 -12.560  1.00 89.09           H  
ATOM    442  NZ  LYS A  28      34.279   7.392 -12.202  1.00 89.09           N  
ATOM    443  HZ1 LYS A  28      33.612   6.634 -12.168  1.00 89.09           H  
ATOM    444  HZ2 LYS A  28      35.010   7.191 -11.535  1.00 89.09           H  
ATOM    445  HZ3 LYS A  28      34.638   7.433 -13.146  1.00 89.09           H  
ATOM    446  N   LYS A  29      33.351  15.750 -11.785  1.00 88.95           N  
ATOM    447  H   LYS A  29      32.898  15.458 -12.639  1.00 88.95           H  
ATOM    448  CA  LYS A  29      33.826  17.139 -11.678  1.00 88.95           C  
ATOM    449  HA  LYS A  29      34.594  17.198 -10.907  1.00 88.95           H  
ATOM    450  C   LYS A  29      32.727  18.106 -11.248  1.00 88.95           C  
ATOM    451  CB  LYS A  29      34.456  17.578 -13.008  1.00 88.95           C  
ATOM    452  HB2 LYS A  29      33.740  17.431 -13.817  1.00 88.95           H  
ATOM    453  HB3 LYS A  29      34.695  18.640 -12.952  1.00 88.95           H  
ATOM    454  O   LYS A  29      32.991  18.983 -10.427  1.00 88.95           O  
ATOM    455  CG  LYS A  29      35.741  16.796 -13.314  1.00 88.95           C  
ATOM    456  HG2 LYS A  29      35.507  15.737 -13.415  1.00 88.95           H  
ATOM    457  HG3 LYS A  29      36.447  16.924 -12.493  1.00 88.95           H  
ATOM    458  CD  LYS A  29      36.383  17.291 -14.614  1.00 88.95           C  
ATOM    459  HD2 LYS A  29      35.660  17.195 -15.424  1.00 88.95           H  
ATOM    460  HD3 LYS A  29      36.664  18.338 -14.506  1.00 88.95           H  
ATOM    461  CE  LYS A  29      37.617  16.441 -14.927  1.00 88.95           C  
ATOM    462  HE2 LYS A  29      38.327  16.530 -14.104  1.00 88.95           H  
ATOM    463  HE3 LYS A  29      37.302  15.399 -14.984  1.00 88.95           H  
ATOM    464  NZ  LYS A  29      38.251  16.848 -16.206  1.00 88.95           N  
ATOM    465  HZ1 LYS A  29      37.596  16.727 -16.965  1.00 88.95           H  
ATOM    466  HZ2 LYS A  29      39.054  16.268 -16.401  1.00 88.95           H  
ATOM    467  HZ3 LYS A  29      38.542  17.815 -16.179  1.00 88.95           H  
ATOM    468  N   TYR A  30      31.510  17.937 -11.766  1.00 90.12           N  
ATOM    469  H   TYR A  30      31.401  17.212 -12.460  1.00 90.12           H  
ATOM    470  CA  TYR A  30      30.444  18.945 -11.656  1.00 90.12           C  
ATOM    471  HA  TYR A  30      30.840  19.829 -11.154  1.00 90.12           H  
ATOM    472  C   TYR A  30      29.226  18.518 -10.832  1.00 90.12           C  
ATOM    473  CB  TYR A  30      30.033  19.376 -13.068  1.00 90.12           C  
ATOM    474  HB2 TYR A  30      29.262  20.145 -13.000  1.00 90.12           H  
ATOM    475  HB3 TYR A  30      29.601  18.522 -13.589  1.00 90.12           H  
ATOM    476  O   TYR A  30      28.292  19.307 -10.669  1.00 90.12           O  
ATOM    477  CG  TYR A  30      31.185  19.936 -13.876  1.00 90.12           C  
ATOM    478  CD1 TYR A  30      31.737  21.187 -13.534  1.00 90.12           C  
ATOM    479  HD1 TYR A  30      31.322  21.754 -12.714  1.00 90.12           H  
ATOM    480  CD2 TYR A  30      31.727  19.194 -14.942  1.00 90.12           C  
ATOM    481  HD2 TYR A  30      31.306  18.235 -15.206  1.00 90.12           H  
ATOM    482  CE1 TYR A  30      32.830  21.699 -14.259  1.00 90.12           C  
ATOM    483  HE1 TYR A  30      33.250  22.660 -13.999  1.00 90.12           H  
ATOM    484  CE2 TYR A  30      32.821  19.701 -15.666  1.00 90.12           C  
ATOM    485  HE2 TYR A  30      33.235  19.147 -16.496  1.00 90.12           H  
ATOM    486  OH  TYR A  30      34.437  21.427 -16.024  1.00 90.12           O  
ATOM    487  HH  TYR A  30      34.675  22.321 -15.766  1.00 90.12           H  
ATOM    488  CZ  TYR A  30      33.373  20.953 -15.327  1.00 90.12           C  
ATOM    489  N   GLY A  31      29.215  17.290 -10.315  1.00 87.93           N  
ATOM    490  H   GLY A  31      29.976  16.661 -10.531  1.00 87.93           H  
ATOM    491  CA  GLY A  31      27.992  16.684  -9.806  1.00 87.93           C  
ATOM    492  HA2 GLY A  31      27.486  17.374  -9.129  1.00 87.93           H  
ATOM    493  HA3 GLY A  31      28.220  15.770  -9.257  1.00 87.93           H  
ATOM    494  C   GLY A  31      27.039  16.320 -10.937  1.00 87.93           C  
ATOM    495  O   GLY A  31      27.306  16.545 -12.121  1.00 87.93           O  
ATOM    496  N   GLY A  32      25.906  15.743 -10.571  1.00 89.76           N  
ATOM    497  H   GLY A  32      25.683  15.669  -9.588  1.00 89.76           H  
ATOM    498  CA  GLY A  32      24.943  15.235 -11.537  1.00 89.76           C  
ATOM    499  HA2 GLY A  32      25.268  14.259 -11.900  1.00 89.76           H  
ATOM    500  HA3 GLY A  32      24.880  15.903 -12.395  1.00 89.76           H  
ATOM    501  C   GLY A  32      23.558  15.089 -10.941  1.00 89.76           C  
ATOM    502  O   GLY A  32      23.354  15.320  -9.749  1.00 89.76           O  
ATOM    503  N   PHE A  33      22.601  14.711 -11.777  1.00 88.51           N  
ATOM    504  H   PHE A  33      22.848  14.492 -12.731  1.00 88.51           H  
ATOM    505  CA  PHE A  33      21.284  14.325 -11.286  1.00 88.51           C  
ATOM    506  HA  PHE A  33      20.944  15.074 -10.571  1.00 88.51           H  
ATOM    507  C   PHE A  33      21.368  12.986 -10.545  1.00 88.51           C  
ATOM    508  CB  PHE A  33      20.277  14.288 -12.436  1.00 88.51           C  
ATOM    509  HB2 PHE A  33      19.305  14.006 -12.031  1.00 88.51           H  
ATOM    510  HB3 PHE A  33      20.557  13.512 -13.148  1.00 88.51           H  
ATOM    511  O   PHE A  33      22.165  12.121 -10.914  1.00 88.51           O  
ATOM    512  CG  PHE A  33      20.119  15.605 -13.166  1.00 88.51           C  
ATOM    513  CD1 PHE A  33      19.519  16.689 -12.501  1.00 88.51           C  
ATOM    514  HD1 PHE A  33      19.194  16.584 -11.477  1.00 88.51           H  
ATOM    515  CD2 PHE A  33      20.526  15.741 -14.508  1.00 88.51           C  
ATOM    516  HD2 PHE A  33      20.973  14.908 -15.031  1.00 88.51           H  
ATOM    517  CE1 PHE A  33      19.316  17.905 -13.175  1.00 88.51           C  
ATOM    518  HE1 PHE A  33      18.831  18.724 -12.665  1.00 88.51           H  
ATOM    519  CE2 PHE A  33      20.299  16.951 -15.189  1.00 88.51           C  
ATOM    520  HE2 PHE A  33      20.551  17.033 -16.236  1.00 88.51           H  
ATOM    521  CZ  PHE A  33      19.700  18.034 -14.521  1.00 88.51           C  
ATOM    522  HZ  PHE A  33      19.502  18.952 -15.054  1.00 88.51           H  
ATOM    523  N   ASP A  34      20.542  12.835  -9.506  1.00 83.72           N  
ATOM    524  H   ASP A  34      19.976  13.628  -9.241  1.00 83.72           H  
ATOM    525  CA  ASP A  34      20.541  11.674  -8.603  1.00 83.72           C  
ATOM    526  HA  ASP A  34      21.510  11.601  -8.108  1.00 83.72           H  
ATOM    527  C   ASP A  34      20.315  10.344  -9.332  1.00 83.72           C  
ATOM    528  CB  ASP A  34      19.455  11.890  -7.527  1.00 83.72           C  
ATOM    529  HB2 ASP A  34      19.765  12.690  -6.854  1.00 83.72           H  
ATOM    530  HB3 ASP A  34      18.536  12.213  -8.016  1.00 83.72           H  
ATOM    531  O   ASP A  34      21.102   9.405  -9.219  1.00 83.72           O  
ATOM    532  CG  ASP A  34      19.151  10.629  -6.704  1.00 83.72           C  
ATOM    533  OD1 ASP A  34      20.098   9.990  -6.208  1.00 83.72           O  
ATOM    534  OD2 ASP A  34      17.952  10.251  -6.631  1.00 83.72           O  
ATOM    535  N   SER A  35      19.207  10.247 -10.064  1.00 83.09           N  
ATOM    536  H   SER A  35      18.616  11.060 -10.163  1.00 83.09           H  
ATOM    537  CA  SER A  35      18.782   8.994 -10.677  1.00 83.09           C  
ATOM    538  HA  SER A  35      19.678   8.480 -11.025  1.00 83.09           H  
ATOM    539  C   SER A  35      17.877   9.233 -11.886  1.00 83.09           C  
ATOM    540  CB  SER A  35      18.100   8.092  -9.632  1.00 83.09           C  
ATOM    541  HB2 SER A  35      17.626   7.250 -10.138  1.00 83.09           H  
ATOM    542  HB3 SER A  35      18.868   7.696  -8.968  1.00 83.09           H  
ATOM    543  O   SER A  35      17.151  10.235 -11.928  1.00 83.09           O  
ATOM    544  OG  SER A  35      17.129   8.761  -8.838  1.00 83.09           O  
ATOM    545  HG  SER A  35      17.607   9.308  -8.210  1.00 83.09           H  
ATOM    546  N   PRO A  36      17.900   8.331 -12.883  1.00 87.61           N  
ATOM    547  CA  PRO A  36      17.033   8.448 -14.045  1.00 87.61           C  
ATOM    548  HA  PRO A  36      17.098   9.450 -14.468  1.00 87.61           H  
ATOM    549  C   PRO A  36      15.585   8.158 -13.648  1.00 87.61           C  
ATOM    550  CB  PRO A  36      17.563   7.443 -15.066  1.00 87.61           C  
ATOM    551  HB2 PRO A  36      18.320   7.912 -15.695  1.00 87.61           H  
ATOM    552  HB3 PRO A  36      16.762   7.048 -15.691  1.00 87.61           H  
ATOM    553  O   PRO A  36      15.308   7.318 -12.787  1.00 87.61           O  
ATOM    554  CG  PRO A  36      18.206   6.361 -14.195  1.00 87.61           C  
ATOM    555  HG2 PRO A  36      19.029   5.866 -14.710  1.00 87.61           H  
ATOM    556  HG3 PRO A  36      17.448   5.636 -13.901  1.00 87.61           H  
ATOM    557  CD  PRO A  36      18.688   7.103 -12.949  1.00 87.61           C  
ATOM    558  HD2 PRO A  36      19.750   7.332 -13.035  1.00 87.61           H  
ATOM    559  HD3 PRO A  36      18.521   6.482 -12.069  1.00 87.61           H  
ATOM    560  N   THR A  37      14.647   8.823 -14.311  1.00 88.42           N  
ATOM    561  H   THR A  37      14.923   9.489 -15.019  1.00 88.42           H  
ATOM    562  CA  THR A  37      13.223   8.552 -14.139  1.00 88.42           C  
ATOM    563  HA  THR A  37      13.021   8.445 -13.074  1.00 88.42           H  
ATOM    564  C   THR A  37      12.876   7.249 -14.843  1.00 88.42           C  
ATOM    565  CB  THR A  37      12.358   9.705 -14.651  1.00 88.42           C  
ATOM    566  HB  THR A  37      12.520   9.832 -15.722  1.00 88.42           H  
ATOM    567  O   THR A  37      13.215   7.023 -16.008  1.00 88.42           O  
ATOM    568  CG2 THR A  37      10.868   9.490 -14.379  1.00 88.42           C  
ATOM    569 HG21 THR A  37      10.507   8.623 -14.933  1.00 88.42           H  
ATOM    570 HG22 THR A  37      10.311  10.366 -14.712  1.00 88.42           H  
ATOM    571 HG23 THR A  37      10.697   9.344 -13.313  1.00 88.42           H  
ATOM    572  OG1 THR A  37      12.725  10.882 -13.977  1.00 88.42           O  
ATOM    573  HG1 THR A  37      12.487  11.604 -14.562  1.00 88.42           H  
ATOM    574  N   VAL A  38      12.187   6.373 -14.121  1.00 88.95           N  
ATOM    575  H   VAL A  38      11.959   6.615 -13.167  1.00 88.95           H  
ATOM    576  CA  VAL A  38      11.709   5.090 -14.637  1.00 88.95           C  
ATOM    577  HA  VAL A  38      12.503   4.627 -15.222  1.00 88.95           H  
ATOM    578  C   VAL A  38      10.497   5.320 -15.525  1.00 88.95           C  
ATOM    579  CB  VAL A  38      11.339   4.144 -13.486  1.00 88.95           C  
ATOM    580  HB  VAL A  38      10.456   4.522 -12.971  1.00 88.95           H  
ATOM    581  O   VAL A  38       9.538   5.948 -15.083  1.00 88.95           O  
ATOM    582  CG1 VAL A  38      11.000   2.751 -14.025  1.00 88.95           C  
ATOM    583 HG11 VAL A  38      10.017   2.773 -14.495  1.00 88.95           H  
ATOM    584 HG12 VAL A  38      10.965   2.028 -13.210  1.00 88.95           H  
ATOM    585 HG13 VAL A  38      11.727   2.441 -14.776  1.00 88.95           H  
ATOM    586  CG2 VAL A  38      12.471   4.109 -12.459  1.00 88.95           C  
ATOM    587 HG21 VAL A  38      13.432   4.153 -12.972  1.00 88.95           H  
ATOM    588 HG22 VAL A  38      12.387   3.228 -11.823  1.00 88.95           H  
ATOM    589 HG23 VAL A  38      12.404   4.986 -11.815  1.00 88.95           H  
ATOM    590  N   ALA A  39      10.519   4.795 -16.749  1.00 90.65           N  
ATOM    591  H   ALA A  39      11.306   4.232 -17.037  1.00 90.65           H  
ATOM    592  CA  ALA A  39       9.344   4.788 -17.612  1.00 90.65           C  
ATOM    593  HA  ALA A  39       8.785   5.713 -17.471  1.00 90.65           H  
ATOM    594  C   ALA A  39       8.415   3.625 -17.238  1.00 90.65           C  
ATOM    595  CB  ALA A  39       9.797   4.721 -19.076  1.00 90.65           C  
ATOM    596  HB1 ALA A  39      10.444   5.570 -19.300  1.00 90.65           H  
ATOM    597  HB2 ALA A  39       8.925   4.756 -19.730  1.00 90.65           H  
ATOM    598  HB3 ALA A  39      10.344   3.798 -19.269  1.00 90.65           H  
ATOM    599  O   ALA A  39       7.236   3.833 -16.964  1.00 90.65           O  
ATOM    600  N   TYR A  40       8.958   2.408 -17.206  1.00 92.77           N  
ATOM    601  H   TYR A  40       9.936   2.309 -17.439  1.00 92.77           H  
ATOM    602  CA  TYR A  40       8.237   1.184 -16.858  1.00 92.77           C  
ATOM    603  HA  TYR A  40       7.616   1.373 -15.983  1.00 92.77           H  
ATOM    604  C   TYR A  40       9.213   0.057 -16.493  1.00 92.77           C  
ATOM    605  CB  TYR A  40       7.307   0.787 -18.021  1.00 92.77           C  
ATOM    606  HB2 TYR A  40       6.858  -0.185 -17.818  1.00 92.77           H  
ATOM    607  HB3 TYR A  40       6.481   1.498 -18.054  1.00 92.77           H  
ATOM    608  O   TYR A  40      10.434   0.212 -16.586  1.00 92.77           O  
ATOM    609  CG  TYR A  40       7.940   0.728 -19.396  1.00 92.77           C  
ATOM    610  CD1 TYR A  40       7.760   1.800 -20.293  1.00 92.77           C  
ATOM    611  HD1 TYR A  40       7.198   2.668 -19.984  1.00 92.77           H  
ATOM    612  CD2 TYR A  40       8.647  -0.419 -19.803  1.00 92.77           C  
ATOM    613  HD2 TYR A  40       8.772  -1.249 -19.123  1.00 92.77           H  
ATOM    614  CE1 TYR A  40       8.260   1.714 -21.606  1.00 92.77           C  
ATOM    615  HE1 TYR A  40       8.080   2.509 -22.315  1.00 92.77           H  
ATOM    616  CE2 TYR A  40       9.162  -0.501 -21.110  1.00 92.77           C  
ATOM    617  HE2 TYR A  40       9.688  -1.385 -21.439  1.00 92.77           H  
ATOM    618  OH  TYR A  40       9.349   0.425 -23.307  1.00 92.77           O  
ATOM    619  HH  TYR A  40       8.979   1.105 -23.875  1.00 92.77           H  
ATOM    620  CZ  TYR A  40       8.952   0.557 -22.017  1.00 92.77           C  
ATOM    621  N   SER A  41       8.670  -1.078 -16.053  1.00 95.16           N  
ATOM    622  H   SER A  41       7.665  -1.171 -16.084  1.00 95.16           H  
ATOM    623  CA  SER A  41       9.434  -2.317 -15.866  1.00 95.16           C  
ATOM    624  HA  SER A  41      10.502  -2.107 -15.929  1.00 95.16           H  
ATOM    625  C   SER A  41       9.097  -3.312 -16.974  1.00 95.16           C  
ATOM    626  CB  SER A  41       9.173  -2.918 -14.483  1.00 95.16           C  
ATOM    627  HB2 SER A  41       9.803  -3.796 -14.337  1.00 95.16           H  
ATOM    628  HB3 SER A  41       8.127  -3.214 -14.404  1.00 95.16           H  
ATOM    629  O   SER A  41       8.066  -3.191 -17.632  1.00 95.16           O  
ATOM    630  OG  SER A  41       9.467  -1.957 -13.486  1.00 95.16           O  
ATOM    631  HG  SER A  41       8.895  -1.206 -13.662  1.00 95.16           H  
ATOM    632  N   VAL A  42       9.957  -4.297 -17.196  1.00 95.60           N  
ATOM    633  H   VAL A  42      10.841  -4.289 -16.707  1.00 95.60           H  
ATOM    634  CA  VAL A  42       9.729  -5.381 -18.156  1.00 95.60           C  
ATOM    635  HA  VAL A  42       8.683  -5.383 -18.463  1.00 95.60           H  
ATOM    636  C   VAL A  42      10.032  -6.700 -17.469  1.00 95.60           C  
ATOM    637  CB  VAL A  42      10.600  -5.204 -19.412  1.00 95.60           C  
ATOM    638  HB  VAL A  42      11.651  -5.229 -19.124  1.00 95.60           H  
ATOM    639  O   VAL A  42      11.102  -6.835 -16.884  1.00 95.60           O  
ATOM    640  CG1 VAL A  42      10.348  -6.304 -20.447  1.00 95.60           C  
ATOM    641 HG11 VAL A  42      10.533  -7.288 -20.018  1.00 95.60           H  
ATOM    642 HG12 VAL A  42       9.321  -6.263 -20.810  1.00 95.60           H  
ATOM    643 HG13 VAL A  42      11.040  -6.175 -21.279  1.00 95.60           H  
ATOM    644  CG2 VAL A  42      10.318  -3.863 -20.100  1.00 95.60           C  
ATOM    645 HG21 VAL A  42      10.492  -3.038 -19.408  1.00 95.60           H  
ATOM    646 HG22 VAL A  42       9.286  -3.829 -20.446  1.00 95.60           H  
ATOM    647 HG23 VAL A  42      10.998  -3.739 -20.943  1.00 95.60           H  
ATOM    648  N   LEU A  43       9.116  -7.662 -17.527  1.00 96.02           N  
ATOM    649  H   LEU A  43       8.275  -7.495 -18.061  1.00 96.02           H  
ATOM    650  CA  LEU A  43       9.410  -9.036 -17.128  1.00 96.02           C  
ATOM    651  HA  LEU A  43      10.035  -9.022 -16.236  1.00 96.02           H  
ATOM    652  C   LEU A  43      10.181  -9.720 -18.255  1.00 96.02           C  
ATOM    653  CB  LEU A  43       8.106  -9.779 -16.810  1.00 96.02           C  
ATOM    654  HB2 LEU A  43       7.506  -9.809 -17.719  1.00 96.02           H  
ATOM    655  HB3 LEU A  43       7.554  -9.226 -16.050  1.00 96.02           H  
ATOM    656  O   LEU A  43       9.715  -9.728 -19.395  1.00 96.02           O  
ATOM    657  CG  LEU A  43       8.309 -11.225 -16.323  1.00 96.02           C  
ATOM    658  HG  LEU A  43       8.927 -11.778 -17.031  1.00 96.02           H  
ATOM    659  CD1 LEU A  43       8.971 -11.264 -14.946  1.00 96.02           C  
ATOM    660 HD11 LEU A  43       9.999 -10.909 -15.010  1.00 96.02           H  
ATOM    661 HD12 LEU A  43       8.980 -12.292 -14.583  1.00 96.02           H  
ATOM    662 HD13 LEU A  43       8.408 -10.651 -14.243  1.00 96.02           H  
ATOM    663  CD2 LEU A  43       6.956 -11.924 -16.227  1.00 96.02           C  
ATOM    664 HD21 LEU A  43       6.295 -11.388 -15.546  1.00 96.02           H  
ATOM    665 HD22 LEU A  43       6.500 -11.974 -17.216  1.00 96.02           H  
ATOM    666 HD23 LEU A  43       7.089 -12.943 -15.863  1.00 96.02           H  
ATOM    667  N   VAL A  44      11.342 -10.278 -17.923  1.00 96.33           N  
ATOM    668  H   VAL A  44      11.662 -10.192 -16.968  1.00 96.33           H  
ATOM    669  CA  VAL A  44      12.244 -10.936 -18.870  1.00 96.33           C  
ATOM    670  HA  VAL A  44      11.746 -11.039 -19.834  1.00 96.33           H  
ATOM    671  C   VAL A  44      12.590 -12.331 -18.369  1.00 96.33           C  
ATOM    672  CB  VAL A  44      13.519 -10.096 -19.088  1.00 96.33           C  
ATOM    673  HB  VAL A  44      14.015  -9.943 -18.130  1.00 96.33           H  
ATOM    674  O   VAL A  44      12.962 -12.502 -17.205  1.00 96.33           O  
ATOM    675  CG1 VAL A  44      14.511 -10.781 -20.037  1.00 96.33           C  
ATOM    676 HG11 VAL A  44      15.372 -10.134 -20.202  1.00 96.33           H  
ATOM    677 HG12 VAL A  44      14.874 -11.709 -19.596  1.00 96.33           H  
ATOM    678 HG13 VAL A  44      14.027 -10.996 -20.990  1.00 96.33           H  
ATOM    679  CG2 VAL A  44      13.179  -8.722 -19.683  1.00 96.33           C  
ATOM    680 HG21 VAL A  44      12.582  -8.150 -18.974  1.00 96.33           H  
ATOM    681 HG22 VAL A  44      12.622  -8.846 -20.612  1.00 96.33           H  
ATOM    682 HG23 VAL A  44      14.096  -8.167 -19.877  1.00 96.33           H  
ATOM    683  N   VAL A  45      12.535 -13.311 -19.272  1.00 96.51           N  
ATOM    684  H   VAL A  45      12.151 -13.099 -20.182  1.00 96.51           H  
ATOM    685  CA  VAL A  45      13.174 -14.620 -19.092  1.00 96.51           C  
ATOM    686  HA  VAL A  45      13.516 -14.701 -18.060  1.00 96.51           H  
ATOM    687  C   VAL A  45      14.396 -14.701 -19.997  1.00 96.51           C  
ATOM    688  CB  VAL A  45      12.195 -15.782 -19.323  1.00 96.51           C  
ATOM    689  HB  VAL A  45      11.766 -15.711 -20.323  1.00 96.51           H  
ATOM    690  O   VAL A  45      14.302 -14.545 -21.211  1.00 96.51           O  
ATOM    691  CG1 VAL A  45      12.888 -17.144 -19.170  1.00 96.51           C  
ATOM    692 HG11 VAL A  45      12.147 -17.938 -19.266  1.00 96.51           H  
ATOM    693 HG12 VAL A  45      13.623 -17.278 -19.963  1.00 96.51           H  
ATOM    694 HG13 VAL A  45      13.373 -17.214 -18.196  1.00 96.51           H  
ATOM    695  CG2 VAL A  45      11.069 -15.715 -18.288  1.00 96.51           C  
ATOM    696 HG21 VAL A  45      10.364 -16.530 -18.450  1.00 96.51           H  
ATOM    697 HG22 VAL A  45      10.539 -14.766 -18.374  1.00 96.51           H  
ATOM    698 HG23 VAL A  45      11.495 -15.787 -17.287  1.00 96.51           H  
ATOM    699  N   ALA A  46      15.568 -14.911 -19.407  1.00 96.81           N  
ATOM    700  H   ALA A  46      15.583 -15.038 -18.405  1.00 96.81           H  
ATOM    701  CA  ALA A  46      16.831 -14.983 -20.138  1.00 96.81           C  
ATOM    702  HA  ALA A  46      16.673 -15.491 -21.090  1.00 96.81           H  
ATOM    703  C   ALA A  46      17.875 -15.775 -19.346  1.00 96.81           C  
ATOM    704  CB  ALA A  46      17.315 -13.552 -20.415  1.00 96.81           C  
ATOM    705  HB1 ALA A  46      17.462 -13.029 -19.470  1.00 96.81           H  
ATOM    706  HB2 ALA A  46      16.567 -13.015 -20.999  1.00 96.81           H  
ATOM    707  HB3 ALA A  46      18.248 -13.571 -20.978  1.00 96.81           H  
ATOM    708  O   ALA A  46      17.653 -16.162 -18.201  1.00 96.81           O  
ATOM    709  N   LYS A  47      19.049 -16.002 -19.931  1.00 96.66           N  
ATOM    710  H   LYS A  47      19.175 -15.668 -20.875  1.00 96.66           H  
ATOM    711  CA  LYS A  47      20.231 -16.496 -19.220  1.00 96.66           C  
ATOM    712  HA  LYS A  47      19.904 -16.922 -18.272  1.00 96.66           H  
ATOM    713  C   LYS A  47      21.174 -15.345 -18.893  1.00 96.66           C  
ATOM    714  CB  LYS A  47      20.932 -17.601 -20.020  1.00 96.66           C  
ATOM    715  HB2 LYS A  47      21.235 -17.218 -20.994  1.00 96.66           H  
ATOM    716  HB3 LYS A  47      21.825 -17.896 -19.470  1.00 96.66           H  
ATOM    717  O   LYS A  47      21.418 -14.486 -19.728  1.00 96.66           O  
ATOM    718  CG  LYS A  47      20.030 -18.830 -20.203  1.00 96.66           C  
ATOM    719  HG2 LYS A  47      19.149 -18.553 -20.781  1.00 96.66           H  
ATOM    720  HG3 LYS A  47      19.709 -19.186 -19.224  1.00 96.66           H  
ATOM    721  CD  LYS A  47      20.762 -19.964 -20.930  1.00 96.66           C  
ATOM    722  HD2 LYS A  47      21.631 -20.270 -20.347  1.00 96.66           H  
ATOM    723  HD3 LYS A  47      21.085 -19.610 -21.909  1.00 96.66           H  
ATOM    724  CE  LYS A  47      19.804 -21.149 -21.091  1.00 96.66           C  
ATOM    725  HE2 LYS A  47      19.473 -21.467 -20.102  1.00 96.66           H  
ATOM    726  HE3 LYS A  47      18.922 -20.803 -21.630  1.00 96.66           H  
ATOM    727  NZ  LYS A  47      20.428 -22.283 -21.819  1.00 96.66           N  
ATOM    728  HZ1 LYS A  47      21.235 -22.636 -21.325  1.00 96.66           H  
ATOM    729  HZ2 LYS A  47      19.761 -23.035 -21.921  1.00 96.66           H  
ATOM    730  HZ3 LYS A  47      20.703 -21.996 -22.747  1.00 96.66           H  
ATOM    731  N   ILE A  48      21.765 -15.362 -17.704  1.00 94.84           N  
ATOM    732  H   ILE A  48      21.479 -16.068 -17.042  1.00 94.84           H  
ATOM    733  CA  ILE A  48      22.833 -14.427 -17.320  1.00 94.84           C  
ATOM    734  HA  ILE A  48      23.162 -13.881 -18.205  1.00 94.84           H  
ATOM    735  C   ILE A  48      24.054 -15.186 -16.813  1.00 94.84           C  
ATOM    736  CB  ILE A  48      22.350 -13.367 -16.307  1.00 94.84           C  
ATOM    737  HB  ILE A  48      23.200 -12.725 -16.075  1.00 94.84           H  
ATOM    738  O   ILE A  48      23.934 -16.277 -16.245  1.00 94.84           O  
ATOM    739  CG1 ILE A  48      21.862 -14.005 -14.991  1.00 94.84           C  
ATOM    740 HG12 ILE A  48      20.965 -14.592 -15.187  1.00 94.84           H  
ATOM    741 HG13 ILE A  48      22.630 -14.673 -14.601  1.00 94.84           H  
ATOM    742  CG2 ILE A  48      21.272 -12.481 -16.950  1.00 94.84           C  
ATOM    743 HG21 ILE A  48      20.359 -13.048 -17.135  1.00 94.84           H  
ATOM    744 HG22 ILE A  48      21.036 -11.630 -16.311  1.00 94.84           H  
ATOM    745 HG23 ILE A  48      21.643 -12.082 -17.894  1.00 94.84           H  
ATOM    746  CD1 ILE A  48      21.560 -12.972 -13.903  1.00 94.84           C  
ATOM    747 HD11 ILE A  48      21.281 -13.494 -12.987  1.00 94.84           H  
ATOM    748 HD12 ILE A  48      22.441 -12.359 -13.714  1.00 94.84           H  
ATOM    749 HD13 ILE A  48      20.726 -12.334 -14.196  1.00 94.84           H  
ATOM    750  N   GLU A  49      25.237 -14.609 -17.003  1.00 93.25           N  
ATOM    751  H   GLU A  49      25.273 -13.706 -17.454  1.00 93.25           H  
ATOM    752  CA  GLU A  49      26.468 -15.129 -16.411  1.00 93.25           C  
ATOM    753  HA  GLU A  49      26.512 -16.208 -16.564  1.00 93.25           H  
ATOM    754  C   GLU A  49      26.468 -14.857 -14.903  1.00 93.25           C  
ATOM    755  CB  GLU A  49      27.704 -14.509 -17.077  1.00 93.25           C  
ATOM    756  HB2 GLU A  49      27.645 -13.422 -17.017  1.00 93.25           H  
ATOM    757  HB3 GLU A  49      28.587 -14.843 -16.532  1.00 93.25           H  
ATOM    758  O   GLU A  49      26.426 -13.708 -14.464  1.00 93.25           O  
ATOM    759  CG  GLU A  49      27.836 -14.937 -18.544  1.00 93.25           C  
ATOM    760  HG2 GLU A  49      26.987 -14.548 -19.107  1.00 93.25           H  
ATOM    761  HG3 GLU A  49      27.798 -16.025 -18.593  1.00 93.25           H  
ATOM    762  CD  GLU A  49      29.130 -14.458 -19.214  1.00 93.25           C  
ATOM    763  OE1 GLU A  49      29.336 -14.880 -20.375  1.00 93.25           O  
ATOM    764  OE2 GLU A  49      29.893 -13.664 -18.618  1.00 93.25           O  
ATOM    765  N   LYS A  50      26.518 -15.915 -14.085  1.00 86.57           N  
ATOM    766  H   LYS A  50      26.485 -16.836 -14.500  1.00 86.57           H  
ATOM    767  CA  LYS A  50      26.571 -15.802 -12.620  1.00 86.57           C  
ATOM    768  HA  LYS A  50      26.745 -14.754 -12.375  1.00 86.57           H  
ATOM    769  C   LYS A  50      27.752 -16.565 -12.025  1.00 86.57           C  
ATOM    770  CB  LYS A  50      25.220 -16.215 -11.995  1.00 86.57           C  
ATOM    771  HB2 LYS A  50      25.405 -16.754 -11.065  1.00 86.57           H  
ATOM    772  HB3 LYS A  50      24.686 -16.882 -12.672  1.00 86.57           H  
ATOM    773  O   LYS A  50      28.041 -17.703 -12.396  1.00 86.57           O  
ATOM    774  CG  LYS A  50      24.347 -14.990 -11.670  1.00 86.57           C  
ATOM    775  HG2 LYS A  50      24.889 -14.357 -10.967  1.00 86.57           H  
ATOM    776  HG3 LYS A  50      24.173 -14.421 -12.583  1.00 86.57           H  
ATOM    777  CD  LYS A  50      22.989 -15.369 -11.050  1.00 86.57           C  
ATOM    778  HD2 LYS A  50      22.386 -15.851 -11.819  1.00 86.57           H  
ATOM    779  HD3 LYS A  50      23.137 -16.059 -10.219  1.00 86.57           H  
ATOM    780  CE  LYS A  50      22.280 -14.101 -10.544  1.00 86.57           C  
ATOM    781  HE2 LYS A  50      22.407 -13.322 -11.295  1.00 86.57           H  
ATOM    782  HE3 LYS A  50      22.778 -13.750  -9.640  1.00 86.57           H  
ATOM    783  NZ  LYS A  50      20.826 -14.298 -10.295  1.00 86.57           N  
ATOM    784  HZ1 LYS A  50      20.396 -13.419 -10.045  1.00 86.57           H  
ATOM    785  HZ2 LYS A  50      20.642 -14.975  -9.568  1.00 86.57           H  
ATOM    786  HZ3 LYS A  50      20.360 -14.582 -11.145  1.00 86.57           H  
ATOM    787  N   GLY A  51      28.366 -15.956 -11.010  1.00 84.52           N  
ATOM    788  H   GLY A  51      28.106 -14.998 -10.825  1.00 84.52           H  
ATOM    789  CA  GLY A  51      29.480 -16.523 -10.246  1.00 84.52           C  
ATOM    790  HA2 GLY A  51      29.544 -16.010  -9.286  1.00 84.52           H  
ATOM    791  HA3 GLY A  51      29.286 -17.579 -10.054  1.00 84.52           H  
ATOM    792  C   GLY A  51      30.837 -16.404 -10.945  1.00 84.52           C  
ATOM    793  O   GLY A  51      30.932 -15.957 -12.085  1.00 84.52           O  
ATOM    794  N   LYS A  52      31.901 -16.831 -10.253  1.00 84.25           N  
ATOM    795  H   LYS A  52      31.754 -17.168  -9.312  1.00 84.25           H  
ATOM    796  CA  LYS A  52      33.289 -16.728 -10.746  1.00 84.25           C  
ATOM    797  HA  LYS A  52      33.521 -15.682 -10.948  1.00 84.25           H  
ATOM    798  C   LYS A  52      33.517 -17.456 -12.075  1.00 84.25           C  
ATOM    799  CB  LYS A  52      34.278 -17.263  -9.695  1.00 84.25           C  
ATOM    800  HB2 LYS A  52      34.005 -18.281  -9.418  1.00 84.25           H  
ATOM    801  HB3 LYS A  52      35.268 -17.295 -10.151  1.00 84.25           H  
ATOM    802  O   LYS A  52      34.274 -16.982 -12.907  1.00 84.25           O  
ATOM    803  CG  LYS A  52      34.366 -16.391  -8.431  1.00 84.25           C  
ATOM    804  HG2 LYS A  52      33.417 -16.423  -7.895  1.00 84.25           H  
ATOM    805  HG3 LYS A  52      34.573 -15.361  -8.722  1.00 84.25           H  
ATOM    806  CD  LYS A  52      35.493 -16.887  -7.508  1.00 84.25           C  
ATOM    807  HD2 LYS A  52      35.281 -17.911  -7.200  1.00 84.25           H  
ATOM    808  HD3 LYS A  52      36.432 -16.875  -8.061  1.00 84.25           H  
ATOM    809  CE  LYS A  52      35.632 -15.994  -6.265  1.00 84.25           C  
ATOM    810  HE2 LYS A  52      35.785 -14.966  -6.594  1.00 84.25           H  
ATOM    811  HE3 LYS A  52      34.699 -16.026  -5.701  1.00 84.25           H  
ATOM    812  NZ  LYS A  52      36.766 -16.415  -5.398  1.00 84.25           N  
ATOM    813  HZ1 LYS A  52      36.644 -17.358  -5.059  1.00 84.25           H  
ATOM    814  HZ2 LYS A  52      36.851 -15.806  -4.596  1.00 84.25           H  
ATOM    815  HZ3 LYS A  52      37.641 -16.372  -5.901  1.00 84.25           H  
ATOM    816  N   SER A  53      32.837 -18.583 -12.283  1.00 85.80           N  
ATOM    817  H   SER A  53      32.200 -18.904 -11.568  1.00 85.80           H  
ATOM    818  CA  SER A  53      32.925 -19.385 -13.510  1.00 85.80           C  
ATOM    819  HA  SER A  53      33.948 -19.335 -13.882  1.00 85.80           H  
ATOM    820  C   SER A  53      32.043 -18.876 -14.654  1.00 85.80           C  
ATOM    821  CB  SER A  53      32.630 -20.855 -13.188  1.00 85.80           C  
ATOM    822  HB2 SER A  53      32.553 -21.435 -14.108  1.00 85.80           H  
ATOM    823  HB3 SER A  53      33.466 -21.249 -12.610  1.00 85.80           H  
ATOM    824  O   SER A  53      31.972 -19.543 -15.681  1.00 85.80           O  
ATOM    825  OG  SER A  53      31.441 -20.994 -12.420  1.00 85.80           O  
ATOM    826  HG  SER A  53      31.607 -21.678 -11.766  1.00 85.80           H  
ATOM    827  N   LYS A  54      31.349 -17.736 -14.482  1.00 86.94           N  
ATOM    828  H   LYS A  54      31.488 -17.217 -13.627  1.00 86.94           H  
ATOM    829  CA  LYS A  54      30.473 -17.120 -15.496  1.00 86.94           C  
ATOM    830  HA  LYS A  54      29.857 -16.371 -14.998  1.00 86.94           H  
ATOM    831  C   LYS A  54      29.475 -18.101 -16.129  1.00 86.94           C  
ATOM    832  CB  LYS A  54      31.323 -16.386 -16.546  1.00 86.94           C  
ATOM    833  HB2 LYS A  54      32.031 -17.081 -16.997  1.00 86.94           H  
ATOM    834  HB3 LYS A  54      30.668 -16.018 -17.336  1.00 86.94           H  
ATOM    835  O   LYS A  54      29.117 -17.988 -17.297  1.00 86.94           O  
ATOM    836  CG  LYS A  54      32.076 -15.181 -15.967  1.00 86.94           C  
ATOM    837  HG2 LYS A  54      32.775 -15.501 -15.194  1.00 86.94           H  
ATOM    838  HG3 LYS A  54      31.353 -14.488 -15.536  1.00 86.94           H  
ATOM    839  CD  LYS A  54      32.843 -14.485 -17.095  1.00 86.94           C  
ATOM    840  HD2 LYS A  54      33.665 -15.121 -17.423  1.00 86.94           H  
ATOM    841  HD3 LYS A  54      32.170 -14.338 -17.940  1.00 86.94           H  
ATOM    842  CE  LYS A  54      33.379 -13.126 -16.646  1.00 86.94           C  
ATOM    843  HE2 LYS A  54      32.584 -12.607 -16.111  1.00 86.94           H  
ATOM    844  HE3 LYS A  54      34.217 -13.276 -15.964  1.00 86.94           H  
ATOM    845  NZ  LYS A  54      33.783 -12.323 -17.825  1.00 86.94           N  
ATOM    846  HZ1 LYS A  54      32.985 -12.217 -18.435  1.00 86.94           H  
ATOM    847  HZ2 LYS A  54      34.100 -11.403 -17.555  1.00 86.94           H  
ATOM    848  HZ3 LYS A  54      34.510 -12.789 -18.348  1.00 86.94           H  
ATOM    849  N   LYS A  55      29.000 -19.082 -15.355  1.00 90.95           N  
ATOM    850  H   LYS A  55      29.286 -19.096 -14.387  1.00 90.95           H  
ATOM    851  CA  LYS A  55      28.040 -20.072 -15.855  1.00 90.95           C  
ATOM    852  HA  LYS A  55      28.428 -20.469 -16.793  1.00 90.95           H  
ATOM    853  C   LYS A  55      26.715 -19.387 -16.170  1.00 90.95           C  
ATOM    854  CB  LYS A  55      27.854 -21.232 -14.868  1.00 90.95           C  
ATOM    855  HB2 LYS A  55      26.991 -21.820 -15.181  1.00 90.95           H  
ATOM    856  HB3 LYS A  55      27.660 -20.837 -13.871  1.00 90.95           H  
ATOM    857  O   LYS A  55      26.207 -18.614 -15.355  1.00 90.95           O  
ATOM    858  CG  LYS A  55      29.084 -22.151 -14.840  1.00 90.95           C  
ATOM    859  HG2 LYS A  55      29.952 -21.586 -14.499  1.00 90.95           H  
ATOM    860  HG3 LYS A  55      29.283 -22.508 -15.851  1.00 90.95           H  
ATOM    861  CD  LYS A  55      28.861 -23.363 -13.922  1.00 90.95           C  
ATOM    862  HD2 LYS A  55      28.001 -23.925 -14.286  1.00 90.95           H  
ATOM    863  HD3 LYS A  55      28.663 -23.017 -12.908  1.00 90.95           H  
ATOM    864  CE  LYS A  55      30.104 -24.264 -13.930  1.00 90.95           C  
ATOM    865  HE2 LYS A  55      30.358 -24.483 -14.967  1.00 90.95           H  
ATOM    866  HE3 LYS A  55      30.940 -23.711 -13.504  1.00 90.95           H  
ATOM    867  NZ  LYS A  55      29.892 -25.540 -13.193  1.00 90.95           N  
ATOM    868  HZ1 LYS A  55      30.723 -26.112 -13.237  1.00 90.95           H  
ATOM    869  HZ2 LYS A  55      29.667 -25.383 -12.221  1.00 90.95           H  
ATOM    870  HZ3 LYS A  55      29.149 -26.077 -13.617  1.00 90.95           H  
ATOM    871  N   LEU A  56      26.151 -19.717 -17.329  1.00 93.59           N  
ATOM    872  H   LEU A  56      26.654 -20.330 -17.955  1.00 93.59           H  
ATOM    873  CA  LEU A  56      24.837 -19.237 -17.736  1.00 93.59           C  
ATOM    874  HA  LEU A  56      24.787 -18.164 -17.552  1.00 93.59           H  
ATOM    875  C   LEU A  56      23.753 -19.886 -16.881  1.00 93.59           C  
ATOM    876  CB  LEU A  56      24.608 -19.505 -19.233  1.00 93.59           C  
ATOM    877  HB2 LEU A  56      23.579 -19.241 -19.477  1.00 93.59           H  
ATOM    878  HB3 LEU A  56      24.732 -20.571 -19.423  1.00 93.59           H  
ATOM    879  O   LEU A  56      23.624 -21.110 -16.852  1.00 93.59           O  
ATOM    880  CG  LEU A  56      25.542 -18.722 -20.169  1.00 93.59           C  
ATOM    881  HG  LEU A  56      26.574 -19.000 -19.954  1.00 93.59           H  
ATOM    882  CD1 LEU A  56      25.234 -19.082 -21.622  1.00 93.59           C  
ATOM    883 HD11 LEU A  56      25.921 -18.553 -22.282  1.00 93.59           H  
ATOM    884 HD12 LEU A  56      24.212 -18.803 -21.877  1.00 93.59           H  
ATOM    885 HD13 LEU A  56      25.370 -20.153 -21.776  1.00 93.59           H  
ATOM    886  CD2 LEU A  56      25.398 -17.209 -20.017  1.00 93.59           C  
ATOM    887 HD21 LEU A  56      26.204 -16.746 -20.587  1.00 93.59           H  
ATOM    888 HD22 LEU A  56      24.425 -16.867 -20.369  1.00 93.59           H  
ATOM    889 HD23 LEU A  56      25.545 -16.895 -18.984  1.00 93.59           H  
ATOM    890  N   LYS A  57      22.963 -19.059 -16.199  1.00 94.67           N  
ATOM    891  H   LYS A  57      23.165 -18.071 -16.242  1.00 94.67           H  
ATOM    892  CA  LYS A  57      21.790 -19.489 -15.436  1.00 94.67           C  
ATOM    893  HA  LYS A  57      21.636 -20.560 -15.565  1.00 94.67           H  
ATOM    894  C   LYS A  57      20.554 -18.786 -15.959  1.00 94.67           C  
ATOM    895  CB  LYS A  57      21.975 -19.195 -13.943  1.00 94.67           C  
ATOM    896  HB2 LYS A  57      21.031 -19.401 -13.438  1.00 94.67           H  
ATOM    897  HB3 LYS A  57      22.216 -18.141 -13.803  1.00 94.67           H  
ATOM    898  O   LYS A  57      20.591 -17.573 -16.148  1.00 94.67           O  
ATOM    899  CG  LYS A  57      23.075 -20.064 -13.320  1.00 94.67           C  
ATOM    900  HG2 LYS A  57      24.050 -19.748 -13.690  1.00 94.67           H  
ATOM    901  HG3 LYS A  57      22.909 -21.105 -13.601  1.00 94.67           H  
ATOM    902  CD  LYS A  57      23.040 -19.950 -11.792  1.00 94.67           C  
ATOM    903  HD2 LYS A  57      22.045 -20.227 -11.445  1.00 94.67           H  
ATOM    904  HD3 LYS A  57      23.250 -18.922 -11.500  1.00 94.67           H  
ATOM    905  CE  LYS A  57      24.076 -20.896 -11.178  1.00 94.67           C  
ATOM    906  HE2 LYS A  57      23.941 -21.881 -11.625  1.00 94.67           H  
ATOM    907  HE3 LYS A  57      25.072 -20.543 -11.444  1.00 94.67           H  
ATOM    908  NZ  LYS A  57      23.923 -20.992  -9.704  1.00 94.67           N  
ATOM    909  HZ1 LYS A  57      23.000 -21.331  -9.473  1.00 94.67           H  
ATOM    910  HZ2 LYS A  57      24.053 -20.092  -9.263  1.00 94.67           H  
ATOM    911  HZ3 LYS A  57      24.588 -21.645  -9.316  1.00 94.67           H  
ATOM    912  N   THR A  58      19.479 -19.543 -16.149  1.00 94.99           N  
ATOM    913  H   THR A  58      19.532 -20.542 -16.010  1.00 94.99           H  
ATOM    914  CA  THR A  58      18.165 -18.979 -16.456  1.00 94.99           C  
ATOM    915  HA  THR A  58      18.257 -18.339 -17.333  1.00 94.99           H  
ATOM    916  C   THR A  58      17.685 -18.136 -15.280  1.00 94.99           C  
ATOM    917  CB  THR A  58      17.142 -20.073 -16.787  1.00 94.99           C  
ATOM    918  HB  THR A  58      16.945 -20.672 -15.899  1.00 94.99           H  
ATOM    919  O   THR A  58      17.802 -18.544 -14.121  1.00 94.99           O  
ATOM    920  CG2 THR A  58      15.826 -19.502 -17.312  1.00 94.99           C  
ATOM    921 HG21 THR A  58      15.153 -20.310 -17.600  1.00 94.99           H  
ATOM    922 HG22 THR A  58      15.331 -18.917 -16.537  1.00 94.99           H  
ATOM    923 HG23 THR A  58      16.006 -18.860 -18.175  1.00 94.99           H  
ATOM    924  OG1 THR A  58      17.662 -20.913 -17.799  1.00 94.99           O  
ATOM    925  HG1 THR A  58      16.911 -21.416 -18.122  1.00 94.99           H  
ATOM    926  N   VAL A  59      17.172 -16.955 -15.588  1.00 94.36           N  
ATOM    927  H   VAL A  59      17.133 -16.686 -16.561  1.00 94.36           H  
ATOM    928  CA  VAL A  59      16.565 -16.017 -14.654  1.00 94.36           C  
ATOM    929  HA  VAL A  59      16.347 -16.539 -13.722  1.00 94.36           H  
ATOM    930  C   VAL A  59      15.239 -15.533 -15.216  1.00 94.36           C  
ATOM    931  CB  VAL A  59      17.487 -14.825 -14.330  1.00 94.36           C  
ATOM    932  HB  VAL A  59      16.934 -14.144 -13.683  1.00 94.36           H  
ATOM    933  O   VAL A  59      15.088 -15.375 -16.426  1.00 94.36           O  
ATOM    934  CG1 VAL A  59      18.712 -15.308 -13.542  1.00 94.36           C  
ATOM    935 HG11 VAL A  59      19.348 -15.923 -14.180  1.00 94.36           H  
ATOM    936 HG12 VAL A  59      19.257 -14.430 -13.197  1.00 94.36           H  
ATOM    937 HG13 VAL A  59      18.382 -15.895 -12.685  1.00 94.36           H  
ATOM    938  CG2 VAL A  59      17.963 -14.032 -15.555  1.00 94.36           C  
ATOM    939 HG21 VAL A  59      18.528 -13.160 -15.227  1.00 94.36           H  
ATOM    940 HG22 VAL A  59      18.590 -14.652 -16.196  1.00 94.36           H  
ATOM    941 HG23 VAL A  59      17.107 -13.676 -16.128  1.00 94.36           H  
ATOM    942  N   THR A  60      14.310 -15.288 -14.302  1.00 95.03           N  
ATOM    943  H   THR A  60      14.526 -15.470 -13.332  1.00 95.03           H  
ATOM    944  CA  THR A  60      13.053 -14.586 -14.540  1.00 95.03           C  
ATOM    945  HA  THR A  60      12.973 -14.283 -15.584  1.00 95.03           H  
ATOM    946  C   THR A  60      13.104 -13.364 -13.644  1.00 95.03           C  
ATOM    947  CB  THR A  60      11.851 -15.470 -14.185  1.00 95.03           C  
ATOM    948  HB  THR A  60      11.884 -15.722 -13.125  1.00 95.03           H  
ATOM    949  O   THR A  60      13.145 -13.506 -12.421  1.00 95.03           O  
ATOM    950  CG2 THR A  60      10.520 -14.790 -14.493  1.00 95.03           C  
ATOM    951 HG21 THR A  60       9.703 -15.501 -14.369  1.00 95.03           H  
ATOM    952 HG22 THR A  60      10.364 -13.973 -13.789  1.00 95.03           H  
ATOM    953 HG23 THR A  60      10.513 -14.398 -15.510  1.00 95.03           H  
ATOM    954  OG1 THR A  60      11.903 -16.669 -14.919  1.00 95.03           O  
ATOM    955  HG1 THR A  60      11.140 -16.678 -15.501  1.00 95.03           H  
ATOM    956  N   GLU A  61      13.201 -12.174 -14.222  1.00 94.63           N  
ATOM    957  H   GLU A  61      13.170 -12.099 -15.229  1.00 94.63           H  
ATOM    958  CA  GLU A  61      13.375 -10.953 -13.438  1.00 94.63           C  
ATOM    959  HA  GLU A  61      12.859 -11.091 -12.488  1.00 94.63           H  
ATOM    960  C   GLU A  61      12.717  -9.743 -14.087  1.00 94.63           C  
ATOM    961  CB  GLU A  61      14.858 -10.708 -13.102  1.00 94.63           C  
ATOM    962  HB2 GLU A  61      15.203 -11.550 -12.502  1.00 94.63           H  
ATOM    963  HB3 GLU A  61      14.931  -9.816 -12.479  1.00 94.63           H  
ATOM    964  O   GLU A  61      12.405  -9.725 -15.277  1.00 94.63           O  
ATOM    965  CG  GLU A  61      15.795 -10.539 -14.306  1.00 94.63           C  
ATOM    966  HG2 GLU A  61      15.723 -11.416 -14.949  1.00 94.63           H  
ATOM    967  HG3 GLU A  61      15.482  -9.666 -14.879  1.00 94.63           H  
ATOM    968  CD  GLU A  61      17.254 -10.377 -13.851  1.00 94.63           C  
ATOM    969  OE1 GLU A  61      17.946  -9.503 -14.408  1.00 94.63           O  
ATOM    970  OE2 GLU A  61      17.714 -11.130 -12.958  1.00 94.63           O  
ATOM    971  N   LEU A  62      12.488  -8.726 -13.263  1.00 95.78           N  
ATOM    972  H   LEU A  62      12.827  -8.790 -12.314  1.00 95.78           H  
ATOM    973  CA  LEU A  62      12.021  -7.431 -13.719  1.00 95.78           C  
ATOM    974  HA  LEU A  62      11.408  -7.566 -14.611  1.00 95.78           H  
ATOM    975  C   LEU A  62      13.233  -6.572 -14.084  1.00 95.78           C  
ATOM    976  CB  LEU A  62      11.162  -6.775 -12.631  1.00 95.78           C  
ATOM    977  HB2 LEU A  62      11.783  -6.642 -11.745  1.00 95.78           H  
ATOM    978  HB3 LEU A  62      10.854  -5.793 -12.991  1.00 95.78           H  
ATOM    979  O   LEU A  62      14.156  -6.430 -13.283  1.00 95.78           O  
ATOM    980  CG  LEU A  62       9.898  -7.557 -12.237  1.00 95.78           C  
ATOM    981  HG  LEU A  62      10.147  -8.598 -12.032  1.00 95.78           H  
ATOM    982  CD1 LEU A  62       9.311  -6.946 -10.969  1.00 95.78           C  
ATOM    983 HD11 LEU A  62       9.088  -5.893 -11.141  1.00 95.78           H  
ATOM    984 HD12 LEU A  62      10.027  -7.041 -10.153  1.00 95.78           H  
ATOM    985 HD13 LEU A  62       8.397  -7.474 -10.696  1.00 95.78           H  
ATOM    986  CD2 LEU A  62       8.846  -7.497 -13.339  1.00 95.78           C  
ATOM    987 HD21 LEU A  62       8.588  -6.459 -13.550  1.00 95.78           H  
ATOM    988 HD22 LEU A  62       7.952  -8.035 -13.022  1.00 95.78           H  
ATOM    989 HD23 LEU A  62       9.225  -7.972 -14.244  1.00 95.78           H  
ATOM    990  N   VAL A  63      13.202  -5.970 -15.268  1.00 95.19           N  
ATOM    991  H   VAL A  63      12.440  -6.212 -15.884  1.00 95.19           H  
ATOM    992  CA  VAL A  63      14.226  -5.060 -15.791  1.00 95.19           C  
ATOM    993  HA  VAL A  63      15.067  -5.040 -15.098  1.00 95.19           H  
ATOM    994  C   VAL A  63      13.649  -3.658 -15.894  1.00 95.19           C  
ATOM    995  CB  VAL A  63      14.758  -5.533 -17.155  1.00 95.19           C  
ATOM    996  HB  VAL A  63      13.953  -5.518 -17.889  1.00 95.19           H  
ATOM    997  O   VAL A  63      12.519  -3.470 -16.343  1.00 95.19           O  
ATOM    998  CG1 VAL A  63      15.892  -4.623 -17.655  1.00 95.19           C  
ATOM    999 HG11 VAL A  63      15.516  -3.619 -17.855  1.00 95.19           H  
ATOM   1000 HG12 VAL A  63      16.288  -5.025 -18.588  1.00 95.19           H  
ATOM   1001 HG13 VAL A  63      16.694  -4.589 -16.918  1.00 95.19           H  
ATOM   1002  CG2 VAL A  63      15.295  -6.963 -17.049  1.00 95.19           C  
ATOM   1003 HG21 VAL A  63      15.807  -7.252 -17.967  1.00 95.19           H  
ATOM   1004 HG22 VAL A  63      15.984  -7.041 -16.208  1.00 95.19           H  
ATOM   1005 HG23 VAL A  63      14.473  -7.661 -16.888  1.00 95.19           H  
ATOM   1006  N   GLN A  64      14.421  -2.655 -15.474  1.00 93.72           N  
ATOM   1007  H   GLN A  64      15.353  -2.859 -15.143  1.00 93.72           H  
ATOM   1008  CA  GLN A  64      13.948  -1.274 -15.461  1.00 93.72           C  
ATOM   1009  HA  GLN A  64      12.868  -1.274 -15.314  1.00 93.72           H  
ATOM   1010  C   GLN A  64      14.267  -0.642 -16.796  1.00 93.72           C  
ATOM   1011  CB  GLN A  64      14.596  -0.447 -14.341  1.00 93.72           C  
ATOM   1012  HB2 GLN A  64      14.747  -1.046 -13.443  1.00 93.72           H  
ATOM   1013  HB3 GLN A  64      15.581  -0.100 -14.653  1.00 93.72           H  
ATOM   1014  O   GLN A  64      15.421  -0.692 -17.229  1.00 93.72           O  
ATOM   1015  CG  GLN A  64      13.721   0.752 -13.989  1.00 93.72           C  
ATOM   1016  HG2 GLN A  64      13.701   1.439 -14.835  1.00 93.72           H  
ATOM   1017  HG3 GLN A  64      12.709   0.412 -13.765  1.00 93.72           H  
ATOM   1018  CD  GLN A  64      14.269   1.466 -12.769  1.00 93.72           C  
ATOM   1019  NE2 GLN A  64      15.139   2.433 -12.951  1.00 93.72           N  
ATOM   1020 HE21 GLN A  64      15.496   2.875 -12.116  1.00 93.72           H  
ATOM   1021 HE22 GLN A  64      15.458   2.674 -13.879  1.00 93.72           H  
ATOM   1022  OE1 GLN A  64      13.951   1.151 -11.636  1.00 93.72           O  
ATOM   1023  N   ILE A  65      13.270   0.004 -17.389  1.00 94.67           N  
ATOM   1024  H   ILE A  65      12.344  -0.026 -16.987  1.00 94.67           H  
ATOM   1025  CA  ILE A  65      13.460   0.838 -18.565  1.00 94.67           C  
ATOM   1026  HA  ILE A  65      14.486   0.748 -18.921  1.00 94.67           H  
ATOM   1027  C   ILE A  65      13.249   2.281 -18.134  1.00 94.67           C  
ATOM   1028  CB  ILE A  65      12.539   0.388 -19.713  1.00 94.67           C  
ATOM   1029  HB  ILE A  65      11.506   0.580 -19.422  1.00 94.67           H  
ATOM   1030  O   ILE A  65      12.162   2.686 -17.712  1.00 94.67           O  
ATOM   1031  CG1 ILE A  65      12.660  -1.126 -20.013  1.00 94.67           C  
ATOM   1032 HG12 ILE A  65      12.306  -1.686 -19.147  1.00 94.67           H  
ATOM   1033 HG13 ILE A  65      11.997  -1.366 -20.844  1.00 94.67           H  
ATOM   1034  CG2 ILE A  65      12.834   1.211 -20.978  1.00 94.67           C  
ATOM   1035 HG21 ILE A  65      13.885   1.133 -21.256  1.00 94.67           H  
ATOM   1036 HG22 ILE A  65      12.223   0.845 -21.803  1.00 94.67           H  
ATOM   1037 HG23 ILE A  65      12.589   2.260 -20.811  1.00 94.67           H  
ATOM   1038  CD1 ILE A  65      14.060  -1.645 -20.369  1.00 94.67           C  
ATOM   1039 HD11 ILE A  65      14.001  -2.714 -20.573  1.00 94.67           H  
ATOM   1040 HD12 ILE A  65      14.757  -1.489 -19.545  1.00 94.67           H  
ATOM   1041 HD13 ILE A  65      14.436  -1.141 -21.259  1.00 94.67           H  
ATOM   1042  N   THR A  66      14.321   3.059 -18.174  1.00 92.42           N  
ATOM   1043  H   THR A  66      15.197   2.660 -18.483  1.00 92.42           H  
ATOM   1044  CA  THR A  66      14.266   4.499 -17.910  1.00 92.42           C  
ATOM   1045  HA  THR A  66      13.619   4.681 -17.051  1.00 92.42           H  
ATOM   1046  C   THR A  66      13.667   5.245 -19.100  1.00 92.42           C  
ATOM   1047  CB  THR A  66      15.649   5.052 -17.567  1.00 92.42           C  
ATOM   1048  HB  THR A  66      15.560   6.118 -17.355  1.00 92.42           H  
ATOM   1049  O   THR A  66      13.604   4.718 -20.210  1.00 92.42           O  
ATOM   1050  CG2 THR A  66      16.275   4.354 -16.359  1.00 92.42           C  
ATOM   1051 HG21 THR A  66      15.706   4.602 -15.463  1.00 92.42           H  
ATOM   1052 HG22 THR A  66      17.304   4.693 -16.245  1.00 92.42           H  
ATOM   1053 HG23 THR A  66      16.292   3.272 -16.492  1.00 92.42           H  
ATOM   1054  OG1 THR A  66      16.512   4.890 -18.655  1.00 92.42           O  
ATOM   1055  HG1 THR A  66      16.772   3.966 -18.654  1.00 92.42           H  
ATOM   1056  N   ILE A  67      13.242   6.496 -18.899  1.00 90.47           N  
ATOM   1057  H   ILE A  67      13.272   6.880 -17.966  1.00 90.47           H  
ATOM   1058  CA  ILE A  67      12.742   7.327 -20.008  1.00 90.47           C  
ATOM   1059  HA  ILE A  67      11.899   6.814 -20.471  1.00 90.47           H  
ATOM   1060  C   ILE A  67      13.809   7.467 -21.110  1.00 90.47           C  
ATOM   1061  CB  ILE A  67      12.240   8.699 -19.496  1.00 90.47           C  
ATOM   1062  HB  ILE A  67      13.069   9.215 -19.010  1.00 90.47           H  
ATOM   1063  O   ILE A  67      13.471   7.401 -22.289  1.00 90.47           O  
ATOM   1064  CG1 ILE A  67      11.093   8.515 -18.472  1.00 90.47           C  
ATOM   1065 HG12 ILE A  67      11.455   7.940 -17.620  1.00 90.47           H  
ATOM   1066 HG13 ILE A  67      10.282   7.952 -18.933  1.00 90.47           H  
ATOM   1067  CG2 ILE A  67      11.740   9.565 -20.668  1.00 90.47           C  
ATOM   1068 HG21 ILE A  67      10.847   9.122 -21.108  1.00 90.47           H  
ATOM   1069 HG22 ILE A  67      12.496   9.654 -21.448  1.00 90.47           H  
ATOM   1070 HG23 ILE A  67      11.515  10.576 -20.328  1.00 90.47           H  
ATOM   1071  CD1 ILE A  67      10.517   9.827 -17.924  1.00 90.47           C  
ATOM   1072 HD11 ILE A  67       9.959  10.354 -18.697  1.00 90.47           H  
ATOM   1073 HD12 ILE A  67       9.832   9.605 -17.106  1.00 90.47           H  
ATOM   1074 HD13 ILE A  67      11.324  10.464 -17.562  1.00 90.47           H  
ATOM   1075  N   MET A  68      15.088   7.577 -20.736  1.00 88.54           N  
ATOM   1076  H   MET A  68      15.299   7.576 -19.748  1.00 88.54           H  
ATOM   1077  CA  MET A  68      16.213   7.673 -21.677  1.00 88.54           C  
ATOM   1078  HA  MET A  68      16.002   8.451 -22.410  1.00 88.54           H  
ATOM   1079  C   MET A  68      16.459   6.379 -22.467  1.00 88.54           C  
ATOM   1080  CB  MET A  68      17.490   8.042 -20.904  1.00 88.54           C  
ATOM   1081  HB2 MET A  68      17.651   7.319 -20.105  1.00 88.54           H  
ATOM   1082  HB3 MET A  68      18.344   7.985 -21.579  1.00 88.54           H  
ATOM   1083  O   MET A  68      16.870   6.426 -23.621  1.00 88.54           O  
ATOM   1084  CG  MET A  68      17.437   9.449 -20.298  1.00 88.54           C  
ATOM   1085  HG2 MET A  68      16.629   9.487 -19.568  1.00 88.54           H  
ATOM   1086  HG3 MET A  68      18.370   9.629 -19.765  1.00 88.54           H  
ATOM   1087  SD  MET A  68      17.193  10.798 -21.488  1.00 88.54           S  
ATOM   1088  CE  MET A  68      18.709  10.686 -22.474  1.00 88.54           C  
ATOM   1089  HE1 MET A  68      18.735  11.510 -23.187  1.00 88.54           H  
ATOM   1090  HE2 MET A  68      18.728   9.744 -23.023  1.00 88.54           H  
ATOM   1091  HE3 MET A  68      19.579  10.749 -21.822  1.00 88.54           H  
ATOM   1092  N   GLU A  69      16.199   5.221 -21.860  1.00 94.16           N  
ATOM   1093  H   GLU A  69      15.890   5.239 -20.899  1.00 94.16           H  
ATOM   1094  CA  GLU A  69      16.380   3.907 -22.492  1.00 94.16           C  
ATOM   1095  HA  GLU A  69      17.232   3.930 -23.170  1.00 94.16           H  
ATOM   1096  C   GLU A  69      15.165   3.459 -23.307  1.00 94.16           C  
ATOM   1097  CB  GLU A  69      16.640   2.873 -21.399  1.00 94.16           C  
ATOM   1098  HB2 GLU A  69      15.841   2.970 -20.665  1.00 94.16           H  
ATOM   1099  HB3 GLU A  69      16.573   1.872 -21.825  1.00 94.16           H  
ATOM   1100  O   GLU A  69      15.257   2.507 -24.079  1.00 94.16           O  
ATOM   1101  CG  GLU A  69      18.018   3.028 -20.733  1.00 94.16           C  
ATOM   1102  HG2 GLU A  69      18.786   2.701 -21.434  1.00 94.16           H  
ATOM   1103  HG3 GLU A  69      18.209   4.074 -20.495  1.00 94.16           H  
ATOM   1104  CD  GLU A  69      18.089   2.204 -19.443  1.00 94.16           C  
ATOM   1105  OE1 GLU A  69      19.129   1.570 -19.167  1.00 94.16           O  
ATOM   1106  OE2 GLU A  69      17.071   2.155 -18.716  1.00 94.16           O  
ATOM   1107  N   ARG A  70      14.015   4.121 -23.146  1.00 94.20           N  
ATOM   1108  H   ARG A  70      13.998   4.867 -22.465  1.00 94.20           H  
ATOM   1109  CA  ARG A  70      12.758   3.702 -23.767  1.00 94.20           C  
ATOM   1110  HA  ARG A  70      12.490   2.719 -23.380  1.00 94.20           H  
ATOM   1111  C   ARG A  70      12.894   3.535 -25.278  1.00 94.20           C  
ATOM   1112  CB  ARG A  70      11.659   4.702 -23.393  1.00 94.20           C  
ATOM   1113  HB2 ARG A  70      11.550   4.725 -22.309  1.00 94.20           H  
ATOM   1114  HB3 ARG A  70      11.936   5.696 -23.743  1.00 94.20           H  
ATOM   1115  O   ARG A  70      12.540   2.483 -25.796  1.00 94.20           O  
ATOM   1116  CG  ARG A  70      10.330   4.294 -24.030  1.00 94.20           C  
ATOM   1117  HG2 ARG A  70      10.055   3.294 -23.694  1.00 94.20           H  
ATOM   1118  HG3 ARG A  70      10.428   4.290 -25.116  1.00 94.20           H  
ATOM   1119  CD  ARG A  70       9.227   5.278 -23.665  1.00 94.20           C  
ATOM   1120  HD2 ARG A  70       9.057   5.237 -22.589  1.00 94.20           H  
ATOM   1121  HD3 ARG A  70       9.542   6.282 -23.947  1.00 94.20           H  
ATOM   1122  NE  ARG A  70       7.999   4.928 -24.389  1.00 94.20           N  
ATOM   1123  HE  ARG A  70       8.083   4.213 -25.098  1.00 94.20           H  
ATOM   1124  NH1 ARG A  70       6.622   6.501 -23.439  1.00 94.20           N  
ATOM   1125 HH11 ARG A  70       7.413   6.864 -22.926  1.00 94.20           H  
ATOM   1126 HH12 ARG A  70       5.708   6.929 -23.388  1.00 94.20           H  
ATOM   1127  NH2 ARG A  70       5.821   5.069 -24.960  1.00 94.20           N  
ATOM   1128 HH21 ARG A  70       6.002   4.327 -25.621  1.00 94.20           H  
ATOM   1129 HH22 ARG A  70       4.900   5.480 -24.900  1.00 94.20           H  
ATOM   1130  CZ  ARG A  70       6.822   5.503 -24.257  1.00 94.20           C  
ATOM   1131  N   SER A  71      13.428   4.534 -25.977  1.00 94.89           N  
ATOM   1132  H   SER A  71      13.665   5.390 -25.498  1.00 94.89           H  
ATOM   1133  CA  SER A  71      13.523   4.497 -27.442  1.00 94.89           C  
ATOM   1134  HA  SER A  71      12.532   4.305 -27.853  1.00 94.89           H  
ATOM   1135  C   SER A  71      14.454   3.391 -27.945  1.00 94.89           C  
ATOM   1136  CB  SER A  71      14.006   5.847 -27.979  1.00 94.89           C  
ATOM   1137  HB2 SER A  71      13.984   5.827 -29.068  1.00 94.89           H  
ATOM   1138  HB3 SER A  71      15.027   6.030 -27.645  1.00 94.89           H  
ATOM   1139  O   SER A  71      14.165   2.764 -28.962  1.00 94.89           O  
ATOM   1140  OG  SER A  71      13.168   6.886 -27.510  1.00 94.89           O  
ATOM   1141  HG  SER A  71      13.417   7.707 -27.939  1.00 94.89           H  
ATOM   1142  N   SER A  72      15.564   3.125 -27.246  1.00 96.20           N  
ATOM   1143  H   SER A  72      15.713   3.574 -26.353  1.00 96.20           H  
ATOM   1144  CA  SER A  72      16.499   2.064 -27.638  1.00 96.20           C  
ATOM   1145  HA  SER A  72      16.644   2.113 -28.717  1.00 96.20           H  
ATOM   1146  C   SER A  72      15.938   0.676 -27.336  1.00 96.20           C  
ATOM   1147  CB  SER A  72      17.872   2.266 -26.989  1.00 96.20           C  
ATOM   1148  HB2 SER A  72      18.311   3.185 -27.376  1.00 96.20           H  
ATOM   1149  HB3 SER A  72      18.521   1.432 -27.256  1.00 96.20           H  
ATOM   1150  O   SER A  72      16.026  -0.205 -28.192  1.00 96.20           O  
ATOM   1151  OG  SER A  72      17.782   2.361 -25.584  1.00 96.20           O  
ATOM   1152  HG  SER A  72      18.656   2.535 -25.227  1.00 96.20           H  
ATOM   1153  N   PHE A  73      15.296   0.501 -26.179  1.00 96.73           N  
ATOM   1154  H   PHE A  73      15.304   1.251 -25.503  1.00 96.73           H  
ATOM   1155  CA  PHE A  73      14.601  -0.735 -25.835  1.00 96.73           C  
ATOM   1156  HA  PHE A  73      15.302  -1.566 -25.908  1.00 96.73           H  
ATOM   1157  C   PHE A  73      13.455  -1.032 -26.810  1.00 96.73           C  
ATOM   1158  CB  PHE A  73      14.093  -0.656 -24.390  1.00 96.73           C  
ATOM   1159  HB2 PHE A  73      13.475   0.234 -24.273  1.00 96.73           H  
ATOM   1160  HB3 PHE A  73      14.947  -0.557 -23.720  1.00 96.73           H  
ATOM   1161  O   PHE A  73      13.357  -2.143 -27.313  1.00 96.73           O  
ATOM   1162  CG  PHE A  73      13.290  -1.877 -23.989  1.00 96.73           C  
ATOM   1163  CD1 PHE A  73      11.885  -1.821 -23.947  1.00 96.73           C  
ATOM   1164  HD1 PHE A  73      11.380  -0.891 -24.162  1.00 96.73           H  
ATOM   1165  CD2 PHE A  73      13.945  -3.094 -23.734  1.00 96.73           C  
ATOM   1166  HD2 PHE A  73      15.021  -3.152 -23.809  1.00 96.73           H  
ATOM   1167  CE1 PHE A  73      11.145  -2.980 -23.654  1.00 96.73           C  
ATOM   1168  HE1 PHE A  73      10.066  -2.944 -23.623  1.00 96.73           H  
ATOM   1169  CE2 PHE A  73      13.208  -4.250 -23.431  1.00 96.73           C  
ATOM   1170  HE2 PHE A  73      13.718  -5.187 -23.258  1.00 96.73           H  
ATOM   1171  CZ  PHE A  73      11.805  -4.194 -23.409  1.00 96.73           C  
ATOM   1172  HZ  PHE A  73      11.233  -5.089 -23.214  1.00 96.73           H  
ATOM   1173  N   GLU A  74      12.607  -0.050 -27.129  1.00 95.42           N  
ATOM   1174  H   GLU A  74      12.719   0.849 -26.683  1.00 95.42           H  
ATOM   1175  CA  GLU A  74      11.449  -0.249 -28.014  1.00 95.42           C  
ATOM   1176  HA  GLU A  74      10.923  -1.148 -27.691  1.00 95.42           H  
ATOM   1177  C   GLU A  74      11.844  -0.521 -29.468  1.00 95.42           C  
ATOM   1178  CB  GLU A  74      10.481   0.947 -27.907  1.00 95.42           C  
ATOM   1179  HB2 GLU A  74      11.018   1.882 -28.065  1.00 95.42           H  
ATOM   1180  HB3 GLU A  74       9.702   0.850 -28.664  1.00 95.42           H  
ATOM   1181  O   GLU A  74      11.135  -1.252 -30.155  1.00 95.42           O  
ATOM   1182  CG  GLU A  74       9.822   0.931 -26.522  1.00 95.42           C  
ATOM   1183  HG2 GLU A  74      10.582   1.000 -25.744  1.00 95.42           H  
ATOM   1184  HG3 GLU A  74       9.369  -0.054 -26.403  1.00 95.42           H  
ATOM   1185  CD  GLU A  74       8.754   1.998 -26.237  1.00 95.42           C  
ATOM   1186  OE1 GLU A  74       7.963   1.722 -25.300  1.00 95.42           O  
ATOM   1187  OE2 GLU A  74       8.713   3.091 -26.832  1.00 95.42           O  
ATOM   1188  N   LYS A  75      12.990   0.005 -29.925  1.00 96.90           N  
ATOM   1189  H   LYS A  75      13.499   0.626 -29.313  1.00 96.90           H  
ATOM   1190  CA  LYS A  75      13.524  -0.270 -31.265  1.00 96.90           C  
ATOM   1191  HA  LYS A  75      12.727  -0.110 -31.991  1.00 96.90           H  
ATOM   1192  C   LYS A  75      13.966  -1.726 -31.430  1.00 96.90           C  
ATOM   1193  CB  LYS A  75      14.672   0.710 -31.552  1.00 96.90           C  
ATOM   1194  HB2 LYS A  75      15.467   0.561 -30.821  1.00 96.90           H  
ATOM   1195  HB3 LYS A  75      14.295   1.728 -31.448  1.00 96.90           H  
ATOM   1196  O   LYS A  75      13.718  -2.318 -32.476  1.00 96.90           O  
ATOM   1197  CG  LYS A  75      15.245   0.542 -32.967  1.00 96.90           C  
ATOM   1198  HG2 LYS A  75      14.446   0.681 -33.695  1.00 96.90           H  
ATOM   1199  HG3 LYS A  75      15.656  -0.462 -33.081  1.00 96.90           H  
ATOM   1200  CD  LYS A  75      16.362   1.556 -33.239  1.00 96.90           C  
ATOM   1201  HD2 LYS A  75      17.162   1.410 -32.514  1.00 96.90           H  
ATOM   1202  HD3 LYS A  75      15.961   2.564 -33.135  1.00 96.90           H  
ATOM   1203  CE  LYS A  75      16.899   1.351 -34.660  1.00 96.90           C  
ATOM   1204  HE2 LYS A  75      17.260   0.327 -34.750  1.00 96.90           H  
ATOM   1205  HE3 LYS A  75      16.073   1.469 -35.362  1.00 96.90           H  
ATOM   1206  NZ  LYS A  75      17.986   2.308 -34.986  1.00 96.90           N  
ATOM   1207  HZ1 LYS A  75      18.317   2.156 -35.927  1.00 96.90           H  
ATOM   1208  HZ2 LYS A  75      17.650   3.259 -34.922  1.00 96.90           H  
ATOM   1209  HZ3 LYS A  75      18.764   2.194 -34.352  1.00 96.90           H  
ATOM   1210  N   ASN A  76      14.666  -2.286 -30.442  1.00 96.33           N  
ATOM   1211  H   ASN A  76      14.829  -1.742 -29.606  1.00 96.33           H  
ATOM   1212  CA  ASN A  76      15.093  -3.685 -30.453  1.00 96.33           C  
ATOM   1213  HA  ASN A  76      14.316  -4.283 -30.928  1.00 96.33           H  
ATOM   1214  C   ASN A  76      15.290  -4.202 -29.013  1.00 96.33           C  
ATOM   1215  CB  ASN A  76      16.360  -3.829 -31.320  1.00 96.33           C  
ATOM   1216  HB2 ASN A  76      17.199  -3.318 -30.848  1.00 96.33           H  
ATOM   1217  HB3 ASN A  76      16.179  -3.371 -32.292  1.00 96.33           H  
ATOM   1218  O   ASN A  76      16.395  -4.089 -28.467  1.00 96.33           O  
ATOM   1219  CG  ASN A  76      16.741  -5.284 -31.556  1.00 96.33           C  
ATOM   1220  ND2 ASN A  76      17.465  -5.563 -32.614  1.00 96.33           N  
ATOM   1221 HD21 ASN A  76      17.745  -4.839 -33.260  1.00 96.33           H  
ATOM   1222 HD22 ASN A  76      17.708  -6.534 -32.747  1.00 96.33           H  
ATOM   1223  OD1 ASN A  76      16.409  -6.189 -30.804  1.00 96.33           O  
ATOM   1224  N   PRO A  77      14.244  -4.792 -28.399  1.00 96.40           N  
ATOM   1225  CA  PRO A  77      14.296  -5.256 -27.014  1.00 96.40           C  
ATOM   1226  HA  PRO A  77      14.450  -4.396 -26.362  1.00 96.40           H  
ATOM   1227  C   PRO A  77      15.398  -6.284 -26.754  1.00 96.40           C  
ATOM   1228  CB  PRO A  77      12.913  -5.859 -26.739  1.00 96.40           C  
ATOM   1229  HB2 PRO A  77      12.897  -6.912 -27.018  1.00 96.40           H  
ATOM   1230  HB3 PRO A  77      12.620  -5.743 -25.696  1.00 96.40           H  
ATOM   1231  O   PRO A  77      16.053  -6.234 -25.716  1.00 96.40           O  
ATOM   1232  CG  PRO A  77      11.990  -5.086 -27.675  1.00 96.40           C  
ATOM   1233  HG2 PRO A  77      11.713  -4.135 -27.220  1.00 96.40           H  
ATOM   1234  HG3 PRO A  77      11.098  -5.660 -27.928  1.00 96.40           H  
ATOM   1235  CD  PRO A  77      12.874  -4.849 -28.899  1.00 96.40           C  
ATOM   1236  HD2 PRO A  77      12.582  -3.918 -29.385  1.00 96.40           H  
ATOM   1237  HD3 PRO A  77      12.775  -5.683 -29.593  1.00 96.40           H  
ATOM   1238  N   ILE A  78      15.631  -7.195 -27.704  1.00 96.40           N  
ATOM   1239  H   ILE A  78      15.122  -7.123 -28.574  1.00 96.40           H  
ATOM   1240  CA  ILE A  78      16.620  -8.269 -27.563  1.00 96.40           C  
ATOM   1241  HA  ILE A  78      16.476  -8.750 -26.596  1.00 96.40           H  
ATOM   1242  C   ILE A  78      18.027  -7.679 -27.557  1.00 96.40           C  
ATOM   1243  CB  ILE A  78      16.441  -9.344 -28.658  1.00 96.40           C  
ATOM   1244  HB  ILE A  78      16.512  -8.865 -29.634  1.00 96.40           H  
ATOM   1245  O   ILE A  78      18.758  -7.900 -26.598  1.00 96.40           O  
ATOM   1246  CG1 ILE A  78      15.046 -10.002 -28.529  1.00 96.40           C  
ATOM   1247 HG12 ILE A  78      14.971 -10.510 -27.567  1.00 96.40           H  
ATOM   1248 HG13 ILE A  78      14.278  -9.229 -28.561  1.00 96.40           H  
ATOM   1249  CG2 ILE A  78      17.556 -10.404 -28.559  1.00 96.40           C  
ATOM   1250 HG21 ILE A  78      17.539 -10.887 -27.582  1.00 96.40           H  
ATOM   1251 HG22 ILE A  78      17.445 -11.161 -29.335  1.00 96.40           H  
ATOM   1252 HG23 ILE A  78      18.537  -9.955 -28.708  1.00 96.40           H  
ATOM   1253  CD1 ILE A  78      14.720 -11.001 -29.645  1.00 96.40           C  
ATOM   1254 HD11 ILE A  78      15.320 -11.905 -29.536  1.00 96.40           H  
ATOM   1255 HD12 ILE A  78      13.667 -11.275 -29.582  1.00 96.40           H  
ATOM   1256 HD13 ILE A  78      14.909 -10.549 -30.618  1.00 96.40           H  
ATOM   1257  N   ALA A  79      18.376  -6.859 -28.553  1.00 96.55           N  
ATOM   1258  H   ALA A  79      17.718  -6.688 -29.300  1.00 96.55           H  
ATOM   1259  CA  ALA A  79      19.704  -6.246 -28.625  1.00 96.55           C  
ATOM   1260  HA  ALA A  79      20.452  -7.038 -28.630  1.00 96.55           H  
ATOM   1261  C   ALA A  79      19.989  -5.337 -27.415  1.00 96.55           C  
ATOM   1262  CB  ALA A  79      19.816  -5.462 -29.936  1.00 96.55           C  
ATOM   1263  HB1 ALA A  79      20.819  -5.043 -30.018  1.00 96.55           H  
ATOM   1264  HB2 ALA A  79      19.087  -4.652 -29.951  1.00 96.55           H  
ATOM   1265  HB3 ALA A  79      19.648  -6.133 -30.778  1.00 96.55           H  
ATOM   1266  O   ALA A  79      21.108  -5.305 -26.905  1.00 96.55           O  
ATOM   1267  N   PHE A  80      18.973  -4.622 -26.916  1.00 97.13           N  
ATOM   1268  H   PHE A  80      18.077  -4.660 -27.381  1.00 97.13           H  
ATOM   1269  CA  PHE A  80      19.096  -3.826 -25.693  1.00 97.13           C  
ATOM   1270  HA  PHE A  80      19.924  -3.126 -25.808  1.00 97.13           H  
ATOM   1271  C   PHE A  80      19.405  -4.696 -24.465  1.00 97.13           C  
ATOM   1272  CB  PHE A  80      17.805  -3.027 -25.486  1.00 97.13           C  
ATOM   1273  HB2 PHE A  80      16.958  -3.713 -25.443  1.00 97.13           H  
ATOM   1274  HB3 PHE A  80      17.652  -2.375 -26.346  1.00 97.13           H  
ATOM   1275  O   PHE A  80      20.284  -4.361 -23.669  1.00 97.13           O  
ATOM   1276  CG  PHE A  80      17.815  -2.189 -24.224  1.00 97.13           C  
ATOM   1277  CD1 PHE A  80      17.421  -2.752 -22.994  1.00 97.13           C  
ATOM   1278  HD1 PHE A  80      17.112  -3.786 -22.948  1.00 97.13           H  
ATOM   1279  CD2 PHE A  80      18.228  -0.847 -24.276  1.00 97.13           C  
ATOM   1280  HD2 PHE A  80      18.533  -0.412 -25.216  1.00 97.13           H  
ATOM   1281  CE1 PHE A  80      17.398  -1.967 -21.831  1.00 97.13           C  
ATOM   1282  HE1 PHE A  80      17.049  -2.396 -20.904  1.00 97.13           H  
ATOM   1283  CE2 PHE A  80      18.228  -0.067 -23.109  1.00 97.13           C  
ATOM   1284  HE2 PHE A  80      18.530   0.969 -23.154  1.00 97.13           H  
ATOM   1285  CZ  PHE A  80      17.799  -0.622 -21.892  1.00 97.13           C  
ATOM   1286  HZ  PHE A  80      17.763  -0.005 -21.006  1.00 97.13           H  
ATOM   1287  N   LEU A  81      18.695  -5.816 -24.300  1.00 96.89           N  
ATOM   1288  H   LEU A  81      18.000  -6.056 -24.992  1.00 96.89           H  
ATOM   1289  CA  LEU A  81      18.926  -6.753 -23.199  1.00 96.89           C  
ATOM   1290  HA  LEU A  81      18.967  -6.193 -22.265  1.00 96.89           H  
ATOM   1291  C   LEU A  81      20.290  -7.452 -23.342  1.00 96.89           C  
ATOM   1292  CB  LEU A  81      17.751  -7.749 -23.137  1.00 96.89           C  
ATOM   1293  HB2 LEU A  81      17.612  -8.176 -24.130  1.00 96.89           H  
ATOM   1294  HB3 LEU A  81      18.008  -8.566 -22.462  1.00 96.89           H  
ATOM   1295  O   LEU A  81      21.022  -7.580 -22.363  1.00 96.89           O  
ATOM   1296  CG  LEU A  81      16.419  -7.138 -22.659  1.00 96.89           C  
ATOM   1297  HG  LEU A  81      16.208  -6.219 -23.206  1.00 96.89           H  
ATOM   1298  CD1 LEU A  81      15.278  -8.125 -22.907  1.00 96.89           C  
ATOM   1299 HD11 LEU A  81      15.189  -8.308 -23.978  1.00 96.89           H  
ATOM   1300 HD12 LEU A  81      14.337  -7.709 -22.548  1.00 96.89           H  
ATOM   1301 HD13 LEU A  81      15.477  -9.067 -22.395  1.00 96.89           H  
ATOM   1302  CD2 LEU A  81      16.441  -6.793 -21.167  1.00 96.89           C  
ATOM   1303 HD21 LEU A  81      17.212  -6.051 -20.961  1.00 96.89           H  
ATOM   1304 HD22 LEU A  81      15.476  -6.379 -20.874  1.00 96.89           H  
ATOM   1305 HD23 LEU A  81      16.639  -7.690 -20.580  1.00 96.89           H  
ATOM   1306  N   GLU A  82      20.696  -7.823 -24.552  1.00 95.68           N  
ATOM   1307  H   GLU A  82      20.057  -7.737 -25.330  1.00 95.68           H  
ATOM   1308  CA  GLU A  82      22.023  -8.389 -24.814  1.00 95.68           C  
ATOM   1309  HA  GLU A  82      22.169  -9.261 -24.177  1.00 95.68           H  
ATOM   1310  C   GLU A  82      23.150  -7.426 -24.441  1.00 95.68           C  
ATOM   1311  CB  GLU A  82      22.131  -8.843 -26.272  1.00 95.68           C  
ATOM   1312  HB2 GLU A  82      21.796  -8.033 -26.920  1.00 95.68           H  
ATOM   1313  HB3 GLU A  82      23.174  -9.064 -26.499  1.00 95.68           H  
ATOM   1314  O   GLU A  82      24.102  -7.821 -23.763  1.00 95.68           O  
ATOM   1315  CG  GLU A  82      21.301 -10.112 -26.523  1.00 95.68           C  
ATOM   1316  HG2 GLU A  82      20.266  -9.950 -26.220  1.00 95.68           H  
ATOM   1317  HG3 GLU A  82      21.700 -10.910 -25.898  1.00 95.68           H  
ATOM   1318  CD  GLU A  82      21.326 -10.565 -27.988  1.00 95.68           C  
ATOM   1319  OE1 GLU A  82      21.069 -11.773 -28.200  1.00 95.68           O  
ATOM   1320  OE2 GLU A  82      21.584  -9.720 -28.875  1.00 95.68           O  
ATOM   1321  N   ALA A  83      22.996  -6.139 -24.764  1.00 95.57           N  
ATOM   1322  H   ALA A  83      22.217  -5.881 -25.353  1.00 95.57           H  
ATOM   1323  CA  ALA A  83      23.922  -5.094 -24.335  1.00 95.57           C  
ATOM   1324  HA  ALA A  83      24.925  -5.370 -24.661  1.00 95.57           H  
ATOM   1325  C   ALA A  83      23.972  -4.927 -22.802  1.00 95.57           C  
ATOM   1326  CB  ALA A  83      23.531  -3.788 -25.033  1.00 95.57           C  
ATOM   1327  HB1 ALA A  83      23.544  -3.930 -26.114  1.00 95.57           H  
ATOM   1328  HB2 ALA A  83      24.243  -3.006 -24.769  1.00 95.57           H  
ATOM   1329  HB3 ALA A  83      22.532  -3.480 -24.725  1.00 95.57           H  
ATOM   1330  O   ALA A  83      25.006  -4.538 -22.260  1.00 95.57           O  
ATOM   1331  N   LYS A  84      22.890  -5.267 -22.085  1.00 93.49           N  
ATOM   1332  H   LYS A  84      22.073  -5.565 -22.599  1.00 93.49           H  
ATOM   1333  CA  LYS A  84      22.850  -5.329 -20.611  1.00 93.49           C  
ATOM   1334  HA  LYS A  84      23.534  -4.572 -20.226  1.00 93.49           H  
ATOM   1335  C   LYS A  84      23.392  -6.643 -20.024  1.00 93.49           C  
ATOM   1336  CB  LYS A  84      21.437  -4.997 -20.090  1.00 93.49           C  
ATOM   1337  HB2 LYS A  84      20.688  -5.573 -20.633  1.00 93.49           H  
ATOM   1338  HB3 LYS A  84      21.380  -5.274 -19.037  1.00 93.49           H  
ATOM   1339  O   LYS A  84      23.414  -6.792 -18.805  1.00 93.49           O  
ATOM   1340  CG  LYS A  84      21.121  -3.498 -20.204  1.00 93.49           C  
ATOM   1341  HG2 LYS A  84      21.983  -2.935 -19.847  1.00 93.49           H  
ATOM   1342  HG3 LYS A  84      20.946  -3.238 -21.248  1.00 93.49           H  
ATOM   1343  CD  LYS A  84      19.901  -3.097 -19.356  1.00 93.49           C  
ATOM   1344  HD2 LYS A  84      19.002  -3.553 -19.771  1.00 93.49           H  
ATOM   1345  HD3 LYS A  84      20.044  -3.441 -18.332  1.00 93.49           H  
ATOM   1346  CE  LYS A  84      19.787  -1.566 -19.373  1.00 93.49           C  
ATOM   1347  HE2 LYS A  84      19.621  -1.242 -20.400  1.00 93.49           H  
ATOM   1348  HE3 LYS A  84      20.745  -1.145 -19.067  1.00 93.49           H  
ATOM   1349  NZ  LYS A  84      18.720  -1.022 -18.490  1.00 93.49           N  
ATOM   1350  HZ1 LYS A  84      17.792  -1.300 -18.775  1.00 93.49           H  
ATOM   1351  HZ2 LYS A  84      18.746  -0.015 -18.564  1.00 93.49           H  
ATOM   1352  HZ3 LYS A  84      18.871  -1.253 -17.519  1.00 93.49           H  
ATOM   1353  N   GLY A  85      23.859  -7.577 -20.854  1.00 94.59           N  
ATOM   1354  H   GLY A  85      23.816  -7.395 -21.847  1.00 94.59           H  
ATOM   1355  CA  GLY A  85      24.463  -8.842 -20.424  1.00 94.59           C  
ATOM   1356  HA2 GLY A  85      25.232  -9.110 -21.149  1.00 94.59           H  
ATOM   1357  HA3 GLY A  85      24.938  -8.711 -19.452  1.00 94.59           H  
ATOM   1358  C   GLY A  85      23.494 -10.022 -20.326  1.00 94.59           C  
ATOM   1359  O   GLY A  85      23.898 -11.104 -19.889  1.00 94.59           O  
ATOM   1360  N   TYR A  86      22.238  -9.850 -20.748  1.00 96.20           N  
ATOM   1361  H   TYR A  86      21.977  -8.959 -21.146  1.00 96.20           H  
ATOM   1362  CA  TYR A  86      21.312 -10.966 -20.918  1.00 96.20           C  
ATOM   1363  HA  TYR A  86      21.399 -11.627 -20.055  1.00 96.20           H  
ATOM   1364  C   TYR A  86      21.686 -11.773 -22.162  1.00 96.20           C  
ATOM   1365  CB  TYR A  86      19.865 -10.469 -20.981  1.00 96.20           C  
ATOM   1366  HB2 TYR A  86      19.210 -11.325 -21.145  1.00 96.20           H  
ATOM   1367  HB3 TYR A  86      19.756  -9.812 -21.844  1.00 96.20           H  
ATOM   1368  O   TYR A  86      22.098 -11.233 -23.178  1.00 96.20           O  
ATOM   1369  CG  TYR A  86      19.410  -9.757 -19.723  1.00 96.20           C  
ATOM   1370  CD1 TYR A  86      18.992 -10.507 -18.610  1.00 96.20           C  
ATOM   1371  HD1 TYR A  86      18.969 -11.585 -18.660  1.00 96.20           H  
ATOM   1372  CD2 TYR A  86      19.438  -8.352 -19.640  1.00 96.20           C  
ATOM   1373  HD2 TYR A  86      19.733  -7.759 -20.492  1.00 96.20           H  
ATOM   1374  CE1 TYR A  86      18.634  -9.855 -17.417  1.00 96.20           C  
ATOM   1375  HE1 TYR A  86      18.327 -10.437 -16.560  1.00 96.20           H  
ATOM   1376  CE2 TYR A  86      19.094  -7.696 -18.449  1.00 96.20           C  
ATOM   1377  HE2 TYR A  86      19.139  -6.620 -18.377  1.00 96.20           H  
ATOM   1378  OH  TYR A  86      18.429  -7.786 -16.178  1.00 96.20           O  
ATOM   1379  HH  TYR A  86      18.235  -8.411 -15.476  1.00 96.20           H  
ATOM   1380  CZ  TYR A  86      18.704  -8.446 -17.328  1.00 96.20           C  
ATOM   1381  N   LYS A  87      21.556 -13.091 -22.100  1.00 94.60           N  
ATOM   1382  H   LYS A  87      21.246 -13.498 -21.229  1.00 94.60           H  
ATOM   1383  CA  LYS A  87      21.848 -14.003 -23.210  1.00 94.60           C  
ATOM   1384  HA  LYS A  87      21.944 -13.432 -24.134  1.00 94.60           H  
ATOM   1385  C   LYS A  87      20.692 -14.963 -23.383  1.00 94.60           C  
ATOM   1386  CB  LYS A  87      23.156 -14.764 -22.952  1.00 94.60           C  
ATOM   1387  HB2 LYS A  87      23.052 -15.374 -22.054  1.00 94.60           H  
ATOM   1388  HB3 LYS A  87      23.341 -15.423 -23.800  1.00 94.60           H  
ATOM   1389  O   LYS A  87      20.069 -15.338 -22.396  1.00 94.60           O  
ATOM   1390  CG  LYS A  87      24.356 -13.820 -22.786  1.00 94.60           C  
ATOM   1391  HG2 LYS A  87      24.276 -13.295 -21.834  1.00 94.60           H  
ATOM   1392  HG3 LYS A  87      24.356 -13.089 -23.594  1.00 94.60           H  
ATOM   1393  CD  LYS A  87      25.672 -14.599 -22.824  1.00 94.60           C  
ATOM   1394  HD2 LYS A  87      25.652 -15.365 -22.048  1.00 94.60           H  
ATOM   1395  HD3 LYS A  87      25.779 -15.073 -23.799  1.00 94.60           H  
ATOM   1396  CE  LYS A  87      26.843 -13.645 -22.584  1.00 94.60           C  
ATOM   1397  HE2 LYS A  87      26.802 -12.864 -23.344  1.00 94.60           H  
ATOM   1398  HE3 LYS A  87      26.718 -13.164 -21.614  1.00 94.60           H  
ATOM   1399  NZ  LYS A  87      28.153 -14.335 -22.643  1.00 94.60           N  
ATOM   1400  HZ1 LYS A  87      28.906 -13.662 -22.629  1.00 94.60           H  
ATOM   1401  HZ2 LYS A  87      28.340 -14.863 -21.802  1.00 94.60           H  
ATOM   1402  HZ3 LYS A  87      28.250 -14.926 -23.455  1.00 94.60           H  
ATOM   1403  N   VAL A  88      20.447 -15.427 -24.608  1.00 94.23           N  
ATOM   1404  H   VAL A  88      20.972 -15.045 -25.382  1.00 94.23           H  
ATOM   1405  CA  VAL A  88      19.356 -16.380 -24.890  1.00 94.23           C  
ATOM   1406  HA  VAL A  88      19.227 -16.423 -25.971  1.00 94.23           H  
ATOM   1407  C   VAL A  88      18.034 -15.854 -24.308  1.00 94.23           C  
ATOM   1408  CB  VAL A  88      19.698 -17.810 -24.399  1.00 94.23           C  
ATOM   1409  HB  VAL A  88      19.590 -17.868 -23.316  1.00 94.23           H  
ATOM   1410  O   VAL A  88      17.411 -16.492 -23.460  1.00 94.23           O  
ATOM   1411  CG1 VAL A  88      18.773 -18.852 -25.041  1.00 94.23           C  
ATOM   1412 HG11 VAL A  88      18.887 -18.837 -26.125  1.00 94.23           H  
ATOM   1413 HG12 VAL A  88      19.007 -19.849 -24.669  1.00 94.23           H  
ATOM   1414 HG13 VAL A  88      17.732 -18.635 -24.800  1.00 94.23           H  
ATOM   1415  CG2 VAL A  88      21.142 -18.223 -24.732  1.00 94.23           C  
ATOM   1416 HG21 VAL A  88      21.848 -17.615 -24.166  1.00 94.23           H  
ATOM   1417 HG22 VAL A  88      21.304 -19.269 -24.472  1.00 94.23           H  
ATOM   1418 HG23 VAL A  88      21.326 -18.090 -25.798  1.00 94.23           H  
ATOM   1419  N   VAL A  89      17.683 -14.622 -24.682  1.00 95.21           N  
ATOM   1420  H   VAL A  89      18.229 -14.152 -25.389  1.00 95.21           H  
ATOM   1421  CA  VAL A  89      16.454 -13.966 -24.225  1.00 95.21           C  
ATOM   1422  HA  VAL A  89      16.383 -14.051 -23.141  1.00 95.21           H  
ATOM   1423  C   VAL A  89      15.260 -14.688 -24.839  1.00 95.21           C  
ATOM   1424  CB  VAL A  89      16.442 -12.470 -24.600  1.00 95.21           C  
ATOM   1425  HB  VAL A  89      16.483 -12.371 -25.685  1.00 95.21           H  
ATOM   1426  O   VAL A  89      15.197 -14.862 -26.058  1.00 95.21           O  
ATOM   1427  CG1 VAL A  89      15.173 -11.776 -24.093  1.00 95.21           C  
ATOM   1428 HG11 VAL A  89      14.288 -12.214 -24.554  1.00 95.21           H  
ATOM   1429 HG12 VAL A  89      15.093 -11.878 -23.011  1.00 95.21           H  
ATOM   1430 HG13 VAL A  89      15.200 -10.719 -24.358  1.00 95.21           H  
ATOM   1431  CG2 VAL A  89      17.649 -11.729 -24.002  1.00 95.21           C  
ATOM   1432 HG21 VAL A  89      18.583 -12.142 -24.384  1.00 95.21           H  
ATOM   1433 HG22 VAL A  89      17.632 -11.804 -22.915  1.00 95.21           H  
ATOM   1434 HG23 VAL A  89      17.610 -10.678 -24.290  1.00 95.21           H  
ATOM   1435  N   ASP A  90      14.307 -15.095 -24.007  1.00 93.77           N  
ATOM   1436  H   ASP A  90      14.384 -14.906 -23.018  1.00 93.77           H  
ATOM   1437  CA  ASP A  90      13.043 -15.629 -24.487  1.00 93.77           C  
ATOM   1438  HA  ASP A  90      13.242 -16.315 -25.311  1.00 93.77           H  
ATOM   1439  C   ASP A  90      12.178 -14.480 -25.008  1.00 93.77           C  
ATOM   1440  CB  ASP A  90      12.330 -16.437 -23.399  1.00 93.77           C  
ATOM   1441  HB2 ASP A  90      11.986 -15.770 -22.608  1.00 93.77           H  
ATOM   1442  HB3 ASP A  90      13.035 -17.148 -22.968  1.00 93.77           H  
ATOM   1443  O   ASP A  90      11.570 -13.724 -24.250  1.00 93.77           O  
ATOM   1444  CG  ASP A  90      11.135 -17.208 -23.973  1.00 93.77           C  
ATOM   1445  OD1 ASP A  90      10.651 -16.830 -25.071  1.00 93.77           O  
ATOM   1446  OD2 ASP A  90      10.745 -18.198 -23.323  1.00 93.77           O  
ATOM   1447  N   LYS A  91      12.130 -14.346 -26.334  1.00 91.00           N  
ATOM   1448  H   LYS A  91      12.700 -14.980 -26.875  1.00 91.00           H  
ATOM   1449  CA  LYS A  91      11.362 -13.300 -27.015  1.00 91.00           C  
ATOM   1450  HA  LYS A  91      11.703 -12.335 -26.640  1.00 91.00           H  
ATOM   1451  C   LYS A  91       9.859 -13.350 -26.721  1.00 91.00           C  
ATOM   1452  CB  LYS A  91      11.635 -13.363 -28.525  1.00 91.00           C  
ATOM   1453  HB2 LYS A  91      11.195 -12.482 -28.991  1.00 91.00           H  
ATOM   1454  HB3 LYS A  91      12.711 -13.336 -28.691  1.00 91.00           H  
ATOM   1455  O   LYS A  91       9.194 -12.336 -26.903  1.00 91.00           O  
ATOM   1456  CG  LYS A  91      11.048 -14.624 -29.185  1.00 91.00           C  
ATOM   1457  HG2 LYS A  91       9.970 -14.651 -29.030  1.00 91.00           H  
ATOM   1458  HG3 LYS A  91      11.491 -15.514 -28.737  1.00 91.00           H  
ATOM   1459  CD  LYS A  91      11.310 -14.636 -30.693  1.00 91.00           C  
ATOM   1460  HD2 LYS A  91      10.886 -13.734 -31.135  1.00 91.00           H  
ATOM   1461  HD3 LYS A  91      12.384 -14.658 -30.873  1.00 91.00           H  
ATOM   1462  CE  LYS A  91      10.644 -15.875 -31.301  1.00 91.00           C  
ATOM   1463  HE2 LYS A  91       9.586 -15.861 -31.040  1.00 91.00           H  
ATOM   1464  HE3 LYS A  91      11.082 -16.763 -30.846  1.00 91.00           H  
ATOM   1465  NZ  LYS A  91      10.804 -15.917 -32.775  1.00 91.00           N  
ATOM   1466  HZ1 LYS A  91      11.782 -15.940 -33.027  1.00 91.00           H  
ATOM   1467  HZ2 LYS A  91      10.356 -16.740 -33.152  1.00 91.00           H  
ATOM   1468  HZ3 LYS A  91      10.378 -15.106 -33.199  1.00 91.00           H  
ATOM   1469  N   LEU A  92       9.322 -14.508 -26.320  1.00 90.86           N  
ATOM   1470  H   LEU A  92       9.933 -15.279 -26.093  1.00 90.86           H  
ATOM   1471  CA  LEU A  92       7.901 -14.662 -25.995  1.00 90.86           C  
ATOM   1472  HA  LEU A  92       7.302 -14.080 -26.695  1.00 90.86           H  
ATOM   1473  C   LEU A  92       7.581 -14.115 -24.601  1.00 90.86           C  
ATOM   1474  CB  LEU A  92       7.500 -16.144 -26.104  1.00 90.86           C  
ATOM   1475  HB2 LEU A  92       6.453 -16.239 -25.817  1.00 90.86           H  
ATOM   1476  HB3 LEU A  92       8.085 -16.717 -25.384  1.00 90.86           H  
ATOM   1477  O   LEU A  92       6.436 -13.761 -24.334  1.00 90.86           O  
ATOM   1478  CG  LEU A  92       7.682 -16.767 -27.499  1.00 90.86           C  
ATOM   1479  HG  LEU A  92       8.723 -16.679 -27.811  1.00 90.86           H  
ATOM   1480  CD1 LEU A  92       7.325 -18.251 -27.458  1.00 90.86           C  
ATOM   1481 HD11 LEU A  92       7.959 -18.751 -26.726  1.00 90.86           H  
ATOM   1482 HD12 LEU A  92       7.490 -18.707 -28.435  1.00 90.86           H  
ATOM   1483 HD13 LEU A  92       6.282 -18.378 -27.168  1.00 90.86           H  
ATOM   1484  CD2 LEU A  92       6.801 -16.092 -28.555  1.00 90.86           C  
ATOM   1485 HD21 LEU A  92       6.891 -16.617 -29.506  1.00 90.86           H  
ATOM   1486 HD22 LEU A  92       7.108 -15.055 -28.693  1.00 90.86           H  
ATOM   1487 HD23 LEU A  92       5.760 -16.116 -28.234  1.00 90.86           H  
ATOM   1488  N   ILE A  93       8.590 -14.000 -23.732  1.00 89.98           N  
ATOM   1489  H   ILE A  93       9.510 -14.288 -24.031  1.00 89.98           H  
ATOM   1490  CA  ILE A  93       8.450 -13.520 -22.356  1.00 89.98           C  
ATOM   1491  HA  ILE A  93       7.407 -13.242 -22.202  1.00 89.98           H  
ATOM   1492  C   ILE A  93       9.258 -12.229 -22.185  1.00 89.98           C  
ATOM   1493  CB  ILE A  93       8.761 -14.627 -21.320  1.00 89.98           C  
ATOM   1494  HB  ILE A  93       9.839 -14.782 -21.281  1.00 89.98           H  
ATOM   1495  O   ILE A  93      10.194 -12.135 -21.389  1.00 89.98           O  
ATOM   1496  CG1 ILE A  93       8.088 -15.973 -21.693  1.00 89.98           C  
ATOM   1497 HG12 ILE A  93       8.431 -16.289 -22.678  1.00 89.98           H  
ATOM   1498 HG13 ILE A  93       7.007 -15.840 -21.738  1.00 89.98           H  
ATOM   1499  CG2 ILE A  93       8.257 -14.144 -19.943  1.00 89.98           C  
ATOM   1500 HG21 ILE A  93       8.767 -13.229 -19.640  1.00 89.98           H  
ATOM   1501 HG22 ILE A  93       7.184 -13.957 -19.984  1.00 89.98           H  
ATOM   1502 HG23 ILE A  93       8.441 -14.897 -19.177  1.00 89.98           H  
ATOM   1503  CD1 ILE A  93       8.409 -17.134 -20.744  1.00 89.98           C  
ATOM   1504 HD11 ILE A  93       9.489 -17.242 -20.645  1.00 89.98           H  
ATOM   1505 HD12 ILE A  93       8.004 -18.056 -21.162  1.00 89.98           H  
ATOM   1506 HD13 ILE A  93       7.956 -16.975 -19.765  1.00 89.98           H  
ATOM   1507  N   ILE A  94       8.866 -11.219 -22.967  1.00 94.29           N  
ATOM   1508  H   ILE A  94       8.145 -11.426 -23.643  1.00 94.29           H  
ATOM   1509  CA  ILE A  94       9.249  -9.813 -22.796  1.00 94.29           C  
ATOM   1510  HA  ILE A  94       9.869  -9.717 -21.904  1.00 94.29           H  
ATOM   1511  C   ILE A  94       7.960  -9.023 -22.564  1.00 94.29           C  
ATOM   1512  CB  ILE A  94      10.070  -9.282 -23.995  1.00 94.29           C  
ATOM   1513  HB  ILE A  94       9.444  -9.302 -24.886  1.00 94.29           H  
ATOM   1514  O   ILE A  94       7.366  -8.472 -23.492  1.00 94.29           O  
ATOM   1515  CG1 ILE A  94      11.313 -10.161 -24.259  1.00 94.29           C  
ATOM   1516 HG12 ILE A  94      11.927 -10.211 -23.360  1.00 94.29           H  
ATOM   1517 HG13 ILE A  94      10.981 -11.172 -24.497  1.00 94.29           H  
ATOM   1518  CG2 ILE A  94      10.502  -7.825 -23.727  1.00 94.29           C  
ATOM   1519 HG21 ILE A  94       9.646  -7.207 -23.455  1.00 94.29           H  
ATOM   1520 HG22 ILE A  94      10.940  -7.396 -24.628  1.00 94.29           H  
ATOM   1521 HG23 ILE A  94      11.237  -7.807 -22.922  1.00 94.29           H  
ATOM   1522  CD1 ILE A  94      12.181  -9.686 -25.431  1.00 94.29           C  
ATOM   1523 HD11 ILE A  94      12.928 -10.448 -25.658  1.00 94.29           H  
ATOM   1524 HD12 ILE A  94      11.561  -9.529 -26.314  1.00 94.29           H  
ATOM   1525 HD13 ILE A  94      12.701  -8.764 -25.173  1.00 94.29           H  
ATOM   1526  N   ILE A  95       7.494  -8.995 -21.317  1.00 93.90           N  
ATOM   1527  H   ILE A  95       8.047  -9.431 -20.593  1.00 93.90           H  
ATOM   1528  CA  ILE A  95       6.202  -8.390 -20.971  1.00 93.90           C  
ATOM   1529  HA  ILE A  95       5.604  -8.290 -21.877  1.00 93.90           H  
ATOM   1530  C   ILE A  95       6.445  -6.991 -20.415  1.00 93.90           C  
ATOM   1531  CB  ILE A  95       5.384  -9.285 -20.014  1.00 93.90           C  
ATOM   1532  HB  ILE A  95       5.907  -9.348 -19.060  1.00 93.90           H  
ATOM   1533  O   ILE A  95       7.049  -6.839 -19.353  1.00 93.90           O  
ATOM   1534  CG1 ILE A  95       5.247 -10.714 -20.592  1.00 93.90           C  
ATOM   1535 HG12 ILE A  95       4.778 -10.667 -21.574  1.00 93.90           H  
ATOM   1536 HG13 ILE A  95       6.239 -11.150 -20.713  1.00 93.90           H  
ATOM   1537  CG2 ILE A  95       4.008  -8.646 -19.749  1.00 93.90           C  
ATOM   1538 HG21 ILE A  95       4.113  -7.643 -19.335  1.00 93.90           H  
ATOM   1539 HG22 ILE A  95       3.452  -9.235 -19.020  1.00 93.90           H  
ATOM   1540 HG23 ILE A  95       3.429  -8.596 -20.671  1.00 93.90           H  
ATOM   1541  CD1 ILE A  95       4.448 -11.682 -19.713  1.00 93.90           C  
ATOM   1542 HD11 ILE A  95       3.389 -11.423 -19.731  1.00 93.90           H  
ATOM   1543 HD12 ILE A  95       4.561 -12.695 -20.097  1.00 93.90           H  
ATOM   1544 HD13 ILE A  95       4.811 -11.647 -18.685  1.00 93.90           H  
ATOM   1545  N   LYS A  96       5.975  -5.956 -21.121  1.00 93.87           N  
ATOM   1546  H   LYS A  96       5.463  -6.158 -21.967  1.00 93.87           H  
ATOM   1547  CA  LYS A  96       6.002  -4.578 -20.611  1.00 93.87           C  
ATOM   1548  HA  LYS A  96       6.992  -4.373 -20.204  1.00 93.87           H  
ATOM   1549  C   LYS A  96       4.998  -4.433 -19.471  1.00 93.87           C  
ATOM   1550  CB  LYS A  96       5.697  -3.555 -21.713  1.00 93.87           C  
ATOM   1551  HB2 LYS A  96       5.563  -2.582 -21.238  1.00 93.87           H  
ATOM   1552  HB3 LYS A  96       4.760  -3.822 -22.201  1.00 93.87           H  
ATOM   1553  O   LYS A  96       3.827  -4.761 -19.624  1.00 93.87           O  
ATOM   1554  CG  LYS A  96       6.809  -3.426 -22.765  1.00 93.87           C  
ATOM   1555  HG2 LYS A  96       6.900  -4.359 -23.321  1.00 93.87           H  
ATOM   1556  HG3 LYS A  96       7.756  -3.208 -22.271  1.00 93.87           H  
ATOM   1557  CD  LYS A  96       6.463  -2.281 -23.728  1.00 93.87           C  
ATOM   1558  HD2 LYS A  96       5.491  -2.484 -24.178  1.00 93.87           H  
ATOM   1559  HD3 LYS A  96       6.400  -1.350 -23.164  1.00 93.87           H  
ATOM   1560  CE  LYS A  96       7.505  -2.123 -24.839  1.00 93.87           C  
ATOM   1561  HE2 LYS A  96       8.475  -1.911 -24.388  1.00 93.87           H  
ATOM   1562  HE3 LYS A  96       7.576  -3.064 -25.384  1.00 93.87           H  
ATOM   1563  NZ  LYS A  96       7.139  -1.020 -25.764  1.00 93.87           N  
ATOM   1564  HZ1 LYS A  96       7.746  -1.015 -26.571  1.00 93.87           H  
ATOM   1565  HZ2 LYS A  96       7.254  -0.115 -25.331  1.00 93.87           H  
ATOM   1566  HZ3 LYS A  96       6.185  -1.104 -26.084  1.00 93.87           H  
ATOM   1567  N   LEU A  97       5.463  -3.888 -18.355  1.00 93.96           N  
ATOM   1568  H   LEU A  97       6.446  -3.662 -18.311  1.00 93.96           H  
ATOM   1569  CA  LEU A  97       4.690  -3.675 -17.140  1.00 93.96           C  
ATOM   1570  HA  LEU A  97       3.663  -4.015 -17.275  1.00 93.96           H  
ATOM   1571  C   LEU A  97       4.673  -2.177 -16.822  1.00 93.96           C  
ATOM   1572  CB  LEU A  97       5.305  -4.505 -16.002  1.00 93.96           C  
ATOM   1573  HB2 LEU A  97       4.771  -4.278 -15.079  1.00 93.96           H  
ATOM   1574  HB3 LEU A  97       6.344  -4.203 -15.871  1.00 93.96           H  
ATOM   1575  O   LEU A  97       5.632  -1.658 -16.228  1.00 93.96           O  
ATOM   1576  CG  LEU A  97       5.258  -6.023 -16.242  1.00 93.96           C  
ATOM   1577  HG  LEU A  97       5.680  -6.266 -17.218  1.00 93.96           H  
ATOM   1578  CD1 LEU A  97       6.123  -6.704 -15.189  1.00 93.96           C  
ATOM   1579 HD11 LEU A  97       7.167  -6.454 -15.379  1.00 93.96           H  
ATOM   1580 HD12 LEU A  97       5.835  -6.375 -14.191  1.00 93.96           H  
ATOM   1581 HD13 LEU A  97       6.002  -7.785 -15.259  1.00 93.96           H  
ATOM   1582  CD2 LEU A  97       3.836  -6.574 -16.178  1.00 93.96           C  
ATOM   1583 HD21 LEU A  97       3.351  -6.276 -15.249  1.00 93.96           H  
ATOM   1584 HD22 LEU A  97       3.858  -7.662 -16.244  1.00 93.96           H  
ATOM   1585 HD23 LEU A  97       3.252  -6.200 -17.019  1.00 93.96           H  
ATOM   1586  N   PRO A  98       3.609  -1.455 -17.224  1.00 90.89           N  
ATOM   1587  CA  PRO A  98       3.383  -0.083 -16.797  1.00 90.89           C  
ATOM   1588  HA  PRO A  98       4.137   0.555 -17.260  1.00 90.89           H  
ATOM   1589  C   PRO A  98       3.452   0.059 -15.275  1.00 90.89           C  
ATOM   1590  CB  PRO A  98       1.997   0.300 -17.328  1.00 90.89           C  
ATOM   1591  HB2 PRO A  98       1.235   0.074 -16.583  1.00 90.89           H  
ATOM   1592  HB3 PRO A  98       1.948   1.350 -17.615  1.00 90.89           H  
ATOM   1593  O   PRO A  98       3.229  -0.897 -14.521  1.00 90.89           O  
ATOM   1594  CG  PRO A  98       1.808  -0.624 -18.529  1.00 90.89           C  
ATOM   1595  HG2 PRO A  98       0.754  -0.802 -18.742  1.00 90.89           H  
ATOM   1596  HG3 PRO A  98       2.311  -0.204 -19.400  1.00 90.89           H  
ATOM   1597  CD  PRO A  98       2.521  -1.898 -18.090  1.00 90.89           C  
ATOM   1598  HD2 PRO A  98       2.894  -2.433 -18.963  1.00 90.89           H  
ATOM   1599  HD3 PRO A  98       1.832  -2.531 -17.530  1.00 90.89           H  
ATOM   1600  N   LYS A  99       3.746   1.272 -14.805  1.00 89.70           N  
ATOM   1601  H   LYS A  99       3.855   2.031 -15.462  1.00 89.70           H  
ATOM   1602  CA  LYS A  99       3.751   1.560 -13.371  1.00 89.70           C  
ATOM   1603  HA  LYS A  99       4.496   0.916 -12.903  1.00 89.70           H  
ATOM   1604  C   LYS A  99       2.386   1.217 -12.768  1.00 89.70           C  
ATOM   1605  CB  LYS A  99       4.127   3.027 -13.138  1.00 89.70           C  
ATOM   1606  HB2 LYS A  99       3.299   3.672 -13.431  1.00 89.70           H  
ATOM   1607  HB3 LYS A  99       4.996   3.270 -13.750  1.00 89.70           H  
ATOM   1608  O   LYS A  99       1.361   1.597 -13.320  1.00 89.70           O  
ATOM   1609  CG  LYS A  99       4.483   3.262 -11.667  1.00 89.70           C  
ATOM   1610  HG2 LYS A  99       3.620   3.050 -11.035  1.00 89.70           H  
ATOM   1611  HG3 LYS A  99       5.295   2.589 -11.391  1.00 89.70           H  
ATOM   1612  CD  LYS A  99       4.928   4.706 -11.443  1.00 89.70           C  
ATOM   1613  HD2 LYS A  99       4.086   5.373 -11.631  1.00 89.70           H  
ATOM   1614  HD3 LYS A  99       5.744   4.945 -12.126  1.00 89.70           H  
ATOM   1615  CE  LYS A  99       5.407   4.848  -9.998  1.00 89.70           C  
ATOM   1616  HE2 LYS A  99       6.236   4.159  -9.840  1.00 89.70           H  
ATOM   1617  HE3 LYS A  99       4.599   4.542  -9.334  1.00 89.70           H  
ATOM   1618  NZ  LYS A  99       5.818   6.239  -9.701  1.00 89.70           N  
ATOM   1619  HZ1 LYS A  99       5.037   6.864  -9.842  1.00 89.70           H  
ATOM   1620  HZ2 LYS A  99       6.578   6.516 -10.305  1.00 89.70           H  
ATOM   1621  HZ3 LYS A  99       6.112   6.308  -8.737  1.00 89.70           H  
ATOM   1622  N   TYR A 100       2.410   0.523 -11.635  1.00 92.79           N  
ATOM   1623  H   TYR A 100       3.309   0.212 -11.297  1.00 92.79           H  
ATOM   1624  CA  TYR A 100       1.237  -0.007 -10.940  1.00 92.79           C  
ATOM   1625  HA  TYR A 100       1.623  -0.500 -10.048  1.00 92.79           H  
ATOM   1626  C   TYR A 100       0.487  -1.118 -11.689  1.00 92.79           C  
ATOM   1627  CB  TYR A 100       0.319   1.124 -10.447  1.00 92.79           C  
ATOM   1628  HB2 TYR A 100      -0.263   1.499 -11.289  1.00 92.79           H  
ATOM   1629  HB3 TYR A 100      -0.393   0.714  -9.732  1.00 92.79           H  
ATOM   1630  O   TYR A 100      -0.691  -1.331 -11.429  1.00 92.79           O  
ATOM   1631  CG  TYR A 100       1.031   2.279  -9.773  1.00 92.79           C  
ATOM   1632  CD1 TYR A 100       1.844   2.047  -8.647  1.00 92.79           C  
ATOM   1633  HD1 TYR A 100       1.958   1.045  -8.261  1.00 92.79           H  
ATOM   1634  CD2 TYR A 100       0.851   3.589 -10.256  1.00 92.79           C  
ATOM   1635  HD2 TYR A 100       0.213   3.757 -11.112  1.00 92.79           H  
ATOM   1636  CE1 TYR A 100       2.475   3.126  -8.003  1.00 92.79           C  
ATOM   1637  HE1 TYR A 100       3.073   2.959  -7.119  1.00 92.79           H  
ATOM   1638  CE2 TYR A 100       1.453   4.674  -9.595  1.00 92.79           C  
ATOM   1639  HE2 TYR A 100       1.270   5.678  -9.948  1.00 92.79           H  
ATOM   1640  OH  TYR A 100       2.843   5.491  -7.824  1.00 92.79           O  
ATOM   1641  HH  TYR A 100       2.344   6.291  -8.002  1.00 92.79           H  
ATOM   1642  CZ  TYR A 100       2.261   4.441  -8.462  1.00 92.79           C  
ATOM   1643  N   SER A 101       1.167  -1.875 -12.559  1.00 94.03           N  
ATOM   1644  H   SER A 101       2.110  -1.612 -12.809  1.00 94.03           H  
ATOM   1645  CA  SER A 101       0.624  -3.143 -13.074  1.00 94.03           C  
ATOM   1646  HA  SER A 101      -0.227  -2.929 -13.722  1.00 94.03           H  
ATOM   1647  C   SER A 101       0.152  -4.028 -11.917  1.00 94.03           C  
ATOM   1648  CB  SER A 101       1.668  -3.917 -13.880  1.00 94.03           C  
ATOM   1649  HB2 SER A 101       1.256  -4.885 -14.166  1.00 94.03           H  
ATOM   1650  HB3 SER A 101       2.556  -4.083 -13.270  1.00 94.03           H  
ATOM   1651  O   SER A 101       0.879  -4.182 -10.927  1.00 94.03           O  
ATOM   1652  OG  SER A 101       2.022  -3.210 -15.047  1.00 94.03           O  
ATOM   1653  HG  SER A 101       2.387  -2.357 -14.799  1.00 94.03           H  
ATOM   1654  N   LEU A 102      -1.060  -4.573 -12.033  1.00 95.36           N  
ATOM   1655  H   LEU A 102      -1.587  -4.425 -12.882  1.00 95.36           H  
ATOM   1656  CA  LEU A 102      -1.710  -5.334 -10.974  1.00 95.36           C  
ATOM   1657  HA  LEU A 102      -1.335  -4.974 -10.016  1.00 95.36           H  
ATOM   1658  C   LEU A 102      -1.387  -6.822 -11.089  1.00 95.36           C  
ATOM   1659  CB  LEU A 102      -3.228  -5.094 -11.018  1.00 95.36           C  
ATOM   1660  HB2 LEU A 102      -3.609  -5.478 -11.965  1.00 95.36           H  
ATOM   1661  HB3 LEU A 102      -3.429  -4.023 -10.989  1.00 95.36           H  
ATOM   1662  O   LEU A 102      -1.580  -7.437 -12.132  1.00 95.36           O  
ATOM   1663  CG  LEU A 102      -3.973  -5.783  -9.858  1.00 95.36           C  
ATOM   1664  HG  LEU A 102      -3.708  -6.839  -9.805  1.00 95.36           H  
ATOM   1665  CD1 LEU A 102      -3.672  -5.115  -8.516  1.00 95.36           C  
ATOM   1666 HD11 LEU A 102      -2.661  -5.358  -8.190  1.00 95.36           H  
ATOM   1667 HD12 LEU A 102      -4.395  -5.446  -7.770  1.00 95.36           H  
ATOM   1668 HD13 LEU A 102      -3.786  -4.035  -8.618  1.00 95.36           H  
ATOM   1669  CD2 LEU A 102      -5.474  -5.698 -10.059  1.00 95.36           C  
ATOM   1670 HD21 LEU A 102      -5.731  -6.046 -11.060  1.00 95.36           H  
ATOM   1671 HD22 LEU A 102      -5.989  -6.329  -9.335  1.00 95.36           H  
ATOM   1672 HD23 LEU A 102      -5.791  -4.663  -9.928  1.00 95.36           H  
ATOM   1673  N   PHE A 103      -0.972  -7.408  -9.977  1.00 96.19           N  
ATOM   1674  H   PHE A 103      -0.805  -6.833  -9.164  1.00 96.19           H  
ATOM   1675  CA  PHE A 103      -0.693  -8.828  -9.853  1.00 96.19           C  
ATOM   1676  HA  PHE A 103      -0.874  -9.330 -10.804  1.00 96.19           H  
ATOM   1677  C   PHE A 103      -1.601  -9.448  -8.800  1.00 96.19           C  
ATOM   1678  CB  PHE A 103       0.781  -8.995  -9.497  1.00 96.19           C  
ATOM   1679  HB2 PHE A 103       1.014  -8.373  -8.632  1.00 96.19           H  
ATOM   1680  HB3 PHE A 103       0.949 -10.029  -9.194  1.00 96.19           H  
ATOM   1681  O   PHE A 103      -1.716  -8.903  -7.701  1.00 96.19           O  
ATOM   1682  CG  PHE A 103       1.715  -8.640 -10.635  1.00 96.19           C  
ATOM   1683  CD1 PHE A 103       2.101  -9.617 -11.572  1.00 96.19           C  
ATOM   1684  HD1 PHE A 103       1.716 -10.624 -11.512  1.00 96.19           H  
ATOM   1685  CD2 PHE A 103       2.186  -7.321 -10.773  1.00 96.19           C  
ATOM   1686  HD2 PHE A 103       1.860  -6.558 -10.081  1.00 96.19           H  
ATOM   1687  CE1 PHE A 103       2.999  -9.297 -12.601  1.00 96.19           C  
ATOM   1688  HE1 PHE A 103       3.308 -10.063 -13.298  1.00 96.19           H  
ATOM   1689  CE2 PHE A 103       3.053  -6.991 -11.829  1.00 96.19           C  
ATOM   1690  HE2 PHE A 103       3.387  -5.972 -11.960  1.00 96.19           H  
ATOM   1691  CZ  PHE A 103       3.475  -7.984 -12.728  1.00 96.19           C  
ATOM   1692  HZ  PHE A 103       4.148  -7.743 -13.537  1.00 96.19           H  
ATOM   1693  N   GLU A 104      -2.219 -10.581  -9.118  1.00 96.78           N  
ATOM   1694  H   GLU A 104      -2.070 -10.963 -10.041  1.00 96.78           H  
ATOM   1695  CA  GLU A 104      -2.955 -11.418  -8.171  1.00 96.78           C  
ATOM   1696  HA  GLU A 104      -3.148 -10.837  -7.269  1.00 96.78           H  
ATOM   1697  C   GLU A 104      -2.124 -12.631  -7.763  1.00 96.78           C  
ATOM   1698  CB  GLU A 104      -4.323 -11.795  -8.736  1.00 96.78           C  
ATOM   1699  HB2 GLU A 104      -4.819 -10.846  -8.937  1.00 96.78           H  
ATOM   1700  HB3 GLU A 104      -4.213 -12.358  -9.663  1.00 96.78           H  
ATOM   1701  O   GLU A 104      -1.613 -13.382  -8.596  1.00 96.78           O  
ATOM   1702  CG  GLU A 104      -5.200 -12.568  -7.745  1.00 96.78           C  
ATOM   1703  HG2 GLU A 104      -4.785 -13.565  -7.596  1.00 96.78           H  
ATOM   1704  HG3 GLU A 104      -5.191 -12.049  -6.786  1.00 96.78           H  
ATOM   1705  CD  GLU A 104      -6.645 -12.660  -8.248  1.00 96.78           C  
ATOM   1706  OE1 GLU A 104      -7.046 -13.758  -8.679  1.00 96.78           O  
ATOM   1707  OE2 GLU A 104      -7.353 -11.616  -8.170  1.00 96.78           O  
ATOM   1708  N   LEU A 105      -1.985 -12.768  -6.452  1.00 95.79           N  
ATOM   1709  H   LEU A 105      -2.525 -12.141  -5.872  1.00 95.79           H  
ATOM   1710  CA  LEU A 105      -1.270 -13.800  -5.726  1.00 95.79           C  
ATOM   1711  HA  LEU A 105      -0.688 -14.406  -6.421  1.00 95.79           H  
ATOM   1712  C   LEU A 105      -2.287 -14.727  -5.035  1.00 95.79           C  
ATOM   1713  CB  LEU A 105      -0.307 -13.131  -4.720  1.00 95.79           C  
ATOM   1714  HB2 LEU A 105      -0.878 -12.645  -3.929  1.00 95.79           H  
ATOM   1715  HB3 LEU A 105       0.269 -13.934  -4.259  1.00 95.79           H  
ATOM   1716  O   LEU A 105      -3.486 -14.696  -5.317  1.00 95.79           O  
ATOM   1717  CG  LEU A 105       0.698 -12.133  -5.322  1.00 95.79           C  
ATOM   1718  HG  LEU A 105       0.913 -12.402  -6.356  1.00 95.79           H  
ATOM   1719  CD1 LEU A 105       0.208 -10.683  -5.264  1.00 95.79           C  
ATOM   1720 HD11 LEU A 105      -0.013 -10.409  -4.232  1.00 95.79           H  
ATOM   1721 HD12 LEU A 105       0.971 -10.024  -5.679  1.00 95.79           H  
ATOM   1722 HD13 LEU A 105      -0.696 -10.576  -5.864  1.00 95.79           H  
ATOM   1723  CD2 LEU A 105       2.007 -12.173  -4.541  1.00 95.79           C  
ATOM   1724 HD21 LEU A 105       1.847 -11.855  -3.511  1.00 95.79           H  
ATOM   1725 HD22 LEU A 105       2.402 -13.189  -4.554  1.00 95.79           H  
ATOM   1726 HD23 LEU A 105       2.726 -11.519  -5.035  1.00 95.79           H  
ATOM   1727  N   GLU A 106      -1.822 -15.560  -4.108  1.00 93.06           N  
ATOM   1728  H   GLU A 106      -0.845 -15.526  -3.855  1.00 93.06           H  
ATOM   1729  CA  GLU A 106      -2.675 -16.485  -3.368  1.00 93.06           C  
ATOM   1730  HA  GLU A 106      -3.161 -17.121  -4.108  1.00 93.06           H  
ATOM   1731  C   GLU A 106      -3.801 -15.780  -2.584  1.00 93.06           C  
ATOM   1732  CB  GLU A 106      -1.820 -17.407  -2.481  1.00 93.06           C  
ATOM   1733  HB2 GLU A 106      -2.467 -18.215  -2.139  1.00 93.06           H  
ATOM   1734  HB3 GLU A 106      -1.039 -17.865  -3.088  1.00 93.06           H  
ATOM   1735  O   GLU A 106      -3.669 -14.638  -2.139  1.00 93.06           O  
ATOM   1736  CG  GLU A 106      -1.184 -16.774  -1.230  1.00 93.06           C  
ATOM   1737  HG2 GLU A 106      -1.969 -16.320  -0.625  1.00 93.06           H  
ATOM   1738  HG3 GLU A 106      -0.757 -17.582  -0.636  1.00 93.06           H  
ATOM   1739  CD  GLU A 106      -0.076 -15.744  -1.492  1.00 93.06           C  
ATOM   1740  OE1 GLU A 106       0.194 -14.944  -0.572  1.00 93.06           O  
ATOM   1741  OE2 GLU A 106       0.523 -15.700  -2.587  1.00 93.06           O  
ATOM   1742  N   ASN A 107      -4.928 -16.473  -2.387  1.00 90.62           N  
ATOM   1743  H   ASN A 107      -4.969 -17.418  -2.739  1.00 90.62           H  
ATOM   1744  CA  ASN A 107      -6.071 -16.009  -1.581  1.00 90.62           C  
ATOM   1745  HA  ASN A 107      -6.863 -16.747  -1.713  1.00 90.62           H  
ATOM   1746  C   ASN A 107      -6.690 -14.664  -2.032  1.00 90.62           C  
ATOM   1747  CB  ASN A 107      -5.678 -16.036  -0.091  1.00 90.62           C  
ATOM   1748  HB2 ASN A 107      -6.552 -15.818   0.523  1.00 90.62           H  
ATOM   1749  HB3 ASN A 107      -4.928 -15.267   0.098  1.00 90.62           H  
ATOM   1750  O   ASN A 107      -7.269 -13.925  -1.222  1.00 90.62           O  
ATOM   1751  CG  ASN A 107      -5.138 -17.386   0.341  1.00 90.62           C  
ATOM   1752  ND2 ASN A 107      -4.106 -17.415   1.151  1.00 90.62           N  
ATOM   1753 HD21 ASN A 107      -3.638 -16.562   1.422  1.00 90.62           H  
ATOM   1754 HD22 ASN A 107      -3.763 -18.332   1.398  1.00 90.62           H  
ATOM   1755  OD1 ASN A 107      -5.628 -18.428  -0.052  1.00 90.62           O  
ATOM   1756  N   GLY A 108      -6.547 -14.321  -3.318  1.00 92.32           N  
ATOM   1757  H   GLY A 108      -6.020 -14.936  -3.922  1.00 92.32           H  
ATOM   1758  CA  GLY A 108      -7.003 -13.048  -3.885  1.00 92.32           C  
ATOM   1759  HA2 GLY A 108      -8.052 -12.890  -3.634  1.00 92.32           H  
ATOM   1760  HA3 GLY A 108      -6.913 -13.099  -4.970  1.00 92.32           H  
ATOM   1761  C   GLY A 108      -6.193 -11.839  -3.402  1.00 92.32           C  
ATOM   1762  O   GLY A 108      -6.643 -10.694  -3.533  1.00 92.32           O  
ATOM   1763  N   ARG A 109      -5.016 -12.065  -2.801  1.00 96.04           N  
ATOM   1764  H   ARG A 109      -4.694 -13.020  -2.735  1.00 96.04           H  
ATOM   1765  CA  ARG A 109      -4.072 -11.007  -2.435  1.00 96.04           C  
ATOM   1766  HA  ARG A 109      -4.601 -10.243  -1.866  1.00 96.04           H  
ATOM   1767  C   ARG A 109      -3.536 -10.370  -3.705  1.00 96.04           C  
ATOM   1768  CB  ARG A 109      -2.953 -11.602  -1.568  1.00 96.04           C  
ATOM   1769  HB2 ARG A 109      -3.412 -12.077  -0.701  1.00 96.04           H  
ATOM   1770  HB3 ARG A 109      -2.424 -12.370  -2.134  1.00 96.04           H  
ATOM   1771  O   ARG A 109      -3.142 -11.057  -4.635  1.00 96.04           O  
ATOM   1772  CG  ARG A 109      -1.936 -10.559  -1.089  1.00 96.04           C  
ATOM   1773  HG2 ARG A 109      -2.471  -9.691  -0.702  1.00 96.04           H  
ATOM   1774  HG3 ARG A 109      -1.307 -10.237  -1.919  1.00 96.04           H  
ATOM   1775  CD  ARG A 109      -1.060 -11.138   0.033  1.00 96.04           C  
ATOM   1776  HD2 ARG A 109      -0.544 -10.316   0.528  1.00 96.04           H  
ATOM   1777  HD3 ARG A 109      -1.704 -11.601   0.782  1.00 96.04           H  
ATOM   1778  NE  ARG A 109      -0.094 -12.154  -0.444  1.00 96.04           N  
ATOM   1779  HE  ARG A 109      -0.417 -13.099  -0.595  1.00 96.04           H  
ATOM   1780  NH1 ARG A 109       1.823 -10.946  -0.229  1.00 96.04           N  
ATOM   1781 HH11 ARG A 109       1.225 -10.147  -0.077  1.00 96.04           H  
ATOM   1782 HH12 ARG A 109       2.766 -10.879  -0.586  1.00 96.04           H  
ATOM   1783  NH2 ARG A 109       1.967 -13.002  -0.962  1.00 96.04           N  
ATOM   1784 HH21 ARG A 109       2.944 -12.836  -1.156  1.00 96.04           H  
ATOM   1785 HH22 ARG A 109       1.525 -13.899  -1.105  1.00 96.04           H  
ATOM   1786  CZ  ARG A 109       1.215 -12.046  -0.530  1.00 96.04           C  
ATOM   1787  N   ARG A 110      -3.514  -9.046  -3.750  1.00 96.93           N  
ATOM   1788  H   ARG A 110      -3.858  -8.539  -2.948  1.00 96.93           H  
ATOM   1789  CA  ARG A 110      -3.138  -8.276  -4.930  1.00 96.93           C  
ATOM   1790  HA  ARG A 110      -2.727  -8.964  -5.669  1.00 96.93           H  
ATOM   1791  C   ARG A 110      -2.050  -7.270  -4.608  1.00 96.93           C  
ATOM   1792  CB  ARG A 110      -4.374  -7.610  -5.540  1.00 96.93           C  
ATOM   1793  HB2 ARG A 110      -4.036  -6.880  -6.276  1.00 96.93           H  
ATOM   1794  HB3 ARG A 110      -4.922  -7.086  -4.757  1.00 96.93           H  
ATOM   1795  O   ARG A 110      -2.040  -6.649  -3.539  1.00 96.93           O  
ATOM   1796  CG  ARG A 110      -5.302  -8.610  -6.242  1.00 96.93           C  
ATOM   1797  HG2 ARG A 110      -4.798  -9.015  -7.120  1.00 96.93           H  
ATOM   1798  HG3 ARG A 110      -5.549  -9.430  -5.569  1.00 96.93           H  
ATOM   1799  CD  ARG A 110      -6.596  -7.918  -6.670  1.00 96.93           C  
ATOM   1800  HD2 ARG A 110      -7.089  -7.519  -5.784  1.00 96.93           H  
ATOM   1801  HD3 ARG A 110      -6.355  -7.090  -7.337  1.00 96.93           H  
ATOM   1802  NE  ARG A 110      -7.493  -8.864  -7.348  1.00 96.93           N  
ATOM   1803  HE  ARG A 110      -7.166  -9.804  -7.520  1.00 96.93           H  
ATOM   1804  NH1 ARG A 110      -9.318  -7.493  -7.636  1.00 96.93           N  
ATOM   1805 HH11 ARG A 110     -10.269  -7.379  -7.958  1.00 96.93           H  
ATOM   1806 HH12 ARG A 110      -8.796  -6.718  -7.252  1.00 96.93           H  
ATOM   1807  NH2 ARG A 110      -9.358  -9.653  -8.286  1.00 96.93           N  
ATOM   1808 HH21 ARG A 110      -8.841 -10.516  -8.366  1.00 96.93           H  
ATOM   1809 HH22 ARG A 110     -10.301  -9.592  -8.643  1.00 96.93           H  
ATOM   1810  CZ  ARG A 110      -8.725  -8.653  -7.753  1.00 96.93           C  
ATOM   1811  N   ARG A 111      -1.138  -7.074  -5.557  1.00 96.81           N  
ATOM   1812  H   ARG A 111      -1.225  -7.624  -6.399  1.00 96.81           H  
ATOM   1813  CA  ARG A 111      -0.033  -6.118  -5.460  1.00 96.81           C  
ATOM   1814  HA  ARG A 111      -0.229  -5.431  -4.637  1.00 96.81           H  
ATOM   1815  C   ARG A 111       0.076  -5.279  -6.719  1.00 96.81           C  
ATOM   1816  CB  ARG A 111       1.285  -6.856  -5.197  1.00 96.81           C  
ATOM   1817  HB2 ARG A 111       2.112  -6.149  -5.274  1.00 96.81           H  
ATOM   1818  HB3 ARG A 111       1.426  -7.610  -5.971  1.00 96.81           H  
ATOM   1819  O   ARG A 111      -0.048  -5.790  -7.824  1.00 96.81           O  
ATOM   1820  CG  ARG A 111       1.352  -7.537  -3.826  1.00 96.81           C  
ATOM   1821  HG2 ARG A 111       2.254  -8.148  -3.829  1.00 96.81           H  
ATOM   1822  HG3 ARG A 111       0.501  -8.205  -3.688  1.00 96.81           H  
ATOM   1823  CD  ARG A 111       1.402  -6.539  -2.662  1.00 96.81           C  
ATOM   1824  HD2 ARG A 111       0.420  -6.077  -2.568  1.00 96.81           H  
ATOM   1825  HD3 ARG A 111       2.136  -5.766  -2.887  1.00 96.81           H  
ATOM   1826  NE  ARG A 111       1.786  -7.207  -1.404  1.00 96.81           N  
ATOM   1827  HE  ARG A 111       2.415  -7.989  -1.520  1.00 96.81           H  
ATOM   1828  NH1 ARG A 111       0.745  -5.760   0.042  1.00 96.81           N  
ATOM   1829 HH11 ARG A 111       0.392  -5.599   0.974  1.00 96.81           H  
ATOM   1830 HH12 ARG A 111       0.483  -5.199  -0.756  1.00 96.81           H  
ATOM   1831  NH2 ARG A 111       1.697  -7.590   0.854  1.00 96.81           N  
ATOM   1832 HH21 ARG A 111       2.311  -8.383   0.735  1.00 96.81           H  
ATOM   1833 HH22 ARG A 111       1.344  -7.347   1.769  1.00 96.81           H  
ATOM   1834  CZ  ARG A 111       1.414  -6.853  -0.183  1.00 96.81           C  
ATOM   1835  N   LEU A 112       0.354  -3.995  -6.534  1.00 96.59           N  
ATOM   1836  H   LEU A 112       0.456  -3.671  -5.583  1.00 96.59           H  
ATOM   1837  CA  LEU A 112       0.687  -3.073  -7.615  1.00 96.59           C  
ATOM   1838  HA  LEU A 112       0.291  -3.444  -8.561  1.00 96.59           H  
ATOM   1839  C   LEU A 112       2.210  -2.979  -7.724  1.00 96.59           C  
ATOM   1840  CB  LEU A 112       0.067  -1.697  -7.329  1.00 96.59           C  
ATOM   1841  HB2 LEU A 112       0.383  -0.994  -8.100  1.00 96.59           H  
ATOM   1842  HB3 LEU A 112       0.467  -1.350  -6.376  1.00 96.59           H  
ATOM   1843  O   LEU A 112       2.882  -2.690  -6.729  1.00 96.59           O  
ATOM   1844  CG  LEU A 112      -1.466  -1.668  -7.231  1.00 96.59           C  
ATOM   1845  HG  LEU A 112      -1.812  -2.480  -6.591  1.00 96.59           H  
ATOM   1846  CD1 LEU A 112      -1.905  -0.348  -6.603  1.00 96.59           C  
ATOM   1847 HD11 LEU A 112      -1.583   0.492  -7.219  1.00 96.59           H  
ATOM   1848 HD12 LEU A 112      -2.992  -0.336  -6.525  1.00 96.59           H  
ATOM   1849 HD13 LEU A 112      -1.487  -0.251  -5.601  1.00 96.59           H  
ATOM   1850  CD2 LEU A 112      -2.131  -1.793  -8.595  1.00 96.59           C  
ATOM   1851 HD21 LEU A 112      -3.214  -1.814  -8.476  1.00 96.59           H  
ATOM   1852 HD22 LEU A 112      -1.884  -0.935  -9.221  1.00 96.59           H  
ATOM   1853 HD23 LEU A 112      -1.812  -2.704  -9.101  1.00 96.59           H  
ATOM   1854  N   LEU A 113       2.762  -3.188  -8.916  1.00 95.79           N  
ATOM   1855  H   LEU A 113       2.167  -3.487  -9.676  1.00 95.79           H  
ATOM   1856  CA  LEU A 113       4.196  -3.038  -9.160  1.00 95.79           C  
ATOM   1857  HA  LEU A 113       4.729  -3.416  -8.287  1.00 95.79           H  
ATOM   1858  C   LEU A 113       4.562  -1.556  -9.326  1.00 95.79           C  
ATOM   1859  CB  LEU A 113       4.589  -3.903 -10.369  1.00 95.79           C  
ATOM   1860  HB2 LEU A 113       4.313  -4.936 -10.156  1.00 95.79           H  
ATOM   1861  HB3 LEU A 113       4.020  -3.567 -11.236  1.00 95.79           H  
ATOM   1862  O   LEU A 113       4.424  -0.989 -10.409  1.00 95.79           O  
ATOM   1863  CG  LEU A 113       6.090  -3.853 -10.708  1.00 95.79           C  
ATOM   1864  HG  LEU A 113       6.407  -2.819 -10.844  1.00 95.79           H  
ATOM   1865  CD1 LEU A 113       6.937  -4.484  -9.604  1.00 95.79           C  
ATOM   1866 HD11 LEU A 113       7.990  -4.430  -9.881  1.00 95.79           H  
ATOM   1867 HD12 LEU A 113       6.651  -5.525  -9.456  1.00 95.79           H  
ATOM   1868 HD13 LEU A 113       6.818  -3.934  -8.671  1.00 95.79           H  
ATOM   1869  CD2 LEU A 113       6.359  -4.603 -12.008  1.00 95.79           C  
ATOM   1870 HD21 LEU A 113       6.098  -5.655 -11.892  1.00 95.79           H  
ATOM   1871 HD22 LEU A 113       7.414  -4.519 -12.272  1.00 95.79           H  
ATOM   1872 HD23 LEU A 113       5.763  -4.170 -12.811  1.00 95.79           H  
ATOM   1873  N   ALA A 114       5.033  -0.910  -8.258  1.00 93.44           N  
ATOM   1874  H   ALA A 114       5.163  -1.421  -7.397  1.00 93.44           H  
ATOM   1875  CA  ALA A 114       5.447   0.494  -8.306  1.00 93.44           C  
ATOM   1876  HA  ALA A 114       4.746   1.049  -8.930  1.00 93.44           H  
ATOM   1877  C   ALA A 114       6.845   0.662  -8.923  1.00 93.44           C  
ATOM   1878  CB  ALA A 114       5.383   1.072  -6.890  1.00 93.44           C  
ATOM   1879  HB1 ALA A 114       4.372   0.955  -6.500  1.00 93.44           H  
ATOM   1880  HB2 ALA A 114       6.084   0.555  -6.235  1.00 93.44           H  
ATOM   1881  HB3 ALA A 114       5.639   2.132  -6.913  1.00 93.44           H  
ATOM   1882  O   ALA A 114       7.093   1.626  -9.652  1.00 93.44           O  
ATOM   1883  N   SER A 115       7.749  -0.275  -8.629  1.00 91.27           N  
ATOM   1884  H   SER A 115       7.471  -1.009  -7.993  1.00 91.27           H  
ATOM   1885  CA  SER A 115       9.073  -0.419  -9.242  1.00 91.27           C  
ATOM   1886  HA  SER A 115       8.992  -0.256 -10.316  1.00 91.27           H  
ATOM   1887  C   SER A 115       9.613  -1.833  -8.999  1.00 91.27           C  
ATOM   1888  CB  SER A 115      10.049   0.609  -8.651  1.00 91.27           C  
ATOM   1889  HB2 SER A 115      10.950   0.629  -9.265  1.00 91.27           H  
ATOM   1890  HB3 SER A 115       9.604   1.603  -8.671  1.00 91.27           H  
ATOM   1891  O   SER A 115       9.041  -2.592  -8.225  1.00 91.27           O  
ATOM   1892  OG  SER A 115      10.418   0.271  -7.327  1.00 91.27           O  
ATOM   1893  HG  SER A 115       9.681   0.463  -6.742  1.00 91.27           H  
ATOM   1894  N   ILE A 116      10.767  -2.174  -9.574  1.00 91.56           N  
ATOM   1895  H   ILE A 116      11.193  -1.526 -10.222  1.00 91.56           H  
ATOM   1896  CA  ILE A 116      11.455  -3.461  -9.335  1.00 91.56           C  
ATOM   1897  HA  ILE A 116      10.820  -4.277  -9.682  1.00 91.56           H  
ATOM   1898  C   ILE A 116      11.762  -3.706  -7.857  1.00 91.56           C  
ATOM   1899  CB  ILE A 116      12.781  -3.492 -10.112  1.00 91.56           C  
ATOM   1900  HB  ILE A 116      13.385  -2.643  -9.790  1.00 91.56           H  
ATOM   1901  O   ILE A 116      11.873  -4.854  -7.435  1.00 91.56           O  
ATOM   1902  CG1 ILE A 116      12.457  -3.325 -11.598  1.00 91.56           C  
ATOM   1903 HG12 ILE A 116      11.886  -4.179 -11.961  1.00 91.56           H  
ATOM   1904 HG13 ILE A 116      11.871  -2.422 -11.770  1.00 91.56           H  
ATOM   1905  CG2 ILE A 116      13.603  -4.778  -9.870  1.00 91.56           C  
ATOM   1906 HG21 ILE A 116      14.507  -4.798 -10.480  1.00 91.56           H  
ATOM   1907 HG22 ILE A 116      13.005  -5.660 -10.097  1.00 91.56           H  
ATOM   1908 HG23 ILE A 116      13.939  -4.835  -8.835  1.00 91.56           H  
ATOM   1909  CD1 ILE A 116      13.714  -3.166 -12.409  1.00 91.56           C  
ATOM   1910 HD11 ILE A 116      14.229  -4.116 -12.556  1.00 91.56           H  
ATOM   1911 HD12 ILE A 116      13.349  -2.785 -13.363  1.00 91.56           H  
ATOM   1912 HD13 ILE A 116      14.385  -2.459 -11.921  1.00 91.56           H  
ATOM   1913  N   GLY A 117      11.920  -2.644  -7.069  1.00 91.97           N  
ATOM   1914  H   GLY A 117      11.756  -1.728  -7.461  1.00 91.97           H  
ATOM   1915  CA  GLY A 117      12.217  -2.731  -5.642  1.00 91.97           C  
ATOM   1916  HA2 GLY A 117      12.569  -3.729  -5.382  1.00 91.97           H  
ATOM   1917  HA3 GLY A 117      13.010  -2.021  -5.406  1.00 91.97           H  
ATOM   1918  C   GLY A 117      11.030  -2.410  -4.744  1.00 91.97           C  
ATOM   1919  O   GLY A 117      11.233  -2.247  -3.546  1.00 91.97           O  
ATOM   1920  N   GLU A 118       9.821  -2.234  -5.287  1.00 95.16           N  
ATOM   1921  H   GLU A 118       9.680  -2.400  -6.273  1.00 95.16           H  
ATOM   1922  CA  GLU A 118       8.681  -1.792  -4.488  1.00 95.16           C  
ATOM   1923  HA  GLU A 118       8.787  -2.201  -3.483  1.00 95.16           H  
ATOM   1924  C   GLU A 118       7.344  -2.286  -5.044  1.00 95.16           C  
ATOM   1925  CB  GLU A 118       8.702  -0.260  -4.358  1.00 95.16           C  
ATOM   1926  HB2 GLU A 118       8.499   0.193  -5.329  1.00 95.16           H  
ATOM   1927  HB3 GLU A 118       9.695   0.052  -4.033  1.00 95.16           H  
ATOM   1928  O   GLU A 118       6.923  -1.924  -6.147  1.00 95.16           O  
ATOM   1929  CG  GLU A 118       7.680   0.244  -3.327  1.00 95.16           C  
ATOM   1930  HG2 GLU A 118       6.672   0.081  -3.711  1.00 95.16           H  
ATOM   1931  HG3 GLU A 118       7.792  -0.338  -2.413  1.00 95.16           H  
ATOM   1932  CD  GLU A 118       7.860   1.735  -3.001  1.00 95.16           C  
ATOM   1933  OE1 GLU A 118       7.555   2.118  -1.847  1.00 95.16           O  
ATOM   1934  OE2 GLU A 118       8.278   2.495  -3.904  1.00 95.16           O  
ATOM   1935  N   LEU A 119       6.650  -3.063  -4.218  1.00 97.03           N  
ATOM   1936  H   LEU A 119       7.079  -3.320  -3.340  1.00 97.03           H  
ATOM   1937  CA  LEU A 119       5.240  -3.383  -4.373  1.00 97.03           C  
ATOM   1938  HA  LEU A 119       4.942  -3.197  -5.404  1.00 97.03           H  
ATOM   1939  C   LEU A 119       4.383  -2.480  -3.483  1.00 97.03           C  
ATOM   1940  CB  LEU A 119       4.990  -4.867  -4.054  1.00 97.03           C  
ATOM   1941  HB2 LEU A 119       5.287  -5.060  -3.023  1.00 97.03           H  
ATOM   1942  HB3 LEU A 119       3.920  -5.060  -4.134  1.00 97.03           H  
ATOM   1943  O   LEU A 119       4.808  -1.993  -2.433  1.00 97.03           O  
ATOM   1944  CG  LEU A 119       5.729  -5.862  -4.958  1.00 97.03           C  
ATOM   1945  HG  LEU A 119       6.803  -5.702  -4.871  1.00 97.03           H  
ATOM   1946  CD1 LEU A 119       5.426  -7.280  -4.495  1.00 97.03           C  
ATOM   1947 HD11 LEU A 119       5.750  -7.414  -3.463  1.00 97.03           H  
ATOM   1948 HD12 LEU A 119       5.952  -8.002  -5.119  1.00 97.03           H  
ATOM   1949 HD13 LEU A 119       4.357  -7.481  -4.558  1.00 97.03           H  
ATOM   1950  CD2 LEU A 119       5.303  -5.728  -6.419  1.00 97.03           C  
ATOM   1951 HD21 LEU A 119       5.640  -4.766  -6.807  1.00 97.03           H  
ATOM   1952 HD22 LEU A 119       5.760  -6.517  -7.016  1.00 97.03           H  
ATOM   1953 HD23 LEU A 119       4.219  -5.799  -6.510  1.00 97.03           H  
ATOM   1954  N   GLN A 120       3.134  -2.302  -3.889  1.00 96.83           N  
ATOM   1955  H   GLN A 120       2.874  -2.681  -4.788  1.00 96.83           H  
ATOM   1956  CA  GLN A 120       2.109  -1.592  -3.131  1.00 96.83           C  
ATOM   1957  HA  GLN A 120       2.478  -1.368  -2.130  1.00 96.83           H  
ATOM   1958  C   GLN A 120       0.868  -2.470  -2.952  1.00 96.83           C  
ATOM   1959  CB  GLN A 120       1.811  -0.264  -3.829  1.00 96.83           C  
ATOM   1960  HB2 GLN A 120       0.932   0.188  -3.369  1.00 96.83           H  
ATOM   1961  HB3 GLN A 120       1.592  -0.438  -4.882  1.00 96.83           H  
ATOM   1962  O   GLN A 120       0.702  -3.475  -3.646  1.00 96.83           O  
ATOM   1963  CG  GLN A 120       2.996   0.708  -3.740  1.00 96.83           C  
ATOM   1964  HG2 GLN A 120       3.303   0.819  -2.700  1.00 96.83           H  
ATOM   1965  HG3 GLN A 120       3.841   0.300  -4.294  1.00 96.83           H  
ATOM   1966  CD  GLN A 120       2.669   2.086  -4.300  1.00 96.83           C  
ATOM   1967  NE2 GLN A 120       3.648   2.954  -4.426  1.00 96.83           N  
ATOM   1968 HE21 GLN A 120       3.385   3.866  -4.772  1.00 96.83           H  
ATOM   1969 HE22 GLN A 120       4.590   2.720  -4.146  1.00 96.83           H  
ATOM   1970  OE1 GLN A 120       1.540   2.426  -4.609  1.00 96.83           O  
ATOM   1971  N   LYS A 121       0.005  -2.131  -1.988  1.00 97.09           N  
ATOM   1972  H   LYS A 121       0.108  -1.226  -1.553  1.00 97.09           H  
ATOM   1973  CA  LYS A 121      -1.242  -2.872  -1.738  1.00 97.09           C  
ATOM   1974  HA  LYS A 121      -1.033  -3.934  -1.606  1.00 97.09           H  
ATOM   1975  C   LYS A 121      -2.161  -2.737  -2.955  1.00 97.09           C  
ATOM   1976  CB  LYS A 121      -1.926  -2.325  -0.471  1.00 97.09           C  
ATOM   1977  HB2 LYS A 121      -2.052  -1.247  -0.571  1.00 97.09           H  
ATOM   1978  HB3 LYS A 121      -2.919  -2.767  -0.388  1.00 97.09           H  
ATOM   1979  O   LYS A 121      -2.388  -1.621  -3.401  1.00 97.09           O  
ATOM   1980  CG  LYS A 121      -1.145  -2.636   0.819  1.00 97.09           C  
ATOM   1981  HG2 LYS A 121      -0.115  -2.291   0.728  1.00 97.09           H  
ATOM   1982  HG3 LYS A 121      -1.138  -3.717   0.964  1.00 97.09           H  
ATOM   1983  CD  LYS A 121      -1.792  -1.981   2.052  1.00 97.09           C  
ATOM   1984  HD2 LYS A 121      -1.466  -2.506   2.949  1.00 97.09           H  
ATOM   1985  HD3 LYS A 121      -2.875  -2.082   1.979  1.00 97.09           H  
ATOM   1986  CE  LYS A 121      -1.415  -0.497   2.190  1.00 97.09           C  
ATOM   1987  HE2 LYS A 121      -1.544  -0.010   1.224  1.00 97.09           H  
ATOM   1988  HE3 LYS A 121      -0.367  -0.416   2.478  1.00 97.09           H  
ATOM   1989  NZ  LYS A 121      -2.280   0.186   3.184  1.00 97.09           N  
ATOM   1990  HZ1 LYS A 121      -1.994   1.131   3.394  1.00 97.09           H  
ATOM   1991  HZ2 LYS A 121      -2.379  -0.336   4.043  1.00 97.09           H  
ATOM   1992  HZ3 LYS A 121      -3.197   0.272   2.770  1.00 97.09           H  
ATOM   1993  N   GLY A 122      -2.669  -3.849  -3.484  1.00 95.92           N  
ATOM   1994  H   GLY A 122      -2.387  -4.747  -3.117  1.00 95.92           H  
ATOM   1995  CA  GLY A 122      -3.622  -3.872  -4.602  1.00 95.92           C  
ATOM   1996  HA2 GLY A 122      -3.267  -4.572  -5.359  1.00 95.92           H  
ATOM   1997  HA3 GLY A 122      -3.690  -2.887  -5.064  1.00 95.92           H  
ATOM   1998  C   GLY A 122      -5.040  -4.289  -4.201  1.00 95.92           C  
ATOM   1999  O   GLY A 122      -5.881  -4.491  -5.069  1.00 95.92           O  
ATOM   2000  N   ASN A 123      -5.302  -4.465  -2.903  1.00 95.79           N  
ATOM   2001  H   ASN A 123      -4.576  -4.245  -2.236  1.00 95.79           H  
ATOM   2002  CA  ASN A 123      -6.630  -4.742  -2.361  1.00 95.79           C  
ATOM   2003  HA  ASN A 123      -7.319  -4.976  -3.172  1.00 95.79           H  
ATOM   2004  C   ASN A 123      -7.167  -3.511  -1.632  1.00 95.79           C  
ATOM   2005  CB  ASN A 123      -6.576  -5.935  -1.397  1.00 95.79           C  
ATOM   2006  HB2 ASN A 123      -7.569  -6.110  -0.983  1.00 95.79           H  
ATOM   2007  HB3 ASN A 123      -5.906  -5.690  -0.573  1.00 95.79           H  
ATOM   2008  O   ASN A 123      -6.396  -2.750  -1.047  1.00 95.79           O  
ATOM   2009  CG  ASN A 123      -6.087  -7.211  -2.040  1.00 95.79           C  
ATOM   2010  ND2 ASN A 123      -6.952  -7.967  -2.677  1.00 95.79           N  
ATOM   2011 HD21 ASN A 123      -7.918  -7.683  -2.764  1.00 95.79           H  
ATOM   2012 HD22 ASN A 123      -6.646  -8.854  -3.050  1.00 95.79           H  
ATOM   2013  OD1 ASN A 123      -4.919  -7.536  -1.952  1.00 95.79           O  
ATOM   2014  N   GLU A 124      -8.488  -3.391  -1.603  1.00 91.06           N  
ATOM   2015  H   GLU A 124      -9.064  -4.055  -2.099  1.00 91.06           H  
ATOM   2016  CA  GLU A 124      -9.218  -2.379  -0.849  1.00 91.06           C  
ATOM   2017  HA  GLU A 124      -8.515  -1.734  -0.321  1.00 91.06           H  
ATOM   2018  C   GLU A 124     -10.115  -3.060   0.190  1.00 91.06           C  
ATOM   2019  CB  GLU A 124      -9.996  -1.510  -1.839  1.00 91.06           C  
ATOM   2020  HB2 GLU A 124      -9.285  -1.133  -2.576  1.00 91.06           H  
ATOM   2021  HB3 GLU A 124     -10.740  -2.120  -2.350  1.00 91.06           H  
ATOM   2022  O   GLU A 124     -10.699  -4.115  -0.076  1.00 91.06           O  
ATOM   2023  CG  GLU A 124     -10.680  -0.315  -1.166  1.00 91.06           C  
ATOM   2024  HG2 GLU A 124     -11.501  -0.677  -0.547  1.00 91.06           H  
ATOM   2025  HG3 GLU A 124      -9.955   0.176  -0.518  1.00 91.06           H  
ATOM   2026  CD  GLU A 124     -11.214   0.698  -2.190  1.00 91.06           C  
ATOM   2027  OE1 GLU A 124     -11.462   1.846  -1.765  1.00 91.06           O  
ATOM   2028  OE2 GLU A 124     -11.315   0.333  -3.383  1.00 91.06           O  
ATOM   2029  N   LEU A 125     -10.179  -2.487   1.393  1.00 95.77           N  
ATOM   2030  H   LEU A 125      -9.742  -1.586   1.519  1.00 95.77           H  
ATOM   2031  CA  LEU A 125     -11.090  -2.943   2.436  1.00 95.77           C  
ATOM   2032  HA  LEU A 125     -11.146  -4.031   2.414  1.00 95.77           H  
ATOM   2033  C   LEU A 125     -12.480  -2.369   2.153  1.00 95.77           C  
ATOM   2034  CB  LEU A 125     -10.562  -2.505   3.815  1.00 95.77           C  
ATOM   2035  HB2 LEU A 125     -10.399  -1.427   3.789  1.00 95.77           H  
ATOM   2036  HB3 LEU A 125      -9.605  -2.992   3.998  1.00 95.77           H  
ATOM   2037  O   LEU A 125     -12.666  -1.158   2.211  1.00 95.77           O  
ATOM   2038  CG  LEU A 125     -11.523  -2.821   4.981  1.00 95.77           C  
ATOM   2039  HG  LEU A 125     -12.523  -2.446   4.759  1.00 95.77           H  
ATOM   2040  CD1 LEU A 125     -11.613  -4.320   5.264  1.00 95.77           C  
ATOM   2041 HD11 LEU A 125     -12.301  -4.494   6.091  1.00 95.77           H  
ATOM   2042 HD12 LEU A 125     -11.993  -4.848   4.389  1.00 95.77           H  
ATOM   2043 HD13 LEU A 125     -10.630  -4.705   5.534  1.00 95.77           H  
ATOM   2044  CD2 LEU A 125     -11.042  -2.125   6.250  1.00 95.77           C  
ATOM   2045 HD21 LEU A 125     -11.023  -1.048   6.087  1.00 95.77           H  
ATOM   2046 HD22 LEU A 125     -11.732  -2.339   7.067  1.00 95.77           H  
ATOM   2047 HD23 LEU A 125     -10.045  -2.475   6.518  1.00 95.77           H  
ATOM   2048  N   ALA A 126     -13.457  -3.240   1.924  1.00 94.06           N  
ATOM   2049  H   ALA A 126     -13.234  -4.223   1.863  1.00 94.06           H  
ATOM   2050  CA  ALA A 126     -14.860  -2.859   1.848  1.00 94.06           C  
ATOM   2051  HA  ALA A 126     -14.943  -1.784   1.689  1.00 94.06           H  
ATOM   2052  C   ALA A 126     -15.556  -3.208   3.167  1.00 94.06           C  
ATOM   2053  CB  ALA A 126     -15.497  -3.546   0.638  1.00 94.06           C  
ATOM   2054  HB1 ALA A 126     -16.544  -3.251   0.560  1.00 94.06           H  
ATOM   2055  HB2 ALA A 126     -15.442  -4.630   0.747  1.00 94.06           H  
ATOM   2056  HB3 ALA A 126     -14.978  -3.246  -0.272  1.00 94.06           H  
ATOM   2057  O   ALA A 126     -15.616  -4.378   3.551  1.00 94.06           O  
ATOM   2058  N   LEU A 127     -16.079  -2.196   3.859  1.00 96.53           N  
ATOM   2059  H   LEU A 127     -16.020  -1.264   3.473  1.00 96.53           H  
ATOM   2060  CA  LEU A 127     -16.906  -2.396   5.045  1.00 96.53           C  
ATOM   2061  HA  LEU A 127     -16.652  -3.361   5.484  1.00 96.53           H  
ATOM   2062  C   LEU A 127     -18.394  -2.411   4.671  1.00 96.53           C  
ATOM   2063  CB  LEU A 127     -16.626  -1.310   6.095  1.00 96.53           C  
ATOM   2064  HB2 LEU A 127     -16.751  -0.333   5.629  1.00 96.53           H  
ATOM   2065  HB3 LEU A 127     -17.377  -1.400   6.880  1.00 96.53           H  
ATOM   2066  O   LEU A 127     -18.823  -1.591   3.857  1.00 96.53           O  
ATOM   2067  CG  LEU A 127     -15.237  -1.377   6.750  1.00 96.53           C  
ATOM   2068  HG  LEU A 127     -14.463  -1.212   6.000  1.00 96.53           H  
ATOM   2069  CD1 LEU A 127     -15.151  -0.271   7.797  1.00 96.53           C  
ATOM   2070 HD11 LEU A 127     -15.966  -0.362   8.516  1.00 96.53           H  
ATOM   2071 HD12 LEU A 127     -14.205  -0.363   8.332  1.00 96.53           H  
ATOM   2072 HD13 LEU A 127     -15.200   0.703   7.310  1.00 96.53           H  
ATOM   2073  CD2 LEU A 127     -14.969  -2.709   7.458  1.00 96.53           C  
ATOM   2074 HD21 LEU A 127     -14.885  -3.514   6.728  1.00 96.53           H  
ATOM   2075 HD22 LEU A 127     -14.028  -2.659   8.007  1.00 96.53           H  
ATOM   2076 HD23 LEU A 127     -15.773  -2.935   8.158  1.00 96.53           H  
ATOM   2077  N   PRO A 128     -19.208  -3.278   5.301  1.00 97.93           N  
ATOM   2078  CA  PRO A 128     -20.661  -3.170   5.254  1.00 97.93           C  
ATOM   2079  HA  PRO A 128     -20.993  -3.457   4.256  1.00 97.93           H  
ATOM   2080  C   PRO A 128     -21.166  -1.755   5.579  1.00 97.93           C  
ATOM   2081  CB  PRO A 128     -21.168  -4.196   6.271  1.00 97.93           C  
ATOM   2082  HB2 PRO A 128     -22.145  -4.591   5.994  1.00 97.93           H  
ATOM   2083  HB3 PRO A 128     -21.204  -3.752   7.266  1.00 97.93           H  
ATOM   2084  O   PRO A 128     -20.675  -1.103   6.504  1.00 97.93           O  
ATOM   2085  CG  PRO A 128     -20.089  -5.279   6.243  1.00 97.93           C  
ATOM   2086  HG2 PRO A 128     -20.287  -5.966   5.420  1.00 97.93           H  
ATOM   2087  HG3 PRO A 128     -20.037  -5.825   7.186  1.00 97.93           H  
ATOM   2088  CD  PRO A 128     -18.799  -4.512   5.960  1.00 97.93           C  
ATOM   2089  HD2 PRO A 128     -18.251  -4.304   6.879  1.00 97.93           H  
ATOM   2090  HD3 PRO A 128     -18.164  -5.105   5.301  1.00 97.93           H  
ATOM   2091  N   SER A 129     -22.200  -1.304   4.863  1.00 98.01           N  
ATOM   2092  H   SER A 129     -22.585  -1.900   4.143  1.00 98.01           H  
ATOM   2093  CA  SER A 129     -22.757   0.056   4.970  1.00 98.01           C  
ATOM   2094  HA  SER A 129     -22.004   0.767   4.628  1.00 98.01           H  
ATOM   2095  C   SER A 129     -23.145   0.452   6.398  1.00 98.01           C  
ATOM   2096  CB  SER A 129     -23.986   0.186   4.063  1.00 98.01           C  
ATOM   2097  HB2 SER A 129     -24.429   1.174   4.189  1.00 98.01           H  
ATOM   2098  HB3 SER A 129     -23.681   0.067   3.023  1.00 98.01           H  
ATOM   2099  O   SER A 129     -22.915   1.591   6.800  1.00 98.01           O  
ATOM   2100  OG  SER A 129     -24.936  -0.813   4.392  1.00 98.01           O  
ATOM   2101  HG  SER A 129     -25.727  -0.669   3.867  1.00 98.01           H  
ATOM   2102  N   LYS A 130     -23.654  -0.492   7.199  1.00 98.28           N  
ATOM   2103  H   LYS A 130     -23.888  -1.375   6.767  1.00 98.28           H  
ATOM   2104  CA  LYS A 130     -23.991  -0.274   8.616  1.00 98.28           C  
ATOM   2105  HA  LYS A 130     -24.723   0.533   8.668  1.00 98.28           H  
ATOM   2106  C   LYS A 130     -22.794   0.198   9.453  1.00 98.28           C  
ATOM   2107  CB  LYS A 130     -24.647  -1.537   9.208  1.00 98.28           C  
ATOM   2108  HB2 LYS A 130     -25.016  -1.294  10.204  1.00 98.28           H  
ATOM   2109  HB3 LYS A 130     -25.507  -1.809   8.595  1.00 98.28           H  
ATOM   2110  O   LYS A 130     -22.948   1.073  10.298  1.00 98.28           O  
ATOM   2111  CG  LYS A 130     -23.702  -2.748   9.315  1.00 98.28           C  
ATOM   2112  HG2 LYS A 130     -22.852  -2.481   9.944  1.00 98.28           H  
ATOM   2113  HG3 LYS A 130     -23.339  -3.021   8.325  1.00 98.28           H  
ATOM   2114  CD  LYS A 130     -24.381  -3.963   9.958  1.00 98.28           C  
ATOM   2115  HD2 LYS A 130     -24.809  -3.657  10.913  1.00 98.28           H  
ATOM   2116  HD3 LYS A 130     -25.174  -4.343   9.314  1.00 98.28           H  
ATOM   2117  CE  LYS A 130     -23.313  -5.037  10.189  1.00 98.28           C  
ATOM   2118  HE2 LYS A 130     -22.418  -4.521  10.537  1.00 98.28           H  
ATOM   2119  HE3 LYS A 130     -23.065  -5.521   9.244  1.00 98.28           H  
ATOM   2120  NZ  LYS A 130     -23.700  -6.038  11.212  1.00 98.28           N  
ATOM   2121  HZ1 LYS A 130     -22.898  -6.606  11.450  1.00 98.28           H  
ATOM   2122  HZ2 LYS A 130     -24.456  -6.631  10.902  1.00 98.28           H  
ATOM   2123  HZ3 LYS A 130     -23.973  -5.572  12.065  1.00 98.28           H  
ATOM   2124  N   TYR A 131     -21.600  -0.333   9.184  1.00 98.52           N  
ATOM   2125  H   TYR A 131     -21.519  -0.972   8.406  1.00 98.52           H  
ATOM   2126  CA  TYR A 131     -20.378   0.028   9.901  1.00 98.52           C  
ATOM   2127  HA  TYR A 131     -20.597   0.128  10.964  1.00 98.52           H  
ATOM   2128  C   TYR A 131     -19.832   1.376   9.433  1.00 98.52           C  
ATOM   2129  CB  TYR A 131     -19.327  -1.071   9.714  1.00 98.52           C  
ATOM   2130  HB2 TYR A 131     -18.404  -0.739  10.191  1.00 98.52           H  
ATOM   2131  HB3 TYR A 131     -19.113  -1.172   8.650  1.00 98.52           H  
ATOM   2132  O   TYR A 131     -19.364   2.163  10.252  1.00 98.52           O  
ATOM   2133  CG  TYR A 131     -19.689  -2.433  10.283  1.00 98.52           C  
ATOM   2134  CD1 TYR A 131     -20.257  -2.558  11.565  1.00 98.52           C  
ATOM   2135  HD1 TYR A 131     -20.439  -1.682  12.169  1.00 98.52           H  
ATOM   2136  CD2 TYR A 131     -19.407  -3.593   9.543  1.00 98.52           C  
ATOM   2137  HD2 TYR A 131     -18.927  -3.493   8.581  1.00 98.52           H  
ATOM   2138  CE1 TYR A 131     -20.543  -3.828  12.098  1.00 98.52           C  
ATOM   2139  HE1 TYR A 131     -20.943  -3.924  13.097  1.00 98.52           H  
ATOM   2140  CE2 TYR A 131     -19.720  -4.868  10.057  1.00 98.52           C  
ATOM   2141  HE2 TYR A 131     -19.493  -5.760   9.493  1.00 98.52           H  
ATOM   2142  OH  TYR A 131     -20.629  -6.207  11.843  1.00 98.52           O  
ATOM   2143  HH  TYR A 131     -20.630  -6.204  12.803  1.00 98.52           H  
ATOM   2144  CZ  TYR A 131     -20.276  -4.989  11.349  1.00 98.52           C  
ATOM   2145  N   VAL A 132     -19.950   1.673   8.135  1.00 98.06           N  
ATOM   2146  H   VAL A 132     -20.333   0.972   7.516  1.00 98.06           H  
ATOM   2147  CA  VAL A 132     -19.609   2.992   7.583  1.00 98.06           C  
ATOM   2148  HA  VAL A 132     -18.583   3.233   7.863  1.00 98.06           H  
ATOM   2149  C   VAL A 132     -20.508   4.074   8.190  1.00 98.06           C  
ATOM   2150  CB  VAL A 132     -19.700   2.990   6.044  1.00 98.06           C  
ATOM   2151  HB  VAL A 132     -20.718   2.745   5.742  1.00 98.06           H  
ATOM   2152  O   VAL A 132     -20.002   5.083   8.677  1.00 98.06           O  
ATOM   2153  CG1 VAL A 132     -19.340   4.360   5.458  1.00 98.06           C  
ATOM   2154 HG11 VAL A 132     -18.341   4.656   5.781  1.00 98.06           H  
ATOM   2155 HG12 VAL A 132     -20.058   5.115   5.779  1.00 98.06           H  
ATOM   2156 HG13 VAL A 132     -19.364   4.315   4.369  1.00 98.06           H  
ATOM   2157  CG2 VAL A 132     -18.751   1.950   5.433  1.00 98.06           C  
ATOM   2158 HG21 VAL A 132     -18.812   1.986   4.345  1.00 98.06           H  
ATOM   2159 HG22 VAL A 132     -19.031   0.944   5.749  1.00 98.06           H  
ATOM   2160 HG23 VAL A 132     -17.725   2.152   5.740  1.00 98.06           H  
ATOM   2161  N   ASN A 133     -21.824   3.839   8.232  1.00 98.20           N  
ATOM   2162  H   ASN A 133     -22.180   3.001   7.795  1.00 98.20           H  
ATOM   2163  CA  ASN A 133     -22.786   4.754   8.849  1.00 98.20           C  
ATOM   2164  HA  ASN A 133     -22.700   5.731   8.373  1.00 98.20           H  
ATOM   2165  C   ASN A 133     -22.501   4.954  10.345  1.00 98.20           C  
ATOM   2166  CB  ASN A 133     -24.208   4.217   8.621  1.00 98.20           C  
ATOM   2167  HB2 ASN A 133     -24.326   3.254   9.118  1.00 98.20           H  
ATOM   2168  HB3 ASN A 133     -24.385   4.083   7.554  1.00 98.20           H  
ATOM   2169  O   ASN A 133     -22.423   6.085  10.819  1.00 98.20           O  
ATOM   2170  CG  ASN A 133     -25.247   5.196   9.144  1.00 98.20           C  
ATOM   2171  ND2 ASN A 133     -26.184   4.756   9.951  1.00 98.20           N  
ATOM   2172 HD21 ASN A 133     -26.224   3.794  10.257  1.00 98.20           H  
ATOM   2173 HD22 ASN A 133     -26.840   5.445  10.289  1.00 98.20           H  
ATOM   2174  OD1 ASN A 133     -25.215   6.373   8.837  1.00 98.20           O  
ATOM   2175  N   PHE A 134     -22.271   3.862  11.079  1.00 98.63           N  
ATOM   2176  H   PHE A 134     -22.372   2.951  10.653  1.00 98.63           H  
ATOM   2177  CA  PHE A 134     -21.900   3.923  12.490  1.00 98.63           C  
ATOM   2178  HA  PHE A 134     -22.693   4.423  13.045  1.00 98.63           H  
ATOM   2179  C   PHE A 134     -20.622   4.740  12.723  1.00 98.63           C  
ATOM   2180  CB  PHE A 134     -21.762   2.499  13.030  1.00 98.63           C  
ATOM   2181  HB2 PHE A 134     -22.747   2.034  13.052  1.00 98.63           H  
ATOM   2182  HB3 PHE A 134     -21.133   1.918  12.355  1.00 98.63           H  
ATOM   2183  O   PHE A 134     -20.635   5.640  13.557  1.00 98.63           O  
ATOM   2184  CG  PHE A 134     -21.157   2.447  14.414  1.00 98.63           C  
ATOM   2185  CD1 PHE A 134     -19.780   2.195  14.562  1.00 98.63           C  
ATOM   2186  HD1 PHE A 134     -19.163   2.012  13.695  1.00 98.63           H  
ATOM   2187  CD2 PHE A 134     -21.956   2.688  15.546  1.00 98.63           C  
ATOM   2188  HD2 PHE A 134     -23.015   2.876  15.442  1.00 98.63           H  
ATOM   2189  CE1 PHE A 134     -19.208   2.167  15.842  1.00 98.63           C  
ATOM   2190  HE1 PHE A 134     -18.158   1.942  15.953  1.00 98.63           H  
ATOM   2191  CE2 PHE A 134     -21.379   2.661  16.825  1.00 98.63           C  
ATOM   2192  HE2 PHE A 134     -21.996   2.809  17.699  1.00 98.63           H  
ATOM   2193  CZ  PHE A 134     -20.008   2.393  16.974  1.00 98.63           C  
ATOM   2194  HZ  PHE A 134     -19.580   2.330  17.963  1.00 98.63           H  
ATOM   2195  N   LEU A 135     -19.539   4.498  11.971  1.00 98.34           N  
ATOM   2196  H   LEU A 135     -19.577   3.751  11.292  1.00 98.34           H  
ATOM   2197  CA  LEU A 135     -18.294   5.265  12.112  1.00 98.34           C  
ATOM   2198  HA  LEU A 135     -17.958   5.200  13.147  1.00 98.34           H  
ATOM   2199  C   LEU A 135     -18.487   6.752  11.816  1.00 98.34           C  
ATOM   2200  CB  LEU A 135     -17.212   4.711  11.171  1.00 98.34           C  
ATOM   2201  HB2 LEU A 135     -17.662   4.516  10.197  1.00 98.34           H  
ATOM   2202  HB3 LEU A 135     -16.446   5.474  11.031  1.00 98.34           H  
ATOM   2203  O   LEU A 135     -17.911   7.596  12.509  1.00 98.34           O  
ATOM   2204  CG  LEU A 135     -16.521   3.442  11.678  1.00 98.34           C  
ATOM   2205  HG  LEU A 135     -17.273   2.683  11.894  1.00 98.34           H  
ATOM   2206  CD1 LEU A 135     -15.586   2.940  10.580  1.00 98.34           C  
ATOM   2207 HD11 LEU A 135     -14.866   3.719  10.329  1.00 98.34           H  
ATOM   2208 HD12 LEU A 135     -15.047   2.056  10.922  1.00 98.34           H  
ATOM   2209 HD13 LEU A 135     -16.168   2.677   9.696  1.00 98.34           H  
ATOM   2210  CD2 LEU A 135     -15.678   3.696  12.935  1.00 98.34           C  
ATOM   2211 HD21 LEU A 135     -14.954   4.490  12.752  1.00 98.34           H  
ATOM   2212 HD22 LEU A 135     -15.148   2.784  13.211  1.00 98.34           H  
ATOM   2213 HD23 LEU A 135     -16.319   3.970  13.773  1.00 98.34           H  
ATOM   2214  N   TYR A 136     -19.297   7.084  10.810  1.00 98.13           N  
ATOM   2215  H   TYR A 136     -19.726   6.350  10.264  1.00 98.13           H  
ATOM   2216  CA  TYR A 136     -19.628   8.469  10.498  1.00 98.13           C  
ATOM   2217  HA  TYR A 136     -18.704   9.020  10.322  1.00 98.13           H  
ATOM   2218  C   TYR A 136     -20.344   9.148  11.674  1.00 98.13           C  
ATOM   2219  CB  TYR A 136     -20.462   8.529   9.215  1.00 98.13           C  
ATOM   2220  HB2 TYR A 136     -19.870   8.142   8.386  1.00 98.13           H  
ATOM   2221  HB3 TYR A 136     -21.342   7.893   9.316  1.00 98.13           H  
ATOM   2222  O   TYR A 136     -19.886  10.188  12.147  1.00 98.13           O  
ATOM   2223  CG  TYR A 136     -20.906   9.938   8.891  1.00 98.13           C  
ATOM   2224  CD1 TYR A 136     -22.203  10.365   9.236  1.00 98.13           C  
ATOM   2225  HD1 TYR A 136     -22.900   9.672   9.683  1.00 98.13           H  
ATOM   2226  CD2 TYR A 136     -19.996  10.839   8.307  1.00 98.13           C  
ATOM   2227  HD2 TYR A 136     -18.999  10.508   8.055  1.00 98.13           H  
ATOM   2228  CE1 TYR A 136     -22.591  11.696   8.997  1.00 98.13           C  
ATOM   2229  HE1 TYR A 136     -23.583  12.034   9.255  1.00 98.13           H  
ATOM   2230  CE2 TYR A 136     -20.380  12.170   8.064  1.00 98.13           C  
ATOM   2231  HE2 TYR A 136     -19.678  12.863   7.624  1.00 98.13           H  
ATOM   2232  OH  TYR A 136     -22.051  13.886   8.179  1.00 98.13           O  
ATOM   2233  HH  TYR A 136     -21.331  14.380   7.780  1.00 98.13           H  
ATOM   2234  CZ  TYR A 136     -21.680  12.600   8.410  1.00 98.13           C  
ATOM   2235  N   LEU A 137     -21.409   8.539  12.203  1.00 98.30           N  
ATOM   2236  H   LEU A 137     -21.726   7.673  11.792  1.00 98.30           H  
ATOM   2237  CA  LEU A 137     -22.159   9.097  13.332  1.00 98.30           C  
ATOM   2238  HA  LEU A 137     -22.430  10.127  13.102  1.00 98.30           H  
ATOM   2239  C   LEU A 137     -21.310   9.158  14.611  1.00 98.30           C  
ATOM   2240  CB  LEU A 137     -23.443   8.278  13.548  1.00 98.30           C  
ATOM   2241  HB2 LEU A 137     -23.930   8.637  14.454  1.00 98.30           H  
ATOM   2242  HB3 LEU A 137     -23.169   7.235  13.707  1.00 98.30           H  
ATOM   2243  O   LEU A 137     -21.266  10.194  15.273  1.00 98.30           O  
ATOM   2244  CG  LEU A 137     -24.462   8.351  12.395  1.00 98.30           C  
ATOM   2245  HG  LEU A 137     -24.002   8.008  11.469  1.00 98.30           H  
ATOM   2246  CD1 LEU A 137     -25.646   7.439  12.712  1.00 98.30           C  
ATOM   2247 HD11 LEU A 137     -26.376   7.487  11.904  1.00 98.30           H  
ATOM   2248 HD12 LEU A 137     -26.120   7.740  13.646  1.00 98.30           H  
ATOM   2249 HD13 LEU A 137     -25.297   6.410  12.800  1.00 98.30           H  
ATOM   2250  CD2 LEU A 137     -24.986   9.772  12.170  1.00 98.30           C  
ATOM   2251 HD21 LEU A 137     -24.181  10.420  11.824  1.00 98.30           H  
ATOM   2252 HD22 LEU A 137     -25.764   9.755  11.407  1.00 98.30           H  
ATOM   2253 HD23 LEU A 137     -25.399  10.164  13.100  1.00 98.30           H  
ATOM   2254  N   ALA A 138     -20.566   8.097  14.921  1.00 98.37           N  
ATOM   2255  H   ALA A 138     -20.652   7.269  14.349  1.00 98.37           H  
ATOM   2256  CA  ALA A 138     -19.708   8.023  16.100  1.00 98.37           C  
ATOM   2257  HA  ALA A 138     -20.316   8.225  16.982  1.00 98.37           H  
ATOM   2258  C   ALA A 138     -18.578   9.070  16.069  1.00 98.37           C  
ATOM   2259  CB  ALA A 138     -19.167   6.593  16.207  1.00 98.37           C  
ATOM   2260  HB1 ALA A 138     -19.993   5.890  16.315  1.00 98.37           H  
ATOM   2261  HB2 ALA A 138     -18.519   6.511  17.079  1.00 98.37           H  
ATOM   2262  HB3 ALA A 138     -18.600   6.337  15.312  1.00 98.37           H  
ATOM   2263  O   ALA A 138     -18.323   9.735  17.071  1.00 98.37           O  
ATOM   2264  N   SER A 139     -17.930   9.299  14.921  1.00 98.12           N  
ATOM   2265  H   SER A 139     -18.181   8.748  14.113  1.00 98.12           H  
ATOM   2266  CA  SER A 139     -16.877  10.328  14.782  1.00 98.12           C  
ATOM   2267  HA  SER A 139     -16.151  10.185  15.583  1.00 98.12           H  
ATOM   2268  C   SER A 139     -17.395  11.769  14.908  1.00 98.12           C  
ATOM   2269  CB  SER A 139     -16.125  10.165  13.460  1.00 98.12           C  
ATOM   2270  HB2 SER A 139     -15.576   9.224  13.482  1.00 98.12           H  
ATOM   2271  HB3 SER A 139     -15.415  10.984  13.347  1.00 98.12           H  
ATOM   2272  O   SER A 139     -16.638  12.679  15.271  1.00 98.12           O  
ATOM   2273  OG  SER A 139     -17.002  10.170  12.353  1.00 98.12           O  
ATOM   2274  HG  SER A 139     -17.408   9.301  12.311  1.00 98.12           H  
ATOM   2275  N   HIS A 140     -18.695  11.970  14.687  1.00 97.93           N  
ATOM   2276  H   HIS A 140     -19.246  11.186  14.370  1.00 97.93           H  
ATOM   2277  CA  HIS A 140     -19.379  13.257  14.800  1.00 97.93           C  
ATOM   2278  HA  HIS A 140     -18.633  14.045  14.906  1.00 97.93           H  
ATOM   2279  C   HIS A 140     -20.274  13.357  16.041  1.00 97.93           C  
ATOM   2280  CB  HIS A 140     -20.150  13.544  13.503  1.00 97.93           C  
ATOM   2281  HB2 HIS A 140     -20.850  12.731  13.313  1.00 97.93           H  
ATOM   2282  HB3 HIS A 140     -20.727  14.463  13.614  1.00 97.93           H  
ATOM   2283  O   HIS A 140     -21.027  14.317  16.140  1.00 97.93           O  
ATOM   2284  CG  HIS A 140     -19.242  13.703  12.312  1.00 97.93           C  
ATOM   2285  CD2 HIS A 140     -18.820  14.873  11.745  1.00 97.93           C  
ATOM   2286  HD2 HIS A 140     -19.095  15.867  12.066  1.00 97.93           H  
ATOM   2287  ND1 HIS A 140     -18.651  12.681  11.614  1.00 97.93           N  
ATOM   2288  HD1 HIS A 140     -18.777  11.695  11.794  1.00 97.93           H  
ATOM   2289  CE1 HIS A 140     -17.886  13.216  10.653  1.00 97.93           C  
ATOM   2290  HE1 HIS A 140     -17.293  12.647   9.953  1.00 97.93           H  
ATOM   2291  NE2 HIS A 140     -17.961  14.558  10.686  1.00 97.93           N  
ATOM   2292  N   TYR A 141     -20.175  12.429  17.001  1.00 97.37           N  
ATOM   2293  H   TYR A 141     -19.577  11.638  16.810  1.00 97.37           H  
ATOM   2294  CA  TYR A 141     -21.135  12.254  18.105  1.00 97.37           C  
ATOM   2295  HA  TYR A 141     -22.060  11.857  17.687  1.00 97.37           H  
ATOM   2296  C   TYR A 141     -21.503  13.547  18.868  1.00 97.37           C  
ATOM   2297  CB  TYR A 141     -20.550  11.195  19.053  1.00 97.37           C  
ATOM   2298  HB2 TYR A 141     -19.648  11.587  19.523  1.00 97.37           H  
ATOM   2299  HB3 TYR A 141     -20.271  10.321  18.465  1.00 97.37           H  
ATOM   2300  O   TYR A 141     -22.674  13.790  19.153  1.00 97.37           O  
ATOM   2301  CG  TYR A 141     -21.501  10.704  20.119  1.00 97.37           C  
ATOM   2302  CD1 TYR A 141     -21.390  11.164  21.444  1.00 97.37           C  
ATOM   2303  HD1 TYR A 141     -20.602  11.849  21.718  1.00 97.37           H  
ATOM   2304  CD2 TYR A 141     -22.496   9.768  19.785  1.00 97.37           C  
ATOM   2305  HD2 TYR A 141     -22.588   9.401  18.773  1.00 97.37           H  
ATOM   2306  CE1 TYR A 141     -22.306  10.745  22.425  1.00 97.37           C  
ATOM   2307  HE1 TYR A 141     -22.246  11.127  23.433  1.00 97.37           H  
ATOM   2308  CE2 TYR A 141     -23.393   9.319  20.771  1.00 97.37           C  
ATOM   2309  HE2 TYR A 141     -24.166   8.600  20.545  1.00 97.37           H  
ATOM   2310  OH  TYR A 141     -24.240   9.440  22.997  1.00 97.37           O  
ATOM   2311  HH  TYR A 141     -24.069   9.762  23.885  1.00 97.37           H  
ATOM   2312  CZ  TYR A 141     -23.319   9.826  22.083  1.00 97.37           C  
ATOM   2313  N   ASN A 142     -20.521  14.422  19.130  1.00 94.98           N  
ATOM   2314  H   ASN A 142     -19.589  14.158  18.842  1.00 94.98           H  
ATOM   2315  CA  ASN A 142     -20.711  15.696  19.853  1.00 94.98           C  
ATOM   2316  HA  ASN A 142     -21.571  15.597  20.515  1.00 94.98           H  
ATOM   2317  C   ASN A 142     -20.998  16.900  18.932  1.00 94.98           C  
ATOM   2318  CB  ASN A 142     -19.468  16.001  20.714  1.00 94.98           C  
ATOM   2319  HB2 ASN A 142     -19.625  16.952  21.224  1.00 94.98           H  
ATOM   2320  HB3 ASN A 142     -18.598  16.105  20.065  1.00 94.98           H  
ATOM   2321  O   ASN A 142     -21.078  18.032  19.396  1.00 94.98           O  
ATOM   2322  CG  ASN A 142     -19.160  14.976  21.785  1.00 94.98           C  
ATOM   2323  ND2 ASN A 142     -18.078  15.143  22.505  1.00 94.98           N  
ATOM   2324 HD21 ASN A 142     -17.630  16.048  22.535  1.00 94.98           H  
ATOM   2325 HD22 ASN A 142     -17.983  14.480  23.260  1.00 94.98           H  
ATOM   2326  OD1 ASN A 142     -19.838  13.997  21.981  1.00 94.98           O  
ATOM   2327  N   SER A 143     -21.042  16.687  17.620  1.00 95.22           N  
ATOM   2328  H   SER A 143     -21.005  15.730  17.299  1.00 95.22           H  
ATOM   2329  CA  SER A 143     -21.137  17.728  16.591  1.00 95.22           C  
ATOM   2330  HA  SER A 143     -21.563  18.626  17.039  1.00 95.22           H  
ATOM   2331  C   SER A 143     -22.089  17.321  15.464  1.00 95.22           C  
ATOM   2332  CB  SER A 143     -19.740  18.082  16.062  1.00 95.22           C  
ATOM   2333  HB2 SER A 143     -19.822  18.899  15.346  1.00 95.22           H  
ATOM   2334  HB3 SER A 143     -19.118  18.414  16.893  1.00 95.22           H  
ATOM   2335  O   SER A 143     -21.877  17.686  14.303  1.00 95.22           O  
ATOM   2336  OG  SER A 143     -19.129  16.965  15.436  1.00 95.22           O  
ATOM   2337  HG  SER A 143     -19.758  16.641  14.788  1.00 95.22           H  
ATOM   2338  N   LEU A 144     -23.095  16.508  15.792  1.00 94.06           N  
ATOM   2339  H   LEU A 144     -23.196  16.236  16.760  1.00 94.06           H  
ATOM   2340  CA  LEU A 144     -24.144  16.110  14.864  1.00 94.06           C  
ATOM   2341  HA  LEU A 144     -23.675  15.680  13.978  1.00 94.06           H  
ATOM   2342  C   LEU A 144     -24.935  17.343  14.417  1.00 94.06           C  
ATOM   2343  CB  LEU A 144     -25.056  15.054  15.511  1.00 94.06           C  
ATOM   2344  HB2 LEU A 144     -25.933  14.904  14.882  1.00 94.06           H  
ATOM   2345  HB3 LEU A 144     -25.405  15.445  16.467  1.00 94.06           H  
ATOM   2346  O   LEU A 144     -25.087  18.316  15.155  1.00 94.06           O  
ATOM   2347  CG  LEU A 144     -24.381  13.688  15.738  1.00 94.06           C  
ATOM   2348  HG  LEU A 144     -23.441  13.827  16.271  1.00 94.06           H  
ATOM   2349  CD1 LEU A 144     -25.274  12.830  16.619  1.00 94.06           C  
ATOM   2350 HD11 LEU A 144     -25.391  13.330  17.580  1.00 94.06           H  
ATOM   2351 HD12 LEU A 144     -24.821  11.853  16.787  1.00 94.06           H  
ATOM   2352 HD13 LEU A 144     -26.258  12.708  16.165  1.00 94.06           H  
ATOM   2353  CD2 LEU A 144     -24.114  12.937  14.429  1.00 94.06           C  
ATOM   2354 HD21 LEU A 144     -25.047  12.790  13.884  1.00 94.06           H  
ATOM   2355 HD22 LEU A 144     -23.678  11.965  14.658  1.00 94.06           H  
ATOM   2356 HD23 LEU A 144     -23.404  13.490  13.815  1.00 94.06           H  
ATOM   2357  N   LYS A 145     -25.406  17.302  13.171  1.00 92.38           N  
ATOM   2358  H   LYS A 145     -25.311  16.434  12.663  1.00 92.38           H  
ATOM   2359  CA  LYS A 145     -26.205  18.365  12.562  1.00 92.38           C  
ATOM   2360  HA  LYS A 145     -26.287  19.194  13.264  1.00 92.38           H  
ATOM   2361  C   LYS A 145     -27.619  17.856  12.299  1.00 92.38           C  
ATOM   2362  CB  LYS A 145     -25.540  18.882  11.276  1.00 92.38           C  
ATOM   2363  HB2 LYS A 145     -25.434  18.056  10.574  1.00 92.38           H  
ATOM   2364  HB3 LYS A 145     -26.198  19.626  10.827  1.00 92.38           H  
ATOM   2365  O   LYS A 145     -27.801  16.724  11.837  1.00 92.38           O  
ATOM   2366  CG  LYS A 145     -24.164  19.525  11.519  1.00 92.38           C  
ATOM   2367  HG2 LYS A 145     -24.266  20.328  12.248  1.00 92.38           H  
ATOM   2368  HG3 LYS A 145     -23.473  18.778  11.910  1.00 92.38           H  
ATOM   2369  CD  LYS A 145     -23.606  20.093  10.208  1.00 92.38           C  
ATOM   2370  HD2 LYS A 145     -23.517  19.285   9.481  1.00 92.38           H  
ATOM   2371  HD3 LYS A 145     -24.298  20.842   9.824  1.00 92.38           H  
ATOM   2372  CE  LYS A 145     -22.233  20.730  10.442  1.00 92.38           C  
ATOM   2373  HE2 LYS A 145     -22.337  21.505  11.201  1.00 92.38           H  
ATOM   2374  HE3 LYS A 145     -21.562  19.968  10.837  1.00 92.38           H  
ATOM   2375  NZ  LYS A 145     -21.685  21.307   9.188  1.00 92.38           N  
ATOM   2376  HZ1 LYS A 145     -21.582  20.587   8.487  1.00 92.38           H  
ATOM   2377  HZ2 LYS A 145     -22.307  22.017   8.830  1.00 92.38           H  
ATOM   2378  HZ3 LYS A 145     -20.782  21.726   9.358  1.00 92.38           H  
ATOM   2379  N   GLY A 146     -28.590  18.733  12.530  1.00 92.99           N  
ATOM   2380  H   GLY A 146     -28.354  19.591  13.008  1.00 92.99           H  
ATOM   2381  CA  GLY A 146     -30.013  18.470  12.338  1.00 92.99           C  
ATOM   2382  HA2 GLY A 146     -30.354  18.980  11.437  1.00 92.99           H  
ATOM   2383  HA3 GLY A 146     -30.192  17.401  12.219  1.00 92.99           H  
ATOM   2384  C   GLY A 146     -30.849  18.951  13.526  1.00 92.99           C  
ATOM   2385  O   GLY A 146     -30.279  19.479  14.488  1.00 92.99           O  
ATOM   2386  N   PRO A 147     -32.179  18.780  13.450  1.00 95.80           N  
ATOM   2387  CA  PRO A 147     -33.089  18.989  14.572  1.00 95.80           C  
ATOM   2388  HA  PRO A 147     -33.140  20.061  14.762  1.00 95.80           H  
ATOM   2389  C   PRO A 147     -32.646  18.227  15.839  1.00 95.80           C  
ATOM   2390  CB  PRO A 147     -34.458  18.496  14.088  1.00 95.80           C  
ATOM   2391  HB2 PRO A 147     -34.591  17.445  14.344  1.00 95.80           H  
ATOM   2392  HB3 PRO A 147     -35.273  19.089  14.503  1.00 95.80           H  
ATOM   2393  O   PRO A 147     -31.996  17.186  15.719  1.00 95.80           O  
ATOM   2394  CG  PRO A 147     -34.378  18.628  12.568  1.00 95.80           C  
ATOM   2395  HG2 PRO A 147     -34.602  19.653  12.275  1.00 95.80           H  
ATOM   2396  HG3 PRO A 147     -35.044  17.926  12.067  1.00 95.80           H  
ATOM   2397  CD  PRO A 147     -32.913  18.317  12.281  1.00 95.80           C  
ATOM   2398  HD2 PRO A 147     -32.778  17.241  12.174  1.00 95.80           H  
ATOM   2399  HD3 PRO A 147     -32.600  18.829  11.371  1.00 95.80           H  
ATOM   2400  N   PRO A 148     -32.987  18.710  17.049  1.00 94.43           N  
ATOM   2401  CA  PRO A 148     -32.632  18.036  18.301  1.00 94.43           C  
ATOM   2402  HA  PRO A 148     -31.548  18.060  18.410  1.00 94.43           H  
ATOM   2403  C   PRO A 148     -33.087  16.571  18.367  1.00 94.43           C  
ATOM   2404  CB  PRO A 148     -33.259  18.882  19.414  1.00 94.43           C  
ATOM   2405  HB2 PRO A 148     -34.277  18.549  19.618  1.00 94.43           H  
ATOM   2406  HB3 PRO A 148     -32.662  18.854  20.325  1.00 94.43           H  
ATOM   2407  O   PRO A 148     -32.270  15.712  18.680  1.00 94.43           O  
ATOM   2408  CG  PRO A 148     -33.300  20.281  18.802  1.00 94.43           C  
ATOM   2409  HG2 PRO A 148     -32.320  20.749  18.892  1.00 94.43           H  
ATOM   2410  HG3 PRO A 148     -34.069  20.901  19.263  1.00 94.43           H  
ATOM   2411  CD  PRO A 148     -33.604  19.999  17.333  1.00 94.43           C  
ATOM   2412  HD2 PRO A 148     -34.682  19.925  17.184  1.00 94.43           H  
ATOM   2413  HD3 PRO A 148     -33.188  20.798  16.719  1.00 94.43           H  
ATOM   2414  N   GLU A 149     -34.335  16.286  17.986  1.00 94.50           N  
ATOM   2415  H   GLU A 149     -34.967  17.045  17.773  1.00 94.50           H  
ATOM   2416  CA  GLU A 149     -34.916  14.932  17.974  1.00 94.50           C  
ATOM   2417  HA  GLU A 149     -34.881  14.505  18.976  1.00 94.50           H  
ATOM   2418  C   GLU A 149     -34.142  13.982  17.041  1.00 94.50           C  
ATOM   2419  CB  GLU A 149     -36.387  15.029  17.527  1.00 94.50           C  
ATOM   2420  HB2 GLU A 149     -36.790  14.022  17.423  1.00 94.50           H  
ATOM   2421  HB3 GLU A 149     -36.417  15.517  16.553  1.00 94.50           H  
ATOM   2422  O   GLU A 149     -33.786  12.869  17.424  1.00 94.50           O  
ATOM   2423  CG  GLU A 149     -37.271  15.816  18.515  1.00 94.50           C  
ATOM   2424  HG2 GLU A 149     -37.326  15.260  19.451  1.00 94.50           H  
ATOM   2425  HG3 GLU A 149     -36.799  16.776  18.724  1.00 94.50           H  
ATOM   2426  CD  GLU A 149     -38.694  16.089  17.994  1.00 94.50           C  
ATOM   2427  OE1 GLU A 149     -39.409  16.858  18.675  1.00 94.50           O  
ATOM   2428  OE2 GLU A 149     -39.043  15.592  16.900  1.00 94.50           O  
ATOM   2429  N   ASP A 150     -33.778  14.446  15.840  1.00 96.16           N  
ATOM   2430  H   ASP A 150     -34.191  15.310  15.518  1.00 96.16           H  
ATOM   2431  CA  ASP A 150     -32.947  13.679  14.904  1.00 96.16           C  
ATOM   2432  HA  ASP A 150     -33.438  12.734  14.671  1.00 96.16           H  
ATOM   2433  C   ASP A 150     -31.554  13.383  15.475  1.00 96.16           C  
ATOM   2434  CB  ASP A 150     -32.715  14.470  13.606  1.00 96.16           C  
ATOM   2435  HB2 ASP A 150     -31.905  13.985  13.062  1.00 96.16           H  
ATOM   2436  HB3 ASP A 150     -32.374  15.477  13.848  1.00 96.16           H  
ATOM   2437  O   ASP A 150     -30.962  12.339  15.192  1.00 96.16           O  
ATOM   2438  CG  ASP A 150     -33.892  14.569  12.643  1.00 96.16           C  
ATOM   2439  OD1 ASP A 150     -35.027  14.229  13.021  1.00 96.16           O  
ATOM   2440  OD2 ASP A 150     -33.594  15.018  11.510  1.00 96.16           O  
ATOM   2441  N   ASN A 151     -30.970  14.329  16.216  1.00 97.00           N  
ATOM   2442  H   ASN A 151     -31.514  15.146  16.453  1.00 97.00           H  
ATOM   2443  CA  ASN A 151     -29.653  14.139  16.821  1.00 97.00           C  
ATOM   2444  HA  ASN A 151     -28.986  13.698  16.081  1.00 97.00           H  
ATOM   2445  C   ASN A 151     -29.718  13.145  17.982  1.00 97.00           C  
ATOM   2446  CB  ASN A 151     -29.061  15.486  17.251  1.00 97.00           C  
ATOM   2447  HB2 ASN A 151     -28.132  15.310  17.794  1.00 97.00           H  
ATOM   2448  HB3 ASN A 151     -29.759  15.975  17.931  1.00 97.00           H  
ATOM   2449  O   ASN A 151     -28.815  12.320  18.092  1.00 97.00           O  
ATOM   2450  CG  ASN A 151     -28.755  16.412  16.087  1.00 97.00           C  
ATOM   2451  ND2 ASN A 151     -28.756  17.696  16.354  1.00 97.00           N  
ATOM   2452 HD21 ASN A 151     -29.055  17.980  17.276  1.00 97.00           H  
ATOM   2453 HD22 ASN A 151     -28.881  18.322  15.571  1.00 97.00           H  
ATOM   2454  OD1 ASN A 151     -28.491  16.011  14.956  1.00 97.00           O  
ATOM   2455  N   GLU A 152     -30.783  13.178  18.783  1.00 96.37           N  
ATOM   2456  H   GLU A 152     -31.487  13.887  18.637  1.00 96.37           H  
ATOM   2457  CA  GLU A 152     -31.033  12.209  19.853  1.00 96.37           C  
ATOM   2458  HA  GLU A 152     -30.190  12.219  20.545  1.00 96.37           H  
ATOM   2459  C   GLU A 152     -31.148  10.787  19.288  1.00 96.37           C  
ATOM   2460  CB  GLU A 152     -32.286  12.640  20.628  1.00 96.37           C  
ATOM   2461  HB2 GLU A 152     -33.157  12.582  19.974  1.00 96.37           H  
ATOM   2462  HB3 GLU A 152     -32.151  13.677  20.935  1.00 96.37           H  
ATOM   2463  O   GLU A 152     -30.419   9.900  19.726  1.00 96.37           O  
ATOM   2464  CG  GLU A 152     -32.533  11.787  21.881  1.00 96.37           C  
ATOM   2465  HG2 GLU A 152     -31.615  11.765  22.468  1.00 96.37           H  
ATOM   2466  HG3 GLU A 152     -32.765  10.767  21.574  1.00 96.37           H  
ATOM   2467  CD  GLU A 152     -33.678  12.328  22.757  1.00 96.37           C  
ATOM   2468  OE1 GLU A 152     -33.796  11.842  23.904  1.00 96.37           O  
ATOM   2469  OE2 GLU A 152     -34.397  13.248  22.303  1.00 96.37           O  
ATOM   2470  N   GLN A 153     -31.925  10.587  18.217  1.00 97.41           N  
ATOM   2471  H   GLN A 153     -32.526  11.342  17.921  1.00 97.41           H  
ATOM   2472  CA  GLN A 153     -32.031   9.286  17.537  1.00 97.41           C  
ATOM   2473  HA  GLN A 153     -32.382   8.539  18.249  1.00 97.41           H  
ATOM   2474  C   GLN A 153     -30.683   8.797  16.977  1.00 97.41           C  
ATOM   2475  CB  GLN A 153     -33.036   9.390  16.383  1.00 97.41           C  
ATOM   2476  HB2 GLN A 153     -32.980   8.478  15.789  1.00 97.41           H  
ATOM   2477  HB3 GLN A 153     -32.761  10.230  15.744  1.00 97.41           H  
ATOM   2478  O   GLN A 153     -30.331   7.621  17.091  1.00 97.41           O  
ATOM   2479  CG  GLN A 153     -34.485   9.568  16.853  1.00 97.41           C  
ATOM   2480  HG2 GLN A 153     -34.553  10.423  17.527  1.00 97.41           H  
ATOM   2481  HG3 GLN A 153     -34.802   8.682  17.403  1.00 97.41           H  
ATOM   2482  CD  GLN A 153     -35.440   9.789  15.683  1.00 97.41           C  
ATOM   2483  NE2 GLN A 153     -36.587  10.383  15.920  1.00 97.41           N  
ATOM   2484 HE21 GLN A 153     -37.143  10.622  15.111  1.00 97.41           H  
ATOM   2485 HE22 GLN A 153     -36.777  10.763  16.837  1.00 97.41           H  
ATOM   2486  OE1 GLN A 153     -35.179   9.434  14.542  1.00 97.41           O  
ATOM   2487  N   LYS A 154     -29.888   9.692  16.372  1.00 97.84           N  
ATOM   2488  H   LYS A 154     -30.237  10.635  16.284  1.00 97.84           H  
ATOM   2489  CA  LYS A 154     -28.540   9.357  15.871  1.00 97.84           C  
ATOM   2490  HA  LYS A 154     -28.606   8.484  15.221  1.00 97.84           H  
ATOM   2491  C   LYS A 154     -27.587   8.980  17.009  1.00 97.84           C  
ATOM   2492  CB  LYS A 154     -27.960  10.543  15.091  1.00 97.84           C  
ATOM   2493  HB2 LYS A 154     -26.891  10.390  14.945  1.00 97.84           H  
ATOM   2494  HB3 LYS A 154     -28.092  11.433  15.706  1.00 97.84           H  
ATOM   2495  O   LYS A 154     -26.753   8.093  16.825  1.00 97.84           O  
ATOM   2496  CG  LYS A 154     -28.610  10.767  13.717  1.00 97.84           C  
ATOM   2497  HG2 LYS A 154     -29.692  10.664  13.802  1.00 97.84           H  
ATOM   2498  HG3 LYS A 154     -28.250  10.018  13.012  1.00 97.84           H  
ATOM   2499  CD  LYS A 154     -28.266  12.177  13.209  1.00 97.84           C  
ATOM   2500  HD2 LYS A 154     -27.218  12.223  12.912  1.00 97.84           H  
ATOM   2501  HD3 LYS A 154     -28.430  12.882  14.025  1.00 97.84           H  
ATOM   2502  CE  LYS A 154     -29.169  12.583  12.041  1.00 97.84           C  
ATOM   2503  HE2 LYS A 154     -28.795  12.149  11.114  1.00 97.84           H  
ATOM   2504  HE3 LYS A 154     -30.158  12.167  12.233  1.00 97.84           H  
ATOM   2505  NZ  LYS A 154     -29.294  14.062  11.947  1.00 97.84           N  
ATOM   2506  HZ1 LYS A 154     -30.004  14.319  11.276  1.00 97.84           H  
ATOM   2507  HZ2 LYS A 154     -28.429  14.539  11.736  1.00 97.84           H  
ATOM   2508  HZ3 LYS A 154     -29.610  14.423  12.835  1.00 97.84           H  
ATOM   2509  N   GLN A 155     -27.680   9.652  18.156  1.00 97.98           N  
ATOM   2510  H   GLN A 155     -28.394  10.362  18.244  1.00 97.98           H  
ATOM   2511  CA  GLN A 155     -26.876   9.340  19.338  1.00 97.98           C  
ATOM   2512  HA  GLN A 155     -25.834   9.231  19.038  1.00 97.98           H  
ATOM   2513  C   GLN A 155     -27.299   8.007  19.951  1.00 97.98           C  
ATOM   2514  CB  GLN A 155     -26.969  10.471  20.371  1.00 97.98           C  
ATOM   2515  HB2 GLN A 155     -26.569  10.123  21.324  1.00 97.98           H  
ATOM   2516  HB3 GLN A 155     -28.011  10.756  20.516  1.00 97.98           H  
ATOM   2517  O   GLN A 155     -26.437   7.168  20.198  1.00 97.98           O  
ATOM   2518  CG  GLN A 155     -26.149  11.683  19.917  1.00 97.98           C  
ATOM   2519  HG2 GLN A 155     -25.101  11.395  19.835  1.00 97.98           H  
ATOM   2520  HG3 GLN A 155     -26.494  11.993  18.931  1.00 97.98           H  
ATOM   2521  CD  GLN A 155     -26.258  12.884  20.846  1.00 97.98           C  
ATOM   2522  NE2 GLN A 155     -25.285  13.770  20.829  1.00 97.98           N  
ATOM   2523 HE21 GLN A 155     -25.406  14.537  21.476  1.00 97.98           H  
ATOM   2524 HE22 GLN A 155     -24.466  13.637  20.253  1.00 97.98           H  
ATOM   2525  OE1 GLN A 155     -27.198  13.078  21.592  1.00 97.98           O  
ATOM   2526  N   GLU A 156     -28.602   7.768  20.097  1.00 97.95           N  
ATOM   2527  H   GLU A 156     -29.261   8.511  19.912  1.00 97.95           H  
ATOM   2528  CA  GLU A 156     -29.148   6.495  20.564  1.00 97.95           C  
ATOM   2529  HA  GLU A 156     -28.784   6.306  21.574  1.00 97.95           H  
ATOM   2530  C   GLU A 156     -28.684   5.333  19.674  1.00 97.95           C  
ATOM   2531  CB  GLU A 156     -30.680   6.584  20.614  1.00 97.95           C  
ATOM   2532  HB2 GLU A 156     -31.070   6.696  19.602  1.00 97.95           H  
ATOM   2533  HB3 GLU A 156     -30.970   7.452  21.207  1.00 97.95           H  
ATOM   2534  O   GLU A 156     -28.195   4.323  20.181  1.00 97.95           O  
ATOM   2535  CG  GLU A 156     -31.259   5.321  21.262  1.00 97.95           C  
ATOM   2536  HG2 GLU A 156     -30.932   4.454  20.687  1.00 97.95           H  
ATOM   2537  HG3 GLU A 156     -30.848   5.226  22.267  1.00 97.95           H  
ATOM   2538  CD  GLU A 156     -32.789   5.286  21.335  1.00 97.95           C  
ATOM   2539  OE1 GLU A 156     -33.276   4.324  21.976  1.00 97.95           O  
ATOM   2540  OE2 GLU A 156     -33.447   6.146  20.711  1.00 97.95           O  
ATOM   2541  N   PHE A 157     -28.722   5.501  18.347  1.00 98.39           N  
ATOM   2542  H   PHE A 157     -29.197   6.315  17.984  1.00 98.39           H  
ATOM   2543  CA  PHE A 157     -28.192   4.507  17.415  1.00 98.39           C  
ATOM   2544  HA  PHE A 157     -28.757   3.584  17.545  1.00 98.39           H  
ATOM   2545  C   PHE A 157     -26.715   4.186  17.688  1.00 98.39           C  
ATOM   2546  CB  PHE A 157     -28.377   4.994  15.971  1.00 98.39           C  
ATOM   2547  HB2 PHE A 157     -29.443   5.095  15.768  1.00 98.39           H  
ATOM   2548  HB3 PHE A 157     -27.929   5.982  15.862  1.00 98.39           H  
ATOM   2549  O   PHE A 157     -26.335   3.015  17.710  1.00 98.39           O  
ATOM   2550  CG  PHE A 157     -27.761   4.061  14.943  1.00 98.39           C  
ATOM   2551  CD1 PHE A 157     -26.437   4.260  14.504  1.00 98.39           C  
ATOM   2552  HD1 PHE A 157     -25.870   5.100  14.879  1.00 98.39           H  
ATOM   2553  CD2 PHE A 157     -28.489   2.954  14.475  1.00 98.39           C  
ATOM   2554  HD2 PHE A 157     -29.497   2.787  14.826  1.00 98.39           H  
ATOM   2555  CE1 PHE A 157     -25.844   3.354  13.606  1.00 98.39           C  
ATOM   2556  HE1 PHE A 157     -24.823   3.500  13.288  1.00 98.39           H  
ATOM   2557  CE2 PHE A 157     -27.898   2.046  13.578  1.00 98.39           C  
ATOM   2558  HE2 PHE A 157     -28.454   1.181  13.250  1.00 98.39           H  
ATOM   2559  CZ  PHE A 157     -26.574   2.243  13.147  1.00 98.39           C  
ATOM   2560  HZ  PHE A 157     -26.112   1.527  12.484  1.00 98.39           H  
ATOM   2561  N   VAL A 158     -25.867   5.198  17.902  1.00 98.39           N  
ATOM   2562  H   VAL A 158     -26.245   6.134  17.934  1.00 98.39           H  
ATOM   2563  CA  VAL A 158     -24.443   4.986  18.213  1.00 98.39           C  
ATOM   2564  HA  VAL A 158     -24.012   4.337  17.450  1.00 98.39           H  
ATOM   2565  C   VAL A 158     -24.274   4.259  19.548  1.00 98.39           C  
ATOM   2566  CB  VAL A 158     -23.673   6.321  18.205  1.00 98.39           C  
ATOM   2567  HB  VAL A 158     -24.211   7.056  18.804  1.00 98.39           H  
ATOM   2568  O   VAL A 158     -23.470   3.333  19.641  1.00 98.39           O  
ATOM   2569  CG1 VAL A 158     -22.249   6.194  18.762  1.00 98.39           C  
ATOM   2570 HG11 VAL A 158     -22.294   5.979  19.830  1.00 98.39           H  
ATOM   2571 HG12 VAL A 158     -21.711   7.134  18.636  1.00 98.39           H  
ATOM   2572 HG13 VAL A 158     -21.714   5.395  18.250  1.00 98.39           H  
ATOM   2573  CG2 VAL A 158     -23.547   6.861  16.776  1.00 98.39           C  
ATOM   2574 HG21 VAL A 158     -24.535   6.951  16.323  1.00 98.39           H  
ATOM   2575 HG22 VAL A 158     -23.087   7.849  16.796  1.00 98.39           H  
ATOM   2576 HG23 VAL A 158     -22.942   6.186  16.172  1.00 98.39           H  
ATOM   2577  N   GLU A 159     -25.034   4.648  20.568  1.00 97.97           N  
ATOM   2578  H   GLU A 159     -25.687   5.405  20.420  1.00 97.97           H  
ATOM   2579  CA  GLU A 159     -24.978   4.059  21.906  1.00 97.97           C  
ATOM   2580  HA  GLU A 159     -23.949   4.084  22.264  1.00 97.97           H  
ATOM   2581  C   GLU A 159     -25.392   2.579  21.906  1.00 97.97           C  
ATOM   2582  CB  GLU A 159     -25.846   4.906  22.853  1.00 97.97           C  
ATOM   2583  HB2 GLU A 159     -26.817   5.085  22.391  1.00 97.97           H  
ATOM   2584  HB3 GLU A 159     -26.022   4.352  23.775  1.00 97.97           H  
ATOM   2585  O   GLU A 159     -24.678   1.743  22.464  1.00 97.97           O  
ATOM   2586  CG  GLU A 159     -25.190   6.262  23.187  1.00 97.97           C  
ATOM   2587  HG2 GLU A 159     -24.962   6.798  22.266  1.00 97.97           H  
ATOM   2588  HG3 GLU A 159     -25.896   6.860  23.764  1.00 97.97           H  
ATOM   2589  CD  GLU A 159     -23.904   6.086  24.002  1.00 97.97           C  
ATOM   2590  OE1 GLU A 159     -22.850   6.712  23.729  1.00 97.97           O  
ATOM   2591  OE2 GLU A 159     -23.884   5.210  24.895  1.00 97.97           O  
ATOM   2592  N   GLN A 160     -26.471   2.233  21.196  1.00 98.31           N  
ATOM   2593  H   GLN A 160     -27.015   2.971  20.774  1.00 98.31           H  
ATOM   2594  CA  GLN A 160     -26.953   0.854  21.048  1.00 98.31           C  
ATOM   2595  HA  GLN A 160     -27.072   0.410  22.036  1.00 98.31           H  
ATOM   2596  C   GLN A 160     -25.987  -0.047  20.259  1.00 98.31           C  
ATOM   2597  CB  GLN A 160     -28.320   0.877  20.348  1.00 98.31           C  
ATOM   2598  HB2 GLN A 160     -28.241   1.472  19.438  1.00 98.31           H  
ATOM   2599  HB3 GLN A 160     -28.582  -0.142  20.062  1.00 98.31           H  
ATOM   2600  O   GLN A 160     -25.978  -1.262  20.451  1.00 98.31           O  
ATOM   2601  CG  GLN A 160     -29.458   1.432  21.225  1.00 98.31           C  
ATOM   2602  HG2 GLN A 160     -29.215   2.436  21.572  1.00 98.31           H  
ATOM   2603  HG3 GLN A 160     -29.581   0.793  22.100  1.00 98.31           H  
ATOM   2604  CD  GLN A 160     -30.789   1.488  20.474  1.00 98.31           C  
ATOM   2605  NE2 GLN A 160     -31.860   1.913  21.106  1.00 98.31           N  
ATOM   2606 HE21 GLN A 160     -31.808   2.432  21.971  1.00 98.31           H  
ATOM   2607 HE22 GLN A 160     -32.685   2.084  20.548  1.00 98.31           H  
ATOM   2608  OE1 GLN A 160     -30.892   1.134  19.307  1.00 98.31           O  
ATOM   2609  N   HIS A 161     -25.151   0.528  19.388  1.00 98.41           N  
ATOM   2610  H   HIS A 161     -25.223   1.528  19.267  1.00 98.41           H  
ATOM   2611  CA  HIS A 161     -24.281  -0.218  18.473  1.00 98.41           C  
ATOM   2612  HA  HIS A 161     -24.479  -1.282  18.598  1.00 98.41           H  
ATOM   2613  C   HIS A 161     -22.785  -0.058  18.770  1.00 98.41           C  
ATOM   2614  CB  HIS A 161     -24.638   0.116  17.018  1.00 98.41           C  
ATOM   2615  HB2 HIS A 161     -24.500   1.184  16.848  1.00 98.41           H  
ATOM   2616  HB3 HIS A 161     -23.967  -0.420  16.347  1.00 98.41           H  
ATOM   2617  O   HIS A 161     -21.959  -0.298  17.893  1.00 98.41           O  
ATOM   2618  CG  HIS A 161     -26.048  -0.268  16.655  1.00 98.41           C  
ATOM   2619  CD2 HIS A 161     -26.482  -1.489  16.226  1.00 98.41           C  
ATOM   2620  HD2 HIS A 161     -25.864  -2.365  16.097  1.00 98.41           H  
ATOM   2621  ND1 HIS A 161     -27.152   0.539  16.747  1.00 98.41           N  
ATOM   2622  HD1 HIS A 161     -27.148   1.488  17.093  1.00 98.41           H  
ATOM   2623  CE1 HIS A 161     -28.228  -0.173  16.383  1.00 98.41           C  
ATOM   2624  HE1 HIS A 161     -29.245   0.192  16.398  1.00 98.41           H  
ATOM   2625  NE2 HIS A 161     -27.863  -1.417  16.023  1.00 98.41           N  
ATOM   2626  N   LYS A 162     -22.388   0.301  19.998  1.00 97.43           N  
ATOM   2627  H   LYS A 162     -23.105   0.560  20.660  1.00 97.43           H  
ATOM   2628  CA  LYS A 162     -20.965   0.445  20.380  1.00 97.43           C  
ATOM   2629  HA  LYS A 162     -20.541   1.275  19.816  1.00 97.43           H  
ATOM   2630  C   LYS A 162     -20.094  -0.772  20.042  1.00 97.43           C  
ATOM   2631  CB  LYS A 162     -20.868   0.759  21.880  1.00 97.43           C  
ATOM   2632  HB2 LYS A 162     -19.859   0.539  22.230  1.00 97.43           H  
ATOM   2633  HB3 LYS A 162     -21.571   0.139  22.436  1.00 97.43           H  
ATOM   2634  O   LYS A 162     -18.932  -0.598  19.672  1.00 97.43           O  
ATOM   2635  CG  LYS A 162     -21.150   2.240  22.137  1.00 97.43           C  
ATOM   2636  HG2 LYS A 162     -20.384   2.830  21.634  1.00 97.43           H  
ATOM   2637  HG3 LYS A 162     -22.122   2.509  21.725  1.00 97.43           H  
ATOM   2638  CD  LYS A 162     -21.143   2.566  23.633  1.00 97.43           C  
ATOM   2639  HD2 LYS A 162     -22.045   2.156  24.087  1.00 97.43           H  
ATOM   2640  HD3 LYS A 162     -20.260   2.142  24.113  1.00 97.43           H  
ATOM   2641  CE  LYS A 162     -21.127   4.087  23.767  1.00 97.43           C  
ATOM   2642  HE2 LYS A 162     -20.163   4.470  23.430  1.00 97.43           H  
ATOM   2643  HE3 LYS A 162     -21.891   4.497  23.106  1.00 97.43           H  
ATOM   2644  NZ  LYS A 162     -21.420   4.552  25.135  1.00 97.43           N  
ATOM   2645  HZ1 LYS A 162     -20.801   4.217  25.859  1.00 97.43           H  
ATOM   2646  HZ2 LYS A 162     -21.519   5.557  25.110  1.00 97.43           H  
ATOM   2647  HZ3 LYS A 162     -22.386   4.336  25.335  1.00 97.43           H  
ATOM   2648  N   SER A 163     -20.657  -1.981  20.105  1.00 97.28           N  
ATOM   2649  H   SER A 163     -21.636  -2.039  20.345  1.00 97.28           H  
ATOM   2650  CA  SER A 163     -19.987  -3.231  19.712  1.00 97.28           C  
ATOM   2651  HA  SER A 163     -19.081  -3.351  20.306  1.00 97.28           H  
ATOM   2652  C   SER A 163     -19.567  -3.268  18.239  1.00 97.28           C  
ATOM   2653  CB  SER A 163     -20.902  -4.426  19.993  1.00 97.28           C  
ATOM   2654  HB2 SER A 163     -21.077  -4.502  21.066  1.00 97.28           H  
ATOM   2655  HB3 SER A 163     -20.419  -5.341  19.650  1.00 97.28           H  
ATOM   2656  O   SER A 163     -18.683  -4.032  17.876  1.00 97.28           O  
ATOM   2657  OG  SER A 163     -22.139  -4.256  19.324  1.00 97.28           O  
ATOM   2658  HG  SER A 163     -22.651  -5.062  19.422  1.00 97.28           H  
ATOM   2659  N   TYR A 164     -20.110  -2.407  17.375  1.00 98.62           N  
ATOM   2660  H   TYR A 164     -20.844  -1.786  17.686  1.00 98.62           H  
ATOM   2661  CA  TYR A 164     -19.665  -2.315  15.984  1.00 98.62           C  
ATOM   2662  HA  TYR A 164     -19.727  -3.304  15.529  1.00 98.62           H  
ATOM   2663  C   TYR A 164     -18.203  -1.886  15.864  1.00 98.62           C  
ATOM   2664  CB  TYR A 164     -20.568  -1.357  15.198  1.00 98.62           C  
ATOM   2665  HB2 TYR A 164     -20.036  -1.078  14.289  1.00 98.62           H  
ATOM   2666  HB3 TYR A 164     -20.705  -0.435  15.763  1.00 98.62           H  
ATOM   2667  O   TYR A 164     -17.564  -2.227  14.873  1.00 98.62           O  
ATOM   2668  CG  TYR A 164     -21.923  -1.900  14.774  1.00 98.62           C  
ATOM   2669  CD1 TYR A 164     -22.441  -3.115  15.280  1.00 98.62           C  
ATOM   2670  HD1 TYR A 164     -21.903  -3.692  16.017  1.00 98.62           H  
ATOM   2671  CD2 TYR A 164     -22.659  -1.184  13.811  1.00 98.62           C  
ATOM   2672  HD2 TYR A 164     -22.280  -0.243  13.443  1.00 98.62           H  
ATOM   2673  CE1 TYR A 164     -23.676  -3.605  14.827  1.00 98.62           C  
ATOM   2674  HE1 TYR A 164     -24.062  -4.527  15.235  1.00 98.62           H  
ATOM   2675  CE2 TYR A 164     -23.887  -1.682  13.337  1.00 98.62           C  
ATOM   2676  HE2 TYR A 164     -24.467  -1.120  12.620  1.00 98.62           H  
ATOM   2677  OH  TYR A 164     -25.582  -3.374  13.396  1.00 98.62           O  
ATOM   2678  HH  TYR A 164     -26.009  -3.931  14.052  1.00 98.62           H  
ATOM   2679  CZ  TYR A 164     -24.397  -2.892  13.849  1.00 98.62           C  
ATOM   2680  N   LEU A 165     -17.640  -1.189  16.859  1.00 97.94           N  
ATOM   2681  H   LEU A 165     -18.195  -0.973  17.675  1.00 97.94           H  
ATOM   2682  CA  LEU A 165     -16.198  -0.934  16.890  1.00 97.94           C  
ATOM   2683  HA  LEU A 165     -15.909  -0.384  15.995  1.00 97.94           H  
ATOM   2684  C   LEU A 165     -15.398  -2.248  16.894  1.00 97.94           C  
ATOM   2685  CB  LEU A 165     -15.829  -0.122  18.138  1.00 97.94           C  
ATOM   2686  HB2 LEU A 165     -16.148  -0.688  19.013  1.00 97.94           H  
ATOM   2687  HB3 LEU A 165     -14.742  -0.040  18.158  1.00 97.94           H  
ATOM   2688  O   LEU A 165     -14.402  -2.345  16.178  1.00 97.94           O  
ATOM   2689  CG  LEU A 165     -16.385   1.302  18.243  1.00 97.94           C  
ATOM   2690  HG  LEU A 165     -17.467   1.302  18.113  1.00 97.94           H  
ATOM   2691  CD1 LEU A 165     -16.045   1.804  19.642  1.00 97.94           C  
ATOM   2692 HD11 LEU A 165     -16.209   2.879  19.722  1.00 97.94           H  
ATOM   2693 HD12 LEU A 165     -14.997   1.606  19.868  1.00 97.94           H  
ATOM   2694 HD13 LEU A 165     -16.668   1.289  20.374  1.00 97.94           H  
ATOM   2695  CD2 LEU A 165     -15.740   2.261  17.238  1.00 97.94           C  
ATOM   2696 HD21 LEU A 165     -14.678   2.368  17.460  1.00 97.94           H  
ATOM   2697 HD22 LEU A 165     -16.220   3.237  17.314  1.00 97.94           H  
ATOM   2698 HD23 LEU A 165     -15.873   1.883  16.224  1.00 97.94           H  
ATOM   2699  N   ASP A 166     -15.845  -3.244  17.664  1.00 97.87           N  
ATOM   2700  H   ASP A 166     -16.723  -3.132  18.150  1.00 97.87           H  
ATOM   2701  CA  ASP A 166     -15.206  -4.560  17.751  1.00 97.87           C  
ATOM   2702  HA  ASP A 166     -14.150  -4.431  17.986  1.00 97.87           H  
ATOM   2703  C   ASP A 166     -15.283  -5.304  16.431  1.00 97.87           C  
ATOM   2704  CB  ASP A 166     -15.869  -5.412  18.844  1.00 97.87           C  
ATOM   2705  HB2 ASP A 166     -16.956  -5.419  18.762  1.00 97.87           H  
ATOM   2706  HB3 ASP A 166     -15.526  -6.442  18.743  1.00 97.87           H  
ATOM   2707  O   ASP A 166     -14.261  -5.758  15.913  1.00 97.87           O  
ATOM   2708  CG  ASP A 166     -15.439  -4.913  20.198  1.00 97.87           C  
ATOM   2709  OD1 ASP A 166     -14.213  -4.931  20.389  1.00 97.87           O  
ATOM   2710  OD2 ASP A 166     -16.241  -4.476  21.047  1.00 97.87           O  
ATOM   2711  N   ASP A 167     -16.482  -5.353  15.853  1.00 98.34           N  
ATOM   2712  H   ASP A 167     -17.280  -5.037  16.385  1.00 98.34           H  
ATOM   2713  CA  ASP A 167     -16.707  -5.958  14.546  1.00 98.34           C  
ATOM   2714  HA  ASP A 167     -16.511  -7.029  14.599  1.00 98.34           H  
ATOM   2715  C   ASP A 167     -15.776  -5.339  13.495  1.00 98.34           C  
ATOM   2716  CB  ASP A 167     -18.155  -5.735  14.101  1.00 98.34           C  
ATOM   2717  HB2 ASP A 167     -18.222  -6.053  13.060  1.00 98.34           H  
ATOM   2718  HB3 ASP A 167     -18.380  -4.669  14.130  1.00 98.34           H  
ATOM   2719  O   ASP A 167     -15.107  -6.052  12.750  1.00 98.34           O  
ATOM   2720  CG  ASP A 167     -19.233  -6.490  14.879  1.00 98.34           C  
ATOM   2721  OD1 ASP A 167     -18.899  -7.361  15.707  1.00 98.34           O  
ATOM   2722  OD2 ASP A 167     -20.414  -6.216  14.538  1.00 98.34           O  
ATOM   2723  N   ILE A 168     -15.670  -4.007  13.452  1.00 98.49           N  
ATOM   2724  H   ILE A 168     -16.226  -3.467  14.100  1.00 98.49           H  
ATOM   2725  CA  ILE A 168     -14.807  -3.311  12.490  1.00 98.49           C  
ATOM   2726  HA  ILE A 168     -15.087  -3.631  11.486  1.00 98.49           H  
ATOM   2727  C   ILE A 168     -13.335  -3.694  12.685  1.00 98.49           C  
ATOM   2728  CB  ILE A 168     -15.014  -1.787  12.586  1.00 98.49           C  
ATOM   2729  HB  ILE A 168     -14.900  -1.482  13.627  1.00 98.49           H  
ATOM   2730  O   ILE A 168     -12.624  -3.920  11.703  1.00 98.49           O  
ATOM   2731  CG1 ILE A 168     -16.424  -1.399  12.093  1.00 98.49           C  
ATOM   2732 HG12 ILE A 168     -17.160  -2.145  12.394  1.00 98.49           H  
ATOM   2733 HG13 ILE A 168     -16.421  -1.374  11.003  1.00 98.49           H  
ATOM   2734  CG2 ILE A 168     -13.964  -1.045  11.734  1.00 98.49           C  
ATOM   2735 HG21 ILE A 168     -12.982  -1.121  12.203  1.00 98.49           H  
ATOM   2736 HG22 ILE A 168     -14.213   0.013  11.648  1.00 98.49           H  
ATOM   2737 HG23 ILE A 168     -13.922  -1.476  10.734  1.00 98.49           H  
ATOM   2738  CD1 ILE A 168     -16.879  -0.040  12.637  1.00 98.49           C  
ATOM   2739 HD11 ILE A 168     -16.896  -0.050  13.727  1.00 98.49           H  
ATOM   2740 HD12 ILE A 168     -17.881   0.190  12.273  1.00 98.49           H  
ATOM   2741 HD13 ILE A 168     -16.188   0.738  12.313  1.00 98.49           H  
ATOM   2742  N   ILE A 169     -12.865  -3.798  13.930  1.00 98.28           N  
ATOM   2743  H   ILE A 169     -13.499  -3.638  14.699  1.00 98.28           H  
ATOM   2744  CA  ILE A 169     -11.495  -4.239  14.221  1.00 98.28           C  
ATOM   2745  HA  ILE A 169     -10.810  -3.644  13.617  1.00 98.28           H  
ATOM   2746  C   ILE A 169     -11.271  -5.690  13.785  1.00 98.28           C  
ATOM   2747  CB  ILE A 169     -11.167  -4.003  15.710  1.00 98.28           C  
ATOM   2748  HB  ILE A 169     -11.989  -4.391  16.311  1.00 98.28           H  
ATOM   2749  O   ILE A 169     -10.203  -5.995  13.246  1.00 98.28           O  
ATOM   2750  CG1 ILE A 169     -11.043  -2.493  16.013  1.00 98.28           C  
ATOM   2751 HG12 ILE A 169     -11.963  -1.985  15.722  1.00 98.28           H  
ATOM   2752 HG13 ILE A 169     -10.940  -2.376  17.092  1.00 98.28           H  
ATOM   2753  CG2 ILE A 169      -9.891  -4.739  16.156  1.00 98.28           C  
ATOM   2754 HG21 ILE A 169     -10.071  -5.814  16.175  1.00 98.28           H  
ATOM   2755 HG22 ILE A 169      -9.069  -4.522  15.473  1.00 98.28           H  
ATOM   2756 HG23 ILE A 169      -9.622  -4.427  17.165  1.00 98.28           H  
ATOM   2757  CD1 ILE A 169      -9.872  -1.749  15.357  1.00 98.28           C  
ATOM   2758 HD11 ILE A 169      -9.890  -0.710  15.686  1.00 98.28           H  
ATOM   2759 HD12 ILE A 169      -9.961  -1.768  14.271  1.00 98.28           H  
ATOM   2760 HD13 ILE A 169      -8.920  -2.187  15.658  1.00 98.28           H  
ATOM   2761  N   ILE A 170     -12.266  -6.568  13.934  1.00 98.30           N  
ATOM   2762  H   ILE A 170     -13.108  -6.263  14.401  1.00 98.30           H  
ATOM   2763  CA  ILE A 170     -12.217  -7.942  13.416  1.00 98.30           C  
ATOM   2764  HA  ILE A 170     -11.318  -8.423  13.801  1.00 98.30           H  
ATOM   2765  C   ILE A 170     -12.085  -7.928  11.886  1.00 98.30           C  
ATOM   2766  CB  ILE A 170     -13.429  -8.764  13.915  1.00 98.30           C  
ATOM   2767  HB  ILE A 170     -14.347  -8.217  13.696  1.00 98.30           H  
ATOM   2768  O   ILE A 170     -11.140  -8.522  11.365  1.00 98.30           O  
ATOM   2769  CG1 ILE A 170     -13.333  -8.974  15.445  1.00 98.30           C  
ATOM   2770 HG12 ILE A 170     -12.544  -9.693  15.664  1.00 98.30           H  
ATOM   2771 HG13 ILE A 170     -13.063  -8.037  15.934  1.00 98.30           H  
ATOM   2772  CG2 ILE A 170     -13.506 -10.125  13.198  1.00 98.30           C  
ATOM   2773 HG21 ILE A 170     -12.587 -10.693  13.344  1.00 98.30           H  
ATOM   2774 HG22 ILE A 170     -14.345 -10.710  13.573  1.00 98.30           H  
ATOM   2775 HG23 ILE A 170     -13.672  -9.995  12.128  1.00 98.30           H  
ATOM   2776  CD1 ILE A 170     -14.641  -9.455  16.086  1.00 98.30           C  
ATOM   2777 HD11 ILE A 170     -15.448  -8.761  15.851  1.00 98.30           H  
ATOM   2778 HD12 ILE A 170     -14.518  -9.492  17.169  1.00 98.30           H  
ATOM   2779 HD13 ILE A 170     -14.902 -10.452  15.732  1.00 98.30           H  
ATOM   2780  N   TYR A 171     -12.923  -7.165  11.172  1.00 98.04           N  
ATOM   2781  H   TYR A 171     -13.675  -6.706  11.666  1.00 98.04           H  
ATOM   2782  CA  TYR A 171     -12.833  -7.006   9.711  1.00 98.04           C  
ATOM   2783  HA  TYR A 171     -13.001  -7.976   9.241  1.00 98.04           H  
ATOM   2784  C   TYR A 171     -11.445  -6.519   9.264  1.00 98.04           C  
ATOM   2785  CB  TYR A 171     -13.910  -6.023   9.214  1.00 98.04           C  
ATOM   2786  HB2 TYR A 171     -14.116  -5.277   9.982  1.00 98.04           H  
ATOM   2787  HB3 TYR A 171     -13.521  -5.482   8.352  1.00 98.04           H  
ATOM   2788  O   TYR A 171     -10.855  -7.063   8.326  1.00 98.04           O  
ATOM   2789  CG  TYR A 171     -15.215  -6.670   8.790  1.00 98.04           C  
ATOM   2790  CD1 TYR A 171     -15.445  -6.973   7.433  1.00 98.04           C  
ATOM   2791  HD1 TYR A 171     -14.691  -6.752   6.693  1.00 98.04           H  
ATOM   2792  CD2 TYR A 171     -16.202  -6.972   9.744  1.00 98.04           C  
ATOM   2793  HD2 TYR A 171     -16.033  -6.760  10.789  1.00 98.04           H  
ATOM   2794  CE1 TYR A 171     -16.658  -7.575   7.042  1.00 98.04           C  
ATOM   2795  HE1 TYR A 171     -16.841  -7.822   6.007  1.00 98.04           H  
ATOM   2796  CE2 TYR A 171     -17.405  -7.590   9.366  1.00 98.04           C  
ATOM   2797  HE2 TYR A 171     -18.135  -7.841  10.120  1.00 98.04           H  
ATOM   2798  OH  TYR A 171     -18.797  -8.486   7.639  1.00 98.04           O  
ATOM   2799  HH  TYR A 171     -19.275  -8.805   8.408  1.00 98.04           H  
ATOM   2800  CZ  TYR A 171     -17.633  -7.893   8.010  1.00 98.04           C  
ATOM   2801  N   ILE A 172     -10.892  -5.509   9.944  1.00 98.26           N  
ATOM   2802  H   ILE A 172     -11.435  -5.091  10.686  1.00 98.26           H  
ATOM   2803  CA  ILE A 172      -9.551  -4.977   9.654  1.00 98.26           C  
ATOM   2804  HA  ILE A 172      -9.498  -4.727   8.595  1.00 98.26           H  
ATOM   2805  C   ILE A 172      -8.473  -6.036   9.918  1.00 98.26           C  
ATOM   2806  CB  ILE A 172      -9.300  -3.686  10.471  1.00 98.26           C  
ATOM   2807  HB  ILE A 172      -9.565  -3.878  11.511  1.00 98.26           H  
ATOM   2808  O   ILE A 172      -7.540  -6.174   9.123  1.00 98.26           O  
ATOM   2809  CG1 ILE A 172     -10.190  -2.541   9.933  1.00 98.26           C  
ATOM   2810 HG12 ILE A 172     -11.213  -2.896   9.807  1.00 98.26           H  
ATOM   2811 HG13 ILE A 172      -9.828  -2.230   8.952  1.00 98.26           H  
ATOM   2812  CG2 ILE A 172      -7.815  -3.268  10.424  1.00 98.26           C  
ATOM   2813 HG21 ILE A 172      -7.198  -4.000  10.943  1.00 98.26           H  
ATOM   2814 HG22 ILE A 172      -7.485  -3.182   9.389  1.00 98.26           H  
ATOM   2815 HG23 ILE A 172      -7.671  -2.310  10.925  1.00 98.26           H  
ATOM   2816  CD1 ILE A 172     -10.241  -1.313  10.849  1.00 98.26           C  
ATOM   2817 HD11 ILE A 172      -9.292  -0.776  10.819  1.00 98.26           H  
ATOM   2818 HD12 ILE A 172     -11.024  -0.638  10.504  1.00 98.26           H  
ATOM   2819 HD13 ILE A 172     -10.467  -1.619  11.871  1.00 98.26           H  
ATOM   2820  N   SER A 173      -8.591  -6.791  11.011  1.00 98.37           N  
ATOM   2821  H   SER A 173      -9.389  -6.630  11.609  1.00 98.37           H  
ATOM   2822  CA  SER A 173      -7.648  -7.844  11.398  1.00 98.37           C  
ATOM   2823  HA  SER A 173      -6.646  -7.417  11.447  1.00 98.37           H  
ATOM   2824  C   SER A 173      -7.617  -8.979  10.377  1.00 98.37           C  
ATOM   2825  CB  SER A 173      -8.029  -8.366  12.787  1.00 98.37           C  
ATOM   2826  HB2 SER A 173      -8.070  -7.523  13.476  1.00 98.37           H  
ATOM   2827  HB3 SER A 173      -9.018  -8.822  12.747  1.00 98.37           H  
ATOM   2828  O   SER A 173      -6.544  -9.345   9.892  1.00 98.37           O  
ATOM   2829  OG  SER A 173      -7.101  -9.315  13.291  1.00 98.37           O  
ATOM   2830  HG  SER A 173      -7.374  -9.465  14.199  1.00 98.37           H  
ATOM   2831  N   GLU A 174      -8.782  -9.489   9.982  1.00 97.70           N  
ATOM   2832  H   GLU A 174      -9.632  -9.142  10.404  1.00 97.70           H  
ATOM   2833  CA  GLU A 174      -8.913 -10.549   8.979  1.00 97.70           C  
ATOM   2834  HA  GLU A 174      -8.323 -11.416   9.278  1.00 97.70           H  
ATOM   2835  C   GLU A 174      -8.408 -10.099   7.606  1.00 97.70           C  
ATOM   2836  CB  GLU A 174     -10.379 -10.972   8.869  1.00 97.70           C  
ATOM   2837  HB2 GLU A 174     -10.994 -10.086   8.706  1.00 97.70           H  
ATOM   2838  HB3 GLU A 174     -10.482 -11.634   8.009  1.00 97.70           H  
ATOM   2839  O   GLU A 174      -7.611 -10.796   6.970  1.00 97.70           O  
ATOM   2840  CG  GLU A 174     -10.856 -11.719  10.121  1.00 97.70           C  
ATOM   2841  HG2 GLU A 174     -10.216 -12.590  10.262  1.00 97.70           H  
ATOM   2842  HG3 GLU A 174     -10.744 -11.083  10.999  1.00 97.70           H  
ATOM   2843  CD  GLU A 174     -12.316 -12.175  10.008  1.00 97.70           C  
ATOM   2844  OE1 GLU A 174     -12.713 -12.970  10.885  1.00 97.70           O  
ATOM   2845  OE2 GLU A 174     -12.994 -11.760   9.039  1.00 97.70           O  
ATOM   2846  N   PHE A 175      -8.795  -8.898   7.167  1.00 97.65           N  
ATOM   2847  H   PHE A 175      -9.464  -8.375   7.713  1.00 97.65           H  
ATOM   2848  CA  PHE A 175      -8.292  -8.319   5.924  1.00 97.65           C  
ATOM   2849  HA  PHE A 175      -8.532  -8.992   5.100  1.00 97.65           H  
ATOM   2850  C   PHE A 175      -6.769  -8.157   5.962  1.00 97.65           C  
ATOM   2851  CB  PHE A 175      -8.983  -6.976   5.680  1.00 97.65           C  
ATOM   2852  HB2 PHE A 175      -8.770  -6.303   6.511  1.00 97.65           H  
ATOM   2853  HB3 PHE A 175     -10.061  -7.139   5.663  1.00 97.65           H  
ATOM   2854  O   PHE A 175      -6.069  -8.548   5.025  1.00 97.65           O  
ATOM   2855  CG  PHE A 175      -8.573  -6.307   4.384  1.00 97.65           C  
ATOM   2856  CD1 PHE A 175      -7.501  -5.395   4.362  1.00 97.65           C  
ATOM   2857  HD1 PHE A 175      -6.963  -5.177   5.273  1.00 97.65           H  
ATOM   2858  CD2 PHE A 175      -9.279  -6.587   3.200  1.00 97.65           C  
ATOM   2859  HD2 PHE A 175     -10.120  -7.264   3.221  1.00 97.65           H  
ATOM   2860  CE1 PHE A 175      -7.145  -4.755   3.162  1.00 97.65           C  
ATOM   2861  HE1 PHE A 175      -6.342  -4.033   3.144  1.00 97.65           H  
ATOM   2862  CE2 PHE A 175      -8.921  -5.949   2.000  1.00 97.65           C  
ATOM   2863  HE2 PHE A 175      -9.491  -6.127   1.100  1.00 97.65           H  
ATOM   2864  CZ  PHE A 175      -7.860  -5.027   1.985  1.00 97.65           C  
ATOM   2865  HZ  PHE A 175      -7.610  -4.502   1.074  1.00 97.65           H  
ATOM   2866  N   SER A 176      -6.229  -7.632   7.063  1.00 97.58           N  
ATOM   2867  H   SER A 176      -6.845  -7.340   7.809  1.00 97.58           H  
ATOM   2868  CA  SER A 176      -4.791  -7.441   7.224  1.00 97.58           C  
ATOM   2869  HA  SER A 176      -4.454  -6.799   6.410  1.00 97.58           H  
ATOM   2870  C   SER A 176      -4.024  -8.757   7.138  1.00 97.58           C  
ATOM   2871  CB  SER A 176      -4.489  -6.730   8.539  1.00 97.58           C  
ATOM   2872  HB2 SER A 176      -4.949  -7.266   9.370  1.00 97.58           H  
ATOM   2873  HB3 SER A 176      -4.906  -5.724   8.495  1.00 97.58           H  
ATOM   2874  O   SER A 176      -3.058  -8.845   6.377  1.00 97.58           O  
ATOM   2875  OG  SER A 176      -3.087  -6.662   8.733  1.00 97.58           O  
ATOM   2876  HG  SER A 176      -2.821  -7.418   9.262  1.00 97.58           H  
ATOM   2877  N   LYS A 177      -4.473  -9.786   7.865  1.00 97.40           N  
ATOM   2878  H   LYS A 177      -5.286  -9.640   8.447  1.00 97.40           H  
ATOM   2879  CA  LYS A 177      -3.867 -11.126   7.852  1.00 97.40           C  
ATOM   2880  HA  LYS A 177      -2.810 -11.066   8.113  1.00 97.40           H  
ATOM   2881  C   LYS A 177      -3.932 -11.788   6.480  1.00 97.40           C  
ATOM   2882  CB  LYS A 177      -4.585 -12.024   8.865  1.00 97.40           C  
ATOM   2883  HB2 LYS A 177      -5.662 -11.940   8.721  1.00 97.40           H  
ATOM   2884  HB3 LYS A 177      -4.298 -13.061   8.691  1.00 97.40           H  
ATOM   2885  O   LYS A 177      -3.041 -12.554   6.140  1.00 97.40           O  
ATOM   2886  CG  LYS A 177      -4.220 -11.667  10.309  1.00 97.40           C  
ATOM   2887  HG2 LYS A 177      -3.168 -11.893  10.485  1.00 97.40           H  
ATOM   2888  HG3 LYS A 177      -4.385 -10.603  10.476  1.00 97.40           H  
ATOM   2889  CD  LYS A 177      -5.093 -12.469  11.278  1.00 97.40           C  
ATOM   2890  HD2 LYS A 177      -6.139 -12.230  11.087  1.00 97.40           H  
ATOM   2891  HD3 LYS A 177      -4.931 -13.534  11.110  1.00 97.40           H  
ATOM   2892  CE  LYS A 177      -4.746 -12.113  12.724  1.00 97.40           C  
ATOM   2893  HE2 LYS A 177      -4.868 -11.038  12.853  1.00 97.40           H  
ATOM   2894  HE3 LYS A 177      -3.701 -12.362  12.906  1.00 97.40           H  
ATOM   2895  NZ  LYS A 177      -5.628 -12.836  13.672  1.00 97.40           N  
ATOM   2896  HZ1 LYS A 177      -5.544 -13.835  13.546  1.00 97.40           H  
ATOM   2897  HZ2 LYS A 177      -6.591 -12.576  13.513  1.00 97.40           H  
ATOM   2898  HZ3 LYS A 177      -5.387 -12.610  14.626  1.00 97.40           H  
ATOM   2899  N   ARG A 178      -4.966 -11.498   5.688  1.00 96.59           N  
ATOM   2900  H   ARG A 178      -5.716 -10.945   6.078  1.00 96.59           H  
ATOM   2901  CA  ARG A 178      -5.134 -12.091   4.358  1.00 96.59           C  
ATOM   2902  HA  ARG A 178      -4.765 -13.116   4.393  1.00 96.59           H  
ATOM   2903  C   ARG A 178      -4.306 -11.394   3.282  1.00 96.59           C  
ATOM   2904  CB  ARG A 178      -6.628 -12.134   4.022  1.00 96.59           C  
ATOM   2905  HB2 ARG A 178      -7.154 -12.616   4.847  1.00 96.59           H  
ATOM   2906  HB3 ARG A 178      -7.005 -11.117   3.921  1.00 96.59           H  
ATOM   2907  O   ARG A 178      -3.708 -12.074   2.455  1.00 96.59           O  
ATOM   2908  CG  ARG A 178      -6.906 -12.931   2.737  1.00 96.59           C  
ATOM   2909  HG2 ARG A 178      -6.504 -12.409   1.869  1.00 96.59           H  
ATOM   2910  HG3 ARG A 178      -6.413 -13.901   2.804  1.00 96.59           H  
ATOM   2911  CD  ARG A 178      -8.406 -13.173   2.535  1.00 96.59           C  
ATOM   2912  HD2 ARG A 178      -8.554 -13.732   1.611  1.00 96.59           H  
ATOM   2913  HD3 ARG A 178      -8.766 -13.799   3.352  1.00 96.59           H  
ATOM   2914  NE  ARG A 178      -9.189 -11.921   2.518  1.00 96.59           N  
ATOM   2915  HE  ARG A 178      -9.583 -11.636   3.403  1.00 96.59           H  
ATOM   2916  NH1 ARG A 178      -9.066 -11.487   0.261  1.00 96.59           N  
ATOM   2917 HH11 ARG A 178      -8.506 -12.316   0.120  1.00 96.59           H  
ATOM   2918 HH12 ARG A 178      -9.343 -10.946  -0.546  1.00 96.59           H  
ATOM   2919  NH2 ARG A 178     -10.243 -10.133   1.603  1.00 96.59           N  
ATOM   2920 HH21 ARG A 178     -10.531  -9.604   0.793  1.00 96.59           H  
ATOM   2921 HH22 ARG A 178     -10.652  -9.930   2.504  1.00 96.59           H  
ATOM   2922  CZ  ARG A 178      -9.490 -11.189   1.461  1.00 96.59           C  
ATOM   2923  N   VAL A 179      -4.294 -10.057   3.247  1.00 96.54           N  
ATOM   2924  H   VAL A 179      -4.846  -9.567   3.936  1.00 96.54           H  
ATOM   2925  CA  VAL A 179      -3.758  -9.323   2.080  1.00 96.54           C  
ATOM   2926  HA  VAL A 179      -3.227 -10.034   1.446  1.00 96.54           H  
ATOM   2927  C   VAL A 179      -2.718  -8.248   2.386  1.00 96.54           C  
ATOM   2928  CB  VAL A 179      -4.881  -8.753   1.196  1.00 96.54           C  
ATOM   2929  HB  VAL A 179      -4.395  -8.329   0.318  1.00 96.54           H  
ATOM   2930  O   VAL A 179      -1.859  -7.976   1.543  1.00 96.54           O  
ATOM   2931  CG1 VAL A 179      -5.858  -9.835   0.718  1.00 96.54           C  
ATOM   2932 HG11 VAL A 179      -6.482  -9.438  -0.083  1.00 96.54           H  
ATOM   2933 HG12 VAL A 179      -5.308 -10.697   0.341  1.00 96.54           H  
ATOM   2934 HG13 VAL A 179      -6.500 -10.147   1.541  1.00 96.54           H  
ATOM   2935  CG2 VAL A 179      -5.706  -7.647   1.856  1.00 96.54           C  
ATOM   2936 HG21 VAL A 179      -5.068  -6.835   2.205  1.00 96.54           H  
ATOM   2937 HG22 VAL A 179      -6.289  -8.045   2.686  1.00 96.54           H  
ATOM   2938 HG23 VAL A 179      -6.410  -7.246   1.127  1.00 96.54           H  
ATOM   2939  N   VAL A 180      -2.738  -7.639   3.575  1.00 96.61           N  
ATOM   2940  H   VAL A 180      -3.416  -7.939   4.261  1.00 96.61           H  
ATOM   2941  CA  VAL A 180      -1.723  -6.639   3.954  1.00 96.61           C  
ATOM   2942  HA  VAL A 180      -1.509  -6.011   3.089  1.00 96.61           H  
ATOM   2943  C   VAL A 180      -0.424  -7.355   4.324  1.00 96.61           C  
ATOM   2944  CB  VAL A 180      -2.226  -5.714   5.081  1.00 96.61           C  
ATOM   2945  HB  VAL A 180      -2.435  -6.315   5.966  1.00 96.61           H  
ATOM   2946  O   VAL A 180       0.631  -7.042   3.769  1.00 96.61           O  
ATOM   2947  CG1 VAL A 180      -1.191  -4.659   5.481  1.00 96.61           C  
ATOM   2948 HG11 VAL A 180      -1.583  -4.062   6.304  1.00 96.61           H  
ATOM   2949 HG12 VAL A 180      -0.974  -4.007   4.635  1.00 96.61           H  
ATOM   2950 HG13 VAL A 180      -0.273  -5.143   5.816  1.00 96.61           H  
ATOM   2951  CG2 VAL A 180      -3.498  -4.963   4.654  1.00 96.61           C  
ATOM   2952 HG21 VAL A 180      -3.834  -4.320   5.468  1.00 96.61           H  
ATOM   2953 HG22 VAL A 180      -3.302  -4.353   3.772  1.00 96.61           H  
ATOM   2954 HG23 VAL A 180      -4.299  -5.666   4.426  1.00 96.61           H  
ATOM   2955  N   LEU A 181      -0.530  -8.379   5.177  1.00 95.62           N  
ATOM   2956  H   LEU A 181      -1.458  -8.603   5.509  1.00 95.62           H  
ATOM   2957  CA  LEU A 181       0.563  -9.158   5.754  1.00 95.62           C  
ATOM   2958  HA  LEU A 181       0.129  -9.855   6.471  1.00 95.62           H  
ATOM   2959  C   LEU A 181       1.523  -8.275   6.545  1.00 95.62           C  
ATOM   2960  CB  LEU A 181       1.290  -9.996   4.678  1.00 95.62           C  
ATOM   2961  HB2 LEU A 181       1.879  -9.335   4.043  1.00 95.62           H  
ATOM   2962  HB3 LEU A 181       1.982 -10.659   5.197  1.00 95.62           H  
ATOM   2963  O   LEU A 181       2.685  -8.156   6.179  1.00 95.62           O  
ATOM   2964  CG  LEU A 181       0.406 -10.849   3.760  1.00 95.62           C  
ATOM   2965  HG  LEU A 181      -0.163 -10.202   3.092  1.00 95.62           H  
ATOM   2966  CD1 LEU A 181       1.312 -11.745   2.925  1.00 95.62           C  
ATOM   2967 HD11 LEU A 181       0.708 -12.328   2.230  1.00 95.62           H  
ATOM   2968 HD12 LEU A 181       2.044 -11.148   2.380  1.00 95.62           H  
ATOM   2969 HD13 LEU A 181       1.839 -12.445   3.573  1.00 95.62           H  
ATOM   2970  CD2 LEU A 181      -0.552 -11.735   4.539  1.00 95.62           C  
ATOM   2971 HD21 LEU A 181      -0.016 -12.347   5.264  1.00 95.62           H  
ATOM   2972 HD22 LEU A 181      -1.281 -11.117   5.062  1.00 95.62           H  
ATOM   2973 HD23 LEU A 181      -1.096 -12.390   3.858  1.00 95.62           H  
ATOM   2974  N   ALA A 182       1.061  -7.604   7.598  1.00 97.17           N  
ATOM   2975  H   ALA A 182       0.104  -7.770   7.876  1.00 97.17           H  
ATOM   2976  CA  ALA A 182       1.880  -6.731   8.442  1.00 97.17           C  
ATOM   2977  HA  ALA A 182       2.934  -6.915   8.233  1.00 97.17           H  
ATOM   2978  C   ALA A 182       1.700  -7.065   9.930  1.00 97.17           C  
ATOM   2979  CB  ALA A 182       1.581  -5.267   8.093  1.00 97.17           C  
ATOM   2980  HB1 ALA A 182       0.533  -5.061   8.313  1.00 97.17           H  
ATOM   2981  HB2 ALA A 182       2.216  -4.606   8.684  1.00 97.17           H  
ATOM   2982  HB3 ALA A 182       1.754  -5.084   7.033  1.00 97.17           H  
ATOM   2983  O   ALA A 182       1.266  -6.221  10.707  1.00 97.17           O  
ATOM   2984  N   ASP A 183       2.033  -8.299  10.307  1.00 97.77           N  
ATOM   2985  H   ASP A 183       2.242  -8.978   9.589  1.00 97.77           H  
ATOM   2986  CA  ASP A 183       1.658  -8.892  11.601  1.00 97.77           C  
ATOM   2987  HA  ASP A 183       0.569  -8.923  11.655  1.00 97.77           H  
ATOM   2988  C   ASP A 183       2.131  -8.081  12.810  1.00 97.77           C  
ATOM   2989  CB  ASP A 183       2.146 -10.347  11.662  1.00 97.77           C  
ATOM   2990  HB2 ASP A 183       3.236 -10.355  11.673  1.00 97.77           H  
ATOM   2991  HB3 ASP A 183       1.787 -10.803  12.585  1.00 97.77           H  
ATOM   2992  O   ASP A 183       1.313  -7.735  13.651  1.00 97.77           O  
ATOM   2993  CG  ASP A 183       1.637 -11.164  10.470  1.00 97.77           C  
ATOM   2994  OD1 ASP A 183       0.547 -10.824   9.951  1.00 97.77           O  
ATOM   2995  OD2 ASP A 183       2.420 -11.998   9.972  1.00 97.77           O  
ATOM   2996  N   ALA A 184       3.391  -7.634  12.834  1.00 97.90           N  
ATOM   2997  H   ALA A 184       4.045  -8.016  12.166  1.00 97.90           H  
ATOM   2998  CA  ALA A 184       3.901  -6.782  13.915  1.00 97.90           C  
ATOM   2999  HA  ALA A 184       3.814  -7.325  14.857  1.00 97.90           H  
ATOM   3000  C   ALA A 184       3.117  -5.460  14.067  1.00 97.90           C  
ATOM   3001  CB  ALA A 184       5.383  -6.502  13.638  1.00 97.90           C  
ATOM   3002  HB1 ALA A 184       5.793  -5.906  14.454  1.00 97.90           H  
ATOM   3003  HB2 ALA A 184       5.931  -7.444  13.589  1.00 97.90           H  
ATOM   3004  HB3 ALA A 184       5.499  -5.957  12.702  1.00 97.90           H  
ATOM   3005  O   ALA A 184       2.886  -4.977  15.177  1.00 97.90           O  
ATOM   3006  N   ASN A 185       2.673  -4.865  12.952  1.00 98.10           N  
ATOM   3007  H   ASN A 185       2.788  -5.349  12.073  1.00 98.10           H  
ATOM   3008  CA  ASN A 185       1.827  -3.674  13.001  1.00 98.10           C  
ATOM   3009  HA  ASN A 185       2.260  -2.958  13.698  1.00 98.10           H  
ATOM   3010  C   ASN A 185       0.435  -4.030  13.526  1.00 98.10           C  
ATOM   3011  CB  ASN A 185       1.704  -3.013  11.619  1.00 98.10           C  
ATOM   3012  HB2 ASN A 185       0.901  -2.278  11.679  1.00 98.10           H  
ATOM   3013  HB3 ASN A 185       1.413  -3.751  10.872  1.00 98.10           H  
ATOM   3014  O   ASN A 185      -0.101  -3.293  14.350  1.00 98.10           O  
ATOM   3015  CG  ASN A 185       2.951  -2.300  11.140  1.00 98.10           C  
ATOM   3016  ND2 ASN A 185       2.758  -1.296  10.320  1.00 98.10           N  
ATOM   3017 HD21 ASN A 185       3.532  -0.657  10.213  1.00 98.10           H  
ATOM   3018 HD22 ASN A 185       1.816  -0.966  10.164  1.00 98.10           H  
ATOM   3019  OD1 ASN A 185       4.079  -2.619  11.467  1.00 98.10           O  
ATOM   3020  N   LEU A 186      -0.141  -5.140  13.056  1.00 98.47           N  
ATOM   3021  H   LEU A 186       0.389  -5.727  12.427  1.00 98.47           H  
ATOM   3022  CA  LEU A 186      -1.458  -5.604  13.478  1.00 98.47           C  
ATOM   3023  HA  LEU A 186      -2.169  -4.795  13.308  1.00 98.47           H  
ATOM   3024  C   LEU A 186      -1.489  -5.924  14.978  1.00 98.47           C  
ATOM   3025  CB  LEU A 186      -1.874  -6.808  12.615  1.00 98.47           C  
ATOM   3026  HB2 LEU A 186      -1.893  -6.503  11.569  1.00 98.47           H  
ATOM   3027  HB3 LEU A 186      -1.129  -7.596  12.727  1.00 98.47           H  
ATOM   3028  O   LEU A 186      -2.397  -5.477  15.666  1.00 98.47           O  
ATOM   3029  CG  LEU A 186      -3.246  -7.389  12.998  1.00 98.47           C  
ATOM   3030  HG  LEU A 186      -3.223  -7.735  14.032  1.00 98.47           H  
ATOM   3031  CD1 LEU A 186      -4.383  -6.377  12.842  1.00 98.47           C  
ATOM   3032 HD11 LEU A 186      -5.322  -6.845  13.136  1.00 98.47           H  
ATOM   3033 HD12 LEU A 186      -4.229  -5.525  13.505  1.00 98.47           H  
ATOM   3034 HD13 LEU A 186      -4.451  -6.033  11.810  1.00 98.47           H  
ATOM   3035  CD2 LEU A 186      -3.552  -8.591  12.109  1.00 98.47           C  
ATOM   3036 HD21 LEU A 186      -4.525  -9.000  12.380  1.00 98.47           H  
ATOM   3037 HD22 LEU A 186      -2.787  -9.354  12.248  1.00 98.47           H  
ATOM   3038 HD23 LEU A 186      -3.578  -8.290  11.061  1.00 98.47           H  
ATOM   3039  N   GLU A 187      -0.483  -6.619  15.506  1.00 98.26           N  
ATOM   3040  H   GLU A 187       0.220  -6.996  14.886  1.00 98.26           H  
ATOM   3041  CA  GLU A 187      -0.334  -6.892  16.941  1.00 98.26           C  
ATOM   3042  HA  GLU A 187      -1.163  -7.503  17.296  1.00 98.26           H  
ATOM   3043  C   GLU A 187      -0.325  -5.596  17.759  1.00 98.26           C  
ATOM   3044  CB  GLU A 187       0.981  -7.646  17.175  1.00 98.26           C  
ATOM   3045  HB2 GLU A 187       1.777  -7.122  16.646  1.00 98.26           H  
ATOM   3046  HB3 GLU A 187       1.209  -7.635  18.241  1.00 98.26           H  
ATOM   3047  O   GLU A 187      -1.058  -5.464  18.743  1.00 98.26           O  
ATOM   3048  CG  GLU A 187       0.916  -9.107  16.708  1.00 98.26           C  
ATOM   3049  HG2 GLU A 187       0.503  -9.150  15.700  1.00 98.26           H  
ATOM   3050  HG3 GLU A 187       0.234  -9.648  17.364  1.00 98.26           H  
ATOM   3051  CD  GLU A 187       2.292  -9.793  16.716  1.00 98.26           C  
ATOM   3052  OE1 GLU A 187       2.346 -10.948  16.241  1.00 98.26           O  
ATOM   3053  OE2 GLU A 187       3.276  -9.161  17.165  1.00 98.26           O  
ATOM   3054  N   LYS A 188       0.442  -4.594  17.308  1.00 98.11           N  
ATOM   3055  H   LYS A 188       1.036  -4.782  16.514  1.00 98.11           H  
ATOM   3056  CA  LYS A 188       0.484  -3.271  17.941  1.00 98.11           C  
ATOM   3057  HA  LYS A 188       0.717  -3.412  18.996  1.00 98.11           H  
ATOM   3058  C   LYS A 188      -0.876  -2.565  17.888  1.00 98.11           C  
ATOM   3059  CB  LYS A 188       1.608  -2.449  17.292  1.00 98.11           C  
ATOM   3060  HB2 LYS A 188       1.360  -2.241  16.251  1.00 98.11           H  
ATOM   3061  HB3 LYS A 188       2.526  -3.036  17.315  1.00 98.11           H  
ATOM   3062  O   LYS A 188      -1.290  -1.984  18.887  1.00 98.11           O  
ATOM   3063  CG  LYS A 188       1.851  -1.127  18.031  1.00 98.11           C  
ATOM   3064  HG2 LYS A 188       2.037  -1.335  19.085  1.00 98.11           H  
ATOM   3065  HG3 LYS A 188       0.964  -0.498  17.949  1.00 98.11           H  
ATOM   3066  CD  LYS A 188       3.057  -0.378  17.447  1.00 98.11           C  
ATOM   3067  HD2 LYS A 188       3.952  -0.989  17.560  1.00 98.11           H  
ATOM   3068  HD3 LYS A 188       2.890  -0.189  16.386  1.00 98.11           H  
ATOM   3069  CE  LYS A 188       3.228   0.941  18.208  1.00 98.11           C  
ATOM   3070  HE2 LYS A 188       2.260   1.441  18.238  1.00 98.11           H  
ATOM   3071  HE3 LYS A 188       3.506   0.705  19.235  1.00 98.11           H  
ATOM   3072  NZ  LYS A 188       4.240   1.843  17.596  1.00 98.11           N  
ATOM   3073  HZ1 LYS A 188       4.423   2.625  18.208  1.00 98.11           H  
ATOM   3074  HZ2 LYS A 188       3.907   2.246  16.731  1.00 98.11           H  
ATOM   3075  HZ3 LYS A 188       5.109   1.356  17.430  1.00 98.11           H  
ATOM   3076  N   ILE A 189      -1.576  -2.627  16.754  1.00 98.31           N  
ATOM   3077  H   ILE A 189      -1.165  -3.134  15.983  1.00 98.31           H  
ATOM   3078  CA  ILE A 189      -2.921  -2.056  16.576  1.00 98.31           C  
ATOM   3079  HA  ILE A 189      -2.893  -0.993  16.819  1.00 98.31           H  
ATOM   3080  C   ILE A 189      -3.913  -2.704  17.550  1.00 98.31           C  
ATOM   3081  CB  ILE A 189      -3.368  -2.205  15.100  1.00 98.31           C  
ATOM   3082  HB  ILE A 189      -3.163  -3.229  14.785  1.00 98.31           H  
ATOM   3083  O   ILE A 189      -4.596  -1.994  18.284  1.00 98.31           O  
ATOM   3084  CG1 ILE A 189      -2.573  -1.242  14.187  1.00 98.31           C  
ATOM   3085 HG12 ILE A 189      -1.549  -1.140  14.548  1.00 98.31           H  
ATOM   3086 HG13 ILE A 189      -3.025  -0.251  14.222  1.00 98.31           H  
ATOM   3087  CG2 ILE A 189      -4.878  -1.961  14.910  1.00 98.31           C  
ATOM   3088 HG21 ILE A 189      -5.151  -2.072  13.861  1.00 98.31           H  
ATOM   3089 HG22 ILE A 189      -5.147  -0.958  15.242  1.00 98.31           H  
ATOM   3090 HG23 ILE A 189      -5.466  -2.689  15.469  1.00 98.31           H  
ATOM   3091  CD1 ILE A 189      -2.503  -1.721  12.728  1.00 98.31           C  
ATOM   3092 HD11 ILE A 189      -1.928  -2.645  12.663  1.00 98.31           H  
ATOM   3093 HD12 ILE A 189      -2.006  -0.969  12.116  1.00 98.31           H  
ATOM   3094 HD13 ILE A 189      -3.496  -1.921  12.327  1.00 98.31           H  
ATOM   3095  N   LEU A 190      -3.962  -4.037  17.604  1.00 98.24           N  
ATOM   3096  H   LEU A 190      -3.357  -4.566  16.992  1.00 98.24           H  
ATOM   3097  CA  LEU A 190      -4.889  -4.771  18.470  1.00 98.24           C  
ATOM   3098  HA  LEU A 190      -5.903  -4.416  18.288  1.00 98.24           H  
ATOM   3099  C   LEU A 190      -4.608  -4.515  19.958  1.00 98.24           C  
ATOM   3100  CB  LEU A 190      -4.811  -6.274  18.141  1.00 98.24           C  
ATOM   3101  HB2 LEU A 190      -5.410  -6.817  18.872  1.00 98.24           H  
ATOM   3102  HB3 LEU A 190      -3.777  -6.599  18.253  1.00 98.24           H  
ATOM   3103  O   LEU A 190      -5.538  -4.298  20.732  1.00 98.24           O  
ATOM   3104  CG  LEU A 190      -5.301  -6.662  16.732  1.00 98.24           C  
ATOM   3105  HG  LEU A 190      -4.745  -6.110  15.974  1.00 98.24           H  
ATOM   3106  CD1 LEU A 190      -5.072  -8.157  16.502  1.00 98.24           C  
ATOM   3107 HD11 LEU A 190      -4.011  -8.380  16.618  1.00 98.24           H  
ATOM   3108 HD12 LEU A 190      -5.377  -8.420  15.489  1.00 98.24           H  
ATOM   3109 HD13 LEU A 190      -5.646  -8.737  17.224  1.00 98.24           H  
ATOM   3110  CD2 LEU A 190      -6.783  -6.362  16.519  1.00 98.24           C  
ATOM   3111 HD21 LEU A 190      -7.095  -6.703  15.532  1.00 98.24           H  
ATOM   3112 HD22 LEU A 190      -7.385  -6.858  17.280  1.00 98.24           H  
ATOM   3113 HD23 LEU A 190      -6.956  -5.287  16.571  1.00 98.24           H  
ATOM   3114  N   SER A 191      -3.332  -4.472  20.353  1.00 97.93           N  
ATOM   3115  H   SER A 191      -2.615  -4.692  19.677  1.00 97.93           H  
ATOM   3116  CA  SER A 191      -2.926  -4.126  21.720  1.00 97.93           C  
ATOM   3117  HA  SER A 191      -3.391  -4.823  22.418  1.00 97.93           H  
ATOM   3118  C   SER A 191      -3.376  -2.713  22.112  1.00 97.93           C  
ATOM   3119  CB  SER A 191      -1.409  -4.275  21.844  1.00 97.93           C  
ATOM   3120  HB2 SER A 191      -1.140  -5.312  21.643  1.00 97.93           H  
ATOM   3121  HB3 SER A 191      -0.914  -3.636  21.114  1.00 97.93           H  
ATOM   3122  O   SER A 191      -3.997  -2.523  23.158  1.00 97.93           O  
ATOM   3123  OG  SER A 191      -0.980  -3.924  23.144  1.00 97.93           O  
ATOM   3124  HG  SER A 191      -0.166  -4.397  23.331  1.00 97.93           H  
ATOM   3125  N   LEU A 192      -3.143  -1.716  21.249  1.00 97.80           N  
ATOM   3126  H   LEU A 192      -2.656  -1.924  20.389  1.00 97.80           H  
ATOM   3127  CA  LEU A 192      -3.582  -0.338  21.493  1.00 97.80           C  
ATOM   3128  HA  LEU A 192      -3.188  -0.007  22.454  1.00 97.80           H  
ATOM   3129  C   LEU A 192      -5.105  -0.225  21.594  1.00 97.80           C  
ATOM   3130  CB  LEU A 192      -3.058   0.579  20.378  1.00 97.80           C  
ATOM   3131  HB2 LEU A 192      -3.283   0.116  19.417  1.00 97.80           H  
ATOM   3132  HB3 LEU A 192      -3.594   1.527  20.421  1.00 97.80           H  
ATOM   3133  O   LEU A 192      -5.600   0.450  22.493  1.00 97.80           O  
ATOM   3134  CG  LEU A 192      -1.553   0.873  20.465  1.00 97.80           C  
ATOM   3135  HG  LEU A 192      -0.993  -0.054  20.588  1.00 97.80           H  
ATOM   3136  CD1 LEU A 192      -1.105   1.543  19.167  1.00 97.80           C  
ATOM   3137 HD11 LEU A 192      -1.302   0.868  18.335  1.00 97.80           H  
ATOM   3138 HD12 LEU A 192      -1.653   2.474  19.022  1.00 97.80           H  
ATOM   3139 HD13 LEU A 192      -0.036   1.748  19.217  1.00 97.80           H  
ATOM   3140  CD2 LEU A 192      -1.213   1.802  21.632  1.00 97.80           C  
ATOM   3141 HD21 LEU A 192      -0.147   2.031  21.626  1.00 97.80           H  
ATOM   3142 HD22 LEU A 192      -1.773   2.733  21.550  1.00 97.80           H  
ATOM   3143 HD23 LEU A 192      -1.451   1.322  22.581  1.00 97.80           H  
ATOM   3144  N   TYR A 193      -5.840  -0.908  20.717  1.00 97.29           N  
ATOM   3145  H   TYR A 193      -5.372  -1.443  19.999  1.00 97.29           H  
ATOM   3146  CA  TYR A 193      -7.299  -0.921  20.749  1.00 97.29           C  
ATOM   3147  HA  TYR A 193      -7.663   0.103  20.665  1.00 97.29           H  
ATOM   3148  C   TYR A 193      -7.841  -1.482  22.072  1.00 97.29           C  
ATOM   3149  CB  TYR A 193      -7.809  -1.722  19.547  1.00 97.29           C  
ATOM   3150  HB2 TYR A 193      -7.424  -2.740  19.601  1.00 97.29           H  
ATOM   3151  HB3 TYR A 193      -7.425  -1.275  18.630  1.00 97.29           H  
ATOM   3152  O   TYR A 193      -8.685  -0.858  22.714  1.00 97.29           O  
ATOM   3153  CG  TYR A 193      -9.317  -1.761  19.473  1.00 97.29           C  
ATOM   3154  CD1 TYR A 193     -10.004  -2.964  19.716  1.00 97.29           C  
ATOM   3155  HD1 TYR A 193      -9.465  -3.875  19.927  1.00 97.29           H  
ATOM   3156  CD2 TYR A 193     -10.031  -0.576  19.207  1.00 97.29           C  
ATOM   3157  HD2 TYR A 193      -9.495   0.344  19.024  1.00 97.29           H  
ATOM   3158  CE1 TYR A 193     -11.409  -2.981  19.681  1.00 97.29           C  
ATOM   3159  HE1 TYR A 193     -11.960  -3.898  19.829  1.00 97.29           H  
ATOM   3160  CE2 TYR A 193     -11.438  -0.582  19.209  1.00 97.29           C  
ATOM   3161  HE2 TYR A 193     -11.993   0.328  19.039  1.00 97.29           H  
ATOM   3162  OH  TYR A 193     -13.478  -1.812  19.481  1.00 97.29           O  
ATOM   3163  HH  TYR A 193     -13.872  -0.949  19.332  1.00 97.29           H  
ATOM   3164  CZ  TYR A 193     -12.126  -1.790  19.452  1.00 97.29           C  
ATOM   3165  N   ASN A 194      -7.290  -2.608  22.537  1.00 95.64           N  
ATOM   3166  H   ASN A 194      -6.603  -3.080  21.967  1.00 95.64           H  
ATOM   3167  CA  ASN A 194      -7.690  -3.222  23.805  1.00 95.64           C  
ATOM   3168  HA  ASN A 194      -8.774  -3.328  23.814  1.00 95.64           H  
ATOM   3169  C   ASN A 194      -7.342  -2.358  25.028  1.00 95.64           C  
ATOM   3170  CB  ASN A 194      -7.056  -4.618  23.893  1.00 95.64           C  
ATOM   3171  HB2 ASN A 194      -5.991  -4.552  23.668  1.00 95.64           H  
ATOM   3172  HB3 ASN A 194      -7.166  -4.999  24.908  1.00 95.64           H  
ATOM   3173  O   ASN A 194      -8.109  -2.322  25.986  1.00 95.64           O  
ATOM   3174  CG  ASN A 194      -7.719  -5.617  22.960  1.00 95.64           C  
ATOM   3175  ND2 ASN A 194      -7.009  -6.647  22.564  1.00 95.64           N  
ATOM   3176 HD21 ASN A 194      -6.044  -6.738  22.847  1.00 95.64           H  
ATOM   3177 HD22 ASN A 194      -7.482  -7.308  21.964  1.00 95.64           H  
ATOM   3178  OD1 ASN A 194      -8.883  -5.508  22.602  1.00 95.64           O  
ATOM   3179  N   ASN A 195      -6.235  -1.613  24.987  1.00 95.01           N  
ATOM   3180  H   ASN A 195      -5.614  -1.729  24.198  1.00 95.01           H  
ATOM   3181  CA  ASN A 195      -5.818  -0.742  26.090  1.00 95.01           C  
ATOM   3182  HA  ASN A 195      -6.027  -1.247  27.034  1.00 95.01           H  
ATOM   3183  C   ASN A 195      -6.576   0.598  26.142  1.00 95.01           C  
ATOM   3184  CB  ASN A 195      -4.300  -0.525  25.982  1.00 95.01           C  
ATOM   3185  HB2 ASN A 195      -3.992   0.222  26.713  1.00 95.01           H  
ATOM   3186  HB3 ASN A 195      -4.058  -0.158  24.985  1.00 95.01           H  
ATOM   3187  O   ASN A 195      -6.575   1.264  27.176  1.00 95.01           O  
ATOM   3188  CG  ASN A 195      -3.502  -1.787  26.269  1.00 95.01           C  
ATOM   3189  ND2 ASN A 195      -2.319  -1.906  25.717  1.00 95.01           N  
ATOM   3190 HD21 ASN A 195      -1.882  -2.808  25.846  1.00 95.01           H  
ATOM   3191 HD22 ASN A 195      -2.034  -1.272  24.985  1.00 95.01           H  
ATOM   3192  OD1 ASN A 195      -3.909  -2.671  27.001  1.00 95.01           O  
ATOM   3193  N   LYS A 196      -7.213   1.026  25.043  1.00 91.13           N  
ATOM   3194  H   LYS A 196      -7.150   0.449  24.216  1.00 91.13           H  
ATOM   3195  CA  LYS A 196      -7.866   2.344  24.913  1.00 91.13           C  
ATOM   3196  HA  LYS A 196      -7.651   2.929  25.807  1.00 91.13           H  
ATOM   3197  C   LYS A 196      -9.403   2.268  24.886  1.00 91.13           C  
ATOM   3198  CB  LYS A 196      -7.268   3.107  23.713  1.00 91.13           C  
ATOM   3199  HB2 LYS A 196      -7.425   2.513  22.813  1.00 91.13           H  
ATOM   3200  HB3 LYS A 196      -7.803   4.048  23.579  1.00 91.13           H  
ATOM   3201  O   LYS A 196     -10.053   3.172  24.373  1.00 91.13           O  
ATOM   3202  CG  LYS A 196      -5.767   3.436  23.830  1.00 91.13           C  
ATOM   3203  HG2 LYS A 196      -5.447   3.834  22.866  1.00 91.13           H  
ATOM   3204  HG3 LYS A 196      -5.199   2.525  24.016  1.00 91.13           H  
ATOM   3205  CD  LYS A 196      -5.420   4.469  24.917  1.00 91.13           C  
ATOM   3206  HD2 LYS A 196      -6.045   5.352  24.784  1.00 91.13           H  
ATOM   3207  HD3 LYS A 196      -5.596   4.040  25.903  1.00 91.13           H  
ATOM   3208  CE  LYS A 196      -3.938   4.852  24.762  1.00 91.13           C  
ATOM   3209  HE2 LYS A 196      -3.774   5.179  23.736  1.00 91.13           H  
ATOM   3210  HE3 LYS A 196      -3.320   3.967  24.914  1.00 91.13           H  
ATOM   3211  NZ  LYS A 196      -3.504   5.936  25.677  1.00 91.13           N  
ATOM   3212  HZ1 LYS A 196      -2.613   6.290  25.359  1.00 91.13           H  
ATOM   3213  HZ2 LYS A 196      -4.133   6.725  25.632  1.00 91.13           H  
ATOM   3214  HZ3 LYS A 196      -3.406   5.616  26.630  1.00 91.13           H  
ATOM   3215  N   ARG A 197      -9.999   1.229  25.485  1.00 87.15           N  
ATOM   3216  H   ARG A 197      -9.395   0.511  25.857  1.00 87.15           H  
ATOM   3217  CA  ARG A 197     -11.463   1.000  25.517  1.00 87.15           C  
ATOM   3218  HA  ARG A 197     -11.851   1.014  24.498  1.00 87.15           H  
ATOM   3219  C   ARG A 197     -12.276   2.061  26.262  1.00 87.15           C  
ATOM   3220  CB  ARG A 197     -11.740  -0.366  26.161  1.00 87.15           C  
ATOM   3221  HB2 ARG A 197     -12.809  -0.472  26.344  1.00 87.15           H  
ATOM   3222  HB3 ARG A 197     -11.237  -0.416  27.127  1.00 87.15           H  
ATOM   3223  O   ARG A 197     -13.431   2.287  25.920  1.00 87.15           O  
ATOM   3224  CG  ARG A 197     -11.277  -1.541  25.301  1.00 87.15           C  
ATOM   3225  HG2 ARG A 197     -11.394  -2.452  25.887  1.00 87.15           H  
ATOM   3226  HG3 ARG A 197     -10.226  -1.425  25.036  1.00 87.15           H  
ATOM   3227  CD  ARG A 197     -12.098  -1.656  24.023  1.00 87.15           C  
ATOM   3228  HD2 ARG A 197     -13.152  -1.524  24.268  1.00 87.15           H  
ATOM   3229  HD3 ARG A 197     -11.793  -0.886  23.314  1.00 87.15           H  
ATOM   3230  NE  ARG A 197     -11.889  -2.978  23.434  1.00 87.15           N  
ATOM   3231  HE  ARG A 197     -11.034  -3.467  23.659  1.00 87.15           H  
ATOM   3232  NH1 ARG A 197     -13.838  -3.064  22.252  1.00 87.15           N  
ATOM   3233 HH11 ARG A 197     -14.055  -2.093  22.423  1.00 87.15           H  
ATOM   3234 HH12 ARG A 197     -14.423  -3.614  21.639  1.00 87.15           H  
ATOM   3235  NH2 ARG A 197     -12.464  -4.831  22.320  1.00 87.15           N  
ATOM   3236 HH21 ARG A 197     -13.099  -5.203  21.628  1.00 87.15           H  
ATOM   3237 HH22 ARG A 197     -11.572  -5.263  22.511  1.00 87.15           H  
ATOM   3238  CZ  ARG A 197     -12.737  -3.613  22.668  1.00 87.15           C  
ATOM   3239  N   ASN A 198     -11.677   2.715  27.257  1.00 89.10           N  
ATOM   3240  H   ASN A 198     -10.728   2.447  27.478  1.00 89.10           H  
ATOM   3241  CA  ASN A 198     -12.382   3.612  28.184  1.00 89.10           C  
ATOM   3242  HA  ASN A 198     -13.425   3.300  28.233  1.00 89.10           H  
ATOM   3243  C   ASN A 198     -12.419   5.083  27.731  1.00 89.10           C  
ATOM   3244  CB  ASN A 198     -11.783   3.442  29.593  1.00 89.10           C  
ATOM   3245  HB2 ASN A 198     -12.274   4.132  30.280  1.00 89.10           H  
ATOM   3246  HB3 ASN A 198     -10.721   3.687  29.569  1.00 89.10           H  
ATOM   3247  O   ASN A 198     -12.749   5.959  28.526  1.00 89.10           O  
ATOM   3248  CG  ASN A 198     -11.970   2.046  30.159  1.00 89.10           C  
ATOM   3249  ND2 ASN A 198     -11.160   1.657  31.113  1.00 89.10           N  
ATOM   3250 HD21 ASN A 198     -11.337   0.734  31.484  1.00 89.10           H  
ATOM   3251 HD22 ASN A 198     -10.478   2.288  31.509  1.00 89.10           H  
ATOM   3252  OD1 ASN A 198     -12.820   1.279  29.748  1.00 89.10           O  
ATOM   3253  N   ILE A 199     -12.046   5.377  26.483  1.00 94.05           N  
ATOM   3254  H   ILE A 199     -11.835   4.617  25.853  1.00 94.05           H  
ATOM   3255  CA  ILE A 199     -12.102   6.740  25.932  1.00 94.05           C  
ATOM   3256  HA  ILE A 199     -12.025   7.447  26.758  1.00 94.05           H  
ATOM   3257  C   ILE A 199     -13.456   7.009  25.258  1.00 94.05           C  
ATOM   3258  CB  ILE A 199     -10.901   7.030  25.007  1.00 94.05           C  
ATOM   3259  HB  ILE A 199     -10.885   8.106  24.831  1.00 94.05           H  
ATOM   3260  O   ILE A 199     -14.239   6.088  25.014  1.00 94.05           O  
ATOM   3261  CG1 ILE A 199     -11.076   6.349  23.640  1.00 94.05           C  
ATOM   3262 HG12 ILE A 199     -11.274   5.285  23.767  1.00 94.05           H  
ATOM   3263 HG13 ILE A 199     -11.936   6.809  23.153  1.00 94.05           H  
ATOM   3264  CG2 ILE A 199      -9.570   6.672  25.692  1.00 94.05           C  
ATOM   3265 HG21 ILE A 199      -9.554   7.092  26.698  1.00 94.05           H  
ATOM   3266 HG22 ILE A 199      -8.741   7.101  25.130  1.00 94.05           H  
ATOM   3267 HG23 ILE A 199      -9.450   5.590  25.746  1.00 94.05           H  
ATOM   3268  CD1 ILE A 199      -9.897   6.540  22.690  1.00 94.05           C  
ATOM   3269 HD11 ILE A 199      -9.096   5.846  22.942  1.00 94.05           H  
ATOM   3270 HD12 ILE A 199     -10.238   6.367  21.669  1.00 94.05           H  
ATOM   3271 HD13 ILE A 199      -9.525   7.563  22.758  1.00 94.05           H  
ATOM   3272  N   SER A 200     -13.725   8.271  24.912  1.00 96.10           N  
ATOM   3273  H   SER A 200     -13.020   8.979  25.058  1.00 96.10           H  
ATOM   3274  CA  SER A 200     -14.987   8.655  24.270  1.00 96.10           C  
ATOM   3275  HA  SER A 200     -15.790   8.385  24.956  1.00 96.10           H  
ATOM   3276  C   SER A 200     -15.230   7.897  22.954  1.00 96.10           C  
ATOM   3277  CB  SER A 200     -15.055  10.177  24.066  1.00 96.10           C  
ATOM   3278  HB2 SER A 200     -16.076  10.444  23.796  1.00 96.10           H  
ATOM   3279  HB3 SER A 200     -14.808  10.681  25.001  1.00 96.10           H  
ATOM   3280  O   SER A 200     -14.302   7.632  22.186  1.00 96.10           O  
ATOM   3281  OG  SER A 200     -14.188  10.630  23.042  1.00 96.10           O  
ATOM   3282  HG  SER A 200     -13.444  11.092  23.435  1.00 96.10           H  
ATOM   3283  N   ILE A 201     -16.495   7.577  22.652  1.00 96.60           N  
ATOM   3284  H   ILE A 201     -17.217   7.766  23.333  1.00 96.60           H  
ATOM   3285  CA  ILE A 201     -16.891   6.889  21.406  1.00 96.60           C  
ATOM   3286  HA  ILE A 201     -16.418   5.907  21.412  1.00 96.60           H  
ATOM   3287  C   ILE A 201     -16.385   7.628  20.158  1.00 96.60           C  
ATOM   3288  CB  ILE A 201     -18.429   6.698  21.389  1.00 96.60           C  
ATOM   3289  HB  ILE A 201     -18.692   6.162  22.301  1.00 96.60           H  
ATOM   3290  O   ILE A 201     -15.909   7.018  19.199  1.00 96.60           O  
ATOM   3291  CG1 ILE A 201     -18.957   5.862  20.211  1.00 96.60           C  
ATOM   3292 HG12 ILE A 201     -18.882   6.437  19.287  1.00 96.60           H  
ATOM   3293 HG13 ILE A 201     -20.010   5.649  20.394  1.00 96.60           H  
ATOM   3294  CG2 ILE A 201     -19.213   8.026  21.395  1.00 96.60           C  
ATOM   3295 HG21 ILE A 201     -20.276   7.818  21.512  1.00 96.60           H  
ATOM   3296 HG22 ILE A 201     -19.084   8.565  20.457  1.00 96.60           H  
ATOM   3297 HG23 ILE A 201     -18.915   8.660  22.230  1.00 96.60           H  
ATOM   3298  CD1 ILE A 201     -18.244   4.528  20.022  1.00 96.60           C  
ATOM   3299 HD11 ILE A 201     -18.797   3.925  19.301  1.00 96.60           H  
ATOM   3300 HD12 ILE A 201     -17.248   4.721  19.623  1.00 96.60           H  
ATOM   3301 HD13 ILE A 201     -18.180   3.992  20.969  1.00 96.60           H  
ATOM   3302  N   ARG A 202     -16.386   8.963  20.226  1.00 97.49           N  
ATOM   3303  H   ARG A 202     -16.792   9.373  21.055  1.00 97.49           H  
ATOM   3304  CA  ARG A 202     -15.848   9.852  19.200  1.00 97.49           C  
ATOM   3305  HA  ARG A 202     -16.332   9.617  18.252  1.00 97.49           H  
ATOM   3306  C   ARG A 202     -14.356   9.643  18.964  1.00 97.49           C  
ATOM   3307  CB  ARG A 202     -16.182  11.293  19.603  1.00 97.49           C  
ATOM   3308  HB2 ARG A 202     -17.260  11.381  19.734  1.00 97.49           H  
ATOM   3309  HB3 ARG A 202     -15.693  11.534  20.547  1.00 97.49           H  
ATOM   3310  O   ARG A 202     -13.922   9.566  17.817  1.00 97.49           O  
ATOM   3311  CG  ARG A 202     -15.730  12.282  18.528  1.00 97.49           C  
ATOM   3312  HG2 ARG A 202     -14.646  12.247  18.429  1.00 97.49           H  
ATOM   3313  HG3 ARG A 202     -16.191  11.996  17.583  1.00 97.49           H  
ATOM   3314  CD  ARG A 202     -16.142  13.706  18.894  1.00 97.49           C  
ATOM   3315  HD2 ARG A 202     -17.228  13.750  18.976  1.00 97.49           H  
ATOM   3316  HD3 ARG A 202     -15.705  13.946  19.863  1.00 97.49           H  
ATOM   3317  NE  ARG A 202     -15.686  14.660  17.867  1.00 97.49           N  
ATOM   3318  HE  ARG A 202     -15.698  14.322  16.916  1.00 97.49           H  
ATOM   3319  NH1 ARG A 202     -15.485  16.498  19.231  1.00 97.49           N  
ATOM   3320 HH11 ARG A 202     -15.797  15.935  20.010  1.00 97.49           H  
ATOM   3321 HH12 ARG A 202     -15.250  17.471  19.360  1.00 97.49           H  
ATOM   3322  NH2 ARG A 202     -14.946  16.662  17.073  1.00 97.49           N  
ATOM   3323 HH21 ARG A 202     -14.745  17.642  17.211  1.00 97.49           H  
ATOM   3324 HH22 ARG A 202     -14.929  16.271  16.142  1.00 97.49           H  
ATOM   3325  CZ  ARG A 202     -15.374  15.930  18.061  1.00 97.49           C  
ATOM   3326  N   GLU A 203     -13.560   9.558  20.023  1.00 97.39           N  
ATOM   3327  H   GLU A 203     -13.965   9.590  20.948  1.00 97.39           H  
ATOM   3328  CA  GLU A 203     -12.117   9.319  19.911  1.00 97.39           C  
ATOM   3329  HA  GLU A 203     -11.682  10.022  19.200  1.00 97.39           H  
ATOM   3330  C   GLU A 203     -11.796   7.913  19.400  1.00 97.39           C  
ATOM   3331  CB  GLU A 203     -11.447   9.531  21.265  1.00 97.39           C  
ATOM   3332  HB2 GLU A 203     -10.448   9.097  21.232  1.00 97.39           H  
ATOM   3333  HB3 GLU A 203     -12.022   9.018  22.037  1.00 97.39           H  
ATOM   3334  O   GLU A 203     -10.877   7.758  18.588  1.00 97.39           O  
ATOM   3335  CG  GLU A 203     -11.305  11.013  21.611  1.00 97.39           C  
ATOM   3336  HG2 GLU A 203     -10.500  11.445  21.016  1.00 97.39           H  
ATOM   3337  HG3 GLU A 203     -12.224  11.541  21.358  1.00 97.39           H  
ATOM   3338  CD  GLU A 203     -11.005  11.168  23.100  1.00 97.39           C  
ATOM   3339  OE1 GLU A 203     -11.742  11.957  23.730  1.00 97.39           O  
ATOM   3340  OE2 GLU A 203     -10.125  10.439  23.605  1.00 97.39           O  
ATOM   3341  N   GLN A 204     -12.569   6.903  19.815  1.00 97.52           N  
ATOM   3342  H   GLN A 204     -13.283   7.095  20.504  1.00 97.52           H  
ATOM   3343  CA  GLN A 204     -12.433   5.538  19.298  1.00 97.52           C  
ATOM   3344  HA  GLN A 204     -11.401   5.214  19.435  1.00 97.52           H  
ATOM   3345  C   GLN A 204     -12.717   5.500  17.791  1.00 97.52           C  
ATOM   3346  CB  GLN A 204     -13.346   4.559  20.059  1.00 97.52           C  
ATOM   3347  HB2 GLN A 204     -13.250   3.574  19.601  1.00 97.52           H  
ATOM   3348  HB3 GLN A 204     -14.386   4.877  19.979  1.00 97.52           H  
ATOM   3349  O   GLN A 204     -11.883   5.021  17.020  1.00 97.52           O  
ATOM   3350  CG  GLN A 204     -12.960   4.451  21.540  1.00 97.52           C  
ATOM   3351  HG2 GLN A 204     -11.897   4.225  21.625  1.00 97.52           H  
ATOM   3352  HG3 GLN A 204     -13.156   5.410  22.018  1.00 97.52           H  
ATOM   3353  CD  GLN A 204     -13.729   3.377  22.298  1.00 97.52           C  
ATOM   3354  NE2 GLN A 204     -14.425   3.720  23.360  1.00 97.52           N  
ATOM   3355 HE21 GLN A 204     -14.378   4.652  23.747  1.00 97.52           H  
ATOM   3356 HE22 GLN A 204     -14.742   2.959  23.943  1.00 97.52           H  
ATOM   3357  OE1 GLN A 204     -13.679   2.205  21.966  1.00 97.52           O  
ATOM   3358  N   ALA A 205     -13.837   6.083  17.355  1.00 97.98           N  
ATOM   3359  H   ALA A 205     -14.488   6.450  18.034  1.00 97.98           H  
ATOM   3360  CA  ALA A 205     -14.214   6.147  15.946  1.00 97.98           C  
ATOM   3361  HA  ALA A 205     -14.266   5.131  15.555  1.00 97.98           H  
ATOM   3362  C   ALA A 205     -13.185   6.913  15.099  1.00 97.98           C  
ATOM   3363  CB  ALA A 205     -15.608   6.768  15.846  1.00 97.98           C  
ATOM   3364  HB1 ALA A 205     -15.606   7.775  16.262  1.00 97.98           H  
ATOM   3365  HB2 ALA A 205     -15.925   6.806  14.804  1.00 97.98           H  
ATOM   3366  HB3 ALA A 205     -16.311   6.152  16.407  1.00 97.98           H  
ATOM   3367  O   ALA A 205     -12.752   6.411  14.064  1.00 97.98           O  
ATOM   3368  N   ASN A 206     -12.719   8.081  15.557  1.00 97.89           N  
ATOM   3369  H   ASN A 206     -13.122   8.461  16.401  1.00 97.89           H  
ATOM   3370  CA  ASN A 206     -11.678   8.846  14.858  1.00 97.89           C  
ATOM   3371  HA  ASN A 206     -12.009   9.053  13.841  1.00 97.89           H  
ATOM   3372  C   ASN A 206     -10.363   8.067  14.735  1.00 97.89           C  
ATOM   3373  CB  ASN A 206     -11.448  10.175  15.594  1.00 97.89           C  
ATOM   3374  HB2 ASN A 206     -11.367   9.996  16.666  1.00 97.89           H  
ATOM   3375  HB3 ASN A 206     -10.517  10.622  15.247  1.00 97.89           H  
ATOM   3376  O   ASN A 206      -9.699   8.118  13.699  1.00 97.89           O  
ATOM   3377  CG  ASN A 206     -12.547  11.181  15.315  1.00 97.89           C  
ATOM   3378  ND2 ASN A 206     -12.873  12.034  16.253  1.00 97.89           N  
ATOM   3379 HD21 ASN A 206     -12.508  11.912  17.187  1.00 97.89           H  
ATOM   3380 HD22 ASN A 206     -13.678  12.600  16.027  1.00 97.89           H  
ATOM   3381  OD1 ASN A 206     -13.119  11.238  14.245  1.00 97.89           O  
ATOM   3382  N   SER A 207      -9.995   7.308  15.769  1.00 97.94           N  
ATOM   3383  H   SER A 207     -10.568   7.301  16.600  1.00 97.94           H  
ATOM   3384  CA  SER A 207      -8.806   6.457  15.719  1.00 97.94           C  
ATOM   3385  HA  SER A 207      -7.960   7.066  15.399  1.00 97.94           H  
ATOM   3386  C   SER A 207      -8.963   5.336  14.688  1.00 97.94           C  
ATOM   3387  CB  SER A 207      -8.476   5.910  17.109  1.00 97.94           C  
ATOM   3388  HB2 SER A 207      -7.588   5.282  17.050  1.00 97.94           H  
ATOM   3389  HB3 SER A 207      -9.306   5.317  17.493  1.00 97.94           H  
ATOM   3390  O   SER A 207      -8.034   5.095  13.920  1.00 97.94           O  
ATOM   3391  OG  SER A 207      -8.221   7.002  17.974  1.00 97.94           O  
ATOM   3392  HG  SER A 207      -9.072   7.313  18.291  1.00 97.94           H  
ATOM   3393  N   ILE A 208     -10.135   4.696  14.597  1.00 97.85           N  
ATOM   3394  H   ILE A 208     -10.869   4.936  15.248  1.00 97.85           H  
ATOM   3395  CA  ILE A 208     -10.424   3.694  13.554  1.00 97.85           C  
ATOM   3396  HA  ILE A 208      -9.621   2.957  13.556  1.00 97.85           H  
ATOM   3397  C   ILE A 208     -10.429   4.319  12.149  1.00 97.85           C  
ATOM   3398  CB  ILE A 208     -11.739   2.942  13.857  1.00 97.85           C  
ATOM   3399  HB  ILE A 208     -12.531   3.671  14.035  1.00 97.85           H  
ATOM   3400  O   ILE A 208      -9.894   3.725  11.218  1.00 97.85           O  
ATOM   3401  CG1 ILE A 208     -11.557   2.080  15.128  1.00 97.85           C  
ATOM   3402 HG12 ILE A 208     -10.732   1.384  14.978  1.00 97.85           H  
ATOM   3403 HG13 ILE A 208     -11.300   2.727  15.967  1.00 97.85           H  
ATOM   3404  CG2 ILE A 208     -12.164   2.057  12.669  1.00 97.85           C  
ATOM   3405 HG21 ILE A 208     -11.386   1.328  12.440  1.00 97.85           H  
ATOM   3406 HG22 ILE A 208     -12.366   2.659  11.783  1.00 97.85           H  
ATOM   3407 HG23 ILE A 208     -13.090   1.532  12.905  1.00 97.85           H  
ATOM   3408  CD1 ILE A 208     -12.803   1.282  15.524  1.00 97.85           C  
ATOM   3409 HD11 ILE A 208     -13.683   1.918  15.429  1.00 97.85           H  
ATOM   3410 HD12 ILE A 208     -12.706   0.938  16.554  1.00 97.85           H  
ATOM   3411 HD13 ILE A 208     -12.917   0.410  14.881  1.00 97.85           H  
ATOM   3412  N   ILE A 209     -10.952   5.535  11.979  1.00 98.02           N  
ATOM   3413  H   ILE A 209     -11.434   5.970  12.753  1.00 98.02           H  
ATOM   3414  CA  ILE A 209     -10.903   6.230  10.683  1.00 98.02           C  
ATOM   3415  HA  ILE A 209     -11.369   5.589   9.935  1.00 98.02           H  
ATOM   3416  C   ILE A 209      -9.449   6.436  10.233  1.00 98.02           C  
ATOM   3417  CB  ILE A 209     -11.707   7.548  10.741  1.00 98.02           C  
ATOM   3418  HB  ILE A 209     -11.407   8.100  11.632  1.00 98.02           H  
ATOM   3419  O   ILE A 209      -9.107   6.135   9.090  1.00 98.02           O  
ATOM   3420  CG1 ILE A 209     -13.217   7.226  10.830  1.00 98.02           C  
ATOM   3421 HG12 ILE A 209     -13.388   6.457  11.583  1.00 98.02           H  
ATOM   3422 HG13 ILE A 209     -13.561   6.828   9.876  1.00 98.02           H  
ATOM   3423  CG2 ILE A 209     -11.428   8.433   9.511  1.00 98.02           C  
ATOM   3424 HG21 ILE A 209     -10.384   8.748   9.491  1.00 98.02           H  
ATOM   3425 HG22 ILE A 209     -12.032   9.339   9.548  1.00 98.02           H  
ATOM   3426 HG23 ILE A 209     -11.657   7.887   8.595  1.00 98.02           H  
ATOM   3427  CD1 ILE A 209     -14.081   8.433  11.208  1.00 98.02           C  
ATOM   3428 HD11 ILE A 209     -15.106   8.098  11.370  1.00 98.02           H  
ATOM   3429 HD12 ILE A 209     -13.704   8.887  12.124  1.00 98.02           H  
ATOM   3430 HD13 ILE A 209     -14.086   9.174  10.408  1.00 98.02           H  
ATOM   3431  N   HIS A 210      -8.558   6.872  11.130  1.00 97.80           N  
ATOM   3432  H   HIS A 210      -8.883   7.141  12.048  1.00 97.80           H  
ATOM   3433  CA  HIS A 210      -7.130   6.984  10.811  1.00 97.80           C  
ATOM   3434  HA  HIS A 210      -7.022   7.571   9.899  1.00 97.80           H  
ATOM   3435  C   HIS A 210      -6.468   5.625  10.536  1.00 97.80           C  
ATOM   3436  CB  HIS A 210      -6.396   7.703  11.946  1.00 97.80           C  
ATOM   3437  HB2 HIS A 210      -6.555   7.160  12.878  1.00 97.80           H  
ATOM   3438  HB3 HIS A 210      -5.328   7.684  11.729  1.00 97.80           H  
ATOM   3439  O   HIS A 210      -5.563   5.542   9.695  1.00 97.80           O  
ATOM   3440  CG  HIS A 210      -6.788   9.144  12.146  1.00 97.80           C  
ATOM   3441  CD2 HIS A 210      -7.244  10.030  11.204  1.00 97.80           C  
ATOM   3442  HD2 HIS A 210      -7.421   9.819  10.160  1.00 97.80           H  
ATOM   3443  ND1 HIS A 210      -6.693   9.831  13.332  1.00 97.80           N  
ATOM   3444  HD1 HIS A 210      -6.442   9.426  14.223  1.00 97.80           H  
ATOM   3445  CE1 HIS A 210      -7.090  11.095  13.115  1.00 97.80           C  
ATOM   3446  HE1 HIS A 210      -7.155  11.866  13.868  1.00 97.80           H  
ATOM   3447  NE2 HIS A 210      -7.420  11.268  11.828  1.00 97.80           N  
ATOM   3448  N   LEU A 211      -6.934   4.559  11.198  1.00 97.97           N  
ATOM   3449  H   LEU A 211      -7.673   4.704  11.871  1.00 97.97           H  
ATOM   3450  CA  LEU A 211      -6.461   3.191  10.992  1.00 97.97           C  
ATOM   3451  HA  LEU A 211      -5.384   3.190  11.157  1.00 97.97           H  
ATOM   3452  C   LEU A 211      -6.684   2.702   9.557  1.00 97.97           C  
ATOM   3453  CB  LEU A 211      -7.110   2.256  12.033  1.00 97.97           C  
ATOM   3454  HB2 LEU A 211      -8.194   2.313  11.938  1.00 97.97           H  
ATOM   3455  HB3 LEU A 211      -6.838   2.613  13.026  1.00 97.97           H  
ATOM   3456  O   LEU A 211      -5.889   1.891   9.094  1.00 97.97           O  
ATOM   3457  CG  LEU A 211      -6.762   0.765  11.925  1.00 97.97           C  
ATOM   3458  HG  LEU A 211      -7.090   0.381  10.959  1.00 97.97           H  
ATOM   3459  CD1 LEU A 211      -5.267   0.512  12.078  1.00 97.97           C  
ATOM   3460 HD11 LEU A 211      -4.713   1.031  11.297  1.00 97.97           H  
ATOM   3461 HD12 LEU A 211      -4.930   0.843  13.061  1.00 97.97           H  
ATOM   3462 HD13 LEU A 211      -5.099  -0.559  11.963  1.00 97.97           H  
ATOM   3463  CD2 LEU A 211      -7.490  -0.016  13.020  1.00 97.97           C  
ATOM   3464 HD21 LEU A 211      -7.303  -1.084  12.907  1.00 97.97           H  
ATOM   3465 HD22 LEU A 211      -7.143   0.299  14.004  1.00 97.97           H  
ATOM   3466 HD23 LEU A 211      -8.564   0.158  12.949  1.00 97.97           H  
ATOM   3467  N   PHE A 212      -7.651   3.225   8.796  1.00 97.49           N  
ATOM   3468  H   PHE A 212      -8.318   3.864   9.204  1.00 97.49           H  
ATOM   3469  CA  PHE A 212      -7.815   2.826   7.390  1.00 97.49           C  
ATOM   3470  HA  PHE A 212      -7.921   1.741   7.370  1.00 97.49           H  
ATOM   3471  C   PHE A 212      -6.586   3.114   6.519  1.00 97.49           C  
ATOM   3472  CB  PHE A 212      -9.085   3.435   6.788  1.00 97.49           C  
ATOM   3473  HB2 PHE A 212      -9.033   4.520   6.871  1.00 97.49           H  
ATOM   3474  HB3 PHE A 212      -9.120   3.188   5.727  1.00 97.49           H  
ATOM   3475  O   PHE A 212      -6.353   2.405   5.544  1.00 97.49           O  
ATOM   3476  CG  PHE A 212     -10.366   2.924   7.417  1.00 97.49           C  
ATOM   3477  CD1 PHE A 212     -10.575   1.541   7.588  1.00 97.49           C  
ATOM   3478  HD1 PHE A 212      -9.835   0.825   7.261  1.00 97.49           H  
ATOM   3479  CD2 PHE A 212     -11.357   3.834   7.822  1.00 97.49           C  
ATOM   3480  HD2 PHE A 212     -11.210   4.894   7.675  1.00 97.49           H  
ATOM   3481  CE1 PHE A 212     -11.749   1.075   8.198  1.00 97.49           C  
ATOM   3482  HE1 PHE A 212     -11.897   0.015   8.348  1.00 97.49           H  
ATOM   3483  CE2 PHE A 212     -12.537   3.368   8.422  1.00 97.49           C  
ATOM   3484  HE2 PHE A 212     -13.294   4.073   8.733  1.00 97.49           H  
ATOM   3485  CZ  PHE A 212     -12.724   1.991   8.626  1.00 97.49           C  
ATOM   3486  HZ  PHE A 212     -13.620   1.641   9.116  1.00 97.49           H  
ATOM   3487  N   THR A 213      -5.685   4.018   6.924  1.00 97.24           N  
ATOM   3488  H   THR A 213      -5.903   4.570   7.741  1.00 97.24           H  
ATOM   3489  CA  THR A 213      -4.361   4.172   6.283  1.00 97.24           C  
ATOM   3490  HA  THR A 213      -4.513   4.534   5.266  1.00 97.24           H  
ATOM   3491  C   THR A 213      -3.585   2.841   6.207  1.00 97.24           C  
ATOM   3492  CB  THR A 213      -3.510   5.202   7.043  1.00 97.24           C  
ATOM   3493  HB  THR A 213      -3.213   4.788   8.007  1.00 97.24           H  
ATOM   3494  O   THR A 213      -2.869   2.562   5.236  1.00 97.24           O  
ATOM   3495  CG2 THR A 213      -2.259   5.588   6.252  1.00 97.24           C  
ATOM   3496 HG21 THR A 213      -1.550   4.761   6.245  1.00 97.24           H  
ATOM   3497 HG22 THR A 213      -1.781   6.452   6.713  1.00 97.24           H  
ATOM   3498 HG23 THR A 213      -2.533   5.850   5.230  1.00 97.24           H  
ATOM   3499  OG1 THR A 213      -4.237   6.385   7.274  1.00 97.24           O  
ATOM   3500  HG1 THR A 213      -4.738   6.259   8.083  1.00 97.24           H  
ATOM   3501  N   PHE A 214      -3.769   1.967   7.201  1.00 97.60           N  
ATOM   3502  H   PHE A 214      -4.428   2.211   7.927  1.00 97.60           H  
ATOM   3503  CA  PHE A 214      -3.192   0.626   7.261  1.00 97.60           C  
ATOM   3504  HA  PHE A 214      -2.111   0.706   7.153  1.00 97.60           H  
ATOM   3505  C   PHE A 214      -3.718  -0.302   6.161  1.00 97.60           C  
ATOM   3506  CB  PHE A 214      -3.520   0.029   8.631  1.00 97.60           C  
ATOM   3507  HB2 PHE A 214      -3.198   0.719   9.411  1.00 97.60           H  
ATOM   3508  HB3 PHE A 214      -4.602  -0.082   8.705  1.00 97.60           H  
ATOM   3509  O   PHE A 214      -2.934  -1.045   5.564  1.00 97.60           O  
ATOM   3510  CG  PHE A 214      -2.917  -1.325   8.907  1.00 97.60           C  
ATOM   3511  CD1 PHE A 214      -3.752  -2.382   9.312  1.00 97.60           C  
ATOM   3512  HD1 PHE A 214      -4.815  -2.232   9.426  1.00 97.60           H  
ATOM   3513  CD2 PHE A 214      -1.530  -1.525   8.791  1.00 97.60           C  
ATOM   3514  HD2 PHE A 214      -0.888  -0.708   8.496  1.00 97.60           H  
ATOM   3515  CE1 PHE A 214      -3.195  -3.632   9.611  1.00 97.60           C  
ATOM   3516  HE1 PHE A 214      -3.830  -4.429   9.970  1.00 97.60           H  
ATOM   3517  CE2 PHE A 214      -0.979  -2.785   9.069  1.00 97.60           C  
ATOM   3518  HE2 PHE A 214       0.087  -2.937   8.987  1.00 97.60           H  
ATOM   3519  CZ  PHE A 214      -1.811  -3.839   9.483  1.00 97.60           C  
ATOM   3520  HZ  PHE A 214      -1.390  -4.802   9.728  1.00 97.60           H  
ATOM   3521  N   THR A 215      -5.006  -0.216   5.824  1.00 96.77           N  
ATOM   3522  H   THR A 215      -5.594   0.440   6.319  1.00 96.77           H  
ATOM   3523  CA  THR A 215      -5.691  -1.101   4.866  1.00 96.77           C  
ATOM   3524  HA  THR A 215      -5.082  -1.990   4.706  1.00 96.77           H  
ATOM   3525  C   THR A 215      -5.901  -0.486   3.482  1.00 96.77           C  
ATOM   3526  CB  THR A 215      -7.034  -1.582   5.432  1.00 96.77           C  
ATOM   3527  HB  THR A 215      -7.553  -2.185   4.686  1.00 96.77           H  
ATOM   3528  O   THR A 215      -6.184  -1.230   2.552  1.00 96.77           O  
ATOM   3529  CG2 THR A 215      -6.830  -2.424   6.692  1.00 96.77           C  
ATOM   3530 HG21 THR A 215      -7.786  -2.851   6.997  1.00 96.77           H  
ATOM   3531 HG22 THR A 215      -6.449  -1.804   7.503  1.00 96.77           H  
ATOM   3532 HG23 THR A 215      -6.131  -3.237   6.496  1.00 96.77           H  
ATOM   3533  OG1 THR A 215      -7.829  -0.480   5.797  1.00 96.77           O  
ATOM   3534  HG1 THR A 215      -8.444  -0.284   5.086  1.00 96.77           H  
ATOM   3535  N   ASN A 216      -5.693   0.824   3.314  1.00 95.57           N  
ATOM   3536  H   ASN A 216      -5.673   1.393   4.148  1.00 95.57           H  
ATOM   3537  CA  ASN A 216      -5.866   1.533   2.040  1.00 95.57           C  
ATOM   3538  HA  ASN A 216      -6.921   1.491   1.767  1.00 95.57           H  
ATOM   3539  C   ASN A 216      -5.078   0.899   0.885  1.00 95.57           C  
ATOM   3540  CB  ASN A 216      -5.456   3.012   2.210  1.00 95.57           C  
ATOM   3541  HB2 ASN A 216      -4.552   3.085   2.815  1.00 95.57           H  
ATOM   3542  HB3 ASN A 216      -5.242   3.437   1.229  1.00 95.57           H  
ATOM   3543  O   ASN A 216      -3.944   0.448   1.073  1.00 95.57           O  
ATOM   3544  CG  ASN A 216      -6.540   3.875   2.832  1.00 95.57           C  
ATOM   3545  ND2 ASN A 216      -6.282   5.147   3.021  1.00 95.57           N  
ATOM   3546 HD21 ASN A 216      -5.422   5.565   2.696  1.00 95.57           H  
ATOM   3547 HD22 ASN A 216      -7.048   5.686   3.399  1.00 95.57           H  
ATOM   3548  OD1 ASN A 216      -7.628   3.433   3.142  1.00 95.57           O  
ATOM   3549  N   LEU A 217      -5.648   0.932  -0.317  1.00 95.35           N  
ATOM   3550  H   LEU A 217      -6.578   1.317  -0.404  1.00 95.35           H  
ATOM   3551  CA  LEU A 217      -4.957   0.565  -1.550  1.00 95.35           C  
ATOM   3552  HA  LEU A 217      -4.552  -0.439  -1.424  1.00 95.35           H  
ATOM   3553  C   LEU A 217      -3.779   1.523  -1.818  1.00 95.35           C  
ATOM   3554  CB  LEU A 217      -6.008   0.509  -2.675  1.00 95.35           C  
ATOM   3555  HB2 LEU A 217      -6.756  -0.224  -2.372  1.00 95.35           H  
ATOM   3556  HB3 LEU A 217      -6.517   1.469  -2.751  1.00 95.35           H  
ATOM   3557  O   LEU A 217      -3.815   2.702  -1.469  1.00 95.35           O  
ATOM   3558  CG  LEU A 217      -5.470   0.108  -4.063  1.00 95.35           C  
ATOM   3559  HG  LEU A 217      -4.590  -0.525  -3.946  1.00 95.35           H  
ATOM   3560  CD1 LEU A 217      -6.514  -0.697  -4.833  1.00 95.35           C  
ATOM   3561 HD11 LEU A 217      -6.130  -0.974  -5.815  1.00 95.35           H  
ATOM   3562 HD12 LEU A 217      -7.421  -0.106  -4.960  1.00 95.35           H  
ATOM   3563 HD13 LEU A 217      -6.764  -1.606  -4.286  1.00 95.35           H  
ATOM   3564  CD2 LEU A 217      -5.103   1.332  -4.908  1.00 95.35           C  
ATOM   3565 HD21 LEU A 217      -4.751   1.014  -5.890  1.00 95.35           H  
ATOM   3566 HD22 LEU A 217      -4.327   1.928  -4.428  1.00 95.35           H  
ATOM   3567 HD23 LEU A 217      -5.986   1.955  -5.049  1.00 95.35           H  
ATOM   3568  N   GLY A 218      -2.716   1.008  -2.437  1.00 95.65           N  
ATOM   3569  H   GLY A 218      -2.763   0.047  -2.742  1.00 95.65           H  
ATOM   3570  CA  GLY A 218      -1.542   1.784  -2.826  1.00 95.65           C  
ATOM   3571  HA2 GLY A 218      -1.842   2.814  -3.015  1.00 95.65           H  
ATOM   3572  HA3 GLY A 218      -1.149   1.390  -3.763  1.00 95.65           H  
ATOM   3573  C   GLY A 218      -0.410   1.779  -1.797  1.00 95.65           C  
ATOM   3574  O   GLY A 218      -0.149   0.782  -1.105  1.00 95.65           O  
ATOM   3575  N   ALA A 219       0.340   2.882  -1.778  1.00 95.60           N  
ATOM   3576  H   ALA A 219       0.068   3.647  -2.378  1.00 95.60           H  
ATOM   3577  CA  ALA A 219       1.569   3.021  -1.010  1.00 95.60           C  
ATOM   3578  HA  ALA A 219       2.229   2.202  -1.296  1.00 95.60           H  
ATOM   3579  C   ALA A 219       1.299   2.981   0.504  1.00 95.60           C  
ATOM   3580  CB  ALA A 219       2.278   4.321  -1.406  1.00 95.60           C  
ATOM   3581  HB1 ALA A 219       1.677   5.176  -1.097  1.00 95.60           H  
ATOM   3582  HB2 ALA A 219       3.249   4.372  -0.915  1.00 95.60           H  
ATOM   3583  HB3 ALA A 219       2.417   4.364  -2.486  1.00 95.60           H  
ATOM   3584  O   ALA A 219       0.484   3.753   1.009  1.00 95.60           O  
ATOM   3585  N   PRO A 220       2.011   2.135   1.265  1.00 96.20           N  
ATOM   3586  CA  PRO A 220       1.971   2.181   2.721  1.00 96.20           C  
ATOM   3587  HA  PRO A 220       0.948   1.996   3.047  1.00 96.20           H  
ATOM   3588  C   PRO A 220       2.446   3.538   3.256  1.00 96.20           C  
ATOM   3589  CB  PRO A 220       2.870   1.028   3.180  1.00 96.20           C  
ATOM   3590  HB2 PRO A 220       3.904   1.362   3.262  1.00 96.20           H  
ATOM   3591  HB3 PRO A 220       2.524   0.580   4.111  1.00 96.20           H  
ATOM   3592  O   PRO A 220       3.499   4.045   2.852  1.00 96.20           O  
ATOM   3593  CG  PRO A 220       2.783   0.058   2.009  1.00 96.20           C  
ATOM   3594  HG2 PRO A 220       3.624  -0.634   1.962  1.00 96.20           H  
ATOM   3595  HG3 PRO A 220       1.827  -0.463   2.058  1.00 96.20           H  
ATOM   3596  CD  PRO A 220       2.781   0.991   0.812  1.00 96.20           C  
ATOM   3597  HD2 PRO A 220       2.318   0.492  -0.039  1.00 96.20           H  
ATOM   3598  HD3 PRO A 220       3.798   1.302   0.570  1.00 96.20           H  
ATOM   3599  N   ALA A 221       1.701   4.092   4.210  1.00 97.10           N  
ATOM   3600  H   ALA A 221       0.847   3.635   4.495  1.00 97.10           H  
ATOM   3601  CA  ALA A 221       2.020   5.337   4.900  1.00 97.10           C  
ATOM   3602  HA  ALA A 221       3.024   5.661   4.627  1.00 97.10           H  
ATOM   3603  C   ALA A 221       2.000   5.125   6.418  1.00 97.10           C  
ATOM   3604  CB  ALA A 221       1.047   6.428   4.445  1.00 97.10           C  
ATOM   3605  HB1 ALA A 221       0.021   6.131   4.664  1.00 97.10           H  
ATOM   3606  HB2 ALA A 221       1.260   7.360   4.968  1.00 97.10           H  
ATOM   3607  HB3 ALA A 221       1.146   6.591   3.371  1.00 97.10           H  
ATOM   3608  O   ALA A 221       1.269   4.270   6.919  1.00 97.10           O  
ATOM   3609  N   ALA A 222       2.850   5.868   7.128  1.00 97.91           N  
ATOM   3610  H   ALA A 222       3.357   6.607   6.663  1.00 97.91           H  
ATOM   3611  CA  ALA A 222       2.787   5.928   8.581  1.00 97.91           C  
ATOM   3612  HA  ALA A 222       2.692   4.915   8.972  1.00 97.91           H  
ATOM   3613  C   ALA A 222       1.545   6.727   8.992  1.00 97.91           C  
ATOM   3614  CB  ALA A 222       4.079   6.544   9.129  1.00 97.91           C  
ATOM   3615  HB1 ALA A 222       4.938   5.953   8.813  1.00 97.91           H  
ATOM   3616  HB2 ALA A 222       4.043   6.549  10.218  1.00 97.91           H  
ATOM   3617  HB3 ALA A 222       4.188   7.568   8.773  1.00 97.91           H  
ATOM   3618  O   ALA A 222       1.147   7.659   8.291  1.00 97.91           O  
ATOM   3619  N   PHE A 223       0.939   6.371  10.119  1.00 97.90           N  
ATOM   3620  H   PHE A 223       1.315   5.604  10.657  1.00 97.90           H  
ATOM   3621  CA  PHE A 223      -0.273   7.024  10.605  1.00 97.90           C  
ATOM   3622  HA  PHE A 223      -0.278   8.058  10.261  1.00 97.90           H  
ATOM   3623  C   PHE A 223      -0.303   7.057  12.129  1.00 97.90           C  
ATOM   3624  CB  PHE A 223      -1.521   6.339  10.026  1.00 97.90           C  
ATOM   3625  HB2 PHE A 223      -2.406   6.898  10.331  1.00 97.90           H  
ATOM   3626  HB3 PHE A 223      -1.469   6.398   8.939  1.00 97.90           H  
ATOM   3627  O   PHE A 223       0.369   6.274  12.804  1.00 97.90           O  
ATOM   3628  CG  PHE A 223      -1.694   4.887  10.424  1.00 97.90           C  
ATOM   3629  CD1 PHE A 223      -0.969   3.882   9.754  1.00 97.90           C  
ATOM   3630  HD1 PHE A 223      -0.302   4.145   8.947  1.00 97.90           H  
ATOM   3631  CD2 PHE A 223      -2.578   4.537  11.462  1.00 97.90           C  
ATOM   3632  HD2 PHE A 223      -3.163   5.296  11.960  1.00 97.90           H  
ATOM   3633  CE1 PHE A 223      -1.097   2.539  10.143  1.00 97.90           C  
ATOM   3634  HE1 PHE A 223      -0.526   1.774   9.639  1.00 97.90           H  
ATOM   3635  CE2 PHE A 223      -2.715   3.191  11.840  1.00 97.90           C  
ATOM   3636  HE2 PHE A 223      -3.411   2.912  12.617  1.00 97.90           H  
ATOM   3637  CZ  PHE A 223      -1.964   2.198  11.194  1.00 97.90           C  
ATOM   3638  HZ  PHE A 223      -2.074   1.166  11.496  1.00 97.90           H  
ATOM   3639  N   LYS A 224      -1.089   7.984  12.674  1.00 97.82           N  
ATOM   3640  H   LYS A 224      -1.656   8.549  12.057  1.00 97.82           H  
ATOM   3641  CA  LYS A 224      -1.349   8.077  14.108  1.00 97.82           C  
ATOM   3642  HA  LYS A 224      -0.508   7.653  14.656  1.00 97.82           H  
ATOM   3643  C   LYS A 224      -2.587   7.246  14.446  1.00 97.82           C  
ATOM   3644  CB  LYS A 224      -1.475   9.556  14.497  1.00 97.82           C  
ATOM   3645  HB2 LYS A 224      -0.575  10.079  14.173  1.00 97.82           H  
ATOM   3646  HB3 LYS A 224      -2.334   9.995  13.989  1.00 97.82           H  
ATOM   3647  O   LYS A 224      -3.644   7.456  13.860  1.00 97.82           O  
ATOM   3648  CG  LYS A 224      -1.633   9.735  16.011  1.00 97.82           C  
ATOM   3649  HG2 LYS A 224      -2.581   9.293  16.318  1.00 97.82           H  
ATOM   3650  HG3 LYS A 224      -0.819   9.224  16.525  1.00 97.82           H  
ATOM   3651  CD  LYS A 224      -1.623  11.221  16.397  1.00 97.82           C  
ATOM   3652  HD2 LYS A 224      -2.427  11.734  15.871  1.00 97.82           H  
ATOM   3653  HD3 LYS A 224      -0.666  11.659  16.112  1.00 97.82           H  
ATOM   3654  CE  LYS A 224      -1.826  11.354  17.909  1.00 97.82           C  
ATOM   3655  HE2 LYS A 224      -1.061  10.772  18.421  1.00 97.82           H  
ATOM   3656  HE3 LYS A 224      -2.791  10.913  18.161  1.00 97.82           H  
ATOM   3657  NZ  LYS A 224      -1.796  12.765  18.365  1.00 97.82           N  
ATOM   3658  HZ1 LYS A 224      -1.956  12.804  19.362  1.00 97.82           H  
ATOM   3659  HZ2 LYS A 224      -0.900  13.188  18.171  1.00 97.82           H  
ATOM   3660  HZ3 LYS A 224      -2.524  13.299  17.912  1.00 97.82           H  
ATOM   3661  N   TYR A 225      -2.449   6.330  15.395  1.00 97.72           N  
ATOM   3662  H   TYR A 225      -1.544   6.225  15.831  1.00 97.72           H  
ATOM   3663  CA  TYR A 225      -3.529   5.518  15.941  1.00 97.72           C  
ATOM   3664  HA  TYR A 225      -4.478   5.845  15.516  1.00 97.72           H  
ATOM   3665  C   TYR A 225      -3.575   5.731  17.452  1.00 97.72           C  
ATOM   3666  CB  TYR A 225      -3.301   4.052  15.562  1.00 97.72           C  
ATOM   3667  HB2 TYR A 225      -3.133   4.001  14.486  1.00 97.72           H  
ATOM   3668  HB3 TYR A 225      -2.397   3.692  16.053  1.00 97.72           H  
ATOM   3669  O   TYR A 225      -2.611   5.416  18.154  1.00 97.72           O  
ATOM   3670  CG  TYR A 225      -4.463   3.142  15.900  1.00 97.72           C  
ATOM   3671  CD1 TYR A 225      -4.268   1.998  16.696  1.00 97.72           C  
ATOM   3672  HD1 TYR A 225      -3.288   1.763  17.083  1.00 97.72           H  
ATOM   3673  CD2 TYR A 225      -5.747   3.440  15.407  1.00 97.72           C  
ATOM   3674  HD2 TYR A 225      -5.893   4.298  14.766  1.00 97.72           H  
ATOM   3675  CE1 TYR A 225      -5.359   1.163  17.000  1.00 97.72           C  
ATOM   3676  HE1 TYR A 225      -5.230   0.287  17.619  1.00 97.72           H  
ATOM   3677  CE2 TYR A 225      -6.843   2.616  15.725  1.00 97.72           C  
ATOM   3678  HE2 TYR A 225      -7.828   2.844  15.345  1.00 97.72           H  
ATOM   3679  OH  TYR A 225      -7.694   0.665  16.829  1.00 97.72           O  
ATOM   3680  HH  TYR A 225      -8.523   0.953  16.440  1.00 97.72           H  
ATOM   3681  CZ  TYR A 225      -6.648   1.471  16.520  1.00 97.72           C  
ATOM   3682  N   PHE A 226      -4.657   6.346  17.934  1.00 96.03           N  
ATOM   3683  H   PHE A 226      -5.444   6.511  17.322  1.00 96.03           H  
ATOM   3684  CA  PHE A 226      -4.716   6.948  19.267  1.00 96.03           C  
ATOM   3685  HA  PHE A 226      -5.628   7.542  19.318  1.00 96.03           H  
ATOM   3686  C   PHE A 226      -3.551   7.933  19.495  1.00 96.03           C  
ATOM   3687  CB  PHE A 226      -4.845   5.847  20.337  1.00 96.03           C  
ATOM   3688  HB2 PHE A 226      -4.969   6.320  21.312  1.00 96.03           H  
ATOM   3689  HB3 PHE A 226      -3.928   5.259  20.381  1.00 96.03           H  
ATOM   3690  O   PHE A 226      -3.367   8.885  18.738  1.00 96.03           O  
ATOM   3691  CG  PHE A 226      -6.013   4.912  20.128  1.00 96.03           C  
ATOM   3692  CD1 PHE A 226      -7.312   5.334  20.460  1.00 96.03           C  
ATOM   3693  HD1 PHE A 226      -7.483   6.331  20.836  1.00 96.03           H  
ATOM   3694  CD2 PHE A 226      -5.804   3.612  19.632  1.00 96.03           C  
ATOM   3695  HD2 PHE A 226      -4.809   3.280  19.378  1.00 96.03           H  
ATOM   3696  CE1 PHE A 226      -8.397   4.458  20.292  1.00 96.03           C  
ATOM   3697  HE1 PHE A 226      -9.402   4.769  20.540  1.00 96.03           H  
ATOM   3698  CE2 PHE A 226      -6.890   2.730  19.505  1.00 96.03           C  
ATOM   3699  HE2 PHE A 226      -6.728   1.709  19.189  1.00 96.03           H  
ATOM   3700  CZ  PHE A 226      -8.188   3.156  19.822  1.00 96.03           C  
ATOM   3701  HZ  PHE A 226      -9.024   2.477  19.732  1.00 96.03           H  
ATOM   3702  N   ASP A 227      -2.746   7.714  20.527  1.00 93.92           N  
ATOM   3703  H   ASP A 227      -2.911   6.896  21.097  1.00 93.92           H  
ATOM   3704  CA  ASP A 227      -1.563   8.485  20.910  1.00 93.92           C  
ATOM   3705  HA  ASP A 227      -1.669   9.498  20.522  1.00 93.92           H  
ATOM   3706  C   ASP A 227      -0.256   7.935  20.315  1.00 93.92           C  
ATOM   3707  CB  ASP A 227      -1.514   8.598  22.447  1.00 93.92           C  
ATOM   3708  HB2 ASP A 227      -2.359   9.209  22.763  1.00 93.92           H  
ATOM   3709  HB3 ASP A 227      -0.608   9.130  22.738  1.00 93.92           H  
ATOM   3710  O   ASP A 227       0.817   8.467  20.590  1.00 93.92           O  
ATOM   3711  CG  ASP A 227      -1.585   7.266  23.216  1.00 93.92           C  
ATOM   3712  OD1 ASP A 227      -1.912   6.215  22.617  1.00 93.92           O  
ATOM   3713  OD2 ASP A 227      -1.459   7.295  24.459  1.00 93.92           O  
ATOM   3714  N   THR A 228      -0.326   6.913  19.458  1.00 97.36           N  
ATOM   3715  H   THR A 228      -1.234   6.533  19.234  1.00 97.36           H  
ATOM   3716  CA  THR A 228       0.854   6.195  18.965  1.00 97.36           C  
ATOM   3717  HA  THR A 228       1.749   6.627  19.413  1.00 97.36           H  
ATOM   3718  C   THR A 228       1.000   6.286  17.447  1.00 97.36           C  
ATOM   3719  CB  THR A 228       0.786   4.738  19.429  1.00 97.36           C  
ATOM   3720  HB  THR A 228      -0.103   4.261  19.017  1.00 97.36           H  
ATOM   3721  O   THR A 228       0.042   6.104  16.701  1.00 97.36           O  
ATOM   3722  CG2 THR A 228       2.028   3.948  19.024  1.00 97.36           C  
ATOM   3723 HG21 THR A 228       1.991   3.739  17.954  1.00 97.36           H  
ATOM   3724 HG22 THR A 228       2.037   3.012  19.582  1.00 97.36           H  
ATOM   3725 HG23 THR A 228       2.926   4.515  19.271  1.00 97.36           H  
ATOM   3726  OG1 THR A 228       0.748   4.666  20.833  1.00 97.36           O  
ATOM   3727  HG1 THR A 228      -0.030   5.125  21.158  1.00 97.36           H  
ATOM   3728  N   ILE A 229       2.223   6.513  16.958  1.00 98.07           N  
ATOM   3729  H   ILE A 229       2.982   6.672  17.606  1.00 98.07           H  
ATOM   3730  CA  ILE A 229       2.536   6.409  15.526  1.00 98.07           C  
ATOM   3731  HA  ILE A 229       1.654   6.715  14.962  1.00 98.07           H  
ATOM   3732  C   ILE A 229       2.812   4.940  15.170  1.00 98.07           C  
ATOM   3733  CB  ILE A 229       3.670   7.375  15.108  1.00 98.07           C  
ATOM   3734  HB  ILE A 229       4.559   7.143  15.694  1.00 98.07           H  
ATOM   3735  O   ILE A 229       3.608   4.248  15.820  1.00 98.07           O  
ATOM   3736  CG1 ILE A 229       3.249   8.839  15.395  1.00 98.07           C  
ATOM   3737 HG12 ILE A 229       2.959   8.933  16.442  1.00 98.07           H  
ATOM   3738 HG13 ILE A 229       2.381   9.092  14.786  1.00 98.07           H  
ATOM   3739  CG2 ILE A 229       4.008   7.197  13.613  1.00 98.07           C  
ATOM   3740 HG21 ILE A 229       3.131   7.406  13.000  1.00 98.07           H  
ATOM   3741 HG22 ILE A 229       4.818   7.866  13.321  1.00 98.07           H  
ATOM   3742 HG23 ILE A 229       4.349   6.181  13.413  1.00 98.07           H  
ATOM   3743  CD1 ILE A 229       4.350   9.878  15.147  1.00 98.07           C  
ATOM   3744 HD11 ILE A 229       5.256   9.595  15.683  1.00 98.07           H  
ATOM   3745 HD12 ILE A 229       4.014  10.850  15.510  1.00 98.07           H  
ATOM   3746 HD13 ILE A 229       4.564   9.966  14.082  1.00 98.07           H  
ATOM   3747  N   ILE A 230       2.142   4.462  14.125  1.00 98.11           N  
ATOM   3748  H   ILE A 230       1.494   5.079  13.658  1.00 98.11           H  
ATOM   3749  CA  ILE A 230       2.379   3.164  13.496  1.00 98.11           C  
ATOM   3750  HA  ILE A 230       2.999   2.545  14.144  1.00 98.11           H  
ATOM   3751  C   ILE A 230       3.148   3.423  12.201  1.00 98.11           C  
ATOM   3752  CB  ILE A 230       1.047   2.420  13.250  1.00 98.11           C  
ATOM   3753  HB  ILE A 230       0.487   2.980  12.501  1.00 98.11           H  
ATOM   3754  O   ILE A 230       2.641   4.088  11.296  1.00 98.11           O  
ATOM   3755  CG1 ILE A 230       0.143   2.328  14.502  1.00 98.11           C  
ATOM   3756 HG12 ILE A 230      -0.122   3.333  14.829  1.00 98.11           H  
ATOM   3757 HG13 ILE A 230      -0.788   1.835  14.223  1.00 98.11           H  
ATOM   3758  CG2 ILE A 230       1.325   1.016  12.683  1.00 98.11           C  
ATOM   3759 HG21 ILE A 230       1.984   0.451  13.343  1.00 98.11           H  
ATOM   3760 HG22 ILE A 230       1.792   1.102  11.703  1.00 98.11           H  
ATOM   3761 HG23 ILE A 230       0.385   0.475  12.568  1.00 98.11           H  
ATOM   3762  CD1 ILE A 230       0.745   1.572  15.690  1.00 98.11           C  
ATOM   3763 HD11 ILE A 230       1.694   2.023  15.982  1.00 98.11           H  
ATOM   3764 HD12 ILE A 230       0.055   1.633  16.531  1.00 98.11           H  
ATOM   3765 HD13 ILE A 230       0.885   0.522  15.432  1.00 98.11           H  
ATOM   3766  N   ASP A 231       4.386   2.932  12.124  1.00 97.69           N  
ATOM   3767  H   ASP A 231       4.757   2.380  12.885  1.00 97.69           H  
ATOM   3768  CA  ASP A 231       5.199   3.070  10.915  1.00 97.69           C  
ATOM   3769  HA  ASP A 231       5.080   4.093  10.559  1.00 97.69           H  
ATOM   3770  C   ASP A 231       4.695   2.137   9.803  1.00 97.69           C  
ATOM   3771  CB  ASP A 231       6.695   2.872  11.223  1.00 97.69           C  
ATOM   3772  HB2 ASP A 231       6.880   1.818  11.431  1.00 97.69           H  
ATOM   3773  HB3 ASP A 231       6.947   3.443  12.116  1.00 97.69           H  
ATOM   3774  O   ASP A 231       4.033   1.126  10.043  1.00 97.69           O  
ATOM   3775  CG  ASP A 231       7.616   3.344  10.080  1.00 97.69           C  
ATOM   3776  OD1 ASP A 231       7.136   4.086   9.185  1.00 97.69           O  
ATOM   3777  OD2 ASP A 231       8.797   2.945  10.076  1.00 97.69           O  
ATOM   3778  N   ARG A 232       5.002   2.476   8.555  1.00 95.91           N  
ATOM   3779  H   ARG A 232       5.662   3.234   8.457  1.00 95.91           H  
ATOM   3780  CA  ARG A 232       4.578   1.719   7.379  1.00 95.91           C  
ATOM   3781  HA  ARG A 232       3.534   1.445   7.529  1.00 95.91           H  
ATOM   3782  C   ARG A 232       5.376   0.428   7.197  1.00 95.91           C  
ATOM   3783  CB  ARG A 232       4.659   2.611   6.138  1.00 95.91           C  
ATOM   3784  HB2 ARG A 232       3.961   3.438   6.267  1.00 95.91           H  
ATOM   3785  HB3 ARG A 232       4.334   2.023   5.279  1.00 95.91           H  
ATOM   3786  O   ARG A 232       6.605   0.439   7.188  1.00 95.91           O  
ATOM   3787  CG  ARG A 232       6.054   3.188   5.851  1.00 95.91           C  
ATOM   3788  HG2 ARG A 232       6.366   3.831   6.675  1.00 95.91           H  
ATOM   3789  HG3 ARG A 232       6.786   2.392   5.713  1.00 95.91           H  
ATOM   3790  CD  ARG A 232       5.995   4.012   4.573  1.00 95.91           C  
ATOM   3791  HD2 ARG A 232       5.213   4.764   4.680  1.00 95.91           H  
ATOM   3792  HD3 ARG A 232       5.740   3.348   3.747  1.00 95.91           H  
ATOM   3793  NE  ARG A 232       7.272   4.683   4.291  1.00 95.91           N  
ATOM   3794  HE  ARG A 232       7.925   4.744   5.059  1.00 95.91           H  
ATOM   3795  NH1 ARG A 232       6.581   5.565   2.295  1.00 95.91           N  
ATOM   3796 HH11 ARG A 232       6.748   6.090   1.449  1.00 95.91           H  
ATOM   3797 HH12 ARG A 232       5.678   5.130   2.428  1.00 95.91           H  
ATOM   3798  NH2 ARG A 232       8.651   5.975   3.009  1.00 95.91           N  
ATOM   3799 HH21 ARG A 232       9.366   5.936   3.721  1.00 95.91           H  
ATOM   3800 HH22 ARG A 232       8.762   6.574   2.203  1.00 95.91           H  
ATOM   3801  CZ  ARG A 232       7.499   5.400   3.205  1.00 95.91           C  
ATOM   3802  N   LYS A 233       4.693  -0.674   6.874  1.00 96.00           N  
ATOM   3803  H   LYS A 233       3.685  -0.650   6.931  1.00 96.00           H  
ATOM   3804  CA  LYS A 233       5.352  -1.853   6.294  1.00 96.00           C  
ATOM   3805  HA  LYS A 233       6.302  -1.999   6.808  1.00 96.00           H  
ATOM   3806  C   LYS A 233       5.645  -1.603   4.817  1.00 96.00           C  
ATOM   3807  CB  LYS A 233       4.510  -3.121   6.512  1.00 96.00           C  
ATOM   3808  HB2 LYS A 233       4.387  -3.280   7.583  1.00 96.00           H  
ATOM   3809  HB3 LYS A 233       3.526  -3.008   6.056  1.00 96.00           H  
ATOM   3810  O   LYS A 233       4.718  -1.425   4.033  1.00 96.00           O  
ATOM   3811  CG  LYS A 233       5.227  -4.332   5.890  1.00 96.00           C  
ATOM   3812  HG2 LYS A 233       6.273  -4.313   6.195  1.00 96.00           H  
ATOM   3813  HG3 LYS A 233       5.179  -4.266   4.803  1.00 96.00           H  
ATOM   3814  CD  LYS A 233       4.628  -5.668   6.331  1.00 96.00           C  
ATOM   3815  HD2 LYS A 233       3.600  -5.743   5.976  1.00 96.00           H  
ATOM   3816  HD3 LYS A 233       4.655  -5.715   7.420  1.00 96.00           H  
ATOM   3817  CE  LYS A 233       5.459  -6.813   5.735  1.00 96.00           C  
ATOM   3818  HE2 LYS A 233       5.172  -6.938   4.691  1.00 96.00           H  
ATOM   3819  HE3 LYS A 233       6.510  -6.526   5.761  1.00 96.00           H  
ATOM   3820  NZ  LYS A 233       5.284  -8.096   6.462  1.00 96.00           N  
ATOM   3821  HZ1 LYS A 233       4.317  -8.382   6.413  1.00 96.00           H  
ATOM   3822  HZ2 LYS A 233       5.524  -8.016   7.440  1.00 96.00           H  
ATOM   3823  HZ3 LYS A 233       5.824  -8.842   6.048  1.00 96.00           H  
ATOM   3824  N   ARG A 234       6.921  -1.610   4.423  1.00 95.02           N  
ATOM   3825  H   ARG A 234       7.627  -1.774   5.126  1.00 95.02           H  
ATOM   3826  CA  ARG A 234       7.326  -1.540   3.008  1.00 95.02           C  
ATOM   3827  HA  ARG A 234       6.567  -0.988   2.454  1.00 95.02           H  
ATOM   3828  C   ARG A 234       7.397  -2.939   2.394  1.00 95.02           C  
ATOM   3829  CB  ARG A 234       8.664  -0.805   2.846  1.00 95.02           C  
ATOM   3830  HB2 ARG A 234       8.898  -0.767   1.782  1.00 95.02           H  
ATOM   3831  HB3 ARG A 234       9.449  -1.371   3.347  1.00 95.02           H  
ATOM   3832  O   ARG A 234       7.871  -3.869   3.041  1.00 95.02           O  
ATOM   3833  CG  ARG A 234       8.646   0.628   3.398  1.00 95.02           C  
ATOM   3834  HG2 ARG A 234       8.596   0.596   4.486  1.00 95.02           H  
ATOM   3835  HG3 ARG A 234       7.779   1.165   3.014  1.00 95.02           H  
ATOM   3836  CD  ARG A 234       9.923   1.353   2.960  1.00 95.02           C  
ATOM   3837  HD2 ARG A 234       9.870   1.515   1.884  1.00 95.02           H  
ATOM   3838  HD3 ARG A 234      10.781   0.716   3.176  1.00 95.02           H  
ATOM   3839  NE  ARG A 234      10.097   2.637   3.663  1.00 95.02           N  
ATOM   3840  HE  ARG A 234       9.598   2.734   4.536  1.00 95.02           H  
ATOM   3841  NH1 ARG A 234      11.711   3.504   2.276  1.00 95.02           N  
ATOM   3842 HH11 ARG A 234      11.575   2.726   1.647  1.00 95.02           H  
ATOM   3843 HH12 ARG A 234      12.397   4.212   2.054  1.00 95.02           H  
ATOM   3844  NH2 ARG A 234      11.144   4.606   4.133  1.00 95.02           N  
ATOM   3845 HH21 ARG A 234      10.841   4.524   5.093  1.00 95.02           H  
ATOM   3846 HH22 ARG A 234      11.918   5.229   3.947  1.00 95.02           H  
ATOM   3847  CZ  ARG A 234      10.974   3.575   3.349  1.00 95.02           C  
ATOM   3848  N   TYR A 235       6.991  -3.069   1.133  1.00 95.93           N  
ATOM   3849  H   TYR A 235       6.605  -2.266   0.658  1.00 95.93           H  
ATOM   3850  CA  TYR A 235       7.062  -4.325   0.377  1.00 95.93           C  
ATOM   3851  HA  TYR A 235       7.300  -5.146   1.053  1.00 95.93           H  
ATOM   3852  C   TYR A 235       8.186  -4.237  -0.657  1.00 95.93           C  
ATOM   3853  CB  TYR A 235       5.701  -4.647  -0.250  1.00 95.93           C  
ATOM   3854  HB2 TYR A 235       5.742  -5.644  -0.689  1.00 95.93           H  
ATOM   3855  HB3 TYR A 235       5.509  -3.938  -1.055  1.00 95.93           H  
ATOM   3856  O   TYR A 235       7.956  -3.967  -1.832  1.00 95.93           O  
ATOM   3857  CG  TYR A 235       4.545  -4.586   0.721  1.00 95.93           C  
ATOM   3858  CD1 TYR A 235       4.331  -5.633   1.637  1.00 95.93           C  
ATOM   3859  HD1 TYR A 235       4.971  -6.504   1.620  1.00 95.93           H  
ATOM   3860  CD2 TYR A 235       3.704  -3.459   0.721  1.00 95.93           C  
ATOM   3861  HD2 TYR A 235       3.861  -2.669   0.001  1.00 95.93           H  
ATOM   3862  CE1 TYR A 235       3.291  -5.537   2.581  1.00 95.93           C  
ATOM   3863  HE1 TYR A 235       3.113  -6.322   3.301  1.00 95.93           H  
ATOM   3864  CE2 TYR A 235       2.655  -3.374   1.649  1.00 95.93           C  
ATOM   3865  HE2 TYR A 235       1.985  -2.526   1.636  1.00 95.93           H  
ATOM   3866  OH  TYR A 235       1.466  -4.283   3.503  1.00 95.93           O  
ATOM   3867  HH  TYR A 235       1.036  -3.425   3.483  1.00 95.93           H  
ATOM   3868  CZ  TYR A 235       2.461  -4.399   2.592  1.00 95.93           C  
ATOM   3869  N   THR A 236       9.427  -4.401  -0.201  1.00 94.51           N  
ATOM   3870  H   THR A 236       9.577  -4.601   0.777  1.00 94.51           H  
ATOM   3871  CA  THR A 236      10.623  -4.144  -1.023  1.00 94.51           C  
ATOM   3872  HA  THR A 236      10.387  -3.323  -1.701  1.00 94.51           H  
ATOM   3873  C   THR A 236      11.059  -5.319  -1.902  1.00 94.51           C  
ATOM   3874  CB  THR A 236      11.798  -3.695  -0.148  1.00 94.51           C  
ATOM   3875  HB  THR A 236      12.703  -3.629  -0.752  1.00 94.51           H  
ATOM   3876  O   THR A 236      11.939  -5.174  -2.746  1.00 94.51           O  
ATOM   3877  CG2 THR A 236      11.539  -2.337   0.507  1.00 94.51           C  
ATOM   3878 HG21 THR A 236      12.426  -2.023   1.056  1.00 94.51           H  
ATOM   3879 HG22 THR A 236      11.321  -1.600  -0.266  1.00 94.51           H  
ATOM   3880 HG23 THR A 236      10.694  -2.406   1.193  1.00 94.51           H  
ATOM   3881  OG1 THR A 236      11.985  -4.627   0.895  1.00 94.51           O  
ATOM   3882  HG1 THR A 236      12.838  -4.446   1.297  1.00 94.51           H  
ATOM   3883  N   SER A 237      10.459  -6.497  -1.719  1.00 93.67           N  
ATOM   3884  H   SER A 237       9.701  -6.540  -1.053  1.00 93.67           H  
ATOM   3885  CA  SER A 237      10.727  -7.680  -2.538  1.00 93.67           C  
ATOM   3886  HA  SER A 237      11.669  -7.554  -3.071  1.00 93.67           H  
ATOM   3887  C   SER A 237       9.618  -7.873  -3.564  1.00 93.67           C  
ATOM   3888  CB  SER A 237      10.876  -8.919  -1.650  1.00 93.67           C  
ATOM   3889  HB2 SER A 237      11.762  -8.805  -1.025  1.00 93.67           H  
ATOM   3890  HB3 SER A 237      10.002  -9.013  -1.007  1.00 93.67           H  
ATOM   3891  O   SER A 237       8.496  -8.216  -3.205  1.00 93.67           O  
ATOM   3892  OG  SER A 237      11.002 -10.090  -2.440  1.00 93.67           O  
ATOM   3893  HG  SER A 237      10.160 -10.547  -2.377  1.00 93.67           H  
ATOM   3894  N   THR A 238       9.953  -7.739  -4.845  1.00 94.97           N  
ATOM   3895  H   THR A 238      10.872  -7.391  -5.081  1.00 94.97           H  
ATOM   3896  CA  THR A 238       9.054  -8.018  -5.979  1.00 94.97           C  
ATOM   3897  HA  THR A 238       8.031  -7.773  -5.692  1.00 94.97           H  
ATOM   3898  C   THR A 238       9.047  -9.482  -6.408  1.00 94.97           C  
ATOM   3899  CB  THR A 238       9.419  -7.149  -7.182  1.00 94.97           C  
ATOM   3900  HB  THR A 238       8.867  -7.477  -8.062  1.00 94.97           H  
ATOM   3901  O   THR A 238       8.351  -9.848  -7.346  1.00 94.97           O  
ATOM   3902  CG2 THR A 238       9.081  -5.685  -6.924  1.00 94.97           C  
ATOM   3903 HG21 THR A 238       9.625  -5.296  -6.064  1.00 94.97           H  
ATOM   3904 HG22 THR A 238       8.009  -5.581  -6.754  1.00 94.97           H  
ATOM   3905 HG23 THR A 238       9.320  -5.109  -7.818  1.00 94.97           H  
ATOM   3906  OG1 THR A 238      10.804  -7.274  -7.413  1.00 94.97           O  
ATOM   3907  HG1 THR A 238      11.163  -6.388  -7.498  1.00 94.97           H  
ATOM   3908  N   LYS A 239       9.785 -10.362  -5.720  1.00 94.37           N  
ATOM   3909  H   LYS A 239      10.347 -10.010  -4.958  1.00 94.37           H  
ATOM   3910  CA  LYS A 239       9.847 -11.790  -6.076  1.00 94.37           C  
ATOM   3911  HA  LYS A 239      10.246 -11.887  -7.086  1.00 94.37           H  
ATOM   3912  C   LYS A 239       8.474 -12.460  -6.106  1.00 94.37           C  
ATOM   3913  CB  LYS A 239      10.745 -12.548  -5.097  1.00 94.37           C  
ATOM   3914  HB2 LYS A 239      10.382 -12.394  -4.081  1.00 94.37           H  
ATOM   3915  HB3 LYS A 239      10.675 -13.612  -5.324  1.00 94.37           H  
ATOM   3916  O   LYS A 239       8.268 -13.357  -6.913  1.00 94.37           O  
ATOM   3917  CG  LYS A 239      12.213 -12.127  -5.197  1.00 94.37           C  
ATOM   3918  HG2 LYS A 239      12.316 -11.069  -4.955  1.00 94.37           H  
ATOM   3919  HG3 LYS A 239      12.575 -12.303  -6.210  1.00 94.37           H  
ATOM   3920  CD  LYS A 239      13.030 -12.958  -4.205  1.00 94.37           C  
ATOM   3921  HD2 LYS A 239      12.650 -12.777  -3.199  1.00 94.37           H  
ATOM   3922  HD3 LYS A 239      12.915 -14.015  -4.444  1.00 94.37           H  
ATOM   3923  CE  LYS A 239      14.506 -12.572  -4.273  1.00 94.37           C  
ATOM   3924  HE2 LYS A 239      14.872 -12.774  -5.279  1.00 94.37           H  
ATOM   3925  HE3 LYS A 239      14.591 -11.500  -4.092  1.00 94.37           H  
ATOM   3926  NZ  LYS A 239      15.288 -13.329  -3.266  1.00 94.37           N  
ATOM   3927  HZ1 LYS A 239      15.200 -14.322  -3.428  1.00 94.37           H  
ATOM   3928  HZ2 LYS A 239      14.937 -13.133  -2.339  1.00 94.37           H  
ATOM   3929  HZ3 LYS A 239      16.264 -13.071  -3.300  1.00 94.37           H  
ATOM   3930  N   GLU A 240       7.555 -12.021  -5.245  1.00 93.77           N  
ATOM   3931  H   GLU A 240       7.775 -11.239  -4.645  1.00 93.77           H  
ATOM   3932  CA  GLU A 240       6.218 -12.613  -5.148  1.00 93.77           C  
ATOM   3933  HA  GLU A 240       6.335 -13.691  -5.044  1.00 93.77           H  
ATOM   3934  C   GLU A 240       5.381 -12.426  -6.421  1.00 93.77           C  
ATOM   3935  CB  GLU A 240       5.501 -12.130  -3.868  1.00 93.77           C  
ATOM   3936  HB2 GLU A 240       4.582 -12.707  -3.765  1.00 93.77           H  
ATOM   3937  HB3 GLU A 240       6.134 -12.389  -3.020  1.00 93.77           H  
ATOM   3938  O   GLU A 240       4.540 -13.270  -6.705  1.00 93.77           O  
ATOM   3939  CG  GLU A 240       5.163 -10.625  -3.767  1.00 93.77           C  
ATOM   3940  HG2 GLU A 240       4.606 -10.317  -4.653  1.00 93.77           H  
ATOM   3941  HG3 GLU A 240       6.100 -10.068  -3.754  1.00 93.77           H  
ATOM   3942  CD  GLU A 240       4.346 -10.269  -2.495  1.00 93.77           C  
ATOM   3943  OE1 GLU A 240       3.827  -9.133  -2.361  1.00 93.77           O  
ATOM   3944  OE2 GLU A 240       4.225 -11.112  -1.577  1.00 93.77           O  
ATOM   3945  N   VAL A 241       5.656 -11.397  -7.234  1.00 95.15           N  
ATOM   3946  H   VAL A 241       6.416 -10.771  -7.011  1.00 95.15           H  
ATOM   3947  CA  VAL A 241       4.903 -11.162  -8.479  1.00 95.15           C  
ATOM   3948  HA  VAL A 241       3.901 -11.564  -8.330  1.00 95.15           H  
ATOM   3949  C   VAL A 241       5.452 -11.915  -9.696  1.00 95.15           C  
ATOM   3950  CB  VAL A 241       4.703  -9.667  -8.787  1.00 95.15           C  
ATOM   3951  HB  VAL A 241       4.079  -9.601  -9.679  1.00 95.15           H  
ATOM   3952  O   VAL A 241       4.815 -11.939 -10.741  1.00 95.15           O  
ATOM   3953  CG1 VAL A 241       3.954  -8.966  -7.647  1.00 95.15           C  
ATOM   3954 HG11 VAL A 241       4.556  -8.957  -6.738  1.00 95.15           H  
ATOM   3955 HG12 VAL A 241       3.711  -7.945  -7.942  1.00 95.15           H  
ATOM   3956 HG13 VAL A 241       3.025  -9.501  -7.449  1.00 95.15           H  
ATOM   3957  CG2 VAL A 241       5.985  -8.878  -9.080  1.00 95.15           C  
ATOM   3958 HG21 VAL A 241       6.662  -9.460  -9.705  1.00 95.15           H  
ATOM   3959 HG22 VAL A 241       5.717  -7.967  -9.614  1.00 95.15           H  
ATOM   3960 HG23 VAL A 241       6.474  -8.596  -8.147  1.00 95.15           H  
ATOM   3961  N   LEU A 242       6.628 -12.547  -9.591  1.00 93.77           N  
ATOM   3962  H   LEU A 242       7.093 -12.559  -8.695  1.00 93.77           H  
ATOM   3963  CA  LEU A 242       7.250 -13.245 -10.729  1.00 93.77           C  
ATOM   3964  HA  LEU A 242       7.206 -12.602 -11.608  1.00 93.77           H  
ATOM   3965  C   LEU A 242       6.516 -14.537 -11.115  1.00 93.77           C  
ATOM   3966  CB  LEU A 242       8.719 -13.567 -10.408  1.00 93.77           C  
ATOM   3967  HB2 LEU A 242       8.746 -14.195  -9.517  1.00 93.77           H  
ATOM   3968  HB3 LEU A 242       9.127 -14.152 -11.232  1.00 93.77           H  
ATOM   3969  O   LEU A 242       6.578 -14.944 -12.269  1.00 93.77           O  
ATOM   3970  CG  LEU A 242       9.623 -12.345 -10.187  1.00 93.77           C  
ATOM   3971  HG  LEU A 242       9.233 -11.739  -9.370  1.00 93.77           H  
ATOM   3972  CD1 LEU A 242      11.021 -12.826  -9.799  1.00 93.77           C  
ATOM   3973 HD11 LEU A 242      11.686 -11.972  -9.661  1.00 93.77           H  
ATOM   3974 HD12 LEU A 242      11.417 -13.471 -10.583  1.00 93.77           H  
ATOM   3975 HD13 LEU A 242      10.963 -13.395  -8.871  1.00 93.77           H  
ATOM   3976  CD2 LEU A 242       9.748 -11.470 -11.434  1.00 93.77           C  
ATOM   3977 HD21 LEU A 242       8.784 -11.019 -11.671  1.00 93.77           H  
ATOM   3978 HD22 LEU A 242      10.470 -10.674 -11.247  1.00 93.77           H  
ATOM   3979 HD23 LEU A 242      10.087 -12.070 -12.278  1.00 93.77           H  
ATOM   3980  N   ASN A 243       5.836 -15.162 -10.152  1.00 90.81           N  
ATOM   3981  H   ASN A 243       5.807 -14.722  -9.243  1.00 90.81           H  
ATOM   3982  CA  ASN A 243       5.071 -16.400 -10.335  1.00 90.81           C  
ATOM   3983  HA  ASN A 243       5.219 -16.773 -11.348  1.00 90.81           H  
ATOM   3984  C   ASN A 243       3.560 -16.177 -10.171  1.00 90.81           C  
ATOM   3985  CB  ASN A 243       5.582 -17.459  -9.344  1.00 90.81           C  
ATOM   3986  HB2 ASN A 243       4.979 -18.361  -9.441  1.00 90.81           H  
ATOM   3987  HB3 ASN A 243       5.457 -17.081  -8.329  1.00 90.81           H  
ATOM   3988  O   ASN A 243       2.820 -17.128  -9.932  1.00 90.81           O  
ATOM   3989  CG  ASN A 243       7.023 -17.872  -9.559  1.00 90.81           C  
ATOM   3990  ND2 ASN A 243       7.688 -18.297  -8.512  1.00 90.81           N  
ATOM   3991 HD21 ASN A 243       7.215 -18.388  -7.624  1.00 90.81           H  
ATOM   3992 HD22 ASN A 243       8.619 -18.639  -8.703  1.00 90.81           H  
ATOM   3993  OD1 ASN A 243       7.581 -17.851 -10.640  1.00 90.81           O  
ATOM   3994  N   SER A 244       3.107 -14.926 -10.211  1.00 94.28           N  
ATOM   3995  H   SER A 244       3.728 -14.183 -10.499  1.00 94.28           H  
ATOM   3996  CA  SER A 244       1.716 -14.572  -9.950  1.00 94.28           C  
ATOM   3997  HA  SER A 244       1.208 -15.409  -9.472  1.00 94.28           H  
ATOM   3998  C   SER A 244       0.968 -14.275 -11.251  1.00 94.28           C  
ATOM   3999  CB  SER A 244       1.688 -13.412  -8.960  1.00 94.28           C  
ATOM   4000  HB2 SER A 244       2.441 -13.569  -8.188  1.00 94.28           H  
ATOM   4001  HB3 SER A 244       0.716 -13.367  -8.469  1.00 94.28           H  
ATOM   4002  O   SER A 244       1.565 -14.165 -12.322  1.00 94.28           O  
ATOM   4003  OG  SER A 244       1.947 -12.203  -9.625  1.00 94.28           O  
ATOM   4004  HG  SER A 244       1.337 -12.141 -10.363  1.00 94.28           H  
ATOM   4005  N   THR A 245      -0.343 -14.071 -11.161  1.00 95.22           N  
ATOM   4006  H   THR A 245      -0.793 -14.094 -10.257  1.00 95.22           H  
ATOM   4007  CA  THR A 245      -1.164 -13.747 -12.334  1.00 95.22           C  
ATOM   4008  HA  THR A 245      -0.758 -14.259 -13.206  1.00 95.22           H  
ATOM   4009  C   THR A 245      -1.132 -12.245 -12.592  1.00 95.22           C  
ATOM   4010  CB  THR A 245      -2.598 -14.254 -12.145  1.00 95.22           C  
ATOM   4011  HB  THR A 245      -3.057 -13.762 -11.287  1.00 95.22           H  
ATOM   4012  O   THR A 245      -1.502 -11.462 -11.717  1.00 95.22           O  
ATOM   4013  CG2 THR A 245      -3.464 -14.029 -13.383  1.00 95.22           C  
ATOM   4014 HG21 THR A 245      -3.601 -12.962 -13.561  1.00 95.22           H  
ATOM   4015 HG22 THR A 245      -2.999 -14.488 -14.255  1.00 95.22           H  
ATOM   4016 HG23 THR A 245      -4.443 -14.480 -13.223  1.00 95.22           H  
ATOM   4017  OG1 THR A 245      -2.558 -15.644 -11.919  1.00 95.22           O  
ATOM   4018  HG1 THR A 245      -2.707 -15.791 -10.982  1.00 95.22           H  
ATOM   4019  N   LEU A 246      -0.694 -11.821 -13.780  1.00 94.11           N  
ATOM   4020  H   LEU A 246      -0.398 -12.508 -14.459  1.00 94.11           H  
ATOM   4021  CA  LEU A 246      -0.834 -10.433 -14.225  1.00 94.11           C  
ATOM   4022  HA  LEU A 246      -0.540  -9.767 -13.414  1.00 94.11           H  
ATOM   4023  C   LEU A 246      -2.305 -10.173 -14.566  1.00 94.11           C  
ATOM   4024  CB  LEU A 246       0.091 -10.182 -15.431  1.00 94.11           C  
ATOM   4025  HB2 LEU A 246      -0.152 -10.908 -16.206  1.00 94.11           H  
ATOM   4026  HB3 LEU A 246       1.122 -10.353 -15.121  1.00 94.11           H  
ATOM   4027  O   LEU A 246      -2.856 -10.808 -15.464  1.00 94.11           O  
ATOM   4028  CG  LEU A 246      -0.018  -8.772 -16.050  1.00 94.11           C  
ATOM   4029  HG  LEU A 246      -1.042  -8.585 -16.373  1.00 94.11           H  
ATOM   4030  CD1 LEU A 246       0.401  -7.669 -15.077  1.00 94.11           C  
ATOM   4031 HD11 LEU A 246      -0.305  -7.623 -14.248  1.00 94.11           H  
ATOM   4032 HD12 LEU A 246       1.401  -7.869 -14.692  1.00 94.11           H  
ATOM   4033 HD13 LEU A 246       0.387  -6.706 -15.588  1.00 94.11           H  
ATOM   4034  CD2 LEU A 246       0.896  -8.681 -17.271  1.00 94.11           C  
ATOM   4035 HD21 LEU A 246       0.577  -9.416 -18.011  1.00 94.11           H  
ATOM   4036 HD22 LEU A 246       0.820  -7.690 -17.718  1.00 94.11           H  
ATOM   4037 HD23 LEU A 246       1.928  -8.883 -16.986  1.00 94.11           H  
ATOM   4038  N   ILE A 247      -2.936  -9.232 -13.868  1.00 91.49           N  
ATOM   4039  H   ILE A 247      -2.419  -8.710 -13.175  1.00 91.49           H  
ATOM   4040  CA  ILE A 247      -4.285  -8.784 -14.202  1.00 91.49           C  
ATOM   4041  HA  ILE A 247      -4.800  -9.584 -14.733  1.00 91.49           H  
ATOM   4042  C   ILE A 247      -4.167  -7.587 -15.138  1.00 91.49           C  
ATOM   4043  CB  ILE A 247      -5.140  -8.455 -12.962  1.00 91.49           C  
ATOM   4044  HB  ILE A 247      -4.700  -7.602 -12.447  1.00 91.49           H  
ATOM   4045  O   ILE A 247      -3.738  -6.500 -14.745  1.00 91.49           O  
ATOM   4046  CG1 ILE A 247      -5.218  -9.648 -11.984  1.00 91.49           C  
ATOM   4047 HG12 ILE A 247      -4.215  -9.952 -11.685  1.00 91.49           H  
ATOM   4048 HG13 ILE A 247      -5.682 -10.491 -12.496  1.00 91.49           H  
ATOM   4049  CG2 ILE A 247      -6.567  -8.096 -13.440  1.00 91.49           C  
ATOM   4050 HG21 ILE A 247      -7.147  -7.639 -12.639  1.00 91.49           H  
ATOM   4051 HG22 ILE A 247      -7.081  -8.991 -13.789  1.00 91.49           H  
ATOM   4052 HG23 ILE A 247      -6.549  -7.380 -14.262  1.00 91.49           H  
ATOM   4053  CD1 ILE A 247      -6.017  -9.355 -10.706  1.00 91.49           C  
ATOM   4054 HD11 ILE A 247      -5.402  -8.798 -10.000  1.00 91.49           H  
ATOM   4055 HD12 ILE A 247      -6.933  -8.796 -10.900  1.00 91.49           H  
ATOM   4056 HD13 ILE A 247      -6.335 -10.302 -10.270  1.00 91.49           H  
ATOM   4057  N   HIS A 248      -4.631  -7.773 -16.368  1.00 82.73           N  
ATOM   4058  H   HIS A 248      -4.935  -8.698 -16.638  1.00 82.73           H  
ATOM   4059  CA  HIS A 248      -4.878  -6.676 -17.291  1.00 82.73           C  
ATOM   4060  HA  HIS A 248      -4.060  -5.959 -17.228  1.00 82.73           H  
ATOM   4061  C   HIS A 248      -6.165  -5.958 -16.871  1.00 82.73           C  
ATOM   4062  CB  HIS A 248      -4.912  -7.220 -18.723  1.00 82.73           C  
ATOM   4063  HB2 HIS A 248      -5.651  -8.018 -18.801  1.00 82.73           H  
ATOM   4064  HB3 HIS A 248      -5.212  -6.420 -19.400  1.00 82.73           H  
ATOM   4065  O   HIS A 248      -7.256  -6.292 -17.320  1.00 82.73           O  
ATOM   4066  CG  HIS A 248      -3.565  -7.737 -19.160  1.00 82.73           C  
ATOM   4067  CD2 HIS A 248      -3.108  -9.026 -19.083  1.00 82.73           C  
ATOM   4068  HD2 HIS A 248      -3.659  -9.876 -18.708  1.00 82.73           H  
ATOM   4069  ND1 HIS A 248      -2.542  -6.974 -19.674  1.00 82.73           N  
ATOM   4070  HD1 HIS A 248      -2.597  -5.993 -19.907  1.00 82.73           H  
ATOM   4071  CE1 HIS A 248      -1.497  -7.785 -19.908  1.00 82.73           C  
ATOM   4072  HE1 HIS A 248      -0.555  -7.477 -20.337  1.00 82.73           H  
ATOM   4073  NE2 HIS A 248      -1.792  -9.044 -19.558  1.00 82.73           N  
ATOM   4074  N   GLN A 249      -6.045  -5.005 -15.947  1.00 65.77           N  
ATOM   4075  H   GLN A 249      -5.130  -4.819 -15.561  1.00 65.77           H  
ATOM   4076  CA  GLN A 249      -7.117  -4.052 -15.678  1.00 65.77           C  
ATOM   4077  HA  GLN A 249      -8.085  -4.518 -15.866  1.00 65.77           H  
ATOM   4078  C   GLN A 249      -6.963  -2.879 -16.631  1.00 65.77           C  
ATOM   4079  CB  GLN A 249      -7.100  -3.562 -14.225  1.00 65.77           C  
ATOM   4080  HB2 GLN A 249      -6.132  -3.119 -13.992  1.00 65.77           H  
ATOM   4081  HB3 GLN A 249      -7.867  -2.796 -14.113  1.00 65.77           H  
ATOM   4082  O   GLN A 249      -5.883  -2.291 -16.717  1.00 65.77           O  
ATOM   4083  CG  GLN A 249      -7.396  -4.698 -13.245  1.00 65.77           C  
ATOM   4084  HG2 GLN A 249      -6.530  -5.359 -13.208  1.00 65.77           H  
ATOM   4085  HG3 GLN A 249      -8.263  -5.259 -13.593  1.00 65.77           H  
ATOM   4086  CD  GLN A 249      -7.664  -4.197 -11.835  1.00 65.77           C  
ATOM   4087  NE2 GLN A 249      -8.454  -4.906 -11.058  1.00 65.77           N  
ATOM   4088 HE21 GLN A 249      -8.677  -4.461 -10.179  1.00 65.77           H  
ATOM   4089 HE22 GLN A 249      -8.957  -5.695 -11.437  1.00 65.77           H  
ATOM   4090  OE1 GLN A 249      -7.154  -3.189 -11.379  1.00 65.77           O  
ATOM   4091  N   SER A 250      -8.036  -2.502 -17.315  1.00 57.44           N  
ATOM   4092  H   SER A 250      -8.913  -2.990 -17.203  1.00 57.44           H  
ATOM   4093  CA  SER A 250      -8.076  -1.148 -17.843  1.00 57.44           C  
ATOM   4094  HA  SER A 250      -7.147  -0.945 -18.375  1.00 57.44           H  
ATOM   4095  C   SER A 250      -8.207  -0.164 -16.684  1.00 57.44           C  
ATOM   4096  CB  SER A 250      -9.208  -0.976 -18.831  1.00 57.44           C  
ATOM   4097  HB2 SER A 250      -9.081  -0.042 -19.379  1.00 57.44           H  
ATOM   4098  HB3 SER A 250      -9.210  -1.805 -19.538  1.00 57.44           H  
ATOM   4099  O   SER A 250      -8.767  -0.474 -15.629  1.00 57.44           O  
ATOM   4100  OG  SER A 250     -10.412  -0.931 -18.122  1.00 57.44           O  
ATOM   4101  HG  SER A 250     -11.065  -0.959 -18.825  1.00 57.44           H  
ATOM   4102  N   ILE A 251      -7.709   1.050 -16.895  1.00 51.35           N  
ATOM   4103  H   ILE A 251      -7.281   1.238 -17.790  1.00 51.35           H  
ATOM   4104  CA  ILE A 251      -7.798   2.145 -15.922  1.00 51.35           C  
ATOM   4105  HA  ILE A 251      -7.333   1.827 -14.989  1.00 51.35           H  
ATOM   4106  C   ILE A 251      -9.272   2.472 -15.597  1.00 51.35           C  
ATOM   4107  CB  ILE A 251      -7.014   3.357 -16.485  1.00 51.35           C  
ATOM   4108  HB  ILE A 251      -7.423   3.601 -17.465  1.00 51.35           H  
ATOM   4109  O   ILE A 251      -9.571   2.981 -14.520  1.00 51.35           O  
ATOM   4110  CG1 ILE A 251      -5.515   2.993 -16.653  1.00 51.35           C  
ATOM   4111 HG12 ILE A 251      -5.069   2.836 -15.670  1.00 51.35           H  
ATOM   4112 HG13 ILE A 251      -5.418   2.062 -17.211  1.00 51.35           H  
ATOM   4113  CG2 ILE A 251      -7.160   4.601 -15.590  1.00 51.35           C  
ATOM   4114 HG21 ILE A 251      -6.594   5.440 -15.995  1.00 51.35           H  
ATOM   4115 HG22 ILE A 251      -8.203   4.916 -15.549  1.00 51.35           H  
ATOM   4116 HG23 ILE A 251      -6.818   4.380 -14.579  1.00 51.35           H  
ATOM   4117  CD1 ILE A 251      -4.689   4.039 -17.413  1.00 51.35           C  
ATOM   4118 HD11 ILE A 251      -4.589   4.953 -16.828  1.00 51.35           H  
ATOM   4119 HD12 ILE A 251      -3.693   3.640 -17.601  1.00 51.35           H  
ATOM   4120 HD13 ILE A 251      -5.165   4.264 -18.368  1.00 51.35           H  
ATOM   4121  N   THR A 252     -10.194   2.146 -16.506  1.00 61.05           N  
ATOM   4122  H   THR A 252      -9.890   1.695 -17.357  1.00 61.05           H  
ATOM   4123  CA  THR A 252     -11.637   2.400 -16.400  1.00 61.05           C  
ATOM   4124  HA  THR A 252     -11.811   3.212 -15.693  1.00 61.05           H  
ATOM   4125  C   THR A 252     -12.450   1.199 -15.901  1.00 61.05           C  
ATOM   4126  CB  THR A 252     -12.176   2.835 -17.772  1.00 61.05           C  
ATOM   4127  HB  THR A 252     -13.251   3.001 -17.711  1.00 61.05           H  
ATOM   4128  O   THR A 252     -13.648   1.338 -15.673  1.00 61.05           O  
ATOM   4129  CG2 THR A 252     -11.509   4.115 -18.281  1.00 61.05           C  
ATOM   4130 HG21 THR A 252     -10.453   3.945 -18.489  1.00 61.05           H  
ATOM   4131 HG22 THR A 252     -12.001   4.440 -19.197  1.00 61.05           H  
ATOM   4132 HG23 THR A 252     -11.609   4.901 -17.532  1.00 61.05           H  
ATOM   4133  OG1 THR A 252     -11.909   1.817 -18.712  1.00 61.05           O  
ATOM   4134  HG1 THR A 252     -11.890   2.208 -19.589  1.00 61.05           H  
ATOM   4135  N   GLY A 253     -11.848   0.014 -15.758  1.00 53.39           N  
ATOM   4136  H   GLY A 253     -10.860  -0.047 -15.960  1.00 53.39           H  
ATOM   4137  CA  GLY A 253     -12.567  -1.245 -15.521  1.00 53.39           C  
ATOM   4138  HA2 GLY A 253     -11.855  -1.989 -15.164  1.00 53.39           H  
ATOM   4139  HA3 GLY A 253     -13.317  -1.087 -14.746  1.00 53.39           H  
ATOM   4140  C   GLY A 253     -13.280  -1.831 -16.754  1.00 53.39           C  
ATOM   4141  O   GLY A 253     -13.843  -2.919 -16.665  1.00 53.39           O  
ATOM   4142  N   LEU A 254     -13.240  -1.157 -17.908  1.00 45.95           N  
ATOM   4143  H   LEU A 254     -12.766  -0.265 -17.905  1.00 45.95           H  
ATOM   4144  CA  LEU A 254     -13.744  -1.645 -19.197  1.00 45.95           C  
ATOM   4145  HA  LEU A 254     -14.469  -2.443 -19.038  1.00 45.95           H  
ATOM   4146  C   LEU A 254     -12.594  -2.199 -20.044  1.00 45.95           C  
ATOM   4147  CB  LEU A 254     -14.425  -0.476 -19.930  1.00 45.95           C  
ATOM   4148  HB2 LEU A 254     -13.684   0.304 -20.104  1.00 45.95           H  
ATOM   4149  HB3 LEU A 254     -14.764  -0.823 -20.906  1.00 45.95           H  
ATOM   4150  O   LEU A 254     -11.652  -1.457 -20.292  1.00 45.95           O  
ATOM   4151  CG  LEU A 254     -15.617   0.141 -19.179  1.00 45.95           C  
ATOM   4152  HG  LEU A 254     -15.320   0.428 -18.170  1.00 45.95           H  
ATOM   4153  CD1 LEU A 254     -16.085   1.404 -19.901  1.00 45.95           C  
ATOM   4154 HD11 LEU A 254     -15.269   2.125 -19.944  1.00 45.95           H  
ATOM   4155 HD12 LEU A 254     -16.918   1.850 -19.357  1.00 45.95           H  
ATOM   4156 HD13 LEU A 254     -16.403   1.159 -20.914  1.00 45.95           H  
ATOM   4157  CD2 LEU A 254     -16.788  -0.839 -19.094  1.00 45.95           C  
ATOM   4158 HD21 LEU A 254     -17.639  -0.350 -18.619  1.00 45.95           H  
ATOM   4159 HD22 LEU A 254     -16.510  -1.701 -18.488  1.00 45.95           H  
ATOM   4160 HD23 LEU A 254     -17.076  -1.170 -20.092  1.00 45.95           H  
ATOM   4161  N   TYR A 255     -12.643  -3.459 -20.489  1.00 44.58           N  
ATOM   4162  H   TYR A 255     -13.457  -4.017 -20.276  1.00 44.58           H  
ATOM   4163  CA  TYR A 255     -11.659  -4.001 -21.441  1.00 44.58           C  
ATOM   4164  HA  TYR A 255     -10.698  -4.121 -20.943  1.00 44.58           H  
ATOM   4165  C   TYR A 255     -11.476  -3.021 -22.613  1.00 44.58           C  
ATOM   4166  CB  TYR A 255     -12.126  -5.376 -21.968  1.00 44.58           C  
ATOM   4167  HB2 TYR A 255     -11.980  -5.407 -23.048  1.00 44.58           H  
ATOM   4168  HB3 TYR A 255     -13.198  -5.492 -21.808  1.00 44.58           H  
ATOM   4169  O   TYR A 255     -12.424  -2.771 -23.354  1.00 44.58           O  
ATOM   4170  CG  TYR A 255     -11.401  -6.575 -21.384  1.00 44.58           C  
ATOM   4171  CD1 TYR A 255     -10.307  -7.132 -22.076  1.00 44.58           C  
ATOM   4172  HD1 TYR A 255      -9.974  -6.689 -23.004  1.00 44.58           H  
ATOM   4173  CD2 TYR A 255     -11.836  -7.157 -20.177  1.00 44.58           C  
ATOM   4174  HD2 TYR A 255     -12.678  -6.733 -19.650  1.00 44.58           H  
ATOM   4175  CE1 TYR A 255      -9.652  -8.270 -21.568  1.00 44.58           C  
ATOM   4176  HE1 TYR A 255      -8.817  -8.704 -22.098  1.00 44.58           H  
ATOM   4177  CE2 TYR A 255     -11.183  -8.295 -19.664  1.00 44.58           C  
ATOM   4178  HE2 TYR A 255     -11.521  -8.741 -18.740  1.00 44.58           H  
ATOM   4179  OH  TYR A 255      -9.463  -9.959 -19.878  1.00 44.58           O  
ATOM   4180  HH  TYR A 255      -9.868 -10.265 -19.063  1.00 44.58           H  
ATOM   4181  CZ  TYR A 255     -10.090  -8.855 -20.363  1.00 44.58           C  
ATOM   4182  N   GLU A 256     -10.279  -2.452 -22.766  1.00 43.25           N  
ATOM   4183  H   GLU A 256      -9.531  -2.676 -22.126  1.00 43.25           H  
ATOM   4184  CA  GLU A 256      -9.925  -1.750 -23.998  1.00 43.25           C  
ATOM   4185  HA  GLU A 256     -10.792  -1.210 -24.379  1.00 43.25           H  
ATOM   4186  C   GLU A 256      -9.564  -2.833 -25.019  1.00 43.25           C  
ATOM   4187  CB  GLU A 256      -8.806  -0.713 -23.769  1.00 43.25           C  
ATOM   4188  HB2 GLU A 256      -7.967  -1.183 -23.256  1.00 43.25           H  
ATOM   4189  HB3 GLU A 256      -8.470  -0.361 -24.745  1.00 43.25           H  
ATOM   4190  O   GLU A 256      -8.567  -3.539 -24.853  1.00 43.25           O  
ATOM   4191  CG  GLU A 256      -9.304   0.497 -22.952  1.00 43.25           C  
ATOM   4192  HG2 GLU A 256      -9.578   0.152 -21.955  1.00 43.25           H  
ATOM   4193  HG3 GLU A 256     -10.204   0.888 -23.426  1.00 43.25           H  
ATOM   4194  CD  GLU A 256      -8.285   1.647 -22.814  1.00 43.25           C  
ATOM   4195  OE1 GLU A 256      -8.586   2.580 -22.031  1.00 43.25           O  
ATOM   4196  OE2 GLU A 256      -7.198   1.592 -23.433  1.00 43.25           O  
ATOM   4197  N   THR A 257     -10.454  -3.036 -25.992  1.00 40.90           N  
ATOM   4198  H   THR A 257     -11.275  -2.448 -26.016  1.00 40.90           H  
ATOM   4199  CA  THR A 257     -10.249  -3.889 -27.173  1.00 40.90           C  
ATOM   4200  HA  THR A 257      -9.764  -4.822 -26.883  1.00 40.90           H  
ATOM   4201  C   THR A 257      -9.339  -3.219 -28.183  1.00 40.90           C  
ATOM   4202  CB  THR A 257     -11.570  -4.193 -27.878  1.00 40.90           C  
ATOM   4203  HB  THR A 257     -11.363  -4.698 -28.822  1.00 40.90           H  
ATOM   4204  O   THR A 257      -9.578  -2.014 -28.434  1.00 40.90           O  
ATOM   4205  CG2 THR A 257     -12.492  -5.080 -27.043  1.00 40.90           C  
ATOM   4206 HG21 THR A 257     -13.401  -5.286 -27.609  1.00 40.90           H  
ATOM   4207 HG22 THR A 257     -11.987  -6.019 -26.816  1.00 40.90           H  
ATOM   4208 HG23 THR A 257     -12.754  -4.574 -26.113  1.00 40.90           H  
ATOM   4209  OG1 THR A 257     -12.208  -2.966 -28.136  1.00 40.90           O  
ATOM   4210  HG1 THR A 257     -11.481  -2.384 -28.369  1.00 40.90           H  
ATOM   4211  OXT THR A 257      -8.504  -3.952 -28.748  1.00 40.90           O  
TER    4212      THR A 257                                                       
END   
