# Supplementary material for: Computational design of novel Cas9 PAM-interacting domains using evolution-based modelling and structural quality assessment
Source: PLoS Comput Biol. 2023 Nov 17;19(11):e1011621. doi: 10.1371/journal.pcbi.1011621 (PMC10729993; doi:10.1371/journal.pcbi.1011621)
Supplement: S1 File — This file contains the experimentally tested sequences in a zip format. It includes Fasta files, AlphaFold Prediction with PDB file, pLDDT, and more. (ZIP) [file pcbi.1011621.s001.zip › pdb/dgfx_21_relaxed_rank_1_model_3.pdb]

ATOM      1  N   THR A   1      -6.839   0.143 -24.968  1.00 40.35           N  
ATOM      2  H   THR A   1      -7.191  -0.597 -25.558  1.00 40.35           H  
ATOM      3  H2  THR A   1      -6.667  -0.205 -24.036  1.00 40.35           H  
ATOM      4  H3  THR A   1      -7.547   0.863 -24.935  1.00 40.35           H  
ATOM      5  CA  THR A   1      -5.622   0.739 -25.565  1.00 40.35           C  
ATOM      6  HA  THR A   1      -4.856  -0.023 -25.710  1.00 40.35           H  
ATOM      7  C   THR A   1      -5.067   1.799 -24.621  1.00 40.35           C  
ATOM      8  CB  THR A   1      -5.968   1.346 -26.933  1.00 40.35           C  
ATOM      9  HB  THR A   1      -5.221   2.085 -27.222  1.00 40.35           H  
ATOM     10  O   THR A   1      -5.578   2.906 -24.569  1.00 40.35           O  
ATOM     11  CG2 THR A   1      -6.064   0.263 -28.005  1.00 40.35           C  
ATOM     12 HG21 THR A   1      -6.282   0.726 -28.968  1.00 40.35           H  
ATOM     13 HG22 THR A   1      -5.113  -0.263 -28.089  1.00 40.35           H  
ATOM     14 HG23 THR A   1      -6.855  -0.450 -27.775  1.00 40.35           H  
ATOM     15  OG1 THR A   1      -7.244   1.932 -26.854  1.00 40.35           O  
ATOM     16  HG1 THR A   1      -7.383   2.465 -27.640  1.00 40.35           H  
ATOM     17  N   GLY A   2      -4.087   1.455 -23.778  1.00 54.65           N  
ATOM     18  H   GLY A   2      -3.641   0.552 -23.864  1.00 54.65           H  
ATOM     19  CA  GLY A   2      -3.390   2.448 -22.945  1.00 54.65           C  
ATOM     20  HA2 GLY A   2      -2.872   1.951 -22.125  1.00 54.65           H  
ATOM     21  HA3 GLY A   2      -4.105   3.155 -22.524  1.00 54.65           H  
ATOM     22  C   GLY A   2      -2.356   3.205 -23.782  1.00 54.65           C  
ATOM     23  O   GLY A   2      -1.737   2.601 -24.654  1.00 54.65           O  
ATOM     24  N   GLY A   3      -2.179   4.511 -23.557  1.00 67.95           N  
ATOM     25  H   GLY A   3      -2.739   4.970 -22.854  1.00 67.95           H  
ATOM     26  CA  GLY A   3      -1.165   5.292 -24.278  1.00 67.95           C  
ATOM     27  HA2 GLY A   3      -1.397   5.277 -25.342  1.00 67.95           H  
ATOM     28  HA3 GLY A   3      -1.179   6.327 -23.935  1.00 67.95           H  
ATOM     29  C   GLY A   3       0.247   4.728 -24.072  1.00 67.95           C  
ATOM     30  O   GLY A   3       0.541   4.174 -23.016  1.00 67.95           O  
ATOM     31  N   PHE A   4       1.134   4.876 -25.058  1.00 75.80           N  
ATOM     32  H   PHE A   4       0.822   5.259 -25.939  1.00 75.80           H  
ATOM     33  CA  PHE A   4       2.517   4.371 -24.988  1.00 75.80           C  
ATOM     34  HA  PHE A   4       2.496   3.314 -24.724  1.00 75.80           H  
ATOM     35  C   PHE A   4       3.379   5.085 -23.940  1.00 75.80           C  
ATOM     36  CB  PHE A   4       3.165   4.517 -26.367  1.00 75.80           C  
ATOM     37  HB2 PHE A   4       3.145   5.563 -26.672  1.00 75.80           H  
ATOM     38  HB3 PHE A   4       4.212   4.219 -26.296  1.00 75.80           H  
ATOM     39  O   PHE A   4       4.326   4.510 -23.406  1.00 75.80           O  
ATOM     40  CG  PHE A   4       2.506   3.662 -27.426  1.00 75.80           C  
ATOM     41  CD1 PHE A   4       2.713   2.272 -27.415  1.00 75.80           C  
ATOM     42  HD1 PHE A   4       3.371   1.833 -26.680  1.00 75.80           H  
ATOM     43  CD2 PHE A   4       1.691   4.241 -28.416  1.00 75.80           C  
ATOM     44  HD2 PHE A   4       1.542   5.311 -28.446  1.00 75.80           H  
ATOM     45  CE1 PHE A   4       2.109   1.459 -28.388  1.00 75.80           C  
ATOM     46  HE1 PHE A   4       2.293   0.395 -28.399  1.00 75.80           H  
ATOM     47  CE2 PHE A   4       1.084   3.427 -29.389  1.00 75.80           C  
ATOM     48  HE2 PHE A   4       0.470   3.869 -30.159  1.00 75.80           H  
ATOM     49  CZ  PHE A   4       1.292   2.037 -29.374  1.00 75.80           C  
ATOM     50  HZ  PHE A   4       0.842   1.414 -30.133  1.00 75.80           H  
ATOM     51  N   SER A   5       3.039   6.330 -23.623  1.00 74.81           N  
ATOM     52  H   SER A   5       2.259   6.749 -24.108  1.00 74.81           H  
ATOM     53  CA  SER A   5       3.731   7.179 -22.661  1.00 74.81           C  
ATOM     54  HA  SER A   5       4.302   6.559 -21.969  1.00 74.81           H  
ATOM     55  C   SER A   5       2.729   7.976 -21.840  1.00 74.81           C  
ATOM     56  CB  SER A   5       4.706   8.109 -23.394  1.00 74.81           C  
ATOM     57  HB2 SER A   5       5.442   7.495 -23.912  1.00 74.81           H  
ATOM     58  HB3 SER A   5       5.226   8.746 -22.678  1.00 74.81           H  
ATOM     59  O   SER A   5       1.571   8.155 -22.231  1.00 74.81           O  
ATOM     60  OG  SER A   5       4.038   8.911 -24.352  1.00 74.81           O  
ATOM     61  HG  SER A   5       3.806   9.758 -23.964  1.00 74.81           H  
ATOM     62  N   LYS A   6       3.172   8.491 -20.695  1.00 70.88           N  
ATOM     63  H   LYS A   6       4.118   8.286 -20.408  1.00 70.88           H  
ATOM     64  CA  LYS A   6       2.393   9.489 -19.961  1.00 70.88           C  
ATOM     65  HA  LYS A   6       1.405   9.082 -19.745  1.00 70.88           H  
ATOM     66  C   LYS A   6       2.230  10.734 -20.831  1.00 70.88           C  
ATOM     67  CB  LYS A   6       3.088   9.841 -18.654  1.00 70.88           C  
ATOM     68  HB2 LYS A   6       4.105  10.156 -18.889  1.00 70.88           H  
ATOM     69  HB3 LYS A   6       2.565  10.676 -18.188  1.00 70.88           H  
ATOM     70  O   LYS A   6       3.213  11.272 -21.336  1.00 70.88           O  
ATOM     71  CG  LYS A   6       3.126   8.662 -17.673  1.00 70.88           C  
ATOM     72  HG2 LYS A   6       3.639   7.812 -18.122  1.00 70.88           H  
ATOM     73  HG3 LYS A   6       2.116   8.376 -17.376  1.00 70.88           H  
ATOM     74  CD  LYS A   6       3.917   9.149 -16.469  1.00 70.88           C  
ATOM     75  HD2 LYS A   6       4.865   9.517 -16.860  1.00 70.88           H  
ATOM     76  HD3 LYS A   6       3.391   9.972 -15.986  1.00 70.88           H  
ATOM     77  CE  LYS A   6       4.236   8.065 -15.454  1.00 70.88           C  
ATOM     78  HE2 LYS A   6       4.660   7.214 -15.987  1.00 70.88           H  
ATOM     79  HE3 LYS A   6       3.327   7.750 -14.941  1.00 70.88           H  
ATOM     80  NZ  LYS A   6       5.234   8.631 -14.521  1.00 70.88           N  
ATOM     81  HZ1 LYS A   6       4.846   9.405 -14.002  1.00 70.88           H  
ATOM     82  HZ2 LYS A   6       5.629   7.927 -13.914  1.00 70.88           H  
ATOM     83  HZ3 LYS A   6       5.973   9.046 -15.071  1.00 70.88           H  
ATOM     84  N   ALA A   7       0.990  11.192 -20.988  1.00 69.54           N  
ATOM     85  H   ALA A   7       0.226  10.662 -20.594  1.00 69.54           H  
ATOM     86  CA  ALA A   7       0.660  12.324 -21.853  1.00 69.54           C  
ATOM     87  HA  ALA A   7       1.124  12.161 -22.826  1.00 69.54           H  
ATOM     88  C   ALA A   7       1.188  13.674 -21.330  1.00 69.54           C  
ATOM     89  CB  ALA A   7      -0.859  12.346 -22.050  1.00 69.54           C  
ATOM     90  HB1 ALA A   7      -1.126  13.152 -22.734  1.00 69.54           H  
ATOM     91  HB2 ALA A   7      -1.361  12.515 -21.097  1.00 69.54           H  
ATOM     92  HB3 ALA A   7      -1.195  11.401 -22.477  1.00 69.54           H  
ATOM     93  O   ALA A   7       1.224  14.646 -22.081  1.00 69.54           O  
ATOM     94  N   SER A   8       1.619  13.740 -20.064  1.00 72.85           N  
ATOM     95  H   SER A   8       1.523  12.931 -19.467  1.00 72.85           H  
ATOM     96  CA  SER A   8       2.236  14.933 -19.490  1.00 72.85           C  
ATOM     97  HA  SER A   8       1.523  15.755 -19.559  1.00 72.85           H  
ATOM     98  C   SER A   8       3.502  15.310 -20.259  1.00 72.85           C  
ATOM     99  CB  SER A   8       2.574  14.727 -18.011  1.00 72.85           C  
ATOM    100  HB2 SER A   8       2.954  15.661 -17.598  1.00 72.85           H  
ATOM    101  HB3 SER A   8       3.340  13.958 -17.911  1.00 72.85           H  
ATOM    102  O   SER A   8       4.463  14.539 -20.325  1.00 72.85           O  
ATOM    103  OG  SER A   8       1.415  14.328 -17.301  1.00 72.85           O  
ATOM    104  HG  SER A   8       1.380  14.807 -16.470  1.00 72.85           H  
ATOM    105  N   ILE A   9       3.495  16.518 -20.820  1.00 68.75           N  
ATOM    106  H   ILE A   9       2.659  17.079 -20.745  1.00 68.75           H  
ATOM    107  CA  ILE A   9       4.654  17.109 -21.484  1.00 68.75           C  
ATOM    108  HA  ILE A   9       5.216  16.321 -21.985  1.00 68.75           H  
ATOM    109  C   ILE A   9       5.536  17.720 -20.402  1.00 68.75           C  
ATOM    110  CB  ILE A   9       4.227  18.143 -22.548  1.00 68.75           C  
ATOM    111  HB  ILE A   9       3.645  18.925 -22.060  1.00 68.75           H  
ATOM    112  O   ILE A   9       5.112  18.629 -19.687  1.00 68.75           O  
ATOM    113  CG1 ILE A   9       3.344  17.469 -23.627  1.00 68.75           C  
ATOM    114 HG12 ILE A   9       2.524  16.934 -23.149  1.00 68.75           H  
ATOM    115 HG13 ILE A   9       3.938  16.742 -24.180  1.00 68.75           H  
ATOM    116  CG2 ILE A   9       5.473  18.787 -23.191  1.00 68.75           C  
ATOM    117 HG21 ILE A   9       6.088  18.025 -23.670  1.00 68.75           H  
ATOM    118 HG22 ILE A   9       5.181  19.539 -23.924  1.00 68.75           H  
ATOM    119 HG23 ILE A   9       6.070  19.296 -22.434  1.00 68.75           H  
ATOM    120  CD1 ILE A   9       2.706  18.452 -24.616  1.00 68.75           C  
ATOM    121 HD11 ILE A   9       2.021  17.910 -25.267  1.00 68.75           H  
ATOM    122 HD12 ILE A   9       3.468  18.926 -25.235  1.00 68.75           H  
ATOM    123 HD13 ILE A   9       2.149  19.215 -24.073  1.00 68.75           H  
ATOM    124  N   LEU A  10       6.761  17.219 -20.284  1.00 70.97           N  
ATOM    125  H   LEU A  10       7.055  16.494 -20.923  1.00 70.97           H  
ATOM    126  CA  LEU A  10       7.760  17.825 -19.420  1.00 70.97           C  
ATOM    127  HA  LEU A  10       7.236  18.326 -18.607  1.00 70.97           H  
ATOM    128  C   LEU A  10       8.547  18.899 -20.180  1.00 70.97           C  
ATOM    129  CB  LEU A  10       8.675  16.755 -18.813  1.00 70.97           C  
ATOM    130  HB2 LEU A  10       9.508  17.255 -18.320  1.00 70.97           H  
ATOM    131  HB3 LEU A  10       9.079  16.152 -19.626  1.00 70.97           H  
ATOM    132  O   LEU A  10       8.822  18.738 -21.377  1.00 70.97           O  
ATOM    133  CG  LEU A  10       7.989  15.824 -17.797  1.00 70.97           C  
ATOM    134  HG  LEU A  10       7.263  15.198 -18.316  1.00 70.97           H  
ATOM    135  CD1 LEU A  10       9.058  14.940 -17.158  1.00 70.97           C  
ATOM    136 HD11 LEU A  10       9.806  15.554 -16.657  1.00 70.97           H  
ATOM    137 HD12 LEU A  10       8.598  14.277 -16.425  1.00 70.97           H  
ATOM    138 HD13 LEU A  10       9.545  14.327 -17.917  1.00 70.97           H  
ATOM    139  CD2 LEU A  10       7.281  16.564 -16.657  1.00 70.97           C  
ATOM    140 HD21 LEU A  10       6.916  15.844 -15.925  1.00 70.97           H  
ATOM    141 HD22 LEU A  10       6.416  17.105 -17.043  1.00 70.97           H  
ATOM    142 HD23 LEU A  10       7.965  17.261 -16.173  1.00 70.97           H  
ATOM    143  N   PRO A  11       8.934  19.990 -19.491  1.00 70.50           N  
ATOM    144  CA  PRO A  11       9.788  21.012 -20.073  1.00 70.50           C  
ATOM    145  HA  PRO A  11       9.320  21.415 -20.971  1.00 70.50           H  
ATOM    146  C   PRO A  11      11.158  20.434 -20.446  1.00 70.50           C  
ATOM    147  CB  PRO A  11       9.886  22.116 -19.012  1.00 70.50           C  
ATOM    148  HB2 PRO A  11       9.066  22.821 -19.147  1.00 70.50           H  
ATOM    149  HB3 PRO A  11      10.842  22.639 -19.041  1.00 70.50           H  
ATOM    150  O   PRO A  11      11.574  19.383 -19.950  1.00 70.50           O  
ATOM    151  CG  PRO A  11       9.694  21.362 -17.698  1.00 70.50           C  
ATOM    152  HG2 PRO A  11       9.305  22.008 -16.911  1.00 70.50           H  
ATOM    153  HG3 PRO A  11      10.637  20.909 -17.394  1.00 70.50           H  
ATOM    154  CD  PRO A  11       8.700  20.268 -18.078  1.00 70.50           C  
ATOM    155  HD2 PRO A  11       7.681  20.633 -17.947  1.00 70.50           H  
ATOM    156  HD3 PRO A  11       8.867  19.389 -17.456  1.00 70.50           H  
ATOM    157  N   LYS A  12      11.873  21.155 -21.316  1.00 72.36           N  
ATOM    158  H   LYS A  12      11.455  22.000 -21.680  1.00 72.36           H  
ATOM    159  CA  LYS A  12      13.230  20.811 -21.754  1.00 72.36           C  
ATOM    160  HA  LYS A  12      13.162  19.925 -22.386  1.00 72.36           H  
ATOM    161  C   LYS A  12      14.131  20.463 -20.563  1.00 72.36           C  
ATOM    162  CB  LYS A  12      13.823  21.948 -22.607  1.00 72.36           C  
ATOM    163  HB2 LYS A  12      13.194  22.093 -23.485  1.00 72.36           H  
ATOM    164  HB3 LYS A  12      14.809  21.633 -22.947  1.00 72.36           H  
ATOM    165  O   LYS A  12      14.273  21.238 -19.618  1.00 72.36           O  
ATOM    166  CG  LYS A  12      13.982  23.292 -21.870  1.00 72.36           C  
ATOM    167  HG2 LYS A  12      14.684  23.179 -21.044  1.00 72.36           H  
ATOM    168  HG3 LYS A  12      13.018  23.615 -21.476  1.00 72.36           H  
ATOM    169  CD  LYS A  12      14.535  24.384 -22.791  1.00 72.36           C  
ATOM    170  HD2 LYS A  12      13.823  24.573 -23.594  1.00 72.36           H  
ATOM    171  HD3 LYS A  12      15.478  24.047 -23.223  1.00 72.36           H  
ATOM    172  CE  LYS A  12      14.766  25.663 -21.973  1.00 72.36           C  
ATOM    173  HE2 LYS A  12      15.469  25.440 -21.171  1.00 72.36           H  
ATOM    174  HE3 LYS A  12      13.822  25.957 -21.512  1.00 72.36           H  
ATOM    175  NZ  LYS A  12      15.288  26.773 -22.811  1.00 72.36           N  
ATOM    176  HZ1 LYS A  12      14.638  27.002 -23.549  1.00 72.36           H  
ATOM    177  HZ2 LYS A  12      15.433  27.603 -22.254  1.00 72.36           H  
ATOM    178  HZ3 LYS A  12      16.170  26.519 -23.232  1.00 72.36           H  
ATOM    179  N   ARG A  13      14.746  19.284 -20.608  1.00 66.19           N  
ATOM    180  H   ARG A  13      14.543  18.674 -21.387  1.00 66.19           H  
ATOM    181  CA  ARG A  13      15.665  18.802 -19.574  1.00 66.19           C  
ATOM    182  HA  ARG A  13      16.249  19.642 -19.200  1.00 66.19           H  
ATOM    183  C   ARG A  13      16.625  17.788 -20.179  1.00 66.19           C  
ATOM    184  CB  ARG A  13      14.827  18.227 -18.411  1.00 66.19           C  
ATOM    185  HB2 ARG A  13      13.951  17.721 -18.818  1.00 66.19           H  
ATOM    186  HB3 ARG A  13      14.473  19.054 -17.795  1.00 66.19           H  
ATOM    187  O   ARG A  13      16.233  16.967 -21.001  1.00 66.19           O  
ATOM    188  CG  ARG A  13      15.580  17.222 -17.535  1.00 66.19           C  
ATOM    189  HG2 ARG A  13      15.829  16.349 -18.139  1.00 66.19           H  
ATOM    190  HG3 ARG A  13      16.496  17.679 -17.161  1.00 66.19           H  
ATOM    191  CD  ARG A  13      14.743  16.745 -16.352  1.00 66.19           C  
ATOM    192  HD2 ARG A  13      13.797  16.352 -16.724  1.00 66.19           H  
ATOM    193  HD3 ARG A  13      14.544  17.594 -15.697  1.00 66.19           H  
ATOM    194  NE  ARG A  13      15.464  15.691 -15.616  1.00 66.19           N  
ATOM    195  HE  ARG A  13      16.377  15.441 -15.967  1.00 66.19           H  
ATOM    196  NH1 ARG A  13      13.917  15.395 -13.952  1.00 66.19           N  
ATOM    197 HH11 ARG A  13      13.608  14.942 -13.104  1.00 66.19           H  
ATOM    198 HH12 ARG A  13      13.349  16.116 -14.373  1.00 66.19           H  
ATOM    199  NH2 ARG A  13      15.778  14.156 -13.968  1.00 66.19           N  
ATOM    200 HH21 ARG A  13      15.495  13.766 -13.081  1.00 66.19           H  
ATOM    201 HH22 ARG A  13      16.705  13.973 -14.326  1.00 66.19           H  
ATOM    202  CZ  ARG A  13      15.048  15.084 -14.521  1.00 66.19           C  
ATOM    203  N   ASN A  14      17.860  17.777 -19.685  1.00 63.86           N  
ATOM    204  H   ASN A  14      18.130  18.503 -19.036  1.00 63.86           H  
ATOM    205  CA  ASN A  14      18.785  16.670 -19.909  1.00 63.86           C  
ATOM    206  HA  ASN A  14      18.784  16.410 -20.967  1.00 63.86           H  
ATOM    207  C   ASN A  14      18.295  15.430 -19.142  1.00 63.86           C  
ATOM    208  CB  ASN A  14      20.208  17.108 -19.512  1.00 63.86           C  
ATOM    209  HB2 ASN A  14      20.835  16.225 -19.387  1.00 63.86           H  
ATOM    210  HB3 ASN A  14      20.187  17.637 -18.559  1.00 63.86           H  
ATOM    211  O   ASN A  14      18.611  15.230 -17.970  1.00 63.86           O  
ATOM    212  CG  ASN A  14      20.875  17.971 -20.569  1.00 63.86           C  
ATOM    213  ND2 ASN A  14      21.856  18.757 -20.197  1.00 63.86           N  
ATOM    214 HD21 ASN A  14      22.290  19.321 -20.914  1.00 63.86           H  
ATOM    215 HD22 ASN A  14      22.179  18.782 -19.241  1.00 63.86           H  
ATOM    216  OD1 ASN A  14      20.551  17.913 -21.744  1.00 63.86           O  
ATOM    217  N   SER A  15      17.457  14.615 -19.780  1.00 66.55           N  
ATOM    218  H   SER A  15      17.114  14.885 -20.691  1.00 66.55           H  
ATOM    219  CA  SER A  15      17.071  13.300 -19.274  1.00 66.55           C  
ATOM    220  HA  SER A  15      17.863  12.925 -18.626  1.00 66.55           H  
ATOM    221  C   SER A  15      16.896  12.329 -20.429  1.00 66.55           C  
ATOM    222  CB  SER A  15      15.776  13.378 -18.464  1.00 66.55           C  
ATOM    223  HB2 SER A  15      14.960  13.712 -19.105  1.00 66.55           H  
ATOM    224  HB3 SER A  15      15.905  14.093 -17.652  1.00 66.55           H  
ATOM    225  O   SER A  15      16.154  12.606 -21.363  1.00 66.55           O  
ATOM    226  OG  SER A  15      15.475  12.108 -17.916  1.00 66.55           O  
ATOM    227  HG  SER A  15      16.190  11.843 -17.333  1.00 66.55           H  
ATOM    228  N   SER A  16      17.538  11.167 -20.324  1.00 63.44           N  
ATOM    229  H   SER A  16      18.149  10.995 -19.539  1.00 63.44           H  
ATOM    230  CA  SER A  16      17.355  10.037 -21.240  1.00 63.44           C  
ATOM    231  HA  SER A  16      17.451  10.384 -22.269  1.00 63.44           H  
ATOM    232  C   SER A  16      15.983   9.363 -21.119  1.00 63.44           C  
ATOM    233  CB  SER A  16      18.451   9.000 -20.972  1.00 63.44           C  
ATOM    234  HB2 SER A  16      18.253   8.099 -21.551  1.00 63.44           H  
ATOM    235  HB3 SER A  16      19.413   9.408 -21.281  1.00 63.44           H  
ATOM    236  O   SER A  16      15.668   8.490 -21.916  1.00 63.44           O  
ATOM    237  OG  SER A  16      18.500   8.686 -19.587  1.00 63.44           O  
ATOM    238  HG  SER A  16      19.030   7.890 -19.500  1.00 63.44           H  
ATOM    239  N   LYS A  17      15.163   9.744 -20.127  1.00 63.96           N  
ATOM    240  H   LYS A  17      15.469  10.489 -19.519  1.00 63.96           H  
ATOM    241  CA  LYS A  17      13.822   9.172 -19.910  1.00 63.96           C  
ATOM    242  HA  LYS A  17      13.831   8.121 -20.199  1.00 63.96           H  
ATOM    243  C   LYS A  17      12.740   9.816 -20.777  1.00 63.96           C  
ATOM    244  CB  LYS A  17      13.437   9.280 -18.428  1.00 63.96           C  
ATOM    245  HB2 LYS A  17      13.429  10.327 -18.124  1.00 63.96           H  
ATOM    246  HB3 LYS A  17      12.427   8.886 -18.307  1.00 63.96           H  
ATOM    247  O   LYS A  17      11.665   9.245 -20.924  1.00 63.96           O  
ATOM    248  CG  LYS A  17      14.389   8.478 -17.532  1.00 63.96           C  
ATOM    249  HG2 LYS A  17      14.431   7.451 -17.893  1.00 63.96           H  
ATOM    250  HG3 LYS A  17      15.390   8.908 -17.577  1.00 63.96           H  
ATOM    251  CD  LYS A  17      13.909   8.479 -16.077  1.00 63.96           C  
ATOM    252  HD2 LYS A  17      12.895   8.080 -16.039  1.00 63.96           H  
ATOM    253  HD3 LYS A  17      13.910   9.499 -15.694  1.00 63.96           H  
ATOM    254  CE  LYS A  17      14.847   7.594 -15.249  1.00 63.96           C  
ATOM    255  HE2 LYS A  17      14.892   6.613 -15.721  1.00 63.96           H  
ATOM    256  HE3 LYS A  17      15.851   8.016 -15.282  1.00 63.96           H  
ATOM    257  NZ  LYS A  17      14.386   7.453 -13.846  1.00 63.96           N  
ATOM    258  HZ1 LYS A  17      15.012   6.844 -13.339  1.00 63.96           H  
ATOM    259  HZ2 LYS A  17      14.351   8.350 -13.384  1.00 63.96           H  
ATOM    260  HZ3 LYS A  17      13.468   7.033 -13.828  1.00 63.96           H  
ATOM    261  N   LEU A  18      13.030  11.000 -21.310  1.00 67.24           N  
ATOM    262  H   LEU A  18      13.981  11.333 -21.232  1.00 67.24           H  
ATOM    263  CA  LEU A  18      12.104  11.790 -22.100  1.00 67.24           C  
ATOM    264  HA  LEU A  18      11.135  11.814 -21.601  1.00 67.24           H  
ATOM    265  C   LEU A  18      11.899  11.177 -23.488  1.00 67.24           C  
ATOM    266  CB  LEU A  18      12.679  13.206 -22.212  1.00 67.24           C  
ATOM    267  HB2 LEU A  18      12.166  13.689 -23.043  1.00 67.24           H  
ATOM    268  HB3 LEU A  18      13.730  13.140 -22.494  1.00 67.24           H  
ATOM    269  O   LEU A  18      12.864  10.917 -24.204  1.00 67.24           O  
ATOM    270  CG  LEU A  18      12.544  14.101 -20.973  1.00 67.24           C  
ATOM    271  HG  LEU A  18      13.102  13.652 -20.151  1.00 67.24           H  
ATOM    272  CD1 LEU A  18      13.141  15.478 -21.277  1.00 67.24           C  
ATOM    273 HD11 LEU A  18      14.179  15.365 -21.589  1.00 67.24           H  
ATOM    274 HD12 LEU A  18      12.582  15.964 -22.077  1.00 67.24           H  
ATOM    275 HD13 LEU A  18      13.102  16.106 -20.387  1.00 67.24           H  
ATOM    276  CD2 LEU A  18      11.103  14.303 -20.512  1.00 67.24           C  
ATOM    277 HD21 LEU A  18      11.084  15.016 -19.687  1.00 67.24           H  
ATOM    278 HD22 LEU A  18      10.685  13.361 -20.157  1.00 67.24           H  
ATOM    279 HD23 LEU A  18      10.488  14.677 -21.331  1.00 67.24           H  
ATOM    280  N   ILE A  19      10.639  11.009 -23.892  1.00 70.38           N  
ATOM    281  H   ILE A  19       9.898  11.256 -23.251  1.00 70.38           H  
ATOM    282  CA  ILE A  19      10.286  10.466 -25.209  1.00 70.38           C  
ATOM    283  HA  ILE A  19      11.142   9.920 -25.604  1.00 70.38           H  
ATOM    284  C   ILE A  19       9.971  11.607 -26.171  1.00 70.38           C  
ATOM    285  CB  ILE A  19       9.126   9.459 -25.116  1.00 70.38           C  
ATOM    286  HB  ILE A  19       8.264   9.966 -24.683  1.00 70.38           H  
ATOM    287  O   ILE A  19       9.069  12.417 -25.929  1.00 70.38           O  
ATOM    288  CG1 ILE A  19       9.506   8.283 -24.199  1.00 70.38           C  
ATOM    289 HG12 ILE A  19       9.937   8.644 -23.265  1.00 70.38           H  
ATOM    290 HG13 ILE A  19      10.251   7.661 -24.696  1.00 70.38           H  
ATOM    291  CG2 ILE A  19       8.742   8.942 -26.518  1.00 70.38           C  
ATOM    292 HG21 ILE A  19       8.435   9.763 -27.165  1.00 70.38           H  
ATOM    293 HG22 ILE A  19       7.891   8.262 -26.470  1.00 70.38           H  
ATOM    294 HG23 ILE A  19       9.584   8.423 -26.975  1.00 70.38           H  
ATOM    295  CD1 ILE A  19       8.298   7.429 -23.829  1.00 70.38           C  
ATOM    296 HD11 ILE A  19       8.678   6.545 -23.316  1.00 70.38           H  
ATOM    297 HD12 ILE A  19       7.753   7.081 -24.706  1.00 70.38           H  
ATOM    298 HD13 ILE A  19       7.634   7.992 -23.172  1.00 70.38           H  
ATOM    299  N   ALA A  20      10.698  11.639 -27.287  1.00 75.41           N  
ATOM    300  H   ALA A  20      11.408  10.933 -27.418  1.00 75.41           H  
ATOM    301  CA  ALA A  20      10.474  12.582 -28.371  1.00 75.41           C  
ATOM    302  HA  ALA A  20      10.730  13.583 -28.024  1.00 75.41           H  
ATOM    303  C   ALA A  20       9.005  12.573 -28.820  1.00 75.41           C  
ATOM    304  CB  ALA A  20      11.407  12.218 -29.526  1.00 75.41           C  
ATOM    305  HB1 ALA A  20      11.263  12.921 -30.347  1.00 75.41           H  
ATOM    306  HB2 ALA A  20      12.447  12.266 -29.201  1.00 75.41           H  
ATOM    307  HB3 ALA A  20      11.188  11.213 -29.886  1.00 75.41           H  
ATOM    308  O   ALA A  20       8.420  11.526 -29.090  1.00 75.41           O  
ATOM    309  N   ARG A  21       8.401  13.762 -28.915  1.00 73.20           N  
ATOM    310  H   ARG A  21       8.935  14.580 -28.655  1.00 73.20           H  
ATOM    311  CA  ARG A  21       6.991  13.913 -29.319  1.00 73.20           C  
ATOM    312  HA  ARG A  21       6.378  13.236 -28.724  1.00 73.20           H  
ATOM    313  C   ARG A  21       6.747  13.524 -30.777  1.00 73.20           C  
ATOM    314  CB  ARG A  21       6.536  15.360 -29.093  1.00 73.20           C  
ATOM    315  HB2 ARG A  21       7.218  16.034 -29.610  1.00 73.20           H  
ATOM    316  HB3 ARG A  21       5.541  15.484 -29.523  1.00 73.20           H  
ATOM    317  O   ARG A  21       5.626  13.182 -31.138  1.00 73.20           O  
ATOM    318  CG  ARG A  21       6.478  15.725 -27.604  1.00 73.20           C  
ATOM    319  HG2 ARG A  21       5.706  15.137 -27.108  1.00 73.20           H  
ATOM    320  HG3 ARG A  21       7.439  15.492 -27.146  1.00 73.20           H  
ATOM    321  CD  ARG A  21       6.207  17.219 -27.398  1.00 73.20           C  
ATOM    322  HD2 ARG A  21       7.014  17.783 -27.865  1.00 73.20           H  
ATOM    323  HD3 ARG A  21       6.221  17.428 -26.328  1.00 73.20           H  
ATOM    324  NE  ARG A  21       4.904  17.627 -27.959  1.00 73.20           N  
ATOM    325  HE  ARG A  21       4.243  16.887 -28.148  1.00 73.20           H  
ATOM    326  NH1 ARG A  21       5.266  19.894 -27.927  1.00 73.20           N  
ATOM    327 HH11 ARG A  21       4.940  20.838 -28.081  1.00 73.20           H  
ATOM    328 HH12 ARG A  21       6.173  19.743 -27.510  1.00 73.20           H  
ATOM    329  NH2 ARG A  21       3.324  19.096 -28.689  1.00 73.20           N  
ATOM    330 HH21 ARG A  21       2.683  18.333 -28.855  1.00 73.20           H  
ATOM    331 HH22 ARG A  21       3.007  20.046 -28.819  1.00 73.20           H  
ATOM    332  CZ  ARG A  21       4.507  18.866 -28.191  1.00 73.20           C  
ATOM    333  N   LYS A  22       7.780  13.642 -31.609  1.00 70.72           N  
ATOM    334  H   LYS A  22       8.676  13.860 -31.196  1.00 70.72           H  
ATOM    335  CA  LYS A  22       7.797  13.307 -33.033  1.00 70.72           C  
ATOM    336  HA  LYS A  22       7.006  12.589 -33.248  1.00 70.72           H  
ATOM    337  C   LYS A  22       9.130  12.643 -33.361  1.00 70.72           C  
ATOM    338  CB  LYS A  22       7.596  14.570 -33.890  1.00 70.72           C  
ATOM    339  HB2 LYS A  22       7.763  14.310 -34.935  1.00 70.72           H  
ATOM    340  HB3 LYS A  22       8.335  15.320 -33.609  1.00 70.72           H  
ATOM    341  O   LYS A  22      10.116  12.859 -32.656  1.00 70.72           O  
ATOM    342  CG  LYS A  22       6.185  15.163 -33.752  1.00 70.72           C  
ATOM    343  HG2 LYS A  22       6.037  15.529 -32.736  1.00 70.72           H  
ATOM    344  HG3 LYS A  22       5.450  14.386 -33.961  1.00 70.72           H  
ATOM    345  CD  LYS A  22       5.981  16.324 -34.733  1.00 70.72           C  
ATOM    346  HD2 LYS A  22       6.684  17.122 -34.495  1.00 70.72           H  
ATOM    347  HD3 LYS A  22       6.178  15.970 -35.745  1.00 70.72           H  
ATOM    348  CE  LYS A  22       4.543  16.849 -34.646  1.00 70.72           C  
ATOM    349  HE2 LYS A  22       4.374  17.236 -33.641  1.00 70.72           H  
ATOM    350  HE3 LYS A  22       3.862  16.013 -34.803  1.00 70.72           H  
ATOM    351  NZ  LYS A  22       4.286  17.906 -35.659  1.00 70.72           N  
ATOM    352  HZ1 LYS A  22       3.333  18.237 -35.606  1.00 70.72           H  
ATOM    353  HZ2 LYS A  22       4.910  18.689 -35.529  1.00 70.72           H  
ATOM    354  HZ3 LYS A  22       4.431  17.542 -36.590  1.00 70.72           H  
ATOM    355  N   LYS A  23       9.154  11.862 -34.441  1.00 73.26           N  
ATOM    356  H   LYS A  23       8.308  11.765 -34.983  1.00 73.26           H  
ATOM    357  CA  LYS A  23      10.401  11.343 -35.010  1.00 73.26           C  
ATOM    358  HA  LYS A  23      10.864  10.676 -34.283  1.00 73.26           H  
ATOM    359  C   LYS A  23      11.362  12.516 -35.263  1.00 73.26           C  
ATOM    360  CB  LYS A  23      10.075  10.556 -36.288  1.00 73.26           C  
ATOM    361  HB2 LYS A  23       9.870  11.257 -37.097  1.00 73.26           H  
ATOM    362  HB3 LYS A  23       9.186   9.946 -36.123  1.00 73.26           H  
ATOM    363  O   LYS A  23      10.919  13.586 -35.678  1.00 73.26           O  
ATOM    364  CG  LYS A  23      11.221   9.623 -36.690  1.00 73.26           C  
ATOM    365  HG2 LYS A  23      12.144  10.197 -36.778  1.00 73.26           H  
ATOM    366  HG3 LYS A  23      11.359   8.865 -35.919  1.00 73.26           H  
ATOM    367  CD  LYS A  23      10.928   8.940 -38.030  1.00 73.26           C  
ATOM    368  HD2 LYS A  23      10.062   8.286 -37.930  1.00 73.26           H  
ATOM    369  HD3 LYS A  23      10.727   9.706 -38.779  1.00 73.26           H  
ATOM    370  CE  LYS A  23      12.160   8.136 -38.454  1.00 73.26           C  
ATOM    371  HE2 LYS A  23      12.380   7.392 -37.689  1.00 73.26           H  
ATOM    372  HE3 LYS A  23      13.005   8.823 -38.497  1.00 73.26           H  
ATOM    373  NZ  LYS A  23      11.967   7.488 -39.774  1.00 73.26           N  
ATOM    374  HZ1 LYS A  23      11.189   6.844 -39.760  1.00 73.26           H  
ATOM    375  HZ2 LYS A  23      12.805   6.989 -40.036  1.00 73.26           H  
ATOM    376  HZ3 LYS A  23      11.806   8.196 -40.476  1.00 73.26           H  
ATOM    377  N   ASP A  24      12.635  12.328 -34.927  1.00 73.76           N  
ATOM    378  H   ASP A  24      12.926  11.387 -34.702  1.00 73.76           H  
ATOM    379  CA  ASP A  24      13.723  13.302 -35.118  1.00 73.76           C  
ATOM    380  HA  ASP A  24      14.625  12.817 -34.747  1.00 73.76           H  
ATOM    381  C   ASP A  24      13.612  14.608 -34.301  1.00 73.76           C  
ATOM    382  CB  ASP A  24      13.967  13.521 -36.624  1.00 73.76           C  
ATOM    383  HB2 ASP A  24      13.183  14.159 -37.031  1.00 73.76           H  
ATOM    384  HB3 ASP A  24      14.923  14.026 -36.764  1.00 73.76           H  
ATOM    385  O   ASP A  24      14.388  15.544 -34.493  1.00 73.76           O  
ATOM    386  CG  ASP A  24      13.991  12.185 -37.380  1.00 73.76           C  
ATOM    387  OD1 ASP A  24      14.705  11.271 -36.910  1.00 73.76           O  
ATOM    388  OD2 ASP A  24      13.193  12.018 -38.330  1.00 73.76           O  
ATOM    389  N   TRP A  25      12.683  14.688 -33.341  1.00 73.94           N  
ATOM    390  H   TRP A  25      12.051  13.911 -33.211  1.00 73.94           H  
ATOM    391  CA  TRP A  25      12.621  15.808 -32.401  1.00 73.94           C  
ATOM    392  HA  TRP A  25      13.030  16.701 -32.876  1.00 73.94           H  
ATOM    393  C   TRP A  25      13.457  15.528 -31.165  1.00 73.94           C  
ATOM    394  CB  TRP A  25      11.177  16.130 -32.014  1.00 73.94           C  
ATOM    395  HB2 TRP A  25      11.192  16.651 -31.058  1.00 73.94           H  
ATOM    396  HB3 TRP A  25      10.613  15.209 -31.869  1.00 73.94           H  
ATOM    397  O   TRP A  25      13.118  14.659 -30.369  1.00 73.94           O  
ATOM    398  CG  TRP A  25      10.457  17.013 -32.977  1.00 73.94           C  
ATOM    399  CD1 TRP A  25      10.617  17.031 -34.320  1.00 73.94           C  
ATOM    400  HD1 TRP A  25      11.282  16.386 -34.876  1.00 73.94           H  
ATOM    401  CD2 TRP A  25       9.486  18.054 -32.672  1.00 73.94           C  
ATOM    402  CE2 TRP A  25       9.115  18.691 -33.894  1.00 73.94           C  
ATOM    403  CE3 TRP A  25       8.893  18.532 -31.483  1.00 73.94           C  
ATOM    404  HE3 TRP A  25       9.181  18.088 -30.542  1.00 73.94           H  
ATOM    405  NE1 TRP A  25       9.838  18.031 -34.864  1.00 73.94           N  
ATOM    406  HE1 TRP A  25       9.877  18.273 -35.844  1.00 73.94           H  
ATOM    407  CH2 TRP A  25       7.635  20.213 -32.732  1.00 73.94           C  
ATOM    408  HH2 TRP A  25       6.965  21.060 -32.741  1.00 73.94           H  
ATOM    409  CZ2 TRP A  25       8.204  19.756 -33.933  1.00 73.94           C  
ATOM    410  HZ2 TRP A  25       7.982  20.244 -34.871  1.00 73.94           H  
ATOM    411  CZ3 TRP A  25       7.976  19.600 -31.511  1.00 73.94           C  
ATOM    412  HZ3 TRP A  25       7.563  19.978 -30.588  1.00 73.94           H  
ATOM    413  N   ASP A  26      14.501  16.325 -30.957  1.00 74.25           N  
ATOM    414  H   ASP A  26      14.775  16.961 -31.692  1.00 74.25           H  
ATOM    415  CA  ASP A  26      15.323  16.247 -29.753  1.00 74.25           C  
ATOM    416  HA  ASP A  26      15.656  15.215 -29.639  1.00 74.25           H  
ATOM    417  C   ASP A  26      14.518  16.684 -28.506  1.00 74.25           C  
ATOM    418  CB  ASP A  26      16.593  17.087 -29.946  1.00 74.25           C  
ATOM    419  HB2 ASP A  26      17.111  16.737 -30.839  1.00 74.25           H  
ATOM    420  HB3 ASP A  26      16.312  18.128 -30.108  1.00 74.25           H  
ATOM    421  O   ASP A  26      14.156  17.867 -28.388  1.00 74.25           O  
ATOM    422  CG  ASP A  26      17.564  17.014 -28.761  1.00 74.25           C  
ATOM    423  OD1 ASP A  26      17.262  16.322 -27.758  1.00 74.25           O  
ATOM    424  OD2 ASP A  26      18.587  17.728 -28.827  1.00 74.25           O  
ATOM    425  N   PRO A  27      14.269  15.778 -27.537  1.00 72.01           N  
ATOM    426  CA  PRO A  27      13.631  16.109 -26.263  1.00 72.01           C  
ATOM    427  HA  PRO A  27      12.580  16.341 -26.435  1.00 72.01           H  
ATOM    428  C   PRO A  27      14.298  17.265 -25.509  1.00 72.01           C  
ATOM    429  CB  PRO A  27      13.759  14.828 -25.436  1.00 72.01           C  
ATOM    430  HB2 PRO A  27      14.710  14.810 -24.904  1.00 72.01           H  
ATOM    431  HB3 PRO A  27      12.938  14.730 -24.726  1.00 72.01           H  
ATOM    432  O   PRO A  27      13.628  18.003 -24.781  1.00 72.01           O  
ATOM    433  CG  PRO A  27      13.754  13.718 -26.475  1.00 72.01           C  
ATOM    434  HG2 PRO A  27      12.738  13.547 -26.832  1.00 72.01           H  
ATOM    435  HG3 PRO A  27      14.200  12.798 -26.096  1.00 72.01           H  
ATOM    436  CD  PRO A  27      14.596  14.355 -27.571  1.00 72.01           C  
ATOM    437  HD2 PRO A  27      14.367  13.883 -28.526  1.00 72.01           H  
ATOM    438  HD3 PRO A  27      15.653  14.223 -27.343  1.00 72.01           H  
ATOM    439  N   LYS A  28      15.614  17.454 -25.691  1.00 75.04           N  
ATOM    440  H   LYS A  28      16.101  16.854 -26.340  1.00 75.04           H  
ATOM    441  CA  LYS A  28      16.374  18.539 -25.058  1.00 75.04           C  
ATOM    442  HA  LYS A  28      16.148  18.561 -23.992  1.00 75.04           H  
ATOM    443  C   LYS A  28      16.008  19.913 -25.617  1.00 75.04           C  
ATOM    444  CB  LYS A  28      17.880  18.312 -25.242  1.00 75.04           C  
ATOM    445  HB2 LYS A  28      18.411  19.153 -24.797  1.00 75.04           H  
ATOM    446  HB3 LYS A  28      18.113  18.307 -26.307  1.00 75.04           H  
ATOM    447  O   LYS A  28      16.151  20.902 -24.902  1.00 75.04           O  
ATOM    448  CG  LYS A  28      18.398  17.021 -24.593  1.00 75.04           C  
ATOM    449  HG2 LYS A  28      18.266  17.081 -23.513  1.00 75.04           H  
ATOM    450  HG3 LYS A  28      17.852  16.158 -24.975  1.00 75.04           H  
ATOM    451  CD  LYS A  28      19.883  16.863 -24.932  1.00 75.04           C  
ATOM    452  HD2 LYS A  28      20.423  17.753 -24.609  1.00 75.04           H  
ATOM    453  HD3 LYS A  28      19.980  16.761 -26.012  1.00 75.04           H  
ATOM    454  CE  LYS A  28      20.471  15.632 -24.242  1.00 75.04           C  
ATOM    455  HE2 LYS A  28      20.399  15.775 -23.164  1.00 75.04           H  
ATOM    456  HE3 LYS A  28      19.874  14.764 -24.522  1.00 75.04           H  
ATOM    457  NZ  LYS A  28      21.884  15.434 -24.646  1.00 75.04           N  
ATOM    458  HZ1 LYS A  28      22.279  14.609 -24.219  1.00 75.04           H  
ATOM    459  HZ2 LYS A  28      22.438  16.239 -24.389  1.00 75.04           H  
ATOM    460  HZ3 LYS A  28      21.939  15.328 -25.649  1.00 75.04           H  
ATOM    461  N   LYS A  29      15.527  19.991 -26.862  1.00 75.10           N  
ATOM    462  H   LYS A  29      15.420  19.127 -27.375  1.00 75.10           H  
ATOM    463  CA  LYS A  29      15.125  21.251 -27.507  1.00 75.10           C  
ATOM    464  HA  LYS A  29      15.677  22.078 -27.060  1.00 75.10           H  
ATOM    465  C   LYS A  29      13.652  21.576 -27.285  1.00 75.10           C  
ATOM    466  CB  LYS A  29      15.463  21.211 -29.006  1.00 75.10           C  
ATOM    467  HB2 LYS A  29      15.044  20.309 -29.452  1.00 75.10           H  
ATOM    468  HB3 LYS A  29      15.006  22.076 -29.488  1.00 75.10           H  
ATOM    469  O   LYS A  29      13.325  22.724 -26.998  1.00 75.10           O  
ATOM    470  CG  LYS A  29      16.977  21.252 -29.260  1.00 75.10           C  
ATOM    471  HG2 LYS A  29      17.437  20.350 -28.857  1.00 75.10           H  
ATOM    472  HG3 LYS A  29      17.403  22.120 -28.757  1.00 75.10           H  
ATOM    473  CD  LYS A  29      17.276  21.345 -30.762  1.00 75.10           C  
ATOM    474  HD2 LYS A  29      16.833  22.258 -31.161  1.00 75.10           H  
ATOM    475  HD3 LYS A  29      16.834  20.486 -31.266  1.00 75.10           H  
ATOM    476  CE  LYS A  29      18.791  21.356 -30.997  1.00 75.10           C  
ATOM    477  HE2 LYS A  29      19.205  20.438 -30.579  1.00 75.10           H  
ATOM    478  HE3 LYS A  29      19.225  22.195 -30.454  1.00 75.10           H  
ATOM    479  NZ  LYS A  29      19.123  21.451 -32.442  1.00 75.10           N  
ATOM    480  HZ1 LYS A  29      20.124  21.446 -32.578  1.00 75.10           H  
ATOM    481  HZ2 LYS A  29      18.743  20.661 -32.942  1.00 75.10           H  
ATOM    482  HZ3 LYS A  29      18.749  22.297 -32.847  1.00 75.10           H  
ATOM    483  N   TYR A  30      12.774  20.579 -27.382  1.00 74.69           N  
ATOM    484  H   TYR A  30      13.130  19.672 -27.647  1.00 74.69           H  
ATOM    485  CA  TYR A  30      11.325  20.810 -27.495  1.00 74.69           C  
ATOM    486  HA  TYR A  30      11.141  21.881 -27.578  1.00 74.69           H  
ATOM    487  C   TYR A  30      10.502  20.347 -26.289  1.00 74.69           C  
ATOM    488  CB  TYR A  30      10.834  20.170 -28.797  1.00 74.69           C  
ATOM    489  HB2 TYR A  30      10.975  19.091 -28.740  1.00 74.69           H  
ATOM    490  HB3 TYR A  30       9.767  20.361 -28.912  1.00 74.69           H  
ATOM    491  O   TYR A  30       9.275  20.479 -26.294  1.00 74.69           O  
ATOM    492  CG  TYR A  30      11.547  20.715 -30.017  1.00 74.69           C  
ATOM    493  CD1 TYR A  30      11.284  22.031 -30.448  1.00 74.69           C  
ATOM    494  HD1 TYR A  30      10.554  22.634 -29.930  1.00 74.69           H  
ATOM    495  CD2 TYR A  30      12.506  19.931 -30.687  1.00 74.69           C  
ATOM    496  HD2 TYR A  30      12.712  18.924 -30.356  1.00 74.69           H  
ATOM    497  CE1 TYR A  30      11.977  22.565 -31.551  1.00 74.69           C  
ATOM    498  HE1 TYR A  30      11.775  23.574 -31.880  1.00 74.69           H  
ATOM    499  CE2 TYR A  30      13.202  20.463 -31.788  1.00 74.69           C  
ATOM    500  HE2 TYR A  30      13.930  19.868 -32.319  1.00 74.69           H  
ATOM    501  OH  TYR A  30      13.629  22.289 -33.274  1.00 74.69           O  
ATOM    502  HH  TYR A  30      13.311  23.157 -33.532  1.00 74.69           H  
ATOM    503  CZ  TYR A  30      12.939  21.779 -32.221  1.00 74.69           C  
ATOM    504  N   GLY A  31      11.154  19.786 -25.269  1.00 66.10           N  
ATOM    505  H   GLY A  31      12.150  19.640 -25.354  1.00 66.10           H  
ATOM    506  CA  GLY A  31      10.446  18.998 -24.269  1.00 66.10           C  
ATOM    507  HA2 GLY A  31      11.131  18.729 -23.465  1.00 66.10           H  
ATOM    508  HA3 GLY A  31       9.626  19.577 -23.845  1.00 66.10           H  
ATOM    509  C   GLY A  31       9.883  17.715 -24.880  1.00 66.10           C  
ATOM    510  O   GLY A  31       9.979  17.450 -26.083  1.00 66.10           O  
ATOM    511  N   ALA A  32       9.324  16.873 -24.027  1.00 73.67           N  
ATOM    512  H   ALA A  32       9.202  17.148 -23.062  1.00 73.67           H  
ATOM    513  CA  ALA A  32       8.996  15.505 -24.398  1.00 73.67           C  
ATOM    514  HA  ALA A  32       8.566  15.479 -25.399  1.00 73.67           H  
ATOM    515  C   ALA A  32       7.973  14.895 -23.447  1.00 73.67           C  
ATOM    516  CB  ALA A  32      10.302  14.723 -24.419  1.00 73.67           C  
ATOM    517  HB1 ALA A  32      10.703  14.714 -25.433  1.00 73.67           H  
ATOM    518  HB2 ALA A  32      11.008  15.224 -23.756  1.00 73.67           H  
ATOM    519  HB3 ALA A  32      10.147  13.701 -24.073  1.00 73.67           H  
ATOM    520  O   ALA A  32       7.677  15.460 -22.392  1.00 73.67           O  
ATOM    521  N   PHE A  33       7.428  13.743 -23.828  1.00 77.09           N  
ATOM    522  H   PHE A  33       7.783  13.286 -24.656  1.00 77.09           H  
ATOM    523  CA  PHE A  33       6.600  12.967 -22.914  1.00 77.09           C  
ATOM    524  HA  PHE A  33       5.829  13.616 -22.498  1.00 77.09           H  
ATOM    525  C   PHE A  33       7.455  12.457 -21.747  1.00 77.09           C  
ATOM    526  CB  PHE A  33       5.912  11.830 -23.671  1.00 77.09           C  
ATOM    527  HB2 PHE A  33       6.672  11.192 -24.123  1.00 77.09           H  
ATOM    528  HB3 PHE A  33       5.359  11.222 -22.955  1.00 77.09           H  
ATOM    529  O   PHE A  33       8.611  12.082 -21.951  1.00 77.09           O  
ATOM    530  CG  PHE A  33       4.948  12.295 -24.744  1.00 77.09           C  
ATOM    531  CD1 PHE A  33       3.784  12.991 -24.368  1.00 77.09           C  
ATOM    532  HD1 PHE A  33       3.590  13.199 -23.327  1.00 77.09           H  
ATOM    533  CD2 PHE A  33       5.193  12.020 -26.105  1.00 77.09           C  
ATOM    534  HD2 PHE A  33       6.077  11.475 -26.400  1.00 77.09           H  
ATOM    535  CE1 PHE A  33       2.863  13.406 -25.344  1.00 77.09           C  
ATOM    536  HE1 PHE A  33       1.967  13.929 -25.046  1.00 77.09           H  
ATOM    537  CE2 PHE A  33       4.263  12.424 -27.080  1.00 77.09           C  
ATOM    538  HE2 PHE A  33       4.427  12.174 -28.118  1.00 77.09           H  
ATOM    539  CZ  PHE A  33       3.099  13.117 -26.700  1.00 77.09           C  
ATOM    540  HZ  PHE A  33       2.375  13.406 -27.448  1.00 77.09           H  
ATOM    541  N   ASP A  34       6.882  12.466 -20.538  1.00 70.03           N  
ATOM    542  H   ASP A  34       5.952  12.854 -20.469  1.00 70.03           H  
ATOM    543  CA  ASP A  34       7.589  12.181 -19.277  1.00 70.03           C  
ATOM    544  HA  ASP A  34       8.333  12.960 -19.109  1.00 70.03           H  
ATOM    545  C   ASP A  34       8.348  10.847 -19.310  1.00 70.03           C  
ATOM    546  CB  ASP A  34       6.565  12.216 -18.115  1.00 70.03           C  
ATOM    547  HB2 ASP A  34       6.179  13.230 -18.007  1.00 70.03           H  
ATOM    548  HB3 ASP A  34       5.720  11.582 -18.385  1.00 70.03           H  
ATOM    549  O   ASP A  34       9.563  10.796 -19.127  1.00 70.03           O  
ATOM    550  CG  ASP A  34       7.095  11.740 -16.746  1.00 70.03           C  
ATOM    551  OD1 ASP A  34       8.315  11.796 -16.505  1.00 70.03           O  
ATOM    552  OD2 ASP A  34       6.287  11.217 -15.939  1.00 70.03           O  
ATOM    553  N   SER A  35       7.612   9.759 -19.524  1.00 71.86           N  
ATOM    554  H   SER A  35       6.628   9.870 -19.723  1.00 71.86           H  
ATOM    555  CA  SER A  35       8.151   8.402 -19.487  1.00 71.86           C  
ATOM    556  HA  SER A  35       9.115   8.416 -19.996  1.00 71.86           H  
ATOM    557  C   SER A  35       7.233   7.425 -20.225  1.00 71.86           C  
ATOM    558  CB  SER A  35       8.379   7.943 -18.034  1.00 71.86           C  
ATOM    559  HB2 SER A  35       9.338   8.340 -17.701  1.00 71.86           H  
ATOM    560  HB3 SER A  35       8.433   6.855 -17.997  1.00 71.86           H  
ATOM    561  O   SER A  35       6.018   7.665 -20.311  1.00 71.86           O  
ATOM    562  OG  SER A  35       7.381   8.393 -17.126  1.00 71.86           O  
ATOM    563  HG  SER A  35       7.508   9.342 -17.056  1.00 71.86           H  
ATOM    564  N   PRO A  36       7.787   6.325 -20.765  1.00 80.83           N  
ATOM    565  CA  PRO A  36       6.981   5.263 -21.348  1.00 80.83           C  
ATOM    566  HA  PRO A  36       6.338   5.663 -22.132  1.00 80.83           H  
ATOM    567  C   PRO A  36       6.124   4.607 -20.267  1.00 80.83           C  
ATOM    568  CB  PRO A  36       7.960   4.265 -21.964  1.00 80.83           C  
ATOM    569  HB2 PRO A  36       8.117   4.484 -23.020  1.00 80.83           H  
ATOM    570  HB3 PRO A  36       7.595   3.243 -21.860  1.00 80.83           H  
ATOM    571  O   PRO A  36       6.536   4.478 -19.111  1.00 80.83           O  
ATOM    572  CG  PRO A  36       9.252   4.489 -21.175  1.00 80.83           C  
ATOM    573  HG2 PRO A  36       9.243   3.862 -20.283  1.00 80.83           H  
ATOM    574  HG3 PRO A  36      10.135   4.279 -21.779  1.00 80.83           H  
ATOM    575  CD  PRO A  36       9.198   5.951 -20.741  1.00 80.83           C  
ATOM    576  HD2 PRO A  36       9.622   6.046 -19.742  1.00 80.83           H  
ATOM    577  HD3 PRO A  36       9.765   6.570 -21.436  1.00 80.83           H  
ATOM    578  N   ASN A  37       4.934   4.160 -20.649  1.00 83.96           N  
ATOM    579  H   ASN A  37       4.686   4.223 -21.626  1.00 83.96           H  
ATOM    580  CA  ASN A  37       4.106   3.351 -19.773  1.00 83.96           C  
ATOM    581  HA  ASN A  37       4.183   3.747 -18.760  1.00 83.96           H  
ATOM    582  C   ASN A  37       4.653   1.921 -19.739  1.00 83.96           C  
ATOM    583  CB  ASN A  37       2.636   3.456 -20.207  1.00 83.96           C  
ATOM    584  HB2 ASN A  37       2.568   3.316 -21.286  1.00 83.96           H  
ATOM    585  HB3 ASN A  37       2.055   2.671 -19.723  1.00 83.96           H  
ATOM    586  O   ASN A  37       4.941   1.318 -20.776  1.00 83.96           O  
ATOM    587  CG  ASN A  37       2.019   4.792 -19.824  1.00 83.96           C  
ATOM    588  ND2 ASN A  37       1.051   5.260 -20.564  1.00 83.96           N  
ATOM    589 HD21 ASN A  37       0.787   4.762 -21.403  1.00 83.96           H  
ATOM    590 HD22 ASN A  37       0.698   6.182 -20.352  1.00 83.96           H  
ATOM    591  OD1 ASN A  37       2.380   5.435 -18.852  1.00 83.96           O  
ATOM    592  N   VAL A  38       4.806   1.390 -18.527  1.00 86.70           N  
ATOM    593  H   VAL A  38       4.551   1.949 -17.726  1.00 86.70           H  
ATOM    594  CA  VAL A  38       5.191  -0.003 -18.288  1.00 86.70           C  
ATOM    595  HA  VAL A  38       5.974  -0.291 -18.989  1.00 86.70           H  
ATOM    596  C   VAL A  38       3.975  -0.890 -18.543  1.00 86.70           C  
ATOM    597  CB  VAL A  38       5.788  -0.186 -16.882  1.00 86.70           C  
ATOM    598  HB  VAL A  38       5.069   0.150 -16.135  1.00 86.70           H  
ATOM    599  O   VAL A  38       2.909  -0.640 -17.982  1.00 86.70           O  
ATOM    600  CG1 VAL A  38       6.149  -1.646 -16.598  1.00 86.70           C  
ATOM    601 HG11 VAL A  38       6.627  -1.736 -15.623  1.00 86.70           H  
ATOM    602 HG12 VAL A  38       5.250  -2.261 -16.586  1.00 86.70           H  
ATOM    603 HG13 VAL A  38       6.829  -2.024 -17.361  1.00 86.70           H  
ATOM    604  CG2 VAL A  38       7.074   0.644 -16.736  1.00 86.70           C  
ATOM    605 HG21 VAL A  38       6.864   1.705 -16.874  1.00 86.70           H  
ATOM    606 HG22 VAL A  38       7.495   0.502 -15.741  1.00 86.70           H  
ATOM    607 HG23 VAL A  38       7.807   0.328 -17.479  1.00 86.70           H  
ATOM    608  N   ALA A  39       4.128  -1.898 -19.399  1.00 88.97           N  
ATOM    609  H   ALA A  39       5.050  -2.086 -19.766  1.00 88.97           H  
ATOM    610  CA  ALA A  39       3.099  -2.895 -19.671  1.00 88.97           C  
ATOM    611  HA  ALA A  39       2.130  -2.402 -19.753  1.00 88.97           H  
ATOM    612  C   ALA A  39       3.013  -3.911 -18.523  1.00 88.97           C  
ATOM    613  CB  ALA A  39       3.422  -3.577 -21.008  1.00 88.97           C  
ATOM    614  HB1 ALA A  39       3.459  -2.834 -21.805  1.00 88.97           H  
ATOM    615  HB2 ALA A  39       2.650  -4.311 -21.238  1.00 88.97           H  
ATOM    616  HB3 ALA A  39       4.385  -4.084 -20.953  1.00 88.97           H  
ATOM    617  O   ALA A  39       1.933  -4.170 -17.998  1.00 88.97           O  
ATOM    618  N   TYR A  40       4.161  -4.454 -18.120  1.00 93.13           N  
ATOM    619  H   TYR A  40       5.011  -4.194 -18.599  1.00 93.13           H  
ATOM    620  CA  TYR A  40       4.309  -5.392 -17.009  1.00 93.13           C  
ATOM    621  HA  TYR A  40       3.671  -5.079 -16.181  1.00 93.13           H  
ATOM    622  C   TYR A  40       5.754  -5.390 -16.503  1.00 93.13           C  
ATOM    623  CB  TYR A  40       3.863  -6.799 -17.444  1.00 93.13           C  
ATOM    624  HB2 TYR A  40       4.090  -7.513 -16.653  1.00 93.13           H  
ATOM    625  HB3 TYR A  40       2.779  -6.793 -17.551  1.00 93.13           H  
ATOM    626  O   TYR A  40       6.641  -4.800 -17.124  1.00 93.13           O  
ATOM    627  CG  TYR A  40       4.471  -7.316 -18.733  1.00 93.13           C  
ATOM    628  CD1 TYR A  40       3.722  -7.269 -19.925  1.00 93.13           C  
ATOM    629  HD1 TYR A  40       2.728  -6.847 -19.919  1.00 93.13           H  
ATOM    630  CD2 TYR A  40       5.758  -7.890 -18.732  1.00 93.13           C  
ATOM    631  HD2 TYR A  40       6.330  -7.939 -17.818  1.00 93.13           H  
ATOM    632  CE1 TYR A  40       4.243  -7.825 -21.109  1.00 93.13           C  
ATOM    633  HE1 TYR A  40       3.654  -7.844 -22.014  1.00 93.13           H  
ATOM    634  CE2 TYR A  40       6.288  -8.429 -19.920  1.00 93.13           C  
ATOM    635  HE2 TYR A  40       7.269  -8.882 -19.932  1.00 93.13           H  
ATOM    636  OH  TYR A  40       5.981  -9.042 -22.213  1.00 93.13           O  
ATOM    637  HH  TYR A  40       5.307  -9.101 -22.894  1.00 93.13           H  
ATOM    638  CZ  TYR A  40       5.522  -8.416 -21.102  1.00 93.13           C  
ATOM    639  N   SER A  41       5.992  -6.040 -15.369  1.00 96.15           N  
ATOM    640  H   SER A  41       5.245  -6.571 -14.945  1.00 96.15           H  
ATOM    641  CA  SER A  41       7.344  -6.295 -14.870  1.00 96.15           C  
ATOM    642  HA  SER A  41       8.051  -5.617 -15.347  1.00 96.15           H  
ATOM    643  C   SER A  41       7.759  -7.727 -15.198  1.00 96.15           C  
ATOM    644  CB  SER A  41       7.418  -6.059 -13.364  1.00 96.15           C  
ATOM    645  HB2 SER A  41       6.730  -6.749 -12.876  1.00 96.15           H  
ATOM    646  HB3 SER A  41       8.429  -6.267 -13.013  1.00 96.15           H  
ATOM    647  O   SER A  41       6.909  -8.597 -15.372  1.00 96.15           O  
ATOM    648  OG  SER A  41       7.067  -4.727 -13.017  1.00 96.15           O  
ATOM    649  HG  SER A  41       6.766  -4.766 -12.106  1.00 96.15           H  
ATOM    650  N   VAL A  42       9.057  -7.988 -15.255  1.00 96.71           N  
ATOM    651  H   VAL A  42       9.715  -7.223 -15.199  1.00 96.71           H  
ATOM    652  CA  VAL A  42       9.616  -9.336 -15.376  1.00 96.71           C  
ATOM    653  HA  VAL A  42       8.817 -10.058 -15.209  1.00 96.71           H  
ATOM    654  C   VAL A  42      10.645  -9.557 -14.281  1.00 96.71           C  
ATOM    655  CB  VAL A  42      10.186  -9.618 -16.779  1.00 96.71           C  
ATOM    656  HB  VAL A  42      10.575 -10.636 -16.793  1.00 96.71           H  
ATOM    657  O   VAL A  42      11.487  -8.691 -14.056  1.00 96.71           O  
ATOM    658  CG1 VAL A  42       9.061  -9.525 -17.812  1.00 96.71           C  
ATOM    659 HG11 VAL A  42       8.262 -10.216 -17.545  1.00 96.71           H  
ATOM    660 HG12 VAL A  42       9.451  -9.793 -18.794  1.00 96.71           H  
ATOM    661 HG13 VAL A  42       8.669  -8.509 -17.856  1.00 96.71           H  
ATOM    662  CG2 VAL A  42      11.300  -8.669 -17.231  1.00 96.71           C  
ATOM    663 HG21 VAL A  42      12.145  -8.747 -16.546  1.00 96.71           H  
ATOM    664 HG22 VAL A  42      11.646  -8.953 -18.225  1.00 96.71           H  
ATOM    665 HG23 VAL A  42      10.944  -7.639 -17.256  1.00 96.71           H  
ATOM    666  N   LEU A  43      10.557 -10.684 -13.580  1.00 97.14           N  
ATOM    667  H   LEU A  43       9.843 -11.351 -13.837  1.00 97.14           H  
ATOM    668  CA  LEU A  43      11.639 -11.157 -12.724  1.00 97.14           C  
ATOM    669  HA  LEU A  43      12.075 -10.315 -12.186  1.00 97.14           H  
ATOM    670  C   LEU A  43      12.715 -11.761 -13.618  1.00 97.14           C  
ATOM    671  CB  LEU A  43      11.107 -12.183 -11.711  1.00 97.14           C  
ATOM    672  HB2 LEU A  43      10.289 -11.741 -11.141  1.00 97.14           H  
ATOM    673  HB3 LEU A  43      10.715 -13.028 -12.276  1.00 97.14           H  
ATOM    674  O   LEU A  43      12.400 -12.577 -14.482  1.00 97.14           O  
ATOM    675  CG  LEU A  43      12.173 -12.720 -10.735  1.00 97.14           C  
ATOM    676  HG  LEU A  43      13.043 -13.074 -11.288  1.00 97.14           H  
ATOM    677  CD1 LEU A  43      12.625 -11.660  -9.728  1.00 97.14           C  
ATOM    678 HD11 LEU A  43      11.768 -11.282  -9.170  1.00 97.14           H  
ATOM    679 HD12 LEU A  43      13.115 -10.837 -10.248  1.00 97.14           H  
ATOM    680 HD13 LEU A  43      13.342 -12.099  -9.035  1.00 97.14           H  
ATOM    681  CD2 LEU A  43      11.602 -13.899  -9.952  1.00 97.14           C  
ATOM    682 HD21 LEU A  43      11.362 -14.705 -10.646  1.00 97.14           H  
ATOM    683 HD22 LEU A  43      12.343 -14.271  -9.245  1.00 97.14           H  
ATOM    684 HD23 LEU A  43      10.703 -13.602  -9.412  1.00 97.14           H  
ATOM    685  N   ILE A  44      13.959 -11.352 -13.401  1.00 96.84           N  
ATOM    686  H   ILE A  44      14.121 -10.641 -12.703  1.00 96.84           H  
ATOM    687  CA  ILE A  44      15.122 -11.857 -14.125  1.00 96.84           C  
ATOM    688  HA  ILE A  44      14.826 -12.739 -14.693  1.00 96.84           H  
ATOM    689  C   ILE A  44      16.198 -12.312 -13.144  1.00 96.84           C  
ATOM    690  CB  ILE A  44      15.658 -10.817 -15.132  1.00 96.84           C  
ATOM    691  HB  ILE A  44      16.567 -11.224 -15.573  1.00 96.84           H  
ATOM    692  O   ILE A  44      16.398 -11.694 -12.096  1.00 96.84           O  
ATOM    693  CG1 ILE A  44      16.004  -9.469 -14.463  1.00 96.84           C  
ATOM    694 HG12 ILE A  44      16.601  -9.642 -13.568  1.00 96.84           H  
ATOM    695 HG13 ILE A  44      15.088  -8.955 -14.171  1.00 96.84           H  
ATOM    696  CG2 ILE A  44      14.632 -10.625 -16.264  1.00 96.84           C  
ATOM    697 HG21 ILE A  44      14.408 -11.589 -16.721  1.00 96.84           H  
ATOM    698 HG22 ILE A  44      15.034  -9.971 -17.038  1.00 96.84           H  
ATOM    699 HG23 ILE A  44      13.711 -10.199 -15.867  1.00 96.84           H  
ATOM    700  CD1 ILE A  44      16.813  -8.546 -15.370  1.00 96.84           C  
ATOM    701 HD11 ILE A  44      16.243  -8.265 -16.256  1.00 96.84           H  
ATOM    702 HD12 ILE A  44      17.733  -9.049 -15.670  1.00 96.84           H  
ATOM    703 HD13 ILE A  44      17.058  -7.640 -14.817  1.00 96.84           H  
ATOM    704  N   VAL A  45      16.896 -13.384 -13.517  1.00 96.94           N  
ATOM    705  H   VAL A  45      16.643 -13.840 -14.382  1.00 96.94           H  
ATOM    706  CA  VAL A  45      18.136 -13.840 -12.885  1.00 96.94           C  
ATOM    707  HA  VAL A  45      18.439 -13.110 -12.134  1.00 96.94           H  
ATOM    708  C   VAL A  45      19.201 -13.895 -13.975  1.00 96.94           C  
ATOM    709  CB  VAL A  45      17.964 -15.195 -12.174  1.00 96.94           C  
ATOM    710  HB  VAL A  45      17.666 -15.954 -12.898  1.00 96.94           H  
ATOM    711  O   VAL A  45      19.031 -14.600 -14.968  1.00 96.94           O  
ATOM    712  CG1 VAL A  45      19.273 -15.633 -11.503  1.00 96.94           C  
ATOM    713 HG11 VAL A  45      19.603 -14.874 -10.793  1.00 96.94           H  
ATOM    714 HG12 VAL A  45      20.050 -15.779 -12.253  1.00 96.94           H  
ATOM    715 HG13 VAL A  45      19.124 -16.577 -10.980  1.00 96.94           H  
ATOM    716  CG2 VAL A  45      16.883 -15.125 -11.088  1.00 96.94           C  
ATOM    717 HG21 VAL A  45      16.806 -16.086 -10.579  1.00 96.94           H  
ATOM    718 HG22 VAL A  45      17.143 -14.349 -10.368  1.00 96.94           H  
ATOM    719 HG23 VAL A  45      15.915 -14.897 -11.536  1.00 96.94           H  
ATOM    720  N   ALA A  46      20.250 -13.095 -13.831  1.00 97.24           N  
ATOM    721  H   ALA A  46      20.354 -12.577 -12.971  1.00 97.24           H  
ATOM    722  CA  ALA A  46      21.283 -12.905 -14.849  1.00 97.24           C  
ATOM    723  HA  ALA A  46      21.521 -13.851 -15.335  1.00 97.24           H  
ATOM    724  C   ALA A  46      22.563 -12.362 -14.203  1.00 97.24           C  
ATOM    725  CB  ALA A  46      20.738 -11.917 -15.895  1.00 97.24           C  
ATOM    726  HB1 ALA A  46      20.537 -10.953 -15.428  1.00 97.24           H  
ATOM    727  HB2 ALA A  46      21.465 -11.783 -16.695  1.00 97.24           H  
ATOM    728  HB3 ALA A  46      19.816 -12.304 -16.330  1.00 97.24           H  
ATOM    729  O   ALA A  46      22.601 -12.133 -12.995  1.00 97.24           O  
ATOM    730  N   GLU A  47      23.586 -12.089 -14.999  1.00 96.85           N  
ATOM    731  H   GLU A  47      23.531 -12.364 -15.970  1.00 96.85           H  
ATOM    732  CA  GLU A  47      24.763 -11.332 -14.593  1.00 96.85           C  
ATOM    733  HA  GLU A  47      24.728 -11.180 -13.514  1.00 96.85           H  
ATOM    734  C   GLU A  47      24.789  -9.949 -15.245  1.00 96.85           C  
ATOM    735  CB  GLU A  47      26.046 -12.107 -14.890  1.00 96.85           C  
ATOM    736  HB2 GLU A  47      26.869 -11.513 -14.491  1.00 96.85           H  
ATOM    737  HB3 GLU A  47      26.180 -12.217 -15.966  1.00 96.85           H  
ATOM    738  O   GLU A  47      24.348  -9.768 -16.378  1.00 96.85           O  
ATOM    739  CG  GLU A  47      26.043 -13.492 -14.223  1.00 96.85           C  
ATOM    740  HG2 GLU A  47      25.521 -14.207 -14.859  1.00 96.85           H  
ATOM    741  HG3 GLU A  47      25.492 -13.423 -13.285  1.00 96.85           H  
ATOM    742  CD  GLU A  47      27.459 -13.981 -13.916  1.00 96.85           C  
ATOM    743  OE1 GLU A  47      27.597 -14.532 -12.798  1.00 96.85           O  
ATOM    744  OE2 GLU A  47      28.392 -13.601 -14.660  1.00 96.85           O  
ATOM    745  N   VAL A  48      25.316  -8.952 -14.536  1.00 94.79           N  
ATOM    746  H   VAL A  48      25.612  -9.145 -13.590  1.00 94.79           H  
ATOM    747  CA  VAL A  48      25.532  -7.601 -15.077  1.00 94.79           C  
ATOM    748  HA  VAL A  48      25.477  -7.648 -16.165  1.00 94.79           H  
ATOM    749  C   VAL A  48      26.926  -7.099 -14.732  1.00 94.79           C  
ATOM    750  CB  VAL A  48      24.462  -6.589 -14.619  1.00 94.79           C  
ATOM    751  HB  VAL A  48      24.724  -5.611 -15.022  1.00 94.79           H  
ATOM    752  O   VAL A  48      27.449  -7.362 -13.646  1.00 94.79           O  
ATOM    753  CG1 VAL A  48      23.080  -6.951 -15.163  1.00 94.79           C  
ATOM    754 HG11 VAL A  48      22.352  -6.190 -14.883  1.00 94.79           H  
ATOM    755 HG12 VAL A  48      23.122  -7.007 -16.251  1.00 94.79           H  
ATOM    756 HG13 VAL A  48      22.762  -7.917 -14.771  1.00 94.79           H  
ATOM    757  CG2 VAL A  48      24.372  -6.460 -13.095  1.00 94.79           C  
ATOM    758 HG21 VAL A  48      25.316  -6.090 -12.695  1.00 94.79           H  
ATOM    759 HG22 VAL A  48      24.160  -7.440 -12.667  1.00 94.79           H  
ATOM    760 HG23 VAL A  48      23.574  -5.766 -12.832  1.00 94.79           H  
ATOM    761  N   GLU A  49      27.526  -6.337 -15.644  1.00 92.59           N  
ATOM    762  H   GLU A  49      27.051  -6.154 -16.516  1.00 92.59           H  
ATOM    763  CA  GLU A  49      28.784  -5.638 -15.374  1.00 92.59           C  
ATOM    764  HA  GLU A  49      29.496  -6.343 -14.946  1.00 92.59           H  
ATOM    765  C   GLU A  49      28.544  -4.510 -14.364  1.00 92.59           C  
ATOM    766  CB  GLU A  49      29.394  -5.070 -16.664  1.00 92.59           C  
ATOM    767  HB2 GLU A  49      28.667  -4.423 -17.154  1.00 92.59           H  
ATOM    768  HB3 GLU A  49      30.261  -4.469 -16.387  1.00 92.59           H  
ATOM    769  O   GLU A  49      27.737  -3.606 -14.597  1.00 92.59           O  
ATOM    770  CG  GLU A  49      29.848  -6.160 -17.644  1.00 92.59           C  
ATOM    771  HG2 GLU A  49      28.978  -6.733 -17.965  1.00 92.59           H  
ATOM    772  HG3 GLU A  49      30.523  -6.840 -17.124  1.00 92.59           H  
ATOM    773  CD  GLU A  49      30.561  -5.604 -18.890  1.00 92.59           C  
ATOM    774  OE1 GLU A  49      30.964  -6.444 -19.729  1.00 92.59           O  
ATOM    775  OE2 GLU A  49      30.696  -4.365 -19.037  1.00 92.59           O  
ATOM    776  N   LYS A  50      29.249  -4.535 -13.226  1.00 84.56           N  
ATOM    777  H   LYS A  50      29.838  -5.337 -13.052  1.00 84.56           H  
ATOM    778  CA  LYS A  50      29.088  -3.520 -12.175  1.00 84.56           C  
ATOM    779  HA  LYS A  50      28.562  -2.674 -12.617  1.00 84.56           H  
ATOM    780  C   LYS A  50      30.424  -2.989 -11.659  1.00 84.56           C  
ATOM    781  CB  LYS A  50      28.195  -4.095 -11.066  1.00 84.56           C  
ATOM    782  HB2 LYS A  50      27.351  -4.601 -11.536  1.00 84.56           H  
ATOM    783  HB3 LYS A  50      28.757  -4.835 -10.495  1.00 84.56           H  
ATOM    784  O   LYS A  50      31.318  -3.750 -11.294  1.00 84.56           O  
ATOM    785  CG  LYS A  50      27.645  -3.006 -10.130  1.00 84.56           C  
ATOM    786  HG2 LYS A  50      28.463  -2.555  -9.569  1.00 84.56           H  
ATOM    787  HG3 LYS A  50      27.156  -2.237 -10.728  1.00 84.56           H  
ATOM    788  CD  LYS A  50      26.624  -3.604  -9.156  1.00 84.56           C  
ATOM    789  HD2 LYS A  50      25.839  -4.091  -9.735  1.00 84.56           H  
ATOM    790  HD3 LYS A  50      27.113  -4.353  -8.532  1.00 84.56           H  
ATOM    791  CE  LYS A  50      26.002  -2.516  -8.275  1.00 84.56           C  
ATOM    792  HE2 LYS A  50      26.777  -2.073  -7.650  1.00 84.56           H  
ATOM    793  HE3 LYS A  50      25.610  -1.735  -8.928  1.00 84.56           H  
ATOM    794  NZ  LYS A  50      24.904  -3.072  -7.445  1.00 84.56           N  
ATOM    795  HZ1 LYS A  50      24.469  -2.349  -6.888  1.00 84.56           H  
ATOM    796  HZ2 LYS A  50      24.195  -3.469  -8.044  1.00 84.56           H  
ATOM    797  HZ3 LYS A  50      25.237  -3.809  -6.840  1.00 84.56           H  
ATOM    798  N   GLY A  51      30.498  -1.664 -11.517  1.00 82.15           N  
ATOM    799  H   GLY A  51      29.758  -1.119 -11.935  1.00 82.15           H  
ATOM    800  CA  GLY A  51      31.678  -0.940 -11.030  1.00 82.15           C  
ATOM    801  HA2 GLY A  51      32.177  -1.523 -10.256  1.00 82.15           H  
ATOM    802  HA3 GLY A  51      31.362   0.006 -10.592  1.00 82.15           H  
ATOM    803  C   GLY A  51      32.696  -0.637 -12.132  1.00 82.15           C  
ATOM    804  O   GLY A  51      32.541  -1.071 -13.269  1.00 82.15           O  
ATOM    805  N   GLU A  52      33.749   0.104 -11.786  1.00 80.23           N  
ATOM    806  H   GLU A  52      33.803   0.492 -10.855  1.00 80.23           H  
ATOM    807  CA  GLU A  52      34.780   0.549 -12.741  1.00 80.23           C  
ATOM    808  HA  GLU A  52      34.324   1.146 -13.531  1.00 80.23           H  
ATOM    809  C   GLU A  52      35.510  -0.616 -13.419  1.00 80.23           C  
ATOM    810  CB  GLU A  52      35.810   1.413 -12.005  1.00 80.23           C  
ATOM    811  HB2 GLU A  52      36.208   0.842 -11.167  1.00 80.23           H  
ATOM    812  HB3 GLU A  52      36.626   1.645 -12.690  1.00 80.23           H  
ATOM    813  O   GLU A  52      35.813  -0.559 -14.605  1.00 80.23           O  
ATOM    814  CG  GLU A  52      35.207   2.730 -11.499  1.00 80.23           C  
ATOM    815  HG2 GLU A  52      34.386   2.508 -10.818  1.00 80.23           H  
ATOM    816  HG3 GLU A  52      34.799   3.275 -12.351  1.00 80.23           H  
ATOM    817  CD  GLU A  52      36.232   3.606 -10.767  1.00 80.23           C  
ATOM    818  OE1 GLU A  52      35.904   4.795 -10.568  1.00 80.23           O  
ATOM    819  OE2 GLU A  52      37.286   3.063 -10.369  1.00 80.23           O  
ATOM    820  N   SER A  53      35.723  -1.712 -12.685  1.00 83.15           N  
ATOM    821  H   SER A  53      35.411  -1.696 -11.725  1.00 83.15           H  
ATOM    822  CA  SER A  53      36.357  -2.930 -13.207  1.00 83.15           C  
ATOM    823  HA  SER A  53      37.177  -2.625 -13.857  1.00 83.15           H  
ATOM    824  C   SER A  53      35.439  -3.795 -14.078  1.00 83.15           C  
ATOM    825  CB  SER A  53      36.970  -3.757 -12.067  1.00 83.15           C  
ATOM    826  HB2 SER A  53      37.822  -3.212 -11.660  1.00 83.15           H  
ATOM    827  HB3 SER A  53      37.337  -4.704 -12.463  1.00 83.15           H  
ATOM    828  O   SER A  53      35.879  -4.849 -14.527  1.00 83.15           O  
ATOM    829  OG  SER A  53      36.045  -4.007 -11.017  1.00 83.15           O  
ATOM    830  HG  SER A  53      36.085  -3.253 -10.424  1.00 83.15           H  
ATOM    831  N   LYS A  54      34.173  -3.393 -14.293  1.00 85.12           N  
ATOM    832  H   LYS A  54      33.911  -2.479 -13.952  1.00 85.12           H  
ATOM    833  CA  LYS A  54      33.172  -4.124 -15.096  1.00 85.12           C  
ATOM    834  HA  LYS A  54      32.192  -3.700 -14.879  1.00 85.12           H  
ATOM    835  C   LYS A  54      33.048  -5.613 -14.745  1.00 85.12           C  
ATOM    836  CB  LYS A  54      33.441  -3.918 -16.592  1.00 85.12           C  
ATOM    837  HB2 LYS A  54      34.448  -4.260 -16.831  1.00 85.12           H  
ATOM    838  HB3 LYS A  54      32.737  -4.523 -17.163  1.00 85.12           H  
ATOM    839  O   LYS A  54      32.743  -6.444 -15.594  1.00 85.12           O  
ATOM    840  CG  LYS A  54      33.268  -2.464 -17.037  1.00 85.12           C  
ATOM    841  HG2 LYS A  54      33.982  -1.817 -16.528  1.00 85.12           H  
ATOM    842  HG3 LYS A  54      32.253  -2.138 -16.810  1.00 85.12           H  
ATOM    843  CD  LYS A  54      33.503  -2.406 -18.546  1.00 85.12           C  
ATOM    844  HD2 LYS A  54      34.551  -2.614 -18.759  1.00 85.12           H  
ATOM    845  HD3 LYS A  54      32.896  -3.174 -19.026  1.00 85.12           H  
ATOM    846  CE  LYS A  54      33.116  -1.044 -19.112  1.00 85.12           C  
ATOM    847  HE2 LYS A  54      32.140  -0.775 -18.709  1.00 85.12           H  
ATOM    848  HE3 LYS A  54      33.845  -0.300 -18.791  1.00 85.12           H  
ATOM    849  NZ  LYS A  54      33.041  -1.133 -20.588  1.00 85.12           N  
ATOM    850  HZ1 LYS A  54      32.746  -0.259 -20.998  1.00 85.12           H  
ATOM    851  HZ2 LYS A  54      32.373  -1.851 -20.830  1.00 85.12           H  
ATOM    852  HZ3 LYS A  54      33.935  -1.409 -20.970  1.00 85.12           H  
ATOM    853  N   LYS A  55      33.276  -5.967 -13.478  1.00 89.70           N  
ATOM    854  H   LYS A  55      33.507  -5.235 -12.821  1.00 89.70           H  
ATOM    855  CA  LYS A  55      33.141  -7.353 -13.021  1.00 89.70           C  
ATOM    856  HA  LYS A  55      33.724  -7.991 -13.686  1.00 89.70           H  
ATOM    857  C   LYS A  55      31.687  -7.789 -13.141  1.00 89.70           C  
ATOM    858  CB  LYS A  55      33.661  -7.522 -11.589  1.00 89.70           C  
ATOM    859  HB2 LYS A  55      33.206  -6.772 -10.943  1.00 89.70           H  
ATOM    860  HB3 LYS A  55      33.380  -8.512 -11.229  1.00 89.70           H  
ATOM    861  O   LYS A  55      30.791  -7.047 -12.724  1.00 89.70           O  
ATOM    862  CG  LYS A  55      35.189  -7.401 -11.549  1.00 89.70           C  
ATOM    863  HG2 LYS A  55      35.622  -8.158 -12.203  1.00 89.70           H  
ATOM    864  HG3 LYS A  55      35.487  -6.418 -11.914  1.00 89.70           H  
ATOM    865  CD  LYS A  55      35.726  -7.603 -10.127  1.00 89.70           C  
ATOM    866  HD2 LYS A  55      35.457  -8.602  -9.785  1.00 89.70           H  
ATOM    867  HD3 LYS A  55      35.287  -6.857  -9.465  1.00 89.70           H  
ATOM    868  CE  LYS A  55      37.251  -7.449 -10.142  1.00 89.70           C  
ATOM    869  HE2 LYS A  55      37.495  -6.426 -10.431  1.00 89.70           H  
ATOM    870  HE3 LYS A  55      37.651  -8.107 -10.914  1.00 89.70           H  
ATOM    871  NZ  LYS A  55      37.862  -7.783  -8.829  1.00 89.70           N  
ATOM    872  HZ1 LYS A  55      37.531  -7.163  -8.104  1.00 89.70           H  
ATOM    873  HZ2 LYS A  55      38.867  -7.699  -8.887  1.00 89.70           H  
ATOM    874  HZ3 LYS A  55      37.651  -8.737  -8.577  1.00 89.70           H  
ATOM    875  N   LEU A  56      31.481  -8.987 -13.679  1.00 92.89           N  
ATOM    876  H   LEU A  56      32.268  -9.529 -14.006  1.00 92.89           H  
ATOM    877  CA  LEU A  56      30.172  -9.617 -13.716  1.00 92.89           C  
ATOM    878  HA  LEU A  56      29.451  -8.902 -14.113  1.00 92.89           H  
ATOM    879  C   LEU A  56      29.727  -9.958 -12.297  1.00 92.89           C  
ATOM    880  CB  LEU A  56      30.189 -10.856 -14.623  1.00 92.89           C  
ATOM    881  HB2 LEU A  56      29.213 -11.334 -14.542  1.00 92.89           H  
ATOM    882  HB3 LEU A  56      30.934 -11.562 -14.256  1.00 92.89           H  
ATOM    883  O   LEU A  56      30.514 -10.422 -11.467  1.00 92.89           O  
ATOM    884  CG  LEU A  56      30.447 -10.565 -16.110  1.00 92.89           C  
ATOM    885  HG  LEU A  56      31.385 -10.018 -16.209  1.00 92.89           H  
ATOM    886  CD1 LEU A  56      30.573 -11.865 -16.900  1.00 92.89           C  
ATOM    887 HD11 LEU A  56      30.765 -11.665 -17.954  1.00 92.89           H  
ATOM    888 HD12 LEU A  56      29.657 -12.448 -16.802  1.00 92.89           H  
ATOM    889 HD13 LEU A  56      31.386 -12.469 -16.497  1.00 92.89           H  
ATOM    890  CD2 LEU A  56      29.329  -9.726 -16.734  1.00 92.89           C  
ATOM    891 HD21 LEU A  56      28.398 -10.293 -16.730  1.00 92.89           H  
ATOM    892 HD22 LEU A  56      29.188  -8.793 -16.188  1.00 92.89           H  
ATOM    893 HD23 LEU A  56      29.610  -9.466 -17.755  1.00 92.89           H  
ATOM    894  N   LYS A  57      28.473  -9.635 -11.997  1.00 94.86           N  
ATOM    895  H   LYS A  57      27.921  -9.180 -12.711  1.00 94.86           H  
ATOM    896  CA  LYS A  57      27.823  -9.974 -10.736  1.00 94.86           C  
ATOM    897  HA  LYS A  57      28.390 -10.763 -10.242  1.00 94.86           H  
ATOM    898  C   LYS A  57      26.443 -10.518 -11.024  1.00 94.86           C  
ATOM    899  CB  LYS A  57      27.725  -8.751  -9.816  1.00 94.86           C  
ATOM    900  HB2 LYS A  57      27.129  -9.030  -8.947  1.00 94.86           H  
ATOM    901  HB3 LYS A  57      27.218  -7.939 -10.338  1.00 94.86           H  
ATOM    902  O   LYS A  57      25.670  -9.867 -11.728  1.00 94.86           O  
ATOM    903  CG  LYS A  57      29.105  -8.282  -9.346  1.00 94.86           C  
ATOM    904  HG2 LYS A  57      29.642  -7.833 -10.182  1.00 94.86           H  
ATOM    905  HG3 LYS A  57      29.669  -9.141  -8.985  1.00 94.86           H  
ATOM    906  CD  LYS A  57      28.980  -7.261  -8.214  1.00 94.86           C  
ATOM    907  HD2 LYS A  57      28.440  -6.385  -8.572  1.00 94.86           H  
ATOM    908  HD3 LYS A  57      28.438  -7.720  -7.386  1.00 94.86           H  
ATOM    909  CE  LYS A  57      30.391  -6.876  -7.769  1.00 94.86           C  
ATOM    910  HE2 LYS A  57      30.878  -6.343  -8.586  1.00 94.86           H  
ATOM    911  HE3 LYS A  57      30.950  -7.797  -7.603  1.00 94.86           H  
ATOM    912  NZ  LYS A  57      30.381  -6.063  -6.530  1.00 94.86           N  
ATOM    913  HZ1 LYS A  57      29.929  -6.580  -5.789  1.00 94.86           H  
ATOM    914  HZ2 LYS A  57      29.902  -5.187  -6.682  1.00 94.86           H  
ATOM    915  HZ3 LYS A  57      31.329  -5.872  -6.240  1.00 94.86           H  
ATOM    916  N   SER A  58      26.126 -11.647 -10.407  1.00 95.03           N  
ATOM    917  H   SER A  58      26.845 -12.206  -9.971  1.00 95.03           H  
ATOM    918  CA  SER A  58      24.789 -12.213 -10.453  1.00 95.03           C  
ATOM    919  HA  SER A  58      24.520 -12.339 -11.502  1.00 95.03           H  
ATOM    920  C   SER A  58      23.784 -11.261  -9.796  1.00 95.03           C  
ATOM    921  CB  SER A  58      24.756 -13.604  -9.813  1.00 95.03           C  
ATOM    922  HB2 SER A  58      23.913 -14.167 -10.215  1.00 95.03           H  
ATOM    923  HB3 SER A  58      24.621 -13.497  -8.737  1.00 95.03           H  
ATOM    924  O   SER A  58      24.037 -10.674  -8.737  1.00 95.03           O  
ATOM    925  OG  SER A  58      25.962 -14.319 -10.036  1.00 95.03           O  
ATOM    926  HG  SER A  58      26.153 -14.445 -10.969  1.00 95.03           H  
ATOM    927  N   VAL A  59      22.639 -11.093 -10.443  1.00 94.97           N  
ATOM    928  H   VAL A  59      22.521 -11.585 -11.317  1.00 94.97           H  
ATOM    929  CA  VAL A  59      21.531 -10.242 -10.021  1.00 94.97           C  
ATOM    930  HA  VAL A  59      21.672  -9.986  -8.971  1.00 94.97           H  
ATOM    931  C   VAL A  59      20.220 -11.004 -10.124  1.00 94.97           C  
ATOM    932  CB  VAL A  59      21.454  -8.923 -10.818  1.00 94.97           C  
ATOM    933  HB  VAL A  59      20.541  -8.408 -10.518  1.00 94.97           H  
ATOM    934  O   VAL A  59      20.020 -11.816 -11.023  1.00 94.97           O  
ATOM    935  CG1 VAL A  59      22.627  -8.013 -10.441  1.00 94.97           C  
ATOM    936 HG11 VAL A  59      22.508  -7.051 -10.940  1.00 94.97           H  
ATOM    937 HG12 VAL A  59      23.567  -8.475 -10.742  1.00 94.97           H  
ATOM    938 HG13 VAL A  59      22.637  -7.857  -9.362  1.00 94.97           H  
ATOM    939  CG2 VAL A  59      21.411  -9.097 -12.341  1.00 94.97           C  
ATOM    940 HG21 VAL A  59      22.352  -9.511 -12.703  1.00 94.97           H  
ATOM    941 HG22 VAL A  59      21.245  -8.129 -12.814  1.00 94.97           H  
ATOM    942 HG23 VAL A  59      20.596  -9.762 -12.626  1.00 94.97           H  
ATOM    943  N   LYS A  60      19.320 -10.704  -9.188  1.00 95.53           N  
ATOM    944  H   LYS A  60      19.590 -10.036  -8.480  1.00 95.53           H  
ATOM    945  CA  LYS A  60      17.916 -11.105  -9.189  1.00 95.53           C  
ATOM    946  HA  LYS A  60      17.666 -11.569 -10.143  1.00 95.53           H  
ATOM    947  C   LYS A  60      17.101  -9.832  -9.025  1.00 95.53           C  
ATOM    948  CB  LYS A  60      17.685 -12.129  -8.068  1.00 95.53           C  
ATOM    949  HB2 LYS A  60      18.320 -12.994  -8.258  1.00 95.53           H  
ATOM    950  HB3 LYS A  60      17.978 -11.692  -7.113  1.00 95.53           H  
ATOM    951  O   LYS A  60      17.187  -9.188  -7.981  1.00 95.53           O  
ATOM    952  CG  LYS A  60      16.226 -12.599  -7.975  1.00 95.53           C  
ATOM    953  HG2 LYS A  60      15.588 -11.752  -7.724  1.00 95.53           H  
ATOM    954  HG3 LYS A  60      15.908 -13.010  -8.933  1.00 95.53           H  
ATOM    955  CD  LYS A  60      16.090 -13.665  -6.880  1.00 95.53           C  
ATOM    956  HD2 LYS A  60      16.400 -13.238  -5.927  1.00 95.53           H  
ATOM    957  HD3 LYS A  60      16.734 -14.513  -7.114  1.00 95.53           H  
ATOM    958  CE  LYS A  60      14.643 -14.143  -6.766  1.00 95.53           C  
ATOM    959  HE2 LYS A  60      14.342 -14.635  -7.691  1.00 95.53           H  
ATOM    960  HE3 LYS A  60      14.006 -13.268  -6.630  1.00 95.53           H  
ATOM    961  NZ  LYS A  60      14.455 -15.050  -5.607  1.00 95.53           N  
ATOM    962  HZ1 LYS A  60      13.475 -15.084  -5.365  1.00 95.53           H  
ATOM    963  HZ2 LYS A  60      14.868 -14.680  -4.764  1.00 95.53           H  
ATOM    964  HZ3 LYS A  60      14.824 -15.980  -5.744  1.00 95.53           H  
ATOM    965  N   GLU A  61      16.383  -9.415 -10.059  1.00 95.30           N  
ATOM    966  H   GLU A  61      16.337  -9.989 -10.889  1.00 95.30           H  
ATOM    967  CA  GLU A  61      15.699  -8.120 -10.052  1.00 95.30           C  
ATOM    968  HA  GLU A  61      15.383  -7.914  -9.029  1.00 95.30           H  
ATOM    969  C   GLU A  61      14.425  -8.107 -10.890  1.00 95.30           C  
ATOM    970  CB  GLU A  61      16.662  -6.987 -10.452  1.00 95.30           C  
ATOM    971  HB2 GLU A  61      17.519  -7.020  -9.778  1.00 95.30           H  
ATOM    972  HB3 GLU A  61      16.157  -6.034 -10.290  1.00 95.30           H  
ATOM    973  O   GLU A  61      14.154  -9.017 -11.670  1.00 95.30           O  
ATOM    974  CG  GLU A  61      17.164  -7.035 -11.902  1.00 95.30           C  
ATOM    975  HG2 GLU A  61      16.303  -7.012 -12.570  1.00 95.30           H  
ATOM    976  HG3 GLU A  61      17.707  -7.966 -12.064  1.00 95.30           H  
ATOM    977  CD  GLU A  61      18.089  -5.852 -12.225  1.00 95.30           C  
ATOM    978  OE1 GLU A  61      18.136  -5.465 -13.411  1.00 95.30           O  
ATOM    979  OE2 GLU A  61      18.736  -5.309 -11.299  1.00 95.30           O  
ATOM    980  N   LEU A  62      13.628  -7.057 -10.699  1.00 96.47           N  
ATOM    981  H   LEU A  62      13.957  -6.311 -10.102  1.00 96.47           H  
ATOM    982  CA  LEU A  62      12.445  -6.793 -11.502  1.00 96.47           C  
ATOM    983  HA  LEU A  62      12.163  -7.704 -12.028  1.00 96.47           H  
ATOM    984  C   LEU A  62      12.777  -5.737 -12.552  1.00 96.47           C  
ATOM    985  CB  LEU A  62      11.278  -6.371 -10.596  1.00 96.47           C  
ATOM    986  HB2 LEU A  62      11.607  -5.536  -9.976  1.00 96.47           H  
ATOM    987  HB3 LEU A  62      10.455  -6.023 -11.221  1.00 96.47           H  
ATOM    988  O   LEU A  62      13.183  -4.626 -12.214  1.00 96.47           O  
ATOM    989  CG  LEU A  62      10.772  -7.511  -9.696  1.00 96.47           C  
ATOM    990  HG  LEU A  62      11.605  -7.976  -9.169  1.00 96.47           H  
ATOM    991  CD1 LEU A  62       9.791  -6.965  -8.670  1.00 96.47           C  
ATOM    992 HD11 LEU A  62      10.252  -6.134  -8.136  1.00 96.47           H  
ATOM    993 HD12 LEU A  62       8.892  -6.624  -9.182  1.00 96.47           H  
ATOM    994 HD13 LEU A  62       9.531  -7.749  -7.959  1.00 96.47           H  
ATOM    995  CD2 LEU A  62      10.012  -8.565 -10.492  1.00 96.47           C  
ATOM    996 HD21 LEU A  62       9.159  -8.117 -11.001  1.00 96.47           H  
ATOM    997 HD22 LEU A  62       9.671  -9.352  -9.818  1.00 96.47           H  
ATOM    998 HD23 LEU A  62      10.670  -9.020 -11.233  1.00 96.47           H  
ATOM    999  N   LEU A  63      12.538  -6.063 -13.818  1.00 95.92           N  
ATOM   1000  H   LEU A  63      12.258  -7.013 -14.012  1.00 95.92           H  
ATOM   1001  CA  LEU A  63      12.662  -5.142 -14.940  1.00 95.92           C  
ATOM   1002  HA  LEU A  63      13.170  -4.240 -14.601  1.00 95.92           H  
ATOM   1003  C   LEU A  63      11.270  -4.758 -15.446  1.00 95.92           C  
ATOM   1004  CB  LEU A  63      13.539  -5.793 -16.021  1.00 95.92           C  
ATOM   1005  HB2 LEU A  63      14.520  -6.012 -15.598  1.00 95.92           H  
ATOM   1006  HB3 LEU A  63      13.087  -6.742 -16.307  1.00 95.92           H  
ATOM   1007  O   LEU A  63      10.434  -5.614 -15.715  1.00 95.92           O  
ATOM   1008  CG  LEU A  63      13.720  -4.938 -17.286  1.00 95.92           C  
ATOM   1009  HG  LEU A  63      12.745  -4.658 -17.685  1.00 95.92           H  
ATOM   1010  CD1 LEU A  63      14.522  -3.664 -17.010  1.00 95.92           C  
ATOM   1011 HD11 LEU A  63      15.485  -3.930 -16.575  1.00 95.92           H  
ATOM   1012 HD12 LEU A  63      14.691  -3.122 -17.941  1.00 95.92           H  
ATOM   1013 HD13 LEU A  63      13.984  -3.017 -16.317  1.00 95.92           H  
ATOM   1014  CD2 LEU A  63      14.443  -5.746 -18.358  1.00 95.92           C  
ATOM   1015 HD21 LEU A  63      15.419  -6.060 -17.987  1.00 95.92           H  
ATOM   1016 HD22 LEU A  63      14.572  -5.152 -19.263  1.00 95.92           H  
ATOM   1017 HD23 LEU A  63      13.859  -6.634 -18.600  1.00 95.92           H  
ATOM   1018  N   GLY A  64      11.004  -3.462 -15.596  1.00 95.44           N  
ATOM   1019  H   GLY A  64      11.740  -2.799 -15.398  1.00 95.44           H  
ATOM   1020  CA  GLY A  64       9.780  -2.991 -16.244  1.00 95.44           C  
ATOM   1021  HA2 GLY A  64       8.925  -3.576 -15.904  1.00 95.44           H  
ATOM   1022  HA3 GLY A  64       9.606  -1.946 -15.988  1.00 95.44           H  
ATOM   1023  C   GLY A  64       9.902  -3.099 -17.761  1.00 95.44           C  
ATOM   1024  O   GLY A  64      10.793  -2.478 -18.338  1.00 95.44           O  
ATOM   1025  N   ILE A  65       8.996  -3.837 -18.399  1.00 95.22           N  
ATOM   1026  H   ILE A  65       8.292  -4.317 -17.857  1.00 95.22           H  
ATOM   1027  CA  ILE A  65       8.870  -3.893 -19.857  1.00 95.22           C  
ATOM   1028  HA  ILE A  65       9.822  -3.626 -20.316  1.00 95.22           H  
ATOM   1029  C   ILE A  65       7.843  -2.853 -20.279  1.00 95.22           C  
ATOM   1030  CB  ILE A  65       8.496  -5.312 -20.334  1.00 95.22           C  
ATOM   1031  HB  ILE A  65       7.526  -5.572 -19.910  1.00 95.22           H  
ATOM   1032  O   ILE A  65       6.675  -2.905 -19.886  1.00 95.22           O  
ATOM   1033  CG1 ILE A  65       9.507  -6.376 -19.851  1.00 95.22           C  
ATOM   1034 HG12 ILE A  65       9.202  -7.349 -20.236  1.00 95.22           H  
ATOM   1035 HG13 ILE A  65       9.463  -6.435 -18.764  1.00 95.22           H  
ATOM   1036  CG2 ILE A  65       8.360  -5.360 -21.867  1.00 95.22           C  
ATOM   1037 HG21 ILE A  65       7.523  -4.743 -22.195  1.00 95.22           H  
ATOM   1038 HG22 ILE A  65       8.170  -6.385 -22.185  1.00 95.22           H  
ATOM   1039 HG23 ILE A  65       9.272  -5.007 -22.349  1.00 95.22           H  
ATOM   1040  CD1 ILE A  65      10.969  -6.139 -20.259  1.00 95.22           C  
ATOM   1041 HD11 ILE A  65      11.346  -5.215 -19.821  1.00 95.22           H  
ATOM   1042 HD12 ILE A  65      11.578  -6.967 -19.897  1.00 95.22           H  
ATOM   1043 HD13 ILE A  65      11.059  -6.096 -21.345  1.00 95.22           H  
ATOM   1044  N   THR A  66       8.274  -1.866 -21.055  1.00 92.23           N  
ATOM   1045  H   THR A  66       9.244  -1.853 -21.335  1.00 92.23           H  
ATOM   1046  CA  THR A  66       7.376  -0.824 -21.559  1.00 92.23           C  
ATOM   1047  HA  THR A  66       6.726  -0.498 -20.747  1.00 92.23           H  
ATOM   1048  C   THR A  66       6.461  -1.348 -22.659  1.00 92.23           C  
ATOM   1049  CB  THR A  66       8.135   0.414 -22.024  1.00 92.23           C  
ATOM   1050  HB  THR A  66       7.407   1.165 -22.329  1.00 92.23           H  
ATOM   1051  O   THR A  66       6.749  -2.356 -23.299  1.00 92.23           O  
ATOM   1052  CG2 THR A  66       9.034   1.003 -20.936  1.00 92.23           C  
ATOM   1053 HG21 THR A  66       9.669   1.773 -21.374  1.00 92.23           H  
ATOM   1054 HG22 THR A  66       9.684   0.242 -20.504  1.00 92.23           H  
ATOM   1055 HG23 THR A  66       8.418   1.434 -20.146  1.00 92.23           H  
ATOM   1056  OG1 THR A  66       8.926   0.107 -23.130  1.00 92.23           O  
ATOM   1057  HG1 THR A  66       9.671  -0.391 -22.785  1.00 92.23           H  
ATOM   1058  N   ILE A  67       5.356  -0.645 -22.927  1.00 88.76           N  
ATOM   1059  H   ILE A  67       5.128   0.145 -22.341  1.00 88.76           H  
ATOM   1060  CA  ILE A  67       4.458  -1.004 -24.039  1.00 88.76           C  
ATOM   1061  HA  ILE A  67       4.092  -2.018 -23.875  1.00 88.76           H  
ATOM   1062  C   ILE A  67       5.223  -1.032 -25.376  1.00 88.76           C  
ATOM   1063  CB  ILE A  67       3.239  -0.052 -24.088  1.00 88.76           C  
ATOM   1064  HB  ILE A  67       3.604   0.968 -24.211  1.00 88.76           H  
ATOM   1065  O   ILE A  67       4.954  -1.892 -26.208  1.00 88.76           O  
ATOM   1066  CG1 ILE A  67       2.416  -0.137 -22.779  1.00 88.76           C  
ATOM   1067 HG12 ILE A  67       3.069   0.017 -21.920  1.00 88.76           H  
ATOM   1068 HG13 ILE A  67       1.979  -1.131 -22.685  1.00 88.76           H  
ATOM   1069  CG2 ILE A  67       2.317  -0.392 -25.274  1.00 88.76           C  
ATOM   1070 HG21 ILE A  67       1.887  -1.385 -25.143  1.00 88.76           H  
ATOM   1071 HG22 ILE A  67       2.866  -0.383 -26.216  1.00 88.76           H  
ATOM   1072 HG23 ILE A  67       1.515   0.341 -25.364  1.00 88.76           H  
ATOM   1073  CD1 ILE A  67       1.297   0.906 -22.685  1.00 88.76           C  
ATOM   1074 HD11 ILE A  67       1.705   1.892 -22.909  1.00 88.76           H  
ATOM   1075 HD12 ILE A  67       0.492   0.677 -23.383  1.00 88.76           H  
ATOM   1076 HD13 ILE A  67       0.890   0.908 -21.673  1.00 88.76           H  
ATOM   1077  N   MET A  68       6.206  -0.142 -25.556  1.00 87.48           N  
ATOM   1078  H   MET A  68       6.424   0.488 -24.798  1.00 87.48           H  
ATOM   1079  CA  MET A  68       7.047  -0.084 -26.760  1.00 87.48           C  
ATOM   1080  HA  MET A  68       6.412  -0.132 -27.645  1.00 87.48           H  
ATOM   1081  C   MET A  68       8.039  -1.250 -26.864  1.00 87.48           C  
ATOM   1082  CB  MET A  68       7.829   1.238 -26.772  1.00 87.48           C  
ATOM   1083  HB2 MET A  68       8.415   1.317 -25.857  1.00 87.48           H  
ATOM   1084  HB3 MET A  68       8.528   1.230 -27.609  1.00 87.48           H  
ATOM   1085  O   MET A  68       8.346  -1.695 -27.963  1.00 87.48           O  
ATOM   1086  CG  MET A  68       6.933   2.478 -26.891  1.00 87.48           C  
ATOM   1087  HG2 MET A  68       6.291   2.532 -26.012  1.00 87.48           H  
ATOM   1088  HG3 MET A  68       7.572   3.360 -26.884  1.00 87.48           H  
ATOM   1089  SD  MET A  68       5.878   2.559 -28.366  1.00 87.48           S  
ATOM   1090  CE  MET A  68       7.114   2.556 -29.693  1.00 87.48           C  
ATOM   1091  HE1 MET A  68       7.825   3.368 -29.540  1.00 87.48           H  
ATOM   1092  HE2 MET A  68       7.642   1.603 -29.705  1.00 87.48           H  
ATOM   1093  HE3 MET A  68       6.612   2.691 -30.651  1.00 87.48           H  
ATOM   1094  N   GLU A  69       8.535  -1.748 -25.731  1.00 93.68           N  
ATOM   1095  H   GLU A  69       8.251  -1.333 -24.855  1.00 93.68           H  
ATOM   1096  CA  GLU A  69       9.494  -2.861 -25.664  1.00 93.68           C  
ATOM   1097  HA  GLU A  69      10.177  -2.830 -26.514  1.00 93.68           H  
ATOM   1098  C   GLU A  69       8.814  -4.231 -25.671  1.00 93.68           C  
ATOM   1099  CB  GLU A  69      10.296  -2.731 -24.371  1.00 93.68           C  
ATOM   1100  HB2 GLU A  69       9.578  -2.630 -23.557  1.00 93.68           H  
ATOM   1101  HB3 GLU A  69      10.856  -3.649 -24.197  1.00 93.68           H  
ATOM   1102  O   GLU A  69       9.474  -5.248 -25.870  1.00 93.68           O  
ATOM   1103  CG  GLU A  69      11.282  -1.549 -24.381  1.00 93.68           C  
ATOM   1104  HG2 GLU A  69      12.119  -1.794 -25.035  1.00 93.68           H  
ATOM   1105  HG3 GLU A  69      10.799  -0.659 -24.784  1.00 93.68           H  
ATOM   1106  CD  GLU A  69      11.786  -1.241 -22.967  1.00 93.68           C  
ATOM   1107  OE1 GLU A  69      12.958  -0.847 -22.793  1.00 93.68           O  
ATOM   1108  OE2 GLU A  69      10.995  -1.399 -22.010  1.00 93.68           O  
ATOM   1109  N   ARG A  70       7.498  -4.275 -25.440  1.00 93.80           N  
ATOM   1110  H   ARG A  70       7.041  -3.402 -25.216  1.00 93.80           H  
ATOM   1111  CA  ARG A  70       6.741  -5.519 -25.305  1.00 93.80           C  
ATOM   1112  HA  ARG A  70       7.114  -6.059 -24.435  1.00 93.80           H  
ATOM   1113  C   ARG A  70       6.958  -6.450 -26.496  1.00 93.80           C  
ATOM   1114  CB  ARG A  70       5.260  -5.187 -25.095  1.00 93.80           C  
ATOM   1115  HB2 ARG A  70       4.880  -4.638 -25.957  1.00 93.80           H  
ATOM   1116  HB3 ARG A  70       5.153  -4.566 -24.206  1.00 93.80           H  
ATOM   1117  O   ARG A  70       7.289  -7.609 -26.287  1.00 93.80           O  
ATOM   1118  CG  ARG A  70       4.450  -6.472 -24.914  1.00 93.80           C  
ATOM   1119  HG2 ARG A  70       4.560  -7.106 -25.794  1.00 93.80           H  
ATOM   1120  HG3 ARG A  70       4.823  -7.009 -24.042  1.00 93.80           H  
ATOM   1121  CD  ARG A  70       2.965  -6.182 -24.736  1.00 93.80           C  
ATOM   1122  HD2 ARG A  70       2.622  -5.573 -25.572  1.00 93.80           H  
ATOM   1123  HD3 ARG A  70       2.815  -5.641 -23.801  1.00 93.80           H  
ATOM   1124  NE  ARG A  70       2.227  -7.449 -24.716  1.00 93.80           N  
ATOM   1125  HE  ARG A  70       2.779  -8.288 -24.819  1.00 93.80           H  
ATOM   1126  NH1 ARG A  70       0.104  -6.600 -24.518  1.00 93.80           N  
ATOM   1127 HH11 ARG A  70       0.497  -5.670 -24.530  1.00 93.80           H  
ATOM   1128 HH12 ARG A  70      -0.891  -6.769 -24.514  1.00 93.80           H  
ATOM   1129  NH2 ARG A  70       0.436  -8.813 -24.689  1.00 93.80           N  
ATOM   1130 HH21 ARG A  70       1.085  -9.563 -24.878  1.00 93.80           H  
ATOM   1131 HH22 ARG A  70      -0.554  -9.006 -24.630  1.00 93.80           H  
ATOM   1132  CZ  ARG A  70       0.925  -7.611 -24.638  1.00 93.80           C  
ATOM   1133  N   SER A  71       6.809  -5.950 -27.723  1.00 95.11           N  
ATOM   1134  H   SER A  71       6.519  -4.989 -27.828  1.00 95.11           H  
ATOM   1135  CA  SER A  71       6.927  -6.788 -28.922  1.00 95.11           C  
ATOM   1136  HA  SER A  71       6.250  -7.637 -28.824  1.00 95.11           H  
ATOM   1137  C   SER A  71       8.339  -7.347 -29.112  1.00 95.11           C  
ATOM   1138  CB  SER A  71       6.531  -6.006 -30.176  1.00 95.11           C  
ATOM   1139  HB2 SER A  71       7.239  -5.194 -30.340  1.00 95.11           H  
ATOM   1140  HB3 SER A  71       6.556  -6.675 -31.036  1.00 95.11           H  
ATOM   1141  O   SER A  71       8.481  -8.491 -29.531  1.00 95.11           O  
ATOM   1142  OG  SER A  71       5.229  -5.467 -30.039  1.00 95.11           O  
ATOM   1143  HG  SER A  71       4.955  -5.119 -30.891  1.00 95.11           H  
ATOM   1144  N   SER A  72       9.384  -6.571 -28.799  1.00 96.36           N  
ATOM   1145  H   SER A  72       9.234  -5.669 -28.371  1.00 96.36           H  
ATOM   1146  CA  SER A  72      10.769  -7.045 -28.911  1.00 96.36           C  
ATOM   1147  HA  SER A  72      10.879  -7.579 -29.855  1.00 96.36           H  
ATOM   1148  C   SER A  72      11.109  -8.047 -27.811  1.00 96.36           C  
ATOM   1149  CB  SER A  72      11.762  -5.876 -28.937  1.00 96.36           C  
ATOM   1150  HB2 SER A  72      11.614  -5.321 -29.863  1.00 96.36           H  
ATOM   1151  HB3 SER A  72      12.781  -6.264 -28.935  1.00 96.36           H  
ATOM   1152  O   SER A  72      11.646  -9.106 -28.113  1.00 96.36           O  
ATOM   1153  OG  SER A  72      11.579  -4.989 -27.848  1.00 96.36           O  
ATOM   1154  HG  SER A  72      11.980  -5.373 -27.064  1.00 96.36           H  
ATOM   1155  N   PHE A  73      10.723  -7.762 -26.564  1.00 96.85           N  
ATOM   1156  H   PHE A  73      10.259  -6.884 -26.381  1.00 96.85           H  
ATOM   1157  CA  PHE A  73      10.919  -8.686 -25.447  1.00 96.85           C  
ATOM   1158  HA  PHE A  73      11.977  -8.941 -25.379  1.00 96.85           H  
ATOM   1159  C   PHE A  73      10.158 -10.004 -25.640  1.00 96.85           C  
ATOM   1160  CB  PHE A  73      10.488  -8.002 -24.143  1.00 96.85           C  
ATOM   1161  HB2 PHE A  73       9.459  -7.658 -24.241  1.00 96.85           H  
ATOM   1162  HB3 PHE A  73      11.118  -7.128 -23.977  1.00 96.85           H  
ATOM   1163  O   PHE A  73      10.680 -11.066 -25.334  1.00 96.85           O  
ATOM   1164  CG  PHE A  73      10.595  -8.918 -22.940  1.00 96.85           C  
ATOM   1165  CD1 PHE A  73       9.448  -9.533 -22.405  1.00 96.85           C  
ATOM   1166  HD1 PHE A  73       8.479  -9.324 -22.833  1.00 96.85           H  
ATOM   1167  CD2 PHE A  73      11.858  -9.223 -22.405  1.00 96.85           C  
ATOM   1168  HD2 PHE A  73      12.748  -8.813 -22.858  1.00 96.85           H  
ATOM   1169  CE1 PHE A  73       9.573 -10.438 -21.335  1.00 96.85           C  
ATOM   1170  HE1 PHE A  73       8.697 -10.910 -20.914  1.00 96.85           H  
ATOM   1171  CE2 PHE A  73      11.983 -10.112 -21.327  1.00 96.85           C  
ATOM   1172  HE2 PHE A  73      12.962 -10.355 -20.942  1.00 96.85           H  
ATOM   1173  CZ  PHE A  73      10.839 -10.726 -20.796  1.00 96.85           C  
ATOM   1174  HZ  PHE A  73      10.939 -11.425 -19.978  1.00 96.85           H  
ATOM   1175  N   GLU A  74       8.922  -9.967 -26.147  1.00 95.58           N  
ATOM   1176  H   GLU A  74       8.502  -9.070 -26.346  1.00 95.58           H  
ATOM   1177  CA  GLU A  74       8.123 -11.181 -26.366  1.00 95.58           C  
ATOM   1178  HA  GLU A  74       8.230 -11.824 -25.492  1.00 95.58           H  
ATOM   1179  C   GLU A  74       8.617 -12.024 -27.545  1.00 95.58           C  
ATOM   1180  CB  GLU A  74       6.630 -10.826 -26.530  1.00 95.58           C  
ATOM   1181  HB2 GLU A  74       6.083 -11.710 -26.858  1.00 95.58           H  
ATOM   1182  HB3 GLU A  74       6.514 -10.043 -27.279  1.00 95.58           H  
ATOM   1183  O   GLU A  74       8.421 -13.238 -27.521  1.00 95.58           O  
ATOM   1184  CG  GLU A  74       6.050 -10.370 -25.184  1.00 95.58           C  
ATOM   1185  HG2 GLU A  74       6.638  -9.537 -24.799  1.00 95.58           H  
ATOM   1186  HG3 GLU A  74       6.182 -11.191 -24.480  1.00 95.58           H  
ATOM   1187  CD  GLU A  74       4.570  -9.957 -25.174  1.00 95.58           C  
ATOM   1188  OE1 GLU A  74       4.086  -9.655 -24.053  1.00 95.58           O  
ATOM   1189  OE2 GLU A  74       3.881  -9.897 -26.208  1.00 95.58           O  
ATOM   1190  N   LYS A  75       9.262 -11.406 -28.544  1.00 97.04           N  
ATOM   1191  H   LYS A  75       9.388 -10.406 -28.479  1.00 97.04           H  
ATOM   1192  CA  LYS A  75       9.852 -12.109 -29.689  1.00 97.04           C  
ATOM   1193  HA  LYS A  75       9.126 -12.827 -30.071  1.00 97.04           H  
ATOM   1194  C   LYS A  75      11.078 -12.924 -29.276  1.00 97.04           C  
ATOM   1195  CB  LYS A  75      10.190 -11.093 -30.790  1.00 97.04           C  
ATOM   1196  HB2 LYS A  75      10.933 -10.389 -30.413  1.00 97.04           H  
ATOM   1197  HB3 LYS A  75       9.288 -10.540 -31.051  1.00 97.04           H  
ATOM   1198  O   LYS A  75      11.163 -14.096 -29.629  1.00 97.04           O  
ATOM   1199  CG  LYS A  75      10.732 -11.776 -32.053  1.00 97.04           C  
ATOM   1200  HG2 LYS A  75      11.595 -12.391 -31.799  1.00 97.04           H  
ATOM   1201  HG3 LYS A  75       9.957 -12.415 -32.477  1.00 97.04           H  
ATOM   1202  CD  LYS A  75      11.174 -10.743 -33.093  1.00 97.04           C  
ATOM   1203  HD2 LYS A  75      11.940 -10.108 -32.648  1.00 97.04           H  
ATOM   1204  HD3 LYS A  75      10.321 -10.133 -33.393  1.00 97.04           H  
ATOM   1205  CE  LYS A  75      11.753 -11.483 -34.302  1.00 97.04           C  
ATOM   1206  HE2 LYS A  75      12.489 -12.200 -33.937  1.00 97.04           H  
ATOM   1207  HE3 LYS A  75      10.956 -12.048 -34.785  1.00 97.04           H  
ATOM   1208  NZ  LYS A  75      12.397 -10.553 -35.259  1.00 97.04           N  
ATOM   1209  HZ1 LYS A  75      13.160 -10.075 -34.800  1.00 97.04           H  
ATOM   1210  HZ2 LYS A  75      11.737  -9.873 -35.607  1.00 97.04           H  
ATOM   1211  HZ3 LYS A  75      12.788 -11.070 -36.033  1.00 97.04           H  
ATOM   1212  N   ASP A  76      12.004 -12.303 -28.549  1.00 96.73           N  
ATOM   1213  H   ASP A  76      11.875 -11.328 -28.320  1.00 96.73           H  
ATOM   1214  CA  ASP A  76      13.185 -12.969 -28.001  1.00 96.73           C  
ATOM   1215  HA  ASP A  76      12.945 -14.016 -27.815  1.00 96.73           H  
ATOM   1216  C   ASP A  76      13.599 -12.309 -26.672  1.00 96.73           C  
ATOM   1217  CB  ASP A  76      14.332 -12.974 -29.021  1.00 96.73           C  
ATOM   1218  HB2 ASP A  76      14.737 -11.970 -29.140  1.00 96.73           H  
ATOM   1219  HB3 ASP A  76      13.939 -13.290 -29.987  1.00 96.73           H  
ATOM   1220  O   ASP A  76      14.263 -11.267 -26.666  1.00 96.73           O  
ATOM   1221  CG  ASP A  76      15.437 -13.955 -28.602  1.00 96.73           C  
ATOM   1222  OD1 ASP A  76      15.604 -14.189 -27.375  1.00 96.73           O  
ATOM   1223  OD2 ASP A  76      16.041 -14.541 -29.522  1.00 96.73           O  
ATOM   1224  N   PRO A  77      13.194 -12.888 -25.524  1.00 96.70           N  
ATOM   1225  CA  PRO A  77      13.538 -12.341 -24.218  1.00 96.70           C  
ATOM   1226  HA  PRO A  77      13.122 -11.337 -24.140  1.00 96.70           H  
ATOM   1227  C   PRO A  77      15.044 -12.279 -23.955  1.00 96.70           C  
ATOM   1228  CB  PRO A  77      12.858 -13.261 -23.198  1.00 96.70           C  
ATOM   1229  HB2 PRO A  77      12.529 -12.712 -22.315  1.00 96.70           H  
ATOM   1230  HB3 PRO A  77      13.535 -14.064 -22.908  1.00 96.70           H  
ATOM   1231  O   PRO A  77      15.476 -11.405 -23.209  1.00 96.70           O  
ATOM   1232  CG  PRO A  77      11.681 -13.857 -23.964  1.00 96.70           C  
ATOM   1233  HG2 PRO A  77      11.399 -14.834 -23.572  1.00 96.70           H  
ATOM   1234  HG3 PRO A  77      10.831 -13.174 -23.925  1.00 96.70           H  
ATOM   1235  CD  PRO A  77      12.214 -13.957 -25.391  1.00 96.70           C  
ATOM   1236  HD2 PRO A  77      12.709 -14.917 -25.540  1.00 96.70           H  
ATOM   1237  HD3 PRO A  77      11.395 -13.838 -26.101  1.00 96.70           H  
ATOM   1238  N   ILE A  78      15.831 -13.203 -24.519  1.00 97.18           N  
ATOM   1239  H   ILE A  78      15.476 -13.734 -25.301  1.00 97.18           H  
ATOM   1240  CA  ILE A  78      17.266 -13.301 -24.235  1.00 97.18           C  
ATOM   1241  HA  ILE A  78      17.437 -13.078 -23.182  1.00 97.18           H  
ATOM   1242  C   ILE A  78      18.009 -12.221 -25.005  1.00 97.18           C  
ATOM   1243  CB  ILE A  78      17.805 -14.719 -24.522  1.00 97.18           C  
ATOM   1244  HB  ILE A  78      17.648 -14.940 -25.578  1.00 97.18           H  
ATOM   1245  O   ILE A  78      18.661 -11.400 -24.369  1.00 97.18           O  
ATOM   1246  CG1 ILE A  78      17.057 -15.799 -23.705  1.00 97.18           C  
ATOM   1247 HG12 ILE A  78      17.451 -16.777 -23.978  1.00 97.18           H  
ATOM   1248 HG13 ILE A  78      16.004 -15.788 -23.986  1.00 97.18           H  
ATOM   1249  CG2 ILE A  78      19.317 -14.798 -24.251  1.00 97.18           C  
ATOM   1250 HG21 ILE A  78      19.863 -14.178 -24.963  1.00 97.18           H  
ATOM   1251 HG22 ILE A  78      19.676 -15.820 -24.373  1.00 97.18           H  
ATOM   1252 HG23 ILE A  78      19.557 -14.449 -23.246  1.00 97.18           H  
ATOM   1253  CD1 ILE A  78      17.151 -15.649 -22.179  1.00 97.18           C  
ATOM   1254 HD11 ILE A  78      16.863 -14.646 -21.864  1.00 97.18           H  
ATOM   1255 HD12 ILE A  78      16.461 -16.348 -21.706  1.00 97.18           H  
ATOM   1256 HD13 ILE A  78      18.164 -15.871 -21.844  1.00 97.18           H  
ATOM   1257  N   ASP A  79      17.806 -12.137 -26.322  1.00 97.19           N  
ATOM   1258  H   ASP A  79      17.242 -12.841 -26.776  1.00 97.19           H  
ATOM   1259  CA  ASP A  79      18.406 -11.090 -27.162  1.00 97.19           C  
ATOM   1260  HA  ASP A  79      19.492 -11.187 -27.144  1.00 97.19           H  
ATOM   1261  C   ASP A  79      18.045  -9.682 -26.654  1.00 97.19           C  
ATOM   1262  CB  ASP A  79      17.926 -11.296 -28.605  1.00 97.19           C  
ATOM   1263  HB2 ASP A  79      18.216 -12.292 -28.939  1.00 97.19           H  
ATOM   1264  HB3 ASP A  79      16.838 -11.237 -28.623  1.00 97.19           H  
ATOM   1265  O   ASP A  79      18.902  -8.809 -26.514  1.00 97.19           O  
ATOM   1266  CG  ASP A  79      18.500 -10.261 -29.579  1.00 97.19           C  
ATOM   1267  OD1 ASP A  79      19.731 -10.269 -29.791  1.00 97.19           O  
ATOM   1268  OD2 ASP A  79      17.692  -9.471 -30.127  1.00 97.19           O  
ATOM   1269  N   PHE A  80      16.785  -9.469 -26.249  1.00 97.58           N  
ATOM   1270  H   PHE A  80      16.109 -10.206 -26.392  1.00 97.58           H  
ATOM   1271  CA  PHE A  80      16.361  -8.198 -25.659  1.00 97.58           C  
ATOM   1272  HA  PHE A  80      16.572  -7.404 -26.374  1.00 97.58           H  
ATOM   1273  C   PHE A  80      17.113  -7.853 -24.360  1.00 97.58           C  
ATOM   1274  CB  PHE A  80      14.853  -8.244 -25.394  1.00 97.58           C  
ATOM   1275  HB2 PHE A  80      14.335  -8.414 -26.338  1.00 97.58           H  
ATOM   1276  HB3 PHE A  80      14.631  -9.090 -24.744  1.00 97.58           H  
ATOM   1277  O   PHE A  80      17.460  -6.690 -24.132  1.00 97.58           O  
ATOM   1278  CG  PHE A  80      14.319  -6.977 -24.753  1.00 97.58           C  
ATOM   1279  CD1 PHE A  80      14.298  -6.843 -23.352  1.00 97.58           C  
ATOM   1280  HD1 PHE A  80      14.677  -7.644 -22.733  1.00 97.58           H  
ATOM   1281  CD2 PHE A  80      13.889  -5.911 -25.561  1.00 97.58           C  
ATOM   1282  HD2 PHE A  80      13.972  -5.996 -26.634  1.00 97.58           H  
ATOM   1283  CE1 PHE A  80      13.790  -5.678 -22.757  1.00 97.58           C  
ATOM   1284  HE1 PHE A  80      13.750  -5.607 -21.680  1.00 97.58           H  
ATOM   1285  CE2 PHE A  80      13.397  -4.735 -24.970  1.00 97.58           C  
ATOM   1286  HE2 PHE A  80      13.078  -3.913 -25.594  1.00 97.58           H  
ATOM   1287  CZ  PHE A  80      13.332  -4.627 -23.569  1.00 97.58           C  
ATOM   1288  HZ  PHE A  80      12.936  -3.729 -23.118  1.00 97.58           H  
ATOM   1289  N   LEU A  81      17.321  -8.834 -23.476  1.00 97.28           N  
ATOM   1290  H   LEU A  81      17.090  -9.778 -23.749  1.00 97.28           H  
ATOM   1291  CA  LEU A  81      18.025  -8.632 -22.208  1.00 97.28           C  
ATOM   1292  HA  LEU A  81      17.685  -7.696 -21.765  1.00 97.28           H  
ATOM   1293  C   LEU A  81      19.537  -8.467 -22.434  1.00 97.28           C  
ATOM   1294  CB  LEU A  81      17.689  -9.789 -21.246  1.00 97.28           C  
ATOM   1295  HB2 LEU A  81      18.387  -9.772 -20.409  1.00 97.28           H  
ATOM   1296  HB3 LEU A  81      17.838 -10.729 -21.778  1.00 97.28           H  
ATOM   1297  O   LEU A  81      20.149  -7.588 -21.824  1.00 97.28           O  
ATOM   1298  CG  LEU A  81      16.257  -9.751 -20.675  1.00 97.28           C  
ATOM   1299  HG  LEU A  81      15.533  -9.613 -21.478  1.00 97.28           H  
ATOM   1300  CD1 LEU A  81      15.941 -11.056 -19.943  1.00 97.28           C  
ATOM   1301 HD11 LEU A  81      16.000 -11.880 -20.655  1.00 97.28           H  
ATOM   1302 HD12 LEU A  81      14.931 -11.026 -19.535  1.00 97.28           H  
ATOM   1303 HD13 LEU A  81      16.658 -11.215 -19.138  1.00 97.28           H  
ATOM   1304  CD2 LEU A  81      16.053  -8.612 -19.674  1.00 97.28           C  
ATOM   1305 HD21 LEU A  81      16.768  -8.707 -18.857  1.00 97.28           H  
ATOM   1306 HD22 LEU A  81      15.040  -8.657 -19.274  1.00 97.28           H  
ATOM   1307 HD23 LEU A  81      16.196  -7.651 -20.168  1.00 97.28           H  
ATOM   1308  N   GLU A  82      20.130  -9.212 -23.361  1.00 96.09           N  
ATOM   1309  H   GLU A  82      19.595  -9.925 -23.836  1.00 96.09           H  
ATOM   1310  CA  GLU A  82      21.532  -9.053 -23.759  1.00 96.09           C  
ATOM   1311  HA  GLU A  82      22.168  -9.125 -22.877  1.00 96.09           H  
ATOM   1312  C   GLU A  82      21.802  -7.668 -24.349  1.00 96.09           C  
ATOM   1313  CB  GLU A  82      21.941 -10.172 -24.724  1.00 96.09           C  
ATOM   1314  HB2 GLU A  82      21.211 -10.242 -25.531  1.00 96.09           H  
ATOM   1315  HB3 GLU A  82      22.913  -9.923 -25.149  1.00 96.09           H  
ATOM   1316  O   GLU A  82      22.745  -6.988 -23.934  1.00 96.09           O  
ATOM   1317  CG  GLU A  82      22.057 -11.520 -23.993  1.00 96.09           C  
ATOM   1318  HG2 GLU A  82      21.098 -11.782 -23.547  1.00 96.09           H  
ATOM   1319  HG3 GLU A  82      22.775 -11.408 -23.181  1.00 96.09           H  
ATOM   1320  CD  GLU A  82      22.522 -12.670 -24.897  1.00 96.09           C  
ATOM   1321  OE1 GLU A  82      22.813 -13.745 -24.322  1.00 96.09           O  
ATOM   1322  OE2 GLU A  82      22.612 -12.477 -26.128  1.00 96.09           O  
ATOM   1323  N   ALA A  83      20.901  -7.167 -25.198  1.00 96.10           N  
ATOM   1324  H   ALA A  83      20.189  -7.787 -25.557  1.00 96.10           H  
ATOM   1325  CA  ALA A  83      20.948  -5.797 -25.705  1.00 96.10           C  
ATOM   1326  HA  ALA A  83      21.911  -5.648 -26.195  1.00 96.10           H  
ATOM   1327  C   ALA A  83      20.824  -4.732 -24.594  1.00 96.10           C  
ATOM   1328  CB  ALA A  83      19.842  -5.640 -26.754  1.00 96.10           C  
ATOM   1329  HB1 ALA A  83      18.866  -5.793 -26.294  1.00 96.10           H  
ATOM   1330  HB2 ALA A  83      19.886  -4.643 -27.192  1.00 96.10           H  
ATOM   1331  HB3 ALA A  83      19.978  -6.380 -27.542  1.00 96.10           H  
ATOM   1332  O   ALA A  83      21.304  -3.607 -24.754  1.00 96.10           O  
ATOM   1333  N   LYS A  84      20.210  -5.072 -23.450  1.00 93.98           N  
ATOM   1334  H   LYS A  84      19.846  -6.012 -23.392  1.00 93.98           H  
ATOM   1335  CA  LYS A  84      20.167  -4.225 -22.243  1.00 93.98           C  
ATOM   1336  HA  LYS A  84      20.211  -3.183 -22.562  1.00 93.98           H  
ATOM   1337  C   LYS A  84      21.390  -4.375 -21.328  1.00 93.98           C  
ATOM   1338  CB  LYS A  84      18.850  -4.440 -21.476  1.00 93.98           C  
ATOM   1339  HB2 LYS A  84      18.969  -4.066 -20.459  1.00 93.98           H  
ATOM   1340  HB3 LYS A  84      18.609  -5.501 -21.420  1.00 93.98           H  
ATOM   1341  O   LYS A  84      21.479  -3.649 -20.338  1.00 93.98           O  
ATOM   1342  CG  LYS A  84      17.697  -3.676 -22.136  1.00 93.98           C  
ATOM   1343  HG2 LYS A  84      17.418  -4.164 -23.070  1.00 93.98           H  
ATOM   1344  HG3 LYS A  84      18.031  -2.663 -22.358  1.00 93.98           H  
ATOM   1345  CD  LYS A  84      16.481  -3.591 -21.206  1.00 93.98           C  
ATOM   1346  HD2 LYS A  84      16.790  -3.200 -20.237  1.00 93.98           H  
ATOM   1347  HD3 LYS A  84      16.054  -4.586 -21.083  1.00 93.98           H  
ATOM   1348  CE  LYS A  84      15.468  -2.642 -21.852  1.00 93.98           C  
ATOM   1349  HE2 LYS A  84      15.118  -3.092 -22.781  1.00 93.98           H  
ATOM   1350  HE3 LYS A  84      15.981  -1.720 -22.124  1.00 93.98           H  
ATOM   1351  NZ  LYS A  84      14.319  -2.320 -20.973  1.00 93.98           N  
ATOM   1352  HZ1 LYS A  84      13.713  -1.688 -21.476  1.00 93.98           H  
ATOM   1353  HZ2 LYS A  84      13.771  -3.143 -20.767  1.00 93.98           H  
ATOM   1354  HZ3 LYS A  84      14.614  -1.868 -20.119  1.00 93.98           H  
ATOM   1355  N   GLY A  85      22.337  -5.251 -21.662  1.00 95.01           N  
ATOM   1356  H   GLY A  85      22.202  -5.807 -22.494  1.00 95.01           H  
ATOM   1357  CA  GLY A  85      23.578  -5.464 -20.914  1.00 95.01           C  
ATOM   1358  HA2 GLY A  85      24.357  -5.735 -21.627  1.00 95.01           H  
ATOM   1359  HA3 GLY A  85      23.875  -4.541 -20.417  1.00 95.01           H  
ATOM   1360  C   GLY A  85      23.516  -6.575 -19.863  1.00 95.01           C  
ATOM   1361  O   GLY A  85      24.450  -6.694 -19.068  1.00 95.01           O  
ATOM   1362  N   TYR A  86      22.450  -7.379 -19.847  1.00 96.63           N  
ATOM   1363  H   TYR A  86      21.749  -7.271 -20.566  1.00 96.63           H  
ATOM   1364  CA  TYR A  86      22.414  -8.611 -19.060  1.00 96.63           C  
ATOM   1365  HA  TYR A  86      22.886  -8.432 -18.094  1.00 96.63           H  
ATOM   1366  C   TYR A  86      23.209  -9.707 -19.774  1.00 96.63           C  
ATOM   1367  CB  TYR A  86      20.969  -9.051 -18.802  1.00 96.63           C  
ATOM   1368  HB2 TYR A  86      20.989  -9.984 -18.240  1.00 96.63           H  
ATOM   1369  HB3 TYR A  86      20.490  -9.259 -19.759  1.00 96.63           H  
ATOM   1370  O   TYR A  86      23.178  -9.810 -20.993  1.00 96.63           O  
ATOM   1371  CG  TYR A  86      20.147  -8.042 -18.021  1.00 96.63           C  
ATOM   1372  CD1 TYR A  86      20.279  -7.960 -16.623  1.00 96.63           C  
ATOM   1373  HD1 TYR A  86      20.947  -8.636 -16.109  1.00 96.63           H  
ATOM   1374  CD2 TYR A  86      19.272  -7.165 -18.687  1.00 96.63           C  
ATOM   1375  HD2 TYR A  86      19.153  -7.234 -19.758  1.00 96.63           H  
ATOM   1376  CE1 TYR A  86      19.562  -6.985 -15.901  1.00 96.63           C  
ATOM   1377  HE1 TYR A  86      19.665  -6.915 -14.828  1.00 96.63           H  
ATOM   1378  CE2 TYR A  86      18.547  -6.197 -17.973  1.00 96.63           C  
ATOM   1379  HE2 TYR A  86      17.876  -5.525 -18.488  1.00 96.63           H  
ATOM   1380  OH  TYR A  86      17.954  -5.175 -15.914  1.00 96.63           O  
ATOM   1381  HH  TYR A  86      18.065  -5.268 -14.965  1.00 96.63           H  
ATOM   1382  CZ  TYR A  86      18.691  -6.103 -16.578  1.00 96.63           C  
ATOM   1383  N   LYS A  87      23.921 -10.539 -19.024  1.00 95.65           N  
ATOM   1384  H   LYS A  87      23.924 -10.395 -18.024  1.00 95.65           H  
ATOM   1385  CA  LYS A  87      24.649 -11.705 -19.535  1.00 95.65           C  
ATOM   1386  HA  LYS A  87      24.398 -11.862 -20.584  1.00 95.65           H  
ATOM   1387  C   LYS A  87      24.209 -12.950 -18.783  1.00 95.65           C  
ATOM   1388  CB  LYS A  87      26.164 -11.488 -19.425  1.00 95.65           C  
ATOM   1389  HB2 LYS A  87      26.665 -12.349 -19.869  1.00 95.65           H  
ATOM   1390  HB3 LYS A  87      26.447 -11.433 -18.374  1.00 95.65           H  
ATOM   1391  O   LYS A  87      23.659 -12.835 -17.691  1.00 95.65           O  
ATOM   1392  CG  LYS A  87      26.626 -10.211 -20.142  1.00 95.65           C  
ATOM   1393  HG2 LYS A  87      26.325  -9.345 -19.552  1.00 95.65           H  
ATOM   1394  HG3 LYS A  87      26.164 -10.148 -21.127  1.00 95.65           H  
ATOM   1395  CD  LYS A  87      28.147 -10.216 -20.305  1.00 95.65           C  
ATOM   1396  HD2 LYS A  87      28.602 -10.542 -19.370  1.00 95.65           H  
ATOM   1397  HD3 LYS A  87      28.418 -10.928 -21.085  1.00 95.65           H  
ATOM   1398  CE  LYS A  87      28.639  -8.816 -20.676  1.00 95.65           C  
ATOM   1399  HE2 LYS A  87      28.272  -8.119 -19.922  1.00 95.65           H  
ATOM   1400  HE3 LYS A  87      28.213  -8.523 -21.635  1.00 95.65           H  
ATOM   1401  NZ  LYS A  87      30.118  -8.759 -20.716  1.00 95.65           N  
ATOM   1402  HZ1 LYS A  87      30.512  -9.197 -19.896  1.00 95.65           H  
ATOM   1403  HZ2 LYS A  87      30.491  -9.191 -21.549  1.00 95.65           H  
ATOM   1404  HZ3 LYS A  87      30.431  -7.800 -20.659  1.00 95.65           H  
ATOM   1405  N   GLU A  88      24.433 -14.123 -19.371  1.00 95.29           N  
ATOM   1406  H   GLU A  88      24.906 -14.129 -20.263  1.00 95.29           H  
ATOM   1407  CA  GLU A  88      24.112 -15.419 -18.750  1.00 95.29           C  
ATOM   1408  HA  GLU A  88      24.150 -16.177 -19.533  1.00 95.29           H  
ATOM   1409  C   GLU A  88      22.678 -15.474 -18.188  1.00 95.29           C  
ATOM   1410  CB  GLU A  88      25.171 -15.813 -17.712  1.00 95.29           C  
ATOM   1411  HB2 GLU A  88      25.138 -15.116 -16.875  1.00 95.29           H  
ATOM   1412  HB3 GLU A  88      24.920 -16.811 -17.352  1.00 95.29           H  
ATOM   1413  O   GLU A  88      22.419 -15.899 -17.059  1.00 95.29           O  
ATOM   1414  CG  GLU A  88      26.591 -15.838 -18.297  1.00 95.29           C  
ATOM   1415  HG2 GLU A  88      26.905 -14.817 -18.515  1.00 95.29           H  
ATOM   1416  HG3 GLU A  88      26.566 -16.389 -19.237  1.00 95.29           H  
ATOM   1417  CD  GLU A  88      27.619 -16.496 -17.364  1.00 95.29           C  
ATOM   1418  OE1 GLU A  88      28.783 -16.600 -17.814  1.00 95.29           O  
ATOM   1419  OE2 GLU A  88      27.227 -16.941 -16.262  1.00 95.29           O  
ATOM   1420  N   VAL A  89      21.720 -14.976 -18.974  1.00 96.64           N  
ATOM   1421  H   VAL A  89      21.975 -14.646 -19.894  1.00 96.64           H  
ATOM   1422  CA  VAL A  89      20.325 -14.878 -18.547  1.00 96.64           C  
ATOM   1423  HA  VAL A  89      20.302 -14.352 -17.593  1.00 96.64           H  
ATOM   1424  C   VAL A  89      19.746 -16.278 -18.337  1.00 96.64           C  
ATOM   1425  CB  VAL A  89      19.485 -14.078 -19.554  1.00 96.64           C  
ATOM   1426  HB  VAL A  89      19.506 -14.585 -20.519  1.00 96.64           H  
ATOM   1427  O   VAL A  89      19.678 -17.097 -19.255  1.00 96.64           O  
ATOM   1428  CG1 VAL A  89      18.031 -13.969 -19.078  1.00 96.64           C  
ATOM   1429 HG11 VAL A  89      17.985 -13.462 -18.115  1.00 96.64           H  
ATOM   1430 HG12 VAL A  89      17.581 -14.958 -18.993  1.00 96.64           H  
ATOM   1431 HG13 VAL A  89      17.461 -13.407 -19.818  1.00 96.64           H  
ATOM   1432  CG2 VAL A  89      20.020 -12.654 -19.752  1.00 96.64           C  
ATOM   1433 HG21 VAL A  89      19.412 -12.135 -20.494  1.00 96.64           H  
ATOM   1434 HG22 VAL A  89      21.043 -12.679 -20.127  1.00 96.64           H  
ATOM   1435 HG23 VAL A  89      19.994 -12.105 -18.811  1.00 96.64           H  
ATOM   1436  N   ARG A  90      19.246 -16.539 -17.128  1.00 95.51           N  
ATOM   1437  H   ARG A  90      19.346 -15.828 -16.417  1.00 95.51           H  
ATOM   1438  CA  ARG A  90      18.556 -17.782 -16.770  1.00 95.51           C  
ATOM   1439  HA  ARG A  90      19.071 -18.629 -17.224  1.00 95.51           H  
ATOM   1440  C   ARG A  90      17.141 -17.784 -17.337  1.00 95.51           C  
ATOM   1441  CB  ARG A  90      18.573 -17.944 -15.244  1.00 95.51           C  
ATOM   1442  HB2 ARG A  90      17.937 -18.784 -14.965  1.00 95.51           H  
ATOM   1443  HB3 ARG A  90      18.138 -17.052 -14.794  1.00 95.51           H  
ATOM   1444  O   ARG A  90      16.192 -17.379 -16.667  1.00 95.51           O  
ATOM   1445  CG  ARG A  90      19.988 -18.147 -14.671  1.00 95.51           C  
ATOM   1446  HG2 ARG A  90      19.923 -18.148 -13.583  1.00 95.51           H  
ATOM   1447  HG3 ARG A  90      20.633 -17.320 -14.966  1.00 95.51           H  
ATOM   1448  CD  ARG A  90      20.621 -19.469 -15.129  1.00 95.51           C  
ATOM   1449  HD2 ARG A  90      20.753 -19.452 -16.210  1.00 95.51           H  
ATOM   1450  HD3 ARG A  90      21.616 -19.556 -14.692  1.00 95.51           H  
ATOM   1451  NE  ARG A  90      19.769 -20.617 -14.752  1.00 95.51           N  
ATOM   1452  HE  ARG A  90      18.972 -20.814 -15.341  1.00 95.51           H  
ATOM   1453  NH1 ARG A  90      20.820 -21.183 -12.792  1.00 95.51           N  
ATOM   1454 HH11 ARG A  90      20.870 -21.765 -11.968  1.00 95.51           H  
ATOM   1455 HH12 ARG A  90      21.564 -20.542 -13.027  1.00 95.51           H  
ATOM   1456  NH2 ARG A  90      18.904 -22.198 -13.388  1.00 95.51           N  
ATOM   1457 HH21 ARG A  90      18.089 -22.249 -13.982  1.00 95.51           H  
ATOM   1458 HH22 ARG A  90      18.920 -22.777 -12.561  1.00 95.51           H  
ATOM   1459  CZ  ARG A  90      19.841 -21.330 -13.648  1.00 95.51           C  
ATOM   1460  N   LYS A  91      17.004 -18.222 -18.594  1.00 94.14           N  
ATOM   1461  H   LYS A  91      17.865 -18.422 -19.084  1.00 94.14           H  
ATOM   1462  CA  LYS A  91      15.732 -18.254 -19.342  1.00 94.14           C  
ATOM   1463  HA  LYS A  91      15.407 -17.227 -19.507  1.00 94.14           H  
ATOM   1464  C   LYS A  91      14.604 -18.960 -18.583  1.00 94.14           C  
ATOM   1465  CB  LYS A  91      15.970 -18.933 -20.701  1.00 94.14           C  
ATOM   1466  HB2 LYS A  91      16.842 -18.485 -21.177  1.00 94.14           H  
ATOM   1467  HB3 LYS A  91      16.185 -19.991 -20.546  1.00 94.14           H  
ATOM   1468  O   LYS A  91      13.465 -18.508 -18.629  1.00 94.14           O  
ATOM   1469  CG  LYS A  91      14.753 -18.792 -21.632  1.00 94.14           C  
ATOM   1470  HG2 LYS A  91      13.910 -19.345 -21.218  1.00 94.14           H  
ATOM   1471  HG3 LYS A  91      14.478 -17.741 -21.712  1.00 94.14           H  
ATOM   1472  CD  LYS A  91      15.065 -19.337 -23.030  1.00 94.14           C  
ATOM   1473  HD2 LYS A  91      15.902 -18.777 -23.446  1.00 94.14           H  
ATOM   1474  HD3 LYS A  91      15.346 -20.388 -22.952  1.00 94.14           H  
ATOM   1475  CE  LYS A  91      13.843 -19.193 -23.945  1.00 94.14           C  
ATOM   1476  HE2 LYS A  91      13.519 -18.152 -23.922  1.00 94.14           H  
ATOM   1477  HE3 LYS A  91      13.035 -19.807 -23.550  1.00 94.14           H  
ATOM   1478  NZ  LYS A  91      14.164 -19.587 -25.341  1.00 94.14           N  
ATOM   1479  HZ1 LYS A  91      13.360 -19.482 -25.943  1.00 94.14           H  
ATOM   1480  HZ2 LYS A  91      14.897 -18.998 -25.710  1.00 94.14           H  
ATOM   1481  HZ3 LYS A  91      14.483 -20.545 -25.382  1.00 94.14           H  
ATOM   1482  N   ASP A  92      14.936 -20.040 -17.880  1.00 94.60           N  
ATOM   1483  H   ASP A  92      15.916 -20.275 -17.814  1.00 94.60           H  
ATOM   1484  CA  ASP A  92      14.041 -20.855 -17.052  1.00 94.60           C  
ATOM   1485  HA  ASP A  92      13.192 -21.172 -17.658  1.00 94.60           H  
ATOM   1486  C   ASP A  92      13.461 -20.106 -15.840  1.00 94.60           C  
ATOM   1487  CB  ASP A  92      14.808 -22.121 -16.605  1.00 94.60           C  
ATOM   1488  HB2 ASP A  92      14.151 -22.725 -15.978  1.00 94.60           H  
ATOM   1489  HB3 ASP A  92      15.041 -22.711 -17.492  1.00 94.60           H  
ATOM   1490  O   ASP A  92      12.423 -20.500 -15.315  1.00 94.60           O  
ATOM   1491  CG  ASP A  92      16.131 -21.855 -15.847  1.00 94.60           C  
ATOM   1492  OD1 ASP A  92      16.999 -21.118 -16.376  1.00 94.60           O  
ATOM   1493  OD2 ASP A  92      16.343 -22.397 -14.739  1.00 94.60           O  
ATOM   1494  N   LEU A  93      14.096 -19.009 -15.421  1.00 94.02           N  
ATOM   1495  H   LEU A  93      14.928 -18.726 -15.918  1.00 94.02           H  
ATOM   1496  CA  LEU A  93      13.714 -18.213 -14.252  1.00 94.02           C  
ATOM   1497  HA  LEU A  93      12.930 -18.739 -13.707  1.00 94.02           H  
ATOM   1498  C   LEU A  93      13.102 -16.853 -14.622  1.00 94.02           C  
ATOM   1499  CB  LEU A  93      14.930 -18.069 -13.318  1.00 94.02           C  
ATOM   1500  HB2 LEU A  93      15.699 -17.500 -13.841  1.00 94.02           H  
ATOM   1501  HB3 LEU A  93      14.628 -17.495 -12.442  1.00 94.02           H  
ATOM   1502  O   LEU A  93      12.890 -16.014 -13.744  1.00 94.02           O  
ATOM   1503  CG  LEU A  93      15.538 -19.401 -12.840  1.00 94.02           C  
ATOM   1504  HG  LEU A  93      15.925 -19.951 -13.697  1.00 94.02           H  
ATOM   1505  CD1 LEU A  93      16.711 -19.113 -11.900  1.00 94.02           C  
ATOM   1506 HD11 LEU A  93      17.178 -20.054 -11.611  1.00 94.02           H  
ATOM   1507 HD12 LEU A  93      17.450 -18.498 -12.415  1.00 94.02           H  
ATOM   1508 HD13 LEU A  93      16.357 -18.593 -11.010  1.00 94.02           H  
ATOM   1509  CD2 LEU A  93      14.531 -20.276 -12.090  1.00 94.02           C  
ATOM   1510 HD21 LEU A  93      13.743 -20.599 -12.771  1.00 94.02           H  
ATOM   1511 HD22 LEU A  93      14.092 -19.727 -11.257  1.00 94.02           H  
ATOM   1512 HD23 LEU A  93      15.030 -21.172 -11.721  1.00 94.02           H  
ATOM   1513  N   ILE A  94      12.813 -16.614 -15.906  1.00 95.96           N  
ATOM   1514  H   ILE A  94      12.985 -17.348 -16.579  1.00 95.96           H  
ATOM   1515  CA  ILE A  94      12.125 -15.398 -16.346  1.00 95.96           C  
ATOM   1516  HA  ILE A  94      12.523 -14.563 -15.770  1.00 95.96           H  
ATOM   1517  C   ILE A  94      10.631 -15.528 -16.038  1.00 95.96           C  
ATOM   1518  CB  ILE A  94      12.380 -15.083 -17.836  1.00 95.96           C  
ATOM   1519  HB  ILE A  94      12.024 -15.921 -18.435  1.00 95.96           H  
ATOM   1520  O   ILE A  94       9.926 -16.318 -16.664  1.00 95.96           O  
ATOM   1521  CG1 ILE A  94      13.890 -14.892 -18.106  1.00 95.96           C  
ATOM   1522 HG12 ILE A  94      14.268 -14.060 -17.512  1.00 95.96           H  
ATOM   1523 HG13 ILE A  94      14.421 -15.792 -17.796  1.00 95.96           H  
ATOM   1524  CG2 ILE A  94      11.597 -13.816 -18.247  1.00 95.96           C  
ATOM   1525 HG21 ILE A  94      11.743 -13.613 -19.308  1.00 95.96           H  
ATOM   1526 HG22 ILE A  94      11.940 -12.964 -17.661  1.00 95.96           H  
ATOM   1527 HG23 ILE A  94      10.528 -13.958 -18.092  1.00 95.96           H  
ATOM   1528  CD1 ILE A  94      14.232 -14.651 -19.583  1.00 95.96           C  
ATOM   1529 HD11 ILE A  94      13.759 -15.412 -20.204  1.00 95.96           H  
ATOM   1530 HD12 ILE A  94      15.312 -14.711 -19.716  1.00 95.96           H  
ATOM   1531 HD13 ILE A  94      13.904 -13.660 -19.898  1.00 95.96           H  
ATOM   1532  N   ILE A  95      10.122 -14.696 -15.127  1.00 94.97           N  
ATOM   1533  H   ILE A  95      10.764 -14.079 -14.651  1.00 94.97           H  
ATOM   1534  CA  ILE A  95       8.701 -14.699 -14.745  1.00 94.97           C  
ATOM   1535  HA  ILE A  95       8.188 -15.490 -15.292  1.00 94.97           H  
ATOM   1536  C   ILE A  95       8.059 -13.373 -15.146  1.00 94.97           C  
ATOM   1537  CB  ILE A  95       8.503 -15.016 -13.244  1.00 94.97           C  
ATOM   1538  HB  ILE A  95       8.903 -14.191 -12.654  1.00 94.97           H  
ATOM   1539  O   ILE A  95       8.448 -12.313 -14.655  1.00 94.97           O  
ATOM   1540  CG1 ILE A  95       9.257 -16.308 -12.848  1.00 94.97           C  
ATOM   1541 HG12 ILE A  95       8.919 -17.135 -13.473  1.00 94.97           H  
ATOM   1542 HG13 ILE A  95      10.323 -16.167 -13.023  1.00 94.97           H  
ATOM   1543  CG2 ILE A  95       6.998 -15.130 -12.925  1.00 94.97           C  
ATOM   1544 HG21 ILE A  95       6.465 -14.224 -13.212  1.00 94.97           H  
ATOM   1545 HG22 ILE A  95       6.850 -15.263 -11.854  1.00 94.97           H  
ATOM   1546 HG23 ILE A  95       6.568 -15.984 -13.448  1.00 94.97           H  
ATOM   1547  CD1 ILE A  95       9.104 -16.707 -11.375  1.00 94.97           C  
ATOM   1548 HD11 ILE A  95       9.821 -17.494 -11.140  1.00 94.97           H  
ATOM   1549 HD12 ILE A  95       8.101 -17.090 -11.191  1.00 94.97           H  
ATOM   1550 HD13 ILE A  95       9.290 -15.848 -10.730  1.00 94.97           H  
ATOM   1551  N   LYS A  96       7.043 -13.421 -16.017  1.00 94.82           N  
ATOM   1552  H   LYS A  96       6.754 -14.331 -16.345  1.00 94.82           H  
ATOM   1553  CA  LYS A  96       6.210 -12.253 -16.342  1.00 94.82           C  
ATOM   1554  HA  LYS A  96       6.853 -11.377 -16.429  1.00 94.82           H  
ATOM   1555  C   LYS A  96       5.234 -11.977 -15.203  1.00 94.82           C  
ATOM   1556  CB  LYS A  96       5.455 -12.444 -17.665  1.00 94.82           C  
ATOM   1557  HB2 LYS A  96       4.907 -13.386 -17.630  1.00 94.82           H  
ATOM   1558  HB3 LYS A  96       4.731 -11.635 -17.765  1.00 94.82           H  
ATOM   1559  O   LYS A  96       4.463 -12.847 -14.815  1.00 94.82           O  
ATOM   1560  CG  LYS A  96       6.371 -12.426 -18.898  1.00 94.82           C  
ATOM   1561  HG2 LYS A  96       7.088 -13.244 -18.836  1.00 94.82           H  
ATOM   1562  HG3 LYS A  96       6.910 -11.479 -18.938  1.00 94.82           H  
ATOM   1563  CD  LYS A  96       5.532 -12.578 -20.174  1.00 94.82           C  
ATOM   1564  HD2 LYS A  96       4.821 -11.754 -20.236  1.00 94.82           H  
ATOM   1565  HD3 LYS A  96       4.982 -13.517 -20.122  1.00 94.82           H  
ATOM   1566  CE  LYS A  96       6.419 -12.576 -21.423  1.00 94.82           C  
ATOM   1567  HE2 LYS A  96       6.919 -11.610 -21.494  1.00 94.82           H  
ATOM   1568  HE3 LYS A  96       7.179 -13.349 -21.317  1.00 94.82           H  
ATOM   1569  NZ  LYS A  96       5.624 -12.807 -22.653  1.00 94.82           N  
ATOM   1570  HZ1 LYS A  96       6.229 -12.840 -23.462  1.00 94.82           H  
ATOM   1571  HZ2 LYS A  96       5.117 -13.679 -22.604  1.00 94.82           H  
ATOM   1572  HZ3 LYS A  96       4.971 -12.051 -22.803  1.00 94.82           H  
ATOM   1573  N   LEU A  97       5.245 -10.746 -14.709  1.00 94.44           N  
ATOM   1574  H   LEU A  97       5.915 -10.090 -15.086  1.00 94.44           H  
ATOM   1575  CA  LEU A  97       4.459 -10.296 -13.567  1.00 94.44           C  
ATOM   1576  HA  LEU A  97       3.835 -11.108 -13.193  1.00 94.44           H  
ATOM   1577  C   LEU A  97       3.554  -9.137 -14.001  1.00 94.44           C  
ATOM   1578  CB  LEU A  97       5.414  -9.898 -12.433  1.00 94.44           C  
ATOM   1579  HB2 LEU A  97       4.836  -9.441 -11.630  1.00 94.44           H  
ATOM   1580  HB3 LEU A  97       6.113  -9.153 -12.813  1.00 94.44           H  
ATOM   1581  O   LEU A  97       4.020  -7.994 -14.123  1.00 94.44           O  
ATOM   1582  CG  LEU A  97       6.207 -11.086 -11.861  1.00 94.44           C  
ATOM   1583  HG  LEU A  97       6.629 -11.687 -12.667  1.00 94.44           H  
ATOM   1584  CD1 LEU A  97       7.367 -10.553 -11.032  1.00 94.44           C  
ATOM   1585 HD11 LEU A  97       7.876 -11.380 -10.538  1.00 94.44           H  
ATOM   1586 HD12 LEU A  97       8.075 -10.072 -11.707  1.00 94.44           H  
ATOM   1587 HD13 LEU A  97       7.012  -9.841 -10.287  1.00 94.44           H  
ATOM   1588  CD2 LEU A  97       5.338 -11.985 -10.987  1.00 94.44           C  
ATOM   1589 HD21 LEU A  97       5.960 -12.765 -10.548  1.00 94.44           H  
ATOM   1590 HD22 LEU A  97       4.867 -11.410 -10.189  1.00 94.44           H  
ATOM   1591 HD23 LEU A  97       4.568 -12.466 -11.589  1.00 94.44           H  
ATOM   1592  N   PRO A  98       2.257  -9.404 -14.243  1.00 91.41           N  
ATOM   1593  CA  PRO A  98       1.269  -8.361 -14.463  1.00 91.41           C  
ATOM   1594  HA  PRO A  98       1.499  -7.856 -15.401  1.00 91.41           H  
ATOM   1595  C   PRO A  98       1.250  -7.342 -13.320  1.00 91.41           C  
ATOM   1596  CB  PRO A  98      -0.080  -9.077 -14.588  1.00 91.41           C  
ATOM   1597  HB2 PRO A  98      -0.736  -8.586 -15.307  1.00 91.41           H  
ATOM   1598  HB3 PRO A  98      -0.565  -9.139 -13.614  1.00 91.41           H  
ATOM   1599  O   PRO A  98       1.646  -7.622 -12.182  1.00 91.41           O  
ATOM   1600  CG  PRO A  98       0.302 -10.484 -15.043  1.00 91.41           C  
ATOM   1601  HG2 PRO A  98      -0.445 -11.223 -14.754  1.00 91.41           H  
ATOM   1602  HG3 PRO A  98       0.456 -10.492 -16.122  1.00 91.41           H  
ATOM   1603  CD  PRO A  98       1.632 -10.717 -14.333  1.00 91.41           C  
ATOM   1604  HD2 PRO A  98       2.241 -11.415 -14.908  1.00 91.41           H  
ATOM   1605  HD3 PRO A  98       1.452 -11.112 -13.334  1.00 91.41           H  
ATOM   1606  N   LYS A  99       0.747  -6.143 -13.614  1.00 90.30           N  
ATOM   1607  H   LYS A  99       0.384  -5.990 -14.544  1.00 90.30           H  
ATOM   1608  CA  LYS A  99       0.549  -5.118 -12.590  1.00 90.30           C  
ATOM   1609  HA  LYS A  99       1.522  -4.892 -12.152  1.00 90.30           H  
ATOM   1610  C   LYS A  99      -0.358  -5.658 -11.479  1.00 90.30           C  
ATOM   1611  CB  LYS A  99      -0.027  -3.857 -13.236  1.00 90.30           C  
ATOM   1612  HB2 LYS A  99       0.527  -3.641 -14.149  1.00 90.30           H  
ATOM   1613  HB3 LYS A  99      -1.073  -4.022 -13.491  1.00 90.30           H  
ATOM   1614  O   LYS A  99      -1.384  -6.263 -11.762  1.00 90.30           O  
ATOM   1615  CG  LYS A  99       0.104  -2.659 -12.292  1.00 90.30           C  
ATOM   1616  HG2 LYS A  99      -0.424  -2.854 -11.359  1.00 90.30           H  
ATOM   1617  HG3 LYS A  99       1.159  -2.493 -12.075  1.00 90.30           H  
ATOM   1618  CD  LYS A  99      -0.485  -1.413 -12.949  1.00 90.30           C  
ATOM   1619  HD2 LYS A  99      -1.555  -1.565 -13.090  1.00 90.30           H  
ATOM   1620  HD3 LYS A  99      -0.009  -1.249 -13.916  1.00 90.30           H  
ATOM   1621  CE  LYS A  99      -0.235  -0.213 -12.040  1.00 90.30           C  
ATOM   1622  HE2 LYS A  99      -0.562  -0.472 -11.033  1.00 90.30           H  
ATOM   1623  HE3 LYS A  99       0.838  -0.024 -12.002  1.00 90.30           H  
ATOM   1624  NZ  LYS A  99      -0.975   0.972 -12.527  1.00 90.30           N  
ATOM   1625  HZ1 LYS A  99      -0.721   1.176 -13.483  1.00 90.30           H  
ATOM   1626  HZ2 LYS A  99      -0.785   1.770 -11.938  1.00 90.30           H  
ATOM   1627  HZ3 LYS A  99      -1.965   0.780 -12.481  1.00 90.30           H  
ATOM   1628  N   TYR A 100       0.028  -5.391 -10.237  1.00 92.82           N  
ATOM   1629  H   TYR A 100       0.915  -4.923 -10.123  1.00 92.82           H  
ATOM   1630  CA  TYR A 100      -0.618  -5.865  -9.012  1.00 92.82           C  
ATOM   1631  HA  TYR A 100      -0.047  -5.413  -8.200  1.00 92.82           H  
ATOM   1632  C   TYR A 100      -0.507  -7.371  -8.740  1.00 92.82           C  
ATOM   1633  CB  TYR A 100      -2.051  -5.323  -8.882  1.00 92.82           C  
ATOM   1634  HB2 TYR A 100      -2.702  -5.865  -9.568  1.00 92.82           H  
ATOM   1635  HB3 TYR A 100      -2.414  -5.532  -7.875  1.00 92.82           H  
ATOM   1636  O   TYR A 100      -1.253  -7.881  -7.910  1.00 92.82           O  
ATOM   1637  CG  TYR A 100      -2.183  -3.834  -9.123  1.00 92.82           C  
ATOM   1638  CD1 TYR A 100      -1.492  -2.931  -8.294  1.00 92.82           C  
ATOM   1639  HD1 TYR A 100      -0.884  -3.306  -7.483  1.00 92.82           H  
ATOM   1640  CD2 TYR A 100      -3.008  -3.352 -10.158  1.00 92.82           C  
ATOM   1641  HD2 TYR A 100      -3.545  -4.053 -10.779  1.00 92.82           H  
ATOM   1642  CE1 TYR A 100      -1.635  -1.547  -8.486  1.00 92.82           C  
ATOM   1643  HE1 TYR A 100      -1.123  -0.863  -7.825  1.00 92.82           H  
ATOM   1644  CE2 TYR A 100      -3.150  -1.966 -10.359  1.00 92.82           C  
ATOM   1645  HE2 TYR A 100      -3.815  -1.596 -11.126  1.00 92.82           H  
ATOM   1646  OH  TYR A 100      -2.604   0.278  -9.690  1.00 92.82           O  
ATOM   1647  HH  TYR A 100      -2.402   0.719  -8.861  1.00 92.82           H  
ATOM   1648  CZ  TYR A 100      -2.473  -1.064  -9.512  1.00 92.82           C  
ATOM   1649  N   SER A 101       0.468  -8.062  -9.349  1.00 94.18           N  
ATOM   1650  H   SER A 101       1.002  -7.619 -10.083  1.00 94.18           H  
ATOM   1651  CA  SER A 101       0.854  -9.417  -8.918  1.00 94.18           C  
ATOM   1652  HA  SER A 101       0.050 -10.110  -9.167  1.00 94.18           H  
ATOM   1653  C   SER A 101       1.082  -9.453  -7.403  1.00 94.18           C  
ATOM   1654  CB  SER A 101       2.132  -9.888  -9.615  1.00 94.18           C  
ATOM   1655  HB2 SER A 101       2.942  -9.186  -9.417  1.00 94.18           H  
ATOM   1656  HB3 SER A 101       2.414 -10.864  -9.220  1.00 94.18           H  
ATOM   1657  O   SER A 101       1.766  -8.573  -6.864  1.00 94.18           O  
ATOM   1658  OG  SER A 101       1.936 -10.002 -11.009  1.00 94.18           O  
ATOM   1659  HG  SER A 101       1.787  -9.130 -11.383  1.00 94.18           H  
ATOM   1660  N   LEU A 102       0.481 -10.436  -6.731  1.00 95.62           N  
ATOM   1661  H   LEU A 102      -0.023 -11.142  -7.248  1.00 95.62           H  
ATOM   1662  CA  LEU A 102       0.426 -10.530  -5.275  1.00 95.62           C  
ATOM   1663  HA  LEU A 102       0.555  -9.531  -4.860  1.00 95.62           H  
ATOM   1664  C   LEU A 102       1.547 -11.426  -4.744  1.00 95.62           C  
ATOM   1665  CB  LEU A 102      -0.967 -11.049  -4.872  1.00 95.62           C  
ATOM   1666  HB2 LEU A 102      -1.725 -10.427  -5.348  1.00 95.62           H  
ATOM   1667  HB3 LEU A 102      -1.081 -12.060  -5.265  1.00 95.62           H  
ATOM   1668  O   LEU A 102       1.700 -12.562  -5.176  1.00 95.62           O  
ATOM   1669  CG  LEU A 102      -1.233 -11.074  -3.355  1.00 95.62           C  
ATOM   1670  HG  LEU A 102      -0.451 -11.639  -2.846  1.00 95.62           H  
ATOM   1671  CD1 LEU A 102      -1.289  -9.659  -2.768  1.00 95.62           C  
ATOM   1672 HD11 LEU A 102      -1.665  -9.699  -1.746  1.00 95.62           H  
ATOM   1673 HD12 LEU A 102      -0.292  -9.219  -2.767  1.00 95.62           H  
ATOM   1674 HD13 LEU A 102      -1.969  -9.045  -3.358  1.00 95.62           H  
ATOM   1675  CD2 LEU A 102      -2.574 -11.755  -3.084  1.00 95.62           C  
ATOM   1676 HD21 LEU A 102      -2.545 -12.781  -3.451  1.00 95.62           H  
ATOM   1677 HD22 LEU A 102      -2.786 -11.774  -2.015  1.00 95.62           H  
ATOM   1678 HD23 LEU A 102      -3.376 -11.225  -3.596  1.00 95.62           H  
ATOM   1679  N   PHE A 103       2.293 -10.921  -3.770  1.00 96.55           N  
ATOM   1680  H   PHE A 103       2.126  -9.967  -3.482  1.00 96.55           H  
ATOM   1681  CA  PHE A 103       3.358 -11.639  -3.080  1.00 96.55           C  
ATOM   1682  HA  PHE A 103       3.484 -12.628  -3.520  1.00 96.55           H  
ATOM   1683  C   PHE A 103       2.998 -11.804  -1.610  1.00 96.55           C  
ATOM   1684  CB  PHE A 103       4.676 -10.876  -3.234  1.00 96.55           C  
ATOM   1685  HB2 PHE A 103       4.545  -9.855  -2.877  1.00 96.55           H  
ATOM   1686  HB3 PHE A 103       5.428 -11.351  -2.604  1.00 96.55           H  
ATOM   1687  O   PHE A 103       2.555 -10.841  -0.981  1.00 96.55           O  
ATOM   1688  CG  PHE A 103       5.187 -10.845  -4.658  1.00 96.55           C  
ATOM   1689  CD1 PHE A 103       6.112 -11.813  -5.087  1.00 96.55           C  
ATOM   1690  HD1 PHE A 103       6.470 -12.571  -4.406  1.00 96.55           H  
ATOM   1691  CD2 PHE A 103       4.717  -9.872  -5.561  1.00 96.55           C  
ATOM   1692  HD2 PHE A 103       3.982  -9.148  -5.242  1.00 96.55           H  
ATOM   1693  CE1 PHE A 103       6.586 -11.795  -6.408  1.00 96.55           C  
ATOM   1694  HE1 PHE A 103       7.306 -12.535  -6.725  1.00 96.55           H  
ATOM   1695  CE2 PHE A 103       5.166  -9.879  -6.894  1.00 96.55           C  
ATOM   1696  HE2 PHE A 103       4.762  -9.178  -7.608  1.00 96.55           H  
ATOM   1697  CZ  PHE A 103       6.112 -10.830  -7.311  1.00 96.55           C  
ATOM   1698  HZ  PHE A 103       6.460 -10.846  -8.333  1.00 96.55           H  
ATOM   1699  N   GLU A 104       3.217 -12.994  -1.061  1.00 96.86           N  
ATOM   1700  H   GLU A 104       3.580 -13.729  -1.651  1.00 96.86           H  
ATOM   1701  CA  GLU A 104       3.151 -13.282   0.369  1.00 96.86           C  
ATOM   1702  HA  GLU A 104       2.669 -12.447   0.879  1.00 96.86           H  
ATOM   1703  C   GLU A 104       4.552 -13.419   0.963  1.00 96.86           C  
ATOM   1704  CB  GLU A 104       2.270 -14.504   0.616  1.00 96.86           C  
ATOM   1705  HB2 GLU A 104       1.254 -14.177   0.393  1.00 96.86           H  
ATOM   1706  HB3 GLU A 104       2.548 -15.310  -0.063  1.00 96.86           H  
ATOM   1707  O   GLU A 104       5.388 -14.183   0.481  1.00 96.86           O  
ATOM   1708  CG  GLU A 104       2.295 -15.020   2.062  1.00 96.86           C  
ATOM   1709  HG2 GLU A 104       2.296 -14.162   2.735  1.00 96.86           H  
ATOM   1710  HG3 GLU A 104       3.202 -15.599   2.231  1.00 96.86           H  
ATOM   1711  CD  GLU A 104       1.060 -15.877   2.349  1.00 96.86           C  
ATOM   1712  OE1 GLU A 104       0.372 -15.556   3.346  1.00 96.86           O  
ATOM   1713  OE2 GLU A 104       0.592 -16.594   1.443  1.00 96.86           O  
ATOM   1714  N   LEU A 105       4.777 -12.631   2.008  1.00 95.87           N  
ATOM   1715  H   LEU A 105       3.986 -12.114   2.367  1.00 95.87           H  
ATOM   1716  CA  LEU A 105       5.982 -12.530   2.815  1.00 95.87           C  
ATOM   1717  HA  LEU A 105       6.801 -13.062   2.331  1.00 95.87           H  
ATOM   1718  C   LEU A 105       5.738 -13.180   4.187  1.00 95.87           C  
ATOM   1719  CB  LEU A 105       6.371 -11.044   2.970  1.00 95.87           C  
ATOM   1720  HB2 LEU A 105       5.623 -10.533   3.577  1.00 95.87           H  
ATOM   1721  HB3 LEU A 105       7.307 -11.018   3.527  1.00 95.87           H  
ATOM   1722  O   LEU A 105       4.646 -13.683   4.472  1.00 95.87           O  
ATOM   1723  CG  LEU A 105       6.572 -10.274   1.652  1.00 95.87           C  
ATOM   1724  HG  LEU A 105       6.927 -10.952   0.875  1.00 95.87           H  
ATOM   1725  CD1 LEU A 105       5.306  -9.556   1.164  1.00 95.87           C  
ATOM   1726 HD11 LEU A 105       5.535  -8.990   0.261  1.00 95.87           H  
ATOM   1727 HD12 LEU A 105       4.933  -8.892   1.944  1.00 95.87           H  
ATOM   1728 HD13 LEU A 105       4.537 -10.289   0.917  1.00 95.87           H  
ATOM   1729  CD2 LEU A 105       7.613  -9.182   1.850  1.00 95.87           C  
ATOM   1730 HD21 LEU A 105       7.798  -8.696   0.892  1.00 95.87           H  
ATOM   1731 HD22 LEU A 105       7.272  -8.451   2.583  1.00 95.87           H  
ATOM   1732 HD23 LEU A 105       8.545  -9.635   2.190  1.00 95.87           H  
ATOM   1733  N   GLU A 106       6.738 -13.132   5.068  1.00 92.14           N  
ATOM   1734  H   GLU A 106       7.629 -12.737   4.801  1.00 92.14           H  
ATOM   1735  CA  GLU A 106       6.614 -13.648   6.430  1.00 92.14           C  
ATOM   1736  HA  GLU A 106       6.446 -14.721   6.336  1.00 92.14           H  
ATOM   1737  C   GLU A 106       5.402 -13.078   7.200  1.00 92.14           C  
ATOM   1738  CB  GLU A 106       7.929 -13.482   7.216  1.00 92.14           C  
ATOM   1739  HB2 GLU A 106       8.717 -14.049   6.720  1.00 92.14           H  
ATOM   1740  HB3 GLU A 106       7.778 -13.953   8.187  1.00 92.14           H  
ATOM   1741  O   GLU A 106       4.982 -11.931   7.018  1.00 92.14           O  
ATOM   1742  CG  GLU A 106       8.413 -12.041   7.478  1.00 92.14           C  
ATOM   1743  HG2 GLU A 106       9.144 -12.083   8.285  1.00 92.14           H  
ATOM   1744  HG3 GLU A 106       7.576 -11.442   7.838  1.00 92.14           H  
ATOM   1745  CD  GLU A 106       9.076 -11.344   6.281  1.00 92.14           C  
ATOM   1746  OE1 GLU A 106       9.158 -10.093   6.316  1.00 92.14           O  
ATOM   1747  OE2 GLU A 106       9.423 -12.026   5.295  1.00 92.14           O  
ATOM   1748  N   GLY A 107       4.811 -13.906   8.070  1.00 90.95           N  
ATOM   1749  H   GLY A 107       5.197 -14.832   8.185  1.00 90.95           H  
ATOM   1750  CA  GLY A 107       3.683 -13.515   8.929  1.00 90.95           C  
ATOM   1751  HA2 GLY A 107       3.949 -12.605   9.467  1.00 90.95           H  
ATOM   1752  HA3 GLY A 107       3.511 -14.305   9.660  1.00 90.95           H  
ATOM   1753  C   GLY A 107       2.357 -13.259   8.195  1.00 90.95           C  
ATOM   1754  O   GLY A 107       1.474 -12.585   8.735  1.00 90.95           O  
ATOM   1755  N   GLY A 108       2.212 -13.744   6.956  1.00 93.01           N  
ATOM   1756  H   GLY A 108       2.989 -14.234   6.537  1.00 93.01           H  
ATOM   1757  CA  GLY A 108       1.024 -13.515   6.124  1.00 93.01           C  
ATOM   1758  HA2 GLY A 108       0.125 -13.741   6.697  1.00 93.01           H  
ATOM   1759  HA3 GLY A 108       1.071 -14.191   5.270  1.00 93.01           H  
ATOM   1760  C   GLY A 108       0.921 -12.084   5.586  1.00 93.01           C  
ATOM   1761  O   GLY A 108      -0.141 -11.655   5.116  1.00 93.01           O  
ATOM   1762  N   ARG A 109       2.009 -11.309   5.671  1.00 96.00           N  
ATOM   1763  H   ARG A 109       2.851 -11.730   6.039  1.00 96.00           H  
ATOM   1764  CA  ARG A 109       2.115  -9.975   5.081  1.00 96.00           C  
ATOM   1765  HA  ARG A 109       1.250  -9.383   5.379  1.00 96.00           H  
ATOM   1766  C   ARG A 109       2.118 -10.107   3.564  1.00 96.00           C  
ATOM   1767  CB  ARG A 109       3.389  -9.317   5.623  1.00 96.00           C  
ATOM   1768  HB2 ARG A 109       4.249  -9.934   5.362  1.00 96.00           H  
ATOM   1769  HB3 ARG A 109       3.316  -9.290   6.710  1.00 96.00           H  
ATOM   1770  O   ARG A 109       2.834 -10.929   3.013  1.00 96.00           O  
ATOM   1771  CG  ARG A 109       3.615  -7.892   5.105  1.00 96.00           C  
ATOM   1772  HG2 ARG A 109       3.895  -7.910   4.052  1.00 96.00           H  
ATOM   1773  HG3 ARG A 109       2.690  -7.324   5.212  1.00 96.00           H  
ATOM   1774  CD  ARG A 109       4.713  -7.202   5.925  1.00 96.00           C  
ATOM   1775  HD2 ARG A 109       4.714  -6.143   5.665  1.00 96.00           H  
ATOM   1776  HD3 ARG A 109       4.455  -7.271   6.982  1.00 96.00           H  
ATOM   1777  NE  ARG A 109       6.053  -7.812   5.733  1.00 96.00           N  
ATOM   1778  HE  ARG A 109       6.179  -8.770   6.026  1.00 96.00           H  
ATOM   1779  NH1 ARG A 109       7.122  -5.988   4.909  1.00 96.00           N  
ATOM   1780 HH11 ARG A 109       7.813  -5.710   4.227  1.00 96.00           H  
ATOM   1781 HH12 ARG A 109       6.264  -5.476   5.052  1.00 96.00           H  
ATOM   1782  NH2 ARG A 109       8.269  -7.848   5.107  1.00 96.00           N  
ATOM   1783 HH21 ARG A 109       9.053  -7.376   4.679  1.00 96.00           H  
ATOM   1784 HH22 ARG A 109       8.448  -8.759   5.503  1.00 96.00           H  
ATOM   1785  CZ  ARG A 109       7.143  -7.230   5.270  1.00 96.00           C  
ATOM   1786  N   LYS A 110       1.322  -9.297   2.874  1.00 96.99           N  
ATOM   1787  H   LYS A 110       0.763  -8.630   3.386  1.00 96.99           H  
ATOM   1788  CA  LYS A 110       1.175  -9.351   1.421  1.00 96.99           C  
ATOM   1789  HA  LYS A 110       1.929 -10.045   1.049  1.00 96.99           H  
ATOM   1790  C   LYS A 110       1.477  -8.006   0.775  1.00 96.99           C  
ATOM   1791  CB  LYS A 110      -0.195  -9.915   1.004  1.00 96.99           C  
ATOM   1792  HB2 LYS A 110      -0.192 -10.011  -0.082  1.00 96.99           H  
ATOM   1793  HB3 LYS A 110      -0.977  -9.214   1.294  1.00 96.99           H  
ATOM   1794  O   LYS A 110       1.117  -6.941   1.293  1.00 96.99           O  
ATOM   1795  CG  LYS A 110      -0.516 -11.295   1.607  1.00 96.99           C  
ATOM   1796  HG2 LYS A 110      -0.694 -11.175   2.676  1.00 96.99           H  
ATOM   1797  HG3 LYS A 110       0.332 -11.965   1.464  1.00 96.99           H  
ATOM   1798  CD  LYS A 110      -1.767 -11.919   0.969  1.00 96.99           C  
ATOM   1799  HD2 LYS A 110      -2.549 -11.162   0.917  1.00 96.99           H  
ATOM   1800  HD3 LYS A 110      -1.528 -12.227  -0.049  1.00 96.99           H  
ATOM   1801  CE  LYS A 110      -2.328 -13.123   1.749  1.00 96.99           C  
ATOM   1802  HE2 LYS A 110      -2.596 -12.799   2.755  1.00 96.99           H  
ATOM   1803  HE3 LYS A 110      -3.243 -13.445   1.252  1.00 96.99           H  
ATOM   1804  NZ  LYS A 110      -1.399 -14.281   1.840  1.00 96.99           N  
ATOM   1805  HZ1 LYS A 110      -1.827 -15.111   2.226  1.00 96.99           H  
ATOM   1806  HZ2 LYS A 110      -0.626 -14.161   2.478  1.00 96.99           H  
ATOM   1807  HZ3 LYS A 110      -1.007 -14.583   0.959  1.00 96.99           H  
ATOM   1808  N   ARG A 111       2.109  -8.047  -0.396  1.00 96.98           N  
ATOM   1809  H   ARG A 111       2.354  -8.962  -0.747  1.00 96.98           H  
ATOM   1810  CA  ARG A 111       2.441  -6.875  -1.215  1.00 96.98           C  
ATOM   1811  HA  ARG A 111       1.900  -6.008  -0.835  1.00 96.98           H  
ATOM   1812  C   ARG A 111       1.997  -7.080  -2.653  1.00 96.98           C  
ATOM   1813  CB  ARG A 111       3.949  -6.594  -1.160  1.00 96.98           C  
ATOM   1814  HB2 ARG A 111       4.199  -5.830  -1.896  1.00 96.98           H  
ATOM   1815  HB3 ARG A 111       4.484  -7.502  -1.436  1.00 96.98           H  
ATOM   1816  O   ARG A 111       2.156  -8.160  -3.204  1.00 96.98           O  
ATOM   1817  CG  ARG A 111       4.447  -6.130   0.213  1.00 96.98           C  
ATOM   1818  HG2 ARG A 111       4.163  -6.848   0.981  1.00 96.98           H  
ATOM   1819  HG3 ARG A 111       5.536  -6.110   0.164  1.00 96.98           H  
ATOM   1820  CD  ARG A 111       3.920  -4.742   0.601  1.00 96.98           C  
ATOM   1821  HD2 ARG A 111       2.850  -4.820   0.792  1.00 96.98           H  
ATOM   1822  HD3 ARG A 111       4.083  -4.055  -0.230  1.00 96.98           H  
ATOM   1823  NE  ARG A 111       4.633  -4.226   1.781  1.00 96.98           N  
ATOM   1824  HE  ARG A 111       5.628  -4.396   1.768  1.00 96.98           H  
ATOM   1825  NH1 ARG A 111       2.862  -3.260   2.880  1.00 96.98           N  
ATOM   1826 HH11 ARG A 111       2.265  -3.610   2.144  1.00 96.98           H  
ATOM   1827 HH12 ARG A 111       2.491  -2.987   3.779  1.00 96.98           H  
ATOM   1828  NH2 ARG A 111       4.865  -3.292   3.845  1.00 96.98           N  
ATOM   1829 HH21 ARG A 111       5.858  -3.456   3.766  1.00 96.98           H  
ATOM   1830 HH22 ARG A 111       4.481  -2.807   4.643  1.00 96.98           H  
ATOM   1831  CZ  ARG A 111       4.120  -3.591   2.821  1.00 96.98           C  
ATOM   1832  N   MET A 112       1.476  -6.026  -3.268  1.00 96.51           N  
ATOM   1833  H   MET A 112       1.396  -5.167  -2.743  1.00 96.51           H  
ATOM   1834  CA  MET A 112       1.161  -6.008  -4.697  1.00 96.51           C  
ATOM   1835  HA  MET A 112       1.107  -7.028  -5.077  1.00 96.51           H  
ATOM   1836  C   MET A 112       2.247  -5.265  -5.469  1.00 96.51           C  
ATOM   1837  CB  MET A 112      -0.197  -5.352  -4.940  1.00 96.51           C  
ATOM   1838  HB2 MET A 112      -0.331  -5.217  -6.014  1.00 96.51           H  
ATOM   1839  HB3 MET A 112      -0.211  -4.370  -4.467  1.00 96.51           H  
ATOM   1840  O   MET A 112       2.636  -4.159  -5.084  1.00 96.51           O  
ATOM   1841  CG  MET A 112      -1.369  -6.186  -4.426  1.00 96.51           C  
ATOM   1842  HG2 MET A 112      -1.314  -6.280  -3.341  1.00 96.51           H  
ATOM   1843  HG3 MET A 112      -1.305  -7.181  -4.865  1.00 96.51           H  
ATOM   1844  SD  MET A 112      -2.968  -5.473  -4.889  1.00 96.51           S  
ATOM   1845  CE  MET A 112      -3.057  -4.045  -3.791  1.00 96.51           C  
ATOM   1846  HE1 MET A 112      -3.885  -3.407  -4.100  1.00 96.51           H  
ATOM   1847  HE2 MET A 112      -2.127  -3.476  -3.813  1.00 96.51           H  
ATOM   1848  HE3 MET A 112      -3.255  -4.413  -2.784  1.00 96.51           H  
ATOM   1849  N   LEU A 113       2.699  -5.826  -6.588  1.00 95.85           N  
ATOM   1850  H   LEU A 113       2.386  -6.760  -6.811  1.00 95.85           H  
ATOM   1851  CA  LEU A 113       3.700  -5.201  -7.449  1.00 95.85           C  
ATOM   1852  HA  LEU A 113       4.439  -4.718  -6.810  1.00 95.85           H  
ATOM   1853  C   LEU A 113       3.073  -4.126  -8.347  1.00 95.85           C  
ATOM   1854  CB  LEU A 113       4.404  -6.307  -8.248  1.00 95.85           C  
ATOM   1855  HB2 LEU A 113       3.670  -6.817  -8.872  1.00 95.85           H  
ATOM   1856  HB3 LEU A 113       4.809  -7.026  -7.536  1.00 95.85           H  
ATOM   1857  O   LEU A 113       2.502  -4.428  -9.393  1.00 95.85           O  
ATOM   1858  CG  LEU A 113       5.555  -5.802  -9.131  1.00 95.85           C  
ATOM   1859  HG  LEU A 113       5.207  -5.007  -9.790  1.00 95.85           H  
ATOM   1860  CD1 LEU A 113       6.703  -5.270  -8.278  1.00 95.85           C  
ATOM   1861 HD11 LEU A 113       7.527  -4.958  -8.921  1.00 95.85           H  
ATOM   1862 HD12 LEU A 113       6.387  -4.395  -7.711  1.00 95.85           H  
ATOM   1863 HD13 LEU A 113       7.053  -6.040  -7.590  1.00 95.85           H  
ATOM   1864  CD2 LEU A 113       6.075  -6.944  -9.998  1.00 95.85           C  
ATOM   1865 HD21 LEU A 113       6.939  -6.615 -10.576  1.00 95.85           H  
ATOM   1866 HD22 LEU A 113       5.291  -7.278 -10.676  1.00 95.85           H  
ATOM   1867 HD23 LEU A 113       6.378  -7.776  -9.363  1.00 95.85           H  
ATOM   1868  N   ALA A 114       3.182  -2.853  -7.968  1.00 93.57           N  
ATOM   1869  H   ALA A 114       3.704  -2.638  -7.130  1.00 93.57           H  
ATOM   1870  CA  ALA A 114       2.653  -1.751  -8.775  1.00 93.57           C  
ATOM   1871  HA  ALA A 114       1.691  -2.052  -9.190  1.00 93.57           H  
ATOM   1872  C   ALA A 114       3.563  -1.394  -9.959  1.00 93.57           C  
ATOM   1873  CB  ALA A 114       2.416  -0.549  -7.864  1.00 93.57           C  
ATOM   1874  HB1 ALA A 114       3.344  -0.244  -7.381  1.00 93.57           H  
ATOM   1875  HB2 ALA A 114       2.022   0.283  -8.447  1.00 93.57           H  
ATOM   1876  HB3 ALA A 114       1.684  -0.837  -7.110  1.00 93.57           H  
ATOM   1877  O   ALA A 114       3.074  -0.970 -11.009  1.00 93.57           O  
ATOM   1878  N   SER A 115       4.876  -1.551  -9.786  1.00 92.83           N  
ATOM   1879  H   SER A 115       5.193  -1.868  -8.881  1.00 92.83           H  
ATOM   1880  CA  SER A 115       5.895  -1.454 -10.835  1.00 92.83           C  
ATOM   1881  HA  SER A 115       5.529  -1.942 -11.738  1.00 92.83           H  
ATOM   1882  C   SER A 115       7.176  -2.154 -10.381  1.00 92.83           C  
ATOM   1883  CB  SER A 115       6.206   0.015 -11.149  1.00 92.83           C  
ATOM   1884  HB2 SER A 115       5.279   0.563 -11.318  1.00 92.83           H  
ATOM   1885  HB3 SER A 115       6.800   0.062 -12.061  1.00 92.83           H  
ATOM   1886  O   SER A 115       7.326  -2.445  -9.200  1.00 92.83           O  
ATOM   1887  OG  SER A 115       6.940   0.626 -10.103  1.00 92.83           O  
ATOM   1888  HG  SER A 115       6.388   0.660  -9.319  1.00 92.83           H  
ATOM   1889  N   ALA A 116       8.142  -2.332 -11.282  1.00 93.91           N  
ATOM   1890  H   ALA A 116       7.944  -2.142 -12.254  1.00 93.91           H  
ATOM   1891  CA  ALA A 116       9.467  -2.877 -10.974  1.00 93.91           C  
ATOM   1892  HA  ALA A 116       9.360  -3.923 -10.688  1.00 93.91           H  
ATOM   1893  C   ALA A 116      10.225  -2.177  -9.819  1.00 93.91           C  
ATOM   1894  CB  ALA A 116      10.272  -2.808 -12.273  1.00 93.91           C  
ATOM   1895  HB1 ALA A 116       9.837  -3.481 -13.012  1.00 93.91           H  
ATOM   1896  HB2 ALA A 116      11.299  -3.114 -12.076  1.00 93.91           H  
ATOM   1897  HB3 ALA A 116      10.288  -1.790 -12.662  1.00 93.91           H  
ATOM   1898  O   ALA A 116      11.186  -2.733  -9.303  1.00 93.91           O  
ATOM   1899  N   GLY A 117       9.807  -0.977  -9.395  1.00 93.30           N  
ATOM   1900  H   GLY A 117       8.988  -0.578  -9.832  1.00 93.30           H  
ATOM   1901  CA  GLY A 117      10.402  -0.252  -8.265  1.00 93.30           C  
ATOM   1902  HA2 GLY A 117      11.171  -0.862  -7.791  1.00 93.30           H  
ATOM   1903  HA3 GLY A 117      10.882   0.650  -8.645  1.00 93.30           H  
ATOM   1904  C   GLY A 117       9.417   0.165  -7.171  1.00 93.30           C  
ATOM   1905  O   GLY A 117       9.790   0.954  -6.306  1.00 93.30           O  
ATOM   1906  N   GLU A 118       8.160  -0.286  -7.208  1.00 95.43           N  
ATOM   1907  H   GLU A 118       7.914  -1.013  -7.865  1.00 95.43           H  
ATOM   1908  CA  GLU A 118       7.151   0.143  -6.232  1.00 95.43           C  
ATOM   1909  HA  GLU A 118       7.664   0.420  -5.312  1.00 95.43           H  
ATOM   1910  C   GLU A 118       6.179  -0.983  -5.878  1.00 95.43           C  
ATOM   1911  CB  GLU A 118       6.414   1.401  -6.736  1.00 95.43           C  
ATOM   1912  HB2 GLU A 118       5.829   1.151  -7.621  1.00 95.43           H  
ATOM   1913  HB3 GLU A 118       7.163   2.142  -7.016  1.00 95.43           H  
ATOM   1914  O   GLU A 118       5.544  -1.582  -6.751  1.00 95.43           O  
ATOM   1915  CG  GLU A 118       5.489   2.030  -5.675  1.00 95.43           C  
ATOM   1916  HG2 GLU A 118       4.622   1.385  -5.533  1.00 95.43           H  
ATOM   1917  HG3 GLU A 118       6.032   2.081  -4.731  1.00 95.43           H  
ATOM   1918  CD  GLU A 118       5.009   3.450  -6.045  1.00 95.43           C  
ATOM   1919  OE1 GLU A 118       4.720   4.248  -5.116  1.00 95.43           O  
ATOM   1920  OE2 GLU A 118       4.940   3.772  -7.252  1.00 95.43           O  
ATOM   1921  N   LEU A 119       6.036  -1.212  -4.574  1.00 97.18           N  
ATOM   1922  H   LEU A 119       6.586  -0.658  -3.933  1.00 97.18           H  
ATOM   1923  CA  LEU A 119       5.070  -2.125  -3.981  1.00 97.18           C  
ATOM   1924  HA  LEU A 119       4.663  -2.769  -4.761  1.00 97.18           H  
ATOM   1925  C   LEU A 119       3.894  -1.360  -3.366  1.00 97.18           C  
ATOM   1926  CB  LEU A 119       5.758  -3.019  -2.934  1.00 97.18           C  
ATOM   1927  HB2 LEU A 119       6.120  -2.391  -2.120  1.00 97.18           H  
ATOM   1928  HB3 LEU A 119       5.016  -3.700  -2.517  1.00 97.18           H  
ATOM   1929  O   LEU A 119       3.966  -0.165  -3.065  1.00 97.18           O  
ATOM   1930  CG  LEU A 119       6.944  -3.850  -3.446  1.00 97.18           C  
ATOM   1931  HG  LEU A 119       7.709  -3.191  -3.856  1.00 97.18           H  
ATOM   1932  CD1 LEU A 119       7.551  -4.611  -2.274  1.00 97.18           C  
ATOM   1933 HD11 LEU A 119       6.808  -5.262  -1.814  1.00 97.18           H  
ATOM   1934 HD12 LEU A 119       8.397  -5.211  -2.611  1.00 97.18           H  
ATOM   1935 HD13 LEU A 119       7.910  -3.910  -1.521  1.00 97.18           H  
ATOM   1936  CD2 LEU A 119       6.512  -4.842  -4.523  1.00 97.18           C  
ATOM   1937 HD21 LEU A 119       7.370  -5.440  -4.829  1.00 97.18           H  
ATOM   1938 HD22 LEU A 119       5.730  -5.501  -4.145  1.00 97.18           H  
ATOM   1939 HD23 LEU A 119       6.151  -4.299  -5.396  1.00 97.18           H  
ATOM   1940  N   GLN A 120       2.795  -2.073  -3.157  1.00 96.85           N  
ATOM   1941  H   GLN A 120       2.791  -3.027  -3.489  1.00 96.85           H  
ATOM   1942  CA  GLN A 120       1.581  -1.579  -2.515  1.00 96.85           C  
ATOM   1943  HA  GLN A 120       1.796  -0.646  -1.993  1.00 96.85           H  
ATOM   1944  C   GLN A 120       1.079  -2.562  -1.456  1.00 96.85           C  
ATOM   1945  CB  GLN A 120       0.525  -1.301  -3.591  1.00 96.85           C  
ATOM   1946  HB2 GLN A 120       0.428  -2.161  -4.254  1.00 96.85           H  
ATOM   1947  HB3 GLN A 120      -0.436  -1.131  -3.107  1.00 96.85           H  
ATOM   1948  O   GLN A 120       1.457  -3.734  -1.460  1.00 96.85           O  
ATOM   1949  CG  GLN A 120       0.909  -0.061  -4.408  1.00 96.85           C  
ATOM   1950  HG2 GLN A 120       1.121   0.765  -3.728  1.00 96.85           H  
ATOM   1951  HG3 GLN A 120       1.823  -0.264  -4.966  1.00 96.85           H  
ATOM   1952  CD  GLN A 120      -0.169   0.395  -5.381  1.00 96.85           C  
ATOM   1953  NE2 GLN A 120       0.127   1.375  -6.207  1.00 96.85           N  
ATOM   1954 HE21 GLN A 120      -0.632   1.722  -6.776  1.00 96.85           H  
ATOM   1955 HE22 GLN A 120       1.051   1.781  -6.196  1.00 96.85           H  
ATOM   1956  OE1 GLN A 120      -1.294  -0.071  -5.412  1.00 96.85           O  
ATOM   1957  N   LYS A 121       0.234  -2.085  -0.535  1.00 97.14           N  
ATOM   1958  H   LYS A 121      -0.127  -1.149  -0.655  1.00 97.14           H  
ATOM   1959  CA  LYS A 121      -0.366  -2.915   0.521  1.00 97.14           C  
ATOM   1960  HA  LYS A 121       0.414  -3.401   1.106  1.00 97.14           H  
ATOM   1961  C   LYS A 121      -1.226  -4.005  -0.118  1.00 97.14           C  
ATOM   1962  CB  LYS A 121      -1.230  -2.036   1.446  1.00 97.14           C  
ATOM   1963  HB2 LYS A 121      -1.961  -1.491   0.848  1.00 97.14           H  
ATOM   1964  HB3 LYS A 121      -1.776  -2.680   2.135  1.00 97.14           H  
ATOM   1965  O   LYS A 121      -2.098  -3.658  -0.904  1.00 97.14           O  
ATOM   1966  CG  LYS A 121      -0.400  -1.037   2.267  1.00 97.14           C  
ATOM   1967  HG2 LYS A 121       0.223  -0.441   1.600  1.00 97.14           H  
ATOM   1968  HG3 LYS A 121       0.247  -1.598   2.941  1.00 97.14           H  
ATOM   1969  CD  LYS A 121      -1.282  -0.092   3.099  1.00 97.14           C  
ATOM   1970  HD2 LYS A 121      -0.715   0.248   3.966  1.00 97.14           H  
ATOM   1971  HD3 LYS A 121      -2.153  -0.638   3.462  1.00 97.14           H  
ATOM   1972  CE  LYS A 121      -1.726   1.141   2.296  1.00 97.14           C  
ATOM   1973  HE2 LYS A 121      -2.103   0.813   1.328  1.00 97.14           H  
ATOM   1974  HE3 LYS A 121      -0.863   1.787   2.135  1.00 97.14           H  
ATOM   1975  NZ  LYS A 121      -2.800   1.874   3.008  1.00 97.14           N  
ATOM   1976  HZ1 LYS A 121      -3.049   2.757   2.586  1.00 97.14           H  
ATOM   1977  HZ2 LYS A 121      -2.589   2.016   3.986  1.00 97.14           H  
ATOM   1978  HZ3 LYS A 121      -3.633   1.303   2.973  1.00 97.14           H  
ATOM   1979  N   GLY A 122      -0.978  -5.275   0.209  1.00 95.94           N  
ATOM   1980  H   GLY A 122      -0.197  -5.486   0.813  1.00 95.94           H  
ATOM   1981  CA  GLY A 122      -1.734  -6.432  -0.291  1.00 95.94           C  
ATOM   1982  HA2 GLY A 122      -2.325  -6.150  -1.162  1.00 95.94           H  
ATOM   1983  HA3 GLY A 122      -1.028  -7.199  -0.607  1.00 95.94           H  
ATOM   1984  C   GLY A 122      -2.676  -7.071   0.738  1.00 95.94           C  
ATOM   1985  O   GLY A 122      -3.408  -7.989   0.391  1.00 95.94           O  
ATOM   1986  N   ASN A 123      -2.664  -6.615   1.995  1.00 96.37           N  
ATOM   1987  H   ASN A 123      -2.028  -5.868   2.232  1.00 96.37           H  
ATOM   1988  CA  ASN A 123      -3.583  -7.079   3.038  1.00 96.37           C  
ATOM   1989  HA  ASN A 123      -3.945  -8.074   2.780  1.00 96.37           H  
ATOM   1990  C   ASN A 123      -4.799  -6.153   3.155  1.00 96.37           C  
ATOM   1991  CB  ASN A 123      -2.850  -7.167   4.386  1.00 96.37           C  
ATOM   1992  HB2 ASN A 123      -2.473  -6.179   4.651  1.00 96.37           H  
ATOM   1993  HB3 ASN A 123      -3.550  -7.479   5.161  1.00 96.37           H  
ATOM   1994  O   ASN A 123      -4.683  -4.942   2.962  1.00 96.37           O  
ATOM   1995  CG  ASN A 123      -1.686  -8.130   4.369  1.00 96.37           C  
ATOM   1996  ND2 ASN A 123      -1.909  -9.392   4.660  1.00 96.37           N  
ATOM   1997 HD21 ASN A 123      -2.839  -9.713   4.889  1.00 96.37           H  
ATOM   1998 HD22 ASN A 123      -1.136 -10.041   4.695  1.00 96.37           H  
ATOM   1999  OD1 ASN A 123      -0.570  -7.735   4.090  1.00 96.37           O  
ATOM   2000  N   GLN A 124      -5.935  -6.722   3.554  1.00 94.52           N  
ATOM   2001  H   GLN A 124      -5.957  -7.719   3.711  1.00 94.52           H  
ATOM   2002  CA  GLN A 124      -7.125  -5.984   3.976  1.00 94.52           C  
ATOM   2003  HA  GLN A 124      -7.004  -4.924   3.752  1.00 94.52           H  
ATOM   2004  C   GLN A 124      -7.306  -6.121   5.488  1.00 94.52           C  
ATOM   2005  CB  GLN A 124      -8.360  -6.495   3.221  1.00 94.52           C  
ATOM   2006  HB2 GLN A 124      -9.253  -6.058   3.666  1.00 94.52           H  
ATOM   2007  HB3 GLN A 124      -8.422  -7.579   3.320  1.00 94.52           H  
ATOM   2008  O   GLN A 124      -7.082  -7.195   6.048  1.00 94.52           O  
ATOM   2009  CG  GLN A 124      -8.316  -6.105   1.737  1.00 94.52           C  
ATOM   2010  HG2 GLN A 124      -7.425  -6.524   1.269  1.00 94.52           H  
ATOM   2011  HG3 GLN A 124      -8.278  -5.018   1.665  1.00 94.52           H  
ATOM   2012  CD  GLN A 124      -9.528  -6.610   0.964  1.00 94.52           C  
ATOM   2013  NE2 GLN A 124     -10.028  -5.866   0.002  1.00 94.52           N  
ATOM   2014 HE21 GLN A 124     -10.830  -6.267  -0.463  1.00 94.52           H  
ATOM   2015 HE22 GLN A 124      -9.658  -4.952  -0.218  1.00 94.52           H  
ATOM   2016  OE1 GLN A 124     -10.041  -7.686   1.193  1.00 94.52           O  
ATOM   2017  N   LEU A 125      -7.696  -5.027   6.139  1.00 96.59           N  
ATOM   2018  H   LEU A 125      -7.882  -4.186   5.611  1.00 96.59           H  
ATOM   2019  CA  LEU A 125      -8.118  -5.042   7.534  1.00 96.59           C  
ATOM   2020  HA  LEU A 125      -7.436  -5.666   8.111  1.00 96.59           H  
ATOM   2021  C   LEU A 125      -9.528  -5.639   7.609  1.00 96.59           C  
ATOM   2022  CB  LEU A 125      -8.063  -3.605   8.078  1.00 96.59           C  
ATOM   2023  HB2 LEU A 125      -7.034  -3.248   8.026  1.00 96.59           H  
ATOM   2024  HB3 LEU A 125      -8.674  -2.975   7.432  1.00 96.59           H  
ATOM   2025  O   LEU A 125     -10.439  -5.140   6.952  1.00 96.59           O  
ATOM   2026  CG  LEU A 125      -8.575  -3.451   9.523  1.00 96.59           C  
ATOM   2027  HG  LEU A 125      -9.590  -3.842   9.599  1.00 96.59           H  
ATOM   2028  CD1 LEU A 125      -7.681  -4.165  10.535  1.00 96.59           C  
ATOM   2029 HD11 LEU A 125      -6.657  -3.801  10.454  1.00 96.59           H  
ATOM   2030 HD12 LEU A 125      -7.707  -5.243  10.375  1.00 96.59           H  
ATOM   2031 HD13 LEU A 125      -8.043  -3.971  11.544  1.00 96.59           H  
ATOM   2032  CD2 LEU A 125      -8.600  -1.966   9.871  1.00 96.59           C  
ATOM   2033 HD21 LEU A 125      -9.196  -1.423   9.138  1.00 96.59           H  
ATOM   2034 HD22 LEU A 125      -9.043  -1.828  10.857  1.00 96.59           H  
ATOM   2035 HD23 LEU A 125      -7.581  -1.580   9.884  1.00 96.59           H  
ATOM   2036  N   ALA A 126      -9.699  -6.681   8.418  1.00 95.53           N  
ATOM   2037  H   ALA A 126      -8.913  -7.021   8.952  1.00 95.53           H  
ATOM   2038  CA  ALA A 126     -11.001  -7.248   8.740  1.00 95.53           C  
ATOM   2039  HA  ALA A 126     -11.760  -6.840   8.074  1.00 95.53           H  
ATOM   2040  C   ALA A 126     -11.359  -6.863  10.176  1.00 95.53           C  
ATOM   2041  CB  ALA A 126     -10.960  -8.765   8.528  1.00 95.53           C  
ATOM   2042  HB1 ALA A 126     -10.704  -8.987   7.492  1.00 95.53           H  
ATOM   2043  HB2 ALA A 126     -10.221  -9.216   9.189  1.00 95.53           H  
ATOM   2044  HB3 ALA A 126     -11.939  -9.190   8.750  1.00 95.53           H  
ATOM   2045  O   ALA A 126     -10.568  -7.096  11.088  1.00 95.53           O  
ATOM   2046  N   LEU A 127     -12.538  -6.273  10.358  1.00 97.12           N  
ATOM   2047  H   LEU A 127     -13.159  -6.169   9.568  1.00 97.12           H  
ATOM   2048  CA  LEU A 127     -13.057  -5.873  11.662  1.00 97.12           C  
ATOM   2049  HA  LEU A 127     -12.302  -6.064  12.425  1.00 97.12           H  
ATOM   2050  C   LEU A 127     -14.315  -6.688  11.992  1.00 97.12           C  
ATOM   2051  CB  LEU A 127     -13.371  -4.367  11.668  1.00 97.12           C  
ATOM   2052  HB2 LEU A 127     -14.092  -4.160  10.876  1.00 97.12           H  
ATOM   2053  HB3 LEU A 127     -13.848  -4.124  12.618  1.00 97.12           H  
ATOM   2054  O   LEU A 127     -15.119  -6.945  11.090  1.00 97.12           O  
ATOM   2055  CG  LEU A 127     -12.160  -3.437  11.487  1.00 97.12           C  
ATOM   2056  HG  LEU A 127     -11.685  -3.637  10.526  1.00 97.12           H  
ATOM   2057  CD1 LEU A 127     -12.632  -1.989  11.496  1.00 97.12           C  
ATOM   2058 HD11 LEU A 127     -13.308  -1.811  10.660  1.00 97.12           H  
ATOM   2059 HD12 LEU A 127     -13.145  -1.770  12.433  1.00 97.12           H  
ATOM   2060 HD13 LEU A 127     -11.765  -1.333  11.412  1.00 97.12           H  
ATOM   2061  CD2 LEU A 127     -11.125  -3.574  12.597  1.00 97.12           C  
ATOM   2062 HD21 LEU A 127     -10.336  -2.829  12.490  1.00 97.12           H  
ATOM   2063 HD22 LEU A 127     -11.600  -3.431  13.567  1.00 97.12           H  
ATOM   2064 HD23 LEU A 127     -10.665  -4.562  12.563  1.00 97.12           H  
ATOM   2065  N   PRO A 128     -14.531  -7.058  13.265  1.00 97.96           N  
ATOM   2066  CA  PRO A 128     -15.811  -7.573  13.741  1.00 97.96           C  
ATOM   2067  HA  PRO A 128     -15.940  -8.581  13.345  1.00 97.96           H  
ATOM   2068  C   PRO A 128     -17.013  -6.709  13.332  1.00 97.96           C  
ATOM   2069  CB  PRO A 128     -15.665  -7.644  15.262  1.00 97.96           C  
ATOM   2070  HB2 PRO A 128     -16.291  -8.423  15.695  1.00 97.96           H  
ATOM   2071  HB3 PRO A 128     -15.895  -6.675  15.706  1.00 97.96           H  
ATOM   2072  O   PRO A 128     -16.932  -5.479  13.282  1.00 97.96           O  
ATOM   2073  CG  PRO A 128     -14.178  -7.941  15.450  1.00 97.96           C  
ATOM   2074  HG2 PRO A 128     -14.004  -9.010  15.331  1.00 97.96           H  
ATOM   2075  HG3 PRO A 128     -13.816  -7.603  16.421  1.00 97.96           H  
ATOM   2076  CD  PRO A 128     -13.511  -7.190  14.299  1.00 97.96           C  
ATOM   2077  HD2 PRO A 128     -13.157  -6.214  14.630  1.00 97.96           H  
ATOM   2078  HD3 PRO A 128     -12.662  -7.764  13.930  1.00 97.96           H  
ATOM   2079  N   SER A 129     -18.162  -7.354  13.108  1.00 97.74           N  
ATOM   2080  H   SER A 129     -18.186  -8.357  13.227  1.00 97.74           H  
ATOM   2081  CA  SER A 129     -19.396  -6.708  12.633  1.00 97.74           C  
ATOM   2082  HA  SER A 129     -19.217  -6.317  11.631  1.00 97.74           H  
ATOM   2083  C   SER A 129     -19.853  -5.536  13.506  1.00 97.74           C  
ATOM   2084  CB  SER A 129     -20.526  -7.739  12.545  1.00 97.74           C  
ATOM   2085  HB2 SER A 129     -21.453  -7.238  12.265  1.00 97.74           H  
ATOM   2086  HB3 SER A 129     -20.282  -8.479  11.783  1.00 97.74           H  
ATOM   2087  O   SER A 129     -20.321  -4.535  12.967  1.00 97.74           O  
ATOM   2088  OG  SER A 129     -20.687  -8.388  13.794  1.00 97.74           O  
ATOM   2089  HG  SER A 129     -21.484  -8.923  13.766  1.00 97.74           H  
ATOM   2090  N   LYS A 130     -19.658  -5.608  14.832  1.00 97.74           N  
ATOM   2091  H   LYS A 130     -19.327  -6.487  15.202  1.00 97.74           H  
ATOM   2092  CA  LYS A 130     -19.994  -4.515  15.764  1.00 97.74           C  
ATOM   2093  HA  LYS A 130     -21.051  -4.283  15.639  1.00 97.74           H  
ATOM   2094  C   LYS A 130     -19.255  -3.210  15.441  1.00 97.74           C  
ATOM   2095  CB  LYS A 130     -19.798  -4.954  17.234  1.00 97.74           C  
ATOM   2096  HB2 LYS A 130     -20.180  -4.152  17.866  1.00 97.74           H  
ATOM   2097  HB3 LYS A 130     -20.413  -5.833  17.423  1.00 97.74           H  
ATOM   2098  O   LYS A 130     -19.862  -2.142  15.450  1.00 97.74           O  
ATOM   2099  CG  LYS A 130     -18.348  -5.263  17.669  1.00 97.74           C  
ATOM   2100  HG2 LYS A 130     -17.704  -4.426  17.402  1.00 97.74           H  
ATOM   2101  HG3 LYS A 130     -17.995  -6.157  17.155  1.00 97.74           H  
ATOM   2102  CD  LYS A 130     -18.236  -5.461  19.194  1.00 97.74           C  
ATOM   2103  HD2 LYS A 130     -18.816  -6.330  19.506  1.00 97.74           H  
ATOM   2104  HD3 LYS A 130     -18.649  -4.577  19.678  1.00 97.74           H  
ATOM   2105  CE  LYS A 130     -16.767  -5.626  19.626  1.00 97.74           C  
ATOM   2106  HE2 LYS A 130     -16.468  -6.671  19.546  1.00 97.74           H  
ATOM   2107  HE3 LYS A 130     -16.161  -5.063  18.916  1.00 97.74           H  
ATOM   2108  NZ  LYS A 130     -16.485  -5.102  20.995  1.00 97.74           N  
ATOM   2109  HZ1 LYS A 130     -16.866  -4.177  21.128  1.00 97.74           H  
ATOM   2110  HZ2 LYS A 130     -15.503  -4.924  21.149  1.00 97.74           H  
ATOM   2111  HZ3 LYS A 130     -16.820  -5.694  21.743  1.00 97.74           H  
ATOM   2112  N   TYR A 131     -17.977  -3.294  15.070  1.00 98.04           N  
ATOM   2113  H   TYR A 131     -17.545  -4.204  15.003  1.00 98.04           H  
ATOM   2114  CA  TYR A 131     -17.187  -2.122  14.695  1.00 98.04           C  
ATOM   2115  HA  TYR A 131     -17.376  -1.312  15.400  1.00 98.04           H  
ATOM   2116  C   TYR A 131     -17.556  -1.626  13.306  1.00 98.04           C  
ATOM   2117  CB  TYR A 131     -15.701  -2.457  14.707  1.00 98.04           C  
ATOM   2118  HB2 TYR A 131     -15.518  -3.180  13.912  1.00 98.04           H  
ATOM   2119  HB3 TYR A 131     -15.140  -1.558  14.453  1.00 98.04           H  
ATOM   2120  O   TYR A 131     -17.643  -0.424  13.093  1.00 98.04           O  
ATOM   2121  CG  TYR A 131     -15.159  -3.020  15.999  1.00 98.04           C  
ATOM   2122  CD1 TYR A 131     -15.536  -2.513  17.259  1.00 98.04           C  
ATOM   2123  HD1 TYR A 131     -16.218  -1.680  17.337  1.00 98.04           H  
ATOM   2124  CD2 TYR A 131     -14.228  -4.061  15.912  1.00 98.04           C  
ATOM   2125  HD2 TYR A 131     -13.887  -4.383  14.939  1.00 98.04           H  
ATOM   2126  CE1 TYR A 131     -14.985  -3.069  18.431  1.00 98.04           C  
ATOM   2127  HE1 TYR A 131     -15.242  -2.662  19.398  1.00 98.04           H  
ATOM   2128  CE2 TYR A 131     -13.715  -4.648  17.074  1.00 98.04           C  
ATOM   2129  HE2 TYR A 131     -12.995  -5.451  17.017  1.00 98.04           H  
ATOM   2130  OH  TYR A 131     -13.600  -4.803  19.413  1.00 98.04           O  
ATOM   2131  HH  TYR A 131     -13.748  -4.303  20.219  1.00 98.04           H  
ATOM   2132  CZ  TYR A 131     -14.083  -4.154  18.331  1.00 98.04           C  
ATOM   2133  N   VAL A 132     -17.823  -2.535  12.363  1.00 97.40           N  
ATOM   2134  H   VAL A 132     -17.721  -3.514  12.591  1.00 97.40           H  
ATOM   2135  CA  VAL A 132     -18.319  -2.151  11.034  1.00 97.40           C  
ATOM   2136  HA  VAL A 132     -17.603  -1.466  10.582  1.00 97.40           H  
ATOM   2137  C   VAL A 132     -19.642  -1.386  11.157  1.00 97.40           C  
ATOM   2138  CB  VAL A 132     -18.450  -3.376  10.110  1.00 97.40           C  
ATOM   2139  HB  VAL A 132     -19.144  -4.091  10.552  1.00 97.40           H  
ATOM   2140  O   VAL A 132     -19.816  -0.378  10.477  1.00 97.40           O  
ATOM   2141  CG1 VAL A 132     -18.972  -2.987   8.721  1.00 97.40           C  
ATOM   2142 HG11 VAL A 132     -18.331  -2.224   8.279  1.00 97.40           H  
ATOM   2143 HG12 VAL A 132     -19.989  -2.602   8.793  1.00 97.40           H  
ATOM   2144 HG13 VAL A 132     -18.989  -3.863   8.073  1.00 97.40           H  
ATOM   2145  CG2 VAL A 132     -17.091  -4.065   9.918  1.00 97.40           C  
ATOM   2146 HG21 VAL A 132     -16.711  -4.433  10.871  1.00 97.40           H  
ATOM   2147 HG22 VAL A 132     -16.371  -3.365   9.494  1.00 97.40           H  
ATOM   2148 HG23 VAL A 132     -17.199  -4.920   9.252  1.00 97.40           H  
ATOM   2149  N   ASN A 133     -20.534  -1.795  12.068  1.00 97.06           N  
ATOM   2150  H   ASN A 133     -20.355  -2.651  12.574  1.00 97.06           H  
ATOM   2151  CA  ASN A 133     -21.785  -1.084  12.334  1.00 97.06           C  
ATOM   2152  HA  ASN A 133     -22.297  -0.944  11.382  1.00 97.06           H  
ATOM   2153  C   ASN A 133     -21.545   0.317  12.921  1.00 97.06           C  
ATOM   2154  CB  ASN A 133     -22.684  -1.932  13.251  1.00 97.06           C  
ATOM   2155  HB2 ASN A 133     -22.300  -1.923  14.271  1.00 97.06           H  
ATOM   2156  HB3 ASN A 133     -22.714  -2.962  12.895  1.00 97.06           H  
ATOM   2157  O   ASN A 133     -22.105   1.295  12.426  1.00 97.06           O  
ATOM   2158  CG  ASN A 133     -24.109  -1.404  13.226  1.00 97.06           C  
ATOM   2159  ND2 ASN A 133     -24.758  -1.237  14.352  1.00 97.06           N  
ATOM   2160 HD21 ASN A 133     -24.306  -1.331  15.250  1.00 97.06           H  
ATOM   2161 HD22 ASN A 133     -25.633  -0.741  14.263  1.00 97.06           H  
ATOM   2162  OD1 ASN A 133     -24.652  -1.132  12.172  1.00 97.06           O  
ATOM   2163  N   LEU A 134     -20.654   0.442  13.913  1.00 97.59           N  
ATOM   2164  H   LEU A 134     -20.242  -0.390  14.309  1.00 97.59           H  
ATOM   2165  CA  LEU A 134     -20.242   1.750  14.436  1.00 97.59           C  
ATOM   2166  HA  LEU A 134     -21.110   2.247  14.870  1.00 97.59           H  
ATOM   2167  C   LEU A 134     -19.698   2.654  13.324  1.00 97.59           C  
ATOM   2168  CB  LEU A 134     -19.173   1.557  15.520  1.00 97.59           C  
ATOM   2169  HB2 LEU A 134     -18.297   1.097  15.061  1.00 97.59           H  
ATOM   2170  HB3 LEU A 134     -19.544   0.875  16.284  1.00 97.59           H  
ATOM   2171  O   LEU A 134     -20.114   3.802  13.208  1.00 97.59           O  
ATOM   2172  CG  LEU A 134     -18.744   2.886  16.181  1.00 97.59           C  
ATOM   2173  HG  LEU A 134     -18.707   3.698  15.455  1.00 97.59           H  
ATOM   2174  CD1 LEU A 134     -19.717   3.276  17.284  1.00 97.59           C  
ATOM   2175 HD11 LEU A 134     -20.729   3.376  16.890  1.00 97.59           H  
ATOM   2176 HD12 LEU A 134     -19.701   2.513  18.062  1.00 97.59           H  
ATOM   2177 HD13 LEU A 134     -19.415   4.223  17.731  1.00 97.59           H  
ATOM   2178  CD2 LEU A 134     -17.340   2.729  16.748  1.00 97.59           C  
ATOM   2179 HD21 LEU A 134     -16.614   2.832  15.941  1.00 97.59           H  
ATOM   2180 HD22 LEU A 134     -17.236   1.737  17.187  1.00 97.59           H  
ATOM   2181 HD23 LEU A 134     -17.145   3.491  17.502  1.00 97.59           H  
ATOM   2182  N   LEU A 135     -18.796   2.142  12.484  1.00 96.87           N  
ATOM   2183  H   LEU A 135     -18.491   1.193  12.645  1.00 96.87           H  
ATOM   2184  CA  LEU A 135     -18.181   2.899  11.389  1.00 96.87           C  
ATOM   2185  HA  LEU A 135     -17.746   3.813  11.791  1.00 96.87           H  
ATOM   2186  C   LEU A 135     -19.207   3.314  10.331  1.00 96.87           C  
ATOM   2187  CB  LEU A 135     -17.077   2.046  10.748  1.00 96.87           C  
ATOM   2188  HB2 LEU A 135     -16.728   2.537   9.840  1.00 96.87           H  
ATOM   2189  HB3 LEU A 135     -17.511   1.088  10.462  1.00 96.87           H  
ATOM   2190  O   LEU A 135     -19.131   4.419   9.790  1.00 96.87           O  
ATOM   2191  CG  LEU A 135     -15.872   1.803  11.670  1.00 96.87           C  
ATOM   2192  HG  LEU A 135     -16.205   1.503  12.664  1.00 96.87           H  
ATOM   2193  CD1 LEU A 135     -15.018   0.682  11.086  1.00 96.87           C  
ATOM   2194 HD11 LEU A 135     -14.224   0.448  11.796  1.00 96.87           H  
ATOM   2195 HD12 LEU A 135     -15.626  -0.213  10.958  1.00 96.87           H  
ATOM   2196 HD13 LEU A 135     -14.598   0.983  10.126  1.00 96.87           H  
ATOM   2197  CD2 LEU A 135     -15.015   3.056  11.836  1.00 96.87           C  
ATOM   2198 HD21 LEU A 135     -14.656   3.391  10.863  1.00 96.87           H  
ATOM   2199 HD22 LEU A 135     -15.596   3.851  12.305  1.00 96.87           H  
ATOM   2200 HD23 LEU A 135     -14.167   2.833  12.484  1.00 96.87           H  
ATOM   2201  N   TYR A 136     -20.196   2.463  10.056  1.00 95.45           N  
ATOM   2202  H   TYR A 136     -20.198   1.557  10.503  1.00 95.45           H  
ATOM   2203  CA  TYR A 136     -21.317   2.819   9.197  1.00 95.45           C  
ATOM   2204  HA  TYR A 136     -20.929   3.104   8.219  1.00 95.45           H  
ATOM   2205  C   TYR A 136     -22.071   4.032   9.759  1.00 95.45           C  
ATOM   2206  CB  TYR A 136     -22.240   1.613   9.002  1.00 95.45           C  
ATOM   2207  HB2 TYR A 136     -22.526   1.202   9.970  1.00 95.45           H  
ATOM   2208  HB3 TYR A 136     -21.699   0.834   8.464  1.00 95.45           H  
ATOM   2209  O   TYR A 136     -22.240   5.018   9.040  1.00 95.45           O  
ATOM   2210  CG  TYR A 136     -23.495   1.965   8.236  1.00 95.45           C  
ATOM   2211  CD1 TYR A 136     -24.701   2.188   8.930  1.00 95.45           C  
ATOM   2212  HD1 TYR A 136     -24.738   2.063  10.002  1.00 95.45           H  
ATOM   2213  CD2 TYR A 136     -23.444   2.114   6.837  1.00 95.45           C  
ATOM   2214  HD2 TYR A 136     -22.515   1.946   6.312  1.00 95.45           H  
ATOM   2215  CE1 TYR A 136     -25.863   2.544   8.221  1.00 95.45           C  
ATOM   2216  HE1 TYR A 136     -26.790   2.684   8.758  1.00 95.45           H  
ATOM   2217  CE2 TYR A 136     -24.603   2.477   6.126  1.00 95.45           C  
ATOM   2218  HE2 TYR A 136     -24.582   2.587   5.052  1.00 95.45           H  
ATOM   2219  OH  TYR A 136     -26.941   2.998   6.127  1.00 95.45           O  
ATOM   2220  HH  TYR A 136     -27.710   2.967   6.702  1.00 95.45           H  
ATOM   2221  CZ  TYR A 136     -25.814   2.685   6.817  1.00 95.45           C  
ATOM   2222  N   HIS A 137     -22.439   4.016  11.042  1.00 95.20           N  
ATOM   2223  H   HIS A 137     -22.268   3.185  11.590  1.00 95.20           H  
ATOM   2224  CA  HIS A 137     -23.106   5.150  11.685  1.00 95.20           C  
ATOM   2225  HA  HIS A 137     -23.962   5.434  11.072  1.00 95.20           H  
ATOM   2226  C   HIS A 137     -22.209   6.398  11.770  1.00 95.20           C  
ATOM   2227  CB  HIS A 137     -23.640   4.716  13.055  1.00 95.20           C  
ATOM   2228  HB2 HIS A 137     -24.028   5.596  13.567  1.00 95.20           H  
ATOM   2229  HB3 HIS A 137     -22.833   4.295  13.656  1.00 95.20           H  
ATOM   2230  O   HIS A 137     -22.652   7.487  11.410  1.00 95.20           O  
ATOM   2231  CG  HIS A 137     -24.768   3.723  12.951  1.00 95.20           C  
ATOM   2232  CD2 HIS A 137     -24.809   2.440  13.427  1.00 95.20           C  
ATOM   2233  HD2 HIS A 137     -24.016   1.932  13.956  1.00 95.20           H  
ATOM   2234  ND1 HIS A 137     -25.986   3.973  12.374  1.00 95.20           N  
ATOM   2235  HD1 HIS A 137     -26.302   4.879  12.061  1.00 95.20           H  
ATOM   2236  CE1 HIS A 137     -26.749   2.876  12.504  1.00 95.20           C  
ATOM   2237  HE1 HIS A 137     -27.783   2.788  12.204  1.00 95.20           H  
ATOM   2238  NE2 HIS A 137     -26.069   1.909  13.128  1.00 95.20           N  
ATOM   2239  N   ALA A 138     -20.930   6.243  12.121  1.00 95.22           N  
ATOM   2240  H   ALA A 138     -20.635   5.330  12.437  1.00 95.22           H  
ATOM   2241  CA  ALA A 138     -19.953   7.331  12.186  1.00 95.22           C  
ATOM   2242  HA  ALA A 138     -20.312   8.082  12.890  1.00 95.22           H  
ATOM   2243  C   ALA A 138     -19.753   8.026  10.825  1.00 95.22           C  
ATOM   2244  CB  ALA A 138     -18.633   6.760  12.722  1.00 95.22           C  
ATOM   2245  HB1 ALA A 138     -18.264   5.981  12.055  1.00 95.22           H  
ATOM   2246  HB2 ALA A 138     -17.885   7.551  12.782  1.00 95.22           H  
ATOM   2247  HB3 ALA A 138     -18.787   6.341  13.716  1.00 95.22           H  
ATOM   2248  O   ALA A 138     -19.747   9.252  10.743  1.00 95.22           O  
ATOM   2249  N   SER A 139     -19.673   7.265   9.727  1.00 94.23           N  
ATOM   2250  H   SER A 139     -19.642   6.263   9.850  1.00 94.23           H  
ATOM   2251  CA  SER A 139     -19.534   7.829   8.370  1.00 94.23           C  
ATOM   2252  HA  SER A 139     -18.704   8.534   8.386  1.00 94.23           H  
ATOM   2253  C   SER A 139     -20.757   8.623   7.888  1.00 94.23           C  
ATOM   2254  CB  SER A 139     -19.192   6.728   7.362  1.00 94.23           C  
ATOM   2255  HB2 SER A 139     -18.985   7.185   6.394  1.00 94.23           H  
ATOM   2256  HB3 SER A 139     -18.298   6.202   7.693  1.00 94.23           H  
ATOM   2257  O   SER A 139     -20.645   9.433   6.963  1.00 94.23           O  
ATOM   2258  OG  SER A 139     -20.247   5.801   7.213  1.00 94.23           O  
ATOM   2259  HG  SER A 139     -20.412   5.397   8.069  1.00 94.23           H  
ATOM   2260  N   HIS A 140     -21.911   8.424   8.528  1.00 91.65           N  
ATOM   2261  H   HIS A 140     -21.921   7.759   9.288  1.00 91.65           H  
ATOM   2262  CA  HIS A 140     -23.164   9.119   8.235  1.00 91.65           C  
ATOM   2263  HA  HIS A 140     -23.034   9.722   7.336  1.00 91.65           H  
ATOM   2264  C   HIS A 140     -23.575  10.097   9.339  1.00 91.65           C  
ATOM   2265  CB  HIS A 140     -24.266   8.094   7.940  1.00 91.65           C  
ATOM   2266  HB2 HIS A 140     -25.215   8.612   7.802  1.00 91.65           H  
ATOM   2267  HB3 HIS A 140     -24.369   7.420   8.790  1.00 91.65           H  
ATOM   2268  O   HIS A 140     -24.671  10.645   9.257  1.00 91.65           O  
ATOM   2269  CG  HIS A 140     -23.990   7.290   6.699  1.00 91.65           C  
ATOM   2270  CD2 HIS A 140     -24.418   7.566   5.430  1.00 91.65           C  
ATOM   2271  HD2 HIS A 140     -25.037   8.404   5.146  1.00 91.65           H  
ATOM   2272  ND1 HIS A 140     -23.211   6.166   6.626  1.00 91.65           N  
ATOM   2273  HD1 HIS A 140     -22.727   5.732   7.399  1.00 91.65           H  
ATOM   2274  CE1 HIS A 140     -23.156   5.775   5.346  1.00 91.65           C  
ATOM   2275  HE1 HIS A 140     -22.597   4.922   4.991  1.00 91.65           H  
ATOM   2276  NE2 HIS A 140     -23.886   6.597   4.570  1.00 91.65           N  
ATOM   2277  N   TYR A 141     -22.712  10.349  10.329  1.00 91.44           N  
ATOM   2278  H   TYR A 141     -21.835   9.848  10.342  1.00 91.44           H  
ATOM   2279  CA  TYR A 141     -23.053  11.105  11.536  1.00 91.44           C  
ATOM   2280  HA  TYR A 141     -23.809  10.549  12.090  1.00 91.44           H  
ATOM   2281  C   TYR A 141     -23.631  12.499  11.240  1.00 91.44           C  
ATOM   2282  CB  TYR A 141     -21.795  11.203  12.408  1.00 91.44           C  
ATOM   2283  HB2 TYR A 141     -21.347  10.213  12.492  1.00 91.44           H  
ATOM   2284  HB3 TYR A 141     -21.064  11.862  11.939  1.00 91.44           H  
ATOM   2285  O   TYR A 141     -24.604  12.917  11.863  1.00 91.44           O  
ATOM   2286  CG  TYR A 141     -22.091  11.685  13.807  1.00 91.44           C  
ATOM   2287  CD1 TYR A 141     -22.112  13.064  14.103  1.00 91.44           C  
ATOM   2288  HD1 TYR A 141     -21.877  13.789  13.338  1.00 91.44           H  
ATOM   2289  CD2 TYR A 141     -22.407  10.739  14.799  1.00 91.44           C  
ATOM   2290  HD2 TYR A 141     -22.401   9.683  14.575  1.00 91.44           H  
ATOM   2291  CE1 TYR A 141     -22.487  13.498  15.389  1.00 91.44           C  
ATOM   2292  HE1 TYR A 141     -22.541  14.550  15.626  1.00 91.44           H  
ATOM   2293  CE2 TYR A 141     -22.762  11.171  16.086  1.00 91.44           C  
ATOM   2294  HE2 TYR A 141     -23.026  10.470  16.864  1.00 91.44           H  
ATOM   2295  OH  TYR A 141     -23.251  12.911  17.602  1.00 91.44           O  
ATOM   2296  HH  TYR A 141     -23.354  13.849  17.781  1.00 91.44           H  
ATOM   2297  CZ  TYR A 141     -22.827  12.546  16.374  1.00 91.44           C  
ATOM   2298  N   GLU A 142     -23.067  13.201  10.249  1.00 86.03           N  
ATOM   2299  H   GLU A 142     -22.205  12.844   9.862  1.00 86.03           H  
ATOM   2300  CA  GLU A 142     -23.592  14.486   9.757  1.00 86.03           C  
ATOM   2301  HA  GLU A 142     -24.198  14.967  10.524  1.00 86.03           H  
ATOM   2302  C   GLU A 142     -24.455  14.352   8.498  1.00 86.03           C  
ATOM   2303  CB  GLU A 142     -22.437  15.417   9.393  1.00 86.03           C  
ATOM   2304  HB2 GLU A 142     -22.867  16.323   8.967  1.00 86.03           H  
ATOM   2305  HB3 GLU A 142     -21.829  14.937   8.626  1.00 86.03           H  
ATOM   2306  O   GLU A 142     -25.374  15.138   8.272  1.00 86.03           O  
ATOM   2307  CG  GLU A 142     -21.543  15.823  10.563  1.00 86.03           C  
ATOM   2308  HG2 GLU A 142     -22.168  16.143  11.396  1.00 86.03           H  
ATOM   2309  HG3 GLU A 142     -20.945  14.969  10.883  1.00 86.03           H  
ATOM   2310  CD  GLU A 142     -20.629  16.971  10.124  1.00 86.03           C  
ATOM   2311  OE1 GLU A 142     -20.363  17.859  10.954  1.00 86.03           O  
ATOM   2312  OE2 GLU A 142     -20.214  17.011   8.946  1.00 86.03           O  
ATOM   2313  N   LYS A 143     -24.159  13.366   7.641  1.00 83.11           N  
ATOM   2314  H   LYS A 143     -23.478  12.689   7.955  1.00 83.11           H  
ATOM   2315  CA  LYS A 143     -24.853  13.143   6.359  1.00 83.11           C  
ATOM   2316  HA  LYS A 143     -25.205  14.107   5.993  1.00 83.11           H  
ATOM   2317  C   LYS A 143     -26.115  12.312   6.567  1.00 83.11           C  
ATOM   2318  CB  LYS A 143     -23.905  12.554   5.310  1.00 83.11           C  
ATOM   2319  HB2 LYS A 143     -23.452  11.644   5.704  1.00 83.11           H  
ATOM   2320  HB3 LYS A 143     -24.475  12.302   4.416  1.00 83.11           H  
ATOM   2321  O   LYS A 143     -26.324  11.280   5.925  1.00 83.11           O  
ATOM   2322  CG  LYS A 143     -22.817  13.559   4.924  1.00 83.11           C  
ATOM   2323  HG2 LYS A 143     -23.277  14.461   4.519  1.00 83.11           H  
ATOM   2324  HG3 LYS A 143     -22.232  13.822   5.805  1.00 83.11           H  
ATOM   2325  CD  LYS A 143     -21.890  12.941   3.876  1.00 83.11           C  
ATOM   2326  HD2 LYS A 143     -21.476  12.017   4.279  1.00 83.11           H  
ATOM   2327  HD3 LYS A 143     -22.452  12.723   2.968  1.00 83.11           H  
ATOM   2328  CE  LYS A 143     -20.759  13.925   3.579  1.00 83.11           C  
ATOM   2329  HE2 LYS A 143     -21.173  14.812   3.098  1.00 83.11           H  
ATOM   2330  HE3 LYS A 143     -20.328  14.241   4.529  1.00 83.11           H  
ATOM   2331  NZ  LYS A 143     -19.713  13.301   2.738  1.00 83.11           N  
ATOM   2332  HZ1 LYS A 143     -19.342  12.493   3.217  1.00 83.11           H  
ATOM   2333  HZ2 LYS A 143     -18.952  13.951   2.603  1.00 83.11           H  
ATOM   2334  HZ3 LYS A 143     -20.087  13.019   1.844  1.00 83.11           H  
ATOM   2335  N   LEU A 144     -26.933  12.791   7.490  1.00 75.81           N  
ATOM   2336  H   LEU A 144     -26.653  13.652   7.939  1.00 75.81           H  
ATOM   2337  CA  LEU A 144     -28.153  12.166   7.947  1.00 75.81           C  
ATOM   2338  HA  LEU A 144     -27.927  11.153   8.281  1.00 75.81           H  
ATOM   2339  C   LEU A 144     -29.166  12.067   6.796  1.00 75.81           C  
ATOM   2340  CB  LEU A 144     -28.651  12.985   9.146  1.00 75.81           C  
ATOM   2341  HB2 LEU A 144     -29.657  12.656   9.408  1.00 75.81           H  
ATOM   2342  HB3 LEU A 144     -28.735  14.028   8.841  1.00 75.81           H  
ATOM   2343  O   LEU A 144     -29.503  13.047   6.132  1.00 75.81           O  
ATOM   2344  CG  LEU A 144     -27.761  12.912  10.406  1.00 75.81           C  
ATOM   2345  HG  LEU A 144     -26.779  13.310  10.151  1.00 75.81           H  
ATOM   2346  CD1 LEU A 144     -28.347  13.801  11.510  1.00 75.81           C  
ATOM   2347 HD11 LEU A 144     -27.623  14.579  11.752  1.00 75.81           H  
ATOM   2348 HD12 LEU A 144     -28.531  13.233  12.422  1.00 75.81           H  
ATOM   2349 HD13 LEU A 144     -29.275  14.279  11.197  1.00 75.81           H  
ATOM   2350  CD2 LEU A 144     -27.562  11.486  10.933  1.00 75.81           C  
ATOM   2351 HD21 LEU A 144     -28.519  11.002  11.127  1.00 75.81           H  
ATOM   2352 HD22 LEU A 144     -26.989  11.528  11.860  1.00 75.81           H  
ATOM   2353 HD23 LEU A 144     -26.987  10.894  10.221  1.00 75.81           H  
ATOM   2354  N   LYS A 145     -29.625  10.842   6.538  1.00 82.59           N  
ATOM   2355  H   LYS A 145     -29.335  10.117   7.178  1.00 82.59           H  
ATOM   2356  CA  LYS A 145     -30.661  10.507   5.556  1.00 82.59           C  
ATOM   2357  HA  LYS A 145     -31.141  11.421   5.205  1.00 82.59           H  
ATOM   2358  C   LYS A 145     -31.709   9.649   6.251  1.00 82.59           C  
ATOM   2359  CB  LYS A 145     -30.075   9.743   4.355  1.00 82.59           C  
ATOM   2360  HB2 LYS A 145     -29.485   8.903   4.721  1.00 82.59           H  
ATOM   2361  HB3 LYS A 145     -30.907   9.341   3.776  1.00 82.59           H  
ATOM   2362  O   LYS A 145     -31.357   8.610   6.815  1.00 82.59           O  
ATOM   2363  CG  LYS A 145     -29.210  10.597   3.418  1.00 82.59           C  
ATOM   2364  HG2 LYS A 145     -29.788  11.456   3.076  1.00 82.59           H  
ATOM   2365  HG3 LYS A 145     -28.327  10.949   3.951  1.00 82.59           H  
ATOM   2366  CD  LYS A 145     -28.783   9.750   2.211  1.00 82.59           C  
ATOM   2367  HD2 LYS A 145     -29.675   9.384   1.702  1.00 82.59           H  
ATOM   2368  HD3 LYS A 145     -28.205   8.898   2.569  1.00 82.59           H  
ATOM   2369  CE  LYS A 145     -27.938  10.569   1.235  1.00 82.59           C  
ATOM   2370  HE2 LYS A 145     -28.517  11.436   0.919  1.00 82.59           H  
ATOM   2371  HE3 LYS A 145     -27.057  10.931   1.765  1.00 82.59           H  
ATOM   2372  NZ  LYS A 145     -27.542   9.751   0.061  1.00 82.59           N  
ATOM   2373  HZ1 LYS A 145     -26.987  10.297  -0.583  1.00 82.59           H  
ATOM   2374  HZ2 LYS A 145     -28.363   9.416  -0.422  1.00 82.59           H  
ATOM   2375  HZ3 LYS A 145     -27.003   8.952   0.363  1.00 82.59           H  
ATOM   2376  N   GLY A 146     -32.971  10.053   6.159  1.00 84.86           N  
ATOM   2377  H   GLY A 146     -33.157  10.963   5.763  1.00 84.86           H  
ATOM   2378  CA  GLY A 146     -34.096   9.379   6.812  1.00 84.86           C  
ATOM   2379  HA2 GLY A 146     -34.777   8.983   6.059  1.00 84.86           H  
ATOM   2380  HA3 GLY A 146     -33.747   8.546   7.422  1.00 84.86           H  
ATOM   2381  C   GLY A 146     -34.878  10.322   7.717  1.00 84.86           C  
ATOM   2382  O   GLY A 146     -34.663  11.537   7.680  1.00 84.86           O  
ATOM   2383  N   SER A 147     -35.792   9.757   8.507  1.00 89.79           N  
ATOM   2384  H   SER A 147     -35.837   8.751   8.587  1.00 89.79           H  
ATOM   2385  CA  SER A 147     -36.588  10.538   9.452  1.00 89.79           C  
ATOM   2386  HA  SER A 147     -37.047  11.354   8.894  1.00 89.79           H  
ATOM   2387  C   SER A 147     -35.706  11.132  10.564  1.00 89.79           C  
ATOM   2388  CB  SER A 147     -37.717   9.682  10.038  1.00 89.79           C  
ATOM   2389  HB2 SER A 147     -38.430  10.335  10.542  1.00 89.79           H  
ATOM   2390  HB3 SER A 147     -38.237   9.152   9.241  1.00 89.79           H  
ATOM   2391  O   SER A 147     -34.623  10.604  10.836  1.00 89.79           O  
ATOM   2392  OG  SER A 147     -37.219   8.758  10.978  1.00 89.79           O  
ATOM   2393  HG  SER A 147     -36.903   7.976  10.520  1.00 89.79           H  
ATOM   2394  N   PRO A 148     -36.140  12.218  11.233  1.00 89.42           N  
ATOM   2395  CA  PRO A 148     -35.421  12.765  12.384  1.00 89.42           C  
ATOM   2396  HA  PRO A 148     -34.472  13.179  12.042  1.00 89.42           H  
ATOM   2397  C   PRO A 148     -35.132  11.714  13.465  1.00 89.42           C  
ATOM   2398  CB  PRO A 148     -36.302  13.904  12.907  1.00 89.42           C  
ATOM   2399  HB2 PRO A 148     -37.018  13.527  13.638  1.00 89.42           H  
ATOM   2400  HB3 PRO A 148     -35.705  14.705  13.342  1.00 89.42           H  
ATOM   2401  O   PRO A 148     -34.006  11.646  13.944  1.00 89.42           O  
ATOM   2402  CG  PRO A 148     -37.049  14.366  11.657  1.00 89.42           C  
ATOM   2403  HG2 PRO A 148     -37.988  14.861  11.905  1.00 89.42           H  
ATOM   2404  HG3 PRO A 148     -36.409  15.025  11.070  1.00 89.42           H  
ATOM   2405  CD  PRO A 148     -37.278  13.061  10.896  1.00 89.42           C  
ATOM   2406  HD2 PRO A 148     -38.198  12.589  11.243  1.00 89.42           H  
ATOM   2407  HD3 PRO A 148     -37.332  13.265   9.827  1.00 89.42           H  
ATOM   2408  N   ALA A 149     -36.101  10.839  13.759  1.00 90.10           N  
ATOM   2409  H   ALA A 149     -36.993  10.920  13.293  1.00 90.10           H  
ATOM   2410  CA  ALA A 149     -35.947   9.759  14.732  1.00 90.10           C  
ATOM   2411  HA  ALA A 149     -35.628  10.184  15.684  1.00 90.10           H  
ATOM   2412  C   ALA A 149     -34.882   8.730  14.310  1.00 90.10           C  
ATOM   2413  CB  ALA A 149     -37.317   9.097  14.925  1.00 90.10           C  
ATOM   2414  HB1 ALA A 149     -37.231   8.302  15.666  1.00 90.10           H  
ATOM   2415  HB2 ALA A 149     -38.037   9.832  15.285  1.00 90.10           H  
ATOM   2416  HB3 ALA A 149     -37.666   8.668  13.986  1.00 90.10           H  
ATOM   2417  O   ALA A 149     -34.047   8.341  15.123  1.00 90.10           O  
ATOM   2418  N   ASP A 150     -34.850   8.328  13.031  1.00 88.40           N  
ATOM   2419  H   ASP A 150     -35.582   8.631  12.404  1.00 88.40           H  
ATOM   2420  CA  ASP A 150     -33.814   7.406  12.534  1.00 88.40           C  
ATOM   2421  HA  ASP A 150     -33.832   6.491  13.127  1.00 88.40           H  
ATOM   2422  C   ASP A 150     -32.418   8.028  12.634  1.00 88.40           C  
ATOM   2423  CB  ASP A 150     -34.025   7.053  11.053  1.00 88.40           C  
ATOM   2424  HB2 ASP A 150     -33.935   7.960  10.457  1.00 88.40           H  
ATOM   2425  HB3 ASP A 150     -33.227   6.380  10.739  1.00 88.40           H  
ATOM   2426  O   ASP A 150     -31.428   7.341  12.872  1.00 88.40           O  
ATOM   2427  CG  ASP A 150     -35.355   6.381  10.738  1.00 88.40           C  
ATOM   2428  OD1 ASP A 150     -35.781   5.498  11.502  1.00 88.40           O  
ATOM   2429  OD2 ASP A 150     -35.945   6.799   9.709  1.00 88.40           O  
ATOM   2430  N   ASN A 151     -32.317   9.334  12.397  1.00 91.03           N  
ATOM   2431  H   ASN A 151     -33.171   9.847  12.228  1.00 91.03           H  
ATOM   2432  CA  ASN A 151     -31.054  10.056  12.441  1.00 91.03           C  
ATOM   2433  HA  ASN A 151     -30.295   9.485  11.907  1.00 91.03           H  
ATOM   2434  C   ASN A 151     -30.539  10.208  13.877  1.00 91.03           C  
ATOM   2435  CB  ASN A 151     -31.260  11.393  11.727  1.00 91.03           C  
ATOM   2436  HB2 ASN A 151     -32.117  11.904  12.165  1.00 91.03           H  
ATOM   2437  HB3 ASN A 151     -30.391  12.030  11.891  1.00 91.03           H  
ATOM   2438  O   ASN A 151     -29.358   9.962  14.116  1.00 91.03           O  
ATOM   2439  CG  ASN A 151     -31.475  11.227  10.232  1.00 91.03           C  
ATOM   2440  ND2 ASN A 151     -32.214  12.141   9.645  1.00 91.03           N  
ATOM   2441 HD21 ASN A 151     -32.555  11.949   8.714  1.00 91.03           H  
ATOM   2442 HD22 ASN A 151     -32.684  12.814  10.233  1.00 91.03           H  
ATOM   2443  OD1 ASN A 151     -30.948  10.336   9.564  1.00 91.03           O  
ATOM   2444  N   GLU A 152     -31.427  10.518  14.821  1.00 91.85           N  
ATOM   2445  H   GLU A 152     -32.377  10.728  14.551  1.00 91.85           H  
ATOM   2446  CA  GLU A 152     -31.126  10.555  16.254  1.00 91.85           C  
ATOM   2447  HA  GLU A 152     -30.333  11.279  16.441  1.00 91.85           H  
ATOM   2448  C   GLU A 152     -30.641   9.189  16.754  1.00 91.85           C  
ATOM   2449  CB  GLU A 152     -32.391  11.015  16.991  1.00 91.85           C  
ATOM   2450  HB2 GLU A 152     -32.709  11.965  16.561  1.00 91.85           H  
ATOM   2451  HB3 GLU A 152     -33.181  10.281  16.829  1.00 91.85           H  
ATOM   2452  O   GLU A 152     -29.603   9.105  17.405  1.00 91.85           O  
ATOM   2453  CG  GLU A 152     -32.182  11.210  18.499  1.00 91.85           C  
ATOM   2454  HG2 GLU A 152     -31.908  10.255  18.946  1.00 91.85           H  
ATOM   2455  HG3 GLU A 152     -31.357  11.907  18.646  1.00 91.85           H  
ATOM   2456  CD  GLU A 152     -33.441  11.748  19.201  1.00 91.85           C  
ATOM   2457  OE1 GLU A 152     -33.314  12.156  20.376  1.00 91.85           O  
ATOM   2458  OE2 GLU A 152     -34.529  11.740  18.574  1.00 91.85           O  
ATOM   2459  N   GLN A 153     -31.299   8.093  16.358  1.00 91.71           N  
ATOM   2460  H   GLN A 153     -32.164   8.211  15.850  1.00 91.71           H  
ATOM   2461  CA  GLN A 153     -30.859   6.738  16.713  1.00 91.71           C  
ATOM   2462  HA  GLN A 153     -30.825   6.652  17.799  1.00 91.71           H  
ATOM   2463  C   GLN A 153     -29.452   6.413  16.192  1.00 91.71           C  
ATOM   2464  CB  GLN A 153     -31.853   5.708  16.164  1.00 91.71           C  
ATOM   2465  HB2 GLN A 153     -31.403   4.718  16.226  1.00 91.71           H  
ATOM   2466  HB3 GLN A 153     -32.059   5.926  15.115  1.00 91.71           H  
ATOM   2467  O   GLN A 153     -28.663   5.784  16.897  1.00 91.71           O  
ATOM   2468  CG  GLN A 153     -33.166   5.683  16.954  1.00 91.71           C  
ATOM   2469  HG2 GLN A 153     -32.957   5.393  17.984  1.00 91.71           H  
ATOM   2470  HG3 GLN A 153     -33.614   6.677  16.972  1.00 91.71           H  
ATOM   2471  CD  GLN A 153     -34.176   4.701  16.371  1.00 91.71           C  
ATOM   2472  NE2 GLN A 153     -35.359   4.621  16.936  1.00 91.71           N  
ATOM   2473 HE21 GLN A 153     -36.013   3.997  16.486  1.00 91.71           H  
ATOM   2474 HE22 GLN A 153     -35.603   5.245  17.692  1.00 91.71           H  
ATOM   2475  OE1 GLN A 153     -33.929   3.972  15.423  1.00 91.71           O  
ATOM   2476  N   LYS A 154     -29.105   6.846  14.971  1.00 91.55           N  
ATOM   2477  H   LYS A 154     -29.798   7.361  14.447  1.00 91.55           H  
ATOM   2478  CA  LYS A 154     -27.759   6.642  14.406  1.00 91.55           C  
ATOM   2479  HA  LYS A 154     -27.493   5.588  14.492  1.00 91.55           H  
ATOM   2480  C   LYS A 154     -26.694   7.413  15.184  1.00 91.55           C  
ATOM   2481  CB  LYS A 154     -27.717   7.074  12.935  1.00 91.55           C  
ATOM   2482  HB2 LYS A 154     -26.684   7.055  12.586  1.00 91.55           H  
ATOM   2483  HB3 LYS A 154     -28.069   8.104  12.868  1.00 91.55           H  
ATOM   2484  O   LYS A 154     -25.609   6.877  15.390  1.00 91.55           O  
ATOM   2485  CG  LYS A 154     -28.559   6.184  12.014  1.00 91.55           C  
ATOM   2486  HG2 LYS A 154     -28.083   5.215  11.867  1.00 91.55           H  
ATOM   2487  HG3 LYS A 154     -29.532   5.986  12.464  1.00 91.55           H  
ATOM   2488  CD  LYS A 154     -28.736   6.857  10.653  1.00 91.55           C  
ATOM   2489  HD2 LYS A 154     -27.776   6.920  10.140  1.00 91.55           H  
ATOM   2490  HD3 LYS A 154     -29.126   7.863  10.809  1.00 91.55           H  
ATOM   2491  CE  LYS A 154     -29.740   6.059   9.826  1.00 91.55           C  
ATOM   2492  HE2 LYS A 154     -29.314   5.090   9.567  1.00 91.55           H  
ATOM   2493  HE3 LYS A 154     -30.619   5.888  10.448  1.00 91.55           H  
ATOM   2494  NZ  LYS A 154     -30.136   6.817   8.618  1.00 91.55           N  
ATOM   2495  HZ1 LYS A 154     -30.871   6.348   8.109  1.00 91.55           H  
ATOM   2496  HZ2 LYS A 154     -30.525   7.712   8.877  1.00 91.55           H  
ATOM   2497  HZ3 LYS A 154     -29.353   6.993   8.003  1.00 91.55           H  
ATOM   2498  N   GLN A 155     -26.985   8.651  15.584  1.00 94.80           N  
ATOM   2499  H   GLN A 155     -27.905   9.021  15.393  1.00 94.80           H  
ATOM   2500  CA  GLN A 155     -26.059   9.474  16.367  1.00 94.80           C  
ATOM   2501  HA  GLN A 155     -25.075   9.456  15.899  1.00 94.80           H  
ATOM   2502  C   GLN A 155     -25.888   8.908  17.777  1.00 94.80           C  
ATOM   2503  CB  GLN A 155     -26.551  10.927  16.403  1.00 94.80           C  
ATOM   2504  HB2 GLN A 155     -27.596  10.954  16.714  1.00 94.80           H  
ATOM   2505  HB3 GLN A 155     -25.959  11.486  17.127  1.00 94.80           H  
ATOM   2506  O   GLN A 155     -24.761   8.641  18.193  1.00 94.80           O  
ATOM   2507  CG  GLN A 155     -26.395  11.589  15.028  1.00 94.80           C  
ATOM   2508  HG2 GLN A 155     -25.341  11.577  14.750  1.00 94.80           H  
ATOM   2509  HG3 GLN A 155     -26.949  11.029  14.275  1.00 94.80           H  
ATOM   2510  CD  GLN A 155     -26.893  13.026  15.003  1.00 94.80           C  
ATOM   2511  NE2 GLN A 155     -26.290  13.875  14.200  1.00 94.80           N  
ATOM   2512 HE21 GLN A 155     -26.632  14.825  14.242  1.00 94.80           H  
ATOM   2513 HE22 GLN A 155     -25.547  13.564  13.590  1.00 94.80           H  
ATOM   2514  OE1 GLN A 155     -27.854  13.415  15.642  1.00 94.80           O  
ATOM   2515  N   LEU A 156     -27.004   8.591  18.439  1.00 95.37           N  
ATOM   2516  H   LEU A 156     -27.892   8.863  18.043  1.00 95.37           H  
ATOM   2517  CA  LEU A 156     -27.023   7.976  19.761  1.00 95.37           C  
ATOM   2518  HA  LEU A 156     -26.539   8.664  20.455  1.00 95.37           H  
ATOM   2519  C   LEU A 156     -26.251   6.652  19.785  1.00 95.37           C  
ATOM   2520  CB  LEU A 156     -28.491   7.780  20.178  1.00 95.37           C  
ATOM   2521  HB2 LEU A 156     -28.963   7.089  19.480  1.00 95.37           H  
ATOM   2522  HB3 LEU A 156     -29.007   8.738  20.106  1.00 95.37           H  
ATOM   2523  O   LEU A 156     -25.534   6.380  20.742  1.00 95.37           O  
ATOM   2524  CG  LEU A 156     -28.664   7.240  21.607  1.00 95.37           C  
ATOM   2525  HG  LEU A 156     -28.135   6.291  21.700  1.00 95.37           H  
ATOM   2526  CD1 LEU A 156     -28.140   8.215  22.663  1.00 95.37           C  
ATOM   2527 HD11 LEU A 156     -27.060   8.329  22.572  1.00 95.37           H  
ATOM   2528 HD12 LEU A 156     -28.601   9.193  22.531  1.00 95.37           H  
ATOM   2529 HD13 LEU A 156     -28.362   7.845  23.664  1.00 95.37           H  
ATOM   2530  CD2 LEU A 156     -30.145   6.978  21.883  1.00 95.37           C  
ATOM   2531 HD21 LEU A 156     -30.529   6.256  21.162  1.00 95.37           H  
ATOM   2532 HD22 LEU A 156     -30.270   6.578  22.889  1.00 95.37           H  
ATOM   2533 HD23 LEU A 156     -30.706   7.909  21.793  1.00 95.37           H  
ATOM   2534  N   PHE A 157     -26.330   5.846  18.720  1.00 96.32           N  
ATOM   2535  H   PHE A 157     -26.990   6.071  17.989  1.00 96.32           H  
ATOM   2536  CA  PHE A 157     -25.547   4.614  18.621  1.00 96.32           C  
ATOM   2537  HA  PHE A 157     -25.801   3.983  19.472  1.00 96.32           H  
ATOM   2538  C   PHE A 157     -24.036   4.879  18.684  1.00 96.32           C  
ATOM   2539  CB  PHE A 157     -25.903   3.858  17.332  1.00 96.32           C  
ATOM   2540  HB2 PHE A 157     -25.604   4.449  16.465  1.00 96.32           H  
ATOM   2541  HB3 PHE A 157     -26.984   3.727  17.286  1.00 96.32           H  
ATOM   2542  O   PHE A 157     -23.318   4.137  19.351  1.00 96.32           O  
ATOM   2543  CG  PHE A 157     -25.247   2.492  17.253  1.00 96.32           C  
ATOM   2544  CD1 PHE A 157     -23.947   2.348  16.729  1.00 96.32           C  
ATOM   2545  HD1 PHE A 157     -23.421   3.212  16.351  1.00 96.32           H  
ATOM   2546  CD2 PHE A 157     -25.912   1.370  17.780  1.00 96.32           C  
ATOM   2547  HD2 PHE A 157     -26.900   1.481  18.204  1.00 96.32           H  
ATOM   2548  CE1 PHE A 157     -23.310   1.093  16.754  1.00 96.32           C  
ATOM   2549  HE1 PHE A 157     -22.292   0.996  16.408  1.00 96.32           H  
ATOM   2550  CE2 PHE A 157     -25.280   0.115  17.797  1.00 96.32           C  
ATOM   2551  HE2 PHE A 157     -25.780  -0.732  18.243  1.00 96.32           H  
ATOM   2552  CZ  PHE A 157     -23.973  -0.020  17.298  1.00 96.32           C  
ATOM   2553  HZ  PHE A 157     -23.463  -0.969  17.376  1.00 96.32           H  
ATOM   2554  N   VAL A 158     -23.542   5.919  18.004  1.00 96.40           N  
ATOM   2555  H   VAL A 158     -24.192   6.550  17.558  1.00 96.40           H  
ATOM   2556  CA  VAL A 158     -22.112   6.275  18.022  1.00 96.40           C  
ATOM   2557  HA  VAL A 158     -21.526   5.370  17.860  1.00 96.40           H  
ATOM   2558  C   VAL A 158     -21.703   6.816  19.391  1.00 96.40           C  
ATOM   2559  CB  VAL A 158     -21.769   7.279  16.904  1.00 96.40           C  
ATOM   2560  HB  VAL A 158     -22.362   8.185  17.031  1.00 96.40           H  
ATOM   2561  O   VAL A 158     -20.634   6.468  19.884  1.00 96.40           O  
ATOM   2562  CG1 VAL A 158     -20.286   7.663  16.885  1.00 96.40           C  
ATOM   2563 HG11 VAL A 158     -19.665   6.773  16.785  1.00 96.40           H  
ATOM   2564 HG12 VAL A 158     -20.032   8.171  17.816  1.00 96.40           H  
ATOM   2565 HG13 VAL A 158     -20.089   8.349  16.062  1.00 96.40           H  
ATOM   2566  CG2 VAL A 158     -22.070   6.685  15.523  1.00 96.40           C  
ATOM   2567 HG21 VAL A 158     -23.131   6.443  15.460  1.00 96.40           H  
ATOM   2568 HG22 VAL A 158     -21.484   5.779  15.370  1.00 96.40           H  
ATOM   2569 HG23 VAL A 158     -21.834   7.410  14.745  1.00 96.40           H  
ATOM   2570  N   GLU A 159     -22.558   7.622  20.020  1.00 95.86           N  
ATOM   2571  H   GLU A 159     -23.410   7.889  19.548  1.00 95.86           H  
ATOM   2572  CA  GLU A 159     -22.331   8.161  21.365  1.00 95.86           C  
ATOM   2573  HA  GLU A 159     -21.377   8.687  21.396  1.00 95.86           H  
ATOM   2574  C   GLU A 159     -22.268   7.064  22.434  1.00 95.86           C  
ATOM   2575  CB  GLU A 159     -23.453   9.148  21.711  1.00 95.86           C  
ATOM   2576  HB2 GLU A 159     -23.397   9.380  22.775  1.00 95.86           H  
ATOM   2577  HB3 GLU A 159     -24.418   8.683  21.509  1.00 95.86           H  
ATOM   2578  O   GLU A 159     -21.347   7.049  23.249  1.00 95.86           O  
ATOM   2579  CG  GLU A 159     -23.331  10.456  20.923  1.00 95.86           C  
ATOM   2580  HG2 GLU A 159     -22.413  10.943  21.251  1.00 95.86           H  
ATOM   2581  HG3 GLU A 159     -23.243  10.237  19.859  1.00 95.86           H  
ATOM   2582  CD  GLU A 159     -24.514  11.410  21.152  1.00 95.86           C  
ATOM   2583  OE1 GLU A 159     -24.612  12.390  20.382  1.00 95.86           O  
ATOM   2584  OE2 GLU A 159     -25.292  11.170  22.102  1.00 95.86           O  
ATOM   2585  N   GLN A 160     -23.216   6.123  22.403  1.00 97.00           N  
ATOM   2586  H   GLN A 160     -23.950   6.216  21.716  1.00 97.00           H  
ATOM   2587  CA  GLN A 160     -23.315   5.021  23.365  1.00 97.00           C  
ATOM   2588  HA  GLN A 160     -23.284   5.426  24.377  1.00 97.00           H  
ATOM   2589  C   GLN A 160     -22.172   4.010  23.263  1.00 97.00           C  
ATOM   2590  CB  GLN A 160     -24.642   4.280  23.156  1.00 97.00           C  
ATOM   2591  HB2 GLN A 160     -24.605   3.323  23.677  1.00 97.00           H  
ATOM   2592  HB3 GLN A 160     -24.782   4.081  22.093  1.00 97.00           H  
ATOM   2593  O   GLN A 160     -21.910   3.320  24.240  1.00 97.00           O  
ATOM   2594  CG  GLN A 160     -25.834   5.068  23.709  1.00 97.00           C  
ATOM   2595  HG2 GLN A 160     -25.698   5.199  24.782  1.00 97.00           H  
ATOM   2596  HG3 GLN A 160     -25.879   6.058  23.255  1.00 97.00           H  
ATOM   2597  CD  GLN A 160     -27.164   4.361  23.471  1.00 97.00           C  
ATOM   2598  NE2 GLN A 160     -28.218   4.802  24.122  1.00 97.00           N  
ATOM   2599 HE21 GLN A 160     -28.141   5.617  24.715  1.00 97.00           H  
ATOM   2600 HE22 GLN A 160     -29.089   4.334  23.918  1.00 97.00           H  
ATOM   2601  OE1 GLN A 160     -27.305   3.413  22.713  1.00 97.00           O  
ATOM   2602  N   HIS A 161     -21.523   3.922  22.101  1.00 96.88           N  
ATOM   2603  H   HIS A 161     -21.818   4.532  21.352  1.00 96.88           H  
ATOM   2604  CA  HIS A 161     -20.448   2.968  21.824  1.00 96.88           C  
ATOM   2605  HA  HIS A 161     -20.272   2.368  22.717  1.00 96.88           H  
ATOM   2606  C   HIS A 161     -19.121   3.679  21.514  1.00 96.88           C  
ATOM   2607  CB  HIS A 161     -20.879   2.014  20.703  1.00 96.88           C  
ATOM   2608  HB2 HIS A 161     -20.076   1.301  20.516  1.00 96.88           H  
ATOM   2609  HB3 HIS A 161     -21.042   2.601  19.799  1.00 96.88           H  
ATOM   2610  O   HIS A 161     -18.310   3.194  20.718  1.00 96.88           O  
ATOM   2611  CG  HIS A 161     -22.137   1.241  20.987  1.00 96.88           C  
ATOM   2612  CD2 HIS A 161     -22.248   0.052  21.652  1.00 96.88           C  
ATOM   2613  HD2 HIS A 161     -21.432  -0.491  22.107  1.00 96.88           H  
ATOM   2614  ND1 HIS A 161     -23.400   1.615  20.609  1.00 96.88           N  
ATOM   2615  HD1 HIS A 161     -23.626   2.488  20.155  1.00 96.88           H  
ATOM   2616  CE1 HIS A 161     -24.259   0.677  21.034  1.00 96.88           C  
ATOM   2617  HE1 HIS A 161     -25.332   0.723  20.913  1.00 96.88           H  
ATOM   2618  NE2 HIS A 161     -23.600  -0.321  21.646  1.00 96.88           N  
ATOM   2619  N   LYS A 162     -18.892   4.865  22.096  1.00 95.04           N  
ATOM   2620  H   LYS A 162     -19.596   5.203  22.737  1.00 95.04           H  
ATOM   2621  CA  LYS A 162     -17.670   5.662  21.887  1.00 95.04           C  
ATOM   2622  HA  LYS A 162     -17.623   5.936  20.833  1.00 95.04           H  
ATOM   2623  C   LYS A 162     -16.398   4.860  22.201  1.00 95.04           C  
ATOM   2624  CB  LYS A 162     -17.766   6.946  22.733  1.00 95.04           C  
ATOM   2625  HB2 LYS A 162     -17.951   6.672  23.772  1.00 95.04           H  
ATOM   2626  HB3 LYS A 162     -18.611   7.537  22.377  1.00 95.04           H  
ATOM   2627  O   LYS A 162     -15.386   5.032  21.525  1.00 95.04           O  
ATOM   2628  CG  LYS A 162     -16.485   7.799  22.665  1.00 95.04           C  
ATOM   2629  HG2 LYS A 162     -16.271   8.039  21.623  1.00 95.04           H  
ATOM   2630  HG3 LYS A 162     -15.656   7.216  23.064  1.00 95.04           H  
ATOM   2631  CD  LYS A 162     -16.562   9.106  23.472  1.00 95.04           C  
ATOM   2632  HD2 LYS A 162     -17.242   9.799  22.975  1.00 95.04           H  
ATOM   2633  HD3 LYS A 162     -16.927   8.897  24.478  1.00 95.04           H  
ATOM   2634  CE  LYS A 162     -15.144   9.694  23.546  1.00 95.04           C  
ATOM   2635  HE2 LYS A 162     -14.530   9.029  24.153  1.00 95.04           H  
ATOM   2636  HE3 LYS A 162     -14.718   9.681  22.542  1.00 95.04           H  
ATOM   2637  NZ  LYS A 162     -15.078  11.076  24.091  1.00 95.04           N  
ATOM   2638  HZ1 LYS A 162     -15.594  11.727  23.517  1.00 95.04           H  
ATOM   2639  HZ2 LYS A 162     -14.116  11.385  24.086  1.00 95.04           H  
ATOM   2640  HZ3 LYS A 162     -15.421  11.119  25.040  1.00 95.04           H  
ATOM   2641  N   GLU A 163     -16.438   3.971  23.187  1.00 94.73           N  
ATOM   2642  H   GLU A 163     -17.317   3.843  23.666  1.00 94.73           H  
ATOM   2643  CA  GLU A 163     -15.332   3.097  23.594  1.00 94.73           C  
ATOM   2644  HA  GLU A 163     -14.472   3.724  23.829  1.00 94.73           H  
ATOM   2645  C   GLU A 163     -14.871   2.140  22.484  1.00 94.73           C  
ATOM   2646  CB  GLU A 163     -15.704   2.334  24.882  1.00 94.73           C  
ATOM   2647  HB2 GLU A 163     -16.030   3.049  25.638  1.00 94.73           H  
ATOM   2648  HB3 GLU A 163     -14.787   1.881  25.259  1.00 94.73           H  
ATOM   2649  O   GLU A 163     -13.695   1.781  22.421  1.00 94.73           O  
ATOM   2650  CG  GLU A 163     -16.747   1.201  24.770  1.00 94.73           C  
ATOM   2651  HG2 GLU A 163     -16.424   0.500  24.000  1.00 94.73           H  
ATOM   2652  HG3 GLU A 163     -16.735   0.656  25.713  1.00 94.73           H  
ATOM   2653  CD  GLU A 163     -18.197   1.636  24.499  1.00 94.73           C  
ATOM   2654  OE1 GLU A 163     -19.005   0.732  24.195  1.00 94.73           O  
ATOM   2655  OE2 GLU A 163     -18.477   2.856  24.552  1.00 94.73           O  
ATOM   2656  N   TYR A 164     -15.743   1.800  21.527  1.00 97.52           N  
ATOM   2657  H   TYR A 164     -16.694   2.137  21.584  1.00 97.52           H  
ATOM   2658  CA  TYR A 164     -15.347   0.987  20.374  1.00 97.52           C  
ATOM   2659  HA  TYR A 164     -14.886   0.066  20.732  1.00 97.52           H  
ATOM   2660  C   TYR A 164     -14.305   1.692  19.500  1.00 97.52           C  
ATOM   2661  CB  TYR A 164     -16.569   0.629  19.522  1.00 97.52           C  
ATOM   2662  HB2 TYR A 164     -16.203   0.245  18.570  1.00 97.52           H  
ATOM   2663  HB3 TYR A 164     -17.122   1.547  19.323  1.00 97.52           H  
ATOM   2664  O   TYR A 164     -13.589   1.024  18.759  1.00 97.52           O  
ATOM   2665  CG  TYR A 164     -17.548  -0.395  20.059  1.00 97.52           C  
ATOM   2666  CD1 TYR A 164     -17.439  -0.911  21.366  1.00 97.52           C  
ATOM   2667  HD1 TYR A 164     -16.651  -0.598  22.035  1.00 97.52           H  
ATOM   2668  CD2 TYR A 164     -18.605  -0.817  19.228  1.00 97.52           C  
ATOM   2669  HD2 TYR A 164     -18.712  -0.396  18.239  1.00 97.52           H  
ATOM   2670  CE1 TYR A 164     -18.401  -1.805  21.857  1.00 97.52           C  
ATOM   2671  HE1 TYR A 164     -18.344  -2.122  22.888  1.00 97.52           H  
ATOM   2672  CE2 TYR A 164     -19.552  -1.743  19.704  1.00 97.52           C  
ATOM   2673  HE2 TYR A 164     -20.395  -2.034  19.095  1.00 97.52           H  
ATOM   2674  OH  TYR A 164     -20.374  -3.104  21.498  1.00 97.52           O  
ATOM   2675  HH  TYR A 164     -20.379  -3.092  22.458  1.00 97.52           H  
ATOM   2676  CZ  TYR A 164     -19.458  -2.222  21.027  1.00 97.52           C  
ATOM   2677  N   LEU A 165     -14.180   3.022  19.576  1.00 96.26           N  
ATOM   2678  H   LEU A 165     -14.761   3.522  20.234  1.00 96.26           H  
ATOM   2679  CA  LEU A 165     -13.127   3.754  18.872  1.00 96.26           C  
ATOM   2680  HA  LEU A 165     -13.147   3.476  17.818  1.00 96.26           H  
ATOM   2681  C   LEU A 165     -11.731   3.389  19.394  1.00 96.26           C  
ATOM   2682  CB  LEU A 165     -13.362   5.266  19.001  1.00 96.26           C  
ATOM   2683  HB2 LEU A 165     -13.304   5.536  20.056  1.00 96.26           H  
ATOM   2684  HB3 LEU A 165     -12.549   5.781  18.489  1.00 96.26           H  
ATOM   2685  O   LEU A 165     -10.803   3.277  18.590  1.00 96.26           O  
ATOM   2686  CG  LEU A 165     -14.700   5.770  18.430  1.00 96.26           C  
ATOM   2687  HG  LEU A 165     -15.540   5.280  18.923  1.00 96.26           H  
ATOM   2688  CD1 LEU A 165     -14.795   7.276  18.667  1.00 96.26           C  
ATOM   2689 HD11 LEU A 165     -14.748   7.472  19.738  1.00 96.26           H  
ATOM   2690 HD12 LEU A 165     -13.965   7.774  18.165  1.00 96.26           H  
ATOM   2691 HD13 LEU A 165     -15.744   7.651  18.285  1.00 96.26           H  
ATOM   2692  CD2 LEU A 165     -14.805   5.532  16.924  1.00 96.26           C  
ATOM   2693 HD21 LEU A 165     -15.742   5.951  16.557  1.00 96.26           H  
ATOM   2694 HD22 LEU A 165     -14.801   4.462  16.716  1.00 96.26           H  
ATOM   2695 HD23 LEU A 165     -13.964   6.012  16.423  1.00 96.26           H  
ATOM   2696  N   ASP A 166     -11.589   3.168  20.705  1.00 95.84           N  
ATOM   2697  H   ASP A 166     -12.410   3.182  21.293  1.00 95.84           H  
ATOM   2698  CA  ASP A 166     -10.332   2.720  21.310  1.00 95.84           C  
ATOM   2699  HA  ASP A 166      -9.525   3.381  20.993  1.00 95.84           H  
ATOM   2700  C   ASP A 166      -9.988   1.295  20.829  1.00 95.84           C  
ATOM   2701  CB  ASP A 166     -10.421   2.778  22.849  1.00 95.84           C  
ATOM   2702  HB2 ASP A 166     -11.246   2.151  23.188  1.00 95.84           H  
ATOM   2703  HB3 ASP A 166      -9.505   2.348  23.255  1.00 95.84           H  
ATOM   2704  O   ASP A 166      -8.871   1.043  20.376  1.00 95.84           O  
ATOM   2705  CG  ASP A 166     -10.573   4.187  23.445  1.00 95.84           C  
ATOM   2706  OD1 ASP A 166      -9.712   5.060  23.207  1.00 95.84           O  
ATOM   2707  OD2 ASP A 166     -11.462   4.416  24.292  1.00 95.84           O  
ATOM   2708  N   GLU A 167     -10.975   0.389  20.825  1.00 97.69           N  
ATOM   2709  H   GLU A 167     -11.856   0.657  21.239  1.00 97.69           H  
ATOM   2710  CA  GLU A 167     -10.817  -0.997  20.347  1.00 97.69           C  
ATOM   2711  HA  GLU A 167     -10.000  -1.470  20.892  1.00 97.69           H  
ATOM   2712  C   GLU A 167     -10.462  -1.055  18.845  1.00 97.69           C  
ATOM   2713  CB  GLU A 167     -12.109  -1.802  20.609  1.00 97.69           C  
ATOM   2714  HB2 GLU A 167     -12.938  -1.324  20.088  1.00 97.69           H  
ATOM   2715  HB3 GLU A 167     -11.969  -2.794  20.181  1.00 97.69           H  
ATOM   2716  O   GLU A 167      -9.584  -1.812  18.424  1.00 97.69           O  
ATOM   2717  CG  GLU A 167     -12.483  -1.969  22.096  1.00 97.69           C  
ATOM   2718  HG2 GLU A 167     -12.584  -0.981  22.544  1.00 97.69           H  
ATOM   2719  HG3 GLU A 167     -11.666  -2.484  22.601  1.00 97.69           H  
ATOM   2720  CD  GLU A 167     -13.794  -2.760  22.328  1.00 97.69           C  
ATOM   2721  OE1 GLU A 167     -14.455  -2.571  23.363  1.00 97.69           O  
ATOM   2722  OE2 GLU A 167     -14.202  -3.594  21.478  1.00 97.69           O  
ATOM   2723  N   ILE A 168     -11.098  -0.223  18.011  1.00 98.07           N  
ATOM   2724  H   ILE A 168     -11.827   0.361  18.395  1.00 98.07           H  
ATOM   2725  CA  ILE A 168     -10.779  -0.120  16.577  1.00 98.07           C  
ATOM   2726  HA  ILE A 168     -10.826  -1.117  16.139  1.00 98.07           H  
ATOM   2727  C   ILE A 168      -9.347   0.388  16.380  1.00 98.07           C  
ATOM   2728  CB  ILE A 168     -11.804   0.785  15.852  1.00 98.07           C  
ATOM   2729  HB  ILE A 168     -11.910   1.707  16.424  1.00 98.07           H  
ATOM   2730  O   ILE A 168      -8.623  -0.128  15.523  1.00 98.07           O  
ATOM   2731  CG1 ILE A 168     -13.174   0.080  15.766  1.00 98.07           C  
ATOM   2732 HG12 ILE A 168     -13.122  -0.708  15.015  1.00 98.07           H  
ATOM   2733 HG13 ILE A 168     -13.407  -0.400  16.716  1.00 98.07           H  
ATOM   2734  CG2 ILE A 168     -11.344   1.151  14.424  1.00 98.07           C  
ATOM   2735 HG21 ILE A 168     -11.165   0.244  13.846  1.00 98.07           H  
ATOM   2736 HG22 ILE A 168     -10.428   1.740  14.462  1.00 98.07           H  
ATOM   2737 HG23 ILE A 168     -12.096   1.762  13.925  1.00 98.07           H  
ATOM   2738  CD1 ILE A 168     -14.327   1.037  15.429  1.00 98.07           C  
ATOM   2739 HD11 ILE A 168     -14.312   1.888  16.111  1.00 98.07           H  
ATOM   2740 HD12 ILE A 168     -15.278   0.518  15.546  1.00 98.07           H  
ATOM   2741 HD13 ILE A 168     -14.246   1.391  14.402  1.00 98.07           H  
ATOM   2742  N   LEU A 169      -8.919   1.390  17.155  1.00 97.89           N  
ATOM   2743  H   LEU A 169      -9.541   1.761  17.859  1.00 97.89           H  
ATOM   2744  CA  LEU A 169      -7.560   1.921  17.076  1.00 97.89           C  
ATOM   2745  HA  LEU A 169      -7.374   2.203  16.040  1.00 97.89           H  
ATOM   2746  C   LEU A 169      -6.517   0.868  17.467  1.00 97.89           C  
ATOM   2747  CB  LEU A 169      -7.457   3.171  17.961  1.00 97.89           C  
ATOM   2748  HB2 LEU A 169      -8.209   3.892  17.640  1.00 97.89           H  
ATOM   2749  HB3 LEU A 169      -7.684   2.892  18.990  1.00 97.89           H  
ATOM   2750  O   LEU A 169      -5.465   0.795  16.827  1.00 97.89           O  
ATOM   2751  CG  LEU A 169      -6.071   3.839  17.930  1.00 97.89           C  
ATOM   2752  HG  LEU A 169      -5.302   3.140  18.260  1.00 97.89           H  
ATOM   2753  CD1 LEU A 169      -5.708   4.366  16.538  1.00 97.89           C  
ATOM   2754 HD11 LEU A 169      -5.592   3.530  15.849  1.00 97.89           H  
ATOM   2755 HD12 LEU A 169      -6.492   5.034  16.180  1.00 97.89           H  
ATOM   2756 HD13 LEU A 169      -4.760   4.902  16.591  1.00 97.89           H  
ATOM   2757  CD2 LEU A 169      -6.076   5.019  18.890  1.00 97.89           C  
ATOM   2758 HD21 LEU A 169      -6.887   5.691  18.610  1.00 97.89           H  
ATOM   2759 HD22 LEU A 169      -6.262   4.662  19.903  1.00 97.89           H  
ATOM   2760 HD23 LEU A 169      -5.125   5.551  18.869  1.00 97.89           H  
ATOM   2761  N   GLU A 170      -6.808   0.033  18.463  1.00 98.05           N  
ATOM   2762  H   GLU A 170      -7.660   0.178  18.985  1.00 98.05           H  
ATOM   2763  CA  GLU A 170      -5.959  -1.096  18.844  1.00 98.05           C  
ATOM   2764  HA  GLU A 170      -4.963  -0.717  19.075  1.00 98.05           H  
ATOM   2765  C   GLU A 170      -5.810  -2.101  17.692  1.00 98.05           C  
ATOM   2766  CB  GLU A 170      -6.512  -1.745  20.119  1.00 98.05           C  
ATOM   2767  HB2 GLU A 170      -6.601  -0.975  20.886  1.00 98.05           H  
ATOM   2768  HB3 GLU A 170      -7.498  -2.165  19.922  1.00 98.05           H  
ATOM   2769  O   GLU A 170      -4.682  -2.420  17.303  1.00 98.05           O  
ATOM   2770  CG  GLU A 170      -5.579  -2.851  20.631  1.00 98.05           C  
ATOM   2771  HG2 GLU A 170      -5.556  -3.663  19.905  1.00 98.05           H  
ATOM   2772  HG3 GLU A 170      -4.572  -2.441  20.709  1.00 98.05           H  
ATOM   2773  CD  GLU A 170      -6.001  -3.413  21.996  1.00 98.05           C  
ATOM   2774  OE1 GLU A 170      -5.121  -4.028  22.639  1.00 98.05           O  
ATOM   2775  OE2 GLU A 170      -7.172  -3.217  22.388  1.00 98.05           O  
ATOM   2776  N   GLN A 171      -6.913  -2.506  17.053  1.00 98.27           N  
ATOM   2777  H   GLN A 171      -7.809  -2.225  17.426  1.00 98.27           H  
ATOM   2778  CA  GLN A 171      -6.866  -3.414  15.897  1.00 98.27           C  
ATOM   2779  HA  GLN A 171      -6.313  -4.307  16.189  1.00 98.27           H  
ATOM   2780  C   GLN A 171      -6.119  -2.806  14.699  1.00 98.27           C  
ATOM   2781  CB  GLN A 171      -8.286  -3.836  15.485  1.00 98.27           C  
ATOM   2782  HB2 GLN A 171      -8.214  -4.422  14.568  1.00 98.27           H  
ATOM   2783  HB3 GLN A 171      -8.904  -2.959  15.292  1.00 98.27           H  
ATOM   2784  O   GLN A 171      -5.355  -3.492  14.014  1.00 98.27           O  
ATOM   2785  CG  GLN A 171      -8.938  -4.704  16.570  1.00 98.27           C  
ATOM   2786  HG2 GLN A 171      -8.207  -5.432  16.920  1.00 98.27           H  
ATOM   2787  HG3 GLN A 171      -9.221  -4.088  17.423  1.00 98.27           H  
ATOM   2788  CD  GLN A 171     -10.166  -5.480  16.105  1.00 98.27           C  
ATOM   2789  NE2 GLN A 171     -10.616  -6.421  16.902  1.00 98.27           N  
ATOM   2790 HE21 GLN A 171     -10.182  -6.549  17.805  1.00 98.27           H  
ATOM   2791 HE22 GLN A 171     -11.396  -6.976  16.579  1.00 98.27           H  
ATOM   2792  OE1 GLN A 171     -10.728  -5.305  15.036  1.00 98.27           O  
ATOM   2793  N   ILE A 172      -6.280  -1.501  14.454  1.00 98.18           N  
ATOM   2794  H   ILE A 172      -6.942  -0.997  15.026  1.00 98.18           H  
ATOM   2795  CA  ILE A 172      -5.513  -0.775  13.431  1.00 98.18           C  
ATOM   2796  HA  ILE A 172      -5.592  -1.321  12.491  1.00 98.18           H  
ATOM   2797  C   ILE A 172      -4.023  -0.733  13.788  1.00 98.18           C  
ATOM   2798  CB  ILE A 172      -6.101   0.642  13.222  1.00 98.18           C  
ATOM   2799  HB  ILE A 172      -6.281   1.093  14.197  1.00 98.18           H  
ATOM   2800  O   ILE A 172      -3.181  -0.888  12.900  1.00 98.18           O  
ATOM   2801  CG1 ILE A 172      -7.448   0.520  12.474  1.00 98.18           C  
ATOM   2802 HG12 ILE A 172      -8.082  -0.204  12.985  1.00 98.18           H  
ATOM   2803 HG13 ILE A 172      -7.269   0.146  11.466  1.00 98.18           H  
ATOM   2804  CG2 ILE A 172      -5.129   1.559  12.449  1.00 98.18           C  
ATOM   2805 HG21 ILE A 172      -4.246   1.763  13.055  1.00 98.18           H  
ATOM   2806 HG22 ILE A 172      -5.597   2.520  12.235  1.00 98.18           H  
ATOM   2807 HG23 ILE A 172      -4.825   1.085  11.516  1.00 98.18           H  
ATOM   2808  CD1 ILE A 172      -8.238   1.828  12.372  1.00 98.18           C  
ATOM   2809 HD11 ILE A 172      -9.243   1.611  12.010  1.00 98.18           H  
ATOM   2810 HD12 ILE A 172      -8.309   2.295  13.354  1.00 98.18           H  
ATOM   2811 HD13 ILE A 172      -7.762   2.507  11.665  1.00 98.18           H  
ATOM   2812  N   SER A 173      -3.684  -0.534  15.062  1.00 98.24           N  
ATOM   2813  H   SER A 173      -4.429  -0.415  15.734  1.00 98.24           H  
ATOM   2814  CA  SER A 173      -2.306  -0.506  15.558  1.00 98.24           C  
ATOM   2815  HA  SER A 173      -1.743   0.231  14.987  1.00 98.24           H  
ATOM   2816  C   SER A 173      -1.624  -1.859  15.367  1.00 98.24           C  
ATOM   2817  CB  SER A 173      -2.310  -0.085  17.032  1.00 98.24           C  
ATOM   2818  HB2 SER A 173      -2.843   0.861  17.125  1.00 98.24           H  
ATOM   2819  HB3 SER A 173      -2.835  -0.833  17.625  1.00 98.24           H  
ATOM   2820  O   SER A 173      -0.538  -1.918  14.784  1.00 98.24           O  
ATOM   2821  OG  SER A 173      -1.004   0.081  17.561  1.00 98.24           O  
ATOM   2822  HG  SER A 173      -1.143   0.391  18.458  1.00 98.24           H  
ATOM   2823  N   GLU A 174      -2.284  -2.951  15.756  1.00 97.87           N  
ATOM   2824  H   GLU A 174      -3.167  -2.841  16.234  1.00 97.87           H  
ATOM   2825  CA  GLU A 174      -1.791  -4.315  15.552  1.00 97.87           C  
ATOM   2826  HA  GLU A 174      -0.821  -4.418  16.037  1.00 97.87           H  
ATOM   2827  C   GLU A 174      -1.613  -4.629  14.059  1.00 97.87           C  
ATOM   2828  CB  GLU A 174      -2.763  -5.310  16.199  1.00 97.87           C  
ATOM   2829  HB2 GLU A 174      -3.001  -4.979  17.210  1.00 97.87           H  
ATOM   2830  HB3 GLU A 174      -3.682  -5.343  15.613  1.00 97.87           H  
ATOM   2831  O   GLU A 174      -0.541  -5.060  13.625  1.00 97.87           O  
ATOM   2832  CG  GLU A 174      -2.137  -6.710  16.278  1.00 97.87           C  
ATOM   2833  HG2 GLU A 174      -1.403  -6.720  17.084  1.00 97.87           H  
ATOM   2834  HG3 GLU A 174      -1.605  -6.923  15.351  1.00 97.87           H  
ATOM   2835  CD  GLU A 174      -3.174  -7.815  16.499  1.00 97.87           C  
ATOM   2836  OE1 GLU A 174      -2.921  -8.917  15.957  1.00 97.87           O  
ATOM   2837  OE2 GLU A 174      -4.221  -7.539  17.119  1.00 97.87           O  
ATOM   2838  N   PHE A 175      -2.628  -4.339  13.238  1.00 97.78           N  
ATOM   2839  H   PHE A 175      -3.492  -4.012  13.645  1.00 97.78           H  
ATOM   2840  CA  PHE A 175      -2.559  -4.537  11.791  1.00 97.78           C  
ATOM   2841  HA  PHE A 175      -2.356  -5.589  11.594  1.00 97.78           H  
ATOM   2842  C   PHE A 175      -1.426  -3.718  11.158  1.00 97.78           C  
ATOM   2843  CB  PHE A 175      -3.914  -4.170  11.178  1.00 97.78           C  
ATOM   2844  HB2 PHE A 175      -4.688  -4.755  11.675  1.00 97.78           H  
ATOM   2845  HB3 PHE A 175      -4.126  -3.119  11.377  1.00 97.78           H  
ATOM   2846  O   PHE A 175      -0.672  -4.223  10.323  1.00 97.78           O  
ATOM   2847  CG  PHE A 175      -4.009  -4.424   9.687  1.00 97.78           C  
ATOM   2848  CD1 PHE A 175      -3.751  -3.388   8.771  1.00 97.78           C  
ATOM   2849  HD1 PHE A 175      -3.471  -2.412   9.139  1.00 97.78           H  
ATOM   2850  CD2 PHE A 175      -4.387  -5.694   9.217  1.00 97.78           C  
ATOM   2851  HD2 PHE A 175      -4.608  -6.482   9.922  1.00 97.78           H  
ATOM   2852  CE1 PHE A 175      -3.884  -3.618   7.389  1.00 97.78           C  
ATOM   2853  HE1 PHE A 175      -3.716  -2.818   6.683  1.00 97.78           H  
ATOM   2854  CE2 PHE A 175      -4.520  -5.926   7.837  1.00 97.78           C  
ATOM   2855  HE2 PHE A 175      -4.849  -6.891   7.482  1.00 97.78           H  
ATOM   2856  CZ  PHE A 175      -4.274  -4.885   6.924  1.00 97.78           C  
ATOM   2857  HZ  PHE A 175      -4.411  -5.047   5.865  1.00 97.78           H  
ATOM   2858  N   SER A 176      -1.260  -2.462  11.577  1.00 97.73           N  
ATOM   2859  H   SER A 176      -1.897  -2.103  12.274  1.00 97.73           H  
ATOM   2860  CA  SER A 176      -0.206  -1.587  11.071  1.00 97.73           C  
ATOM   2861  HA  SER A 176      -0.314  -1.546   9.987  1.00 97.73           H  
ATOM   2862  C   SER A 176       1.186  -2.141  11.380  1.00 97.73           C  
ATOM   2863  CB  SER A 176      -0.372  -0.169  11.620  1.00 97.73           C  
ATOM   2864  HB2 SER A 176      -1.366   0.203  11.371  1.00 97.73           H  
ATOM   2865  HB3 SER A 176      -0.266  -0.186  12.704  1.00 97.73           H  
ATOM   2866  O   SER A 176       2.007  -2.264  10.465  1.00 97.73           O  
ATOM   2867  OG  SER A 176       0.598   0.691  11.045  1.00 97.73           O  
ATOM   2868  HG  SER A 176       0.926   1.264  11.742  1.00 97.73           H  
ATOM   2869  N   LYS A 177       1.420  -2.559  12.629  1.00 97.41           N  
ATOM   2870  H   LYS A 177       0.683  -2.456  13.312  1.00 97.41           H  
ATOM   2871  CA  LYS A 177       2.684  -3.168  13.073  1.00 97.41           C  
ATOM   2872  HA  LYS A 177       3.521  -2.516  12.824  1.00 97.41           H  
ATOM   2873  C   LYS A 177       2.966  -4.509  12.402  1.00 97.41           C  
ATOM   2874  CB  LYS A 177       2.648  -3.371  14.593  1.00 97.41           C  
ATOM   2875  HB2 LYS A 177       3.492  -3.994  14.889  1.00 97.41           H  
ATOM   2876  HB3 LYS A 177       1.728  -3.890  14.864  1.00 97.41           H  
ATOM   2877  O   LYS A 177       4.121  -4.831  12.161  1.00 97.41           O  
ATOM   2878  CG  LYS A 177       2.742  -2.044  15.352  1.00 97.41           C  
ATOM   2879  HG2 LYS A 177       3.718  -1.591  15.174  1.00 97.41           H  
ATOM   2880  HG3 LYS A 177       1.969  -1.363  14.997  1.00 97.41           H  
ATOM   2881  CD  LYS A 177       2.548  -2.282  16.852  1.00 97.41           C  
ATOM   2882  HD2 LYS A 177       3.341  -2.933  17.219  1.00 97.41           H  
ATOM   2883  HD3 LYS A 177       1.583  -2.765  17.010  1.00 97.41           H  
ATOM   2884  CE  LYS A 177       2.575  -0.949  17.603  1.00 97.41           C  
ATOM   2885  HE2 LYS A 177       1.805  -0.303  17.181  1.00 97.41           H  
ATOM   2886  HE3 LYS A 177       3.542  -0.472  17.442  1.00 97.41           H  
ATOM   2887  NZ  LYS A 177       2.323  -1.144  19.051  1.00 97.41           N  
ATOM   2888  HZ1 LYS A 177       1.411  -1.556  19.189  1.00 97.41           H  
ATOM   2889  HZ2 LYS A 177       3.017  -1.757  19.454  1.00 97.41           H  
ATOM   2890  HZ3 LYS A 177       2.351  -0.259  19.535  1.00 97.41           H  
ATOM   2891  N   ARG A 178       1.932  -5.291  12.081  1.00 96.57           N  
ATOM   2892  H   ARG A 178       1.021  -5.019  12.424  1.00 96.57           H  
ATOM   2893  CA  ARG A 178       2.099  -6.617  11.474  1.00 96.57           C  
ATOM   2894  HA  ARG A 178       2.994  -7.073  11.898  1.00 96.57           H  
ATOM   2895  C   ARG A 178       2.339  -6.566   9.967  1.00 96.57           C  
ATOM   2896  CB  ARG A 178       0.898  -7.490  11.860  1.00 96.57           C  
ATOM   2897  HB2 ARG A 178       0.778  -7.455  12.943  1.00 96.57           H  
ATOM   2898  HB3 ARG A 178      -0.007  -7.088  11.402  1.00 96.57           H  
ATOM   2899  O   ARG A 178       3.187  -7.296   9.463  1.00 96.57           O  
ATOM   2900  CG  ARG A 178       1.093  -8.956  11.440  1.00 96.57           C  
ATOM   2901  HG2 ARG A 178       2.067  -9.299  11.789  1.00 96.57           H  
ATOM   2902  HG3 ARG A 178       1.071  -9.044  10.354  1.00 96.57           H  
ATOM   2903  CD  ARG A 178       0.021  -9.867  12.051  1.00 96.57           C  
ATOM   2904  HD2 ARG A 178       0.209 -10.896  11.744  1.00 96.57           H  
ATOM   2905  HD3 ARG A 178       0.117  -9.834  13.136  1.00 96.57           H  
ATOM   2906  NE  ARG A 178      -1.351  -9.464  11.690  1.00 96.57           N  
ATOM   2907  HE  ARG A 178      -1.858  -8.969  12.411  1.00 96.57           H  
ATOM   2908  NH1 ARG A 178      -1.491 -10.551   9.666  1.00 96.57           N  
ATOM   2909 HH11 ARG A 178      -0.552 -10.899   9.795  1.00 96.57           H  
ATOM   2910 HH12 ARG A 178      -2.043 -10.890   8.891  1.00 96.57           H  
ATOM   2911  NH2 ARG A 178      -3.258  -9.425  10.464  1.00 96.57           N  
ATOM   2912 HH21 ARG A 178      -3.706  -8.966  11.244  1.00 96.57           H  
ATOM   2913 HH22 ARG A 178      -3.819  -9.768   9.696  1.00 96.57           H  
ATOM   2914  CZ  ARG A 178      -2.021  -9.812  10.607  1.00 96.57           C  
ATOM   2915  N   VAL A 179       1.585  -5.748   9.223  1.00 96.51           N  
ATOM   2916  H   VAL A 179       0.879  -5.205   9.698  1.00 96.51           H  
ATOM   2917  CA  VAL A 179       1.588  -5.821   7.745  1.00 96.51           C  
ATOM   2918  HA  VAL A 179       2.406  -6.472   7.437  1.00 96.51           H  
ATOM   2919  C   VAL A 179       1.867  -4.505   7.019  1.00 96.51           C  
ATOM   2920  CB  VAL A 179       0.312  -6.491   7.202  1.00 96.51           C  
ATOM   2921  HB  VAL A 179       0.443  -6.590   6.125  1.00 96.51           H  
ATOM   2922  O   VAL A 179       2.333  -4.521   5.874  1.00 96.51           O  
ATOM   2923  CG1 VAL A 179       0.099  -7.899   7.775  1.00 96.51           C  
ATOM   2924 HG11 VAL A 179      -0.193  -7.837   8.823  1.00 96.51           H  
ATOM   2925 HG12 VAL A 179       1.018  -8.478   7.691  1.00 96.51           H  
ATOM   2926 HG13 VAL A 179      -0.690  -8.408   7.220  1.00 96.51           H  
ATOM   2927  CG2 VAL A 179      -0.973  -5.696   7.441  1.00 96.51           C  
ATOM   2928 HG21 VAL A 179      -1.230  -5.693   8.500  1.00 96.51           H  
ATOM   2929 HG22 VAL A 179      -0.876  -4.673   7.078  1.00 96.51           H  
ATOM   2930 HG23 VAL A 179      -1.792  -6.179   6.908  1.00 96.51           H  
ATOM   2931  N   ILE A 180       1.624  -3.350   7.643  1.00 96.70           N  
ATOM   2932  H   ILE A 180       1.311  -3.371   8.603  1.00 96.70           H  
ATOM   2933  CA  ILE A 180       1.866  -2.048   6.998  1.00 96.70           C  
ATOM   2934  HA  ILE A 180       1.683  -2.154   5.929  1.00 96.70           H  
ATOM   2935  C   ILE A 180       3.331  -1.642   7.155  1.00 96.70           C  
ATOM   2936  CB  ILE A 180       0.892  -0.963   7.502  1.00 96.70           C  
ATOM   2937  HB  ILE A 180       1.049  -0.824   8.571  1.00 96.70           H  
ATOM   2938  O   ILE A 180       3.953  -1.292   6.147  1.00 96.70           O  
ATOM   2939  CG1 ILE A 180      -0.560  -1.424   7.242  1.00 96.70           C  
ATOM   2940 HG12 ILE A 180      -0.750  -2.348   7.788  1.00 96.70           H  
ATOM   2941 HG13 ILE A 180      -0.696  -1.626   6.179  1.00 96.70           H  
ATOM   2942  CG2 ILE A 180       1.161   0.398   6.833  1.00 96.70           C  
ATOM   2943 HG21 ILE A 180       0.907   0.356   5.774  1.00 96.70           H  
ATOM   2944 HG22 ILE A 180       2.205   0.685   6.953  1.00 96.70           H  
ATOM   2945 HG23 ILE A 180       0.564   1.170   7.317  1.00 96.70           H  
ATOM   2946  CD1 ILE A 180      -1.620  -0.420   7.688  1.00 96.70           C  
ATOM   2947 HD11 ILE A 180      -1.586   0.466   7.053  1.00 96.70           H  
ATOM   2948 HD12 ILE A 180      -1.463  -0.127   8.725  1.00 96.70           H  
ATOM   2949 HD13 ILE A 180      -2.600  -0.890   7.597  1.00 96.70           H  
ATOM   2950  N   LEU A 181       3.880  -1.746   8.368  1.00 95.67           N  
ATOM   2951  H   LEU A 181       3.287  -2.069   9.119  1.00 95.67           H  
ATOM   2952  CA  LEU A 181       5.243  -1.346   8.738  1.00 95.67           C  
ATOM   2953  HA  LEU A 181       5.330  -1.468   9.818  1.00 95.67           H  
ATOM   2954  C   LEU A 181       5.500   0.144   8.460  1.00 95.67           C  
ATOM   2955  CB  LEU A 181       6.291  -2.280   8.101  1.00 95.67           C  
ATOM   2956  HB2 LEU A 181       6.384  -2.039   7.042  1.00 95.67           H  
ATOM   2957  HB3 LEU A 181       7.249  -2.062   8.573  1.00 95.67           H  
ATOM   2958  O   LEU A 181       6.320   0.522   7.622  1.00 95.67           O  
ATOM   2959  CG  LEU A 181       6.019  -3.788   8.219  1.00 95.67           C  
ATOM   2960  HG  LEU A 181       5.170  -4.053   7.591  1.00 95.67           H  
ATOM   2961  CD1 LEU A 181       7.243  -4.543   7.716  1.00 95.67           C  
ATOM   2962 HD11 LEU A 181       7.532  -4.185   6.728  1.00 95.67           H  
ATOM   2963 HD12 LEU A 181       7.030  -5.612   7.692  1.00 95.67           H  
ATOM   2964 HD13 LEU A 181       8.079  -4.381   8.397  1.00 95.67           H  
ATOM   2965  CD2 LEU A 181       5.744  -4.236   9.645  1.00 95.67           C  
ATOM   2966 HD21 LEU A 181       4.824  -3.777  10.007  1.00 95.67           H  
ATOM   2967 HD22 LEU A 181       6.562  -3.950  10.307  1.00 95.67           H  
ATOM   2968 HD23 LEU A 181       5.618  -5.318   9.688  1.00 95.67           H  
ATOM   2969  N   ALA A 182       4.713   1.000   9.110  1.00 96.68           N  
ATOM   2970  H   ALA A 182       4.099   0.617   9.815  1.00 96.68           H  
ATOM   2971  CA  ALA A 182       4.806   2.455   9.008  1.00 96.68           C  
ATOM   2972  HA  ALA A 182       5.755   2.720   8.542  1.00 96.68           H  
ATOM   2973  C   ALA A 182       4.824   3.091  10.406  1.00 96.68           C  
ATOM   2974  CB  ALA A 182       3.673   2.977   8.107  1.00 96.68           C  
ATOM   2975  HB1 ALA A 182       3.707   2.475   7.140  1.00 96.68           H  
ATOM   2976  HB2 ALA A 182       2.709   2.781   8.578  1.00 96.68           H  
ATOM   2977  HB3 ALA A 182       3.789   4.051   7.961  1.00 96.68           H  
ATOM   2978  O   ALA A 182       3.977   3.927  10.716  1.00 96.68           O  
ATOM   2979  N   ASP A 183       5.772   2.678  11.249  1.00 97.50           N  
ATOM   2980  H   ASP A 183       6.358   1.904  10.971  1.00 97.50           H  
ATOM   2981  CA  ASP A 183       5.788   2.988  12.688  1.00 97.50           C  
ATOM   2982  HA  ASP A 183       4.906   2.546  13.150  1.00 97.50           H  
ATOM   2983  C   ASP A 183       5.735   4.491  12.971  1.00 97.50           C  
ATOM   2984  CB  ASP A 183       7.018   2.341  13.343  1.00 97.50           C  
ATOM   2985  HB2 ASP A 183       7.011   2.570  14.409  1.00 97.50           H  
ATOM   2986  HB3 ASP A 183       7.920   2.770  12.907  1.00 97.50           H  
ATOM   2987  O   ASP A 183       4.864   4.944  13.702  1.00 97.50           O  
ATOM   2988  CG  ASP A 183       7.042   0.818  13.169  1.00 97.50           C  
ATOM   2989  OD1 ASP A 183       5.957   0.238  12.924  1.00 97.50           O  
ATOM   2990  OD2 ASP A 183       8.160   0.266  13.163  1.00 97.50           O  
ATOM   2991  N   ALA A 184       6.526   5.299  12.258  1.00 97.77           N  
ATOM   2992  H   ALA A 184       7.252   4.874  11.699  1.00 97.77           H  
ATOM   2993  CA  ALA A 184       6.488   6.757  12.401  1.00 97.77           C  
ATOM   2994  HA  ALA A 184       6.729   7.003  13.435  1.00 97.77           H  
ATOM   2995  C   ALA A 184       5.107   7.375  12.087  1.00 97.77           C  
ATOM   2996  CB  ALA A 184       7.561   7.349  11.480  1.00 97.77           C  
ATOM   2997  HB1 ALA A 184       7.588   8.432  11.607  1.00 97.77           H  
ATOM   2998  HB2 ALA A 184       7.339   7.112  10.440  1.00 97.77           H  
ATOM   2999  HB3 ALA A 184       8.537   6.942  11.747  1.00 97.77           H  
ATOM   3000  O   ALA A 184       4.741   8.410  12.645  1.00 97.77           O  
ATOM   3001  N   ASN A 185       4.329   6.768  11.184  1.00 98.01           N  
ATOM   3002  H   ASN A 185       4.617   5.860  10.850  1.00 98.01           H  
ATOM   3003  CA  ASN A 185       2.958   7.205  10.917  1.00 98.01           C  
ATOM   3004  HA  ASN A 185       2.920   8.294  10.898  1.00 98.01           H  
ATOM   3005  C   ASN A 185       2.010   6.742  12.022  1.00 98.01           C  
ATOM   3006  CB  ASN A 185       2.464   6.669   9.567  1.00 98.01           C  
ATOM   3007  HB2 ASN A 185       2.637   5.595   9.495  1.00 98.01           H  
ATOM   3008  HB3 ASN A 185       1.386   6.825   9.525  1.00 98.01           H  
ATOM   3009  O   ASN A 185       1.130   7.504  12.418  1.00 98.01           O  
ATOM   3010  CG  ASN A 185       3.065   7.347   8.359  1.00 98.01           C  
ATOM   3011  ND2 ASN A 185       2.442   7.128   7.229  1.00 98.01           N  
ATOM   3012 HD21 ASN A 185       2.603   7.830   6.521  1.00 98.01           H  
ATOM   3013 HD22 ASN A 185       1.575   6.609   7.252  1.00 98.01           H  
ATOM   3014  OD1 ASN A 185       4.028   8.094   8.399  1.00 98.01           O  
ATOM   3015  N   LEU A 186       2.183   5.510  12.506  1.00 98.21           N  
ATOM   3016  H   LEU A 186       2.969   4.967  12.179  1.00 98.21           H  
ATOM   3017  CA  LEU A 186       1.389   4.963  13.598  1.00 98.21           C  
ATOM   3018  HA  LEU A 186       0.337   5.049  13.323  1.00 98.21           H  
ATOM   3019  C   LEU A 186       1.592   5.772  14.887  1.00 98.21           C  
ATOM   3020  CB  LEU A 186       1.739   3.477  13.772  1.00 98.21           C  
ATOM   3021  HB2 LEU A 186       2.799   3.391  14.010  1.00 98.21           H  
ATOM   3022  HB3 LEU A 186       1.559   2.961  12.829  1.00 98.21           H  
ATOM   3023  O   LEU A 186       0.611   6.141  15.521  1.00 98.21           O  
ATOM   3024  CG  LEU A 186       0.943   2.784  14.890  1.00 98.21           C  
ATOM   3025  HG  LEU A 186       1.156   3.266  15.844  1.00 98.21           H  
ATOM   3026  CD1 LEU A 186      -0.568   2.818  14.646  1.00 98.21           C  
ATOM   3027 HD11 LEU A 186      -1.072   2.306  15.466  1.00 98.21           H  
ATOM   3028 HD12 LEU A 186      -0.930   3.846  14.644  1.00 98.21           H  
ATOM   3029 HD13 LEU A 186      -0.819   2.332  13.703  1.00 98.21           H  
ATOM   3030  CD2 LEU A 186       1.389   1.328  14.981  1.00 98.21           C  
ATOM   3031 HD21 LEU A 186       0.797   0.815  15.739  1.00 98.21           H  
ATOM   3032 HD22 LEU A 186       2.442   1.290  15.261  1.00 98.21           H  
ATOM   3033 HD23 LEU A 186       1.256   0.822  14.025  1.00 98.21           H  
ATOM   3034  N   ASP A 187       2.825   6.152  15.214  1.00 98.07           N  
ATOM   3035  H   ASP A 187       3.601   5.730  14.724  1.00 98.07           H  
ATOM   3036  CA  ASP A 187       3.142   6.985  16.377  1.00 98.07           C  
ATOM   3037  HA  ASP A 187       2.813   6.479  17.285  1.00 98.07           H  
ATOM   3038  C   ASP A 187       2.441   8.347  16.309  1.00 98.07           C  
ATOM   3039  CB  ASP A 187       4.659   7.205  16.459  1.00 98.07           C  
ATOM   3040  HB2 ASP A 187       4.862   7.930  17.247  1.00 98.07           H  
ATOM   3041  HB3 ASP A 187       5.008   7.629  15.517  1.00 98.07           H  
ATOM   3042  O   ASP A 187       1.877   8.819  17.301  1.00 98.07           O  
ATOM   3043  CG  ASP A 187       5.454   5.935  16.770  1.00 98.07           C  
ATOM   3044  OD1 ASP A 187       4.858   4.997  17.346  1.00 98.07           O  
ATOM   3045  OD2 ASP A 187       6.658   5.946  16.433  1.00 98.07           O  
ATOM   3046  N   LYS A 188       2.413   8.970  15.121  1.00 98.11           N  
ATOM   3047  H   LYS A 188       2.908   8.529  14.359  1.00 98.11           H  
ATOM   3048  CA  LYS A 188       1.665  10.216  14.884  1.00 98.11           C  
ATOM   3049  HA  LYS A 188       1.967  10.955  15.625  1.00 98.11           H  
ATOM   3050  C   LYS A 188       0.161  10.018  15.066  1.00 98.11           C  
ATOM   3051  CB  LYS A 188       1.941  10.764  13.479  1.00 98.11           C  
ATOM   3052  HB2 LYS A 188       1.206  11.540  13.265  1.00 98.11           H  
ATOM   3053  HB3 LYS A 188       1.814   9.962  12.751  1.00 98.11           H  
ATOM   3054  O   LYS A 188      -0.479  10.875  15.668  1.00 98.11           O  
ATOM   3055  CG  LYS A 188       3.332  11.384  13.316  1.00 98.11           C  
ATOM   3056  HG2 LYS A 188       4.101  10.663  13.595  1.00 98.11           H  
ATOM   3057  HG3 LYS A 188       3.418  12.255  13.965  1.00 98.11           H  
ATOM   3058  CD  LYS A 188       3.520  11.809  11.853  1.00 98.11           C  
ATOM   3059  HD2 LYS A 188       3.391  10.936  11.214  1.00 98.11           H  
ATOM   3060  HD3 LYS A 188       2.762  12.550  11.598  1.00 98.11           H  
ATOM   3061  CE  LYS A 188       4.915  12.396  11.623  1.00 98.11           C  
ATOM   3062  HE2 LYS A 188       5.056  13.235  12.305  1.00 98.11           H  
ATOM   3063  HE3 LYS A 188       5.651  11.632  11.873  1.00 98.11           H  
ATOM   3064  NZ  LYS A 188       5.084  12.840  10.214  1.00 98.11           N  
ATOM   3065  HZ1 LYS A 188       5.996  13.248  10.069  1.00 98.11           H  
ATOM   3066  HZ2 LYS A 188       4.986  12.058   9.583  1.00 98.11           H  
ATOM   3067  HZ3 LYS A 188       4.387  13.527   9.963  1.00 98.11           H  
ATOM   3068  N   VAL A 189      -0.396   8.911  14.572  1.00 98.16           N  
ATOM   3069  H   VAL A 189       0.206   8.250  14.102  1.00 98.16           H  
ATOM   3070  CA  VAL A 189      -1.817   8.566  14.739  1.00 98.16           C  
ATOM   3071  HA  VAL A 189      -2.429   9.392  14.377  1.00 98.16           H  
ATOM   3072  C   VAL A 189      -2.164   8.387  16.217  1.00 98.16           C  
ATOM   3073  CB  VAL A 189      -2.171   7.309  13.918  1.00 98.16           C  
ATOM   3074  HB  VAL A 189      -1.382   6.566  14.035  1.00 98.16           H  
ATOM   3075  O   VAL A 189      -3.089   9.037  16.699  1.00 98.16           O  
ATOM   3076  CG1 VAL A 189      -3.487   6.648  14.340  1.00 98.16           C  
ATOM   3077 HG11 VAL A 189      -4.326   7.329  14.197  1.00 98.16           H  
ATOM   3078 HG12 VAL A 189      -3.447   6.338  15.384  1.00 98.16           H  
ATOM   3079 HG13 VAL A 189      -3.642   5.741  13.755  1.00 98.16           H  
ATOM   3080  CG2 VAL A 189      -2.271   7.670  12.430  1.00 98.16           C  
ATOM   3081 HG21 VAL A 189      -3.096   8.365  12.272  1.00 98.16           H  
ATOM   3082 HG22 VAL A 189      -2.449   6.766  11.848  1.00 98.16           H  
ATOM   3083 HG23 VAL A 189      -1.345   8.132  12.089  1.00 98.16           H  
ATOM   3084  N   LEU A 190      -1.408   7.564  16.946  1.00 97.91           N  
ATOM   3085  H   LEU A 190      -0.657   7.068  16.488  1.00 97.91           H  
ATOM   3086  CA  LEU A 190      -1.644   7.293  18.367  1.00 97.91           C  
ATOM   3087  HA  LEU A 190      -2.666   6.940  18.503  1.00 97.91           H  
ATOM   3088  C   LEU A 190      -1.504   8.574  19.201  1.00 97.91           C  
ATOM   3089  CB  LEU A 190      -0.662   6.204  18.843  1.00 97.91           C  
ATOM   3090  HB2 LEU A 190       0.354   6.542  18.638  1.00 97.91           H  
ATOM   3091  HB3 LEU A 190      -0.763   6.097  19.924  1.00 97.91           H  
ATOM   3092  O   LEU A 190      -2.363   8.885  20.023  1.00 97.91           O  
ATOM   3093  CG  LEU A 190      -0.861   4.816  18.201  1.00 97.91           C  
ATOM   3094  HG  LEU A 190      -0.865   4.903  17.115  1.00 97.91           H  
ATOM   3095  CD1 LEU A 190       0.287   3.889  18.603  1.00 97.91           C  
ATOM   3096 HD11 LEU A 190       0.148   2.913  18.139  1.00 97.91           H  
ATOM   3097 HD12 LEU A 190       1.230   4.307  18.249  1.00 97.91           H  
ATOM   3098 HD13 LEU A 190       0.323   3.781  19.687  1.00 97.91           H  
ATOM   3099  CD2 LEU A 190      -2.176   4.160  18.617  1.00 97.91           C  
ATOM   3100 HD21 LEU A 190      -2.249   3.161  18.187  1.00 97.91           H  
ATOM   3101 HD22 LEU A 190      -2.238   4.086  19.703  1.00 97.91           H  
ATOM   3102 HD23 LEU A 190      -3.018   4.746  18.250  1.00 97.91           H  
ATOM   3103  N   SER A 191      -0.473   9.379  18.926  1.00 97.66           N  
ATOM   3104  H   SER A 191       0.214   9.061  18.257  1.00 97.66           H  
ATOM   3105  CA  SER A 191      -0.276  10.680  19.577  1.00 97.66           C  
ATOM   3106  HA  SER A 191      -0.222  10.535  20.656  1.00 97.66           H  
ATOM   3107  C   SER A 191      -1.416  11.658  19.287  1.00 97.66           C  
ATOM   3108  CB  SER A 191       1.028  11.326  19.104  1.00 97.66           C  
ATOM   3109  HB2 SER A 191       1.133  12.299  19.584  1.00 97.66           H  
ATOM   3110  HB3 SER A 191       0.997  11.470  18.024  1.00 97.66           H  
ATOM   3111  O   SER A 191      -1.843  12.386  20.182  1.00 97.66           O  
ATOM   3112  OG  SER A 191       2.146  10.537  19.437  1.00 97.66           O  
ATOM   3113  HG  SER A 191       2.177   9.792  18.832  1.00 97.66           H  
ATOM   3114  N   ALA A 192      -1.906  11.703  18.044  1.00 97.24           N  
ATOM   3115  H   ALA A 192      -1.516  11.096  17.338  1.00 97.24           H  
ATOM   3116  CA  ALA A 192      -3.012  12.571  17.660  1.00 97.24           C  
ATOM   3117  HA  ALA A 192      -2.798  13.585  18.000  1.00 97.24           H  
ATOM   3118  C   ALA A 192      -4.323  12.139  18.322  1.00 97.24           C  
ATOM   3119  CB  ALA A 192      -3.135  12.596  16.133  1.00 97.24           C  
ATOM   3120  HB1 ALA A 192      -3.301  11.585  15.761  1.00 97.24           H  
ATOM   3121  HB2 ALA A 192      -3.973  13.228  15.839  1.00 97.24           H  
ATOM   3122  HB3 ALA A 192      -2.220  12.994  15.693  1.00 97.24           H  
ATOM   3123  O   ALA A 192      -5.047  13.001  18.805  1.00 97.24           O  
ATOM   3124  N   PHE A 193      -4.607  10.838  18.393  1.00 96.69           N  
ATOM   3125  H   PHE A 193      -3.970  10.173  17.977  1.00 96.69           H  
ATOM   3126  CA  PHE A 193      -5.803  10.327  19.058  1.00 96.69           C  
ATOM   3127  HA  PHE A 193      -6.680  10.829  18.650  1.00 96.69           H  
ATOM   3128  C   PHE A 193      -5.784  10.619  20.563  1.00 96.69           C  
ATOM   3129  CB  PHE A 193      -5.927   8.832  18.772  1.00 96.69           C  
ATOM   3130  HB2 PHE A 193      -5.048   8.315  19.157  1.00 96.69           H  
ATOM   3131  HB3 PHE A 193      -5.951   8.675  17.693  1.00 96.69           H  
ATOM   3132  O   PHE A 193      -6.730  11.204  21.081  1.00 96.69           O  
ATOM   3133  CG  PHE A 193      -7.170   8.217  19.373  1.00 96.69           C  
ATOM   3134  CD1 PHE A 193      -7.084   7.542  20.602  1.00 96.69           C  
ATOM   3135  HD1 PHE A 193      -6.147   7.476  21.135  1.00 96.69           H  
ATOM   3136  CD2 PHE A 193      -8.409   8.299  18.706  1.00 96.69           C  
ATOM   3137  HD2 PHE A 193      -8.505   8.839  17.776  1.00 96.69           H  
ATOM   3138  CE1 PHE A 193      -8.220   6.916  21.132  1.00 96.69           C  
ATOM   3139  HE1 PHE A 193      -8.139   6.379  22.065  1.00 96.69           H  
ATOM   3140  CE2 PHE A 193      -9.546   7.671  19.241  1.00 96.69           C  
ATOM   3141  HE2 PHE A 193     -10.494   7.717  18.725  1.00 96.69           H  
ATOM   3142  CZ  PHE A 193      -9.448   6.969  20.453  1.00 96.69           C  
ATOM   3143  HZ  PHE A 193     -10.308   6.467  20.871  1.00 96.69           H  
ATOM   3144  N   ASN A 194      -4.670  10.334  21.248  1.00 95.34           N  
ATOM   3145  H   ASN A 194      -3.937   9.818  20.783  1.00 95.34           H  
ATOM   3146  CA  ASN A 194      -4.541  10.584  22.688  1.00 95.34           C  
ATOM   3147  HA  ASN A 194      -5.326  10.038  23.211  1.00 95.34           H  
ATOM   3148  C   ASN A 194      -4.727  12.065  23.057  1.00 95.34           C  
ATOM   3149  CB  ASN A 194      -3.170  10.067  23.161  1.00 95.34           C  
ATOM   3150  HB2 ASN A 194      -2.979  10.440  24.167  1.00 95.34           H  
ATOM   3151  HB3 ASN A 194      -2.387  10.437  22.500  1.00 95.34           H  
ATOM   3152  O   ASN A 194      -5.324  12.368  24.083  1.00 95.34           O  
ATOM   3153  CG  ASN A 194      -3.102   8.551  23.230  1.00 95.34           C  
ATOM   3154  ND2 ASN A 194      -1.919   7.985  23.259  1.00 95.34           N  
ATOM   3155 HD21 ASN A 194      -1.930   6.978  23.334  1.00 95.34           H  
ATOM   3156 HD22 ASN A 194      -1.072   8.535  23.225  1.00 95.34           H  
ATOM   3157  OD1 ASN A 194      -4.095   7.853  23.283  1.00 95.34           O  
ATOM   3158  N   LYS A 195      -4.266  12.998  22.212  1.00 96.24           N  
ATOM   3159  H   LYS A 195      -3.782  12.681  21.384  1.00 96.24           H  
ATOM   3160  CA  LYS A 195      -4.456  14.448  22.420  1.00 96.24           C  
ATOM   3161  HA  LYS A 195      -4.221  14.695  23.455  1.00 96.24           H  
ATOM   3162  C   LYS A 195      -5.896  14.928  22.212  1.00 96.24           C  
ATOM   3163  CB  LYS A 195      -3.525  15.225  21.482  1.00 96.24           C  
ATOM   3164  HB2 LYS A 195      -3.828  16.272  21.462  1.00 96.24           H  
ATOM   3165  HB3 LYS A 195      -3.619  14.826  20.472  1.00 96.24           H  
ATOM   3166  O   LYS A 195      -6.211  16.050  22.594  1.00 96.24           O  
ATOM   3167  CG  LYS A 195      -2.067  15.161  21.943  1.00 96.24           C  
ATOM   3168  HG2 LYS A 195      -1.749  14.123  22.046  1.00 96.24           H  
ATOM   3169  HG3 LYS A 195      -1.975  15.649  22.913  1.00 96.24           H  
ATOM   3170  CD  LYS A 195      -1.173  15.875  20.927  1.00 96.24           C  
ATOM   3171  HD2 LYS A 195      -1.460  16.926  20.878  1.00 96.24           H  
ATOM   3172  HD3 LYS A 195      -1.308  15.416  19.947  1.00 96.24           H  
ATOM   3173  CE  LYS A 195       0.286  15.744  21.362  1.00 96.24           C  
ATOM   3174  HE2 LYS A 195       0.542  14.685  21.390  1.00 96.24           H  
ATOM   3175  HE3 LYS A 195       0.380  16.134  22.376  1.00 96.24           H  
ATOM   3176  NZ  LYS A 195       1.190  16.475  20.443  1.00 96.24           N  
ATOM   3177  HZ1 LYS A 195       1.097  16.115  19.504  1.00 96.24           H  
ATOM   3178  HZ2 LYS A 195       0.957  17.458  20.444  1.00 96.24           H  
ATOM   3179  HZ3 LYS A 195       2.148  16.370  20.744  1.00 96.24           H  
ATOM   3180  N   HIS A 196      -6.740  14.127  21.568  1.00 95.36           N  
ATOM   3181  H   HIS A 196      -6.418  13.207  21.304  1.00 95.36           H  
ATOM   3182  CA  HIS A 196      -8.070  14.526  21.112  1.00 95.36           C  
ATOM   3183  HA  HIS A 196      -8.310  15.514  21.504  1.00 95.36           H  
ATOM   3184  C   HIS A 196      -9.188  13.603  21.618  1.00 95.36           C  
ATOM   3185  CB  HIS A 196      -8.041  14.615  19.583  1.00 95.36           C  
ATOM   3186  HB2 HIS A 196      -9.054  14.756  19.207  1.00 95.36           H  
ATOM   3187  HB3 HIS A 196      -7.692  13.665  19.178  1.00 95.36           H  
ATOM   3188  O   HIS A 196     -10.324  13.728  21.169  1.00 95.36           O  
ATOM   3189  CG  HIS A 196      -7.170  15.729  19.054  1.00 95.36           C  
ATOM   3190  CD2 HIS A 196      -7.393  17.072  19.138  1.00 95.36           C  
ATOM   3191  HD2 HIS A 196      -8.197  17.530  19.695  1.00 95.36           H  
ATOM   3192  ND1 HIS A 196      -5.973  15.574  18.412  1.00 95.36           N  
ATOM   3193  HD1 HIS A 196      -5.524  14.678  18.280  1.00 95.36           H  
ATOM   3194  CE1 HIS A 196      -5.517  16.784  18.054  1.00 95.36           C  
ATOM   3195  HE1 HIS A 196      -4.607  16.968  17.503  1.00 95.36           H  
ATOM   3196  NE2 HIS A 196      -6.369  17.740  18.456  1.00 95.36           N  
ATOM   3197  N   ARG A 197      -8.894  12.698  22.558  1.00 90.42           N  
ATOM   3198  H   ARG A 197      -7.935  12.640  22.869  1.00 90.42           H  
ATOM   3199  CA  ARG A 197      -9.827  11.669  23.053  1.00 90.42           C  
ATOM   3200  HA  ARG A 197     -10.138  11.052  22.210  1.00 90.42           H  
ATOM   3201  C   ARG A 197     -11.111  12.244  23.672  1.00 90.42           C  
ATOM   3202  CB  ARG A 197      -9.056  10.796  24.055  1.00 90.42           C  
ATOM   3203  HB2 ARG A 197      -8.931  11.337  24.994  1.00 90.42           H  
ATOM   3204  HB3 ARG A 197      -8.068  10.582  23.647  1.00 90.42           H  
ATOM   3205  O   ARG A 197     -12.188  11.651  23.556  1.00 90.42           O  
ATOM   3206  CG  ARG A 197      -9.759   9.459  24.316  1.00 90.42           C  
ATOM   3207  HG2 ARG A 197     -10.728   9.628  24.785  1.00 90.42           H  
ATOM   3208  HG3 ARG A 197      -9.904   8.940  23.368  1.00 90.42           H  
ATOM   3209  CD  ARG A 197      -8.896   8.591  25.234  1.00 90.42           C  
ATOM   3210  HD2 ARG A 197      -7.891   8.525  24.819  1.00 90.42           H  
ATOM   3211  HD3 ARG A 197      -8.847   9.076  26.209  1.00 90.42           H  
ATOM   3212  NE  ARG A 197      -9.440   7.227  25.365  1.00 90.42           N  
ATOM   3213  HE  ARG A 197      -9.906   6.810  24.572  1.00 90.42           H  
ATOM   3214  NH1 ARG A 197      -8.438   6.678  27.354  1.00 90.42           N  
ATOM   3215 HH11 ARG A 197      -7.985   7.581  27.354  1.00 90.42           H  
ATOM   3216 HH12 ARG A 197      -8.336   6.023  28.116  1.00 90.42           H  
ATOM   3217  NH2 ARG A 197      -9.862   5.254  26.389  1.00 90.42           N  
ATOM   3218 HH21 ARG A 197     -10.462   5.019  25.612  1.00 90.42           H  
ATOM   3219 HH22 ARG A 197      -9.732   4.566  27.117  1.00 90.42           H  
ATOM   3220  CZ  ARG A 197      -9.243   6.395  26.366  1.00 90.42           C  
ATOM   3221  N   ASP A 198     -11.003  13.429  24.266  1.00 90.78           N  
ATOM   3222  H   ASP A 198     -10.072  13.796  24.400  1.00 90.78           H  
ATOM   3223  CA  ASP A 198     -12.104  14.132  24.938  1.00 90.78           C  
ATOM   3224  HA  ASP A 198     -12.844  13.397  25.254  1.00 90.78           H  
ATOM   3225  C   ASP A 198     -12.842  15.123  24.027  1.00 90.78           C  
ATOM   3226  CB  ASP A 198     -11.579  14.801  26.213  1.00 90.78           C  
ATOM   3227  HB2 ASP A 198     -10.873  15.585  25.938  1.00 90.78           H  
ATOM   3228  HB3 ASP A 198     -12.408  15.258  26.754  1.00 90.78           H  
ATOM   3229  O   ASP A 198     -13.668  15.904  24.494  1.00 90.78           O  
ATOM   3230  CG  ASP A 198     -10.898  13.788  27.133  1.00 90.78           C  
ATOM   3231  OD1 ASP A 198     -11.470  12.688  27.309  1.00 90.78           O  
ATOM   3232  OD2 ASP A 198      -9.772  14.095  27.579  1.00 90.78           O  
ATOM   3233  N   LYS A 199     -12.557  15.111  22.719  1.00 92.13           N  
ATOM   3234  H   LYS A 199     -11.895  14.431  22.373  1.00 92.13           H  
ATOM   3235  CA  LYS A 199     -13.302  15.920  21.754  1.00 92.13           C  
ATOM   3236  HA  LYS A 199     -13.380  16.932  22.153  1.00 92.13           H  
ATOM   3237  C   LYS A 199     -14.742  15.446  21.586  1.00 92.13           C  
ATOM   3238  CB  LYS A 199     -12.580  15.967  20.403  1.00 92.13           C  
ATOM   3239  HB2 LYS A 199     -12.262  14.970  20.097  1.00 92.13           H  
ATOM   3240  HB3 LYS A 199     -13.284  16.331  19.654  1.00 92.13           H  
ATOM   3241  O   LYS A 199     -15.100  14.318  21.938  1.00 92.13           O  
ATOM   3242  CG  LYS A 199     -11.394  16.936  20.461  1.00 92.13           C  
ATOM   3243  HG2 LYS A 199     -10.584  16.520  21.059  1.00 92.13           H  
ATOM   3244  HG3 LYS A 199     -11.733  17.862  20.926  1.00 92.13           H  
ATOM   3245  CD  LYS A 199     -10.906  17.245  19.046  1.00 92.13           C  
ATOM   3246  HD2 LYS A 199     -11.742  17.160  18.352  1.00 92.13           H  
ATOM   3247  HD3 LYS A 199     -10.151  16.523  18.736  1.00 92.13           H  
ATOM   3248  CE  LYS A 199     -10.368  18.672  18.972  1.00 92.13           C  
ATOM   3249  HE2 LYS A 199      -9.560  18.823  19.688  1.00 92.13           H  
ATOM   3250  HE3 LYS A 199     -11.188  19.336  19.244  1.00 92.13           H  
ATOM   3251  NZ  LYS A 199      -9.949  18.985  17.592  1.00 92.13           N  
ATOM   3252  HZ1 LYS A 199     -10.746  18.800  17.000  1.00 92.13           H  
ATOM   3253  HZ2 LYS A 199      -9.746  19.970  17.490  1.00 92.13           H  
ATOM   3254  HZ3 LYS A 199      -9.175  18.409  17.292  1.00 92.13           H  
ATOM   3255  N   ASP A 200     -15.533  16.338  20.991  1.00 93.45           N  
ATOM   3256  H   ASP A 200     -15.141  17.232  20.733  1.00 93.45           H  
ATOM   3257  CA  ASP A 200     -16.893  16.060  20.551  1.00 93.45           C  
ATOM   3258  HA  ASP A 200     -17.514  15.905  21.433  1.00 93.45           H  
ATOM   3259  C   ASP A 200     -16.946  14.785  19.693  1.00 93.45           C  
ATOM   3260  CB  ASP A 200     -17.438  17.280  19.789  1.00 93.45           C  
ATOM   3261  HB2 ASP A 200     -17.377  18.159  20.432  1.00 93.45           H  
ATOM   3262  HB3 ASP A 200     -16.819  17.455  18.909  1.00 93.45           H  
ATOM   3263  O   ASP A 200     -16.074  14.536  18.850  1.00 93.45           O  
ATOM   3264  CG  ASP A 200     -18.894  17.090  19.356  1.00 93.45           C  
ATOM   3265  OD1 ASP A 200     -19.265  17.655  18.305  1.00 93.45           O  
ATOM   3266  OD2 ASP A 200     -19.597  16.317  20.039  1.00 93.45           O  
ATOM   3267  N   ILE A 201     -17.984  13.977  19.908  1.00 94.25           N  
ATOM   3268  H   ILE A 201     -18.741  14.345  20.468  1.00 94.25           H  
ATOM   3269  CA  ILE A 201     -18.168  12.680  19.251  1.00 94.25           C  
ATOM   3270  HA  ILE A 201     -17.308  12.062  19.508  1.00 94.25           H  
ATOM   3271  C   ILE A 201     -18.190  12.819  17.729  1.00 94.25           C  
ATOM   3272  CB  ILE A 201     -19.447  12.000  19.782  1.00 94.25           C  
ATOM   3273  HB  ILE A 201     -19.392  11.980  20.871  1.00 94.25           H  
ATOM   3274  O   ILE A 201     -17.686  11.952  17.019  1.00 94.25           O  
ATOM   3275  CG1 ILE A 201     -19.593  10.543  19.297  1.00 94.25           C  
ATOM   3276 HG12 ILE A 201     -19.690  10.517  18.211  1.00 94.25           H  
ATOM   3277 HG13 ILE A 201     -20.509  10.130  19.720  1.00 94.25           H  
ATOM   3278  CG2 ILE A 201     -20.695  12.807  19.396  1.00 94.25           C  
ATOM   3279 HG21 ILE A 201     -20.638  13.831  19.767  1.00 94.25           H  
ATOM   3280 HG22 ILE A 201     -20.820  12.816  18.313  1.00 94.25           H  
ATOM   3281 HG23 ILE A 201     -21.590  12.359  19.826  1.00 94.25           H  
ATOM   3282  CD1 ILE A 201     -18.424   9.642  19.726  1.00 94.25           C  
ATOM   3283 HD11 ILE A 201     -17.530   9.875  19.148  1.00 94.25           H  
ATOM   3284 HD12 ILE A 201     -18.681   8.596  19.561  1.00 94.25           H  
ATOM   3285 HD13 ILE A 201     -18.223   9.782  20.788  1.00 94.25           H  
ATOM   3286  N   ARG A 202     -18.682  13.953  17.226  1.00 92.55           N  
ATOM   3287  H   ARG A 202     -19.085  14.605  17.883  1.00 92.55           H  
ATOM   3288  CA  ARG A 202     -18.663  14.314  15.811  1.00 92.55           C  
ATOM   3289  HA  ARG A 202     -19.242  13.589  15.239  1.00 92.55           H  
ATOM   3290  C   ARG A 202     -17.241  14.341  15.243  1.00 92.55           C  
ATOM   3291  CB  ARG A 202     -19.312  15.693  15.718  1.00 92.55           C  
ATOM   3292  HB2 ARG A 202     -18.700  16.369  16.314  1.00 92.55           H  
ATOM   3293  HB3 ARG A 202     -20.315  15.666  16.145  1.00 92.55           H  
ATOM   3294  O   ARG A 202     -16.985  13.745  14.199  1.00 92.55           O  
ATOM   3295  CG  ARG A 202     -19.379  16.240  14.296  1.00 92.55           C  
ATOM   3296  HG2 ARG A 202     -18.417  16.104  13.801  1.00 92.55           H  
ATOM   3297  HG3 ARG A 202     -20.147  15.722  13.720  1.00 92.55           H  
ATOM   3298  CD  ARG A 202     -19.686  17.736  14.369  1.00 92.55           C  
ATOM   3299  HD2 ARG A 202     -20.767  17.877  14.336  1.00 92.55           H  
ATOM   3300  HD3 ARG A 202     -19.306  18.157  15.300  1.00 92.55           H  
ATOM   3301  NE  ARG A 202     -19.038  18.417  13.249  1.00 92.55           N  
ATOM   3302  HE  ARG A 202     -18.693  17.810  12.519  1.00 92.55           H  
ATOM   3303  NH1 ARG A 202     -19.993  20.486  13.526  1.00 92.55           N  
ATOM   3304 HH11 ARG A 202     -20.191  21.382  13.104  1.00 92.55           H  
ATOM   3305 HH12 ARG A 202     -20.332  20.210  14.436  1.00 92.55           H  
ATOM   3306  NH2 ARG A 202     -18.890  19.993  11.662  1.00 92.55           N  
ATOM   3307 HH21 ARG A 202     -17.982  19.618  11.426  1.00 92.55           H  
ATOM   3308 HH22 ARG A 202     -19.518  19.522  11.026  1.00 92.55           H  
ATOM   3309  CZ  ARG A 202     -19.289  19.637  12.841  1.00 92.55           C  
ATOM   3310  N   GLU A 203     -16.309  15.015  15.919  1.00 94.78           N  
ATOM   3311  H   GLU A 203     -16.562  15.403  16.817  1.00 94.78           H  
ATOM   3312  CA  GLU A 203     -14.913  15.112  15.469  1.00 94.78           C  
ATOM   3313  HA  GLU A 203     -14.891  15.435  14.428  1.00 94.78           H  
ATOM   3314  C   GLU A 203     -14.200  13.756  15.540  1.00 94.78           C  
ATOM   3315  CB  GLU A 203     -14.124  16.124  16.318  1.00 94.78           C  
ATOM   3316  HB2 GLU A 203     -13.070  15.995  16.073  1.00 94.78           H  
ATOM   3317  HB3 GLU A 203     -14.244  15.895  17.377  1.00 94.78           H  
ATOM   3318  O   GLU A 203     -13.368  13.437  14.682  1.00 94.78           O  
ATOM   3319  CG  GLU A 203     -14.497  17.593  16.069  1.00 94.78           C  
ATOM   3320  HG2 GLU A 203     -15.481  17.792  16.495  1.00 94.78           H  
ATOM   3321  HG3 GLU A 203     -14.547  17.769  14.995  1.00 94.78           H  
ATOM   3322  CD  GLU A 203     -13.440  18.532  16.678  1.00 94.78           C  
ATOM   3323  OE1 GLU A 203     -13.760  19.341  17.571  1.00 94.78           O  
ATOM   3324  OE2 GLU A 203     -12.245  18.430  16.291  1.00 94.78           O  
ATOM   3325  N   LEU A 204     -14.535  12.949  16.552  1.00 95.70           N  
ATOM   3326  H   LEU A 204     -15.206  13.292  17.224  1.00 95.70           H  
ATOM   3327  CA  LEU A 204     -14.046  11.578  16.691  1.00 95.70           C  
ATOM   3328  HA  LEU A 204     -12.957  11.576  16.631  1.00 95.70           H  
ATOM   3329  C   LEU A 204     -14.558  10.686  15.549  1.00 95.70           C  
ATOM   3330  CB  LEU A 204     -14.476  11.019  18.059  1.00 95.70           C  
ATOM   3331  HB2 LEU A 204     -14.218   9.960  18.083  1.00 95.70           H  
ATOM   3332  HB3 LEU A 204     -15.561  11.089  18.142  1.00 95.70           H  
ATOM   3333  O   LEU A 204     -13.763   9.985  14.920  1.00 95.70           O  
ATOM   3334  CG  LEU A 204     -13.848  11.690  19.292  1.00 95.70           C  
ATOM   3335  HG  LEU A 204     -14.032  12.765  19.272  1.00 95.70           H  
ATOM   3336  CD1 LEU A 204     -14.468  11.105  20.556  1.00 95.70           C  
ATOM   3337 HD11 LEU A 204     -14.290  10.031  20.588  1.00 95.70           H  
ATOM   3338 HD12 LEU A 204     -15.539  11.304  20.561  1.00 95.70           H  
ATOM   3339 HD13 LEU A 204     -14.022  11.592  21.423  1.00 95.70           H  
ATOM   3340  CD2 LEU A 204     -12.343  11.437  19.382  1.00 95.70           C  
ATOM   3341 HD21 LEU A 204     -11.837  11.984  18.586  1.00 95.70           H  
ATOM   3342 HD22 LEU A 204     -12.127  10.371  19.308  1.00 95.70           H  
ATOM   3343 HD23 LEU A 204     -11.969  11.813  20.334  1.00 95.70           H  
ATOM   3344  N   ALA A 205     -15.857  10.761  15.247  1.00 94.63           N  
ATOM   3345  H   ALA A 205     -16.443  11.347  15.824  1.00 94.63           H  
ATOM   3346  CA  ALA A 205     -16.517  10.018  14.179  1.00 94.63           C  
ATOM   3347  HA  ALA A 205     -16.357   8.953  14.344  1.00 94.63           H  
ATOM   3348  C   ALA A 205     -15.953  10.371  12.795  1.00 94.63           C  
ATOM   3349  CB  ALA A 205     -18.025  10.294  14.250  1.00 94.63           C  
ATOM   3350  HB1 ALA A 205     -18.540   9.769  13.445  1.00 94.63           H  
ATOM   3351  HB2 ALA A 205     -18.419   9.955  15.208  1.00 94.63           H  
ATOM   3352  HB3 ALA A 205     -18.221  11.361  14.148  1.00 94.63           H  
ATOM   3353  O   ALA A 205     -15.669   9.479  12.001  1.00 94.63           O  
ATOM   3354  N   GLU A 206     -15.717  11.649  12.499  1.00 94.87           N  
ATOM   3355  H   GLU A 206     -16.024  12.364  13.143  1.00 94.87           H  
ATOM   3356  CA  GLU A 206     -15.082  12.046  11.238  1.00 94.87           C  
ATOM   3357  HA  GLU A 206     -15.633  11.601  10.409  1.00 94.87           H  
ATOM   3358  C   GLU A 206     -13.631  11.542  11.158  1.00 94.87           C  
ATOM   3359  CB  GLU A 206     -15.146  13.575  11.100  1.00 94.87           C  
ATOM   3360  HB2 GLU A 206     -14.563  14.030  11.900  1.00 94.87           H  
ATOM   3361  HB3 GLU A 206     -16.183  13.897  11.193  1.00 94.87           H  
ATOM   3362  O   GLU A 206     -13.203  10.958  10.156  1.00 94.87           O  
ATOM   3363  CG  GLU A 206     -14.601  14.039   9.739  1.00 94.87           C  
ATOM   3364  HG2 GLU A 206     -13.588  13.656   9.614  1.00 94.87           H  
ATOM   3365  HG3 GLU A 206     -15.220  13.610   8.950  1.00 94.87           H  
ATOM   3366  CD  GLU A 206     -14.544  15.564   9.566  1.00 94.87           C  
ATOM   3367  OE1 GLU A 206     -13.993  15.981   8.518  1.00 94.87           O  
ATOM   3368  OE2 GLU A 206     -14.976  16.303  10.477  1.00 94.87           O  
ATOM   3369  N   SER A 207     -12.861  11.738  12.232  1.00 96.32           N  
ATOM   3370  H   SER A 207     -13.267  12.191  13.038  1.00 96.32           H  
ATOM   3371  CA  SER A 207     -11.437  11.404  12.241  1.00 96.32           C  
ATOM   3372  HA  SER A 207     -10.975  11.871  11.371  1.00 96.32           H  
ATOM   3373  C   SER A 207     -11.198   9.900  12.115  1.00 96.32           C  
ATOM   3374  CB  SER A 207     -10.755  11.968  13.487  1.00 96.32           C  
ATOM   3375  HB2 SER A 207      -9.715  11.644  13.509  1.00 96.32           H  
ATOM   3376  HB3 SER A 207     -11.260  11.608  14.383  1.00 96.32           H  
ATOM   3377  O   SER A 207     -10.318   9.500  11.347  1.00 96.32           O  
ATOM   3378  OG  SER A 207     -10.794  13.382  13.439  1.00 96.32           O  
ATOM   3379  HG  SER A 207     -11.648  13.628  13.802  1.00 96.32           H  
ATOM   3380  N   ILE A 208     -11.985   9.053  12.793  1.00 96.33           N  
ATOM   3381  H   ILE A 208     -12.700   9.423  13.403  1.00 96.33           H  
ATOM   3382  CA  ILE A 208     -11.812   7.594  12.710  1.00 96.33           C  
ATOM   3383  HA  ILE A 208     -10.767   7.397  12.946  1.00 96.33           H  
ATOM   3384  C   ILE A 208     -12.037   7.075  11.285  1.00 96.33           C  
ATOM   3385  CB  ILE A 208     -12.679   6.846  13.753  1.00 96.33           C  
ATOM   3386  HB  ILE A 208     -12.547   7.341  14.715  1.00 96.33           H  
ATOM   3387  O   ILE A 208     -11.303   6.198  10.838  1.00 96.33           O  
ATOM   3388  CG1 ILE A 208     -12.261   5.371  13.928  1.00 96.33           C  
ATOM   3389 HG12 ILE A 208     -12.964   4.877  14.599  1.00 96.33           H  
ATOM   3390 HG13 ILE A 208     -12.303   4.852  12.970  1.00 96.33           H  
ATOM   3391  CG2 ILE A 208     -14.177   6.883  13.417  1.00 96.33           C  
ATOM   3392 HG21 ILE A 208     -14.751   6.391  14.202  1.00 96.33           H  
ATOM   3393 HG22 ILE A 208     -14.501   7.923  13.380  1.00 96.33           H  
ATOM   3394 HG23 ILE A 208     -14.392   6.386  12.472  1.00 96.33           H  
ATOM   3395  CD1 ILE A 208     -10.861   5.206  14.529  1.00 96.33           C  
ATOM   3396 HD11 ILE A 208     -10.673   4.150  14.724  1.00 96.33           H  
ATOM   3397 HD12 ILE A 208     -10.103   5.573  13.837  1.00 96.33           H  
ATOM   3398 HD13 ILE A 208     -10.793   5.752  15.470  1.00 96.33           H  
ATOM   3399  N   ILE A 209     -12.970   7.657  10.523  1.00 96.59           N  
ATOM   3400  H   ILE A 209     -13.542   8.382  10.933  1.00 96.59           H  
ATOM   3401  CA  ILE A 209     -13.200   7.278   9.122  1.00 96.59           C  
ATOM   3402  HA  ILE A 209     -13.308   6.195   9.068  1.00 96.59           H  
ATOM   3403  C   ILE A 209     -11.986   7.626   8.259  1.00 96.59           C  
ATOM   3404  CB  ILE A 209     -14.499   7.930   8.599  1.00 96.59           C  
ATOM   3405  HB  ILE A 209     -14.422   9.007   8.744  1.00 96.59           H  
ATOM   3406  O   ILE A 209     -11.538   6.804   7.456  1.00 96.59           O  
ATOM   3407  CG1 ILE A 209     -15.738   7.446   9.385  1.00 96.59           C  
ATOM   3408 HG12 ILE A 209     -15.621   7.716  10.435  1.00 96.59           H  
ATOM   3409 HG13 ILE A 209     -16.616   7.973   9.012  1.00 96.59           H  
ATOM   3410  CG2 ILE A 209     -14.707   7.686   7.092  1.00 96.59           C  
ATOM   3411 HG21 ILE A 209     -15.652   8.129   6.779  1.00 96.59           H  
ATOM   3412 HG22 ILE A 209     -13.909   8.157   6.518  1.00 96.59           H  
ATOM   3413 HG23 ILE A 209     -14.717   6.618   6.875  1.00 96.59           H  
ATOM   3414  CD1 ILE A 209     -16.015   5.939   9.367  1.00 96.59           C  
ATOM   3415 HD11 ILE A 209     -16.182   5.585   8.349  1.00 96.59           H  
ATOM   3416 HD12 ILE A 209     -16.906   5.739   9.961  1.00 96.59           H  
ATOM   3417 HD13 ILE A 209     -15.182   5.394   9.811  1.00 96.59           H  
ATOM   3418  N   HIS A 210     -11.389   8.805   8.452  1.00 97.25           N  
ATOM   3419  H   HIS A 210     -11.794   9.450   9.115  1.00 97.25           H  
ATOM   3420  CA  HIS A 210     -10.180   9.191   7.722  1.00 97.25           C  
ATOM   3421  HA  HIS A 210     -10.380   9.085   6.655  1.00 97.25           H  
ATOM   3422  C   HIS A 210      -8.977   8.280   8.015  1.00 97.25           C  
ATOM   3423  CB  HIS A 210      -9.847  10.661   8.009  1.00 97.25           C  
ATOM   3424  HB2 HIS A 210      -9.760  10.811   9.085  1.00 97.25           H  
ATOM   3425  HB3 HIS A 210      -8.879  10.887   7.561  1.00 97.25           H  
ATOM   3426  O   HIS A 210      -8.156   8.057   7.114  1.00 97.25           O  
ATOM   3427  CG  HIS A 210     -10.843  11.650   7.449  1.00 97.25           C  
ATOM   3428  CD2 HIS A 210     -11.611  11.502   6.325  1.00 97.25           C  
ATOM   3429  HD2 HIS A 210     -11.636  10.637   5.679  1.00 97.25           H  
ATOM   3430  ND1 HIS A 210     -11.119  12.899   7.956  1.00 97.25           N  
ATOM   3431  HD1 HIS A 210     -10.854  13.246   8.866  1.00 97.25           H  
ATOM   3432  CE1 HIS A 210     -12.036  13.482   7.163  1.00 97.25           C  
ATOM   3433  HE1 HIS A 210     -12.509  14.433   7.355  1.00 97.25           H  
ATOM   3434  NE2 HIS A 210     -12.342  12.674   6.134  1.00 97.25           N  
ATOM   3435  N   LEU A 211      -8.890   7.701   9.221  1.00 97.73           N  
ATOM   3436  H   LEU A 211      -9.599   7.923   9.906  1.00 97.73           H  
ATOM   3437  CA  LEU A 211      -7.806   6.797   9.617  1.00 97.73           C  
ATOM   3438  HA  LEU A 211      -6.873   7.348   9.505  1.00 97.73           H  
ATOM   3439  C   LEU A 211      -7.705   5.548   8.728  1.00 97.73           C  
ATOM   3440  CB  LEU A 211      -7.972   6.409  11.098  1.00 97.73           C  
ATOM   3441  HB2 LEU A 211      -8.006   7.321  11.695  1.00 97.73           H  
ATOM   3442  HB3 LEU A 211      -8.918   5.884  11.224  1.00 97.73           H  
ATOM   3443  O   LEU A 211      -6.596   5.069   8.487  1.00 97.73           O  
ATOM   3444  CG  LEU A 211      -6.865   5.493  11.649  1.00 97.73           C  
ATOM   3445  HG  LEU A 211      -6.887   4.543  11.115  1.00 97.73           H  
ATOM   3446  CD1 LEU A 211      -5.468   6.094  11.492  1.00 97.73           C  
ATOM   3447 HD11 LEU A 211      -5.232   6.243  10.439  1.00 97.73           H  
ATOM   3448 HD12 LEU A 211      -4.738   5.393  11.896  1.00 97.73           H  
ATOM   3449 HD13 LEU A 211      -5.415   7.045  12.022  1.00 97.73           H  
ATOM   3450  CD2 LEU A 211      -7.105   5.208  13.130  1.00 97.73           C  
ATOM   3451 HD21 LEU A 211      -6.330   4.547  13.518  1.00 97.73           H  
ATOM   3452 HD22 LEU A 211      -8.069   4.716  13.256  1.00 97.73           H  
ATOM   3453 HD23 LEU A 211      -7.106   6.137  13.700  1.00 97.73           H  
ATOM   3454  N   PHE A 212      -8.810   5.060   8.158  1.00 97.19           N  
ATOM   3455  H   PHE A 212      -9.698   5.487   8.379  1.00 97.19           H  
ATOM   3456  CA  PHE A 212      -8.793   3.895   7.259  1.00 97.19           C  
ATOM   3457  HA  PHE A 212      -8.308   3.072   7.785  1.00 97.19           H  
ATOM   3458  C   PHE A 212      -7.965   4.120   5.986  1.00 97.19           C  
ATOM   3459  CB  PHE A 212     -10.222   3.445   6.936  1.00 97.19           C  
ATOM   3460  HB2 PHE A 212     -10.831   4.305   6.658  1.00 97.19           H  
ATOM   3461  HB3 PHE A 212     -10.196   2.771   6.080  1.00 97.19           H  
ATOM   3462  O   PHE A 212      -7.515   3.163   5.358  1.00 97.19           O  
ATOM   3463  CG  PHE A 212     -10.856   2.712   8.098  1.00 97.19           C  
ATOM   3464  CD1 PHE A 212     -10.783   1.308   8.174  1.00 97.19           C  
ATOM   3465  HD1 PHE A 212     -10.345   0.744   7.364  1.00 97.19           H  
ATOM   3466  CD2 PHE A 212     -11.445   3.438   9.146  1.00 97.19           C  
ATOM   3467  HD2 PHE A 212     -11.514   4.514   9.084  1.00 97.19           H  
ATOM   3468  CE1 PHE A 212     -11.277   0.640   9.308  1.00 97.19           C  
ATOM   3469  HE1 PHE A 212     -11.238  -0.438   9.364  1.00 97.19           H  
ATOM   3470  CE2 PHE A 212     -11.899   2.775  10.294  1.00 97.19           C  
ATOM   3471  HE2 PHE A 212     -12.294   3.348  11.121  1.00 97.19           H  
ATOM   3472  CZ  PHE A 212     -11.805   1.379  10.381  1.00 97.19           C  
ATOM   3473  HZ  PHE A 212     -12.130   0.881  11.282  1.00 97.19           H  
ATOM   3474  N   THR A 213      -7.618   5.367   5.650  1.00 97.48           N  
ATOM   3475  H   THR A 213      -7.991   6.129   6.199  1.00 97.48           H  
ATOM   3476  CA  THR A 213      -6.621   5.655   4.604  1.00 97.48           C  
ATOM   3477  HA  THR A 213      -6.991   5.246   3.664  1.00 97.48           H  
ATOM   3478  C   THR A 213      -5.261   4.994   4.898  1.00 97.48           C  
ATOM   3479  CB  THR A 213      -6.429   7.167   4.429  1.00 97.48           C  
ATOM   3480  HB  THR A 213      -5.922   7.576   5.303  1.00 97.48           H  
ATOM   3481  O   THR A 213      -4.567   4.549   3.974  1.00 97.48           O  
ATOM   3482  CG2 THR A 213      -5.615   7.472   3.170  1.00 97.48           C  
ATOM   3483 HG21 THR A 213      -5.665   8.536   2.939  1.00 97.48           H  
ATOM   3484 HG22 THR A 213      -6.025   6.917   2.327  1.00 97.48           H  
ATOM   3485 HG23 THR A 213      -4.572   7.196   3.326  1.00 97.48           H  
ATOM   3486  OG1 THR A 213      -7.667   7.818   4.284  1.00 97.48           O  
ATOM   3487  HG1 THR A 213      -7.992   7.994   5.170  1.00 97.48           H  
ATOM   3488  N   LEU A 214      -4.894   4.859   6.181  1.00 97.64           N  
ATOM   3489  H   LEU A 214      -5.528   5.183   6.897  1.00 97.64           H  
ATOM   3490  CA  LEU A 214      -3.692   4.149   6.622  1.00 97.64           C  
ATOM   3491  HA  LEU A 214      -2.832   4.592   6.118  1.00 97.64           H  
ATOM   3492  C   LEU A 214      -3.753   2.665   6.249  1.00 97.64           C  
ATOM   3493  CB  LEU A 214      -3.523   4.316   8.146  1.00 97.64           C  
ATOM   3494  HB2 LEU A 214      -3.522   5.378   8.390  1.00 97.64           H  
ATOM   3495  HB3 LEU A 214      -4.382   3.863   8.640  1.00 97.64           H  
ATOM   3496  O   LEU A 214      -2.770   2.137   5.728  1.00 97.64           O  
ATOM   3497  CG  LEU A 214      -2.254   3.668   8.735  1.00 97.64           C  
ATOM   3498  HG  LEU A 214      -2.240   2.605   8.495  1.00 97.64           H  
ATOM   3499  CD1 LEU A 214      -0.972   4.314   8.198  1.00 97.64           C  
ATOM   3500 HD11 LEU A 214      -0.991   5.386   8.394  1.00 97.64           H  
ATOM   3501 HD12 LEU A 214      -0.111   3.871   8.699  1.00 97.64           H  
ATOM   3502 HD13 LEU A 214      -0.881   4.128   7.128  1.00 97.64           H  
ATOM   3503  CD2 LEU A 214      -2.263   3.806  10.256  1.00 97.64           C  
ATOM   3504 HD21 LEU A 214      -2.249   4.858  10.540  1.00 97.64           H  
ATOM   3505 HD22 LEU A 214      -3.161   3.341  10.663  1.00 97.64           H  
ATOM   3506 HD23 LEU A 214      -1.395   3.304  10.682  1.00 97.64           H  
ATOM   3507  N   THR A 215      -4.897   2.009   6.450  1.00 96.97           N  
ATOM   3508  H   THR A 215      -5.690   2.518   6.814  1.00 96.97           H  
ATOM   3509  CA  THR A 215      -5.057   0.549   6.333  1.00 96.97           C  
ATOM   3510  HA  THR A 215      -4.076   0.086   6.438  1.00 96.97           H  
ATOM   3511  C   THR A 215      -5.584   0.074   4.982  1.00 96.97           C  
ATOM   3512  CB  THR A 215      -5.929  -0.001   7.471  1.00 96.97           C  
ATOM   3513  HB  THR A 215      -6.021  -1.082   7.371  1.00 96.97           H  
ATOM   3514  O   THR A 215      -5.417  -1.098   4.659  1.00 96.97           O  
ATOM   3515  CG2 THR A 215      -5.335   0.331   8.840  1.00 96.97           C  
ATOM   3516 HG21 THR A 215      -4.285   0.040   8.881  1.00 96.97           H  
ATOM   3517 HG22 THR A 215      -5.421   1.398   9.046  1.00 96.97           H  
ATOM   3518 HG23 THR A 215      -5.866  -0.219   9.616  1.00 96.97           H  
ATOM   3519  OG1 THR A 215      -7.200   0.595   7.413  1.00 96.97           O  
ATOM   3520  HG1 THR A 215      -7.714   0.280   8.160  1.00 96.97           H  
ATOM   3521  N   ASN A 216      -6.117   0.974   4.150  1.00 95.76           N  
ATOM   3522  H   ASN A 216      -6.394   1.855   4.559  1.00 95.76           H  
ATOM   3523  CA  ASN A 216      -6.658   0.657   2.826  1.00 95.76           C  
ATOM   3524  HA  ASN A 216      -7.560   0.061   2.969  1.00 95.76           H  
ATOM   3525  C   ASN A 216      -5.702  -0.181   1.963  1.00 95.76           C  
ATOM   3526  CB  ASN A 216      -7.028   1.967   2.097  1.00 95.76           C  
ATOM   3527  HB2 ASN A 216      -7.064   1.786   1.023  1.00 95.76           H  
ATOM   3528  HB3 ASN A 216      -6.272   2.727   2.292  1.00 95.76           H  
ATOM   3529  O   ASN A 216      -4.506   0.114   1.877  1.00 95.76           O  
ATOM   3530  CG  ASN A 216      -8.389   2.511   2.494  1.00 95.76           C  
ATOM   3531  ND2 ASN A 216      -8.714   3.717   2.092  1.00 95.76           N  
ATOM   3532 HD21 ASN A 216      -9.614   4.041   2.414  1.00 95.76           H  
ATOM   3533 HD22 ASN A 216      -8.080   4.288   1.551  1.00 95.76           H  
ATOM   3534  OD1 ASN A 216      -9.192   1.857   3.127  1.00 95.76           O  
ATOM   3535  N   LEU A 217      -6.246  -1.181   1.270  1.00 95.28           N  
ATOM   3536  H   LEU A 217      -7.232  -1.363   1.391  1.00 95.28           H  
ATOM   3537  CA  LEU A 217      -5.526  -1.958   0.262  1.00 95.28           C  
ATOM   3538  HA  LEU A 217      -4.685  -2.454   0.747  1.00 95.28           H  
ATOM   3539  C   LEU A 217      -4.992  -1.033  -0.850  1.00 95.28           C  
ATOM   3540  CB  LEU A 217      -6.490  -3.021  -0.298  1.00 95.28           C  
ATOM   3541  HB2 LEU A 217      -6.926  -3.576   0.532  1.00 95.28           H  
ATOM   3542  HB3 LEU A 217      -7.298  -2.501  -0.813  1.00 95.28           H  
ATOM   3543  O   LEU A 217      -5.647  -0.067  -1.240  1.00 95.28           O  
ATOM   3544  CG  LEU A 217      -5.850  -4.024  -1.274  1.00 95.28           C  
ATOM   3545  HG  LEU A 217      -5.225  -3.493  -1.992  1.00 95.28           H  
ATOM   3546  CD1 LEU A 217      -5.007  -5.061  -0.538  1.00 95.28           C  
ATOM   3547 HD11 LEU A 217      -4.239  -4.574   0.063  1.00 95.28           H  
ATOM   3548 HD12 LEU A 217      -5.636  -5.653   0.127  1.00 95.28           H  
ATOM   3549 HD13 LEU A 217      -4.547  -5.734  -1.261  1.00 95.28           H  
ATOM   3550  CD2 LEU A 217      -6.922  -4.766  -2.064  1.00 95.28           C  
ATOM   3551 HD21 LEU A 217      -7.556  -5.346  -1.393  1.00 95.28           H  
ATOM   3552 HD22 LEU A 217      -7.535  -4.059  -2.623  1.00 95.28           H  
ATOM   3553 HD23 LEU A 217      -6.451  -5.448  -2.772  1.00 95.28           H  
ATOM   3554  N   GLY A 218      -3.815  -1.345  -1.392  1.00 95.53           N  
ATOM   3555  H   GLY A 218      -3.335  -2.171  -1.066  1.00 95.53           H  
ATOM   3556  CA  GLY A 218      -3.243  -0.619  -2.523  1.00 95.53           C  
ATOM   3557  HA2 GLY A 218      -2.696  -1.319  -3.156  1.00 95.53           H  
ATOM   3558  HA3 GLY A 218      -4.049  -0.208  -3.131  1.00 95.53           H  
ATOM   3559  C   GLY A 218      -2.289   0.510  -2.133  1.00 95.53           C  
ATOM   3560  O   GLY A 218      -1.461   0.381  -1.221  1.00 95.53           O  
ATOM   3561  N   ALA A 219      -2.330   1.593  -2.911  1.00 95.67           N  
ATOM   3562  H   ALA A 219      -3.050   1.638  -3.618  1.00 95.67           H  
ATOM   3563  CA  ALA A 219      -1.368   2.684  -2.832  1.00 95.67           C  
ATOM   3564  HA  ALA A 219      -0.373   2.246  -2.913  1.00 95.67           H  
ATOM   3565  C   ALA A 219      -1.494   3.467  -1.511  1.00 95.67           C  
ATOM   3566  CB  ALA A 219      -1.546   3.615  -4.037  1.00 95.67           C  
ATOM   3567  HB1 ALA A 219      -2.507   4.125  -3.966  1.00 95.67           H  
ATOM   3568  HB2 ALA A 219      -1.523   3.044  -4.965  1.00 95.67           H  
ATOM   3569  HB3 ALA A 219      -0.749   4.359  -4.047  1.00 95.67           H  
ATOM   3570  O   ALA A 219      -2.580   3.938  -1.178  1.00 95.67           O  
ATOM   3571  N   PRO A 220      -0.388   3.690  -0.782  1.00 96.69           N  
ATOM   3572  CA  PRO A 220      -0.375   4.595   0.362  1.00 96.69           C  
ATOM   3573  HA  PRO A 220      -1.082   4.225   1.103  1.00 96.69           H  
ATOM   3574  C   PRO A 220      -0.759   6.026  -0.046  1.00 96.69           C  
ATOM   3575  CB  PRO A 220       1.046   4.500   0.933  1.00 96.69           C  
ATOM   3576  HB2 PRO A 220       1.700   5.236   0.464  1.00 96.69           H  
ATOM   3577  HB3 PRO A 220       1.060   4.605   2.018  1.00 96.69           H  
ATOM   3578  O   PRO A 220      -0.165   6.606  -0.964  1.00 96.69           O  
ATOM   3579  CG  PRO A 220       1.499   3.111   0.488  1.00 96.69           C  
ATOM   3580  HG2 PRO A 220       1.075   2.360   1.155  1.00 96.69           H  
ATOM   3581  HG3 PRO A 220       2.582   3.009   0.418  1.00 96.69           H  
ATOM   3582  CD  PRO A 220       0.876   2.984  -0.890  1.00 96.69           C  
ATOM   3583  HD2 PRO A 220       0.738   1.930  -1.129  1.00 96.69           H  
ATOM   3584  HD3 PRO A 220       1.508   3.469  -1.635  1.00 96.69           H  
ATOM   3585  N   ALA A 221      -1.715   6.613   0.673  1.00 97.31           N  
ATOM   3586  H   ALA A 221      -2.156   6.094   1.419  1.00 97.31           H  
ATOM   3587  CA  ALA A 221      -2.176   7.986   0.490  1.00 97.31           C  
ATOM   3588  HA  ALA A 221      -1.592   8.464  -0.297  1.00 97.31           H  
ATOM   3589  C   ALA A 221      -1.964   8.801   1.773  1.00 97.31           C  
ATOM   3590  CB  ALA A 221      -3.635   7.969   0.025  1.00 97.31           C  
ATOM   3591  HB1 ALA A 221      -4.252   7.448   0.757  1.00 97.31           H  
ATOM   3592  HB2 ALA A 221      -3.714   7.452  -0.931  1.00 97.31           H  
ATOM   3593  HB3 ALA A 221      -4.006   8.988  -0.086  1.00 97.31           H  
ATOM   3594  O   ALA A 221      -1.933   8.246   2.869  1.00 97.31           O  
ATOM   3595  N   ALA A 222      -1.751  10.107   1.609  1.00 97.85           N  
ATOM   3596  H   ALA A 222      -1.940  10.514   0.704  1.00 97.85           H  
ATOM   3597  CA  ALA A 222      -1.706  11.029   2.736  1.00 97.85           C  
ATOM   3598  HA  ALA A 222      -1.220  10.537   3.578  1.00 97.85           H  
ATOM   3599  C   ALA A 222      -3.139  11.383   3.148  1.00 97.85           C  
ATOM   3600  CB  ALA A 222      -0.889  12.270   2.357  1.00 97.85           C  
ATOM   3601  HB1 ALA A 222       0.119  11.978   2.061  1.00 97.85           H  
ATOM   3602  HB2 ALA A 222      -0.820  12.931   3.221  1.00 97.85           H  
ATOM   3603  HB3 ALA A 222      -1.375  12.804   1.541  1.00 97.85           H  
ATOM   3604  O   ALA A 222      -4.025  11.433   2.294  1.00 97.85           O  
ATOM   3605  N   PHE A 223      -3.355  11.640   4.432  1.00 98.12           N  
ATOM   3606  H   PHE A 223      -2.580  11.598   5.078  1.00 98.12           H  
ATOM   3607  CA  PHE A 223      -4.665  11.991   4.977  1.00 98.12           C  
ATOM   3608  HA  PHE A 223      -5.238  12.518   4.214  1.00 98.12           H  
ATOM   3609  C   PHE A 223      -4.521  12.935   6.170  1.00 98.12           C  
ATOM   3610  CB  PHE A 223      -5.444  10.719   5.349  1.00 98.12           C  
ATOM   3611  HB2 PHE A 223      -6.449  11.002   5.662  1.00 98.12           H  
ATOM   3612  HB3 PHE A 223      -5.563  10.116   4.449  1.00 98.12           H  
ATOM   3613  O   PHE A 223      -3.430  13.098   6.718  1.00 98.12           O  
ATOM   3614  CG  PHE A 223      -4.820   9.856   6.432  1.00 98.12           C  
ATOM   3615  CD1 PHE A 223      -3.739   9.003   6.131  1.00 98.12           C  
ATOM   3616  HD1 PHE A 223      -3.338   8.965   5.129  1.00 98.12           H  
ATOM   3617  CD2 PHE A 223      -5.348   9.876   7.737  1.00 98.12           C  
ATOM   3618  HD2 PHE A 223      -6.197  10.499   7.974  1.00 98.12           H  
ATOM   3619  CE1 PHE A 223      -3.180   8.188   7.132  1.00 98.12           C  
ATOM   3620  HE1 PHE A 223      -2.349   7.539   6.899  1.00 98.12           H  
ATOM   3621  CE2 PHE A 223      -4.790   9.057   8.734  1.00 98.12           C  
ATOM   3622  HE2 PHE A 223      -5.209   9.052   9.729  1.00 98.12           H  
ATOM   3623  CZ  PHE A 223      -3.703   8.222   8.436  1.00 98.12           C  
ATOM   3624  HZ  PHE A 223      -3.280   7.601   9.211  1.00 98.12           H  
ATOM   3625  N   LYS A 224      -5.624  13.576   6.562  1.00 97.76           N  
ATOM   3626  H   LYS A 224      -6.499  13.333   6.120  1.00 97.76           H  
ATOM   3627  CA  LYS A 224      -5.700  14.360   7.797  1.00 97.76           C  
ATOM   3628  HA  LYS A 224      -4.694  14.591   8.149  1.00 97.76           H  
ATOM   3629  C   LYS A 224      -6.376  13.532   8.883  1.00 97.76           C  
ATOM   3630  CB  LYS A 224      -6.444  15.681   7.570  1.00 97.76           C  
ATOM   3631  HB2 LYS A 224      -7.407  15.483   7.101  1.00 97.76           H  
ATOM   3632  HB3 LYS A 224      -6.627  16.135   8.544  1.00 97.76           H  
ATOM   3633  O   LYS A 224      -7.392  12.899   8.622  1.00 97.76           O  
ATOM   3634  CG  LYS A 224      -5.637  16.668   6.716  1.00 97.76           C  
ATOM   3635  HG2 LYS A 224      -4.650  16.804   7.159  1.00 97.76           H  
ATOM   3636  HG3 LYS A 224      -5.525  16.281   5.703  1.00 97.76           H  
ATOM   3637  CD  LYS A 224      -6.361  18.019   6.678  1.00 97.76           C  
ATOM   3638  HD2 LYS A 224      -6.512  18.364   7.701  1.00 97.76           H  
ATOM   3639  HD3 LYS A 224      -7.335  17.890   6.205  1.00 97.76           H  
ATOM   3640  CE  LYS A 224      -5.544  19.063   5.914  1.00 97.76           C  
ATOM   3641  HE2 LYS A 224      -5.427  18.731   4.882  1.00 97.76           H  
ATOM   3642  HE3 LYS A 224      -4.555  19.122   6.366  1.00 97.76           H  
ATOM   3643  NZ  LYS A 224      -6.210  20.390   5.963  1.00 97.76           N  
ATOM   3644  HZ1 LYS A 224      -6.303  20.696   6.921  1.00 97.76           H  
ATOM   3645  HZ2 LYS A 224      -7.137  20.340   5.566  1.00 97.76           H  
ATOM   3646  HZ3 LYS A 224      -5.676  21.085   5.462  1.00 97.76           H  
ATOM   3647  N   TYR A 225      -5.829  13.576  10.089  1.00 97.18           N  
ATOM   3648  H   TYR A 225      -4.952  14.066  10.200  1.00 97.18           H  
ATOM   3649  CA  TYR A 225      -6.367  12.910  11.270  1.00 97.18           C  
ATOM   3650  HA  TYR A 225      -7.409  12.639  11.104  1.00 97.18           H  
ATOM   3651  C   TYR A 225      -6.291  13.880  12.448  1.00 97.18           C  
ATOM   3652  CB  TYR A 225      -5.554  11.636  11.510  1.00 97.18           C  
ATOM   3653  HB2 TYR A 225      -5.532  11.068  10.581  1.00 97.18           H  
ATOM   3654  HB3 TYR A 225      -4.526  11.902  11.756  1.00 97.18           H  
ATOM   3655  O   TYR A 225      -5.197  14.319  12.804  1.00 97.18           O  
ATOM   3656  CG  TYR A 225      -6.124  10.741  12.585  1.00 97.18           C  
ATOM   3657  CD1 TYR A 225      -5.374  10.443  13.737  1.00 97.18           C  
ATOM   3658  HD1 TYR A 225      -4.391  10.870  13.867  1.00 97.18           H  
ATOM   3659  CD2 TYR A 225      -7.407  10.189  12.419  1.00 97.18           C  
ATOM   3660  HD2 TYR A 225      -7.987  10.401  11.532  1.00 97.18           H  
ATOM   3661  CE1 TYR A 225      -5.900   9.578  14.717  1.00 97.18           C  
ATOM   3662  HE1 TYR A 225      -5.322   9.338  15.597  1.00 97.18           H  
ATOM   3663  CE2 TYR A 225      -7.937   9.341  13.406  1.00 97.18           C  
ATOM   3664  HE2 TYR A 225      -8.915   8.896  13.299  1.00 97.18           H  
ATOM   3665  OH  TYR A 225      -7.702   8.151  15.450  1.00 97.18           O  
ATOM   3666  HH  TYR A 225      -7.109   7.933  16.172  1.00 97.18           H  
ATOM   3667  CZ  TYR A 225      -7.181   9.015  14.543  1.00 97.18           C  
ATOM   3668  N   PHE A 226      -7.444  14.311  12.971  1.00 95.53           N  
ATOM   3669  H   PHE A 226      -8.306  13.844  12.730  1.00 95.53           H  
ATOM   3670  CA  PHE A 226      -7.538  15.432  13.920  1.00 95.53           C  
ATOM   3671  HA  PHE A 226      -8.583  15.739  13.952  1.00 95.53           H  
ATOM   3672  C   PHE A 226      -6.736  16.671  13.478  1.00 95.53           C  
ATOM   3673  CB  PHE A 226      -7.167  14.963  15.329  1.00 95.53           C  
ATOM   3674  HB2 PHE A 226      -6.124  14.650  15.354  1.00 95.53           H  
ATOM   3675  HB3 PHE A 226      -7.279  15.811  16.005  1.00 95.53           H  
ATOM   3676  O   PHE A 226      -5.911  17.209  14.214  1.00 95.53           O  
ATOM   3677  CG  PHE A 226      -8.046  13.852  15.842  1.00 95.53           C  
ATOM   3678  CD1 PHE A 226      -9.371  14.137  16.216  1.00 95.53           C  
ATOM   3679  HD1 PHE A 226      -9.762  15.141  16.133  1.00 95.53           H  
ATOM   3680  CD2 PHE A 226      -7.554  12.539  15.936  1.00 95.53           C  
ATOM   3681  HD2 PHE A 226      -6.536  12.314  15.652  1.00 95.53           H  
ATOM   3682  CE1 PHE A 226     -10.207  13.111  16.678  1.00 95.53           C  
ATOM   3683  HE1 PHE A 226     -11.231  13.335  16.939  1.00 95.53           H  
ATOM   3684  CE2 PHE A 226      -8.389  11.520  16.416  1.00 95.53           C  
ATOM   3685  HE2 PHE A 226      -8.009  10.514  16.515  1.00 95.53           H  
ATOM   3686  CZ  PHE A 226      -9.715  11.799  16.782  1.00 95.53           C  
ATOM   3687  HZ  PHE A 226     -10.353  11.004  17.139  1.00 95.53           H  
ATOM   3688  N   GLY A 227      -6.890  17.067  12.210  1.00 93.31           N  
ATOM   3689  H   GLY A 227      -7.594  16.594  11.661  1.00 93.31           H  
ATOM   3690  CA  GLY A 227      -6.161  18.191  11.605  1.00 93.31           C  
ATOM   3691  HA2 GLY A 227      -6.235  19.049  12.274  1.00 93.31           H  
ATOM   3692  HA3 GLY A 227      -6.637  18.455  10.661  1.00 93.31           H  
ATOM   3693  C   GLY A 227      -4.668  17.945  11.336  1.00 93.31           C  
ATOM   3694  O   GLY A 227      -4.062  18.695  10.572  1.00 93.31           O  
ATOM   3695  N   THR A 228      -4.082  16.877  11.881  1.00 95.38           N  
ATOM   3696  H   THR A 228      -4.639  16.271  12.466  1.00 95.38           H  
ATOM   3697  CA  THR A 228      -2.680  16.507  11.664  1.00 95.38           C  
ATOM   3698  HA  THR A 228      -2.082  17.418  11.621  1.00 95.38           H  
ATOM   3699  C   THR A 228      -2.534  15.759  10.344  1.00 95.38           C  
ATOM   3700  CB  THR A 228      -2.146  15.662  12.830  1.00 95.38           C  
ATOM   3701  HB  THR A 228      -2.704  14.728  12.904  1.00 95.38           H  
ATOM   3702  O   THR A 228      -3.219  14.766  10.104  1.00 95.38           O  
ATOM   3703  CG2 THR A 228      -0.657  15.343  12.687  1.00 95.38           C  
ATOM   3704 HG21 THR A 228      -0.084  16.266  12.601  1.00 95.38           H  
ATOM   3705 HG22 THR A 228      -0.485  14.718  11.810  1.00 95.38           H  
ATOM   3706 HG23 THR A 228      -0.326  14.796  13.570  1.00 95.38           H  
ATOM   3707  OG1 THR A 228      -2.288  16.384  14.032  1.00 95.38           O  
ATOM   3708  HG1 THR A 228      -3.227  16.502  14.194  1.00 95.38           H  
ATOM   3709  N   THR A 229      -1.632  16.214   9.474  1.00 97.40           N  
ATOM   3710  H   THR A 229      -1.131  17.065   9.685  1.00 97.40           H  
ATOM   3711  CA  THR A 229      -1.320  15.505   8.227  1.00 97.40           C  
ATOM   3712  HA  THR A 229      -2.254  15.176   7.771  1.00 97.40           H  
ATOM   3713  C   THR A 229      -0.466  14.275   8.518  1.00 97.40           C  
ATOM   3714  CB  THR A 229      -0.616  16.415   7.213  1.00 97.40           C  
ATOM   3715  HB  THR A 229       0.321  16.776   7.638  1.00 97.40           H  
ATOM   3716  O   THR A 229       0.637  14.379   9.060  1.00 97.40           O  
ATOM   3717  CG2 THR A 229      -0.329  15.712   5.885  1.00 97.40           C  
ATOM   3718 HG21 THR A 229       0.414  14.927   6.029  1.00 97.40           H  
ATOM   3719 HG22 THR A 229      -1.244  15.273   5.488  1.00 97.40           H  
ATOM   3720 HG23 THR A 229       0.075  16.425   5.167  1.00 97.40           H  
ATOM   3721  OG1 THR A 229      -1.438  17.522   6.910  1.00 97.40           O  
ATOM   3722  HG1 THR A 229      -0.875  18.169   6.480  1.00 97.40           H  
ATOM   3723  N   ILE A 230      -0.960  13.110   8.110  1.00 98.00           N  
ATOM   3724  H   ILE A 230      -1.882  13.102   7.699  1.00 98.00           H  
ATOM   3725  CA  ILE A 230      -0.214  11.856   8.088  1.00 98.00           C  
ATOM   3726  HA  ILE A 230       0.676  11.952   8.709  1.00 98.00           H  
ATOM   3727  C   ILE A 230       0.229  11.613   6.646  1.00 98.00           C  
ATOM   3728  CB  ILE A 230      -1.061  10.698   8.654  1.00 98.00           C  
ATOM   3729  HB  ILE A 230      -1.878  10.509   7.959  1.00 98.00           H  
ATOM   3730  O   ILE A 230      -0.590  11.365   5.757  1.00 98.00           O  
ATOM   3731  CG1 ILE A 230      -1.708  11.012  10.024  1.00 98.00           C  
ATOM   3732 HG12 ILE A 230      -2.297  10.149  10.336  1.00 98.00           H  
ATOM   3733 HG13 ILE A 230      -2.406  11.841   9.911  1.00 98.00           H  
ATOM   3734  CG2 ILE A 230      -0.199   9.423   8.739  1.00 98.00           C  
ATOM   3735 HG21 ILE A 230      -0.779   8.619   9.194  1.00 98.00           H  
ATOM   3736 HG22 ILE A 230       0.693   9.599   9.341  1.00 98.00           H  
ATOM   3737 HG23 ILE A 230       0.101   9.109   7.739  1.00 98.00           H  
ATOM   3738  CD1 ILE A 230      -0.728  11.353  11.154  1.00 98.00           C  
ATOM   3739 HD11 ILE A 230      -0.075  10.503  11.349  1.00 98.00           H  
ATOM   3740 HD12 ILE A 230      -0.131  12.227  10.894  1.00 98.00           H  
ATOM   3741 HD13 ILE A 230      -1.291  11.573  12.061  1.00 98.00           H  
ATOM   3742  N   ASP A 231       1.533  11.722   6.400  1.00 97.25           N  
ATOM   3743  H   ASP A 231       2.149  11.994   7.152  1.00 97.25           H  
ATOM   3744  CA  ASP A 231       2.110  11.515   5.074  1.00 97.25           C  
ATOM   3745  HA  ASP A 231       1.549  12.118   4.360  1.00 97.25           H  
ATOM   3746  C   ASP A 231       2.014  10.053   4.633  1.00 97.25           C  
ATOM   3747  CB  ASP A 231       3.573  11.973   5.043  1.00 97.25           C  
ATOM   3748  HB2 ASP A 231       4.018  11.680   4.092  1.00 97.25           H  
ATOM   3749  HB3 ASP A 231       4.124  11.476   5.841  1.00 97.25           H  
ATOM   3750  O   ASP A 231       1.999   9.125   5.438  1.00 97.25           O  
ATOM   3751  CG  ASP A 231       3.694  13.487   5.175  1.00 97.25           C  
ATOM   3752  OD1 ASP A 231       3.023  14.173   4.372  1.00 97.25           O  
ATOM   3753  OD2 ASP A 231       4.465  13.916   6.061  1.00 97.25           O  
ATOM   3754  N   ARG A 232       2.013   9.809   3.322  1.00 95.52           N  
ATOM   3755  H   ARG A 232       2.057  10.604   2.701  1.00 95.52           H  
ATOM   3756  CA  ARG A 232       2.050   8.438   2.792  1.00 95.52           C  
ATOM   3757  HA  ARG A 232       1.311   7.861   3.348  1.00 95.52           H  
ATOM   3758  C   ARG A 232       3.415   7.775   3.024  1.00 95.52           C  
ATOM   3759  CB  ARG A 232       1.638   8.416   1.317  1.00 95.52           C  
ATOM   3760  HB2 ARG A 232       0.625   8.808   1.234  1.00 95.52           H  
ATOM   3761  HB3 ARG A 232       1.636   7.382   0.975  1.00 95.52           H  
ATOM   3762  O   ARG A 232       4.441   8.303   2.595  1.00 95.52           O  
ATOM   3763  CG  ARG A 232       2.555   9.239   0.410  1.00 95.52           C  
ATOM   3764  HG2 ARG A 232       2.558  10.277   0.741  1.00 95.52           H  
ATOM   3765  HG3 ARG A 232       3.574   8.852   0.434  1.00 95.52           H  
ATOM   3766  CD  ARG A 232       2.075   9.173  -1.029  1.00 95.52           C  
ATOM   3767  HD2 ARG A 232       1.032   9.485  -1.060  1.00 95.52           H  
ATOM   3768  HD3 ARG A 232       2.150   8.147  -1.389  1.00 95.52           H  
ATOM   3769  NE  ARG A 232       2.904  10.076  -1.837  1.00 95.52           N  
ATOM   3770  HE  ARG A 232       3.668  10.520  -1.348  1.00 95.52           H  
ATOM   3771  NH1 ARG A 232       1.585  10.065  -3.704  1.00 95.52           N  
ATOM   3772 HH11 ARG A 232       0.978   9.409  -3.235  1.00 95.52           H  
ATOM   3773 HH12 ARG A 232       1.206  10.581  -4.485  1.00 95.52           H  
ATOM   3774  NH2 ARG A 232       3.298  11.515  -3.537  1.00 95.52           N  
ATOM   3775 HH21 ARG A 232       3.974  11.992  -2.958  1.00 95.52           H  
ATOM   3776 HH22 ARG A 232       2.982  11.974  -4.379  1.00 95.52           H  
ATOM   3777  CZ  ARG A 232       2.587  10.553  -3.019  1.00 95.52           C  
ATOM   3778  N   ASN A 233       3.423   6.560   3.570  1.00 96.23           N  
ATOM   3779  H   ASN A 233       2.565   6.195   3.958  1.00 96.23           H  
ATOM   3780  CA  ASN A 233       4.620   5.718   3.626  1.00 96.23           C  
ATOM   3781  HA  ASN A 233       5.502   6.354   3.701  1.00 96.23           H  
ATOM   3782  C   ASN A 233       4.736   4.870   2.347  1.00 96.23           C  
ATOM   3783  CB  ASN A 233       4.575   4.841   4.889  1.00 96.23           C  
ATOM   3784  HB2 ASN A 233       3.746   4.137   4.830  1.00 96.23           H  
ATOM   3785  HB3 ASN A 233       4.447   5.465   5.773  1.00 96.23           H  
ATOM   3786  O   ASN A 233       3.956   3.943   2.159  1.00 96.23           O  
ATOM   3787  CG  ASN A 233       5.881   4.081   5.047  1.00 96.23           C  
ATOM   3788  ND2 ASN A 233       5.846   2.820   5.401  1.00 96.23           N  
ATOM   3789 HD21 ASN A 233       6.726   2.376   5.621  1.00 96.23           H  
ATOM   3790 HD22 ASN A 233       4.982   2.364   5.659  1.00 96.23           H  
ATOM   3791  OD1 ASN A 233       6.946   4.623   4.808  1.00 96.23           O  
ATOM   3792  N   ARG A 234       5.653   5.204   1.430  1.00 94.90           N  
ATOM   3793  H   ARG A 234       6.341   5.892   1.703  1.00 94.90           H  
ATOM   3794  CA  ARG A 234       5.787   4.520   0.124  1.00 94.90           C  
ATOM   3795  HA  ARG A 234       4.820   4.106  -0.159  1.00 94.90           H  
ATOM   3796  C   ARG A 234       6.770   3.348   0.175  1.00 94.90           C  
ATOM   3797  CB  ARG A 234       6.249   5.496  -0.964  1.00 94.90           C  
ATOM   3798  HB2 ARG A 234       7.121   6.041  -0.604  1.00 94.90           H  
ATOM   3799  HB3 ARG A 234       6.550   4.907  -1.831  1.00 94.90           H  
ATOM   3800  O   ARG A 234       7.914   3.530   0.580  1.00 94.90           O  
ATOM   3801  CG  ARG A 234       5.176   6.485  -1.428  1.00 94.90           C  
ATOM   3802  HG2 ARG A 234       4.851   7.110  -0.595  1.00 94.90           H  
ATOM   3803  HG3 ARG A 234       4.326   5.930  -1.824  1.00 94.90           H  
ATOM   3804  CD  ARG A 234       5.795   7.351  -2.534  1.00 94.90           C  
ATOM   3805  HD2 ARG A 234       6.316   6.687  -3.224  1.00 94.90           H  
ATOM   3806  HD3 ARG A 234       6.510   8.037  -2.080  1.00 94.90           H  
ATOM   3807  NE  ARG A 234       4.790   8.101  -3.302  1.00 94.90           N  
ATOM   3808  HE  ARG A 234       3.826   7.900  -3.076  1.00 94.90           H  
ATOM   3809  NH1 ARG A 234       6.223   8.952  -4.884  1.00 94.90           N  
ATOM   3810 HH11 ARG A 234       6.352   9.355  -5.801  1.00 94.90           H  
ATOM   3811 HH12 ARG A 234       6.969   8.434  -4.441  1.00 94.90           H  
ATOM   3812  NH2 ARG A 234       4.051   9.180  -5.177  1.00 94.90           N  
ATOM   3813 HH21 ARG A 234       4.249   9.519  -6.107  1.00 94.90           H  
ATOM   3814 HH22 ARG A 234       3.108   8.895  -4.952  1.00 94.90           H  
ATOM   3815  CZ  ARG A 234       5.021   8.748  -4.432  1.00 94.90           C  
ATOM   3816  N   TYR A 235       6.392   2.215  -0.411  1.00 95.89           N  
ATOM   3817  H   TYR A 235       5.435   2.122  -0.719  1.00 95.89           H  
ATOM   3818  CA  TYR A 235       7.243   1.025  -0.531  1.00 95.89           C  
ATOM   3819  HA  TYR A 235       7.950   1.012   0.298  1.00 95.89           H  
ATOM   3820  C   TYR A 235       8.050   1.044  -1.839  1.00 95.89           C  
ATOM   3821  CB  TYR A 235       6.376  -0.231  -0.395  1.00 95.89           C  
ATOM   3822  HB2 TYR A 235       7.024  -1.104  -0.317  1.00 95.89           H  
ATOM   3823  HB3 TYR A 235       5.772  -0.338  -1.296  1.00 95.89           H  
ATOM   3824  O   TYR A 235       7.689   0.412  -2.829  1.00 95.89           O  
ATOM   3825  CG  TYR A 235       5.446  -0.200   0.794  1.00 95.89           C  
ATOM   3826  CD1 TYR A 235       5.949  -0.441   2.085  1.00 95.89           C  
ATOM   3827  HD1 TYR A 235       6.990  -0.688   2.227  1.00 95.89           H  
ATOM   3828  CD2 TYR A 235       4.091   0.133   0.608  1.00 95.89           C  
ATOM   3829  HD2 TYR A 235       3.710   0.314  -0.387  1.00 95.89           H  
ATOM   3830  CE1 TYR A 235       5.096  -0.344   3.200  1.00 95.89           C  
ATOM   3831  HE1 TYR A 235       5.484  -0.508   4.194  1.00 95.89           H  
ATOM   3832  CE2 TYR A 235       3.236   0.210   1.719  1.00 95.89           C  
ATOM   3833  HE2 TYR A 235       2.190   0.451   1.598  1.00 95.89           H  
ATOM   3834  OH  TYR A 235       2.881  -0.019   4.066  1.00 95.89           O  
ATOM   3835  HH  TYR A 235       3.328  -0.293   4.870  1.00 95.89           H  
ATOM   3836  CZ  TYR A 235       3.733  -0.039   3.013  1.00 95.89           C  
ATOM   3837  N   LYS A 236       9.144   1.815  -1.862  1.00 93.58           N  
ATOM   3838  H   LYS A 236       9.366   2.312  -1.012  1.00 93.58           H  
ATOM   3839  CA  LYS A 236       9.993   2.028  -3.058  1.00 93.58           C  
ATOM   3840  HA  LYS A 236       9.375   1.929  -3.950  1.00 93.58           H  
ATOM   3841  C   LYS A 236      11.112   0.989  -3.243  1.00 93.58           C  
ATOM   3842  CB  LYS A 236      10.589   3.440  -3.044  1.00 93.58           C  
ATOM   3843  HB2 LYS A 236      11.240   3.530  -2.174  1.00 93.58           H  
ATOM   3844  HB3 LYS A 236      11.199   3.569  -3.937  1.00 93.58           H  
ATOM   3845  O   LYS A 236      12.057   1.223  -3.990  1.00 93.58           O  
ATOM   3846  CG  LYS A 236       9.551   4.565  -3.024  1.00 93.58           C  
ATOM   3847  HG2 LYS A 236       8.946   4.498  -2.120  1.00 93.58           H  
ATOM   3848  HG3 LYS A 236       8.910   4.500  -3.903  1.00 93.58           H  
ATOM   3849  CD  LYS A 236      10.320   5.889  -3.024  1.00 93.58           C  
ATOM   3850  HD2 LYS A 236      10.998   5.891  -2.170  1.00 93.58           H  
ATOM   3851  HD3 LYS A 236      10.909   5.962  -3.938  1.00 93.58           H  
ATOM   3852  CE  LYS A 236       9.383   7.088  -2.919  1.00 93.58           C  
ATOM   3853  HE2 LYS A 236       8.792   7.141  -3.833  1.00 93.58           H  
ATOM   3854  HE3 LYS A 236       8.717   6.920  -2.073  1.00 93.58           H  
ATOM   3855  NZ  LYS A 236      10.173   8.329  -2.707  1.00 93.58           N  
ATOM   3856  HZ1 LYS A 236       9.592   9.145  -2.580  1.00 93.58           H  
ATOM   3857  HZ2 LYS A 236      10.818   8.483  -3.469  1.00 93.58           H  
ATOM   3858  HZ3 LYS A 236      10.732   8.231  -1.872  1.00 93.58           H  
ATOM   3859  N   SER A 237      11.061  -0.114  -2.503  1.00 93.30           N  
ATOM   3860  H   SER A 237      10.218  -0.292  -1.977  1.00 93.30           H  
ATOM   3861  CA  SER A 237      12.031  -1.204  -2.585  1.00 93.30           C  
ATOM   3862  HA  SER A 237      12.751  -1.017  -3.382  1.00 93.30           H  
ATOM   3863  C   SER A 237      11.282  -2.487  -2.889  1.00 93.30           C  
ATOM   3864  CB  SER A 237      12.799  -1.342  -1.269  1.00 93.30           C  
ATOM   3865  HB2 SER A 237      12.089  -1.493  -0.456  1.00 93.30           H  
ATOM   3866  HB3 SER A 237      13.364  -0.429  -1.079  1.00 93.30           H  
ATOM   3867  O   SER A 237      10.348  -2.827  -2.173  1.00 93.30           O  
ATOM   3868  OG  SER A 237      13.684  -2.446  -1.323  1.00 93.30           O  
ATOM   3869  HG  SER A 237      13.705  -2.829  -0.443  1.00 93.30           H  
ATOM   3870  N   ILE A 238      11.714  -3.200  -3.926  1.00 94.35           N  
ATOM   3871  H   ILE A 238      12.453  -2.826  -4.504  1.00 94.35           H  
ATOM   3872  CA  ILE A 238      11.163  -4.511  -4.287  1.00 94.35           C  
ATOM   3873  HA  ILE A 238      10.146  -4.574  -3.899  1.00 94.35           H  
ATOM   3874  C   ILE A 238      11.908  -5.673  -3.629  1.00 94.35           C  
ATOM   3875  CB  ILE A 238      11.056  -4.670  -5.815  1.00 94.35           C  
ATOM   3876  HB  ILE A 238      10.651  -5.662  -6.011  1.00 94.35           H  
ATOM   3877  O   ILE A 238      11.544  -6.822  -3.838  1.00 94.35           O  
ATOM   3878  CG1 ILE A 238      12.382  -4.520  -6.599  1.00 94.35           C  
ATOM   3879 HG12 ILE A 238      12.141  -4.497  -7.661  1.00 94.35           H  
ATOM   3880 HG13 ILE A 238      12.871  -3.577  -6.354  1.00 94.35           H  
ATOM   3881  CG2 ILE A 238      10.032  -3.656  -6.355  1.00 94.35           C  
ATOM   3882 HG21 ILE A 238      10.417  -2.640  -6.277  1.00 94.35           H  
ATOM   3883 HG22 ILE A 238       9.098  -3.736  -5.799  1.00 94.35           H  
ATOM   3884 HG23 ILE A 238       9.815  -3.877  -7.400  1.00 94.35           H  
ATOM   3885  CD1 ILE A 238      13.371  -5.672  -6.412  1.00 94.35           C  
ATOM   3886 HD11 ILE A 238      13.868  -5.602  -5.444  1.00 94.35           H  
ATOM   3887 HD12 ILE A 238      14.129  -5.630  -7.194  1.00 94.35           H  
ATOM   3888 HD13 ILE A 238      12.831  -6.616  -6.487  1.00 94.35           H  
ATOM   3889  N   LYS A 239      12.952  -5.393  -2.836  1.00 94.67           N  
ATOM   3890  H   LYS A 239      13.179  -4.422  -2.676  1.00 94.67           H  
ATOM   3891  CA  LYS A 239      13.810  -6.434  -2.250  1.00 94.67           C  
ATOM   3892  HA  LYS A 239      14.309  -6.986  -3.047  1.00 94.67           H  
ATOM   3893  C   LYS A 239      13.008  -7.477  -1.475  1.00 94.67           C  
ATOM   3894  CB  LYS A 239      14.858  -5.815  -1.321  1.00 94.67           C  
ATOM   3895  HB2 LYS A 239      14.361  -5.187  -0.581  1.00 94.67           H  
ATOM   3896  HB3 LYS A 239      15.357  -6.627  -0.791  1.00 94.67           H  
ATOM   3897  O   LYS A 239      13.291  -8.657  -1.594  1.00 94.67           O  
ATOM   3898  CG  LYS A 239      15.922  -5.003  -2.068  1.00 94.67           C  
ATOM   3899  HG2 LYS A 239      15.463  -4.156  -2.577  1.00 94.67           H  
ATOM   3900  HG3 LYS A 239      16.412  -5.641  -2.804  1.00 94.67           H  
ATOM   3901  CD  LYS A 239      16.957  -4.502  -1.055  1.00 94.67           C  
ATOM   3902  HD2 LYS A 239      17.381  -5.361  -0.536  1.00 94.67           H  
ATOM   3903  HD3 LYS A 239      16.463  -3.859  -0.326  1.00 94.67           H  
ATOM   3904  CE  LYS A 239      18.079  -3.727  -1.747  1.00 94.67           C  
ATOM   3905  HE2 LYS A 239      18.509  -4.364  -2.520  1.00 94.67           H  
ATOM   3906  HE3 LYS A 239      17.653  -2.847  -2.230  1.00 94.67           H  
ATOM   3907  NZ  LYS A 239      19.122  -3.337  -0.765  1.00 94.67           N  
ATOM   3908  HZ1 LYS A 239      18.729  -2.762  -0.035  1.00 94.67           H  
ATOM   3909  HZ2 LYS A 239      19.876  -2.835  -1.213  1.00 94.67           H  
ATOM   3910  HZ3 LYS A 239      19.506  -4.163  -0.329  1.00 94.67           H  
ATOM   3911  N   GLU A 240      11.992  -7.031  -0.737  1.00 93.95           N  
ATOM   3912  H   GLU A 240      11.781  -6.044  -0.737  1.00 93.95           H  
ATOM   3913  CA  GLU A 240      11.178  -7.908   0.107  1.00 93.95           C  
ATOM   3914  HA  GLU A 240      11.848  -8.507   0.724  1.00 93.95           H  
ATOM   3915  C   GLU A 240      10.346  -8.926  -0.689  1.00 93.95           C  
ATOM   3916  CB  GLU A 240      10.324  -7.053   1.067  1.00 93.95           C  
ATOM   3917  HB2 GLU A 240      10.994  -6.384   1.608  1.00 93.95           H  
ATOM   3918  HB3 GLU A 240       9.878  -7.719   1.806  1.00 93.95           H  
ATOM   3919  O   GLU A 240      10.001  -9.966  -0.147  1.00 93.95           O  
ATOM   3920  CG  GLU A 240       9.210  -6.199   0.417  1.00 93.95           C  
ATOM   3921  HG2 GLU A 240       8.575  -6.843  -0.192  1.00 93.95           H  
ATOM   3922  HG3 GLU A 240       9.676  -5.470  -0.244  1.00 93.95           H  
ATOM   3923  CD  GLU A 240       8.317  -5.455   1.441  1.00 93.95           C  
ATOM   3924  OE1 GLU A 240       7.346  -4.770   1.037  1.00 93.95           O  
ATOM   3925  OE2 GLU A 240       8.579  -5.518   2.664  1.00 93.95           O  
ATOM   3926  N   VAL A 241      10.054  -8.672  -1.972  1.00 95.87           N  
ATOM   3927  H   VAL A 241      10.435  -7.846  -2.412  1.00 95.87           H  
ATOM   3928  CA  VAL A 241       9.269  -9.606  -2.797  1.00 95.87           C  
ATOM   3929  HA  VAL A 241       8.724 -10.270  -2.126  1.00 95.87           H  
ATOM   3930  C   VAL A 241      10.115 -10.530  -3.668  1.00 95.87           C  
ATOM   3931  CB  VAL A 241       8.191  -8.910  -3.644  1.00 95.87           C  
ATOM   3932  HB  VAL A 241       7.655  -9.677  -4.203  1.00 95.87           H  
ATOM   3933  O   VAL A 241       9.566 -11.449  -4.266  1.00 95.87           O  
ATOM   3934  CG1 VAL A 241       7.166  -8.205  -2.750  1.00 95.87           C  
ATOM   3935 HG11 VAL A 241       7.647  -7.411  -2.179  1.00 95.87           H  
ATOM   3936 HG12 VAL A 241       6.366  -7.794  -3.365  1.00 95.87           H  
ATOM   3937 HG13 VAL A 241       6.742  -8.928  -2.054  1.00 95.87           H  
ATOM   3938  CG2 VAL A 241       8.749  -7.913  -4.664  1.00 95.87           C  
ATOM   3939 HG21 VAL A 241       9.088  -7.010  -4.156  1.00 95.87           H  
ATOM   3940 HG22 VAL A 241       7.961  -7.655  -5.372  1.00 95.87           H  
ATOM   3941 HG23 VAL A 241       9.574  -8.360  -5.218  1.00 95.87           H  
ATOM   3942  N   LEU A 242      11.432 -10.314  -3.765  1.00 95.09           N  
ATOM   3943  H   LEU A 242      11.855  -9.599  -3.190  1.00 95.09           H  
ATOM   3944  CA  LEU A 242      12.285 -11.134  -4.633  1.00 95.09           C  
ATOM   3945  HA  LEU A 242      11.852 -11.154  -5.633  1.00 95.09           H  
ATOM   3946  C   LEU A 242      12.330 -12.593  -4.174  1.00 95.09           C  
ATOM   3947  CB  LEU A 242      13.705 -10.547  -4.698  1.00 95.09           C  
ATOM   3948  HB2 LEU A 242      14.356 -11.276  -5.182  1.00 95.09           H  
ATOM   3949  HB3 LEU A 242      14.072 -10.409  -3.681  1.00 95.09           H  
ATOM   3950  O   LEU A 242      12.337 -13.487  -5.017  1.00 95.09           O  
ATOM   3951  CG  LEU A 242      13.813  -9.220  -5.465  1.00 95.09           C  
ATOM   3952  HG  LEU A 242      13.175  -8.473  -4.992  1.00 95.09           H  
ATOM   3953  CD1 LEU A 242      15.257  -8.727  -5.394  1.00 95.09           C  
ATOM   3954 HD11 LEU A 242      15.920  -9.483  -5.814  1.00 95.09           H  
ATOM   3955 HD12 LEU A 242      15.373  -7.800  -5.955  1.00 95.09           H  
ATOM   3956 HD13 LEU A 242      15.537  -8.565  -4.353  1.00 95.09           H  
ATOM   3957  CD2 LEU A 242      13.409  -9.358  -6.938  1.00 95.09           C  
ATOM   3958 HD21 LEU A 242      13.948 -10.188  -7.394  1.00 95.09           H  
ATOM   3959 HD22 LEU A 242      12.336  -9.535  -7.018  1.00 95.09           H  
ATOM   3960 HD23 LEU A 242      13.651  -8.448  -7.487  1.00 95.09           H  
ATOM   3961  N   ASP A 243      12.326 -12.831  -2.865  1.00 92.51           N  
ATOM   3962  H   ASP A 243      12.357 -12.042  -2.235  1.00 92.51           H  
ATOM   3963  CA  ASP A 243      12.353 -14.169  -2.260  1.00 92.51           C  
ATOM   3964  HA  ASP A 243      12.545 -14.910  -3.036  1.00 92.51           H  
ATOM   3965  C   ASP A 243      10.998 -14.568  -1.646  1.00 92.51           C  
ATOM   3966  CB  ASP A 243      13.529 -14.248  -1.272  1.00 92.51           C  
ATOM   3967  HB2 ASP A 243      13.354 -13.551  -0.452  1.00 92.51           H  
ATOM   3968  HB3 ASP A 243      13.588 -15.255  -0.860  1.00 92.51           H  
ATOM   3969  O   ASP A 243      10.900 -15.560  -0.929  1.00 92.51           O  
ATOM   3970  CG  ASP A 243      14.863 -13.922  -1.957  1.00 92.51           C  
ATOM   3971  OD1 ASP A 243      15.109 -14.468  -3.065  1.00 92.51           O  
ATOM   3972  OD2 ASP A 243      15.607 -13.070  -1.427  1.00 92.51           O  
ATOM   3973  N   ALA A 244       9.945 -13.798  -1.932  1.00 95.46           N  
ATOM   3974  H   ALA A 244      10.070 -13.062  -2.612  1.00 95.46           H  
ATOM   3975  CA  ALA A 244       8.594 -14.044  -1.443  1.00 95.46           C  
ATOM   3976  HA  ALA A 244       8.654 -14.427  -0.424  1.00 95.46           H  
ATOM   3977  C   ALA A 244       7.848 -15.088  -2.288  1.00 95.46           C  
ATOM   3978  CB  ALA A 244       7.852 -12.705  -1.403  1.00 95.46           C  
ATOM   3979  HB1 ALA A 244       6.840 -12.840  -1.020  1.00 95.46           H  
ATOM   3980  HB2 ALA A 244       8.385 -12.020  -0.744  1.00 95.46           H  
ATOM   3981  HB3 ALA A 244       7.791 -12.291  -2.409  1.00 95.46           H  
ATOM   3982  O   ALA A 244       8.225 -15.400  -3.420  1.00 95.46           O  
ATOM   3983  N   THR A 245       6.730 -15.586  -1.759  1.00 95.79           N  
ATOM   3984  H   THR A 245       6.409 -15.220  -0.874  1.00 95.79           H  
ATOM   3985  CA  THR A 245       5.852 -16.504  -2.495  1.00 95.79           C  
ATOM   3986  HA  THR A 245       6.466 -17.174  -3.096  1.00 95.79           H  
ATOM   3987  C   THR A 245       4.939 -15.713  -3.427  1.00 95.79           C  
ATOM   3988  CB  THR A 245       5.039 -17.377  -1.533  1.00 95.79           C  
ATOM   3989  HB  THR A 245       4.425 -16.749  -0.887  1.00 95.79           H  
ATOM   3990  O   THR A 245       4.171 -14.864  -2.974  1.00 95.79           O  
ATOM   3991  CG2 THR A 245       4.147 -18.380  -2.265  1.00 95.79           C  
ATOM   3992 HG21 THR A 245       4.745 -18.983  -2.949  1.00 95.79           H  
ATOM   3993 HG22 THR A 245       3.670 -19.034  -1.536  1.00 95.79           H  
ATOM   3994 HG23 THR A 245       3.368 -17.859  -2.821  1.00 95.79           H  
ATOM   3995  OG1 THR A 245       5.928 -18.131  -0.744  1.00 95.79           O  
ATOM   3996  HG1 THR A 245       6.431 -17.521  -0.198  1.00 95.79           H  
ATOM   3997  N   LEU A 246       4.997 -15.990  -4.731  1.00 94.62           N  
ATOM   3998  H   LEU A 246       5.650 -16.693  -5.045  1.00 94.62           H  
ATOM   3999  CA  LEU A 246       4.057 -15.439  -5.707  1.00 94.62           C  
ATOM   4000  HA  LEU A 246       3.908 -14.381  -5.490  1.00 94.62           H  
ATOM   4001  C   LEU A 246       2.707 -16.158  -5.585  1.00 94.62           C  
ATOM   4002  CB  LEU A 246       4.661 -15.568  -7.116  1.00 94.62           C  
ATOM   4003  HB2 LEU A 246       4.880 -16.620  -7.300  1.00 94.62           H  
ATOM   4004  HB3 LEU A 246       5.603 -15.019  -7.139  1.00 94.62           H  
ATOM   4005  O   LEU A 246       2.620 -17.369  -5.778  1.00 94.62           O  
ATOM   4006  CG  LEU A 246       3.761 -15.063  -8.262  1.00 94.62           C  
ATOM   4007  HG  LEU A 246       2.830 -15.629  -8.282  1.00 94.62           H  
ATOM   4008  CD1 LEU A 246       3.432 -13.572  -8.146  1.00 94.62           C  
ATOM   4009 HD11 LEU A 246       2.879 -13.252  -9.028  1.00 94.62           H  
ATOM   4010 HD12 LEU A 246       2.804 -13.402  -7.271  1.00 94.62           H  
ATOM   4011 HD13 LEU A 246       4.350 -12.992  -8.052  1.00 94.62           H  
ATOM   4012  CD2 LEU A 246       4.490 -15.270  -9.588  1.00 94.62           C  
ATOM   4013 HD21 LEU A 246       4.711 -16.330  -9.715  1.00 94.62           H  
ATOM   4014 HD22 LEU A 246       3.864 -14.937 -10.416  1.00 94.62           H  
ATOM   4015 HD23 LEU A 246       5.433 -14.723  -9.585  1.00 94.62           H  
ATOM   4016  N   ILE A 247       1.647 -15.408  -5.291  1.00 91.64           N  
ATOM   4017  H   ILE A 247       1.774 -14.413  -5.173  1.00 91.64           H  
ATOM   4018  CA  ILE A 247       0.286 -15.939  -5.236  1.00 91.64           C  
ATOM   4019  HA  ILE A 247       0.333 -16.998  -4.982  1.00 91.64           H  
ATOM   4020  C   ILE A 247      -0.339 -15.818  -6.623  1.00 91.64           C  
ATOM   4021  CB  ILE A 247      -0.556 -15.259  -4.136  1.00 91.64           C  
ATOM   4022  HB  ILE A 247      -0.561 -14.183  -4.307  1.00 91.64           H  
ATOM   4023  O   ILE A 247      -0.695 -14.729  -7.078  1.00 91.64           O  
ATOM   4024  CG1 ILE A 247       0.060 -15.546  -2.748  1.00 91.64           C  
ATOM   4025 HG12 ILE A 247       1.109 -15.250  -2.738  1.00 91.64           H  
ATOM   4026 HG13 ILE A 247       0.016 -16.618  -2.557  1.00 91.64           H  
ATOM   4027  CG2 ILE A 247      -2.006 -15.786  -4.195  1.00 91.64           C  
ATOM   4028 HG21 ILE A 247      -2.028 -16.859  -4.005  1.00 91.64           H  
ATOM   4029 HG22 ILE A 247      -2.645 -15.284  -3.468  1.00 91.64           H  
ATOM   4030 HG23 ILE A 247      -2.449 -15.582  -5.170  1.00 91.64           H  
ATOM   4031  CD1 ILE A 247      -0.630 -14.817  -1.591  1.00 91.64           C  
ATOM   4032 HD11 ILE A 247      -0.412 -13.750  -1.641  1.00 91.64           H  
ATOM   4033 HD12 ILE A 247      -0.252 -15.233  -0.657  1.00 91.64           H  
ATOM   4034 HD13 ILE A 247      -1.708 -14.977  -1.590  1.00 91.64           H  
ATOM   4035  N   HIS A 248      -0.529 -16.963  -7.271  1.00 81.38           N  
ATOM   4036  H   HIS A 248      -0.151 -17.808  -6.865  1.00 81.38           H  
ATOM   4037  CA  HIS A 248      -1.311 -17.081  -8.494  1.00 81.38           C  
ATOM   4038  HA  HIS A 248      -1.196 -16.169  -9.081  1.00 81.38           H  
ATOM   4039  C   HIS A 248      -2.799 -17.218  -8.142  1.00 81.38           C  
ATOM   4040  CB  HIS A 248      -0.777 -18.241  -9.340  1.00 81.38           C  
ATOM   4041  HB2 HIS A 248      -0.866 -19.178  -8.789  1.00 81.38           H  
ATOM   4042  HB3 HIS A 248      -1.381 -18.311 -10.245  1.00 81.38           H  
ATOM   4043  O   HIS A 248      -3.370 -18.308  -8.158  1.00 81.38           O  
ATOM   4044  CG  HIS A 248       0.642 -18.061  -9.796  1.00 81.38           C  
ATOM   4045  CD2 HIS A 248       1.767 -18.578  -9.213  1.00 81.38           C  
ATOM   4046  HD2 HIS A 248       1.806 -19.170  -8.310  1.00 81.38           H  
ATOM   4047  ND1 HIS A 248       1.036 -17.392 -10.931  1.00 81.38           N  
ATOM   4048  HD1 HIS A 248       0.423 -16.963 -11.609  1.00 81.38           H  
ATOM   4049  CE1 HIS A 248       2.368 -17.511 -11.036  1.00 81.38           C  
ATOM   4050  HE1 HIS A 248       2.968 -17.110 -11.839  1.00 81.38           H  
ATOM   4051  NE2 HIS A 248       2.857 -18.221 -10.011  1.00 81.38           N  
ATOM   4052  N   GLN A 249      -3.428 -16.107  -7.774  1.00 64.81           N  
ATOM   4053  H   GLN A 249      -2.897 -15.249  -7.724  1.00 64.81           H  
ATOM   4054  CA  GLN A 249      -4.882 -16.004  -7.671  1.00 64.81           C  
ATOM   4055  HA  GLN A 249      -5.347 -16.886  -8.111  1.00 64.81           H  
ATOM   4056  C   GLN A 249      -5.330 -14.804  -8.493  1.00 64.81           C  
ATOM   4057  CB  GLN A 249      -5.341 -15.899  -6.207  1.00 64.81           C  
ATOM   4058  HB2 GLN A 249      -4.768 -15.124  -5.697  1.00 64.81           H  
ATOM   4059  HB3 GLN A 249      -6.392 -15.613  -6.191  1.00 64.81           H  
ATOM   4060  O   GLN A 249      -4.684 -13.753  -8.468  1.00 64.81           O  
ATOM   4061  CG  GLN A 249      -5.196 -17.238  -5.467  1.00 64.81           C  
ATOM   4062  HG2 GLN A 249      -5.771 -17.995  -6.001  1.00 64.81           H  
ATOM   4063  HG3 GLN A 249      -4.152 -17.550  -5.461  1.00 64.81           H  
ATOM   4064  CD  GLN A 249      -5.686 -17.184  -4.022  1.00 64.81           C  
ATOM   4065  NE2 GLN A 249      -6.043 -18.310  -3.444  1.00 64.81           N  
ATOM   4066 HE21 GLN A 249      -6.017 -19.184  -3.949  1.00 64.81           H  
ATOM   4067 HE22 GLN A 249      -6.382 -18.233  -2.495  1.00 64.81           H  
ATOM   4068  OE1 GLN A 249      -5.739 -16.151  -3.376  1.00 64.81           O  
ATOM   4069  N   SER A 250      -6.429 -14.944  -9.232  1.00 56.37           N  
ATOM   4070  H   SER A 250      -6.960 -15.803  -9.199  1.00 56.37           H  
ATOM   4071  CA  SER A 250      -7.067 -13.759  -9.785  1.00 56.37           C  
ATOM   4072  HA  SER A 250      -6.314 -13.193 -10.334  1.00 56.37           H  
ATOM   4073  C   SER A 250      -7.571 -12.892  -8.629  1.00 56.37           C  
ATOM   4074  CB  SER A 250      -8.172 -14.124 -10.773  1.00 56.37           C  
ATOM   4075  HB2 SER A 250      -8.388 -13.262 -11.406  1.00 56.37           H  
ATOM   4076  HB3 SER A 250      -7.846 -14.948 -11.407  1.00 56.37           H  
ATOM   4077  O   SER A 250      -7.934 -13.393  -7.563  1.00 56.37           O  
ATOM   4078  OG  SER A 250      -9.340 -14.477 -10.092  1.00 56.37           O  
ATOM   4079  HG  SER A 250      -9.937 -14.813 -10.765  1.00 56.37           H  
ATOM   4080  N   ILE A 251      -7.616 -11.576  -8.836  1.00 52.90           N  
ATOM   4081  H   ILE A 251      -7.275 -11.216  -9.716  1.00 52.90           H  
ATOM   4082  CA  ILE A 251      -8.156 -10.635  -7.842  1.00 52.90           C  
ATOM   4083  HA  ILE A 251      -7.595 -10.750  -6.914  1.00 52.90           H  
ATOM   4084  C   ILE A 251      -9.629 -10.974  -7.516  1.00 52.90           C  
ATOM   4085  CB  ILE A 251      -7.967  -9.184  -8.357  1.00 52.90           C  
ATOM   4086  HB  ILE A 251      -8.471  -9.101  -9.319  1.00 52.90           H  
ATOM   4087  O   ILE A 251     -10.116 -10.640  -6.441  1.00 52.90           O  
ATOM   4088  CG1 ILE A 251      -6.463  -8.861  -8.558  1.00 52.90           C  
ATOM   4089 HG12 ILE A 251      -5.971  -9.677  -9.087  1.00 52.90           H  
ATOM   4090 HG13 ILE A 251      -5.980  -8.765  -7.585  1.00 52.90           H  
ATOM   4091  CG2 ILE A 251      -8.592  -8.151  -7.399  1.00 52.90           C  
ATOM   4092 HG21 ILE A 251      -8.172  -8.267  -6.400  1.00 52.90           H  
ATOM   4093 HG22 ILE A 251      -9.672  -8.289  -7.345  1.00 52.90           H  
ATOM   4094 HG23 ILE A 251      -8.417  -7.134  -7.751  1.00 52.90           H  
ATOM   4095  CD1 ILE A 251      -6.200  -7.591  -9.379  1.00 52.90           C  
ATOM   4096 HD11 ILE A 251      -6.540  -6.705  -8.844  1.00 52.90           H  
ATOM   4097 HD12 ILE A 251      -6.710  -7.659 -10.340  1.00 52.90           H  
ATOM   4098 HD13 ILE A 251      -5.128  -7.496  -9.554  1.00 52.90           H  
ATOM   4099  N   THR A 252     -10.325 -11.670  -8.423  1.00 58.54           N  
ATOM   4100  H   THR A 252      -9.858 -11.972  -9.266  1.00 58.54           H  
ATOM   4101  CA  THR A 252     -11.712 -12.133  -8.271  1.00 58.54           C  
ATOM   4102  HA  THR A 252     -12.224 -11.494  -7.552  1.00 58.54           H  
ATOM   4103  C   THR A 252     -11.840 -13.567  -7.737  1.00 58.54           C  
ATOM   4104  CB  THR A 252     -12.456 -12.022  -9.614  1.00 58.54           C  
ATOM   4105  HB  THR A 252     -13.469 -12.409  -9.505  1.00 58.54           H  
ATOM   4106  O   THR A 252     -12.959 -14.032  -7.551  1.00 58.54           O  
ATOM   4107  CG2 THR A 252     -12.530 -10.578 -10.114  1.00 58.54           C  
ATOM   4108 HG21 THR A 252     -11.533 -10.197 -10.334  1.00 58.54           H  
ATOM   4109 HG22 THR A 252     -12.999  -9.953  -9.354  1.00 58.54           H  
ATOM   4110 HG23 THR A 252     -13.134 -10.541 -11.022  1.00 58.54           H  
ATOM   4111  OG1 THR A 252     -11.777 -12.763 -10.603  1.00 58.54           O  
ATOM   4112  HG1 THR A 252     -12.337 -12.817 -11.381  1.00 58.54           H  
ATOM   4113  N   GLY A 253     -10.742 -14.302  -7.525  1.00 52.36           N  
ATOM   4114  H   GLY A 253      -9.841 -13.879  -7.694  1.00 52.36           H  
ATOM   4115  CA  GLY A 253     -10.754 -15.736  -7.194  1.00 52.36           C  
ATOM   4116  HA2 GLY A 253      -9.756 -16.027  -6.869  1.00 52.36           H  
ATOM   4117  HA3 GLY A 253     -11.446 -15.900  -6.368  1.00 52.36           H  
ATOM   4118  C   GLY A 253     -11.168 -16.672  -8.343  1.00 52.36           C  
ATOM   4119  O   GLY A 253     -11.003 -17.883  -8.231  1.00 52.36           O  
ATOM   4120  N   LEU A 254     -11.661 -16.134  -9.460  1.00 43.83           N  
ATOM   4121  H   LEU A 254     -11.767 -15.130  -9.481  1.00 43.83           H  
ATOM   4122  CA  LEU A 254     -12.009 -16.878 -10.667  1.00 43.83           C  
ATOM   4123  HA  LEU A 254     -12.205 -17.921 -10.418  1.00 43.83           H  
ATOM   4124  C   LEU A 254     -10.832 -16.838 -11.645  1.00 43.83           C  
ATOM   4125  CB  LEU A 254     -13.287 -16.267 -11.273  1.00 43.83           C  
ATOM   4126  HB2 LEU A 254     -13.099 -15.214 -11.480  1.00 43.83           H  
ATOM   4127  HB3 LEU A 254     -13.497 -16.756 -12.224  1.00 43.83           H  
ATOM   4128  O   LEU A 254     -10.474 -15.765 -12.134  1.00 43.83           O  
ATOM   4129  CG  LEU A 254     -14.530 -16.381 -10.366  1.00 43.83           C  
ATOM   4130  HG  LEU A 254     -14.296 -16.024  -9.363  1.00 43.83           H  
ATOM   4131  CD1 LEU A 254     -15.658 -15.508 -10.915  1.00 43.83           C  
ATOM   4132 HD11 LEU A 254     -16.531 -15.586 -10.267  1.00 43.83           H  
ATOM   4133 HD12 LEU A 254     -15.336 -14.467 -10.945  1.00 43.83           H  
ATOM   4134 HD13 LEU A 254     -15.925 -15.833 -11.920  1.00 43.83           H  
ATOM   4135  CD2 LEU A 254     -15.033 -17.823 -10.272  1.00 43.83           C  
ATOM   4136 HD21 LEU A 254     -15.251 -18.211 -11.267  1.00 43.83           H  
ATOM   4137 HD22 LEU A 254     -15.938 -17.857  -9.666  1.00 43.83           H  
ATOM   4138 HD23 LEU A 254     -14.280 -18.451  -9.795  1.00 43.83           H  
ATOM   4139  N   TYR A 255     -10.204 -17.982 -11.910  1.00 45.92           N  
ATOM   4140  H   TYR A 255     -10.545 -18.828 -11.477  1.00 45.92           H  
ATOM   4141  CA  TYR A 255      -9.389 -18.123 -13.114  1.00 45.92           C  
ATOM   4142  HA  TYR A 255      -8.665 -17.311 -13.178  1.00 45.92           H  
ATOM   4143  C   TYR A 255     -10.328 -18.037 -14.319  1.00 45.92           C  
ATOM   4144  CB  TYR A 255      -8.633 -19.462 -13.108  1.00 45.92           C  
ATOM   4145  HB2 TYR A 255      -9.254 -20.237 -12.660  1.00 45.92           H  
ATOM   4146  HB3 TYR A 255      -8.461 -19.762 -14.142  1.00 45.92           H  
ATOM   4147  O   TYR A 255     -11.246 -18.845 -14.434  1.00 45.92           O  
ATOM   4148  CG  TYR A 255      -7.286 -19.420 -12.413  1.00 45.92           C  
ATOM   4149  CD1 TYR A 255      -6.129 -19.174 -13.177  1.00 45.92           C  
ATOM   4150  HD1 TYR A 255      -6.211 -19.016 -14.242  1.00 45.92           H  
ATOM   4151  CD2 TYR A 255      -7.184 -19.641 -11.025  1.00 45.92           C  
ATOM   4152  HD2 TYR A 255      -8.074 -19.835 -10.446  1.00 45.92           H  
ATOM   4153  CE1 TYR A 255      -4.866 -19.170 -12.559  1.00 45.92           C  
ATOM   4154  HE1 TYR A 255      -3.971 -19.009 -13.142  1.00 45.92           H  
ATOM   4155  CE2 TYR A 255      -5.921 -19.623 -10.400  1.00 45.92           C  
ATOM   4156  HE2 TYR A 255      -5.834 -19.804  -9.339  1.00 45.92           H  
ATOM   4157  OH  TYR A 255      -3.541 -19.395 -10.599  1.00 45.92           O  
ATOM   4158  HH  TYR A 255      -3.594 -19.377  -9.640  1.00 45.92           H  
ATOM   4159  CZ  TYR A 255      -4.763 -19.400 -11.175  1.00 45.92           C  
ATOM   4160  N   GLU A 256     -10.101 -17.079 -15.213  1.00 42.05           N  
ATOM   4161  H   GLU A 256      -9.365 -16.408 -15.046  1.00 42.05           H  
ATOM   4162  CA  GLU A 256     -10.504 -17.269 -16.604  1.00 42.05           C  
ATOM   4163  HA  GLU A 256     -11.483 -17.746 -16.658  1.00 42.05           H  
ATOM   4164  C   GLU A 256      -9.472 -18.229 -17.206  1.00 42.05           C  
ATOM   4165  CB  GLU A 256     -10.597 -15.928 -17.356  1.00 42.05           C  
ATOM   4166  HB2 GLU A 256     -10.702 -16.139 -18.420  1.00 42.05           H  
ATOM   4167  HB3 GLU A 256      -9.680 -15.359 -17.201  1.00 42.05           H  
ATOM   4168  O   GLU A 256      -8.308 -17.867 -17.389  1.00 42.05           O  
ATOM   4169  CG  GLU A 256     -11.809 -15.094 -16.897  1.00 42.05           C  
ATOM   4170  HG2 GLU A 256     -12.708 -15.700 -17.010  1.00 42.05           H  
ATOM   4171  HG3 GLU A 256     -11.693 -14.866 -15.838  1.00 42.05           H  
ATOM   4172  CD  GLU A 256     -11.999 -13.773 -17.670  1.00 42.05           C  
ATOM   4173  OE1 GLU A 256     -12.962 -13.046 -17.329  1.00 42.05           O  
ATOM   4174  OE2 GLU A 256     -11.172 -13.451 -18.554  1.00 42.05           O  
ATOM   4175  N   THR A 257      -9.874 -19.489 -17.370  1.00 40.93           N  
ATOM   4176  H   THR A 257     -10.825 -19.720 -17.120  1.00 40.93           H  
ATOM   4177  CA  THR A 257      -9.211 -20.451 -18.261  1.00 40.93           C  
ATOM   4178  HA  THR A 257      -8.128 -20.381 -18.162  1.00 40.93           H  
ATOM   4179  C   THR A 257      -9.546 -20.131 -19.704  1.00 40.93           C  
ATOM   4180  CB  THR A 257      -9.666 -21.882 -17.989  1.00 40.93           C  
ATOM   4181  HB  THR A 257      -9.280 -22.535 -18.772  1.00 40.93           H  
ATOM   4182  O   THR A 257     -10.749 -19.876 -19.948  1.00 40.93           O  
ATOM   4183  CG2 THR A 257      -9.179 -22.399 -16.637  1.00 40.93           C  
ATOM   4184 HG21 THR A 257      -8.090 -22.371 -16.607  1.00 40.93           H  
ATOM   4185 HG22 THR A 257      -9.518 -23.427 -16.503  1.00 40.93           H  
ATOM   4186 HG23 THR A 257      -9.582 -21.780 -15.835  1.00 40.93           H  
ATOM   4187  OG1 THR A 257     -11.073 -21.901 -18.019  1.00 40.93           O  
ATOM   4188  HG1 THR A 257     -11.290 -21.301 -18.737  1.00 40.93           H  
ATOM   4189  OXT THR A 257      -8.614 -20.233 -20.524  1.00 40.93           O  
TER    4190      THR A 257                                                       
END   
