# Supplementary material for: Computational design of novel Cas9 PAM-interacting domains using evolution-based modelling and structural quality assessment
Source: PLoS Comput Biol. 2023 Nov 17;19(11):e1011621. doi: 10.1371/journal.pcbi.1011621 (PMC10729993; doi:10.1371/journal.pcbi.1011621)
Supplement: S1 File — This file contains the experimentally tested sequences in a zip format. It includes Fasta files, AlphaFold Prediction with PDB file, pLDDT, and more. (ZIP) [file pcbi.1011621.s001.zip › pdb/dgfx_32_relaxed_rank_1_model_3.pdb]

ATOM      1  N   THR A   1     -10.024  -1.466 -23.860  1.00 39.00           N  
ATOM      2  H   THR A   1     -10.638  -0.719 -23.567  1.00 39.00           H  
ATOM      3  H2  THR A   1     -10.565  -2.098 -24.432  1.00 39.00           H  
ATOM      4  H3  THR A   1      -9.664  -1.945 -23.046  1.00 39.00           H  
ATOM      5  CA  THR A   1      -8.938  -0.858 -24.656  1.00 39.00           C  
ATOM      6  HA  THR A   1      -8.303  -1.626 -25.097  1.00 39.00           H  
ATOM      7  C   THR A   1      -8.081   0.004 -23.738  1.00 39.00           C  
ATOM      8  CB  THR A   1      -9.549  -0.018 -25.787  1.00 39.00           C  
ATOM      9  HB  THR A   1      -8.813   0.679 -26.187  1.00 39.00           H  
ATOM     10  O   THR A   1      -8.417   1.147 -23.482  1.00 39.00           O  
ATOM     11  CG2 THR A   1     -10.083  -0.911 -26.905  1.00 39.00           C  
ATOM     12 HG21 THR A   1     -10.453  -0.284 -27.717  1.00 39.00           H  
ATOM     13 HG22 THR A   1     -10.900  -1.541 -26.555  1.00 39.00           H  
ATOM     14 HG23 THR A   1      -9.281  -1.536 -27.298  1.00 39.00           H  
ATOM     15  OG1 THR A   1     -10.665   0.668 -25.278  1.00 39.00           O  
ATOM     16  HG1 THR A   1     -10.774   1.480 -25.778  1.00 39.00           H  
ATOM     17  N   GLY A   2      -7.033  -0.558 -23.129  1.00 53.77           N  
ATOM     18  H   GLY A   2      -6.725  -1.482 -23.397  1.00 53.77           H  
ATOM     19  CA  GLY A   2      -6.063   0.246 -22.369  1.00 53.77           C  
ATOM     20  HA2 GLY A   2      -5.564  -0.373 -21.623  1.00 53.77           H  
ATOM     21  HA3 GLY A   2      -6.559   1.071 -21.857  1.00 53.77           H  
ATOM     22  C   GLY A   2      -5.007   0.796 -23.324  1.00 53.77           C  
ATOM     23  O   GLY A   2      -4.554   0.049 -24.189  1.00 53.77           O  
ATOM     24  N   GLY A   3      -4.643   2.075 -23.208  1.00 68.69           N  
ATOM     25  H   GLY A   3      -5.101   2.667 -22.530  1.00 68.69           H  
ATOM     26  CA  GLY A   3      -3.586   2.665 -24.033  1.00 68.69           C  
ATOM     27  HA2 GLY A   3      -3.429   3.705 -23.744  1.00 68.69           H  
ATOM     28  HA3 GLY A   3      -3.900   2.648 -25.076  1.00 68.69           H  
ATOM     29  C   GLY A   3      -2.254   1.912 -23.899  1.00 68.69           C  
ATOM     30  O   GLY A   3      -1.976   1.288 -22.876  1.00 68.69           O  
ATOM     31  N   PHE A   4      -1.414   1.964 -24.935  1.00 79.69           N  
ATOM     32  H   PHE A   4      -1.722   2.418 -25.783  1.00 79.69           H  
ATOM     33  CA  PHE A   4      -0.071   1.363 -24.914  1.00 79.69           C  
ATOM     34  HA  PHE A   4      -0.126   0.390 -24.426  1.00 79.69           H  
ATOM     35  C   PHE A   4       0.949   2.191 -24.120  1.00 79.69           C  
ATOM     36  CB  PHE A   4       0.411   1.173 -26.357  1.00 79.69           C  
ATOM     37  HB2 PHE A   4       0.459   2.145 -26.848  1.00 79.69           H  
ATOM     38  HB3 PHE A   4       1.424   0.772 -26.326  1.00 79.69           H  
ATOM     39  O   PHE A   4       1.988   1.685 -23.692  1.00 79.69           O  
ATOM     40  CG  PHE A   4      -0.438   0.226 -27.183  1.00 79.69           C  
ATOM     41  CD1 PHE A   4      -0.695  -1.066 -26.701  1.00 79.69           C  
ATOM     42  HD1 PHE A   4      -0.289  -1.353 -25.742  1.00 79.69           H  
ATOM     43  CD2 PHE A   4      -0.961   0.615 -28.430  1.00 79.69           C  
ATOM     44  HD2 PHE A   4      -0.760   1.601 -28.822  1.00 79.69           H  
ATOM     45  CE1 PHE A   4      -1.465  -1.973 -27.447  1.00 79.69           C  
ATOM     46  HE1 PHE A   4      -1.656  -2.969 -27.073  1.00 79.69           H  
ATOM     47  CE2 PHE A   4      -1.734  -0.290 -29.181  1.00 79.69           C  
ATOM     48  HE2 PHE A   4      -2.126   0.005 -30.143  1.00 79.69           H  
ATOM     49  CZ  PHE A   4      -1.985  -1.584 -28.692  1.00 79.69           C  
ATOM     50  HZ  PHE A   4      -2.570  -2.278 -29.276  1.00 79.69           H  
ATOM     51  N   SER A   5       0.644   3.466 -23.910  1.00 79.36           N  
ATOM     52  H   SER A   5      -0.235   3.806 -24.273  1.00 79.36           H  
ATOM     53  CA  SER A   5       1.471   4.450 -23.223  1.00 79.36           C  
ATOM     54  HA  SER A   5       2.145   3.946 -22.530  1.00 79.36           H  
ATOM     55  C   SER A   5       0.593   5.397 -22.420  1.00 79.36           C  
ATOM     56  CB  SER A   5       2.309   5.231 -24.243  1.00 79.36           C  
ATOM     57  HB2 SER A   5       3.013   4.540 -24.706  1.00 79.36           H  
ATOM     58  HB3 SER A   5       2.872   6.016 -23.738  1.00 79.36           H  
ATOM     59  O   SER A   5      -0.601   5.528 -22.688  1.00 79.36           O  
ATOM     60  OG  SER A   5       1.510   5.799 -25.264  1.00 79.36           O  
ATOM     61  HG  SER A   5       0.953   6.494 -24.905  1.00 79.36           H  
ATOM     62  N   LYS A   6       1.186   6.098 -21.452  1.00 75.77           N  
ATOM     63  H   LYS A   6       2.173   5.955 -21.293  1.00 75.77           H  
ATOM     64  CA  LYS A   6       0.513   7.233 -20.817  1.00 75.77           C  
ATOM     65  HA  LYS A   6      -0.436   6.899 -20.399  1.00 75.77           H  
ATOM     66  C   LYS A   6       0.220   8.291 -21.879  1.00 75.77           C  
ATOM     67  CB  LYS A   6       1.380   7.825 -19.705  1.00 75.77           C  
ATOM     68  HB2 LYS A   6       0.881   8.713 -19.317  1.00 75.77           H  
ATOM     69  HB3 LYS A   6       2.341   8.127 -20.121  1.00 75.77           H  
ATOM     70  O   LYS A   6       1.139   8.761 -22.544  1.00 75.77           O  
ATOM     71  CG  LYS A   6       1.612   6.840 -18.553  1.00 75.77           C  
ATOM     72  HG2 LYS A   6       2.203   5.996 -18.906  1.00 75.77           H  
ATOM     73  HG3 LYS A   6       0.658   6.483 -18.165  1.00 75.77           H  
ATOM     74  CD  LYS A   6       2.374   7.576 -17.453  1.00 75.77           C  
ATOM     75  HD2 LYS A   6       1.734   8.343 -17.016  1.00 75.77           H  
ATOM     76  HD3 LYS A   6       3.240   8.066 -17.900  1.00 75.77           H  
ATOM     77  CE  LYS A   6       2.847   6.613 -16.368  1.00 75.77           C  
ATOM     78  HE2 LYS A   6       3.334   5.769 -16.856  1.00 75.77           H  
ATOM     79  HE3 LYS A   6       1.988   6.250 -15.804  1.00 75.77           H  
ATOM     80  NZ  LYS A   6       3.817   7.310 -15.496  1.00 75.77           N  
ATOM     81  HZ1 LYS A   6       4.568   7.656 -16.075  1.00 75.77           H  
ATOM     82  HZ2 LYS A   6       3.389   8.114 -15.058  1.00 75.77           H  
ATOM     83  HZ3 LYS A   6       4.201   6.688 -14.799  1.00 75.77           H  
ATOM     84  N   GLU A   7      -1.046   8.663 -22.024  1.00 75.76           N  
ATOM     85  H   GLU A   7      -1.759   8.160 -21.517  1.00 75.76           H  
ATOM     86  CA  GLU A   7      -1.503   9.566 -23.092  1.00 75.76           C  
ATOM     87  HA  GLU A   7      -1.070   9.238 -24.037  1.00 75.76           H  
ATOM     88  C   GLU A   7      -1.056  11.022 -22.904  1.00 75.76           C  
ATOM     89  CB  GLU A   7      -3.027   9.475 -23.229  1.00 75.76           C  
ATOM     90  HB2 GLU A   7      -3.489   9.715 -22.272  1.00 75.76           H  
ATOM     91  HB3 GLU A   7      -3.354  10.201 -23.973  1.00 75.76           H  
ATOM     92  O   GLU A   7      -1.192  11.837 -23.814  1.00 75.76           O  
ATOM     93  CG  GLU A   7      -3.462   8.073 -23.686  1.00 75.76           C  
ATOM     94  HG2 GLU A   7      -3.176   7.346 -22.926  1.00 75.76           H  
ATOM     95  HG3 GLU A   7      -2.929   7.828 -24.604  1.00 75.76           H  
ATOM     96  CD  GLU A   7      -4.972   7.957 -23.934  1.00 75.76           C  
ATOM     97  OE1 GLU A   7      -5.374   6.864 -24.390  1.00 75.76           O  
ATOM     98  OE2 GLU A   7      -5.696   8.934 -23.646  1.00 75.76           O  
ATOM     99  N   SER A   8      -0.459  11.355 -21.755  1.00 78.99           N  
ATOM    100  H   SER A   8      -0.399  10.660 -21.025  1.00 78.99           H  
ATOM    101  CA  SER A   8       0.192  12.643 -21.532  1.00 78.99           C  
ATOM    102  HA  SER A   8      -0.558  13.430 -21.608  1.00 78.99           H  
ATOM    103  C   SER A   8       1.275  12.894 -22.584  1.00 78.99           C  
ATOM    104  CB  SER A   8       0.804  12.697 -20.131  1.00 78.99           C  
ATOM    105  HB2 SER A   8       1.578  11.934 -20.043  1.00 78.99           H  
ATOM    106  HB3 SER A   8       1.258  13.675 -19.966  1.00 78.99           H  
ATOM    107  O   SER A   8       2.308  12.217 -22.624  1.00 78.99           O  
ATOM    108  OG  SER A   8      -0.188  12.457 -19.150  1.00 78.99           O  
ATOM    109  HG  SER A   8      -0.847  13.154 -19.197  1.00 78.99           H  
ATOM    110  N   ILE A   9       1.040  13.901 -23.425  1.00 77.71           N  
ATOM    111  H   ILE A   9       0.145  14.368 -23.372  1.00 77.71           H  
ATOM    112  CA  ILE A   9       1.997  14.352 -24.431  1.00 77.71           C  
ATOM    113  HA  ILE A   9       2.484  13.477 -24.862  1.00 77.71           H  
ATOM    114  C   ILE A   9       3.051  15.197 -23.728  1.00 77.71           C  
ATOM    115  CB  ILE A   9       1.305  15.118 -25.579  1.00 77.71           C  
ATOM    116  HB  ILE A   9       0.807  15.995 -25.165  1.00 77.71           H  
ATOM    117  O   ILE A   9       2.758  16.257 -23.176  1.00 77.71           O  
ATOM    118  CG1 ILE A   9       0.245  14.221 -26.260  1.00 77.71           C  
ATOM    119 HG12 ILE A   9      -0.445  13.837 -25.509  1.00 77.71           H  
ATOM    120 HG13 ILE A   9       0.736  13.367 -26.729  1.00 77.71           H  
ATOM    121  CG2 ILE A   9       2.361  15.588 -26.603  1.00 77.71           C  
ATOM    122 HG21 ILE A   9       2.887  14.728 -27.018  1.00 77.71           H  
ATOM    123 HG22 ILE A   9       1.892  16.160 -27.403  1.00 77.71           H  
ATOM    124 HG23 ILE A   9       3.088  16.245 -26.125  1.00 77.71           H  
ATOM    125  CD1 ILE A   9      -0.610  14.947 -27.304  1.00 77.71           C  
ATOM    126 HD11 ILE A   9      -1.398  14.277 -27.648  1.00 77.71           H  
ATOM    127 HD12 ILE A   9      -0.003  15.239 -28.161  1.00 77.71           H  
ATOM    128 HD13 ILE A   9      -1.066  15.831 -26.859  1.00 77.71           H  
ATOM    129  N   SER A  10       4.289  14.721 -23.763  1.00 80.97           N  
ATOM    130  H   SER A  10       4.459  13.868 -24.277  1.00 80.97           H  
ATOM    131  CA  SER A  10       5.440  15.471 -23.285  1.00 80.97           C  
ATOM    132  HA  SER A  10       5.108  16.139 -22.490  1.00 80.97           H  
ATOM    133  C   SER A  10       6.048  16.295 -24.422  1.00 80.97           C  
ATOM    134  CB  SER A  10       6.469  14.521 -22.687  1.00 80.97           C  
ATOM    135  HB2 SER A  10       7.406  15.052 -22.520  1.00 80.97           H  
ATOM    136  HB3 SER A  10       6.636  13.696 -23.379  1.00 80.97           H  
ATOM    137  O   SER A  10       6.129  15.809 -25.558  1.00 80.97           O  
ATOM    138  OG  SER A  10       5.994  14.022 -21.456  1.00 80.97           O  
ATOM    139  HG  SER A  10       5.171  13.555 -21.618  1.00 80.97           H  
ATOM    140  N   PRO A  11       6.502  17.530 -24.140  1.00 82.58           N  
ATOM    141  CA  PRO A  11       7.171  18.360 -25.132  1.00 82.58           C  
ATOM    142  HA  PRO A  11       6.523  18.499 -25.997  1.00 82.58           H  
ATOM    143  C   PRO A  11       8.481  17.711 -25.594  1.00 82.58           C  
ATOM    144  CB  PRO A  11       7.397  19.711 -24.444  1.00 82.58           C  
ATOM    145  HB2 PRO A  11       8.290  20.221 -24.805  1.00 82.58           H  
ATOM    146  HB3 PRO A  11       6.519  20.342 -24.585  1.00 82.58           H  
ATOM    147  O   PRO A  11       9.028  16.821 -24.935  1.00 82.58           O  
ATOM    148  CG  PRO A  11       7.518  19.337 -22.968  1.00 82.58           C  
ATOM    149  HG2 PRO A  11       8.530  18.990 -22.759  1.00 82.58           H  
ATOM    150  HG3 PRO A  11       7.252  20.167 -22.314  1.00 82.58           H  
ATOM    151  CD  PRO A  11       6.538  18.173 -22.832  1.00 82.58           C  
ATOM    152  HD2 PRO A  11       6.883  17.490 -22.056  1.00 82.58           H  
ATOM    153  HD3 PRO A  11       5.546  18.551 -22.588  1.00 82.58           H  
ATOM    154  N   LYS A  12       9.001  18.181 -26.734  1.00 82.36           N  
ATOM    155  H   LYS A  12       8.505  18.915 -27.219  1.00 82.36           H  
ATOM    156  CA  LYS A  12      10.289  17.729 -27.268  1.00 82.36           C  
ATOM    157  HA  LYS A  12      10.201  16.669 -27.506  1.00 82.36           H  
ATOM    158  C   LYS A  12      11.382  17.863 -26.201  1.00 82.36           C  
ATOM    159  CB  LYS A  12      10.625  18.468 -28.578  1.00 82.36           C  
ATOM    160  HB2 LYS A  12       9.764  18.416 -29.244  1.00 82.36           H  
ATOM    161  HB3 LYS A  12      11.448  17.941 -29.061  1.00 82.36           H  
ATOM    162  O   LYS A  12      11.555  18.920 -25.598  1.00 82.36           O  
ATOM    163  CG  LYS A  12      11.033  19.940 -28.394  1.00 82.36           C  
ATOM    164  HG2 LYS A  12      11.948  19.992 -27.804  1.00 82.36           H  
ATOM    165  HG3 LYS A  12      10.240  20.477 -27.873  1.00 82.36           H  
ATOM    166  CD  LYS A  12      11.318  20.630 -29.731  1.00 82.36           C  
ATOM    167  HD2 LYS A  12      10.412  20.635 -30.336  1.00 82.36           H  
ATOM    168  HD3 LYS A  12      12.097  20.080 -30.258  1.00 82.36           H  
ATOM    169  CE  LYS A  12      11.781  22.068 -29.458  1.00 82.36           C  
ATOM    170  HE2 LYS A  12      10.996  22.588 -28.910  1.00 82.36           H  
ATOM    171  HE3 LYS A  12      12.663  22.033 -28.819  1.00 82.36           H  
ATOM    172  NZ  LYS A  12      12.093  22.795 -30.714  1.00 82.36           N  
ATOM    173  HZ1 LYS A  12      11.282  22.828 -31.315  1.00 82.36           H  
ATOM    174  HZ2 LYS A  12      12.379  23.743 -30.515  1.00 82.36           H  
ATOM    175  HZ3 LYS A  12      12.841  22.335 -31.214  1.00 82.36           H  
ATOM    176  N   ARG A  13      12.125  16.786 -25.968  1.00 78.38           N  
ATOM    177  H   ARG A  13      11.910  15.946 -26.486  1.00 78.38           H  
ATOM    178  CA  ARG A  13      13.336  16.785 -25.141  1.00 78.38           C  
ATOM    179  HA  ARG A  13      13.820  17.755 -25.248  1.00 78.38           H  
ATOM    180  C   ARG A  13      14.297  15.741 -25.679  1.00 78.38           C  
ATOM    181  CB  ARG A  13      13.010  16.587 -23.643  1.00 78.38           C  
ATOM    182  HB2 ARG A  13      12.407  17.429 -23.304  1.00 78.38           H  
ATOM    183  HB3 ARG A  13      13.946  16.608 -23.085  1.00 78.38           H  
ATOM    184  O   ARG A  13      13.865  14.761 -26.284  1.00 78.38           O  
ATOM    185  CG  ARG A  13      12.263  15.286 -23.305  1.00 78.38           C  
ATOM    186  HG2 ARG A  13      12.799  14.439 -23.734  1.00 78.38           H  
ATOM    187  HG3 ARG A  13      11.265  15.337 -23.740  1.00 78.38           H  
ATOM    188  CD  ARG A  13      12.115  15.082 -21.789  1.00 78.38           C  
ATOM    189  HD2 ARG A  13      13.100  15.142 -21.325  1.00 78.38           H  
ATOM    190  HD3 ARG A  13      11.497  15.891 -21.399  1.00 78.38           H  
ATOM    191  NE  ARG A  13      11.506  13.772 -21.462  1.00 78.38           N  
ATOM    192  HE  ARG A  13      11.544  13.060 -22.178  1.00 78.38           H  
ATOM    193  NH1 ARG A  13      10.699  14.283 -19.367  1.00 78.38           N  
ATOM    194 HH11 ARG A  13      10.100  14.033 -18.593  1.00 78.38           H  
ATOM    195 HH12 ARG A  13      11.091  15.211 -19.436  1.00 78.38           H  
ATOM    196  NH2 ARG A  13      10.259  12.285 -20.255  1.00 78.38           N  
ATOM    197 HH21 ARG A  13       9.557  12.123 -19.546  1.00 78.38           H  
ATOM    198 HH22 ARG A  13      10.242  11.642 -21.033  1.00 78.38           H  
ATOM    199  CZ  ARG A  13      10.834  13.452 -20.365  1.00 78.38           C  
ATOM    200  N   ASN A  14      15.588  15.932 -25.430  1.00 76.94           N  
ATOM    201  H   ASN A  14      15.875  16.759 -24.927  1.00 76.94           H  
ATOM    202  CA  ASN A  14      16.602  14.938 -25.765  1.00 76.94           C  
ATOM    203  HA  ASN A  14      16.396  14.560 -26.767  1.00 76.94           H  
ATOM    204  C   ASN A  14      16.500  13.751 -24.791  1.00 76.94           C  
ATOM    205  CB  ASN A  14      17.986  15.609 -25.789  1.00 76.94           C  
ATOM    206  HB2 ASN A  14      18.292  15.866 -24.775  1.00 76.94           H  
ATOM    207  HB3 ASN A  14      17.944  16.523 -26.382  1.00 76.94           H  
ATOM    208  O   ASN A  14      17.230  13.666 -23.808  1.00 76.94           O  
ATOM    209  CG  ASN A  14      19.038  14.711 -26.417  1.00 76.94           C  
ATOM    210  ND2 ASN A  14      20.299  14.994 -26.188  1.00 76.94           N  
ATOM    211 HD21 ASN A  14      20.561  15.761 -25.585  1.00 76.94           H  
ATOM    212 HD22 ASN A  14      20.989  14.390 -26.612  1.00 76.94           H  
ATOM    213  OD1 ASN A  14      18.742  13.772 -27.144  1.00 76.94           O  
ATOM    214  N   SER A  15      15.505  12.889 -24.999  1.00 76.04           N  
ATOM    215  H   SER A  15      14.886  13.057 -25.780  1.00 76.04           H  
ATOM    216  CA  SER A  15      15.242  11.718 -24.172  1.00 76.04           C  
ATOM    217  HA  SER A  15      16.156  11.430 -23.653  1.00 76.04           H  
ATOM    218  C   SER A  15      14.788  10.563 -25.046  1.00 76.04           C  
ATOM    219  CB  SER A  15      14.157  12.031 -23.138  1.00 76.04           C  
ATOM    220  HB2 SER A  15      14.450  12.911 -22.566  1.00 76.04           H  
ATOM    221  HB3 SER A  15      13.217  12.236 -23.652  1.00 76.04           H  
ATOM    222  O   SER A  15      13.759  10.659 -25.710  1.00 76.04           O  
ATOM    223  OG  SER A  15      13.973  10.942 -22.254  1.00 76.04           O  
ATOM    224  HG  SER A  15      14.812  10.796 -21.810  1.00 76.04           H  
ATOM    225  N   ASP A  16      15.503   9.447 -24.961  1.00 72.60           N  
ATOM    226  H   ASP A  16      16.407   9.466 -24.510  1.00 72.60           H  
ATOM    227  CA  ASP A  16      15.140   8.199 -25.646  1.00 72.60           C  
ATOM    228  HA  ASP A  16      14.845   8.436 -26.668  1.00 72.60           H  
ATOM    229  C   ASP A  16      13.942   7.489 -24.984  1.00 72.60           C  
ATOM    230  CB  ASP A  16      16.376   7.288 -25.721  1.00 72.60           C  
ATOM    231  HB2 ASP A  16      16.143   6.419 -26.337  1.00 72.60           H  
ATOM    232  HB3 ASP A  16      16.615   6.940 -24.716  1.00 72.60           H  
ATOM    233  O   ASP A  16      13.517   6.428 -25.424  1.00 72.60           O  
ATOM    234  CG  ASP A  16      17.594   8.004 -26.318  1.00 72.60           C  
ATOM    235  OD1 ASP A  16      17.441   8.728 -27.333  1.00 72.60           O  
ATOM    236  OD2 ASP A  16      18.661   7.946 -25.680  1.00 72.60           O  
ATOM    237  N   LYS A  17      13.381   8.068 -23.910  1.00 73.56           N  
ATOM    238  H   LYS A  17      13.761   8.957 -23.617  1.00 73.56           H  
ATOM    239  CA  LYS A  17      12.208   7.530 -23.202  1.00 73.56           C  
ATOM    240  HA  LYS A  17      12.242   6.441 -23.244  1.00 73.56           H  
ATOM    241  C   LYS A  17      10.879   7.919 -23.845  1.00 73.56           C  
ATOM    242  CB  LYS A  17      12.214   7.977 -21.733  1.00 73.56           C  
ATOM    243  HB2 LYS A  17      11.316   7.587 -21.254  1.00 73.56           H  
ATOM    244  HB3 LYS A  17      12.175   9.065 -21.684  1.00 73.56           H  
ATOM    245  O   LYS A  17       9.867   7.296 -23.542  1.00 73.56           O  
ATOM    246  CG  LYS A  17      13.438   7.462 -20.966  1.00 73.56           C  
ATOM    247  HG2 LYS A  17      13.480   6.376 -21.051  1.00 73.56           H  
ATOM    248  HG3 LYS A  17      14.348   7.887 -21.391  1.00 73.56           H  
ATOM    249  CD  LYS A  17      13.344   7.851 -19.486  1.00 73.56           C  
ATOM    250  HD2 LYS A  17      12.421   7.449 -19.069  1.00 73.56           H  
ATOM    251  HD3 LYS A  17      13.336   8.937 -19.401  1.00 73.56           H  
ATOM    252  CE  LYS A  17      14.547   7.271 -18.734  1.00 73.56           C  
ATOM    253  HE2 LYS A  17      15.460   7.656 -19.187  1.00 73.56           H  
ATOM    254  HE3 LYS A  17      14.547   6.190 -18.870  1.00 73.56           H  
ATOM    255  NZ  LYS A  17      14.505   7.605 -17.289  1.00 73.56           N  
ATOM    256  HZ1 LYS A  17      13.663   7.239 -16.869  1.00 73.56           H  
ATOM    257  HZ2 LYS A  17      15.300   7.198 -16.818  1.00 73.56           H  
ATOM    258  HZ3 LYS A  17      14.533   8.606 -17.154  1.00 73.56           H  
ATOM    259  N   LEU A  18      10.870   8.972 -24.666  1.00 80.89           N  
ATOM    260  H   LEU A  18      11.756   9.342 -24.977  1.00 80.89           H  
ATOM    261  CA  LEU A  18       9.651   9.436 -25.316  1.00 80.89           C  
ATOM    262  HA  LEU A  18       8.845   9.468 -24.583  1.00 80.89           H  
ATOM    263  C   LEU A  18       9.231   8.460 -26.412  1.00 80.89           C  
ATOM    264  CB  LEU A  18       9.859  10.830 -25.919  1.00 80.89           C  
ATOM    265  HB2 LEU A  18       9.002  11.033 -26.560  1.00 80.89           H  
ATOM    266  HB3 LEU A  18      10.758  10.798 -26.535  1.00 80.89           H  
ATOM    267  O   LEU A  18      10.041   8.067 -27.247  1.00 80.89           O  
ATOM    268  CG  LEU A  18       9.986  11.999 -24.939  1.00 80.89           C  
ATOM    269  HG  LEU A  18      10.858  11.860 -24.299  1.00 80.89           H  
ATOM    270  CD1 LEU A  18      10.167  13.283 -25.752  1.00 80.89           C  
ATOM    271 HD11 LEU A  18      11.138  13.271 -26.247  1.00 80.89           H  
ATOM    272 HD12 LEU A  18       9.389  13.356 -26.513  1.00 80.89           H  
ATOM    273 HD13 LEU A  18      10.090  14.161 -25.111  1.00 80.89           H  
ATOM    274  CD2 LEU A  18       8.749  12.152 -24.057  1.00 80.89           C  
ATOM    275 HD21 LEU A  18       7.860  12.244 -24.681  1.00 80.89           H  
ATOM    276 HD22 LEU A  18       8.850  13.039 -23.431  1.00 80.89           H  
ATOM    277 HD23 LEU A  18       8.630  11.283 -23.410  1.00 80.89           H  
ATOM    278  N   ILE A  19       7.944   8.131 -26.449  1.00 82.58           N  
ATOM    279  H   ILE A  19       7.333   8.490 -25.729  1.00 82.58           H  
ATOM    280  CA  ILE A  19       7.389   7.264 -27.488  1.00 82.58           C  
ATOM    281  HA  ILE A  19       8.184   6.605 -27.837  1.00 82.58           H  
ATOM    282  C   ILE A  19       6.880   8.130 -28.647  1.00 82.58           C  
ATOM    283  CB  ILE A  19       6.298   6.347 -26.915  1.00 82.58           C  
ATOM    284  HB  ILE A  19       5.539   6.980 -26.454  1.00 82.58           H  
ATOM    285  O   ILE A  19       6.110   9.069 -28.406  1.00 82.58           O  
ATOM    286  CG1 ILE A  19       6.900   5.436 -25.832  1.00 82.58           C  
ATOM    287 HG12 ILE A  19       7.507   6.013 -25.134  1.00 82.58           H  
ATOM    288 HG13 ILE A  19       7.545   4.691 -26.300  1.00 82.58           H  
ATOM    289  CG2 ILE A  19       5.632   5.501 -28.019  1.00 82.58           C  
ATOM    290 HG21 ILE A  19       4.819   4.900 -27.612  1.00 82.58           H  
ATOM    291 HG22 ILE A  19       6.363   4.843 -28.488  1.00 82.58           H  
ATOM    292 HG23 ILE A  19       5.185   6.141 -28.780  1.00 82.58           H  
ATOM    293  CD1 ILE A  19       5.832   4.731 -25.008  1.00 82.58           C  
ATOM    294 HD11 ILE A  19       5.252   5.462 -24.445  1.00 82.58           H  
ATOM    295 HD12 ILE A  19       6.358   4.064 -24.325  1.00 82.58           H  
ATOM    296 HD13 ILE A  19       5.177   4.121 -25.629  1.00 82.58           H  
ATOM    297  N   PRO A  20       7.261   7.823 -29.901  1.00 83.33           N  
ATOM    298  CA  PRO A  20       6.717   8.475 -31.085  1.00 83.33           C  
ATOM    299  HA  PRO A  20       7.094   9.497 -31.142  1.00 83.33           H  
ATOM    300  C   PRO A  20       5.191   8.487 -31.098  1.00 83.33           C  
ATOM    301  CB  PRO A  20       7.252   7.670 -32.272  1.00 83.33           C  
ATOM    302  HB2 PRO A  20       6.582   6.840 -32.497  1.00 83.33           H  
ATOM    303  HB3 PRO A  20       7.380   8.284 -33.163  1.00 83.33           H  
ATOM    304  O   PRO A  20       4.544   7.461 -30.908  1.00 83.33           O  
ATOM    305  CG  PRO A  20       8.571   7.102 -31.759  1.00 83.33           C  
ATOM    306  HG2 PRO A  20       9.362   7.844 -31.862  1.00 83.33           H  
ATOM    307  HG3 PRO A  20       8.843   6.183 -32.280  1.00 83.33           H  
ATOM    308  CD  PRO A  20       8.271   6.844 -30.285  1.00 83.33           C  
ATOM    309  HD2 PRO A  20       9.184   6.958 -29.701  1.00 83.33           H  
ATOM    310  HD3 PRO A  20       7.867   5.839 -30.164  1.00 83.33           H  
ATOM    311  N   ARG A  21       4.600   9.650 -31.388  1.00 81.83           N  
ATOM    312  H   ARG A  21       5.188  10.466 -31.486  1.00 81.83           H  
ATOM    313  CA  ARG A  21       3.142   9.768 -31.568  1.00 81.83           C  
ATOM    314  HA  ARG A  21       2.642   9.251 -30.749  1.00 81.83           H  
ATOM    315  C   ARG A  21       2.649   9.092 -32.847  1.00 81.83           C  
ATOM    316  CB  ARG A  21       2.726  11.242 -31.569  1.00 81.83           C  
ATOM    317  HB2 ARG A  21       1.673  11.306 -31.845  1.00 81.83           H  
ATOM    318  HB3 ARG A  21       3.309  11.780 -32.316  1.00 81.83           H  
ATOM    319  O   ARG A  21       1.483   8.725 -32.935  1.00 81.83           O  
ATOM    320  CG  ARG A  21       2.916  11.899 -30.195  1.00 81.83           C  
ATOM    321  HG2 ARG A  21       3.950  11.769 -29.875  1.00 81.83           H  
ATOM    322  HG3 ARG A  21       2.263  11.423 -29.463  1.00 81.83           H  
ATOM    323  CD  ARG A  21       2.621  13.401 -30.253  1.00 81.83           C  
ATOM    324  HD2 ARG A  21       2.842  13.831 -29.276  1.00 81.83           H  
ATOM    325  HD3 ARG A  21       3.288  13.856 -30.985  1.00 81.83           H  
ATOM    326  NE  ARG A  21       1.212  13.676 -30.599  1.00 81.83           N  
ATOM    327  HE  ARG A  21       0.567  12.905 -30.502  1.00 81.83           H  
ATOM    328  NH1 ARG A  21       1.452  15.915 -31.049  1.00 81.83           N  
ATOM    329 HH11 ARG A  21       2.431  15.850 -30.807  1.00 81.83           H  
ATOM    330 HH12 ARG A  21       1.047  16.811 -31.280  1.00 81.83           H  
ATOM    331  NH2 ARG A  21      -0.561  14.961 -31.220  1.00 81.83           N  
ATOM    332 HH21 ARG A  21      -0.953  15.863 -31.449  1.00 81.83           H  
ATOM    333 HH22 ARG A  21      -1.182  14.179 -31.072  1.00 81.83           H  
ATOM    334  CZ  ARG A  21       0.710  14.845 -30.956  1.00 81.83           C  
ATOM    335  N   LYS A  22       3.520   8.996 -33.852  1.00 78.30           N  
ATOM    336  H   LYS A  22       4.474   9.269 -33.662  1.00 78.30           H  
ATOM    337  CA  LYS A  22       3.265   8.395 -35.163  1.00 78.30           C  
ATOM    338  HA  LYS A  22       2.446   7.680 -35.083  1.00 78.30           H  
ATOM    339  C   LYS A  22       4.505   7.637 -35.610  1.00 78.30           C  
ATOM    340  CB  LYS A  22       2.907   9.475 -36.200  1.00 78.30           C  
ATOM    341  HB2 LYS A  22       2.836   9.002 -37.180  1.00 78.30           H  
ATOM    342  HB3 LYS A  22       3.707  10.214 -36.241  1.00 78.30           H  
ATOM    343  O   LYS A  22       5.623   8.009 -35.245  1.00 78.30           O  
ATOM    344  CG  LYS A  22       1.576  10.183 -35.903  1.00 78.30           C  
ATOM    345  HG2 LYS A  22       0.791   9.434 -35.793  1.00 78.30           H  
ATOM    346  HG3 LYS A  22       1.660  10.749 -34.975  1.00 78.30           H  
ATOM    347  CD  LYS A  22       1.200  11.144 -37.037  1.00 78.30           C  
ATOM    348  HD2 LYS A  22       1.150  10.585 -37.972  1.00 78.30           H  
ATOM    349  HD3 LYS A  22       1.965  11.915 -37.124  1.00 78.30           H  
ATOM    350  CE  LYS A  22      -0.162  11.790 -36.753  1.00 78.30           C  
ATOM    351  HE2 LYS A  22      -0.085  12.378 -35.838  1.00 78.30           H  
ATOM    352  HE3 LYS A  22      -0.889  10.997 -36.581  1.00 78.30           H  
ATOM    353  NZ  LYS A  22      -0.608  12.646 -37.883  1.00 78.30           N  
ATOM    354  HZ1 LYS A  22      -1.513  13.051 -37.694  1.00 78.30           H  
ATOM    355  HZ2 LYS A  22      -0.689  12.097 -38.728  1.00 78.30           H  
ATOM    356  HZ3 LYS A  22       0.053  13.390 -38.053  1.00 78.30           H  
ATOM    357  N   THR A  23       4.311   6.615 -36.436  1.00 75.87           N  
ATOM    358  H   THR A  23       3.374   6.306 -36.652  1.00 75.87           H  
ATOM    359  CA  THR A  23       5.406   5.941 -37.136  1.00 75.87           C  
ATOM    360  HA  THR A  23       6.026   5.435 -36.396  1.00 75.87           H  
ATOM    361  C   THR A  23       6.251   6.993 -37.866  1.00 75.87           C  
ATOM    362  CB  THR A  23       4.860   4.887 -38.117  1.00 75.87           C  
ATOM    363  HB  THR A  23       4.543   5.372 -39.041  1.00 75.87           H  
ATOM    364  O   THR A  23       5.699   7.900 -38.490  1.00 75.87           O  
ATOM    365  CG2 THR A  23       5.895   3.809 -38.425  1.00 75.87           C  
ATOM    366 HG21 THR A  23       6.107   3.226 -37.529  1.00 75.87           H  
ATOM    367 HG22 THR A  23       5.516   3.146 -39.203  1.00 75.87           H  
ATOM    368 HG23 THR A  23       6.821   4.264 -38.778  1.00 75.87           H  
ATOM    369  OG1 THR A  23       3.754   4.225 -37.541  1.00 75.87           O  
ATOM    370  HG1 THR A  23       3.516   3.499 -38.123  1.00 75.87           H  
ATOM    371  N   TYR A  24       7.578   6.905 -37.741  1.00 79.08           N  
ATOM    372  H   TYR A  24       7.947   6.121 -37.222  1.00 79.08           H  
ATOM    373  CA  TYR A  24       8.566   7.829 -38.332  1.00 79.08           C  
ATOM    374  HA  TYR A  24       9.541   7.383 -38.137  1.00 79.08           H  
ATOM    375  C   TYR A  24       8.655   9.243 -37.727  1.00 79.08           C  
ATOM    376  CB  TYR A  24       8.421   7.876 -39.864  1.00 79.08           C  
ATOM    377  HB2 TYR A  24       7.608   8.552 -40.128  1.00 79.08           H  
ATOM    378  HB3 TYR A  24       9.332   8.295 -40.290  1.00 79.08           H  
ATOM    379  O   TYR A  24       9.434  10.061 -38.215  1.00 79.08           O  
ATOM    380  CG  TYR A  24       8.169   6.526 -40.504  1.00 79.08           C  
ATOM    381  CD1 TYR A  24       9.224   5.602 -40.608  1.00 79.08           C  
ATOM    382  HD1 TYR A  24      10.215   5.870 -40.270  1.00 79.08           H  
ATOM    383  CD2 TYR A  24       6.880   6.184 -40.959  1.00 79.08           C  
ATOM    384  HD2 TYR A  24       6.074   6.900 -40.896  1.00 79.08           H  
ATOM    385  CE1 TYR A  24       8.995   4.332 -41.167  1.00 79.08           C  
ATOM    386  HE1 TYR A  24       9.807   3.625 -41.257  1.00 79.08           H  
ATOM    387  CE2 TYR A  24       6.646   4.911 -41.512  1.00 79.08           C  
ATOM    388  HE2 TYR A  24       5.668   4.637 -41.878  1.00 79.08           H  
ATOM    389  OH  TYR A  24       7.467   2.760 -42.150  1.00 79.08           O  
ATOM    390  HH  TYR A  24       8.265   2.233 -42.238  1.00 79.08           H  
ATOM    391  CZ  TYR A  24       7.704   3.985 -41.617  1.00 79.08           C  
ATOM    392  N   TRP A  25       7.913   9.560 -36.661  1.00 82.73           N  
ATOM    393  H   TRP A  25       7.276   8.878 -36.276  1.00 82.73           H  
ATOM    394  CA  TRP A  25       8.078  10.838 -35.960  1.00 82.73           C  
ATOM    395  HA  TRP A  25       8.420  11.596 -36.665  1.00 82.73           H  
ATOM    396  C   TRP A  25       9.136  10.728 -34.870  1.00 82.73           C  
ATOM    397  CB  TRP A  25       6.746  11.336 -35.398  1.00 82.73           C  
ATOM    398  HB2 TRP A  25       6.964  12.065 -34.617  1.00 82.73           H  
ATOM    399  HB3 TRP A  25       6.208  10.512 -34.928  1.00 82.73           H  
ATOM    400  O   TRP A  25       8.936  10.041 -33.874  1.00 82.73           O  
ATOM    401  CG  TRP A  25       5.857  12.012 -36.393  1.00 82.73           C  
ATOM    402  CD1 TRP A  25       5.736  11.701 -37.705  1.00 82.73           C  
ATOM    403  HD1 TRP A  25       6.263  10.903 -38.207  1.00 82.73           H  
ATOM    404  CD2 TRP A  25       4.978  13.154 -36.173  1.00 82.73           C  
ATOM    405  CE2 TRP A  25       4.365  13.496 -37.415  1.00 82.73           C  
ATOM    406  CE3 TRP A  25       4.650  13.944 -35.049  1.00 82.73           C  
ATOM    407  HE3 TRP A  25       5.123  13.728 -34.102  1.00 82.73           H  
ATOM    408  NE1 TRP A  25       4.867  12.581 -38.314  1.00 82.73           N  
ATOM    409  HE1 TRP A  25       4.702  12.581 -39.311  1.00 82.73           H  
ATOM    410  CH2 TRP A  25       3.166  15.337 -36.401  1.00 82.73           C  
ATOM    411  HH2 TRP A  25       2.512  16.192 -36.487  1.00 82.73           H  
ATOM    412  CZ2 TRP A  25       3.470  14.568 -37.538  1.00 82.73           C  
ATOM    413  HZ2 TRP A  25       3.061  14.826 -38.504  1.00 82.73           H  
ATOM    414  CZ3 TRP A  25       3.753  15.023 -35.161  1.00 82.73           C  
ATOM    415  HZ3 TRP A  25       3.543  15.638 -34.299  1.00 82.73           H  
ATOM    416  N   ASP A  26      10.238  11.455 -35.034  1.00 82.96           N  
ATOM    417  H   ASP A  26      10.379  11.939 -35.909  1.00 82.96           H  
ATOM    418  CA  ASP A  26      11.276  11.550 -34.010  1.00 82.96           C  
ATOM    419  HA  ASP A  26      11.571  10.540 -33.725  1.00 82.96           H  
ATOM    420  C   ASP A  26      10.754  12.324 -32.776  1.00 82.96           C  
ATOM    421  CB  ASP A  26      12.529  12.197 -34.609  1.00 82.96           C  
ATOM    422  HB2 ASP A  26      12.273  13.187 -34.986  1.00 82.96           H  
ATOM    423  HB3 ASP A  26      12.867  11.593 -35.451  1.00 82.96           H  
ATOM    424  O   ASP A  26      10.482  13.532 -32.873  1.00 82.96           O  
ATOM    425  CG  ASP A  26      13.684  12.333 -33.609  1.00 82.96           C  
ATOM    426  OD1 ASP A  26      13.536  11.901 -32.442  1.00 82.96           O  
ATOM    427  OD2 ASP A  26      14.686  12.961 -34.009  1.00 82.96           O  
ATOM    428  N   PRO A  27      10.640  11.686 -31.597  1.00 83.89           N  
ATOM    429  CA  PRO A  27      10.171  12.346 -30.384  1.00 83.89           C  
ATOM    430  HA  PRO A  27       9.173  12.741 -30.573  1.00 83.89           H  
ATOM    431  C   PRO A  27      11.086  13.483 -29.920  1.00 83.89           C  
ATOM    432  CB  PRO A  27      10.106  11.257 -29.315  1.00 83.89           C  
ATOM    433  HB2 PRO A  27       9.192  11.350 -28.728  1.00 83.89           H  
ATOM    434  HB3 PRO A  27      10.993  11.305 -28.682  1.00 83.89           H  
ATOM    435  O   PRO A  27      10.631  14.409 -29.243  1.00 83.89           O  
ATOM    436  CG  PRO A  27      10.129   9.949 -30.090  1.00 83.89           C  
ATOM    437  HG2 PRO A  27      10.586   9.138 -29.523  1.00 83.89           H  
ATOM    438  HG3 PRO A  27       9.109   9.704 -30.385  1.00 83.89           H  
ATOM    439  CD  PRO A  27      10.937  10.290 -31.327  1.00 83.89           C  
ATOM    440  HD2 PRO A  27      12.001  10.179 -31.116  1.00 83.89           H  
ATOM    441  HD3 PRO A  27      10.648   9.629 -32.144  1.00 83.89           H  
ATOM    442  N   LYS A  28      12.368  13.464 -30.308  1.00 86.31           N  
ATOM    443  H   LYS A  28      12.687  12.710 -30.900  1.00 86.31           H  
ATOM    444  CA  LYS A  28      13.312  14.551 -30.016  1.00 86.31           C  
ATOM    445  HA  LYS A  28      13.242  14.802 -28.957  1.00 86.31           H  
ATOM    446  C   LYS A  28      12.973  15.824 -30.791  1.00 86.31           C  
ATOM    447  CB  LYS A  28      14.752  14.104 -30.317  1.00 86.31           C  
ATOM    448  HB2 LYS A  28      14.851  13.850 -31.372  1.00 86.31           H  
ATOM    449  HB3 LYS A  28      15.424  14.935 -30.107  1.00 86.31           H  
ATOM    450  O   LYS A  28      13.301  16.915 -30.329  1.00 86.31           O  
ATOM    451  CG  LYS A  28      15.172  12.907 -29.453  1.00 86.31           C  
ATOM    452  HG2 LYS A  28      15.043  13.166 -28.402  1.00 86.31           H  
ATOM    453  HG3 LYS A  28      14.534  12.052 -29.681  1.00 86.31           H  
ATOM    454  CD  LYS A  28      16.632  12.504 -29.695  1.00 86.31           C  
ATOM    455  HD2 LYS A  28      16.766  12.220 -30.739  1.00 86.31           H  
ATOM    456  HD3 LYS A  28      17.292  13.336 -29.449  1.00 86.31           H  
ATOM    457  CE  LYS A  28      16.920  11.308 -28.783  1.00 86.31           C  
ATOM    458  HE2 LYS A  28      16.270  10.483 -29.073  1.00 86.31           H  
ATOM    459  HE3 LYS A  28      16.659  11.572 -27.758  1.00 86.31           H  
ATOM    460  NZ  LYS A  28      18.324  10.845 -28.811  1.00 86.31           N  
ATOM    461  HZ1 LYS A  28      18.616  10.582 -29.741  1.00 86.31           H  
ATOM    462  HZ2 LYS A  28      18.943  11.527 -28.395  1.00 86.31           H  
ATOM    463  HZ3 LYS A  28      18.349  10.008 -28.245  1.00 86.31           H  
ATOM    464  N   LYS A  29      12.278  15.707 -31.928  1.00 85.75           N  
ATOM    465  H   LYS A  29      12.052  14.771 -32.233  1.00 85.75           H  
ATOM    466  CA  LYS A  29      11.808  16.844 -32.737  1.00 85.75           C  
ATOM    467  HA  LYS A  29      12.443  17.708 -32.543  1.00 85.75           H  
ATOM    468  C   LYS A  29      10.391  17.278 -32.369  1.00 85.75           C  
ATOM    469  CB  LYS A  29      11.915  16.502 -34.232  1.00 85.75           C  
ATOM    470  HB2 LYS A  29      11.434  17.291 -34.809  1.00 85.75           H  
ATOM    471  HB3 LYS A  29      11.395  15.565 -34.433  1.00 85.75           H  
ATOM    472  O   LYS A  29      10.141  18.477 -32.257  1.00 85.75           O  
ATOM    473  CG  LYS A  29      13.378  16.383 -34.683  1.00 85.75           C  
ATOM    474  HG2 LYS A  29      13.897  17.316 -34.464  1.00 85.75           H  
ATOM    475  HG3 LYS A  29      13.864  15.575 -34.136  1.00 85.75           H  
ATOM    476  CD  LYS A  29      13.472  16.097 -36.186  1.00 85.75           C  
ATOM    477  HD2 LYS A  29      12.944  15.169 -36.406  1.00 85.75           H  
ATOM    478  HD3 LYS A  29      13.012  16.914 -36.742  1.00 85.75           H  
ATOM    479  CE  LYS A  29      14.945  15.954 -36.587  1.00 85.75           C  
ATOM    480  HE2 LYS A  29      15.379  15.149 -35.992  1.00 85.75           H  
ATOM    481  HE3 LYS A  29      15.470  16.875 -36.333  1.00 85.75           H  
ATOM    482  NZ  LYS A  29      15.099  15.654 -38.033  1.00 85.75           N  
ATOM    483  HZ1 LYS A  29      14.653  14.775 -38.253  1.00 85.75           H  
ATOM    484  HZ2 LYS A  29      16.076  15.568 -38.271  1.00 85.75           H  
ATOM    485  HZ3 LYS A  29      14.689  16.381 -38.603  1.00 85.75           H  
ATOM    486  N   TYR A  30       9.486  16.325 -32.148  1.00 86.92           N  
ATOM    487  H   TYR A  30       9.778  15.369 -32.296  1.00 86.92           H  
ATOM    488  CA  TYR A  30       8.043  16.594 -32.051  1.00 86.92           C  
ATOM    489  HA  TYR A  30       7.861  17.643 -32.283  1.00 86.92           H  
ATOM    490  C   TYR A  30       7.434  16.369 -30.662  1.00 86.92           C  
ATOM    491  CB  TYR A  30       7.320  15.766 -33.119  1.00 86.92           C  
ATOM    492  HB2 TYR A  30       7.464  14.706 -32.908  1.00 86.92           H  
ATOM    493  HB3 TYR A  30       6.250  15.970 -33.069  1.00 86.92           H  
ATOM    494  O   TYR A  30       6.233  16.571 -30.479  1.00 86.92           O  
ATOM    495  CG  TYR A  30       7.793  16.075 -34.525  1.00 86.92           C  
ATOM    496  CD1 TYR A  30       7.435  17.296 -35.130  1.00 86.92           C  
ATOM    497  HD1 TYR A  30       6.801  17.995 -34.604  1.00 86.92           H  
ATOM    498  CD2 TYR A  30       8.621  15.165 -35.208  1.00 86.92           C  
ATOM    499  HD2 TYR A  30       8.896  14.229 -34.745  1.00 86.92           H  
ATOM    500  CE1 TYR A  30       7.903  17.609 -36.420  1.00 86.92           C  
ATOM    501  HE1 TYR A  30       7.626  18.543 -36.885  1.00 86.92           H  
ATOM    502  CE2 TYR A  30       9.096  15.477 -36.495  1.00 86.92           C  
ATOM    503  HE2 TYR A  30       9.724  14.784 -37.034  1.00 86.92           H  
ATOM    504  OH  TYR A  30       9.206  16.990 -38.343  1.00 86.92           O  
ATOM    505  HH  TYR A  30       8.844  17.810 -38.688  1.00 86.92           H  
ATOM    506  CZ  TYR A  30       8.736  16.697 -37.103  1.00 86.92           C  
ATOM    507  N   GLY A  31       8.237  15.952 -29.683  1.00 83.49           N  
ATOM    508  H   GLY A  31       9.199  15.737 -29.901  1.00 83.49           H  
ATOM    509  CA  GLY A  31       7.705  15.408 -28.440  1.00 83.49           C  
ATOM    510  HA2 GLY A  31       8.505  15.311 -27.706  1.00 83.49           H  
ATOM    511  HA3 GLY A  31       6.945  16.076 -28.036  1.00 83.49           H  
ATOM    512  C   GLY A  31       7.083  14.029 -28.651  1.00 83.49           C  
ATOM    513  O   GLY A  31       7.036  13.488 -29.759  1.00 83.49           O  
ATOM    514  N   GLY A  32       6.607  13.439 -27.566  1.00 85.45           N  
ATOM    515  H   GLY A  32       6.563  13.960 -26.701  1.00 85.45           H  
ATOM    516  CA  GLY A  32       6.127  12.064 -27.570  1.00 85.45           C  
ATOM    517  HA2 GLY A  32       5.560  11.864 -28.478  1.00 85.45           H  
ATOM    518  HA3 GLY A  32       6.978  11.383 -27.553  1.00 85.45           H  
ATOM    519  C   GLY A  32       5.248  11.758 -26.373  1.00 85.45           C  
ATOM    520  O   GLY A  32       5.069  12.597 -25.488  1.00 85.45           O  
ATOM    521  N   PHE A  33       4.707  10.547 -26.340  1.00 84.91           N  
ATOM    522  H   PHE A  33       4.944   9.890 -27.070  1.00 84.91           H  
ATOM    523  CA  PHE A  33       4.072  10.042 -25.128  1.00 84.91           C  
ATOM    524  HA  PHE A  33       3.393  10.804 -24.746  1.00 84.91           H  
ATOM    525  C   PHE A  33       5.135   9.795 -24.052  1.00 84.91           C  
ATOM    526  CB  PHE A  33       3.244   8.794 -25.435  1.00 84.91           C  
ATOM    527  HB2 PHE A  33       3.895   7.993 -25.787  1.00 84.91           H  
ATOM    528  HB3 PHE A  33       2.788   8.445 -24.508  1.00 84.91           H  
ATOM    529  O   PHE A  33       6.273   9.439 -24.367  1.00 84.91           O  
ATOM    530  CG  PHE A  33       2.143   9.022 -26.446  1.00 84.91           C  
ATOM    531  CD1 PHE A  33       1.051   9.839 -26.101  1.00 84.91           C  
ATOM    532  HD1 PHE A  33       1.007  10.304 -25.127  1.00 84.91           H  
ATOM    533  CD2 PHE A  33       2.187   8.405 -27.712  1.00 84.91           C  
ATOM    534  HD2 PHE A  33       3.014   7.764 -27.978  1.00 84.91           H  
ATOM    535  CE1 PHE A  33      -0.003  10.028 -27.009  1.00 84.91           C  
ATOM    536  HE1 PHE A  33      -0.854  10.629 -26.724  1.00 84.91           H  
ATOM    537  CE2 PHE A  33       1.124   8.584 -28.616  1.00 84.91           C  
ATOM    538  HE2 PHE A  33       1.130   8.064 -29.563  1.00 84.91           H  
ATOM    539  CZ  PHE A  33       0.030   9.395 -28.265  1.00 84.91           C  
ATOM    540  HZ  PHE A  33      -0.802   9.503 -28.945  1.00 84.91           H  
ATOM    541  N   ASP A  34       4.767  10.019 -22.790  1.00 77.48           N  
ATOM    542  H   ASP A  34       3.827  10.348 -22.623  1.00 77.48           H  
ATOM    543  CA  ASP A  34       5.715  10.050 -21.669  1.00 77.48           C  
ATOM    544  HA  ASP A  34       6.495  10.779 -21.887  1.00 77.48           H  
ATOM    545  C   ASP A  34       6.417   8.706 -21.427  1.00 77.48           C  
ATOM    546  CB  ASP A  34       4.971  10.516 -20.407  1.00 77.48           C  
ATOM    547  HB2 ASP A  34       4.079   9.905 -20.274  1.00 77.48           H  
ATOM    548  HB3 ASP A  34       4.652  11.550 -20.542  1.00 77.48           H  
ATOM    549  O   ASP A  34       7.645   8.638 -21.378  1.00 77.48           O  
ATOM    550  CG  ASP A  34       5.842  10.419 -19.148  1.00 77.48           C  
ATOM    551  OD1 ASP A  34       6.980  10.945 -19.164  1.00 77.48           O  
ATOM    552  OD2 ASP A  34       5.377   9.749 -18.190  1.00 77.48           O  
ATOM    553  N   SER A  35       5.641   7.636 -21.249  1.00 78.57           N  
ATOM    554  H   SER A  35       4.640   7.740 -21.337  1.00 78.57           H  
ATOM    555  CA  SER A  35       6.178   6.318 -20.913  1.00 78.57           C  
ATOM    556  HA  SER A  35       7.118   6.208 -21.452  1.00 78.57           H  
ATOM    557  C   SER A  35       5.246   5.186 -21.357  1.00 78.57           C  
ATOM    558  CB  SER A  35       6.492   6.225 -19.408  1.00 78.57           C  
ATOM    559  HB2 SER A  35       7.425   6.758 -19.222  1.00 78.57           H  
ATOM    560  HB3 SER A  35       6.644   5.180 -19.137  1.00 78.57           H  
ATOM    561  O   SER A  35       4.019   5.355 -21.340  1.00 78.57           O  
ATOM    562  OG  SER A  35       5.489   6.785 -18.568  1.00 78.57           O  
ATOM    563  HG  SER A  35       5.554   7.739 -18.650  1.00 78.57           H  
ATOM    564  N   PRO A  36       5.799   4.027 -21.760  1.00 84.51           N  
ATOM    565  CA  PRO A  36       4.998   2.864 -22.115  1.00 84.51           C  
ATOM    566  HA  PRO A  36       4.242   3.134 -22.852  1.00 84.51           H  
ATOM    567  C   PRO A  36       4.314   2.300 -20.870  1.00 84.51           C  
ATOM    568  CB  PRO A  36       5.961   1.851 -22.732  1.00 84.51           C  
ATOM    569  HB2 PRO A  36       6.010   1.980 -23.813  1.00 84.51           H  
ATOM    570  HB3 PRO A  36       5.660   0.829 -22.503  1.00 84.51           H  
ATOM    571  O   PRO A  36       4.842   2.371 -19.758  1.00 84.51           O  
ATOM    572  CG  PRO A  36       7.307   2.205 -22.096  1.00 84.51           C  
ATOM    573  HG2 PRO A  36       8.140   1.964 -22.755  1.00 84.51           H  
ATOM    574  HG3 PRO A  36       7.408   1.679 -21.147  1.00 84.51           H  
ATOM    575  CD  PRO A  36       7.223   3.705 -21.820  1.00 84.51           C  
ATOM    576  HD2 PRO A  36       7.718   3.932 -20.876  1.00 84.51           H  
ATOM    577  HD3 PRO A  36       7.701   4.261 -22.626  1.00 84.51           H  
ATOM    578  N   ILE A  37       3.142   1.703 -21.058  1.00 85.92           N  
ATOM    579  H   ILE A  37       2.774   1.634 -21.996  1.00 85.92           H  
ATOM    580  CA  ILE A  37       2.450   0.991 -19.990  1.00 85.92           C  
ATOM    581  HA  ILE A  37       2.650   1.504 -19.049  1.00 85.92           H  
ATOM    582  C   ILE A  37       3.054  -0.410 -19.872  1.00 85.92           C  
ATOM    583  CB  ILE A  37       0.921   1.038 -20.203  1.00 85.92           C  
ATOM    584  HB  ILE A  37       0.694   0.774 -21.236  1.00 85.92           H  
ATOM    585  O   ILE A  37       3.166  -1.149 -20.852  1.00 85.92           O  
ATOM    586  CG1 ILE A  37       0.445   2.484 -19.918  1.00 85.92           C  
ATOM    587 HG12 ILE A  37       0.501   2.662 -18.844  1.00 85.92           H  
ATOM    588 HG13 ILE A  37       1.116   3.198 -20.396  1.00 85.92           H  
ATOM    589  CG2 ILE A  37       0.203   0.055 -19.259  1.00 85.92           C  
ATOM    590 HG21 ILE A  37      -0.875   0.106 -19.413  1.00 85.92           H  
ATOM    591 HG22 ILE A  37       0.430   0.286 -18.218  1.00 85.92           H  
ATOM    592 HG23 ILE A  37       0.509  -0.969 -19.471  1.00 85.92           H  
ATOM    593  CD1 ILE A  37      -0.970   2.826 -20.388  1.00 85.92           C  
ATOM    594 HD11 ILE A  37      -1.280   3.766 -19.930  1.00 85.92           H  
ATOM    595 HD12 ILE A  37      -1.686   2.050 -20.116  1.00 85.92           H  
ATOM    596 HD13 ILE A  37      -0.958   2.973 -21.468  1.00 85.92           H  
ATOM    597  N   VAL A  38       3.462  -0.767 -18.654  1.00 87.79           N  
ATOM    598  H   VAL A  38       3.363  -0.099 -17.903  1.00 87.79           H  
ATOM    599  CA  VAL A  38       3.929  -2.117 -18.319  1.00 87.79           C  
ATOM    600  HA  VAL A  38       4.618  -2.459 -19.092  1.00 87.79           H  
ATOM    601  C   VAL A  38       2.726  -3.057 -18.290  1.00 87.79           C  
ATOM    602  CB  VAL A  38       4.723  -2.142 -17.001  1.00 87.79           C  
ATOM    603  HB  VAL A  38       4.091  -1.790 -16.186  1.00 87.79           H  
ATOM    604  O   VAL A  38       1.766  -2.802 -17.564  1.00 87.79           O  
ATOM    605  CG1 VAL A  38       5.208  -3.559 -16.672  1.00 87.79           C  
ATOM    606 HG11 VAL A  38       5.749  -3.980 -17.520  1.00 87.79           H  
ATOM    607 HG12 VAL A  38       4.359  -4.201 -16.439  1.00 87.79           H  
ATOM    608 HG13 VAL A  38       5.866  -3.545 -15.804  1.00 87.79           H  
ATOM    609  CG2 VAL A  38       5.956  -1.230 -17.095  1.00 87.79           C  
ATOM    610 HG21 VAL A  38       6.520  -1.275 -16.163  1.00 87.79           H  
ATOM    611 HG22 VAL A  38       5.652  -0.197 -17.258  1.00 87.79           H  
ATOM    612 HG23 VAL A  38       6.596  -1.547 -17.918  1.00 87.79           H  
ATOM    613  N   ALA A  39       2.776  -4.130 -19.078  1.00 90.13           N  
ATOM    614  H   ALA A  39       3.625  -4.315 -19.592  1.00 90.13           H  
ATOM    615  CA  ALA A  39       1.744  -5.160 -19.107  1.00 90.13           C  
ATOM    616  HA  ALA A  39       0.761  -4.688 -19.080  1.00 90.13           H  
ATOM    617  C   ALA A  39       1.859  -6.083 -17.886  1.00 90.13           C  
ATOM    618  CB  ALA A  39       1.881  -5.946 -20.418  1.00 90.13           C  
ATOM    619  HB1 ALA A  39       1.812  -5.267 -21.268  1.00 90.13           H  
ATOM    620  HB2 ALA A  39       2.843  -6.458 -20.457  1.00 90.13           H  
ATOM    621  HB3 ALA A  39       1.082  -6.685 -20.486  1.00 90.13           H  
ATOM    622  O   ALA A  39       0.876  -6.342 -17.196  1.00 90.13           O  
ATOM    623  N   TYR A  40       3.070  -6.569 -17.620  1.00 93.37           N  
ATOM    624  H   TYR A  40       3.833  -6.311 -18.229  1.00 93.37           H  
ATOM    625  CA  TYR A  40       3.406  -7.425 -16.485  1.00 93.37           C  
ATOM    626  HA  TYR A  40       2.905  -7.054 -15.591  1.00 93.37           H  
ATOM    627  C   TYR A  40       4.915  -7.377 -16.227  1.00 93.37           C  
ATOM    628  CB  TYR A  40       2.919  -8.862 -16.751  1.00 93.37           C  
ATOM    629  HB2 TYR A  40       1.829  -8.863 -16.748  1.00 93.37           H  
ATOM    630  HB3 TYR A  40       3.229  -9.510 -15.931  1.00 93.37           H  
ATOM    631  O   TYR A  40       5.675  -6.798 -17.008  1.00 93.37           O  
ATOM    632  CG  TYR A  40       3.401  -9.480 -18.047  1.00 93.37           C  
ATOM    633  CD1 TYR A  40       2.573  -9.448 -19.185  1.00 93.37           C  
ATOM    634  HD1 TYR A  40       1.604  -8.975 -19.131  1.00 93.37           H  
ATOM    635  CD2 TYR A  40       4.669 -10.089 -18.112  1.00 93.37           C  
ATOM    636  HD2 TYR A  40       5.302 -10.120 -17.237  1.00 93.37           H  
ATOM    637  CE1 TYR A  40       3.019 -10.018 -20.391  1.00 93.37           C  
ATOM    638  HE1 TYR A  40       2.405 -10.002 -21.279  1.00 93.37           H  
ATOM    639  CE2 TYR A  40       5.119 -10.656 -19.317  1.00 93.37           C  
ATOM    640  HE2 TYR A  40       6.094 -11.118 -19.373  1.00 93.37           H  
ATOM    641  OH  TYR A  40       4.709 -11.167 -21.616  1.00 93.37           O  
ATOM    642  HH  TYR A  40       5.611 -11.493 -21.574  1.00 93.37           H  
ATOM    643  CZ  TYR A  40       4.295 -10.612 -20.457  1.00 93.37           C  
ATOM    644  N   SER A  41       5.352  -7.988 -15.131  1.00 96.22           N  
ATOM    645  H   SER A  41       4.698  -8.518 -14.574  1.00 96.22           H  
ATOM    646  CA  SER A  41       6.772  -8.160 -14.828  1.00 96.22           C  
ATOM    647  HA  SER A  41       7.376  -7.551 -15.500  1.00 96.22           H  
ATOM    648  C   SER A  41       7.175  -9.617 -15.023  1.00 96.22           C  
ATOM    649  CB  SER A  41       7.076  -7.716 -13.400  1.00 96.22           C  
ATOM    650  HB2 SER A  41       6.492  -8.334 -12.718  1.00 96.22           H  
ATOM    651  HB3 SER A  41       8.135  -7.864 -13.189  1.00 96.22           H  
ATOM    652  O   SER A  41       6.339 -10.518 -14.953  1.00 96.22           O  
ATOM    653  OG  SER A  41       6.746  -6.352 -13.195  1.00 96.22           O  
ATOM    654  HG  SER A  41       6.546  -6.259 -12.261  1.00 96.22           H  
ATOM    655  N   VAL A  42       8.458  -9.865 -15.236  1.00 96.32           N  
ATOM    656  H   VAL A  42       9.089  -9.089 -15.380  1.00 96.32           H  
ATOM    657  CA  VAL A  42       9.037 -11.209 -15.235  1.00 96.32           C  
ATOM    658  HA  VAL A  42       8.291 -11.910 -14.859  1.00 96.32           H  
ATOM    659  C   VAL A  42      10.206 -11.256 -14.263  1.00 96.32           C  
ATOM    660  CB  VAL A  42       9.418 -11.679 -16.652  1.00 96.32           C  
ATOM    661  HB  VAL A  42       9.833 -12.684 -16.577  1.00 96.32           H  
ATOM    662  O   VAL A  42      10.988 -10.308 -14.198  1.00 96.32           O  
ATOM    663  CG1 VAL A  42       8.174 -11.735 -17.544  1.00 96.32           C  
ATOM    664 HG11 VAL A  42       7.388 -12.317 -17.062  1.00 96.32           H  
ATOM    665 HG12 VAL A  42       7.804 -10.728 -17.738  1.00 96.32           H  
ATOM    666 HG13 VAL A  42       8.425 -12.212 -18.491  1.00 96.32           H  
ATOM    667  CG2 VAL A  42      10.428 -10.778 -17.370  1.00 96.32           C  
ATOM    668 HG21 VAL A  42      10.691 -11.217 -18.332  1.00 96.32           H  
ATOM    669 HG22 VAL A  42      11.335 -10.690 -16.771  1.00 96.32           H  
ATOM    670 HG23 VAL A  42      10.012  -9.784 -17.533  1.00 96.32           H  
ATOM    671  N   LEU A  43      10.314 -12.325 -13.479  1.00 96.55           N  
ATOM    672  H   LEU A  43       9.645 -13.072 -13.596  1.00 96.55           H  
ATOM    673  CA  LEU A  43      11.516 -12.607 -12.699  1.00 96.55           C  
ATOM    674  HA  LEU A  43      11.937 -11.669 -12.336  1.00 96.55           H  
ATOM    675  C   LEU A  43      12.539 -13.265 -13.620  1.00 96.55           C  
ATOM    676  CB  LEU A  43      11.164 -13.501 -11.500  1.00 96.55           C  
ATOM    677  HB2 LEU A  43      10.388 -13.019 -10.905  1.00 96.55           H  
ATOM    678  HB3 LEU A  43      10.766 -14.437 -11.892  1.00 96.55           H  
ATOM    679  O   LEU A  43      12.232 -14.274 -14.250  1.00 96.55           O  
ATOM    680  CG  LEU A  43      12.361 -13.841 -10.593  1.00 96.55           C  
ATOM    681  HG  LEU A  43      13.169 -14.271 -11.186  1.00 96.55           H  
ATOM    682  CD1 LEU A  43      12.894 -12.613  -9.853  1.00 96.55           C  
ATOM    683 HD11 LEU A  43      13.698 -12.914  -9.182  1.00 96.55           H  
ATOM    684 HD12 LEU A  43      13.296 -11.894 -10.567  1.00 96.55           H  
ATOM    685 HD13 LEU A  43      12.093 -12.148  -9.278  1.00 96.55           H  
ATOM    686  CD2 LEU A  43      11.942 -14.872  -9.547  1.00 96.55           C  
ATOM    687 HD21 LEU A  43      11.107 -14.497  -8.954  1.00 96.55           H  
ATOM    688 HD22 LEU A  43      11.640 -15.788 -10.055  1.00 96.55           H  
ATOM    689 HD23 LEU A  43      12.782 -15.107  -8.894  1.00 96.55           H  
ATOM    690  N   VAL A  44      13.736 -12.688 -13.685  1.00 95.80           N  
ATOM    691  H   VAL A  44      13.894 -11.839 -13.162  1.00 95.80           H  
ATOM    692  CA  VAL A  44      14.829 -13.155 -14.541  1.00 95.80           C  
ATOM    693  HA  VAL A  44      14.529 -14.076 -15.040  1.00 95.80           H  
ATOM    694  C   VAL A  44      16.047 -13.461 -13.683  1.00 95.80           C  
ATOM    695  CB  VAL A  44      15.164 -12.121 -15.634  1.00 95.80           C  
ATOM    696  HB  VAL A  44      15.462 -11.184 -15.164  1.00 95.80           H  
ATOM    697  O   VAL A  44      16.457 -12.639 -12.857  1.00 95.80           O  
ATOM    698  CG1 VAL A  44      16.305 -12.587 -16.546  1.00 95.80           C  
ATOM    699 HG11 VAL A  44      16.061 -13.547 -17.002  1.00 95.80           H  
ATOM    700 HG12 VAL A  44      16.475 -11.851 -17.331  1.00 95.80           H  
ATOM    701 HG13 VAL A  44      17.228 -12.682 -15.974  1.00 95.80           H  
ATOM    702  CG2 VAL A  44      13.938 -11.852 -16.512  1.00 95.80           C  
ATOM    703 HG21 VAL A  44      13.581 -12.781 -16.957  1.00 95.80           H  
ATOM    704 HG22 VAL A  44      13.154 -11.412 -15.897  1.00 95.80           H  
ATOM    705 HG23 VAL A  44      14.197 -11.147 -17.302  1.00 95.80           H  
ATOM    706  N   ILE A  45      16.632 -14.637 -13.912  1.00 94.75           N  
ATOM    707  H   ILE A  45      16.213 -15.255 -14.593  1.00 94.75           H  
ATOM    708  CA  ILE A  45      17.969 -15.002 -13.447  1.00 94.75           C  
ATOM    709  HA  ILE A  45      18.343 -14.207 -12.802  1.00 94.75           H  
ATOM    710  C   ILE A  45      18.860 -15.089 -14.686  1.00 94.75           C  
ATOM    711  CB  ILE A  45      17.964 -16.304 -12.617  1.00 94.75           C  
ATOM    712  HB  ILE A  45      17.625 -17.124 -13.250  1.00 94.75           H  
ATOM    713  O   ILE A  45      18.615 -15.910 -15.564  1.00 94.75           O  
ATOM    714  CG1 ILE A  45      16.999 -16.175 -11.413  1.00 94.75           C  
ATOM    715 HG12 ILE A  45      17.345 -15.374 -10.759  1.00 94.75           H  
ATOM    716 HG13 ILE A  45      16.004 -15.913 -11.773  1.00 94.75           H  
ATOM    717  CG2 ILE A  45      19.398 -16.606 -12.135  1.00 94.75           C  
ATOM    718 HG21 ILE A  45      19.760 -15.802 -11.495  1.00 94.75           H  
ATOM    719 HG22 ILE A  45      20.066 -16.717 -12.989  1.00 94.75           H  
ATOM    720 HG23 ILE A  45      19.423 -17.551 -11.592  1.00 94.75           H  
ATOM    721  CD1 ILE A  45      16.844 -17.460 -10.592  1.00 94.75           C  
ATOM    722 HD11 ILE A  45      17.769 -17.695 -10.065  1.00 94.75           H  
ATOM    723 HD12 ILE A  45      16.574 -18.289 -11.247  1.00 94.75           H  
ATOM    724 HD13 ILE A  45      16.053 -17.321  -9.855  1.00 94.75           H  
ATOM    725  N   ALA A  46      19.843 -14.199 -14.787  1.00 95.16           N  
ATOM    726  H   ALA A  46      20.001 -13.570 -14.014  1.00 95.16           H  
ATOM    727  CA  ALA A  46      20.717 -14.083 -15.957  1.00 95.16           C  
ATOM    728  HA  ALA A  46      20.931 -15.073 -16.359  1.00 95.16           H  
ATOM    729  C   ALA A  46      22.045 -13.420 -15.573  1.00 95.16           C  
ATOM    730  CB  ALA A  46      19.987 -13.263 -17.029  1.00 95.16           C  
ATOM    731  HB1 ALA A  46      19.053 -13.757 -17.297  1.00 95.16           H  
ATOM    732  HB2 ALA A  46      19.771 -12.266 -16.646  1.00 95.16           H  
ATOM    733  HB3 ALA A  46      20.599 -13.181 -17.928  1.00 95.16           H  
ATOM    734  O   ALA A  46      22.211 -12.954 -14.444  1.00 95.16           O  
ATOM    735  N   LYS A  47      22.992 -13.338 -16.507  1.00 94.49           N  
ATOM    736  H   LYS A  47      22.786 -13.712 -17.422  1.00 94.49           H  
ATOM    737  CA  LYS A  47      24.208 -12.534 -16.362  1.00 94.49           C  
ATOM    738  HA  LYS A  47      24.355 -12.305 -15.307  1.00 94.49           H  
ATOM    739  C   LYS A  47      24.058 -11.212 -17.098  1.00 94.49           C  
ATOM    740  CB  LYS A  47      25.436 -13.300 -16.859  1.00 94.49           C  
ATOM    741  HB2 LYS A  47      26.295 -12.630 -16.846  1.00 94.49           H  
ATOM    742  HB3 LYS A  47      25.269 -13.632 -17.884  1.00 94.49           H  
ATOM    743  O   LYS A  47      23.601 -11.183 -18.233  1.00 94.49           O  
ATOM    744  CG  LYS A  47      25.732 -14.506 -15.962  1.00 94.49           C  
ATOM    745  HG2 LYS A  47      24.903 -15.211 -16.019  1.00 94.49           H  
ATOM    746  HG3 LYS A  47      25.851 -14.176 -14.930  1.00 94.49           H  
ATOM    747  CD  LYS A  47      27.014 -15.201 -16.421  1.00 94.49           C  
ATOM    748  HD2 LYS A  47      27.869 -14.539 -16.285  1.00 94.49           H  
ATOM    749  HD3 LYS A  47      26.915 -15.438 -17.480  1.00 94.49           H  
ATOM    750  CE  LYS A  47      27.210 -16.482 -15.602  1.00 94.49           C  
ATOM    751  HE2 LYS A  47      26.236 -16.956 -15.483  1.00 94.49           H  
ATOM    752  HE3 LYS A  47      27.588 -16.227 -14.612  1.00 94.49           H  
ATOM    753  NZ  LYS A  47      28.112 -17.424 -16.300  1.00 94.49           N  
ATOM    754  HZ1 LYS A  47      29.008 -17.010 -16.514  1.00 94.49           H  
ATOM    755  HZ2 LYS A  47      27.655 -17.672 -17.166  1.00 94.49           H  
ATOM    756  HZ3 LYS A  47      28.223 -18.280 -15.776  1.00 94.49           H  
ATOM    757  N   ILE A  48      24.492 -10.131 -16.462  1.00 93.61           N  
ATOM    758  H   ILE A  48      24.836 -10.232 -15.518  1.00 93.61           H  
ATOM    759  CA  ILE A  48      24.571  -8.812 -17.096  1.00 93.61           C  
ATOM    760  HA  ILE A  48      24.505  -8.939 -18.177  1.00 93.61           H  
ATOM    761  C   ILE A  48      25.922  -8.168 -16.828  1.00 93.61           C  
ATOM    762  CB  ILE A  48      23.406  -7.891 -16.682  1.00 93.61           C  
ATOM    763  HB  ILE A  48      23.537  -6.946 -17.210  1.00 93.61           H  
ATOM    764  O   ILE A  48      26.540  -8.390 -15.780  1.00 93.61           O  
ATOM    765  CG1 ILE A  48      23.373  -7.602 -15.173  1.00 93.61           C  
ATOM    766 HG12 ILE A  48      23.166  -8.528 -14.637  1.00 93.61           H  
ATOM    767 HG13 ILE A  48      24.339  -7.218 -14.843  1.00 93.61           H  
ATOM    768  CG2 ILE A  48      22.072  -8.496 -17.138  1.00 93.61           C  
ATOM    769 HG21 ILE A  48      21.279  -7.749 -17.149  1.00 93.61           H  
ATOM    770 HG22 ILE A  48      22.189  -8.837 -18.166  1.00 93.61           H  
ATOM    771 HG23 ILE A  48      21.783  -9.341 -16.512  1.00 93.61           H  
ATOM    772  CD1 ILE A  48      22.299  -6.564 -14.841  1.00 93.61           C  
ATOM    773 HD11 ILE A  48      22.548  -5.606 -15.298  1.00 93.61           H  
ATOM    774 HD12 ILE A  48      22.226  -6.457 -13.758  1.00 93.61           H  
ATOM    775 HD13 ILE A  48      21.312  -6.882 -15.176  1.00 93.61           H  
ATOM    776  N   GLU A  49      26.374  -7.348 -17.767  1.00 90.99           N  
ATOM    777  H   GLU A  49      25.845  -7.231 -18.620  1.00 90.99           H  
ATOM    778  CA  GLU A  49      27.561  -6.521 -17.591  1.00 90.99           C  
ATOM    779  HA  GLU A  49      28.373  -7.133 -17.199  1.00 90.99           H  
ATOM    780  C   GLU A  49      27.258  -5.397 -16.592  1.00 90.99           C  
ATOM    781  CB  GLU A  49      28.018  -5.952 -18.935  1.00 90.99           C  
ATOM    782  HB2 GLU A  49      28.861  -5.286 -18.747  1.00 90.99           H  
ATOM    783  HB3 GLU A  49      27.206  -5.376 -19.378  1.00 90.99           H  
ATOM    784  O   GLU A  49      26.370  -4.568 -16.800  1.00 90.99           O  
ATOM    785  CG  GLU A  49      28.458  -7.057 -19.907  1.00 90.99           C  
ATOM    786  HG2 GLU A  49      29.205  -7.679 -19.413  1.00 90.99           H  
ATOM    787  HG3 GLU A  49      27.599  -7.685 -20.143  1.00 90.99           H  
ATOM    788  CD  GLU A  49      29.038  -6.494 -21.210  1.00 90.99           C  
ATOM    789  OE1 GLU A  49      29.597  -7.314 -21.967  1.00 90.99           O  
ATOM    790  OE2 GLU A  49      28.917  -5.262 -21.418  1.00 90.99           O  
ATOM    791  N   LYS A  50      27.979  -5.368 -15.465  1.00 83.46           N  
ATOM    792  H   LYS A  50      28.659  -6.102 -15.325  1.00 83.46           H  
ATOM    793  CA  LYS A  50      27.798  -4.347 -14.420  1.00 83.46           C  
ATOM    794  HA  LYS A  50      27.227  -3.528 -14.856  1.00 83.46           H  
ATOM    795  C   LYS A  50      29.130  -3.740 -13.980  1.00 83.46           C  
ATOM    796  CB  LYS A  50      26.977  -4.921 -13.236  1.00 83.46           C  
ATOM    797  HB2 LYS A  50      27.136  -5.997 -13.167  1.00 83.46           H  
ATOM    798  HB3 LYS A  50      27.326  -4.466 -12.309  1.00 83.46           H  
ATOM    799  O   LYS A  50      30.090  -4.443 -13.667  1.00 83.46           O  
ATOM    800  CG  LYS A  50      25.468  -4.625 -13.368  1.00 83.46           C  
ATOM    801  HG2 LYS A  50      25.105  -5.025 -14.315  1.00 83.46           H  
ATOM    802  HG3 LYS A  50      25.339  -3.543 -13.390  1.00 83.46           H  
ATOM    803  CD  LYS A  50      24.605  -5.198 -12.220  1.00 83.46           C  
ATOM    804  HD2 LYS A  50      24.561  -6.281 -12.335  1.00 83.46           H  
ATOM    805  HD3 LYS A  50      25.057  -4.958 -11.258  1.00 83.46           H  
ATOM    806  CE  LYS A  50      23.180  -4.601 -12.282  1.00 83.46           C  
ATOM    807  HE2 LYS A  50      23.214  -3.568 -11.936  1.00 83.46           H  
ATOM    808  HE3 LYS A  50      22.886  -4.564 -13.330  1.00 83.46           H  
ATOM    809  NZ  LYS A  50      22.145  -5.369 -11.523  1.00 83.46           N  
ATOM    810  HZ1 LYS A  50      21.216  -5.038 -11.737  1.00 83.46           H  
ATOM    811  HZ2 LYS A  50      22.100  -6.324 -11.850  1.00 83.46           H  
ATOM    812  HZ3 LYS A  50      22.285  -5.363 -10.522  1.00 83.46           H  
ATOM    813  N   GLY A  51      29.137  -2.414 -13.829  1.00 80.42           N  
ATOM    814  H   GLY A  51      28.345  -1.911 -14.204  1.00 80.42           H  
ATOM    815  CA  GLY A  51      30.274  -1.630 -13.334  1.00 80.42           C  
ATOM    816  HA2 GLY A  51      30.844  -2.224 -12.619  1.00 80.42           H  
ATOM    817  HA3 GLY A  51      29.894  -0.750 -12.815  1.00 80.42           H  
ATOM    818  C   GLY A  51      31.228  -1.158 -14.434  1.00 80.42           C  
ATOM    819  O   GLY A  51      31.052  -1.477 -15.604  1.00 80.42           O  
ATOM    820  N   LYS A  52      32.258  -0.391 -14.046  1.00 81.43           N  
ATOM    821  H   LYS A  52      32.337  -0.161 -13.066  1.00 81.43           H  
ATOM    822  CA  LYS A  52      33.209   0.237 -14.986  1.00 81.43           C  
ATOM    823  HA  LYS A  52      32.663   0.876 -15.680  1.00 81.43           H  
ATOM    824  C   LYS A  52      33.959  -0.762 -15.873  1.00 81.43           C  
ATOM    825  CB  LYS A  52      34.241   1.089 -14.226  1.00 81.43           C  
ATOM    826  HB2 LYS A  52      35.004   1.404 -14.938  1.00 81.43           H  
ATOM    827  HB3 LYS A  52      34.728   0.478 -13.465  1.00 81.43           H  
ATOM    828  O   LYS A  52      34.298  -0.432 -16.996  1.00 81.43           O  
ATOM    829  CG  LYS A  52      33.652   2.350 -13.576  1.00 81.43           C  
ATOM    830  HG2 LYS A  52      32.960   2.067 -12.783  1.00 81.43           H  
ATOM    831  HG3 LYS A  52      33.114   2.923 -14.332  1.00 81.43           H  
ATOM    832  CD  LYS A  52      34.778   3.219 -12.992  1.00 81.43           C  
ATOM    833  HD2 LYS A  52      35.309   2.655 -12.226  1.00 81.43           H  
ATOM    834  HD3 LYS A  52      35.477   3.469 -13.790  1.00 81.43           H  
ATOM    835  CE  LYS A  52      34.225   4.517 -12.387  1.00 81.43           C  
ATOM    836  HE2 LYS A  52      33.645   5.033 -13.152  1.00 81.43           H  
ATOM    837  HE3 LYS A  52      33.549   4.266 -11.569  1.00 81.43           H  
ATOM    838  NZ  LYS A  52      35.314   5.406 -11.900  1.00 81.43           N  
ATOM    839  HZ1 LYS A  52      35.863   4.957 -11.181  1.00 81.43           H  
ATOM    840  HZ2 LYS A  52      35.934   5.657 -12.657  1.00 81.43           H  
ATOM    841  HZ3 LYS A  52      34.938   6.264 -11.521  1.00 81.43           H  
ATOM    842  N   SER A  53      34.228  -1.959 -15.359  1.00 82.36           N  
ATOM    843  H   SER A  53      33.899  -2.173 -14.428  1.00 82.36           H  
ATOM    844  CA  SER A  53      34.951  -3.020 -16.068  1.00 82.36           C  
ATOM    845  HA  SER A  53      35.598  -2.565 -16.818  1.00 82.36           H  
ATOM    846  C   SER A  53      34.043  -3.978 -16.845  1.00 82.36           C  
ATOM    847  CB  SER A  53      35.858  -3.769 -15.082  1.00 82.36           C  
ATOM    848  HB2 SER A  53      36.264  -4.669 -15.545  1.00 82.36           H  
ATOM    849  HB3 SER A  53      36.695  -3.115 -14.837  1.00 82.36           H  
ATOM    850  O   SER A  53      34.534  -5.007 -17.291  1.00 82.36           O  
ATOM    851  OG  SER A  53      35.180  -4.101 -13.873  1.00 82.36           O  
ATOM    852  HG  SER A  53      35.805  -3.956 -13.160  1.00 82.36           H  
ATOM    853  N   GLN A  54      32.735  -3.689 -16.944  1.00 84.47           N  
ATOM    854  H   GLN A  54      32.416  -2.790 -16.611  1.00 84.47           H  
ATOM    855  CA  GLN A  54      31.743  -4.506 -17.664  1.00 84.47           C  
ATOM    856  HA  GLN A  54      30.759  -4.192 -17.316  1.00 84.47           H  
ATOM    857  C   GLN A  54      31.805  -6.009 -17.339  1.00 84.47           C  
ATOM    858  CB  GLN A  54      31.791  -4.203 -19.171  1.00 84.47           C  
ATOM    859  HB2 GLN A  54      32.810  -4.314 -19.542  1.00 84.47           H  
ATOM    860  HB3 GLN A  54      31.155  -4.909 -19.705  1.00 84.47           H  
ATOM    861  O   GLN A  54      31.509  -6.867 -18.160  1.00 84.47           O  
ATOM    862  CG  GLN A  54      31.268  -2.794 -19.475  1.00 84.47           C  
ATOM    863  HG2 GLN A  54      31.925  -2.045 -19.033  1.00 84.47           H  
ATOM    864  HG3 GLN A  54      30.273  -2.685 -19.043  1.00 84.47           H  
ATOM    865  CD  GLN A  54      31.184  -2.539 -20.974  1.00 84.47           C  
ATOM    866  NE2 GLN A  54      30.124  -1.938 -21.460  1.00 84.47           N  
ATOM    867 HE21 GLN A  54      30.103  -1.992 -22.469  1.00 84.47           H  
ATOM    868 HE22 GLN A  54      29.261  -2.000 -20.940  1.00 84.47           H  
ATOM    869  OE1 GLN A  54      32.091  -2.823 -21.730  1.00 84.47           O  
ATOM    870  N   LYS A  55      32.170  -6.361 -16.100  1.00 88.27           N  
ATOM    871  H   LYS A  55      32.403  -5.627 -15.446  1.00 88.27           H  
ATOM    872  CA  LYS A  55      32.238  -7.767 -15.695  1.00 88.27           C  
ATOM    873  HA  LYS A  55      32.791  -8.305 -16.465  1.00 88.27           H  
ATOM    874  C   LYS A  55      30.834  -8.365 -15.656  1.00 88.27           C  
ATOM    875  CB  LYS A  55      32.970  -7.937 -14.358  1.00 88.27           C  
ATOM    876  HB2 LYS A  55      32.509  -7.298 -13.605  1.00 88.27           H  
ATOM    877  HB3 LYS A  55      32.872  -8.975 -14.041  1.00 88.27           H  
ATOM    878  O   LYS A  55      29.936  -7.790 -15.031  1.00 88.27           O  
ATOM    879  CG  LYS A  55      34.463  -7.601 -14.490  1.00 88.27           C  
ATOM    880  HG2 LYS A  55      34.575  -6.546 -14.743  1.00 88.27           H  
ATOM    881  HG3 LYS A  55      34.890  -8.197 -15.296  1.00 88.27           H  
ATOM    882  CD  LYS A  55      35.225  -7.902 -13.193  1.00 88.27           C  
ATOM    883  HD2 LYS A  55      34.808  -7.309 -12.378  1.00 88.27           H  
ATOM    884  HD3 LYS A  55      35.121  -8.962 -12.963  1.00 88.27           H  
ATOM    885  CE  LYS A  55      36.709  -7.558 -13.384  1.00 88.27           C  
ATOM    886  HE2 LYS A  55      36.801  -6.483 -13.541  1.00 88.27           H  
ATOM    887  HE3 LYS A  55      37.054  -8.045 -14.295  1.00 88.27           H  
ATOM    888  NZ  LYS A  55      37.547  -7.997 -12.237  1.00 88.27           N  
ATOM    889  HZ1 LYS A  55      37.498  -9.001 -12.133  1.00 88.27           H  
ATOM    890  HZ2 LYS A  55      37.263  -7.561 -11.372  1.00 88.27           H  
ATOM    891  HZ3 LYS A  55      38.516  -7.772 -12.410  1.00 88.27           H  
ATOM    892  N   LEU A  56      30.680  -9.543 -16.258  1.00 91.72           N  
ATOM    893  H   LEU A  56      31.436  -9.890 -16.831  1.00 91.72           H  
ATOM    894  CA  LEU A  56      29.452 -10.328 -16.183  1.00 91.72           C  
ATOM    895  HA  LEU A  56      28.620  -9.695 -16.492  1.00 91.72           H  
ATOM    896  C   LEU A  56      29.190 -10.763 -14.742  1.00 91.72           C  
ATOM    897  CB  LEU A  56      29.535 -11.550 -17.118  1.00 91.72           C  
ATOM    898  HB2 LEU A  56      30.453 -12.095 -16.899  1.00 91.72           H  
ATOM    899  HB3 LEU A  56      28.697 -12.211 -16.901  1.00 91.72           H  
ATOM    900  O   LEU A  56      30.021 -11.418 -14.110  1.00 91.72           O  
ATOM    901  CG  LEU A  56      29.499 -11.207 -18.617  1.00 91.72           C  
ATOM    902  HG  LEU A  56      30.295 -10.498 -18.844  1.00 91.72           H  
ATOM    903  CD1 LEU A  56      29.726 -12.479 -19.433  1.00 91.72           C  
ATOM    904 HD11 LEU A  56      30.696 -12.913 -19.190  1.00 91.72           H  
ATOM    905 HD12 LEU A  56      29.723 -12.226 -20.493  1.00 91.72           H  
ATOM    906 HD13 LEU A  56      28.934 -13.204 -19.243  1.00 91.72           H  
ATOM    907  CD2 LEU A  56      28.155 -10.608 -19.030  1.00 91.72           C  
ATOM    908 HD21 LEU A  56      27.344 -11.322 -18.891  1.00 91.72           H  
ATOM    909 HD22 LEU A  56      28.217 -10.327 -20.081  1.00 91.72           H  
ATOM    910 HD23 LEU A  56      27.946  -9.690 -18.481  1.00 91.72           H  
ATOM    911  N   LYS A  57      28.017 -10.406 -14.221  1.00 93.17           N  
ATOM    912  H   LYS A  57      27.415  -9.819 -14.781  1.00 93.17           H  
ATOM    913  CA  LYS A  57      27.546 -10.821 -12.898  1.00 93.17           C  
ATOM    914  HA  LYS A  57      28.215 -11.581 -12.497  1.00 93.17           H  
ATOM    915  C   LYS A  57      26.167 -11.439 -13.008  1.00 93.17           C  
ATOM    916  CB  LYS A  57      27.516  -9.628 -11.935  1.00 93.17           C  
ATOM    917  HB2 LYS A  57      26.913  -8.829 -12.365  1.00 93.17           H  
ATOM    918  HB3 LYS A  57      27.051  -9.951 -11.004  1.00 93.17           H  
ATOM    919  O   LYS A  57      25.303 -10.886 -13.683  1.00 93.17           O  
ATOM    920  CG  LYS A  57      28.925  -9.105 -11.632  1.00 93.17           C  
ATOM    921  HG2 LYS A  57      29.552  -9.933 -11.301  1.00 93.17           H  
ATOM    922  HG3 LYS A  57      29.358  -8.670 -12.533  1.00 93.17           H  
ATOM    923  CD  LYS A  57      28.872  -8.044 -10.531  1.00 93.17           C  
ATOM    924  HD2 LYS A  57      28.442  -8.488  -9.633  1.00 93.17           H  
ATOM    925  HD3 LYS A  57      28.250  -7.212 -10.862  1.00 93.17           H  
ATOM    926  CE  LYS A  57      30.291  -7.552 -10.241  1.00 93.17           C  
ATOM    927  HE2 LYS A  57      30.667  -7.048 -11.131  1.00 93.17           H  
ATOM    928  HE3 LYS A  57      30.923  -8.422 -10.058  1.00 93.17           H  
ATOM    929  NZ  LYS A  57      30.320  -6.645  -9.068  1.00 93.17           N  
ATOM    930  HZ1 LYS A  57      29.744  -5.833  -9.239  1.00 93.17           H  
ATOM    931  HZ2 LYS A  57      29.975  -7.127  -8.250  1.00 93.17           H  
ATOM    932  HZ3 LYS A  57      31.265  -6.343  -8.880  1.00 93.17           H  
ATOM    933  N   THR A  58      25.961 -12.541 -12.295  1.00 93.49           N  
ATOM    934  H   THR A  58      26.731 -12.979 -11.810  1.00 93.49           H  
ATOM    935  CA  THR A  58      24.634 -13.134 -12.140  1.00 93.49           C  
ATOM    936  HA  THR A  58      24.208 -13.286 -13.132  1.00 93.49           H  
ATOM    937  C   THR A  58      23.738 -12.184 -11.355  1.00 93.49           C  
ATOM    938  CB  THR A  58      24.695 -14.501 -11.451  1.00 93.49           C  
ATOM    939  HB  THR A  58      25.024 -14.381 -10.419  1.00 93.49           H  
ATOM    940  O   THR A  58      24.126 -11.663 -10.306  1.00 93.49           O  
ATOM    941  CG2 THR A  58      23.346 -15.219 -11.471  1.00 93.49           C  
ATOM    942 HG21 THR A  58      22.992 -15.325 -12.496  1.00 93.49           H  
ATOM    943 HG22 THR A  58      23.444 -16.208 -11.023  1.00 93.49           H  
ATOM    944 HG23 THR A  58      22.609 -14.658 -10.897  1.00 93.49           H  
ATOM    945  OG1 THR A  58      25.617 -15.324 -12.131  1.00 93.49           O  
ATOM    946  HG1 THR A  58      25.428 -16.227 -11.865  1.00 93.49           H  
ATOM    947  N   VAL A  59      22.536 -11.957 -11.866  1.00 93.09           N  
ATOM    948  H   VAL A  59      22.298 -12.404 -12.740  1.00 93.09           H  
ATOM    949  CA  VAL A  59      21.502 -11.131 -11.255  1.00 93.09           C  
ATOM    950  HA  VAL A  59      21.803 -10.892 -10.235  1.00 93.09           H  
ATOM    951  C   VAL A  59      20.203 -11.910 -11.159  1.00 93.09           C  
ATOM    952  CB  VAL A  59      21.299  -9.803 -12.005  1.00 93.09           C  
ATOM    953  HB  VAL A  59      20.512  -9.249 -11.494  1.00 93.09           H  
ATOM    954  O   VAL A  59      19.926 -12.774 -11.982  1.00 93.09           O  
ATOM    955  CG1 VAL A  59      22.585  -8.975 -11.900  1.00 93.09           C  
ATOM    956 HG11 VAL A  59      22.401  -7.989 -12.326  1.00 93.09           H  
ATOM    957 HG12 VAL A  59      22.882  -8.880 -10.856  1.00 93.09           H  
ATOM    958 HG13 VAL A  59      23.388  -9.459 -12.456  1.00 93.09           H  
ATOM    959  CG2 VAL A  59      20.892  -9.956 -13.476  1.00 93.09           C  
ATOM    960 HG21 VAL A  59      19.991 -10.564 -13.560  1.00 93.09           H  
ATOM    961 HG22 VAL A  59      21.691 -10.426 -14.049  1.00 93.09           H  
ATOM    962 HG23 VAL A  59      20.675  -8.977 -13.902  1.00 93.09           H  
ATOM    963  N   LYS A  60      19.421 -11.576 -10.134  1.00 94.18           N  
ATOM    964  H   LYS A  60      19.756 -10.858  -9.509  1.00 94.18           H  
ATOM    965  CA  LYS A  60      18.043 -12.013  -9.930  1.00 94.18           C  
ATOM    966  HA  LYS A  60      17.690 -12.574 -10.795  1.00 94.18           H  
ATOM    967  C   LYS A  60      17.218 -10.743  -9.791  1.00 94.18           C  
ATOM    968  CB  LYS A  60      17.992 -12.920  -8.690  1.00 94.18           C  
ATOM    969  HB2 LYS A  60      18.609 -13.797  -8.884  1.00 94.18           H  
ATOM    970  HB3 LYS A  60      18.416 -12.387  -7.839  1.00 94.18           H  
ATOM    971  O   LYS A  60      17.348 -10.048  -8.785  1.00 94.18           O  
ATOM    972  CG  LYS A  60      16.572 -13.382  -8.332  1.00 94.18           C  
ATOM    973  HG2 LYS A  60      15.953 -12.515  -8.100  1.00 94.18           H  
ATOM    974  HG3 LYS A  60      16.137 -13.917  -9.176  1.00 94.18           H  
ATOM    975  CD  LYS A  60      16.623 -14.302  -7.105  1.00 94.18           C  
ATOM    976  HD2 LYS A  60      17.229 -15.177  -7.339  1.00 94.18           H  
ATOM    977  HD3 LYS A  60      17.083 -13.764  -6.276  1.00 94.18           H  
ATOM    978  CE  LYS A  60      15.220 -14.753  -6.693  1.00 94.18           C  
ATOM    979  HE2 LYS A  60      14.771 -15.328  -7.502  1.00 94.18           H  
ATOM    980  HE3 LYS A  60      14.605 -13.868  -6.530  1.00 94.18           H  
ATOM    981  NZ  LYS A  60      15.252 -15.559  -5.444  1.00 94.18           N  
ATOM    982  HZ1 LYS A  60      15.761 -15.086  -4.712  1.00 94.18           H  
ATOM    983  HZ2 LYS A  60      15.621 -16.489  -5.584  1.00 94.18           H  
ATOM    984  HZ3 LYS A  60      14.312 -15.616  -5.078  1.00 94.18           H  
ATOM    985  N   GLU A  61      16.450 -10.386 -10.811  1.00 94.51           N  
ATOM    986  H   GLU A  61      16.383 -10.995 -11.614  1.00 94.51           H  
ATOM    987  CA  GLU A  61      15.724  -9.115 -10.839  1.00 94.51           C  
ATOM    988  HA  GLU A  61      15.456  -8.862  -9.813  1.00 94.51           H  
ATOM    989  C   GLU A  61      14.397  -9.211 -11.590  1.00 94.51           C  
ATOM    990  CB  GLU A  61      16.621  -7.966 -11.350  1.00 94.51           C  
ATOM    991  HB2 GLU A  61      16.047  -7.040 -11.330  1.00 94.51           H  
ATOM    992  HB3 GLU A  61      17.439  -7.851 -10.639  1.00 94.51           H  
ATOM    993  O   GLU A  61      14.147 -10.147 -12.347  1.00 94.51           O  
ATOM    994  CG  GLU A  61      17.221  -8.141 -12.754  1.00 94.51           C  
ATOM    995  HG2 GLU A  61      16.410  -8.217 -13.478  1.00 94.51           H  
ATOM    996  HG3 GLU A  61      17.796  -9.066 -12.787  1.00 94.51           H  
ATOM    997  CD  GLU A  61      18.153  -6.967 -13.121  1.00 94.51           C  
ATOM    998  OE1 GLU A  61      17.985  -6.421 -14.231  1.00 94.51           O  
ATOM    999  OE2 GLU A  61      19.055  -6.602 -12.317  1.00 94.51           O  
ATOM   1000  N   LEU A  62      13.521  -8.243 -11.327  1.00 96.40           N  
ATOM   1001  H   LEU A  62      13.818  -7.466 -10.754  1.00 96.40           H  
ATOM   1002  CA  LEU A  62      12.255  -8.107 -12.030  1.00 96.40           C  
ATOM   1003  HA  LEU A  62      11.933  -9.087 -12.381  1.00 96.40           H  
ATOM   1004  C   LEU A  62      12.451  -7.209 -13.247  1.00 96.40           C  
ATOM   1005  CB  LEU A  62      11.182  -7.546 -11.087  1.00 96.40           C  
ATOM   1006  HB2 LEU A  62      11.537  -6.593 -10.694  1.00 96.40           H  
ATOM   1007  HB3 LEU A  62      10.277  -7.355 -11.663  1.00 96.40           H  
ATOM   1008  O   LEU A  62      12.944  -6.089 -13.121  1.00 96.40           O  
ATOM   1009  CG  LEU A  62      10.838  -8.481  -9.917  1.00 96.40           C  
ATOM   1010  HG  LEU A  62      11.741  -8.733  -9.360  1.00 96.40           H  
ATOM   1011  CD1 LEU A  62       9.877  -7.770  -8.979  1.00 96.40           C  
ATOM   1012 HD11 LEU A  62       8.894  -7.739  -9.448  1.00 96.40           H  
ATOM   1013 HD12 LEU A  62      10.227  -6.754  -8.800  1.00 96.40           H  
ATOM   1014 HD13 LEU A  62       9.812  -8.314  -8.037  1.00 96.40           H  
ATOM   1015  CD2 LEU A  62      10.145  -9.757 -10.385  1.00 96.40           C  
ATOM   1016 HD21 LEU A  62       9.806 -10.333  -9.524  1.00 96.40           H  
ATOM   1017 HD22 LEU A  62       9.294  -9.513 -11.021  1.00 96.40           H  
ATOM   1018 HD23 LEU A  62      10.848 -10.372 -10.947  1.00 96.40           H  
ATOM   1019  N   VAL A  63      12.001  -7.676 -14.405  1.00 95.84           N  
ATOM   1020  H   VAL A  63      11.656  -8.625 -14.427  1.00 95.84           H  
ATOM   1021  CA  VAL A  63      12.012  -6.924 -15.660  1.00 95.84           C  
ATOM   1022  HA  VAL A  63      12.540  -5.983 -15.509  1.00 95.84           H  
ATOM   1023  C   VAL A  63      10.574  -6.616 -16.050  1.00 95.84           C  
ATOM   1024  CB  VAL A  63      12.763  -7.691 -16.764  1.00 95.84           C  
ATOM   1025  HB  VAL A  63      12.234  -8.618 -16.988  1.00 95.84           H  
ATOM   1026  O   VAL A  63       9.734  -7.509 -16.129  1.00 95.84           O  
ATOM   1027  CG1 VAL A  63      12.848  -6.862 -18.053  1.00 95.84           C  
ATOM   1028 HG11 VAL A  63      13.370  -5.925 -17.860  1.00 95.84           H  
ATOM   1029 HG12 VAL A  63      11.851  -6.661 -18.443  1.00 95.84           H  
ATOM   1030 HG13 VAL A  63      13.401  -7.425 -18.804  1.00 95.84           H  
ATOM   1031  CG2 VAL A  63      14.188  -8.042 -16.319  1.00 95.84           C  
ATOM   1032 HG21 VAL A  63      14.164  -8.757 -15.496  1.00 95.84           H  
ATOM   1033 HG22 VAL A  63      14.739  -8.497 -17.141  1.00 95.84           H  
ATOM   1034 HG23 VAL A  63      14.713  -7.144 -15.992  1.00 95.84           H  
ATOM   1035  N   GLY A  64      10.266  -5.340 -16.273  1.00 95.56           N  
ATOM   1036  H   GLY A  64      11.005  -4.654 -16.227  1.00 95.56           H  
ATOM   1037  CA  GLY A  64       8.957  -4.929 -16.778  1.00 95.56           C  
ATOM   1038  HA2 GLY A  64       8.813  -3.862 -16.610  1.00 95.56           H  
ATOM   1039  HA3 GLY A  64       8.168  -5.471 -16.257  1.00 95.56           H  
ATOM   1040  C   GLY A  64       8.857  -5.197 -18.277  1.00 95.56           C  
ATOM   1041  O   GLY A  64       9.716  -4.746 -19.034  1.00 95.56           O  
ATOM   1042  N   ILE A  65       7.802  -5.892 -18.698  1.00 95.19           N  
ATOM   1043  H   ILE A  65       7.146  -6.243 -18.015  1.00 95.19           H  
ATOM   1044  CA  ILE A  65       7.460  -6.089 -20.107  1.00 95.19           C  
ATOM   1045  HA  ILE A  65       8.313  -5.828 -20.733  1.00 95.19           H  
ATOM   1046  C   ILE A  65       6.325  -5.133 -20.448  1.00 95.19           C  
ATOM   1047  CB  ILE A  65       7.094  -7.560 -20.397  1.00 95.19           C  
ATOM   1048  HB  ILE A  65       6.192  -7.807 -19.837  1.00 95.19           H  
ATOM   1049  O   ILE A  65       5.236  -5.200 -19.871  1.00 95.19           O  
ATOM   1050  CG1 ILE A  65       8.196  -8.548 -19.946  1.00 95.19           C  
ATOM   1051 HG12 ILE A  65       7.890  -9.559 -20.216  1.00 95.19           H  
ATOM   1052 HG13 ILE A  65       8.274  -8.518 -18.860  1.00 95.19           H  
ATOM   1053  CG2 ILE A  65       6.781  -7.750 -21.892  1.00 95.19           C  
ATOM   1054 HG21 ILE A  65       7.615  -7.414 -22.508  1.00 95.19           H  
ATOM   1055 HG22 ILE A  65       6.592  -8.803 -22.100  1.00 95.19           H  
ATOM   1056 HG23 ILE A  65       5.890  -7.185 -22.168  1.00 95.19           H  
ATOM   1057  CD1 ILE A  65       9.592  -8.300 -20.536  1.00 95.19           C  
ATOM   1058 HD11 ILE A  65       9.560  -8.357 -21.624  1.00 95.19           H  
ATOM   1059 HD12 ILE A  65       9.972  -7.325 -20.231  1.00 95.19           H  
ATOM   1060 HD13 ILE A  65      10.275  -9.066 -20.169  1.00 95.19           H  
ATOM   1061  N   THR A  66       6.579  -4.201 -21.357  1.00 92.24           N  
ATOM   1062  H   THR A  66       7.491  -4.179 -21.792  1.00 92.24           H  
ATOM   1063  CA  THR A  66       5.561  -3.243 -21.798  1.00 92.24           C  
ATOM   1064  HA  THR A  66       5.009  -2.888 -20.928  1.00 92.24           H  
ATOM   1065  C   THR A  66       4.537  -3.894 -22.718  1.00 92.24           C  
ATOM   1066  CB  THR A  66       6.180  -2.010 -22.451  1.00 92.24           C  
ATOM   1067  HB  THR A  66       5.379  -1.314 -22.702  1.00 92.24           H  
ATOM   1068  O   THR A  66       4.794  -4.944 -23.304  1.00 92.24           O  
ATOM   1069  CG2 THR A  66       7.193  -1.306 -21.547  1.00 92.24           C  
ATOM   1070 HG21 THR A  66       7.720  -0.545 -22.123  1.00 92.24           H  
ATOM   1071 HG22 THR A  66       6.672  -0.839 -20.712  1.00 92.24           H  
ATOM   1072 HG23 THR A  66       7.935  -2.006 -21.162  1.00 92.24           H  
ATOM   1073  OG1 THR A  66       6.826  -2.369 -23.633  1.00 92.24           O  
ATOM   1074  HG1 THR A  66       7.650  -2.782 -23.363  1.00 92.24           H  
ATOM   1075  N   ILE A  67       3.364  -3.273 -22.880  1.00 89.08           N  
ATOM   1076  H   ILE A  67       3.166  -2.441 -22.342  1.00 89.08           H  
ATOM   1077  CA  ILE A  67       2.353  -3.793 -23.814  1.00 89.08           C  
ATOM   1078  HA  ILE A  67       2.126  -4.819 -23.523  1.00 89.08           H  
ATOM   1079  C   ILE A  67       2.922  -3.865 -25.244  1.00 89.08           C  
ATOM   1080  CB  ILE A  67       1.039  -2.981 -23.755  1.00 89.08           C  
ATOM   1081  HB  ILE A  67       1.239  -1.966 -24.100  1.00 89.08           H  
ATOM   1082  O   ILE A  67       2.662  -4.836 -25.949  1.00 89.08           O  
ATOM   1083  CG1 ILE A  67       0.437  -2.917 -22.330  1.00 89.08           C  
ATOM   1084 HG12 ILE A  67       1.204  -2.622 -21.614  1.00 89.08           H  
ATOM   1085 HG13 ILE A  67       0.077  -3.905 -22.043  1.00 89.08           H  
ATOM   1086  CG2 ILE A  67       0.018  -3.659 -24.690  1.00 89.08           C  
ATOM   1087 HG21 ILE A  67       0.354  -3.616 -25.726  1.00 89.08           H  
ATOM   1088 HG22 ILE A  67      -0.957  -3.176 -24.637  1.00 89.08           H  
ATOM   1089 HG23 ILE A  67      -0.104  -4.707 -24.414  1.00 89.08           H  
ATOM   1090  CD1 ILE A  67      -0.717  -1.916 -22.188  1.00 89.08           C  
ATOM   1091 HD11 ILE A  67      -1.577  -2.214 -22.788  1.00 89.08           H  
ATOM   1092 HD12 ILE A  67      -0.385  -0.924 -22.497  1.00 89.08           H  
ATOM   1093 HD13 ILE A  67      -1.032  -1.877 -21.145  1.00 89.08           H  
ATOM   1094  N   MET A  68       3.759  -2.897 -25.633  1.00 87.15           N  
ATOM   1095  H   MET A  68       3.962  -2.151 -24.983  1.00 87.15           H  
ATOM   1096  CA  MET A  68       4.434  -2.872 -26.939  1.00 87.15           C  
ATOM   1097  HA  MET A  68       3.693  -2.998 -27.729  1.00 87.15           H  
ATOM   1098  C   MET A  68       5.464  -3.998 -27.108  1.00 87.15           C  
ATOM   1099  CB  MET A  68       5.138  -1.517 -27.123  1.00 87.15           C  
ATOM   1100  HB2 MET A  68       5.711  -1.538 -28.050  1.00 87.15           H  
ATOM   1101  HB3 MET A  68       5.839  -1.364 -26.304  1.00 87.15           H  
ATOM   1102  O   MET A  68       5.657  -4.502 -28.208  1.00 87.15           O  
ATOM   1103  CG  MET A  68       4.168  -0.330 -27.170  1.00 87.15           C  
ATOM   1104  HG2 MET A  68       4.751   0.586 -27.264  1.00 87.15           H  
ATOM   1105  HG3 MET A  68       3.629  -0.279 -26.224  1.00 87.15           H  
ATOM   1106  SD  MET A  68       2.949  -0.365 -28.515  1.00 87.15           S  
ATOM   1107  CE  MET A  68       4.024  -0.164 -29.961  1.00 87.15           C  
ATOM   1108  HE1 MET A  68       4.689  -1.023 -30.052  1.00 87.15           H  
ATOM   1109  HE2 MET A  68       4.613   0.747 -29.861  1.00 87.15           H  
ATOM   1110  HE3 MET A  68       3.409  -0.099 -30.859  1.00 87.15           H  
ATOM   1111  N   GLU A  69       6.124  -4.406 -26.025  1.00 93.49           N  
ATOM   1112  H   GLU A  69       5.946  -3.940 -25.146  1.00 93.49           H  
ATOM   1113  CA  GLU A  69       7.140  -5.465 -26.038  1.00 93.49           C  
ATOM   1114  HA  GLU A  69       7.690  -5.445 -26.979  1.00 93.49           H  
ATOM   1115  C   GLU A  69       6.549  -6.868 -25.888  1.00 93.49           C  
ATOM   1116  CB  GLU A  69       8.113  -5.219 -24.889  1.00 93.49           C  
ATOM   1117  HB2 GLU A  69       7.522  -5.086 -23.982  1.00 93.49           H  
ATOM   1118  HB3 GLU A  69       8.736  -6.103 -24.749  1.00 93.49           H  
ATOM   1119  O   GLU A  69       7.216  -7.844 -26.226  1.00 93.49           O  
ATOM   1120  CG  GLU A  69       9.026  -4.004 -25.133  1.00 93.49           C  
ATOM   1121  HG2 GLU A  69       8.446  -3.167 -25.523  1.00 93.49           H  
ATOM   1122  HG3 GLU A  69       9.766  -4.271 -25.887  1.00 93.49           H  
ATOM   1123  CD  GLU A  69       9.727  -3.562 -23.845  1.00 93.49           C  
ATOM   1124  OE1 GLU A  69      10.855  -3.033 -23.907  1.00 93.49           O  
ATOM   1125  OE2 GLU A  69       9.164  -3.772 -22.745  1.00 93.49           O  
ATOM   1126  N   LYS A  70       5.309  -6.977 -25.391  1.00 93.59           N  
ATOM   1127  H   LYS A  70       4.857  -6.120 -25.106  1.00 93.59           H  
ATOM   1128  CA  LYS A  70       4.656  -8.246 -25.051  1.00 93.59           C  
ATOM   1129  HA  LYS A  70       5.174  -8.687 -24.200  1.00 93.59           H  
ATOM   1130  C   LYS A  70       4.753  -9.271 -26.181  1.00 93.59           C  
ATOM   1131  CB  LYS A  70       3.197  -7.970 -24.653  1.00 93.59           C  
ATOM   1132  HB2 LYS A  70       3.181  -7.303 -23.791  1.00 93.59           H  
ATOM   1133  HB3 LYS A  70       2.682  -7.483 -25.482  1.00 93.59           H  
ATOM   1134  O   LYS A  70       5.188 -10.387 -25.931  1.00 93.59           O  
ATOM   1135  CG  LYS A  70       2.462  -9.270 -24.302  1.00 93.59           C  
ATOM   1136  HG2 LYS A  70       2.484  -9.935 -25.165  1.00 93.59           H  
ATOM   1137  HG3 LYS A  70       2.975  -9.761 -23.475  1.00 93.59           H  
ATOM   1138  CD  LYS A  70       0.993  -9.036 -23.938  1.00 93.59           C  
ATOM   1139  HD2 LYS A  70       0.507  -8.493 -24.748  1.00 93.59           H  
ATOM   1140  HD3 LYS A  70       0.922  -8.468 -23.011  1.00 93.59           H  
ATOM   1141  CE  LYS A  70       0.350 -10.418 -23.779  1.00 93.59           C  
ATOM   1142  HE2 LYS A  70       0.611 -11.013 -24.655  1.00 93.59           H  
ATOM   1143  HE3 LYS A  70       0.803 -10.932 -22.931  1.00 93.59           H  
ATOM   1144  NZ  LYS A  70      -1.125 -10.366 -23.652  1.00 93.59           N  
ATOM   1145  HZ1 LYS A  70      -1.521  -9.948 -24.481  1.00 93.59           H  
ATOM   1146  HZ2 LYS A  70      -1.473 -11.313 -23.606  1.00 93.59           H  
ATOM   1147  HZ3 LYS A  70      -1.413  -9.857 -22.828  1.00 93.59           H  
ATOM   1148  N   SER A  71       4.397  -8.892 -27.411  1.00 94.45           N  
ATOM   1149  H   SER A  71       4.091  -7.939 -27.547  1.00 94.45           H  
ATOM   1150  CA  SER A  71       4.410  -9.825 -28.547  1.00 94.45           C  
ATOM   1151  HA  SER A  71       3.795 -10.689 -28.295  1.00 94.45           H  
ATOM   1152  C   SER A  71       5.816 -10.332 -28.873  1.00 94.45           C  
ATOM   1153  CB  SER A  71       3.825  -9.163 -29.795  1.00 94.45           C  
ATOM   1154  HB2 SER A  71       2.834  -8.768 -29.571  1.00 94.45           H  
ATOM   1155  HB3 SER A  71       4.469  -8.342 -30.111  1.00 94.45           H  
ATOM   1156  O   SER A  71       5.975 -11.504 -29.200  1.00 94.45           O  
ATOM   1157  OG  SER A  71       3.717 -10.106 -30.841  1.00 94.45           O  
ATOM   1158  HG  SER A  71       4.367 -10.802 -30.716  1.00 94.45           H  
ATOM   1159  N   SER A  72       6.829  -9.466 -28.797  1.00 95.57           N  
ATOM   1160  H   SER A  72       6.647  -8.512 -28.519  1.00 95.57           H  
ATOM   1161  CA  SER A  72       8.218  -9.842 -29.077  1.00 95.57           C  
ATOM   1162  HA  SER A  72       8.258 -10.403 -30.010  1.00 95.57           H  
ATOM   1163  C   SER A  72       8.780 -10.733 -27.973  1.00 95.57           C  
ATOM   1164  CB  SER A  72       9.092  -8.595 -29.232  1.00 95.57           C  
ATOM   1165  HB2 SER A  72       9.117  -8.043 -28.292  1.00 95.57           H  
ATOM   1166  HB3 SER A  72      10.106  -8.900 -29.492  1.00 95.57           H  
ATOM   1167  O   SER A  72       9.408 -11.745 -28.265  1.00 95.57           O  
ATOM   1168  OG  SER A  72       8.572  -7.764 -30.252  1.00 95.57           O  
ATOM   1169  HG  SER A  72       9.185  -7.043 -30.409  1.00 95.57           H  
ATOM   1170  N   PHE A  73       8.500 -10.391 -26.713  1.00 96.24           N  
ATOM   1171  H   PHE A  73       7.969  -9.549 -26.544  1.00 96.24           H  
ATOM   1172  CA  PHE A  73       8.901 -11.193 -25.563  1.00 96.24           C  
ATOM   1173  HA  PHE A  73       9.975 -11.373 -25.612  1.00 96.24           H  
ATOM   1174  C   PHE A  73       8.222 -12.568 -25.554  1.00 96.24           C  
ATOM   1175  CB  PHE A  73       8.593 -10.415 -24.278  1.00 96.24           C  
ATOM   1176  HB2 PHE A  73       7.547 -10.106 -24.287  1.00 96.24           H  
ATOM   1177  HB3 PHE A  73       9.204  -9.513 -24.253  1.00 96.24           H  
ATOM   1178  O   PHE A  73       8.886 -13.566 -25.318  1.00 96.24           O  
ATOM   1179  CG  PHE A  73       8.853 -11.227 -23.026  1.00 96.24           C  
ATOM   1180  CD1 PHE A  73       7.807 -11.955 -22.432  1.00 96.24           C  
ATOM   1181  HD1 PHE A  73       6.829 -11.939 -22.889  1.00 96.24           H  
ATOM   1182  CD2 PHE A  73      10.158 -11.341 -22.518  1.00 96.24           C  
ATOM   1183  HD2 PHE A  73      10.976 -10.839 -23.014  1.00 96.24           H  
ATOM   1184  CE1 PHE A  73       8.062 -12.773 -21.318  1.00 96.24           C  
ATOM   1185  HE1 PHE A  73       7.273 -13.372 -20.887  1.00 96.24           H  
ATOM   1186  CE2 PHE A  73      10.418 -12.153 -21.404  1.00 96.24           C  
ATOM   1187  HE2 PHE A  73      11.428 -12.260 -21.038  1.00 96.24           H  
ATOM   1188  CZ  PHE A  73       9.368 -12.870 -20.809  1.00 96.24           C  
ATOM   1189  HZ  PHE A  73       9.571 -13.528 -19.976  1.00 96.24           H  
ATOM   1190  N   GLU A  74       6.914 -12.655 -25.814  1.00 94.87           N  
ATOM   1191  H   GLU A  74       6.388 -11.809 -25.982  1.00 94.87           H  
ATOM   1192  CA  GLU A  74       6.189 -13.935 -25.799  1.00 94.87           C  
ATOM   1193  HA  GLU A  74       6.475 -14.484 -24.902  1.00 94.87           H  
ATOM   1194  C   GLU A  74       6.585 -14.847 -26.975  1.00 94.87           C  
ATOM   1195  CB  GLU A  74       4.663 -13.693 -25.737  1.00 94.87           C  
ATOM   1196  HB2 GLU A  74       4.376 -12.994 -26.523  1.00 94.87           H  
ATOM   1197  HB3 GLU A  74       4.148 -14.638 -25.910  1.00 94.87           H  
ATOM   1198  O   GLU A  74       6.543 -16.068 -26.825  1.00 94.87           O  
ATOM   1199  CG  GLU A  74       4.222 -13.153 -24.357  1.00 94.87           C  
ATOM   1200  HG2 GLU A  74       4.514 -13.881 -23.600  1.00 94.87           H  
ATOM   1201  HG3 GLU A  74       4.772 -12.236 -24.144  1.00 94.87           H  
ATOM   1202  CD  GLU A  74       2.714 -12.856 -24.195  1.00 94.87           C  
ATOM   1203  OE1 GLU A  74       2.254 -12.734 -23.022  1.00 94.87           O  
ATOM   1204  OE2 GLU A  74       1.995 -12.667 -25.200  1.00 94.87           O  
ATOM   1205  N   LYS A  75       7.025 -14.279 -28.110  1.00 96.44           N  
ATOM   1206  H   LYS A  75       7.018 -13.271 -28.166  1.00 96.44           H  
ATOM   1207  CA  LYS A  75       7.553 -15.043 -29.252  1.00 96.44           C  
ATOM   1208  HA  LYS A  75       6.844 -15.837 -29.490  1.00 96.44           H  
ATOM   1209  C   LYS A  75       8.873 -15.740 -28.915  1.00 96.44           C  
ATOM   1210  CB  LYS A  75       7.693 -14.114 -30.470  1.00 96.44           C  
ATOM   1211  HB2 LYS A  75       6.725 -13.656 -30.674  1.00 96.44           H  
ATOM   1212  HB3 LYS A  75       8.408 -13.323 -30.242  1.00 96.44           H  
ATOM   1213  O   LYS A  75       9.011 -16.931 -29.181  1.00 96.44           O  
ATOM   1214  CG  LYS A  75       8.155 -14.869 -31.726  1.00 96.44           C  
ATOM   1215  HG2 LYS A  75       9.122 -15.336 -31.539  1.00 96.44           H  
ATOM   1216  HG3 LYS A  75       7.429 -15.647 -31.963  1.00 96.44           H  
ATOM   1217  CD  LYS A  75       8.298 -13.924 -32.924  1.00 96.44           C  
ATOM   1218  HD2 LYS A  75       9.026 -13.150 -32.680  1.00 96.44           H  
ATOM   1219  HD3 LYS A  75       7.334 -13.462 -33.138  1.00 96.44           H  
ATOM   1220  CE  LYS A  75       8.780 -14.725 -34.140  1.00 96.44           C  
ATOM   1221  HE2 LYS A  75       8.042 -15.495 -34.363  1.00 96.44           H  
ATOM   1222  HE3 LYS A  75       9.708 -15.230 -33.870  1.00 96.44           H  
ATOM   1223  NZ  LYS A  75       8.998 -13.858 -35.324  1.00 96.44           N  
ATOM   1224  HZ1 LYS A  75       9.703 -13.164 -35.120  1.00 96.44           H  
ATOM   1225  HZ2 LYS A  75       9.321 -14.414 -36.103  1.00 96.44           H  
ATOM   1226  HZ3 LYS A  75       8.141 -13.395 -35.589  1.00 96.44           H  
ATOM   1227  N   ASP A  76       9.826 -15.006 -28.343  1.00 96.03           N  
ATOM   1228  H   ASP A  76       9.640 -14.031 -28.157  1.00 96.03           H  
ATOM   1229  CA  ASP A  76      11.115 -15.547 -27.906  1.00 96.03           C  
ATOM   1230  HA  ASP A  76      10.985 -16.594 -27.632  1.00 96.03           H  
ATOM   1231  C   ASP A  76      11.645 -14.782 -26.675  1.00 96.03           C  
ATOM   1232  CB  ASP A  76      12.122 -15.537 -29.064  1.00 96.03           C  
ATOM   1233  HB2 ASP A  76      12.399 -14.512 -29.314  1.00 96.03           H  
ATOM   1234  HB3 ASP A  76      11.648 -15.976 -29.942  1.00 96.03           H  
ATOM   1235  O   ASP A  76      12.315 -13.751 -26.813  1.00 96.03           O  
ATOM   1236  CG  ASP A  76      13.377 -16.354 -28.732  1.00 96.03           C  
ATOM   1237  OD1 ASP A  76      13.655 -16.578 -27.525  1.00 96.03           O  
ATOM   1238  OD2 ASP A  76      14.034 -16.768 -29.707  1.00 96.03           O  
ATOM   1239  N   PRO A  77      11.349 -15.273 -25.453  1.00 95.89           N  
ATOM   1240  CA  PRO A  77      11.761 -14.604 -24.224  1.00 95.89           C  
ATOM   1241  HA  PRO A  77      11.313 -13.611 -24.198  1.00 95.89           H  
ATOM   1242  C   PRO A  77      13.277 -14.470 -24.076  1.00 95.89           C  
ATOM   1243  CB  PRO A  77      11.188 -15.456 -23.086  1.00 95.89           C  
ATOM   1244  HB2 PRO A  77      10.909 -14.847 -22.226  1.00 95.89           H  
ATOM   1245  HB3 PRO A  77      11.909 -16.217 -22.788  1.00 95.89           H  
ATOM   1246  O   PRO A  77      13.740 -13.481 -23.512  1.00 95.89           O  
ATOM   1247  CG  PRO A  77       9.977 -16.142 -23.710  1.00 95.89           C  
ATOM   1248  HG2 PRO A  77       9.752 -17.088 -23.218  1.00 95.89           H  
ATOM   1249  HG3 PRO A  77       9.113 -15.479 -23.667  1.00 95.89           H  
ATOM   1250  CD  PRO A  77      10.413 -16.350 -25.159  1.00 95.89           C  
ATOM   1251  HD2 PRO A  77       9.542 -16.314 -25.813  1.00 95.89           H  
ATOM   1252  HD3 PRO A  77      10.926 -17.307 -25.262  1.00 95.89           H  
ATOM   1253  N   VAL A  78      14.046 -15.453 -24.560  1.00 96.08           N  
ATOM   1254  H   VAL A  78      13.635 -16.120 -25.197  1.00 96.08           H  
ATOM   1255  CA  VAL A  78      15.505 -15.483 -24.389  1.00 96.08           C  
ATOM   1256  HA  VAL A  78      15.750 -15.171 -23.374  1.00 96.08           H  
ATOM   1257  C   VAL A  78      16.142 -14.470 -25.327  1.00 96.08           C  
ATOM   1258  CB  VAL A  78      16.084 -16.896 -24.595  1.00 96.08           C  
ATOM   1259  HB  VAL A  78      15.824 -17.254 -25.591  1.00 96.08           H  
ATOM   1260  O   VAL A  78      16.832 -13.576 -24.847  1.00 96.08           O  
ATOM   1261  CG1 VAL A  78      17.610 -16.909 -24.449  1.00 96.08           C  
ATOM   1262 HG11 VAL A  78      18.076 -16.310 -25.232  1.00 96.08           H  
ATOM   1263 HG12 VAL A  78      17.905 -16.512 -23.478  1.00 96.08           H  
ATOM   1264 HG13 VAL A  78      17.988 -17.926 -24.546  1.00 96.08           H  
ATOM   1265  CG2 VAL A  78      15.501 -17.868 -23.558  1.00 96.08           C  
ATOM   1266 HG21 VAL A  78      15.946 -18.853 -23.698  1.00 96.08           H  
ATOM   1267 HG22 VAL A  78      15.729 -17.516 -22.552  1.00 96.08           H  
ATOM   1268 HG23 VAL A  78      14.421 -17.946 -23.685  1.00 96.08           H  
ATOM   1269  N   ALA A  79      15.815 -14.513 -26.623  1.00 96.33           N  
ATOM   1270  H   ALA A  79      15.224 -15.259 -26.961  1.00 96.33           H  
ATOM   1271  CA  ALA A  79      16.347 -13.553 -27.591  1.00 96.33           C  
ATOM   1272  HA  ALA A  79      17.435 -13.623 -27.586  1.00 96.33           H  
ATOM   1273  C   ALA A  79      15.963 -12.102 -27.243  1.00 96.33           C  
ATOM   1274  CB  ALA A  79      15.841 -13.937 -28.984  1.00 96.33           C  
ATOM   1275  HB1 ALA A  79      16.290 -13.278 -29.728  1.00 96.33           H  
ATOM   1276  HB2 ALA A  79      16.127 -14.964 -29.210  1.00 96.33           H  
ATOM   1277  HB3 ALA A  79      14.756 -13.847 -29.030  1.00 96.33           H  
ATOM   1278  O   ALA A  79      16.770 -11.183 -27.382  1.00 96.33           O  
ATOM   1279  N   PHE A  80      14.742 -11.879 -26.736  1.00 96.66           N  
ATOM   1280  H   PHE A  80      14.098 -12.655 -26.673  1.00 96.66           H  
ATOM   1281  CA  PHE A  80      14.319 -10.560 -26.262  1.00 96.66           C  
ATOM   1282  HA  PHE A  80      14.445  -9.840 -27.070  1.00 96.66           H  
ATOM   1283  C   PHE A  80      15.162 -10.064 -25.076  1.00 96.66           C  
ATOM   1284  CB  PHE A  80      12.836 -10.616 -25.876  1.00 96.66           C  
ATOM   1285  HB2 PHE A  80      12.255 -10.903 -26.753  1.00 96.66           H  
ATOM   1286  HB3 PHE A  80      12.690 -11.390 -25.122  1.00 96.66           H  
ATOM   1287  O   PHE A  80      15.539  -8.891 -25.025  1.00 96.66           O  
ATOM   1288  CG  PHE A  80      12.306  -9.302 -25.336  1.00 96.66           C  
ATOM   1289  CD1 PHE A  80      12.439  -8.993 -23.969  1.00 96.66           C  
ATOM   1290  HD1 PHE A  80      12.927  -9.693 -23.306  1.00 96.66           H  
ATOM   1291  CD2 PHE A  80      11.708  -8.375 -26.206  1.00 96.66           C  
ATOM   1292  HD2 PHE A  80      11.631  -8.601 -27.259  1.00 96.66           H  
ATOM   1293  CE1 PHE A  80      11.935  -7.786 -23.462  1.00 96.66           C  
ATOM   1294  HE1 PHE A  80      12.013  -7.579 -22.405  1.00 96.66           H  
ATOM   1295  CE2 PHE A  80      11.224  -7.155 -25.706  1.00 96.66           C  
ATOM   1296  HE2 PHE A  80      10.767  -6.443 -26.378  1.00 96.66           H  
ATOM   1297  CZ  PHE A  80      11.325  -6.869 -24.333  1.00 96.66           C  
ATOM   1298  HZ  PHE A  80      10.928  -5.941 -23.949  1.00 96.66           H  
ATOM   1299  N   LEU A  81      15.434 -10.937 -24.103  1.00 96.37           N  
ATOM   1300  H   LEU A  81      15.138 -11.896 -24.222  1.00 96.37           H  
ATOM   1301  CA  LEU A  81      16.237 -10.613 -22.925  1.00 96.37           C  
ATOM   1302  HA  LEU A  81      15.890  -9.664 -22.514  1.00 96.37           H  
ATOM   1303  C   LEU A  81      17.711 -10.390 -23.294  1.00 96.37           C  
ATOM   1304  CB  LEU A  81      16.041 -11.728 -21.881  1.00 96.37           C  
ATOM   1305  HB2 LEU A  81      16.099 -12.691 -22.388  1.00 96.37           H  
ATOM   1306  HB3 LEU A  81      16.858 -11.719 -21.159  1.00 96.37           H  
ATOM   1307  O   LEU A  81      18.301  -9.414 -22.830  1.00 96.37           O  
ATOM   1308  CG  LEU A  81      14.722 -11.649 -21.093  1.00 96.37           C  
ATOM   1309  HG  LEU A  81      13.873 -11.653 -21.777  1.00 96.37           H  
ATOM   1310  CD1 LEU A  81      14.631 -12.866 -20.175  1.00 96.37           C  
ATOM   1311 HD11 LEU A  81      14.690 -13.768 -20.785  1.00 96.37           H  
ATOM   1312 HD12 LEU A  81      15.458 -12.867 -19.465  1.00 96.37           H  
ATOM   1313 HD13 LEU A  81      13.682 -12.862 -19.637  1.00 96.37           H  
ATOM   1314  CD2 LEU A  81      14.607 -10.396 -20.216  1.00 96.37           C  
ATOM   1315 HD21 LEU A  81      13.692 -10.446 -19.626  1.00 96.37           H  
ATOM   1316 HD22 LEU A  81      14.567  -9.503 -20.839  1.00 96.37           H  
ATOM   1317 HD23 LEU A  81      15.467 -10.332 -19.548  1.00 96.37           H  
ATOM   1318  N   GLU A  82      18.275 -11.201 -24.186  1.00 95.25           N  
ATOM   1319  H   GLU A  82      17.758 -12.010 -24.500  1.00 95.25           H  
ATOM   1320  CA  GLU A  82      19.633 -11.025 -24.714  1.00 95.25           C  
ATOM   1321  HA  GLU A  82      20.350 -11.033 -23.892  1.00 95.25           H  
ATOM   1322  C   GLU A  82      19.794  -9.686 -25.435  1.00 95.25           C  
ATOM   1323  CB  GLU A  82      19.980 -12.173 -25.668  1.00 95.25           C  
ATOM   1324  HB2 GLU A  82      20.883 -11.909 -26.218  1.00 95.25           H  
ATOM   1325  HB3 GLU A  82      19.165 -12.308 -26.379  1.00 95.25           H  
ATOM   1326  O   GLU A  82      20.751  -8.959 -25.169  1.00 95.25           O  
ATOM   1327  CG  GLU A  82      20.245 -13.479 -24.907  1.00 95.25           C  
ATOM   1328  HG2 GLU A  82      21.065 -13.305 -24.211  1.00 95.25           H  
ATOM   1329  HG3 GLU A  82      19.367 -13.752 -24.321  1.00 95.25           H  
ATOM   1330  CD  GLU A  82      20.617 -14.645 -25.830  1.00 95.25           C  
ATOM   1331  OE1 GLU A  82      21.178 -15.623 -25.282  1.00 95.25           O  
ATOM   1332  OE2 GLU A  82      20.359 -14.552 -27.052  1.00 95.25           O  
ATOM   1333  N   ALA A  83      18.811  -9.286 -26.250  1.00 94.86           N  
ATOM   1334  H   ALA A  83      18.077  -9.943 -26.474  1.00 94.86           H  
ATOM   1335  CA  ALA A  83      18.788  -7.967 -26.886  1.00 94.86           C  
ATOM   1336  HA  ALA A  83      19.708  -7.848 -27.458  1.00 94.86           H  
ATOM   1337  C   ALA A  83      18.726  -6.806 -25.871  1.00 94.86           C  
ATOM   1338  CB  ALA A  83      17.603  -7.923 -27.858  1.00 94.86           C  
ATOM   1339  HB1 ALA A  83      17.700  -8.724 -28.590  1.00 94.86           H  
ATOM   1340  HB2 ALA A  83      17.594  -6.965 -28.378  1.00 94.86           H  
ATOM   1341  HB3 ALA A  83      16.667  -8.049 -27.314  1.00 94.86           H  
ATOM   1342  O   ALA A  83      19.152  -5.692 -26.175  1.00 94.86           O  
ATOM   1343  N   LYS A  84      18.227  -7.058 -24.652  1.00 92.66           N  
ATOM   1344  H   LYS A  84      17.894  -7.996 -24.482  1.00 92.66           H  
ATOM   1345  CA  LYS A  84      18.267  -6.119 -23.516  1.00 92.66           C  
ATOM   1346  HA  LYS A  84      18.305  -5.105 -23.914  1.00 92.66           H  
ATOM   1347  C   LYS A  84      19.538  -6.233 -22.659  1.00 92.66           C  
ATOM   1348  CB  LYS A  84      16.987  -6.259 -22.672  1.00 92.66           C  
ATOM   1349  HB2 LYS A  84      17.141  -5.753 -21.719  1.00 92.66           H  
ATOM   1350  HB3 LYS A  84      16.781  -7.310 -22.470  1.00 92.66           H  
ATOM   1351  O   LYS A  84      19.653  -5.516 -21.667  1.00 92.66           O  
ATOM   1352  CG  LYS A  84      15.770  -5.624 -23.355  1.00 92.66           C  
ATOM   1353  HG2 LYS A  84      16.047  -4.634 -23.718  1.00 92.66           H  
ATOM   1354  HG3 LYS A  84      15.460  -6.235 -24.203  1.00 92.66           H  
ATOM   1355  CD  LYS A  84      14.608  -5.475 -22.363  1.00 92.66           C  
ATOM   1356  HD2 LYS A  84      14.957  -4.948 -21.475  1.00 92.66           H  
ATOM   1357  HD3 LYS A  84      14.245  -6.463 -22.080  1.00 92.66           H  
ATOM   1358  CE  LYS A  84      13.493  -4.664 -23.030  1.00 92.66           C  
ATOM   1359  HE2 LYS A  84      13.120  -5.222 -23.889  1.00 92.66           H  
ATOM   1360  HE3 LYS A  84      13.920  -3.739 -23.418  1.00 92.66           H  
ATOM   1361  NZ  LYS A  84      12.379  -4.337 -22.104  1.00 92.66           N  
ATOM   1362  HZ1 LYS A  84      12.690  -3.796 -21.309  1.00 92.66           H  
ATOM   1363  HZ2 LYS A  84      11.712  -3.772 -22.609  1.00 92.66           H  
ATOM   1364  HZ3 LYS A  84      11.878  -5.160 -21.800  1.00 92.66           H  
ATOM   1365  N   GLY A  85      20.485  -7.096 -23.026  1.00 94.11           N  
ATOM   1366  H   GLY A  85      20.332  -7.640 -23.864  1.00 94.11           H  
ATOM   1367  CA  GLY A  85      21.758  -7.305 -22.329  1.00 94.11           C  
ATOM   1368  HA2 GLY A  85      22.507  -7.585 -23.069  1.00 94.11           H  
ATOM   1369  HA3 GLY A  85      22.076  -6.375 -21.859  1.00 94.11           H  
ATOM   1370  C   GLY A  85      21.741  -8.400 -21.258  1.00 94.11           C  
ATOM   1371  O   GLY A  85      22.735  -8.559 -20.550  1.00 94.11           O  
ATOM   1372  N   TYR A  86      20.646  -9.154 -21.121  1.00 95.01           N  
ATOM   1373  H   TYR A  86      19.888  -9.014 -21.774  1.00 95.01           H  
ATOM   1374  CA  TYR A  86      20.544 -10.304 -20.219  1.00 95.01           C  
ATOM   1375  HA  TYR A  86      21.168 -10.147 -19.339  1.00 95.01           H  
ATOM   1376  C   TYR A  86      21.046 -11.567 -20.913  1.00 95.01           C  
ATOM   1377  CB  TYR A  86      19.106 -10.483 -19.737  1.00 95.01           C  
ATOM   1378  HB2 TYR A  86      18.476 -10.601 -20.619  1.00 95.01           H  
ATOM   1379  HB3 TYR A  86      19.035 -11.403 -19.156  1.00 95.01           H  
ATOM   1380  O   TYR A  86      20.330 -12.198 -21.683  1.00 95.01           O  
ATOM   1381  CG  TYR A  86      18.557  -9.342 -18.915  1.00 95.01           C  
ATOM   1382  CD1 TYR A  86      18.756  -9.326 -17.526  1.00 95.01           C  
ATOM   1383  HD1 TYR A  86      19.306 -10.123 -17.048  1.00 95.01           H  
ATOM   1384  CD2 TYR A  86      17.847  -8.300 -19.540  1.00 95.01           C  
ATOM   1385  HD2 TYR A  86      17.708  -8.318 -20.611  1.00 95.01           H  
ATOM   1386  CE1 TYR A  86      18.257  -8.260 -16.760  1.00 95.01           C  
ATOM   1387  HE1 TYR A  86      18.423  -8.249 -15.692  1.00 95.01           H  
ATOM   1388  CE2 TYR A  86      17.349  -7.228 -18.777  1.00 95.01           C  
ATOM   1389  HE2 TYR A  86      16.834  -6.405 -19.250  1.00 95.01           H  
ATOM   1390  OH  TYR A  86      17.109  -6.150 -16.656  1.00 95.01           O  
ATOM   1391  HH  TYR A  86      17.406  -6.228 -15.747  1.00 95.01           H  
ATOM   1392  CZ  TYR A  86      17.562  -7.202 -17.384  1.00 95.01           C  
ATOM   1393  N   ILE A  87      22.282 -11.944 -20.614  1.00 93.15           N  
ATOM   1394  H   ILE A  87      22.793 -11.401 -19.933  1.00 93.15           H  
ATOM   1395  CA  ILE A  87      22.968 -13.080 -21.227  1.00 93.15           C  
ATOM   1396  HA  ILE A  87      22.538 -13.245 -22.215  1.00 93.15           H  
ATOM   1397  C   ILE A  87      22.733 -14.335 -20.383  1.00 93.15           C  
ATOM   1398  CB  ILE A  87      24.475 -12.776 -21.411  1.00 93.15           C  
ATOM   1399  HB  ILE A  87      24.973 -12.911 -20.450  1.00 93.15           H  
ATOM   1400  O   ILE A  87      22.705 -14.262 -19.152  1.00 93.15           O  
ATOM   1401  CG1 ILE A  87      24.721 -11.318 -21.873  1.00 93.15           C  
ATOM   1402 HG12 ILE A  87      24.116 -11.103 -22.754  1.00 93.15           H  
ATOM   1403 HG13 ILE A  87      24.418 -10.639 -21.076  1.00 93.15           H  
ATOM   1404  CG2 ILE A  87      25.093 -13.759 -22.423  1.00 93.15           C  
ATOM   1405 HG21 ILE A  87      26.180 -13.681 -22.418  1.00 93.15           H  
ATOM   1406 HG22 ILE A  87      24.730 -13.526 -23.424  1.00 93.15           H  
ATOM   1407 HG23 ILE A  87      24.827 -14.794 -22.207  1.00 93.15           H  
ATOM   1408  CD1 ILE A  87      26.183 -10.988 -22.188  1.00 93.15           C  
ATOM   1409 HD11 ILE A  87      26.458 -11.401 -23.159  1.00 93.15           H  
ATOM   1410 HD12 ILE A  87      26.315  -9.907 -22.220  1.00 93.15           H  
ATOM   1411 HD13 ILE A  87      26.829 -11.416 -21.422  1.00 93.15           H  
ATOM   1412  N   GLN A  88      22.620 -15.501 -21.025  1.00 91.57           N  
ATOM   1413  H   GLN A  88      22.598 -15.489 -22.034  1.00 91.57           H  
ATOM   1414  CA  GLN A  88      22.408 -16.791 -20.347  1.00 91.57           C  
ATOM   1415  HA  GLN A  88      22.259 -17.535 -21.129  1.00 91.57           H  
ATOM   1416  C   GLN A  88      21.117 -16.820 -19.508  1.00 91.57           C  
ATOM   1417  CB  GLN A  88      23.653 -17.227 -19.535  1.00 91.57           C  
ATOM   1418  HB2 GLN A  88      23.776 -16.578 -18.668  1.00 91.57           H  
ATOM   1419  HB3 GLN A  88      23.487 -18.241 -19.171  1.00 91.57           H  
ATOM   1420  O   GLN A  88      21.080 -17.422 -18.437  1.00 91.57           O  
ATOM   1421  CG  GLN A  88      24.952 -17.221 -20.351  1.00 91.57           C  
ATOM   1422  HG2 GLN A  88      25.202 -16.196 -20.624  1.00 91.57           H  
ATOM   1423  HG3 GLN A  88      24.792 -17.798 -21.262  1.00 91.57           H  
ATOM   1424  CD  GLN A  88      26.159 -17.784 -19.609  1.00 91.57           C  
ATOM   1425  NE2 GLN A  88      27.107 -18.342 -20.328  1.00 91.57           N  
ATOM   1426 HE21 GLN A  88      27.856 -18.830 -19.858  1.00 91.57           H  
ATOM   1427 HE22 GLN A  88      26.970 -18.438 -21.324  1.00 91.57           H  
ATOM   1428  OE1 GLN A  88      26.328 -17.693 -18.398  1.00 91.57           O  
ATOM   1429  N   ALA A  89      20.063 -16.142 -19.971  1.00 90.40           N  
ATOM   1430  H   ALA A  89      20.141 -15.665 -20.858  1.00 90.40           H  
ATOM   1431  CA  ALA A  89      18.731 -16.299 -19.401  1.00 90.40           C  
ATOM   1432  HA  ALA A  89      18.795 -16.253 -18.314  1.00 90.40           H  
ATOM   1433  C   ALA A  89      18.162 -17.669 -19.800  1.00 90.40           C  
ATOM   1434  CB  ALA A  89      17.837 -15.148 -19.881  1.00 90.40           C  
ATOM   1435  HB1 ALA A  89      18.213 -14.196 -19.504  1.00 90.40           H  
ATOM   1436  HB2 ALA A  89      17.825 -15.115 -20.970  1.00 90.40           H  
ATOM   1437  HB3 ALA A  89      16.819 -15.301 -19.524  1.00 90.40           H  
ATOM   1438  O   ALA A  89      17.947 -17.947 -20.979  1.00 90.40           O  
ATOM   1439  N   GLU A  90      17.883 -18.527 -18.823  1.00 90.47           N  
ATOM   1440  H   GLU A  90      18.140 -18.294 -17.874  1.00 90.47           H  
ATOM   1441  CA  GLU A  90      17.256 -19.822 -19.082  1.00 90.47           C  
ATOM   1442  HA  GLU A  90      17.602 -20.205 -20.042  1.00 90.47           H  
ATOM   1443  C   GLU A  90      15.735 -19.679 -19.135  1.00 90.47           C  
ATOM   1444  CB  GLU A  90      17.649 -20.842 -18.015  1.00 90.47           C  
ATOM   1445  HB2 GLU A  90      17.439 -20.429 -17.028  1.00 90.47           H  
ATOM   1446  HB3 GLU A  90      17.036 -21.731 -18.162  1.00 90.47           H  
ATOM   1447  O   GLU A  90      15.110 -19.277 -18.154  1.00 90.47           O  
ATOM   1448  CG  GLU A  90      19.130 -21.233 -18.108  1.00 90.47           C  
ATOM   1449  HG2 GLU A  90      19.742 -20.340 -17.984  1.00 90.47           H  
ATOM   1450  HG3 GLU A  90      19.324 -21.645 -19.098  1.00 90.47           H  
ATOM   1451  CD  GLU A  90      19.516 -22.270 -17.044  1.00 90.47           C  
ATOM   1452  OE1 GLU A  90      20.701 -22.266 -16.644  1.00 90.47           O  
ATOM   1453  OE2 GLU A  90      18.622 -23.046 -16.636  1.00 90.47           O  
ATOM   1454  N   LYS A  91      15.118 -20.059 -20.262  1.00 89.89           N  
ATOM   1455  H   LYS A  91      15.704 -20.328 -21.039  1.00 89.89           H  
ATOM   1456  CA  LYS A  91      13.667 -19.919 -20.484  1.00 89.89           C  
ATOM   1457  HA  LYS A  91      13.438 -18.854 -20.512  1.00 89.89           H  
ATOM   1458  C   LYS A  91      12.816 -20.512 -19.353  1.00 89.89           C  
ATOM   1459  CB  LYS A  91      13.304 -20.540 -21.843  1.00 89.89           C  
ATOM   1460  HB2 LYS A  91      13.462 -21.618 -21.802  1.00 89.89           H  
ATOM   1461  HB3 LYS A  91      13.968 -20.129 -22.604  1.00 89.89           H  
ATOM   1462  O   LYS A  91      11.811 -19.916 -18.982  1.00 89.89           O  
ATOM   1463  CG  LYS A  91      11.850 -20.254 -22.257  1.00 89.89           C  
ATOM   1464  HG2 LYS A  91      11.166 -20.732 -21.555  1.00 89.89           H  
ATOM   1465  HG3 LYS A  91      11.678 -19.178 -22.243  1.00 89.89           H  
ATOM   1466  CD  LYS A  91      11.571 -20.791 -23.667  1.00 89.89           C  
ATOM   1467  HD2 LYS A  91      12.249 -20.305 -24.369  1.00 89.89           H  
ATOM   1468  HD3 LYS A  91      11.755 -21.865 -23.685  1.00 89.89           H  
ATOM   1469  CE  LYS A  91      10.120 -20.509 -24.078  1.00 89.89           C  
ATOM   1470  HE2 LYS A  91       9.453 -21.031 -23.391  1.00 89.89           H  
ATOM   1471  HE3 LYS A  91       9.935 -19.440 -23.978  1.00 89.89           H  
ATOM   1472  NZ  LYS A  91       9.858 -20.936 -25.478  1.00 89.89           N  
ATOM   1473  HZ1 LYS A  91      10.475 -20.455 -26.116  1.00 89.89           H  
ATOM   1474  HZ2 LYS A  91      10.006 -21.930 -25.586  1.00 89.89           H  
ATOM   1475  HZ3 LYS A  91       8.909 -20.719 -25.749  1.00 89.89           H  
ATOM   1476  N   LEU A  92      13.226 -21.657 -18.801  1.00 89.47           N  
ATOM   1477  H   LEU A  92      14.099 -22.046 -19.126  1.00 89.47           H  
ATOM   1478  CA  LEU A  92      12.517 -22.360 -17.722  1.00 89.47           C  
ATOM   1479  HA  LEU A  92      11.457 -22.420 -17.970  1.00 89.47           H  
ATOM   1480  C   LEU A  92      12.587 -21.638 -16.366  1.00 89.47           C  
ATOM   1481  CB  LEU A  92      13.088 -23.785 -17.589  1.00 89.47           C  
ATOM   1482  HB2 LEU A  92      14.161 -23.711 -17.410  1.00 89.47           H  
ATOM   1483  HB3 LEU A  92      12.645 -24.256 -16.712  1.00 89.47           H  
ATOM   1484  O   LEU A  92      11.753 -21.892 -15.502  1.00 89.47           O  
ATOM   1485  CG  LEU A  92      12.844 -24.703 -18.801  1.00 89.47           C  
ATOM   1486  HG  LEU A  92      13.240 -24.232 -19.701  1.00 89.47           H  
ATOM   1487  CD1 LEU A  92      13.575 -26.029 -18.597  1.00 89.47           C  
ATOM   1488 HD11 LEU A  92      13.436 -26.670 -19.468  1.00 89.47           H  
ATOM   1489 HD12 LEU A  92      14.642 -25.847 -18.467  1.00 89.47           H  
ATOM   1490 HD13 LEU A  92      13.192 -26.537 -17.712  1.00 89.47           H  
ATOM   1491  CD2 LEU A  92      11.357 -25.001 -19.014  1.00 89.47           C  
ATOM   1492 HD21 LEU A  92      10.819 -24.088 -19.268  1.00 89.47           H  
ATOM   1493 HD22 LEU A  92      10.932 -25.430 -18.107  1.00 89.47           H  
ATOM   1494 HD23 LEU A  92      11.239 -25.713 -19.831  1.00 89.47           H  
ATOM   1495  N   LEU A  93      13.550 -20.732 -16.179  1.00 90.12           N  
ATOM   1496  H   LEU A  93      14.188 -20.540 -16.938  1.00 90.12           H  
ATOM   1497  CA  LEU A  93      13.723 -19.948 -14.952  1.00 90.12           C  
ATOM   1498  HA  LEU A  93      13.216 -20.458 -14.132  1.00 90.12           H  
ATOM   1499  C   LEU A  93      13.069 -18.560 -15.036  1.00 90.12           C  
ATOM   1500  CB  LEU A  93      15.222 -19.860 -14.609  1.00 90.12           C  
ATOM   1501  HB2 LEU A  93      15.731 -19.324 -15.410  1.00 90.12           H  
ATOM   1502  HB3 LEU A  93      15.330 -19.273 -13.697  1.00 90.12           H  
ATOM   1503  O   LEU A  93      13.122 -17.794 -14.072  1.00 90.12           O  
ATOM   1504  CG  LEU A  93      15.928 -21.214 -14.398  1.00 90.12           C  
ATOM   1505  HG  LEU A  93      15.918 -21.781 -15.329  1.00 90.12           H  
ATOM   1506  CD1 LEU A  93      17.381 -20.965 -13.992  1.00 90.12           C  
ATOM   1507 HD11 LEU A  93      17.881 -20.358 -14.747  1.00 90.12           H  
ATOM   1508 HD12 LEU A  93      17.431 -20.463 -13.026  1.00 90.12           H  
ATOM   1509 HD13 LEU A  93      17.907 -21.918 -13.940  1.00 90.12           H  
ATOM   1510  CD2 LEU A  93      15.270 -22.052 -13.297  1.00 90.12           C  
ATOM   1511 HD21 LEU A  93      15.219 -21.484 -12.367  1.00 90.12           H  
ATOM   1512 HD22 LEU A  93      14.268 -22.352 -13.604  1.00 90.12           H  
ATOM   1513 HD23 LEU A  93      15.855 -22.957 -13.138  1.00 90.12           H  
ATOM   1514  N   ILE A  94      12.445 -18.223 -16.171  1.00 93.87           N  
ATOM   1515  H   ILE A  94      12.411 -18.904 -16.915  1.00 93.87           H  
ATOM   1516  CA  ILE A  94      11.717 -16.966 -16.350  1.00 93.87           C  
ATOM   1517  HA  ILE A  94      12.219 -16.193 -15.767  1.00 93.87           H  
ATOM   1518  C   ILE A  94      10.296 -17.135 -15.813  1.00 93.87           C  
ATOM   1519  CB  ILE A  94      11.720 -16.506 -17.823  1.00 93.87           C  
ATOM   1520  HB  ILE A  94      11.209 -17.258 -18.424  1.00 93.87           H  
ATOM   1521  O   ILE A  94       9.464 -17.815 -16.413  1.00 93.87           O  
ATOM   1522  CG1 ILE A  94      13.155 -16.331 -18.367  1.00 93.87           C  
ATOM   1523 HG12 ILE A  94      13.733 -17.231 -18.156  1.00 93.87           H  
ATOM   1524 HG13 ILE A  94      13.645 -15.497 -17.864  1.00 93.87           H  
ATOM   1525  CG2 ILE A  94      10.957 -15.173 -17.944  1.00 93.87           C  
ATOM   1526 HG21 ILE A  94       9.915 -15.300 -17.652  1.00 93.87           H  
ATOM   1527 HG22 ILE A  94      11.426 -14.420 -17.311  1.00 93.87           H  
ATOM   1528 HG23 ILE A  94      10.975 -14.835 -18.981  1.00 93.87           H  
ATOM   1529  CD1 ILE A  94      13.210 -16.112 -19.885  1.00 93.87           C  
ATOM   1530 HD11 ILE A  94      12.834 -15.123 -20.146  1.00 93.87           H  
ATOM   1531 HD12 ILE A  94      14.241 -16.198 -20.225  1.00 93.87           H  
ATOM   1532 HD13 ILE A  94      12.602 -16.861 -20.393  1.00 93.87           H  
ATOM   1533  N   ILE A  95       9.985 -16.462 -14.705  1.00 93.80           N  
ATOM   1534  H   ILE A  95      10.713 -15.914 -14.269  1.00 93.80           H  
ATOM   1535  CA  ILE A  95       8.654 -16.532 -14.085  1.00 93.80           C  
ATOM   1536  HA  ILE A  95       8.130 -17.402 -14.481  1.00 93.80           H  
ATOM   1537  C   ILE A  95       7.851 -15.292 -14.469  1.00 93.80           C  
ATOM   1538  CB  ILE A  95       8.736 -16.742 -12.557  1.00 93.80           C  
ATOM   1539  HB  ILE A  95       9.183 -15.858 -12.103  1.00 93.80           H  
ATOM   1540  O   ILE A  95       8.223 -14.170 -14.117  1.00 93.80           O  
ATOM   1541  CG1 ILE A  95       9.625 -17.965 -12.226  1.00 93.80           C  
ATOM   1542 HG12 ILE A  95      10.632 -17.789 -12.604  1.00 93.80           H  
ATOM   1543 HG13 ILE A  95       9.229 -18.850 -12.724  1.00 93.80           H  
ATOM   1544  CG2 ILE A  95       7.318 -16.895 -11.972  1.00 93.80           C  
ATOM   1545 HG21 ILE A  95       6.842 -17.791 -12.372  1.00 93.80           H  
ATOM   1546 HG22 ILE A  95       6.701 -16.028 -12.204  1.00 93.80           H  
ATOM   1547 HG23 ILE A  95       7.362 -16.978 -10.886  1.00 93.80           H  
ATOM   1548  CD1 ILE A  95       9.762 -18.265 -10.729  1.00 93.80           C  
ATOM   1549 HD11 ILE A  95      10.009 -17.355 -10.182  1.00 93.80           H  
ATOM   1550 HD12 ILE A  95       8.831 -18.678 -10.341  1.00 93.80           H  
ATOM   1551 HD13 ILE A  95      10.553 -18.999 -10.581  1.00 93.80           H  
ATOM   1552  N   LYS A  96       6.729 -15.481 -15.171  1.00 93.94           N  
ATOM   1553  H   LYS A  96       6.481 -16.430 -15.410  1.00 93.94           H  
ATOM   1554  CA  LYS A  96       5.790 -14.399 -15.497  1.00 93.94           C  
ATOM   1555  HA  LYS A  96       6.375 -13.515 -15.751  1.00 93.94           H  
ATOM   1556  C   LYS A  96       4.952 -14.035 -14.276  1.00 93.94           C  
ATOM   1557  CB  LYS A  96       4.943 -14.787 -16.721  1.00 93.94           C  
ATOM   1558  HB2 LYS A  96       5.622 -15.029 -17.538  1.00 93.94           H  
ATOM   1559  HB3 LYS A  96       4.364 -15.680 -16.486  1.00 93.94           H  
ATOM   1560  O   LYS A  96       4.305 -14.889 -13.683  1.00 93.94           O  
ATOM   1561  CG  LYS A  96       3.984 -13.674 -17.184  1.00 93.94           C  
ATOM   1562  HG2 LYS A  96       4.541 -12.744 -17.299  1.00 93.94           H  
ATOM   1563  HG3 LYS A  96       3.203 -13.533 -16.438  1.00 93.94           H  
ATOM   1564  CD  LYS A  96       3.345 -14.053 -18.532  1.00 93.94           C  
ATOM   1565  HD2 LYS A  96       4.130 -14.100 -19.287  1.00 93.94           H  
ATOM   1566  HD3 LYS A  96       2.891 -15.040 -18.444  1.00 93.94           H  
ATOM   1567  CE  LYS A  96       2.271 -13.053 -18.983  1.00 93.94           C  
ATOM   1568  HE2 LYS A  96       1.449 -13.097 -18.269  1.00 93.94           H  
ATOM   1569  HE3 LYS A  96       2.692 -12.047 -18.955  1.00 93.94           H  
ATOM   1570  NZ  LYS A  96       1.772 -13.365 -20.355  1.00 93.94           N  
ATOM   1571  HZ1 LYS A  96       1.568 -14.348 -20.467  1.00 93.94           H  
ATOM   1572  HZ2 LYS A  96       0.940 -12.843 -20.591  1.00 93.94           H  
ATOM   1573  HZ3 LYS A  96       2.423 -13.131 -21.090  1.00 93.94           H  
ATOM   1574  N   LEU A  97       4.945 -12.750 -13.933  1.00 94.42           N  
ATOM   1575  H   LEU A  97       5.515 -12.110 -14.466  1.00 94.42           H  
ATOM   1576  CA  LEU A  97       4.263 -12.202 -12.767  1.00 94.42           C  
ATOM   1577  HA  LEU A  97       3.739 -12.989 -12.226  1.00 94.42           H  
ATOM   1578  C   LEU A  97       3.241 -11.156 -13.227  1.00 94.42           C  
ATOM   1579  CB  LEU A  97       5.307 -11.608 -11.808  1.00 94.42           C  
ATOM   1580  HB2 LEU A  97       4.783 -11.120 -10.986  1.00 94.42           H  
ATOM   1581  HB3 LEU A  97       5.880 -10.849 -12.341  1.00 94.42           H  
ATOM   1582  O   LEU A  97       3.618 -10.013 -13.527  1.00 94.42           O  
ATOM   1583  CG  LEU A  97       6.278 -12.649 -11.224  1.00 94.42           C  
ATOM   1584  HG  LEU A  97       6.691 -13.271 -12.018  1.00 94.42           H  
ATOM   1585  CD1 LEU A  97       7.442 -11.923 -10.558  1.00 94.42           C  
ATOM   1586 HD11 LEU A  97       8.099 -12.648 -10.079  1.00 94.42           H  
ATOM   1587 HD12 LEU A  97       7.072 -11.216  -9.816  1.00 94.42           H  
ATOM   1588 HD13 LEU A  97       8.009 -11.398 -11.327  1.00 94.42           H  
ATOM   1589  CD2 LEU A  97       5.597 -13.550 -10.197  1.00 94.42           C  
ATOM   1590 HD21 LEU A  97       5.127 -12.957  -9.413  1.00 94.42           H  
ATOM   1591 HD22 LEU A  97       6.336 -14.219  -9.755  1.00 94.42           H  
ATOM   1592 HD23 LEU A  97       4.839 -14.164 -10.683  1.00 94.42           H  
ATOM   1593  N   PRO A  98       1.947 -11.523 -13.308  1.00 92.05           N  
ATOM   1594  CA  PRO A  98       0.873 -10.574 -13.564  1.00 92.05           C  
ATOM   1595  HA  PRO A  98       0.966 -10.211 -14.587  1.00 92.05           H  
ATOM   1596  C   PRO A  98       0.908  -9.389 -12.594  1.00 92.05           C  
ATOM   1597  CB  PRO A  98      -0.431 -11.367 -13.423  1.00 92.05           C  
ATOM   1598  HB2 PRO A  98      -0.795 -11.311 -12.397  1.00 92.05           H  
ATOM   1599  HB3 PRO A  98      -1.196 -11.017 -14.116  1.00 92.05           H  
ATOM   1600  O   PRO A  98       1.429  -9.477 -11.475  1.00 92.05           O  
ATOM   1601  CG  PRO A  98      -0.009 -12.803 -13.724  1.00 92.05           C  
ATOM   1602  HG2 PRO A  98      -0.670 -13.529 -13.250  1.00 92.05           H  
ATOM   1603  HG3 PRO A  98       0.024 -12.959 -14.803  1.00 92.05           H  
ATOM   1604  CD  PRO A  98       1.404 -12.867 -13.154  1.00 92.05           C  
ATOM   1605  HD2 PRO A  98       1.992 -13.605 -13.701  1.00 92.05           H  
ATOM   1606  HD3 PRO A  98       1.362 -13.132 -12.097  1.00 92.05           H  
ATOM   1607  N   LYS A  99       0.325  -8.265 -13.016  1.00 90.26           N  
ATOM   1608  H   LYS A  99      -0.141  -8.266 -13.911  1.00 90.26           H  
ATOM   1609  CA  LYS A  99       0.195  -7.095 -12.148  1.00 90.26           C  
ATOM   1610  HA  LYS A  99       1.199  -6.777 -11.863  1.00 90.26           H  
ATOM   1611  C   LYS A  99      -0.561  -7.478 -10.873  1.00 90.26           C  
ATOM   1612  CB  LYS A  99      -0.498  -5.963 -12.911  1.00 90.26           C  
ATOM   1613  HB2 LYS A  99      -1.562  -6.180 -13.004  1.00 90.26           H  
ATOM   1614  HB3 LYS A  99      -0.067  -5.894 -13.910  1.00 90.26           H  
ATOM   1615  O   LYS A  99      -1.574  -8.163 -10.939  1.00 90.26           O  
ATOM   1616  CG  LYS A  99      -0.293  -4.621 -12.202  1.00 90.26           C  
ATOM   1617  HG2 LYS A  99       0.776  -4.425 -12.123  1.00 90.26           H  
ATOM   1618  HG3 LYS A  99      -0.722  -4.654 -11.200  1.00 90.26           H  
ATOM   1619  CD  LYS A  99      -0.956  -3.501 -13.002  1.00 90.26           C  
ATOM   1620  HD2 LYS A  99      -2.033  -3.665 -13.017  1.00 90.26           H  
ATOM   1621  HD3 LYS A  99      -0.574  -3.509 -14.023  1.00 90.26           H  
ATOM   1622  CE  LYS A  99      -0.635  -2.159 -12.346  1.00 90.26           C  
ATOM   1623  HE2 LYS A  99       0.443  -2.006 -12.381  1.00 90.26           H  
ATOM   1624  HE3 LYS A  99      -0.932  -2.208 -11.298  1.00 90.26           H  
ATOM   1625  NZ  LYS A  99      -1.350  -1.057 -13.030  1.00 90.26           N  
ATOM   1626  HZ1 LYS A  99      -1.114  -0.170 -12.609  1.00 90.26           H  
ATOM   1627  HZ2 LYS A  99      -2.346  -1.198 -12.936  1.00 90.26           H  
ATOM   1628  HZ3 LYS A  99      -1.112  -1.044 -14.012  1.00 90.26           H  
ATOM   1629  N   TYR A 100      -0.054  -7.014  -9.737  1.00 92.71           N  
ATOM   1630  H   TYR A 100       0.812  -6.498  -9.795  1.00 92.71           H  
ATOM   1631  CA  TYR A 100      -0.544  -7.328  -8.395  1.00 92.71           C  
ATOM   1632  HA  TYR A 100       0.093  -6.763  -7.715  1.00 92.71           H  
ATOM   1633  C   TYR A 100      -0.360  -8.788  -7.955  1.00 92.71           C  
ATOM   1634  CB  TYR A 100      -1.974  -6.798  -8.188  1.00 92.71           C  
ATOM   1635  HB2 TYR A 100      -2.218  -6.843  -7.127  1.00 92.71           H  
ATOM   1636  HB3 TYR A 100      -2.676  -7.456  -8.701  1.00 92.71           H  
ATOM   1637  O   TYR A 100      -1.036  -9.223  -7.030  1.00 92.71           O  
ATOM   1638  CG  TYR A 100      -2.187  -5.371  -8.652  1.00 92.71           C  
ATOM   1639  CD1 TYR A 100      -1.475  -4.324  -8.038  1.00 92.71           C  
ATOM   1640  HD1 TYR A 100      -0.788  -4.538  -7.233  1.00 92.71           H  
ATOM   1641  CD2 TYR A 100      -3.101  -5.093  -9.685  1.00 92.71           C  
ATOM   1642  HD2 TYR A 100      -3.652  -5.902 -10.142  1.00 92.71           H  
ATOM   1643  CE1 TYR A 100      -1.687  -2.996  -8.445  1.00 92.71           C  
ATOM   1644  HE1 TYR A 100      -1.155  -2.195  -7.953  1.00 92.71           H  
ATOM   1645  CE2 TYR A 100      -3.313  -3.765 -10.101  1.00 92.71           C  
ATOM   1646  HE2 TYR A 100      -4.041  -3.547 -10.869  1.00 92.71           H  
ATOM   1647  OH  TYR A 100      -2.805  -1.430  -9.869  1.00 92.71           O  
ATOM   1648  HH  TYR A 100      -2.516  -0.831  -9.176  1.00 92.71           H  
ATOM   1649  CZ  TYR A 100      -2.613  -2.715  -9.472  1.00 92.71           C  
ATOM   1650  N   SER A 101       0.602  -9.519  -8.535  1.00 94.00           N  
ATOM   1651  H   SER A 101       1.071  -9.157  -9.353  1.00 94.00           H  
ATOM   1652  CA  SER A 101       1.061 -10.798  -7.964  1.00 94.00           C  
ATOM   1653  HA  SER A 101       0.263 -11.535  -8.059  1.00 94.00           H  
ATOM   1654  C   SER A 101       1.401 -10.629  -6.478  1.00 94.00           C  
ATOM   1655  CB  SER A 101       2.300 -11.331  -8.688  1.00 94.00           C  
ATOM   1656  HB2 SER A 101       2.648 -12.233  -8.186  1.00 94.00           H  
ATOM   1657  HB3 SER A 101       3.094 -10.585  -8.655  1.00 94.00           H  
ATOM   1658  O   SER A 101       2.097  -9.675  -6.109  1.00 94.00           O  
ATOM   1659  OG  SER A 101       2.006 -11.651 -10.030  1.00 94.00           O  
ATOM   1660  HG  SER A 101       1.731 -10.855 -10.491  1.00 94.00           H  
ATOM   1661  N   LEU A 102       0.885 -11.530  -5.641  1.00 95.28           N  
ATOM   1662  H   LEU A 102       0.356 -12.301  -6.022  1.00 95.28           H  
ATOM   1663  CA  LEU A 102       0.965 -11.444  -4.186  1.00 95.28           C  
ATOM   1664  HA  LEU A 102       1.042 -10.393  -3.908  1.00 95.28           H  
ATOM   1665  C   LEU A 102       2.201 -12.176  -3.663  1.00 95.28           C  
ATOM   1666  CB  LEU A 102      -0.334 -12.012  -3.587  1.00 95.28           C  
ATOM   1667  HB2 LEU A 102      -1.182 -11.481  -4.018  1.00 95.28           H  
ATOM   1668  HB3 LEU A 102      -0.417 -13.058  -3.884  1.00 95.28           H  
ATOM   1669  O   LEU A 102       2.416 -13.345  -3.958  1.00 95.28           O  
ATOM   1670  CG  LEU A 102      -0.422 -11.929  -2.052  1.00 95.28           C  
ATOM   1671  HG  LEU A 102       0.433 -12.432  -1.599  1.00 95.28           H  
ATOM   1672  CD1 LEU A 102      -0.468 -10.482  -1.558  1.00 95.28           C  
ATOM   1673 HD11 LEU A 102      -1.243  -9.940  -2.100  1.00 95.28           H  
ATOM   1674 HD12 LEU A 102       0.500 -10.003  -1.705  1.00 95.28           H  
ATOM   1675 HD13 LEU A 102      -0.730 -10.472  -0.500  1.00 95.28           H  
ATOM   1676  CD2 LEU A 102      -1.694 -12.623  -1.572  1.00 95.28           C  
ATOM   1677 HD21 LEU A 102      -2.575 -12.117  -1.969  1.00 95.28           H  
ATOM   1678 HD22 LEU A 102      -1.711 -13.653  -1.929  1.00 95.28           H  
ATOM   1679 HD23 LEU A 102      -1.741 -12.633  -0.483  1.00 95.28           H  
ATOM   1680  N   PHE A 103       2.978 -11.494  -2.835  1.00 96.26           N  
ATOM   1681  H   PHE A 103       2.759 -10.523  -2.665  1.00 96.26           H  
ATOM   1682  CA  PHE A 103       4.147 -12.041  -2.164  1.00 96.26           C  
ATOM   1683  HA  PHE A 103       4.294 -13.082  -2.451  1.00 96.26           H  
ATOM   1684  C   PHE A 103       3.952 -11.986  -0.654  1.00 96.26           C  
ATOM   1685  CB  PHE A 103       5.381 -11.252  -2.595  1.00 96.26           C  
ATOM   1686  HB2 PHE A 103       5.201 -10.189  -2.437  1.00 96.26           H  
ATOM   1687  HB3 PHE A 103       6.213 -11.537  -1.951  1.00 96.26           H  
ATOM   1688  O   PHE A 103       3.522 -10.954  -0.130  1.00 96.26           O  
ATOM   1689  CG  PHE A 103       5.771 -11.487  -4.040  1.00 96.26           C  
ATOM   1690  CD1 PHE A 103       6.635 -12.547  -4.371  1.00 96.26           C  
ATOM   1691  HD1 PHE A 103       6.986 -13.220  -3.602  1.00 96.26           H  
ATOM   1692  CD2 PHE A 103       5.246 -10.673  -5.062  1.00 96.26           C  
ATOM   1693  HD2 PHE A 103       4.540  -9.892  -4.820  1.00 96.26           H  
ATOM   1694  CE1 PHE A 103       7.029 -12.752  -5.702  1.00 96.26           C  
ATOM   1695  HE1 PHE A 103       7.698 -13.566  -5.942  1.00 96.26           H  
ATOM   1696  CE2 PHE A 103       5.603 -10.911  -6.401  1.00 96.26           C  
ATOM   1697  HE2 PHE A 103       5.159 -10.328  -7.195  1.00 96.26           H  
ATOM   1698  CZ  PHE A 103       6.514 -11.933  -6.717  1.00 96.26           C  
ATOM   1699  HZ  PHE A 103       6.786 -12.125  -7.744  1.00 96.26           H  
ATOM   1700  N   GLU A 104       4.292 -13.068   0.038  1.00 96.60           N  
ATOM   1701  H   GLU A 104       4.645 -13.867  -0.468  1.00 96.60           H  
ATOM   1702  CA  GLU A 104       4.366 -13.128   1.496  1.00 96.60           C  
ATOM   1703  HA  GLU A 104       3.904 -12.230   1.908  1.00 96.60           H  
ATOM   1704  C   GLU A 104       5.822 -13.138   1.956  1.00 96.60           C  
ATOM   1705  CB  GLU A 104       3.552 -14.304   2.031  1.00 96.60           C  
ATOM   1706  HB2 GLU A 104       2.528 -14.118   1.705  1.00 96.60           H  
ATOM   1707  HB3 GLU A 104       3.912 -15.243   1.610  1.00 96.60           H  
ATOM   1708  O   GLU A 104       6.637 -13.952   1.522  1.00 96.60           O  
ATOM   1709  CG  GLU A 104       3.561 -14.374   3.563  1.00 96.60           C  
ATOM   1710  HG2 GLU A 104       3.325 -13.386   3.959  1.00 96.60           H  
ATOM   1711  HG3 GLU A 104       4.562 -14.642   3.901  1.00 96.60           H  
ATOM   1712  CD  GLU A 104       2.536 -15.376   4.112  1.00 96.60           C  
ATOM   1713  OE1 GLU A 104       2.907 -16.138   5.028  1.00 96.60           O  
ATOM   1714  OE2 GLU A 104       1.353 -15.288   3.692  1.00 96.60           O  
ATOM   1715  N   LEU A 105       6.127 -12.174   2.815  1.00 95.62           N  
ATOM   1716  H   LEU A 105       5.363 -11.614   3.167  1.00 95.62           H  
ATOM   1717  CA  LEU A 105       7.422 -11.901   3.406  1.00 95.62           C  
ATOM   1718  HA  LEU A 105       8.180 -12.521   2.927  1.00 95.62           H  
ATOM   1719  C   LEU A 105       7.391 -12.283   4.896  1.00 95.62           C  
ATOM   1720  CB  LEU A 105       7.789 -10.416   3.186  1.00 95.62           C  
ATOM   1721  HB2 LEU A 105       8.815 -10.312   3.540  1.00 95.62           H  
ATOM   1722  HB3 LEU A 105       7.152  -9.782   3.803  1.00 95.62           H  
ATOM   1723  O   LEU A 105       6.472 -12.951   5.372  1.00 95.62           O  
ATOM   1724  CG  LEU A 105       7.785  -9.908   1.735  1.00 95.62           C  
ATOM   1725  HG  LEU A 105       8.145 -10.694   1.071  1.00 95.62           H  
ATOM   1726  CD1 LEU A 105       6.413  -9.425   1.259  1.00 95.62           C  
ATOM   1727 HD11 LEU A 105       5.736 -10.273   1.158  1.00 95.62           H  
ATOM   1728 HD12 LEU A 105       5.997  -8.722   1.981  1.00 95.62           H  
ATOM   1729 HD13 LEU A 105       6.508  -8.963   0.277  1.00 95.62           H  
ATOM   1730  CD2 LEU A 105       8.719  -8.710   1.597  1.00 95.62           C  
ATOM   1731 HD21 LEU A 105       9.708  -8.973   1.971  1.00 95.62           H  
ATOM   1732 HD22 LEU A 105       8.810  -8.464   0.539  1.00 95.62           H  
ATOM   1733 HD23 LEU A 105       8.334  -7.849   2.144  1.00 95.62           H  
ATOM   1734  N   GLU A 106       8.389 -11.840   5.657  1.00 91.98           N  
ATOM   1735  H   GLU A 106       9.069 -11.206   5.262  1.00 91.98           H  
ATOM   1736  CA  GLU A 106       8.492 -12.126   7.081  1.00 91.98           C  
ATOM   1737  HA  GLU A 106       8.530 -13.211   7.177  1.00 91.98           H  
ATOM   1738  C   GLU A 106       7.258 -11.651   7.879  1.00 91.98           C  
ATOM   1739  CB  GLU A 106       9.822 -11.582   7.638  1.00 91.98           C  
ATOM   1740  HB2 GLU A 106      10.645 -11.917   7.006  1.00 91.98           H  
ATOM   1741  HB3 GLU A 106       9.965 -12.050   8.613  1.00 91.98           H  
ATOM   1742  O   GLU A 106       6.608 -10.656   7.540  1.00 91.98           O  
ATOM   1743  CG  GLU A 106       9.935 -10.059   7.854  1.00 91.98           C  
ATOM   1744  HG2 GLU A 106      10.760  -9.902   8.550  1.00 91.98           H  
ATOM   1745  HG3 GLU A 106       9.038  -9.696   8.357  1.00 91.98           H  
ATOM   1746  CD  GLU A 106      10.209  -9.187   6.616  1.00 91.98           C  
ATOM   1747  OE1 GLU A 106      10.485  -7.979   6.804  1.00 91.98           O  
ATOM   1748  OE2 GLU A 106      10.065  -9.620   5.452  1.00 91.98           O  
ATOM   1749  N   ASN A 107       6.932 -12.359   8.966  1.00 88.99           N  
ATOM   1750  H   ASN A 107       7.522 -13.141   9.215  1.00 88.99           H  
ATOM   1751  CA  ASN A 107       5.841 -12.027   9.897  1.00 88.99           C  
ATOM   1752  HA  ASN A 107       5.775 -12.855  10.603  1.00 88.99           H  
ATOM   1753  C   ASN A 107       4.435 -11.934   9.257  1.00 88.99           C  
ATOM   1754  CB  ASN A 107       6.235 -10.777  10.711  1.00 88.99           C  
ATOM   1755  HB2 ASN A 107       6.266  -9.910  10.051  1.00 88.99           H  
ATOM   1756  HB3 ASN A 107       5.488 -10.593  11.482  1.00 88.99           H  
ATOM   1757  O   ASN A 107       3.550 -11.244   9.778  1.00 88.99           O  
ATOM   1758  CG  ASN A 107       7.576 -10.938  11.401  1.00 88.99           C  
ATOM   1759  ND2 ASN A 107       8.380  -9.903  11.456  1.00 88.99           N  
ATOM   1760 HD21 ASN A 107       9.265 -10.060  11.917  1.00 88.99           H  
ATOM   1761 HD22 ASN A 107       8.136  -9.028  11.016  1.00 88.99           H  
ATOM   1762  OD1 ASN A 107       7.921 -11.997  11.891  1.00 88.99           O  
ATOM   1763  N   GLY A 108       4.221 -12.602   8.117  1.00 92.24           N  
ATOM   1764  H   GLY A 108       4.987 -13.123   7.713  1.00 92.24           H  
ATOM   1765  CA  GLY A 108       2.966 -12.555   7.360  1.00 92.24           C  
ATOM   1766  HA2 GLY A 108       2.988 -13.341   6.606  1.00 92.24           H  
ATOM   1767  HA3 GLY A 108       2.128 -12.744   8.030  1.00 92.24           H  
ATOM   1768  C   GLY A 108       2.734 -11.218   6.646  1.00 92.24           C  
ATOM   1769  O   GLY A 108       1.607 -10.906   6.238  1.00 92.24           O  
ATOM   1770  N   ARG A 109       3.773 -10.382   6.510  1.00 95.55           N  
ATOM   1771  H   ARG A 109       4.676 -10.689   6.844  1.00 95.55           H  
ATOM   1772  CA  ARG A 109       3.706  -9.146   5.730  1.00 95.55           C  
ATOM   1773  HA  ARG A 109       2.833  -8.580   6.056  1.00 95.55           H  
ATOM   1774  C   ARG A 109       3.548  -9.496   4.258  1.00 95.55           C  
ATOM   1775  CB  ARG A 109       4.965  -8.312   5.976  1.00 95.55           C  
ATOM   1776  HB2 ARG A 109       5.837  -8.856   5.614  1.00 95.55           H  
ATOM   1777  HB3 ARG A 109       5.079  -8.160   7.050  1.00 95.55           H  
ATOM   1778  O   ARG A 109       4.299 -10.294   3.719  1.00 95.55           O  
ATOM   1779  CG  ARG A 109       4.878  -6.944   5.284  1.00 95.55           C  
ATOM   1780  HG2 ARG A 109       3.989  -6.423   5.640  1.00 95.55           H  
ATOM   1781  HG3 ARG A 109       4.804  -7.061   4.203  1.00 95.55           H  
ATOM   1782  CD  ARG A 109       6.115  -6.117   5.625  1.00 95.55           C  
ATOM   1783  HD2 ARG A 109       6.310  -6.202   6.694  1.00 95.55           H  
ATOM   1784  HD3 ARG A 109       5.918  -5.069   5.401  1.00 95.55           H  
ATOM   1785  NE  ARG A 109       7.279  -6.577   4.853  1.00 95.55           N  
ATOM   1786  HE  ARG A 109       7.134  -7.156   4.038  1.00 95.55           H  
ATOM   1787  NH1 ARG A 109       8.959  -5.812   6.207  1.00 95.55           N  
ATOM   1788 HH11 ARG A 109       9.806  -6.251   6.540  1.00 95.55           H  
ATOM   1789 HH12 ARG A 109       8.282  -5.566   6.915  1.00 95.55           H  
ATOM   1790  NH2 ARG A 109       9.443  -6.995   4.415  1.00 95.55           N  
ATOM   1791 HH21 ARG A 109      10.298  -6.471   4.293  1.00 95.55           H  
ATOM   1792 HH22 ARG A 109       9.668  -7.935   4.707  1.00 95.55           H  
ATOM   1793  CZ  ARG A 109       8.548  -6.435   5.154  1.00 95.55           C  
ATOM   1794  N   LYS A 110       2.596  -8.858   3.590  1.00 96.73           N  
ATOM   1795  H   LYS A 110       2.029  -8.192   4.096  1.00 96.73           H  
ATOM   1796  CA  LYS A 110       2.266  -9.119   2.192  1.00 96.73           C  
ATOM   1797  HA  LYS A 110       2.937  -9.896   1.826  1.00 96.73           H  
ATOM   1798  C   LYS A 110       2.509  -7.898   1.317  1.00 96.73           C  
ATOM   1799  CB  LYS A 110       0.838  -9.669   2.077  1.00 96.73           C  
ATOM   1800  HB2 LYS A 110       0.566  -9.701   1.022  1.00 96.73           H  
ATOM   1801  HB3 LYS A 110       0.147  -9.008   2.599  1.00 96.73           H  
ATOM   1802  O   LYS A 110       2.288  -6.748   1.732  1.00 96.73           O  
ATOM   1803  CG  LYS A 110       0.734 -11.087   2.660  1.00 96.73           C  
ATOM   1804  HG2 LYS A 110       1.058 -11.075   3.701  1.00 96.73           H  
ATOM   1805  HG3 LYS A 110       1.399 -11.747   2.102  1.00 96.73           H  
ATOM   1806  CD  LYS A 110      -0.691 -11.650   2.602  1.00 96.73           C  
ATOM   1807  HD2 LYS A 110      -1.373 -10.991   3.139  1.00 96.73           H  
ATOM   1808  HD3 LYS A 110      -1.005 -11.737   1.562  1.00 96.73           H  
ATOM   1809  CE  LYS A 110      -0.669 -13.036   3.261  1.00 96.73           C  
ATOM   1810  HE2 LYS A 110      -0.351 -12.942   4.299  1.00 96.73           H  
ATOM   1811  HE3 LYS A 110       0.094 -13.639   2.770  1.00 96.73           H  
ATOM   1812  NZ  LYS A 110      -1.967 -13.745   3.181  1.00 96.73           N  
ATOM   1813  HZ1 LYS A 110      -2.695 -13.271   3.695  1.00 96.73           H  
ATOM   1814  HZ2 LYS A 110      -2.239 -13.868   2.216  1.00 96.73           H  
ATOM   1815  HZ3 LYS A 110      -1.829 -14.668   3.567  1.00 96.73           H  
ATOM   1816  N   ARG A 111       2.940  -8.143   0.081  1.00 96.79           N  
ATOM   1817  H   ARG A 111       3.110  -9.109  -0.161  1.00 96.79           H  
ATOM   1818  CA  ARG A 111       3.173  -7.126  -0.949  1.00 96.79           C  
ATOM   1819  HA  ARG A 111       2.677  -6.202  -0.652  1.00 96.79           H  
ATOM   1820  C   ARG A 111       2.562  -7.543  -2.277  1.00 96.79           C  
ATOM   1821  CB  ARG A 111       4.677  -6.863  -1.117  1.00 96.79           C  
ATOM   1822  HB2 ARG A 111       4.830  -6.187  -1.959  1.00 96.79           H  
ATOM   1823  HB3 ARG A 111       5.174  -7.803  -1.356  1.00 96.79           H  
ATOM   1824  O   ARG A 111       2.648  -8.698  -2.666  1.00 96.79           O  
ATOM   1825  CG  ARG A 111       5.339  -6.257   0.126  1.00 96.79           C  
ATOM   1826  HG2 ARG A 111       6.416  -6.258  -0.042  1.00 96.79           H  
ATOM   1827  HG3 ARG A 111       5.139  -6.877   1.000  1.00 96.79           H  
ATOM   1828  CD  ARG A 111       4.862  -4.830   0.414  1.00 96.79           C  
ATOM   1829  HD2 ARG A 111       3.788  -4.833   0.601  1.00 96.79           H  
ATOM   1830  HD3 ARG A 111       5.056  -4.214  -0.463  1.00 96.79           H  
ATOM   1831  NE  ARG A 111       5.596  -4.264   1.554  1.00 96.79           N  
ATOM   1832  HE  ARG A 111       6.598  -4.257   1.427  1.00 96.79           H  
ATOM   1833  NH1 ARG A 111       3.832  -3.861   2.984  1.00 96.79           N  
ATOM   1834 HH11 ARG A 111       3.288  -4.517   2.443  1.00 96.79           H  
ATOM   1835 HH12 ARG A 111       3.583  -3.655   3.941  1.00 96.79           H  
ATOM   1836  NH2 ARG A 111       5.882  -3.288   3.587  1.00 96.79           N  
ATOM   1837 HH21 ARG A 111       5.492  -2.937   4.450  1.00 96.79           H  
ATOM   1838 HH22 ARG A 111       6.876  -3.313   3.414  1.00 96.79           H  
ATOM   1839  CZ  ARG A 111       5.100  -3.794   2.683  1.00 96.79           C  
ATOM   1840  N   LEU A 112       1.974  -6.581  -2.974  1.00 96.36           N  
ATOM   1841  H   LEU A 112       1.978  -5.651  -2.580  1.00 96.36           H  
ATOM   1842  CA  LEU A 112       1.472  -6.739  -4.335  1.00 96.36           C  
ATOM   1843  HA  LEU A 112       1.348  -7.796  -4.572  1.00 96.36           H  
ATOM   1844  C   LEU A 112       2.493  -6.138  -5.299  1.00 96.36           C  
ATOM   1845  CB  LEU A 112       0.109  -6.040  -4.466  1.00 96.36           C  
ATOM   1846  HB2 LEU A 112      -0.219  -6.089  -5.505  1.00 96.36           H  
ATOM   1847  HB3 LEU A 112       0.247  -4.990  -4.204  1.00 96.36           H  
ATOM   1848  O   LEU A 112       2.906  -4.989  -5.122  1.00 96.36           O  
ATOM   1849  CG  LEU A 112      -1.003  -6.605  -3.571  1.00 96.36           C  
ATOM   1850  HG  LEU A 112      -0.630  -6.734  -2.555  1.00 96.36           H  
ATOM   1851  CD1 LEU A 112      -2.164  -5.616  -3.522  1.00 96.36           C  
ATOM   1852 HD11 LEU A 112      -2.948  -6.027  -2.886  1.00 96.36           H  
ATOM   1853 HD12 LEU A 112      -1.835  -4.666  -3.102  1.00 96.36           H  
ATOM   1854 HD13 LEU A 112      -2.569  -5.457  -4.522  1.00 96.36           H  
ATOM   1855  CD2 LEU A 112      -1.525  -7.942  -4.080  1.00 96.36           C  
ATOM   1856 HD21 LEU A 112      -2.291  -8.322  -3.404  1.00 96.36           H  
ATOM   1857 HD22 LEU A 112      -0.718  -8.673  -4.146  1.00 96.36           H  
ATOM   1858 HD23 LEU A 112      -1.975  -7.827  -5.066  1.00 96.36           H  
ATOM   1859  N   LEU A 113       2.891  -6.879  -6.329  1.00 96.08           N  
ATOM   1860  H   LEU A 113       2.577  -7.837  -6.382  1.00 96.08           H  
ATOM   1861  CA  LEU A 113       3.820  -6.382  -7.340  1.00 96.08           C  
ATOM   1862  HA  LEU A 113       4.578  -5.783  -6.834  1.00 96.08           H  
ATOM   1863  C   LEU A 113       3.101  -5.477  -8.349  1.00 96.08           C  
ATOM   1864  CB  LEU A 113       4.516  -7.582  -7.994  1.00 96.08           C  
ATOM   1865  HB2 LEU A 113       5.015  -8.150  -7.209  1.00 96.08           H  
ATOM   1866  HB3 LEU A 113       3.761  -8.219  -8.456  1.00 96.08           H  
ATOM   1867  O   LEU A 113       2.483  -5.956  -9.296  1.00 96.08           O  
ATOM   1868  CG  LEU A 113       5.556  -7.188  -9.054  1.00 96.08           C  
ATOM   1869  HG  LEU A 113       5.099  -6.563  -9.821  1.00 96.08           H  
ATOM   1870  CD1 LEU A 113       6.722  -6.425  -8.430  1.00 96.08           C  
ATOM   1871 HD11 LEU A 113       7.199  -7.025  -7.655  1.00 96.08           H  
ATOM   1872 HD12 LEU A 113       7.447  -6.173  -9.204  1.00 96.08           H  
ATOM   1873 HD13 LEU A 113       6.377  -5.483  -8.004  1.00 96.08           H  
ATOM   1874  CD2 LEU A 113       6.097  -8.442  -9.730  1.00 96.08           C  
ATOM   1875 HD21 LEU A 113       6.552  -9.095  -8.984  1.00 96.08           H  
ATOM   1876 HD22 LEU A 113       6.847  -8.177 -10.476  1.00 96.08           H  
ATOM   1877 HD23 LEU A 113       5.279  -8.970 -10.221  1.00 96.08           H  
ATOM   1878  N   ALA A 114       3.178  -4.158  -8.165  1.00 93.87           N  
ATOM   1879  H   ALA A 114       3.737  -3.804  -7.403  1.00 93.87           H  
ATOM   1880  CA  ALA A 114       2.532  -3.201  -9.066  1.00 93.87           C  
ATOM   1881  HA  ALA A 114       1.555  -3.592  -9.350  1.00 93.87           H  
ATOM   1882  C   ALA A 114       3.328  -2.983 -10.363  1.00 93.87           C  
ATOM   1883  CB  ALA A 114       2.312  -1.891  -8.306  1.00 93.87           C  
ATOM   1884  HB1 ALA A 114       1.679  -2.089  -7.441  1.00 93.87           H  
ATOM   1885  HB2 ALA A 114       1.816  -1.168  -8.954  1.00 93.87           H  
ATOM   1886  HB3 ALA A 114       3.265  -1.478  -7.975  1.00 93.87           H  
ATOM   1887  O   ALA A 114       2.737  -2.784 -11.426  1.00 93.87           O  
ATOM   1888  N   SER A 115       4.659  -3.020 -10.277  1.00 93.25           N  
ATOM   1889  H   SER A 115       5.068  -3.146  -9.363  1.00 93.25           H  
ATOM   1890  CA  SER A 115       5.586  -3.013 -11.413  1.00 93.25           C  
ATOM   1891  HA  SER A 115       5.186  -3.646 -12.206  1.00 93.25           H  
ATOM   1892  C   SER A 115       6.948  -3.563 -10.986  1.00 93.25           C  
ATOM   1893  CB  SER A 115       5.758  -1.588 -11.957  1.00 93.25           C  
ATOM   1894  HB2 SER A 115       6.249  -1.643 -12.928  1.00 93.25           H  
ATOM   1895  HB3 SER A 115       4.783  -1.120 -12.096  1.00 93.25           H  
ATOM   1896  O   SER A 115       7.203  -3.726  -9.797  1.00 93.25           O  
ATOM   1897  OG  SER A 115       6.556  -0.798 -11.097  1.00 93.25           O  
ATOM   1898  HG  SER A 115       6.008  -0.470 -10.380  1.00 93.25           H  
ATOM   1899  N   ALA A 116       7.864  -3.783 -11.929  1.00 94.66           N  
ATOM   1900  H   ALA A 116       7.603  -3.697 -12.901  1.00 94.66           H  
ATOM   1901  CA  ALA A 116       9.232  -4.215 -11.632  1.00 94.66           C  
ATOM   1902  HA  ALA A 116       9.197  -5.213 -11.196  1.00 94.66           H  
ATOM   1903  C   ALA A 116       9.988  -3.313 -10.628  1.00 94.66           C  
ATOM   1904  CB  ALA A 116       9.977  -4.294 -12.965  1.00 94.66           C  
ATOM   1905  HB1 ALA A 116      11.020  -4.553 -12.780  1.00 94.66           H  
ATOM   1906  HB2 ALA A 116       9.525  -5.063 -13.591  1.00 94.66           H  
ATOM   1907  HB3 ALA A 116       9.945  -3.333 -13.478  1.00 94.66           H  
ATOM   1908  O   ALA A 116      10.923  -3.782  -9.980  1.00 94.66           O  
ATOM   1909  N   GLY A 117       9.574  -2.049 -10.469  1.00 94.04           N  
ATOM   1910  H   GLY A 117       8.763  -1.747 -10.989  1.00 94.04           H  
ATOM   1911  CA  GLY A 117      10.166  -1.087  -9.533  1.00 94.04           C  
ATOM   1912  HA2 GLY A 117      10.466  -0.200 -10.091  1.00 94.04           H  
ATOM   1913  HA3 GLY A 117      11.061  -1.510  -9.075  1.00 94.04           H  
ATOM   1914  C   GLY A 117       9.244  -0.628  -8.400  1.00 94.04           C  
ATOM   1915  O   GLY A 117       9.626   0.264  -7.649  1.00 94.04           O  
ATOM   1916  N   GLU A 118       8.036  -1.179  -8.264  1.00 95.73           N  
ATOM   1917  H   GLU A 118       7.776  -1.965  -8.844  1.00 95.73           H  
ATOM   1918  CA  GLU A 118       7.089  -0.723  -7.244  1.00 95.73           C  
ATOM   1919  HA  GLU A 118       7.652  -0.277  -6.424  1.00 95.73           H  
ATOM   1920  C   GLU A 118       6.274  -1.871  -6.651  1.00 95.73           C  
ATOM   1921  CB  GLU A 118       6.181   0.380  -7.814  1.00 95.73           C  
ATOM   1922  HB2 GLU A 118       5.548  -0.040  -8.596  1.00 95.73           H  
ATOM   1923  HB3 GLU A 118       6.811   1.154  -8.254  1.00 95.73           H  
ATOM   1924  O   GLU A 118       5.623  -2.642  -7.363  1.00 95.73           O  
ATOM   1925  CG  GLU A 118       5.300   1.025  -6.729  1.00 95.73           C  
ATOM   1926  HG2 GLU A 118       5.936   1.312  -5.892  1.00 95.73           H  
ATOM   1927  HG3 GLU A 118       4.579   0.289  -6.373  1.00 95.73           H  
ATOM   1928  CD  GLU A 118       4.536   2.263  -7.223  1.00 95.73           C  
ATOM   1929  OE1 GLU A 118       4.147   3.083  -6.357  1.00 95.73           O  
ATOM   1930  OE2 GLU A 118       4.330   2.387  -8.452  1.00 95.73           O  
ATOM   1931  N   LEU A 119       6.273  -1.927  -5.321  1.00 97.08           N  
ATOM   1932  H   LEU A 119       6.807  -1.230  -4.822  1.00 97.08           H  
ATOM   1933  CA  LEU A 119       5.399  -2.771  -4.525  1.00 97.08           C  
ATOM   1934  HA  LEU A 119       4.939  -3.519  -5.171  1.00 97.08           H  
ATOM   1935  C   LEU A 119       4.268  -1.945  -3.909  1.00 97.08           C  
ATOM   1936  CB  LEU A 119       6.197  -3.504  -3.432  1.00 97.08           C  
ATOM   1937  HB2 LEU A 119       6.637  -2.767  -2.761  1.00 97.08           H  
ATOM   1938  HB3 LEU A 119       5.507  -4.113  -2.848  1.00 97.08           H  
ATOM   1939  O   LEU A 119       4.371  -0.740  -3.671  1.00 97.08           O  
ATOM   1940  CG  LEU A 119       7.335  -4.400  -3.933  1.00 97.08           C  
ATOM   1941  HG  LEU A 119       8.036  -3.800  -4.513  1.00 97.08           H  
ATOM   1942  CD1 LEU A 119       8.086  -4.966  -2.737  1.00 97.08           C  
ATOM   1943 HD11 LEU A 119       8.495  -4.150  -2.141  1.00 97.08           H  
ATOM   1944 HD12 LEU A 119       7.416  -5.552  -2.107  1.00 97.08           H  
ATOM   1945 HD13 LEU A 119       8.910  -5.596  -3.070  1.00 97.08           H  
ATOM   1946  CD2 LEU A 119       6.817  -5.556  -4.786  1.00 97.08           C  
ATOM   1947 HD21 LEU A 119       6.380  -5.159  -5.702  1.00 97.08           H  
ATOM   1948 HD22 LEU A 119       7.641  -6.215  -5.057  1.00 97.08           H  
ATOM   1949 HD23 LEU A 119       6.067  -6.129  -4.239  1.00 97.08           H  
ATOM   1950  N   GLN A 120       3.185  -2.636  -3.595  1.00 96.36           N  
ATOM   1951  H   GLN A 120       3.160  -3.606  -3.874  1.00 96.36           H  
ATOM   1952  CA  GLN A 120       2.019  -2.113  -2.901  1.00 96.36           C  
ATOM   1953  HA  GLN A 120       2.213  -1.095  -2.563  1.00 96.36           H  
ATOM   1954  C   GLN A 120       1.734  -2.942  -1.651  1.00 96.36           C  
ATOM   1955  CB  GLN A 120       0.851  -2.084  -3.890  1.00 96.36           C  
ATOM   1956  HB2 GLN A 120       0.856  -2.984  -4.505  1.00 96.36           H  
ATOM   1957  HB3 GLN A 120      -0.093  -2.052  -3.346  1.00 96.36           H  
ATOM   1958  O   GLN A 120       2.145  -4.099  -1.550  1.00 96.36           O  
ATOM   1959  CG  GLN A 120       0.984  -0.870  -4.818  1.00 96.36           C  
ATOM   1960  HG2 GLN A 120       1.122   0.030  -4.218  1.00 96.36           H  
ATOM   1961  HG3 GLN A 120       1.872  -0.984  -5.440  1.00 96.36           H  
ATOM   1962  CD  GLN A 120      -0.228  -0.662  -5.711  1.00 96.36           C  
ATOM   1963  NE2 GLN A 120      -0.139   0.231  -6.672  1.00 96.36           N  
ATOM   1964 HE21 GLN A 120       0.717   0.748  -6.810  1.00 96.36           H  
ATOM   1965 HE22 GLN A 120      -0.994   0.445  -7.167  1.00 96.36           H  
ATOM   1966  OE1 GLN A 120      -1.284  -1.248  -5.551  1.00 96.36           O  
ATOM   1967  N   LYS A 121       1.049  -2.357  -0.665  1.00 96.22           N  
ATOM   1968  H   LYS A 121       0.604  -1.472  -0.862  1.00 96.22           H  
ATOM   1969  CA  LYS A 121       0.719  -3.069   0.578  1.00 96.22           C  
ATOM   1970  HA  LYS A 121       1.625  -3.541   0.957  1.00 96.22           H  
ATOM   1971  C   LYS A 121      -0.296  -4.174   0.270  1.00 96.22           C  
ATOM   1972  CB  LYS A 121       0.205  -2.068   1.622  1.00 96.22           C  
ATOM   1973  HB2 LYS A 121       0.975  -1.318   1.801  1.00 96.22           H  
ATOM   1974  HB3 LYS A 121      -0.687  -1.571   1.242  1.00 96.22           H  
ATOM   1975  O   LYS A 121      -1.328  -3.876  -0.313  1.00 96.22           O  
ATOM   1976  CG  LYS A 121      -0.138  -2.758   2.946  1.00 96.22           C  
ATOM   1977  HG2 LYS A 121       0.703  -3.370   3.270  1.00 96.22           H  
ATOM   1978  HG3 LYS A 121      -1.003  -3.403   2.789  1.00 96.22           H  
ATOM   1979  CD  LYS A 121      -0.454  -1.727   4.036  1.00 96.22           C  
ATOM   1980  HD2 LYS A 121      -1.204  -1.015   3.691  1.00 96.22           H  
ATOM   1981  HD3 LYS A 121       0.455  -1.176   4.276  1.00 96.22           H  
ATOM   1982  CE  LYS A 121      -0.951  -2.434   5.296  1.00 96.22           C  
ATOM   1983  HE2 LYS A 121      -0.959  -1.723   6.123  1.00 96.22           H  
ATOM   1984  HE3 LYS A 121      -0.258  -3.240   5.538  1.00 96.22           H  
ATOM   1985  NZ  LYS A 121      -2.307  -2.980   5.104  1.00 96.22           N  
ATOM   1986  HZ1 LYS A 121      -2.983  -2.246   4.951  1.00 96.22           H  
ATOM   1987  HZ2 LYS A 121      -2.645  -3.497   5.903  1.00 96.22           H  
ATOM   1988  HZ3 LYS A 121      -2.402  -3.574   4.292  1.00 96.22           H  
ATOM   1989  N   GLY A 122      -0.014  -5.414   0.669  1.00 95.49           N  
ATOM   1990  H   GLY A 122       0.883  -5.603   1.094  1.00 95.49           H  
ATOM   1991  CA  GLY A 122      -0.871  -6.578   0.397  1.00 95.49           C  
ATOM   1992  HA2 GLY A 122      -1.596  -6.338  -0.380  1.00 95.49           H  
ATOM   1993  HA3 GLY A 122      -0.251  -7.393   0.024  1.00 95.49           H  
ATOM   1994  C   GLY A 122      -1.656  -7.107   1.602  1.00 95.49           C  
ATOM   1995  O   GLY A 122      -2.381  -8.080   1.463  1.00 95.49           O  
ATOM   1996  N   ASN A 123      -1.501  -6.518   2.791  1.00 95.50           N  
ATOM   1997  H   ASN A 123      -0.849  -5.750   2.863  1.00 95.50           H  
ATOM   1998  CA  ASN A 123      -2.322  -6.864   3.958  1.00 95.50           C  
ATOM   1999  HA  ASN A 123      -2.680  -7.889   3.860  1.00 95.50           H  
ATOM   2000  C   ASN A 123      -3.554  -5.955   4.036  1.00 95.50           C  
ATOM   2001  CB  ASN A 123      -1.487  -6.763   5.246  1.00 95.50           C  
ATOM   2002  HB2 ASN A 123      -1.184  -5.727   5.400  1.00 95.50           H  
ATOM   2003  HB3 ASN A 123      -2.096  -7.073   6.095  1.00 95.50           H  
ATOM   2004  O   ASN A 123      -3.477  -4.801   3.617  1.00 95.50           O  
ATOM   2005  CG  ASN A 123      -0.238  -7.614   5.219  1.00 95.50           C  
ATOM   2006  ND2 ASN A 123      -0.332  -8.864   5.612  1.00 95.50           N  
ATOM   2007 HD21 ASN A 123       0.494  -9.443   5.668  1.00 95.50           H  
ATOM   2008 HD22 ASN A 123      -1.212  -9.248   5.927  1.00 95.50           H  
ATOM   2009  OD1 ASN A 123       0.820  -7.132   4.849  1.00 95.50           O  
ATOM   2010  N   GLU A 124      -4.613  -6.408   4.695  1.00 91.92           N  
ATOM   2011  H   GLU A 124      -4.642  -7.368   5.007  1.00 91.92           H  
ATOM   2012  CA  GLU A 124      -5.799  -5.614   5.030  1.00 91.92           C  
ATOM   2013  HA  GLU A 124      -5.628  -4.566   4.785  1.00 91.92           H  
ATOM   2014  C   GLU A 124      -6.078  -5.708   6.535  1.00 91.92           C  
ATOM   2015  CB  GLU A 124      -6.972  -6.092   4.173  1.00 91.92           C  
ATOM   2016  HB2 GLU A 124      -6.649  -6.066   3.133  1.00 91.92           H  
ATOM   2017  HB3 GLU A 124      -7.225  -7.118   4.439  1.00 91.92           H  
ATOM   2018  O   GLU A 124      -5.793  -6.735   7.155  1.00 91.92           O  
ATOM   2019  CG  GLU A 124      -8.207  -5.193   4.326  1.00 91.92           C  
ATOM   2020  HG2 GLU A 124      -8.644  -5.354   5.312  1.00 91.92           H  
ATOM   2021  HG3 GLU A 124      -7.885  -4.154   4.263  1.00 91.92           H  
ATOM   2022  CD  GLU A 124      -9.259  -5.464   3.243  1.00 91.92           C  
ATOM   2023  OE1 GLU A 124     -10.126  -4.582   3.074  1.00 91.92           O  
ATOM   2024  OE2 GLU A 124      -9.151  -6.515   2.573  1.00 91.92           O  
ATOM   2025  N   LEU A 125      -6.543  -4.611   7.135  1.00 95.68           N  
ATOM   2026  H   LEU A 125      -6.871  -3.850   6.557  1.00 95.68           H  
ATOM   2027  CA  LEU A 125      -6.949  -4.587   8.537  1.00 95.68           C  
ATOM   2028  HA  LEU A 125      -6.362  -5.313   9.100  1.00 95.68           H  
ATOM   2029  C   LEU A 125      -8.425  -4.978   8.615  1.00 95.68           C  
ATOM   2030  CB  LEU A 125      -6.694  -3.188   9.132  1.00 95.68           C  
ATOM   2031  HB2 LEU A 125      -5.622  -2.989   9.123  1.00 95.68           H  
ATOM   2032  HB3 LEU A 125      -7.181  -2.452   8.492  1.00 95.68           H  
ATOM   2033  O   LEU A 125      -9.275  -4.240   8.130  1.00 95.68           O  
ATOM   2034  CG  LEU A 125      -7.232  -3.008  10.567  1.00 95.68           C  
ATOM   2035  HG  LEU A 125      -8.302  -3.214  10.596  1.00 95.68           H  
ATOM   2036  CD1 LEU A 125      -6.527  -3.910  11.579  1.00 95.68           C  
ATOM   2037 HD11 LEU A 125      -5.454  -3.718  11.571  1.00 95.68           H  
ATOM   2038 HD12 LEU A 125      -6.913  -3.711  12.578  1.00 95.68           H  
ATOM   2039 HD13 LEU A 125      -6.717  -4.959  11.350  1.00 95.68           H  
ATOM   2040  CD2 LEU A 125      -7.022  -1.561  11.005  1.00 95.68           C  
ATOM   2041 HD21 LEU A 125      -5.958  -1.323  11.023  1.00 95.68           H  
ATOM   2042 HD22 LEU A 125      -7.550  -0.897  10.321  1.00 95.68           H  
ATOM   2043 HD23 LEU A 125      -7.433  -1.426  12.006  1.00 95.68           H  
ATOM   2044  N   ALA A 126      -8.722  -6.098   9.268  1.00 94.29           N  
ATOM   2045  H   ALA A 126      -7.975  -6.675   9.627  1.00 94.29           H  
ATOM   2046  CA  ALA A 126     -10.089  -6.488   9.585  1.00 94.29           C  
ATOM   2047  HA  ALA A 126     -10.783  -5.969   8.923  1.00 94.29           H  
ATOM   2048  C   ALA A 126     -10.413  -6.095  11.029  1.00 94.29           C  
ATOM   2049  CB  ALA A 126     -10.255  -7.988   9.329  1.00 94.29           C  
ATOM   2050  HB1 ALA A 126     -11.283  -8.283   9.539  1.00 94.29           H  
ATOM   2051  HB2 ALA A 126     -10.032  -8.211   8.285  1.00 94.29           H  
ATOM   2052  HB3 ALA A 126      -9.584  -8.557   9.973  1.00 94.29           H  
ATOM   2053  O   ALA A 126      -9.730  -6.523  11.963  1.00 94.29           O  
ATOM   2054  N   LEU A 127     -11.453  -5.283  11.213  1.00 96.36           N  
ATOM   2055  H   LEU A 127     -11.995  -4.995  10.411  1.00 96.36           H  
ATOM   2056  CA  LEU A 127     -11.961  -4.954  12.540  1.00 96.36           C  
ATOM   2057  HA  LEU A 127     -11.146  -5.064  13.256  1.00 96.36           H  
ATOM   2058  C   LEU A 127     -13.093  -5.907  12.948  1.00 96.36           C  
ATOM   2059  CB  LEU A 127     -12.441  -3.499  12.601  1.00 96.36           C  
ATOM   2060  HB2 LEU A 127     -12.961  -3.369  13.550  1.00 96.36           H  
ATOM   2061  HB3 LEU A 127     -13.164  -3.330  11.803  1.00 96.36           H  
ATOM   2062  O   LEU A 127     -13.971  -6.189  12.132  1.00 96.36           O  
ATOM   2063  CG  LEU A 127     -11.338  -2.434  12.505  1.00 96.36           C  
ATOM   2064  HG  LEU A 127     -10.917  -2.422  11.500  1.00 96.36           H  
ATOM   2065  CD1 LEU A 127     -11.979  -1.081  12.794  1.00 96.36           C  
ATOM   2066 HD11 LEU A 127     -12.593  -1.127  13.693  1.00 96.36           H  
ATOM   2067 HD12 LEU A 127     -11.187  -0.355  12.974  1.00 96.36           H  
ATOM   2068 HD13 LEU A 127     -12.591  -0.772  11.947  1.00 96.36           H  
ATOM   2069  CD2 LEU A 127     -10.198  -2.631  13.510  1.00 96.36           C  
ATOM   2070 HD21 LEU A 127     -10.597  -2.727  14.521  1.00 96.36           H  
ATOM   2071 HD22 LEU A 127      -9.625  -3.521  13.252  1.00 96.36           H  
ATOM   2072 HD23 LEU A 127      -9.515  -1.782  13.479  1.00 96.36           H  
ATOM   2073  N   PRO A 128     -13.136  -6.345  14.219  1.00 97.85           N  
ATOM   2074  CA  PRO A 128     -14.306  -6.989  14.798  1.00 97.85           C  
ATOM   2075  HA  PRO A 128     -14.418  -7.974  14.345  1.00 97.85           H  
ATOM   2076  C   PRO A 128     -15.588  -6.174  14.591  1.00 97.85           C  
ATOM   2077  CB  PRO A 128     -13.987  -7.141  16.288  1.00 97.85           C  
ATOM   2078  HB2 PRO A 128     -14.296  -6.247  16.831  1.00 97.85           H  
ATOM   2079  HB3 PRO A 128     -14.460  -8.026  16.713  1.00 97.85           H  
ATOM   2080  O   PRO A 128     -15.588  -4.949  14.746  1.00 97.85           O  
ATOM   2081  CG  PRO A 128     -12.464  -7.241  16.323  1.00 97.85           C  
ATOM   2082  HG2 PRO A 128     -12.053  -6.880  17.265  1.00 97.85           H  
ATOM   2083  HG3 PRO A 128     -12.165  -8.275  16.150  1.00 97.85           H  
ATOM   2084  CD  PRO A 128     -12.015  -6.382  15.143  1.00 97.85           C  
ATOM   2085  HD2 PRO A 128     -11.751  -5.373  15.462  1.00 97.85           H  
ATOM   2086  HD3 PRO A 128     -11.153  -6.847  14.665  1.00 97.85           H  
ATOM   2087  N   THR A 129     -16.705  -6.860  14.339  1.00 97.70           N  
ATOM   2088  H   THR A 129     -16.629  -7.848  14.142  1.00 97.70           H  
ATOM   2089  CA  THR A 129     -18.008  -6.245  14.031  1.00 97.70           C  
ATOM   2090  HA  THR A 129     -17.933  -5.747  13.065  1.00 97.70           H  
ATOM   2091  C   THR A 129     -18.439  -5.200  15.060  1.00 97.70           C  
ATOM   2092  CB  THR A 129     -19.087  -7.333  13.923  1.00 97.70           C  
ATOM   2093  HB  THR A 129     -19.241  -7.788  14.901  1.00 97.70           H  
ATOM   2094  O   THR A 129     -18.935  -4.147  14.677  1.00 97.70           O  
ATOM   2095  CG2 THR A 129     -20.426  -6.820  13.399  1.00 97.70           C  
ATOM   2096 HG21 THR A 129     -21.128  -7.649  13.307  1.00 97.70           H  
ATOM   2097 HG22 THR A 129     -20.848  -6.091  14.091  1.00 97.70           H  
ATOM   2098 HG23 THR A 129     -20.293  -6.347  12.426  1.00 97.70           H  
ATOM   2099  OG1 THR A 129     -18.637  -8.324  13.032  1.00 97.70           O  
ATOM   2100  HG1 THR A 129     -19.341  -8.502  12.404  1.00 97.70           H  
ATOM   2101  N   LYS A 130     -18.182  -5.423  16.358  1.00 97.77           N  
ATOM   2102  H   LYS A 130     -17.758  -6.303  16.611  1.00 97.77           H  
ATOM   2103  CA  LYS A 130     -18.514  -4.454  17.421  1.00 97.77           C  
ATOM   2104  HA  LYS A 130     -19.589  -4.277  17.391  1.00 97.77           H  
ATOM   2105  C   LYS A 130     -17.868  -3.078  17.208  1.00 97.77           C  
ATOM   2106  CB  LYS A 130     -18.176  -5.036  18.810  1.00 97.77           C  
ATOM   2107  HB2 LYS A 130     -18.698  -5.985  18.934  1.00 97.77           H  
ATOM   2108  HB3 LYS A 130     -18.558  -4.350  19.566  1.00 97.77           H  
ATOM   2109  O   LYS A 130     -18.510  -2.059  17.444  1.00 97.77           O  
ATOM   2110  CG  LYS A 130     -16.672  -5.251  19.060  1.00 97.77           C  
ATOM   2111  HG2 LYS A 130     -16.151  -4.301  18.937  1.00 97.77           H  
ATOM   2112  HG3 LYS A 130     -16.280  -5.964  18.335  1.00 97.77           H  
ATOM   2113  CD  LYS A 130     -16.371  -5.753  20.478  1.00 97.77           C  
ATOM   2114  HD2 LYS A 130     -16.807  -5.059  21.197  1.00 97.77           H  
ATOM   2115  HD3 LYS A 130     -16.791  -6.747  20.631  1.00 97.77           H  
ATOM   2116  CE  LYS A 130     -14.846  -5.782  20.647  1.00 97.77           C  
ATOM   2117  HE2 LYS A 130     -14.428  -6.618  20.084  1.00 97.77           H  
ATOM   2118  HE3 LYS A 130     -14.464  -4.864  20.201  1.00 97.77           H  
ATOM   2119  NZ  LYS A 130     -14.403  -5.829  22.063  1.00 97.77           N  
ATOM   2120  HZ1 LYS A 130     -13.413  -5.636  22.110  1.00 97.77           H  
ATOM   2121  HZ2 LYS A 130     -14.591  -6.720  22.500  1.00 97.77           H  
ATOM   2122  HZ3 LYS A 130     -14.844  -5.092  22.594  1.00 97.77           H  
ATOM   2123  N   TYR A 131     -16.628  -3.042  16.716  1.00 98.31           N  
ATOM   2124  H   TYR A 131     -16.194  -3.911  16.438  1.00 98.31           H  
ATOM   2125  CA  TYR A 131     -15.894  -1.803  16.466  1.00 98.31           C  
ATOM   2126  HA  TYR A 131     -16.087  -1.102  17.278  1.00 98.31           H  
ATOM   2127  C   TYR A 131     -16.359  -1.127  15.175  1.00 98.31           C  
ATOM   2128  CB  TYR A 131     -14.389  -2.095  16.425  1.00 98.31           C  
ATOM   2129  HB2 TYR A 131     -14.196  -2.822  15.636  1.00 98.31           H  
ATOM   2130  HB3 TYR A 131     -13.873  -1.178  16.143  1.00 98.31           H  
ATOM   2131  O   TYR A 131     -16.465   0.097  15.133  1.00 98.31           O  
ATOM   2132  CG  TYR A 131     -13.788  -2.595  17.730  1.00 98.31           C  
ATOM   2133  CD1 TYR A 131     -14.030  -1.922  18.943  1.00 98.31           C  
ATOM   2134  HD1 TYR A 131     -14.649  -1.037  18.962  1.00 98.31           H  
ATOM   2135  CD2 TYR A 131     -12.939  -3.714  17.726  1.00 98.31           C  
ATOM   2136  HD2 TYR A 131     -12.720  -4.206  16.790  1.00 98.31           H  
ATOM   2137  CE1 TYR A 131     -13.428  -2.363  20.139  1.00 98.31           C  
ATOM   2138  HE1 TYR A 131     -13.590  -1.832  21.065  1.00 98.31           H  
ATOM   2139  CE2 TYR A 131     -12.348  -4.172  18.921  1.00 98.31           C  
ATOM   2140  HE2 TYR A 131     -11.672  -5.015  18.918  1.00 98.31           H  
ATOM   2141  OH  TYR A 131     -12.072  -3.969  21.298  1.00 98.31           O  
ATOM   2142  HH  TYR A 131     -11.999  -3.286  21.968  1.00 98.31           H  
ATOM   2143  CZ  TYR A 131     -12.580  -3.487  20.132  1.00 98.31           C  
ATOM   2144  N   VAL A 132     -16.709  -1.915  14.153  1.00 97.40           N  
ATOM   2145  H   VAL A 132     -16.593  -2.913  14.255  1.00 97.40           H  
ATOM   2146  CA  VAL A 132     -17.332  -1.405  12.921  1.00 97.40           C  
ATOM   2147  HA  VAL A 132     -16.688  -0.633  12.499  1.00 97.40           H  
ATOM   2148  C   VAL A 132     -18.678  -0.744  13.239  1.00 97.40           C  
ATOM   2149  CB  VAL A 132     -17.492  -2.524  11.871  1.00 97.40           C  
ATOM   2150  HB  VAL A 132     -18.123  -3.315  12.276  1.00 97.40           H  
ATOM   2151  O   VAL A 132     -18.895   0.410  12.870  1.00 97.40           O  
ATOM   2152  CG1 VAL A 132     -18.141  -2.000  10.585  1.00 97.40           C  
ATOM   2153 HG11 VAL A 132     -17.553  -1.179  10.174  1.00 97.40           H  
ATOM   2154 HG12 VAL A 132     -19.155  -1.652  10.783  1.00 97.40           H  
ATOM   2155 HG13 VAL A 132     -18.198  -2.802   9.848  1.00 97.40           H  
ATOM   2156  CG2 VAL A 132     -16.132  -3.132  11.501  1.00 97.40           C  
ATOM   2157 HG21 VAL A 132     -15.466  -2.358  11.121  1.00 97.40           H  
ATOM   2158 HG22 VAL A 132     -16.264  -3.896  10.735  1.00 97.40           H  
ATOM   2159 HG23 VAL A 132     -15.677  -3.608  12.369  1.00 97.40           H  
ATOM   2160  N   THR A 133     -19.549  -1.426  13.991  1.00 96.67           N  
ATOM   2161  H   THR A 133     -19.345  -2.390  14.214  1.00 96.67           H  
ATOM   2162  CA  THR A 133     -20.844  -0.890  14.438  1.00 96.67           C  
ATOM   2163  HA  THR A 133     -21.437  -0.625  13.562  1.00 96.67           H  
ATOM   2164  C   THR A 133     -20.667   0.369  15.280  1.00 96.67           C  
ATOM   2165  CB  THR A 133     -21.623  -1.942  15.244  1.00 96.67           C  
ATOM   2166  HB  THR A 133     -21.049  -2.230  16.124  1.00 96.67           H  
ATOM   2167  O   THR A 133     -21.346   1.367  15.045  1.00 96.67           O  
ATOM   2168  CG2 THR A 133     -23.005  -1.458  15.683  1.00 96.67           C  
ATOM   2169 HG21 THR A 133     -22.908  -0.639  16.396  1.00 96.67           H  
ATOM   2170 HG22 THR A 133     -23.545  -2.269  16.171  1.00 96.67           H  
ATOM   2171 HG23 THR A 133     -23.572  -1.116  14.817  1.00 96.67           H  
ATOM   2172  OG1 THR A 133     -21.836  -3.080  14.445  1.00 96.67           O  
ATOM   2173  HG1 THR A 133     -22.446  -3.657  14.911  1.00 96.67           H  
ATOM   2174  N   PHE A 134     -19.725   0.361  16.227  1.00 98.02           N  
ATOM   2175  H   PHE A 134     -19.214  -0.491  16.406  1.00 98.02           H  
ATOM   2176  CA  PHE A 134     -19.420   1.529  17.048  1.00 98.02           C  
ATOM   2177  HA  PHE A 134     -20.324   1.837  17.573  1.00 98.02           H  
ATOM   2178  C   PHE A 134     -18.976   2.735  16.212  1.00 98.02           C  
ATOM   2179  CB  PHE A 134     -18.368   1.151  18.090  1.00 98.02           C  
ATOM   2180  HB2 PHE A 134     -18.816   0.461  18.806  1.00 98.02           H  
ATOM   2181  HB3 PHE A 134     -17.546   0.632  17.597  1.00 98.02           H  
ATOM   2182  O   PHE A 134     -19.534   3.814  16.388  1.00 98.02           O  
ATOM   2183  CG  PHE A 134     -17.805   2.341  18.834  1.00 98.02           C  
ATOM   2184  CD1 PHE A 134     -16.553   2.865  18.464  1.00 98.02           C  
ATOM   2185  HD1 PHE A 134     -15.984   2.409  17.666  1.00 98.02           H  
ATOM   2186  CD2 PHE A 134     -18.536   2.937  19.877  1.00 98.02           C  
ATOM   2187  HD2 PHE A 134     -19.490   2.529  20.178  1.00 98.02           H  
ATOM   2188  CE1 PHE A 134     -16.028   3.973  19.146  1.00 98.02           C  
ATOM   2189  HE1 PHE A 134     -15.046   4.344  18.891  1.00 98.02           H  
ATOM   2190  CE2 PHE A 134     -18.008   4.049  20.554  1.00 98.02           C  
ATOM   2191  HE2 PHE A 134     -18.541   4.478  21.389  1.00 98.02           H  
ATOM   2192  CZ  PHE A 134     -16.755   4.567  20.189  1.00 98.02           C  
ATOM   2193  HZ  PHE A 134     -16.332   5.397  20.737  1.00 98.02           H  
ATOM   2194  N   LEU A 135     -18.037   2.575  15.271  1.00 97.46           N  
ATOM   2195  H   LEU A 135     -17.612   1.665  15.159  1.00 97.46           H  
ATOM   2196  CA  LEU A 135     -17.581   3.676  14.411  1.00 97.46           C  
ATOM   2197  HA  LEU A 135     -17.270   4.509  15.040  1.00 97.46           H  
ATOM   2198  C   LEU A 135     -18.693   4.211  13.506  1.00 97.46           C  
ATOM   2199  CB  LEU A 135     -16.404   3.209  13.542  1.00 97.46           C  
ATOM   2200  HB2 LEU A 135     -16.274   3.917  12.724  1.00 97.46           H  
ATOM   2201  HB3 LEU A 135     -16.655   2.243  13.105  1.00 97.46           H  
ATOM   2202  O   LEU A 135     -18.814   5.428  13.332  1.00 97.46           O  
ATOM   2203  CG  LEU A 135     -15.069   3.097  14.288  1.00 97.46           C  
ATOM   2204  HG  LEU A 135     -15.184   2.441  15.151  1.00 97.46           H  
ATOM   2205  CD1 LEU A 135     -14.046   2.500  13.327  1.00 97.46           C  
ATOM   2206 HD11 LEU A 135     -13.999   3.116  12.429  1.00 97.46           H  
ATOM   2207 HD12 LEU A 135     -14.344   1.486  13.060  1.00 97.46           H  
ATOM   2208 HD13 LEU A 135     -13.062   2.468  13.795  1.00 97.46           H  
ATOM   2209  CD2 LEU A 135     -14.542   4.457  14.760  1.00 97.46           C  
ATOM   2210 HD21 LEU A 135     -15.208   4.875  15.515  1.00 97.46           H  
ATOM   2211 HD22 LEU A 135     -14.459   5.145  13.919  1.00 97.46           H  
ATOM   2212 HD23 LEU A 135     -13.562   4.329  15.219  1.00 97.46           H  
ATOM   2213  N   TYR A 136     -19.524   3.321  12.958  1.00 95.91           N  
ATOM   2214  H   TYR A 136     -19.351   2.337  13.108  1.00 95.91           H  
ATOM   2215  CA  TYR A 136     -20.695   3.712  12.180  1.00 95.91           C  
ATOM   2216  HA  TYR A 136     -20.372   4.321  11.335  1.00 95.91           H  
ATOM   2217  C   TYR A 136     -21.650   4.564  13.024  1.00 95.91           C  
ATOM   2218  CB  TYR A 136     -21.391   2.461  11.632  1.00 95.91           C  
ATOM   2219  HB2 TYR A 136     -20.704   1.932  10.972  1.00 95.91           H  
ATOM   2220  HB3 TYR A 136     -21.638   1.790  12.454  1.00 95.91           H  
ATOM   2221  O   TYR A 136     -21.988   5.683  12.644  1.00 95.91           O  
ATOM   2222  CG  TYR A 136     -22.656   2.787  10.867  1.00 95.91           C  
ATOM   2223  CD1 TYR A 136     -23.909   2.703  11.506  1.00 95.91           C  
ATOM   2224  HD1 TYR A 136     -23.971   2.367  12.531  1.00 95.91           H  
ATOM   2225  CD2 TYR A 136     -22.574   3.221   9.530  1.00 95.91           C  
ATOM   2226  HD2 TYR A 136     -21.612   3.296   9.045  1.00 95.91           H  
ATOM   2227  CE1 TYR A 136     -25.079   3.058  10.809  1.00 95.91           C  
ATOM   2228  HE1 TYR A 136     -26.046   2.988  11.284  1.00 95.91           H  
ATOM   2229  CE2 TYR A 136     -23.742   3.572   8.829  1.00 95.91           C  
ATOM   2230  HE2 TYR A 136     -23.673   3.908   7.805  1.00 95.91           H  
ATOM   2231  OH  TYR A 136     -26.127   3.838   8.801  1.00 95.91           O  
ATOM   2232  HH  TYR A 136     -25.942   4.040   7.880  1.00 95.91           H  
ATOM   2233  CZ  TYR A 136     -24.997   3.492   9.470  1.00 95.91           C  
ATOM   2234  N   LEU A 137     -22.026   4.100  14.218  1.00 95.46           N  
ATOM   2235  H   LEU A 137     -21.701   3.189  14.511  1.00 95.46           H  
ATOM   2236  CA  LEU A 137     -22.905   4.861  15.106  1.00 95.46           C  
ATOM   2237  HA  LEU A 137     -23.790   5.161  14.544  1.00 95.46           H  
ATOM   2238  C   LEU A 137     -22.249   6.166  15.578  1.00 95.46           C  
ATOM   2239  CB  LEU A 137     -23.340   3.977  16.286  1.00 95.46           C  
ATOM   2240  HB2 LEU A 137     -22.449   3.589  16.781  1.00 95.46           H  
ATOM   2241  HB3 LEU A 137     -23.875   4.600  17.003  1.00 95.46           H  
ATOM   2242  O   LEU A 137     -22.887   7.214  15.551  1.00 95.46           O  
ATOM   2243  CG  LEU A 137     -24.252   2.796  15.899  1.00 95.46           C  
ATOM   2244  HG  LEU A 137     -23.744   2.142  15.190  1.00 95.46           H  
ATOM   2245  CD1 LEU A 137     -24.579   1.987  17.152  1.00 95.46           C  
ATOM   2246 HD11 LEU A 137     -23.656   1.602  17.586  1.00 95.46           H  
ATOM   2247 HD12 LEU A 137     -25.093   2.607  17.887  1.00 95.46           H  
ATOM   2248 HD13 LEU A 137     -25.213   1.139  16.894  1.00 95.46           H  
ATOM   2249  CD2 LEU A 137     -25.561   3.262  15.258  1.00 95.46           C  
ATOM   2250 HD21 LEU A 137     -26.238   2.415  15.150  1.00 95.46           H  
ATOM   2251 HD22 LEU A 137     -26.025   4.022  15.886  1.00 95.46           H  
ATOM   2252 HD23 LEU A 137     -25.367   3.672  14.267  1.00 95.46           H  
ATOM   2253  N   ALA A 138     -20.967   6.160  15.936  1.00 96.17           N  
ATOM   2254  H   ALA A 138     -20.478   5.276  15.955  1.00 96.17           H  
ATOM   2255  CA  ALA A 138     -20.258   7.345  16.410  1.00 96.17           C  
ATOM   2256  HA  ALA A 138     -20.822   7.769  17.241  1.00 96.17           H  
ATOM   2257  C   ALA A 138     -20.140   8.453  15.345  1.00 96.17           C  
ATOM   2258  CB  ALA A 138     -18.888   6.901  16.931  1.00 96.17           C  
ATOM   2259  HB1 ALA A 138     -19.010   6.147  17.709  1.00 96.17           H  
ATOM   2260  HB2 ALA A 138     -18.298   6.475  16.120  1.00 96.17           H  
ATOM   2261  HB3 ALA A 138     -18.365   7.758  17.355  1.00 96.17           H  
ATOM   2262  O   ALA A 138     -20.186   9.639  15.680  1.00 96.17           O  
ATOM   2263  N   SER A 139     -20.053   8.088  14.062  1.00 95.15           N  
ATOM   2264  H   SER A 139     -20.004   7.102  13.851  1.00 95.15           H  
ATOM   2265  CA  SER A 139     -20.029   9.038  12.938  1.00 95.15           C  
ATOM   2266  HA  SER A 139     -19.483   9.928  13.252  1.00 95.15           H  
ATOM   2267  C   SER A 139     -21.427   9.513  12.500  1.00 95.15           C  
ATOM   2268  CB  SER A 139     -19.245   8.445  11.762  1.00 95.15           C  
ATOM   2269  HB2 SER A 139     -18.197   8.339  12.044  1.00 95.15           H  
ATOM   2270  HB3 SER A 139     -19.305   9.122  10.910  1.00 95.15           H  
ATOM   2271  O   SER A 139     -21.554  10.607  11.931  1.00 95.15           O  
ATOM   2272  OG  SER A 139     -19.751   7.184  11.387  1.00 95.15           O  
ATOM   2273  HG  SER A 139     -19.422   6.524  12.001  1.00 95.15           H  
ATOM   2274  N   HIS A 140     -22.481   8.750  12.825  1.00 91.62           N  
ATOM   2275  H   HIS A 140     -22.271   7.846  13.225  1.00 91.62           H  
ATOM   2276  CA  HIS A 140     -23.836   8.930  12.290  1.00 91.62           C  
ATOM   2277  HA  HIS A 140     -23.869   9.861  11.725  1.00 91.62           H  
ATOM   2278  C   HIS A 140     -24.973   9.052  13.323  1.00 91.62           C  
ATOM   2279  CB  HIS A 140     -24.116   7.787  11.304  1.00 91.62           C  
ATOM   2280  HB2 HIS A 140     -25.157   7.821  10.984  1.00 91.62           H  
ATOM   2281  HB3 HIS A 140     -23.991   6.830  11.810  1.00 91.62           H  
ATOM   2282  O   HIS A 140     -26.126   9.176  12.917  1.00 91.62           O  
ATOM   2283  CG  HIS A 140     -23.243   7.836  10.076  1.00 91.62           C  
ATOM   2284  CD2 HIS A 140     -22.411   6.848   9.626  1.00 91.62           C  
ATOM   2285  HD2 HIS A 140     -22.250   5.890  10.097  1.00 91.62           H  
ATOM   2286  ND1 HIS A 140     -23.129   8.895   9.202  1.00 91.62           N  
ATOM   2287  HD1 HIS A 140     -23.473   9.829   9.370  1.00 91.62           H  
ATOM   2288  CE1 HIS A 140     -22.270   8.536   8.231  1.00 91.62           C  
ATOM   2289  HE1 HIS A 140     -21.942   9.169   7.420  1.00 91.62           H  
ATOM   2290  NE2 HIS A 140     -21.816   7.296   8.442  1.00 91.62           N  
ATOM   2291  N   TYR A 141     -24.714   9.073  14.636  1.00 83.92           N  
ATOM   2292  H   TYR A 141     -23.786   8.810  14.935  1.00 83.92           H  
ATOM   2293  CA  TYR A 141     -25.781   9.071  15.660  1.00 83.92           C  
ATOM   2294  HA  TYR A 141     -26.391   8.182  15.499  1.00 83.92           H  
ATOM   2295  C   TYR A 141     -26.739  10.276  15.590  1.00 83.92           C  
ATOM   2296  CB  TYR A 141     -25.189   8.967  17.077  1.00 83.92           C  
ATOM   2297  HB2 TYR A 141     -26.011   8.783  17.769  1.00 83.92           H  
ATOM   2298  HB3 TYR A 141     -24.538   8.095  17.150  1.00 83.92           H  
ATOM   2299  O   TYR A 141     -27.850  10.193  16.097  1.00 83.92           O  
ATOM   2300  CG  TYR A 141     -24.441  10.202  17.547  1.00 83.92           C  
ATOM   2301  CD1 TYR A 141     -23.072  10.357  17.260  1.00 83.92           C  
ATOM   2302  HD1 TYR A 141     -22.551   9.585  16.714  1.00 83.92           H  
ATOM   2303  CD2 TYR A 141     -25.117  11.189  18.287  1.00 83.92           C  
ATOM   2304  HD2 TYR A 141     -26.162  11.057  18.526  1.00 83.92           H  
ATOM   2305  CE1 TYR A 141     -22.380  11.504  17.691  1.00 83.92           C  
ATOM   2306  HE1 TYR A 141     -21.329  11.598  17.462  1.00 83.92           H  
ATOM   2307  CE2 TYR A 141     -24.426  12.327  18.744  1.00 83.92           C  
ATOM   2308  HE2 TYR A 141     -24.939  13.053  19.357  1.00 83.92           H  
ATOM   2309  OH  TYR A 141     -22.403  13.621  18.820  1.00 83.92           O  
ATOM   2310  HH  TYR A 141     -21.461  13.522  18.665  1.00 83.92           H  
ATOM   2311  CZ  TYR A 141     -23.062  12.497  18.427  1.00 83.92           C  
ATOM   2312  N   LYS A 142     -26.330  11.385  14.953  1.00 79.05           N  
ATOM   2313  H   LYS A 142     -25.400  11.356  14.559  1.00 79.05           H  
ATOM   2314  CA  LYS A 142     -27.175  12.574  14.706  1.00 79.05           C  
ATOM   2315  HA  LYS A 142     -27.999  12.562  15.419  1.00 79.05           H  
ATOM   2316  C   LYS A 142     -27.857  12.581  13.331  1.00 79.05           C  
ATOM   2317  CB  LYS A 142     -26.383  13.879  14.913  1.00 79.05           C  
ATOM   2318  HB2 LYS A 142     -25.555  13.918  14.205  1.00 79.05           H  
ATOM   2319  HB3 LYS A 142     -27.046  14.720  14.709  1.00 79.05           H  
ATOM   2320  O   LYS A 142     -28.407  13.607  12.933  1.00 79.05           O  
ATOM   2321  CG  LYS A 142     -25.848  14.047  16.335  1.00 79.05           C  
ATOM   2322  HG2 LYS A 142     -26.645  13.833  17.046  1.00 79.05           H  
ATOM   2323  HG3 LYS A 142     -25.030  13.338  16.469  1.00 79.05           H  
ATOM   2324  CD  LYS A 142     -25.317  15.468  16.576  1.00 79.05           C  
ATOM   2325  HD2 LYS A 142     -26.092  16.189  16.313  1.00 79.05           H  
ATOM   2326  HD3 LYS A 142     -24.439  15.636  15.952  1.00 79.05           H  
ATOM   2327  CE  LYS A 142     -24.955  15.638  18.056  1.00 79.05           C  
ATOM   2328  HE2 LYS A 142     -25.845  15.429  18.649  1.00 79.05           H  
ATOM   2329  HE3 LYS A 142     -24.206  14.890  18.320  1.00 79.05           H  
ATOM   2330  NZ  LYS A 142     -24.448  16.997  18.373  1.00 79.05           N  
ATOM   2331  HZ1 LYS A 142     -24.258  17.066  19.362  1.00 79.05           H  
ATOM   2332  HZ2 LYS A 142     -25.146  17.693  18.153  1.00 79.05           H  
ATOM   2333  HZ3 LYS A 142     -23.596  17.200  17.870  1.00 79.05           H  
ATOM   2334  N   ASN A 143     -27.754  11.509  12.546  1.00 75.90           N  
ATOM   2335  H   ASN A 143     -27.321  10.671  12.905  1.00 75.90           H  
ATOM   2336  CA  ASN A 143     -28.370  11.472  11.223  1.00 75.90           C  
ATOM   2337  HA  ASN A 143     -28.038  12.348  10.666  1.00 75.90           H  
ATOM   2338  C   ASN A 143     -29.898  11.553  11.350  1.00 75.90           C  
ATOM   2339  CB  ASN A 143     -27.938  10.217  10.451  1.00 75.90           C  
ATOM   2340  HB2 ASN A 143     -28.053   9.339  11.087  1.00 75.90           H  
ATOM   2341  HB3 ASN A 143     -28.605  10.089   9.598  1.00 75.90           H  
ATOM   2342  O   ASN A 143     -30.489  10.933  12.227  1.00 75.90           O  
ATOM   2343  CG  ASN A 143     -26.521  10.256   9.906  1.00 75.90           C  
ATOM   2344  ND2 ASN A 143     -26.187   9.254   9.127  1.00 75.90           N  
ATOM   2345 HD21 ASN A 143     -25.243   9.190   8.773  1.00 75.90           H  
ATOM   2346 HD22 ASN A 143     -26.828   8.483   9.007  1.00 75.90           H  
ATOM   2347  OD1 ASN A 143     -25.732  11.169  10.115  1.00 75.90           O  
ATOM   2348  N   LYS A 144     -30.538  12.274  10.422  1.00 67.62           N  
ATOM   2349  H   LYS A 144     -29.969  12.717   9.714  1.00 67.62           H  
ATOM   2350  CA  LYS A 144     -31.982  12.586  10.413  1.00 67.62           C  
ATOM   2351  HA  LYS A 144     -32.252  12.970  11.396  1.00 67.62           H  
ATOM   2352  C   LYS A 144     -32.921  11.374  10.201  1.00 67.62           C  
ATOM   2353  CB  LYS A 144     -32.252  13.690   9.367  1.00 67.62           C  
ATOM   2354  HB2 LYS A 144     -31.927  13.343   8.386  1.00 67.62           H  
ATOM   2355  HB3 LYS A 144     -33.327  13.865   9.317  1.00 67.62           H  
ATOM   2356  O   LYS A 144     -34.083  11.566   9.867  1.00 67.62           O  
ATOM   2357  CG  LYS A 144     -31.587  15.039   9.686  1.00 67.62           C  
ATOM   2358  HG2 LYS A 144     -31.910  15.365  10.675  1.00 67.62           H  
ATOM   2359  HG3 LYS A 144     -30.502  14.934   9.684  1.00 67.62           H  
ATOM   2360  CD  LYS A 144     -31.999  16.092   8.643  1.00 67.62           C  
ATOM   2361  HD2 LYS A 144     -31.546  15.841   7.684  1.00 67.62           H  
ATOM   2362  HD3 LYS A 144     -33.083  16.075   8.534  1.00 67.62           H  
ATOM   2363  CE  LYS A 144     -31.568  17.500   9.075  1.00 67.62           C  
ATOM   2364  HE2 LYS A 144     -30.485  17.520   9.205  1.00 67.62           H  
ATOM   2365  HE3 LYS A 144     -32.024  17.708  10.042  1.00 67.62           H  
ATOM   2366  NZ  LYS A 144     -31.997  18.525   8.087  1.00 67.62           N  
ATOM   2367  HZ1 LYS A 144     -31.531  18.397   7.200  1.00 67.62           H  
ATOM   2368  HZ2 LYS A 144     -32.993  18.463   7.931  1.00 67.62           H  
ATOM   2369  HZ3 LYS A 144     -31.801  19.456   8.428  1.00 67.62           H  
ATOM   2370  N   GLY A 145     -32.429  10.142  10.340  1.00 72.47           N  
ATOM   2371  H   GLY A 145     -31.539  10.063  10.811  1.00 72.47           H  
ATOM   2372  CA  GLY A 145     -33.180   8.906  10.114  1.00 72.47           C  
ATOM   2373  HA2 GLY A 145     -32.637   8.278   9.408  1.00 72.47           H  
ATOM   2374  HA3 GLY A 145     -34.160   9.120   9.687  1.00 72.47           H  
ATOM   2375  C   GLY A 145     -33.361   8.117  11.409  1.00 72.47           C  
ATOM   2376  O   GLY A 145     -32.442   7.419  11.847  1.00 72.47           O  
ATOM   2377  N   GLY A 146     -34.539   8.228  12.017  1.00 76.86           N  
ATOM   2378  H   GLY A 146     -35.206   8.900  11.665  1.00 76.86           H  
ATOM   2379  CA  GLY A 146     -34.918   7.504  13.233  1.00 76.86           C  
ATOM   2380  HA2 GLY A 146     -35.439   6.586  12.961  1.00 76.86           H  
ATOM   2381  HA3 GLY A 146     -34.034   7.239  13.814  1.00 76.86           H  
ATOM   2382  C   GLY A 146     -35.825   8.332  14.134  1.00 76.86           C  
ATOM   2383  O   GLY A 146     -35.853   9.560  14.020  1.00 76.86           O  
ATOM   2384  N   SER A 147     -36.555   7.658  15.023  1.00 85.87           N  
ATOM   2385  H   SER A 147     -36.442   6.658  15.107  1.00 85.87           H  
ATOM   2386  CA  SER A 147     -37.269   8.342  16.101  1.00 85.87           C  
ATOM   2387  HA  SER A 147     -37.891   9.122  15.662  1.00 85.87           H  
ATOM   2388  C   SER A 147     -36.278   9.013  17.063  1.00 85.87           C  
ATOM   2389  CB  SER A 147     -38.193   7.363  16.836  1.00 85.87           C  
ATOM   2390  HB2 SER A 147     -38.833   6.847  16.121  1.00 85.87           H  
ATOM   2391  HB3 SER A 147     -38.825   7.923  17.525  1.00 85.87           H  
ATOM   2392  O   SER A 147     -35.091   8.674  17.096  1.00 85.87           O  
ATOM   2393  OG  SER A 147     -37.451   6.424  17.579  1.00 85.87           O  
ATOM   2394  HG  SER A 147     -37.148   5.729  16.989  1.00 85.87           H  
ATOM   2395  N   GLU A 148     -36.757   9.973  17.857  1.00 86.35           N  
ATOM   2396  H   GLU A 148     -37.723  10.255  17.777  1.00 86.35           H  
ATOM   2397  CA  GLU A 148     -35.934  10.608  18.897  1.00 86.35           C  
ATOM   2398  HA  GLU A 148     -35.086  11.105  18.424  1.00 86.35           H  
ATOM   2399  C   GLU A 148     -35.372   9.565  19.875  1.00 86.35           C  
ATOM   2400  CB  GLU A 148     -36.784  11.658  19.632  1.00 86.35           C  
ATOM   2401  HB2 GLU A 148     -37.611  11.154  20.132  1.00 86.35           H  
ATOM   2402  HB3 GLU A 148     -37.214  12.342  18.900  1.00 86.35           H  
ATOM   2403  O   GLU A 148     -34.193   9.608  20.229  1.00 86.35           O  
ATOM   2404  CG  GLU A 148     -36.007  12.476  20.679  1.00 86.35           C  
ATOM   2405  HG2 GLU A 148     -36.702  13.173  21.146  1.00 86.35           H  
ATOM   2406  HG3 GLU A 148     -35.651  11.803  21.459  1.00 86.35           H  
ATOM   2407  CD  GLU A 148     -34.823  13.272  20.100  1.00 86.35           C  
ATOM   2408  OE1 GLU A 148     -33.925  13.634  20.893  1.00 86.35           O  
ATOM   2409  OE2 GLU A 148     -34.807  13.513  18.869  1.00 86.35           O  
ATOM   2410  N   GLU A 149     -36.188   8.568  20.231  1.00 87.65           N  
ATOM   2411  H   GLU A 149     -37.131   8.554  19.869  1.00 87.65           H  
ATOM   2412  CA  GLU A 149     -35.769   7.470  21.099  1.00 87.65           C  
ATOM   2413  HA  GLU A 149     -35.333   7.907  21.997  1.00 87.65           H  
ATOM   2414  C   GLU A 149     -34.677   6.615  20.439  1.00 87.65           C  
ATOM   2415  CB  GLU A 149     -37.000   6.647  21.514  1.00 87.65           C  
ATOM   2416  HB2 GLU A 149     -37.394   6.124  20.642  1.00 87.65           H  
ATOM   2417  HB3 GLU A 149     -37.775   7.325  21.872  1.00 87.65           H  
ATOM   2418  O   GLU A 149     -33.656   6.347  21.070  1.00 87.65           O  
ATOM   2419  CG  GLU A 149     -36.706   5.620  22.622  1.00 87.65           C  
ATOM   2420  HG2 GLU A 149     -36.034   4.862  22.219  1.00 87.65           H  
ATOM   2421  HG3 GLU A 149     -37.639   5.122  22.885  1.00 87.65           H  
ATOM   2422  CD  GLU A 149     -36.086   6.228  23.897  1.00 87.65           C  
ATOM   2423  OE1 GLU A 149     -35.247   5.543  24.530  1.00 87.65           O  
ATOM   2424  OE2 GLU A 149     -36.395   7.392  24.247  1.00 87.65           O  
ATOM   2425  N   ASP A 150     -34.795   6.279  19.148  1.00 87.70           N  
ATOM   2426  H   ASP A 150     -35.653   6.506  18.665  1.00 87.70           H  
ATOM   2427  CA  ASP A 150     -33.739   5.543  18.434  1.00 87.70           C  
ATOM   2428  HA  ASP A 150     -33.579   4.587  18.931  1.00 87.70           H  
ATOM   2429  C   ASP A 150     -32.414   6.313  18.427  1.00 87.70           C  
ATOM   2430  CB  ASP A 150     -34.111   5.281  16.968  1.00 87.70           C  
ATOM   2431  HB2 ASP A 150     -34.269   6.232  16.459  1.00 87.70           H  
ATOM   2432  HB3 ASP A 150     -33.269   4.789  16.480  1.00 87.70           H  
ATOM   2433  O   ASP A 150     -31.341   5.735  18.615  1.00 87.70           O  
ATOM   2434  CG  ASP A 150     -35.334   4.396  16.785  1.00 87.70           C  
ATOM   2435  OD1 ASP A 150     -35.433   3.378  17.493  1.00 87.70           O  
ATOM   2436  OD2 ASP A 150     -36.151   4.773  15.909  1.00 87.70           O  
ATOM   2437  N   ASN A 151     -32.460   7.627  18.201  1.00 88.92           N  
ATOM   2438  H   ASN A 151     -33.367   8.053  18.077  1.00 88.92           H  
ATOM   2439  CA  ASN A 151     -31.260   8.465  18.180  1.00 88.92           C  
ATOM   2440  HA  ASN A 151     -30.511   7.993  17.544  1.00 88.92           H  
ATOM   2441  C   ASN A 151     -30.630   8.577  19.572  1.00 88.92           C  
ATOM   2442  CB  ASN A 151     -31.610   9.829  17.575  1.00 88.92           C  
ATOM   2443  HB2 ASN A 151     -32.435  10.271  18.135  1.00 88.92           H  
ATOM   2444  HB3 ASN A 151     -30.749  10.493  17.652  1.00 88.92           H  
ATOM   2445  O   ASN A 151     -29.402   8.527  19.698  1.00 88.92           O  
ATOM   2446  CG  ASN A 151     -31.988   9.725  16.108  1.00 88.92           C  
ATOM   2447  ND2 ASN A 151     -32.809  10.639  15.643  1.00 88.92           N  
ATOM   2448 HD21 ASN A 151     -33.244  11.278  16.293  1.00 88.92           H  
ATOM   2449 HD22 ASN A 151     -33.210  10.475  14.731  1.00 88.92           H  
ATOM   2450  OD1 ASN A 151     -31.556   8.835  15.375  1.00 88.92           O  
ATOM   2451  N   LYS A 152     -31.456   8.640  20.621  1.00 90.43           N  
ATOM   2452  H   LYS A 152     -32.448   8.706  20.440  1.00 90.43           H  
ATOM   2453  CA  LYS A 152     -31.012   8.590  22.014  1.00 90.43           C  
ATOM   2454  HA  LYS A 152     -30.270   9.373  22.169  1.00 90.43           H  
ATOM   2455  C   LYS A 152     -30.345   7.256  22.342  1.00 90.43           C  
ATOM   2456  CB  LYS A 152     -32.220   8.875  22.909  1.00 90.43           C  
ATOM   2457  HB2 LYS A 152     -32.952   8.075  22.792  1.00 90.43           H  
ATOM   2458  HB3 LYS A 152     -32.684   9.806  22.584  1.00 90.43           H  
ATOM   2459  O   LYS A 152     -29.252   7.271  22.901  1.00 90.43           O  
ATOM   2460  CG  LYS A 152     -31.848   9.002  24.389  1.00 90.43           C  
ATOM   2461  HG2 LYS A 152     -31.382   8.081  24.739  1.00 90.43           H  
ATOM   2462  HG3 LYS A 152     -31.167   9.840  24.534  1.00 90.43           H  
ATOM   2463  CD  LYS A 152     -33.144   9.237  25.165  1.00 90.43           C  
ATOM   2464  HD2 LYS A 152     -33.609  10.160  24.821  1.00 90.43           H  
ATOM   2465  HD3 LYS A 152     -33.824   8.412  24.953  1.00 90.43           H  
ATOM   2466  CE  LYS A 152     -32.910   9.309  26.672  1.00 90.43           C  
ATOM   2467  HE2 LYS A 152     -32.328  10.201  26.907  1.00 90.43           H  
ATOM   2468  HE3 LYS A 152     -32.348   8.426  26.976  1.00 90.43           H  
ATOM   2469  NZ  LYS A 152     -34.226   9.333  27.351  1.00 90.43           N  
ATOM   2470  HZ1 LYS A 152     -34.139   9.299  28.357  1.00 90.43           H  
ATOM   2471  HZ2 LYS A 152     -34.756  10.146  27.073  1.00 90.43           H  
ATOM   2472  HZ3 LYS A 152     -34.765   8.536  27.043  1.00 90.43           H  
ATOM   2473  N   GLN A 153     -30.922   6.123  21.939  1.00 91.78           N  
ATOM   2474  H   GLN A 153     -31.839   6.180  21.519  1.00 91.78           H  
ATOM   2475  CA  GLN A 153     -30.326   4.797  22.151  1.00 91.78           C  
ATOM   2476  HA  GLN A 153     -30.113   4.677  23.214  1.00 91.78           H  
ATOM   2477  C   GLN A 153     -28.984   4.644  21.421  1.00 91.78           C  
ATOM   2478  CB  GLN A 153     -31.311   3.695  21.722  1.00 91.78           C  
ATOM   2479  HB2 GLN A 153     -30.797   2.734  21.753  1.00 91.78           H  
ATOM   2480  HB3 GLN A 153     -31.629   3.872  20.695  1.00 91.78           H  
ATOM   2481  O   GLN A 153     -27.995   4.217  22.020  1.00 91.78           O  
ATOM   2482  CG  GLN A 153     -32.560   3.601  22.619  1.00 91.78           C  
ATOM   2483  HG2 GLN A 153     -33.194   2.789  22.264  1.00 91.78           H  
ATOM   2484  HG3 GLN A 153     -33.138   4.522  22.551  1.00 91.78           H  
ATOM   2485  CD  GLN A 153     -32.243   3.351  24.089  1.00 91.78           C  
ATOM   2486  NE2 GLN A 153     -33.034   3.869  25.000  1.00 91.78           N  
ATOM   2487 HE21 GLN A 153     -32.860   3.618  25.963  1.00 91.78           H  
ATOM   2488 HE22 GLN A 153     -33.849   4.405  24.737  1.00 91.78           H  
ATOM   2489  OE1 GLN A 153     -31.264   2.714  24.448  1.00 91.78           O  
ATOM   2490  N   LYS A 154     -28.896   5.083  20.156  1.00 92.71           N  
ATOM   2491  H   LYS A 154     -29.747   5.396  19.710  1.00 92.71           H  
ATOM   2492  CA  LYS A 154     -27.628   5.117  19.402  1.00 92.71           C  
ATOM   2493  HA  LYS A 154     -27.222   4.107  19.337  1.00 92.71           H  
ATOM   2494  C   LYS A 154     -26.577   5.973  20.112  1.00 92.71           C  
ATOM   2495  CB  LYS A 154     -27.861   5.671  17.988  1.00 92.71           C  
ATOM   2496  HB2 LYS A 154     -28.353   6.638  18.084  1.00 92.71           H  
ATOM   2497  HB3 LYS A 154     -26.896   5.836  17.509  1.00 92.71           H  
ATOM   2498  O   LYS A 154     -25.423   5.565  20.220  1.00 92.71           O  
ATOM   2499  CG  LYS A 154     -28.700   4.758  17.076  1.00 92.71           C  
ATOM   2500  HG2 LYS A 154     -29.581   4.399  17.609  1.00 92.71           H  
ATOM   2501  HG3 LYS A 154     -28.118   3.885  16.781  1.00 92.71           H  
ATOM   2502  CD  LYS A 154     -29.134   5.550  15.831  1.00 92.71           C  
ATOM   2503  HD2 LYS A 154     -28.279   5.702  15.173  1.00 92.71           H  
ATOM   2504  HD3 LYS A 154     -29.500   6.525  16.153  1.00 92.71           H  
ATOM   2505  CE  LYS A 154     -30.270   4.858  15.069  1.00 92.71           C  
ATOM   2506  HE2 LYS A 154     -31.004   4.519  15.801  1.00 92.71           H  
ATOM   2507  HE3 LYS A 154     -29.885   3.981  14.549  1.00 92.71           H  
ATOM   2508  NZ  LYS A 154     -30.927   5.804  14.124  1.00 92.71           N  
ATOM   2509  HZ1 LYS A 154     -31.241   6.632  14.611  1.00 92.71           H  
ATOM   2510  HZ2 LYS A 154     -31.750   5.400  13.701  1.00 92.71           H  
ATOM   2511  HZ3 LYS A 154     -30.310   6.118  13.388  1.00 92.71           H  
ATOM   2512  N   TYR A 155     -26.962   7.152  20.603  1.00 93.27           N  
ATOM   2513  H   TYR A 155     -27.919   7.444  20.465  1.00 93.27           H  
ATOM   2514  CA  TYR A 155     -26.055   8.036  21.334  1.00 93.27           C  
ATOM   2515  HA  TYR A 155     -25.166   8.197  20.725  1.00 93.27           H  
ATOM   2516  C   TYR A 155     -25.586   7.418  22.658  1.00 93.27           C  
ATOM   2517  CB  TYR A 155     -26.728   9.393  21.565  1.00 93.27           C  
ATOM   2518  HB2 TYR A 155     -26.945   9.849  20.599  1.00 93.27           H  
ATOM   2519  HB3 TYR A 155     -27.679   9.243  22.076  1.00 93.27           H  
ATOM   2520  O   TYR A 155     -24.386   7.423  22.932  1.00 93.27           O  
ATOM   2521  CG  TYR A 155     -25.874  10.350  22.375  1.00 93.27           C  
ATOM   2522  CD1 TYR A 155     -26.235  10.678  23.696  1.00 93.27           C  
ATOM   2523  HD1 TYR A 155     -27.131  10.258  24.128  1.00 93.27           H  
ATOM   2524  CD2 TYR A 155     -24.691  10.873  21.819  1.00 93.27           C  
ATOM   2525  HD2 TYR A 155     -24.392  10.575  20.826  1.00 93.27           H  
ATOM   2526  CE1 TYR A 155     -25.429  11.551  24.453  1.00 93.27           C  
ATOM   2527  HE1 TYR A 155     -25.713  11.799  25.465  1.00 93.27           H  
ATOM   2528  CE2 TYR A 155     -23.886  11.753  22.567  1.00 93.27           C  
ATOM   2529  HE2 TYR A 155     -22.975  12.155  22.149  1.00 93.27           H  
ATOM   2530  OH  TYR A 155     -23.468  12.932  24.607  1.00 93.27           O  
ATOM   2531  HH  TYR A 155     -23.851  13.105  25.470  1.00 93.27           H  
ATOM   2532  CZ  TYR A 155     -24.256  12.094  23.884  1.00 93.27           C  
ATOM   2533  N   LEU A 156     -26.499   6.844  23.448  1.00 94.83           N  
ATOM   2534  H   LEU A 156     -27.467   6.870  23.158  1.00 94.83           H  
ATOM   2535  CA  LEU A 156     -26.181   6.164  24.705  1.00 94.83           C  
ATOM   2536  HA  LEU A 156     -25.685   6.868  25.374  1.00 94.83           H  
ATOM   2537  C   LEU A 156     -25.197   5.014  24.484  1.00 94.83           C  
ATOM   2538  CB  LEU A 156     -27.472   5.645  25.366  1.00 94.83           C  
ATOM   2539  HB2 LEU A 156     -28.056   5.109  24.618  1.00 94.83           H  
ATOM   2540  HB3 LEU A 156     -27.203   4.925  26.139  1.00 94.83           H  
ATOM   2541  O   LEU A 156     -24.190   4.947  25.187  1.00 94.83           O  
ATOM   2542  CG  LEU A 156     -28.353   6.729  26.010  1.00 94.83           C  
ATOM   2543  HG  LEU A 156     -28.561   7.523  25.292  1.00 94.83           H  
ATOM   2544  CD1 LEU A 156     -29.678   6.111  26.456  1.00 94.83           C  
ATOM   2545 HD11 LEU A 156     -30.199   5.698  25.592  1.00 94.83           H  
ATOM   2546 HD12 LEU A 156     -30.312   6.869  26.915  1.00 94.83           H  
ATOM   2547 HD13 LEU A 156     -29.498   5.307  27.170  1.00 94.83           H  
ATOM   2548  CD2 LEU A 156     -27.686   7.366  27.233  1.00 94.83           C  
ATOM   2549 HD21 LEU A 156     -26.786   7.904  26.936  1.00 94.83           H  
ATOM   2550 HD22 LEU A 156     -28.372   8.074  27.697  1.00 94.83           H  
ATOM   2551 HD23 LEU A 156     -27.427   6.595  27.958  1.00 94.83           H  
ATOM   2552  N   PHE A 157     -25.424   4.181  23.463  1.00 96.11           N  
ATOM   2553  H   PHE A 157     -26.292   4.267  22.953  1.00 96.11           H  
ATOM   2554  CA  PHE A 157     -24.502   3.109  23.092  1.00 96.11           C  
ATOM   2555  HA  PHE A 157     -24.434   2.403  23.920  1.00 96.11           H  
ATOM   2556  C   PHE A 157     -23.091   3.645  22.822  1.00 96.11           C  
ATOM   2557  CB  PHE A 157     -25.040   2.371  21.858  1.00 96.11           C  
ATOM   2558  HB2 PHE A 157     -26.003   1.924  22.106  1.00 96.11           H  
ATOM   2559  HB3 PHE A 157     -25.209   3.084  21.050  1.00 96.11           H  
ATOM   2560  O   PHE A 157     -22.114   3.123  23.354  1.00 96.11           O  
ATOM   2561  CG  PHE A 157     -24.104   1.286  21.362  1.00 96.11           C  
ATOM   2562  CD1 PHE A 157     -23.129   1.574  20.386  1.00 96.11           C  
ATOM   2563  HD1 PHE A 157     -23.066   2.565  19.962  1.00 96.11           H  
ATOM   2564  CD2 PHE A 157     -24.170  -0.003  21.921  1.00 96.11           C  
ATOM   2565  HD2 PHE A 157     -24.906  -0.228  22.679  1.00 96.11           H  
ATOM   2566  CE1 PHE A 157     -22.224   0.579  19.975  1.00 96.11           C  
ATOM   2567  HE1 PHE A 157     -21.468   0.802  19.237  1.00 96.11           H  
ATOM   2568  CE2 PHE A 157     -23.268  -0.998  21.507  1.00 96.11           C  
ATOM   2569  HE2 PHE A 157     -23.310  -1.982  21.952  1.00 96.11           H  
ATOM   2570  CZ  PHE A 157     -22.293  -0.707  20.537  1.00 96.11           C  
ATOM   2571  HZ  PHE A 157     -21.589  -1.470  20.236  1.00 96.11           H  
ATOM   2572  N   VAL A 158     -22.966   4.713  22.029  1.00 96.26           N  
ATOM   2573  H   VAL A 158     -23.802   5.112  21.626  1.00 96.26           H  
ATOM   2574  CA  VAL A 158     -21.657   5.293  21.699  1.00 96.26           C  
ATOM   2575  HA  VAL A 158     -21.006   4.494  21.344  1.00 96.26           H  
ATOM   2576  C   VAL A 158     -20.982   5.899  22.933  1.00 96.26           C  
ATOM   2577  CB  VAL A 158     -21.796   6.330  20.576  1.00 96.26           C  
ATOM   2578  HB  VAL A 158     -22.521   7.091  20.865  1.00 96.26           H  
ATOM   2579  O   VAL A 158     -19.774   5.754  23.101  1.00 96.26           O  
ATOM   2580  CG1 VAL A 158     -20.461   7.008  20.277  1.00 96.26           C  
ATOM   2581 HG11 VAL A 158     -19.695   6.257  20.084  1.00 96.26           H  
ATOM   2582 HG12 VAL A 158     -20.577   7.628  19.388  1.00 96.26           H  
ATOM   2583 HG13 VAL A 158     -20.151   7.625  21.120  1.00 96.26           H  
ATOM   2584  CG2 VAL A 158     -22.247   5.685  19.260  1.00 96.26           C  
ATOM   2585 HG21 VAL A 158     -23.141   5.081  19.412  1.00 96.26           H  
ATOM   2586 HG22 VAL A 158     -21.461   5.039  18.869  1.00 96.26           H  
ATOM   2587 HG23 VAL A 158     -22.480   6.462  18.531  1.00 96.26           H  
ATOM   2588  N   VAL A 159     -21.735   6.559  23.816  1.00 95.47           N  
ATOM   2589  H   VAL A 159     -22.725   6.642  23.636  1.00 95.47           H  
ATOM   2590  CA  VAL A 159     -21.184   7.131  25.054  1.00 95.47           C  
ATOM   2591  HA  VAL A 159     -20.311   7.728  24.790  1.00 95.47           H  
ATOM   2592  C   VAL A 159     -20.690   6.040  26.006  1.00 95.47           C  
ATOM   2593  CB  VAL A 159     -22.200   8.060  25.741  1.00 95.47           C  
ATOM   2594  HB  VAL A 159     -23.157   7.548  25.839  1.00 95.47           H  
ATOM   2595  O   VAL A 159     -19.608   6.194  26.569  1.00 95.47           O  
ATOM   2596  CG1 VAL A 159     -21.741   8.514  27.134  1.00 95.47           C  
ATOM   2597 HG11 VAL A 159     -20.741   8.947  27.087  1.00 95.47           H  
ATOM   2598 HG12 VAL A 159     -21.728   7.665  27.818  1.00 95.47           H  
ATOM   2599 HG13 VAL A 159     -22.441   9.246  27.536  1.00 95.47           H  
ATOM   2600  CG2 VAL A 159     -22.394   9.334  24.907  1.00 95.47           C  
ATOM   2601 HG21 VAL A 159     -22.721   9.082  23.898  1.00 95.47           H  
ATOM   2602 HG22 VAL A 159     -23.168   9.946  25.369  1.00 95.47           H  
ATOM   2603 HG23 VAL A 159     -21.465   9.902  24.850  1.00 95.47           H  
ATOM   2604  N   GLN A 160     -21.440   4.946  26.153  1.00 97.14           N  
ATOM   2605  H   GLN A 160     -22.321   4.893  25.661  1.00 97.14           H  
ATOM   2606  CA  GLN A 160     -21.072   3.808  27.003  1.00 97.14           C  
ATOM   2607  HA  GLN A 160     -20.860   4.161  28.012  1.00 97.14           H  
ATOM   2608  C   GLN A 160     -19.815   3.077  26.516  1.00 97.14           C  
ATOM   2609  CB  GLN A 160     -22.248   2.822  27.055  1.00 97.14           C  
ATOM   2610  HB2 GLN A 160     -22.611   2.647  26.043  1.00 97.14           H  
ATOM   2611  HB3 GLN A 160     -21.899   1.871  27.458  1.00 97.14           H  
ATOM   2612  O   GLN A 160     -19.104   2.493  27.323  1.00 97.14           O  
ATOM   2613  CG  GLN A 160     -23.397   3.321  27.946  1.00 97.14           C  
ATOM   2614  HG2 GLN A 160     -23.695   4.326  27.648  1.00 97.14           H  
ATOM   2615  HG3 GLN A 160     -23.048   3.365  28.978  1.00 97.14           H  
ATOM   2616  CD  GLN A 160     -24.624   2.417  27.879  1.00 97.14           C  
ATOM   2617  NE2 GLN A 160     -25.610   2.637  28.721  1.00 97.14           N  
ATOM   2618 HE21 GLN A 160     -25.539   3.347  29.436  1.00 97.14           H  
ATOM   2619 HE22 GLN A 160     -26.390   2.000  28.647  1.00 97.14           H  
ATOM   2620  OE1 GLN A 160     -24.738   1.509  27.074  1.00 97.14           O  
ATOM   2621  N   HIS A 161     -19.518   3.135  25.216  1.00 97.18           N  
ATOM   2622  H   HIS A 161     -20.176   3.594  24.602  1.00 97.18           H  
ATOM   2623  CA  HIS A 161     -18.406   2.408  24.600  1.00 97.18           C  
ATOM   2624  HA  HIS A 161     -17.935   1.780  25.356  1.00 97.18           H  
ATOM   2625  C   HIS A 161     -17.290   3.328  24.085  1.00 97.18           C  
ATOM   2626  CB  HIS A 161     -18.949   1.464  23.519  1.00 97.18           C  
ATOM   2627  HB2 HIS A 161     -19.444   2.049  22.745  1.00 97.18           H  
ATOM   2628  HB3 HIS A 161     -18.118   0.930  23.058  1.00 97.18           H  
ATOM   2629  O   HIS A 161     -16.549   2.944  23.186  1.00 97.18           O  
ATOM   2630  CG  HIS A 161     -19.912   0.438  24.056  1.00 97.18           C  
ATOM   2631  CD2 HIS A 161     -19.602  -0.780  24.594  1.00 97.18           C  
ATOM   2632  HD2 HIS A 161     -18.606  -1.177  24.721  1.00 97.18           H  
ATOM   2633  ND1 HIS A 161     -21.275   0.571  24.128  1.00 97.18           N  
ATOM   2634  HD1 HIS A 161     -21.796   1.389  23.845  1.00 97.18           H  
ATOM   2635  CE1 HIS A 161     -21.780  -0.536  24.694  1.00 97.18           C  
ATOM   2636  HE1 HIS A 161     -22.826  -0.703  24.907  1.00 97.18           H  
ATOM   2637  NE2 HIS A 161     -20.794  -1.403  24.977  1.00 97.18           N  
ATOM   2638  N   LYS A 162     -17.133   4.545  24.628  1.00 95.27           N  
ATOM   2639  H   LYS A 162     -17.771   4.817  25.362  1.00 95.27           H  
ATOM   2640  CA  LYS A 162     -16.096   5.500  24.178  1.00 95.27           C  
ATOM   2641  HA  LYS A 162     -16.299   5.776  23.143  1.00 95.27           H  
ATOM   2642  C   LYS A 162     -14.678   4.926  24.183  1.00 95.27           C  
ATOM   2643  CB  LYS A 162     -16.114   6.751  25.056  1.00 95.27           C  
ATOM   2644  HB2 LYS A 162     -16.240   6.461  26.099  1.00 95.27           H  
ATOM   2645  HB3 LYS A 162     -15.157   7.264  24.962  1.00 95.27           H  
ATOM   2646  O   LYS A 162     -13.892   5.274  23.303  1.00 95.27           O  
ATOM   2647  CG  LYS A 162     -17.215   7.726  24.638  1.00 95.27           C  
ATOM   2648  HG2 LYS A 162     -18.183   7.227  24.678  1.00 95.27           H  
ATOM   2649  HG3 LYS A 162     -17.030   8.073  23.622  1.00 95.27           H  
ATOM   2650  CD  LYS A 162     -17.195   8.912  25.603  1.00 95.27           C  
ATOM   2651  HD2 LYS A 162     -17.395   8.550  26.611  1.00 95.27           H  
ATOM   2652  HD3 LYS A 162     -16.207   9.372  25.581  1.00 95.27           H  
ATOM   2653  CE  LYS A 162     -18.248   9.942  25.212  1.00 95.27           C  
ATOM   2654  HE2 LYS A 162     -18.051  10.249  24.185  1.00 95.27           H  
ATOM   2655  HE3 LYS A 162     -19.227   9.466  25.254  1.00 95.27           H  
ATOM   2656  NZ  LYS A 162     -18.197  11.112  26.120  1.00 95.27           N  
ATOM   2657  HZ1 LYS A 162     -17.288  11.550  26.076  1.00 95.27           H  
ATOM   2658  HZ2 LYS A 162     -18.337  10.808  27.073  1.00 95.27           H  
ATOM   2659  HZ3 LYS A 162     -18.908  11.791  25.890  1.00 95.27           H  
ATOM   2660  N   ASP A 163     -14.366   4.034  25.119  1.00 95.79           N  
ATOM   2661  H   ASP A 163     -15.034   3.834  25.849  1.00 95.79           H  
ATOM   2662  CA  ASP A 163     -13.054   3.382  25.199  1.00 95.79           C  
ATOM   2663  HA  ASP A 163     -12.287   4.154  25.265  1.00 95.79           H  
ATOM   2664  C   ASP A 163     -12.723   2.546  23.954  1.00 95.79           C  
ATOM   2665  CB  ASP A 163     -12.976   2.535  26.474  1.00 95.79           C  
ATOM   2666  HB2 ASP A 163     -13.799   1.820  26.484  1.00 95.79           H  
ATOM   2667  HB3 ASP A 163     -12.039   1.978  26.474  1.00 95.79           H  
ATOM   2668  O   ASP A 163     -11.550   2.348  23.642  1.00 95.79           O  
ATOM   2669  CG  ASP A 163     -13.015   3.414  27.725  1.00 95.79           C  
ATOM   2670  OD1 ASP A 163     -12.282   4.433  27.739  1.00 95.79           O  
ATOM   2671  OD2 ASP A 163     -13.822   3.095  28.621  1.00 95.79           O  
ATOM   2672  N   TYR A 164     -13.724   2.162  23.151  1.00 98.19           N  
ATOM   2673  H   TYR A 164     -14.675   2.387  23.410  1.00 98.19           H  
ATOM   2674  CA  TYR A 164     -13.499   1.479  21.877  1.00 98.19           C  
ATOM   2675  HA  TYR A 164     -12.937   0.565  22.067  1.00 98.19           H  
ATOM   2676  C   TYR A 164     -12.658   2.309  20.904  1.00 98.19           C  
ATOM   2677  CB  TYR A 164     -14.835   1.108  21.217  1.00 98.19           C  
ATOM   2678  HB2 TYR A 164     -15.484   1.983  21.187  1.00 98.19           H  
ATOM   2679  HB3 TYR A 164     -14.624   0.854  20.178  1.00 98.19           H  
ATOM   2680  O   TYR A 164     -11.983   1.730  20.058  1.00 98.19           O  
ATOM   2681  CG  TYR A 164     -15.596  -0.067  21.812  1.00 98.19           C  
ATOM   2682  CD1 TYR A 164     -15.227  -0.660  23.040  1.00 98.19           C  
ATOM   2683  HD1 TYR A 164     -14.394  -0.286  23.617  1.00 98.19           H  
ATOM   2684  CD2 TYR A 164     -16.672  -0.607  21.081  1.00 98.19           C  
ATOM   2685  HD2 TYR A 164     -16.963  -0.148  20.148  1.00 98.19           H  
ATOM   2686  CE1 TYR A 164     -15.930  -1.772  23.534  1.00 98.19           C  
ATOM   2687  HE1 TYR A 164     -15.637  -2.205  24.479  1.00 98.19           H  
ATOM   2688  CE2 TYR A 164     -17.365  -1.735  21.559  1.00 98.19           C  
ATOM   2689  HE2 TYR A 164     -18.200  -2.142  21.008  1.00 98.19           H  
ATOM   2690  OH  TYR A 164     -17.652  -3.411  23.247  1.00 98.19           O  
ATOM   2691  HH  TYR A 164     -17.507  -3.542  24.187  1.00 98.19           H  
ATOM   2692  CZ  TYR A 164     -16.993  -2.317  22.788  1.00 98.19           C  
ATOM   2693  N   PHE A 165     -12.629   3.642  21.014  1.00 97.55           N  
ATOM   2694  H   PHE A 165     -13.168   4.089  21.743  1.00 97.55           H  
ATOM   2695  CA  PHE A 165     -11.688   4.439  20.226  1.00 97.55           C  
ATOM   2696  HA  PHE A 165     -11.842   4.218  19.170  1.00 97.55           H  
ATOM   2697  C   PHE A 165     -10.228   4.071  20.530  1.00 97.55           C  
ATOM   2698  CB  PHE A 165     -11.919   5.936  20.465  1.00 97.55           C  
ATOM   2699  HB2 PHE A 165     -11.867   6.143  21.534  1.00 97.55           H  
ATOM   2700  HB3 PHE A 165     -11.102   6.475  19.985  1.00 97.55           H  
ATOM   2701  O   PHE A 165      -9.436   3.922  19.598  1.00 97.55           O  
ATOM   2702  CG  PHE A 165     -13.193   6.517  19.887  1.00 97.55           C  
ATOM   2703  CD1 PHE A 165     -13.478   6.353  18.520  1.00 97.55           C  
ATOM   2704  HD1 PHE A 165     -12.853   5.715  17.914  1.00 97.55           H  
ATOM   2705  CD2 PHE A 165     -14.058   7.284  20.686  1.00 97.55           C  
ATOM   2706  HD2 PHE A 165     -13.845   7.413  21.737  1.00 97.55           H  
ATOM   2707  CE1 PHE A 165     -14.592   6.980  17.942  1.00 97.55           C  
ATOM   2708  HE1 PHE A 165     -14.806   6.839  16.893  1.00 97.55           H  
ATOM   2709  CE2 PHE A 165     -15.187   7.899  20.113  1.00 97.55           C  
ATOM   2710  HE2 PHE A 165     -15.845   8.491  20.732  1.00 97.55           H  
ATOM   2711  CZ  PHE A 165     -15.445   7.760  18.739  1.00 97.55           C  
ATOM   2712  HZ  PHE A 165     -16.303   8.246  18.298  1.00 97.55           H  
ATOM   2713  N   LYS A 166      -9.880   3.864  21.808  1.00 96.88           N  
ATOM   2714  H   LYS A 166     -10.615   3.836  22.501  1.00 96.88           H  
ATOM   2715  CA  LYS A 166      -8.527   3.473  22.234  1.00 96.88           C  
ATOM   2716  HA  LYS A 166      -7.800   4.138  21.767  1.00 96.88           H  
ATOM   2717  C   LYS A 166      -8.187   2.070  21.742  1.00 96.88           C  
ATOM   2718  CB  LYS A 166      -8.380   3.574  23.764  1.00 96.88           C  
ATOM   2719  HB2 LYS A 166      -7.387   3.223  24.043  1.00 96.88           H  
ATOM   2720  HB3 LYS A 166      -9.113   2.934  24.255  1.00 96.88           H  
ATOM   2721  O   LYS A 166      -7.121   1.889  21.156  1.00 96.88           O  
ATOM   2722  CG  LYS A 166      -8.546   5.019  24.252  1.00 96.88           C  
ATOM   2723  HG2 LYS A 166      -7.808   5.643  23.748  1.00 96.88           H  
ATOM   2724  HG3 LYS A 166      -9.541   5.376  23.984  1.00 96.88           H  
ATOM   2725  CD  LYS A 166      -8.373   5.169  25.770  1.00 96.88           C  
ATOM   2726  HD2 LYS A 166      -9.138   4.593  26.291  1.00 96.88           H  
ATOM   2727  HD3 LYS A 166      -7.382   4.828  26.069  1.00 96.88           H  
ATOM   2728  CE  LYS A 166      -8.536   6.663  26.072  1.00 96.88           C  
ATOM   2729  HE2 LYS A 166      -9.521   6.984  25.733  1.00 96.88           H  
ATOM   2730  HE3 LYS A 166      -7.805   7.223  25.490  1.00 96.88           H  
ATOM   2731  NZ  LYS A 166      -8.380   7.034  27.495  1.00 96.88           N  
ATOM   2732  HZ1 LYS A 166      -8.391   8.044  27.504  1.00 96.88           H  
ATOM   2733  HZ2 LYS A 166      -9.148   6.691  28.053  1.00 96.88           H  
ATOM   2734  HZ3 LYS A 166      -7.486   6.744  27.864  1.00 96.88           H  
ATOM   2735  N   ASP A 167      -9.119   1.127  21.875  1.00 98.03           N  
ATOM   2736  H   ASP A 167      -9.920   1.326  22.457  1.00 98.03           H  
ATOM   2737  CA  ASP A 167      -8.963  -0.233  21.344  1.00 98.03           C  
ATOM   2738  HA  ASP A 167      -8.132  -0.728  21.845  1.00 98.03           H  
ATOM   2739  C   ASP A 167      -8.686  -0.218  19.834  1.00 98.03           C  
ATOM   2740  CB  ASP A 167     -10.240  -1.056  21.564  1.00 98.03           C  
ATOM   2741  HB2 ASP A 167     -10.129  -1.987  21.008  1.00 98.03           H  
ATOM   2742  HB3 ASP A 167     -11.089  -0.523  21.136  1.00 98.03           H  
ATOM   2743  O   ASP A 167      -7.756  -0.865  19.355  1.00 98.03           O  
ATOM   2744  CG  ASP A 167     -10.571  -1.427  23.007  1.00 98.03           C  
ATOM   2745  OD1 ASP A 167      -9.747  -1.162  23.905  1.00 98.03           O  
ATOM   2746  OD2 ASP A 167     -11.664  -2.035  23.152  1.00 98.03           O  
ATOM   2747  N   ILE A 168      -9.463   0.554  19.068  1.00 98.29           N  
ATOM   2748  H   ILE A 168     -10.221   1.051  19.513  1.00 98.29           H  
ATOM   2749  CA  ILE A 168      -9.320   0.634  17.609  1.00 98.29           C  
ATOM   2750  HA  ILE A 168      -9.338  -0.379  17.208  1.00 98.29           H  
ATOM   2751  C   ILE A 168      -7.966   1.240  17.224  1.00 98.29           C  
ATOM   2752  CB  ILE A 168     -10.498   1.419  16.995  1.00 98.29           C  
ATOM   2753  HB  ILE A 168     -10.590   2.372  17.517  1.00 98.29           H  
ATOM   2754  O   ILE A 168      -7.299   0.718  16.329  1.00 98.29           O  
ATOM   2755  CG1 ILE A 168     -11.814   0.625  17.152  1.00 98.29           C  
ATOM   2756 HG12 ILE A 168     -11.856   0.144  18.129  1.00 98.29           H  
ATOM   2757 HG13 ILE A 168     -11.841  -0.170  16.406  1.00 98.29           H  
ATOM   2758  CG2 ILE A 168     -10.249   1.700  15.500  1.00 98.29           C  
ATOM   2759 HG21 ILE A 168      -9.432   2.412  15.383  1.00 98.29           H  
ATOM   2760 HG22 ILE A 168     -11.135   2.134  15.037  1.00 98.29           H  
ATOM   2761 HG23 ILE A 168      -9.995   0.774  14.983  1.00 98.29           H  
ATOM   2762  CD1 ILE A 168     -13.060   1.507  17.007  1.00 98.29           C  
ATOM   2763 HD11 ILE A 168     -13.138   1.872  15.983  1.00 98.29           H  
ATOM   2764 HD12 ILE A 168     -13.950   0.924  17.244  1.00 98.29           H  
ATOM   2765 HD13 ILE A 168     -13.006   2.356  17.689  1.00 98.29           H  
ATOM   2766  N   ILE A 169      -7.530   2.310  17.896  1.00 97.98           N  
ATOM   2767  H   ILE A 169      -8.114   2.692  18.627  1.00 97.98           H  
ATOM   2768  CA  ILE A 169      -6.203   2.901  17.672  1.00 97.98           C  
ATOM   2769  HA  ILE A 169      -6.101   3.135  16.612  1.00 97.98           H  
ATOM   2770  C   ILE A 169      -5.094   1.896  17.990  1.00 97.98           C  
ATOM   2771  CB  ILE A 169      -6.047   4.204  18.485  1.00 97.98           C  
ATOM   2772  HB  ILE A 169      -6.394   4.017  19.501  1.00 97.98           H  
ATOM   2773  O   ILE A 169      -4.138   1.789  17.217  1.00 97.98           O  
ATOM   2774  CG1 ILE A 169      -6.912   5.341  17.902  1.00 97.98           C  
ATOM   2775 HG12 ILE A 169      -6.823   6.194  18.575  1.00 97.98           H  
ATOM   2776 HG13 ILE A 169      -7.959   5.040  17.894  1.00 97.98           H  
ATOM   2777  CG2 ILE A 169      -4.580   4.668  18.592  1.00 97.98           C  
ATOM   2778 HG21 ILE A 169      -4.020   3.992  19.237  1.00 97.98           H  
ATOM   2779 HG22 ILE A 169      -4.538   5.661  19.038  1.00 97.98           H  
ATOM   2780 HG23 ILE A 169      -4.111   4.691  17.608  1.00 97.98           H  
ATOM   2781  CD1 ILE A 169      -6.550   5.818  16.489  1.00 97.98           C  
ATOM   2782 HD11 ILE A 169      -7.137   6.706  16.256  1.00 97.98           H  
ATOM   2783 HD12 ILE A 169      -5.496   6.089  16.426  1.00 97.98           H  
ATOM   2784 HD13 ILE A 169      -6.776   5.044  15.756  1.00 97.98           H  
ATOM   2785  N   GLN A 170      -5.235   1.119  19.064  1.00 98.13           N  
ATOM   2786  H   GLN A 170      -6.025   1.262  19.676  1.00 98.13           H  
ATOM   2787  CA  GLN A 170      -4.279   0.073  19.408  1.00 98.13           C  
ATOM   2788  HA  GLN A 170      -3.291   0.533  19.457  1.00 98.13           H  
ATOM   2789  C   GLN A 170      -4.222  -1.012  18.324  1.00 98.13           C  
ATOM   2790  CB  GLN A 170      -4.619  -0.492  20.796  1.00 98.13           C  
ATOM   2791  HB2 GLN A 170      -5.604  -0.958  20.772  1.00 98.13           H  
ATOM   2792  HB3 GLN A 170      -4.650   0.324  21.519  1.00 98.13           H  
ATOM   2793  O   GLN A 170      -3.134  -1.337  17.847  1.00 98.13           O  
ATOM   2794  CG  GLN A 170      -3.601  -1.538  21.273  1.00 98.13           C  
ATOM   2795  HG2 GLN A 170      -3.924  -1.923  22.239  1.00 98.13           H  
ATOM   2796  HG3 GLN A 170      -3.589  -2.378  20.579  1.00 98.13           H  
ATOM   2797  CD  GLN A 170      -2.179  -1.001  21.433  1.00 98.13           C  
ATOM   2798  NE2 GLN A 170      -1.197  -1.866  21.495  1.00 98.13           N  
ATOM   2799 HE21 GLN A 170      -0.276  -1.527  21.734  1.00 98.13           H  
ATOM   2800 HE22 GLN A 170      -1.403  -2.848  21.383  1.00 98.13           H  
ATOM   2801  OE1 GLN A 170      -1.906   0.189  21.502  1.00 98.13           O  
ATOM   2802  N   MET A 171      -5.373  -1.492  17.841  1.00 98.29           N  
ATOM   2803  H   MET A 171      -6.230  -1.206  18.292  1.00 98.29           H  
ATOM   2804  CA  MET A 171      -5.439  -2.463  16.741  1.00 98.29           C  
ATOM   2805  HA  MET A 171      -4.891  -3.359  17.033  1.00 98.29           H  
ATOM   2806  C   MET A 171      -4.796  -1.928  15.452  1.00 98.29           C  
ATOM   2807  CB  MET A 171      -6.899  -2.847  16.455  1.00 98.29           C  
ATOM   2808  HB2 MET A 171      -7.493  -1.948  16.291  1.00 98.29           H  
ATOM   2809  HB3 MET A 171      -6.923  -3.440  15.541  1.00 98.29           H  
ATOM   2810  O   MET A 171      -4.055  -2.648  14.779  1.00 98.29           O  
ATOM   2811  CG  MET A 171      -7.539  -3.670  17.577  1.00 98.29           C  
ATOM   2812  HG2 MET A 171      -7.570  -3.077  18.491  1.00 98.29           H  
ATOM   2813  HG3 MET A 171      -6.917  -4.542  17.778  1.00 98.29           H  
ATOM   2814  SD  MET A 171      -9.225  -4.230  17.201  1.00 98.29           S  
ATOM   2815  CE  MET A 171      -8.844  -5.466  15.933  1.00 98.29           C  
ATOM   2816  HE1 MET A 171      -8.966  -5.032  14.941  1.00 98.29           H  
ATOM   2817  HE2 MET A 171      -7.817  -5.813  16.050  1.00 98.29           H  
ATOM   2818  HE3 MET A 171      -9.507  -6.322  16.051  1.00 98.29           H  
ATOM   2819  N   ILE A 172      -5.041  -0.657  15.107  1.00 98.06           N  
ATOM   2820  H   ILE A 172      -5.675  -0.128  15.688  1.00 98.06           H  
ATOM   2821  CA  ILE A 172      -4.406   0.011  13.960  1.00 98.06           C  
ATOM   2822  HA  ILE A 172      -4.584  -0.589  13.067  1.00 98.06           H  
ATOM   2823  C   ILE A 172      -2.887   0.081  14.154  1.00 98.06           C  
ATOM   2824  CB  ILE A 172      -5.022   1.416  13.739  1.00 98.06           C  
ATOM   2825  HB  ILE A 172      -5.050   1.935  14.697  1.00 98.06           H  
ATOM   2826  O   ILE A 172      -2.142  -0.208  13.216  1.00 98.06           O  
ATOM   2827  CG1 ILE A 172      -6.465   1.290  13.200  1.00 98.06           C  
ATOM   2828 HG12 ILE A 172      -6.437   0.939  12.169  1.00 98.06           H  
ATOM   2829 HG13 ILE A 172      -7.012   0.550  13.785  1.00 98.06           H  
ATOM   2830  CG2 ILE A 172      -4.181   2.266  12.763  1.00 98.06           C  
ATOM   2831 HG21 ILE A 172      -4.654   3.235  12.601  1.00 98.06           H  
ATOM   2832 HG22 ILE A 172      -4.083   1.752  11.807  1.00 98.06           H  
ATOM   2833 HG23 ILE A 172      -3.193   2.462  13.178  1.00 98.06           H  
ATOM   2834  CD1 ILE A 172      -7.264   2.599  13.247  1.00 98.06           C  
ATOM   2835 HD11 ILE A 172      -7.208   3.035  14.244  1.00 98.06           H  
ATOM   2836 HD12 ILE A 172      -6.885   3.307  12.510  1.00 98.06           H  
ATOM   2837 HD13 ILE A 172      -8.309   2.391  13.013  1.00 98.06           H  
ATOM   2838  N   SER A 173      -2.430   0.444  15.354  1.00 98.14           N  
ATOM   2839  H   SER A 173      -3.112   0.654  16.069  1.00 98.14           H  
ATOM   2840  CA  SER A 173      -1.015   0.586  15.709  1.00 98.14           C  
ATOM   2841  HA  SER A 173      -0.549   1.286  15.015  1.00 98.14           H  
ATOM   2842  C   SER A 173      -0.264  -0.739  15.607  1.00 98.14           C  
ATOM   2843  CB  SER A 173      -0.915   1.158  17.127  1.00 98.14           C  
ATOM   2844  HB2 SER A 173      -1.379   0.471  17.834  1.00 98.14           H  
ATOM   2845  HB3 SER A 173      -1.462   2.100  17.161  1.00 98.14           H  
ATOM   2846  O   SER A 173       0.726  -0.832  14.881  1.00 98.14           O  
ATOM   2847  OG  SER A 173       0.425   1.386  17.527  1.00 98.14           O  
ATOM   2848  HG  SER A 173       0.360   1.770  18.404  1.00 98.14           H  
ATOM   2849  N   GLU A 174      -0.764  -1.789  16.257  1.00 97.31           N  
ATOM   2850  H   GLU A 174      -1.591  -1.658  16.821  1.00 97.31           H  
ATOM   2851  CA  GLU A 174      -0.173  -3.131  16.227  1.00 97.31           C  
ATOM   2852  HA  GLU A 174       0.847  -3.100  16.612  1.00 97.31           H  
ATOM   2853  C   GLU A 174      -0.122  -3.695  14.808  1.00 97.31           C  
ATOM   2854  CB  GLU A 174      -1.009  -4.072  17.097  1.00 97.31           C  
ATOM   2855  HB2 GLU A 174      -0.684  -5.097  16.915  1.00 97.31           H  
ATOM   2856  HB3 GLU A 174      -2.056  -3.981  16.810  1.00 97.31           H  
ATOM   2857  O   GLU A 174       0.909  -4.206  14.358  1.00 97.31           O  
ATOM   2858  CG  GLU A 174      -0.847  -3.768  18.589  1.00 97.31           C  
ATOM   2859  HG2 GLU A 174       0.194  -3.935  18.864  1.00 97.31           H  
ATOM   2860  HG3 GLU A 174      -1.073  -2.717  18.771  1.00 97.31           H  
ATOM   2861  CD  GLU A 174      -1.755  -4.639  19.467  1.00 97.31           C  
ATOM   2862  OE1 GLU A 174      -1.672  -4.447  20.701  1.00 97.31           O  
ATOM   2863  OE2 GLU A 174      -2.508  -5.470  18.912  1.00 97.31           O  
ATOM   2864  N   PHE A 175      -1.219  -3.544  14.062  1.00 97.12           N  
ATOM   2865  H   PHE A 175      -2.041  -3.135  14.482  1.00 97.12           H  
ATOM   2866  CA  PHE A 175      -1.265  -3.964  12.673  1.00 97.12           C  
ATOM   2867  HA  PHE A 175      -1.000  -5.020  12.626  1.00 97.12           H  
ATOM   2868  C   PHE A 175      -0.244  -3.195  11.831  1.00 97.12           C  
ATOM   2869  CB  PHE A 175      -2.687  -3.793  12.144  1.00 97.12           C  
ATOM   2870  HB2 PHE A 175      -2.986  -2.749  12.236  1.00 97.12           H  
ATOM   2871  HB3 PHE A 175      -3.364  -4.384  12.761  1.00 97.12           H  
ATOM   2872  O   PHE A 175       0.520  -3.811  11.087  1.00 97.12           O  
ATOM   2873  CG  PHE A 175      -2.837  -4.227  10.704  1.00 97.12           C  
ATOM   2874  CD1 PHE A 175      -2.741  -3.274   9.679  1.00 97.12           C  
ATOM   2875  HD1 PHE A 175      -2.562  -2.239   9.931  1.00 97.12           H  
ATOM   2876  CD2 PHE A 175      -3.094  -5.574  10.394  1.00 97.12           C  
ATOM   2877  HD2 PHE A 175      -3.215  -6.294  11.189  1.00 97.12           H  
ATOM   2878  CE1 PHE A 175      -2.926  -3.658   8.344  1.00 97.12           C  
ATOM   2879  HE1 PHE A 175      -2.937  -2.889   7.586  1.00 97.12           H  
ATOM   2880  CE2 PHE A 175      -3.253  -5.966   9.054  1.00 97.12           C  
ATOM   2881  HE2 PHE A 175      -3.509  -6.987   8.815  1.00 97.12           H  
ATOM   2882  CZ  PHE A 175      -3.173  -5.007   8.029  1.00 97.12           C  
ATOM   2883  HZ  PHE A 175      -3.373  -5.307   7.011  1.00 97.12           H  
ATOM   2884  N   ALA A 176      -0.189  -1.868  11.960  1.00 97.07           N  
ATOM   2885  H   ALA A 176      -0.807  -1.418  12.621  1.00 97.07           H  
ATOM   2886  CA  ALA A 176       0.724  -1.034  11.196  1.00 97.07           C  
ATOM   2887  HA  ALA A 176       0.534  -1.227  10.140  1.00 97.07           H  
ATOM   2888  C   ALA A 176       2.194  -1.380  11.466  1.00 97.07           C  
ATOM   2889  CB  ALA A 176       0.426   0.440  11.468  1.00 97.07           C  
ATOM   2890  HB1 ALA A 176      -0.589   0.679  11.150  1.00 97.07           H  
ATOM   2891  HB2 ALA A 176       0.524   0.652  12.532  1.00 97.07           H  
ATOM   2892  HB3 ALA A 176       1.136   1.054  10.914  1.00 97.07           H  
ATOM   2893  O   ALA A 176       2.922  -1.627  10.502  1.00 97.07           O  
ATOM   2894  N   LYS A 177       2.602  -1.492  12.741  1.00 96.50           N  
ATOM   2895  H   LYS A 177       1.932  -1.298  13.471  1.00 96.50           H  
ATOM   2896  CA  LYS A 177       3.970  -1.884  13.140  1.00 96.50           C  
ATOM   2897  HA  LYS A 177       4.681  -1.109  12.855  1.00 96.50           H  
ATOM   2898  C   LYS A 177       4.421  -3.162  12.444  1.00 96.50           C  
ATOM   2899  CB  LYS A 177       4.045  -2.101  14.663  1.00 96.50           C  
ATOM   2900  HB2 LYS A 177       4.974  -2.617  14.903  1.00 96.50           H  
ATOM   2901  HB3 LYS A 177       3.211  -2.722  14.989  1.00 96.50           H  
ATOM   2902  O   LYS A 177       5.544  -3.250  11.960  1.00 96.50           O  
ATOM   2903  CG  LYS A 177       4.031  -0.774  15.421  1.00 96.50           C  
ATOM   2904  HG2 LYS A 177       4.888  -0.175  15.115  1.00 96.50           H  
ATOM   2905  HG3 LYS A 177       3.112  -0.249  15.159  1.00 96.50           H  
ATOM   2906  CD  LYS A 177       4.058  -0.967  16.939  1.00 96.50           C  
ATOM   2907  HD2 LYS A 177       3.189  -1.553  17.239  1.00 96.50           H  
ATOM   2908  HD3 LYS A 177       4.968  -1.496  17.220  1.00 96.50           H  
ATOM   2909  CE  LYS A 177       4.017   0.405  17.624  1.00 96.50           C  
ATOM   2910  HE2 LYS A 177       4.875   0.987  17.288  1.00 96.50           H  
ATOM   2911  HE3 LYS A 177       3.114   0.924  17.302  1.00 96.50           H  
ATOM   2912  NZ  LYS A 177       4.028   0.281  19.103  1.00 96.50           N  
ATOM   2913  HZ1 LYS A 177       3.213  -0.225  19.418  1.00 96.50           H  
ATOM   2914  HZ2 LYS A 177       4.023   1.195  19.531  1.00 96.50           H  
ATOM   2915  HZ3 LYS A 177       4.856  -0.209  19.411  1.00 96.50           H  
ATOM   2916  N   ARG A 178       3.522  -4.141  12.329  1.00 95.38           N  
ATOM   2917  H   ARG A 178       2.628  -4.010  12.780  1.00 95.38           H  
ATOM   2918  CA  ARG A 178       3.838  -5.428  11.708  1.00 95.38           C  
ATOM   2919  HA  ARG A 178       4.792  -5.769  12.110  1.00 95.38           H  
ATOM   2920  C   ARG A 178       4.037  -5.347  10.190  1.00 95.38           C  
ATOM   2921  CB  ARG A 178       2.755  -6.430  12.122  1.00 95.38           C  
ATOM   2922  HB2 ARG A 178       2.686  -6.437  13.210  1.00 95.38           H  
ATOM   2923  HB3 ARG A 178       1.794  -6.110  11.720  1.00 95.38           H  
ATOM   2924  O   ARG A 178       4.861  -6.085   9.659  1.00 95.38           O  
ATOM   2925  CG  ARG A 178       3.076  -7.854  11.643  1.00 95.38           C  
ATOM   2926  HG2 ARG A 178       3.027  -7.905  10.555  1.00 95.38           H  
ATOM   2927  HG3 ARG A 178       4.086  -8.119  11.954  1.00 95.38           H  
ATOM   2928  CD  ARG A 178       2.108  -8.885  12.225  1.00 95.38           C  
ATOM   2929  HD2 ARG A 178       2.214  -8.894  13.310  1.00 95.38           H  
ATOM   2930  HD3 ARG A 178       2.412  -9.865  11.857  1.00 95.38           H  
ATOM   2931  NE  ARG A 178       0.700  -8.594  11.877  1.00 95.38           N  
ATOM   2932  HE  ARG A 178       0.388  -7.650  12.052  1.00 95.38           H  
ATOM   2933  NH1 ARG A 178       0.077 -10.724  11.277  1.00 95.38           N  
ATOM   2934 HH11 ARG A 178       1.038 -11.021  11.368  1.00 95.38           H  
ATOM   2935 HH12 ARG A 178      -0.627 -11.394  11.002  1.00 95.38           H  
ATOM   2936  NH2 ARG A 178      -1.449  -9.096  11.335  1.00 95.38           N  
ATOM   2937 HH21 ARG A 178      -1.720  -8.157  11.590  1.00 95.38           H  
ATOM   2938 HH22 ARG A 178      -2.159  -9.794  11.164  1.00 95.38           H  
ATOM   2939  CZ  ARG A 178      -0.211  -9.471  11.496  1.00 95.38           C  
ATOM   2940  N   VAL A 179       3.284  -4.507   9.465  1.00 95.56           N  
ATOM   2941  H   VAL A 179       2.639  -3.914   9.968  1.00 95.56           H  
ATOM   2942  CA  VAL A 179       3.183  -4.645   7.992  1.00 95.56           C  
ATOM   2943  HA  VAL A 179       3.939  -5.362   7.672  1.00 95.56           H  
ATOM   2944  C   VAL A 179       3.485  -3.396   7.151  1.00 95.56           C  
ATOM   2945  CB  VAL A 179       1.834  -5.267   7.571  1.00 95.56           C  
ATOM   2946  HB  VAL A 179       1.913  -5.501   6.509  1.00 95.56           H  
ATOM   2947  O   VAL A 179       3.715  -3.527   5.940  1.00 95.56           O  
ATOM   2948  CG1 VAL A 179       1.521  -6.576   8.307  1.00 95.56           C  
ATOM   2949 HG11 VAL A 179       1.319  -6.380   9.360  1.00 95.56           H  
ATOM   2950 HG12 VAL A 179       0.641  -7.049   7.870  1.00 95.56           H  
ATOM   2951 HG13 VAL A 179       2.364  -7.261   8.220  1.00 95.56           H  
ATOM   2952  CG2 VAL A 179       0.649  -4.311   7.728  1.00 95.56           C  
ATOM   2953 HG21 VAL A 179       0.481  -4.089   8.782  1.00 95.56           H  
ATOM   2954 HG22 VAL A 179       0.843  -3.375   7.205  1.00 95.56           H  
ATOM   2955 HG23 VAL A 179      -0.253  -4.780   7.334  1.00 95.56           H  
ATOM   2956  N   THR A 180       3.473  -2.184   7.717  1.00 94.46           N  
ATOM   2957  H   THR A 180       3.324  -2.100   8.712  1.00 94.46           H  
ATOM   2958  CA  THR A 180       3.599  -0.937   6.930  1.00 94.46           C  
ATOM   2959  HA  THR A 180       3.252  -1.129   5.915  1.00 94.46           H  
ATOM   2960  C   THR A 180       5.033  -0.437   6.796  1.00 94.46           C  
ATOM   2961  CB  THR A 180       2.732   0.213   7.467  1.00 94.46           C  
ATOM   2962  HB  THR A 180       2.825   1.062   6.790  1.00 94.46           H  
ATOM   2963  O   THR A 180       5.324   0.263   5.830  1.00 94.46           O  
ATOM   2964  CG2 THR A 180       1.249  -0.149   7.557  1.00 94.46           C  
ATOM   2965 HG21 THR A 180       1.114  -1.070   8.123  1.00 94.46           H  
ATOM   2966 HG22 THR A 180       0.702   0.660   8.041  1.00 94.46           H  
ATOM   2967 HG23 THR A 180       0.850  -0.280   6.551  1.00 94.46           H  
ATOM   2968  OG1 THR A 180       3.195   0.620   8.725  1.00 94.46           O  
ATOM   2969  HG1 THR A 180       2.538   1.191   9.132  1.00 94.46           H  
ATOM   2970  N   LEU A 181       5.943  -0.801   7.709  1.00 94.24           N  
ATOM   2971  H   LEU A 181       5.624  -1.342   8.500  1.00 94.24           H  
ATOM   2972  CA  LEU A 181       7.304  -0.244   7.775  1.00 94.24           C  
ATOM   2973  HA  LEU A 181       7.753  -0.584   8.709  1.00 94.24           H  
ATOM   2974  C   LEU A 181       7.319   1.297   7.848  1.00 94.24           C  
ATOM   2975  CB  LEU A 181       8.166  -0.763   6.600  1.00 94.24           C  
ATOM   2976  HB2 LEU A 181       7.748  -0.386   5.666  1.00 94.24           H  
ATOM   2977  HB3 LEU A 181       9.164  -0.340   6.713  1.00 94.24           H  
ATOM   2978  O   LEU A 181       8.165   1.932   7.216  1.00 94.24           O  
ATOM   2979  CG  LEU A 181       8.341  -2.279   6.473  1.00 94.24           C  
ATOM   2980  HG  LEU A 181       7.375  -2.769   6.357  1.00 94.24           H  
ATOM   2981  CD1 LEU A 181       9.174  -2.524   5.210  1.00 94.24           C  
ATOM   2982 HD11 LEU A 181       8.700  -2.072   4.339  1.00 94.24           H  
ATOM   2983 HD12 LEU A 181      10.176  -2.113   5.336  1.00 94.24           H  
ATOM   2984 HD13 LEU A 181       9.277  -3.592   5.017  1.00 94.24           H  
ATOM   2985  CD2 LEU A 181       9.050  -2.807   7.720  1.00 94.24           C  
ATOM   2986 HD21 LEU A 181       9.457  -3.806   7.561  1.00 94.24           H  
ATOM   2987 HD22 LEU A 181       9.889  -2.164   7.987  1.00 94.24           H  
ATOM   2988 HD23 LEU A 181       8.359  -2.842   8.562  1.00 94.24           H  
ATOM   2989  N   ALA A 182       6.347   1.916   8.514  1.00 96.46           N  
ATOM   2990  H   ALA A 182       5.701   1.355   9.051  1.00 96.46           H  
ATOM   2991  CA  ALA A 182       6.143   3.365   8.505  1.00 96.46           C  
ATOM   2992  HA  ALA A 182       6.984   3.844   8.002  1.00 96.46           H  
ATOM   2993  C   ALA A 182       6.136   3.952   9.927  1.00 96.46           C  
ATOM   2994  CB  ALA A 182       4.884   3.678   7.683  1.00 96.46           C  
ATOM   2995  HB1 ALA A 182       4.795   4.756   7.548  1.00 96.46           H  
ATOM   2996  HB2 ALA A 182       4.003   3.307   8.206  1.00 96.46           H  
ATOM   2997  HB3 ALA A 182       4.951   3.197   6.707  1.00 96.46           H  
ATOM   2998  O   ALA A 182       5.219   4.693  10.278  1.00 96.46           O  
ATOM   2999  N   ASP A 183       7.152   3.616  10.726  1.00 96.95           N  
ATOM   3000  H   ASP A 183       7.828   2.941  10.400  1.00 96.95           H  
ATOM   3001  CA  ASP A 183       7.196   3.909  12.168  1.00 96.95           C  
ATOM   3002  HA  ASP A 183       6.341   3.427  12.641  1.00 96.95           H  
ATOM   3003  C   ASP A 183       7.082   5.406  12.475  1.00 96.95           C  
ATOM   3004  CB  ASP A 183       8.461   3.296  12.787  1.00 96.95           C  
ATOM   3005  HB2 ASP A 183       9.340   3.765  12.344  1.00 96.95           H  
ATOM   3006  HB3 ASP A 183       8.466   3.496  13.858  1.00 96.95           H  
ATOM   3007  O   ASP A 183       6.215   5.794  13.248  1.00 96.95           O  
ATOM   3008  CG  ASP A 183       8.515   1.780  12.566  1.00 96.95           C  
ATOM   3009  OD1 ASP A 183       7.438   1.143  12.630  1.00 96.95           O  
ATOM   3010  OD2 ASP A 183       9.597   1.292  12.176  1.00 96.95           O  
ATOM   3011  N   ALA A 184       7.822   6.264  11.765  1.00 97.58           N  
ATOM   3012  H   ALA A 184       8.574   5.891  11.204  1.00 97.58           H  
ATOM   3013  CA  ALA A 184       7.732   7.719  11.943  1.00 97.58           C  
ATOM   3014  HA  ALA A 184       8.001   7.962  12.971  1.00 97.58           H  
ATOM   3015  C   ALA A 184       6.314   8.278  11.688  1.00 97.58           C  
ATOM   3016  CB  ALA A 184       8.748   8.374  10.999  1.00 97.58           C  
ATOM   3017  HB1 ALA A 184       8.504   8.150   9.961  1.00 97.58           H  
ATOM   3018  HB2 ALA A 184       9.750   8.011  11.230  1.00 97.58           H  
ATOM   3019  HB3 ALA A 184       8.730   9.454  11.148  1.00 97.58           H  
ATOM   3020  O   ALA A 184       5.840   9.171  12.390  1.00 97.58           O  
ATOM   3021  N   ASN A 185       5.599   7.735  10.694  1.00 97.63           N  
ATOM   3022  H   ASN A 185       5.977   6.926  10.224  1.00 97.63           H  
ATOM   3023  CA  ASN A 185       4.214   8.136  10.443  1.00 97.63           C  
ATOM   3024  HA  ASN A 185       4.146   9.223  10.482  1.00 97.63           H  
ATOM   3025  C   ASN A 185       3.276   7.603  11.527  1.00 97.63           C  
ATOM   3026  CB  ASN A 185       3.753   7.660   9.059  1.00 97.63           C  
ATOM   3027  HB2 ASN A 185       4.033   6.615   8.919  1.00 97.63           H  
ATOM   3028  HB3 ASN A 185       2.666   7.728   9.016  1.00 97.63           H  
ATOM   3029  O   ASN A 185       2.338   8.301  11.901  1.00 97.63           O  
ATOM   3030  CG  ASN A 185       4.293   8.488   7.914  1.00 97.63           C  
ATOM   3031  ND2 ASN A 185       4.014   8.061   6.709  1.00 97.63           N  
ATOM   3032 HD21 ASN A 185       3.339   7.321   6.582  1.00 97.63           H  
ATOM   3033 HD22 ASN A 185       4.186   8.708   5.954  1.00 97.63           H  
ATOM   3034  OD1 ASN A 185       4.915   9.523   8.061  1.00 97.63           O  
ATOM   3035  N   LEU A 186       3.517   6.390  12.030  1.00 98.18           N  
ATOM   3036  H   LEU A 186       4.341   5.891  11.725  1.00 98.18           H  
ATOM   3037  CA  LEU A 186       2.736   5.823  13.122  1.00 98.18           C  
ATOM   3038  HA  LEU A 186       1.683   5.889  12.850  1.00 98.18           H  
ATOM   3039  C   LEU A 186       2.920   6.626  14.417  1.00 98.18           C  
ATOM   3040  CB  LEU A 186       3.104   4.343  13.299  1.00 98.18           C  
ATOM   3041  HB2 LEU A 186       2.862   3.803  12.384  1.00 98.18           H  
ATOM   3042  HB3 LEU A 186       4.177   4.260  13.470  1.00 98.18           H  
ATOM   3043  O   LEU A 186       1.930   6.962  15.057  1.00 98.18           O  
ATOM   3044  CG  LEU A 186       2.379   3.690  14.486  1.00 98.18           C  
ATOM   3045  HG  LEU A 186       2.652   4.197  15.411  1.00 98.18           H  
ATOM   3046  CD1 LEU A 186       0.855   3.701  14.348  1.00 98.18           C  
ATOM   3047 HD11 LEU A 186       0.417   3.271  15.248  1.00 98.18           H  
ATOM   3048 HD12 LEU A 186       0.542   3.125  13.477  1.00 98.18           H  
ATOM   3049 HD13 LEU A 186       0.484   4.724  14.273  1.00 98.18           H  
ATOM   3050  CD2 LEU A 186       2.825   2.244  14.602  1.00 98.18           C  
ATOM   3051 HD21 LEU A 186       2.304   1.789  15.445  1.00 98.18           H  
ATOM   3052 HD22 LEU A 186       2.587   1.696  13.691  1.00 98.18           H  
ATOM   3053 HD23 LEU A 186       3.901   2.208  14.775  1.00 98.18           H  
ATOM   3054  N   GLU A 187       4.150   6.991  14.774  1.00 97.97           N  
ATOM   3055  H   GLU A 187       4.933   6.650  14.236  1.00 97.97           H  
ATOM   3056  CA  GLU A 187       4.445   7.859  15.922  1.00 97.97           C  
ATOM   3057  HA  GLU A 187       4.128   7.379  16.848  1.00 97.97           H  
ATOM   3058  C   GLU A 187       3.699   9.192  15.812  1.00 97.97           C  
ATOM   3059  CB  GLU A 187       5.955   8.119  15.986  1.00 97.97           C  
ATOM   3060  HB2 GLU A 187       6.147   8.929  16.690  1.00 97.97           H  
ATOM   3061  HB3 GLU A 187       6.293   8.429  14.998  1.00 97.97           H  
ATOM   3062  O   GLU A 187       3.011   9.607  16.746  1.00 97.97           O  
ATOM   3063  CG  GLU A 187       6.738   6.880  16.445  1.00 97.97           C  
ATOM   3064  HG2 GLU A 187       6.418   6.012  15.868  1.00 97.97           H  
ATOM   3065  HG3 GLU A 187       6.493   6.686  17.489  1.00 97.97           H  
ATOM   3066  CD  GLU A 187       8.258   7.043  16.293  1.00 97.97           C  
ATOM   3067  OE1 GLU A 187       8.960   6.069  16.644  1.00 97.97           O  
ATOM   3068  OE2 GLU A 187       8.704   8.106  15.804  1.00 97.97           O  
ATOM   3069  N   LYS A 188       3.739   9.815  14.627  1.00 97.82           N  
ATOM   3070  H   LYS A 188       4.362   9.439  13.926  1.00 97.82           H  
ATOM   3071  CA  LYS A 188       2.984  11.036  14.329  1.00 97.82           C  
ATOM   3072  HA  LYS A 188       3.280  11.798  15.050  1.00 97.82           H  
ATOM   3073  C   LYS A 188       1.470  10.843  14.495  1.00 97.82           C  
ATOM   3074  CB  LYS A 188       3.373  11.505  12.920  1.00 97.82           C  
ATOM   3075  HB2 LYS A 188       4.455  11.628  12.883  1.00 97.82           H  
ATOM   3076  HB3 LYS A 188       3.090  10.745  12.191  1.00 97.82           H  
ATOM   3077  O   LYS A 188       0.814  11.703  15.077  1.00 97.82           O  
ATOM   3078  CG  LYS A 188       2.713  12.833  12.539  1.00 97.82           C  
ATOM   3079  HG2 LYS A 188       2.983  13.595  13.271  1.00 97.82           H  
ATOM   3080  HG3 LYS A 188       1.630  12.713  12.532  1.00 97.82           H  
ATOM   3081  CD  LYS A 188       3.172  13.275  11.144  1.00 97.82           C  
ATOM   3082  HD2 LYS A 188       2.911  12.506  10.418  1.00 97.82           H  
ATOM   3083  HD3 LYS A 188       4.251  13.427  11.144  1.00 97.82           H  
ATOM   3084  CE  LYS A 188       2.455  14.580  10.804  1.00 97.82           C  
ATOM   3085  HE2 LYS A 188       1.386  14.398  10.916  1.00 97.82           H  
ATOM   3086  HE3 LYS A 188       2.741  15.335  11.537  1.00 97.82           H  
ATOM   3087  NZ  LYS A 188       2.744  15.063   9.429  1.00 97.82           N  
ATOM   3088  HZ1 LYS A 188       3.734  15.212   9.300  1.00 97.82           H  
ATOM   3089  HZ2 LYS A 188       2.413  14.407   8.735  1.00 97.82           H  
ATOM   3090  HZ3 LYS A 188       2.262  15.935   9.262  1.00 97.82           H  
ATOM   3091  N   ILE A 189       0.911   9.731  14.013  1.00 98.01           N  
ATOM   3092  H   ILE A 189       1.519   9.071  13.549  1.00 98.01           H  
ATOM   3093  CA  ILE A 189      -0.516   9.389  14.157  1.00 98.01           C  
ATOM   3094  HA  ILE A 189      -1.119  10.199  13.747  1.00 98.01           H  
ATOM   3095  C   ILE A 189      -0.904   9.256  15.633  1.00 98.01           C  
ATOM   3096  CB  ILE A 189      -0.833   8.092  13.369  1.00 98.01           C  
ATOM   3097  HB  ILE A 189      -0.040   7.369  13.562  1.00 98.01           H  
ATOM   3098  O   ILE A 189      -1.913   9.823  16.052  1.00 98.01           O  
ATOM   3099  CG1 ILE A 189      -0.864   8.389  11.855  1.00 98.01           C  
ATOM   3100 HG12 ILE A 189      -0.076   9.103  11.616  1.00 98.01           H  
ATOM   3101 HG13 ILE A 189      -1.817   8.849  11.595  1.00 98.01           H  
ATOM   3102  CG2 ILE A 189      -2.161   7.436  13.795  1.00 98.01           C  
ATOM   3103 HG21 ILE A 189      -2.317   6.511  13.240  1.00 98.01           H  
ATOM   3104 HG22 ILE A 189      -2.997   8.113  13.617  1.00 98.01           H  
ATOM   3105 HG23 ILE A 189      -2.142   7.159  14.849  1.00 98.01           H  
ATOM   3106  CD1 ILE A 189      -0.637   7.157  10.968  1.00 98.01           C  
ATOM   3107 HD11 ILE A 189      -1.339   6.359  11.208  1.00 98.01           H  
ATOM   3108 HD12 ILE A 189      -0.756   7.439   9.921  1.00 98.01           H  
ATOM   3109 HD13 ILE A 189       0.374   6.775  11.113  1.00 98.01           H  
ATOM   3110  N   LEU A 190      -0.113   8.528  16.423  1.00 97.96           N  
ATOM   3111  H   LEU A 190       0.708   8.097  16.020  1.00 97.96           H  
ATOM   3112  CA  LEU A 190      -0.392   8.307  17.843  1.00 97.96           C  
ATOM   3113  HA  LEU A 190      -1.415   7.949  17.955  1.00 97.96           H  
ATOM   3114  C   LEU A 190      -0.310   9.616  18.637  1.00 97.96           C  
ATOM   3115  CB  LEU A 190       0.579   7.248  18.395  1.00 97.96           C  
ATOM   3116  HB2 LEU A 190       1.599   7.580  18.203  1.00 97.96           H  
ATOM   3117  HB3 LEU A 190       0.448   7.191  19.476  1.00 97.96           H  
ATOM   3118  O   LEU A 190      -1.199   9.905  19.435  1.00 97.96           O  
ATOM   3119  CG  LEU A 190       0.393   5.836  17.807  1.00 97.96           C  
ATOM   3120  HG  LEU A 190       0.475   5.868  16.721  1.00 97.96           H  
ATOM   3121  CD1 LEU A 190       1.486   4.909  18.340  1.00 97.96           C  
ATOM   3122 HD11 LEU A 190       1.392   3.929  17.872  1.00 97.96           H  
ATOM   3123 HD12 LEU A 190       2.463   5.322  18.088  1.00 97.96           H  
ATOM   3124 HD13 LEU A 190       1.401   4.816  19.423  1.00 97.96           H  
ATOM   3125  CD2 LEU A 190      -0.968   5.231  18.148  1.00 97.96           C  
ATOM   3126 HD21 LEU A 190      -1.117   5.219  19.228  1.00 97.96           H  
ATOM   3127 HD22 LEU A 190      -1.026   4.212  17.765  1.00 97.96           H  
ATOM   3128 HD23 LEU A 190      -1.765   5.812  17.683  1.00 97.96           H  
ATOM   3129  N   HIS A 191       0.694  10.450  18.358  1.00 97.62           N  
ATOM   3130  H   HIS A 191       1.413  10.146  17.718  1.00 97.62           H  
ATOM   3131  CA  HIS A 191       0.815  11.779  18.958  1.00 97.62           C  
ATOM   3132  HA  HIS A 191       0.843  11.678  20.043  1.00 97.62           H  
ATOM   3133  C   HIS A 191      -0.382  12.682  18.616  1.00 97.62           C  
ATOM   3134  CB  HIS A 191       2.140  12.394  18.494  1.00 97.62           C  
ATOM   3135  HB2 HIS A 191       2.963  11.778  18.855  1.00 97.62           H  
ATOM   3136  HB3 HIS A 191       2.177  12.393  17.404  1.00 97.62           H  
ATOM   3137  O   HIS A 191      -0.955  13.315  19.501  1.00 97.62           O  
ATOM   3138  CG  HIS A 191       2.343  13.805  18.977  1.00 97.62           C  
ATOM   3139  CD2 HIS A 191       2.863  14.199  20.181  1.00 97.62           C  
ATOM   3140  HD2 HIS A 191       3.193  13.548  20.977  1.00 97.62           H  
ATOM   3141  ND1 HIS A 191       2.057  14.946  18.264  1.00 97.62           N  
ATOM   3142  HD1 HIS A 191       1.662  14.984  17.335  1.00 97.62           H  
ATOM   3143  CE1 HIS A 191       2.436  16.000  19.003  1.00 97.62           C  
ATOM   3144  HE1 HIS A 191       2.360  17.034  18.699  1.00 97.62           H  
ATOM   3145  NE2 HIS A 191       2.905  15.597  20.190  1.00 97.62           N  
ATOM   3146  N   LEU A 192      -0.810  12.711  17.346  1.00 97.43           N  
ATOM   3147  H   LEU A 192      -0.307  12.171  16.656  1.00 97.43           H  
ATOM   3148  CA  LEU A 192      -1.980  13.487  16.922  1.00 97.43           C  
ATOM   3149  HA  LEU A 192      -1.839  14.526  17.220  1.00 97.43           H  
ATOM   3150  C   LEU A 192      -3.265  13.018  17.608  1.00 97.43           C  
ATOM   3151  CB  LEU A 192      -2.144  13.405  15.395  1.00 97.43           C  
ATOM   3152  HB2 LEU A 192      -2.039  12.364  15.091  1.00 97.43           H  
ATOM   3153  HB3 LEU A 192      -3.151  13.727  15.130  1.00 97.43           H  
ATOM   3154  O   LEU A 192      -4.063  13.860  18.009  1.00 97.43           O  
ATOM   3155  CG  LEU A 192      -1.146  14.268  14.607  1.00 97.43           C  
ATOM   3156  HG  LEU A 192      -0.132  14.089  14.964  1.00 97.43           H  
ATOM   3157  CD1 LEU A 192      -1.217  13.889  13.127  1.00 97.43           C  
ATOM   3158 HD11 LEU A 192      -0.959  12.836  13.011  1.00 97.43           H  
ATOM   3159 HD12 LEU A 192      -2.224  14.069  12.750  1.00 97.43           H  
ATOM   3160 HD13 LEU A 192      -0.509  14.499  12.567  1.00 97.43           H  
ATOM   3161  CD2 LEU A 192      -1.444  15.761  14.741  1.00 97.43           C  
ATOM   3162 HD21 LEU A 192      -0.741  16.339  14.141  1.00 97.43           H  
ATOM   3163 HD22 LEU A 192      -2.452  15.983  14.390  1.00 97.43           H  
ATOM   3164 HD23 LEU A 192      -1.352  16.086  15.777  1.00 97.43           H  
ATOM   3165  N   TYR A 193      -3.456  11.706  17.766  1.00 96.85           N  
ATOM   3166  H   TYR A 193      -2.749  11.070  17.427  1.00 96.85           H  
ATOM   3167  CA  TYR A 193      -4.615  11.156  18.470  1.00 96.85           C  
ATOM   3168  HA  TYR A 193      -5.524  11.532  18.001  1.00 96.85           H  
ATOM   3169  C   TYR A 193      -4.653  11.600  19.938  1.00 96.85           C  
ATOM   3170  CB  TYR A 193      -4.600   9.628  18.357  1.00 96.85           C  
ATOM   3171  HB2 TYR A 193      -4.618   9.342  17.305  1.00 96.85           H  
ATOM   3172  HB3 TYR A 193      -3.670   9.246  18.777  1.00 96.85           H  
ATOM   3173  O   TYR A 193      -5.670  12.127  20.387  1.00 96.85           O  
ATOM   3174  CG  TYR A 193      -5.764   8.972  19.068  1.00 96.85           C  
ATOM   3175  CD1 TYR A 193      -5.554   8.350  20.314  1.00 96.85           C  
ATOM   3176  HD1 TYR A 193      -4.570   8.334  20.757  1.00 96.85           H  
ATOM   3177  CD2 TYR A 193      -7.061   9.034  18.519  1.00 96.85           C  
ATOM   3178  HD2 TYR A 193      -7.227   9.525  17.571  1.00 96.85           H  
ATOM   3179  CE1 TYR A 193      -6.635   7.780  21.010  1.00 96.85           C  
ATOM   3180  HE1 TYR A 193      -6.466   7.319  21.972  1.00 96.85           H  
ATOM   3181  CE2 TYR A 193      -8.147   8.470  19.217  1.00 96.85           C  
ATOM   3182  HE2 TYR A 193      -9.149   8.519  18.817  1.00 96.85           H  
ATOM   3183  OH  TYR A 193      -8.974   7.291  21.136  1.00 96.85           O  
ATOM   3184  HH  TYR A 193      -8.692   6.942  21.985  1.00 96.85           H  
ATOM   3185  CZ  TYR A 193      -7.933   7.840  20.462  1.00 96.85           C  
ATOM   3186  N   ASN A 194      -3.534  11.467  20.655  1.00 95.11           N  
ATOM   3187  H   ASN A 194      -2.736  11.018  20.229  1.00 95.11           H  
ATOM   3188  CA  ASN A 194      -3.445  11.834  22.071  1.00 95.11           C  
ATOM   3189  HA  ASN A 194      -4.216  11.300  22.626  1.00 95.11           H  
ATOM   3190  C   ASN A 194      -3.702  13.335  22.299  1.00 95.11           C  
ATOM   3191  CB  ASN A 194      -2.069  11.405  22.606  1.00 95.11           C  
ATOM   3192  HB2 ASN A 194      -1.287  11.841  21.985  1.00 95.11           H  
ATOM   3193  HB3 ASN A 194      -1.952  11.790  23.619  1.00 95.11           H  
ATOM   3194  O   ASN A 194      -4.408  13.705  23.231  1.00 95.11           O  
ATOM   3195  CG  ASN A 194      -1.883   9.897  22.667  1.00 95.11           C  
ATOM   3196  ND2 ASN A 194      -0.659   9.442  22.796  1.00 95.11           N  
ATOM   3197 HD21 ASN A 194      -0.572   8.439  22.878  1.00 95.11           H  
ATOM   3198 HD22 ASN A 194       0.113  10.085  22.889  1.00 95.11           H  
ATOM   3199  OD1 ASN A 194      -2.807   9.104  22.612  1.00 95.11           O  
ATOM   3200  N   ASN A 195      -3.226  14.204  21.401  1.00 95.27           N  
ATOM   3201  H   ASN A 195      -2.609  13.858  20.679  1.00 95.27           H  
ATOM   3202  CA  ASN A 195      -3.473  15.650  21.488  1.00 95.27           C  
ATOM   3203  HA  ASN A 195      -3.312  15.964  22.519  1.00 95.27           H  
ATOM   3204  C   ASN A 195      -4.918  16.060  21.143  1.00 95.27           C  
ATOM   3205  CB  ASN A 195      -2.458  16.380  20.597  1.00 95.27           C  
ATOM   3206  HB2 ASN A 195      -2.726  17.435  20.539  1.00 95.27           H  
ATOM   3207  HB3 ASN A 195      -2.488  15.959  19.592  1.00 95.27           H  
ATOM   3208  O   ASN A 195      -5.287  17.221  21.314  1.00 95.27           O  
ATOM   3209  CG  ASN A 195      -1.043  16.301  21.134  1.00 95.27           C  
ATOM   3210  ND2 ASN A 195      -0.085  16.701  20.339  1.00 95.27           N  
ATOM   3211 HD21 ASN A 195      -0.299  17.063  19.421  1.00 95.27           H  
ATOM   3212 HD22 ASN A 195       0.851  16.530  20.678  1.00 95.27           H  
ATOM   3213  OD1 ASN A 195      -0.770  15.904  22.251  1.00 95.27           O  
ATOM   3214  N   HIS A 196      -5.738  15.127  20.656  1.00 92.97           N  
ATOM   3215  H   HIS A 196      -5.380  14.189  20.546  1.00 92.97           H  
ATOM   3216  CA  HIS A 196      -7.117  15.366  20.239  1.00 92.97           C  
ATOM   3217  HA  HIS A 196      -7.365  16.411  20.427  1.00 92.97           H  
ATOM   3218  C   HIS A 196      -8.151  14.563  21.048  1.00 92.97           C  
ATOM   3219  CB  HIS A 196      -7.233  15.141  18.724  1.00 92.97           C  
ATOM   3220  HB2 HIS A 196      -6.776  14.187  18.462  1.00 92.97           H  
ATOM   3221  HB3 HIS A 196      -8.285  15.087  18.446  1.00 92.97           H  
ATOM   3222  O   HIS A 196      -9.327  14.583  20.686  1.00 92.97           O  
ATOM   3223  CG  HIS A 196      -6.604  16.244  17.911  1.00 92.97           C  
ATOM   3224  CD2 HIS A 196      -7.242  17.345  17.424  1.00 92.97           C  
ATOM   3225  HD2 HIS A 196      -8.291  17.561  17.562  1.00 92.97           H  
ATOM   3226  ND1 HIS A 196      -5.305  16.318  17.478  1.00 92.97           N  
ATOM   3227  HD1 HIS A 196      -4.612  15.602  17.640  1.00 92.97           H  
ATOM   3228  CE1 HIS A 196      -5.163  17.441  16.748  1.00 92.97           C  
ATOM   3229  HE1 HIS A 196      -4.259  17.755  16.248  1.00 92.97           H  
ATOM   3230  NE2 HIS A 196      -6.333  18.105  16.689  1.00 92.97           N  
ATOM   3231  N   GLU A 197      -7.771  13.918  22.160  1.00 80.88           N  
ATOM   3232  H   GLU A 197      -6.789  13.902  22.397  1.00 80.88           H  
ATOM   3233  CA  GLU A 197      -8.678  13.093  22.987  1.00 80.88           C  
ATOM   3234  HA  GLU A 197      -9.039  12.271  22.369  1.00 80.88           H  
ATOM   3235  C   GLU A 197      -9.927  13.868  23.472  1.00 80.88           C  
ATOM   3236  CB  GLU A 197      -7.873  12.480  24.157  1.00 80.88           C  
ATOM   3237  HB2 GLU A 197      -7.603  13.270  24.858  1.00 80.88           H  
ATOM   3238  HB3 GLU A 197      -6.958  12.052  23.749  1.00 80.88           H  
ATOM   3239  O   GLU A 197     -11.001  13.290  23.620  1.00 80.88           O  
ATOM   3240  CG  GLU A 197      -8.633  11.363  24.905  1.00 80.88           C  
ATOM   3241  HG2 GLU A 197      -9.509  11.797  25.386  1.00 80.88           H  
ATOM   3242  HG3 GLU A 197      -8.983  10.638  24.170  1.00 80.88           H  
ATOM   3243  CD  GLU A 197      -7.804  10.616  25.974  1.00 80.88           C  
ATOM   3244  OE1 GLU A 197      -8.319   9.601  26.517  1.00 80.88           O  
ATOM   3245  OE2 GLU A 197      -6.656  11.018  26.248  1.00 80.88           O  
ATOM   3246  N   GLY A 198      -9.832  15.197  23.623  1.00 83.60           N  
ATOM   3247  H   GLY A 198      -8.917  15.603  23.490  1.00 83.60           H  
ATOM   3248  CA  GLY A 198     -10.944  16.081  24.011  1.00 83.60           C  
ATOM   3249  HA2 GLY A 198     -10.529  16.986  24.455  1.00 83.60           H  
ATOM   3250  HA3 GLY A 198     -11.537  15.577  24.774  1.00 83.60           H  
ATOM   3251  C   GLY A 198     -11.905  16.507  22.888  1.00 83.60           C  
ATOM   3252  O   GLY A 198     -12.800  17.319  23.130  1.00 83.60           O  
ATOM   3253  N   LYS A 199     -11.731  16.026  21.650  1.00 91.69           N  
ATOM   3254  H   LYS A 199     -11.003  15.340  21.510  1.00 91.69           H  
ATOM   3255  CA  LYS A 199     -12.624  16.357  20.524  1.00 91.69           C  
ATOM   3256  HA  LYS A 199     -12.854  17.421  20.578  1.00 91.69           H  
ATOM   3257  C   LYS A 199     -13.977  15.658  20.637  1.00 91.69           C  
ATOM   3258  CB  LYS A 199     -11.933  16.055  19.183  1.00 91.69           C  
ATOM   3259  HB2 LYS A 199     -11.538  15.039  19.210  1.00 91.69           H  
ATOM   3260  HB3 LYS A 199     -12.660  16.100  18.372  1.00 91.69           H  
ATOM   3261  O   LYS A 199     -14.171  14.714  21.403  1.00 91.69           O  
ATOM   3262  CG  LYS A 199     -10.790  17.027  18.855  1.00 91.69           C  
ATOM   3263  HG2 LYS A 199     -10.263  16.633  17.985  1.00 91.69           H  
ATOM   3264  HG3 LYS A 199     -10.090  17.072  19.689  1.00 91.69           H  
ATOM   3265  CD  LYS A 199     -11.288  18.444  18.523  1.00 91.69           C  
ATOM   3266  HD2 LYS A 199     -11.842  18.853  19.368  1.00 91.69           H  
ATOM   3267  HD3 LYS A 199     -11.953  18.392  17.660  1.00 91.69           H  
ATOM   3268  CE  LYS A 199     -10.110  19.373  18.206  1.00 91.69           C  
ATOM   3269  HE2 LYS A 199      -9.560  18.966  17.358  1.00 91.69           H  
ATOM   3270  HE3 LYS A 199      -9.438  19.399  19.065  1.00 91.69           H  
ATOM   3271  NZ  LYS A 199     -10.571  20.741  17.873  1.00 91.69           N  
ATOM   3272  HZ1 LYS A 199     -11.244  20.705  17.120  1.00 91.69           H  
ATOM   3273  HZ2 LYS A 199      -9.789  21.313  17.588  1.00 91.69           H  
ATOM   3274  HZ3 LYS A 199     -11.013  21.168  18.675  1.00 91.69           H  
ATOM   3275  N   SER A 200     -14.952  16.125  19.857  1.00 94.35           N  
ATOM   3276  H   SER A 200     -14.734  16.831  19.168  1.00 94.35           H  
ATOM   3277  CA  SER A 200     -16.275  15.505  19.868  1.00 94.35           C  
ATOM   3278  HA  SER A 200     -16.617  15.487  20.903  1.00 94.35           H  
ATOM   3279  C   SER A 200     -16.213  14.056  19.366  1.00 94.35           C  
ATOM   3280  CB  SER A 200     -17.277  16.340  19.068  1.00 94.35           C  
ATOM   3281  HB2 SER A 200     -18.281  15.950  19.237  1.00 94.35           H  
ATOM   3282  HB3 SER A 200     -17.243  17.376  19.406  1.00 94.35           H  
ATOM   3283  O   SER A 200     -15.429  13.720  18.480  1.00 94.35           O  
ATOM   3284  OG  SER A 200     -16.996  16.280  17.691  1.00 94.35           O  
ATOM   3285  HG  SER A 200     -16.203  16.803  17.556  1.00 94.35           H  
ATOM   3286  N   ILE A 201     -17.102  13.197  19.877  1.00 94.53           N  
ATOM   3287  H   ILE A 201     -17.642  13.510  20.671  1.00 94.53           H  
ATOM   3288  CA  ILE A 201     -17.226  11.782  19.468  1.00 94.53           C  
ATOM   3289  HA  ILE A 201     -16.367  11.219  19.831  1.00 94.53           H  
ATOM   3290  C   ILE A 201     -17.269  11.631  17.940  1.00 94.53           C  
ATOM   3291  CB  ILE A 201     -18.520  11.205  20.084  1.00 94.53           C  
ATOM   3292  HB  ILE A 201     -19.330  11.893  19.839  1.00 94.53           H  
ATOM   3293  O   ILE A 201     -16.620  10.757  17.370  1.00 94.53           O  
ATOM   3294  CG1 ILE A 201     -18.423  11.122  21.624  1.00 94.53           C  
ATOM   3295 HG12 ILE A 201     -17.637  10.422  21.908  1.00 94.53           H  
ATOM   3296 HG13 ILE A 201     -18.159  12.103  22.019  1.00 94.53           H  
ATOM   3297  CG2 ILE A 201     -18.912   9.843  19.502  1.00 94.53           C  
ATOM   3298 HG21 ILE A 201     -18.194   9.076  19.794  1.00 94.53           H  
ATOM   3299 HG22 ILE A 201     -19.904   9.593  19.880  1.00 94.53           H  
ATOM   3300 HG23 ILE A 201     -19.000   9.866  18.416  1.00 94.53           H  
ATOM   3301  CD1 ILE A 201     -19.743  10.701  22.290  1.00 94.53           C  
ATOM   3302 HD11 ILE A 201     -19.840   9.615  22.286  1.00 94.53           H  
ATOM   3303 HD12 ILE A 201     -20.589  11.144  21.765  1.00 94.53           H  
ATOM   3304 HD13 ILE A 201     -19.769  11.059  23.319  1.00 94.53           H  
ATOM   3305  N   ARG A 202     -18.031  12.506  17.273  1.00 94.73           N  
ATOM   3306  H   ARG A 202     -18.449  13.258  17.802  1.00 94.73           H  
ATOM   3307  CA  ARG A 202     -18.195  12.477  15.818  1.00 94.73           C  
ATOM   3308  HA  ARG A 202     -18.437  11.457  15.519  1.00 94.73           H  
ATOM   3309  C   ARG A 202     -16.898  12.833  15.095  1.00 94.73           C  
ATOM   3310  CB  ARG A 202     -19.349  13.405  15.421  1.00 94.73           C  
ATOM   3311  HB2 ARG A 202     -20.230  13.144  16.009  1.00 94.73           H  
ATOM   3312  HB3 ARG A 202     -19.076  14.438  15.636  1.00 94.73           H  
ATOM   3313  O   ARG A 202     -16.568  12.201  14.097  1.00 94.73           O  
ATOM   3314  CG  ARG A 202     -19.694  13.260  13.934  1.00 94.73           C  
ATOM   3315  HG2 ARG A 202     -19.953  12.222  13.726  1.00 94.73           H  
ATOM   3316  HG3 ARG A 202     -18.839  13.546  13.322  1.00 94.73           H  
ATOM   3317  CD  ARG A 202     -20.879  14.160  13.579  1.00 94.73           C  
ATOM   3318  HD2 ARG A 202     -20.589  15.196  13.755  1.00 94.73           H  
ATOM   3319  HD3 ARG A 202     -21.719  13.905  14.226  1.00 94.73           H  
ATOM   3320  NE  ARG A 202     -21.279  13.972  12.175  1.00 94.73           N  
ATOM   3321  HE  ARG A 202     -21.060  13.074  11.770  1.00 94.73           H  
ATOM   3322  NH1 ARG A 202     -22.519  15.893  11.947  1.00 94.73           N  
ATOM   3323 HH11 ARG A 202     -23.035  16.529  11.356  1.00 94.73           H  
ATOM   3324 HH12 ARG A 202     -22.314  16.126  12.908  1.00 94.73           H  
ATOM   3325  NH2 ARG A 202     -22.250  14.535  10.199  1.00 94.73           N  
ATOM   3326 HH21 ARG A 202     -22.840  15.138   9.643  1.00 94.73           H  
ATOM   3327 HH22 ARG A 202     -21.904  13.672   9.802  1.00 94.73           H  
ATOM   3328  CZ  ARG A 202     -22.010  14.798  11.449  1.00 94.73           C  
ATOM   3329  N   GLU A 203     -16.165  13.832  15.584  1.00 95.63           N  
ATOM   3330  H   GLU A 203     -16.442  14.271  16.450  1.00 95.63           H  
ATOM   3331  CA  GLU A 203     -14.861  14.199  15.025  1.00 95.63           C  
ATOM   3332  HA  GLU A 203     -14.956  14.366  13.952  1.00 95.63           H  
ATOM   3333  C   GLU A 203     -13.835  13.081  15.215  1.00 95.63           C  
ATOM   3334  CB  GLU A 203     -14.338  15.484  15.673  1.00 95.63           C  
ATOM   3335  HB2 GLU A 203     -14.410  15.371  16.755  1.00 95.63           H  
ATOM   3336  HB3 GLU A 203     -13.285  15.608  15.419  1.00 95.63           H  
ATOM   3337  O   GLU A 203     -13.125  12.761  14.263  1.00 95.63           O  
ATOM   3338  CG  GLU A 203     -15.089  16.738  15.202  1.00 95.63           C  
ATOM   3339  HG2 GLU A 203     -14.817  16.933  14.165  1.00 95.63           H  
ATOM   3340  HG3 GLU A 203     -16.164  16.561  15.231  1.00 95.63           H  
ATOM   3341  CD  GLU A 203     -14.749  17.949  16.081  1.00 95.63           C  
ATOM   3342  OE1 GLU A 203     -14.617  19.060  15.531  1.00 95.63           O  
ATOM   3343  OE2 GLU A 203     -14.667  17.754  17.320  1.00 95.63           O  
ATOM   3344  N   LEU A 204     -13.781  12.452  16.393  1.00 96.61           N  
ATOM   3345  H   LEU A 204     -14.368  12.781  17.146  1.00 96.61           H  
ATOM   3346  CA  LEU A 204     -12.898  11.308  16.647  1.00 96.61           C  
ATOM   3347  HA  LEU A 204     -11.867  11.601  16.448  1.00 96.61           H  
ATOM   3348  C   LEU A 204     -13.207  10.144  15.697  1.00 96.61           C  
ATOM   3349  CB  LEU A 204     -13.025  10.866  18.117  1.00 96.61           C  
ATOM   3350  HB2 LEU A 204     -14.080  10.725  18.353  1.00 96.61           H  
ATOM   3351  HB3 LEU A 204     -12.535   9.899  18.231  1.00 96.61           H  
ATOM   3352  O   LEU A 204     -12.305   9.640  15.028  1.00 96.61           O  
ATOM   3353  CG  LEU A 204     -12.409  11.838  19.140  1.00 96.61           C  
ATOM   3354  HG  LEU A 204     -12.852  12.827  19.021  1.00 96.61           H  
ATOM   3355  CD1 LEU A 204     -12.708  11.338  20.552  1.00 96.61           C  
ATOM   3356 HD11 LEU A 204     -12.260  10.357  20.709  1.00 96.61           H  
ATOM   3357 HD12 LEU A 204     -13.785  11.281  20.706  1.00 96.61           H  
ATOM   3358 HD13 LEU A 204     -12.294  12.036  21.281  1.00 96.61           H  
ATOM   3359  CD2 LEU A 204     -10.893  11.947  18.974  1.00 96.61           C  
ATOM   3360 HD21 LEU A 204     -10.642  12.464  18.048  1.00 96.61           H  
ATOM   3361 HD22 LEU A 204     -10.438  10.957  18.986  1.00 96.61           H  
ATOM   3362 HD23 LEU A 204     -10.480  12.520  19.805  1.00 96.61           H  
ATOM   3363  N   ALA A 205     -14.485   9.777  15.561  1.00 97.01           N  
ATOM   3364  H   ALA A 205     -15.175  10.213  16.156  1.00 97.01           H  
ATOM   3365  CA  ALA A 205     -14.918   8.716  14.655  1.00 97.01           C  
ATOM   3366  HA  ALA A 205     -14.413   7.792  14.935  1.00 97.01           H  
ATOM   3367  C   ALA A 205     -14.543   9.004  13.195  1.00 97.01           C  
ATOM   3368  CB  ALA A 205     -16.429   8.519  14.817  1.00 97.01           C  
ATOM   3369  HB1 ALA A 205     -16.965   9.420  14.519  1.00 97.01           H  
ATOM   3370  HB2 ALA A 205     -16.652   8.302  15.862  1.00 97.01           H  
ATOM   3371  HB3 ALA A 205     -16.759   7.683  14.201  1.00 97.01           H  
ATOM   3372  O   ALA A 205     -13.955   8.152  12.533  1.00 97.01           O  
ATOM   3373  N   ASN A 206     -14.815  10.216  12.702  1.00 96.74           N  
ATOM   3374  H   ASN A 206     -15.307  10.875  13.289  1.00 96.74           H  
ATOM   3375  CA  ASN A 206     -14.489  10.598  11.327  1.00 96.74           C  
ATOM   3376  HA  ASN A 206     -14.947   9.886  10.641  1.00 96.74           H  
ATOM   3377  C   ASN A 206     -12.976  10.570  11.056  1.00 96.74           C  
ATOM   3378  CB  ASN A 206     -15.061  11.997  11.050  1.00 96.74           C  
ATOM   3379  HB2 ASN A 206     -14.654  12.362  10.107  1.00 96.74           H  
ATOM   3380  HB3 ASN A 206     -14.746  12.677  11.842  1.00 96.74           H  
ATOM   3381  O   ASN A 206     -12.551  10.158   9.976  1.00 96.74           O  
ATOM   3382  CG  ASN A 206     -16.572  12.030  10.931  1.00 96.74           C  
ATOM   3383  ND2 ASN A 206     -17.153  13.206  10.982  1.00 96.74           N  
ATOM   3384 HD21 ASN A 206     -18.154  13.200  10.850  1.00 96.74           H  
ATOM   3385 HD22 ASN A 206     -16.594  14.035  11.126  1.00 96.74           H  
ATOM   3386  OD1 ASN A 206     -17.261  11.042  10.750  1.00 96.74           O  
ATOM   3387  N   ASN A 207     -12.157  10.974  12.029  1.00 97.47           N  
ATOM   3388  H   ASN A 207     -12.551  11.300  12.900  1.00 97.47           H  
ATOM   3389  CA  ASN A 207     -10.703  10.934  11.888  1.00 97.47           C  
ATOM   3390  HA  ASN A 207     -10.441  11.324  10.904  1.00 97.47           H  
ATOM   3391  C   ASN A 207     -10.159   9.503  11.915  1.00 97.47           C  
ATOM   3392  CB  ASN A 207     -10.057  11.845  12.939  1.00 97.47           C  
ATOM   3393  HB2 ASN A 207      -8.999  11.603  13.038  1.00 97.47           H  
ATOM   3394  HB3 ASN A 207     -10.528  11.714  13.913  1.00 97.47           H  
ATOM   3395  O   ASN A 207      -9.296   9.181  11.102  1.00 97.47           O  
ATOM   3396  CG  ASN A 207     -10.141  13.285  12.486  1.00 97.47           C  
ATOM   3397  ND2 ASN A 207     -10.974  14.097  13.085  1.00 97.47           N  
ATOM   3398 HD21 ASN A 207     -11.020  15.047  12.746  1.00 97.47           H  
ATOM   3399 HD22 ASN A 207     -11.608  13.717  13.774  1.00 97.47           H  
ATOM   3400  OD1 ASN A 207      -9.512  13.680  11.521  1.00 97.47           O  
ATOM   3401  N   ILE A 208     -10.698   8.619  12.759  1.00 97.39           N  
ATOM   3402  H   ILE A 208     -11.381   8.939  13.431  1.00 97.39           H  
ATOM   3403  CA  ILE A 208     -10.343   7.191  12.739  1.00 97.39           C  
ATOM   3404  HA  ILE A 208      -9.258   7.104  12.788  1.00 97.39           H  
ATOM   3405  C   ILE A 208     -10.775   6.533  11.422  1.00 97.39           C  
ATOM   3406  CB  ILE A 208     -10.924   6.475  13.976  1.00 97.39           C  
ATOM   3407  HB  ILE A 208     -11.973   6.751  14.085  1.00 97.39           H  
ATOM   3408  O   ILE A 208     -10.013   5.756  10.851  1.00 97.39           O  
ATOM   3409  CG1 ILE A 208     -10.136   6.940  15.219  1.00 97.39           C  
ATOM   3410 HG12 ILE A 208      -9.138   6.503  15.193  1.00 97.39           H  
ATOM   3411 HG13 ILE A 208     -10.025   8.024  15.208  1.00 97.39           H  
ATOM   3412  CG2 ILE A 208     -10.831   4.943  13.841  1.00 97.39           C  
ATOM   3413 HG21 ILE A 208     -11.193   4.460  14.749  1.00 97.39           H  
ATOM   3414 HG22 ILE A 208     -11.448   4.587  13.016  1.00 97.39           H  
ATOM   3415 HG23 ILE A 208      -9.797   4.643  13.668  1.00 97.39           H  
ATOM   3416  CD1 ILE A 208     -10.807   6.575  16.539  1.00 97.39           C  
ATOM   3417 HD11 ILE A 208     -10.883   5.494  16.660  1.00 97.39           H  
ATOM   3418 HD12 ILE A 208     -10.218   6.972  17.367  1.00 97.39           H  
ATOM   3419 HD13 ILE A 208     -11.792   7.039  16.553  1.00 97.39           H  
ATOM   3420  N   ILE A 209     -11.946   6.886  10.882  1.00 97.30           N  
ATOM   3421  H   ILE A 209     -12.561   7.487  11.410  1.00 97.30           H  
ATOM   3422  CA  ILE A 209     -12.380   6.401   9.564  1.00 97.30           C  
ATOM   3423  HA  ILE A 209     -12.362   5.312   9.590  1.00 97.30           H  
ATOM   3424  C   ILE A 209     -11.390   6.837   8.472  1.00 97.30           C  
ATOM   3425  CB  ILE A 209     -13.836   6.826   9.268  1.00 97.30           C  
ATOM   3426  HB  ILE A 209     -13.938   7.892   9.470  1.00 97.30           H  
ATOM   3427  O   ILE A 209     -10.969   6.014   7.661  1.00 97.30           O  
ATOM   3428  CG1 ILE A 209     -14.809   6.042  10.181  1.00 97.30           C  
ATOM   3429 HG12 ILE A 209     -14.418   6.004  11.198  1.00 97.30           H  
ATOM   3430 HG13 ILE A 209     -14.887   5.013   9.830  1.00 97.30           H  
ATOM   3431  CG2 ILE A 209     -14.198   6.574   7.790  1.00 97.30           C  
ATOM   3432 HG21 ILE A 209     -13.602   7.210   7.136  1.00 97.30           H  
ATOM   3433 HG22 ILE A 209     -14.020   5.530   7.533  1.00 97.30           H  
ATOM   3434 HG23 ILE A 209     -15.246   6.811   7.605  1.00 97.30           H  
ATOM   3435  CD1 ILE A 209     -16.215   6.652  10.252  1.00 97.30           C  
ATOM   3436 HD11 ILE A 209     -16.817   6.083  10.960  1.00 97.30           H  
ATOM   3437 HD12 ILE A 209     -16.705   6.618   9.279  1.00 97.30           H  
ATOM   3438 HD13 ILE A 209     -16.154   7.686  10.594  1.00 97.30           H  
ATOM   3439  N   SER A 210     -10.953   8.102   8.480  1.00 97.28           N  
ATOM   3440  H   SER A 210     -11.353   8.742   9.151  1.00 97.28           H  
ATOM   3441  CA  SER A 210      -9.918   8.590   7.556  1.00 97.28           C  
ATOM   3442  HA  SER A 210     -10.255   8.422   6.533  1.00 97.28           H  
ATOM   3443  C   SER A 210      -8.579   7.856   7.738  1.00 97.28           C  
ATOM   3444  CB  SER A 210      -9.720  10.094   7.755  1.00 97.28           C  
ATOM   3445  HB2 SER A 210     -10.684  10.601   7.716  1.00 97.28           H  
ATOM   3446  HB3 SER A 210      -9.260  10.282   8.725  1.00 97.28           H  
ATOM   3447  O   SER A 210      -7.904   7.521   6.757  1.00 97.28           O  
ATOM   3448  OG  SER A 210      -8.893  10.597   6.729  1.00 97.28           O  
ATOM   3449  HG  SER A 210      -8.401  11.340   7.085  1.00 97.28           H  
ATOM   3450  N   LEU A 211      -8.220   7.535   8.988  1.00 97.66           N  
ATOM   3451  H   LEU A 211      -8.821   7.835   9.742  1.00 97.66           H  
ATOM   3452  CA  LEU A 211      -6.985   6.841   9.352  1.00 97.66           C  
ATOM   3453  HA  LEU A 211      -6.158   7.425   8.949  1.00 97.66           H  
ATOM   3454  C   LEU A 211      -6.874   5.438   8.746  1.00 97.66           C  
ATOM   3455  CB  LEU A 211      -6.858   6.801  10.886  1.00 97.66           C  
ATOM   3456  HB2 LEU A 211      -6.883   7.825  11.260  1.00 97.66           H  
ATOM   3457  HB3 LEU A 211      -7.714   6.268  11.300  1.00 97.66           H  
ATOM   3458  O   LEU A 211      -5.755   5.002   8.481  1.00 97.66           O  
ATOM   3459  CG  LEU A 211      -5.599   6.106  11.425  1.00 97.66           C  
ATOM   3460  HG  LEU A 211      -5.584   5.067  11.095  1.00 97.66           H  
ATOM   3461  CD1 LEU A 211      -4.320   6.790  10.951  1.00 97.66           C  
ATOM   3462 HD11 LEU A 211      -4.289   7.819  11.311  1.00 97.66           H  
ATOM   3463 HD12 LEU A 211      -4.256   6.776   9.863  1.00 97.66           H  
ATOM   3464 HD13 LEU A 211      -3.474   6.228  11.347  1.00 97.66           H  
ATOM   3465  CD2 LEU A 211      -5.613   6.102  12.952  1.00 97.66           C  
ATOM   3466 HD21 LEU A 211      -6.519   5.613  13.311  1.00 97.66           H  
ATOM   3467 HD22 LEU A 211      -5.596   7.125  13.330  1.00 97.66           H  
ATOM   3468 HD23 LEU A 211      -4.746   5.566  13.338  1.00 97.66           H  
ATOM   3469  N   PHE A 212      -7.977   4.747   8.432  1.00 96.99           N  
ATOM   3470  H   PHE A 212      -8.882   5.114   8.691  1.00 96.99           H  
ATOM   3471  CA  PHE A 212      -7.897   3.457   7.729  1.00 96.99           C  
ATOM   3472  HA  PHE A 212      -7.304   2.779   8.343  1.00 96.99           H  
ATOM   3473  C   PHE A 212      -7.167   3.550   6.384  1.00 96.99           C  
ATOM   3474  CB  PHE A 212      -9.282   2.831   7.535  1.00 96.99           C  
ATOM   3475  HB2 PHE A 212      -9.183   1.948   6.904  1.00 96.99           H  
ATOM   3476  HB3 PHE A 212      -9.924   3.540   7.011  1.00 96.99           H  
ATOM   3477  O   PHE A 212      -6.604   2.556   5.929  1.00 96.99           O  
ATOM   3478  CG  PHE A 212      -9.930   2.394   8.828  1.00 96.99           C  
ATOM   3479  CD1 PHE A 212      -9.301   1.446   9.656  1.00 96.99           C  
ATOM   3480  HD1 PHE A 212      -8.373   0.991   9.343  1.00 96.99           H  
ATOM   3481  CD2 PHE A 212     -11.155   2.956   9.211  1.00 96.99           C  
ATOM   3482  HD2 PHE A 212     -11.655   3.645   8.546  1.00 96.99           H  
ATOM   3483  CE1 PHE A 212      -9.862   1.120  10.903  1.00 96.99           C  
ATOM   3484  HE1 PHE A 212      -9.365   0.422  11.559  1.00 96.99           H  
ATOM   3485  CE2 PHE A 212     -11.711   2.644  10.457  1.00 96.99           C  
ATOM   3486  HE2 PHE A 212     -12.632   3.118  10.761  1.00 96.99           H  
ATOM   3487  CZ  PHE A 212     -11.049   1.753  11.314  1.00 96.99           C  
ATOM   3488  HZ  PHE A 212     -11.459   1.584  12.299  1.00 96.99           H  
ATOM   3489  N   THR A 213      -7.047   4.739   5.782  1.00 96.34           N  
ATOM   3490  H   THR A 213      -7.529   5.530   6.185  1.00 96.34           H  
ATOM   3491  CA  THR A 213      -6.195   4.957   4.600  1.00 96.34           C  
ATOM   3492  HA  THR A 213      -6.578   4.332   3.793  1.00 96.34           H  
ATOM   3493  C   THR A 213      -4.728   4.562   4.845  1.00 96.34           C  
ATOM   3494  CB  THR A 213      -6.256   6.419   4.134  1.00 96.34           C  
ATOM   3495  HB  THR A 213      -5.744   7.058   4.854  1.00 96.34           H  
ATOM   3496  O   THR A 213      -4.062   4.054   3.935  1.00 96.34           O  
ATOM   3497  CG2 THR A 213      -5.614   6.582   2.753  1.00 96.34           C  
ATOM   3498 HG21 THR A 213      -4.528   6.523   2.837  1.00 96.34           H  
ATOM   3499 HG22 THR A 213      -5.975   5.806   2.079  1.00 96.34           H  
ATOM   3500 HG23 THR A 213      -5.880   7.550   2.329  1.00 96.34           H  
ATOM   3501  OG1 THR A 213      -7.590   6.847   4.020  1.00 96.34           O  
ATOM   3502  HG1 THR A 213      -7.851   7.190   4.878  1.00 96.34           H  
ATOM   3503  N   PHE A 214      -4.231   4.722   6.079  1.00 97.03           N  
ATOM   3504  H   PHE A 214      -4.848   5.082   6.792  1.00 97.03           H  
ATOM   3505  CA  PHE A 214      -2.883   4.330   6.504  1.00 97.03           C  
ATOM   3506  HA  PHE A 214      -2.156   4.811   5.850  1.00 97.03           H  
ATOM   3507  C   PHE A 214      -2.657   2.814   6.439  1.00 97.03           C  
ATOM   3508  CB  PHE A 214      -2.663   4.813   7.946  1.00 97.03           C  
ATOM   3509  HB2 PHE A 214      -2.867   5.883   7.999  1.00 97.03           H  
ATOM   3510  HB3 PHE A 214      -3.381   4.311   8.594  1.00 97.03           H  
ATOM   3511  O   PHE A 214      -1.578   2.358   6.050  1.00 97.03           O  
ATOM   3512  CG  PHE A 214      -1.277   4.564   8.505  1.00 97.03           C  
ATOM   3513  CD1 PHE A 214      -1.121   3.834   9.698  1.00 97.03           C  
ATOM   3514  HD1 PHE A 214      -1.986   3.461  10.227  1.00 97.03           H  
ATOM   3515  CD2 PHE A 214      -0.143   5.093   7.858  1.00 97.03           C  
ATOM   3516  HD2 PHE A 214      -0.260   5.683   6.962  1.00 97.03           H  
ATOM   3517  CE1 PHE A 214       0.159   3.644  10.244  1.00 97.03           C  
ATOM   3518  HE1 PHE A 214       0.265   3.149  11.197  1.00 97.03           H  
ATOM   3519  CE2 PHE A 214       1.140   4.877   8.393  1.00 97.03           C  
ATOM   3520  HE2 PHE A 214       2.009   5.296   7.909  1.00 97.03           H  
ATOM   3521  CZ  PHE A 214       1.292   4.154   9.588  1.00 97.03           C  
ATOM   3522  HZ  PHE A 214       2.271   4.033  10.027  1.00 97.03           H  
ATOM   3523  N   THR A 215      -3.681   2.029   6.782  1.00 95.57           N  
ATOM   3524  H   THR A 215      -4.546   2.464   7.071  1.00 95.57           H  
ATOM   3525  CA  THR A 215      -3.636   0.562   6.830  1.00 95.57           C  
ATOM   3526  HA  THR A 215      -2.593   0.248   6.784  1.00 95.57           H  
ATOM   3527  C   THR A 215      -4.328  -0.106   5.645  1.00 95.57           C  
ATOM   3528  CB  THR A 215      -4.206   0.023   8.150  1.00 95.57           C  
ATOM   3529  HB  THR A 215      -4.228  -1.067   8.122  1.00 95.57           H  
ATOM   3530  O   THR A 215      -4.317  -1.333   5.569  1.00 95.57           O  
ATOM   3531  CG2 THR A 215      -3.362   0.459   9.344  1.00 95.57           C  
ATOM   3532 HG21 THR A 215      -3.427   1.539   9.474  1.00 95.57           H  
ATOM   3533 HG22 THR A 215      -3.727  -0.030  10.248  1.00 95.57           H  
ATOM   3534 HG23 THR A 215      -2.320   0.179   9.190  1.00 95.57           H  
ATOM   3535  OG1 THR A 215      -5.512   0.501   8.338  1.00 95.57           O  
ATOM   3536  HG1 THR A 215      -5.859   0.135   9.154  1.00 95.57           H  
ATOM   3537  N   ASN A 216      -4.858   0.652   4.686  1.00 95.08           N  
ATOM   3538  H   ASN A 216      -4.969   1.637   4.881  1.00 95.08           H  
ATOM   3539  CA  ASN A 216      -5.547   0.110   3.519  1.00 95.08           C  
ATOM   3540  HA  ASN A 216      -6.317  -0.567   3.888  1.00 95.08           H  
ATOM   3541  C   ASN A 216      -4.606  -0.724   2.615  1.00 95.08           C  
ATOM   3542  CB  ASN A 216      -6.263   1.273   2.797  1.00 95.08           C  
ATOM   3543  HB2 ASN A 216      -5.544   1.905   2.274  1.00 95.08           H  
ATOM   3544  HB3 ASN A 216      -6.781   1.886   3.535  1.00 95.08           H  
ATOM   3545  O   ASN A 216      -3.385  -0.526   2.593  1.00 95.08           O  
ATOM   3546  CG  ASN A 216      -7.330   0.810   1.826  1.00 95.08           C  
ATOM   3547  ND2 ASN A 216      -7.910   1.701   1.060  1.00 95.08           N  
ATOM   3548 HD21 ASN A 216      -8.662   1.339   0.491  1.00 95.08           H  
ATOM   3549 HD22 ASN A 216      -7.749   2.691   1.180  1.00 95.08           H  
ATOM   3550  OD1 ASN A 216      -7.657  -0.356   1.747  1.00 95.08           O  
ATOM   3551  N   LEU A 217      -5.163  -1.670   1.864  1.00 94.93           N  
ATOM   3552  H   LEU A 217      -6.171  -1.726   1.871  1.00 94.93           H  
ATOM   3553  CA  LEU A 217      -4.463  -2.446   0.838  1.00 94.93           C  
ATOM   3554  HA  LEU A 217      -3.514  -2.788   1.249  1.00 94.93           H  
ATOM   3555  C   LEU A 217      -4.145  -1.555  -0.387  1.00 94.93           C  
ATOM   3556  CB  LEU A 217      -5.322  -3.700   0.560  1.00 94.93           C  
ATOM   3557  HB2 LEU A 217      -5.417  -4.231   1.507  1.00 94.93           H  
ATOM   3558  HB3 LEU A 217      -6.330  -3.393   0.279  1.00 94.93           H  
ATOM   3559  O   LEU A 217      -4.726  -0.488  -0.578  1.00 94.93           O  
ATOM   3560  CG  LEU A 217      -4.778  -4.685  -0.494  1.00 94.93           C  
ATOM   3561  HG  LEU A 217      -3.697  -4.574  -0.576  1.00 94.93           H  
ATOM   3562  CD1 LEU A 217      -5.059  -6.132  -0.095  1.00 94.93           C  
ATOM   3563 HD11 LEU A 217      -6.133  -6.288   0.002  1.00 94.93           H  
ATOM   3564 HD12 LEU A 217      -4.671  -6.815  -0.851  1.00 94.93           H  
ATOM   3565 HD13 LEU A 217      -4.588  -6.359   0.861  1.00 94.93           H  
ATOM   3566  CD2 LEU A 217      -5.410  -4.428  -1.864  1.00 94.93           C  
ATOM   3567 HD21 LEU A 217      -5.218  -3.409  -2.202  1.00 94.93           H  
ATOM   3568 HD22 LEU A 217      -6.488  -4.576  -1.800  1.00 94.93           H  
ATOM   3569 HD23 LEU A 217      -5.018  -5.131  -2.599  1.00 94.93           H  
ATOM   3570  N   GLY A 218      -3.141  -1.918  -1.188  1.00 94.91           N  
ATOM   3571  H   GLY A 218      -2.653  -2.774  -0.967  1.00 94.91           H  
ATOM   3572  CA  GLY A 218      -2.896  -1.321  -2.508  1.00 94.91           C  
ATOM   3573  HA2 GLY A 218      -2.522  -2.097  -3.177  1.00 94.91           H  
ATOM   3574  HA3 GLY A 218      -3.849  -0.992  -2.923  1.00 94.91           H  
ATOM   3575  C   GLY A 218      -1.907  -0.147  -2.560  1.00 94.91           C  
ATOM   3576  O   GLY A 218      -0.836  -0.169  -1.933  1.00 94.91           O  
ATOM   3577  N   ALA A 219      -2.242   0.864  -3.363  1.00 94.06           N  
ATOM   3578  H   ALA A 219      -3.143   0.823  -3.816  1.00 94.06           H  
ATOM   3579  CA  ALA A 219      -1.377   1.999  -3.690  1.00 94.06           C  
ATOM   3580  HA  ALA A 219      -0.396   1.604  -3.955  1.00 94.06           H  
ATOM   3581  C   ALA A 219      -1.200   2.978  -2.513  1.00 94.06           C  
ATOM   3582  CB  ALA A 219      -1.951   2.705  -4.925  1.00 94.06           C  
ATOM   3583  HB1 ALA A 219      -1.281   3.500  -5.252  1.00 94.06           H  
ATOM   3584  HB2 ALA A 219      -2.916   3.148  -4.679  1.00 94.06           H  
ATOM   3585  HB3 ALA A 219      -2.087   1.993  -5.739  1.00 94.06           H  
ATOM   3586  O   ALA A 219      -2.107   3.117  -1.691  1.00 94.06           O  
ATOM   3587  N   PRO A 220      -0.049   3.668  -2.403  1.00 94.72           N  
ATOM   3588  CA  PRO A 220       0.101   4.762  -1.448  1.00 94.72           C  
ATOM   3589  HA  PRO A 220      -0.068   4.401  -0.433  1.00 94.72           H  
ATOM   3590  C   PRO A 220      -0.895   5.886  -1.760  1.00 94.72           C  
ATOM   3591  CB  PRO A 220       1.549   5.236  -1.592  1.00 94.72           C  
ATOM   3592  HB2 PRO A 220       2.195   4.641  -0.946  1.00 94.72           H  
ATOM   3593  HB3 PRO A 220       1.662   6.297  -1.369  1.00 94.72           H  
ATOM   3594  O   PRO A 220      -1.109   6.229  -2.921  1.00 94.72           O  
ATOM   3595  CG  PRO A 220       1.854   4.922  -3.056  1.00 94.72           C  
ATOM   3596  HG2 PRO A 220       1.441   5.700  -3.698  1.00 94.72           H  
ATOM   3597  HG3 PRO A 220       2.925   4.814  -3.230  1.00 94.72           H  
ATOM   3598  CD  PRO A 220       1.107   3.611  -3.289  1.00 94.72           C  
ATOM   3599  HD2 PRO A 220       0.822   3.533  -4.338  1.00 94.72           H  
ATOM   3600  HD3 PRO A 220       1.740   2.770  -3.007  1.00 94.72           H  
ATOM   3601  N   ALA A 221      -1.463   6.476  -0.714  1.00 95.33           N  
ATOM   3602  H   ALA A 221      -1.222   6.171   0.218  1.00 95.33           H  
ATOM   3603  CA  ALA A 221      -2.366   7.612  -0.798  1.00 95.33           C  
ATOM   3604  HA  ALA A 221      -2.226   8.122  -1.752  1.00 95.33           H  
ATOM   3605  C   ALA A 221      -2.051   8.609   0.320  1.00 95.33           C  
ATOM   3606  CB  ALA A 221      -3.814   7.112  -0.726  1.00 95.33           C  
ATOM   3607  HB1 ALA A 221      -4.013   6.437  -1.558  1.00 95.33           H  
ATOM   3608  HB2 ALA A 221      -3.980   6.584   0.213  1.00 95.33           H  
ATOM   3609  HB3 ALA A 221      -4.500   7.957  -0.783  1.00 95.33           H  
ATOM   3610  O   ALA A 221      -1.589   8.226   1.398  1.00 95.33           O  
ATOM   3611  N   THR A 222      -2.312   9.879   0.044  1.00 96.79           N  
ATOM   3612  H   THR A 222      -2.670  10.118  -0.869  1.00 96.79           H  
ATOM   3613  CA  THR A 222      -2.265  10.957   1.028  1.00 96.79           C  
ATOM   3614  HA  THR A 222      -1.547  10.719   1.813  1.00 96.79           H  
ATOM   3615  C   THR A 222      -3.649  11.112   1.646  1.00 96.79           C  
ATOM   3616  CB  THR A 222      -1.821  12.258   0.352  1.00 96.79           C  
ATOM   3617  HB  THR A 222      -2.563  12.539  -0.394  1.00 96.79           H  
ATOM   3618  O   THR A 222      -4.650  11.078   0.929  1.00 96.79           O  
ATOM   3619  CG2 THR A 222      -1.670  13.399   1.342  1.00 96.79           C  
ATOM   3620 HG21 THR A 222      -1.054  13.078   2.182  1.00 96.79           H  
ATOM   3621 HG22 THR A 222      -2.656  13.701   1.694  1.00 96.79           H  
ATOM   3622 HG23 THR A 222      -1.193  14.246   0.849  1.00 96.79           H  
ATOM   3623  OG1 THR A 222      -0.596  12.067  -0.312  1.00 96.79           O  
ATOM   3624  HG1 THR A 222       0.111  12.295   0.295  1.00 96.79           H  
ATOM   3625  N   PHE A 223      -3.727  11.286   2.962  1.00 97.30           N  
ATOM   3626  H   PHE A 223      -2.878  11.298   3.508  1.00 97.30           H  
ATOM   3627  CA  PHE A 223      -4.992  11.487   3.670  1.00 97.30           C  
ATOM   3628  HA  PHE A 223      -5.737  11.845   2.960  1.00 97.30           H  
ATOM   3629  C   PHE A 223      -4.859  12.563   4.746  1.00 97.30           C  
ATOM   3630  CB  PHE A 223      -5.510  10.155   4.235  1.00 97.30           C  
ATOM   3631  HB2 PHE A 223      -5.587   9.444   3.413  1.00 97.30           H  
ATOM   3632  HB3 PHE A 223      -6.520  10.306   4.616  1.00 97.30           H  
ATOM   3633  O   PHE A 223      -3.759  12.880   5.201  1.00 97.30           O  
ATOM   3634  CG  PHE A 223      -4.659   9.543   5.332  1.00 97.30           C  
ATOM   3635  CD1 PHE A 223      -3.457   8.881   5.014  1.00 97.30           C  
ATOM   3636  HD1 PHE A 223      -3.136   8.805   3.986  1.00 97.30           H  
ATOM   3637  CD2 PHE A 223      -5.069   9.635   6.676  1.00 97.30           C  
ATOM   3638  HD2 PHE A 223      -6.003  10.114   6.930  1.00 97.30           H  
ATOM   3639  CE1 PHE A 223      -2.649   8.353   6.035  1.00 97.30           C  
ATOM   3640  HE1 PHE A 223      -1.708   7.883   5.788  1.00 97.30           H  
ATOM   3641  CE2 PHE A 223      -4.264   9.096   7.694  1.00 97.30           C  
ATOM   3642  HE2 PHE A 223      -4.579   9.162   8.726  1.00 97.30           H  
ATOM   3643  CZ  PHE A 223      -3.047   8.475   7.377  1.00 97.30           C  
ATOM   3644  HZ  PHE A 223      -2.418   8.098   8.170  1.00 97.30           H  
ATOM   3645  N   LYS A 224      -5.996  13.142   5.139  1.00 97.65           N  
ATOM   3646  H   LYS A 224      -6.864  12.781   4.770  1.00 97.65           H  
ATOM   3647  CA  LYS A 224      -6.070  14.078   6.264  1.00 97.65           C  
ATOM   3648  HA  LYS A 224      -5.101  14.554   6.412  1.00 97.65           H  
ATOM   3649  C   LYS A 224      -6.390  13.316   7.542  1.00 97.65           C  
ATOM   3650  CB  LYS A 224      -7.106  15.179   6.007  1.00 97.65           C  
ATOM   3651  HB2 LYS A 224      -7.235  15.741   6.932  1.00 97.65           H  
ATOM   3652  HB3 LYS A 224      -8.065  14.732   5.744  1.00 97.65           H  
ATOM   3653  O   LYS A 224      -7.333  12.528   7.565  1.00 97.65           O  
ATOM   3654  CG  LYS A 224      -6.658  16.147   4.903  1.00 97.65           C  
ATOM   3655  HG2 LYS A 224      -6.655  15.635   3.941  1.00 97.65           H  
ATOM   3656  HG3 LYS A 224      -5.649  16.496   5.123  1.00 97.65           H  
ATOM   3657  CD  LYS A 224      -7.602  17.353   4.847  1.00 97.65           C  
ATOM   3658  HD2 LYS A 224      -8.604  17.017   4.581  1.00 97.65           H  
ATOM   3659  HD3 LYS A 224      -7.632  17.819   5.832  1.00 97.65           H  
ATOM   3660  CE  LYS A 224      -7.102  18.375   3.821  1.00 97.65           C  
ATOM   3661  HE2 LYS A 224      -6.063  18.610   4.054  1.00 97.65           H  
ATOM   3662  HE3 LYS A 224      -7.129  17.923   2.830  1.00 97.65           H  
ATOM   3663  NZ  LYS A 224      -7.919  19.614   3.855  1.00 97.65           N  
ATOM   3664  HZ1 LYS A 224      -7.874  20.030   4.774  1.00 97.65           H  
ATOM   3665  HZ2 LYS A 224      -7.570  20.290   3.190  1.00 97.65           H  
ATOM   3666  HZ3 LYS A 224      -8.886  19.412   3.643  1.00 97.65           H  
ATOM   3667  N   TYR A 225      -5.632  13.575   8.594  1.00 97.36           N  
ATOM   3668  H   TYR A 225      -4.875  14.235   8.492  1.00 97.36           H  
ATOM   3669  CA  TYR A 225      -5.870  13.064   9.933  1.00 97.36           C  
ATOM   3670  HA  TYR A 225      -6.875  12.645   9.994  1.00 97.36           H  
ATOM   3671  C   TYR A 225      -5.780  14.237  10.903  1.00 97.36           C  
ATOM   3672  CB  TYR A 225      -4.859  11.960  10.239  1.00 97.36           C  
ATOM   3673  HB2 TYR A 225      -4.896  11.230   9.431  1.00 97.36           H  
ATOM   3674  HB3 TYR A 225      -3.856  12.386  10.254  1.00 97.36           H  
ATOM   3675  O   TYR A 225      -4.711  14.813  11.101  1.00 97.36           O  
ATOM   3676  CG  TYR A 225      -5.131  11.234  11.538  1.00 97.36           C  
ATOM   3677  CD1 TYR A 225      -4.171  11.234  12.567  1.00 97.36           C  
ATOM   3678  HD1 TYR A 225      -3.242  11.770  12.442  1.00 97.36           H  
ATOM   3679  CD2 TYR A 225      -6.354  10.559  11.717  1.00 97.36           C  
ATOM   3680  HD2 TYR A 225      -7.093  10.548  10.929  1.00 97.36           H  
ATOM   3681  CE1 TYR A 225      -4.427  10.546  13.768  1.00 97.36           C  
ATOM   3682  HE1 TYR A 225      -3.699  10.555  14.565  1.00 97.36           H  
ATOM   3683  CE2 TYR A 225      -6.615   9.883  12.921  1.00 97.36           C  
ATOM   3684  HE2 TYR A 225      -7.545   9.354  13.072  1.00 97.36           H  
ATOM   3685  OH  TYR A 225      -5.902   9.178  15.083  1.00 97.36           O  
ATOM   3686  HH  TYR A 225      -5.160   9.201  15.691  1.00 97.36           H  
ATOM   3687  CZ  TYR A 225      -5.647   9.860  13.940  1.00 97.36           C  
ATOM   3688  N   PHE A 226      -6.935  14.628  11.432  1.00 95.83           N  
ATOM   3689  H   PHE A 226      -7.762  14.082  11.235  1.00 95.83           H  
ATOM   3690  CA  PHE A 226      -7.165  15.903  12.099  1.00 95.83           C  
ATOM   3691  HA  PHE A 226      -8.240  16.001  12.250  1.00 95.83           H  
ATOM   3692  C   PHE A 226      -6.775  17.087  11.199  1.00 95.83           C  
ATOM   3693  CB  PHE A 226      -6.527  15.880  13.501  1.00 95.83           C  
ATOM   3694  HB2 PHE A 226      -6.730  16.829  13.998  1.00 95.83           H  
ATOM   3695  HB3 PHE A 226      -5.444  15.786  13.420  1.00 95.83           H  
ATOM   3696  O   PHE A 226      -7.216  17.184  10.052  1.00 95.83           O  
ATOM   3697  CG  PHE A 226      -7.063  14.776  14.386  1.00 95.83           C  
ATOM   3698  CD1 PHE A 226      -8.312  14.936  15.012  1.00 95.83           C  
ATOM   3699  HD1 PHE A 226      -8.876  15.844  14.859  1.00 95.83           H  
ATOM   3700  CD2 PHE A 226      -6.319  13.602  14.599  1.00 95.83           C  
ATOM   3701  HD2 PHE A 226      -5.355  13.479  14.127  1.00 95.83           H  
ATOM   3702  CE1 PHE A 226      -8.818  13.928  15.850  1.00 95.83           C  
ATOM   3703  HE1 PHE A 226      -9.770  14.060  16.344  1.00 95.83           H  
ATOM   3704  CE2 PHE A 226      -6.814  12.609  15.461  1.00 95.83           C  
ATOM   3705  HE2 PHE A 226      -6.218  11.735  15.679  1.00 95.83           H  
ATOM   3706  CZ  PHE A 226      -8.065  12.765  16.079  1.00 95.83           C  
ATOM   3707  HZ  PHE A 226      -8.430  12.006  16.755  1.00 95.83           H  
ATOM   3708  N   ASP A 227      -5.959  17.993  11.716  1.00 93.24           N  
ATOM   3709  H   ASP A 227      -5.552  17.813  12.622  1.00 93.24           H  
ATOM   3710  CA  ASP A 227      -5.415  19.171  11.045  1.00 93.24           C  
ATOM   3711  HA  ASP A 227      -6.178  19.583  10.386  1.00 93.24           H  
ATOM   3712  C   ASP A 227      -4.184  18.861  10.177  1.00 93.24           C  
ATOM   3713  CB  ASP A 227      -5.104  20.218  12.126  1.00 93.24           C  
ATOM   3714  HB2 ASP A 227      -4.776  21.136  11.637  1.00 93.24           H  
ATOM   3715  HB3 ASP A 227      -6.023  20.446  12.666  1.00 93.24           H  
ATOM   3716  O   ASP A 227      -3.600  19.760   9.573  1.00 93.24           O  
ATOM   3717  CG  ASP A 227      -4.035  19.777  13.141  1.00 93.24           C  
ATOM   3718  OD1 ASP A 227      -3.806  18.547  13.284  1.00 93.24           O  
ATOM   3719  OD2 ASP A 227      -3.460  20.681  13.776  1.00 93.24           O  
ATOM   3720  N   THR A 228      -3.797  17.587  10.072  1.00 97.26           N  
ATOM   3721  H   THR A 228      -4.318  16.891  10.586  1.00 97.26           H  
ATOM   3722  CA  THR A 228      -2.521  17.190   9.487  1.00 97.26           C  
ATOM   3723  HA  THR A 228      -1.987  18.086   9.169  1.00 97.26           H  
ATOM   3724  C   THR A 228      -2.684  16.288   8.265  1.00 97.26           C  
ATOM   3725  CB  THR A 228      -1.660  16.532  10.563  1.00 97.26           C  
ATOM   3726  HB  THR A 228      -2.140  15.626  10.933  1.00 97.26           H  
ATOM   3727  O   THR A 228      -3.434  15.314   8.265  1.00 97.26           O  
ATOM   3728  CG2 THR A 228      -0.272  16.202  10.023  1.00 97.26           C  
ATOM   3729 HG21 THR A 228       0.388  16.085  10.882  1.00 97.26           H  
ATOM   3730 HG22 THR A 228      -0.315  15.282   9.441  1.00 97.26           H  
ATOM   3731 HG23 THR A 228       0.097  17.026   9.412  1.00 97.26           H  
ATOM   3732  OG1 THR A 228      -1.414  17.409  11.637  1.00 97.26           O  
ATOM   3733  HG1 THR A 228      -2.236  17.671  12.058  1.00 97.26           H  
ATOM   3734  N   THR A 229      -1.918  16.570   7.211  1.00 97.87           N  
ATOM   3735  H   THR A 229      -1.360  17.411   7.238  1.00 97.87           H  
ATOM   3736  CA  THR A 229      -1.795  15.692   6.040  1.00 97.87           C  
ATOM   3737  HA  THR A 229      -2.744  15.179   5.882  1.00 97.87           H  
ATOM   3738  C   THR A 229      -0.712  14.636   6.280  1.00 97.87           C  
ATOM   3739  CB  THR A 229      -1.510  16.517   4.779  1.00 97.87           C  
ATOM   3740  HB  THR A 229      -0.564  17.045   4.892  1.00 97.87           H  
ATOM   3741  O   THR A 229       0.391  14.955   6.738  1.00 97.87           O  
ATOM   3742  CG2 THR A 229      -1.466  15.662   3.524  1.00 97.87           C  
ATOM   3743 HG21 THR A 229      -2.388  15.083   3.459  1.00 97.87           H  
ATOM   3744 HG22 THR A 229      -0.607  14.992   3.560  1.00 97.87           H  
ATOM   3745 HG23 THR A 229      -1.368  16.296   2.643  1.00 97.87           H  
ATOM   3746  OG1 THR A 229      -2.544  17.454   4.567  1.00 97.87           O  
ATOM   3747  HG1 THR A 229      -2.196  18.117   3.967  1.00 97.87           H  
ATOM   3748  N   ILE A 230      -1.022  13.372   5.984  1.00 97.68           N  
ATOM   3749  H   ILE A 230      -1.951  13.173   5.641  1.00 97.68           H  
ATOM   3750  CA  ILE A 230      -0.116  12.231   6.153  1.00 97.68           C  
ATOM   3751  HA  ILE A 230       0.882  12.602   6.387  1.00 97.68           H  
ATOM   3752  C   ILE A 230      -0.019  11.456   4.839  1.00 97.68           C  
ATOM   3753  CB  ILE A 230      -0.563  11.325   7.327  1.00 97.68           C  
ATOM   3754  HB  ILE A 230      -1.546  10.917   7.090  1.00 97.68           H  
ATOM   3755  O   ILE A 230      -1.028  11.051   4.259  1.00 97.68           O  
ATOM   3756  CG1 ILE A 230      -0.691  12.154   8.628  1.00 97.68           C  
ATOM   3757 HG12 ILE A 230      -1.475  12.899   8.499  1.00 97.68           H  
ATOM   3758 HG13 ILE A 230       0.246  12.677   8.820  1.00 97.68           H  
ATOM   3759  CG2 ILE A 230       0.422  10.148   7.501  1.00 97.68           C  
ATOM   3760 HG21 ILE A 230       1.417  10.519   7.749  1.00 97.68           H  
ATOM   3761 HG22 ILE A 230       0.476   9.555   6.588  1.00 97.68           H  
ATOM   3762 HG23 ILE A 230       0.080   9.481   8.293  1.00 97.68           H  
ATOM   3763  CD1 ILE A 230      -1.056  11.341   9.872  1.00 97.68           C  
ATOM   3764 HD11 ILE A 230      -1.323  12.021  10.681  1.00 97.68           H  
ATOM   3765 HD12 ILE A 230      -0.193  10.755  10.185  1.00 97.68           H  
ATOM   3766 HD13 ILE A 230      -1.902  10.687   9.660  1.00 97.68           H  
ATOM   3767  N   ASP A 231       1.213  11.213   4.394  1.00 96.54           N  
ATOM   3768  H   ASP A 231       1.999  11.612   4.886  1.00 96.54           H  
ATOM   3769  CA  ASP A 231       1.501  10.409   3.210  1.00 96.54           C  
ATOM   3770  HA  ASP A 231       0.660  10.465   2.519  1.00 96.54           H  
ATOM   3771  C   ASP A 231       1.717   8.945   3.583  1.00 96.54           C  
ATOM   3772  CB  ASP A 231       2.737  10.954   2.485  1.00 96.54           C  
ATOM   3773  HB2 ASP A 231       3.577  10.988   3.178  1.00 96.54           H  
ATOM   3774  HB3 ASP A 231       2.994  10.276   1.672  1.00 96.54           H  
ATOM   3775  O   ASP A 231       2.551   8.615   4.429  1.00 96.54           O  
ATOM   3776  CG  ASP A 231       2.488  12.338   1.897  1.00 96.54           C  
ATOM   3777  OD1 ASP A 231       1.403  12.514   1.294  1.00 96.54           O  
ATOM   3778  OD2 ASP A 231       3.384  13.192   2.042  1.00 96.54           O  
ATOM   3779  N   ARG A 232       1.008   8.024   2.926  1.00 95.67           N  
ATOM   3780  H   ARG A 232       0.289   8.328   2.285  1.00 95.67           H  
ATOM   3781  CA  ARG A 232       1.266   6.593   3.106  1.00 95.67           C  
ATOM   3782  HA  ARG A 232       1.360   6.421   4.178  1.00 95.67           H  
ATOM   3783  C   ARG A 232       2.585   6.190   2.445  1.00 95.67           C  
ATOM   3784  CB  ARG A 232       0.075   5.788   2.591  1.00 95.67           C  
ATOM   3785  HB2 ARG A 232      -0.839   6.232   2.986  1.00 95.67           H  
ATOM   3786  HB3 ARG A 232       0.050   5.829   1.502  1.00 95.67           H  
ATOM   3787  O   ARG A 232       2.871   6.578   1.313  1.00 95.67           O  
ATOM   3788  CG  ARG A 232       0.139   4.330   3.056  1.00 95.67           C  
ATOM   3789  HG2 ARG A 232       0.227   4.310   4.142  1.00 95.67           H  
ATOM   3790  HG3 ARG A 232       1.006   3.829   2.626  1.00 95.67           H  
ATOM   3791  CD  ARG A 232      -1.146   3.600   2.666  1.00 95.67           C  
ATOM   3792  HD2 ARG A 232      -1.531   3.093   3.551  1.00 95.67           H  
ATOM   3793  HD3 ARG A 232      -1.902   4.322   2.354  1.00 95.67           H  
ATOM   3794  NE  ARG A 232      -0.940   2.595   1.610  1.00 95.67           N  
ATOM   3795  HE  ARG A 232       0.003   2.313   1.385  1.00 95.67           H  
ATOM   3796  NH1 ARG A 232      -3.180   2.225   1.266  1.00 95.67           N  
ATOM   3797 HH11 ARG A 232      -3.906   1.688   0.815  1.00 95.67           H  
ATOM   3798 HH12 ARG A 232      -3.414   2.960   1.919  1.00 95.67           H  
ATOM   3799  NH2 ARG A 232      -1.730   0.872   0.342  1.00 95.67           N  
ATOM   3800 HH21 ARG A 232      -2.555   0.388   0.019  1.00 95.67           H  
ATOM   3801 HH22 ARG A 232      -0.867   0.721  -0.161  1.00 95.67           H  
ATOM   3802  CZ  ARG A 232      -1.935   1.914   1.074  1.00 95.67           C  
ATOM   3803  N   LYS A 233       3.361   5.340   3.129  1.00 95.54           N  
ATOM   3804  H   LYS A 233       3.063   5.080   4.059  1.00 95.54           H  
ATOM   3805  CA  LYS A 233       4.649   4.834   2.635  1.00 95.54           C  
ATOM   3806  HA  LYS A 233       5.318   5.690   2.547  1.00 95.54           H  
ATOM   3807  C   LYS A 233       4.514   4.206   1.244  1.00 95.54           C  
ATOM   3808  CB  LYS A 233       5.261   3.858   3.655  1.00 95.54           C  
ATOM   3809  HB2 LYS A 233       5.414   4.399   4.588  1.00 95.54           H  
ATOM   3810  HB3 LYS A 233       4.574   3.033   3.841  1.00 95.54           H  
ATOM   3811  O   LYS A 233       3.681   3.325   1.023  1.00 95.54           O  
ATOM   3812  CG  LYS A 233       6.609   3.287   3.176  1.00 95.54           C  
ATOM   3813  HG2 LYS A 233       6.430   2.519   2.423  1.00 95.54           H  
ATOM   3814  HG3 LYS A 233       7.204   4.085   2.731  1.00 95.54           H  
ATOM   3815  CD  LYS A 233       7.398   2.691   4.344  1.00 95.54           C  
ATOM   3816  HD2 LYS A 233       6.778   1.965   4.869  1.00 95.54           H  
ATOM   3817  HD3 LYS A 233       7.649   3.497   5.033  1.00 95.54           H  
ATOM   3818  CE  LYS A 233       8.685   2.005   3.865  1.00 95.54           C  
ATOM   3819  HE2 LYS A 233       9.155   2.625   3.102  1.00 95.54           H  
ATOM   3820  HE3 LYS A 233       8.413   1.053   3.410  1.00 95.54           H  
ATOM   3821  NZ  LYS A 233       9.630   1.792   4.990  1.00 95.54           N  
ATOM   3822  HZ1 LYS A 233      10.379   1.153   4.763  1.00 95.54           H  
ATOM   3823  HZ2 LYS A 233      10.020   2.669   5.305  1.00 95.54           H  
ATOM   3824  HZ3 LYS A 233       9.131   1.451   5.799  1.00 95.54           H  
ATOM   3825  N   ARG A 234       5.378   4.647   0.327  1.00 95.71           N  
ATOM   3826  H   ARG A 234       6.011   5.381   0.609  1.00 95.71           H  
ATOM   3827  CA  ARG A 234       5.570   4.060  -1.004  1.00 95.71           C  
ATOM   3828  HA  ARG A 234       4.669   3.512  -1.278  1.00 95.71           H  
ATOM   3829  C   ARG A 234       6.732   3.069  -0.966  1.00 95.71           C  
ATOM   3830  CB  ARG A 234       5.785   5.190  -2.024  1.00 95.71           C  
ATOM   3831  HB2 ARG A 234       6.726   5.698  -1.810  1.00 95.71           H  
ATOM   3832  HB3 ARG A 234       4.974   5.909  -1.912  1.00 95.71           H  
ATOM   3833  O   ARG A 234       7.768   3.357  -0.371  1.00 95.71           O  
ATOM   3834  CG  ARG A 234       5.805   4.674  -3.474  1.00 95.71           C  
ATOM   3835  HG2 ARG A 234       6.636   3.980  -3.600  1.00 95.71           H  
ATOM   3836  HG3 ARG A 234       4.895   4.114  -3.690  1.00 95.71           H  
ATOM   3837  CD  ARG A 234       5.959   5.801  -4.504  1.00 95.71           C  
ATOM   3838  HD2 ARG A 234       6.901   6.319  -4.324  1.00 95.71           H  
ATOM   3839  HD3 ARG A 234       5.998   5.335  -5.489  1.00 95.71           H  
ATOM   3840  NE  ARG A 234       4.843   6.769  -4.466  1.00 95.71           N  
ATOM   3841  HE  ARG A 234       4.195   6.692  -3.695  1.00 95.71           H  
ATOM   3842  NH1 ARG A 234       5.350   7.868  -6.414  1.00 95.71           N  
ATOM   3843 HH11 ARG A 234       5.135   8.581  -7.096  1.00 95.71           H  
ATOM   3844 HH12 ARG A 234       6.089   7.199  -6.574  1.00 95.71           H  
ATOM   3845  NH2 ARG A 234       3.578   8.510  -5.216  1.00 95.71           N  
ATOM   3846 HH21 ARG A 234       2.974   8.429  -4.411  1.00 95.71           H  
ATOM   3847 HH22 ARG A 234       3.405   9.249  -5.882  1.00 95.71           H  
ATOM   3848  CZ  ARG A 234       4.595   7.706  -5.362  1.00 95.71           C  
ATOM   3849  N   TYR A 235       6.576   1.923  -1.623  1.00 95.93           N  
ATOM   3850  H   TYR A 235       5.704   1.745  -2.101  1.00 95.93           H  
ATOM   3851  CA  TYR A 235       7.586   0.864  -1.658  1.00 95.93           C  
ATOM   3852  HA  TYR A 235       8.374   1.080  -0.937  1.00 95.93           H  
ATOM   3853  C   TYR A 235       8.230   0.810  -3.050  1.00 95.93           C  
ATOM   3854  CB  TYR A 235       6.950  -0.467  -1.238  1.00 95.93           C  
ATOM   3855  HB2 TYR A 235       6.288  -0.788  -2.042  1.00 95.93           H  
ATOM   3856  HB3 TYR A 235       7.732  -1.218  -1.128  1.00 95.93           H  
ATOM   3857  O   TYR A 235       7.829   0.037  -3.914  1.00 95.93           O  
ATOM   3858  CG  TYR A 235       6.125  -0.416   0.032  1.00 95.93           C  
ATOM   3859  CD1 TYR A 235       6.744  -0.472   1.297  1.00 95.93           C  
ATOM   3860  HD1 TYR A 235       7.816  -0.582   1.364  1.00 95.93           H  
ATOM   3861  CD2 TYR A 235       4.726  -0.301  -0.068  1.00 95.93           C  
ATOM   3862  HD2 TYR A 235       4.261  -0.255  -1.042  1.00 95.93           H  
ATOM   3863  CE1 TYR A 235       5.955  -0.410   2.463  1.00 95.93           C  
ATOM   3864  HE1 TYR A 235       6.403  -0.457   3.445  1.00 95.93           H  
ATOM   3865  CE2 TYR A 235       3.937  -0.244   1.092  1.00 95.93           C  
ATOM   3866  HE2 TYR A 235       2.865  -0.148   1.007  1.00 95.93           H  
ATOM   3867  OH  TYR A 235       3.771  -0.299   3.467  1.00 95.93           O  
ATOM   3868  HH  TYR A 235       2.863  -0.077   3.250  1.00 95.93           H  
ATOM   3869  CZ  TYR A 235       4.551  -0.310   2.358  1.00 95.93           C  
ATOM   3870  N   THR A 236       9.224   1.666  -3.283  1.00 94.82           N  
ATOM   3871  H   THR A 236       9.513   2.293  -2.547  1.00 94.82           H  
ATOM   3872  CA  THR A 236       9.908   1.832  -4.585  1.00 94.82           C  
ATOM   3873  HA  THR A 236       9.194   1.646  -5.388  1.00 94.82           H  
ATOM   3874  C   THR A 236      11.066   0.853  -4.815  1.00 94.82           C  
ATOM   3875  CB  THR A 236      10.419   3.271  -4.737  1.00 94.82           C  
ATOM   3876  HB  THR A 236      10.995   3.367  -5.657  1.00 94.82           H  
ATOM   3877  O   THR A 236      11.871   1.029  -5.727  1.00 94.82           O  
ATOM   3878  CG2 THR A 236       9.286   4.296  -4.760  1.00 94.82           C  
ATOM   3879 HG21 THR A 236       8.833   4.367  -3.771  1.00 94.82           H  
ATOM   3880 HG22 THR A 236       9.689   5.270  -5.037  1.00 94.82           H  
ATOM   3881 HG23 THR A 236       8.538   3.998  -5.494  1.00 94.82           H  
ATOM   3882  OG1 THR A 236      11.226   3.592  -3.624  1.00 94.82           O  
ATOM   3883  HG1 THR A 236      11.783   4.333  -3.873  1.00 94.82           H  
ATOM   3884  N   SER A 237      11.190  -0.171  -3.970  1.00 94.67           N  
ATOM   3885  H   SER A 237      10.459  -0.302  -3.285  1.00 94.67           H  
ATOM   3886  CA  SER A 237      12.174  -1.243  -4.106  1.00 94.67           C  
ATOM   3887  HA  SER A 237      12.710  -1.144  -5.050  1.00 94.67           H  
ATOM   3888  C   SER A 237      11.451  -2.578  -4.092  1.00 94.67           C  
ATOM   3889  CB  SER A 237      13.197  -1.182  -2.970  1.00 94.67           C  
ATOM   3890  HB2 SER A 237      12.667  -1.203  -2.018  1.00 94.67           H  
ATOM   3891  HB3 SER A 237      13.760  -0.251  -3.038  1.00 94.67           H  
ATOM   3892  O   SER A 237      10.744  -2.894  -3.140  1.00 94.67           O  
ATOM   3893  OG  SER A 237      14.090  -2.285  -3.026  1.00 94.67           O  
ATOM   3894  HG  SER A 237      14.323  -2.490  -2.117  1.00 94.67           H  
ATOM   3895  N   THR A 238      11.671  -3.380  -5.128  1.00 96.07           N  
ATOM   3896  H   THR A 238      12.203  -3.037  -5.915  1.00 96.07           H  
ATOM   3897  CA  THR A 238      11.136  -4.742  -5.254  1.00 96.07           C  
ATOM   3898  HA  THR A 238      10.222  -4.825  -4.666  1.00 96.07           H  
ATOM   3899  C   THR A 238      12.091  -5.809  -4.723  1.00 96.07           C  
ATOM   3900  CB  THR A 238      10.771  -5.031  -6.711  1.00 96.07           C  
ATOM   3901  HB  THR A 238      10.530  -6.089  -6.814  1.00 96.07           H  
ATOM   3902  O   THR A 238      11.801  -6.998  -4.798  1.00 96.07           O  
ATOM   3903  CG2 THR A 238       9.567  -4.206  -7.160  1.00 96.07           C  
ATOM   3904 HG21 THR A 238       8.714  -4.414  -6.514  1.00 96.07           H  
ATOM   3905 HG22 THR A 238       9.797  -3.141  -7.129  1.00 96.07           H  
ATOM   3906 HG23 THR A 238       9.278  -4.497  -8.170  1.00 96.07           H  
ATOM   3907  OG1 THR A 238      11.866  -4.692  -7.536  1.00 96.07           O  
ATOM   3908  HG1 THR A 238      11.529  -4.510  -8.416  1.00 96.07           H  
ATOM   3909  N   LYS A 239      13.234  -5.416  -4.145  1.00 95.15           N  
ATOM   3910  H   LYS A 239      13.418  -4.424  -4.090  1.00 95.15           H  
ATOM   3911  CA  LYS A 239      14.242  -6.370  -3.653  1.00 95.15           C  
ATOM   3912  HA  LYS A 239      14.550  -7.010  -4.479  1.00 95.15           H  
ATOM   3913  C   LYS A 239      13.696  -7.312  -2.580  1.00 95.15           C  
ATOM   3914  CB  LYS A 239      15.467  -5.631  -3.107  1.00 95.15           C  
ATOM   3915  HB2 LYS A 239      16.144  -6.368  -2.676  1.00 95.15           H  
ATOM   3916  HB3 LYS A 239      15.155  -4.952  -2.314  1.00 95.15           H  
ATOM   3917  O   LYS A 239      14.090  -8.471  -2.552  1.00 95.15           O  
ATOM   3918  CG  LYS A 239      16.225  -4.850  -4.189  1.00 95.15           C  
ATOM   3919  HG2 LYS A 239      16.510  -5.526  -4.995  1.00 95.15           H  
ATOM   3920  HG3 LYS A 239      15.587  -4.064  -4.593  1.00 95.15           H  
ATOM   3921  CD  LYS A 239      17.483  -4.225  -3.577  1.00 95.15           C  
ATOM   3922  HD2 LYS A 239      18.147  -5.022  -3.243  1.00 95.15           H  
ATOM   3923  HD3 LYS A 239      17.198  -3.617  -2.718  1.00 95.15           H  
ATOM   3924  CE  LYS A 239      18.203  -3.350  -4.605  1.00 95.15           C  
ATOM   3925  HE2 LYS A 239      17.515  -2.574  -4.939  1.00 95.15           H  
ATOM   3926  HE3 LYS A 239      18.459  -3.964  -5.468  1.00 95.15           H  
ATOM   3927  NZ  LYS A 239      19.422  -2.737  -4.020  1.00 95.15           N  
ATOM   3928  HZ1 LYS A 239      19.910  -2.182  -4.709  1.00 95.15           H  
ATOM   3929  HZ2 LYS A 239      19.177  -2.137  -3.246  1.00 95.15           H  
ATOM   3930  HZ3 LYS A 239      20.047  -3.452  -3.677  1.00 95.15           H  
ATOM   3931  N   GLU A 240      12.791  -6.823  -1.729  1.00 94.60           N  
ATOM   3932  H   GLU A 240      12.476  -5.870  -1.841  1.00 94.60           H  
ATOM   3933  CA  GLU A 240      12.238  -7.608  -0.618  1.00 94.60           C  
ATOM   3934  HA  GLU A 240      13.070  -8.016  -0.044  1.00 94.60           H  
ATOM   3935  C   GLU A 240      11.438  -8.829  -1.090  1.00 94.60           C  
ATOM   3936  CB  GLU A 240      11.441  -6.705   0.350  1.00 94.60           C  
ATOM   3937  HB2 GLU A 240      11.147  -7.313   1.206  1.00 94.60           H  
ATOM   3938  HB3 GLU A 240      12.117  -5.935   0.719  1.00 94.60           H  
ATOM   3939  O   GLU A 240      11.451  -9.855  -0.418  1.00 94.60           O  
ATOM   3940  CG  GLU A 240      10.187  -6.008  -0.223  1.00 94.60           C  
ATOM   3941  HG2 GLU A 240      10.512  -5.315  -1.000  1.00 94.60           H  
ATOM   3942  HG3 GLU A 240       9.545  -6.750  -0.697  1.00 94.60           H  
ATOM   3943  CD  GLU A 240       9.365  -5.226   0.836  1.00 94.60           C  
ATOM   3944  OE1 GLU A 240       8.251  -4.738   0.517  1.00 94.60           O  
ATOM   3945  OE2 GLU A 240       9.836  -5.055   1.981  1.00 94.60           O  
ATOM   3946  N   VAL A 241      10.819  -8.776  -2.277  1.00 95.82           N  
ATOM   3947  H   VAL A 241      10.889  -7.942  -2.842  1.00 95.82           H  
ATOM   3948  CA  VAL A 241      10.030  -9.911  -2.780  1.00 95.82           C  
ATOM   3949  HA  VAL A 241       9.589 -10.394  -1.908  1.00 95.82           H  
ATOM   3950  C   VAL A 241      10.869 -10.987  -3.470  1.00 95.82           C  
ATOM   3951  CB  VAL A 241       8.843  -9.490  -3.662  1.00 95.82           C  
ATOM   3952  HB  VAL A 241       8.333 -10.398  -3.985  1.00 95.82           H  
ATOM   3953  O   VAL A 241      10.394 -12.104  -3.657  1.00 95.82           O  
ATOM   3954  CG1 VAL A 241       7.844  -8.657  -2.855  1.00 95.82           C  
ATOM   3955 HG11 VAL A 241       7.500  -9.244  -2.003  1.00 95.82           H  
ATOM   3956 HG12 VAL A 241       8.312  -7.745  -2.485  1.00 95.82           H  
ATOM   3957 HG13 VAL A 241       6.983  -8.411  -3.477  1.00 95.82           H  
ATOM   3958  CG2 VAL A 241       9.231  -8.715  -4.923  1.00 95.82           C  
ATOM   3959 HG21 VAL A 241      10.068  -9.195  -5.429  1.00 95.82           H  
ATOM   3960 HG22 VAL A 241       9.485  -7.687  -4.662  1.00 95.82           H  
ATOM   3961 HG23 VAL A 241       8.378  -8.700  -5.602  1.00 95.82           H  
ATOM   3962  N   LEU A 242      12.128 -10.705  -3.821  1.00 94.77           N  
ATOM   3963  H   LEU A 242      12.505  -9.799  -3.580  1.00 94.77           H  
ATOM   3964  CA  LEU A 242      12.961 -11.654  -4.568  1.00 94.77           C  
ATOM   3965  HA  LEU A 242      12.420 -11.958  -5.464  1.00 94.77           H  
ATOM   3966  C   LEU A 242      13.237 -12.941  -3.781  1.00 94.77           C  
ATOM   3967  CB  LEU A 242      14.286 -10.989  -4.976  1.00 94.77           C  
ATOM   3968  HB2 LEU A 242      14.911 -11.738  -5.463  1.00 94.77           H  
ATOM   3969  HB3 LEU A 242      14.802 -10.667  -4.072  1.00 94.77           H  
ATOM   3970  O   LEU A 242      13.385 -13.994  -4.392  1.00 94.77           O  
ATOM   3971  CG  LEU A 242      14.141  -9.787  -5.924  1.00 94.77           C  
ATOM   3972  HG  LEU A 242      13.520  -9.022  -5.458  1.00 94.77           H  
ATOM   3973  CD1 LEU A 242      15.527  -9.195  -6.172  1.00 94.77           C  
ATOM   3974 HD11 LEU A 242      16.186  -9.960  -6.583  1.00 94.77           H  
ATOM   3975 HD12 LEU A 242      15.459  -8.362  -6.872  1.00 94.77           H  
ATOM   3976 HD13 LEU A 242      15.946  -8.841  -5.230  1.00 94.77           H  
ATOM   3977  CD2 LEU A 242      13.530 -10.166  -7.273  1.00 94.77           C  
ATOM   3978 HD21 LEU A 242      13.510  -9.290  -7.921  1.00 94.77           H  
ATOM   3979 HD22 LEU A 242      14.124 -10.946  -7.748  1.00 94.77           H  
ATOM   3980 HD23 LEU A 242      12.505 -10.512  -7.140  1.00 94.77           H  
ATOM   3981  N   ASN A 243      13.294 -12.872  -2.452  1.00 92.27           N  
ATOM   3982  H   ASN A 243      13.112 -11.979  -2.017  1.00 92.27           H  
ATOM   3983  CA  ASN A 243      13.517 -14.027  -1.572  1.00 92.27           C  
ATOM   3984  HA  ASN A 243      13.734 -14.910  -2.173  1.00 92.27           H  
ATOM   3985  C   ASN A 243      12.266 -14.396  -0.760  1.00 92.27           C  
ATOM   3986  CB  ASN A 243      14.744 -13.748  -0.691  1.00 92.27           C  
ATOM   3987  HB2 ASN A 243      14.557 -12.856  -0.093  1.00 92.27           H  
ATOM   3988  HB3 ASN A 243      14.895 -14.583  -0.007  1.00 92.27           H  
ATOM   3989  O   ASN A 243      12.373 -15.024   0.286  1.00 92.27           O  
ATOM   3990  CG  ASN A 243      16.024 -13.577  -1.485  1.00 92.27           C  
ATOM   3991  ND2 ASN A 243      16.957 -12.824  -0.951  1.00 92.27           N  
ATOM   3992 HD21 ASN A 243      16.823 -12.456  -0.019  1.00 92.27           H  
ATOM   3993 HD22 ASN A 243      17.841 -12.780  -1.437  1.00 92.27           H  
ATOM   3994  OD1 ASN A 243      16.211 -14.098  -2.580  1.00 92.27           O  
ATOM   3995  N   SER A 244      11.096 -13.960  -1.223  1.00 94.78           N  
ATOM   3996  H   SER A 244      11.073 -13.536  -2.140  1.00 94.78           H  
ATOM   3997  CA  SER A 244       9.815 -14.175  -0.553  1.00 94.78           C  
ATOM   3998  HA  SER A 244       9.987 -14.465   0.484  1.00 94.78           H  
ATOM   3999  C   SER A 244       9.015 -15.301  -1.211  1.00 94.78           C  
ATOM   4000  CB  SER A 244       9.049 -12.855  -0.532  1.00 94.78           C  
ATOM   4001  HB2 SER A 244       9.719 -12.054  -0.221  1.00 94.78           H  
ATOM   4002  HB3 SER A 244       8.233 -12.910   0.189  1.00 94.78           H  
ATOM   4003  O   SER A 244       9.389 -15.798  -2.278  1.00 94.78           O  
ATOM   4004  OG  SER A 244       8.506 -12.559  -1.798  1.00 94.78           O  
ATOM   4005  HG  SER A 244       9.184 -12.642  -2.472  1.00 94.78           H  
ATOM   4006  N   THR A 245       7.899 -15.684  -0.598  1.00 95.49           N  
ATOM   4007  H   THR A 245       7.621 -15.226   0.259  1.00 95.49           H  
ATOM   4008  CA  THR A 245       7.000 -16.704  -1.143  1.00 95.49           C  
ATOM   4009  HA  THR A 245       7.586 -17.433  -1.703  1.00 95.49           H  
ATOM   4010  C   THR A 245       5.991 -16.055  -2.085  1.00 95.49           C  
ATOM   4011  CB  THR A 245       6.297 -17.462  -0.012  1.00 95.49           C  
ATOM   4012  HB  THR A 245       5.700 -16.770   0.582  1.00 95.49           H  
ATOM   4013  O   THR A 245       5.215 -15.192  -1.672  1.00 95.49           O  
ATOM   4014  CG2 THR A 245       5.408 -18.593  -0.527  1.00 95.49           C  
ATOM   4015 HG21 THR A 245       4.989 -19.143   0.316  1.00 95.49           H  
ATOM   4016 HG22 THR A 245       4.584 -18.187  -1.113  1.00 95.49           H  
ATOM   4017 HG23 THR A 245       5.990 -19.275  -1.147  1.00 95.49           H  
ATOM   4018  OG1 THR A 245       7.273 -18.058   0.811  1.00 95.49           O  
ATOM   4019  HG1 THR A 245       6.829 -18.392   1.594  1.00 95.49           H  
ATOM   4020  N   LEU A 246       5.973 -16.480  -3.351  1.00 94.18           N  
ATOM   4021  H   LEU A 246       6.628 -17.197  -3.628  1.00 94.18           H  
ATOM   4022  CA  LEU A 246       4.909 -16.123  -4.290  1.00 94.18           C  
ATOM   4023  HA  LEU A 246       4.716 -15.053  -4.214  1.00 94.18           H  
ATOM   4024  C   LEU A 246       3.632 -16.880  -3.911  1.00 94.18           C  
ATOM   4025  CB  LEU A 246       5.365 -16.440  -5.727  1.00 94.18           C  
ATOM   4026  HB2 LEU A 246       5.644 -17.492  -5.773  1.00 94.18           H  
ATOM   4027  HB3 LEU A 246       6.252 -15.847  -5.948  1.00 94.18           H  
ATOM   4028  O   LEU A 246       3.604 -18.109  -3.920  1.00 94.18           O  
ATOM   4029  CG  LEU A 246       4.303 -16.181  -6.817  1.00 94.18           C  
ATOM   4030  HG  LEU A 246       3.418 -16.787  -6.625  1.00 94.18           H  
ATOM   4031  CD1 LEU A 246       3.889 -14.712  -6.904  1.00 94.18           C  
ATOM   4032 HD11 LEU A 246       4.766 -14.082  -7.056  1.00 94.18           H  
ATOM   4033 HD12 LEU A 246       3.192 -14.581  -7.732  1.00 94.18           H  
ATOM   4034 HD13 LEU A 246       3.380 -14.417  -5.987  1.00 94.18           H  
ATOM   4035  CD2 LEU A 246       4.876 -16.576  -8.177  1.00 94.18           C  
ATOM   4036 HD21 LEU A 246       5.130 -17.636  -8.166  1.00 94.18           H  
ATOM   4037 HD22 LEU A 246       5.776 -15.999  -8.390  1.00 94.18           H  
ATOM   4038 HD23 LEU A 246       4.132 -16.410  -8.956  1.00 94.18           H  
ATOM   4039  N   ILE A 247       2.570 -16.145  -3.597  1.00 91.17           N  
ATOM   4040  H   ILE A 247       2.645 -15.139  -3.646  1.00 91.17           H  
ATOM   4041  CA  ILE A 247       1.250 -16.716  -3.352  1.00 91.17           C  
ATOM   4042  HA  ILE A 247       1.367 -17.743  -3.006  1.00 91.17           H  
ATOM   4043  C   ILE A 247       0.494 -16.750  -4.677  1.00 91.17           C  
ATOM   4044  CB  ILE A 247       0.495 -15.953  -2.244  1.00 91.17           C  
ATOM   4045  HB  ILE A 247       0.410 -14.903  -2.525  1.00 91.17           H  
ATOM   4046  O   ILE A 247       0.074 -15.718  -5.204  1.00 91.17           O  
ATOM   4047  CG1 ILE A 247       1.261 -16.054  -0.908  1.00 91.17           C  
ATOM   4048 HG12 ILE A 247       2.260 -15.636  -1.025  1.00 91.17           H  
ATOM   4049 HG13 ILE A 247       1.368 -17.106  -0.644  1.00 91.17           H  
ATOM   4050  CG2 ILE A 247      -0.919 -16.546  -2.100  1.00 91.17           C  
ATOM   4051 HG21 ILE A 247      -1.450 -16.467  -3.049  1.00 91.17           H  
ATOM   4052 HG22 ILE A 247      -0.865 -17.593  -1.799  1.00 91.17           H  
ATOM   4053 HG23 ILE A 247      -1.511 -15.988  -1.375  1.00 91.17           H  
ATOM   4054  CD1 ILE A 247       0.591 -15.331   0.266  1.00 91.17           C  
ATOM   4055 HD11 ILE A 247       1.127 -15.604   1.175  1.00 91.17           H  
ATOM   4056 HD12 ILE A 247      -0.438 -15.658   0.414  1.00 91.17           H  
ATOM   4057 HD13 ILE A 247       0.622 -14.252   0.114  1.00 91.17           H  
ATOM   4058  N   HIS A 248       0.269 -17.960  -5.184  1.00 81.05           N  
ATOM   4059  H   HIS A 248       0.684 -18.758  -4.725  1.00 81.05           H  
ATOM   4060  CA  HIS A 248      -0.640 -18.206  -6.298  1.00 81.05           C  
ATOM   4061  HA  HIS A 248      -0.534 -17.407  -7.032  1.00 81.05           H  
ATOM   4062  C   HIS A 248      -2.086 -18.173  -5.792  1.00 81.05           C  
ATOM   4063  CB  HIS A 248      -0.271 -19.521  -6.993  1.00 81.05           C  
ATOM   4064  HB2 HIS A 248      -0.239 -20.331  -6.265  1.00 81.05           H  
ATOM   4065  HB3 HIS A 248      -1.043 -19.765  -7.724  1.00 81.05           H  
ATOM   4066  O   HIS A 248      -2.695 -19.201  -5.511  1.00 81.05           O  
ATOM   4067  CG  HIS A 248       1.049 -19.437  -7.712  1.00 81.05           C  
ATOM   4068  CD2 HIS A 248       2.271 -19.834  -7.240  1.00 81.05           C  
ATOM   4069  HD2 HIS A 248       2.470 -20.268  -6.272  1.00 81.05           H  
ATOM   4070  ND1 HIS A 248       1.244 -18.938  -8.980  1.00 81.05           N  
ATOM   4071  HD1 HIS A 248       0.520 -18.630  -9.613  1.00 81.05           H  
ATOM   4072  CE1 HIS A 248       2.550 -19.047  -9.270  1.00 81.05           C  
ATOM   4073  HE1 HIS A 248       3.004 -18.771 -10.211  1.00 81.05           H  
ATOM   4074  NE2 HIS A 248       3.218 -19.580  -8.237  1.00 81.05           N  
ATOM   4075  N   GLN A 249      -2.615 -16.964  -5.627  1.00 66.93           N  
ATOM   4076  H   GLN A 249      -2.031 -16.162  -5.815  1.00 66.93           H  
ATOM   4077  CA  GLN A 249      -4.039 -16.726  -5.426  1.00 66.93           C  
ATOM   4078  HA  GLN A 249      -4.571 -17.674  -5.343  1.00 66.93           H  
ATOM   4079  C   GLN A 249      -4.581 -16.014  -6.654  1.00 66.93           C  
ATOM   4080  CB  GLN A 249      -4.281 -15.920  -4.140  1.00 66.93           C  
ATOM   4081  HB2 GLN A 249      -5.246 -15.416  -4.205  1.00 66.93           H  
ATOM   4082  HB3 GLN A 249      -3.504 -15.164  -4.027  1.00 66.93           H  
ATOM   4083  O   GLN A 249      -3.977 -15.054  -7.140  1.00 66.93           O  
ATOM   4084  CG  GLN A 249      -4.309 -16.848  -2.918  1.00 66.93           C  
ATOM   4085  HG2 GLN A 249      -5.182 -17.496  -3.003  1.00 66.93           H  
ATOM   4086  HG3 GLN A 249      -3.432 -17.495  -2.914  1.00 66.93           H  
ATOM   4087  CD  GLN A 249      -4.392 -16.116  -1.581  1.00 66.93           C  
ATOM   4088  NE2 GLN A 249      -4.570 -16.842  -0.500  1.00 66.93           N  
ATOM   4089 HE21 GLN A 249      -4.703 -17.840  -0.582  1.00 66.93           H  
ATOM   4090 HE22 GLN A 249      -4.738 -16.334   0.357  1.00 66.93           H  
ATOM   4091  OE1 GLN A 249      -4.287 -14.907  -1.453  1.00 66.93           O  
ATOM   4092  N   SER A 250      -5.729 -16.461  -7.152  1.00 58.19           N  
ATOM   4093  H   SER A 250      -6.212 -17.228  -6.707  1.00 58.19           H  
ATOM   4094  CA  SER A 250      -6.491 -15.603  -8.043  1.00 58.19           C  
ATOM   4095  HA  SER A 250      -5.834 -15.247  -8.836  1.00 58.19           H  
ATOM   4096  C   SER A 250      -7.007 -14.399  -7.255  1.00 58.19           C  
ATOM   4097  CB  SER A 250      -7.630 -16.360  -8.698  1.00 58.19           C  
ATOM   4098  HB2 SER A 250      -7.292 -17.344  -9.025  1.00 58.19           H  
ATOM   4099  HB3 SER A 250      -7.994 -15.803  -9.562  1.00 58.19           H  
ATOM   4100  O   SER A 250      -7.218 -14.459  -6.041  1.00 58.19           O  
ATOM   4101  OG  SER A 250      -8.662 -16.485  -7.767  1.00 58.19           O  
ATOM   4102  HG  SER A 250      -9.317 -17.015  -8.229  1.00 58.19           H  
ATOM   4103  N   ILE A 251      -7.241 -13.296  -7.959  1.00 53.45           N  
ATOM   4104  H   ILE A 251      -7.062 -13.315  -8.953  1.00 53.45           H  
ATOM   4105  CA  ILE A 251      -7.776 -12.063  -7.366  1.00 53.45           C  
ATOM   4106  HA  ILE A 251      -7.125 -11.760  -6.547  1.00 53.45           H  
ATOM   4107  C   ILE A 251      -9.176 -12.315  -6.766  1.00 53.45           C  
ATOM   4108  CB  ILE A 251      -7.784 -10.944  -8.438  1.00 53.45           C  
ATOM   4109  HB  ILE A 251      -8.502 -11.223  -9.209  1.00 53.45           H  
ATOM   4110  O   ILE A 251      -9.585 -11.628  -5.836  1.00 53.45           O  
ATOM   4111  CG1 ILE A 251      -6.392 -10.777  -9.105  1.00 53.45           C  
ATOM   4112 HG12 ILE A 251      -5.685 -10.379  -8.377  1.00 53.45           H  
ATOM   4113 HG13 ILE A 251      -6.011 -11.741  -9.442  1.00 53.45           H  
ATOM   4114  CG2 ILE A 251      -8.227  -9.600  -7.827  1.00 53.45           C  
ATOM   4115 HG21 ILE A 251      -7.537  -9.302  -7.037  1.00 53.45           H  
ATOM   4116 HG22 ILE A 251      -8.270  -8.823  -8.590  1.00 53.45           H  
ATOM   4117 HG23 ILE A 251      -9.228  -9.684  -7.404  1.00 53.45           H  
ATOM   4118  CD1 ILE A 251      -6.401  -9.875 -10.345  1.00 53.45           C  
ATOM   4119 HD11 ILE A 251      -6.596  -8.840 -10.068  1.00 53.45           H  
ATOM   4120 HD12 ILE A 251      -5.425  -9.923 -10.829  1.00 53.45           H  
ATOM   4121 HD13 ILE A 251      -7.161 -10.217 -11.047  1.00 53.45           H  
ATOM   4122  N   THR A 252      -9.892 -13.327  -7.266  1.00 61.50           N  
ATOM   4123  H   THR A 252      -9.484 -13.895  -7.995  1.00 61.50           H  
ATOM   4124  CA  THR A 252     -11.223 -13.744  -6.805  1.00 61.50           C  
ATOM   4125  HA  THR A 252     -11.739 -12.889  -6.369  1.00 61.50           H  
ATOM   4126  C   THR A 252     -11.187 -14.836  -5.728  1.00 61.50           C  
ATOM   4127  CB  THR A 252     -12.050 -14.245  -8.002  1.00 61.50           C  
ATOM   4128  HB  THR A 252     -13.020 -14.602  -7.657  1.00 61.50           H  
ATOM   4129  O   THR A 252     -12.235 -15.200  -5.205  1.00 61.50           O  
ATOM   4130  CG2 THR A 252     -12.271 -13.158  -9.055  1.00 61.50           C  
ATOM   4131 HG21 THR A 252     -12.918 -13.543  -9.843  1.00 61.50           H  
ATOM   4132 HG22 THR A 252     -11.324 -12.849  -9.497  1.00 61.50           H  
ATOM   4133 HG23 THR A 252     -12.755 -12.296  -8.594  1.00 61.50           H  
ATOM   4134  OG1 THR A 252     -11.356 -15.298  -8.633  1.00 61.50           O  
ATOM   4135  HG1 THR A 252     -11.754 -15.454  -9.492  1.00 61.50           H  
ATOM   4136  N   GLY A 253     -10.019 -15.405  -5.412  1.00 54.27           N  
ATOM   4137  H   GLY A 253      -9.184 -15.072  -5.871  1.00 54.27           H  
ATOM   4138  CA  GLY A 253      -9.897 -16.626  -4.604  1.00 54.27           C  
ATOM   4139  HA2 GLY A 253     -10.501 -16.518  -3.703  1.00 54.27           H  
ATOM   4140  HA3 GLY A 253      -8.854 -16.744  -4.311  1.00 54.27           H  
ATOM   4141  C   GLY A 253     -10.337 -17.917  -5.319  1.00 54.27           C  
ATOM   4142  O   GLY A 253     -10.156 -19.001  -4.772  1.00 54.27           O  
ATOM   4143  N   LEU A 254     -10.866 -17.829  -6.543  1.00 47.89           N  
ATOM   4144  H   LEU A 254     -10.986 -16.903  -6.929  1.00 47.89           H  
ATOM   4145  CA  LEU A 254     -11.192 -18.960  -7.413  1.00 47.89           C  
ATOM   4146  HA  LEU A 254     -11.323 -19.865  -6.820  1.00 47.89           H  
ATOM   4147  C   LEU A 254     -10.052 -19.193  -8.409  1.00 47.89           C  
ATOM   4148  CB  LEU A 254     -12.506 -18.650  -8.156  1.00 47.89           C  
ATOM   4149  HB2 LEU A 254     -12.736 -19.482  -8.821  1.00 47.89           H  
ATOM   4150  HB3 LEU A 254     -12.353 -17.771  -8.782  1.00 47.89           H  
ATOM   4151  O   LEU A 254      -9.779 -18.303  -9.211  1.00 47.89           O  
ATOM   4152  CG  LEU A 254     -13.716 -18.391  -7.241  1.00 47.89           C  
ATOM   4153  HG  LEU A 254     -13.476 -17.622  -6.506  1.00 47.89           H  
ATOM   4154  CD1 LEU A 254     -14.896 -17.886  -8.070  1.00 47.89           C  
ATOM   4155 HD11 LEU A 254     -14.620 -16.961  -8.577  1.00 47.89           H  
ATOM   4156 HD12 LEU A 254     -15.745 -17.689  -7.417  1.00 47.89           H  
ATOM   4157 HD13 LEU A 254     -15.177 -18.633  -8.813  1.00 47.89           H  
ATOM   4158  CD2 LEU A 254     -14.141 -19.664  -6.510  1.00 47.89           C  
ATOM   4159 HD21 LEU A 254     -14.359 -20.455  -7.228  1.00 47.89           H  
ATOM   4160 HD22 LEU A 254     -13.349 -19.991  -5.836  1.00 47.89           H  
ATOM   4161 HD23 LEU A 254     -15.034 -19.464  -5.917  1.00 47.89           H  
ATOM   4162  N   TYR A 255      -9.372 -20.342  -8.367  1.00 46.59           N  
ATOM   4163  H   TYR A 255      -9.658 -21.052  -7.708  1.00 46.59           H  
ATOM   4164  CA  TYR A 255      -8.432 -20.719  -9.430  1.00 46.59           C  
ATOM   4165  HA  TYR A 255      -7.584 -20.034  -9.435  1.00 46.59           H  
ATOM   4166  C   TYR A 255      -9.152 -20.602 -10.782  1.00 46.59           C  
ATOM   4167  CB  TYR A 255      -7.912 -22.156  -9.211  1.00 46.59           C  
ATOM   4168  HB2 TYR A 255      -7.895 -22.671 -10.171  1.00 46.59           H  
ATOM   4169  HB3 TYR A 255      -8.608 -22.713  -8.583  1.00 46.59           H  
ATOM   4170  O   TYR A 255     -10.116 -21.324 -11.023  1.00 46.59           O  
ATOM   4171  CG  TYR A 255      -6.514 -22.253  -8.623  1.00 46.59           C  
ATOM   4172  CD1 TYR A 255      -5.411 -22.443  -9.479  1.00 46.59           C  
ATOM   4173  HD1 TYR A 255      -5.564 -22.514 -10.546  1.00 46.59           H  
ATOM   4174  CD2 TYR A 255      -6.314 -22.174  -7.230  1.00 46.59           C  
ATOM   4175  HD2 TYR A 255      -7.161 -22.038  -6.574  1.00 46.59           H  
ATOM   4176  CE1 TYR A 255      -4.111 -22.551  -8.948  1.00 46.59           C  
ATOM   4177  HE1 TYR A 255      -3.264 -22.703  -9.600  1.00 46.59           H  
ATOM   4178  CE2 TYR A 255      -5.013 -22.274  -6.695  1.00 46.59           C  
ATOM   4179  HE2 TYR A 255      -4.862 -22.205  -5.628  1.00 46.59           H  
ATOM   4180  OH  TYR A 255      -2.652 -22.540  -7.047  1.00 46.59           O  
ATOM   4181  HH  TYR A 255      -2.654 -22.407  -6.096  1.00 46.59           H  
ATOM   4182  CZ  TYR A 255      -3.909 -22.462  -7.556  1.00 46.59           C  
ATOM   4183  N   GLU A 256      -8.714 -19.680 -11.640  1.00 44.31           N  
ATOM   4184  H   GLU A 256      -7.941 -19.082 -11.386  1.00 44.31           H  
ATOM   4185  CA  GLU A 256      -9.102 -19.719 -13.048  1.00 44.31           C  
ATOM   4186  HA  GLU A 256     -10.162 -19.954 -13.139  1.00 44.31           H  
ATOM   4187  C   GLU A 256      -8.309 -20.873 -13.668  1.00 44.31           C  
ATOM   4188  CB  GLU A 256      -8.859 -18.366 -13.746  1.00 44.31           C  
ATOM   4189  HB2 GLU A 256      -8.981 -18.511 -14.819  1.00 44.31           H  
ATOM   4190  HB3 GLU A 256      -7.841 -18.031 -13.550  1.00 44.31           H  
ATOM   4191  O   GLU A 256      -7.085 -20.793 -13.794  1.00 44.31           O  
ATOM   4192  CG  GLU A 256      -9.857 -17.286 -13.280  1.00 44.31           C  
ATOM   4193  HG2 GLU A 256      -9.693 -17.096 -12.219  1.00 44.31           H  
ATOM   4194  HG3 GLU A 256     -10.867 -17.679 -13.393  1.00 44.31           H  
ATOM   4195  CD  GLU A 256      -9.760 -15.949 -14.045  1.00 44.31           C  
ATOM   4196  OE1 GLU A 256     -10.534 -15.030 -13.684  1.00 44.31           O  
ATOM   4197  OE2 GLU A 256      -8.893 -15.806 -14.938  1.00 44.31           O  
ATOM   4198  N   THR A 257      -9.000 -21.986 -13.918  1.00 40.84           N  
ATOM   4199  H   THR A 257      -9.988 -21.990 -13.711  1.00 40.84           H  
ATOM   4200  CA  THR A 257      -8.516 -23.114 -14.727  1.00 40.84           C  
ATOM   4201  HA  THR A 257      -7.489 -23.360 -14.455  1.00 40.84           H  
ATOM   4202  C   THR A 257      -8.507 -22.751 -16.200  1.00 40.84           C  
ATOM   4203  CB  THR A 257      -9.403 -24.346 -14.562  1.00 40.84           C  
ATOM   4204  HB  THR A 257      -9.099 -25.104 -15.284  1.00 40.84           H  
ATOM   4205  O   THR A 257      -9.530 -22.172 -16.636  1.00 40.84           O  
ATOM   4206  CG2 THR A 257      -9.325 -24.946 -13.159  1.00 40.84           C  
ATOM   4207 HG21 THR A 257      -8.293 -25.219 -12.937  1.00 40.84           H  
ATOM   4208 HG22 THR A 257      -9.952 -25.836 -13.117  1.00 40.84           H  
ATOM   4209 HG23 THR A 257      -9.676 -24.223 -12.423  1.00 40.84           H  
ATOM   4210  OG1 THR A 257     -10.728 -23.958 -14.827  1.00 40.84           O  
ATOM   4211  HG1 THR A 257     -10.633 -23.335 -15.551  1.00 40.84           H  
ATOM   4212  OXT THR A 257      -7.525 -23.141 -16.861  1.00 40.84           O  
TER    4213      THR A 257                                                       
END   
