# Supplementary material for: Computational design of novel Cas9 PAM-interacting domains using evolution-based modelling and structural quality assessment
Source: PLoS Comput Biol. 2023 Nov 17;19(11):e1011621. doi: 10.1371/journal.pcbi.1011621 (PMC10729993; doi:10.1371/journal.pcbi.1011621)
Supplement: S1 File — This file contains the experimentally tested sequences in a zip format. It includes Fasta files, AlphaFold Prediction with PDB file, pLDDT, and more. (ZIP) [file pcbi.1011621.s001.zip › pdb/dgfx_28_relaxed_rank_1_model_3.pdb]

ATOM      1  N   THR A   1      -2.849   8.477 -23.897  1.00 41.33           N  
ATOM      2  H   THR A   1      -3.237   9.379 -23.659  1.00 41.33           H  
ATOM      3  H2  THR A   1      -3.405   8.097 -24.649  1.00 41.33           H  
ATOM      4  H3  THR A   1      -2.890   7.871 -23.090  1.00 41.33           H  
ATOM      5  CA  THR A   1      -1.457   8.694 -24.347  1.00 41.33           C  
ATOM      6  HA  THR A   1      -1.015   7.762 -24.699  1.00 41.33           H  
ATOM      7  C   THR A   1      -0.634   9.200 -23.171  1.00 41.33           C  
ATOM      8  CB  THR A   1      -1.443   9.709 -25.498  1.00 41.33           C  
ATOM      9  HB  THR A   1      -0.450  10.145 -25.610  1.00 41.33           H  
ATOM     10  O   THR A   1      -0.706  10.370 -22.836  1.00 41.33           O  
ATOM     11  CG2 THR A   1      -1.874   9.058 -26.810  1.00 41.33           C  
ATOM     12 HG21 THR A   1      -1.215   8.222 -27.045  1.00 41.33           H  
ATOM     13 HG22 THR A   1      -1.797   9.789 -27.614  1.00 41.33           H  
ATOM     14 HG23 THR A   1      -2.905   8.708 -26.755  1.00 41.33           H  
ATOM     15  OG1 THR A   1      -2.397  10.704 -25.227  1.00 41.33           O  
ATOM     16  HG1 THR A   1      -2.124  11.518 -25.658  1.00 41.33           H  
ATOM     17  N   GLY A   2       0.070   8.318 -22.452  1.00 56.42           N  
ATOM     18  H   GLY A   2       0.159   7.362 -22.765  1.00 56.42           H  
ATOM     19  CA  GLY A   2       0.993   8.749 -21.390  1.00 56.42           C  
ATOM     20  HA2 GLY A   2       0.537   9.539 -20.794  1.00 56.42           H  
ATOM     21  HA3 GLY A   2       1.225   7.912 -20.732  1.00 56.42           H  
ATOM     22  C   GLY A   2       2.300   9.263 -21.996  1.00 56.42           C  
ATOM     23  O   GLY A   2       2.760   8.701 -22.989  1.00 56.42           O  
ATOM     24  N   GLY A   3       2.887  10.321 -21.433  1.00 70.53           N  
ATOM     25  H   GLY A   3       2.443  10.780 -20.650  1.00 70.53           H  
ATOM     26  CA  GLY A   3       4.171  10.851 -21.898  1.00 70.53           C  
ATOM     27  HA2 GLY A   3       4.060  11.197 -22.926  1.00 70.53           H  
ATOM     28  HA3 GLY A   3       4.462  11.704 -21.285  1.00 70.53           H  
ATOM     29  C   GLY A   3       5.288   9.800 -21.836  1.00 70.53           C  
ATOM     30  O   GLY A   3       5.342   8.990 -20.908  1.00 70.53           O  
ATOM     31  N   PHE A   4       6.198   9.817 -22.816  1.00 78.87           N  
ATOM     32  H   PHE A   4       6.061  10.465 -23.578  1.00 78.87           H  
ATOM     33  CA  PHE A   4       7.347   8.896 -22.897  1.00 78.87           C  
ATOM     34  HA  PHE A   4       6.982   7.870 -22.898  1.00 78.87           H  
ATOM     35  C   PHE A   4       8.325   9.031 -21.721  1.00 78.87           C  
ATOM     36  CB  PHE A   4       8.106   9.154 -24.206  1.00 78.87           C  
ATOM     37  HB2 PHE A   4       8.398  10.203 -24.254  1.00 78.87           H  
ATOM     38  HB3 PHE A   4       9.024   8.566 -24.199  1.00 78.87           H  
ATOM     39  O   PHE A   4       9.062   8.095 -21.407  1.00 78.87           O  
ATOM     40  CG  PHE A   4       7.331   8.787 -25.452  1.00 78.87           C  
ATOM     41  CD1 PHE A   4       7.276   7.444 -25.864  1.00 78.87           C  
ATOM     42  HD1 PHE A   4       7.802   6.686 -25.303  1.00 78.87           H  
ATOM     43  CD2 PHE A   4       6.673   9.778 -26.205  1.00 78.87           C  
ATOM     44  HD2 PHE A   4       6.724  10.814 -25.906  1.00 78.87           H  
ATOM     45  CE1 PHE A   4       6.552   7.088 -27.016  1.00 78.87           C  
ATOM     46  HE1 PHE A   4       6.520   6.059 -27.344  1.00 78.87           H  
ATOM     47  CE2 PHE A   4       5.950   9.421 -27.357  1.00 78.87           C  
ATOM     48  HE2 PHE A   4       5.443  10.180 -27.935  1.00 78.87           H  
ATOM     49  CZ  PHE A   4       5.885   8.075 -27.759  1.00 78.87           C  
ATOM     50  HZ  PHE A   4       5.334   7.802 -28.647  1.00 78.87           H  
ATOM     51  N   SER A   5       8.323  10.186 -21.063  1.00 80.23           N  
ATOM     52  H   SER A   5       7.688  10.909 -21.369  1.00 80.23           H  
ATOM     53  CA  SER A   5       9.146  10.512 -19.906  1.00 80.23           C  
ATOM     54  HA  SER A   5       9.442   9.595 -19.398  1.00 80.23           H  
ATOM     55  C   SER A   5       8.355  11.350 -18.913  1.00 80.23           C  
ATOM     56  CB  SER A   5      10.412  11.253 -20.355  1.00 80.23           C  
ATOM     57  HB2 SER A   5      10.992  11.559 -19.484  1.00 80.23           H  
ATOM     58  HB3 SER A   5      11.016  10.568 -20.950  1.00 80.23           H  
ATOM     59  O   SER A   5       7.368  11.991 -19.273  1.00 80.23           O  
ATOM     60  OG  SER A   5      10.120  12.386 -21.153  1.00 80.23           O  
ATOM     61  HG  SER A   5       9.770  13.093 -20.606  1.00 80.23           H  
ATOM     62  N   LYS A   6       8.821  11.395 -17.664  1.00 76.47           N  
ATOM     63  H   LYS A   6       9.641  10.850 -17.440  1.00 76.47           H  
ATOM     64  CA  LYS A   6       8.326  12.372 -16.692  1.00 76.47           C  
ATOM     65  HA  LYS A   6       7.241  12.291 -16.629  1.00 76.47           H  
ATOM     66  C   LYS A   6       8.674  13.775 -17.178  1.00 76.47           C  
ATOM     67  CB  LYS A   6       8.936  12.121 -15.313  1.00 76.47           C  
ATOM     68  HB2 LYS A   6       8.602  12.911 -14.641  1.00 76.47           H  
ATOM     69  HB3 LYS A   6      10.022  12.169 -15.388  1.00 76.47           H  
ATOM     70  O   LYS A   6       9.843  14.079 -17.399  1.00 76.47           O  
ATOM     71  CG  LYS A   6       8.526  10.763 -14.735  1.00 76.47           C  
ATOM     72  HG2 LYS A   6       8.959   9.965 -15.337  1.00 76.47           H  
ATOM     73  HG3 LYS A   6       7.440  10.666 -14.726  1.00 76.47           H  
ATOM     74  CD  LYS A   6       9.065  10.682 -13.309  1.00 76.47           C  
ATOM     75  HD2 LYS A   6       8.515  11.371 -12.668  1.00 76.47           H  
ATOM     76  HD3 LYS A   6      10.111  10.990 -13.325  1.00 76.47           H  
ATOM     77  CE  LYS A   6       8.967   9.263 -12.764  1.00 76.47           C  
ATOM     78  HE2 LYS A   6       7.931   9.034 -12.516  1.00 76.47           H  
ATOM     79  HE3 LYS A   6       9.305   8.579 -13.542  1.00 76.47           H  
ATOM     80  NZ  LYS A   6       9.855   9.147 -11.587  1.00 76.47           N  
ATOM     81  HZ1 LYS A   6       9.582   9.803 -10.869  1.00 76.47           H  
ATOM     82  HZ2 LYS A   6      10.787   9.401 -11.881  1.00 76.47           H  
ATOM     83  HZ3 LYS A   6       9.870   8.202 -11.230  1.00 76.47           H  
ATOM     84  N   GLU A   7       7.664  14.624 -17.324  1.00 76.08           N  
ATOM     85  H   GLU A   7       6.723  14.276 -17.211  1.00 76.08           H  
ATOM     86  CA  GLU A   7       7.809  15.950 -17.941  1.00 76.08           C  
ATOM     87  HA  GLU A   7       8.377  15.846 -18.866  1.00 76.08           H  
ATOM     88  C   GLU A   7       8.580  16.957 -17.079  1.00 76.08           C  
ATOM     89  CB  GLU A   7       6.430  16.502 -18.310  1.00 76.08           C  
ATOM     90  HB2 GLU A   7       6.554  17.510 -18.706  1.00 76.08           H  
ATOM     91  HB3 GLU A   7       5.807  16.545 -17.416  1.00 76.08           H  
ATOM     92  O   GLU A   7       8.947  18.028 -17.559  1.00 76.08           O  
ATOM     93  CG  GLU A   7       5.756  15.632 -19.381  1.00 76.08           C  
ATOM     94  HG2 GLU A   7       6.443  15.521 -20.220  1.00 76.08           H  
ATOM     95  HG3 GLU A   7       5.564  14.642 -18.968  1.00 76.08           H  
ATOM     96  CD  GLU A   7       4.435  16.222 -19.889  1.00 76.08           C  
ATOM     97  OE1 GLU A   7       3.903  15.631 -20.855  1.00 76.08           O  
ATOM     98  OE2 GLU A   7       3.974  17.228 -19.309  1.00 76.08           O  
ATOM     99  N   SER A   8       8.889  16.612 -15.827  1.00 80.26           N  
ATOM    100  H   SER A   8       8.551  15.728 -15.474  1.00 80.26           H  
ATOM    101  CA  SER A   8       9.784  17.397 -14.982  1.00 80.26           C  
ATOM    102  HA  SER A   8       9.343  18.383 -14.833  1.00 80.26           H  
ATOM    103  C   SER A   8      11.147  17.570 -15.656  1.00 80.26           C  
ATOM    104  CB  SER A   8       9.952  16.733 -13.614  1.00 80.26           C  
ATOM    105  HB2 SER A   8      10.587  17.355 -12.982  1.00 80.26           H  
ATOM    106  HB3 SER A   8      10.423  15.758 -13.739  1.00 80.26           H  
ATOM    107  O   SER A   8      11.913  16.615 -15.818  1.00 80.26           O  
ATOM    108  OG  SER A   8       8.690  16.558 -12.999  1.00 80.26           O  
ATOM    109  HG  SER A   8       8.221  17.396 -13.002  1.00 80.26           H  
ATOM    110  N   ILE A   9      11.446  18.812 -16.038  1.00 78.82           N  
ATOM    111  H   ILE A   9      10.735  19.522 -15.938  1.00 78.82           H  
ATOM    112  CA  ILE A   9      12.733  19.198 -16.607  1.00 78.82           C  
ATOM    113  HA  ILE A   9      13.092  18.387 -17.241  1.00 78.82           H  
ATOM    114  C   ILE A   9      13.711  19.383 -15.455  1.00 78.82           C  
ATOM    115  CB  ILE A   9      12.619  20.468 -17.478  1.00 78.82           C  
ATOM    116  HB  ILE A   9      12.264  21.288 -16.854  1.00 78.82           H  
ATOM    117  O   ILE A   9      13.540  20.264 -14.612  1.00 78.82           O  
ATOM    118  CG1 ILE A   9      11.604  20.252 -18.626  1.00 78.82           C  
ATOM    119 HG12 ILE A   9      10.651  19.926 -18.209  1.00 78.82           H  
ATOM    120 HG13 ILE A   9      11.965  19.467 -19.290  1.00 78.82           H  
ATOM    121  CG2 ILE A   9      14.008  20.840 -18.038  1.00 78.82           C  
ATOM    122 HG21 ILE A   9      14.406  20.015 -18.629  1.00 78.82           H  
ATOM    123 HG22 ILE A   9      14.700  21.050 -17.222  1.00 78.82           H  
ATOM    124 HG23 ILE A   9      13.949  21.742 -18.647  1.00 78.82           H  
ATOM    125  CD1 ILE A   9      11.307  21.512 -19.446  1.00 78.82           C  
ATOM    126 HD11 ILE A   9      10.495  21.302 -20.142  1.00 78.82           H  
ATOM    127 HD12 ILE A   9      11.003  22.323 -18.784  1.00 78.82           H  
ATOM    128 HD13 ILE A   9      12.185  21.815 -20.018  1.00 78.82           H  
ATOM    129  N   LEU A  10      14.751  18.561 -15.434  1.00 81.40           N  
ATOM    130  H   LEU A  10      14.842  17.878 -16.173  1.00 81.40           H  
ATOM    131  CA  LEU A  10      15.856  18.723 -14.507  1.00 81.40           C  
ATOM    132  HA  LEU A  10      15.511  19.270 -13.629  1.00 81.40           H  
ATOM    133  C   LEU A  10      16.953  19.568 -15.145  1.00 81.40           C  
ATOM    134  CB  LEU A  10      16.363  17.355 -14.045  1.00 81.40           C  
ATOM    135  HB2 LEU A  10      16.663  16.798 -14.932  1.00 81.40           H  
ATOM    136  HB3 LEU A  10      17.242  17.511 -13.420  1.00 81.40           H  
ATOM    137  O   LEU A  10      17.227  19.477 -16.346  1.00 81.40           O  
ATOM    138  CG  LEU A  10      15.332  16.518 -13.267  1.00 81.40           C  
ATOM    139  HG  LEU A  10      14.526  16.216 -13.935  1.00 81.40           H  
ATOM    140  CD1 LEU A  10      16.036  15.270 -12.738  1.00 81.40           C  
ATOM    141 HD11 LEU A  10      16.873  15.555 -12.099  1.00 81.40           H  
ATOM    142 HD12 LEU A  10      15.329  14.681 -12.154  1.00 81.40           H  
ATOM    143 HD13 LEU A  10      16.388  14.664 -13.573  1.00 81.40           H  
ATOM    144  CD2 LEU A  10      14.735  17.255 -12.064  1.00 81.40           C  
ATOM    145 HD21 LEU A  10      15.525  17.637 -11.418  1.00 81.40           H  
ATOM    146 HD22 LEU A  10      14.110  18.080 -12.408  1.00 81.40           H  
ATOM    147 HD23 LEU A  10      14.097  16.576 -11.498  1.00 81.40           H  
ATOM    148  N   SER A  11      17.595  20.386 -14.313  1.00 82.81           N  
ATOM    149  H   SER A  11      17.353  20.374 -13.332  1.00 82.81           H  
ATOM    150  CA  SER A  11      18.754  21.178 -14.705  1.00 82.81           C  
ATOM    151  HA  SER A  11      18.462  21.811 -15.543  1.00 82.81           H  
ATOM    152  C   SER A  11      19.908  20.286 -15.174  1.00 82.81           C  
ATOM    153  CB  SER A  11      19.184  22.091 -13.549  1.00 82.81           C  
ATOM    154  HB2 SER A  11      18.381  22.798 -13.340  1.00 82.81           H  
ATOM    155  HB3 SER A  11      20.076  22.649 -13.833  1.00 82.81           H  
ATOM    156  O   SER A  11      19.978  19.090 -14.871  1.00 82.81           O  
ATOM    157  OG  SER A  11      19.448  21.335 -12.384  1.00 82.81           O  
ATOM    158  HG  SER A  11      19.688  21.931 -11.671  1.00 82.81           H  
ATOM    159  N   LYS A  12      20.827  20.881 -15.944  1.00 81.21           N  
ATOM    160  H   LYS A  12      20.704  21.858 -16.168  1.00 81.21           H  
ATOM    161  CA  LYS A  12      22.029  20.199 -16.427  1.00 81.21           C  
ATOM    162  HA  LYS A  12      21.717  19.398 -17.098  1.00 81.21           H  
ATOM    163  C   LYS A  12      22.776  19.548 -15.259  1.00 81.21           C  
ATOM    164  CB  LYS A  12      22.914  21.163 -17.238  1.00 81.21           C  
ATOM    165  HB2 LYS A  12      23.725  20.580 -17.675  1.00 81.21           H  
ATOM    166  HB3 LYS A  12      22.326  21.580 -18.056  1.00 81.21           H  
ATOM    167  O   LYS A  12      23.125  20.204 -14.280  1.00 81.21           O  
ATOM    168  CG  LYS A  12      23.533  22.314 -16.424  1.00 81.21           C  
ATOM    169  HG2 LYS A  12      24.184  21.909 -15.649  1.00 81.21           H  
ATOM    170  HG3 LYS A  12      22.740  22.896 -15.954  1.00 81.21           H  
ATOM    171  CD  LYS A  12      24.391  23.239 -17.289  1.00 81.21           C  
ATOM    172  HD2 LYS A  12      23.766  23.711 -18.047  1.00 81.21           H  
ATOM    173  HD3 LYS A  12      25.168  22.652 -17.780  1.00 81.21           H  
ATOM    174  CE  LYS A  12      25.027  24.303 -16.385  1.00 81.21           C  
ATOM    175  HE2 LYS A  12      24.230  24.855 -15.885  1.00 81.21           H  
ATOM    176  HE3 LYS A  12      25.612  23.800 -15.615  1.00 81.21           H  
ATOM    177  NZ  LYS A  12      25.889  25.239 -17.148  1.00 81.21           N  
ATOM    178  HZ1 LYS A  12      26.286  25.937 -16.536  1.00 81.21           H  
ATOM    179  HZ2 LYS A  12      26.647  24.740 -17.593  1.00 81.21           H  
ATOM    180  HZ3 LYS A  12      25.355  25.712 -17.862  1.00 81.21           H  
ATOM    181  N   ARG A  13      23.032  18.249 -15.368  1.00 77.69           N  
ATOM    182  H   ARG A  13      22.688  17.765 -16.185  1.00 77.69           H  
ATOM    183  CA  ARG A  13      23.909  17.514 -14.454  1.00 77.69           C  
ATOM    184  HA  ARG A  13      24.684  18.197 -14.106  1.00 77.69           H  
ATOM    185  C   ARG A  13      24.602  16.402 -15.214  1.00 77.69           C  
ATOM    186  CB  ARG A  13      23.144  17.007 -13.213  1.00 77.69           C  
ATOM    187  HB2 ARG A  13      23.856  16.513 -12.552  1.00 77.69           H  
ATOM    188  HB3 ARG A  13      22.737  17.864 -12.678  1.00 77.69           H  
ATOM    189  O   ARG A  13      24.090  15.925 -16.227  1.00 77.69           O  
ATOM    190  CG  ARG A  13      21.996  16.032 -13.520  1.00 77.69           C  
ATOM    191  HG2 ARG A  13      22.364  15.225 -14.153  1.00 77.69           H  
ATOM    192  HG3 ARG A  13      21.208  16.572 -14.044  1.00 77.69           H  
ATOM    193  CD  ARG A  13      21.408  15.442 -12.232  1.00 77.69           C  
ATOM    194  HD2 ARG A  13      22.218  15.038 -11.625  1.00 77.69           H  
ATOM    195  HD3 ARG A  13      20.924  16.248 -11.680  1.00 77.69           H  
ATOM    196  NE  ARG A  13      20.438  14.363 -12.517  1.00 77.69           N  
ATOM    197  HE  ARG A  13      20.441  13.980 -13.452  1.00 77.69           H  
ATOM    198  NH1 ARG A  13      19.390  14.325 -10.471  1.00 77.69           N  
ATOM    199 HH11 ARG A  13      20.001  15.062 -10.148  1.00 77.69           H  
ATOM    200 HH12 ARG A  13      18.637  13.994  -9.887  1.00 77.69           H  
ATOM    201  NH2 ARG A  13      18.677  12.976 -12.103  1.00 77.69           N  
ATOM    202 HH21 ARG A  13      17.843  12.775 -11.570  1.00 77.69           H  
ATOM    203 HH22 ARG A  13      18.677  12.683 -13.069  1.00 77.69           H  
ATOM    204  CZ  ARG A  13      19.514  13.891 -11.696  1.00 77.69           C  
ATOM    205  N   ASN A  14      25.749  15.970 -14.704  1.00 74.87           N  
ATOM    206  H   ASN A  14      26.106  16.400 -13.863  1.00 74.87           H  
ATOM    207  CA  ASN A  14      26.462  14.830 -15.257  1.00 74.87           C  
ATOM    208  HA  ASN A  14      26.438  14.910 -16.344  1.00 74.87           H  
ATOM    209  C   ASN A  14      25.729  13.535 -14.866  1.00 74.87           C  
ATOM    210  CB  ASN A  14      27.932  14.893 -14.804  1.00 74.87           C  
ATOM    211  HB2 ASN A  14      28.297  15.918 -14.871  1.00 74.87           H  
ATOM    212  HB3 ASN A  14      28.023  14.558 -13.771  1.00 74.87           H  
ATOM    213  O   ASN A  14      26.045  12.900 -13.864  1.00 74.87           O  
ATOM    214  CG  ASN A  14      28.831  14.051 -15.691  1.00 74.87           C  
ATOM    215  ND2 ASN A  14      30.038  13.778 -15.260  1.00 74.87           N  
ATOM    216 HD21 ASN A  14      30.350  14.078 -14.347  1.00 74.87           H  
ATOM    217 HD22 ASN A  14      30.614  13.212 -15.866  1.00 74.87           H  
ATOM    218  OD1 ASN A  14      28.480  13.678 -16.798  1.00 74.87           O  
ATOM    219  N   SER A  15      24.652  13.217 -15.585  1.00 74.31           N  
ATOM    220  H   SER A  15      24.395  13.821 -16.353  1.00 74.31           H  
ATOM    221  CA  SER A  15      23.820  12.045 -15.335  1.00 74.31           C  
ATOM    222  HA  SER A  15      24.407  11.294 -14.806  1.00 74.31           H  
ATOM    223  C   SER A  15      23.341  11.453 -16.648  1.00 74.31           C  
ATOM    224  CB  SER A  15      22.614  12.426 -14.474  1.00 74.31           C  
ATOM    225  HB2 SER A  15      21.985  13.128 -15.022  1.00 74.31           H  
ATOM    226  HB3 SER A  15      22.969  12.905 -13.561  1.00 74.31           H  
ATOM    227  O   SER A  15      22.617  12.105 -17.395  1.00 74.31           O  
ATOM    228  OG  SER A  15      21.851  11.285 -14.129  1.00 74.31           O  
ATOM    229  HG  SER A  15      22.435  10.689 -13.654  1.00 74.31           H  
ATOM    230  N   ASP A  16      23.664  10.182 -16.863  1.00 70.56           N  
ATOM    231  H   ASP A  16      24.381   9.754 -16.294  1.00 70.56           H  
ATOM    232  CA  ASP A  16      23.207   9.411 -18.026  1.00 70.56           C  
ATOM    233  HA  ASP A  16      23.349  10.011 -18.925  1.00 70.56           H  
ATOM    234  C   ASP A  16      21.712   9.055 -17.956  1.00 70.56           C  
ATOM    235  CB  ASP A  16      24.075   8.151 -18.159  1.00 70.56           C  
ATOM    236  HB2 ASP A  16      23.898   7.510 -17.295  1.00 70.56           H  
ATOM    237  HB3 ASP A  16      23.782   7.606 -19.056  1.00 70.56           H  
ATOM    238  O   ASP A  16      21.164   8.450 -18.870  1.00 70.56           O  
ATOM    239  CG  ASP A  16      25.567   8.482 -18.254  1.00 70.56           C  
ATOM    240  OD1 ASP A  16      25.910   9.545 -18.830  1.00 70.56           O  
ATOM    241  OD2 ASP A  16      26.359   7.725 -17.661  1.00 70.56           O  
ATOM    242  N   LYS A  17      21.033   9.428 -16.862  1.00 72.86           N  
ATOM    243  H   LYS A  17      21.539   9.959 -16.168  1.00 72.86           H  
ATOM    244  CA  LYS A  17      19.594   9.200 -16.673  1.00 72.86           C  
ATOM    245  HA  LYS A  17      19.319   8.263 -17.156  1.00 72.86           H  
ATOM    246  C   LYS A  17      18.726  10.266 -17.337  1.00 72.86           C  
ATOM    247  CB  LYS A  17      19.261   9.109 -15.178  1.00 72.86           C  
ATOM    248  HB2 LYS A  17      19.546  10.039 -14.684  1.00 72.86           H  
ATOM    249  HB3 LYS A  17      18.183   8.987 -15.073  1.00 72.86           H  
ATOM    250  O   LYS A  17      17.543  10.020 -17.542  1.00 72.86           O  
ATOM    251  CG  LYS A  17      19.958   7.922 -14.499  1.00 72.86           C  
ATOM    252  HG2 LYS A  17      21.039   8.045 -14.553  1.00 72.86           H  
ATOM    253  HG3 LYS A  17      19.680   7.005 -15.019  1.00 72.86           H  
ATOM    254  CD  LYS A  17      19.537   7.817 -13.030  1.00 72.86           C  
ATOM    255  HD2 LYS A  17      18.453   7.711 -12.977  1.00 72.86           H  
ATOM    256  HD3 LYS A  17      19.837   8.724 -12.505  1.00 72.86           H  
ATOM    257  CE  LYS A  17      20.211   6.595 -12.399  1.00 72.86           C  
ATOM    258  HE2 LYS A  17      19.934   5.714 -12.979  1.00 72.86           H  
ATOM    259  HE3 LYS A  17      21.291   6.711 -12.478  1.00 72.86           H  
ATOM    260  NZ  LYS A  17      19.811   6.417 -10.982  1.00 72.86           N  
ATOM    261  HZ1 LYS A  17      18.809   6.310 -10.913  1.00 72.86           H  
ATOM    262  HZ2 LYS A  17      20.245   5.588 -10.601  1.00 72.86           H  
ATOM    263  HZ3 LYS A  17      20.096   7.212 -10.429  1.00 72.86           H  
ATOM    264  N   LEU A  18      19.288  11.445 -17.622  1.00 81.61           N  
ATOM    265  H   LEU A  18      20.292  11.526 -17.561  1.00 81.61           H  
ATOM    266  CA  LEU A  18      18.532  12.534 -18.229  1.00 81.61           C  
ATOM    267  HA  LEU A  18      17.581  12.636 -17.705  1.00 81.61           H  
ATOM    268  C   LEU A  18      18.217  12.214 -19.686  1.00 81.61           C  
ATOM    269  CB  LEU A  18      19.308  13.853 -18.149  1.00 81.61           C  
ATOM    270  HB2 LEU A  18      20.301  13.691 -18.569  1.00 81.61           H  
ATOM    271  HB3 LEU A  18      18.782  14.573 -18.776  1.00 81.61           H  
ATOM    272  O   LEU A  18      19.111  11.896 -20.468  1.00 81.61           O  
ATOM    273  CG  LEU A  18      19.459  14.480 -16.760  1.00 81.61           C  
ATOM    274  HG  LEU A  18      20.019  13.809 -16.108  1.00 81.61           H  
ATOM    275  CD1 LEU A  18      20.233  15.792 -16.905  1.00 81.61           C  
ATOM    276 HD11 LEU A  18      19.763  16.421 -17.662  1.00 81.61           H  
ATOM    277 HD12 LEU A  18      20.233  16.344 -15.965  1.00 81.61           H  
ATOM    278 HD13 LEU A  18      21.259  15.582 -17.209  1.00 81.61           H  
ATOM    279  CD2 LEU A  18      18.114  14.785 -16.104  1.00 81.61           C  
ATOM    280 HD21 LEU A  18      17.523  15.437 -16.747  1.00 81.61           H  
ATOM    281 HD22 LEU A  18      17.555  13.866 -15.929  1.00 81.61           H  
ATOM    282 HD23 LEU A  18      18.285  15.274 -15.145  1.00 81.61           H  
ATOM    283  N   ILE A  19      16.954  12.376 -20.066  1.00 82.58           N  
ATOM    284  H   ILE A  19      16.269  12.633 -19.369  1.00 82.58           H  
ATOM    285  CA  ILE A  19      16.527  12.181 -21.451  1.00 82.58           C  
ATOM    286  HA  ILE A  19      17.193  11.446 -21.904  1.00 82.58           H  
ATOM    287  C   ILE A  19      16.631  13.515 -22.199  1.00 82.58           C  
ATOM    288  CB  ILE A  19      15.120  11.572 -21.522  1.00 82.58           C  
ATOM    289  HB  ILE A  19      14.440  12.234 -20.985  1.00 82.58           H  
ATOM    290  O   ILE A  19      16.099  14.525 -21.720  1.00 82.58           O  
ATOM    291  CG1 ILE A  19      15.112  10.195 -20.835  1.00 82.58           C  
ATOM    292 HG12 ILE A  19      15.614  10.239 -19.869  1.00 82.58           H  
ATOM    293 HG13 ILE A  19      15.644   9.475 -21.457  1.00 82.58           H  
ATOM    294  CG2 ILE A  19      14.633  11.445 -22.980  1.00 82.58           C  
ATOM    295 HG21 ILE A  19      14.614  12.419 -23.469  1.00 82.58           H  
ATOM    296 HG22 ILE A  19      15.284  10.774 -23.541  1.00 82.58           H  
ATOM    297 HG23 ILE A  19      13.613  11.064 -23.020  1.00 82.58           H  
ATOM    298  CD1 ILE A  19      13.700   9.688 -20.574  1.00 82.58           C  
ATOM    299 HD11 ILE A  19      13.798   8.673 -20.189  1.00 82.58           H  
ATOM    300 HD12 ILE A  19      13.206  10.326 -19.841  1.00 82.58           H  
ATOM    301 HD13 ILE A  19      13.109   9.639 -21.488  1.00 82.58           H  
ATOM    302  N   PRO A  20      17.275  13.543 -23.381  1.00 83.51           N  
ATOM    303  CA  PRO A  20      17.288  14.708 -24.255  1.00 83.51           C  
ATOM    304  HA  PRO A  20      17.918  15.481 -23.815  1.00 83.51           H  
ATOM    305  C   PRO A  20      15.889  15.261 -24.513  1.00 83.51           C  
ATOM    306  CB  PRO A  20      17.917  14.220 -25.563  1.00 83.51           C  
ATOM    307  HB2 PRO A  20      18.444  15.018 -26.086  1.00 83.51           H  
ATOM    308  HB3 PRO A  20      17.154  13.799 -26.217  1.00 83.51           H  
ATOM    309  O   PRO A  20      14.988  14.543 -24.938  1.00 83.51           O  
ATOM    310  CG  PRO A  20      18.845  13.096 -25.117  1.00 83.51           C  
ATOM    311  HG2 PRO A  20      19.024  12.378 -25.918  1.00 83.51           H  
ATOM    312  HG3 PRO A  20      19.788  13.511 -24.760  1.00 83.51           H  
ATOM    313  CD  PRO A  20      18.072  12.469 -23.961  1.00 83.51           C  
ATOM    314  HD2 PRO A  20      18.772  12.053 -23.236  1.00 83.51           H  
ATOM    315  HD3 PRO A  20      17.411  11.689 -24.340  1.00 83.51           H  
ATOM    316  N   ARG A  21      15.721  16.574 -24.334  1.00 82.05           N  
ATOM    317  H   ARG A  21      16.483  17.095 -23.925  1.00 82.05           H  
ATOM    318  CA  ARG A  21      14.459  17.262 -24.666  1.00 82.05           C  
ATOM    319  HA  ARG A  21      13.632  16.721 -24.208  1.00 82.05           H  
ATOM    320  C   ARG A  21      14.173  17.270 -26.170  1.00 82.05           C  
ATOM    321  CB  ARG A  21      14.489  18.697 -24.127  1.00 82.05           C  
ATOM    322  HB2 ARG A  21      15.379  19.201 -24.505  1.00 82.05           H  
ATOM    323  HB3 ARG A  21      13.612  19.228 -24.496  1.00 82.05           H  
ATOM    324  O   ARG A  21      13.023  17.384 -26.579  1.00 82.05           O  
ATOM    325  CG  ARG A  21      14.481  18.739 -22.592  1.00 82.05           C  
ATOM    326  HG2 ARG A  21      13.523  18.379 -22.217  1.00 82.05           H  
ATOM    327  HG3 ARG A  21      15.267  18.088 -22.207  1.00 82.05           H  
ATOM    328  CD  ARG A  21      14.748  20.154 -22.070  1.00 82.05           C  
ATOM    329  HD2 ARG A  21      14.797  20.115 -20.982  1.00 82.05           H  
ATOM    330  HD3 ARG A  21      15.718  20.483 -22.443  1.00 82.05           H  
ATOM    331  NE  ARG A  21      13.690  21.101 -22.476  1.00 82.05           N  
ATOM    332  HE  ARG A  21      12.794  20.699 -22.712  1.00 82.05           H  
ATOM    333  NH1 ARG A  21      14.870  23.039 -22.115  1.00 82.05           N  
ATOM    334 HH11 ARG A  21      15.645  22.496 -21.762  1.00 82.05           H  
ATOM    335 HH12 ARG A  21      14.905  24.047 -22.073  1.00 82.05           H  
ATOM    336  NH2 ARG A  21      12.757  23.147 -22.834  1.00 82.05           N  
ATOM    337 HH21 ARG A  21      12.805  24.154 -22.773  1.00 82.05           H  
ATOM    338 HH22 ARG A  21      11.867  22.709 -23.025  1.00 82.05           H  
ATOM    339  CZ  ARG A  21      13.779  22.419 -22.476  1.00 82.05           C  
ATOM    340  N   LYS A  22      15.229  17.201 -26.985  1.00 79.95           N  
ATOM    341  H   LYS A  22      16.128  17.059 -26.548  1.00 79.95           H  
ATOM    342  CA  LYS A  22      15.193  17.164 -28.450  1.00 79.95           C  
ATOM    343  HA  LYS A  22      14.233  16.759 -28.771  1.00 79.95           H  
ATOM    344  C   LYS A  22      16.288  16.234 -28.962  1.00 79.95           C  
ATOM    345  CB  LYS A  22      15.371  18.579 -29.034  1.00 79.95           C  
ATOM    346  HB2 LYS A  22      16.270  19.033 -28.617  1.00 79.95           H  
ATOM    347  HB3 LYS A  22      15.504  18.495 -30.113  1.00 79.95           H  
ATOM    348  O   LYS A  22      17.325  16.070 -28.319  1.00 79.95           O  
ATOM    349  CG  LYS A  22      14.166  19.494 -28.764  1.00 79.95           C  
ATOM    350  HG2 LYS A  22      13.260  19.002 -29.118  1.00 79.95           H  
ATOM    351  HG3 LYS A  22      14.076  19.674 -27.693  1.00 79.95           H  
ATOM    352  CD  LYS A  22      14.314  20.845 -29.477  1.00 79.95           C  
ATOM    353  HD2 LYS A  22      14.444  20.671 -30.546  1.00 79.95           H  
ATOM    354  HD3 LYS A  22      15.192  21.360 -29.089  1.00 79.95           H  
ATOM    355  CE  LYS A  22      13.059  21.697 -29.243  1.00 79.95           C  
ATOM    356  HE2 LYS A  22      12.190  21.128 -29.573  1.00 79.95           H  
ATOM    357  HE3 LYS A  22      12.952  21.872 -28.173  1.00 79.95           H  
ATOM    358  NZ  LYS A  22      13.120  22.990 -29.973  1.00 79.95           N  
ATOM    359  HZ1 LYS A  22      12.280  23.528 -29.816  1.00 79.95           H  
ATOM    360  HZ2 LYS A  22      13.912  23.541 -29.671  1.00 79.95           H  
ATOM    361  HZ3 LYS A  22      13.198  22.835 -30.967  1.00 79.95           H  
ATOM    362  N   LYS A  23      16.081  15.654 -30.145  1.00 80.79           N  
ATOM    363  H   LYS A  23      15.214  15.849 -30.626  1.00 80.79           H  
ATOM    364  CA  LYS A  23      17.098  14.839 -30.822  1.00 80.79           C  
ATOM    365  HA  LYS A  23      17.322  13.982 -30.187  1.00 80.79           H  
ATOM    366  C   LYS A  23      18.387  15.657 -31.001  1.00 80.79           C  
ATOM    367  CB  LYS A  23      16.528  14.333 -32.158  1.00 80.79           C  
ATOM    368  HB2 LYS A  23      16.379  15.177 -32.831  1.00 80.79           H  
ATOM    369  HB3 LYS A  23      15.559  13.869 -31.969  1.00 80.79           H  
ATOM    370  O   LYS A  23      18.336  16.792 -31.464  1.00 80.79           O  
ATOM    371  CG  LYS A  23      17.437  13.294 -32.834  1.00 80.79           C  
ATOM    372  HG2 LYS A  23      17.608  12.466 -32.147  1.00 80.79           H  
ATOM    373  HG3 LYS A  23      18.395  13.754 -33.080  1.00 80.79           H  
ATOM    374  CD  LYS A  23      16.794  12.757 -34.123  1.00 80.79           C  
ATOM    375  HD2 LYS A  23      16.627  13.587 -34.810  1.00 80.79           H  
ATOM    376  HD3 LYS A  23      15.834  12.300 -33.880  1.00 80.79           H  
ATOM    377  CE  LYS A  23      17.704  11.715 -34.787  1.00 80.79           C  
ATOM    378  HE2 LYS A  23      17.877  10.902 -34.081  1.00 80.79           H  
ATOM    379  HE3 LYS A  23      18.666  12.179 -35.001  1.00 80.79           H  
ATOM    380  NZ  LYS A  23      17.114  11.176 -36.042  1.00 80.79           N  
ATOM    381  HZ1 LYS A  23      16.964  11.911 -36.718  1.00 80.79           H  
ATOM    382  HZ2 LYS A  23      16.231  10.721 -35.863  1.00 80.79           H  
ATOM    383  HZ3 LYS A  23      17.731  10.496 -36.461  1.00 80.79           H  
ATOM    384  N   GLY A  24      19.524  15.086 -30.607  1.00 82.17           N  
ATOM    385  H   GLY A  24      19.480  14.166 -30.192  1.00 82.17           H  
ATOM    386  CA  GLY A  24      20.842  15.730 -30.696  1.00 82.17           C  
ATOM    387  HA2 GLY A  24      20.918  16.263 -31.644  1.00 82.17           H  
ATOM    388  HA3 GLY A  24      21.613  14.959 -30.685  1.00 82.17           H  
ATOM    389  C   GLY A  24      21.170  16.726 -29.577  1.00 82.17           C  
ATOM    390  O   GLY A  24      22.278  17.254 -29.552  1.00 82.17           O  
ATOM    391  N   TRP A  25      20.253  16.989 -28.640  1.00 83.58           N  
ATOM    392  H   TRP A  25      19.357  16.524 -28.664  1.00 83.58           H  
ATOM    393  CA  TRP A  25      20.553  17.842 -27.490  1.00 83.58           C  
ATOM    394  HA  TRP A  25      21.254  18.620 -27.790  1.00 83.58           H  
ATOM    395  C   TRP A  25      21.212  17.031 -26.384  1.00 83.58           C  
ATOM    396  CB  TRP A  25      19.294  18.545 -26.980  1.00 83.58           C  
ATOM    397  HB2 TRP A  25      19.498  18.897 -25.969  1.00 83.58           H  
ATOM    398  HB3 TRP A  25      18.470  17.835 -26.908  1.00 83.58           H  
ATOM    399  O   TRP A  25      20.610  16.110 -25.843  1.00 83.58           O  
ATOM    400  CG  TRP A  25      18.864  19.734 -27.777  1.00 83.58           C  
ATOM    401  CD1 TRP A  25      18.987  19.900 -29.116  1.00 83.58           C  
ATOM    402  HD1 TRP A  25      19.406  19.176 -29.799  1.00 83.58           H  
ATOM    403  CD2 TRP A  25      18.282  20.972 -27.275  1.00 83.58           C  
ATOM    404  CE2 TRP A  25      18.095  21.860 -28.375  1.00 83.58           C  
ATOM    405  CE3 TRP A  25      17.913  21.437 -25.995  1.00 83.58           C  
ATOM    406  HE3 TRP A  25      18.070  20.798 -25.138  1.00 83.58           H  
ATOM    407  NE1 TRP A  25      18.542  21.156 -29.472  1.00 83.58           N  
ATOM    408  HE1 TRP A  25      18.631  21.523 -30.408  1.00 83.58           H  
ATOM    409  CH2 TRP A  25      17.219  23.587 -26.926  1.00 83.58           C  
ATOM    410  HH2 TRP A  25      16.851  24.592 -26.778  1.00 83.58           H  
ATOM    411  CZ2 TRP A  25      17.572  23.151 -28.215  1.00 83.58           C  
ATOM    412  HZ2 TRP A  25      17.486  23.814 -29.064  1.00 83.58           H  
ATOM    413  CZ3 TRP A  25      17.386  22.731 -25.822  1.00 83.58           C  
ATOM    414  HZ3 TRP A  25      17.142  23.084 -24.830  1.00 83.58           H  
ATOM    415  N   ASP A  26      22.429  17.413 -26.015  1.00 83.34           N  
ATOM    416  H   ASP A  26      22.897  18.135 -26.544  1.00 83.34           H  
ATOM    417  CA  ASP A  26      23.136  16.813 -24.888  1.00 83.34           C  
ATOM    418  HA  ASP A  26      23.084  15.728 -24.983  1.00 83.34           H  
ATOM    419  C   ASP A  26      22.501  17.263 -23.553  1.00 83.34           C  
ATOM    420  CB  ASP A  26      24.622  17.177 -24.980  1.00 83.34           C  
ATOM    421  HB2 ASP A  26      25.009  16.827 -25.937  1.00 83.34           H  
ATOM    422  HB3 ASP A  26      24.726  18.261 -24.951  1.00 83.34           H  
ATOM    423  O   ASP A  26      22.568  18.454 -23.211  1.00 83.34           O  
ATOM    424  CG  ASP A  26      25.468  16.567 -23.859  1.00 83.34           C  
ATOM    425  OD1 ASP A  26      24.908  15.860 -22.989  1.00 83.34           O  
ATOM    426  OD2 ASP A  26      26.674  16.893 -23.838  1.00 83.34           O  
ATOM    427  N   PRO A  27      21.913  16.349 -22.757  1.00 84.31           N  
ATOM    428  CA  PRO A  27      21.319  16.691 -21.467  1.00 84.31           C  
ATOM    429  HA  PRO A  27      20.546  17.440 -21.640  1.00 84.31           H  
ATOM    430  C   PRO A  27      22.331  17.239 -20.457  1.00 84.31           C  
ATOM    431  CB  PRO A  27      20.685  15.403 -20.942  1.00 84.31           C  
ATOM    432  HB2 PRO A  27      21.348  14.925 -20.222  1.00 84.31           H  
ATOM    433  HB3 PRO A  27      19.709  15.607 -20.502  1.00 84.31           H  
ATOM    434  O   PRO A  27      21.962  17.979 -19.542  1.00 84.31           O  
ATOM    435  CG  PRO A  27      20.559  14.510 -22.168  1.00 84.31           C  
ATOM    436  HG2 PRO A  27      20.603  13.451 -21.914  1.00 84.31           H  
ATOM    437  HG3 PRO A  27      19.633  14.754 -22.688  1.00 84.31           H  
ATOM    438  CD  PRO A  27      21.743  14.930 -23.022  1.00 84.31           C  
ATOM    439  HD2 PRO A  27      21.534  14.714 -24.070  1.00 84.31           H  
ATOM    440  HD3 PRO A  27      22.637  14.393 -22.704  1.00 84.31           H  
ATOM    441  N   ARG A  28      23.623  16.935 -20.633  1.00 85.29           N  
ATOM    442  H   ARG A  28      23.884  16.361 -21.422  1.00 85.29           H  
ATOM    443  CA  ARG A  28      24.703  17.483 -19.802  1.00 85.29           C  
ATOM    444  HA  ARG A  28      24.435  17.375 -18.751  1.00 85.29           H  
ATOM    445  C   ARG A  28      24.916  18.978 -20.052  1.00 85.29           C  
ATOM    446  CB  ARG A  28      26.004  16.706 -20.058  1.00 85.29           C  
ATOM    447  HB2 ARG A  28      26.781  17.108 -19.408  1.00 85.29           H  
ATOM    448  HB3 ARG A  28      26.321  16.869 -21.088  1.00 85.29           H  
ATOM    449  O   ARG A  28      25.427  19.670 -19.175  1.00 85.29           O  
ATOM    450  CG  ARG A  28      25.877  15.195 -19.792  1.00 85.29           C  
ATOM    451  HG2 ARG A  28      25.658  15.028 -18.738  1.00 85.29           H  
ATOM    452  HG3 ARG A  28      25.076  14.770 -20.396  1.00 85.29           H  
ATOM    453  CD  ARG A  28      27.186  14.496 -20.165  1.00 85.29           C  
ATOM    454  HD2 ARG A  28      27.373  14.667 -21.225  1.00 85.29           H  
ATOM    455  HD3 ARG A  28      27.996  14.940 -19.586  1.00 85.29           H  
ATOM    456  NE  ARG A  28      27.145  13.042 -19.903  1.00 85.29           N  
ATOM    457  HE  ARG A  28      26.297  12.639 -19.532  1.00 85.29           H  
ATOM    458  NH1 ARG A  28      29.271  12.584 -20.627  1.00 85.29           N  
ATOM    459 HH11 ARG A  28      30.004  11.910 -20.793  1.00 85.29           H  
ATOM    460 HH12 ARG A  28      29.369  13.554 -20.892  1.00 85.29           H  
ATOM    461  NH2 ARG A  28      28.014  10.929 -19.836  1.00 85.29           N  
ATOM    462 HH21 ARG A  28      28.758  10.265 -19.993  1.00 85.29           H  
ATOM    463 HH22 ARG A  28      27.163  10.551 -19.445  1.00 85.29           H  
ATOM    464  CZ  ARG A  28      28.135  12.193 -20.115  1.00 85.29           C  
ATOM    465  N   LYS A  29      24.495  19.496 -21.214  1.00 85.67           N  
ATOM    466  H   LYS A  29      24.097  18.855 -21.884  1.00 85.67           H  
ATOM    467  CA  LYS A  29      24.543  20.929 -21.553  1.00 85.67           C  
ATOM    468  HA  LYS A  29      25.303  21.417 -20.942  1.00 85.67           H  
ATOM    469  C   LYS A  29      23.233  21.648 -21.240  1.00 85.67           C  
ATOM    470  CB  LYS A  29      24.931  21.112 -23.029  1.00 85.67           C  
ATOM    471  HB2 LYS A  29      24.238  20.559 -23.663  1.00 85.67           H  
ATOM    472  HB3 LYS A  29      24.854  22.170 -23.281  1.00 85.67           H  
ATOM    473  O   LYS A  29      23.267  22.747 -20.691  1.00 85.67           O  
ATOM    474  CG  LYS A  29      26.366  20.641 -23.309  1.00 85.67           C  
ATOM    475  HG2 LYS A  29      27.052  21.156 -22.637  1.00 85.67           H  
ATOM    476  HG3 LYS A  29      26.436  19.569 -23.129  1.00 85.67           H  
ATOM    477  CD  LYS A  29      26.771  20.933 -24.759  1.00 85.67           C  
ATOM    478  HD2 LYS A  29      26.068  20.441 -25.432  1.00 85.67           H  
ATOM    479  HD3 LYS A  29      26.745  22.008 -24.933  1.00 85.67           H  
ATOM    480  CE  LYS A  29      28.184  20.393 -25.009  1.00 85.67           C  
ATOM    481  HE2 LYS A  29      28.174  19.320 -24.818  1.00 85.67           H  
ATOM    482  HE3 LYS A  29      28.868  20.850 -24.293  1.00 85.67           H  
ATOM    483  NZ  LYS A  29      28.641  20.658 -26.397  1.00 85.67           N  
ATOM    484  HZ1 LYS A  29      28.672  21.649 -26.587  1.00 85.67           H  
ATOM    485  HZ2 LYS A  29      29.563  20.273 -26.540  1.00 85.67           H  
ATOM    486  HZ3 LYS A  29      28.018  20.217 -27.059  1.00 85.67           H  
ATOM    487  N   TYR A  30      22.096  21.028 -21.556  1.00 86.76           N  
ATOM    488  H   TYR A  30      22.170  20.139 -22.029  1.00 86.76           H  
ATOM    489  CA  TYR A  30      20.788  21.702 -21.562  1.00 86.76           C  
ATOM    490  HA  TYR A  30      20.934  22.764 -21.368  1.00 86.76           H  
ATOM    491  C   TYR A  30      19.806  21.220 -20.489  1.00 86.76           C  
ATOM    492  CB  TYR A  30      20.181  21.579 -22.964  1.00 86.76           C  
ATOM    493  HB2 TYR A  30      19.987  20.527 -23.176  1.00 86.76           H  
ATOM    494  HB3 TYR A  30      19.225  22.103 -22.990  1.00 86.76           H  
ATOM    495  O   TYR A  30      18.673  21.705 -20.435  1.00 86.76           O  
ATOM    496  CG  TYR A  30      21.065  22.162 -24.047  1.00 86.76           C  
ATOM    497  CD1 TYR A  30      21.225  23.559 -24.141  1.00 86.76           C  
ATOM    498  HD1 TYR A  30      20.699  24.211 -23.458  1.00 86.76           H  
ATOM    499  CD2 TYR A  30      21.754  21.311 -24.930  1.00 86.76           C  
ATOM    500  HD2 TYR A  30      21.637  20.240 -24.853  1.00 86.76           H  
ATOM    501  CE1 TYR A  30      22.071  24.108 -25.122  1.00 86.76           C  
ATOM    502  HE1 TYR A  30      22.192  25.179 -25.195  1.00 86.76           H  
ATOM    503  CE2 TYR A  30      22.604  21.857 -25.910  1.00 86.76           C  
ATOM    504  HE2 TYR A  30      23.132  21.216 -26.600  1.00 86.76           H  
ATOM    505  OH  TYR A  30      23.593  23.768 -26.951  1.00 86.76           O  
ATOM    506  HH  TYR A  30      23.575  24.728 -26.969  1.00 86.76           H  
ATOM    507  CZ  TYR A  30      22.762  23.254 -26.008  1.00 86.76           C  
ATOM    508  N   GLY A  31      20.211  20.267 -19.649  1.00 84.07           N  
ATOM    509  H   GLY A  31      21.123  19.854 -19.781  1.00 84.07           H  
ATOM    510  CA  GLY A  31      19.265  19.518 -18.834  1.00 84.07           C  
ATOM    511  HA2 GLY A  31      19.798  18.922 -18.093  1.00 84.07           H  
ATOM    512  HA3 GLY A  31      18.604  20.208 -18.309  1.00 84.07           H  
ATOM    513  C   GLY A  31      18.413  18.576 -19.685  1.00 84.07           C  
ATOM    514  O   GLY A  31      18.544  18.494 -20.909  1.00 84.07           O  
ATOM    515  N   GLY A  32      17.525  17.846 -19.028  1.00 86.12           N  
ATOM    516  H   GLY A  32      17.373  18.022 -18.045  1.00 86.12           H  
ATOM    517  CA  GLY A  32      16.721  16.816 -19.674  1.00 86.12           C  
ATOM    518  HA2 GLY A  32      17.319  15.914 -19.807  1.00 86.12           H  
ATOM    519  HA3 GLY A  32      16.404  17.150 -20.662  1.00 86.12           H  
ATOM    520  C   GLY A  32      15.490  16.456 -18.866  1.00 86.12           C  
ATOM    521  O   GLY A  32      15.306  16.943 -17.750  1.00 86.12           O  
ATOM    522  N   PHE A  33      14.651  15.597 -19.431  1.00 85.39           N  
ATOM    523  H   PHE A  33      14.893  15.197 -20.326  1.00 85.39           H  
ATOM    524  CA  PHE A  33      13.574  14.982 -18.664  1.00 85.39           C  
ATOM    525  HA  PHE A  33      13.039  15.760 -18.119  1.00 85.39           H  
ATOM    526  C   PHE A  33      14.159  14.012 -17.631  1.00 85.39           C  
ATOM    527  CB  PHE A  33      12.579  14.295 -19.601  1.00 85.39           C  
ATOM    528  HB2 PHE A  33      11.789  13.847 -18.998  1.00 85.39           H  
ATOM    529  HB3 PHE A  33      13.072  13.475 -20.123  1.00 85.39           H  
ATOM    530  O   PHE A  33      15.185  13.379 -17.889  1.00 85.39           O  
ATOM    531  CG  PHE A  33      11.935  15.219 -20.613  1.00 85.39           C  
ATOM    532  CD1 PHE A  33      11.062  16.226 -20.164  1.00 85.39           C  
ATOM    533  HD1 PHE A  33      10.868  16.344 -19.108  1.00 85.39           H  
ATOM    534  CD2 PHE A  33      12.169  15.054 -21.992  1.00 85.39           C  
ATOM    535  HD2 PHE A  33      12.820  14.267 -22.344  1.00 85.39           H  
ATOM    536  CE1 PHE A  33      10.413  17.060 -21.089  1.00 85.39           C  
ATOM    537  HE1 PHE A  33       9.717  17.807 -20.738  1.00 85.39           H  
ATOM    538  CE2 PHE A  33      11.505  15.879 -22.918  1.00 85.39           C  
ATOM    539  HE2 PHE A  33      11.636  15.711 -23.977  1.00 85.39           H  
ATOM    540  CZ  PHE A  33      10.630  16.883 -22.468  1.00 85.39           C  
ATOM    541  HZ  PHE A  33      10.093  17.491 -23.180  1.00 85.39           H  
ATOM    542  N   ASP A  34      13.517  13.918 -16.463  1.00 80.70           N  
ATOM    543  H   ASP A  34      12.718  14.518 -16.317  1.00 80.70           H  
ATOM    544  CA  ASP A  34      14.035  13.175 -15.305  1.00 80.70           C  
ATOM    545  HA  ASP A  34      14.997  13.597 -15.015  1.00 80.70           H  
ATOM    546  C   ASP A  34      14.272  11.687 -15.591  1.00 80.70           C  
ATOM    547  CB  ASP A  34      13.058  13.340 -14.124  1.00 80.70           C  
ATOM    548  HB2 ASP A  34      12.046  13.131 -14.471  1.00 80.70           H  
ATOM    549  HB3 ASP A  34      13.080  14.373 -13.776  1.00 80.70           H  
ATOM    550  O   ASP A  34      15.353  11.157 -15.332  1.00 80.70           O  
ATOM    551  CG  ASP A  34      13.382  12.403 -12.949  1.00 80.70           C  
ATOM    552  OD1 ASP A  34      14.552  12.366 -12.507  1.00 80.70           O  
ATOM    553  OD2 ASP A  34      12.457  11.662 -12.530  1.00 80.70           O  
ATOM    554  N   SER A  35      13.244  11.002 -16.088  1.00 79.34           N  
ATOM    555  H   SER A  35      12.393  11.495 -16.317  1.00 79.34           H  
ATOM    556  CA  SER A  35      13.280   9.556 -16.287  1.00 79.34           C  
ATOM    557  HA  SER A  35      14.269   9.304 -16.670  1.00 79.34           H  
ATOM    558  C   SER A  35      12.243   9.099 -17.314  1.00 79.34           C  
ATOM    559  CB  SER A  35      13.091   8.822 -14.946  1.00 79.34           C  
ATOM    560  HB2 SER A  35      14.016   8.906 -14.376  1.00 79.34           H  
ATOM    561  HB3 SER A  35      12.908   7.764 -15.138  1.00 79.34           H  
ATOM    562  O   SER A  35      11.201   9.748 -17.467  1.00 79.34           O  
ATOM    563  OG  SER A  35      12.031   9.330 -14.144  1.00 79.34           O  
ATOM    564  HG  SER A  35      12.323  10.168 -13.777  1.00 79.34           H  
ATOM    565  N   PRO A  36      12.506   7.993 -18.032  1.00 84.55           N  
ATOM    566  CA  PRO A  36      11.539   7.425 -18.959  1.00 84.55           C  
ATOM    567  HA  PRO A  36      11.186   8.186 -19.655  1.00 84.55           H  
ATOM    568  C   PRO A  36      10.353   6.845 -18.192  1.00 84.55           C  
ATOM    569  CB  PRO A  36      12.293   6.347 -19.735  1.00 84.55           C  
ATOM    570  HB2 PRO A  36      11.637   5.529 -20.034  1.00 84.55           H  
ATOM    571  HB3 PRO A  36      12.768   6.782 -20.615  1.00 84.55           H  
ATOM    572  O   PRO A  36      10.498   6.315 -17.087  1.00 84.55           O  
ATOM    573  CG  PRO A  36      13.379   5.897 -18.760  1.00 84.55           C  
ATOM    574  HG2 PRO A  36      14.256   5.512 -19.279  1.00 84.55           H  
ATOM    575  HG3 PRO A  36      12.973   5.143 -18.085  1.00 84.55           H  
ATOM    576  CD  PRO A  36      13.701   7.157 -17.961  1.00 84.55           C  
ATOM    577  HD2 PRO A  36      14.551   7.674 -18.406  1.00 84.55           H  
ATOM    578  HD3 PRO A  36      13.938   6.884 -16.933  1.00 84.55           H  
ATOM    579  N   THR A  37       9.173   6.910 -18.794  1.00 86.01           N  
ATOM    580  H   THR A  37       9.105   7.349 -19.702  1.00 86.01           H  
ATOM    581  CA  THR A  37       7.981   6.263 -18.254  1.00 86.01           C  
ATOM    582  HA  THR A  37       7.946   6.433 -17.178  1.00 86.01           H  
ATOM    583  C   THR A  37       8.072   4.763 -18.519  1.00 86.01           C  
ATOM    584  CB  THR A  37       6.710   6.866 -18.858  1.00 86.01           C  
ATOM    585  HB  THR A  37       6.709   6.700 -19.935  1.00 86.01           H  
ATOM    586  O   THR A  37       8.267   4.331 -19.658  1.00 86.01           O  
ATOM    587  CG2 THR A  37       5.437   6.291 -18.237  1.00 86.01           C  
ATOM    588 HG21 THR A  37       5.355   5.228 -18.460  1.00 86.01           H  
ATOM    589 HG22 THR A  37       5.449   6.440 -17.158  1.00 86.01           H  
ATOM    590 HG23 THR A  37       4.570   6.799 -18.660  1.00 86.01           H  
ATOM    591  OG1 THR A  37       6.686   8.251 -18.611  1.00 86.01           O  
ATOM    592  HG1 THR A  37       6.144   8.631 -19.306  1.00 86.01           H  
ATOM    593  N   VAL A  38       7.934   3.958 -17.465  1.00 87.19           N  
ATOM    594  H   VAL A  38       7.784   4.376 -16.558  1.00 87.19           H  
ATOM    595  CA  VAL A  38       7.825   2.497 -17.576  1.00 87.19           C  
ATOM    596  HA  VAL A  38       8.577   2.133 -18.276  1.00 87.19           H  
ATOM    597  C   VAL A  38       6.444   2.150 -18.130  1.00 87.19           C  
ATOM    598  CB  VAL A  38       8.124   1.799 -16.238  1.00 87.19           C  
ATOM    599  HB  VAL A  38       7.447   2.172 -15.470  1.00 87.19           H  
ATOM    600  O   VAL A  38       5.440   2.593 -17.579  1.00 87.19           O  
ATOM    601  CG1 VAL A  38       7.967   0.279 -16.341  1.00 87.19           C  
ATOM    602 HG11 VAL A  38       8.604  -0.116 -17.133  1.00 87.19           H  
ATOM    603 HG12 VAL A  38       6.931   0.021 -16.560  1.00 87.19           H  
ATOM    604 HG13 VAL A  38       8.237  -0.195 -15.397  1.00 87.19           H  
ATOM    605  CG2 VAL A  38       9.571   2.084 -15.805  1.00 87.19           C  
ATOM    606 HG21 VAL A  38       9.790   1.557 -14.877  1.00 87.19           H  
ATOM    607 HG22 VAL A  38      10.263   1.749 -16.578  1.00 87.19           H  
ATOM    608 HG23 VAL A  38       9.715   3.152 -15.639  1.00 87.19           H  
ATOM    609  N   ALA A  39       6.398   1.379 -19.217  1.00 89.14           N  
ATOM    610  H   ALA A  39       7.260   0.988 -19.570  1.00 89.14           H  
ATOM    611  CA  ALA A  39       5.162   0.874 -19.808  1.00 89.14           C  
ATOM    612  HA  ALA A  39       4.410   1.663 -19.810  1.00 89.14           H  
ATOM    613  C   ALA A  39       4.608  -0.299 -18.989  1.00 89.14           C  
ATOM    614  CB  ALA A  39       5.447   0.459 -21.259  1.00 89.14           C  
ATOM    615  HB1 ALA A  39       6.188  -0.340 -21.291  1.00 89.14           H  
ATOM    616  HB2 ALA A  39       4.528   0.100 -21.722  1.00 89.14           H  
ATOM    617  HB3 ALA A  39       5.822   1.311 -21.825  1.00 89.14           H  
ATOM    618  O   ALA A  39       3.451  -0.289 -18.578  1.00 89.14           O  
ATOM    619  N   TYR A  40       5.457  -1.289 -18.722  1.00 93.92           N  
ATOM    620  H   TYR A  40       6.392  -1.234 -19.099  1.00 93.92           H  
ATOM    621  CA  TYR A  40       5.148  -2.471 -17.920  1.00 93.92           C  
ATOM    622  HA  TYR A  40       4.536  -2.181 -17.066  1.00 93.92           H  
ATOM    623  C   TYR A  40       6.444  -3.079 -17.377  1.00 93.92           C  
ATOM    624  CB  TYR A  40       4.343  -3.480 -18.759  1.00 93.92           C  
ATOM    625  HB2 TYR A  40       4.223  -4.411 -18.204  1.00 93.92           H  
ATOM    626  HB3 TYR A  40       3.341  -3.078 -18.907  1.00 93.92           H  
ATOM    627  O   TYR A  40       7.548  -2.642 -17.713  1.00 93.92           O  
ATOM    628  CG  TYR A  40       4.937  -3.806 -20.112  1.00 93.92           C  
ATOM    629  CD1 TYR A  40       4.421  -3.189 -21.267  1.00 93.92           C  
ATOM    630  HD1 TYR A  40       3.594  -2.497 -21.189  1.00 93.92           H  
ATOM    631  CD2 TYR A  40       5.987  -4.738 -20.217  1.00 93.92           C  
ATOM    632  HD2 TYR A  40       6.363  -5.235 -19.334  1.00 93.92           H  
ATOM    633  CE1 TYR A  40       4.962  -3.498 -22.528  1.00 93.92           C  
ATOM    634  HE1 TYR A  40       4.557  -3.070 -23.433  1.00 93.92           H  
ATOM    635  CE2 TYR A  40       6.520  -5.059 -21.478  1.00 93.92           C  
ATOM    636  HE2 TYR A  40       7.309  -5.791 -21.571  1.00 93.92           H  
ATOM    637  OH  TYR A  40       6.546  -4.707 -23.842  1.00 93.92           O  
ATOM    638  HH  TYR A  40       7.129  -5.470 -23.822  1.00 93.92           H  
ATOM    639  CZ  TYR A  40       6.014  -4.428 -22.631  1.00 93.92           C  
ATOM    640  N   SER A  41       6.314  -4.071 -16.502  1.00 96.28           N  
ATOM    641  H   SER A  41       5.396  -4.465 -16.353  1.00 96.28           H  
ATOM    642  CA  SER A  41       7.452  -4.874 -16.053  1.00 96.28           C  
ATOM    643  HA  SER A  41       8.385  -4.395 -16.351  1.00 96.28           H  
ATOM    644  C   SER A  41       7.407  -6.242 -16.719  1.00 96.28           C  
ATOM    645  CB  SER A  41       7.469  -4.995 -14.532  1.00 96.28           C  
ATOM    646  HB2 SER A  41       6.609  -5.587 -14.217  1.00 96.28           H  
ATOM    647  HB3 SER A  41       8.386  -5.489 -14.211  1.00 96.28           H  
ATOM    648  O   SER A  41       6.350  -6.686 -17.155  1.00 96.28           O  
ATOM    649  OG  SER A  41       7.389  -3.701 -13.958  1.00 96.28           O  
ATOM    650  HG  SER A  41       6.559  -3.342 -14.279  1.00 96.28           H  
ATOM    651  N   VAL A  42       8.545  -6.915 -16.798  1.00 96.77           N  
ATOM    652  H   VAL A  42       9.402  -6.464 -16.510  1.00 96.77           H  
ATOM    653  CA  VAL A  42       8.641  -8.291 -17.279  1.00 96.77           C  
ATOM    654  HA  VAL A  42       7.636  -8.709 -17.338  1.00 96.77           H  
ATOM    655  C   VAL A  42       9.407  -9.126 -16.266  1.00 96.77           C  
ATOM    656  CB  VAL A  42       9.240  -8.378 -18.698  1.00 96.77           C  
ATOM    657  HB  VAL A  42       9.280  -9.428 -18.989  1.00 96.77           H  
ATOM    658  O   VAL A  42      10.418  -8.671 -15.729  1.00 96.77           O  
ATOM    659  CG1 VAL A  42       8.351  -7.635 -19.696  1.00 96.77           C  
ATOM    660 HG11 VAL A  42       8.346  -6.567 -19.480  1.00 96.77           H  
ATOM    661 HG12 VAL A  42       7.332  -8.018 -19.636  1.00 96.77           H  
ATOM    662 HG13 VAL A  42       8.723  -7.789 -20.709  1.00 96.77           H  
ATOM    663  CG2 VAL A  42      10.643  -7.783 -18.832  1.00 96.77           C  
ATOM    664 HG21 VAL A  42      11.002  -7.915 -19.852  1.00 96.77           H  
ATOM    665 HG22 VAL A  42      10.637  -6.720 -18.589  1.00 96.77           H  
ATOM    666 HG23 VAL A  42      11.322  -8.307 -18.159  1.00 96.77           H  
ATOM    667  N   LEU A  43       8.919 -10.329 -15.980  1.00 97.24           N  
ATOM    668  H   LEU A  43       8.084 -10.633 -16.460  1.00 97.24           H  
ATOM    669  CA  LEU A  43       9.693 -11.325 -15.248  1.00 97.24           C  
ATOM    670  HA  LEU A  43      10.235 -10.831 -14.441  1.00 97.24           H  
ATOM    671  C   LEU A  43      10.695 -11.947 -16.221  1.00 97.24           C  
ATOM    672  CB  LEU A  43       8.747 -12.378 -14.650  1.00 97.24           C  
ATOM    673  HB2 LEU A  43       8.230 -12.874 -15.471  1.00 97.24           H  
ATOM    674  HB3 LEU A  43       7.999 -11.882 -14.031  1.00 97.24           H  
ATOM    675  O   LEU A  43      10.292 -12.462 -17.259  1.00 97.24           O  
ATOM    676  CG  LEU A  43       9.468 -13.450 -13.812  1.00 97.24           C  
ATOM    677  HG  LEU A  43      10.279 -13.895 -14.390  1.00 97.24           H  
ATOM    678  CD1 LEU A  43      10.047 -12.874 -12.516  1.00 97.24           C  
ATOM    679 HD11 LEU A  43      10.840 -12.164 -12.749  1.00 97.24           H  
ATOM    680 HD12 LEU A  43       9.261 -12.367 -11.956  1.00 97.24           H  
ATOM    681 HD13 LEU A  43      10.464 -13.680 -11.912  1.00 97.24           H  
ATOM    682  CD2 LEU A  43       8.488 -14.562 -13.443  1.00 97.24           C  
ATOM    683 HD21 LEU A  43       8.109 -15.018 -14.358  1.00 97.24           H  
ATOM    684 HD22 LEU A  43       8.993 -15.334 -12.863  1.00 97.24           H  
ATOM    685 HD23 LEU A  43       7.651 -14.157 -12.874  1.00 97.24           H  
ATOM    686  N   VAL A  44      11.982 -11.904 -15.887  1.00 97.27           N  
ATOM    687  H   VAL A  44      12.244 -11.410 -15.046  1.00 97.27           H  
ATOM    688  CA  VAL A  44      13.058 -12.467 -16.711  1.00 97.27           C  
ATOM    689  HA  VAL A  44      12.630 -12.920 -17.605  1.00 97.27           H  
ATOM    690  C   VAL A  44      13.773 -13.557 -15.931  1.00 97.27           C  
ATOM    691  CB  VAL A  44      14.048 -11.381 -17.177  1.00 97.27           C  
ATOM    692  HB  VAL A  44      14.498 -10.902 -16.307  1.00 97.27           H  
ATOM    693  O   VAL A  44      14.207 -13.332 -14.799  1.00 97.27           O  
ATOM    694  CG1 VAL A  44      15.172 -11.959 -18.047  1.00 97.27           C  
ATOM    695 HG11 VAL A  44      15.787 -12.646 -17.467  1.00 97.27           H  
ATOM    696 HG12 VAL A  44      14.752 -12.481 -18.907  1.00 97.27           H  
ATOM    697 HG13 VAL A  44      15.817 -11.154 -18.400  1.00 97.27           H  
ATOM    698  CG2 VAL A  44      13.318 -10.313 -17.995  1.00 97.27           C  
ATOM    699 HG21 VAL A  44      12.773 -10.772 -18.819  1.00 97.27           H  
ATOM    700 HG22 VAL A  44      12.623  -9.791 -17.338  1.00 97.27           H  
ATOM    701 HG23 VAL A  44      14.031  -9.589 -18.389  1.00 97.27           H  
ATOM    702  N   VAL A  45      13.927 -14.722 -16.561  1.00 97.29           N  
ATOM    703  H   VAL A  45      13.517 -14.824 -17.479  1.00 97.29           H  
ATOM    704  CA  VAL A  45      14.807 -15.803 -16.111  1.00 97.29           C  
ATOM    705  HA  VAL A  45      15.236 -15.530 -15.147  1.00 97.29           H  
ATOM    706  C   VAL A  45      15.938 -15.936 -17.124  1.00 97.29           C  
ATOM    707  CB  VAL A  45      14.047 -17.126 -15.917  1.00 97.29           C  
ATOM    708  HB  VAL A  45      13.610 -17.441 -16.865  1.00 97.29           H  
ATOM    709  O   VAL A  45      15.699 -16.207 -18.297  1.00 97.29           O  
ATOM    710  CG1 VAL A  45      14.989 -18.226 -15.408  1.00 97.29           C  
ATOM    711 HG11 VAL A  45      15.752 -18.440 -16.157  1.00 97.29           H  
ATOM    712 HG12 VAL A  45      15.470 -17.909 -14.482  1.00 97.29           H  
ATOM    713 HG13 VAL A  45      14.424 -19.140 -15.230  1.00 97.29           H  
ATOM    714  CG2 VAL A  45      12.914 -16.971 -14.896  1.00 97.29           C  
ATOM    715 HG21 VAL A  45      13.321 -16.623 -13.946  1.00 97.29           H  
ATOM    716 HG22 VAL A  45      12.411 -17.927 -14.755  1.00 97.29           H  
ATOM    717 HG23 VAL A  45      12.177 -16.256 -15.263  1.00 97.29           H  
ATOM    718  N   ALA A  46      17.168 -15.696 -16.687  1.00 97.55           N  
ATOM    719  H   ALA A  46      17.305 -15.521 -15.701  1.00 97.55           H  
ATOM    720  CA  ALA A  46      18.344 -15.674 -17.554  1.00 97.55           C  
ATOM    721  HA  ALA A  46      18.287 -16.475 -18.291  1.00 97.55           H  
ATOM    722  C   ALA A  46      19.615 -15.875 -16.721  1.00 97.55           C  
ATOM    723  CB  ALA A  46      18.366 -14.321 -18.287  1.00 97.55           C  
ATOM    724  HB1 ALA A  46      18.455 -13.512 -17.562  1.00 97.55           H  
ATOM    725  HB2 ALA A  46      17.445 -14.186 -18.853  1.00 97.55           H  
ATOM    726  HB3 ALA A  46      19.201 -14.282 -18.986  1.00 97.55           H  
ATOM    727  O   ALA A  46      19.555 -16.110 -15.511  1.00 97.55           O  
ATOM    728  N   LYS A  47      20.778 -15.731 -17.345  1.00 97.40           N  
ATOM    729  H   LYS A  47      20.769 -15.607 -18.348  1.00 97.40           H  
ATOM    730  CA  LYS A  47      22.057 -15.558 -16.666  1.00 97.40           C  
ATOM    731  HA  LYS A  47      21.904 -15.679 -15.593  1.00 97.40           H  
ATOM    732  C   LYS A  47      22.603 -14.150 -16.887  1.00 97.40           C  
ATOM    733  CB  LYS A  47      23.045 -16.625 -17.130  1.00 97.40           C  
ATOM    734  HB2 LYS A  47      23.970 -16.428 -16.588  1.00 97.40           H  
ATOM    735  HB3 LYS A  47      23.225 -16.510 -18.199  1.00 97.40           H  
ATOM    736  O   LYS A  47      22.324 -13.516 -17.896  1.00 97.40           O  
ATOM    737  CG  LYS A  47      22.603 -18.068 -16.835  1.00 97.40           C  
ATOM    738  HG2 LYS A  47      21.677 -18.282 -17.370  1.00 97.40           H  
ATOM    739  HG3 LYS A  47      22.435 -18.192 -15.765  1.00 97.40           H  
ATOM    740  CD  LYS A  47      23.684 -19.051 -17.299  1.00 97.40           C  
ATOM    741  HD2 LYS A  47      24.582 -18.930 -16.693  1.00 97.40           H  
ATOM    742  HD3 LYS A  47      23.910 -18.826 -18.341  1.00 97.40           H  
ATOM    743  CE  LYS A  47      23.238 -20.506 -17.203  1.00 97.40           C  
ATOM    744  HE2 LYS A  47      22.250 -20.568 -17.659  1.00 97.40           H  
ATOM    745  HE3 LYS A  47      23.167 -20.825 -16.163  1.00 97.40           H  
ATOM    746  NZ  LYS A  47      24.148 -21.374 -17.989  1.00 97.40           N  
ATOM    747  HZ1 LYS A  47      24.852 -21.883 -17.474  1.00 97.40           H  
ATOM    748  HZ2 LYS A  47      24.554 -20.846 -18.749  1.00 97.40           H  
ATOM    749  HZ3 LYS A  47      23.581 -21.968 -18.577  1.00 97.40           H  
ATOM    750  N   VAL A  48      23.388 -13.658 -15.934  1.00 95.81           N  
ATOM    751  H   VAL A  48      23.520 -14.215 -15.102  1.00 95.81           H  
ATOM    752  CA  VAL A  48      24.095 -12.369 -16.030  1.00 95.81           C  
ATOM    753  HA  VAL A  48      24.203 -12.101 -17.081  1.00 95.81           H  
ATOM    754  C   VAL A  48      25.496 -12.490 -15.449  1.00 95.81           C  
ATOM    755  CB  VAL A  48      23.337 -11.218 -15.335  1.00 95.81           C  
ATOM    756  HB  VAL A  48      23.972 -10.333 -15.335  1.00 95.81           H  
ATOM    757  O   VAL A  48      25.717 -13.216 -14.472  1.00 95.81           O  
ATOM    758  CG1 VAL A  48      22.041 -10.860 -16.060  1.00 95.81           C  
ATOM    759 HG11 VAL A  48      21.355 -11.707 -16.063  1.00 95.81           H  
ATOM    760 HG12 VAL A  48      22.270 -10.583 -17.089  1.00 95.81           H  
ATOM    761 HG13 VAL A  48      21.558 -10.006 -15.584  1.00 95.81           H  
ATOM    762  CG2 VAL A  48      22.974 -11.543 -13.884  1.00 95.81           C  
ATOM    763 HG21 VAL A  48      23.875 -11.744 -13.304  1.00 95.81           H  
ATOM    764 HG22 VAL A  48      22.340 -12.430 -13.875  1.00 95.81           H  
ATOM    765 HG23 VAL A  48      22.423 -10.702 -13.463  1.00 95.81           H  
ATOM    766  N   GLU A  49      26.448 -11.759 -16.020  1.00 93.92           N  
ATOM    767  H   GLU A  49      26.227 -11.209 -16.838  1.00 93.92           H  
ATOM    768  CA  GLU A  49      27.783 -11.617 -15.440  1.00 93.92           C  
ATOM    769  HA  GLU A  49      28.166 -12.603 -15.176  1.00 93.92           H  
ATOM    770  C   GLU A  49      27.711 -10.759 -14.169  1.00 93.92           C  
ATOM    771  CB  GLU A  49      28.762 -10.993 -16.441  1.00 93.92           C  
ATOM    772  HB2 GLU A  49      28.382 -10.023 -16.760  1.00 93.92           H  
ATOM    773  HB3 GLU A  49      29.706 -10.839 -15.917  1.00 93.92           H  
ATOM    774  O   GLU A  49      27.274  -9.607 -14.196  1.00 93.92           O  
ATOM    775  CG  GLU A  49      29.027 -11.867 -17.676  1.00 93.92           C  
ATOM    776  HG2 GLU A  49      28.118 -11.923 -18.274  1.00 93.92           H  
ATOM    777  HG3 GLU A  49      29.275 -12.874 -17.339  1.00 93.92           H  
ATOM    778  CD  GLU A  49      30.180 -11.315 -18.538  1.00 93.92           C  
ATOM    779  OE1 GLU A  49      30.743 -12.108 -19.318  1.00 93.92           O  
ATOM    780  OE2 GLU A  49      30.559 -10.123 -18.373  1.00 93.92           O  
ATOM    781  N   LYS A  50      28.143 -11.303 -13.023  1.00 87.50           N  
ATOM    782  H   LYS A  50      28.434 -12.270 -13.040  1.00 87.50           H  
ATOM    783  CA  LYS A  50      28.165 -10.567 -11.746  1.00 87.50           C  
ATOM    784  HA  LYS A  50      28.016  -9.511 -11.974  1.00 87.50           H  
ATOM    785  C   LYS A  50      29.522 -10.640 -11.047  1.00 87.50           C  
ATOM    786  CB  LYS A  50      26.997 -11.013 -10.838  1.00 87.50           C  
ATOM    787  HB2 LYS A  50      27.231 -10.759  -9.804  1.00 87.50           H  
ATOM    788  HB3 LYS A  50      26.868 -12.093 -10.912  1.00 87.50           H  
ATOM    789  O   LYS A  50      30.157 -11.691 -10.957  1.00 87.50           O  
ATOM    790  CG  LYS A  50      25.685 -10.300 -11.219  1.00 87.50           C  
ATOM    791  HG2 LYS A  50      25.456 -10.523 -12.261  1.00 87.50           H  
ATOM    792  HG3 LYS A  50      25.845  -9.225 -11.136  1.00 87.50           H  
ATOM    793  CD  LYS A  50      24.471 -10.683 -10.350  1.00 87.50           C  
ATOM    794  HD2 LYS A  50      24.699 -10.526  -9.296  1.00 87.50           H  
ATOM    795  HD3 LYS A  50      24.232 -11.732 -10.526  1.00 87.50           H  
ATOM    796  CE  LYS A  50      23.281  -9.797 -10.766  1.00 87.50           C  
ATOM    797  HE2 LYS A  50      23.486  -8.766 -10.476  1.00 87.50           H  
ATOM    798  HE3 LYS A  50      23.232  -9.802 -11.855  1.00 87.50           H  
ATOM    799  NZ  LYS A  50      21.963 -10.232 -10.229  1.00 87.50           N  
ATOM    800  HZ1 LYS A  50      21.749 -11.171 -10.534  1.00 87.50           H  
ATOM    801  HZ2 LYS A  50      21.908 -10.168  -9.222  1.00 87.50           H  
ATOM    802  HZ3 LYS A  50      21.227  -9.666 -10.628  1.00 87.50           H  
ATOM    803  N   GLY A  51      29.906  -9.513 -10.444  1.00 85.09           N  
ATOM    804  H   GLY A  51      29.363  -8.685 -10.641  1.00 85.09           H  
ATOM    805  CA  GLY A  51      31.128  -9.359  -9.650  1.00 85.09           C  
ATOM    806  HA2 GLY A  51      31.294 -10.259  -9.059  1.00 85.09           H  
ATOM    807  HA3 GLY A  51      30.997  -8.522  -8.963  1.00 85.09           H  
ATOM    808  C   GLY A  51      32.383  -9.097 -10.487  1.00 85.09           C  
ATOM    809  O   GLY A  51      32.348  -9.130 -11.713  1.00 85.09           O  
ATOM    810  N   LYS A  52      33.515  -8.852  -9.812  1.00 85.52           N  
ATOM    811  H   LYS A  52      33.473  -8.819  -8.803  1.00 85.52           H  
ATOM    812  CA  LYS A  52      34.792  -8.507 -10.470  1.00 85.52           C  
ATOM    813  HA  LYS A  52      34.653  -7.609 -11.072  1.00 85.52           H  
ATOM    814  C   LYS A  52      35.276  -9.579 -11.453  1.00 85.52           C  
ATOM    815  CB  LYS A  52      35.891  -8.242  -9.427  1.00 85.52           C  
ATOM    816  HB2 LYS A  52      36.001  -9.113  -8.780  1.00 85.52           H  
ATOM    817  HB3 LYS A  52      36.830  -8.102  -9.963  1.00 85.52           H  
ATOM    818  O   LYS A  52      35.821  -9.246 -12.493  1.00 85.52           O  
ATOM    819  CG  LYS A  52      35.642  -6.992  -8.566  1.00 85.52           C  
ATOM    820  HG2 LYS A  52      34.790  -7.164  -7.909  1.00 85.52           H  
ATOM    821  HG3 LYS A  52      35.425  -6.144  -9.216  1.00 85.52           H  
ATOM    822  CD  LYS A  52      36.888  -6.670  -7.723  1.00 85.52           C  
ATOM    823  HD2 LYS A  52      37.721  -6.471  -8.397  1.00 85.52           H  
ATOM    824  HD3 LYS A  52      37.138  -7.531  -7.104  1.00 85.52           H  
ATOM    825  CE  LYS A  52      36.662  -5.442  -6.829  1.00 85.52           C  
ATOM    826  HE2 LYS A  52      35.859  -5.663  -6.126  1.00 85.52           H  
ATOM    827  HE3 LYS A  52      36.338  -4.612  -7.457  1.00 85.52           H  
ATOM    828  NZ  LYS A  52      37.896  -5.063  -6.089  1.00 85.52           N  
ATOM    829  HZ1 LYS A  52      37.750  -4.219  -5.553  1.00 85.52           H  
ATOM    830  HZ2 LYS A  52      38.183  -5.791  -5.452  1.00 85.52           H  
ATOM    831  HZ3 LYS A  52      38.658  -4.888  -6.729  1.00 85.52           H  
ATOM    832  N   ALA A  53      35.042 -10.851 -11.133  1.00 88.33           N  
ATOM    833  H   ALA A  53      34.586 -11.041 -10.252  1.00 88.33           H  
ATOM    834  CA  ALA A  53      35.419 -11.987 -11.972  1.00 88.33           C  
ATOM    835  HA  ALA A  53      36.360 -11.754 -12.472  1.00 88.33           H  
ATOM    836  C   ALA A  53      34.405 -12.299 -13.091  1.00 88.33           C  
ATOM    837  CB  ALA A  53      35.662 -13.192 -11.051  1.00 88.33           C  
ATOM    838  HB1 ALA A  53      35.995 -14.042 -11.646  1.00 88.33           H  
ATOM    839  HB2 ALA A  53      34.742 -13.456 -10.529  1.00 88.33           H  
ATOM    840  HB3 ALA A  53      36.441 -12.953 -10.328  1.00 88.33           H  
ATOM    841  O   ALA A  53      34.545 -13.334 -13.732  1.00 88.33           O  
ATOM    842  N   LYS A  54      33.361 -11.470 -13.274  1.00 87.80           N  
ATOM    843  H   LYS A  54      33.334 -10.609 -12.747  1.00 87.80           H  
ATOM    844  CA  LYS A  54      32.317 -11.641 -14.303  1.00 87.80           C  
ATOM    845  HA  LYS A  54      31.478 -10.991 -14.056  1.00 87.80           H  
ATOM    846  C   LYS A  54      31.724 -13.054 -14.365  1.00 87.80           C  
ATOM    847  CB  LYS A  54      32.856 -11.184 -15.665  1.00 87.80           C  
ATOM    848  HB2 LYS A  54      33.762 -11.739 -15.908  1.00 87.80           H  
ATOM    849  HB3 LYS A  54      32.112 -11.412 -16.428  1.00 87.80           H  
ATOM    850  O   LYS A  54      31.413 -13.579 -15.426  1.00 87.80           O  
ATOM    851  CG  LYS A  54      33.134  -9.678 -15.719  1.00 87.80           C  
ATOM    852  HG2 LYS A  54      33.898  -9.396 -14.994  1.00 87.80           H  
ATOM    853  HG3 LYS A  54      32.210  -9.141 -15.506  1.00 87.80           H  
ATOM    854  CD  LYS A  54      33.612  -9.345 -17.133  1.00 87.80           C  
ATOM    855  HD2 LYS A  54      34.636  -9.692 -17.267  1.00 87.80           H  
ATOM    856  HD3 LYS A  54      32.985  -9.883 -17.843  1.00 87.80           H  
ATOM    857  CE  LYS A  54      33.518  -7.851 -17.428  1.00 87.80           C  
ATOM    858  HE2 LYS A  54      34.394  -7.339 -17.031  1.00 87.80           H  
ATOM    859  HE3 LYS A  54      32.624  -7.464 -16.939  1.00 87.80           H  
ATOM    860  NZ  LYS A  54      33.385  -7.664 -18.890  1.00 87.80           N  
ATOM    861  HZ1 LYS A  54      34.177  -8.049 -19.384  1.00 87.80           H  
ATOM    862  HZ2 LYS A  54      33.249  -6.696 -19.146  1.00 87.80           H  
ATOM    863  HZ3 LYS A  54      32.577  -8.186 -19.199  1.00 87.80           H  
ATOM    864  N   LYS A  55      31.553 -13.698 -13.207  1.00 91.19           N  
ATOM    865  H   LYS A  55      31.727 -13.189 -12.352  1.00 91.19           H  
ATOM    866  CA  LYS A  55      31.008 -15.058 -13.170  1.00 91.19           C  
ATOM    867  HA  LYS A  55      31.540 -15.648 -13.916  1.00 91.19           H  
ATOM    868  C   LYS A  55      29.546 -15.029 -13.590  1.00 91.19           C  
ATOM    869  CB  LYS A  55      31.191 -15.727 -11.803  1.00 91.19           C  
ATOM    870  HB2 LYS A  55      30.776 -15.089 -11.022  1.00 91.19           H  
ATOM    871  HB3 LYS A  55      30.644 -16.669 -11.810  1.00 91.19           H  
ATOM    872  O   LYS A  55      28.765 -14.232 -13.063  1.00 91.19           O  
ATOM    873  CG  LYS A  55      32.671 -16.018 -11.516  1.00 91.19           C  
ATOM    874  HG2 LYS A  55      33.205 -15.077 -11.383  1.00 91.19           H  
ATOM    875  HG3 LYS A  55      33.103 -16.548 -12.365  1.00 91.19           H  
ATOM    876  CD  LYS A  55      32.834 -16.882 -10.257  1.00 91.19           C  
ATOM    877  HD2 LYS A  55      32.294 -17.818 -10.402  1.00 91.19           H  
ATOM    878  HD3 LYS A  55      32.420 -16.356  -9.397  1.00 91.19           H  
ATOM    879  CE  LYS A  55      34.321 -17.180 -10.023  1.00 91.19           C  
ATOM    880  HE2 LYS A  55      34.732 -17.595 -10.943  1.00 91.19           H  
ATOM    881  HE3 LYS A  55      34.844 -16.244  -9.828  1.00 91.19           H  
ATOM    882  NZ  LYS A  55      34.539 -18.139  -8.907  1.00 91.19           N  
ATOM    883  HZ1 LYS A  55      34.180 -17.788  -8.030  1.00 91.19           H  
ATOM    884  HZ2 LYS A  55      34.099 -19.024  -9.113  1.00 91.19           H  
ATOM    885  HZ3 LYS A  55      35.525 -18.324  -8.796  1.00 91.19           H  
ATOM    886  N   LEU A  56      29.197 -15.933 -14.495  1.00 93.97           N  
ATOM    887  H   LEU A  56      29.920 -16.494 -14.922  1.00 93.97           H  
ATOM    888  CA  LEU A  56      27.846 -16.096 -14.997  1.00 93.97           C  
ATOM    889  HA  LEU A  56      27.474 -15.107 -15.263  1.00 93.97           H  
ATOM    890  C   LEU A  56      26.951 -16.687 -13.896  1.00 93.97           C  
ATOM    891  CB  LEU A  56      27.943 -16.965 -16.265  1.00 93.97           C  
ATOM    892  HB2 LEU A  56      28.780 -16.622 -16.873  1.00 93.97           H  
ATOM    893  HB3 LEU A  56      28.142 -17.997 -15.975  1.00 93.97           H  
ATOM    894  O   LEU A  56      27.254 -17.745 -13.342  1.00 93.97           O  
ATOM    895  CG  LEU A  56      26.688 -16.920 -17.136  1.00 93.97           C  
ATOM    896  HG  LEU A  56      25.857 -17.218 -16.497  1.00 93.97           H  
ATOM    897  CD1 LEU A  56      26.438 -15.525 -17.706  1.00 93.97           C  
ATOM    898 HD11 LEU A  56      27.334 -15.166 -18.212  1.00 93.97           H  
ATOM    899 HD12 LEU A  56      25.626 -15.566 -18.431  1.00 93.97           H  
ATOM    900 HD13 LEU A  56      26.153 -14.821 -16.923  1.00 93.97           H  
ATOM    901  CD2 LEU A  56      26.801 -17.904 -18.296  1.00 93.97           C  
ATOM    902 HD21 LEU A  56      27.661 -17.650 -18.916  1.00 93.97           H  
ATOM    903 HD22 LEU A  56      26.921 -18.922 -17.926  1.00 93.97           H  
ATOM    904 HD23 LEU A  56      25.914 -17.858 -18.927  1.00 93.97           H  
ATOM    905  N   LYS A  57      25.874 -15.986 -13.534  1.00 95.64           N  
ATOM    906  H   LYS A  57      25.717 -15.095 -13.982  1.00 95.64           H  
ATOM    907  CA  LYS A  57      24.932 -16.415 -12.488  1.00 95.64           C  
ATOM    908  HA  LYS A  57      25.155 -17.441 -12.196  1.00 95.64           H  
ATOM    909  C   LYS A  57      23.505 -16.394 -13.001  1.00 95.64           C  
ATOM    910  CB  LYS A  57      25.038 -15.513 -11.250  1.00 95.64           C  
ATOM    911  HB2 LYS A  57      24.913 -14.471 -11.547  1.00 95.64           H  
ATOM    912  HB3 LYS A  57      24.226 -15.776 -10.572  1.00 95.64           H  
ATOM    913  O   LYS A  57      23.086 -15.394 -13.578  1.00 95.64           O  
ATOM    914  CG  LYS A  57      26.370 -15.680 -10.510  1.00 95.64           C  
ATOM    915  HG2 LYS A  57      27.177 -15.252 -11.106  1.00 95.64           H  
ATOM    916  HG3 LYS A  57      26.566 -16.742 -10.360  1.00 95.64           H  
ATOM    917  CD  LYS A  57      26.312 -14.985  -9.145  1.00 95.64           C  
ATOM    918  HD2 LYS A  57      26.136 -13.919  -9.289  1.00 95.64           H  
ATOM    919  HD3 LYS A  57      25.492 -15.414  -8.570  1.00 95.64           H  
ATOM    920  CE  LYS A  57      27.633 -15.204  -8.403  1.00 95.64           C  
ATOM    921  HE2 LYS A  57      28.423 -14.680  -8.940  1.00 95.64           H  
ATOM    922  HE3 LYS A  57      27.863 -16.270  -8.430  1.00 95.64           H  
ATOM    923  NZ  LYS A  57      27.549 -14.743  -6.994  1.00 95.64           N  
ATOM    924  HZ1 LYS A  57      27.343 -13.755  -6.951  1.00 95.64           H  
ATOM    925  HZ2 LYS A  57      28.418 -14.921  -6.510  1.00 95.64           H  
ATOM    926  HZ3 LYS A  57      26.821 -15.249  -6.510  1.00 95.64           H  
ATOM    927  N   SER A  58      22.753 -17.450 -12.703  1.00 95.78           N  
ATOM    928  H   SER A  58      23.178 -18.272 -12.298  1.00 95.78           H  
ATOM    929  CA  SER A  58      21.313 -17.492 -12.948  1.00 95.78           C  
ATOM    930  HA  SER A  58      21.139 -17.293 -14.006  1.00 95.78           H  
ATOM    931  C   SER A  58      20.594 -16.424 -12.127  1.00 95.78           C  
ATOM    932  CB  SER A  58      20.732 -18.873 -12.637  1.00 95.78           C  
ATOM    933  HB2 SER A  58      20.779 -19.060 -11.564  1.00 95.78           H  
ATOM    934  HB3 SER A  58      19.692 -18.904 -12.959  1.00 95.78           H  
ATOM    935  O   SER A  58      20.885 -16.221 -10.944  1.00 95.78           O  
ATOM    936  OG  SER A  58      21.471 -19.869 -13.320  1.00 95.78           O  
ATOM    937  HG  SER A  58      20.944 -20.671 -13.354  1.00 95.78           H  
ATOM    938  N   VAL A  59      19.650 -15.743 -12.762  1.00 95.41           N  
ATOM    939  H   VAL A  59      19.480 -15.955 -13.735  1.00 95.41           H  
ATOM    940  CA  VAL A  59      18.811 -14.705 -12.172  1.00 95.41           C  
ATOM    941  HA  VAL A  59      18.875 -14.783 -11.087  1.00 95.41           H  
ATOM    942  C   VAL A  59      17.353 -14.924 -12.543  1.00 95.41           C  
ATOM    943  CB  VAL A  59      19.256 -13.284 -12.569  1.00 95.41           C  
ATOM    944  HB  VAL A  59      18.510 -12.584 -12.194  1.00 95.41           H  
ATOM    945  O   VAL A  59      17.033 -15.417 -13.620  1.00 95.41           O  
ATOM    946  CG1 VAL A  59      20.578 -12.940 -11.874  1.00 95.41           C  
ATOM    947 HG11 VAL A  59      20.461 -13.059 -10.797  1.00 95.41           H  
ATOM    948 HG12 VAL A  59      21.365 -13.607 -12.225  1.00 95.41           H  
ATOM    949 HG13 VAL A  59      20.821 -11.905 -12.113  1.00 95.41           H  
ATOM    950  CG2 VAL A  59      19.391 -13.058 -14.080  1.00 95.41           C  
ATOM    951 HG21 VAL A  59      18.455 -13.302 -14.583  1.00 95.41           H  
ATOM    952 HG22 VAL A  59      20.188 -13.675 -14.493  1.00 95.41           H  
ATOM    953 HG23 VAL A  59      19.613 -12.009 -14.275  1.00 95.41           H  
ATOM    954  N   LYS A  60      16.486 -14.531 -11.613  1.00 95.66           N  
ATOM    955  H   LYS A  60      16.865 -14.156 -10.756  1.00 95.66           H  
ATOM    956  CA  LYS A  60      15.046 -14.368 -11.783  1.00 95.66           C  
ATOM    957  HA  LYS A  60      14.786 -14.418 -12.840  1.00 95.66           H  
ATOM    958  C   LYS A  60      14.724 -12.984 -11.242  1.00 95.66           C  
ATOM    959  CB  LYS A  60      14.323 -15.501 -11.040  1.00 95.66           C  
ATOM    960  HB2 LYS A  60      14.641 -16.450 -11.471  1.00 95.66           H  
ATOM    961  HB3 LYS A  60      14.614 -15.488  -9.990  1.00 95.66           H  
ATOM    962  O   LYS A  60      14.921 -12.753 -10.050  1.00 95.66           O  
ATOM    963  CG  LYS A  60      12.793 -15.406 -11.135  1.00 95.66           C  
ATOM    964  HG2 LYS A  60      12.454 -14.489 -10.653  1.00 95.66           H  
ATOM    965  HG3 LYS A  60      12.488 -15.389 -12.181  1.00 95.66           H  
ATOM    966  CD  LYS A  60      12.152 -16.608 -10.427  1.00 95.66           C  
ATOM    967  HD2 LYS A  60      12.522 -17.530 -10.877  1.00 95.66           H  
ATOM    968  HD3 LYS A  60      12.434 -16.590  -9.374  1.00 95.66           H  
ATOM    969  CE  LYS A  60      10.628 -16.573 -10.543  1.00 95.66           C  
ATOM    970  HE2 LYS A  60      10.277 -15.606 -10.180  1.00 95.66           H  
ATOM    971  HE3 LYS A  60      10.338 -16.659 -11.590  1.00 95.66           H  
ATOM    972  NZ  LYS A  60       9.992 -17.650  -9.740  1.00 95.66           N  
ATOM    973  HZ1 LYS A  60       9.012 -17.429  -9.627  1.00 95.66           H  
ATOM    974  HZ2 LYS A  60      10.347 -17.660  -8.794  1.00 95.66           H  
ATOM    975  HZ3 LYS A  60      10.089 -18.564 -10.157  1.00 95.66           H  
ATOM    976  N   GLU A  61      14.334 -12.045 -12.092  1.00 95.41           N  
ATOM    977  H   GLU A  61      14.220 -12.276 -13.069  1.00 95.41           H  
ATOM    978  CA  GLU A  61      14.139 -10.651 -11.677  1.00 95.41           C  
ATOM    979  HA  GLU A  61      13.759 -10.658 -10.656  1.00 95.41           H  
ATOM    980  C   GLU A  61      13.078  -9.928 -12.504  1.00 95.41           C  
ATOM    981  CB  GLU A  61      15.480  -9.888 -11.641  1.00 95.41           C  
ATOM    982  HB2 GLU A  61      16.105 -10.375 -10.893  1.00 95.41           H  
ATOM    983  HB3 GLU A  61      15.296  -8.871 -11.295  1.00 95.41           H  
ATOM    984  O   GLU A  61      12.732 -10.344 -13.606  1.00 95.41           O  
ATOM    985  CG  GLU A  61      16.258  -9.824 -12.965  1.00 95.41           C  
ATOM    986  HG2 GLU A  61      16.396 -10.835 -13.349  1.00 95.41           H  
ATOM    987  HG3 GLU A  61      15.671  -9.261 -13.690  1.00 95.41           H  
ATOM    988  CD  GLU A  61      17.646  -9.176 -12.792  1.00 95.41           C  
ATOM    989  OE1 GLU A  61      18.097  -8.512 -13.746  1.00 95.41           O  
ATOM    990  OE2 GLU A  61      18.301  -9.364 -11.732  1.00 95.41           O  
ATOM    991  N   MET A  62      12.546  -8.846 -11.936  1.00 96.24           N  
ATOM    992  H   MET A  62      12.922  -8.528 -11.054  1.00 96.24           H  
ATOM    993  CA  MET A  62      11.640  -7.945 -12.638  1.00 96.24           C  
ATOM    994  HA  MET A  62      11.045  -8.512 -13.354  1.00 96.24           H  
ATOM    995  C   MET A  62      12.456  -6.897 -13.393  1.00 96.24           C  
ATOM    996  CB  MET A  62      10.689  -7.257 -11.652  1.00 96.24           C  
ATOM    997  HB2 MET A  62      10.093  -6.529 -12.201  1.00 96.24           H  
ATOM    998  HB3 MET A  62      11.283  -6.731 -10.904  1.00 96.24           H  
ATOM    999  O   MET A  62      13.277  -6.201 -12.791  1.00 96.24           O  
ATOM   1000  CG  MET A  62       9.729  -8.205 -10.931  1.00 96.24           C  
ATOM   1001  HG2 MET A  62      10.301  -8.946 -10.372  1.00 96.24           H  
ATOM   1002  HG3 MET A  62       9.146  -7.617 -10.222  1.00 96.24           H  
ATOM   1003  SD  MET A  62       8.570  -9.055 -12.025  1.00 96.24           S  
ATOM   1004  CE  MET A  62       7.564  -9.928 -10.794  1.00 96.24           C  
ATOM   1005  HE1 MET A  62       6.999  -9.209 -10.200  1.00 96.24           H  
ATOM   1006  HE2 MET A  62       8.206 -10.516 -10.138  1.00 96.24           H  
ATOM   1007  HE3 MET A  62       6.870 -10.599 -11.298  1.00 96.24           H  
ATOM   1008  N   VAL A  63      12.183  -6.732 -14.683  1.00 95.98           N  
ATOM   1009  H   VAL A  63      11.542  -7.382 -15.115  1.00 95.98           H  
ATOM   1010  CA  VAL A  63      12.798  -5.712 -15.538  1.00 95.98           C  
ATOM   1011  HA  VAL A  63      13.539  -5.159 -14.962  1.00 95.98           H  
ATOM   1012  C   VAL A  63      11.723  -4.738 -15.995  1.00 95.98           C  
ATOM   1013  CB  VAL A  63      13.534  -6.352 -16.729  1.00 95.98           C  
ATOM   1014  HB  VAL A  63      12.820  -6.892 -17.351  1.00 95.98           H  
ATOM   1015  O   VAL A  63      10.674  -5.140 -16.483  1.00 95.98           O  
ATOM   1016  CG1 VAL A  63      14.223  -5.292 -17.601  1.00 95.98           C  
ATOM   1017 HG11 VAL A  63      14.755  -5.789 -18.412  1.00 95.98           H  
ATOM   1018 HG12 VAL A  63      13.484  -4.623 -18.040  1.00 95.98           H  
ATOM   1019 HG13 VAL A  63      14.937  -4.724 -17.004  1.00 95.98           H  
ATOM   1020  CG2 VAL A  63      14.595  -7.343 -16.241  1.00 95.98           C  
ATOM   1021 HG21 VAL A  63      15.276  -6.856 -15.543  1.00 95.98           H  
ATOM   1022 HG22 VAL A  63      15.166  -7.728 -17.087  1.00 95.98           H  
ATOM   1023 HG23 VAL A  63      14.123  -8.191 -15.745  1.00 95.98           H  
ATOM   1024  N   GLY A  64      11.959  -3.439 -15.824  1.00 95.77           N  
ATOM   1025  H   GLY A  64      12.859  -3.158 -15.462  1.00 95.77           H  
ATOM   1026  CA  GLY A  64      11.061  -2.413 -16.348  1.00 95.77           C  
ATOM   1027  HA2 GLY A  64      10.023  -2.701 -16.184  1.00 95.77           H  
ATOM   1028  HA3 GLY A  64      11.241  -1.466 -15.840  1.00 95.77           H  
ATOM   1029  C   GLY A  64      11.306  -2.212 -17.839  1.00 95.77           C  
ATOM   1030  O   GLY A  64      12.445  -1.962 -18.235  1.00 95.77           O  
ATOM   1031  N   ILE A  65      10.248  -2.285 -18.644  1.00 95.57           N  
ATOM   1032  H   ILE A  65       9.347  -2.513 -18.250  1.00 95.57           H  
ATOM   1033  CA  ILE A  65      10.278  -1.924 -20.061  1.00 95.57           C  
ATOM   1034  HA  ILE A  65      11.310  -1.863 -20.405  1.00 95.57           H  
ATOM   1035  C   ILE A  65       9.659  -0.542 -20.197  1.00 95.57           C  
ATOM   1036  CB  ILE A  65       9.554  -2.977 -20.927  1.00 95.57           C  
ATOM   1037  HB  ILE A  65       8.503  -2.997 -20.637  1.00 95.57           H  
ATOM   1038  O   ILE A  65       8.498  -0.321 -19.847  1.00 95.57           O  
ATOM   1039  CG1 ILE A  65      10.116  -4.401 -20.716  1.00 95.57           C  
ATOM   1040 HG12 ILE A  65       9.580  -5.089 -21.370  1.00 95.57           H  
ATOM   1041 HG13 ILE A  65       9.913  -4.712 -19.691  1.00 95.57           H  
ATOM   1042  CG2 ILE A  65       9.621  -2.588 -22.414  1.00 95.57           C  
ATOM   1043 HG21 ILE A  65      10.653  -2.433 -22.730  1.00 95.57           H  
ATOM   1044 HG22 ILE A  65       9.183  -3.380 -23.020  1.00 95.57           H  
ATOM   1045 HG23 ILE A  65       9.052  -1.675 -22.591  1.00 95.57           H  
ATOM   1046  CD1 ILE A  65      11.618  -4.570 -20.982  1.00 95.57           C  
ATOM   1047 HD11 ILE A  65      11.891  -5.616 -20.841  1.00 95.57           H  
ATOM   1048 HD12 ILE A  65      11.853  -4.289 -22.009  1.00 95.57           H  
ATOM   1049 HD13 ILE A  65      12.204  -3.963 -20.291  1.00 95.57           H  
ATOM   1050  N   THR A  66      10.444   0.423 -20.658  1.00 92.51           N  
ATOM   1051  H   THR A  66      11.398   0.200 -20.902  1.00 92.51           H  
ATOM   1052  CA  THR A  66       9.957   1.788 -20.880  1.00 92.51           C  
ATOM   1053  HA  THR A  66       9.310   2.070 -20.049  1.00 92.51           H  
ATOM   1054  C   THR A  66       9.101   1.886 -22.135  1.00 92.51           C  
ATOM   1055  CB  THR A  66      11.095   2.806 -20.909  1.00 92.51           C  
ATOM   1056  HB  THR A  66      10.668   3.803 -21.018  1.00 92.51           H  
ATOM   1057  O   THR A  66       9.186   1.043 -23.025  1.00 92.51           O  
ATOM   1058  CG2 THR A  66      11.956   2.769 -19.645  1.00 92.51           C  
ATOM   1059 HG21 THR A  66      12.284   1.755 -19.415  1.00 92.51           H  
ATOM   1060 HG22 THR A  66      12.846   3.380 -19.798  1.00 92.51           H  
ATOM   1061 HG23 THR A  66      11.383   3.158 -18.804  1.00 92.51           H  
ATOM   1062  OG1 THR A  66      11.923   2.567 -22.006  1.00 92.51           O  
ATOM   1063  HG1 THR A  66      12.432   1.786 -21.778  1.00 92.51           H  
ATOM   1064  N   ILE A  67       8.290   2.942 -22.245  1.00 89.18           N  
ATOM   1065  H   ILE A  67       8.216   3.582 -21.467  1.00 89.18           H  
ATOM   1066  CA  ILE A  67       7.481   3.179 -23.454  1.00 89.18           C  
ATOM   1067  HA  ILE A  67       6.816   2.328 -23.598  1.00 89.18           H  
ATOM   1068  C   ILE A  67       8.374   3.246 -24.707  1.00 89.18           C  
ATOM   1069  CB  ILE A  67       6.611   4.451 -23.296  1.00 89.18           C  
ATOM   1070  HB  ILE A  67       7.270   5.304 -23.134  1.00 89.18           H  
ATOM   1071  O   ILE A  67       7.994   2.732 -25.754  1.00 89.18           O  
ATOM   1072  CG1 ILE A  67       5.646   4.329 -22.091  1.00 89.18           C  
ATOM   1073 HG12 ILE A  67       4.976   3.484 -22.248  1.00 89.18           H  
ATOM   1074 HG13 ILE A  67       6.217   4.135 -21.183  1.00 89.18           H  
ATOM   1075  CG2 ILE A  67       5.783   4.704 -24.570  1.00 89.18           C  
ATOM   1076 HG21 ILE A  67       6.416   4.729 -25.457  1.00 89.18           H  
ATOM   1077 HG22 ILE A  67       5.047   3.911 -24.703  1.00 89.18           H  
ATOM   1078 HG23 ILE A  67       5.272   5.664 -24.513  1.00 89.18           H  
ATOM   1079  CD1 ILE A  67       4.795   5.579 -21.835  1.00 89.18           C  
ATOM   1080 HD11 ILE A  67       5.431   6.463 -21.804  1.00 89.18           H  
ATOM   1081 HD12 ILE A  67       4.044   5.700 -22.615  1.00 89.18           H  
ATOM   1082 HD13 ILE A  67       4.278   5.473 -20.881  1.00 89.18           H  
ATOM   1083  N   MET A  68       9.576   3.822 -24.596  1.00 87.58           N  
ATOM   1084  H   MET A  68       9.862   4.165 -23.690  1.00 87.58           H  
ATOM   1085  CA  MET A  68      10.536   3.902 -25.707  1.00 87.58           C  
ATOM   1086  HA  MET A  68      10.019   4.253 -26.600  1.00 87.58           H  
ATOM   1087  C   MET A  68      11.165   2.548 -26.064  1.00 87.58           C  
ATOM   1088  CB  MET A  68      11.649   4.898 -25.360  1.00 87.58           C  
ATOM   1089  HB2 MET A  68      12.387   4.887 -26.163  1.00 87.58           H  
ATOM   1090  HB3 MET A  68      12.139   4.585 -24.439  1.00 87.58           H  
ATOM   1091  O   MET A  68      11.506   2.314 -27.218  1.00 87.58           O  
ATOM   1092  CG  MET A  68      11.127   6.332 -25.210  1.00 87.58           C  
ATOM   1093  HG2 MET A  68      10.447   6.382 -24.359  1.00 87.58           H  
ATOM   1094  HG3 MET A  68      10.564   6.588 -26.108  1.00 87.58           H  
ATOM   1095  SD  MET A  68      12.422   7.584 -24.990  1.00 87.58           S  
ATOM   1096  CE  MET A  68      13.023   7.138 -23.345  1.00 87.58           C  
ATOM   1097  HE1 MET A  68      13.468   6.143 -23.365  1.00 87.58           H  
ATOM   1098  HE2 MET A  68      12.182   7.153 -22.651  1.00 87.58           H  
ATOM   1099  HE3 MET A  68      13.776   7.858 -23.026  1.00 87.58           H  
ATOM   1100  N   GLU A  69      11.318   1.655 -25.087  1.00 94.19           N  
ATOM   1101  H   GLU A  69      11.021   1.900 -24.154  1.00 94.19           H  
ATOM   1102  CA  GLU A  69      11.901   0.321 -25.280  1.00 94.19           C  
ATOM   1103  HA  GLU A  69      12.689   0.357 -26.032  1.00 94.19           H  
ATOM   1104  C   GLU A  69      10.878  -0.716 -25.745  1.00 94.19           C  
ATOM   1105  CB  GLU A  69      12.500  -0.139 -23.955  1.00 94.19           C  
ATOM   1106  HB2 GLU A  69      11.742   0.002 -23.184  1.00 94.19           H  
ATOM   1107  HB3 GLU A  69      12.713  -1.207 -24.010  1.00 94.19           H  
ATOM   1108  O   GLU A  69      11.264  -1.730 -26.320  1.00 94.19           O  
ATOM   1109  CG  GLU A  69      13.794   0.610 -23.594  1.00 94.19           C  
ATOM   1110  HG2 GLU A  69      13.663   1.682 -23.739  1.00 94.19           H  
ATOM   1111  HG3 GLU A  69      14.590   0.284 -24.264  1.00 94.19           H  
ATOM   1112  CD  GLU A  69      14.191   0.349 -22.137  1.00 94.19           C  
ATOM   1113  OE1 GLU A  69      15.396   0.243 -21.831  1.00 94.19           O  
ATOM   1114  OE2 GLU A  69      13.280   0.211 -21.289  1.00 94.19           O  
ATOM   1115  N   ARG A  70       9.585  -0.458 -25.516  1.00 93.98           N  
ATOM   1116  H   ARG A  70       9.377   0.375 -24.984  1.00 93.98           H  
ATOM   1117  CA  ARG A  70       8.482  -1.383 -25.786  1.00 93.98           C  
ATOM   1118  HA  ARG A  70       8.534  -2.218 -25.087  1.00 93.98           H  
ATOM   1119  C   ARG A  70       8.555  -2.005 -27.179  1.00 93.98           C  
ATOM   1120  CB  ARG A  70       7.160  -0.637 -25.564  1.00 93.98           C  
ATOM   1121  HB2 ARG A  70       7.108   0.224 -26.231  1.00 93.98           H  
ATOM   1122  HB3 ARG A  70       7.114  -0.287 -24.532  1.00 93.98           H  
ATOM   1123  O   ARG A  70       8.536  -3.221 -27.288  1.00 93.98           O  
ATOM   1124  CG  ARG A  70       5.968  -1.553 -25.837  1.00 93.98           C  
ATOM   1125  HG2 ARG A  70       5.988  -1.883 -26.876  1.00 93.98           H  
ATOM   1126  HG3 ARG A  70       6.033  -2.430 -25.194  1.00 93.98           H  
ATOM   1127  CD  ARG A  70       4.643  -0.841 -25.597  1.00 93.98           C  
ATOM   1128  HD2 ARG A  70       4.566  -0.564 -24.545  1.00 93.98           H  
ATOM   1129  HD3 ARG A  70       4.594   0.048 -26.226  1.00 93.98           H  
ATOM   1130  NE  ARG A  70       3.571  -1.766 -25.953  1.00 93.98           N  
ATOM   1131  HE  ARG A  70       3.866  -2.706 -26.173  1.00 93.98           H  
ATOM   1132  NH1 ARG A  70       1.726  -0.416 -25.791  1.00 93.98           N  
ATOM   1133 HH11 ARG A  70       0.728  -0.318 -25.907  1.00 93.98           H  
ATOM   1134 HH12 ARG A  70       2.329   0.345 -25.513  1.00 93.98           H  
ATOM   1135  NH2 ARG A  70       1.553  -2.563 -26.456  1.00 93.98           N  
ATOM   1136 HH21 ARG A  70       2.054  -3.414 -26.669  1.00 93.98           H  
ATOM   1137 HH22 ARG A  70       0.554  -2.512 -26.600  1.00 93.98           H  
ATOM   1138  CZ  ARG A  70       2.283  -1.567 -26.064  1.00 93.98           C  
ATOM   1139  N   ILE A  71       8.696  -1.184 -28.223  1.00 94.96           N  
ATOM   1140  H   ILE A  71       8.736  -0.192 -28.037  1.00 94.96           H  
ATOM   1141  CA  ILE A  71       8.730  -1.661 -29.617  1.00 94.96           C  
ATOM   1142  HA  ILE A  71       7.831  -2.247 -29.807  1.00 94.96           H  
ATOM   1143  C   ILE A  71       9.924  -2.597 -29.850  1.00 94.96           C  
ATOM   1144  CB  ILE A  71       8.756  -0.463 -30.600  1.00 94.96           C  
ATOM   1145  HB  ILE A  71       9.595   0.180 -30.334  1.00 94.96           H  
ATOM   1146  O   ILE A  71       9.788  -3.615 -30.522  1.00 94.96           O  
ATOM   1147  CG1 ILE A  71       7.450   0.358 -30.478  1.00 94.96           C  
ATOM   1148 HG12 ILE A  71       7.301   0.646 -29.437  1.00 94.96           H  
ATOM   1149 HG13 ILE A  71       6.604  -0.260 -30.776  1.00 94.96           H  
ATOM   1150  CG2 ILE A  71       8.961  -0.934 -32.055  1.00 94.96           C  
ATOM   1151 HG21 ILE A  71       8.978  -0.085 -32.739  1.00 94.96           H  
ATOM   1152 HG22 ILE A  71       9.914  -1.451 -32.166  1.00 94.96           H  
ATOM   1153 HG23 ILE A  71       8.157  -1.611 -32.342  1.00 94.96           H  
ATOM   1154  CD1 ILE A  71       7.436   1.652 -31.305  1.00 94.96           C  
ATOM   1155 HD11 ILE A  71       6.557   2.237 -31.036  1.00 94.96           H  
ATOM   1156 HD12 ILE A  71       7.383   1.427 -32.370  1.00 94.96           H  
ATOM   1157 HD13 ILE A  71       8.329   2.239 -31.094  1.00 94.96           H  
ATOM   1158  N   ALA A  72      11.094  -2.268 -29.298  1.00 96.66           N  
ATOM   1159  H   ALA A  72      11.128  -1.494 -28.650  1.00 96.66           H  
ATOM   1160  CA  ALA A  72      12.292  -3.088 -29.459  1.00 96.66           C  
ATOM   1161  HA  ALA A  72      12.415  -3.329 -30.514  1.00 96.66           H  
ATOM   1162  C   ALA A  72      12.167  -4.419 -28.704  1.00 96.66           C  
ATOM   1163  CB  ALA A  72      13.510  -2.276 -29.003  1.00 96.66           C  
ATOM   1164  HB1 ALA A  72      13.421  -2.026 -27.946  1.00 96.66           H  
ATOM   1165  HB2 ALA A  72      14.413  -2.868 -29.154  1.00 96.66           H  
ATOM   1166  HB3 ALA A  72      13.586  -1.359 -29.588  1.00 96.66           H  
ATOM   1167  O   ALA A  72      12.477  -5.467 -29.265  1.00 96.66           O  
ATOM   1168  N   PHE A  73      11.663  -4.377 -27.467  1.00 97.26           N  
ATOM   1169  H   PHE A  73      11.419  -3.479 -27.073  1.00 97.26           H  
ATOM   1170  CA  PHE A  73      11.420  -5.571 -26.664  1.00 97.26           C  
ATOM   1171  HA  PHE A  73      12.341  -6.150 -26.601  1.00 97.26           H  
ATOM   1172  C   PHE A  73      10.367  -6.487 -27.302  1.00 97.26           C  
ATOM   1173  CB  PHE A  73      11.010  -5.155 -25.247  1.00 97.26           C  
ATOM   1174  HB2 PHE A  73      11.836  -4.616 -24.783  1.00 97.26           H  
ATOM   1175  HB3 PHE A  73      10.161  -4.473 -25.305  1.00 97.26           H  
ATOM   1176  O   PHE A  73      10.611  -7.678 -27.432  1.00 97.26           O  
ATOM   1177  CG  PHE A  73      10.633  -6.335 -24.373  1.00 97.26           C  
ATOM   1178  CD1 PHE A  73       9.286  -6.721 -24.250  1.00 97.26           C  
ATOM   1179  HD1 PHE A  73       8.526  -6.180 -24.795  1.00 97.26           H  
ATOM   1180  CD2 PHE A  73      11.635  -7.108 -23.761  1.00 97.26           C  
ATOM   1181  HD2 PHE A  73      12.675  -6.857 -23.908  1.00 97.26           H  
ATOM   1182  CE1 PHE A  73       8.942  -7.856 -23.497  1.00 97.26           C  
ATOM   1183  HE1 PHE A  73       7.912  -8.175 -23.434  1.00 97.26           H  
ATOM   1184  CE2 PHE A  73      11.296  -8.242 -23.005  1.00 97.26           C  
ATOM   1185  HE2 PHE A  73      12.073  -8.848 -22.563  1.00 97.26           H  
ATOM   1186  CZ  PHE A  73       9.949  -8.616 -22.875  1.00 97.26           C  
ATOM   1187  HZ  PHE A  73       9.688  -9.506 -22.321  1.00 97.26           H  
ATOM   1188  N   GLU A  74       9.220  -5.952 -27.731  1.00 95.67           N  
ATOM   1189  H   GLU A  74       9.057  -4.964 -27.599  1.00 95.67           H  
ATOM   1190  CA  GLU A  74       8.144  -6.747 -28.344  1.00 95.67           C  
ATOM   1191  HA  GLU A  74       7.918  -7.599 -27.702  1.00 95.67           H  
ATOM   1192  C   GLU A  74       8.554  -7.336 -29.705  1.00 95.67           C  
ATOM   1193  CB  GLU A  74       6.864  -5.896 -28.485  1.00 95.67           C  
ATOM   1194  HB2 GLU A  74       6.153  -6.436 -29.110  1.00 95.67           H  
ATOM   1195  HB3 GLU A  74       7.119  -4.964 -28.990  1.00 95.67           H  
ATOM   1196  O   GLU A  74       8.086  -8.413 -30.063  1.00 95.67           O  
ATOM   1197  CG  GLU A  74       6.173  -5.587 -27.140  1.00 95.67           C  
ATOM   1198  HG2 GLU A  74       5.874  -6.529 -26.680  1.00 95.67           H  
ATOM   1199  HG3 GLU A  74       6.895  -5.114 -26.475  1.00 95.67           H  
ATOM   1200  CD  GLU A  74       4.936  -4.665 -27.261  1.00 95.67           C  
ATOM   1201  OE1 GLU A  74       4.251  -4.407 -26.239  1.00 95.67           O  
ATOM   1202  OE2 GLU A  74       4.668  -4.102 -28.342  1.00 95.67           O  
ATOM   1203  N   LYS A  75       9.452  -6.672 -30.452  1.00 97.10           N  
ATOM   1204  H   LYS A  75       9.768  -5.771 -30.122  1.00 97.10           H  
ATOM   1205  CA  LYS A  75       9.975  -7.187 -31.728  1.00 97.10           C  
ATOM   1206  HA  LYS A  75       9.130  -7.524 -32.328  1.00 97.10           H  
ATOM   1207  C   LYS A  75      10.869  -8.416 -31.540  1.00 97.10           C  
ATOM   1208  CB  LYS A  75      10.708  -6.064 -32.479  1.00 97.10           C  
ATOM   1209  HB2 LYS A  75      10.011  -5.244 -32.649  1.00 97.10           H  
ATOM   1210  HB3 LYS A  75      11.535  -5.700 -31.869  1.00 97.10           H  
ATOM   1211  O   LYS A  75      10.730  -9.376 -32.292  1.00 97.10           O  
ATOM   1212  CG  LYS A  75      11.248  -6.548 -33.834  1.00 97.10           C  
ATOM   1213  HG2 LYS A  75      11.958  -7.359 -33.676  1.00 97.10           H  
ATOM   1214  HG3 LYS A  75      10.419  -6.918 -34.437  1.00 97.10           H  
ATOM   1215  CD  LYS A  75      11.970  -5.431 -34.589  1.00 97.10           C  
ATOM   1216  HD2 LYS A  75      11.271  -4.619 -34.793  1.00 97.10           H  
ATOM   1217  HD3 LYS A  75      12.793  -5.063 -33.977  1.00 97.10           H  
ATOM   1218  CE  LYS A  75      12.508  -6.015 -35.899  1.00 97.10           C  
ATOM   1219  HE2 LYS A  75      13.118  -6.886 -35.657  1.00 97.10           H  
ATOM   1220  HE3 LYS A  75      11.666  -6.364 -36.497  1.00 97.10           H  
ATOM   1221  NZ  LYS A  75      13.313  -5.029 -36.657  1.00 97.10           N  
ATOM   1222  HZ1 LYS A  75      12.748  -4.231 -36.911  1.00 97.10           H  
ATOM   1223  HZ2 LYS A  75      14.098  -4.726 -36.099  1.00 97.10           H  
ATOM   1224  HZ3 LYS A  75      13.672  -5.459 -37.498  1.00 97.10           H  
ATOM   1225  N   ASN A  76      11.815  -8.361 -30.602  1.00 96.93           N  
ATOM   1226  H   ASN A  76      11.873  -7.533 -30.027  1.00 96.93           H  
ATOM   1227  CA  ASN A  76      12.658  -9.502 -30.248  1.00 96.93           C  
ATOM   1228  HA  ASN A  76      12.072 -10.413 -30.369  1.00 96.93           H  
ATOM   1229  C   ASN A  76      13.101  -9.398 -28.774  1.00 96.93           C  
ATOM   1230  CB  ASN A  76      13.853  -9.625 -31.218  1.00 96.93           C  
ATOM   1231  HB2 ASN A  76      13.489  -9.603 -32.245  1.00 96.93           H  
ATOM   1232  HB3 ASN A  76      14.551  -8.801 -31.076  1.00 96.93           H  
ATOM   1233  O   ASN A  76      14.081  -8.705 -28.473  1.00 96.93           O  
ATOM   1234  CG  ASN A  76      14.591 -10.943 -31.018  1.00 96.93           C  
ATOM   1235  ND2 ASN A  76      15.374 -11.374 -31.971  1.00 96.93           N  
ATOM   1236 HD21 ASN A  76      15.977 -12.134 -31.691  1.00 96.93           H  
ATOM   1237 HD22 ASN A  76      15.844 -10.691 -32.547  1.00 96.93           H  
ATOM   1238  OD1 ASN A  76      14.469 -11.606 -29.997  1.00 96.93           O  
ATOM   1239  N   PRO A  77      12.405 -10.089 -27.849  1.00 97.06           N  
ATOM   1240  CA  PRO A  77      12.730 -10.039 -26.428  1.00 97.06           C  
ATOM   1241  HA  PRO A  77      12.632  -9.009 -26.086  1.00 97.06           H  
ATOM   1242  C   PRO A  77      14.141 -10.538 -26.106  1.00 97.06           C  
ATOM   1243  CB  PRO A  77      11.674 -10.906 -25.735  1.00 97.06           C  
ATOM   1244  HB2 PRO A  77      12.025 -11.936 -25.661  1.00 97.06           H  
ATOM   1245  HB3 PRO A  77      11.423 -10.525 -24.745  1.00 97.06           H  
ATOM   1246  O   PRO A  77      14.762 -10.012 -25.184  1.00 97.06           O  
ATOM   1247  CG  PRO A  77      10.476 -10.856 -26.679  1.00 97.06           C  
ATOM   1248  HG2 PRO A  77       9.850 -11.743 -26.584  1.00 97.06           H  
ATOM   1249  HG3 PRO A  77       9.891  -9.957 -26.486  1.00 97.06           H  
ATOM   1250  CD  PRO A  77      11.132 -10.773 -28.056  1.00 97.06           C  
ATOM   1251  HD2 PRO A  77      10.482 -10.221 -28.735  1.00 97.06           H  
ATOM   1252  HD3 PRO A  77      11.318 -11.775 -28.441  1.00 97.06           H  
ATOM   1253  N   ILE A  78      14.649 -11.530 -26.852  1.00 96.95           N  
ATOM   1254  H   ILE A  78      14.146 -11.824 -27.676  1.00 96.95           H  
ATOM   1255  CA  ILE A  78      15.982 -12.105 -26.625  1.00 96.95           C  
ATOM   1256  HA  ILE A  78      16.093 -12.313 -25.561  1.00 96.95           H  
ATOM   1257  C   ILE A  78      17.044 -11.066 -26.974  1.00 96.95           C  
ATOM   1258  CB  ILE A  78      16.178 -13.440 -27.382  1.00 96.95           C  
ATOM   1259  HB  ILE A  78      15.985 -13.278 -28.442  1.00 96.95           H  
ATOM   1260  O   ILE A  78      17.764 -10.649 -26.073  1.00 96.95           O  
ATOM   1261  CG1 ILE A  78      15.181 -14.498 -26.850  1.00 96.95           C  
ATOM   1262 HG12 ILE A  78      15.353 -14.657 -25.786  1.00 96.95           H  
ATOM   1263 HG13 ILE A  78      14.165 -14.124 -26.977  1.00 96.95           H  
ATOM   1264  CG2 ILE A  78      17.631 -13.931 -27.230  1.00 96.95           C  
ATOM   1265 HG21 ILE A  78      17.881 -14.097 -26.182  1.00 96.95           H  
ATOM   1266 HG22 ILE A  78      18.333 -13.209 -27.647  1.00 96.95           H  
ATOM   1267 HG23 ILE A  78      17.793 -14.853 -27.789  1.00 96.95           H  
ATOM   1268  CD1 ILE A  78      15.261 -15.852 -27.569  1.00 96.95           C  
ATOM   1269 HD11 ILE A  78      14.450 -16.495 -27.229  1.00 96.95           H  
ATOM   1270 HD12 ILE A  78      16.202 -16.351 -27.340  1.00 96.95           H  
ATOM   1271 HD13 ILE A  78      15.174 -15.707 -28.646  1.00 96.95           H  
ATOM   1272  N   ASP A  79      17.072 -10.566 -28.214  1.00 97.28           N  
ATOM   1273  H   ASP A  79      16.513 -11.016 -28.926  1.00 97.28           H  
ATOM   1274  CA  ASP A  79      18.071  -9.576 -28.652  1.00 97.28           C  
ATOM   1275  HA  ASP A  79      19.063 -10.027 -28.623  1.00 97.28           H  
ATOM   1276  C   ASP A  79      18.068  -8.332 -27.752  1.00 97.28           C  
ATOM   1277  CB  ASP A  79      17.784  -9.085 -30.082  1.00 97.28           C  
ATOM   1278  HB2 ASP A  79      18.468  -8.266 -30.303  1.00 97.28           H  
ATOM   1279  HB3 ASP A  79      16.772  -8.680 -30.114  1.00 97.28           H  
ATOM   1280  O   ASP A  79      19.118  -7.794 -27.397  1.00 97.28           O  
ATOM   1281  CG  ASP A  79      17.930 -10.114 -31.203  1.00 97.28           C  
ATOM   1282  OD1 ASP A  79      18.260 -11.282 -30.925  1.00 97.28           O  
ATOM   1283  OD2 ASP A  79      17.572  -9.735 -32.346  1.00 97.28           O  
ATOM   1284  N   PHE A  80      16.879  -7.867 -27.351  1.00 97.77           N  
ATOM   1285  H   PHE A  80      16.048  -8.342 -27.674  1.00 97.77           H  
ATOM   1286  CA  PHE A  80      16.748  -6.720 -26.457  1.00 97.77           C  
ATOM   1287  HA  PHE A  80      17.275  -5.873 -26.896  1.00 97.77           H  
ATOM   1288  C   PHE A  80      17.374  -6.981 -25.079  1.00 97.77           C  
ATOM   1289  CB  PHE A  80      15.266  -6.361 -26.316  1.00 97.77           C  
ATOM   1290  HB2 PHE A  80      14.717  -7.234 -25.965  1.00 97.77           H  
ATOM   1291  HB3 PHE A  80      14.870  -6.098 -27.297  1.00 97.77           H  
ATOM   1292  O   PHE A  80      18.056  -6.112 -24.529  1.00 97.77           O  
ATOM   1293  CG  PHE A  80      15.029  -5.213 -25.356  1.00 97.77           C  
ATOM   1294  CD1 PHE A  80      14.848  -5.464 -23.984  1.00 97.77           C  
ATOM   1295  HD1 PHE A  80      14.879  -6.480 -23.619  1.00 97.77           H  
ATOM   1296  CD2 PHE A  80      15.036  -3.890 -25.828  1.00 97.77           C  
ATOM   1297  HD2 PHE A  80      15.204  -3.697 -26.877  1.00 97.77           H  
ATOM   1298  CE1 PHE A  80      14.619  -4.405 -23.092  1.00 97.77           C  
ATOM   1299  HE1 PHE A  80      14.441  -4.620 -22.049  1.00 97.77           H  
ATOM   1300  CE2 PHE A  80      14.829  -2.825 -24.936  1.00 97.77           C  
ATOM   1301  HE2 PHE A  80      14.829  -1.812 -25.307  1.00 97.77           H  
ATOM   1302  CZ  PHE A  80      14.602  -3.086 -23.573  1.00 97.77           C  
ATOM   1303  HZ  PHE A  80      14.407  -2.265 -22.898  1.00 97.77           H  
ATOM   1304  N   LEU A  81      17.126  -8.156 -24.493  1.00 97.44           N  
ATOM   1305  H   LEU A  81      16.619  -8.858 -25.014  1.00 97.44           H  
ATOM   1306  CA  LEU A  81      17.676  -8.529 -23.190  1.00 97.44           C  
ATOM   1307  HA  LEU A  81      17.593  -7.673 -22.520  1.00 97.44           H  
ATOM   1308  C   LEU A  81      19.178  -8.840 -23.289  1.00 97.44           C  
ATOM   1309  CB  LEU A  81      16.857  -9.698 -22.611  1.00 97.44           C  
ATOM   1310  HB2 LEU A  81      17.393 -10.126 -21.763  1.00 97.44           H  
ATOM   1311  HB3 LEU A  81      16.781 -10.471 -23.376  1.00 97.44           H  
ATOM   1312  O   LEU A  81      19.942  -8.432 -22.414  1.00 97.44           O  
ATOM   1313  CG  LEU A  81      15.439  -9.317 -22.139  1.00 97.44           C  
ATOM   1314  HG  LEU A  81      14.911  -8.777 -22.925  1.00 97.44           H  
ATOM   1315  CD1 LEU A  81      14.646 -10.578 -21.800  1.00 97.44           C  
ATOM   1316 HD11 LEU A  81      15.195 -11.186 -21.080  1.00 97.44           H  
ATOM   1317 HD12 LEU A  81      13.671 -10.315 -21.390  1.00 97.44           H  
ATOM   1318 HD13 LEU A  81      14.491 -11.147 -22.716  1.00 97.44           H  
ATOM   1319  CD2 LEU A  81      15.454  -8.432 -20.887  1.00 97.44           C  
ATOM   1320 HD21 LEU A  81      15.959  -7.490 -21.101  1.00 97.44           H  
ATOM   1321 HD22 LEU A  81      14.431  -8.216 -20.580  1.00 97.44           H  
ATOM   1322 HD23 LEU A  81      15.973  -8.947 -20.079  1.00 97.44           H  
ATOM   1323  N   GLU A  82      19.641  -9.458 -24.370  1.00 96.29           N  
ATOM   1324  H   GLU A  82      18.989  -9.800 -25.061  1.00 96.29           H  
ATOM   1325  CA  GLU A  82      21.068  -9.682 -24.615  1.00 96.29           C  
ATOM   1326  HA  GLU A  82      21.501 -10.177 -23.746  1.00 96.29           H  
ATOM   1327  C   GLU A  82      21.839  -8.369 -24.760  1.00 96.29           C  
ATOM   1328  CB  GLU A  82      21.273 -10.596 -25.827  1.00 96.29           C  
ATOM   1329  HB2 GLU A  82      20.718 -10.203 -26.678  1.00 96.29           H  
ATOM   1330  HB3 GLU A  82      22.335 -10.604 -26.071  1.00 96.29           H  
ATOM   1331  O   GLU A  82      22.883  -8.187 -24.131  1.00 96.29           O  
ATOM   1332  CG  GLU A  82      20.830 -12.038 -25.523  1.00 96.29           C  
ATOM   1333  HG2 GLU A  82      21.335 -12.371 -24.616  1.00 96.29           H  
ATOM   1334  HG3 GLU A  82      19.759 -12.065 -25.325  1.00 96.29           H  
ATOM   1335  CD  GLU A  82      21.163 -13.025 -26.647  1.00 96.29           C  
ATOM   1336  OE1 GLU A  82      21.096 -14.242 -26.352  1.00 96.29           O  
ATOM   1337  OE2 GLU A  82      21.509 -12.571 -27.760  1.00 96.29           O  
ATOM   1338  N   ALA A  83      21.262  -7.382 -25.452  1.00 96.22           N  
ATOM   1339  H   ALA A  83      20.436  -7.593 -25.994  1.00 96.22           H  
ATOM   1340  CA  ALA A  83      21.805  -6.025 -25.505  1.00 96.22           C  
ATOM   1341  HA  ALA A  83      22.828  -6.083 -25.876  1.00 96.22           H  
ATOM   1342  C   ALA A  83      21.856  -5.339 -24.122  1.00 96.22           C  
ATOM   1343  CB  ALA A  83      20.973  -5.211 -26.501  1.00 96.22           C  
ATOM   1344  HB1 ALA A  83      20.981  -5.703 -27.474  1.00 96.22           H  
ATOM   1345  HB2 ALA A  83      19.943  -5.132 -26.153  1.00 96.22           H  
ATOM   1346  HB3 ALA A  83      21.398  -4.213 -26.605  1.00 96.22           H  
ATOM   1347  O   ALA A  83      22.665  -4.433 -23.909  1.00 96.22           O  
ATOM   1348  N   LYS A  84      21.026  -5.775 -23.162  1.00 94.17           N  
ATOM   1349  H   LYS A  84      20.394  -6.522 -23.413  1.00 94.17           H  
ATOM   1350  CA  LYS A  84      21.071  -5.346 -21.752  1.00 94.17           C  
ATOM   1351  HA  LYS A  84      21.492  -4.341 -21.720  1.00 94.17           H  
ATOM   1352  C   LYS A  84      22.024  -6.177 -20.877  1.00 94.17           C  
ATOM   1353  CB  LYS A  84      19.649  -5.285 -21.163  1.00 94.17           C  
ATOM   1354  HB2 LYS A  84      19.103  -6.199 -21.394  1.00 94.17           H  
ATOM   1355  HB3 LYS A  84      19.720  -5.197 -20.079  1.00 94.17           H  
ATOM   1356  O   LYS A  84      22.140  -5.889 -19.686  1.00 94.17           O  
ATOM   1357  CG  LYS A  84      18.873  -4.072 -21.690  1.00 94.17           C  
ATOM   1358  HG2 LYS A  84      19.501  -3.187 -21.588  1.00 94.17           H  
ATOM   1359  HG3 LYS A  84      18.638  -4.211 -22.745  1.00 94.17           H  
ATOM   1360  CD  LYS A  84      17.578  -3.846 -20.896  1.00 94.17           C  
ATOM   1361  HD2 LYS A  84      16.882  -4.660 -21.098  1.00 94.17           H  
ATOM   1362  HD3 LYS A  84      17.807  -3.814 -19.831  1.00 94.17           H  
ATOM   1363  CE  LYS A  84      16.977  -2.508 -21.334  1.00 94.17           C  
ATOM   1364  HE2 LYS A  84      17.749  -1.741 -21.267  1.00 94.17           H  
ATOM   1365  HE3 LYS A  84      16.699  -2.580 -22.386  1.00 94.17           H  
ATOM   1366  NZ  LYS A  84      15.807  -2.090 -20.522  1.00 94.17           N  
ATOM   1367  HZ1 LYS A  84      15.017  -2.706 -20.654  1.00 94.17           H  
ATOM   1368  HZ2 LYS A  84      15.520  -1.177 -20.844  1.00 94.17           H  
ATOM   1369  HZ3 LYS A  84      16.031  -2.009 -19.541  1.00 94.17           H  
ATOM   1370  N   GLY A  85      22.729  -7.158 -21.443  1.00 95.45           N  
ATOM   1371  H   GLY A  85      22.591  -7.340 -22.427  1.00 95.45           H  
ATOM   1372  CA  GLY A  85      23.712  -7.992 -20.745  1.00 95.45           C  
ATOM   1373  HA2 GLY A  85      24.200  -7.412 -19.961  1.00 95.45           H  
ATOM   1374  HA3 GLY A  85      24.469  -8.295 -21.468  1.00 95.45           H  
ATOM   1375  C   GLY A  85      23.148  -9.270 -20.118  1.00 95.45           C  
ATOM   1376  O   GLY A  85      23.840  -9.907 -19.320  1.00 95.45           O  
ATOM   1377  N   TYR A  86      21.909  -9.646 -20.447  1.00 97.00           N  
ATOM   1378  H   TYR A  86      21.410  -9.109 -21.142  1.00 97.00           H  
ATOM   1379  CA  TYR A  86      21.392 -10.977 -20.137  1.00 97.00           C  
ATOM   1380  HA  TYR A  86      21.737 -11.267 -19.144  1.00 97.00           H  
ATOM   1381  C   TYR A  86      21.950 -12.002 -21.128  1.00 97.00           C  
ATOM   1382  CB  TYR A  86      19.859 -10.978 -20.111  1.00 97.00           C  
ATOM   1383  HB2 TYR A  86      19.488 -10.689 -21.094  1.00 97.00           H  
ATOM   1384  HB3 TYR A  86      19.518 -11.997 -19.926  1.00 97.00           H  
ATOM   1385  O   TYR A  86      22.242 -11.686 -22.270  1.00 97.00           O  
ATOM   1386  CG  TYR A  86      19.259 -10.079 -19.044  1.00 97.00           C  
ATOM   1387  CD1 TYR A  86      19.157 -10.537 -17.717  1.00 97.00           C  
ATOM   1388  HD1 TYR A  86      19.491 -11.534 -17.472  1.00 97.00           H  
ATOM   1389  CD2 TYR A  86      18.834  -8.776 -19.360  1.00 97.00           C  
ATOM   1390  HD2 TYR A  86      18.891  -8.415 -20.376  1.00 97.00           H  
ATOM   1391  CE1 TYR A  86      18.659  -9.687 -16.711  1.00 97.00           C  
ATOM   1392  HE1 TYR A  86      18.596 -10.028 -15.688  1.00 97.00           H  
ATOM   1393  CE2 TYR A  86      18.342  -7.920 -18.362  1.00 97.00           C  
ATOM   1394  HE2 TYR A  86      18.038  -6.912 -18.600  1.00 97.00           H  
ATOM   1395  OH  TYR A  86      17.836  -7.506 -16.082  1.00 97.00           O  
ATOM   1396  HH  TYR A  86      17.920  -7.890 -15.206  1.00 97.00           H  
ATOM   1397  CZ  TYR A  86      18.267  -8.369 -17.034  1.00 97.00           C  
ATOM   1398  N   ILE A  87      22.129 -13.237 -20.682  1.00 96.14           N  
ATOM   1399  H   ILE A  87      21.918 -13.430 -19.713  1.00 96.14           H  
ATOM   1400  CA  ILE A  87      22.672 -14.343 -21.476  1.00 96.14           C  
ATOM   1401  HA  ILE A  87      22.588 -14.111 -22.537  1.00 96.14           H  
ATOM   1402  C   ILE A  87      21.811 -15.573 -21.185  1.00 96.14           C  
ATOM   1403  CB  ILE A  87      24.167 -14.569 -21.130  1.00 96.14           C  
ATOM   1404  HB  ILE A  87      24.226 -14.867 -20.084  1.00 96.14           H  
ATOM   1405  O   ILE A  87      21.324 -15.716 -20.062  1.00 96.14           O  
ATOM   1406  CG1 ILE A  87      25.011 -13.280 -21.309  1.00 96.14           C  
ATOM   1407 HG12 ILE A  87      24.570 -12.471 -20.727  1.00 96.14           H  
ATOM   1408 HG13 ILE A  87      24.995 -12.983 -22.358  1.00 96.14           H  
ATOM   1409  CG2 ILE A  87      24.752 -15.703 -21.991  1.00 96.14           C  
ATOM   1410 HG21 ILE A  87      24.244 -16.642 -21.773  1.00 96.14           H  
ATOM   1411 HG22 ILE A  87      24.643 -15.464 -23.049  1.00 96.14           H  
ATOM   1412 HG23 ILE A  87      25.807 -15.862 -21.770  1.00 96.14           H  
ATOM   1413  CD1 ILE A  87      26.468 -13.378 -20.839  1.00 96.14           C  
ATOM   1414 HD11 ILE A  87      26.934 -12.396 -20.925  1.00 96.14           H  
ATOM   1415 HD12 ILE A  87      26.499 -13.683 -19.793  1.00 96.14           H  
ATOM   1416 HD13 ILE A  87      27.035 -14.077 -21.453  1.00 96.14           H  
ATOM   1417  N   GLU A  88      21.619 -16.465 -22.161  1.00 95.96           N  
ATOM   1418  H   GLU A  88      22.023 -16.276 -23.067  1.00 95.96           H  
ATOM   1419  CA  GLU A  88      20.772 -17.664 -22.011  1.00 95.96           C  
ATOM   1420  HA  GLU A  88      20.623 -18.097 -23.000  1.00 95.96           H  
ATOM   1421  C   GLU A  88      19.363 -17.316 -21.487  1.00 95.96           C  
ATOM   1422  CB  GLU A  88      21.464 -18.735 -21.146  1.00 95.96           C  
ATOM   1423  HB2 GLU A  88      21.731 -18.308 -20.179  1.00 95.96           H  
ATOM   1424  HB3 GLU A  88      20.745 -19.535 -20.969  1.00 95.96           H  
ATOM   1425  O   GLU A  88      18.878 -17.862 -20.490  1.00 95.96           O  
ATOM   1426  CG  GLU A  88      22.712 -19.380 -21.765  1.00 95.96           C  
ATOM   1427  HG2 GLU A  88      23.440 -18.614 -22.032  1.00 95.96           H  
ATOM   1428  HG3 GLU A  88      22.427 -19.911 -22.674  1.00 95.96           H  
ATOM   1429  CD  GLU A  88      23.338 -20.364 -20.765  1.00 95.96           C  
ATOM   1430  OE1 GLU A  88      24.560 -20.313 -20.493  1.00 95.96           O  
ATOM   1431  OE2 GLU A  88      22.598 -21.129 -20.103  1.00 95.96           O  
ATOM   1432  N   VAL A  89      18.716 -16.341 -22.131  1.00 97.08           N  
ATOM   1433  H   VAL A  89      19.151 -15.931 -22.945  1.00 97.08           H  
ATOM   1434  CA  VAL A  89      17.372 -15.886 -21.759  1.00 97.08           C  
ATOM   1435  HA  VAL A  89      17.374 -15.643 -20.697  1.00 97.08           H  
ATOM   1436  C   VAL A  89      16.357 -17.007 -21.990  1.00 97.08           C  
ATOM   1437  CB  VAL A  89      16.982 -14.620 -22.543  1.00 97.08           C  
ATOM   1438  HB  VAL A  89      17.008 -14.835 -23.611  1.00 97.08           H  
ATOM   1439  O   VAL A  89      16.216 -17.528 -23.095  1.00 97.08           O  
ATOM   1440  CG1 VAL A  89      15.571 -14.148 -22.173  1.00 97.08           C  
ATOM   1441 HG11 VAL A  89      15.344 -13.247 -22.742  1.00 97.08           H  
ATOM   1442 HG12 VAL A  89      14.833 -14.902 -22.446  1.00 97.08           H  
ATOM   1443 HG13 VAL A  89      15.505 -13.937 -21.105  1.00 97.08           H  
ATOM   1444  CG2 VAL A  89      17.946 -13.461 -22.254  1.00 97.08           C  
ATOM   1445 HG21 VAL A  89      17.900 -13.184 -21.201  1.00 97.08           H  
ATOM   1446 HG22 VAL A  89      18.968 -13.737 -22.515  1.00 97.08           H  
ATOM   1447 HG23 VAL A  89      17.676 -12.603 -22.870  1.00 97.08           H  
ATOM   1448  N   ARG A  90      15.601 -17.355 -20.947  1.00 96.49           N  
ATOM   1449  H   ARG A  90      15.760 -16.887 -20.066  1.00 96.49           H  
ATOM   1450  CA  ARG A  90      14.508 -18.332 -21.014  1.00 96.49           C  
ATOM   1451  HA  ARG A  90      14.735 -19.091 -21.762  1.00 96.49           H  
ATOM   1452  C   ARG A  90      13.230 -17.657 -21.489  1.00 96.49           C  
ATOM   1453  CB  ARG A  90      14.340 -19.008 -19.646  1.00 96.49           C  
ATOM   1454  HB2 ARG A  90      14.231 -18.241 -18.880  1.00 96.49           H  
ATOM   1455  HB3 ARG A  90      13.418 -19.590 -19.648  1.00 96.49           H  
ATOM   1456  O   ARG A  90      12.412 -17.233 -20.676  1.00 96.49           O  
ATOM   1457  CG  ARG A  90      15.526 -19.916 -19.281  1.00 96.49           C  
ATOM   1458  HG2 ARG A  90      16.454 -19.345 -19.319  1.00 96.49           H  
ATOM   1459  HG3 ARG A  90      15.390 -20.271 -18.260  1.00 96.49           H  
ATOM   1460  CD  ARG A  90      15.639 -21.127 -20.219  1.00 96.49           C  
ATOM   1461  HD2 ARG A  90      15.838 -20.786 -21.235  1.00 96.49           H  
ATOM   1462  HD3 ARG A  90      16.492 -21.737 -19.919  1.00 96.49           H  
ATOM   1463  NE  ARG A  90      14.397 -21.926 -20.208  1.00 96.49           N  
ATOM   1464  HE  ARG A  90      13.666 -21.661 -20.854  1.00 96.49           H  
ATOM   1465  NH1 ARG A  90      14.882 -23.252 -18.403  1.00 96.49           N  
ATOM   1466 HH11 ARG A  90      14.604 -24.008 -17.794  1.00 96.49           H  
ATOM   1467 HH12 ARG A  90      15.817 -22.871 -18.410  1.00 96.49           H  
ATOM   1468  NH2 ARG A  90      12.892 -23.412 -19.387  1.00 96.49           N  
ATOM   1469 HH21 ARG A  90      12.198 -23.034 -20.016  1.00 96.49           H  
ATOM   1470 HH22 ARG A  90      12.584 -24.135 -18.752  1.00 96.49           H  
ATOM   1471  CZ  ARG A  90      14.063 -22.858 -19.341  1.00 96.49           C  
ATOM   1472  N   LEU A  91      13.090 -17.540 -22.810  1.00 95.06           N  
ATOM   1473  H   LEU A  91      13.856 -17.854 -23.388  1.00 95.06           H  
ATOM   1474  CA  LEU A  91      11.939 -16.901 -23.459  1.00 95.06           C  
ATOM   1475  HA  LEU A  91      11.922 -15.852 -23.165  1.00 95.06           H  
ATOM   1476  C   LEU A  91      10.601 -17.522 -23.019  1.00 95.06           C  
ATOM   1477  CB  LEU A  91      12.129 -16.992 -24.985  1.00 95.06           C  
ATOM   1478  HB2 LEU A  91      13.088 -16.542 -25.243  1.00 95.06           H  
ATOM   1479  HB3 LEU A  91      12.164 -18.043 -25.271  1.00 95.06           H  
ATOM   1480  O   LEU A  91       9.642 -16.794 -22.787  1.00 95.06           O  
ATOM   1481  CG  LEU A  91      11.023 -16.299 -25.809  1.00 95.06           C  
ATOM   1482  HG  LEU A  91      10.055 -16.734 -25.562  1.00 95.06           H  
ATOM   1483  CD1 LEU A  91      10.976 -14.793 -25.548  1.00 95.06           C  
ATOM   1484 HD11 LEU A  91      11.971 -14.360 -25.655  1.00 95.06           H  
ATOM   1485 HD12 LEU A  91      10.589 -14.618 -24.544  1.00 95.06           H  
ATOM   1486 HD13 LEU A  91      10.294 -14.320 -26.255  1.00 95.06           H  
ATOM   1487  CD2 LEU A  91      11.261 -16.513 -27.302  1.00 95.06           C  
ATOM   1488 HD21 LEU A  91      11.328 -17.580 -27.517  1.00 95.06           H  
ATOM   1489 HD22 LEU A  91      10.427 -16.100 -27.869  1.00 95.06           H  
ATOM   1490 HD23 LEU A  91      12.182 -16.021 -27.616  1.00 95.06           H  
ATOM   1491  N   ASP A  92      10.568 -18.842 -22.825  1.00 95.62           N  
ATOM   1492  H   ASP A  92      11.424 -19.366 -22.940  1.00 95.62           H  
ATOM   1493  CA  ASP A  92       9.405 -19.611 -22.360  1.00 95.62           C  
ATOM   1494  HA  ASP A  92       8.564 -19.403 -23.022  1.00 95.62           H  
ATOM   1495  C   ASP A  92       8.948 -19.260 -20.932  1.00 95.62           C  
ATOM   1496  CB  ASP A  92       9.746 -21.110 -22.469  1.00 95.62           C  
ATOM   1497  HB2 ASP A  92       9.996 -21.337 -23.505  1.00 95.62           H  
ATOM   1498  HB3 ASP A  92       8.857 -21.687 -22.214  1.00 95.62           H  
ATOM   1499  O   ASP A  92       7.825 -19.572 -20.547  1.00 95.62           O  
ATOM   1500  CG  ASP A  92      10.916 -21.557 -21.573  1.00 95.62           C  
ATOM   1501  OD1 ASP A  92      12.054 -21.043 -21.718  1.00 95.62           O  
ATOM   1502  OD2 ASP A  92      10.732 -22.455 -20.724  1.00 95.62           O  
ATOM   1503  N   LEU A  93       9.804 -18.596 -20.149  1.00 95.00           N  
ATOM   1504  H   LEU A  93      10.697 -18.343 -20.548  1.00 95.00           H  
ATOM   1505  CA  LEU A  93       9.531 -18.180 -18.771  1.00 95.00           C  
ATOM   1506  HA  LEU A  93       8.590 -18.624 -18.446  1.00 95.00           H  
ATOM   1507  C   LEU A  93       9.340 -16.664 -18.628  1.00 95.00           C  
ATOM   1508  CB  LEU A  93      10.656 -18.693 -17.854  1.00 95.00           C  
ATOM   1509  HB2 LEU A  93      10.440 -18.377 -16.833  1.00 95.00           H  
ATOM   1510  HB3 LEU A  93      11.588 -18.217 -18.160  1.00 95.00           H  
ATOM   1511  O   LEU A  93       9.203 -16.171 -17.503  1.00 95.00           O  
ATOM   1512  CG  LEU A  93      10.859 -20.218 -17.856  1.00 95.00           C  
ATOM   1513  HG  LEU A  93      11.160 -20.547 -18.850  1.00 95.00           H  
ATOM   1514  CD1 LEU A  93      11.985 -20.573 -16.880  1.00 95.00           C  
ATOM   1515 HD11 LEU A  93      12.893 -20.041 -17.168  1.00 95.00           H  
ATOM   1516 HD12 LEU A  93      12.171 -21.646 -16.927  1.00 95.00           H  
ATOM   1517 HD13 LEU A  93      11.699 -20.295 -15.866  1.00 95.00           H  
ATOM   1518  CD2 LEU A  93       9.604 -20.981 -17.426  1.00 95.00           C  
ATOM   1519 HD21 LEU A  93       8.819 -20.837 -18.169  1.00 95.00           H  
ATOM   1520 HD22 LEU A  93       9.817 -22.050 -17.387  1.00 95.00           H  
ATOM   1521 HD23 LEU A  93       9.254 -20.632 -16.455  1.00 95.00           H  
ATOM   1522  N   ILE A  94       9.357 -15.911 -19.733  1.00 95.45           N  
ATOM   1523  H   ILE A  94       9.410 -16.370 -20.631  1.00 95.45           H  
ATOM   1524  CA  ILE A  94       9.091 -14.473 -19.699  1.00 95.45           C  
ATOM   1525  HA  ILE A  94       9.611 -14.068 -18.831  1.00 95.45           H  
ATOM   1526  C   ILE A  94       7.597 -14.237 -19.488  1.00 95.45           C  
ATOM   1527  CB  ILE A  94       9.639 -13.741 -20.945  1.00 95.45           C  
ATOM   1528  HB  ILE A  94       9.272 -14.241 -21.841  1.00 95.45           H  
ATOM   1529  O   ILE A  94       6.762 -14.735 -20.236  1.00 95.45           O  
ATOM   1530  CG1 ILE A  94      11.184 -13.806 -20.926  1.00 95.45           C  
ATOM   1531 HG12 ILE A  94      11.486 -14.849 -21.017  1.00 95.45           H  
ATOM   1532 HG13 ILE A  94      11.551 -13.434 -19.970  1.00 95.45           H  
ATOM   1533  CG2 ILE A  94       9.155 -12.275 -20.986  1.00 95.45           C  
ATOM   1534 HG21 ILE A  94       8.067 -12.231 -21.031  1.00 95.45           H  
ATOM   1535 HG22 ILE A  94       9.519 -11.790 -21.892  1.00 95.45           H  
ATOM   1536 HG23 ILE A  94       9.512 -11.737 -20.107  1.00 95.45           H  
ATOM   1537  CD1 ILE A  94      11.881 -13.021 -22.044  1.00 95.45           C  
ATOM   1538 HD11 ILE A  94      12.940 -13.279 -22.055  1.00 95.45           H  
ATOM   1539 HD12 ILE A  94      11.793 -11.949 -21.865  1.00 95.45           H  
ATOM   1540 HD13 ILE A  94      11.443 -13.265 -23.011  1.00 95.45           H  
ATOM   1541  N   ILE A  95       7.266 -13.410 -18.496  1.00 95.00           N  
ATOM   1542  H   ILE A  95       8.015 -13.038 -17.929  1.00 95.00           H  
ATOM   1543  CA  ILE A  95       5.887 -12.993 -18.219  1.00 95.00           C  
ATOM   1544  HA  ILE A  95       5.228 -13.401 -18.986  1.00 95.00           H  
ATOM   1545  C   ILE A  95       5.815 -11.472 -18.299  1.00 95.00           C  
ATOM   1546  CB  ILE A  95       5.387 -13.529 -16.858  1.00 95.00           C  
ATOM   1547  HB  ILE A  95       5.966 -13.058 -16.064  1.00 95.00           H  
ATOM   1548  O   ILE A  95       6.528 -10.780 -17.569  1.00 95.00           O  
ATOM   1549  CG1 ILE A  95       5.580 -15.062 -16.755  1.00 95.00           C  
ATOM   1550 HG12 ILE A  95       6.635 -15.303 -16.885  1.00 95.00           H  
ATOM   1551 HG13 ILE A  95       5.023 -15.554 -17.553  1.00 95.00           H  
ATOM   1552  CG2 ILE A  95       3.906 -13.149 -16.663  1.00 95.00           C  
ATOM   1553 HG21 ILE A  95       3.291 -13.642 -17.416  1.00 95.00           H  
ATOM   1554 HG22 ILE A  95       3.762 -12.071 -16.739  1.00 95.00           H  
ATOM   1555 HG23 ILE A  95       3.562 -13.452 -15.675  1.00 95.00           H  
ATOM   1556  CD1 ILE A  95       5.158 -15.664 -15.410  1.00 95.00           C  
ATOM   1557 HD11 ILE A  95       5.477 -16.705 -15.368  1.00 95.00           H  
ATOM   1558 HD12 ILE A  95       5.624 -15.115 -14.591  1.00 95.00           H  
ATOM   1559 HD13 ILE A  95       4.074 -15.633 -15.300  1.00 95.00           H  
ATOM   1560  N   ILE A  96       4.945 -10.949 -19.166  1.00 94.84           N  
ATOM   1561  H   ILE A  96       4.377 -11.581 -19.713  1.00 94.84           H  
ATOM   1562  CA  ILE A  96       4.634  -9.518 -19.220  1.00 94.84           C  
ATOM   1563  HA  ILE A  96       5.550  -8.964 -19.019  1.00 94.84           H  
ATOM   1564  C   ILE A  96       3.649  -9.185 -18.103  1.00 94.84           C  
ATOM   1565  CB  ILE A  96       4.123  -9.080 -20.612  1.00 94.84           C  
ATOM   1566  HB  ILE A  96       3.225  -9.648 -20.855  1.00 94.84           H  
ATOM   1567  O   ILE A  96       2.591  -9.795 -17.984  1.00 94.84           O  
ATOM   1568  CG1 ILE A  96       5.200  -9.368 -21.686  1.00 94.84           C  
ATOM   1569 HG12 ILE A  96       5.423 -10.434 -21.687  1.00 94.84           H  
ATOM   1570 HG13 ILE A  96       6.117  -8.833 -21.438  1.00 94.84           H  
ATOM   1571  CG2 ILE A  96       3.758  -7.582 -20.579  1.00 94.84           C  
ATOM   1572 HG21 ILE A  96       2.947  -7.398 -19.875  1.00 94.84           H  
ATOM   1573 HG22 ILE A  96       3.408  -7.249 -21.556  1.00 94.84           H  
ATOM   1574 HG23 ILE A  96       4.632  -6.998 -20.290  1.00 94.84           H  
ATOM   1575  CD1 ILE A  96       4.799  -8.997 -23.119  1.00 94.84           C  
ATOM   1576 HD11 ILE A  96       4.722  -7.915 -23.231  1.00 94.84           H  
ATOM   1577 HD12 ILE A  96       5.563  -9.355 -23.809  1.00 94.84           H  
ATOM   1578 HD13 ILE A  96       3.847  -9.464 -23.373  1.00 94.84           H  
ATOM   1579  N   LEU A  97       4.007  -8.200 -17.285  1.00 94.61           N  
ATOM   1580  H   LEU A  97       4.894  -7.746 -17.450  1.00 94.61           H  
ATOM   1581  CA  LEU A  97       3.283  -7.808 -16.084  1.00 94.61           C  
ATOM   1582  HA  LEU A  97       2.375  -8.401 -15.978  1.00 94.61           H  
ATOM   1583  C   LEU A  97       2.894  -6.330 -16.189  1.00 94.61           C  
ATOM   1584  CB  LEU A  97       4.162  -8.096 -14.859  1.00 94.61           C  
ATOM   1585  HB2 LEU A  97       5.109  -7.570 -14.978  1.00 94.61           H  
ATOM   1586  HB3 LEU A  97       3.667  -7.702 -13.971  1.00 94.61           H  
ATOM   1587  O   LEU A  97       3.722  -5.443 -15.921  1.00 94.61           O  
ATOM   1588  CG  LEU A  97       4.440  -9.594 -14.649  1.00 94.61           C  
ATOM   1589  HG  LEU A  97       4.733 -10.068 -15.586  1.00 94.61           H  
ATOM   1590  CD1 LEU A  97       5.608  -9.744 -13.682  1.00 94.61           C  
ATOM   1591 HD11 LEU A  97       5.412  -9.184 -12.768  1.00 94.61           H  
ATOM   1592 HD12 LEU A  97       5.761 -10.799 -13.457  1.00 94.61           H  
ATOM   1593 HD13 LEU A  97       6.510  -9.359 -14.156  1.00 94.61           H  
ATOM   1594  CD2 LEU A  97       3.223 -10.326 -14.087  1.00 94.61           C  
ATOM   1595 HD21 LEU A  97       2.413 -10.311 -14.817  1.00 94.61           H  
ATOM   1596 HD22 LEU A  97       3.479 -11.367 -13.893  1.00 94.61           H  
ATOM   1597 HD23 LEU A  97       2.881  -9.854 -13.166  1.00 94.61           H  
ATOM   1598  N   PRO A  98       1.640  -6.037 -16.577  1.00 92.16           N  
ATOM   1599  CA  PRO A  98       1.089  -4.693 -16.519  1.00 92.16           C  
ATOM   1600  HA  PRO A  98       1.614  -4.073 -17.246  1.00 92.16           H  
ATOM   1601  C   PRO A  98       1.224  -4.079 -15.123  1.00 92.16           C  
ATOM   1602  CB  PRO A  98      -0.381  -4.823 -16.931  1.00 92.16           C  
ATOM   1603  HB2 PRO A  98      -1.005  -4.973 -16.051  1.00 92.16           H  
ATOM   1604  HB3 PRO A  98      -0.723  -3.956 -17.496  1.00 92.16           H  
ATOM   1605  O   PRO A  98       1.342  -4.776 -14.105  1.00 92.16           O  
ATOM   1606  CG  PRO A  98      -0.405  -6.093 -17.779  1.00 92.16           C  
ATOM   1607  HG2 PRO A  98      -0.092  -5.863 -18.798  1.00 92.16           H  
ATOM   1608  HG3 PRO A  98      -1.386  -6.568 -17.774  1.00 92.16           H  
ATOM   1609  CD  PRO A  98       0.648  -6.966 -17.104  1.00 92.16           C  
ATOM   1610  HD2 PRO A  98       1.083  -7.650 -17.833  1.00 92.16           H  
ATOM   1611  HD3 PRO A  98       0.194  -7.526 -16.286  1.00 92.16           H  
ATOM   1612  N   LYS A  99       1.179  -2.747 -15.064  1.00 90.68           N  
ATOM   1613  H   LYS A  99       1.016  -2.236 -15.920  1.00 90.68           H  
ATOM   1614  CA  LYS A  99       1.163  -2.029 -13.790  1.00 90.68           C  
ATOM   1615  HA  LYS A  99       2.086  -2.264 -13.259  1.00 90.68           H  
ATOM   1616  C   LYS A  99      -0.013  -2.513 -12.935  1.00 90.68           C  
ATOM   1617  CB  LYS A  99       1.090  -0.522 -14.051  1.00 90.68           C  
ATOM   1618  HB2 LYS A  99       0.093  -0.261 -14.405  1.00 90.68           H  
ATOM   1619  HB3 LYS A  99       1.816  -0.259 -14.821  1.00 90.68           H  
ATOM   1620  O   LYS A  99      -1.120  -2.658 -13.438  1.00 90.68           O  
ATOM   1621  CG  LYS A  99       1.419   0.267 -12.781  1.00 90.68           C  
ATOM   1622  HG2 LYS A  99       2.435   0.023 -12.470  1.00 90.68           H  
ATOM   1623  HG3 LYS A  99       0.731  -0.003 -11.980  1.00 90.68           H  
ATOM   1624  CD  LYS A  99       1.308   1.768 -13.044  1.00 90.68           C  
ATOM   1625  HD2 LYS A  99       1.928   2.040 -13.899  1.00 90.68           H  
ATOM   1626  HD3 LYS A  99       0.267   2.004 -13.261  1.00 90.68           H  
ATOM   1627  CE  LYS A  99       1.779   2.527 -11.805  1.00 90.68           C  
ATOM   1628  HE2 LYS A  99       2.860   2.416 -11.719  1.00 90.68           H  
ATOM   1629  HE3 LYS A  99       1.325   2.064 -10.928  1.00 90.68           H  
ATOM   1630  NZ  LYS A  99       1.386   3.952 -11.880  1.00 90.68           N  
ATOM   1631  HZ1 LYS A  99       0.378   4.013 -11.837  1.00 90.68           H  
ATOM   1632  HZ2 LYS A  99       1.706   4.370 -12.742  1.00 90.68           H  
ATOM   1633  HZ3 LYS A  99       1.749   4.463 -11.088  1.00 90.68           H  
ATOM   1634  N   TYR A 100       0.253  -2.722 -11.651  1.00 92.80           N  
ATOM   1635  H   TYR A 100       1.214  -2.613 -11.360  1.00 92.80           H  
ATOM   1636  CA  TYR A 100      -0.675  -3.262 -10.658  1.00 92.80           C  
ATOM   1637  HA  TYR A 100      -0.126  -3.256  -9.716  1.00 92.80           H  
ATOM   1638  C   TYR A 100      -1.058  -4.735 -10.850  1.00 92.80           C  
ATOM   1639  CB  TYR A 100      -1.883  -2.329 -10.459  1.00 92.80           C  
ATOM   1640  HB2 TYR A 100      -2.437  -2.648  -9.576  1.00 92.80           H  
ATOM   1641  HB3 TYR A 100      -2.559  -2.437 -11.307  1.00 92.80           H  
ATOM   1642  O   TYR A 100      -2.040  -5.179 -10.269  1.00 92.80           O  
ATOM   1643  CG  TYR A 100      -1.528  -0.868 -10.273  1.00 92.80           C  
ATOM   1644  CD1 TYR A 100      -0.681  -0.483  -9.217  1.00 92.80           C  
ATOM   1645  HD1 TYR A 100      -0.292  -1.227  -8.539  1.00 92.80           H  
ATOM   1646  CD2 TYR A 100      -2.065   0.105 -11.138  1.00 92.80           C  
ATOM   1647  HD2 TYR A 100      -2.729  -0.199 -11.933  1.00 92.80           H  
ATOM   1648  CE1 TYR A 100      -0.389   0.875  -9.011  1.00 92.80           C  
ATOM   1649  HE1 TYR A 100       0.237   1.165  -8.180  1.00 92.80           H  
ATOM   1650  CE2 TYR A 100      -1.769   1.467 -10.938  1.00 92.80           C  
ATOM   1651  HE2 TYR A 100      -2.222   2.216 -11.572  1.00 92.80           H  
ATOM   1652  OH  TYR A 100      -0.662   3.163  -9.644  1.00 92.80           O  
ATOM   1653  HH  TYR A 100      -0.511   3.291  -8.705  1.00 92.80           H  
ATOM   1654  CZ  TYR A 100      -0.946   1.851  -9.861  1.00 92.80           C  
ATOM   1655  N   SER A 101      -0.248  -5.523 -11.569  1.00 94.42           N  
ATOM   1656  H   SER A 101       0.495  -5.107 -12.113  1.00 94.42           H  
ATOM   1657  CA  SER A 101      -0.357  -6.990 -11.517  1.00 94.42           C  
ATOM   1658  HA  SER A 101      -1.300  -7.291 -11.973  1.00 94.42           H  
ATOM   1659  C   SER A 101      -0.335  -7.475 -10.061  1.00 94.42           C  
ATOM   1660  CB  SER A 101       0.785  -7.668 -12.277  1.00 94.42           C  
ATOM   1661  HB2 SER A 101       0.696  -8.748 -12.164  1.00 94.42           H  
ATOM   1662  HB3 SER A 101       1.742  -7.350 -11.865  1.00 94.42           H  
ATOM   1663  O   SER A 101       0.525  -7.044  -9.280  1.00 94.42           O  
ATOM   1664  OG  SER A 101       0.737  -7.354 -13.652  1.00 94.42           O  
ATOM   1665  HG  SER A 101       0.877  -6.412 -13.773  1.00 94.42           H  
ATOM   1666  N   LEU A 102      -1.286  -8.337  -9.699  1.00 95.64           N  
ATOM   1667  H   LEU A 102      -1.942  -8.659 -10.396  1.00 95.64           H  
ATOM   1668  CA  LEU A 102      -1.512  -8.779  -8.327  1.00 95.64           C  
ATOM   1669  HA  LEU A 102      -1.148  -8.006  -7.651  1.00 95.64           H  
ATOM   1670  C   LEU A 102      -0.753 -10.074  -8.033  1.00 95.64           C  
ATOM   1671  CB  LEU A 102      -3.024  -8.946  -8.096  1.00 95.64           C  
ATOM   1672  HB2 LEU A 102      -3.389  -9.728  -8.762  1.00 95.64           H  
ATOM   1673  HB3 LEU A 102      -3.536  -8.022  -8.365  1.00 95.64           H  
ATOM   1674  O   LEU A 102      -0.896 -11.067  -8.738  1.00 95.64           O  
ATOM   1675  CG  LEU A 102      -3.381  -9.315  -6.643  1.00 95.64           C  
ATOM   1676  HG  LEU A 102      -2.810 -10.186  -6.323  1.00 95.64           H  
ATOM   1677  CD1 LEU A 102      -3.113  -8.152  -5.687  1.00 95.64           C  
ATOM   1678 HD11 LEU A 102      -3.633  -8.325  -4.745  1.00 95.64           H  
ATOM   1679 HD12 LEU A 102      -2.043  -8.036  -5.518  1.00 95.64           H  
ATOM   1680 HD13 LEU A 102      -3.532  -7.238  -6.110  1.00 95.64           H  
ATOM   1681  CD2 LEU A 102      -4.858  -9.657  -6.520  1.00 95.64           C  
ATOM   1682 HD21 LEU A 102      -5.447  -8.746  -6.622  1.00 95.64           H  
ATOM   1683 HD22 LEU A 102      -5.139 -10.369  -7.296  1.00 95.64           H  
ATOM   1684 HD23 LEU A 102      -5.059 -10.109  -5.549  1.00 95.64           H  
ATOM   1685  N   PHE A 103       0.005 -10.076  -6.944  1.00 96.61           N  
ATOM   1686  H   PHE A 103       0.104  -9.215  -6.426  1.00 96.61           H  
ATOM   1687  CA  PHE A 103       0.699 -11.252  -6.432  1.00 96.61           C  
ATOM   1688  HA  PHE A 103       0.552 -12.096  -7.106  1.00 96.61           H  
ATOM   1689  C   PHE A 103       0.145 -11.625  -5.066  1.00 96.61           C  
ATOM   1690  CB  PHE A 103       2.199 -10.964  -6.347  1.00 96.61           C  
ATOM   1691  HB2 PHE A 103       2.684 -11.794  -5.834  1.00 96.61           H  
ATOM   1692  HB3 PHE A 103       2.360 -10.067  -5.748  1.00 96.61           H  
ATOM   1693  O   PHE A 103       0.039 -10.755  -4.201  1.00 96.61           O  
ATOM   1694  CG  PHE A 103       2.846 -10.783  -7.701  1.00 96.61           C  
ATOM   1695  CD1 PHE A 103       3.431 -11.889  -8.344  1.00 96.61           C  
ATOM   1696  HD1 PHE A 103       3.421 -12.862  -7.874  1.00 96.61           H  
ATOM   1697  CD2 PHE A 103       2.824  -9.528  -8.339  1.00 96.61           C  
ATOM   1698  HD2 PHE A 103       2.333  -8.689  -7.869  1.00 96.61           H  
ATOM   1699  CE1 PHE A 103       4.014 -11.738  -9.611  1.00 96.61           C  
ATOM   1700  HE1 PHE A 103       4.448 -12.595 -10.105  1.00 96.61           H  
ATOM   1701  CE2 PHE A 103       3.376  -9.389  -9.624  1.00 96.61           C  
ATOM   1702  HE2 PHE A 103       3.288  -8.454 -10.156  1.00 96.61           H  
ATOM   1703  CZ  PHE A 103       3.980 -10.491 -10.252  1.00 96.61           C  
ATOM   1704  HZ  PHE A 103       4.375 -10.399 -11.253  1.00 96.61           H  
ATOM   1705  N   GLU A 104      -0.146 -12.904  -4.856  1.00 97.01           N  
ATOM   1706  H   GLU A 104      -0.025 -13.556  -5.618  1.00 97.01           H  
ATOM   1707  CA  GLU A 104      -0.468 -13.475  -3.551  1.00 97.01           C  
ATOM   1708  HA  GLU A 104      -0.714 -12.665  -2.863  1.00 97.01           H  
ATOM   1709  C   GLU A 104       0.740 -14.215  -2.979  1.00 97.01           C  
ATOM   1710  CB  GLU A 104      -1.718 -14.345  -3.642  1.00 97.01           C  
ATOM   1711  HB2 GLU A 104      -1.558 -15.174  -4.331  1.00 97.01           H  
ATOM   1712  HB3 GLU A 104      -2.505 -13.694  -4.025  1.00 97.01           H  
ATOM   1713  O   GLU A 104       1.337 -15.086  -3.612  1.00 97.01           O  
ATOM   1714  CG  GLU A 104      -2.160 -14.872  -2.273  1.00 97.01           C  
ATOM   1715  HG2 GLU A 104      -2.198 -14.041  -1.568  1.00 97.01           H  
ATOM   1716  HG3 GLU A 104      -1.422 -15.588  -1.911  1.00 97.01           H  
ATOM   1717  CD  GLU A 104      -3.541 -15.527  -2.350  1.00 97.01           C  
ATOM   1718  OE1 GLU A 104      -3.614 -16.754  -2.138  1.00 97.01           O  
ATOM   1719  OE2 GLU A 104      -4.518 -14.767  -2.576  1.00 97.01           O  
ATOM   1720  N   LEU A 105       1.120 -13.794  -1.781  1.00 95.70           N  
ATOM   1721  H   LEU A 105       0.501 -13.147  -1.313  1.00 95.70           H  
ATOM   1722  CA  LEU A 105       2.198 -14.318  -0.967  1.00 95.70           C  
ATOM   1723  HA  LEU A 105       2.821 -14.983  -1.566  1.00 95.70           H  
ATOM   1724  C   LEU A 105       1.596 -15.158   0.175  1.00 95.70           C  
ATOM   1725  CB  LEU A 105       3.071 -13.150  -0.452  1.00 95.70           C  
ATOM   1726  HB2 LEU A 105       2.510 -12.568   0.279  1.00 95.70           H  
ATOM   1727  HB3 LEU A 105       3.913 -13.612   0.063  1.00 95.70           H  
ATOM   1728  O   LEU A 105       0.400 -15.451   0.197  1.00 95.70           O  
ATOM   1729  CG  LEU A 105       3.678 -12.217  -1.518  1.00 95.70           C  
ATOM   1730  HG  LEU A 105       3.914 -12.793  -2.413  1.00 95.70           H  
ATOM   1731  CD1 LEU A 105       2.755 -11.052  -1.888  1.00 95.70           C  
ATOM   1732 HD11 LEU A 105       2.396 -10.553  -0.988  1.00 95.70           H  
ATOM   1733 HD12 LEU A 105       3.271 -10.344  -2.536  1.00 95.70           H  
ATOM   1734 HD13 LEU A 105       1.892 -11.431  -2.436  1.00 95.70           H  
ATOM   1735  CD2 LEU A 105       4.975 -11.571  -1.016  1.00 95.70           C  
ATOM   1736 HD21 LEU A 105       5.467 -11.085  -1.859  1.00 95.70           H  
ATOM   1737 HD22 LEU A 105       5.652 -12.341  -0.646  1.00 95.70           H  
ATOM   1738 HD23 LEU A 105       4.766 -10.822  -0.252  1.00 95.70           H  
ATOM   1739  N   GLU A 106       2.421 -15.532   1.150  1.00 90.51           N  
ATOM   1740  H   GLU A 106       3.383 -15.226   1.136  1.00 90.51           H  
ATOM   1741  CA  GLU A 106       1.987 -16.302   2.311  1.00 90.51           C  
ATOM   1742  HA  GLU A 106       1.617 -17.256   1.934  1.00 90.51           H  
ATOM   1743  C   GLU A 106       0.815 -15.643   3.071  1.00 90.51           C  
ATOM   1744  CB  GLU A 106       3.191 -16.615   3.224  1.00 90.51           C  
ATOM   1745  HB2 GLU A 106       3.969 -17.106   2.640  1.00 90.51           H  
ATOM   1746  HB3 GLU A 106       2.844 -17.342   3.958  1.00 90.51           H  
ATOM   1747  O   GLU A 106       0.685 -14.415   3.121  1.00 90.51           O  
ATOM   1748  CG  GLU A 106       3.813 -15.441   4.011  1.00 90.51           C  
ATOM   1749  HG2 GLU A 106       3.021 -14.834   4.449  1.00 90.51           H  
ATOM   1750  HG3 GLU A 106       4.365 -15.875   4.845  1.00 90.51           H  
ATOM   1751  CD  GLU A 106       4.789 -14.528   3.245  1.00 90.51           C  
ATOM   1752  OE1 GLU A 106       5.421 -13.657   3.895  1.00 90.51           O  
ATOM   1753  OE2 GLU A 106       4.886 -14.573   1.999  1.00 90.51           O  
ATOM   1754  N   ASN A 107      -0.040 -16.468   3.686  1.00 88.52           N  
ATOM   1755  H   ASN A 107       0.149 -17.459   3.650  1.00 88.52           H  
ATOM   1756  CA  ASN A 107      -1.167 -16.046   4.533  1.00 88.52           C  
ATOM   1757  HA  ASN A 107      -1.720 -16.950   4.791  1.00 88.52           H  
ATOM   1758  C   ASN A 107      -2.197 -15.127   3.839  1.00 88.52           C  
ATOM   1759  CB  ASN A 107      -0.618 -15.467   5.852  1.00 88.52           C  
ATOM   1760  HB2 ASN A 107      -0.113 -14.523   5.648  1.00 88.52           H  
ATOM   1761  HB3 ASN A 107      -1.444 -15.269   6.535  1.00 88.52           H  
ATOM   1762  O   ASN A 107      -2.839 -14.299   4.491  1.00 88.52           O  
ATOM   1763  CG  ASN A 107       0.343 -16.407   6.555  1.00 88.52           C  
ATOM   1764  ND2 ASN A 107       1.315 -15.885   7.264  1.00 88.52           N  
ATOM   1765 HD21 ASN A 107       1.407 -14.884   7.361  1.00 88.52           H  
ATOM   1766 HD22 ASN A 107       1.914 -16.544   7.741  1.00 88.52           H  
ATOM   1767  OD1 ASN A 107       0.246 -17.618   6.469  1.00 88.52           O  
ATOM   1768  N   GLY A 108      -2.333 -15.226   2.511  1.00 92.38           N  
ATOM   1769  H   GLY A 108      -1.753 -15.885   2.012  1.00 92.38           H  
ATOM   1770  CA  GLY A 108      -3.234 -14.378   1.723  1.00 92.38           C  
ATOM   1771  HA2 GLY A 108      -3.293 -14.780   0.712  1.00 92.38           H  
ATOM   1772  HA3 GLY A 108      -4.231 -14.403   2.162  1.00 92.38           H  
ATOM   1773  C   GLY A 108      -2.777 -12.916   1.627  1.00 92.38           C  
ATOM   1774  O   GLY A 108      -3.555 -12.042   1.222  1.00 92.38           O  
ATOM   1775  N   ARG A 109      -1.527 -12.612   2.011  1.00 95.89           N  
ATOM   1776  H   ARG A 109      -0.930 -13.365   2.322  1.00 95.89           H  
ATOM   1777  CA  ARG A 109      -0.938 -11.282   1.829  1.00 95.89           C  
ATOM   1778  HA  ARG A 109      -1.632 -10.539   2.223  1.00 95.89           H  
ATOM   1779  C   ARG A 109      -0.745 -11.030   0.344  1.00 95.89           C  
ATOM   1780  CB  ARG A 109       0.394 -11.174   2.578  1.00 95.89           C  
ATOM   1781  HB2 ARG A 109       0.230 -11.396   3.633  1.00 95.89           H  
ATOM   1782  HB3 ARG A 109       1.096 -11.906   2.178  1.00 95.89           H  
ATOM   1783  O   ARG A 109      -0.102 -11.806  -0.346  1.00 95.89           O  
ATOM   1784  CG  ARG A 109       0.984  -9.759   2.442  1.00 95.89           C  
ATOM   1785  HG2 ARG A 109       1.153  -9.510   1.395  1.00 95.89           H  
ATOM   1786  HG3 ARG A 109       0.273  -9.039   2.848  1.00 95.89           H  
ATOM   1787  CD  ARG A 109       2.310  -9.635   3.194  1.00 95.89           C  
ATOM   1788  HD2 ARG A 109       2.190 -10.072   4.186  1.00 95.89           H  
ATOM   1789  HD3 ARG A 109       2.547  -8.578   3.313  1.00 95.89           H  
ATOM   1790  NE  ARG A 109       3.393 -10.302   2.443  1.00 95.89           N  
ATOM   1791  HE  ARG A 109       3.225 -10.480   1.463  1.00 95.89           H  
ATOM   1792  NH1 ARG A 109       4.658 -11.011   4.221  1.00 95.89           N  
ATOM   1793 HH11 ARG A 109       3.963 -10.680   4.875  1.00 95.89           H  
ATOM   1794 HH12 ARG A 109       5.195 -11.824   4.488  1.00 95.89           H  
ATOM   1795  NH2 ARG A 109       5.239 -11.610   2.203  1.00 95.89           N  
ATOM   1796 HH21 ARG A 109       5.691 -12.364   2.701  1.00 95.89           H  
ATOM   1797 HH22 ARG A 109       4.951 -11.915   1.285  1.00 95.89           H  
ATOM   1798  CZ  ARG A 109       4.422 -10.946   2.955  1.00 95.89           C  
ATOM   1799  N   LYS A 110      -1.217  -9.892  -0.139  1.00 96.89           N  
ATOM   1800  H   LYS A 110      -1.700  -9.276   0.498  1.00 96.89           H  
ATOM   1801  CA  LYS A 110      -1.192  -9.523  -1.547  1.00 96.89           C  
ATOM   1802  HA  LYS A 110      -0.715 -10.329  -2.103  1.00 96.89           H  
ATOM   1803  C   LYS A 110      -0.378  -8.260  -1.781  1.00 96.89           C  
ATOM   1804  CB  LYS A 110      -2.626  -9.397  -2.058  1.00 96.89           C  
ATOM   1805  HB2 LYS A 110      -2.594  -8.960  -3.056  1.00 96.89           H  
ATOM   1806  HB3 LYS A 110      -3.177  -8.731  -1.394  1.00 96.89           H  
ATOM   1807  O   LYS A 110      -0.376  -7.327  -0.970  1.00 96.89           O  
ATOM   1808  CG  LYS A 110      -3.346 -10.751  -2.138  1.00 96.89           C  
ATOM   1809  HG2 LYS A 110      -3.202 -11.296  -1.205  1.00 96.89           H  
ATOM   1810  HG3 LYS A 110      -2.918 -11.342  -2.948  1.00 96.89           H  
ATOM   1811  CD  LYS A 110      -4.850 -10.574  -2.366  1.00 96.89           C  
ATOM   1812  HD2 LYS A 110      -5.031 -10.141  -3.350  1.00 96.89           H  
ATOM   1813  HD3 LYS A 110      -5.251  -9.906  -1.603  1.00 96.89           H  
ATOM   1814  CE  LYS A 110      -5.518 -11.946  -2.246  1.00 96.89           C  
ATOM   1815  HE2 LYS A 110      -5.157 -12.596  -3.043  1.00 96.89           H  
ATOM   1816  HE3 LYS A 110      -5.196 -12.413  -1.315  1.00 96.89           H  
ATOM   1817  NZ  LYS A 110      -6.995 -11.868  -2.276  1.00 96.89           N  
ATOM   1818  HZ1 LYS A 110      -7.356 -12.806  -2.174  1.00 96.89           H  
ATOM   1819  HZ2 LYS A 110      -7.310 -11.512  -3.167  1.00 96.89           H  
ATOM   1820  HZ3 LYS A 110      -7.352 -11.295  -1.525  1.00 96.89           H  
ATOM   1821  N   ARG A 111       0.319  -8.209  -2.915  1.00 96.78           N  
ATOM   1822  H   ARG A 111       0.259  -9.012  -3.524  1.00 96.78           H  
ATOM   1823  CA  ARG A 111       1.086  -7.040  -3.366  1.00 96.78           C  
ATOM   1824  HA  ARG A 111       0.767  -6.171  -2.790  1.00 96.78           H  
ATOM   1825  C   ARG A 111       0.779  -6.724  -4.822  1.00 96.78           C  
ATOM   1826  CB  ARG A 111       2.594  -7.262  -3.159  1.00 96.78           C  
ATOM   1827  HB2 ARG A 111       3.133  -6.435  -3.622  1.00 96.78           H  
ATOM   1828  HB3 ARG A 111       2.885  -8.175  -3.680  1.00 96.78           H  
ATOM   1829  O   ARG A 111       0.755  -7.618  -5.659  1.00 96.78           O  
ATOM   1830  CG  ARG A 111       3.035  -7.373  -1.690  1.00 96.78           C  
ATOM   1831  HG2 ARG A 111       2.491  -8.185  -1.206  1.00 96.78           H  
ATOM   1832  HG3 ARG A 111       4.096  -7.619  -1.669  1.00 96.78           H  
ATOM   1833  CD  ARG A 111       2.809  -6.082  -0.893  1.00 96.78           C  
ATOM   1834  HD2 ARG A 111       3.326  -5.259  -1.387  1.00 96.78           H  
ATOM   1835  HD3 ARG A 111       1.741  -5.864  -0.877  1.00 96.78           H  
ATOM   1836  NE  ARG A 111       3.302  -6.214   0.492  1.00 96.78           N  
ATOM   1837  HE  ARG A 111       3.918  -6.990   0.687  1.00 96.78           H  
ATOM   1838  NH1 ARG A 111       2.149  -4.450   1.399  1.00 96.78           N  
ATOM   1839 HH11 ARG A 111       1.919  -3.895   2.211  1.00 96.78           H  
ATOM   1840 HH12 ARG A 111       1.775  -4.238   0.485  1.00 96.78           H  
ATOM   1841  NH2 ARG A 111       3.423  -5.728   2.710  1.00 96.78           N  
ATOM   1842 HH21 ARG A 111       3.026  -5.261   3.514  1.00 96.78           H  
ATOM   1843 HH22 ARG A 111       3.971  -6.558   2.882  1.00 96.78           H  
ATOM   1844  CZ  ARG A 111       2.952  -5.467   1.525  1.00 96.78           C  
ATOM   1845  N   LEU A 112       0.602  -5.440  -5.114  1.00 96.42           N  
ATOM   1846  H   LEU A 112       0.654  -4.774  -4.356  1.00 96.42           H  
ATOM   1847  CA  LEU A 112       0.462  -4.925  -6.476  1.00 96.42           C  
ATOM   1848  HA  LEU A 112       0.066  -5.703  -7.129  1.00 96.42           H  
ATOM   1849  C   LEU A 112       1.835  -4.501  -7.001  1.00 96.42           C  
ATOM   1850  CB  LEU A 112      -0.513  -3.736  -6.476  1.00 96.42           C  
ATOM   1851  HB2 LEU A 112      -0.125  -2.987  -5.786  1.00 96.42           H  
ATOM   1852  HB3 LEU A 112      -0.536  -3.296  -7.473  1.00 96.42           H  
ATOM   1853  O   LEU A 112       2.562  -3.782  -6.311  1.00 96.42           O  
ATOM   1854  CG  LEU A 112      -1.954  -4.065  -6.058  1.00 96.42           C  
ATOM   1855  HG  LEU A 112      -1.948  -4.649  -5.138  1.00 96.42           H  
ATOM   1856  CD1 LEU A 112      -2.711  -2.767  -5.801  1.00 96.42           C  
ATOM   1857 HD11 LEU A 112      -3.720  -3.012  -5.470  1.00 96.42           H  
ATOM   1858 HD12 LEU A 112      -2.774  -2.171  -6.712  1.00 96.42           H  
ATOM   1859 HD13 LEU A 112      -2.223  -2.189  -5.016  1.00 96.42           H  
ATOM   1860  CD2 LEU A 112      -2.700  -4.836  -7.139  1.00 96.42           C  
ATOM   1861 HD21 LEU A 112      -3.705  -5.076  -6.792  1.00 96.42           H  
ATOM   1862 HD22 LEU A 112      -2.181  -5.761  -7.393  1.00 96.42           H  
ATOM   1863 HD23 LEU A 112      -2.802  -4.230  -8.039  1.00 96.42           H  
ATOM   1864  N   LEU A 113       2.190  -4.900  -8.220  1.00 95.87           N  
ATOM   1865  H   LEU A 113       1.587  -5.548  -8.705  1.00 95.87           H  
ATOM   1866  CA  LEU A 113       3.442  -4.492  -8.862  1.00 95.87           C  
ATOM   1867  HA  LEU A 113       4.225  -4.462  -8.104  1.00 95.87           H  
ATOM   1868  C   LEU A 113       3.319  -3.085  -9.461  1.00 95.87           C  
ATOM   1869  CB  LEU A 113       3.825  -5.556  -9.900  1.00 95.87           C  
ATOM   1870  HB2 LEU A 113       3.835  -6.522  -9.394  1.00 95.87           H  
ATOM   1871  HB3 LEU A 113       3.055  -5.585 -10.671  1.00 95.87           H  
ATOM   1872  O   LEU A 113       2.806  -2.907 -10.563  1.00 95.87           O  
ATOM   1873  CG  LEU A 113       5.197  -5.343 -10.565  1.00 95.87           C  
ATOM   1874  HG  LEU A 113       5.272  -4.332 -10.966  1.00 95.87           H  
ATOM   1875  CD1 LEU A 113       6.347  -5.579  -9.583  1.00 95.87           C  
ATOM   1876 HD11 LEU A 113       6.341  -4.806  -8.814  1.00 95.87           H  
ATOM   1877 HD12 LEU A 113       6.253  -6.563  -9.124  1.00 95.87           H  
ATOM   1878 HD13 LEU A 113       7.298  -5.518 -10.111  1.00 95.87           H  
ATOM   1879  CD2 LEU A 113       5.358  -6.333 -11.712  1.00 95.87           C  
ATOM   1880 HD21 LEU A 113       5.199  -7.349 -11.350  1.00 95.87           H  
ATOM   1881 HD22 LEU A 113       6.363  -6.264 -12.129  1.00 95.87           H  
ATOM   1882 HD23 LEU A 113       4.630  -6.109 -12.492  1.00 95.87           H  
ATOM   1883  N   ALA A 114       3.797  -2.064  -8.750  1.00 93.69           N  
ATOM   1884  H   ALA A 114       4.262  -2.258  -7.875  1.00 93.69           H  
ATOM   1885  CA  ALA A 114       3.756  -0.681  -9.233  1.00 93.69           C  
ATOM   1886  HA  ALA A 114       2.796  -0.506  -9.719  1.00 93.69           H  
ATOM   1887  C   ALA A 114       4.854  -0.386 -10.265  1.00 93.69           C  
ATOM   1888  CB  ALA A 114       3.856   0.252  -8.027  1.00 93.69           C  
ATOM   1889  HB1 ALA A 114       4.793   0.091  -7.495  1.00 93.69           H  
ATOM   1890  HB2 ALA A 114       3.017   0.047  -7.362  1.00 93.69           H  
ATOM   1891  HB3 ALA A 114       3.805   1.289  -8.359  1.00 93.69           H  
ATOM   1892  O   ALA A 114       4.648   0.403 -11.188  1.00 93.69           O  
ATOM   1893  N   SER A 115       6.018  -1.015 -10.102  1.00 92.91           N  
ATOM   1894  H   SER A 115       6.115  -1.621  -9.300  1.00 92.91           H  
ATOM   1895  CA  SER A 115       7.110  -1.044 -11.075  1.00 92.91           C  
ATOM   1896  HA  SER A 115       6.695  -1.156 -12.077  1.00 92.91           H  
ATOM   1897  C   SER A 115       8.023  -2.237 -10.793  1.00 92.91           C  
ATOM   1898  CB  SER A 115       7.924   0.257 -11.014  1.00 92.91           C  
ATOM   1899  HB2 SER A 115       7.255   1.117 -11.056  1.00 92.91           H  
ATOM   1900  HB3 SER A 115       8.583   0.298 -11.882  1.00 92.91           H  
ATOM   1901  O   SER A 115       7.916  -2.869  -9.743  1.00 92.91           O  
ATOM   1902  OG  SER A 115       8.720   0.324  -9.845  1.00 92.91           O  
ATOM   1903  HG  SER A 115       8.164   0.612  -9.118  1.00 92.91           H  
ATOM   1904  N   ALA A 116       8.991  -2.496 -11.669  1.00 94.44           N  
ATOM   1905  H   ALA A 116       8.969  -2.039 -12.569  1.00 94.44           H  
ATOM   1906  CA  ALA A 116       9.972  -3.560 -11.476  1.00 94.44           C  
ATOM   1907  HA  ALA A 116       9.448  -4.515 -11.524  1.00 94.44           H  
ATOM   1908  C   ALA A 116      10.711  -3.505 -10.123  1.00 94.44           C  
ATOM   1909  CB  ALA A 116      10.958  -3.477 -12.640  1.00 94.44           C  
ATOM   1910  HB1 ALA A 116      11.728  -4.240 -12.520  1.00 94.44           H  
ATOM   1911  HB2 ALA A 116      10.424  -3.655 -13.573  1.00 94.44           H  
ATOM   1912  HB3 ALA A 116      11.435  -2.497 -12.668  1.00 94.44           H  
ATOM   1913  O   ALA A 116      11.158  -4.538  -9.631  1.00 94.44           O  
ATOM   1914  N   GLY A 117      10.823  -2.327  -9.499  1.00 93.49           N  
ATOM   1915  H   GLY A 117      10.377  -1.525  -9.922  1.00 93.49           H  
ATOM   1916  CA  GLY A 117      11.466  -2.142  -8.196  1.00 93.49           C  
ATOM   1917  HA2 GLY A 117      12.209  -1.350  -8.289  1.00 93.49           H  
ATOM   1918  HA3 GLY A 117      11.988  -3.052  -7.899  1.00 93.49           H  
ATOM   1919  C   GLY A 117      10.523  -1.756  -7.057  1.00 93.49           C  
ATOM   1920  O   GLY A 117      11.005  -1.495  -5.959  1.00 93.49           O  
ATOM   1921  N   GLU A 118       9.210  -1.672  -7.280  1.00 95.26           N  
ATOM   1922  H   GLU A 118       8.831  -1.982  -8.164  1.00 95.26           H  
ATOM   1923  CA  GLU A 118       8.280  -1.140  -6.280  1.00 95.26           C  
ATOM   1924  HA  GLU A 118       8.736  -1.234  -5.295  1.00 95.26           H  
ATOM   1925  C   GLU A 118       6.967  -1.918  -6.241  1.00 95.26           C  
ATOM   1926  CB  GLU A 118       8.043   0.358  -6.522  1.00 95.26           C  
ATOM   1927  HB2 GLU A 118       9.012   0.850  -6.598  1.00 95.26           H  
ATOM   1928  HB3 GLU A 118       7.508   0.493  -7.463  1.00 95.26           H  
ATOM   1929  O   GLU A 118       6.305  -2.125  -7.260  1.00 95.26           O  
ATOM   1930  CG  GLU A 118       7.246   1.023  -5.386  1.00 95.26           C  
ATOM   1931  HG2 GLU A 118       7.703   0.745  -4.436  1.00 95.26           H  
ATOM   1932  HG3 GLU A 118       6.224   0.646  -5.395  1.00 95.26           H  
ATOM   1933  CD  GLU A 118       7.216   2.557  -5.499  1.00 95.26           C  
ATOM   1934  OE1 GLU A 118       7.058   3.216  -4.443  1.00 95.26           O  
ATOM   1935  OE2 GLU A 118       7.363   3.076  -6.629  1.00 95.26           O  
ATOM   1936  N   LEU A 119       6.580  -2.301  -5.028  1.00 96.90           N  
ATOM   1937  H   LEU A 119       7.174  -2.061  -4.246  1.00 96.90           H  
ATOM   1938  CA  LEU A 119       5.315  -2.944  -4.715  1.00 96.90           C  
ATOM   1939  HA  LEU A 119       4.806  -3.200  -5.644  1.00 96.90           H  
ATOM   1940  C   LEU A 119       4.394  -1.997  -3.939  1.00 96.90           C  
ATOM   1941  CB  LEU A 119       5.572  -4.238  -3.924  1.00 96.90           C  
ATOM   1942  HB2 LEU A 119       6.067  -3.975  -2.989  1.00 96.90           H  
ATOM   1943  HB3 LEU A 119       4.612  -4.689  -3.672  1.00 96.90           H  
ATOM   1944  O   LEU A 119       4.829  -1.023  -3.322  1.00 96.90           O  
ATOM   1945  CG  LEU A 119       6.435  -5.290  -4.638  1.00 96.90           C  
ATOM   1946  HG  LEU A 119       7.403  -4.864  -4.901  1.00 96.90           H  
ATOM   1947  CD1 LEU A 119       6.672  -6.455  -3.684  1.00 96.90           C  
ATOM   1948 HD11 LEU A 119       7.298  -7.202  -4.172  1.00 96.90           H  
ATOM   1949 HD12 LEU A 119       7.189  -6.099  -2.793  1.00 96.90           H  
ATOM   1950 HD13 LEU A 119       5.722  -6.908  -3.401  1.00 96.90           H  
ATOM   1951  CD2 LEU A 119       5.765  -5.822  -5.901  1.00 96.90           C  
ATOM   1952 HD21 LEU A 119       4.774  -6.218  -5.677  1.00 96.90           H  
ATOM   1953 HD22 LEU A 119       5.678  -5.011  -6.623  1.00 96.90           H  
ATOM   1954 HD23 LEU A 119       6.377  -6.607  -6.346  1.00 96.90           H  
ATOM   1955  N   GLN A 120       3.108  -2.322  -3.934  1.00 96.40           N  
ATOM   1956  H   GLN A 120       2.819  -3.089  -4.525  1.00 96.40           H  
ATOM   1957  CA  GLN A 120       2.065  -1.623  -3.189  1.00 96.40           C  
ATOM   1958  HA  GLN A 120       2.517  -0.971  -2.441  1.00 96.40           H  
ATOM   1959  C   GLN A 120       1.183  -2.614  -2.420  1.00 96.40           C  
ATOM   1960  CB  GLN A 120       1.273  -0.751  -4.168  1.00 96.40           C  
ATOM   1961  HB2 GLN A 120       1.013  -1.326  -5.056  1.00 96.40           H  
ATOM   1962  HB3 GLN A 120       0.349  -0.417  -3.695  1.00 96.40           H  
ATOM   1963  O   GLN A 120       1.247  -3.824  -2.656  1.00 96.40           O  
ATOM   1964  CG  GLN A 120       2.100   0.468  -4.594  1.00 96.40           C  
ATOM   1965  HG2 GLN A 120       2.419   1.016  -3.707  1.00 96.40           H  
ATOM   1966  HG3 GLN A 120       2.999   0.136  -5.114  1.00 96.40           H  
ATOM   1967  CD  GLN A 120       1.343   1.426  -5.502  1.00 96.40           C  
ATOM   1968  NE2 GLN A 120       2.017   2.411  -6.053  1.00 96.40           N  
ATOM   1969 HE21 GLN A 120       3.003   2.520  -5.862  1.00 96.40           H  
ATOM   1970 HE22 GLN A 120       1.469   3.098  -6.551  1.00 96.40           H  
ATOM   1971  OE1 GLN A 120       0.150   1.340  -5.724  1.00 96.40           O  
ATOM   1972  N   LYS A 121       0.394  -2.118  -1.458  1.00 96.75           N  
ATOM   1973  H   LYS A 121       0.284  -1.115  -1.401  1.00 96.75           H  
ATOM   1974  CA  LYS A 121      -0.559  -2.939  -0.692  1.00 96.75           C  
ATOM   1975  HA  LYS A 121      -0.050  -3.780  -0.222  1.00 96.75           H  
ATOM   1976  C   LYS A 121      -1.606  -3.514  -1.652  1.00 96.75           C  
ATOM   1977  CB  LYS A 121      -1.234  -2.081   0.400  1.00 96.75           C  
ATOM   1978  HB2 LYS A 121      -2.018  -2.673   0.871  1.00 96.75           H  
ATOM   1979  HB3 LYS A 121      -1.712  -1.220  -0.067  1.00 96.75           H  
ATOM   1980  O   LYS A 121      -2.148  -2.759  -2.448  1.00 96.75           O  
ATOM   1981  CG  LYS A 121      -0.267  -1.592   1.497  1.00 96.75           C  
ATOM   1982  HG2 LYS A 121       0.151  -2.465   1.999  1.00 96.75           H  
ATOM   1983  HG3 LYS A 121       0.549  -1.024   1.051  1.00 96.75           H  
ATOM   1984  CD  LYS A 121      -0.972  -0.718   2.554  1.00 96.75           C  
ATOM   1985  HD2 LYS A 121      -1.920  -1.184   2.821  1.00 96.75           H  
ATOM   1986  HD3 LYS A 121      -0.355  -0.677   3.452  1.00 96.75           H  
ATOM   1987  CE  LYS A 121      -1.222   0.721   2.067  1.00 96.75           C  
ATOM   1988  HE2 LYS A 121      -0.278   1.263   2.031  1.00 96.75           H  
ATOM   1989  HE3 LYS A 121      -1.636   0.682   1.059  1.00 96.75           H  
ATOM   1990  NZ  LYS A 121      -2.186   1.444   2.934  1.00 96.75           N  
ATOM   1991  HZ1 LYS A 121      -1.980   1.395   3.921  1.00 96.75           H  
ATOM   1992  HZ2 LYS A 121      -2.352   2.399   2.649  1.00 96.75           H  
ATOM   1993  HZ3 LYS A 121      -3.091   1.014   2.803  1.00 96.75           H  
ATOM   1994  N   GLY A 122      -1.855  -4.822  -1.597  1.00 95.73           N  
ATOM   1995  H   GLY A 122      -1.324  -5.405  -0.966  1.00 95.73           H  
ATOM   1996  CA  GLY A 122      -2.886  -5.497  -2.401  1.00 95.73           C  
ATOM   1997  HA2 GLY A 122      -3.331  -4.801  -3.113  1.00 95.73           H  
ATOM   1998  HA3 GLY A 122      -2.427  -6.309  -2.965  1.00 95.73           H  
ATOM   1999  C   GLY A 122      -4.029  -6.087  -1.570  1.00 95.73           C  
ATOM   2000  O   GLY A 122      -4.834  -6.842  -2.104  1.00 95.73           O  
ATOM   2001  N   ASN A 123      -4.073  -5.797  -0.268  1.00 95.76           N  
ATOM   2002  H   ASN A 123      -3.432  -5.103   0.087  1.00 95.76           H  
ATOM   2003  CA  ASN A 123      -5.159  -6.181   0.631  1.00 95.76           C  
ATOM   2004  HA  ASN A 123      -5.853  -6.847   0.118  1.00 95.76           H  
ATOM   2005  C   ASN A 123      -5.932  -4.934   1.060  1.00 95.76           C  
ATOM   2006  CB  ASN A 123      -4.596  -6.892   1.873  1.00 95.76           C  
ATOM   2007  HB2 ASN A 123      -5.414  -7.122   2.557  1.00 95.76           H  
ATOM   2008  HB3 ASN A 123      -3.913  -6.216   2.387  1.00 95.76           H  
ATOM   2009  O   ASN A 123      -5.342  -3.859   1.173  1.00 95.76           O  
ATOM   2010  CG  ASN A 123      -3.853  -8.170   1.568  1.00 95.76           C  
ATOM   2011  ND2 ASN A 123      -4.535  -9.290   1.477  1.00 95.76           N  
ATOM   2012 HD21 ASN A 123      -5.532  -9.285   1.642  1.00 95.76           H  
ATOM   2013 HD22 ASN A 123      -4.046 -10.163   1.335  1.00 95.76           H  
ATOM   2014  OD1 ASN A 123      -2.643  -8.164   1.429  1.00 95.76           O  
ATOM   2015  N   GLU A 124      -7.207  -5.123   1.381  1.00 91.05           N  
ATOM   2016  H   GLU A 124      -7.623  -6.036   1.271  1.00 91.05           H  
ATOM   2017  CA  GLU A 124      -8.077  -4.123   2.000  1.00 91.05           C  
ATOM   2018  HA  GLU A 124      -7.529  -3.195   2.163  1.00 91.05           H  
ATOM   2019  C   GLU A 124      -8.546  -4.637   3.359  1.00 91.05           C  
ATOM   2020  CB  GLU A 124      -9.279  -3.818   1.092  1.00 91.05           C  
ATOM   2021  HB2 GLU A 124      -9.980  -3.179   1.630  1.00 91.05           H  
ATOM   2022  HB3 GLU A 124      -9.775  -4.750   0.822  1.00 91.05           H  
ATOM   2023  O   GLU A 124      -8.783  -5.838   3.527  1.00 91.05           O  
ATOM   2024  CG  GLU A 124      -8.800  -3.086  -0.163  1.00 91.05           C  
ATOM   2025  HG2 GLU A 124      -8.077  -3.718  -0.677  1.00 91.05           H  
ATOM   2026  HG3 GLU A 124      -8.308  -2.169   0.163  1.00 91.05           H  
ATOM   2027  CD  GLU A 124      -9.899  -2.726  -1.164  1.00 91.05           C  
ATOM   2028  OE1 GLU A 124      -9.586  -1.881  -2.034  1.00 91.05           O  
ATOM   2029  OE2 GLU A 124     -10.993  -3.321  -1.083  1.00 91.05           O  
ATOM   2030  N   LEU A 125      -8.649  -3.734   4.333  1.00 95.92           N  
ATOM   2031  H   LEU A 125      -8.474  -2.763   4.116  1.00 95.92           H  
ATOM   2032  CA  LEU A 125      -9.276  -4.036   5.612  1.00 95.92           C  
ATOM   2033  HA  LEU A 125      -8.941  -5.016   5.951  1.00 95.92           H  
ATOM   2034  C   LEU A 125     -10.794  -4.070   5.412  1.00 95.92           C  
ATOM   2035  CB  LEU A 125      -8.852  -2.982   6.649  1.00 95.92           C  
ATOM   2036  HB2 LEU A 125      -9.098  -1.996   6.255  1.00 95.92           H  
ATOM   2037  HB3 LEU A 125      -7.773  -3.043   6.785  1.00 95.92           H  
ATOM   2038  O   LEU A 125     -11.381  -3.083   4.979  1.00 95.92           O  
ATOM   2039  CG  LEU A 125      -9.535  -3.143   8.022  1.00 95.92           C  
ATOM   2040  HG  LEU A 125     -10.616  -3.210   7.898  1.00 95.92           H  
ATOM   2041  CD1 LEU A 125      -9.038  -4.386   8.759  1.00 95.92           C  
ATOM   2042 HD11 LEU A 125      -9.287  -5.288   8.200  1.00 95.92           H  
ATOM   2043 HD12 LEU A 125      -9.527  -4.450   9.731  1.00 95.92           H  
ATOM   2044 HD13 LEU A 125      -7.961  -4.328   8.915  1.00 95.92           H  
ATOM   2045  CD2 LEU A 125      -9.231  -1.922   8.885  1.00 95.92           C  
ATOM   2046 HD21 LEU A 125      -9.725  -2.028   9.851  1.00 95.92           H  
ATOM   2047 HD22 LEU A 125      -9.612  -1.021   8.405  1.00 95.92           H  
ATOM   2048 HD23 LEU A 125      -8.156  -1.849   9.050  1.00 95.92           H  
ATOM   2049  N   ALA A 126     -11.420  -5.186   5.771  1.00 94.12           N  
ATOM   2050  H   ALA A 126     -10.878  -5.958   6.133  1.00 94.12           H  
ATOM   2051  CA  ALA A 126     -12.868  -5.309   5.825  1.00 94.12           C  
ATOM   2052  HA  ALA A 126     -13.336  -4.459   5.329  1.00 94.12           H  
ATOM   2053  C   ALA A 126     -13.306  -5.315   7.290  1.00 94.12           C  
ATOM   2054  CB  ALA A 126     -13.291  -6.575   5.072  1.00 94.12           C  
ATOM   2055  HB1 ALA A 126     -12.847  -7.455   5.537  1.00 94.12           H  
ATOM   2056  HB2 ALA A 126     -14.377  -6.669   5.101  1.00 94.12           H  
ATOM   2057  HB3 ALA A 126     -12.968  -6.509   4.034  1.00 94.12           H  
ATOM   2058  O   ALA A 126     -12.931  -6.215   8.040  1.00 94.12           O  
ATOM   2059  N   LEU A 127     -14.091  -4.313   7.685  1.00 95.67           N  
ATOM   2060  H   LEU A 127     -14.382  -3.626   7.005  1.00 95.67           H  
ATOM   2061  CA  LEU A 127     -14.685  -4.242   9.016  1.00 95.67           C  
ATOM   2062  HA  LEU A 127     -14.141  -4.913   9.681  1.00 95.67           H  
ATOM   2063  C   LEU A 127     -16.154  -4.681   8.968  1.00 95.67           C  
ATOM   2064  CB  LEU A 127     -14.570  -2.819   9.586  1.00 95.67           C  
ATOM   2065  HB2 LEU A 127     -15.154  -2.773  10.506  1.00 95.67           H  
ATOM   2066  HB3 LEU A 127     -15.016  -2.121   8.878  1.00 95.67           H  
ATOM   2067  O   LEU A 127     -16.866  -4.320   8.027  1.00 95.67           O  
ATOM   2068  CG  LEU A 127     -13.137  -2.366   9.907  1.00 95.67           C  
ATOM   2069  HG  LEU A 127     -12.535  -2.378   8.998  1.00 95.67           H  
ATOM   2070  CD1 LEU A 127     -13.187  -0.936  10.432  1.00 95.67           C  
ATOM   2071 HD11 LEU A 127     -13.592  -0.274   9.666  1.00 95.67           H  
ATOM   2072 HD12 LEU A 127     -13.808  -0.883  11.327  1.00 95.67           H  
ATOM   2073 HD13 LEU A 127     -12.179  -0.613  10.690  1.00 95.67           H  
ATOM   2074  CD2 LEU A 127     -12.461  -3.234  10.969  1.00 95.67           C  
ATOM   2075 HD21 LEU A 127     -12.267  -4.232  10.576  1.00 95.67           H  
ATOM   2076 HD22 LEU A 127     -11.508  -2.797  11.267  1.00 95.67           H  
ATOM   2077 HD23 LEU A 127     -13.094  -3.315  11.852  1.00 95.67           H  
ATOM   2078  N   PRO A 128     -16.643  -5.403   9.991  1.00 97.56           N  
ATOM   2079  CA  PRO A 128     -18.071  -5.622  10.189  1.00 97.56           C  
ATOM   2080  HA  PRO A 128     -18.424  -6.294   9.407  1.00 97.56           H  
ATOM   2081  C   PRO A 128     -18.890  -4.322  10.155  1.00 97.56           C  
ATOM   2082  CB  PRO A 128     -18.174  -6.325  11.545  1.00 97.56           C  
ATOM   2083  HB2 PRO A 128     -18.189  -5.587  12.347  1.00 97.56           H  
ATOM   2084  HB3 PRO A 128     -19.046  -6.976  11.602  1.00 97.56           H  
ATOM   2085  O   PRO A 128     -18.482  -3.296  10.701  1.00 97.56           O  
ATOM   2086  CG  PRO A 128     -16.869  -7.115  11.628  1.00 97.56           C  
ATOM   2087  HG2 PRO A 128     -16.975  -8.049  11.077  1.00 97.56           H  
ATOM   2088  HG3 PRO A 128     -16.579  -7.315  12.659  1.00 97.56           H  
ATOM   2089  CD  PRO A 128     -15.859  -6.220  10.911  1.00 97.56           C  
ATOM   2090  HD2 PRO A 128     -15.307  -5.604  11.621  1.00 97.56           H  
ATOM   2091  HD3 PRO A 128     -15.151  -6.844  10.366  1.00 97.56           H  
ATOM   2092  N   SER A 129     -20.090  -4.381   9.571  1.00 97.38           N  
ATOM   2093  H   SER A 129     -20.397  -5.260   9.179  1.00 97.38           H  
ATOM   2094  CA  SER A 129     -20.977  -3.218   9.386  1.00 97.38           C  
ATOM   2095  HA  SER A 129     -20.485  -2.509   8.721  1.00 97.38           H  
ATOM   2096  C   SER A 129     -21.301  -2.475  10.687  1.00 97.38           C  
ATOM   2097  CB  SER A 129     -22.288  -3.661   8.729  1.00 97.38           C  
ATOM   2098  HB2 SER A 129     -22.969  -2.812   8.671  1.00 97.38           H  
ATOM   2099  HB3 SER A 129     -22.083  -4.018   7.720  1.00 97.38           H  
ATOM   2100  O   SER A 129     -21.402  -1.250  10.672  1.00 97.38           O  
ATOM   2101  OG  SER A 129     -22.879  -4.703   9.486  1.00 97.38           O  
ATOM   2102  HG  SER A 129     -23.779  -4.837   9.180  1.00 97.38           H  
ATOM   2103  N   LYS A 130     -21.388  -3.190  11.818  1.00 98.09           N  
ATOM   2104  H   LYS A 130     -21.360  -4.195  11.724  1.00 98.09           H  
ATOM   2105  CA  LYS A 130     -21.609  -2.607  13.153  1.00 98.09           C  
ATOM   2106  HA  LYS A 130     -22.563  -2.080  13.140  1.00 98.09           H  
ATOM   2107  C   LYS A 130     -20.557  -1.554  13.526  1.00 98.09           C  
ATOM   2108  CB  LYS A 130     -21.703  -3.726  14.213  1.00 98.09           C  
ATOM   2109  HB2 LYS A 130     -22.452  -4.452  13.898  1.00 98.09           H  
ATOM   2110  HB3 LYS A 130     -22.048  -3.278  15.145  1.00 98.09           H  
ATOM   2111  O   LYS A 130     -20.902  -0.524  14.095  1.00 98.09           O  
ATOM   2112  CG  LYS A 130     -20.372  -4.455  14.488  1.00 98.09           C  
ATOM   2113  HG2 LYS A 130     -19.642  -3.725  14.836  1.00 98.09           H  
ATOM   2114  HG3 LYS A 130     -20.007  -4.910  13.567  1.00 98.09           H  
ATOM   2115  CD  LYS A 130     -20.489  -5.534  15.574  1.00 98.09           C  
ATOM   2116  HD2 LYS A 130     -21.044  -5.117  16.414  1.00 98.09           H  
ATOM   2117  HD3 LYS A 130     -21.027  -6.403  15.195  1.00 98.09           H  
ATOM   2118  CE  LYS A 130     -19.076  -5.932  16.029  1.00 98.09           C  
ATOM   2119  HE2 LYS A 130     -18.653  -6.668  15.345  1.00 98.09           H  
ATOM   2120  HE3 LYS A 130     -18.454  -5.039  15.966  1.00 98.09           H  
ATOM   2121  NZ  LYS A 130     -19.013  -6.415  17.433  1.00 98.09           N  
ATOM   2122  HZ1 LYS A 130     -18.049  -6.501  17.721  1.00 98.09           H  
ATOM   2123  HZ2 LYS A 130     -19.419  -5.732  18.057  1.00 98.09           H  
ATOM   2124  HZ3 LYS A 130     -19.479  -7.300  17.570  1.00 98.09           H  
ATOM   2125  N   TYR A 131     -19.295  -1.778  13.153  1.00 98.39           N  
ATOM   2126  H   TYR A 131     -19.084  -2.607  12.616  1.00 98.39           H  
ATOM   2127  CA  TYR A 131     -18.203  -0.846  13.430  1.00 98.39           C  
ATOM   2128  HA  TYR A 131     -18.277  -0.497  14.460  1.00 98.39           H  
ATOM   2129  C   TYR A 131     -18.291   0.385  12.533  1.00 98.39           C  
ATOM   2130  CB  TYR A 131     -16.856  -1.553  13.245  1.00 98.39           C  
ATOM   2131  HB2 TYR A 131     -16.059  -0.819  13.361  1.00 98.39           H  
ATOM   2132  HB3 TYR A 131     -16.790  -1.929  12.224  1.00 98.39           H  
ATOM   2133  O   TYR A 131     -18.048   1.496  12.990  1.00 98.39           O  
ATOM   2134  CG  TYR A 131     -16.597  -2.686  14.222  1.00 98.39           C  
ATOM   2135  CD1 TYR A 131     -16.709  -2.471  15.607  1.00 98.39           C  
ATOM   2136  HD1 TYR A 131     -16.963  -1.493  15.988  1.00 98.39           H  
ATOM   2137  CD2 TYR A 131     -16.211  -3.951  13.748  1.00 98.39           C  
ATOM   2138  HD2 TYR A 131     -16.115  -4.095  12.682  1.00 98.39           H  
ATOM   2139  CE1 TYR A 131     -16.426  -3.508  16.514  1.00 98.39           C  
ATOM   2140  HE1 TYR A 131     -16.461  -3.327  17.578  1.00 98.39           H  
ATOM   2141  CE2 TYR A 131     -15.961  -5.005  14.654  1.00 98.39           C  
ATOM   2142  HE2 TYR A 131     -15.668  -5.985  14.308  1.00 98.39           H  
ATOM   2143  OH  TYR A 131     -15.851  -5.794  16.926  1.00 98.39           O  
ATOM   2144  HH  TYR A 131     -15.681  -5.477  17.816  1.00 98.39           H  
ATOM   2145  CZ  TYR A 131     -16.050  -4.777  16.045  1.00 98.39           C  
ATOM   2146  N   MET A 132     -18.708   0.209  11.276  1.00 97.29           N  
ATOM   2147  H   MET A 132     -18.920  -0.728  10.963  1.00 97.29           H  
ATOM   2148  CA  MET A 132     -18.926   1.333  10.365  1.00 97.29           C  
ATOM   2149  HA  MET A 132     -18.031   1.956  10.384  1.00 97.29           H  
ATOM   2150  C   MET A 132     -20.099   2.213  10.819  1.00 97.29           C  
ATOM   2151  CB  MET A 132     -19.131   0.801   8.940  1.00 97.29           C  
ATOM   2152  HB2 MET A 132     -20.094   0.295   8.871  1.00 97.29           H  
ATOM   2153  HB3 MET A 132     -18.351   0.074   8.710  1.00 97.29           H  
ATOM   2154  O   MET A 132     -19.985   3.436  10.819  1.00 97.29           O  
ATOM   2155  CG  MET A 132     -19.083   1.922   7.896  1.00 97.29           C  
ATOM   2156  HG2 MET A 132     -19.922   2.595   8.069  1.00 97.29           H  
ATOM   2157  HG3 MET A 132     -19.215   1.478   6.909  1.00 97.29           H  
ATOM   2158  SD  MET A 132     -17.562   2.919   7.872  1.00 97.29           S  
ATOM   2159  CE  MET A 132     -16.317   1.663   7.470  1.00 97.29           C  
ATOM   2160  HE1 MET A 132     -16.245   0.938   8.280  1.00 97.29           H  
ATOM   2161  HE2 MET A 132     -15.348   2.146   7.345  1.00 97.29           H  
ATOM   2162  HE3 MET A 132     -16.589   1.157   6.544  1.00 97.29           H  
ATOM   2163  N   GLN A 133     -21.205   1.601  11.260  1.00 97.85           N  
ATOM   2164  H   GLN A 133     -21.248   0.593  11.216  1.00 97.85           H  
ATOM   2165  CA  GLN A 133     -22.340   2.322  11.840  1.00 97.85           C  
ATOM   2166  HA  GLN A 133     -22.705   3.049  11.115  1.00 97.85           H  
ATOM   2167  C   GLN A 133     -21.928   3.090  13.101  1.00 97.85           C  
ATOM   2168  CB  GLN A 133     -23.465   1.325  12.154  1.00 97.85           C  
ATOM   2169  HB2 GLN A 133     -23.754   0.817  11.234  1.00 97.85           H  
ATOM   2170  HB3 GLN A 133     -23.096   0.578  12.857  1.00 97.85           H  
ATOM   2171  O   GLN A 133     -22.264   4.266  13.237  1.00 97.85           O  
ATOM   2172  CG  GLN A 133     -24.705   2.010  12.756  1.00 97.85           C  
ATOM   2173  HG2 GLN A 133     -25.089   2.744  12.047  1.00 97.85           H  
ATOM   2174  HG3 GLN A 133     -24.438   2.528  13.677  1.00 97.85           H  
ATOM   2175  CD  GLN A 133     -25.819   1.026  13.097  1.00 97.85           C  
ATOM   2176  NE2 GLN A 133     -26.979   1.508  13.482  1.00 97.85           N  
ATOM   2177 HE21 GLN A 133     -27.104   2.498  13.638  1.00 97.85           H  
ATOM   2178 HE22 GLN A 133     -27.667   0.824  13.763  1.00 97.85           H  
ATOM   2179  OE1 GLN A 133     -25.677  -0.183  13.026  1.00 97.85           O  
ATOM   2180  N   PHE A 134     -21.184   2.441  14.000  1.00 98.65           N  
ATOM   2181  H   PHE A 134     -20.981   1.462  13.854  1.00 98.65           H  
ATOM   2182  CA  PHE A 134     -20.656   3.071  15.204  1.00 98.65           C  
ATOM   2183  HA  PHE A 134     -21.480   3.472  15.794  1.00 98.65           H  
ATOM   2184  C   PHE A 134     -19.754   4.263  14.879  1.00 98.65           C  
ATOM   2185  CB  PHE A 134     -19.935   2.019  16.046  1.00 98.65           C  
ATOM   2186  HB2 PHE A 134     -19.262   1.446  15.409  1.00 98.65           H  
ATOM   2187  HB3 PHE A 134     -20.677   1.330  16.451  1.00 98.65           H  
ATOM   2188  O   PHE A 134     -20.037   5.355  15.356  1.00 98.65           O  
ATOM   2189  CG  PHE A 134     -19.135   2.611  17.183  1.00 98.65           C  
ATOM   2190  CD1 PHE A 134     -17.741   2.753  17.055  1.00 98.65           C  
ATOM   2191  HD1 PHE A 134     -17.233   2.419  16.162  1.00 98.65           H  
ATOM   2192  CD2 PHE A 134     -19.782   3.045  18.355  1.00 98.65           C  
ATOM   2193  HD2 PHE A 134     -20.850   2.930  18.469  1.00 98.65           H  
ATOM   2194  CE1 PHE A 134     -16.997   3.317  18.102  1.00 98.65           C  
ATOM   2195  HE1 PHE A 134     -15.922   3.390  18.025  1.00 98.65           H  
ATOM   2196  CE2 PHE A 134     -19.032   3.619  19.396  1.00 98.65           C  
ATOM   2197  HE2 PHE A 134     -19.514   3.929  20.312  1.00 98.65           H  
ATOM   2198  CZ  PHE A 134     -17.640   3.755  19.270  1.00 98.65           C  
ATOM   2199  HZ  PHE A 134     -17.058   4.172  20.078  1.00 98.65           H  
ATOM   2200  N   LEU A 135     -18.745   4.097  14.016  1.00 98.39           N  
ATOM   2201  H   LEU A 135     -18.561   3.172  13.655  1.00 98.39           H  
ATOM   2202  CA  LEU A 135     -17.845   5.190  13.633  1.00 98.39           C  
ATOM   2203  HA  LEU A 135     -17.368   5.584  14.530  1.00 98.39           H  
ATOM   2204  C   LEU A 135     -18.594   6.363  13.000  1.00 98.39           C  
ATOM   2205  CB  LEU A 135     -16.775   4.680  12.654  1.00 98.39           C  
ATOM   2206  HB2 LEU A 135     -17.264   4.098  11.872  1.00 98.39           H  
ATOM   2207  HB3 LEU A 135     -16.310   5.543  12.179  1.00 98.39           H  
ATOM   2208  O   LEU A 135     -18.302   7.510  13.324  1.00 98.39           O  
ATOM   2209  CG  LEU A 135     -15.657   3.838  13.286  1.00 98.39           C  
ATOM   2210  HG  LEU A 135     -16.082   2.970  13.790  1.00 98.39           H  
ATOM   2211  CD1 LEU A 135     -14.732   3.366  12.163  1.00 98.39           C  
ATOM   2212 HD11 LEU A 135     -14.351   4.227  11.614  1.00 98.39           H  
ATOM   2213 HD12 LEU A 135     -13.885   2.825  12.584  1.00 98.39           H  
ATOM   2214 HD13 LEU A 135     -15.282   2.710  11.488  1.00 98.39           H  
ATOM   2215  CD2 LEU A 135     -14.822   4.629  14.295  1.00 98.39           C  
ATOM   2216 HD21 LEU A 135     -14.002   4.011  14.662  1.00 98.39           H  
ATOM   2217 HD22 LEU A 135     -15.432   4.903  15.156  1.00 98.39           H  
ATOM   2218 HD23 LEU A 135     -14.417   5.531  13.835  1.00 98.39           H  
ATOM   2219  N   TYR A 136     -19.580   6.089  12.140  1.00 97.90           N  
ATOM   2220  H   TYR A 136     -19.757   5.125  11.895  1.00 97.90           H  
ATOM   2221  CA  TYR A 136     -20.402   7.133  11.532  1.00 97.90           C  
ATOM   2222  HA  TYR A 136     -19.746   7.839  11.022  1.00 97.90           H  
ATOM   2223  C   TYR A 136     -21.194   7.931  12.577  1.00 97.90           C  
ATOM   2224  CB  TYR A 136     -21.350   6.505  10.502  1.00 97.90           C  
ATOM   2225  HB2 TYR A 136     -21.925   5.711  10.977  1.00 97.90           H  
ATOM   2226  HB3 TYR A 136     -20.758   6.051   9.707  1.00 97.90           H  
ATOM   2227  O   TYR A 136     -21.211   9.160  12.531  1.00 97.90           O  
ATOM   2228  CG  TYR A 136     -22.308   7.509   9.892  1.00 97.90           C  
ATOM   2229  CD1 TYR A 136     -23.614   7.644  10.403  1.00 97.90           C  
ATOM   2230  HD1 TYR A 136     -23.942   7.009  11.213  1.00 97.90           H  
ATOM   2231  CD2 TYR A 136     -21.866   8.353   8.857  1.00 97.90           C  
ATOM   2232  HD2 TYR A 136     -20.856   8.259   8.485  1.00 97.90           H  
ATOM   2233  CE1 TYR A 136     -24.479   8.623   9.878  1.00 97.90           C  
ATOM   2234  HE1 TYR A 136     -25.478   8.743  10.271  1.00 97.90           H  
ATOM   2235  CE2 TYR A 136     -22.726   9.335   8.329  1.00 97.90           C  
ATOM   2236  HE2 TYR A 136     -22.376   9.992   7.547  1.00 97.90           H  
ATOM   2237  OH  TYR A 136     -24.860  10.428   8.341  1.00 97.90           O  
ATOM   2238  HH  TYR A 136     -24.392  10.969   7.701  1.00 97.90           H  
ATOM   2239  CZ  TYR A 136     -24.034   9.472   8.843  1.00 97.90           C  
ATOM   2240  N   LEU A 137     -21.857   7.254  13.520  1.00 98.29           N  
ATOM   2241  H   LEU A 137     -21.786   6.247  13.536  1.00 98.29           H  
ATOM   2242  CA  LEU A 137     -22.628   7.928  14.569  1.00 98.29           C  
ATOM   2243  HA  LEU A 137     -23.247   8.701  14.114  1.00 98.29           H  
ATOM   2244  C   LEU A 137     -21.716   8.653  15.565  1.00 98.29           C  
ATOM   2245  CB  LEU A 137     -23.532   6.911  15.286  1.00 98.29           C  
ATOM   2246  HB2 LEU A 137     -22.914   6.086  15.641  1.00 98.29           H  
ATOM   2247  HB3 LEU A 137     -23.970   7.398  16.157  1.00 98.29           H  
ATOM   2248  O   LEU A 137     -22.009   9.786  15.942  1.00 98.29           O  
ATOM   2249  CG  LEU A 137     -24.676   6.343  14.428  1.00 98.29           C  
ATOM   2250  HG  LEU A 137     -24.276   5.872  13.530  1.00 98.29           H  
ATOM   2251  CD1 LEU A 137     -25.433   5.286  15.232  1.00 98.29           C  
ATOM   2252 HD11 LEU A 137     -25.813   5.717  16.158  1.00 98.29           H  
ATOM   2253 HD12 LEU A 137     -26.263   4.890  14.647  1.00 98.29           H  
ATOM   2254 HD13 LEU A 137     -24.753   4.469  15.473  1.00 98.29           H  
ATOM   2255  CD2 LEU A 137     -25.676   7.421  13.996  1.00 98.29           C  
ATOM   2256 HD21 LEU A 137     -26.513   6.958  13.472  1.00 98.29           H  
ATOM   2257 HD22 LEU A 137     -25.193   8.126  13.320  1.00 98.29           H  
ATOM   2258 HD23 LEU A 137     -26.041   7.954  14.874  1.00 98.29           H  
ATOM   2259  N   ALA A 138     -20.597   8.035  15.943  1.00 98.43           N  
ATOM   2260  H   ALA A 138     -20.423   7.100  15.601  1.00 98.43           H  
ATOM   2261  CA  ALA A 138     -19.612   8.603  16.850  1.00 98.43           C  
ATOM   2262  HA  ALA A 138     -20.117   8.904  17.768  1.00 98.43           H  
ATOM   2263  C   ALA A 138     -18.950   9.857  16.256  1.00 98.43           C  
ATOM   2264  CB  ALA A 138     -18.596   7.514  17.205  1.00 98.43           C  
ATOM   2265  HB1 ALA A 138     -19.102   6.668  17.669  1.00 98.43           H  
ATOM   2266  HB2 ALA A 138     -18.079   7.171  16.309  1.00 98.43           H  
ATOM   2267  HB3 ALA A 138     -17.867   7.912  17.911  1.00 98.43           H  
ATOM   2268  O   ALA A 138     -18.854  10.869  16.942  1.00 98.43           O  
ATOM   2269  N   SER A 139     -18.593   9.872  14.966  1.00 98.16           N  
ATOM   2270  H   SER A 139     -18.674   9.029  14.415  1.00 98.16           H  
ATOM   2271  CA  SER A 139     -18.010  11.067  14.329  1.00 98.16           C  
ATOM   2272  HA  SER A 139     -17.170  11.404  14.935  1.00 98.16           H  
ATOM   2273  C   SER A 139     -18.994  12.241  14.247  1.00 98.16           C  
ATOM   2274  CB  SER A 139     -17.453  10.726  12.942  1.00 98.16           C  
ATOM   2275  HB2 SER A 139     -16.875   9.804  13.003  1.00 98.16           H  
ATOM   2276  HB3 SER A 139     -16.784  11.527  12.627  1.00 98.16           H  
ATOM   2277  O   SER A 139     -18.587  13.392  14.163  1.00 98.16           O  
ATOM   2278  OG  SER A 139     -18.482  10.581  11.978  1.00 98.16           O  
ATOM   2279  HG  SER A 139     -18.792  11.465  11.770  1.00 98.16           H  
ATOM   2280  N   HIS A 140     -20.301  11.971  14.294  1.00 97.83           N  
ATOM   2281  H   HIS A 140     -20.581  11.003  14.365  1.00 97.83           H  
ATOM   2282  CA  HIS A 140     -21.352  12.991  14.288  1.00 97.83           C  
ATOM   2283  HA  HIS A 140     -20.916  13.949  14.005  1.00 97.83           H  
ATOM   2284  C   HIS A 140     -21.971  13.206  15.676  1.00 97.83           C  
ATOM   2285  CB  HIS A 140     -22.407  12.646  13.226  1.00 97.83           C  
ATOM   2286  HB2 HIS A 140     -23.218  13.372  13.273  1.00 97.83           H  
ATOM   2287  HB3 HIS A 140     -22.823  11.662  13.441  1.00 97.83           H  
ATOM   2288  O   HIS A 140     -23.024  13.830  15.767  1.00 97.83           O  
ATOM   2289  CG  HIS A 140     -21.862  12.654  11.822  1.00 97.83           C  
ATOM   2290  CD2 HIS A 140     -21.935  13.676  10.916  1.00 97.83           C  
ATOM   2291  HD2 HIS A 140     -22.387  14.641  11.095  1.00 97.83           H  
ATOM   2292  ND1 HIS A 140     -21.196  11.622  11.213  1.00 97.83           N  
ATOM   2293  HD1 HIS A 140     -21.002  10.723  11.631  1.00 97.83           H  
ATOM   2294  CE1 HIS A 140     -20.872  12.006   9.971  1.00 97.83           C  
ATOM   2295  HE1 HIS A 140     -20.335  11.394   9.261  1.00 97.83           H  
ATOM   2296  NE2 HIS A 140     -21.325  13.249   9.729  1.00 97.83           N  
ATOM   2297  N   TYR A 141     -21.354  12.712  16.756  1.00 97.39           N  
ATOM   2298  H   TYR A 141     -20.501  12.189  16.617  1.00 97.39           H  
ATOM   2299  CA  TYR A 141     -21.966  12.636  18.090  1.00 97.39           C  
ATOM   2300  HA  TYR A 141     -22.777  11.910  18.049  1.00 97.39           H  
ATOM   2301  C   TYR A 141     -22.556  13.971  18.585  1.00 97.39           C  
ATOM   2302  CB  TYR A 141     -20.903  12.123  19.072  1.00 97.39           C  
ATOM   2303  HB2 TYR A 141     -20.452  11.220  18.661  1.00 97.39           H  
ATOM   2304  HB3 TYR A 141     -20.119  12.868  19.204  1.00 97.39           H  
ATOM   2305  O   TYR A 141     -23.678  14.031  19.097  1.00 97.39           O  
ATOM   2306  CG  TYR A 141     -21.472  11.722  20.405  1.00 97.39           C  
ATOM   2307  CD1 TYR A 141     -21.279  12.511  21.558  1.00 97.39           C  
ATOM   2308  HD1 TYR A 141     -20.680  13.408  21.509  1.00 97.39           H  
ATOM   2309  CD2 TYR A 141     -22.225  10.538  20.464  1.00 97.39           C  
ATOM   2310  HD2 TYR A 141     -22.349   9.922  19.585  1.00 97.39           H  
ATOM   2311  CE1 TYR A 141     -21.895  12.135  22.772  1.00 97.39           C  
ATOM   2312  HE1 TYR A 141     -21.792  12.741  23.660  1.00 97.39           H  
ATOM   2313  CE2 TYR A 141     -22.839  10.171  21.666  1.00 97.39           C  
ATOM   2314  HE2 TYR A 141     -23.433   9.272  21.741  1.00 97.39           H  
ATOM   2315  OH  TYR A 141     -23.506  10.669  23.847  1.00 97.39           O  
ATOM   2316  HH  TYR A 141     -23.177  10.731  24.747  1.00 97.39           H  
ATOM   2317  CZ  TYR A 141     -22.704  10.977  22.806  1.00 97.39           C  
ATOM   2318  N   SER A 142     -21.826  15.064  18.357  1.00 94.77           N  
ATOM   2319  H   SER A 142     -20.893  14.927  17.995  1.00 94.77           H  
ATOM   2320  CA  SER A 142     -22.207  16.427  18.756  1.00 94.77           C  
ATOM   2321  HA  SER A 142     -22.726  16.376  19.713  1.00 94.77           H  
ATOM   2322  C   SER A 142     -23.147  17.128  17.763  1.00 94.77           C  
ATOM   2323  CB  SER A 142     -20.935  17.260  18.964  1.00 94.77           C  
ATOM   2324  HB2 SER A 142     -20.422  17.384  18.011  1.00 94.77           H  
ATOM   2325  HB3 SER A 142     -21.197  18.240  19.363  1.00 94.77           H  
ATOM   2326  O   SER A 142     -23.649  18.211  18.054  1.00 94.77           O  
ATOM   2327  OG  SER A 142     -20.083  16.586  19.873  1.00 94.77           O  
ATOM   2328  HG  SER A 142     -19.205  16.974  19.865  1.00 94.77           H  
ATOM   2329  N   SER A 143     -23.386  16.539  16.588  1.00 95.17           N  
ATOM   2330  H   SER A 143     -22.977  15.630  16.423  1.00 95.17           H  
ATOM   2331  CA  SER A 143     -24.108  17.141  15.456  1.00 95.17           C  
ATOM   2332  HA  SER A 143     -24.701  17.976  15.831  1.00 95.17           H  
ATOM   2333  C   SER A 143     -25.111  16.181  14.795  1.00 95.17           C  
ATOM   2334  CB  SER A 143     -23.101  17.713  14.451  1.00 95.17           C  
ATOM   2335  HB2 SER A 143     -23.631  18.213  13.640  1.00 95.17           H  
ATOM   2336  HB3 SER A 143     -22.477  18.447  14.961  1.00 95.17           H  
ATOM   2337  O   SER A 143     -25.446  16.320  13.613  1.00 95.17           O  
ATOM   2338  OG  SER A 143     -22.277  16.690  13.922  1.00 95.17           O  
ATOM   2339  HG  SER A 143     -21.393  17.033  13.774  1.00 95.17           H  
ATOM   2340  N   LEU A 144     -25.611  15.206  15.564  1.00 94.60           N  
ATOM   2341  H   LEU A 144     -25.228  15.104  16.493  1.00 94.60           H  
ATOM   2342  CA  LEU A 144     -26.594  14.225  15.107  1.00 94.60           C  
ATOM   2343  HA  LEU A 144     -26.138  13.656  14.297  1.00 94.60           H  
ATOM   2344  C   LEU A 144     -27.853  14.904  14.549  1.00 94.60           C  
ATOM   2345  CB  LEU A 144     -26.967  13.259  16.248  1.00 94.60           C  
ATOM   2346  HB2 LEU A 144     -27.270  13.853  17.110  1.00 94.60           H  
ATOM   2347  HB3 LEU A 144     -27.829  12.669  15.941  1.00 94.60           H  
ATOM   2348  O   LEU A 144     -28.351  15.898  15.078  1.00 94.60           O  
ATOM   2349  CG  LEU A 144     -25.853  12.286  16.675  1.00 94.60           C  
ATOM   2350  HG  LEU A 144     -24.950  12.847  16.917  1.00 94.60           H  
ATOM   2351  CD1 LEU A 144     -26.286  11.561  17.942  1.00 94.60           C  
ATOM   2352 HD11 LEU A 144     -26.385  12.295  18.742  1.00 94.60           H  
ATOM   2353 HD12 LEU A 144     -27.240  11.055  17.792  1.00 94.60           H  
ATOM   2354 HD13 LEU A 144     -25.527  10.835  18.236  1.00 94.60           H  
ATOM   2355  CD2 LEU A 144     -25.538  11.242  15.600  1.00 94.60           C  
ATOM   2356 HD21 LEU A 144     -25.138  11.732  14.712  1.00 94.60           H  
ATOM   2357 HD22 LEU A 144     -26.432  10.670  15.349  1.00 94.60           H  
ATOM   2358 HD23 LEU A 144     -24.770  10.566  15.974  1.00 94.60           H  
ATOM   2359  N   LYS A 145     -28.385  14.327  13.468  1.00 93.45           N  
ATOM   2360  H   LYS A 145     -27.936  13.489  13.127  1.00 93.45           H  
ATOM   2361  CA  LYS A 145     -29.608  14.782  12.797  1.00 93.45           C  
ATOM   2362  HA  LYS A 145     -29.915  15.735  13.227  1.00 93.45           H  
ATOM   2363  C   LYS A 145     -30.739  13.784  13.029  1.00 93.45           C  
ATOM   2364  CB  LYS A 145     -29.352  14.988  11.295  1.00 93.45           C  
ATOM   2365  HB2 LYS A 145     -30.281  15.315  10.829  1.00 93.45           H  
ATOM   2366  HB3 LYS A 145     -29.062  14.037  10.848  1.00 93.45           H  
ATOM   2367  O   LYS A 145     -30.528  12.577  12.888  1.00 93.45           O  
ATOM   2368  CG  LYS A 145     -28.260  16.032  11.011  1.00 93.45           C  
ATOM   2369  HG2 LYS A 145     -27.308  15.683  11.410  1.00 93.45           H  
ATOM   2370  HG3 LYS A 145     -28.524  16.971  11.497  1.00 93.45           H  
ATOM   2371  CD  LYS A 145     -28.112  16.264   9.502  1.00 93.45           C  
ATOM   2372  HD2 LYS A 145     -29.052  16.644   9.102  1.00 93.45           H  
ATOM   2373  HD3 LYS A 145     -27.868  15.317   9.019  1.00 93.45           H  
ATOM   2374  CE  LYS A 145     -26.990  17.276   9.254  1.00 93.45           C  
ATOM   2375  HE2 LYS A 145     -27.242  18.207   9.762  1.00 93.45           H  
ATOM   2376  HE3 LYS A 145     -26.078  16.894   9.711  1.00 93.45           H  
ATOM   2377  NZ  LYS A 145     -26.777  17.515   7.806  1.00 93.45           N  
ATOM   2378  HZ1 LYS A 145     -26.539  16.649   7.344  1.00 93.45           H  
ATOM   2379  HZ2 LYS A 145     -26.012  18.162   7.675  1.00 93.45           H  
ATOM   2380  HZ3 LYS A 145     -27.608  17.901   7.383  1.00 93.45           H  
ATOM   2381  N   GLY A 146     -31.939  14.285  13.304  1.00 93.83           N  
ATOM   2382  H   GLY A 146     -32.023  15.276  13.483  1.00 93.83           H  
ATOM   2383  CA  GLY A 146     -33.132  13.478  13.573  1.00 93.83           C  
ATOM   2384  HA2 GLY A 146     -33.680  13.300  12.648  1.00 93.83           H  
ATOM   2385  HA3 GLY A 146     -32.845  12.516  13.997  1.00 93.83           H  
ATOM   2386  C   GLY A 146     -34.063  14.157  14.571  1.00 93.83           C  
ATOM   2387  O   GLY A 146     -33.791  15.283  14.999  1.00 93.83           O  
ATOM   2388  N   SER A 147     -35.148  13.472  14.936  1.00 96.63           N  
ATOM   2389  H   SER A 147     -35.287  12.530  14.601  1.00 96.63           H  
ATOM   2390  CA  SER A 147     -35.970  13.892  16.074  1.00 96.63           C  
ATOM   2391  HA  SER A 147     -36.266  14.928  15.912  1.00 96.63           H  
ATOM   2392  C   SER A 147     -35.166  13.804  17.387  1.00 96.63           C  
ATOM   2393  CB  SER A 147     -37.246  13.044  16.147  1.00 96.63           C  
ATOM   2394  HB2 SER A 147     -37.938  13.492  16.860  1.00 96.63           H  
ATOM   2395  HB3 SER A 147     -37.727  13.006  15.170  1.00 96.63           H  
ATOM   2396  O   SER A 147     -34.135  13.123  17.430  1.00 96.63           O  
ATOM   2397  OG  SER A 147     -36.946  11.741  16.579  1.00 96.63           O  
ATOM   2398  HG  SER A 147     -36.765  11.189  15.815  1.00 96.63           H  
ATOM   2399  N   PRO A 148     -35.594  14.482  18.470  1.00 95.65           N  
ATOM   2400  CA  PRO A 148     -34.942  14.357  19.774  1.00 95.65           C  
ATOM   2401  HA  PRO A 148     -33.939  14.778  19.705  1.00 95.65           H  
ATOM   2402  C   PRO A 148     -34.826  12.903  20.253  1.00 95.65           C  
ATOM   2403  CB  PRO A 148     -35.780  15.212  20.731  1.00 95.65           C  
ATOM   2404  HB2 PRO A 148     -36.581  14.618  21.170  1.00 95.65           H  
ATOM   2405  HB3 PRO A 148     -35.166  15.657  21.514  1.00 95.65           H  
ATOM   2406  O   PRO A 148     -33.749  12.503  20.683  1.00 95.65           O  
ATOM   2407  CG  PRO A 148     -36.383  16.271  19.809  1.00 95.65           C  
ATOM   2408  HG2 PRO A 148     -37.300  16.690  20.222  1.00 95.65           H  
ATOM   2409  HG3 PRO A 148     -35.649  17.055  19.622  1.00 95.65           H  
ATOM   2410  CD  PRO A 148     -36.643  15.490  18.522  1.00 95.65           C  
ATOM   2411  HD2 PRO A 148     -37.615  15.000  18.581  1.00 95.65           H  
ATOM   2412  HD3 PRO A 148     -36.604  16.163  17.666  1.00 95.65           H  
ATOM   2413  N   GLU A 149     -35.888  12.109  20.088  1.00 95.66           N  
ATOM   2414  H   GLU A 149     -36.733  12.494  19.690  1.00 95.66           H  
ATOM   2415  CA  GLU A 149     -35.924  10.686  20.451  1.00 95.66           C  
ATOM   2416  HA  GLU A 149     -35.630  10.571  21.494  1.00 95.66           H  
ATOM   2417  C   GLU A 149     -34.948   9.858  19.600  1.00 95.66           C  
ATOM   2418  CB  GLU A 149     -37.372  10.197  20.294  1.00 95.66           C  
ATOM   2419  HB2 GLU A 149     -37.658  10.262  19.244  1.00 95.66           H  
ATOM   2420  HB3 GLU A 149     -38.019  10.858  20.870  1.00 95.66           H  
ATOM   2421  O   GLU A 149     -34.152   9.088  20.138  1.00 95.66           O  
ATOM   2422  CG  GLU A 149     -37.575   8.758  20.791  1.00 95.66           C  
ATOM   2423  HG2 GLU A 149     -37.258   8.703  21.832  1.00 95.66           H  
ATOM   2424  HG3 GLU A 149     -36.940   8.090  20.210  1.00 95.66           H  
ATOM   2425  CD  GLU A 149     -39.031   8.274  20.682  1.00 95.66           C  
ATOM   2426  OE1 GLU A 149     -39.255   7.092  21.031  1.00 95.66           O  
ATOM   2427  OE2 GLU A 149     -39.904   9.064  20.250  1.00 95.66           O  
ATOM   2428  N   ASP A 150     -34.913  10.078  18.278  1.00 96.89           N  
ATOM   2429  H   ASP A 150     -35.619  10.674  17.871  1.00 96.89           H  
ATOM   2430  CA  ASP A 150     -33.944   9.402  17.400  1.00 96.89           C  
ATOM   2431  HA  ASP A 150     -34.095   8.324  17.458  1.00 96.89           H  
ATOM   2432  C   ASP A 150     -32.500   9.725  17.797  1.00 96.89           C  
ATOM   2433  CB  ASP A 150     -34.077   9.859  15.941  1.00 96.89           C  
ATOM   2434  HB2 ASP A 150     -33.287   9.384  15.359  1.00 96.89           H  
ATOM   2435  HB3 ASP A 150     -33.907  10.935  15.888  1.00 96.89           H  
ATOM   2436  O   ASP A 150     -31.605   8.884  17.701  1.00 96.89           O  
ATOM   2437  CG  ASP A 150     -35.396   9.529  15.264  1.00 96.89           C  
ATOM   2438  OD1 ASP A 150     -35.906   8.413  15.450  1.00 96.89           O  
ATOM   2439  OD2 ASP A 150     -35.845  10.428  14.509  1.00 96.89           O  
ATOM   2440  N   ASN A 151     -32.241  10.977  18.181  1.00 97.47           N  
ATOM   2441  H   ASN A 151     -33.018  11.619  18.246  1.00 97.47           H  
ATOM   2442  CA  ASN A 151     -30.913  11.417  18.586  1.00 97.47           C  
ATOM   2443  HA  ASN A 151     -30.183  11.051  17.864  1.00 97.47           H  
ATOM   2444  C   ASN A 151     -30.516  10.817  19.936  1.00 97.47           C  
ATOM   2445  CB  ASN A 151     -30.862  12.949  18.594  1.00 97.47           C  
ATOM   2446  HB2 ASN A 151     -31.710  13.334  19.161  1.00 97.47           H  
ATOM   2447  HB3 ASN A 151     -29.946  13.269  19.091  1.00 97.47           H  
ATOM   2448  O   ASN A 151     -29.359  10.432  20.091  1.00 97.47           O  
ATOM   2449  CG  ASN A 151     -30.866  13.565  17.205  1.00 97.47           C  
ATOM   2450  ND2 ASN A 151     -31.130  14.848  17.135  1.00 97.47           N  
ATOM   2451 HD21 ASN A 151     -31.441  15.337  17.963  1.00 97.47           H  
ATOM   2452 HD22 ASN A 151     -31.167  15.265  16.216  1.00 97.47           H  
ATOM   2453  OD1 ASN A 151     -30.587  12.942  16.185  1.00 97.47           O  
ATOM   2454  N   GLU A 152     -31.448  10.690  20.881  1.00 96.82           N  
ATOM   2455  H   GLU A 152     -32.381  11.033  20.703  1.00 96.82           H  
ATOM   2456  CA  GLU A 152     -31.222  10.007  22.157  1.00 96.82           C  
ATOM   2457  HA  GLU A 152     -30.369  10.463  22.660  1.00 96.82           H  
ATOM   2458  C   GLU A 152     -30.879   8.528  21.939  1.00 96.82           C  
ATOM   2459  CB  GLU A 152     -32.456  10.199  23.048  1.00 96.82           C  
ATOM   2460  HB2 GLU A 152     -32.670  11.267  23.095  1.00 96.82           H  
ATOM   2461  HB3 GLU A 152     -33.311   9.689  22.605  1.00 96.82           H  
ATOM   2462  O   GLU A 152     -29.861   8.058  22.445  1.00 96.82           O  
ATOM   2463  CG  GLU A 152     -32.235   9.684  24.477  1.00 96.82           C  
ATOM   2464  HG2 GLU A 152     -31.313  10.123  24.860  1.00 96.82           H  
ATOM   2465  HG3 GLU A 152     -32.110   8.601  24.449  1.00 96.82           H  
ATOM   2466  CD  GLU A 152     -33.393  10.038  25.426  1.00 96.82           C  
ATOM   2467  OE1 GLU A 152     -33.205   9.845  26.647  1.00 96.82           O  
ATOM   2468  OE2 GLU A 152     -34.439  10.526  24.939  1.00 96.82           O  
ATOM   2469  N   GLN A 153     -31.625   7.825  21.081  1.00 97.62           N  
ATOM   2470  H   GLN A 153     -32.461   8.255  20.712  1.00 97.62           H  
ATOM   2471  CA  GLN A 153     -31.331   6.431  20.726  1.00 97.62           C  
ATOM   2472  HA  GLN A 153     -31.311   5.832  21.637  1.00 97.62           H  
ATOM   2473  C   GLN A 153     -29.964   6.271  20.041  1.00 97.62           C  
ATOM   2474  CB  GLN A 153     -32.432   5.891  19.806  1.00 97.62           C  
ATOM   2475  HB2 GLN A 153     -32.552   6.561  18.954  1.00 97.62           H  
ATOM   2476  HB3 GLN A 153     -32.115   4.918  19.432  1.00 97.62           H  
ATOM   2477  O   GLN A 153     -29.209   5.351  20.362  1.00 97.62           O  
ATOM   2478  CG  GLN A 153     -33.787   5.721  20.511  1.00 97.62           C  
ATOM   2479  HG2 GLN A 153     -33.686   5.002  21.324  1.00 97.62           H  
ATOM   2480  HG3 GLN A 153     -34.111   6.668  20.943  1.00 97.62           H  
ATOM   2481  CD  GLN A 153     -34.873   5.226  19.559  1.00 97.62           C  
ATOM   2482  NE2 GLN A 153     -36.122   5.239  19.969  1.00 97.62           N  
ATOM   2483 HE21 GLN A 153     -36.386   5.701  20.827  1.00 97.62           H  
ATOM   2484 HE22 GLN A 153     -36.829   5.022  19.281  1.00 97.62           H  
ATOM   2485  OE1 GLN A 153     -34.618   4.799  18.442  1.00 97.62           O  
ATOM   2486  N   LYS A 154     -29.608   7.172  19.114  1.00 98.09           N  
ATOM   2487  H   LYS A 154     -30.289   7.877  18.866  1.00 98.09           H  
ATOM   2488  CA  LYS A 154     -28.289   7.170  18.452  1.00 98.09           C  
ATOM   2489  HA  LYS A 154     -28.105   6.186  18.020  1.00 98.09           H  
ATOM   2490  C   LYS A 154     -27.153   7.421  19.440  1.00 98.09           C  
ATOM   2491  CB  LYS A 154     -28.244   8.233  17.349  1.00 98.09           C  
ATOM   2492  HB2 LYS A 154     -28.633   9.164  17.762  1.00 98.09           H  
ATOM   2493  HB3 LYS A 154     -27.211   8.401  17.047  1.00 98.09           H  
ATOM   2494  O   LYS A 154     -26.123   6.757  19.342  1.00 98.09           O  
ATOM   2495  CG  LYS A 154     -29.052   7.834  16.109  1.00 98.09           C  
ATOM   2496  HG2 LYS A 154     -30.012   7.416  16.415  1.00 98.09           H  
ATOM   2497  HG3 LYS A 154     -28.513   7.073  15.546  1.00 98.09           H  
ATOM   2498  CD  LYS A 154     -29.289   9.068  15.230  1.00 98.09           C  
ATOM   2499  HD2 LYS A 154     -29.650   9.880  15.861  1.00 98.09           H  
ATOM   2500  HD3 LYS A 154     -28.358   9.373  14.752  1.00 98.09           H  
ATOM   2501  CE  LYS A 154     -30.351   8.754  14.178  1.00 98.09           C  
ATOM   2502  HE2 LYS A 154     -29.909   8.171  13.371  1.00 98.09           H  
ATOM   2503  HE3 LYS A 154     -31.120   8.147  14.656  1.00 98.09           H  
ATOM   2504  NZ  LYS A 154     -30.978   9.998  13.678  1.00 98.09           N  
ATOM   2505  HZ1 LYS A 154     -31.744   9.797  13.052  1.00 98.09           H  
ATOM   2506  HZ2 LYS A 154     -31.358  10.515  14.458  1.00 98.09           H  
ATOM   2507  HZ3 LYS A 154     -30.331  10.632  13.231  1.00 98.09           H  
ATOM   2508  N   LYS A 155     -27.329   8.358  20.379  1.00 98.03           N  
ATOM   2509  H   LYS A 155     -28.205   8.860  20.400  1.00 98.03           H  
ATOM   2510  CA  LYS A 155     -26.337   8.629  21.428  1.00 98.03           C  
ATOM   2511  HA  LYS A 155     -25.362   8.785  20.966  1.00 98.03           H  
ATOM   2512  C   LYS A 155     -26.176   7.438  22.355  1.00 98.03           C  
ATOM   2513  CB  LYS A 155     -26.710   9.866  22.248  1.00 98.03           C  
ATOM   2514  HB2 LYS A 155     -26.109   9.873  23.157  1.00 98.03           H  
ATOM   2515  HB3 LYS A 155     -27.761   9.826  22.534  1.00 98.03           H  
ATOM   2516  O   LYS A 155     -25.056   6.970  22.525  1.00 98.03           O  
ATOM   2517  CG  LYS A 155     -26.425  11.149  21.470  1.00 98.03           C  
ATOM   2518  HG2 LYS A 155     -25.383  11.158  21.148  1.00 98.03           H  
ATOM   2519  HG3 LYS A 155     -27.068  11.197  20.592  1.00 98.03           H  
ATOM   2520  CD  LYS A 155     -26.688  12.358  22.360  1.00 98.03           C  
ATOM   2521  HD2 LYS A 155     -27.739  12.371  22.649  1.00 98.03           H  
ATOM   2522  HD3 LYS A 155     -26.070  12.274  23.254  1.00 98.03           H  
ATOM   2523  CE  LYS A 155     -26.327  13.631  21.599  1.00 98.03           C  
ATOM   2524  HE2 LYS A 155     -26.980  13.721  20.731  1.00 98.03           H  
ATOM   2525  HE3 LYS A 155     -25.302  13.540  21.241  1.00 98.03           H  
ATOM   2526  NZ  LYS A 155     -26.459  14.807  22.486  1.00 98.03           N  
ATOM   2527  HZ1 LYS A 155     -27.406  14.884  22.828  1.00 98.03           H  
ATOM   2528  HZ2 LYS A 155     -26.191  15.649  21.997  1.00 98.03           H  
ATOM   2529  HZ3 LYS A 155     -25.846  14.686  23.280  1.00 98.03           H  
ATOM   2530  N   TYR A 156     -27.290   6.890  22.834  1.00 97.97           N  
ATOM   2531  H   TYR A 156     -28.171   7.354  22.663  1.00 97.97           H  
ATOM   2532  CA  TYR A 156     -27.303   5.691  23.661  1.00 97.97           C  
ATOM   2533  HA  TYR A 156     -26.784   5.907  24.596  1.00 97.97           H  
ATOM   2534  C   TYR A 156     -26.571   4.530  22.976  1.00 97.97           C  
ATOM   2535  CB  TYR A 156     -28.756   5.323  23.976  1.00 97.97           C  
ATOM   2536  HB2 TYR A 156     -29.231   6.160  24.488  1.00 97.97           H  
ATOM   2537  HB3 TYR A 156     -29.300   5.154  23.047  1.00 97.97           H  
ATOM   2538  O   TYR A 156     -25.723   3.887  23.587  1.00 97.97           O  
ATOM   2539  CG  TYR A 156     -28.869   4.097  24.853  1.00 97.97           C  
ATOM   2540  CD1 TYR A 156     -29.229   2.853  24.300  1.00 97.97           C  
ATOM   2541  HD1 TYR A 156     -29.456   2.776  23.247  1.00 97.97           H  
ATOM   2542  CD2 TYR A 156     -28.563   4.201  26.222  1.00 97.97           C  
ATOM   2543  HD2 TYR A 156     -28.275   5.156  26.637  1.00 97.97           H  
ATOM   2544  CE1 TYR A 156     -29.290   1.712  25.122  1.00 97.97           C  
ATOM   2545  HE1 TYR A 156     -29.563   0.750  24.714  1.00 97.97           H  
ATOM   2546  CE2 TYR A 156     -28.617   3.062  27.046  1.00 97.97           C  
ATOM   2547  HE2 TYR A 156     -28.373   3.145  28.095  1.00 97.97           H  
ATOM   2548  OH  TYR A 156     -29.019   0.707  27.278  1.00 97.97           O  
ATOM   2549  HH  TYR A 156     -28.707   0.892  28.167  1.00 97.97           H  
ATOM   2550  CZ  TYR A 156     -28.983   1.816  26.495  1.00 97.97           C  
ATOM   2551  N   PHE A 157     -26.814   4.301  21.679  1.00 98.39           N  
ATOM   2552  H   PHE A 157     -27.545   4.827  21.222  1.00 98.39           H  
ATOM   2553  CA  PHE A 157     -26.080   3.289  20.918  1.00 98.39           C  
ATOM   2554  HA  PHE A 157     -26.251   2.320  21.386  1.00 98.39           H  
ATOM   2555  C   PHE A 157     -24.564   3.527  20.930  1.00 98.39           C  
ATOM   2556  CB  PHE A 157     -26.604   3.229  19.477  1.00 98.39           C  
ATOM   2557  HB2 PHE A 157     -26.576   4.226  19.039  1.00 98.39           H  
ATOM   2558  HB3 PHE A 157     -27.647   2.909  19.494  1.00 98.39           H  
ATOM   2559  O   PHE A 157     -23.814   2.581  21.154  1.00 98.39           O  
ATOM   2560  CG  PHE A 157     -25.810   2.286  18.592  1.00 98.39           C  
ATOM   2561  CD1 PHE A 157     -24.745   2.776  17.811  1.00 98.39           C  
ATOM   2562  HD1 PHE A 157     -24.499   3.827  17.837  1.00 98.39           H  
ATOM   2563  CD2 PHE A 157     -26.098   0.909  18.589  1.00 98.39           C  
ATOM   2564  HD2 PHE A 157     -26.901   0.526  19.201  1.00 98.39           H  
ATOM   2565  CE1 PHE A 157     -23.985   1.896  17.021  1.00 98.39           C  
ATOM   2566  HE1 PHE A 157     -23.164   2.272  16.429  1.00 98.39           H  
ATOM   2567  CE2 PHE A 157     -25.333   0.028  17.803  1.00 98.39           C  
ATOM   2568  HE2 PHE A 157     -25.549  -1.030  17.815  1.00 98.39           H  
ATOM   2569  CZ  PHE A 157     -24.278   0.522  17.016  1.00 98.39           C  
ATOM   2570  HZ  PHE A 157     -23.685  -0.155  16.418  1.00 98.39           H  
ATOM   2571  N   VAL A 158     -24.099   4.758  20.699  1.00 98.46           N  
ATOM   2572  H   VAL A 158     -24.761   5.511  20.576  1.00 98.46           H  
ATOM   2573  CA  VAL A 158     -22.660   5.075  20.722  1.00 98.46           C  
ATOM   2574  HA  VAL A 158     -22.138   4.383  20.061  1.00 98.46           H  
ATOM   2575  C   VAL A 158     -22.075   4.862  22.120  1.00 98.46           C  
ATOM   2576  CB  VAL A 158     -22.407   6.505  20.208  1.00 98.46           C  
ATOM   2577  HB  VAL A 158     -23.052   7.202  20.744  1.00 98.46           H  
ATOM   2578  O   VAL A 158     -21.058   4.187  22.255  1.00 98.46           O  
ATOM   2579  CG1 VAL A 158     -20.955   6.956  20.387  1.00 98.46           C  
ATOM   2580 HG11 VAL A 158     -20.816   7.932  19.922  1.00 98.46           H  
ATOM   2581 HG12 VAL A 158     -20.716   7.049  21.446  1.00 98.46           H  
ATOM   2582 HG13 VAL A 158     -20.274   6.240  19.928  1.00 98.46           H  
ATOM   2583  CG2 VAL A 158     -22.722   6.606  18.709  1.00 98.46           C  
ATOM   2584 HG21 VAL A 158     -22.043   5.967  18.144  1.00 98.46           H  
ATOM   2585 HG22 VAL A 158     -23.749   6.295  18.516  1.00 98.46           H  
ATOM   2586 HG23 VAL A 158     -22.604   7.638  18.378  1.00 98.46           H  
ATOM   2587  N   GLU A 159     -22.735   5.365  23.163  1.00 98.07           N  
ATOM   2588  H   GLU A 159     -23.581   5.890  22.994  1.00 98.07           H  
ATOM   2589  CA  GLU A 159     -22.270   5.263  24.553  1.00 98.07           C  
ATOM   2590  HA  GLU A 159     -21.266   5.682  24.629  1.00 98.07           H  
ATOM   2591  C   GLU A 159     -22.184   3.809  25.044  1.00 98.07           C  
ATOM   2592  CB  GLU A 159     -23.201   6.079  25.462  1.00 98.07           C  
ATOM   2593  HB2 GLU A 159     -24.229   5.766  25.279  1.00 98.07           H  
ATOM   2594  HB3 GLU A 159     -22.954   5.866  26.501  1.00 98.07           H  
ATOM   2595  O   GLU A 159     -21.232   3.445  25.732  1.00 98.07           O  
ATOM   2596  CG  GLU A 159     -23.062   7.595  25.232  1.00 98.07           C  
ATOM   2597  HG2 GLU A 159     -23.235   7.823  24.180  1.00 98.07           H  
ATOM   2598  HG3 GLU A 159     -22.036   7.882  25.462  1.00 98.07           H  
ATOM   2599  CD  GLU A 159     -24.030   8.429  26.089  1.00 98.07           C  
ATOM   2600  OE1 GLU A 159     -23.736   9.636  26.276  1.00 98.07           O  
ATOM   2601  OE2 GLU A 159     -25.064   7.878  26.532  1.00 98.07           O  
ATOM   2602  N   GLN A 160     -23.122   2.942  24.644  1.00 98.39           N  
ATOM   2603  H   GLN A 160     -23.900   3.294  24.105  1.00 98.39           H  
ATOM   2604  CA  GLN A 160     -23.082   1.510  24.981  1.00 98.39           C  
ATOM   2605  HA  GLN A 160     -22.882   1.409  26.048  1.00 98.39           H  
ATOM   2606  C   GLN A 160     -21.958   0.739  24.266  1.00 98.39           C  
ATOM   2607  CB  GLN A 160     -24.441   0.863  24.664  1.00 98.39           C  
ATOM   2608  HB2 GLN A 160     -24.714   1.083  23.632  1.00 98.39           H  
ATOM   2609  HB3 GLN A 160     -24.343  -0.219  24.758  1.00 98.39           H  
ATOM   2610  O   GLN A 160     -21.599  -0.362  24.684  1.00 98.39           O  
ATOM   2611  CG  GLN A 160     -25.583   1.309  25.591  1.00 98.39           C  
ATOM   2612  HG2 GLN A 160     -25.776   2.374  25.465  1.00 98.39           H  
ATOM   2613  HG3 GLN A 160     -26.489   0.770  25.315  1.00 98.39           H  
ATOM   2614  CD  GLN A 160     -25.294   1.042  27.061  1.00 98.39           C  
ATOM   2615  NE2 GLN A 160     -25.171   2.069  27.874  1.00 98.39           N  
ATOM   2616 HE21 GLN A 160     -24.883   1.859  28.819  1.00 98.39           H  
ATOM   2617 HE22 GLN A 160     -25.214   3.010  27.510  1.00 98.39           H  
ATOM   2618  OE1 GLN A 160     -25.159  -0.084  27.506  1.00 98.39           O  
ATOM   2619  N   HIS A 161     -21.389   1.295  23.194  1.00 98.51           N  
ATOM   2620  H   HIS A 161     -21.684   2.222  22.921  1.00 98.51           H  
ATOM   2621  CA  HIS A 161     -20.426   0.605  22.336  1.00 98.51           C  
ATOM   2622  HA  HIS A 161     -20.200  -0.368  22.771  1.00 98.51           H  
ATOM   2623  C   HIS A 161     -19.070   1.314  22.242  1.00 98.51           C  
ATOM   2624  CB  HIS A 161     -21.048   0.326  20.961  1.00 98.51           C  
ATOM   2625  HB2 HIS A 161     -20.305  -0.159  20.328  1.00 98.51           H  
ATOM   2626  HB3 HIS A 161     -21.320   1.272  20.494  1.00 98.51           H  
ATOM   2627  O   HIS A 161     -18.339   1.074  21.290  1.00 98.51           O  
ATOM   2628  CG  HIS A 161     -22.256  -0.573  21.007  1.00 98.51           C  
ATOM   2629  CD2 HIS A 161     -22.277  -1.940  21.026  1.00 98.51           C  
ATOM   2630  HD2 HIS A 161     -21.408  -2.581  21.052  1.00 98.51           H  
ATOM   2631  ND1 HIS A 161     -23.558  -0.152  21.019  1.00 98.51           N  
ATOM   2632  HD1 HIS A 161     -23.843   0.816  21.060  1.00 98.51           H  
ATOM   2633  CE1 HIS A 161     -24.353  -1.231  21.035  1.00 98.51           C  
ATOM   2634  HE1 HIS A 161     -25.432  -1.202  21.066  1.00 98.51           H  
ATOM   2635  NE2 HIS A 161     -23.616  -2.354  21.002  1.00 98.51           N  
ATOM   2636  N   LEU A 162     -18.684   2.143  23.219  1.00 98.21           N  
ATOM   2637  H   LEU A 162     -19.346   2.376  23.946  1.00 98.21           H  
ATOM   2638  CA  LEU A 162     -17.386   2.842  23.194  1.00 98.21           C  
ATOM   2639  HA  LEU A 162     -17.357   3.480  22.311  1.00 98.21           H  
ATOM   2640  C   LEU A 162     -16.176   1.899  23.052  1.00 98.21           C  
ATOM   2641  CB  LEU A 162     -17.243   3.719  24.450  1.00 98.21           C  
ATOM   2642  HB2 LEU A 162     -16.221   4.096  24.495  1.00 98.21           H  
ATOM   2643  HB3 LEU A 162     -17.405   3.100  25.332  1.00 98.21           H  
ATOM   2644  O   LEU A 162     -15.221   2.241  22.361  1.00 98.21           O  
ATOM   2645  CG  LEU A 162     -18.200   4.923  24.494  1.00 98.21           C  
ATOM   2646  HG  LEU A 162     -19.228   4.569  24.424  1.00 98.21           H  
ATOM   2647  CD1 LEU A 162     -18.031   5.664  25.820  1.00 98.21           C  
ATOM   2648 HD11 LEU A 162     -17.011   6.035  25.916  1.00 98.21           H  
ATOM   2649 HD12 LEU A 162     -18.727   6.502  25.867  1.00 98.21           H  
ATOM   2650 HD13 LEU A 162     -18.249   4.988  26.646  1.00 98.21           H  
ATOM   2651  CD2 LEU A 162     -17.949   5.916  23.356  1.00 98.21           C  
ATOM   2652 HD21 LEU A 162     -18.598   6.782  23.488  1.00 98.21           H  
ATOM   2653 HD22 LEU A 162     -16.907   6.235  23.364  1.00 98.21           H  
ATOM   2654 HD23 LEU A 162     -18.191   5.459  22.396  1.00 98.21           H  
ATOM   2655  N   HIS A 163     -16.258   0.679  23.594  1.00 97.93           N  
ATOM   2656  H   HIS A 163     -17.077   0.463  24.146  1.00 97.93           H  
ATOM   2657  CA  HIS A 163     -15.246  -0.375  23.416  1.00 97.93           C  
ATOM   2658  HA  HIS A 163     -14.297  -0.015  23.812  1.00 97.93           H  
ATOM   2659  C   HIS A 163     -14.999  -0.759  21.943  1.00 97.93           C  
ATOM   2660  CB  HIS A 163     -15.661  -1.616  24.221  1.00 97.93           C  
ATOM   2661  HB2 HIS A 163     -14.840  -2.332  24.189  1.00 97.93           H  
ATOM   2662  HB3 HIS A 163     -15.805  -1.332  25.264  1.00 97.93           H  
ATOM   2663  O   HIS A 163     -13.973  -1.345  21.615  1.00 97.93           O  
ATOM   2664  CG  HIS A 163     -16.912  -2.301  23.715  1.00 97.93           C  
ATOM   2665  CD2 HIS A 163     -16.967  -3.380  22.869  1.00 97.93           C  
ATOM   2666  HD2 HIS A 163     -16.118  -3.884  22.432  1.00 97.93           H  
ATOM   2667  ND1 HIS A 163     -18.212  -1.972  24.037  1.00 97.93           N  
ATOM   2668  HD1 HIS A 163     -18.512  -1.289  24.717  1.00 97.93           H  
ATOM   2669  CE1 HIS A 163     -19.028  -2.825  23.399  1.00 97.93           C  
ATOM   2670  HE1 HIS A 163     -20.105  -2.827  23.487  1.00 97.93           H  
ATOM   2671  NE2 HIS A 163     -18.319  -3.704  22.676  1.00 97.93           N  
ATOM   2672  N   TYR A 164     -15.905  -0.411  21.021  1.00 98.69           N  
ATOM   2673  H   TYR A 164     -16.731   0.095  21.307  1.00 98.69           H  
ATOM   2674  CA  TYR A 164     -15.683  -0.622  19.592  1.00 98.69           C  
ATOM   2675  HA  TYR A 164     -15.416  -1.668  19.439  1.00 98.69           H  
ATOM   2676  C   TYR A 164     -14.503   0.181  19.046  1.00 98.69           C  
ATOM   2677  CB  TYR A 164     -16.951  -0.312  18.785  1.00 98.69           C  
ATOM   2678  HB2 TYR A 164     -17.352   0.653  19.096  1.00 98.69           H  
ATOM   2679  HB3 TYR A 164     -16.657  -0.188  17.743  1.00 98.69           H  
ATOM   2680  O   TYR A 164     -13.948  -0.229  18.029  1.00 98.69           O  
ATOM   2681  CG  TYR A 164     -18.061  -1.353  18.810  1.00 98.69           C  
ATOM   2682  CD1 TYR A 164     -17.958  -2.539  19.566  1.00 98.69           C  
ATOM   2683  HD1 TYR A 164     -17.101  -2.736  20.193  1.00 98.69           H  
ATOM   2684  CD2 TYR A 164     -19.206  -1.140  18.020  1.00 98.69           C  
ATOM   2685  HD2 TYR A 164     -19.290  -0.218  17.463  1.00 98.69           H  
ATOM   2686  CE1 TYR A 164     -18.975  -3.504  19.519  1.00 98.69           C  
ATOM   2687  HE1 TYR A 164     -18.890  -4.385  20.137  1.00 98.69           H  
ATOM   2688  CE2 TYR A 164     -20.250  -2.085  17.997  1.00 98.69           C  
ATOM   2689  HE2 TYR A 164     -21.144  -1.887  17.426  1.00 98.69           H  
ATOM   2690  OH  TYR A 164     -21.120  -4.199  18.751  1.00 98.69           O  
ATOM   2691  HH  TYR A 164     -21.971  -3.773  18.626  1.00 98.69           H  
ATOM   2692  CZ  TYR A 164     -20.127  -3.272  18.751  1.00 98.69           C  
ATOM   2693  N   PHE A 165     -14.089   1.281  19.683  1.00 98.44           N  
ATOM   2694  H   PHE A 165     -14.544   1.571  20.537  1.00 98.44           H  
ATOM   2695  CA  PHE A 165     -12.835   1.935  19.306  1.00 98.44           C  
ATOM   2696  HA  PHE A 165     -12.874   2.182  18.245  1.00 98.44           H  
ATOM   2697  C   PHE A 165     -11.643   0.981  19.472  1.00 98.44           C  
ATOM   2698  CB  PHE A 165     -12.646   3.230  20.105  1.00 98.44           C  
ATOM   2699  HB2 PHE A 165     -12.690   3.005  21.170  1.00 98.44           H  
ATOM   2700  HB3 PHE A 165     -11.645   3.606  19.893  1.00 98.44           H  
ATOM   2701  O   PHE A 165     -10.882   0.793  18.518  1.00 98.44           O  
ATOM   2702  CG  PHE A 165     -13.604   4.361  19.771  1.00 98.44           C  
ATOM   2703  CD1 PHE A 165     -13.790   4.761  18.435  1.00 98.44           C  
ATOM   2704  HD1 PHE A 165     -13.325   4.206  17.634  1.00 98.44           H  
ATOM   2705  CD2 PHE A 165     -14.247   5.075  20.798  1.00 98.44           C  
ATOM   2706  HD2 PHE A 165     -14.087   4.794  21.829  1.00 98.44           H  
ATOM   2707  CE1 PHE A 165     -14.585   5.877  18.129  1.00 98.44           C  
ATOM   2708  HE1 PHE A 165     -14.720   6.179  17.101  1.00 98.44           H  
ATOM   2709  CE2 PHE A 165     -15.048   6.190  20.493  1.00 98.44           C  
ATOM   2710  HE2 PHE A 165     -15.504   6.753  21.293  1.00 98.44           H  
ATOM   2711  CZ  PHE A 165     -15.208   6.599  19.159  1.00 98.44           C  
ATOM   2712  HZ  PHE A 165     -15.797   7.476  18.934  1.00 98.44           H  
ATOM   2713  N   ASP A 166     -11.554   0.291  20.612  1.00 98.30           N  
ATOM   2714  H   ASP A 166     -12.219   0.476  21.349  1.00 98.30           H  
ATOM   2715  CA  ASP A 166     -10.488  -0.672  20.900  1.00 98.30           C  
ATOM   2716  HA  ASP A 166      -9.527  -0.182  20.745  1.00 98.30           H  
ATOM   2717  C   ASP A 166     -10.547  -1.883  19.960  1.00 98.30           C  
ATOM   2718  CB  ASP A 166     -10.559  -1.122  22.367  1.00 98.30           C  
ATOM   2719  HB2 ASP A 166     -11.505  -1.632  22.547  1.00 98.30           H  
ATOM   2720  HB3 ASP A 166      -9.754  -1.834  22.551  1.00 98.30           H  
ATOM   2721  O   ASP A 166      -9.534  -2.237  19.352  1.00 98.30           O  
ATOM   2722  CG  ASP A 166     -10.404   0.043  23.344  1.00 98.30           C  
ATOM   2723  OD1 ASP A 166      -9.533   0.900  23.071  1.00 98.30           O  
ATOM   2724  OD2 ASP A 166     -11.172   0.073  24.329  1.00 98.30           O  
ATOM   2725  N   ASP A 167     -11.739  -2.453  19.740  1.00 98.51           N  
ATOM   2726  H   ASP A 167     -12.500  -2.183  20.347  1.00 98.51           H  
ATOM   2727  CA  ASP A 167     -11.947  -3.566  18.798  1.00 98.51           C  
ATOM   2728  HA  ASP A 167     -11.424  -4.455  19.151  1.00 98.51           H  
ATOM   2729  C   ASP A 167     -11.469  -3.225  17.372  1.00 98.51           C  
ATOM   2730  CB  ASP A 167     -13.446  -3.869  18.647  1.00 98.51           C  
ATOM   2731  HB2 ASP A 167     -13.973  -2.940  18.427  1.00 98.51           H  
ATOM   2732  HB3 ASP A 167     -13.558  -4.501  17.766  1.00 98.51           H  
ATOM   2733  O   ASP A 167     -10.948  -4.075  16.637  1.00 98.51           O  
ATOM   2734  CG  ASP A 167     -14.170  -4.590  19.782  1.00 98.51           C  
ATOM   2735  OD1 ASP A 167     -13.578  -4.859  20.842  1.00 98.51           O  
ATOM   2736  OD2 ASP A 167     -15.356  -4.917  19.499  1.00 98.51           O  
ATOM   2737  N   ILE A 168     -11.706  -1.985  16.928  1.00 98.59           N  
ATOM   2738  H   ILE A 168     -12.147  -1.337  17.565  1.00 98.59           H  
ATOM   2739  CA  ILE A 168     -11.305  -1.518  15.597  1.00 98.59           C  
ATOM   2740  HA  ILE A 168     -11.575  -2.279  14.864  1.00 98.59           H  
ATOM   2741  C   ILE A 168      -9.785  -1.361  15.537  1.00 98.59           C  
ATOM   2742  CB  ILE A 168     -12.048  -0.213  15.229  1.00 98.59           C  
ATOM   2743  HB  ILE A 168     -11.941   0.490  16.056  1.00 98.59           H  
ATOM   2744  O   ILE A 168      -9.165  -1.793  14.559  1.00 98.59           O  
ATOM   2745  CG1 ILE A 168     -13.550  -0.497  14.997  1.00 98.59           C  
ATOM   2746 HG12 ILE A 168     -13.688  -0.977  14.028  1.00 98.59           H  
ATOM   2747 HG13 ILE A 168     -13.917  -1.196  15.749  1.00 98.59           H  
ATOM   2748  CG2 ILE A 168     -11.450   0.436  13.964  1.00 98.59           C  
ATOM   2749 HG21 ILE A 168     -12.053   1.288  13.651  1.00 98.59           H  
ATOM   2750 HG22 ILE A 168     -11.404  -0.294  13.155  1.00 98.59           H  
ATOM   2751 HG23 ILE A 168     -10.448   0.806  14.179  1.00 98.59           H  
ATOM   2752  CD1 ILE A 168     -14.412   0.771  15.069  1.00 98.59           C  
ATOM   2753 HD11 ILE A 168     -14.136   1.375  15.933  1.00 98.59           H  
ATOM   2754 HD12 ILE A 168     -15.463   0.498  15.162  1.00 98.59           H  
ATOM   2755 HD13 ILE A 168     -14.278   1.357  14.160  1.00 98.59           H  
ATOM   2756  N   ILE A 169      -9.167  -0.787  16.573  1.00 98.44           N  
ATOM   2757  H   ILE A 169      -9.725  -0.487  17.360  1.00 98.44           H  
ATOM   2758  CA  ILE A 169      -7.708  -0.660  16.669  1.00 98.44           C  
ATOM   2759  HA  ILE A 169      -7.345  -0.174  15.763  1.00 98.44           H  
ATOM   2760  C   ILE A 169      -7.035  -2.036  16.710  1.00 98.44           C  
ATOM   2761  CB  ILE A 169      -7.333   0.222  17.880  1.00 98.44           C  
ATOM   2762  HB  ILE A 169      -7.875  -0.142  18.752  1.00 98.44           H  
ATOM   2763  O   ILE A 169      -6.021  -2.236  16.033  1.00 98.44           O  
ATOM   2764  CG1 ILE A 169      -7.749   1.694  17.658  1.00 98.44           C  
ATOM   2765 HG12 ILE A 169      -8.819   1.747  17.455  1.00 98.44           H  
ATOM   2766 HG13 ILE A 169      -7.577   2.233  18.590  1.00 98.44           H  
ATOM   2767  CG2 ILE A 169      -5.831   0.143  18.213  1.00 98.44           C  
ATOM   2768 HG21 ILE A 169      -5.593   0.882  18.979  1.00 98.44           H  
ATOM   2769 HG22 ILE A 169      -5.595  -0.840  18.620  1.00 98.44           H  
ATOM   2770 HG23 ILE A 169      -5.230   0.327  17.323  1.00 98.44           H  
ATOM   2771  CD1 ILE A 169      -7.024   2.453  16.536  1.00 98.44           C  
ATOM   2772 HD11 ILE A 169      -7.379   3.483  16.522  1.00 98.44           H  
ATOM   2773 HD12 ILE A 169      -7.235   1.999  15.568  1.00 98.44           H  
ATOM   2774 HD13 ILE A 169      -5.949   2.466  16.713  1.00 98.44           H  
ATOM   2775  N   GLU A 170      -7.610  -3.011  17.414  1.00 98.48           N  
ATOM   2776  H   GLU A 170      -8.402  -2.784  17.999  1.00 98.48           H  
ATOM   2777  CA  GLU A 170      -7.117  -4.389  17.435  1.00 98.48           C  
ATOM   2778  HA  GLU A 170      -6.075  -4.372  17.755  1.00 98.48           H  
ATOM   2779  C   GLU A 170      -7.164  -5.027  16.038  1.00 98.48           C  
ATOM   2780  CB  GLU A 170      -7.902  -5.217  18.464  1.00 98.48           C  
ATOM   2781  HB2 GLU A 170      -8.939  -5.310  18.144  1.00 98.48           H  
ATOM   2782  HB3 GLU A 170      -7.866  -4.710  19.428  1.00 98.48           H  
ATOM   2783  O   GLU A 170      -6.157  -5.568  15.570  1.00 98.48           O  
ATOM   2784  CG  GLU A 170      -7.266  -6.609  18.606  1.00 98.48           C  
ATOM   2785  HG2 GLU A 170      -7.328  -7.129  17.650  1.00 98.48           H  
ATOM   2786  HG3 GLU A 170      -6.210  -6.480  18.843  1.00 98.48           H  
ATOM   2787  CD  GLU A 170      -7.915  -7.496  19.675  1.00 98.48           C  
ATOM   2788  OE1 GLU A 170      -7.266  -8.515  20.010  1.00 98.48           O  
ATOM   2789  OE2 GLU A 170      -9.042  -7.189  20.110  1.00 98.48           O  
ATOM   2790  N   GLN A 171      -8.276  -4.884  15.310  1.00 98.44           N  
ATOM   2791  H   GLN A 171      -9.079  -4.458  15.751  1.00 98.44           H  
ATOM   2792  CA  GLN A 171      -8.388  -5.375  13.929  1.00 98.44           C  
ATOM   2793  HA  GLN A 171      -8.156  -6.440  13.917  1.00 98.44           H  
ATOM   2794  C   GLN A 171      -7.396  -4.693  12.975  1.00 98.44           C  
ATOM   2795  CB  GLN A 171      -9.820  -5.175  13.419  1.00 98.44           C  
ATOM   2796  HB2 GLN A 171     -10.174  -4.182  13.696  1.00 98.44           H  
ATOM   2797  HB3 GLN A 171      -9.830  -5.250  12.332  1.00 98.44           H  
ATOM   2798  O   GLN A 171      -6.805  -5.351  12.112  1.00 98.44           O  
ATOM   2799  CG  GLN A 171     -10.768  -6.240  13.975  1.00 98.44           C  
ATOM   2800  HG2 GLN A 171     -10.685  -6.283  15.061  1.00 98.44           H  
ATOM   2801  HG3 GLN A 171     -10.500  -7.217  13.573  1.00 98.44           H  
ATOM   2802  CD  GLN A 171     -12.201  -5.923  13.587  1.00 98.44           C  
ATOM   2803  NE2 GLN A 171     -12.926  -5.280  14.472  1.00 98.44           N  
ATOM   2804 HE21 GLN A 171     -12.498  -5.026  15.352  1.00 98.44           H  
ATOM   2805 HE22 GLN A 171     -13.860  -4.977  14.237  1.00 98.44           H  
ATOM   2806  OE1 GLN A 171     -12.660  -6.196  12.485  1.00 98.44           O  
ATOM   2807  N   ILE A 172      -7.165  -3.385  13.133  1.00 98.33           N  
ATOM   2808  H   ILE A 172      -7.698  -2.895  13.837  1.00 98.33           H  
ATOM   2809  CA  ILE A 172      -6.136  -2.655  12.377  1.00 98.33           C  
ATOM   2810  HA  ILE A 172      -6.293  -2.839  11.315  1.00 98.33           H  
ATOM   2811  C   ILE A 172      -4.737  -3.187  12.723  1.00 98.33           C  
ATOM   2812  CB  ILE A 172      -6.261  -1.132  12.631  1.00 98.33           C  
ATOM   2813  HB  ILE A 172      -6.319  -0.962  13.706  1.00 98.33           H  
ATOM   2814  O   ILE A 172      -3.899  -3.339  11.828  1.00 98.33           O  
ATOM   2815  CG1 ILE A 172      -7.549  -0.587  11.972  1.00 98.33           C  
ATOM   2816 HG12 ILE A 172      -7.438  -0.601  10.888  1.00 98.33           H  
ATOM   2817 HG13 ILE A 172      -8.393  -1.230  12.221  1.00 98.33           H  
ATOM   2818  CG2 ILE A 172      -5.032  -0.369  12.093  1.00 98.33           C  
ATOM   2819 HG21 ILE A 172      -4.140  -0.648  12.654  1.00 98.33           H  
ATOM   2820 HG22 ILE A 172      -4.886  -0.592  11.036  1.00 98.33           H  
ATOM   2821 HG23 ILE A 172      -5.166   0.704  12.225  1.00 98.33           H  
ATOM   2822  CD1 ILE A 172      -7.909   0.838  12.407  1.00 98.33           C  
ATOM   2823 HD11 ILE A 172      -7.215   1.556  11.970  1.00 98.33           H  
ATOM   2824 HD12 ILE A 172      -8.914   1.081  12.062  1.00 98.33           H  
ATOM   2825 HD13 ILE A 172      -7.889   0.912  13.494  1.00 98.33           H  
ATOM   2826  N   SER A 173      -4.482  -3.497  13.996  1.00 98.43           N  
ATOM   2827  H   SER A 173      -5.215  -3.335  14.671  1.00 98.43           H  
ATOM   2828  CA  SER A 173      -3.218  -4.055  14.484  1.00 98.43           C  
ATOM   2829  HA  SER A 173      -2.408  -3.401  14.160  1.00 98.43           H  
ATOM   2830  C   SER A 173      -2.945  -5.445  13.905  1.00 98.43           C  
ATOM   2831  CB  SER A 173      -3.234  -4.076  16.016  1.00 98.43           C  
ATOM   2832  HB2 SER A 173      -3.507  -3.084  16.376  1.00 98.43           H  
ATOM   2833  HB3 SER A 173      -3.986  -4.782  16.369  1.00 98.43           H  
ATOM   2834  O   SER A 173      -1.865  -5.659  13.343  1.00 98.43           O  
ATOM   2835  OG  SER A 173      -1.977  -4.428  16.577  1.00 98.43           O  
ATOM   2836  HG  SER A 173      -2.070  -4.209  17.507  1.00 98.43           H  
ATOM   2837  N   ASP A 174      -3.922  -6.359  13.944  1.00 97.88           N  
ATOM   2838  H   ASP A 174      -4.779  -6.133  14.427  1.00 97.88           H  
ATOM   2839  CA  ASP A 174      -3.818  -7.681  13.306  1.00 97.88           C  
ATOM   2840  HA  ASP A 174      -2.973  -8.221  13.734  1.00 97.88           H  
ATOM   2841  C   ASP A 174      -3.569  -7.553  11.798  1.00 97.88           C  
ATOM   2842  CB  ASP A 174      -5.081  -8.524  13.542  1.00 97.88           C  
ATOM   2843  HB2 ASP A 174      -5.198  -8.717  14.608  1.00 97.88           H  
ATOM   2844  HB3 ASP A 174      -5.959  -7.984  13.186  1.00 97.88           H  
ATOM   2845  O   ASP A 174      -2.592  -8.088  11.265  1.00 97.88           O  
ATOM   2846  CG  ASP A 174      -4.942  -9.855  12.784  1.00 97.88           C  
ATOM   2847  OD1 ASP A 174      -4.085 -10.658  13.210  1.00 97.88           O  
ATOM   2848  OD2 ASP A 174      -5.551 -10.004  11.690  1.00 97.88           O  
ATOM   2849  N   PHE A 175      -4.395  -6.763  11.105  1.00 97.62           N  
ATOM   2850  H   PHE A 175      -5.182  -6.353  11.587  1.00 97.62           H  
ATOM   2851  CA  PHE A 175      -4.250  -6.542   9.668  1.00 97.62           C  
ATOM   2852  HA  PHE A 175      -4.360  -7.500   9.159  1.00 97.62           H  
ATOM   2853  C   PHE A 175      -2.865  -5.979   9.324  1.00 97.62           C  
ATOM   2854  CB  PHE A 175      -5.364  -5.602   9.204  1.00 97.62           C  
ATOM   2855  HB2 PHE A 175      -6.322  -6.025   9.508  1.00 97.62           H  
ATOM   2856  HB3 PHE A 175      -5.261  -4.639   9.703  1.00 97.62           H  
ATOM   2857  O   PHE A 175      -2.203  -6.427   8.381  1.00 97.62           O  
ATOM   2858  CG  PHE A 175      -5.389  -5.389   7.706  1.00 97.62           C  
ATOM   2859  CD1 PHE A 175      -4.687  -4.316   7.129  1.00 97.62           C  
ATOM   2860  HD1 PHE A 175      -4.123  -3.648   7.764  1.00 97.62           H  
ATOM   2861  CD2 PHE A 175      -6.125  -6.265   6.891  1.00 97.62           C  
ATOM   2862  HD2 PHE A 175      -6.681  -7.076   7.338  1.00 97.62           H  
ATOM   2863  CE1 PHE A 175      -4.741  -4.103   5.740  1.00 97.62           C  
ATOM   2864  HE1 PHE A 175      -4.239  -3.256   5.296  1.00 97.62           H  
ATOM   2865  CE2 PHE A 175      -6.172  -6.060   5.502  1.00 97.62           C  
ATOM   2866  HE2 PHE A 175      -6.773  -6.708   4.881  1.00 97.62           H  
ATOM   2867  CZ  PHE A 175      -5.489  -4.972   4.929  1.00 97.62           C  
ATOM   2868  HZ  PHE A 175      -5.564  -4.780   3.869  1.00 97.62           H  
ATOM   2869  N   SER A 176      -2.375  -5.031  10.121  1.00 97.58           N  
ATOM   2870  H   SER A 176      -2.952  -4.710  10.885  1.00 97.58           H  
ATOM   2871  CA  SER A 176      -1.046  -4.456   9.955  1.00 97.58           C  
ATOM   2872  HA  SER A 176      -1.003  -4.023   8.956  1.00 97.58           H  
ATOM   2873  C   SER A 176       0.059  -5.506  10.072  1.00 97.58           C  
ATOM   2874  CB  SER A 176      -0.844  -3.334  10.968  1.00 97.58           C  
ATOM   2875  HB2 SER A 176      -1.025  -3.703  11.978  1.00 97.58           H  
ATOM   2876  HB3 SER A 176      -1.563  -2.543  10.756  1.00 97.58           H  
ATOM   2877  O   SER A 176       0.913  -5.592   9.182  1.00 97.58           O  
ATOM   2878  OG  SER A 176       0.476  -2.829  10.879  1.00 97.58           O  
ATOM   2879  HG  SER A 176       1.010  -3.324  11.505  1.00 97.58           H  
ATOM   2880  N   LYS A 177       0.027  -6.321  11.133  1.00 97.32           N  
ATOM   2881  H   LYS A 177      -0.733  -6.216  11.790  1.00 97.32           H  
ATOM   2882  CA  LYS A 177       1.011  -7.386  11.395  1.00 97.32           C  
ATOM   2883  HA  LYS A 177       2.023  -6.982  11.359  1.00 97.32           H  
ATOM   2884  C   LYS A 177       0.950  -8.508  10.362  1.00 97.32           C  
ATOM   2885  CB  LYS A 177       0.756  -7.977  12.788  1.00 97.32           C  
ATOM   2886  HB2 LYS A 177       1.346  -8.886  12.907  1.00 97.32           H  
ATOM   2887  HB3 LYS A 177      -0.297  -8.245  12.874  1.00 97.32           H  
ATOM   2888  O   LYS A 177       1.973  -9.110  10.055  1.00 97.32           O  
ATOM   2889  CG  LYS A 177       1.137  -7.010  13.917  1.00 97.32           C  
ATOM   2890  HG2 LYS A 177       2.219  -6.873  13.932  1.00 97.32           H  
ATOM   2891  HG3 LYS A 177       0.662  -6.043  13.750  1.00 97.32           H  
ATOM   2892  CD  LYS A 177       0.663  -7.572  15.261  1.00 97.32           C  
ATOM   2893  HD2 LYS A 177      -0.411  -7.748  15.202  1.00 97.32           H  
ATOM   2894  HD3 LYS A 177       1.168  -8.518  15.459  1.00 97.32           H  
ATOM   2895  CE  LYS A 177       0.944  -6.581  16.393  1.00 97.32           C  
ATOM   2896  HE2 LYS A 177       0.522  -5.616  16.109  1.00 97.32           H  
ATOM   2897  HE3 LYS A 177       2.021  -6.461  16.508  1.00 97.32           H  
ATOM   2898  NZ  LYS A 177       0.319  -7.028  17.663  1.00 97.32           N  
ATOM   2899  HZ1 LYS A 177      -0.682  -7.096  17.544  1.00 97.32           H  
ATOM   2900  HZ2 LYS A 177       0.490  -6.364  18.404  1.00 97.32           H  
ATOM   2901  HZ3 LYS A 177       0.663  -7.934  17.946  1.00 97.32           H  
ATOM   2902  N   ARG A 178      -0.225  -8.783   9.798  1.00 96.21           N  
ATOM   2903  H   ARG A 178      -1.041  -8.344  10.202  1.00 96.21           H  
ATOM   2904  CA  ARG A 178      -0.415  -9.865   8.827  1.00 96.21           C  
ATOM   2905  HA  ARG A 178       0.246 -10.688   9.100  1.00 96.21           H  
ATOM   2906  C   ARG A 178      -0.035  -9.461   7.406  1.00 96.21           C  
ATOM   2907  CB  ARG A 178      -1.860 -10.354   8.959  1.00 96.21           C  
ATOM   2908  HB2 ARG A 178      -2.045 -10.581  10.009  1.00 96.21           H  
ATOM   2909  HB3 ARG A 178      -2.540  -9.557   8.661  1.00 96.21           H  
ATOM   2910  O   ARG A 178       0.647 -10.220   6.715  1.00 96.21           O  
ATOM   2911  CG  ARG A 178      -2.147 -11.618   8.135  1.00 96.21           C  
ATOM   2912  HG2 ARG A 178      -1.343 -12.339   8.282  1.00 96.21           H  
ATOM   2913  HG3 ARG A 178      -2.200 -11.371   7.075  1.00 96.21           H  
ATOM   2914  CD  ARG A 178      -3.463 -12.272   8.579  1.00 96.21           C  
ATOM   2915  HD2 ARG A 178      -3.318 -12.679   9.580  1.00 96.21           H  
ATOM   2916  HD3 ARG A 178      -3.697 -13.108   7.920  1.00 96.21           H  
ATOM   2917  NE  ARG A 178      -4.586 -11.317   8.639  1.00 96.21           N  
ATOM   2918  HE  ARG A 178      -4.775 -10.926   9.550  1.00 96.21           H  
ATOM   2919  NH1 ARG A 178      -5.347 -11.523   6.475  1.00 96.21           N  
ATOM   2920 HH11 ARG A 178      -4.647 -12.232   6.311  1.00 96.21           H  
ATOM   2921 HH12 ARG A 178      -6.066 -11.329   5.793  1.00 96.21           H  
ATOM   2922  NH2 ARG A 178      -6.379 -10.154   7.930  1.00 96.21           N  
ATOM   2923 HH21 ARG A 178      -7.117  -9.958   7.269  1.00 96.21           H  
ATOM   2924 HH22 ARG A 178      -6.473  -9.847   8.887  1.00 96.21           H  
ATOM   2925  CZ  ARG A 178      -5.427 -11.003   7.675  1.00 96.21           C  
ATOM   2926  N   VAL A 179      -0.463  -8.280   6.947  1.00 96.07           N  
ATOM   2927  H   VAL A 179      -1.038  -7.719   7.560  1.00 96.07           H  
ATOM   2928  CA  VAL A 179      -0.348  -7.913   5.522  1.00 96.07           C  
ATOM   2929  HA  VAL A 179       0.261  -8.672   5.033  1.00 96.07           H  
ATOM   2930  C   VAL A 179       0.391  -6.606   5.232  1.00 96.07           C  
ATOM   2931  CB  VAL A 179      -1.709  -7.963   4.799  1.00 96.07           C  
ATOM   2932  HB  VAL A 179      -1.511  -7.784   3.742  1.00 96.07           H  
ATOM   2933  O   VAL A 179       1.027  -6.501   4.177  1.00 96.07           O  
ATOM   2934  CG1 VAL A 179      -2.381  -9.336   4.924  1.00 96.07           C  
ATOM   2935 HG11 VAL A 179      -2.767  -9.473   5.935  1.00 96.07           H  
ATOM   2936 HG12 VAL A 179      -3.213  -9.404   4.224  1.00 96.07           H  
ATOM   2937 HG13 VAL A 179      -1.667 -10.130   4.703  1.00 96.07           H  
ATOM   2938  CG2 VAL A 179      -2.715  -6.912   5.259  1.00 96.07           C  
ATOM   2939 HG21 VAL A 179      -3.576  -6.930   4.590  1.00 96.07           H  
ATOM   2940 HG22 VAL A 179      -3.081  -7.142   6.259  1.00 96.07           H  
ATOM   2941 HG23 VAL A 179      -2.283  -5.911   5.243  1.00 96.07           H  
ATOM   2942  N   ILE A 180       0.387  -5.617   6.132  1.00 96.32           N  
ATOM   2943  H   ILE A 180      -0.099  -5.756   7.007  1.00 96.32           H  
ATOM   2944  CA  ILE A 180       1.087  -4.340   5.890  1.00 96.32           C  
ATOM   2945  HA  ILE A 180       0.973  -4.088   4.836  1.00 96.32           H  
ATOM   2946  C   ILE A 180       2.588  -4.486   6.149  1.00 96.32           C  
ATOM   2947  CB  ILE A 180       0.474  -3.165   6.684  1.00 96.32           C  
ATOM   2948  HB  ILE A 180       0.568  -3.379   7.748  1.00 96.32           H  
ATOM   2949  O   ILE A 180       3.375  -4.125   5.268  1.00 96.32           O  
ATOM   2950  CG1 ILE A 180      -1.021  -3.001   6.317  1.00 96.32           C  
ATOM   2951 HG12 ILE A 180      -1.554  -3.918   6.568  1.00 96.32           H  
ATOM   2952 HG13 ILE A 180      -1.121  -2.835   5.244  1.00 96.32           H  
ATOM   2953  CG2 ILE A 180       1.242  -1.855   6.420  1.00 96.32           C  
ATOM   2954 HG21 ILE A 180       0.869  -1.070   7.079  1.00 96.32           H  
ATOM   2955 HG22 ILE A 180       2.302  -1.967   6.649  1.00 96.32           H  
ATOM   2956 HG23 ILE A 180       1.114  -1.540   5.384  1.00 96.32           H  
ATOM   2957  CD1 ILE A 180      -1.722  -1.858   7.058  1.00 96.32           C  
ATOM   2958 HD11 ILE A 180      -2.795  -1.916   6.875  1.00 96.32           H  
ATOM   2959 HD12 ILE A 180      -1.357  -0.893   6.705  1.00 96.32           H  
ATOM   2960 HD13 ILE A 180      -1.547  -1.939   8.131  1.00 96.32           H  
ATOM   2961  N   LEU A 181       2.981  -5.059   7.290  1.00 95.32           N  
ATOM   2962  H   LEU A 181       2.260  -5.352   7.934  1.00 95.32           H  
ATOM   2963  CA  LEU A 181       4.371  -5.237   7.736  1.00 95.32           C  
ATOM   2964  HA  LEU A 181       4.330  -5.646   8.746  1.00 95.32           H  
ATOM   2965  C   LEU A 181       5.146  -3.918   7.875  1.00 95.32           C  
ATOM   2966  CB  LEU A 181       5.102  -6.268   6.862  1.00 95.32           C  
ATOM   2967  HB2 LEU A 181       5.274  -5.848   5.871  1.00 95.32           H  
ATOM   2968  HB3 LEU A 181       6.075  -6.437   7.324  1.00 95.32           H  
ATOM   2969  O   LEU A 181       6.162  -3.673   7.210  1.00 95.32           O  
ATOM   2970  CG  LEU A 181       4.396  -7.620   6.700  1.00 95.32           C  
ATOM   2971  HG  LEU A 181       3.499  -7.508   6.090  1.00 95.32           H  
ATOM   2972  CD1 LEU A 181       5.360  -8.563   5.992  1.00 95.32           C  
ATOM   2973 HD11 LEU A 181       5.411  -8.336   4.927  1.00 95.32           H  
ATOM   2974 HD12 LEU A 181       5.030  -9.587   6.167  1.00 95.32           H  
ATOM   2975 HD13 LEU A 181       6.353  -8.489   6.434  1.00 95.32           H  
ATOM   2976  CD2 LEU A 181       4.015  -8.249   8.031  1.00 95.32           C  
ATOM   2977 HD21 LEU A 181       3.293  -7.618   8.548  1.00 95.32           H  
ATOM   2978 HD22 LEU A 181       3.546  -9.220   7.878  1.00 95.32           H  
ATOM   2979 HD23 LEU A 181       4.890  -8.372   8.669  1.00 95.32           H  
ATOM   2980  N   ALA A 182       4.626  -3.035   8.723  1.00 96.67           N  
ATOM   2981  H   ALA A 182       3.817  -3.316   9.259  1.00 96.67           H  
ATOM   2982  CA  ALA A 182       5.227  -1.747   9.047  1.00 96.67           C  
ATOM   2983  HA  ALA A 182       6.269  -1.749   8.729  1.00 96.67           H  
ATOM   2984  C   ALA A 182       5.248  -1.525  10.568  1.00 96.67           C  
ATOM   2985  CB  ALA A 182       4.496  -0.644   8.265  1.00 96.67           C  
ATOM   2986  HB1 ALA A 182       4.988   0.314   8.434  1.00 96.67           H  
ATOM   2987  HB2 ALA A 182       3.463  -0.575   8.606  1.00 96.67           H  
ATOM   2988  HB3 ALA A 182       4.500  -0.876   7.200  1.00 96.67           H  
ATOM   2989  O   ALA A 182       4.642  -0.582  11.059  1.00 96.67           O  
ATOM   2990  N   ASP A 183       5.950  -2.390  11.301  1.00 97.62           N  
ATOM   2991  H   ASP A 183       6.284  -3.235  10.860  1.00 97.62           H  
ATOM   2992  CA  ASP A 183       5.886  -2.463  12.772  1.00 97.62           C  
ATOM   2993  HA  ASP A 183       4.879  -2.766  13.057  1.00 97.62           H  
ATOM   2994  C   ASP A 183       6.158  -1.121  13.464  1.00 97.62           C  
ATOM   2995  CB  ASP A 183       6.846  -3.555  13.275  1.00 97.62           C  
ATOM   2996  HB2 ASP A 183       7.870  -3.249  13.061  1.00 97.62           H  
ATOM   2997  HB3 ASP A 183       6.735  -3.653  14.355  1.00 97.62           H  
ATOM   2998  O   ASP A 183       5.357  -0.687  14.280  1.00 97.62           O  
ATOM   2999  CG  ASP A 183       6.577  -4.917  12.622  1.00 97.62           C  
ATOM   3000  OD1 ASP A 183       5.435  -5.125  12.146  1.00 97.62           O  
ATOM   3001  OD2 ASP A 183       7.556  -5.671  12.445  1.00 97.62           O  
ATOM   3002  N   SER A 184       7.182  -0.378  13.033  1.00 97.69           N  
ATOM   3003  H   SER A 184       7.852  -0.817  12.418  1.00 97.69           H  
ATOM   3004  CA  SER A 184       7.456   0.967  13.569  1.00 97.69           C  
ATOM   3005  HA  SER A 184       7.603   0.880  14.645  1.00 97.69           H  
ATOM   3006  C   SER A 184       6.310   1.967  13.341  1.00 97.69           C  
ATOM   3007  CB  SER A 184       8.746   1.503  12.943  1.00 97.69           C  
ATOM   3008  HB2 SER A 184       8.640   1.538  11.859  1.00 97.69           H  
ATOM   3009  HB3 SER A 184       9.567   0.833  13.199  1.00 97.69           H  
ATOM   3010  O   SER A 184       6.081   2.850  14.165  1.00 97.69           O  
ATOM   3011  OG  SER A 184       9.047   2.799  13.416  1.00 97.69           O  
ATOM   3012  HG  SER A 184       8.971   2.767  14.372  1.00 97.69           H  
ATOM   3013  N   ASN A 185       5.561   1.846  12.239  1.00 98.03           N  
ATOM   3014  H   ASN A 185       5.670   1.014  11.677  1.00 98.03           H  
ATOM   3015  CA  ASN A 185       4.374   2.677  12.026  1.00 98.03           C  
ATOM   3016  HA  ASN A 185       4.604   3.709  12.288  1.00 98.03           H  
ATOM   3017  C   ASN A 185       3.228   2.231  12.935  1.00 98.03           C  
ATOM   3018  CB  ASN A 185       3.912   2.629  10.564  1.00 98.03           C  
ATOM   3019  HB2 ASN A 185       3.791   1.596  10.236  1.00 98.03           H  
ATOM   3020  HB3 ASN A 185       2.927   3.093  10.521  1.00 98.03           H  
ATOM   3021  O   ASN A 185       2.532   3.083  13.478  1.00 98.03           O  
ATOM   3022  CG  ASN A 185       4.799   3.365   9.586  1.00 98.03           C  
ATOM   3023  ND2 ASN A 185       4.273   3.591   8.409  1.00 98.03           N  
ATOM   3024 HD21 ASN A 185       4.695   4.362   7.913  1.00 98.03           H  
ATOM   3025 HD22 ASN A 185       3.285   3.412   8.300  1.00 98.03           H  
ATOM   3026  OD1 ASN A 185       5.927   3.754   9.837  1.00 98.03           O  
ATOM   3027  N   LEU A 186       3.043   0.919  13.104  1.00 98.43           N  
ATOM   3028  H   LEU A 186       3.679   0.277  12.653  1.00 98.43           H  
ATOM   3029  CA  LEU A 186       2.026   0.374  13.995  1.00 98.43           C  
ATOM   3030  HA  LEU A 186       1.063   0.791  13.699  1.00 98.43           H  
ATOM   3031  C   LEU A 186       2.275   0.796  15.449  1.00 98.43           C  
ATOM   3032  CB  LEU A 186       1.979  -1.154  13.833  1.00 98.43           C  
ATOM   3033  HB2 LEU A 186       1.745  -1.388  12.794  1.00 98.43           H  
ATOM   3034  HB3 LEU A 186       2.961  -1.567  14.062  1.00 98.43           H  
ATOM   3035  O   LEU A 186       1.346   1.235  16.111  1.00 98.43           O  
ATOM   3036  CG  LEU A 186       0.950  -1.834  14.753  1.00 98.43           C  
ATOM   3037  HG  LEU A 186       1.201  -1.634  15.795  1.00 98.43           H  
ATOM   3038  CD1 LEU A 186      -0.480  -1.358  14.490  1.00 98.43           C  
ATOM   3039 HD11 LEU A 186      -0.772  -1.555  13.458  1.00 98.43           H  
ATOM   3040 HD12 LEU A 186      -0.572  -0.293  14.702  1.00 98.43           H  
ATOM   3041 HD13 LEU A 186      -1.159  -1.871  15.170  1.00 98.43           H  
ATOM   3042  CD2 LEU A 186       1.004  -3.345  14.543  1.00 98.43           C  
ATOM   3043 HD21 LEU A 186       1.998  -3.715  14.793  1.00 98.43           H  
ATOM   3044 HD22 LEU A 186       0.269  -3.815  15.197  1.00 98.43           H  
ATOM   3045 HD23 LEU A 186       0.764  -3.598  13.510  1.00 98.43           H  
ATOM   3046  N   GLU A 187       3.519   0.745  15.924  1.00 98.31           N  
ATOM   3047  H   GLU A 187       4.235   0.315  15.354  1.00 98.31           H  
ATOM   3048  CA  GLU A 187       3.906   1.225  17.258  1.00 98.31           C  
ATOM   3049  HA  GLU A 187       3.399   0.642  18.027  1.00 98.31           H  
ATOM   3050  C   GLU A 187       3.531   2.697  17.468  1.00 98.31           C  
ATOM   3051  CB  GLU A 187       5.423   1.074  17.430  1.00 98.31           C  
ATOM   3052  HB2 GLU A 187       5.740   1.644  18.303  1.00 98.31           H  
ATOM   3053  HB3 GLU A 187       5.905   1.499  16.550  1.00 98.31           H  
ATOM   3054  O   GLU A 187       2.957   3.052  18.498  1.00 98.31           O  
ATOM   3055  CG  GLU A 187       5.871  -0.383  17.618  1.00 98.31           C  
ATOM   3056  HG2 GLU A 187       5.383  -1.012  16.875  1.00 98.31           H  
ATOM   3057  HG3 GLU A 187       5.543  -0.721  18.601  1.00 98.31           H  
ATOM   3058  CD  GLU A 187       7.395  -0.554  17.493  1.00 98.31           C  
ATOM   3059  OE1 GLU A 187       7.845  -1.718  17.560  1.00 98.31           O  
ATOM   3060  OE2 GLU A 187       8.106   0.458  17.273  1.00 98.31           O  
ATOM   3061  N   LYS A 188       3.793   3.555  16.472  1.00 98.35           N  
ATOM   3062  H   LYS A 188       4.278   3.200  15.660  1.00 98.35           H  
ATOM   3063  CA  LYS A 188       3.386   4.968  16.513  1.00 98.35           C  
ATOM   3064  HA  LYS A 188       3.758   5.419  17.433  1.00 98.35           H  
ATOM   3065  C   LYS A 188       1.865   5.127  16.553  1.00 98.35           C  
ATOM   3066  CB  LYS A 188       3.949   5.731  15.312  1.00 98.35           C  
ATOM   3067  HB2 LYS A 188       3.469   6.709  15.279  1.00 98.35           H  
ATOM   3068  HB3 LYS A 188       3.694   5.191  14.401  1.00 98.35           H  
ATOM   3069  O   LYS A 188       1.382   5.957  17.312  1.00 98.35           O  
ATOM   3070  CG  LYS A 188       5.464   5.959  15.356  1.00 98.35           C  
ATOM   3071  HG2 LYS A 188       5.710   6.600  16.203  1.00 98.35           H  
ATOM   3072  HG3 LYS A 188       5.988   5.010  15.470  1.00 98.35           H  
ATOM   3073  CD  LYS A 188       5.892   6.639  14.048  1.00 98.35           C  
ATOM   3074  HD2 LYS A 188       5.368   7.591  13.961  1.00 98.35           H  
ATOM   3075  HD3 LYS A 188       5.608   6.002  13.211  1.00 98.35           H  
ATOM   3076  CE  LYS A 188       7.403   6.882  14.001  1.00 98.35           C  
ATOM   3077  HE2 LYS A 188       7.686   7.456  14.883  1.00 98.35           H  
ATOM   3078  HE3 LYS A 188       7.910   5.918  14.048  1.00 98.35           H  
ATOM   3079  NZ  LYS A 188       7.784   7.617  12.764  1.00 98.35           N  
ATOM   3080  HZ1 LYS A 188       7.574   7.073  11.939  1.00 98.35           H  
ATOM   3081  HZ2 LYS A 188       7.274   8.485  12.689  1.00 98.35           H  
ATOM   3082  HZ3 LYS A 188       8.770   7.835  12.750  1.00 98.35           H  
ATOM   3083  N   VAL A 189       1.124   4.343  15.764  1.00 98.37           N  
ATOM   3084  H   VAL A 189       1.602   3.680  15.172  1.00 98.37           H  
ATOM   3085  CA  VAL A 189      -0.350   4.357  15.758  1.00 98.37           C  
ATOM   3086  HA  VAL A 189      -0.694   5.375  15.576  1.00 98.37           H  
ATOM   3087  C   VAL A 189      -0.900   3.959  17.127  1.00 98.37           C  
ATOM   3088  CB  VAL A 189      -0.910   3.453  14.640  1.00 98.37           C  
ATOM   3089  HB  VAL A 189      -0.392   2.494  14.658  1.00 98.37           H  
ATOM   3090  O   VAL A 189      -1.693   4.703  17.691  1.00 98.37           O  
ATOM   3091  CG1 VAL A 189      -2.412   3.173  14.771  1.00 98.37           C  
ATOM   3092 HG11 VAL A 189      -2.752   2.566  13.931  1.00 98.37           H  
ATOM   3093 HG12 VAL A 189      -2.626   2.618  15.684  1.00 98.37           H  
ATOM   3094 HG13 VAL A 189      -2.971   4.109  14.788  1.00 98.37           H  
ATOM   3095  CG2 VAL A 189      -0.683   4.100  13.267  1.00 98.37           C  
ATOM   3096 HG21 VAL A 189      -0.987   3.410  12.480  1.00 98.37           H  
ATOM   3097 HG22 VAL A 189      -1.270   5.016  13.191  1.00 98.37           H  
ATOM   3098 HG23 VAL A 189       0.370   4.347  13.131  1.00 98.37           H  
ATOM   3099  N   LEU A 190      -0.441   2.840  17.692  1.00 98.45           N  
ATOM   3100  H   LEU A 190       0.231   2.281  17.186  1.00 98.45           H  
ATOM   3101  CA  LEU A 190      -0.899   2.365  19.001  1.00 98.45           C  
ATOM   3102  HA  LEU A 190      -1.987   2.297  18.999  1.00 98.45           H  
ATOM   3103  C   LEU A 190      -0.538   3.354  20.118  1.00 98.45           C  
ATOM   3104  CB  LEU A 190      -0.303   0.973  19.282  1.00 98.45           C  
ATOM   3105  HB2 LEU A 190       0.783   1.045  19.233  1.00 98.45           H  
ATOM   3106  HB3 LEU A 190      -0.572   0.688  20.299  1.00 98.45           H  
ATOM   3107  O   LEU A 190      -1.366   3.653  20.971  1.00 98.45           O  
ATOM   3108  CG  LEU A 190      -0.771  -0.144  18.327  1.00 98.45           C  
ATOM   3109  HG  LEU A 190      -0.532   0.121  17.297  1.00 98.45           H  
ATOM   3110  CD1 LEU A 190      -0.041  -1.447  18.662  1.00 98.45           C  
ATOM   3111 HD11 LEU A 190      -0.284  -1.752  19.679  1.00 98.45           H  
ATOM   3112 HD12 LEU A 190       1.034  -1.292  18.576  1.00 98.45           H  
ATOM   3113 HD13 LEU A 190      -0.346  -2.225  17.962  1.00 98.45           H  
ATOM   3114  CD2 LEU A 190      -2.274  -0.399  18.401  1.00 98.45           C  
ATOM   3115 HD21 LEU A 190      -2.571  -0.626  19.425  1.00 98.45           H  
ATOM   3116 HD22 LEU A 190      -2.551  -1.230  17.752  1.00 98.45           H  
ATOM   3117 HD23 LEU A 190      -2.821   0.484  18.069  1.00 98.45           H  
ATOM   3118  N   SER A 191       0.672   3.925  20.087  1.00 98.27           N  
ATOM   3119  H   SER A 191       1.331   3.629  19.381  1.00 98.27           H  
ATOM   3120  CA  SER A 191       1.066   4.951  21.056  1.00 98.27           C  
ATOM   3121  HA  SER A 191       0.894   4.551  22.055  1.00 98.27           H  
ATOM   3122  C   SER A 191       0.235   6.229  20.929  1.00 98.27           C  
ATOM   3123  CB  SER A 191       2.554   5.285  20.917  1.00 98.27           C  
ATOM   3124  HB2 SER A 191       2.755   5.669  19.917  1.00 98.27           H  
ATOM   3125  HB3 SER A 191       3.140   4.379  21.072  1.00 98.27           H  
ATOM   3126  O   SER A 191      -0.098   6.821  21.952  1.00 98.27           O  
ATOM   3127  OG  SER A 191       2.922   6.257  21.887  1.00 98.27           O  
ATOM   3128  HG  SER A 191       2.349   6.105  22.642  1.00 98.27           H  
ATOM   3129  N   ALA A 192      -0.084   6.668  19.708  1.00 98.08           N  
ATOM   3130  H   ALA A 192       0.230   6.154  18.897  1.00 98.08           H  
ATOM   3131  CA  ALA A 192      -0.912   7.848  19.482  1.00 98.08           C  
ATOM   3132  HA  ALA A 192      -0.513   8.681  20.060  1.00 98.08           H  
ATOM   3133  C   ALA A 192      -2.355   7.621  19.946  1.00 98.08           C  
ATOM   3134  CB  ALA A 192      -0.851   8.223  18.000  1.00 98.08           C  
ATOM   3135  HB1 ALA A 192      -1.460   9.109  17.821  1.00 98.08           H  
ATOM   3136  HB2 ALA A 192       0.179   8.438  17.717  1.00 98.08           H  
ATOM   3137  HB3 ALA A 192      -1.229   7.397  17.397  1.00 98.08           H  
ATOM   3138  O   ALA A 192      -2.912   8.512  20.575  1.00 98.08           O  
ATOM   3139  N   TYR A 193      -2.920   6.436  19.696  1.00 98.16           N  
ATOM   3140  H   TYR A 193      -2.401   5.748  19.169  1.00 98.16           H  
ATOM   3141  CA  TYR A 193      -4.256   6.066  20.166  1.00 98.16           C  
ATOM   3142  HA  TYR A 193      -4.978   6.791  19.790  1.00 98.16           H  
ATOM   3143  C   TYR A 193      -4.345   6.110  21.697  1.00 98.16           C  
ATOM   3144  CB  TYR A 193      -4.617   4.685  19.605  1.00 98.16           C  
ATOM   3145  HB2 TYR A 193      -4.625   4.729  18.516  1.00 98.16           H  
ATOM   3146  HB3 TYR A 193      -3.852   3.966  19.899  1.00 98.16           H  
ATOM   3147  O   TYR A 193      -5.128   6.885  22.234  1.00 98.16           O  
ATOM   3148  CG  TYR A 193      -5.968   4.185  20.061  1.00 98.16           C  
ATOM   3149  CD1 TYR A 193      -6.051   3.080  20.932  1.00 98.16           C  
ATOM   3150  HD1 TYR A 193      -5.159   2.588  21.290  1.00 98.16           H  
ATOM   3151  CD2 TYR A 193      -7.140   4.857  19.657  1.00 98.16           C  
ATOM   3152  HD2 TYR A 193      -7.087   5.735  19.030  1.00 98.16           H  
ATOM   3153  CE1 TYR A 193      -7.306   2.638  21.389  1.00 98.16           C  
ATOM   3154  HE1 TYR A 193      -7.383   1.812  22.081  1.00 98.16           H  
ATOM   3155  CE2 TYR A 193      -8.393   4.418  20.123  1.00 98.16           C  
ATOM   3156  HE2 TYR A 193      -9.303   4.945  19.878  1.00 98.16           H  
ATOM   3157  OH  TYR A 193      -9.693   2.885  21.407  1.00 98.16           O  
ATOM   3158  HH  TYR A 193      -9.622   2.201  22.076  1.00 98.16           H  
ATOM   3159  CZ  TYR A 193      -8.479   3.305  20.983  1.00 98.16           C  
ATOM   3160  N   ASN A 194      -3.450   5.403  22.396  1.00 97.24           N  
ATOM   3161  H   ASN A 194      -2.868   4.743  21.900  1.00 97.24           H  
ATOM   3162  CA  ASN A 194      -3.463   5.347  23.864  1.00 97.24           C  
ATOM   3163  HA  ASN A 194      -4.437   4.991  24.201  1.00 97.24           H  
ATOM   3164  C   ASN A 194      -3.234   6.718  24.525  1.00 97.24           C  
ATOM   3165  CB  ASN A 194      -2.378   4.365  24.338  1.00 97.24           C  
ATOM   3166  HB2 ASN A 194      -2.360   4.387  25.428  1.00 97.24           H  
ATOM   3167  HB3 ASN A 194      -1.407   4.691  23.965  1.00 97.24           H  
ATOM   3168  O   ASN A 194      -3.718   6.973  25.616  1.00 97.24           O  
ATOM   3169  CG  ASN A 194      -2.602   2.921  23.924  1.00 97.24           C  
ATOM   3170  ND2 ASN A 194      -1.659   2.055  24.207  1.00 97.24           N  
ATOM   3171 HD21 ASN A 194      -0.928   2.322  24.851  1.00 97.24           H  
ATOM   3172 HD22 ASN A 194      -1.935   1.100  24.030  1.00 97.24           H  
ATOM   3173  OD1 ASN A 194      -3.580   2.521  23.330  1.00 97.24           O  
ATOM   3174  N   LYS A 195      -2.480   7.625  23.888  1.00 97.36           N  
ATOM   3175  H   LYS A 195      -2.115   7.379  22.979  1.00 97.36           H  
ATOM   3176  CA  LYS A 195      -2.254   8.986  24.415  1.00 97.36           C  
ATOM   3177  HA  LYS A 195      -2.028   8.927  25.480  1.00 97.36           H  
ATOM   3178  C   LYS A 195      -3.479   9.897  24.323  1.00 97.36           C  
ATOM   3179  CB  LYS A 195      -1.092   9.644  23.669  1.00 97.36           C  
ATOM   3180  HB2 LYS A 195      -1.128  10.722  23.824  1.00 97.36           H  
ATOM   3181  HB3 LYS A 195      -1.204   9.456  22.602  1.00 97.36           H  
ATOM   3182  O   LYS A 195      -3.478  10.947  24.958  1.00 97.36           O  
ATOM   3183  CG  LYS A 195       0.265   9.142  24.164  1.00 97.36           C  
ATOM   3184  HG2 LYS A 195       0.422   9.472  25.191  1.00 97.36           H  
ATOM   3185  HG3 LYS A 195       0.305   8.053  24.132  1.00 97.36           H  
ATOM   3186  CD  LYS A 195       1.340   9.734  23.256  1.00 97.36           C  
ATOM   3187  HD2 LYS A 195       1.140   9.423  22.230  1.00 97.36           H  
ATOM   3188  HD3 LYS A 195       1.297  10.822  23.312  1.00 97.36           H  
ATOM   3189  CE  LYS A 195       2.718   9.242  23.679  1.00 97.36           C  
ATOM   3190  HE2 LYS A 195       2.709   8.152  23.686  1.00 97.36           H  
ATOM   3191  HE3 LYS A 195       2.917   9.593  24.692  1.00 97.36           H  
ATOM   3192  NZ  LYS A 195       3.733   9.743  22.730  1.00 97.36           N  
ATOM   3193  HZ1 LYS A 195       4.659   9.454  23.012  1.00 97.36           H  
ATOM   3194  HZ2 LYS A 195       3.679  10.751  22.679  1.00 97.36           H  
ATOM   3195  HZ3 LYS A 195       3.529   9.370  21.814  1.00 97.36           H  
ATOM   3196  N   HIS A 196      -4.461   9.540  23.501  1.00 95.72           N  
ATOM   3197  H   HIS A 196      -4.418   8.634  23.057  1.00 95.72           H  
ATOM   3198  CA  HIS A 196      -5.626  10.367  23.190  1.00 95.72           C  
ATOM   3199  HA  HIS A 196      -5.596  11.274  23.795  1.00 95.72           H  
ATOM   3200  C   HIS A 196      -6.947   9.672  23.559  1.00 95.72           C  
ATOM   3201  CB  HIS A 196      -5.566  10.790  21.715  1.00 95.72           C  
ATOM   3202  HB2 HIS A 196      -6.486  11.317  21.459  1.00 95.72           H  
ATOM   3203  HB3 HIS A 196      -5.519   9.898  21.090  1.00 95.72           H  
ATOM   3204  O   HIS A 196      -7.998  10.069  23.059  1.00 95.72           O  
ATOM   3205  CG  HIS A 196      -4.407  11.694  21.377  1.00 95.72           C  
ATOM   3206  CD2 HIS A 196      -4.351  13.058  21.482  1.00 95.72           C  
ATOM   3207  HD2 HIS A 196      -5.133  13.697  21.866  1.00 95.72           H  
ATOM   3208  ND1 HIS A 196      -3.186  11.279  20.916  1.00 95.72           N  
ATOM   3209  HD1 HIS A 196      -2.943  10.312  20.756  1.00 95.72           H  
ATOM   3210  CE1 HIS A 196      -2.410  12.360  20.745  1.00 95.72           C  
ATOM   3211  HE1 HIS A 196      -1.379  12.338  20.422  1.00 95.72           H  
ATOM   3212  NE2 HIS A 196      -3.087  13.476  21.053  1.00 95.72           N  
ATOM   3213  N   GLU A 197      -6.905   8.659  24.433  1.00 92.18           N  
ATOM   3214  H   GLU A 197      -6.016   8.371  24.816  1.00 92.18           H  
ATOM   3215  CA  GLU A 197      -8.088   7.899  24.872  1.00 92.18           C  
ATOM   3216  HA  GLU A 197      -8.566   7.467  23.994  1.00 92.18           H  
ATOM   3217  C   GLU A 197      -9.153   8.780  25.552  1.00 92.18           C  
ATOM   3218  CB  GLU A 197      -7.641   6.726  25.770  1.00 92.18           C  
ATOM   3219  HB2 GLU A 197      -6.922   6.134  25.204  1.00 92.18           H  
ATOM   3220  HB3 GLU A 197      -8.510   6.098  25.969  1.00 92.18           H  
ATOM   3221  O   GLU A 197     -10.349   8.533  25.410  1.00 92.18           O  
ATOM   3222  CG  GLU A 197      -7.005   7.128  27.119  1.00 92.18           C  
ATOM   3223  HG2 GLU A 197      -7.750   7.659  27.712  1.00 92.18           H  
ATOM   3224  HG3 GLU A 197      -6.180   7.813  26.926  1.00 92.18           H  
ATOM   3225  CD  GLU A 197      -6.476   5.929  27.939  1.00 92.18           C  
ATOM   3226  OE1 GLU A 197      -5.989   6.152  29.073  1.00 92.18           O  
ATOM   3227  OE2 GLU A 197      -6.491   4.786  27.425  1.00 92.18           O  
ATOM   3228  N   ASP A 198      -8.725   9.869  26.198  1.00 93.04           N  
ATOM   3229  H   ASP A 198      -7.730   9.943  26.356  1.00 93.04           H  
ATOM   3230  CA  ASP A 198      -9.594  10.817  26.907  1.00 93.04           C  
ATOM   3231  HA  ASP A 198     -10.430  10.265  27.337  1.00 93.04           H  
ATOM   3232  C   ASP A 198     -10.196  11.919  26.009  1.00 93.04           C  
ATOM   3233  CB  ASP A 198      -8.803  11.452  28.061  1.00 93.04           C  
ATOM   3234  HB2 ASP A 198      -7.915  11.934  27.654  1.00 93.04           H  
ATOM   3235  HB3 ASP A 198      -9.413  12.224  28.530  1.00 93.04           H  
ATOM   3236  O   ASP A 198     -10.904  12.807  26.495  1.00 93.04           O  
ATOM   3237  CG  ASP A 198      -8.400  10.466  29.159  1.00 93.04           C  
ATOM   3238  OD1 ASP A 198      -9.247   9.625  29.531  1.00 93.04           O  
ATOM   3239  OD2 ASP A 198      -7.272  10.644  29.674  1.00 93.04           O  
ATOM   3240  N   LEU A 199      -9.910  11.922  24.700  1.00 95.65           N  
ATOM   3241  H   LEU A 199      -9.382  11.146  24.325  1.00 95.65           H  
ATOM   3242  CA  LEU A 199     -10.477  12.922  23.790  1.00 95.65           C  
ATOM   3243  HA  LEU A 199     -10.347  13.894  24.266  1.00 95.65           H  
ATOM   3244  C   LEU A 199     -11.993  12.734  23.588  1.00 95.65           C  
ATOM   3245  CB  LEU A 199      -9.750  12.922  22.434  1.00 95.65           C  
ATOM   3246  HB2 LEU A 199      -9.666  11.895  22.080  1.00 95.65           H  
ATOM   3247  HB3 LEU A 199     -10.376  13.452  21.715  1.00 95.65           H  
ATOM   3248  O   LEU A 199     -12.514  11.627  23.741  1.00 95.65           O  
ATOM   3249  CG  LEU A 199      -8.360  13.581  22.408  1.00 95.65           C  
ATOM   3250  HG  LEU A 199      -7.644  12.964  22.951  1.00 95.65           H  
ATOM   3251  CD1 LEU A 199      -7.933  13.689  20.941  1.00 95.65           C  
ATOM   3252 HD11 LEU A 199      -6.947  14.144  20.855  1.00 95.65           H  
ATOM   3253 HD12 LEU A 199      -7.924  12.696  20.492  1.00 95.65           H  
ATOM   3254 HD13 LEU A 199      -8.641  14.315  20.399  1.00 95.65           H  
ATOM   3255  CD2 LEU A 199      -8.331  15.000  22.983  1.00 95.65           C  
ATOM   3256 HD21 LEU A 199      -7.352  15.448  22.812  1.00 95.65           H  
ATOM   3257 HD22 LEU A 199      -9.092  15.612  22.499  1.00 95.65           H  
ATOM   3258 HD23 LEU A 199      -8.504  14.970  24.059  1.00 95.65           H  
ATOM   3259  N   PRO A 200     -12.726  13.785  23.171  1.00 97.31           N  
ATOM   3260  CA  PRO A 200     -14.144  13.670  22.842  1.00 97.31           C  
ATOM   3261  HA  PRO A 200     -14.686  13.455  23.763  1.00 97.31           H  
ATOM   3262  C   PRO A 200     -14.440  12.570  21.806  1.00 97.31           C  
ATOM   3263  CB  PRO A 200     -14.552  15.053  22.324  1.00 97.31           C  
ATOM   3264  HB2 PRO A 200     -14.403  15.107  21.245  1.00 97.31           H  
ATOM   3265  HB3 PRO A 200     -15.585  15.293  22.578  1.00 97.31           H  
ATOM   3266  O   PRO A 200     -13.690  12.380  20.849  1.00 97.31           O  
ATOM   3267  CG  PRO A 200     -13.563  15.996  23.006  1.00 97.31           C  
ATOM   3268  HG2 PRO A 200     -13.434  16.923  22.448  1.00 97.31           H  
ATOM   3269  HG3 PRO A 200     -13.889  16.200  24.026  1.00 97.31           H  
ATOM   3270  CD  PRO A 200     -12.283  15.169  23.032  1.00 97.31           C  
ATOM   3271  HD2 PRO A 200     -11.747  15.293  22.091  1.00 97.31           H  
ATOM   3272  HD3 PRO A 200     -11.660  15.486  23.868  1.00 97.31           H  
ATOM   3273  N   ILE A 201     -15.586  11.892  21.955  1.00 97.81           N  
ATOM   3274  H   ILE A 201     -16.119  12.080  22.792  1.00 97.81           H  
ATOM   3275  CA  ILE A 201     -16.019  10.754  21.115  1.00 97.81           C  
ATOM   3276  HA  ILE A 201     -15.363   9.905  21.309  1.00 97.81           H  
ATOM   3277  C   ILE A 201     -15.928  11.063  19.612  1.00 97.81           C  
ATOM   3278  CB  ILE A 201     -17.471  10.359  21.493  1.00 97.81           C  
ATOM   3279  HB  ILE A 201     -18.084  11.260  21.457  1.00 97.81           H  
ATOM   3280  O   ILE A 201     -15.455  10.236  18.829  1.00 97.81           O  
ATOM   3281  CG1 ILE A 201     -17.531   9.788  22.930  1.00 97.81           C  
ATOM   3282 HG12 ILE A 201     -17.033   8.819  22.956  1.00 97.81           H  
ATOM   3283 HG13 ILE A 201     -16.993  10.451  23.609  1.00 97.81           H  
ATOM   3284  CG2 ILE A 201     -18.078   9.346  20.504  1.00 97.81           C  
ATOM   3285 HG21 ILE A 201     -18.119   9.759  19.496  1.00 97.81           H  
ATOM   3286 HG22 ILE A 201     -19.104   9.118  20.791  1.00 97.81           H  
ATOM   3287 HG23 ILE A 201     -17.492   8.427  20.502  1.00 97.81           H  
ATOM   3288  CD1 ILE A 201     -18.955   9.639  23.487  1.00 97.81           C  
ATOM   3289 HD11 ILE A 201     -19.525   8.900  22.925  1.00 97.81           H  
ATOM   3290 HD12 ILE A 201     -19.470  10.599  23.449  1.00 97.81           H  
ATOM   3291 HD13 ILE A 201     -18.900   9.311  24.525  1.00 97.81           H  
ATOM   3292  N   ASN A 202     -16.370  12.255  19.198  1.00 97.81           N  
ATOM   3293  H   ASN A 202     -16.672  12.929  19.888  1.00 97.81           H  
ATOM   3294  CA  ASN A 202     -16.330  12.669  17.797  1.00 97.81           C  
ATOM   3295  HA  ASN A 202     -16.784  11.883  17.195  1.00 97.81           H  
ATOM   3296  C   ASN A 202     -14.896  12.793  17.270  1.00 97.81           C  
ATOM   3297  CB  ASN A 202     -17.148  13.959  17.610  1.00 97.81           C  
ATOM   3298  HB2 ASN A 202     -18.180  13.779  17.911  1.00 97.81           H  
ATOM   3299  HB3 ASN A 202     -17.146  14.223  16.553  1.00 97.81           H  
ATOM   3300  O   ASN A 202     -14.628  12.352  16.156  1.00 97.81           O  
ATOM   3301  CG  ASN A 202     -16.602  15.118  18.426  1.00 97.81           C  
ATOM   3302  ND2 ASN A 202     -16.030  16.116  17.797  1.00 97.81           N  
ATOM   3303 HD21 ASN A 202     -15.854  16.048  16.805  1.00 97.81           H  
ATOM   3304 HD22 ASN A 202     -15.512  16.766  18.371  1.00 97.81           H  
ATOM   3305  OD1 ASN A 202     -16.677  15.122  19.643  1.00 97.81           O  
ATOM   3306  N   GLU A 203     -13.967  13.313  18.075  1.00 97.69           N  
ATOM   3307  H   GLU A 203     -14.212  13.536  19.029  1.00 97.69           H  
ATOM   3308  CA  GLU A 203     -12.561  13.447  17.687  1.00 97.69           C  
ATOM   3309  HA  GLU A 203     -12.505  13.906  16.699  1.00 97.69           H  
ATOM   3310  C   GLU A 203     -11.866  12.085  17.592  1.00 97.69           C  
ATOM   3311  CB  GLU A 203     -11.807  14.347  18.677  1.00 97.69           C  
ATOM   3312  HB2 GLU A 203     -10.752  14.321  18.406  1.00 97.69           H  
ATOM   3313  HB3 GLU A 203     -11.911  13.959  19.690  1.00 97.69           H  
ATOM   3314  O   GLU A 203     -11.094  11.852  16.657  1.00 97.69           O  
ATOM   3315  CG  GLU A 203     -12.300  15.800  18.631  1.00 97.69           C  
ATOM   3316  HG2 GLU A 203     -12.265  16.153  17.601  1.00 97.69           H  
ATOM   3317  HG3 GLU A 203     -13.337  15.831  18.963  1.00 97.69           H  
ATOM   3318  CD  GLU A 203     -11.449  16.731  19.506  1.00 97.69           C  
ATOM   3319  OE1 GLU A 203     -12.056  17.610  20.160  1.00 97.69           O  
ATOM   3320  OE2 GLU A 203     -10.206  16.584  19.494  1.00 97.69           O  
ATOM   3321  N   GLN A 204     -12.165  11.159  18.510  1.00 98.04           N  
ATOM   3322  H   GLN A 204     -12.772  11.416  19.276  1.00 98.04           H  
ATOM   3323  CA  GLN A 204     -11.658   9.785  18.436  1.00 98.04           C  
ATOM   3324  HA  GLN A 204     -10.569   9.809  18.419  1.00 98.04           H  
ATOM   3325  C   GLN A 204     -12.124   9.093  17.147  1.00 98.04           C  
ATOM   3326  CB  GLN A 204     -12.107   8.972  19.660  1.00 98.04           C  
ATOM   3327  HB2 GLN A 204     -11.793   7.940  19.503  1.00 98.04           H  
ATOM   3328  HB3 GLN A 204     -13.194   8.982  19.740  1.00 98.04           H  
ATOM   3329  O   GLN A 204     -11.313   8.541  16.396  1.00 98.04           O  
ATOM   3330  CG  GLN A 204     -11.502   9.475  20.979  1.00 98.04           C  
ATOM   3331  HG2 GLN A 204     -11.945  10.436  21.244  1.00 98.04           H  
ATOM   3332  HG3 GLN A 204     -10.427   9.613  20.865  1.00 98.04           H  
ATOM   3333  CD  GLN A 204     -11.725   8.476  22.110  1.00 98.04           C  
ATOM   3334  NE2 GLN A 204     -12.244   8.888  23.240  1.00 98.04           N  
ATOM   3335 HE21 GLN A 204     -12.351   9.878  23.414  1.00 98.04           H  
ATOM   3336 HE22 GLN A 204     -12.024   8.300  24.031  1.00 98.04           H  
ATOM   3337  OE1 GLN A 204     -11.426   7.303  21.979  1.00 98.04           O  
ATOM   3338  N   ALA A 205     -13.422   9.185  16.842  1.00 98.28           N  
ATOM   3339  H   ALA A 205     -14.034   9.650  17.496  1.00 98.28           H  
ATOM   3340  CA  ALA A 205     -14.005   8.580  15.650  1.00 98.28           C  
ATOM   3341  HA  ALA A 205     -13.756   7.519  15.645  1.00 98.28           H  
ATOM   3342  C   ALA A 205     -13.451   9.174  14.347  1.00 98.28           C  
ATOM   3343  CB  ALA A 205     -15.523   8.728  15.734  1.00 98.28           C  
ATOM   3344  HB1 ALA A 205     -15.884   8.255  16.647  1.00 98.28           H  
ATOM   3345  HB2 ALA A 205     -15.991   8.254  14.871  1.00 98.28           H  
ATOM   3346  HB3 ALA A 205     -15.787   9.785  15.762  1.00 98.28           H  
ATOM   3347  O   ALA A 205     -13.076   8.420  13.448  1.00 98.28           O  
ATOM   3348  N   GLU A 206     -13.348  10.502  14.240  1.00 97.81           N  
ATOM   3349  H   GLU A 206     -13.676  11.079  15.002  1.00 97.81           H  
ATOM   3350  CA  GLU A 206     -12.770  11.174  13.067  1.00 97.81           C  
ATOM   3351  HA  GLU A 206     -13.343  10.914  12.177  1.00 97.81           H  
ATOM   3352  C   GLU A 206     -11.321  10.736  12.815  1.00 97.81           C  
ATOM   3353  CB  GLU A 206     -12.820  12.697  13.257  1.00 97.81           C  
ATOM   3354  HB2 GLU A 206     -12.143  13.155  12.536  1.00 97.81           H  
ATOM   3355  HB3 GLU A 206     -12.472  12.944  14.260  1.00 97.81           H  
ATOM   3356  O   GLU A 206     -10.945  10.422  11.681  1.00 97.81           O  
ATOM   3357  CG  GLU A 206     -14.225  13.278  13.028  1.00 97.81           C  
ATOM   3358  HG2 GLU A 206     -14.945  12.763  13.664  1.00 97.81           H  
ATOM   3359  HG3 GLU A 206     -14.510  13.083  11.994  1.00 97.81           H  
ATOM   3360  CD  GLU A 206     -14.297  14.794  13.291  1.00 97.81           C  
ATOM   3361  OE1 GLU A 206     -15.421  15.339  13.206  1.00 97.81           O  
ATOM   3362  OE2 GLU A 206     -13.237  15.419  13.525  1.00 97.81           O  
ATOM   3363  N   ASN A 207     -10.511  10.636  13.872  1.00 98.07           N  
ATOM   3364  H   ASN A 207     -10.867  10.886  14.784  1.00 98.07           H  
ATOM   3365  CA  ASN A 207      -9.127  10.189  13.744  1.00 98.07           C  
ATOM   3366  HA  ASN A 207      -8.665  10.747  12.929  1.00 98.07           H  
ATOM   3367  C   ASN A 207      -9.023   8.712  13.345  1.00 98.07           C  
ATOM   3368  CB  ASN A 207      -8.358  10.516  15.029  1.00 98.07           C  
ATOM   3369  HB2 ASN A 207      -7.457   9.904  15.088  1.00 98.07           H  
ATOM   3370  HB3 ASN A 207      -8.967  10.301  15.907  1.00 98.07           H  
ATOM   3371  O   ASN A 207      -8.187   8.377  12.501  1.00 98.07           O  
ATOM   3372  CG  ASN A 207      -7.918  11.965  15.027  1.00 98.07           C  
ATOM   3373  ND2 ASN A 207      -8.636  12.837  15.690  1.00 98.07           N  
ATOM   3374 HD21 ASN A 207      -8.366  13.810  15.690  1.00 98.07           H  
ATOM   3375 HD22 ASN A 207      -9.469  12.528  16.171  1.00 98.07           H  
ATOM   3376  OD1 ASN A 207      -6.949  12.323  14.368  1.00 98.07           O  
ATOM   3377  N   ILE A 208      -9.878   7.829  13.870  1.00 98.00           N  
ATOM   3378  H   ILE A 208     -10.519   8.144  14.584  1.00 98.00           H  
ATOM   3379  CA  ILE A 208      -9.920   6.417  13.446  1.00 98.00           C  
ATOM   3380  HA  ILE A 208      -8.905   6.021  13.478  1.00 98.00           H  
ATOM   3381  C   ILE A 208     -10.382   6.285  11.989  1.00 98.00           C  
ATOM   3382  CB  ILE A 208     -10.774   5.579  14.423  1.00 98.00           C  
ATOM   3383  HB  ILE A 208     -11.713   6.100  14.613  1.00 98.00           H  
ATOM   3384  O   ILE A 208      -9.806   5.502  11.234  1.00 98.00           O  
ATOM   3385  CG1 ILE A 208      -9.990   5.431  15.745  1.00 98.00           C  
ATOM   3386 HG12 ILE A 208      -9.608   6.402  16.060  1.00 98.00           H  
ATOM   3387 HG13 ILE A 208      -9.135   4.773  15.588  1.00 98.00           H  
ATOM   3388  CG2 ILE A 208     -11.093   4.185  13.841  1.00 98.00           C  
ATOM   3389 HG21 ILE A 208     -11.726   4.275  12.958  1.00 98.00           H  
ATOM   3390 HG22 ILE A 208     -11.637   3.585  14.569  1.00 98.00           H  
ATOM   3391 HG23 ILE A 208     -10.171   3.667  13.576  1.00 98.00           H  
ATOM   3392  CD1 ILE A 208     -10.827   4.887  16.900  1.00 98.00           C  
ATOM   3393 HD11 ILE A 208     -10.209   4.840  17.797  1.00 98.00           H  
ATOM   3394 HD12 ILE A 208     -11.197   3.884  16.689  1.00 98.00           H  
ATOM   3395 HD13 ILE A 208     -11.652   5.577  17.081  1.00 98.00           H  
ATOM   3396  N   ILE A 209     -11.351   7.088  11.542  1.00 97.67           N  
ATOM   3397  H   ILE A 209     -11.814   7.700  12.198  1.00 97.67           H  
ATOM   3398  CA  ILE A 209     -11.747   7.129  10.126  1.00 97.67           C  
ATOM   3399  HA  ILE A 209     -12.024   6.120   9.818  1.00 97.67           H  
ATOM   3400  C   ILE A 209     -10.555   7.549   9.251  1.00 97.67           C  
ATOM   3401  CB  ILE A 209     -12.979   8.044   9.939  1.00 97.67           C  
ATOM   3402  HB  ILE A 209     -12.789   8.992  10.442  1.00 97.67           H  
ATOM   3403  O   ILE A 209     -10.274   6.911   8.233  1.00 97.67           O  
ATOM   3404  CG1 ILE A 209     -14.233   7.388  10.566  1.00 97.67           C  
ATOM   3405 HG12 ILE A 209     -14.564   6.559   9.940  1.00 97.67           H  
ATOM   3406 HG13 ILE A 209     -13.985   6.974  11.543  1.00 97.67           H  
ATOM   3407  CG2 ILE A 209     -13.237   8.336   8.447  1.00 97.67           C  
ATOM   3408 HG21 ILE A 209     -13.366   7.403   7.898  1.00 97.67           H  
ATOM   3409 HG22 ILE A 209     -12.408   8.900   8.020  1.00 97.67           H  
ATOM   3410 HG23 ILE A 209     -14.131   8.949   8.331  1.00 97.67           H  
ATOM   3411  CD1 ILE A 209     -15.400   8.365  10.765  1.00 97.67           C  
ATOM   3412 HD11 ILE A 209     -15.069   9.222  11.352  1.00 97.67           H  
ATOM   3413 HD12 ILE A 209     -16.203   7.862  11.303  1.00 97.67           H  
ATOM   3414 HD13 ILE A 209     -15.789   8.708   9.807  1.00 97.67           H  
ATOM   3415  N   HIS A 210      -9.796   8.572   9.657  1.00 96.38           N  
ATOM   3416  H   HIS A 210     -10.085   9.091  10.474  1.00 96.38           H  
ATOM   3417  CA  HIS A 210      -8.582   8.988   8.947  1.00 96.38           C  
ATOM   3418  HA  HIS A 210      -8.833   9.155   7.899  1.00 96.38           H  
ATOM   3419  C   HIS A 210      -7.478   7.916   8.961  1.00 96.38           C  
ATOM   3420  CB  HIS A 210      -8.069  10.309   9.538  1.00 96.38           C  
ATOM   3421  HB2 HIS A 210      -7.948  10.200  10.616  1.00 96.38           H  
ATOM   3422  HB3 HIS A 210      -7.087  10.518   9.116  1.00 96.38           H  
ATOM   3423  O   HIS A 210      -6.745   7.773   7.971  1.00 96.38           O  
ATOM   3424  CG  HIS A 210      -8.940  11.513   9.268  1.00 96.38           C  
ATOM   3425  CD2 HIS A 210     -10.033  11.595   8.444  1.00 96.38           C  
ATOM   3426  HD2 HIS A 210     -10.461  10.790   7.866  1.00 96.38           H  
ATOM   3427  ND1 HIS A 210      -8.756  12.762   9.813  1.00 96.38           N  
ATOM   3428  HD1 HIS A 210      -8.149  12.983  10.590  1.00 96.38           H  
ATOM   3429  CE1 HIS A 210      -9.714  13.572   9.332  1.00 96.38           C  
ATOM   3430  HE1 HIS A 210      -9.879  14.593   9.644  1.00 96.38           H  
ATOM   3431  NE2 HIS A 210     -10.495  12.913   8.464  1.00 96.38           N  
ATOM   3432  N   LEU A 211      -7.386   7.115  10.031  1.00 97.60           N  
ATOM   3433  H   LEU A 211      -7.987   7.311  10.819  1.00 97.60           H  
ATOM   3434  CA  LEU A 211      -6.442   6.002  10.153  1.00 97.60           C  
ATOM   3435  HA  LEU A 211      -5.442   6.414  10.019  1.00 97.60           H  
ATOM   3436  C   LEU A 211      -6.646   4.934   9.071  1.00 97.60           C  
ATOM   3437  CB  LEU A 211      -6.530   5.392  11.566  1.00 97.60           C  
ATOM   3438  HB2 LEU A 211      -7.534   4.998  11.720  1.00 97.60           H  
ATOM   3439  HB3 LEU A 211      -6.370   6.186  12.296  1.00 97.60           H  
ATOM   3440  O   LEU A 211      -5.681   4.259   8.719  1.00 97.60           O  
ATOM   3441  CG  LEU A 211      -5.555   4.238  11.860  1.00 97.60           C  
ATOM   3442  HG  LEU A 211      -5.753   3.412  11.177  1.00 97.60           H  
ATOM   3443  CD1 LEU A 211      -4.090   4.653  11.715  1.00 97.60           C  
ATOM   3444 HD11 LEU A 211      -3.891   4.961  10.688  1.00 97.60           H  
ATOM   3445 HD12 LEU A 211      -3.450   3.804  11.956  1.00 97.60           H  
ATOM   3446 HD13 LEU A 211      -3.876   5.475  12.398  1.00 97.60           H  
ATOM   3447  CD2 LEU A 211      -5.770   3.720  13.279  1.00 97.60           C  
ATOM   3448 HD21 LEU A 211      -5.176   2.823  13.453  1.00 97.60           H  
ATOM   3449 HD22 LEU A 211      -6.822   3.479  13.434  1.00 97.60           H  
ATOM   3450 HD23 LEU A 211      -5.482   4.483  14.004  1.00 97.60           H  
ATOM   3451  N   PHE A 212      -7.820   4.821   8.441  1.00 96.65           N  
ATOM   3452  H   PHE A 212      -8.609   5.357   8.773  1.00 96.65           H  
ATOM   3453  CA  PHE A 212      -8.006   3.911   7.299  1.00 96.65           C  
ATOM   3454  HA  PHE A 212      -7.681   2.919   7.614  1.00 96.65           H  
ATOM   3455  C   PHE A 212      -7.117   4.241   6.087  1.00 96.65           C  
ATOM   3456  CB  PHE A 212      -9.488   3.829   6.918  1.00 96.65           C  
ATOM   3457  HB2 PHE A 212      -9.829   4.823   6.626  1.00 96.65           H  
ATOM   3458  HB3 PHE A 212      -9.585   3.181   6.047  1.00 96.65           H  
ATOM   3459  O   PHE A 212      -6.865   3.381   5.239  1.00 96.65           O  
ATOM   3460  CG  PHE A 212     -10.402   3.277   7.999  1.00 96.65           C  
ATOM   3461  CD1 PHE A 212      -9.991   2.202   8.816  1.00 96.65           C  
ATOM   3462  HD1 PHE A 212      -9.013   1.757   8.705  1.00 96.65           H  
ATOM   3463  CD2 PHE A 212     -11.686   3.827   8.175  1.00 96.65           C  
ATOM   3464  HD2 PHE A 212     -12.007   4.657   7.565  1.00 96.65           H  
ATOM   3465  CE1 PHE A 212     -10.843   1.704   9.811  1.00 96.65           C  
ATOM   3466  HE1 PHE A 212     -10.513   0.902  10.455  1.00 96.65           H  
ATOM   3467  CE2 PHE A 212     -12.546   3.315   9.163  1.00 96.65           C  
ATOM   3468  HE2 PHE A 212     -13.523   3.751   9.307  1.00 96.65           H  
ATOM   3469  CZ  PHE A 212     -12.119   2.260   9.985  1.00 96.65           C  
ATOM   3470  HZ  PHE A 212     -12.767   1.886  10.764  1.00 96.65           H  
ATOM   3471  N   THR A 213      -6.501   5.427   6.050  1.00 95.39           N  
ATOM   3472  H   THR A 213      -6.748   6.112   6.750  1.00 95.39           H  
ATOM   3473  CA  THR A 213      -5.391   5.722   5.126  1.00 95.39           C  
ATOM   3474  HA  THR A 213      -5.766   5.653   4.106  1.00 95.39           H  
ATOM   3475  C   THR A 213      -4.233   4.724   5.289  1.00 95.39           C  
ATOM   3476  CB  THR A 213      -4.865   7.149   5.347  1.00 95.39           C  
ATOM   3477  HB  THR A 213      -4.401   7.227   6.329  1.00 95.39           H  
ATOM   3478  O   THR A 213      -3.609   4.317   4.302  1.00 95.39           O  
ATOM   3479  CG2 THR A 213      -3.856   7.558   4.272  1.00 95.39           C  
ATOM   3480 HG21 THR A 213      -2.930   6.994   4.390  1.00 95.39           H  
ATOM   3481 HG22 THR A 213      -3.634   8.620   4.377  1.00 95.39           H  
ATOM   3482 HG23 THR A 213      -4.277   7.383   3.282  1.00 95.39           H  
ATOM   3483  OG1 THR A 213      -5.922   8.070   5.270  1.00 95.39           O  
ATOM   3484  HG1 THR A 213      -6.327   8.116   6.139  1.00 95.39           H  
ATOM   3485  N   TYR A 214      -3.973   4.261   6.515  1.00 96.93           N  
ATOM   3486  H   TYR A 214      -4.563   4.570   7.273  1.00 96.93           H  
ATOM   3487  CA  TYR A 214      -2.956   3.261   6.838  1.00 96.93           C  
ATOM   3488  HA  TYR A 214      -1.996   3.616   6.462  1.00 96.93           H  
ATOM   3489  C   TYR A 214      -3.250   1.896   6.209  1.00 96.93           C  
ATOM   3490  CB  TYR A 214      -2.878   3.109   8.364  1.00 96.93           C  
ATOM   3491  HB2 TYR A 214      -3.821   2.691   8.716  1.00 96.93           H  
ATOM   3492  HB3 TYR A 214      -2.770   4.093   8.820  1.00 96.93           H  
ATOM   3493  O   TYR A 214      -2.342   1.262   5.662  1.00 96.93           O  
ATOM   3494  CG  TYR A 214      -1.769   2.210   8.863  1.00 96.93           C  
ATOM   3495  CD1 TYR A 214      -2.069   1.181   9.776  1.00 96.93           C  
ATOM   3496  HD1 TYR A 214      -3.074   1.065  10.155  1.00 96.93           H  
ATOM   3497  CD2 TYR A 214      -0.447   2.395   8.413  1.00 96.93           C  
ATOM   3498  HD2 TYR A 214      -0.214   3.204   7.737  1.00 96.93           H  
ATOM   3499  CE1 TYR A 214      -1.054   0.312  10.214  1.00 96.93           C  
ATOM   3500  HE1 TYR A 214      -1.282  -0.455  10.940  1.00 96.93           H  
ATOM   3501  CE2 TYR A 214       0.565   1.518   8.838  1.00 96.93           C  
ATOM   3502  HE2 TYR A 214       1.582   1.628   8.492  1.00 96.93           H  
ATOM   3503  OH  TYR A 214       1.251  -0.388  10.067  1.00 96.93           O  
ATOM   3504  HH  TYR A 214       0.913  -1.144  10.553  1.00 96.93           H  
ATOM   3505  CZ  TYR A 214       0.260   0.469   9.725  1.00 96.93           C  
ATOM   3506  N   THR A 215      -4.514   1.470   6.213  1.00 96.32           N  
ATOM   3507  H   THR A 215      -5.216   2.056   6.641  1.00 96.32           H  
ATOM   3508  CA  THR A 215      -4.964   0.131   5.791  1.00 96.32           C  
ATOM   3509  HA  THR A 215      -4.121  -0.558   5.838  1.00 96.32           H  
ATOM   3510  C   THR A 215      -5.476   0.069   4.352  1.00 96.32           C  
ATOM   3511  CB  THR A 215      -6.035  -0.403   6.750  1.00 96.32           C  
ATOM   3512  HB  THR A 215      -6.407  -1.360   6.383  1.00 96.32           H  
ATOM   3513  O   THR A 215      -5.667  -1.024   3.829  1.00 96.32           O  
ATOM   3514  CG2 THR A 215      -5.494  -0.590   8.169  1.00 96.32           C  
ATOM   3515 HG21 THR A 215      -4.859   0.245   8.467  1.00 96.32           H  
ATOM   3516 HG22 THR A 215      -6.319  -0.649   8.879  1.00 96.32           H  
ATOM   3517 HG23 THR A 215      -4.920  -1.515   8.227  1.00 96.32           H  
ATOM   3518  OG1 THR A 215      -7.101   0.509   6.807  1.00 96.32           O  
ATOM   3519  HG1 THR A 215      -7.830   0.095   7.276  1.00 96.32           H  
ATOM   3520  N   SER A 216      -5.612   1.220   3.686  1.00 95.09           N  
ATOM   3521  H   SER A 216      -5.629   2.060   4.246  1.00 95.09           H  
ATOM   3522  CA  SER A 216      -6.022   1.349   2.279  1.00 95.09           C  
ATOM   3523  HA  SER A 216      -7.073   1.066   2.208  1.00 95.09           H  
ATOM   3524  C   SER A 216      -5.229   0.462   1.305  1.00 95.09           C  
ATOM   3525  CB  SER A 216      -5.893   2.815   1.844  1.00 95.09           C  
ATOM   3526  HB2 SER A 216      -6.540   3.435   2.465  1.00 95.09           H  
ATOM   3527  HB3 SER A 216      -6.210   2.913   0.806  1.00 95.09           H  
ATOM   3528  O   SER A 216      -4.036   0.210   1.496  1.00 95.09           O  
ATOM   3529  OG  SER A 216      -4.546   3.259   1.967  1.00 95.09           O  
ATOM   3530  HG  SER A 216      -4.492   3.830   2.737  1.00 95.09           H  
ATOM   3531  N   LEU A 217      -5.851   0.021   0.214  1.00 94.64           N  
ATOM   3532  H   LEU A 217      -6.832   0.219   0.083  1.00 94.64           H  
ATOM   3533  CA  LEU A 217      -5.138  -0.639  -0.881  1.00 94.64           C  
ATOM   3534  HA  LEU A 217      -4.435  -1.348  -0.444  1.00 94.64           H  
ATOM   3535  C   LEU A 217      -4.314   0.371  -1.695  1.00 94.64           C  
ATOM   3536  CB  LEU A 217      -6.150  -1.471  -1.682  1.00 94.64           C  
ATOM   3537  HB2 LEU A 217      -6.440  -2.269  -0.998  1.00 94.64           H  
ATOM   3538  HB3 LEU A 217      -7.038  -0.877  -1.899  1.00 94.64           H  
ATOM   3539  O   LEU A 217      -4.638   1.552  -1.791  1.00 94.64           O  
ATOM   3540  CG  LEU A 217      -5.665  -2.147  -2.975  1.00 94.64           C  
ATOM   3541  HG  LEU A 217      -4.611  -2.407  -2.878  1.00 94.64           H  
ATOM   3542  CD1 LEU A 217      -6.436  -3.444  -3.222  1.00 94.64           C  
ATOM   3543 HD11 LEU A 217      -7.500  -3.224  -3.300  1.00 94.64           H  
ATOM   3544 HD12 LEU A 217      -6.285  -4.136  -2.394  1.00 94.64           H  
ATOM   3545 HD13 LEU A 217      -6.103  -3.914  -4.148  1.00 94.64           H  
ATOM   3546  CD2 LEU A 217      -5.855  -1.244  -4.196  1.00 94.64           C  
ATOM   3547 HD21 LEU A 217      -5.562  -1.766  -5.107  1.00 94.64           H  
ATOM   3548 HD22 LEU A 217      -5.277  -0.324  -4.103  1.00 94.64           H  
ATOM   3549 HD23 LEU A 217      -6.909  -0.982  -4.283  1.00 94.64           H  
ATOM   3550  N   GLY A 218      -3.215  -0.100  -2.287  1.00 95.09           N  
ATOM   3551  H   GLY A 218      -3.027  -1.090  -2.220  1.00 95.09           H  
ATOM   3552  CA  GLY A 218      -2.370   0.696  -3.169  1.00 95.09           C  
ATOM   3553  HA2 GLY A 218      -2.979   1.464  -3.646  1.00 95.09           H  
ATOM   3554  HA3 GLY A 218      -1.985   0.056  -3.963  1.00 95.09           H  
ATOM   3555  C   GLY A 218      -1.184   1.365  -2.474  1.00 95.09           C  
ATOM   3556  O   GLY A 218      -0.521   0.789  -1.599  1.00 95.09           O  
ATOM   3557  N   ALA A 219      -0.835   2.555  -2.967  1.00 94.24           N  
ATOM   3558  H   ALA A 219      -1.455   2.981  -3.641  1.00 94.24           H  
ATOM   3559  CA  ALA A 219       0.371   3.278  -2.591  1.00 94.24           C  
ATOM   3560  HA  ALA A 219       1.216   2.594  -2.681  1.00 94.24           H  
ATOM   3561  C   ALA A 219       0.280   3.816  -1.153  1.00 94.24           C  
ATOM   3562  CB  ALA A 219       0.610   4.424  -3.581  1.00 94.24           C  
ATOM   3563  HB1 ALA A 219      -0.173   5.174  -3.465  1.00 94.24           H  
ATOM   3564  HB2 ALA A 219       0.580   4.056  -4.607  1.00 94.24           H  
ATOM   3565  HB3 ALA A 219       1.576   4.887  -3.382  1.00 94.24           H  
ATOM   3566  O   ALA A 219      -0.634   4.580  -0.850  1.00 94.24           O  
ATOM   3567  N   PRO A 220       1.246   3.505  -0.274  1.00 94.53           N  
ATOM   3568  CA  PRO A 220       1.285   4.098   1.057  1.00 94.53           C  
ATOM   3569  HA  PRO A 220       0.325   3.915   1.541  1.00 94.53           H  
ATOM   3570  C   PRO A 220       1.536   5.613   0.988  1.00 94.53           C  
ATOM   3571  CB  PRO A 220       2.374   3.328   1.816  1.00 94.53           C  
ATOM   3572  HB2 PRO A 220       2.123   3.196   2.868  1.00 94.53           H  
ATOM   3573  HB3 PRO A 220       3.339   3.823   1.707  1.00 94.53           H  
ATOM   3574  O   PRO A 220       2.523   6.066   0.393  1.00 94.53           O  
ATOM   3575  CG  PRO A 220       2.417   1.996   1.065  1.00 94.53           C  
ATOM   3576  HG2 PRO A 220       3.355   1.451   1.178  1.00 94.53           H  
ATOM   3577  HG3 PRO A 220       1.586   1.364   1.380  1.00 94.53           H  
ATOM   3578  CD  PRO A 220       2.214   2.429  -0.375  1.00 94.53           C  
ATOM   3579  HD2 PRO A 220       3.148   2.808  -0.791  1.00 94.53           H  
ATOM   3580  HD3 PRO A 220       1.844   1.585  -0.957  1.00 94.53           H  
ATOM   3581  N   GLY A 221       0.652   6.386   1.618  1.00 93.42           N  
ATOM   3582  H   GLY A 221      -0.147   5.942   2.049  1.00 93.42           H  
ATOM   3583  CA  GLY A 221       0.791   7.825   1.847  1.00 93.42           C  
ATOM   3584  HA2 GLY A 221       1.490   8.256   1.130  1.00 93.42           H  
ATOM   3585  HA3 GLY A 221      -0.176   8.308   1.712  1.00 93.42           H  
ATOM   3586  C   GLY A 221       1.273   8.119   3.267  1.00 93.42           C  
ATOM   3587  O   GLY A 221       1.071   7.307   4.166  1.00 93.42           O  
ATOM   3588  N   ALA A 222       1.944   9.257   3.457  1.00 95.78           N  
ATOM   3589  H   ALA A 222       1.961   9.928   2.701  1.00 95.78           H  
ATOM   3590  CA  ALA A 222       2.138   9.800   4.798  1.00 95.78           C  
ATOM   3591  HA  ALA A 222       2.366   8.987   5.488  1.00 95.78           H  
ATOM   3592  C   ALA A 222       0.828  10.458   5.244  1.00 95.78           C  
ATOM   3593  CB  ALA A 222       3.312  10.786   4.804  1.00 95.78           C  
ATOM   3594  HB1 ALA A 222       3.465  11.154   5.819  1.00 95.78           H  
ATOM   3595  HB2 ALA A 222       4.223  10.287   4.474  1.00 95.78           H  
ATOM   3596  HB3 ALA A 222       3.094  11.632   4.152  1.00 95.78           H  
ATOM   3597  O   ALA A 222       0.136  11.052   4.416  1.00 95.78           O  
ATOM   3598  N   PHE A 223       0.492  10.346   6.522  1.00 96.65           N  
ATOM   3599  H   PHE A 223       1.116   9.874   7.161  1.00 96.65           H  
ATOM   3600  CA  PHE A 223      -0.748  10.884   7.076  1.00 96.65           C  
ATOM   3601  HA  PHE A 223      -1.021  11.785   6.526  1.00 96.65           H  
ATOM   3602  C   PHE A 223      -0.545  11.292   8.536  1.00 96.65           C  
ATOM   3603  CB  PHE A 223      -1.891   9.866   6.901  1.00 96.65           C  
ATOM   3604  HB2 PHE A 223      -2.828  10.338   7.198  1.00 96.65           H  
ATOM   3605  HB3 PHE A 223      -1.984   9.624   5.842  1.00 96.65           H  
ATOM   3606  O   PHE A 223       0.466  10.950   9.155  1.00 96.65           O  
ATOM   3607  CG  PHE A 223      -1.728   8.575   7.680  1.00 96.65           C  
ATOM   3608  CD1 PHE A 223      -0.881   7.558   7.197  1.00 96.65           C  
ATOM   3609  HD1 PHE A 223      -0.362   7.690   6.259  1.00 96.65           H  
ATOM   3610  CD2 PHE A 223      -2.414   8.390   8.894  1.00 96.65           C  
ATOM   3611  HD2 PHE A 223      -3.093   9.145   9.262  1.00 96.65           H  
ATOM   3612  CE1 PHE A 223      -0.682   6.386   7.946  1.00 96.65           C  
ATOM   3613  HE1 PHE A 223      -0.003   5.626   7.589  1.00 96.65           H  
ATOM   3614  CE2 PHE A 223      -2.220   7.215   9.638  1.00 96.65           C  
ATOM   3615  HE2 PHE A 223      -2.747   7.075  10.570  1.00 96.65           H  
ATOM   3616  CZ  PHE A 223      -1.337   6.226   9.179  1.00 96.65           C  
ATOM   3617  HZ  PHE A 223      -1.169   5.344   9.780  1.00 96.65           H  
ATOM   3618  N   LYS A 224      -1.500  12.048   9.075  1.00 97.01           N  
ATOM   3619  H   LYS A 224      -2.337  12.219   8.538  1.00 97.01           H  
ATOM   3620  CA  LYS A 224      -1.570  12.355  10.504  1.00 97.01           C  
ATOM   3621  HA  LYS A 224      -0.622  12.122  10.989  1.00 97.01           H  
ATOM   3622  C   LYS A 224      -2.628  11.477  11.157  1.00 97.01           C  
ATOM   3623  CB  LYS A 224      -1.875  13.836  10.739  1.00 97.01           C  
ATOM   3624  HB2 LYS A 224      -2.085  13.967  11.801  1.00 97.01           H  
ATOM   3625  HB3 LYS A 224      -2.764  14.125  10.180  1.00 97.01           H  
ATOM   3626  O   LYS A 224      -3.688  11.270  10.573  1.00 97.01           O  
ATOM   3627  CG  LYS A 224      -0.695  14.739  10.357  1.00 97.01           C  
ATOM   3628  HG2 LYS A 224       0.212  14.367  10.835  1.00 97.01           H  
ATOM   3629  HG3 LYS A 224      -0.559  14.742   9.276  1.00 97.01           H  
ATOM   3630  CD  LYS A 224      -0.976  16.159  10.856  1.00 97.01           C  
ATOM   3631  HD2 LYS A 224      -1.855  16.555  10.348  1.00 97.01           H  
ATOM   3632  HD3 LYS A 224      -1.184  16.111  11.925  1.00 97.01           H  
ATOM   3633  CE  LYS A 224       0.224  17.078  10.623  1.00 97.01           C  
ATOM   3634  HE2 LYS A 224       1.113  16.584  11.016  1.00 97.01           H  
ATOM   3635  HE3 LYS A 224       0.359  17.224   9.551  1.00 97.01           H  
ATOM   3636  NZ  LYS A 224       0.016  18.373  11.317  1.00 97.01           N  
ATOM   3637  HZ1 LYS A 224       0.809  18.988  11.199  1.00 97.01           H  
ATOM   3638  HZ2 LYS A 224      -0.821  18.829  10.986  1.00 97.01           H  
ATOM   3639  HZ3 LYS A 224      -0.106  18.207  12.306  1.00 97.01           H  
ATOM   3640  N   PHE A 225      -2.320  10.986  12.346  1.00 97.75           N  
ATOM   3641  H   PHE A 225      -1.420  11.214  12.744  1.00 97.75           H  
ATOM   3642  CA  PHE A 225      -3.254  10.307  13.230  1.00 97.75           C  
ATOM   3643  HA  PHE A 225      -4.273  10.419  12.860  1.00 97.75           H  
ATOM   3644  C   PHE A 225      -3.152  10.994  14.587  1.00 97.75           C  
ATOM   3645  CB  PHE A 225      -2.896   8.820  13.278  1.00 97.75           C  
ATOM   3646  HB2 PHE A 225      -1.867   8.711  13.620  1.00 97.75           H  
ATOM   3647  HB3 PHE A 225      -2.956   8.422  12.265  1.00 97.75           H  
ATOM   3648  O   PHE A 225      -2.092  10.946  15.214  1.00 97.75           O  
ATOM   3649  CG  PHE A 225      -3.811   7.995  14.155  1.00 97.75           C  
ATOM   3650  CD1 PHE A 225      -3.274   7.209  15.189  1.00 97.75           C  
ATOM   3651  HD1 PHE A 225      -2.209   7.205  15.370  1.00 97.75           H  
ATOM   3652  CD2 PHE A 225      -5.202   8.009  13.940  1.00 97.75           C  
ATOM   3653  HD2 PHE A 225      -5.635   8.608  13.153  1.00 97.75           H  
ATOM   3654  CE1 PHE A 225      -4.122   6.438  16.000  1.00 97.75           C  
ATOM   3655  HE1 PHE A 225      -3.711   5.848  16.805  1.00 97.75           H  
ATOM   3656  CE2 PHE A 225      -6.046   7.238  14.758  1.00 97.75           C  
ATOM   3657  HE2 PHE A 225      -7.116   7.253  14.611  1.00 97.75           H  
ATOM   3658  CZ  PHE A 225      -5.507   6.445  15.780  1.00 97.75           C  
ATOM   3659  HZ  PHE A 225      -6.159   5.857  16.409  1.00 97.75           H  
ATOM   3660  N   PHE A 226      -4.203  11.721  14.965  1.00 96.71           N  
ATOM   3661  H   PHE A 226      -5.063  11.682  14.438  1.00 96.71           H  
ATOM   3662  CA  PHE A 226      -4.142  12.762  15.989  1.00 96.71           C  
ATOM   3663  HA  PHE A 226      -5.075  13.324  15.948  1.00 96.71           H  
ATOM   3664  C   PHE A 226      -3.024  13.779  15.683  1.00 96.71           C  
ATOM   3665  CB  PHE A 226      -4.083  12.112  17.386  1.00 96.71           C  
ATOM   3666  HB2 PHE A 226      -3.150  11.563  17.508  1.00 96.71           H  
ATOM   3667  HB3 PHE A 226      -4.094  12.899  18.140  1.00 96.71           H  
ATOM   3668  O   PHE A 226      -2.893  14.273  14.556  1.00 96.71           O  
ATOM   3669  CG  PHE A 226      -5.244  11.186  17.679  1.00 96.71           C  
ATOM   3670  CD1 PHE A 226      -6.474  11.729  18.092  1.00 96.71           C  
ATOM   3671  HD1 PHE A 226      -6.591  12.797  18.197  1.00 96.71           H  
ATOM   3672  CD2 PHE A 226      -5.097   9.790  17.569  1.00 96.71           C  
ATOM   3673  HD2 PHE A 226      -4.150   9.364  17.275  1.00 96.71           H  
ATOM   3674  CE1 PHE A 226      -7.554  10.883  18.394  1.00 96.71           C  
ATOM   3675  HE1 PHE A 226      -8.495  11.299  18.723  1.00 96.71           H  
ATOM   3676  CE2 PHE A 226      -6.174   8.947  17.895  1.00 96.71           C  
ATOM   3677  HE2 PHE A 226      -6.051   7.874  17.876  1.00 96.71           H  
ATOM   3678  CZ  PHE A 226      -7.403   9.490  18.304  1.00 96.71           C  
ATOM   3679  HZ  PHE A 226      -8.220   8.840  18.579  1.00 96.71           H  
ATOM   3680  N   ASP A 227      -2.185  14.083  16.667  1.00 95.46           N  
ATOM   3681  H   ASP A 227      -2.307  13.628  17.561  1.00 95.46           H  
ATOM   3682  CA  ASP A 227      -1.015  14.953  16.548  1.00 95.46           C  
ATOM   3683  HA  ASP A 227      -1.272  15.787  15.894  1.00 95.46           H  
ATOM   3684  C   ASP A 227       0.218  14.250  15.938  1.00 95.46           C  
ATOM   3685  CB  ASP A 227      -0.716  15.527  17.941  1.00 95.46           C  
ATOM   3686  HB2 ASP A 227       0.020  16.323  17.829  1.00 95.46           H  
ATOM   3687  HB3 ASP A 227      -1.624  15.970  18.350  1.00 95.46           H  
ATOM   3688  O   ASP A 227       1.235  14.888  15.643  1.00 95.46           O  
ATOM   3689  CG  ASP A 227      -0.170  14.489  18.933  1.00 95.46           C  
ATOM   3690  OD1 ASP A 227      -0.240  13.267  18.635  1.00 95.46           O  
ATOM   3691  OD2 ASP A 227       0.410  14.932  19.945  1.00 95.46           O  
ATOM   3692  N   THR A 228       0.134  12.939  15.698  1.00 97.62           N  
ATOM   3693  H   THR A 228      -0.731  12.477  15.940  1.00 97.62           H  
ATOM   3694  CA  THR A 228       1.277  12.106  15.333  1.00 97.62           C  
ATOM   3695  HA  THR A 228       2.183  12.613  15.666  1.00 97.62           H  
ATOM   3696  C   THR A 228       1.365  11.918  13.818  1.00 97.62           C  
ATOM   3697  CB  THR A 228       1.224  10.780  16.100  1.00 97.62           C  
ATOM   3698  HB  THR A 228       0.282  10.267  15.906  1.00 97.62           H  
ATOM   3699  O   THR A 228       0.434  11.463  13.154  1.00 97.62           O  
ATOM   3700  CG2 THR A 228       2.395   9.858  15.745  1.00 97.62           C  
ATOM   3701 HG21 THR A 228       3.340  10.366  15.935  1.00 97.62           H  
ATOM   3702 HG22 THR A 228       2.333   9.563  14.697  1.00 97.62           H  
ATOM   3703 HG23 THR A 228       2.336   8.962  16.363  1.00 97.62           H  
ATOM   3704  OG1 THR A 228       1.352  11.037  17.482  1.00 97.62           O  
ATOM   3705  HG1 THR A 228       0.720  11.708  17.751  1.00 97.62           H  
ATOM   3706  N   THR A 229       2.524  12.246  13.238  1.00 97.43           N  
ATOM   3707  H   THR A 229       3.273  12.569  13.833  1.00 97.43           H  
ATOM   3708  CA  THR A 229       2.787  12.015  11.807  1.00 97.43           C  
ATOM   3709  HA  THR A 229       1.850  12.124  11.260  1.00 97.43           H  
ATOM   3710  C   THR A 229       3.296  10.595  11.573  1.00 97.43           C  
ATOM   3711  CB  THR A 229       3.754  13.055  11.229  1.00 97.43           C  
ATOM   3712  HB  THR A 229       4.700  13.014  11.768  1.00 97.43           H  
ATOM   3713  O   THR A 229       4.311  10.179  12.139  1.00 97.43           O  
ATOM   3714  CG2 THR A 229       4.012  12.860   9.734  1.00 97.43           C  
ATOM   3715 HG21 THR A 229       4.598  13.698   9.356  1.00 97.43           H  
ATOM   3716 HG22 THR A 229       4.577  11.943   9.566  1.00 97.43           H  
ATOM   3717 HG23 THR A 229       3.065  12.809   9.196  1.00 97.43           H  
ATOM   3718  OG1 THR A 229       3.183  14.337  11.389  1.00 97.43           O  
ATOM   3719  HG1 THR A 229       2.923  14.409  12.310  1.00 97.43           H  
ATOM   3720  N   ILE A 230       2.611   9.864  10.695  1.00 97.86           N  
ATOM   3721  H   ILE A 230       1.789  10.270  10.272  1.00 97.86           H  
ATOM   3722  CA  ILE A 230       2.968   8.509  10.283  1.00 97.86           C  
ATOM   3723  HA  ILE A 230       3.747   8.130  10.945  1.00 97.86           H  
ATOM   3724  C   ILE A 230       3.533   8.557   8.863  1.00 97.86           C  
ATOM   3725  CB  ILE A 230       1.760   7.557  10.403  1.00 97.86           C  
ATOM   3726  HB  ILE A 230       1.022   7.857   9.658  1.00 97.86           H  
ATOM   3727  O   ILE A 230       2.840   8.878   7.895  1.00 97.86           O  
ATOM   3728  CG1 ILE A 230       1.053   7.615  11.778  1.00 97.86           C  
ATOM   3729 HG12 ILE A 230       0.674   8.622  11.950  1.00 97.86           H  
ATOM   3730 HG13 ILE A 230       0.185   6.957  11.751  1.00 97.86           H  
ATOM   3731  CG2 ILE A 230       2.205   6.115  10.086  1.00 97.86           C  
ATOM   3732 HG21 ILE A 230       2.513   6.043   9.042  1.00 97.86           H  
ATOM   3733 HG22 ILE A 230       1.371   5.433  10.249  1.00 97.86           H  
ATOM   3734 HG23 ILE A 230       3.035   5.821  10.729  1.00 97.86           H  
ATOM   3735  CD1 ILE A 230       1.919   7.209  12.975  1.00 97.86           C  
ATOM   3736 HD11 ILE A 230       1.338   7.327  13.890  1.00 97.86           H  
ATOM   3737 HD12 ILE A 230       2.808   7.836  13.037  1.00 97.86           H  
ATOM   3738 HD13 ILE A 230       2.210   6.162  12.886  1.00 97.86           H  
ATOM   3739  N   ASP A 231       4.815   8.223   8.732  1.00 96.17           N  
ATOM   3740  H   ASP A 231       5.351   8.030   9.566  1.00 96.17           H  
ATOM   3741  CA  ASP A 231       5.498   8.182   7.442  1.00 96.17           C  
ATOM   3742  HA  ASP A 231       5.291   9.114   6.916  1.00 96.17           H  
ATOM   3743  C   ASP A 231       5.014   7.017   6.576  1.00 96.17           C  
ATOM   3744  CB  ASP A 231       7.013   8.070   7.641  1.00 96.17           C  
ATOM   3745  HB2 ASP A 231       7.492   7.955   6.669  1.00 96.17           H  
ATOM   3746  HB3 ASP A 231       7.234   7.182   8.233  1.00 96.17           H  
ATOM   3747  O   ASP A 231       4.646   5.947   7.062  1.00 96.17           O  
ATOM   3748  CG  ASP A 231       7.588   9.310   8.315  1.00 96.17           C  
ATOM   3749  OD1 ASP A 231       7.397  10.396   7.727  1.00 96.17           O  
ATOM   3750  OD2 ASP A 231       8.214   9.131   9.384  1.00 96.17           O  
ATOM   3751  N   ARG A 232       5.095   7.163   5.252  1.00 94.84           N  
ATOM   3752  H   ARG A 232       5.399   8.058   4.896  1.00 94.84           H  
ATOM   3753  CA  ARG A 232       4.793   6.050   4.343  1.00 94.84           C  
ATOM   3754  HA  ARG A 232       3.834   5.639   4.658  1.00 94.84           H  
ATOM   3755  C   ARG A 232       5.826   4.920   4.448  1.00 94.84           C  
ATOM   3756  CB  ARG A 232       4.620   6.531   2.899  1.00 94.84           C  
ATOM   3757  HB2 ARG A 232       3.750   7.186   2.852  1.00 94.84           H  
ATOM   3758  HB3 ARG A 232       4.416   5.660   2.276  1.00 94.84           H  
ATOM   3759  O   ARG A 232       7.019   5.128   4.216  1.00 94.84           O  
ATOM   3760  CG  ARG A 232       5.826   7.276   2.314  1.00 94.84           C  
ATOM   3761  HG2 ARG A 232       6.740   6.689   2.404  1.00 94.84           H  
ATOM   3762  HG3 ARG A 232       5.953   8.226   2.832  1.00 94.84           H  
ATOM   3763  CD  ARG A 232       5.573   7.527   0.833  1.00 94.84           C  
ATOM   3764  HD2 ARG A 232       4.603   8.014   0.726  1.00 94.84           H  
ATOM   3765  HD3 ARG A 232       5.537   6.567   0.317  1.00 94.84           H  
ATOM   3766  NE  ARG A 232       6.622   8.383   0.254  1.00 94.84           N  
ATOM   3767  HE  ARG A 232       7.170   8.915   0.914  1.00 94.84           H  
ATOM   3768  NH1 ARG A 232       5.859   8.237  -1.901  1.00 94.84           N  
ATOM   3769 HH11 ARG A 232       5.851   8.542  -2.864  1.00 94.84           H  
ATOM   3770 HH12 ARG A 232       5.151   7.587  -1.590  1.00 94.84           H  
ATOM   3771  NH2 ARG A 232       7.496   9.655  -1.422  1.00 94.84           N  
ATOM   3772 HH21 ARG A 232       7.949  10.245  -0.739  1.00 94.84           H  
ATOM   3773 HH22 ARG A 232       7.400   9.998  -2.368  1.00 94.84           H  
ATOM   3774  CZ  ARG A 232       6.664   8.743  -1.015  1.00 94.84           C  
ATOM   3775  N   LYS A 233       5.368   3.680   4.643  1.00 95.23           N  
ATOM   3776  H   LYS A 233       4.396   3.570   4.892  1.00 95.23           H  
ATOM   3777  CA  LYS A 233       6.191   2.481   4.412  1.00 95.23           C  
ATOM   3778  HA  LYS A 233       7.173   2.648   4.854  1.00 95.23           H  
ATOM   3779  C   LYS A 233       6.346   2.259   2.909  1.00 95.23           C  
ATOM   3780  CB  LYS A 233       5.536   1.262   5.087  1.00 95.23           C  
ATOM   3781  HB2 LYS A 233       5.430   1.459   6.154  1.00 95.23           H  
ATOM   3782  HB3 LYS A 233       4.534   1.127   4.678  1.00 95.23           H  
ATOM   3783  O   LYS A 233       5.358   2.040   2.225  1.00 95.23           O  
ATOM   3784  CG  LYS A 233       6.312  -0.055   4.890  1.00 95.23           C  
ATOM   3785  HG2 LYS A 233       5.686  -0.872   5.249  1.00 95.23           H  
ATOM   3786  HG3 LYS A 233       6.497  -0.232   3.830  1.00 95.23           H  
ATOM   3787  CD  LYS A 233       7.641  -0.086   5.658  1.00 95.23           C  
ATOM   3788  HD2 LYS A 233       8.332   0.648   5.244  1.00 95.23           H  
ATOM   3789  HD3 LYS A 233       7.443   0.155   6.702  1.00 95.23           H  
ATOM   3790  CE  LYS A 233       8.255  -1.488   5.568  1.00 95.23           C  
ATOM   3791  HE2 LYS A 233       7.482  -2.212   5.828  1.00 95.23           H  
ATOM   3792  HE3 LYS A 233       8.561  -1.679   4.540  1.00 95.23           H  
ATOM   3793  NZ  LYS A 233       9.398  -1.651   6.500  1.00 95.23           N  
ATOM   3794  HZ1 LYS A 233       9.739  -2.602   6.477  1.00 95.23           H  
ATOM   3795  HZ2 LYS A 233      10.153  -1.013   6.290  1.00 95.23           H  
ATOM   3796  HZ3 LYS A 233       9.090  -1.488   7.448  1.00 95.23           H  
ATOM   3797  N   ARG A 234       7.565   2.278   2.368  1.00 94.33           N  
ATOM   3798  H   ARG A 234       8.353   2.461   2.972  1.00 94.33           H  
ATOM   3799  CA  ARG A 234       7.797   1.914   0.957  1.00 94.33           C  
ATOM   3800  HA  ARG A 234       6.868   2.044   0.400  1.00 94.33           H  
ATOM   3801  C   ARG A 234       8.177   0.442   0.818  1.00 94.33           C  
ATOM   3802  CB  ARG A 234       8.844   2.816   0.302  1.00 94.33           C  
ATOM   3803  HB2 ARG A 234       8.926   2.507  -0.740  1.00 94.33           H  
ATOM   3804  HB3 ARG A 234       9.809   2.664   0.787  1.00 94.33           H  
ATOM   3805  O   ARG A 234       8.963  -0.067   1.616  1.00 94.33           O  
ATOM   3806  CG  ARG A 234       8.489   4.308   0.333  1.00 94.33           C  
ATOM   3807  HG2 ARG A 234       8.623   4.696   1.343  1.00 94.33           H  
ATOM   3808  HG3 ARG A 234       7.456   4.456   0.017  1.00 94.33           H  
ATOM   3809  CD  ARG A 234       9.427   5.023  -0.640  1.00 94.33           C  
ATOM   3810  HD2 ARG A 234      10.446   4.680  -0.460  1.00 94.33           H  
ATOM   3811  HD3 ARG A 234       9.142   4.739  -1.653  1.00 94.33           H  
ATOM   3812  NE  ARG A 234       9.392   6.488  -0.493  1.00 94.33           N  
ATOM   3813  HE  ARG A 234       9.020   6.843   0.377  1.00 94.33           H  
ATOM   3814  NH1 ARG A 234      10.483   6.967  -2.457  1.00 94.33           N  
ATOM   3815 HH11 ARG A 234      10.980   7.609  -3.057  1.00 94.33           H  
ATOM   3816 HH12 ARG A 234      10.320   6.017  -2.761  1.00 94.33           H  
ATOM   3817  NH2 ARG A 234      10.177   8.578  -0.956  1.00 94.33           N  
ATOM   3818 HH21 ARG A 234      10.728   9.182  -1.549  1.00 94.33           H  
ATOM   3819 HH22 ARG A 234      10.049   8.833   0.013  1.00 94.33           H  
ATOM   3820  CZ  ARG A 234       9.999   7.336  -1.305  1.00 94.33           C  
ATOM   3821  N   TYR A 235       7.688  -0.212  -0.234  1.00 95.68           N  
ATOM   3822  H   TYR A 235       7.032   0.264  -0.837  1.00 95.68           H  
ATOM   3823  CA  TYR A 235       8.027  -1.597  -0.572  1.00 95.68           C  
ATOM   3824  HA  TYR A 235       8.596  -2.040   0.246  1.00 95.68           H  
ATOM   3825  C   TYR A 235       8.924  -1.629  -1.815  1.00 95.68           C  
ATOM   3826  CB  TYR A 235       6.752  -2.432  -0.733  1.00 95.68           C  
ATOM   3827  HB2 TYR A 235       6.233  -2.111  -1.636  1.00 95.68           H  
ATOM   3828  HB3 TYR A 235       7.038  -3.475  -0.871  1.00 95.68           H  
ATOM   3829  O   TYR A 235       8.499  -1.985  -2.910  1.00 95.68           O  
ATOM   3830  CG  TYR A 235       5.782  -2.339   0.423  1.00 95.68           C  
ATOM   3831  CD1 TYR A 235       6.003  -3.094   1.591  1.00 95.68           C  
ATOM   3832  HD1 TYR A 235       6.865  -3.741   1.665  1.00 95.68           H  
ATOM   3833  CD2 TYR A 235       4.662  -1.489   0.328  1.00 95.68           C  
ATOM   3834  HD2 TYR A 235       4.490  -0.910  -0.567  1.00 95.68           H  
ATOM   3835  CE1 TYR A 235       5.103  -3.001   2.668  1.00 95.68           C  
ATOM   3836  HE1 TYR A 235       5.262  -3.580   3.566  1.00 95.68           H  
ATOM   3837  CE2 TYR A 235       3.755  -1.410   1.397  1.00 95.68           C  
ATOM   3838  HE2 TYR A 235       2.875  -0.787   1.332  1.00 95.68           H  
ATOM   3839  OH  TYR A 235       3.049  -2.120   3.555  1.00 95.68           O  
ATOM   3840  HH  TYR A 235       3.276  -2.700   4.286  1.00 95.68           H  
ATOM   3841  CZ  TYR A 235       3.973  -2.162   2.566  1.00 95.68           C  
ATOM   3842  N   THR A 236      10.182  -1.219  -1.654  1.00 93.71           N  
ATOM   3843  H   THR A 236      10.485  -0.945  -0.731  1.00 93.71           H  
ATOM   3844  CA  THR A 236      11.137  -0.972  -2.755  1.00 93.71           C  
ATOM   3845  HA  THR A 236      10.580  -0.606  -3.618  1.00 93.71           H  
ATOM   3846  C   THR A 236      11.886  -2.224  -3.229  1.00 93.71           C  
ATOM   3847  CB  THR A 236      12.137   0.121  -2.358  1.00 93.71           C  
ATOM   3848  HB  THR A 236      12.837   0.300  -3.174  1.00 93.71           H  
ATOM   3849  O   THR A 236      13.040  -2.146  -3.648  1.00 93.71           O  
ATOM   3850  CG2 THR A 236      11.458   1.443  -2.011  1.00 93.71           C  
ATOM   3851 HG21 THR A 236      12.224   2.202  -1.850  1.00 93.71           H  
ATOM   3852 HG22 THR A 236      10.873   1.329  -1.098  1.00 93.71           H  
ATOM   3853 HG23 THR A 236      10.811   1.752  -2.832  1.00 93.71           H  
ATOM   3854  OG1 THR A 236      12.840  -0.299  -1.210  1.00 93.71           O  
ATOM   3855  HG1 THR A 236      13.496  -0.931  -1.513  1.00 93.71           H  
ATOM   3856  N   SER A 237      11.284  -3.405  -3.089  1.00 93.24           N  
ATOM   3857  H   SER A 237      10.315  -3.409  -2.804  1.00 93.24           H  
ATOM   3858  CA  SER A 237      11.878  -4.663  -3.539  1.00 93.24           C  
ATOM   3859  HA  SER A 237      12.584  -4.465  -4.345  1.00 93.24           H  
ATOM   3860  C   SER A 237      10.792  -5.585  -4.065  1.00 93.24           C  
ATOM   3861  CB  SER A 237      12.640  -5.338  -2.397  1.00 93.24           C  
ATOM   3862  HB2 SER A 237      11.954  -5.525  -1.570  1.00 93.24           H  
ATOM   3863  HB3 SER A 237      13.434  -4.676  -2.051  1.00 93.24           H  
ATOM   3864  O   SER A 237       9.951  -6.064  -3.307  1.00 93.24           O  
ATOM   3865  OG  SER A 237      13.205  -6.568  -2.823  1.00 93.24           O  
ATOM   3866  HG  SER A 237      13.365  -7.082  -2.029  1.00 93.24           H  
ATOM   3867  N   SER A 238      10.851  -5.883  -5.359  1.00 93.95           N  
ATOM   3868  H   SER A 238      11.546  -5.436  -5.940  1.00 93.95           H  
ATOM   3869  CA  SER A 238      10.005  -6.885  -6.014  1.00 93.95           C  
ATOM   3870  HA  SER A 238       8.988  -6.803  -5.632  1.00 93.95           H  
ATOM   3871  C   SER A 238      10.477  -8.320  -5.766  1.00 93.95           C  
ATOM   3872  CB  SER A 238       9.961  -6.601  -7.512  1.00 93.95           C  
ATOM   3873  HB2 SER A 238       9.499  -5.628  -7.681  1.00 93.95           H  
ATOM   3874  HB3 SER A 238       9.377  -7.366  -8.022  1.00 93.95           H  
ATOM   3875  O   SER A 238       9.799  -9.264  -6.157  1.00 93.95           O  
ATOM   3876  OG  SER A 238      11.288  -6.587  -8.001  1.00 93.95           O  
ATOM   3877  HG  SER A 238      11.314  -5.948  -8.718  1.00 93.95           H  
ATOM   3878  N   LYS A 239      11.610  -8.524  -5.075  1.00 94.08           N  
ATOM   3879  H   LYS A 239      12.124  -7.714  -4.760  1.00 94.08           H  
ATOM   3880  CA  LYS A 239      12.155  -9.870  -4.822  1.00 94.08           C  
ATOM   3881  HA  LYS A 239      12.364 -10.344  -5.781  1.00 94.08           H  
ATOM   3882  C   LYS A 239      11.165 -10.783  -4.102  1.00 94.08           C  
ATOM   3883  CB  LYS A 239      13.451  -9.801  -4.012  1.00 94.08           C  
ATOM   3884  HB2 LYS A 239      13.746 -10.818  -3.754  1.00 94.08           H  
ATOM   3885  HB3 LYS A 239      13.273  -9.256  -3.085  1.00 94.08           H  
ATOM   3886  O   LYS A 239      11.128 -11.975  -4.381  1.00 94.08           O  
ATOM   3887  CG  LYS A 239      14.596  -9.152  -4.796  1.00 94.08           C  
ATOM   3888  HG2 LYS A 239      14.770  -9.714  -5.714  1.00 94.08           H  
ATOM   3889  HG3 LYS A 239      14.339  -8.124  -5.050  1.00 94.08           H  
ATOM   3890  CD  LYS A 239      15.865  -9.164  -3.940  1.00 94.08           C  
ATOM   3891  HD2 LYS A 239      15.681  -8.595  -3.029  1.00 94.08           H  
ATOM   3892  HD3 LYS A 239      16.111 -10.192  -3.676  1.00 94.08           H  
ATOM   3893  CE  LYS A 239      17.027  -8.538  -4.712  1.00 94.08           C  
ATOM   3894  HE2 LYS A 239      17.205  -9.128  -5.611  1.00 94.08           H  
ATOM   3895  HE3 LYS A 239      16.737  -7.535  -5.023  1.00 94.08           H  
ATOM   3896  NZ  LYS A 239      18.249  -8.484  -3.872  1.00 94.08           N  
ATOM   3897  HZ1 LYS A 239      18.515  -9.413  -3.580  1.00 94.08           H  
ATOM   3898  HZ2 LYS A 239      19.013  -8.067  -4.385  1.00 94.08           H  
ATOM   3899  HZ3 LYS A 239      18.079  -7.929  -3.045  1.00 94.08           H  
ATOM   3900  N   VAL A 240      10.360 -10.214  -3.205  1.00 92.86           N  
ATOM   3901  H   VAL A 240      10.425  -9.216  -3.069  1.00 92.86           H  
ATOM   3902  CA  VAL A 240       9.386 -10.967  -2.401  1.00 92.86           C  
ATOM   3903  HA  VAL A 240       9.900 -11.810  -1.941  1.00 92.86           H  
ATOM   3904  C   VAL A 240       8.263 -11.576  -3.240  1.00 92.86           C  
ATOM   3905  CB  VAL A 240       8.804 -10.108  -1.262  1.00 92.86           C  
ATOM   3906  HB  VAL A 240       8.105 -10.719  -0.691  1.00 92.86           H  
ATOM   3907  O   VAL A 240       7.694 -12.575  -2.825  1.00 92.86           O  
ATOM   3908  CG1 VAL A 240       9.908  -9.643  -0.304  1.00 92.86           C  
ATOM   3909 HG11 VAL A 240      10.591  -8.954  -0.800  1.00 92.86           H  
ATOM   3910 HG12 VAL A 240      10.461 -10.509   0.059  1.00 92.86           H  
ATOM   3911 HG13 VAL A 240       9.457  -9.144   0.554  1.00 92.86           H  
ATOM   3912  CG2 VAL A 240       8.055  -8.867  -1.760  1.00 92.86           C  
ATOM   3913 HG21 VAL A 240       8.707  -8.232  -2.360  1.00 92.86           H  
ATOM   3914 HG22 VAL A 240       7.691  -8.294  -0.907  1.00 92.86           H  
ATOM   3915 HG23 VAL A 240       7.191  -9.174  -2.349  1.00 92.86           H  
ATOM   3916  N   VAL A 241       7.962 -11.025  -4.424  1.00 95.81           N  
ATOM   3917  H   VAL A 241       8.502 -10.241  -4.761  1.00 95.81           H  
ATOM   3918  CA  VAL A 241       6.907 -11.561  -5.302  1.00 95.81           C  
ATOM   3919  HA  VAL A 241       6.226 -12.153  -4.691  1.00 95.81           H  
ATOM   3920  C   VAL A 241       7.427 -12.528  -6.363  1.00 95.81           C  
ATOM   3921  CB  VAL A 241       6.038 -10.467  -5.947  1.00 95.81           C  
ATOM   3922  HB  VAL A 241       5.291 -10.962  -6.566  1.00 95.81           H  
ATOM   3923  O   VAL A 241       6.635 -13.122  -7.082  1.00 95.81           O  
ATOM   3924  CG1 VAL A 241       5.283  -9.666  -4.886  1.00 95.81           C  
ATOM   3925 HG11 VAL A 241       4.663 -10.352  -4.307  1.00 95.81           H  
ATOM   3926 HG12 VAL A 241       4.634  -8.939  -5.374  1.00 95.81           H  
ATOM   3927 HG13 VAL A 241       5.979  -9.153  -4.223  1.00 95.81           H  
ATOM   3928  CG2 VAL A 241       6.805  -9.493  -6.845  1.00 95.81           C  
ATOM   3929 HG21 VAL A 241       6.088  -8.925  -7.438  1.00 95.81           H  
ATOM   3930 HG22 VAL A 241       7.457 -10.038  -7.527  1.00 95.81           H  
ATOM   3931 HG23 VAL A 241       7.387  -8.800  -6.236  1.00 95.81           H  
ATOM   3932  N   LEU A 242       8.744 -12.731  -6.476  1.00 94.90           N  
ATOM   3933  H   LEU A 242       9.370 -12.260  -5.839  1.00 94.90           H  
ATOM   3934  CA  LEU A 242       9.301 -13.580  -7.537  1.00 94.90           C  
ATOM   3935  HA  LEU A 242       8.935 -13.221  -8.499  1.00 94.90           H  
ATOM   3936  C   LEU A 242       8.840 -15.036  -7.427  1.00 94.90           C  
ATOM   3937  CB  LEU A 242      10.834 -13.518  -7.515  1.00 94.90           C  
ATOM   3938  HB2 LEU A 242      11.221 -14.245  -8.228  1.00 94.90           H  
ATOM   3939  HB3 LEU A 242      11.175 -13.813  -6.523  1.00 94.90           H  
ATOM   3940  O   LEU A 242       8.709 -15.700  -8.447  1.00 94.90           O  
ATOM   3941  CG  LEU A 242      11.421 -12.142  -7.860  1.00 94.90           C  
ATOM   3942  HG  LEU A 242      11.002 -11.388  -7.194  1.00 94.90           H  
ATOM   3943  CD1 LEU A 242      12.931 -12.202  -7.640  1.00 94.90           C  
ATOM   3944 HD11 LEU A 242      13.399 -11.271  -7.961  1.00 94.90           H  
ATOM   3945 HD12 LEU A 242      13.347 -13.034  -8.209  1.00 94.90           H  
ATOM   3946 HD13 LEU A 242      13.139 -12.373  -6.584  1.00 94.90           H  
ATOM   3947  CD2 LEU A 242      11.153 -11.714  -9.303  1.00 94.90           C  
ATOM   3948 HD21 LEU A 242      11.597 -12.426  -9.998  1.00 94.90           H  
ATOM   3949 HD22 LEU A 242      10.081 -11.650  -9.486  1.00 94.90           H  
ATOM   3950 HD23 LEU A 242      11.586 -10.729  -9.477  1.00 94.90           H  
ATOM   3951  N   ASN A 243       8.601 -15.531  -6.214  1.00 92.61           N  
ATOM   3952  H   ASN A 243       8.686 -14.909  -5.423  1.00 92.61           H  
ATOM   3953  CA  ASN A 243       8.107 -16.890  -5.965  1.00 92.61           C  
ATOM   3954  HA  ASN A 243       8.100 -17.456  -6.897  1.00 92.61           H  
ATOM   3955  C   ASN A 243       6.649 -16.907  -5.482  1.00 92.61           C  
ATOM   3956  CB  ASN A 243       9.068 -17.595  -4.996  1.00 92.61           C  
ATOM   3957  HB2 ASN A 243       8.697 -18.598  -4.787  1.00 92.61           H  
ATOM   3958  HB3 ASN A 243       9.090 -17.046  -4.055  1.00 92.61           H  
ATOM   3959  O   ASN A 243       6.196 -17.915  -4.955  1.00 92.61           O  
ATOM   3960  CG  ASN A 243      10.476 -17.733  -5.545  1.00 92.61           C  
ATOM   3961  ND2 ASN A 243      11.454 -17.759  -4.670  1.00 92.61           N  
ATOM   3962 HD21 ASN A 243      12.382 -17.939  -5.025  1.00 92.61           H  
ATOM   3963 HD22 ASN A 243      11.236 -17.772  -3.684  1.00 92.61           H  
ATOM   3964  OD1 ASN A 243      10.725 -17.807  -6.746  1.00 92.61           O  
ATOM   3965  N   ALA A 244       5.945 -15.785  -5.625  1.00 95.46           N  
ATOM   3966  H   ALA A 244       6.335 -15.035  -6.178  1.00 95.46           H  
ATOM   3967  CA  ALA A 244       4.543 -15.656  -5.261  1.00 95.46           C  
ATOM   3968  HA  ALA A 244       4.341 -16.239  -4.363  1.00 95.46           H  
ATOM   3969  C   ALA A 244       3.632 -16.185  -6.378  1.00 95.46           C  
ATOM   3970  CB  ALA A 244       4.289 -14.179  -4.947  1.00 95.46           C  
ATOM   3971  HB1 ALA A 244       3.254 -14.024  -4.643  1.00 95.46           H  
ATOM   3972  HB2 ALA A 244       4.947 -13.868  -4.135  1.00 95.46           H  
ATOM   3973  HB3 ALA A 244       4.473 -13.572  -5.833  1.00 95.46           H  
ATOM   3974  O   ALA A 244       4.060 -16.352  -7.524  1.00 95.46           O  
ATOM   3975  N   THR A 245       2.360 -16.390  -6.051  1.00 95.84           N  
ATOM   3976  H   THR A 245       2.057 -16.211  -5.104  1.00 95.84           H  
ATOM   3977  CA  THR A 245       1.330 -16.738  -7.032  1.00 95.84           C  
ATOM   3978  HA  THR A 245       1.747 -17.436  -7.758  1.00 95.84           H  
ATOM   3979  C   THR A 245       0.884 -15.471  -7.755  1.00 95.84           C  
ATOM   3980  CB  THR A 245       0.146 -17.433  -6.348  1.00 95.84           C  
ATOM   3981  HB  THR A 245      -0.291 -16.768  -5.604  1.00 95.84           H  
ATOM   3982  O   THR A 245       0.418 -14.524  -7.121  1.00 95.84           O  
ATOM   3983  CG2 THR A 245      -0.932 -17.870  -7.338  1.00 95.84           C  
ATOM   3984 HG21 THR A 245      -1.390 -16.999  -7.807  1.00 95.84           H  
ATOM   3985 HG22 THR A 245      -0.500 -18.509  -8.108  1.00 95.84           H  
ATOM   3986 HG23 THR A 245      -1.711 -18.420  -6.811  1.00 95.84           H  
ATOM   3987  OG1 THR A 245       0.611 -18.600  -5.712  1.00 95.84           O  
ATOM   3988  HG1 THR A 245      -0.102 -18.925  -5.157  1.00 95.84           H  
ATOM   3989  N   LEU A 246       1.020 -15.434  -9.081  1.00 94.80           N  
ATOM   3990  H   LEU A 246       1.396 -16.245  -9.552  1.00 94.80           H  
ATOM   3991  CA  LEU A 246       0.435 -14.374  -9.903  1.00 94.80           C  
ATOM   3992  HA  LEU A 246       0.618 -13.412  -9.426  1.00 94.80           H  
ATOM   3993  C   LEU A 246      -1.077 -14.600  -9.992  1.00 94.80           C  
ATOM   3994  CB  LEU A 246       1.105 -14.373 -11.289  1.00 94.80           C  
ATOM   3995  HB2 LEU A 246       0.979 -15.362 -11.731  1.00 94.80           H  
ATOM   3996  HB3 LEU A 246       2.172 -14.193 -11.162  1.00 94.80           H  
ATOM   3997  O   LEU A 246      -1.522 -15.632 -10.490  1.00 94.80           O  
ATOM   3998  CG  LEU A 246       0.535 -13.335 -12.278  1.00 94.80           C  
ATOM   3999  HG  LEU A 246      -0.534 -13.497 -12.417  1.00 94.80           H  
ATOM   4000  CD1 LEU A 246       0.762 -11.896 -11.809  1.00 94.80           C  
ATOM   4001 HD11 LEU A 246       0.193 -11.709 -10.899  1.00 94.80           H  
ATOM   4002 HD12 LEU A 246       1.822 -11.725 -11.621  1.00 94.80           H  
ATOM   4003 HD13 LEU A 246       0.408 -11.206 -12.575  1.00 94.80           H  
ATOM   4004  CD2 LEU A 246       1.229 -13.499 -13.629  1.00 94.80           C  
ATOM   4005 HD21 LEU A 246       2.306 -13.373 -13.519  1.00 94.80           H  
ATOM   4006 HD22 LEU A 246       1.024 -14.496 -14.017  1.00 94.80           H  
ATOM   4007 HD23 LEU A 246       0.838 -12.770 -14.339  1.00 94.80           H  
ATOM   4008  N   ILE A 247      -1.864 -13.633  -9.526  1.00 92.26           N  
ATOM   4009  H   ILE A 247      -1.441 -12.789  -9.166  1.00 92.26           H  
ATOM   4010  CA  ILE A 247      -3.315 -13.657  -9.684  1.00 92.26           C  
ATOM   4011  HA  ILE A 247      -3.644 -14.691  -9.782  1.00 92.26           H  
ATOM   4012  C   ILE A 247      -3.657 -12.924 -10.976  1.00 92.26           C  
ATOM   4013  CB  ILE A 247      -4.055 -13.067  -8.466  1.00 92.26           C  
ATOM   4014  HB  ILE A 247      -3.776 -12.019  -8.358  1.00 92.26           H  
ATOM   4015  O   ILE A 247      -3.512 -11.704 -11.080  1.00 92.26           O  
ATOM   4016  CG1 ILE A 247      -3.677 -13.823  -7.173  1.00 92.26           C  
ATOM   4017 HG12 ILE A 247      -2.602 -13.758  -7.006  1.00 92.26           H  
ATOM   4018 HG13 ILE A 247      -3.930 -14.876  -7.298  1.00 92.26           H  
ATOM   4019  CG2 ILE A 247      -5.579 -13.167  -8.707  1.00 92.26           C  
ATOM   4020 HG21 ILE A 247      -6.126 -12.563  -7.983  1.00 92.26           H  
ATOM   4021 HG22 ILE A 247      -5.857 -12.800  -9.695  1.00 92.26           H  
ATOM   4022 HG23 ILE A 247      -5.903 -14.205  -8.628  1.00 92.26           H  
ATOM   4023  CD1 ILE A 247      -4.375 -13.308  -5.908  1.00 92.26           C  
ATOM   4024 HD11 ILE A 247      -3.932 -12.364  -5.594  1.00 92.26           H  
ATOM   4025 HD12 ILE A 247      -4.265 -14.056  -5.122  1.00 92.26           H  
ATOM   4026 HD13 ILE A 247      -5.448 -13.182  -6.051  1.00 92.26           H  
ATOM   4027  N   HIS A 248      -4.174 -13.673 -11.944  1.00 82.85           N  
ATOM   4028  H   HIS A 248      -4.222 -14.673 -11.813  1.00 82.85           H  
ATOM   4029  CA  HIS A 248      -4.802 -13.104 -13.127  1.00 82.85           C  
ATOM   4030  HA  HIS A 248      -4.199 -12.271 -13.489  1.00 82.85           H  
ATOM   4031  C   HIS A 248      -6.177 -12.556 -12.734  1.00 82.85           C  
ATOM   4032  CB  HIS A 248      -4.848 -14.158 -14.238  1.00 82.85           C  
ATOM   4033  HB2 HIS A 248      -5.340 -15.060 -13.875  1.00 82.85           H  
ATOM   4034  HB3 HIS A 248      -5.429 -13.771 -15.075  1.00 82.85           H  
ATOM   4035  O   HIS A 248      -7.172 -13.277 -12.704  1.00 82.85           O  
ATOM   4036  CG  HIS A 248      -3.467 -14.507 -14.730  1.00 82.85           C  
ATOM   4037  CD2 HIS A 248      -2.676 -15.541 -14.302  1.00 82.85           C  
ATOM   4038  HD2 HIS A 248      -2.936 -16.275 -13.554  1.00 82.85           H  
ATOM   4039  ND1 HIS A 248      -2.746 -13.806 -15.669  1.00 82.85           N  
ATOM   4040  HD1 HIS A 248      -3.085 -13.031 -16.220  1.00 82.85           H  
ATOM   4041  CE1 HIS A 248      -1.554 -14.409 -15.812  1.00 82.85           C  
ATOM   4042  HE1 HIS A 248      -0.783 -14.105 -16.504  1.00 82.85           H  
ATOM   4043  NE2 HIS A 248      -1.461 -15.464 -14.990  1.00 82.85           N  
ATOM   4044  N   GLN A 249      -6.211 -11.278 -12.358  1.00 68.13           N  
ATOM   4045  H   GLN A 249      -5.344 -10.760 -12.330  1.00 68.13           H  
ATOM   4046  CA  GLN A 249      -7.458 -10.540 -12.208  1.00 68.13           C  
ATOM   4047  HA  GLN A 249      -8.257 -11.226 -11.926  1.00 68.13           H  
ATOM   4048  C   GLN A 249      -7.819  -9.922 -13.551  1.00 68.13           C  
ATOM   4049  CB  GLN A 249      -7.354  -9.467 -11.118  1.00 68.13           C  
ATOM   4050  HB2 GLN A 249      -6.538  -8.782 -11.348  1.00 68.13           H  
ATOM   4051  HB3 GLN A 249      -8.285  -8.902 -11.100  1.00 68.13           H  
ATOM   4052  O   GLN A 249      -6.999  -9.245 -14.173  1.00 68.13           O  
ATOM   4053  CG  GLN A 249      -7.129 -10.089  -9.735  1.00 68.13           C  
ATOM   4054  HG2 GLN A 249      -7.850 -10.891  -9.579  1.00 68.13           H  
ATOM   4055  HG3 GLN A 249      -6.122 -10.503  -9.687  1.00 68.13           H  
ATOM   4056  CD  GLN A 249      -7.269  -9.062  -8.623  1.00 68.13           C  
ATOM   4057  NE2 GLN A 249      -7.945  -9.390  -7.543  1.00 68.13           N  
ATOM   4058 HE21 GLN A 249      -8.101  -8.629  -6.898  1.00 68.13           H  
ATOM   4059 HE22 GLN A 249      -8.471 -10.252  -7.517  1.00 68.13           H  
ATOM   4060  OE1 GLN A 249      -6.759  -7.958  -8.680  1.00 68.13           O  
ATOM   4061  N   SER A 250      -9.055 -10.135 -13.987  1.00 58.74           N  
ATOM   4062  H   SER A 250      -9.674 -10.728 -13.454  1.00 58.74           H  
ATOM   4063  CA  SER A 250      -9.616  -9.312 -15.047  1.00 58.74           C  
ATOM   4064  HA  SER A 250      -8.991  -9.392 -15.936  1.00 58.74           H  
ATOM   4065  C   SER A 250      -9.659  -7.849 -14.599  1.00 58.74           C  
ATOM   4066  CB  SER A 250     -11.010  -9.804 -15.396  1.00 58.74           C  
ATOM   4067  HB2 SER A 250     -10.941 -10.755 -15.924  1.00 58.74           H  
ATOM   4068  HB3 SER A 250     -11.599  -9.934 -14.488  1.00 58.74           H  
ATOM   4069  O   SER A 250      -9.971  -7.561 -13.442  1.00 58.74           O  
ATOM   4070  OG  SER A 250     -11.628  -8.843 -16.214  1.00 58.74           O  
ATOM   4071  HG  SER A 250     -12.417  -9.253 -16.576  1.00 58.74           H  
ATOM   4072  N   ILE A 251      -9.408  -6.927 -15.531  1.00 51.95           N  
ATOM   4073  H   ILE A 251      -9.225  -7.257 -16.468  1.00 51.95           H  
ATOM   4074  CA  ILE A 251      -9.555  -5.479 -15.320  1.00 51.95           C  
ATOM   4075  HA  ILE A 251      -8.890  -5.173 -14.512  1.00 51.95           H  
ATOM   4076  C   ILE A 251     -10.994  -5.139 -14.880  1.00 51.95           C  
ATOM   4077  CB  ILE A 251      -9.156  -4.725 -16.616  1.00 51.95           C  
ATOM   4078  HB  ILE A 251      -9.819  -5.053 -17.416  1.00 51.95           H  
ATOM   4079  O   ILE A 251     -11.202  -4.177 -14.146  1.00 51.95           O  
ATOM   4080  CG1 ILE A 251      -7.697  -5.054 -17.026  1.00 51.95           C  
ATOM   4081 HG12 ILE A 251      -7.561  -6.135 -17.067  1.00 51.95           H  
ATOM   4082 HG13 ILE A 251      -7.012  -4.663 -16.273  1.00 51.95           H  
ATOM   4083  CG2 ILE A 251      -9.322  -3.200 -16.453  1.00 51.95           C  
ATOM   4084 HG21 ILE A 251      -9.051  -2.681 -17.372  1.00 51.95           H  
ATOM   4085 HG22 ILE A 251      -8.704  -2.841 -15.630  1.00 51.95           H  
ATOM   4086 HG23 ILE A 251     -10.363  -2.951 -16.249  1.00 51.95           H  
ATOM   4087  CD1 ILE A 251      -7.288  -4.517 -18.404  1.00 51.95           C  
ATOM   4088 HD11 ILE A 251      -8.013  -4.830 -19.155  1.00 51.95           H  
ATOM   4089 HD12 ILE A 251      -6.310  -4.919 -18.668  1.00 51.95           H  
ATOM   4090 HD13 ILE A 251      -7.219  -3.429 -18.390  1.00 51.95           H  
ATOM   4091  N   THR A 252     -11.978  -5.948 -15.285  1.00 61.06           N  
ATOM   4092  H   THR A 252     -11.746  -6.745 -15.861  1.00 61.06           H  
ATOM   4093  CA  THR A 252     -13.399  -5.792 -14.938  1.00 61.06           C  
ATOM   4094  HA  THR A 252     -13.585  -4.761 -14.637  1.00 61.06           H  
ATOM   4095  C   THR A 252     -13.841  -6.678 -13.768  1.00 61.06           C  
ATOM   4096  CB  THR A 252     -14.282  -6.085 -16.163  1.00 61.06           C  
ATOM   4097  HB  THR A 252     -15.328  -5.922 -15.904  1.00 61.06           H  
ATOM   4098  O   THR A 252     -15.001  -6.624 -13.370  1.00 61.06           O  
ATOM   4099  CG2 THR A 252     -13.932  -5.202 -17.362  1.00 61.06           C  
ATOM   4100 HG21 THR A 252     -12.934  -5.434 -17.734  1.00 61.06           H  
ATOM   4101 HG22 THR A 252     -14.652  -5.375 -18.162  1.00 61.06           H  
ATOM   4102 HG23 THR A 252     -13.977  -4.153 -17.071  1.00 61.06           H  
ATOM   4103  OG1 THR A 252     -14.108  -7.424 -16.559  1.00 61.06           O  
ATOM   4104  HG1 THR A 252     -14.458  -7.524 -17.447  1.00 61.06           H  
ATOM   4105  N   GLY A 253     -12.961  -7.530 -13.229  1.00 55.05           N  
ATOM   4106  H   GLY A 253     -11.998  -7.475 -13.530  1.00 55.05           H  
ATOM   4107  CA  GLY A 253     -13.331  -8.583 -12.273  1.00 55.05           C  
ATOM   4108  HA2 GLY A 253     -12.425  -8.976 -11.811  1.00 55.05           H  
ATOM   4109  HA3 GLY A 253     -13.954  -8.149 -11.491  1.00 55.05           H  
ATOM   4110  C   GLY A 253     -14.106  -9.761 -12.887  1.00 55.05           C  
ATOM   4111  O   GLY A 253     -14.319 -10.761 -12.208  1.00 55.05           O  
ATOM   4112  N   LEU A 254     -14.471  -9.688 -14.170  1.00 47.90           N  
ATOM   4113  H   LEU A 254     -14.271  -8.837 -14.676  1.00 47.90           H  
ATOM   4114  CA  LEU A 254     -15.106 -10.763 -14.928  1.00 47.90           C  
ATOM   4115  HA  LEU A 254     -15.461 -11.547 -14.259  1.00 47.90           H  
ATOM   4116  C   LEU A 254     -14.060 -11.364 -15.865  1.00 47.90           C  
ATOM   4117  CB  LEU A 254     -16.304 -10.187 -15.708  1.00 47.90           C  
ATOM   4118  HB2 LEU A 254     -15.937  -9.404 -16.373  1.00 47.90           H  
ATOM   4119  HB3 LEU A 254     -16.728 -10.971 -16.336  1.00 47.90           H  
ATOM   4120  O   LEU A 254     -13.506 -10.641 -16.690  1.00 47.90           O  
ATOM   4121  CG  LEU A 254     -17.419  -9.596 -14.824  1.00 47.90           C  
ATOM   4122  HG  LEU A 254     -16.995  -8.900 -14.100  1.00 47.90           H  
ATOM   4123  CD1 LEU A 254     -18.415  -8.821 -15.686  1.00 47.90           C  
ATOM   4124 HD11 LEU A 254     -19.197  -8.397 -15.056  1.00 47.90           H  
ATOM   4125 HD12 LEU A 254     -17.900  -8.010 -16.199  1.00 47.90           H  
ATOM   4126 HD13 LEU A 254     -18.865  -9.485 -16.425  1.00 47.90           H  
ATOM   4127  CD2 LEU A 254     -18.177 -10.691 -14.070  1.00 47.90           C  
ATOM   4128 HD21 LEU A 254     -17.506 -11.199 -13.378  1.00 47.90           H  
ATOM   4129 HD22 LEU A 254     -18.591 -11.413 -14.774  1.00 47.90           H  
ATOM   4130 HD23 LEU A 254     -18.988 -10.245 -13.495  1.00 47.90           H  
ATOM   4131  N   TYR A 255     -13.745 -12.653 -15.725  1.00 45.24           N  
ATOM   4132  H   TYR A 255     -14.255 -13.209 -15.054  1.00 45.24           H  
ATOM   4133  CA  TYR A 255     -12.947 -13.352 -16.737  1.00 45.24           C  
ATOM   4134  HA  TYR A 255     -11.957 -12.902 -16.808  1.00 45.24           H  
ATOM   4135  C   TYR A 255     -13.644 -13.186 -18.092  1.00 45.24           C  
ATOM   4136  CB  TYR A 255     -12.794 -14.844 -16.380  1.00 45.24           C  
ATOM   4137  HB2 TYR A 255     -13.637 -15.170 -15.772  1.00 45.24           H  
ATOM   4138  HB3 TYR A 255     -12.840 -15.424 -17.302  1.00 45.24           H  
ATOM   4139  O   TYR A 255     -14.767 -13.655 -18.261  1.00 45.24           O  
ATOM   4140  CG  TYR A 255     -11.494 -15.204 -15.683  1.00 45.24           C  
ATOM   4141  CD1 TYR A 255     -10.417 -15.709 -16.441  1.00 45.24           C  
ATOM   4142  HD1 TYR A 255     -10.521 -15.832 -17.508  1.00 45.24           H  
ATOM   4143  CD2 TYR A 255     -11.358 -15.048 -14.290  1.00 45.24           C  
ATOM   4144  HD2 TYR A 255     -12.186 -14.668 -13.711  1.00 45.24           H  
ATOM   4145  CE1 TYR A 255      -9.208 -16.059 -15.809  1.00 45.24           C  
ATOM   4146  HE1 TYR A 255      -8.381 -16.446 -16.386  1.00 45.24           H  
ATOM   4147  CE2 TYR A 255     -10.143 -15.382 -13.656  1.00 45.24           C  
ATOM   4148  HE2 TYR A 255     -10.035 -15.249 -12.590  1.00 45.24           H  
ATOM   4149  OH  TYR A 255      -7.887 -16.186 -13.812  1.00 45.24           O  
ATOM   4150  HH  TYR A 255      -7.881 -15.859 -12.910  1.00 45.24           H  
ATOM   4151  CZ  TYR A 255      -9.066 -15.889 -14.418  1.00 45.24           C  
ATOM   4152  N   GLU A 256     -12.994 -12.515 -19.041  1.00 43.41           N  
ATOM   4153  H   GLU A 256     -12.096 -12.100 -18.839  1.00 43.41           H  
ATOM   4154  CA  GLU A 256     -13.333 -12.703 -20.447  1.00 43.41           C  
ATOM   4155  HA  GLU A 256     -14.416 -12.721 -20.575  1.00 43.41           H  
ATOM   4156  C   GLU A 256     -12.788 -14.084 -20.820  1.00 43.41           C  
ATOM   4157  CB  GLU A 256     -12.779 -11.563 -21.323  1.00 43.41           C  
ATOM   4158  HB2 GLU A 256     -12.896 -11.849 -22.368  1.00 43.41           H  
ATOM   4159  HB3 GLU A 256     -11.718 -11.422 -21.112  1.00 43.41           H  
ATOM   4160  O   GLU A 256     -11.574 -14.296 -20.848  1.00 43.41           O  
ATOM   4161  CG  GLU A 256     -13.535 -10.240 -21.085  1.00 43.41           C  
ATOM   4162  HG2 GLU A 256     -14.601 -10.421 -21.227  1.00 43.41           H  
ATOM   4163  HG3 GLU A 256     -13.386  -9.935 -20.050  1.00 43.41           H  
ATOM   4164  CD  GLU A 256     -13.104  -9.082 -22.007  1.00 43.41           C  
ATOM   4165  OE1 GLU A 256     -13.676  -7.979 -21.836  1.00 43.41           O  
ATOM   4166  OE2 GLU A 256     -12.187  -9.265 -22.840  1.00 43.41           O  
ATOM   4167  N   THR A 257     -13.697 -15.048 -20.960  1.00 42.42           N  
ATOM   4168  H   THR A 257     -14.669 -14.801 -20.840  1.00 42.42           H  
ATOM   4169  CA  THR A 257     -13.449 -16.320 -21.648  1.00 42.42           C  
ATOM   4170  HA  THR A 257     -12.461 -16.704 -21.394  1.00 42.42           H  
ATOM   4171  C   THR A 257     -13.472 -16.109 -23.148  1.00 42.42           C  
ATOM   4172  CB  THR A 257     -14.510 -17.365 -21.314  1.00 42.42           C  
ATOM   4173  HB  THR A 257     -14.361 -18.238 -21.950  1.00 42.42           H  
ATOM   4174  O   THR A 257     -14.414 -15.410 -23.591  1.00 42.42           O  
ATOM   4175  CG2 THR A 257     -14.457 -17.807 -19.853  1.00 42.42           C  
ATOM   4176 HG21 THR A 257     -13.470 -18.213 -19.634  1.00 42.42           H  
ATOM   4177 HG22 THR A 257     -15.213 -18.575 -19.685  1.00 42.42           H  
ATOM   4178 HG23 THR A 257     -14.655 -16.957 -19.201  1.00 42.42           H  
ATOM   4179  OG1 THR A 257     -15.773 -16.805 -21.582  1.00 42.42           O  
ATOM   4180  HG1 THR A 257     -15.617 -16.279 -22.370  1.00 42.42           H  
ATOM   4181  OXT THR A 257     -12.616 -16.728 -23.807  1.00 42.42           O  
TER    4182      THR A 257                                                       
END   
