# Supplementary material for: Computational design of novel Cas9 PAM-interacting domains using evolution-based modelling and structural quality assessment
Source: PLoS Comput Biol. 2023 Nov 17;19(11):e1011621. doi: 10.1371/journal.pcbi.1011621 (PMC10729993; doi:10.1371/journal.pcbi.1011621)
Supplement: S1 File — This file contains the experimentally tested sequences in a zip format. It includes Fasta files, AlphaFold Prediction with PDB file, pLDDT, and more. (ZIP) [file pcbi.1011621.s001.zip › pdb/dgfx_74_relaxed_rank_1_model_3.pdb]

ATOM      1  N   LYS A   1      13.369  18.336  -5.520  1.00 39.51           N  
ATOM      2  H   LYS A   1      12.811  17.597  -5.923  1.00 39.51           H  
ATOM      3  H2  LYS A   1      12.953  18.593  -4.636  1.00 39.51           H  
ATOM      4  H3  LYS A   1      13.346  19.136  -6.136  1.00 39.51           H  
ATOM      5  CA  LYS A   1      14.762  17.882  -5.291  1.00 39.51           C  
ATOM      6  HA  LYS A   1      15.211  17.542  -6.224  1.00 39.51           H  
ATOM      7  C   LYS A   1      14.709  16.691  -4.334  1.00 39.51           C  
ATOM      8  CB  LYS A   1      15.635  19.018  -4.700  1.00 39.51           C  
ATOM      9  HB2 LYS A   1      16.580  18.585  -4.373  1.00 39.51           H  
ATOM     10  HB3 LYS A   1      15.140  19.432  -3.822  1.00 39.51           H  
ATOM     11  O   LYS A   1      14.537  16.915  -3.149  1.00 39.51           O  
ATOM     12  CG  LYS A   1      15.956  20.167  -5.679  1.00 39.51           C  
ATOM     13  HG2 LYS A   1      15.027  20.615  -6.032  1.00 39.51           H  
ATOM     14  HG3 LYS A   1      16.496  19.762  -6.534  1.00 39.51           H  
ATOM     15  CD  LYS A   1      16.815  21.257  -5.005  1.00 39.51           C  
ATOM     16  HD2 LYS A   1      17.722  20.801  -4.609  1.00 39.51           H  
ATOM     17  HD3 LYS A   1      16.253  21.686  -4.175  1.00 39.51           H  
ATOM     18  CE  LYS A   1      17.201  22.373  -5.992  1.00 39.51           C  
ATOM     19  HE2 LYS A   1      16.292  22.782  -6.433  1.00 39.51           H  
ATOM     20  HE3 LYS A   1      17.791  21.938  -6.798  1.00 39.51           H  
ATOM     21  NZ  LYS A   1      17.971  23.465  -5.335  1.00 39.51           N  
ATOM     22  HZ1 LYS A   1      18.219  24.181  -6.004  1.00 39.51           H  
ATOM     23  HZ2 LYS A   1      18.827  23.116  -4.928  1.00 39.51           H  
ATOM     24  HZ3 LYS A   1      17.431  23.906  -4.605  1.00 39.51           H  
ATOM     25  N   GLY A   2      14.710  15.455  -4.837  1.00 58.04           N  
ATOM     26  H   GLY A   2      14.911  15.312  -5.816  1.00 58.04           H  
ATOM     27  CA  GLY A   2      14.866  14.259  -3.995  1.00 58.04           C  
ATOM     28  HA2 GLY A   2      14.531  14.450  -2.975  1.00 58.04           H  
ATOM     29  HA3 GLY A   2      14.284  13.432  -4.401  1.00 58.04           H  
ATOM     30  C   GLY A   2      16.337  13.851  -3.978  1.00 58.04           C  
ATOM     31  O   GLY A   2      17.002  14.018  -5.001  1.00 58.04           O  
ATOM     32  N   GLY A   3      16.852  13.380  -2.842  1.00 68.86           N  
ATOM     33  H   GLY A   3      16.270  13.305  -2.019  1.00 68.86           H  
ATOM     34  CA  GLY A   3      18.223  12.871  -2.753  1.00 68.86           C  
ATOM     35  HA2 GLY A   3      18.443  12.577  -1.727  1.00 68.86           H  
ATOM     36  HA3 GLY A   3      18.918  13.663  -3.032  1.00 68.86           H  
ATOM     37  C   GLY A   3      18.451  11.662  -3.670  1.00 68.86           C  
ATOM     38  O   GLY A   3      17.506  10.986  -4.077  1.00 68.86           O  
ATOM     39  N   PHE A   4      19.711  11.378  -4.001  1.00 78.66           N  
ATOM     40  H   PHE A   4      20.442  12.000  -3.687  1.00 78.66           H  
ATOM     41  CA  PHE A   4      20.097  10.170  -4.752  1.00 78.66           C  
ATOM     42  HA  PHE A   4      19.353   9.979  -5.525  1.00 78.66           H  
ATOM     43  C   PHE A   4      20.151   8.916  -3.868  1.00 78.66           C  
ATOM     44  CB  PHE A   4      21.457  10.414  -5.419  1.00 78.66           C  
ATOM     45  HB2 PHE A   4      21.765   9.502  -5.930  1.00 78.66           H  
ATOM     46  HB3 PHE A   4      22.200  10.626  -4.650  1.00 78.66           H  
ATOM     47  O   PHE A   4      20.100   7.785  -4.355  1.00 78.66           O  
ATOM     48  CG  PHE A   4      21.443  11.536  -6.437  1.00 78.66           C  
ATOM     49  CD1 PHE A   4      20.599  11.433  -7.552  1.00 78.66           C  
ATOM     50  HD1 PHE A   4      19.995  10.545  -7.662  1.00 78.66           H  
ATOM     51  CD2 PHE A   4      22.256  12.673  -6.284  1.00 78.66           C  
ATOM     52  HD2 PHE A   4      22.917  12.760  -5.434  1.00 78.66           H  
ATOM     53  CE1 PHE A   4      20.548  12.459  -8.512  1.00 78.66           C  
ATOM     54  HE1 PHE A   4      19.900  12.371  -9.372  1.00 78.66           H  
ATOM     55  CE2 PHE A   4      22.214  13.699  -7.246  1.00 78.66           C  
ATOM     56  HE2 PHE A   4      22.846  14.568  -7.133  1.00 78.66           H  
ATOM     57  CZ  PHE A   4      21.360  13.594  -8.358  1.00 78.66           C  
ATOM     58  HZ  PHE A   4      21.336  14.380  -9.098  1.00 78.66           H  
ATOM     59  N   SER A   5      20.241   9.122  -2.559  1.00 77.93           N  
ATOM     60  H   SER A   5      20.267  10.075  -2.225  1.00 77.93           H  
ATOM     61  CA  SER A   5      20.330   8.102  -1.526  1.00 77.93           C  
ATOM     62  HA  SER A   5      19.911   7.164  -1.890  1.00 77.93           H  
ATOM     63  C   SER A   5      19.531   8.535  -0.306  1.00 77.93           C  
ATOM     64  CB  SER A   5      21.797   7.874  -1.150  1.00 77.93           C  
ATOM     65  HB2 SER A   5      22.328   7.509  -2.030  1.00 77.93           H  
ATOM     66  HB3 SER A   5      21.861   7.132  -0.354  1.00 77.93           H  
ATOM     67  O   SER A   5      19.176   9.705  -0.149  1.00 77.93           O  
ATOM     68  OG  SER A   5      22.403   9.078  -0.726  1.00 77.93           O  
ATOM     69  HG  SER A   5      23.171   8.883  -0.184  1.00 77.93           H  
ATOM     70  N   LYS A   6      19.244   7.584   0.581  1.00 73.18           N  
ATOM     71  H   LYS A   6      19.548   6.641   0.387  1.00 73.18           H  
ATOM     72  CA  LYS A   6      18.802   7.925   1.930  1.00 73.18           C  
ATOM     73  HA  LYS A   6      17.974   8.632   1.879  1.00 73.18           H  
ATOM     74  C   LYS A   6      19.965   8.592   2.656  1.00 73.18           C  
ATOM     75  CB  LYS A   6      18.357   6.671   2.670  1.00 73.18           C  
ATOM     76  HB2 LYS A   6      18.172   6.928   3.713  1.00 73.18           H  
ATOM     77  HB3 LYS A   6      19.173   5.949   2.632  1.00 73.18           H  
ATOM     78  O   LYS A   6      20.996   7.964   2.882  1.00 73.18           O  
ATOM     79  CG  LYS A   6      17.090   6.044   2.075  1.00 73.18           C  
ATOM     80  HG2 LYS A   6      16.248   6.732   2.155  1.00 73.18           H  
ATOM     81  HG3 LYS A   6      17.255   5.773   1.032  1.00 73.18           H  
ATOM     82  CD  LYS A   6      16.830   4.789   2.895  1.00 73.18           C  
ATOM     83  HD2 LYS A   6      17.760   4.222   2.886  1.00 73.18           H  
ATOM     84  HD3 LYS A   6      16.604   5.062   3.926  1.00 73.18           H  
ATOM     85  CE  LYS A   6      15.739   3.884   2.345  1.00 73.18           C  
ATOM     86  HE2 LYS A   6      15.905   3.751   1.276  1.00 73.18           H  
ATOM     87  HE3 LYS A   6      14.763   4.343   2.507  1.00 73.18           H  
ATOM     88  NZ  LYS A   6      15.861   2.586   3.042  1.00 73.18           N  
ATOM     89  HZ1 LYS A   6      15.206   1.899   2.695  1.00 73.18           H  
ATOM     90  HZ2 LYS A   6      16.803   2.247   2.912  1.00 73.18           H  
ATOM     91  HZ3 LYS A   6      15.773   2.710   4.041  1.00 73.18           H  
ATOM     92  N   GLU A   7      19.784   9.854   3.026  1.00 74.92           N  
ATOM     93  H   GLU A   7      18.954  10.330   2.701  1.00 74.92           H  
ATOM     94  CA  GLU A   7      20.843  10.687   3.611  1.00 74.92           C  
ATOM     95  HA  GLU A   7      21.746  10.565   3.013  1.00 74.92           H  
ATOM     96  C   GLU A   7      21.225  10.286   5.046  1.00 74.92           C  
ATOM     97  CB  GLU A   7      20.441  12.166   3.531  1.00 74.92           C  
ATOM     98  HB2 GLU A   7      19.503  12.314   4.066  1.00 74.92           H  
ATOM     99  HB3 GLU A   7      21.219  12.763   4.006  1.00 74.92           H  
ATOM    100  O   GLU A   7      22.182  10.815   5.609  1.00 74.92           O  
ATOM    101  CG  GLU A   7      20.291  12.630   2.071  1.00 74.92           C  
ATOM    102  HG2 GLU A   7      21.207  12.385   1.534  1.00 74.92           H  
ATOM    103  HG3 GLU A   7      19.471  12.082   1.606  1.00 74.92           H  
ATOM    104  CD  GLU A   7      20.015  14.134   1.930  1.00 74.92           C  
ATOM    105  OE1 GLU A   7      19.992  14.593   0.764  1.00 74.92           O  
ATOM    106  OE2 GLU A   7      19.808  14.803   2.966  1.00 74.92           O  
ATOM    107  N   SER A   8      20.529   9.308   5.633  1.00 77.20           N  
ATOM    108  H   SER A   8      19.747   8.907   5.136  1.00 77.20           H  
ATOM    109  CA  SER A   8      20.927   8.686   6.892  1.00 77.20           C  
ATOM    110  HA  SER A   8      20.961   9.458   7.662  1.00 77.20           H  
ATOM    111  C   SER A   8      22.317   8.058   6.764  1.00 77.20           C  
ATOM    112  CB  SER A   8      19.911   7.624   7.318  1.00 77.20           C  
ATOM    113  HB2 SER A   8      20.175   7.239   8.303  1.00 77.20           H  
ATOM    114  HB3 SER A   8      19.926   6.801   6.604  1.00 77.20           H  
ATOM    115  O   SER A   8      22.549   7.164   5.945  1.00 77.20           O  
ATOM    116  OG  SER A   8      18.606   8.177   7.355  1.00 77.20           O  
ATOM    117  HG  SER A   8      18.581   8.878   8.010  1.00 77.20           H  
ATOM    118  N   ILE A   9      23.242   8.527   7.600  1.00 73.50           N  
ATOM    119  H   ILE A   9      22.990   9.281   8.222  1.00 73.50           H  
ATOM    120  CA  ILE A   9      24.599   7.993   7.675  1.00 73.50           C  
ATOM    121  HA  ILE A   9      24.938   7.757   6.667  1.00 73.50           H  
ATOM    122  C   ILE A   9      24.549   6.701   8.482  1.00 73.50           C  
ATOM    123  CB  ILE A   9      25.579   9.025   8.275  1.00 73.50           C  
ATOM    124  HB  ILE A   9      25.236   9.291   9.274  1.00 73.50           H  
ATOM    125  O   ILE A   9      24.226   6.709   9.669  1.00 73.50           O  
ATOM    126  CG1 ILE A   9      25.612  10.304   7.404  1.00 73.50           C  
ATOM    127 HG12 ILE A   9      24.596  10.660   7.231  1.00 73.50           H  
ATOM    128 HG13 ILE A   9      26.051  10.073   6.433  1.00 73.50           H  
ATOM    129  CG2 ILE A   9      26.989   8.408   8.385  1.00 73.50           C  
ATOM    130 HG21 ILE A   9      27.690   9.123   8.816  1.00 73.50           H  
ATOM    131 HG22 ILE A   9      26.971   7.541   9.045  1.00 73.50           H  
ATOM    132 HG23 ILE A   9      27.338   8.090   7.403  1.00 73.50           H  
ATOM    133  CD1 ILE A   9      26.379  11.469   8.040  1.00 73.50           C  
ATOM    134 HD11 ILE A   9      27.439  11.232   8.128  1.00 73.50           H  
ATOM    135 HD12 ILE A   9      25.970  11.687   9.027  1.00 73.50           H  
ATOM    136 HD13 ILE A   9      26.272  12.353   7.412  1.00 73.50           H  
ATOM    137  N   SER A  10      24.887   5.598   7.829  1.00 76.90           N  
ATOM    138  H   SER A  10      25.184   5.682   6.867  1.00 76.90           H  
ATOM    139  CA  SER A  10      25.078   4.311   8.484  1.00 76.90           C  
ATOM    140  HA  SER A  10      24.476   4.272   9.392  1.00 76.90           H  
ATOM    141  C   SER A  10      26.540   4.139   8.879  1.00 76.90           C  
ATOM    142  CB  SER A  10      24.598   3.187   7.576  1.00 76.90           C  
ATOM    143  HB2 SER A  10      24.879   2.222   7.997  1.00 76.90           H  
ATOM    144  HB3 SER A  10      25.050   3.309   6.592  1.00 76.90           H  
ATOM    145  O   SER A  10      27.453   4.591   8.178  1.00 76.90           O  
ATOM    146  OG  SER A  10      23.193   3.258   7.463  1.00 76.90           O  
ATOM    147  HG  SER A  10      22.962   4.066   6.998  1.00 76.90           H  
ATOM    148  N   SER A  11      26.764   3.491  10.022  1.00 78.29           N  
ATOM    149  H   SER A  11      25.984   3.082  10.515  1.00 78.29           H  
ATOM    150  CA  SER A  11      28.103   3.151  10.495  1.00 78.29           C  
ATOM    151  HA  SER A  11      28.683   4.071  10.563  1.00 78.29           H  
ATOM    152  C   SER A  11      28.822   2.221   9.511  1.00 78.29           C  
ATOM    153  CB  SER A  11      28.028   2.534  11.899  1.00 78.29           C  
ATOM    154  HB2 SER A  11      29.019   2.202  12.209  1.00 78.29           H  
ATOM    155  HB3 SER A  11      27.675   3.289  12.602  1.00 78.29           H  
ATOM    156  O   SER A  11      28.212   1.589   8.645  1.00 78.29           O  
ATOM    157  OG  SER A  11      27.134   1.440  11.916  1.00 78.29           O  
ATOM    158  HG  SER A  11      27.138   1.027  12.782  1.00 78.29           H  
ATOM    159  N   LYS A  12      30.152   2.159   9.628  1.00 79.33           N  
ATOM    160  H   LYS A  12      30.597   2.717  10.343  1.00 79.33           H  
ATOM    161  CA  LYS A  12      30.984   1.255   8.827  1.00 79.33           C  
ATOM    162  HA  LYS A  12      30.885   1.536   7.778  1.00 79.33           H  
ATOM    163  C   LYS A  12      30.490  -0.190   8.939  1.00 79.33           C  
ATOM    164  CB  LYS A  12      32.463   1.408   9.218  1.00 79.33           C  
ATOM    165  HB2 LYS A  12      33.065   0.869   8.487  1.00 79.33           H  
ATOM    166  HB3 LYS A  12      32.738   2.461   9.164  1.00 79.33           H  
ATOM    167  O   LYS A  12      30.167  -0.659  10.029  1.00 79.33           O  
ATOM    168  CG  LYS A  12      32.792   0.870  10.621  1.00 79.33           C  
ATOM    169  HG2 LYS A  12      32.189   1.392  11.364  1.00 79.33           H  
ATOM    170  HG3 LYS A  12      32.569  -0.196  10.666  1.00 79.33           H  
ATOM    171  CD  LYS A  12      34.273   1.047  10.957  1.00 79.33           C  
ATOM    172  HD2 LYS A  12      34.522   2.108  10.952  1.00 79.33           H  
ATOM    173  HD3 LYS A  12      34.874   0.535  10.205  1.00 79.33           H  
ATOM    174  CE  LYS A  12      34.540   0.447  12.342  1.00 79.33           C  
ATOM    175  HE2 LYS A  12      34.244  -0.602  12.327  1.00 79.33           H  
ATOM    176  HE3 LYS A  12      33.910   0.958  13.071  1.00 79.33           H  
ATOM    177  NZ  LYS A  12      35.967   0.568  12.725  1.00 79.33           N  
ATOM    178  HZ1 LYS A  12      36.125   0.175  13.642  1.00 79.33           H  
ATOM    179  HZ2 LYS A  12      36.248   1.538  12.739  1.00 79.33           H  
ATOM    180  HZ3 LYS A  12      36.550   0.077  12.062  1.00 79.33           H  
ATOM    181  N   GLY A  13      30.472  -0.903   7.821  1.00 71.45           N  
ATOM    182  H   GLY A  13      30.723  -0.462   6.947  1.00 71.45           H  
ATOM    183  CA  GLY A  13      30.074  -2.303   7.793  1.00 71.45           C  
ATOM    184  HA2 GLY A  13      30.656  -2.855   8.531  1.00 71.45           H  
ATOM    185  HA3 GLY A  13      29.019  -2.385   8.056  1.00 71.45           H  
ATOM    186  C   GLY A  13      30.291  -2.937   6.428  1.00 71.45           C  
ATOM    187  O   GLY A  13      30.514  -2.249   5.437  1.00 71.45           O  
ATOM    188  N   ASN A  14      30.179  -4.262   6.370  1.00 71.16           N  
ATOM    189  H   ASN A  14      30.005  -4.764   7.229  1.00 71.16           H  
ATOM    190  CA  ASN A  14      30.366  -5.049   5.146  1.00 71.16           C  
ATOM    191  HA  ASN A  14      31.192  -4.616   4.583  1.00 71.16           H  
ATOM    192  C   ASN A  14      29.156  -5.000   4.195  1.00 71.16           C  
ATOM    193  CB  ASN A  14      30.755  -6.488   5.539  1.00 71.16           C  
ATOM    194  HB2 ASN A  14      30.751  -7.124   4.654  1.00 71.16           H  
ATOM    195  HB3 ASN A  14      30.026  -6.889   6.243  1.00 71.16           H  
ATOM    196  O   ASN A  14      29.009  -5.868   3.342  1.00 71.16           O  
ATOM    197  CG  ASN A  14      32.148  -6.584   6.128  1.00 71.16           C  
ATOM    198  ND2 ASN A  14      32.447  -7.655   6.821  1.00 71.16           N  
ATOM    199 HD21 ASN A  14      31.787  -8.413   6.920  1.00 71.16           H  
ATOM    200 HD22 ASN A  14      33.393  -7.710   7.171  1.00 71.16           H  
ATOM    201  OD1 ASN A  14      32.988  -5.716   5.962  1.00 71.16           O  
ATOM    202  N   SER A  15      28.270  -4.015   4.350  1.00 73.98           N  
ATOM    203  H   SER A  15      28.524  -3.244   4.951  1.00 73.98           H  
ATOM    204  CA  SER A  15      27.132  -3.847   3.455  1.00 73.98           C  
ATOM    205  HA  SER A  15      26.700  -4.822   3.230  1.00 73.98           H  
ATOM    206  C   SER A  15      27.603  -3.207   2.155  1.00 73.98           C  
ATOM    207  CB  SER A  15      26.051  -3.001   4.128  1.00 73.98           C  
ATOM    208  HB2 SER A  15      26.486  -2.055   4.449  1.00 73.98           H  
ATOM    209  HB3 SER A  15      25.676  -3.526   5.006  1.00 73.98           H  
ATOM    210  O   SER A  15      27.963  -2.031   2.134  1.00 73.98           O  
ATOM    211  OG  SER A  15      24.980  -2.758   3.234  1.00 73.98           O  
ATOM    212  HG  SER A  15      24.512  -1.983   3.552  1.00 73.98           H  
ATOM    213  N   ASP A  16      27.525  -3.954   1.056  1.00 69.18           N  
ATOM    214  H   ASP A  16      27.370  -4.948   1.151  1.00 69.18           H  
ATOM    215  CA  ASP A  16      27.805  -3.430  -0.288  1.00 69.18           C  
ATOM    216  HA  ASP A  16      28.754  -2.894  -0.257  1.00 69.18           H  
ATOM    217  C   ASP A  16      26.739  -2.415  -0.762  1.00 69.18           C  
ATOM    218  CB  ASP A  16      27.964  -4.594  -1.279  1.00 69.18           C  
ATOM    219  HB2 ASP A  16      28.181  -4.185  -2.266  1.00 69.18           H  
ATOM    220  HB3 ASP A  16      27.016  -5.129  -1.342  1.00 69.18           H  
ATOM    221  O   ASP A  16      26.860  -1.837  -1.837  1.00 69.18           O  
ATOM    222  CG  ASP A  16      29.088  -5.581  -0.919  1.00 69.18           C  
ATOM    223  OD1 ASP A  16      30.182  -5.156  -0.450  1.00 69.18           O  
ATOM    224  OD2 ASP A  16      28.839  -6.790  -1.102  1.00 69.18           O  
ATOM    225  N   LYS A  17      25.688  -2.168   0.040  1.00 71.29           N  
ATOM    226  H   LYS A  17      25.664  -2.652   0.926  1.00 71.29           H  
ATOM    227  CA  LYS A  17      24.668  -1.141  -0.232  1.00 71.29           C  
ATOM    228  HA  LYS A  17      24.502  -1.091  -1.308  1.00 71.29           H  
ATOM    229  C   LYS A  17      25.100   0.266   0.182  1.00 71.29           C  
ATOM    230  CB  LYS A  17      23.343  -1.484   0.462  1.00 71.29           C  
ATOM    231  HB2 LYS A  17      23.484  -1.467   1.543  1.00 71.29           H  
ATOM    232  HB3 LYS A  17      22.616  -0.711   0.214  1.00 71.29           H  
ATOM    233  O   LYS A  17      24.475   1.229  -0.263  1.00 71.29           O  
ATOM    234  CG  LYS A  17      22.776  -2.843   0.034  1.00 71.29           C  
ATOM    235  HG2 LYS A  17      22.635  -2.848  -1.047  1.00 71.29           H  
ATOM    236  HG3 LYS A  17      23.472  -3.637   0.307  1.00 71.29           H  
ATOM    237  CD  LYS A  17      21.435  -3.096   0.728  1.00 71.29           C  
ATOM    238  HD2 LYS A  17      21.588  -3.097   1.807  1.00 71.29           H  
ATOM    239  HD3 LYS A  17      20.738  -2.301   0.464  1.00 71.29           H  
ATOM    240  CE  LYS A  17      20.882  -4.450   0.275  1.00 71.29           C  
ATOM    241  HE2 LYS A  17      20.752  -4.427  -0.807  1.00 71.29           H  
ATOM    242  HE3 LYS A  17      21.623  -5.217   0.502  1.00 71.29           H  
ATOM    243  NZ  LYS A  17      19.598  -4.761   0.947  1.00 71.29           N  
ATOM    244  HZ1 LYS A  17      19.730  -4.787   1.948  1.00 71.29           H  
ATOM    245  HZ2 LYS A  17      18.909  -4.056   0.727  1.00 71.29           H  
ATOM    246  HZ3 LYS A  17      19.254  -5.660   0.642  1.00 71.29           H  
ATOM    247  N   LEU A  18      26.120   0.381   1.039  1.00 77.13           N  
ATOM    248  H   LEU A  18      26.645  -0.447   1.282  1.00 77.13           H  
ATOM    249  CA  LEU A  18      26.580   1.669   1.546  1.00 77.13           C  
ATOM    250  HA  LEU A  18      25.715   2.218   1.919  1.00 77.13           H  
ATOM    251  C   LEU A  18      27.206   2.493   0.424  1.00 77.13           C  
ATOM    252  CB  LEU A  18      27.598   1.485   2.680  1.00 77.13           C  
ATOM    253  HB2 LEU A  18      28.027   2.463   2.901  1.00 77.13           H  
ATOM    254  HB3 LEU A  18      28.392   0.829   2.324  1.00 77.13           H  
ATOM    255  O   LEU A  18      28.110   2.036  -0.273  1.00 77.13           O  
ATOM    256  CG  LEU A  18      27.042   0.925   3.992  1.00 77.13           C  
ATOM    257  HG  LEU A  18      26.543  -0.023   3.795  1.00 77.13           H  
ATOM    258  CD1 LEU A  18      28.191   0.693   4.977  1.00 77.13           C  
ATOM    259 HD11 LEU A  18      28.716   1.629   5.172  1.00 77.13           H  
ATOM    260 HD12 LEU A  18      27.803   0.302   5.917  1.00 77.13           H  
ATOM    261 HD13 LEU A  18      28.891  -0.029   4.556  1.00 77.13           H  
ATOM    262  CD2 LEU A  18      26.044   1.878   4.642  1.00 77.13           C  
ATOM    263 HD21 LEU A  18      25.172   2.010   4.002  1.00 77.13           H  
ATOM    264 HD22 LEU A  18      25.705   1.441   5.582  1.00 77.13           H  
ATOM    265 HD23 LEU A  18      26.508   2.846   4.829  1.00 77.13           H  
ATOM    266  N   ILE A  19      26.768   3.742   0.298  1.00 78.67           N  
ATOM    267  H   ILE A  19      26.014   4.043   0.898  1.00 78.67           H  
ATOM    268  CA  ILE A  19      27.312   4.666  -0.696  1.00 78.67           C  
ATOM    269  HA  ILE A  19      27.727   4.076  -1.513  1.00 78.67           H  
ATOM    270  C   ILE A  19      28.416   5.509  -0.047  1.00 78.67           C  
ATOM    271  CB  ILE A  19      26.204   5.526  -1.320  1.00 78.67           C  
ATOM    272  HB  ILE A  19      25.700   6.061  -0.515  1.00 78.67           H  
ATOM    273  O   ILE A  19      28.171   6.114   1.005  1.00 78.67           O  
ATOM    274  CG1 ILE A  19      25.178   4.627  -2.037  1.00 78.67           C  
ATOM    275 HG12 ILE A  19      24.935   3.752  -1.434  1.00 78.67           H  
ATOM    276 HG13 ILE A  19      25.594   4.275  -2.981  1.00 78.67           H  
ATOM    277  CG2 ILE A  19      26.783   6.558  -2.310  1.00 78.67           C  
ATOM    278 HG21 ILE A  19      27.475   7.232  -1.804  1.00 78.67           H  
ATOM    279 HG22 ILE A  19      27.306   6.052  -3.122  1.00 78.67           H  
ATOM    280 HG23 ILE A  19      25.994   7.177  -2.735  1.00 78.67           H  
ATOM    281  CD1 ILE A  19      23.865   5.357  -2.294  1.00 78.67           C  
ATOM    282 HD11 ILE A  19      23.378   5.567  -1.342  1.00 78.67           H  
ATOM    283 HD12 ILE A  19      24.022   6.278  -2.855  1.00 78.67           H  
ATOM    284 HD13 ILE A  19      23.231   4.700  -2.890  1.00 78.67           H  
ATOM    285  N   PRO A  20      29.610   5.599  -0.662  1.00 80.19           N  
ATOM    286  CA  PRO A  20      30.675   6.492  -0.223  1.00 80.19           C  
ATOM    287  HA  PRO A  20      31.122   6.103   0.692  1.00 80.19           H  
ATOM    288  C   PRO A  20      30.176   7.917   0.007  1.00 80.19           C  
ATOM    289  CB  PRO A  20      31.713   6.465  -1.348  1.00 80.19           C  
ATOM    290  HB2 PRO A  20      31.469   7.209  -2.106  1.00 80.19           H  
ATOM    291  HB3 PRO A  20      32.726   6.638  -0.984  1.00 80.19           H  
ATOM    292  O   PRO A  20      29.562   8.525  -0.867  1.00 80.19           O  
ATOM    293  CG  PRO A  20      31.545   5.080  -1.961  1.00 80.19           C  
ATOM    294  HG2 PRO A  20      32.104   4.345  -1.382  1.00 80.19           H  
ATOM    295  HG3 PRO A  20      31.862   5.060  -3.004  1.00 80.19           H  
ATOM    296  CD  PRO A  20      30.045   4.833  -1.825  1.00 80.19           C  
ATOM    297  HD2 PRO A  20      29.859   3.767  -1.694  1.00 80.19           H  
ATOM    298  HD3 PRO A  20      29.534   5.199  -2.715  1.00 80.19           H  
ATOM    299  N   ARG A  21      30.491   8.487   1.174  1.00 79.31           N  
ATOM    300  H   ARG A  21      30.944   7.914   1.871  1.00 79.31           H  
ATOM    301  CA  ARG A  21      30.179   9.898   1.466  1.00 79.31           C  
ATOM    302  HA  ARG A  21      29.136  10.089   1.215  1.00 79.31           H  
ATOM    303  C   ARG A  21      30.998  10.868   0.614  1.00 79.31           C  
ATOM    304  CB  ARG A  21      30.409  10.197   2.951  1.00 79.31           C  
ATOM    305  HB2 ARG A  21      30.324  11.273   3.101  1.00 79.31           H  
ATOM    306  HB3 ARG A  21      31.418   9.891   3.230  1.00 79.31           H  
ATOM    307  O   ARG A  21      30.579  12.000   0.398  1.00 79.31           O  
ATOM    308  CG  ARG A  21      29.386   9.490   3.849  1.00 79.31           C  
ATOM    309  HG2 ARG A  21      29.437   8.415   3.677  1.00 79.31           H  
ATOM    310  HG3 ARG A  21      28.380   9.832   3.606  1.00 79.31           H  
ATOM    311  CD  ARG A  21      29.675   9.751   5.331  1.00 79.31           C  
ATOM    312  HD2 ARG A  21      30.677   9.386   5.557  1.00 79.31           H  
ATOM    313  HD3 ARG A  21      28.961   9.179   5.925  1.00 79.31           H  
ATOM    314  NE  ARG A  21      29.557  11.183   5.672  1.00 79.31           N  
ATOM    315  HE  ARG A  21      29.025  11.754   5.030  1.00 79.31           H  
ATOM    316  NH1 ARG A  21      30.642  11.099   7.693  1.00 79.31           N  
ATOM    317 HH11 ARG A  21      30.741  10.099   7.585  1.00 79.31           H  
ATOM    318 HH12 ARG A  21      30.938  11.545   8.549  1.00 79.31           H  
ATOM    319  NH2 ARG A  21      29.829  13.045   6.956  1.00 79.31           N  
ATOM    320 HH21 ARG A  21      29.273  13.577   6.302  1.00 79.31           H  
ATOM    321 HH22 ARG A  21      30.117  13.474   7.823  1.00 79.31           H  
ATOM    322  CZ  ARG A  21      30.012  11.767   6.766  1.00 79.31           C  
ATOM    323  N   LYS A  22      32.187  10.440   0.191  1.00 75.35           N  
ATOM    324  H   LYS A  22      32.415   9.472   0.369  1.00 75.35           H  
ATOM    325  CA  LYS A  22      33.126  11.191  -0.642  1.00 75.35           C  
ATOM    326  HA  LYS A  22      32.586  11.955  -1.202  1.00 75.35           H  
ATOM    327  C   LYS A  22      33.767  10.246  -1.646  1.00 75.35           C  
ATOM    328  CB  LYS A  22      34.213  11.858   0.221  1.00 75.35           C  
ATOM    329  HB2 LYS A  22      34.712  11.099   0.824  1.00 75.35           H  
ATOM    330  HB3 LYS A  22      34.956  12.301  -0.442  1.00 75.35           H  
ATOM    331  O   LYS A  22      33.939   9.059  -1.359  1.00 75.35           O  
ATOM    332  CG  LYS A  22      33.660  12.957   1.140  1.00 75.35           C  
ATOM    333  HG2 LYS A  22      33.000  12.515   1.887  1.00 75.35           H  
ATOM    334  HG3 LYS A  22      33.092  13.669   0.540  1.00 75.35           H  
ATOM    335  CD  LYS A  22      34.796  13.699   1.855  1.00 75.35           C  
ATOM    336  HD2 LYS A  22      35.482  14.100   1.108  1.00 75.35           H  
ATOM    337  HD3 LYS A  22      35.335  13.000   2.494  1.00 75.35           H  
ATOM    338  CE  LYS A  22      34.226  14.846   2.697  1.00 75.35           C  
ATOM    339  HE2 LYS A  22      33.582  14.423   3.469  1.00 75.35           H  
ATOM    340  HE3 LYS A  22      33.609  15.471   2.052  1.00 75.35           H  
ATOM    341  NZ  LYS A  22      35.303  15.662   3.311  1.00 75.35           N  
ATOM    342  HZ1 LYS A  22      34.916  16.422   3.852  1.00 75.35           H  
ATOM    343  HZ2 LYS A  22      35.880  15.095   3.916  1.00 75.35           H  
ATOM    344  HZ3 LYS A  22      35.893  16.062   2.596  1.00 75.35           H  
ATOM    345  N   THR A  23      34.173  10.784  -2.790  1.00 73.43           N  
ATOM    346  H   THR A  23      33.944  11.743  -3.010  1.00 73.43           H  
ATOM    347  CA  THR A  23      35.036  10.075  -3.736  1.00 73.43           C  
ATOM    348  HA  THR A  23      34.476   9.239  -4.153  1.00 73.43           H  
ATOM    349  C   THR A  23      36.257   9.540  -2.978  1.00 73.43           C  
ATOM    350  CB  THR A  23      35.459  11.005  -4.888  1.00 73.43           C  
ATOM    351  HB  THR A  23      36.280  11.645  -4.564  1.00 73.43           H  
ATOM    352  O   THR A  23      36.853  10.269  -2.184  1.00 73.43           O  
ATOM    353  CG2 THR A  23      35.875  10.221  -6.129  1.00 73.43           C  
ATOM    354 HG21 THR A  23      36.656   9.504  -5.876  1.00 73.43           H  
ATOM    355 HG22 THR A  23      36.263  10.904  -6.885  1.00 73.43           H  
ATOM    356 HG23 THR A  23      35.021   9.680  -6.536  1.00 73.43           H  
ATOM    357  OG1 THR A  23      34.369  11.816  -5.273  1.00 73.43           O  
ATOM    358  HG1 THR A  23      34.594  12.231  -6.109  1.00 73.43           H  
ATOM    359  N   TYR A  24      36.590   8.262  -3.178  1.00 77.12           N  
ATOM    360  H   TYR A  24      36.048   7.741  -3.853  1.00 77.12           H  
ATOM    361  CA  TYR A  24      37.695   7.537  -2.520  1.00 77.12           C  
ATOM    362  HA  TYR A  24      37.771   6.582  -3.041  1.00 77.12           H  
ATOM    363  C   TYR A  24      37.508   7.159  -1.040  1.00 77.12           C  
ATOM    364  CB  TYR A  24      39.037   8.254  -2.753  1.00 77.12           C  
ATOM    365  HB2 TYR A  24      39.140   9.068  -2.035  1.00 77.12           H  
ATOM    366  HB3 TYR A  24      39.848   7.553  -2.555  1.00 77.12           H  
ATOM    367  O   TYR A  24      38.416   6.582  -0.444  1.00 77.12           O  
ATOM    368  CG  TYR A  24      39.208   8.803  -4.153  1.00 77.12           C  
ATOM    369  CD1 TYR A  24      39.422   7.914  -5.221  1.00 77.12           C  
ATOM    370  HD1 TYR A  24      39.506   6.853  -5.038  1.00 77.12           H  
ATOM    371  CD2 TYR A  24      39.113  10.190  -4.394  1.00 77.12           C  
ATOM    372  HD2 TYR A  24      38.961  10.871  -3.570  1.00 77.12           H  
ATOM    373  CE1 TYR A  24      39.539   8.408  -6.531  1.00 77.12           C  
ATOM    374  HE1 TYR A  24      39.713   7.739  -7.361  1.00 77.12           H  
ATOM    375  CE2 TYR A  24      39.231  10.688  -5.705  1.00 77.12           C  
ATOM    376  HE2 TYR A  24      39.173  11.750  -5.890  1.00 77.12           H  
ATOM    377  OH  TYR A  24      39.561  10.255  -8.046  1.00 77.12           O  
ATOM    378  HH  TYR A  24      39.566  11.213  -8.098  1.00 77.12           H  
ATOM    379  CZ  TYR A  24      39.446   9.793  -6.775  1.00 77.12           C  
ATOM    380  N   TRP A  25      36.354   7.433  -0.425  1.00 78.75           N  
ATOM    381  H   TRP A  25      35.619   7.910  -0.928  1.00 78.75           H  
ATOM    382  CA  TRP A  25      36.073   6.957   0.932  1.00 78.75           C  
ATOM    383  HA  TRP A  25      37.007   6.836   1.480  1.00 78.75           H  
ATOM    384  C   TRP A  25      35.401   5.592   0.892  1.00 78.75           C  
ATOM    385  CB  TRP A  25      35.248   7.977   1.717  1.00 78.75           C  
ATOM    386  HB2 TRP A  25      34.436   8.356   1.097  1.00 78.75           H  
ATOM    387  HB3 TRP A  25      34.795   7.461   2.563  1.00 78.75           H  
ATOM    388  O   TRP A  25      34.221   5.483   0.573  1.00 78.75           O  
ATOM    389  CG  TRP A  25      36.031   9.125   2.271  1.00 78.75           C  
ATOM    390  CD1 TRP A  25      37.139   9.684   1.728  1.00 78.75           C  
ATOM    391  HD1 TRP A  25      37.603   9.377   0.802  1.00 78.75           H  
ATOM    392  CD2 TRP A  25      35.794   9.845   3.515  1.00 78.75           C  
ATOM    393  CE2 TRP A  25      36.816  10.829   3.670  1.00 78.75           C  
ATOM    394  CE3 TRP A  25      34.821   9.756   4.535  1.00 78.75           C  
ATOM    395  HE3 TRP A  25      34.053   9.000   4.461  1.00 78.75           H  
ATOM    396  NE1 TRP A  25      37.611  10.681   2.555  1.00 78.75           N  
ATOM    397  HE1 TRP A  25      38.477  11.170   2.380  1.00 78.75           H  
ATOM    398  CH2 TRP A  25      35.892  11.567   5.780  1.00 78.75           C  
ATOM    399  HH2 TRP A  25      35.944  12.186   6.663  1.00 78.75           H  
ATOM    400  CZ2 TRP A  25      36.873  11.683   4.780  1.00 78.75           C  
ATOM    401  HZ2 TRP A  25      37.687  12.385   4.884  1.00 78.75           H  
ATOM    402  CZ3 TRP A  25      34.869  10.608   5.655  1.00 78.75           C  
ATOM    403  HZ3 TRP A  25      34.138  10.499   6.443  1.00 78.75           H  
ATOM    404  N   ASP A  26      36.152   4.557   1.256  1.00 80.33           N  
ATOM    405  H   ASP A  26      37.136   4.707   1.427  1.00 80.33           H  
ATOM    406  CA  ASP A  26      35.622   3.203   1.387  1.00 80.33           C  
ATOM    407  HA  ASP A  26      35.201   2.902   0.428  1.00 80.33           H  
ATOM    408  C   ASP A  26      34.542   3.146   2.492  1.00 80.33           C  
ATOM    409  CB  ASP A  26      36.779   2.238   1.668  1.00 80.33           C  
ATOM    410  HB2 ASP A  26      37.287   2.546   2.582  1.00 80.33           H  
ATOM    411  HB3 ASP A  26      37.495   2.302   0.848  1.00 80.33           H  
ATOM    412  O   ASP A  26      34.860   3.357   3.672  1.00 80.33           O  
ATOM    413  CG  ASP A  26      36.337   0.779   1.817  1.00 80.33           C  
ATOM    414  OD1 ASP A  26      35.128   0.490   1.660  1.00 80.33           O  
ATOM    415  OD2 ASP A  26      37.224  -0.028   2.167  1.00 80.33           O  
ATOM    416  N   PRO A  27      33.275   2.835   2.161  1.00 80.55           N  
ATOM    417  CA  PRO A  27      32.203   2.743   3.145  1.00 80.55           C  
ATOM    418  HA  PRO A  27      32.121   3.706   3.650  1.00 80.55           H  
ATOM    419  C   PRO A  27      32.439   1.650   4.190  1.00 80.55           C  
ATOM    420  CB  PRO A  27      30.925   2.466   2.354  1.00 80.55           C  
ATOM    421  HB2 PRO A  27      30.681   1.405   2.386  1.00 80.55           H  
ATOM    422  HB3 PRO A  27      30.105   3.072   2.738  1.00 80.55           H  
ATOM    423  O   PRO A  27      31.957   1.763   5.320  1.00 80.55           O  
ATOM    424  CG  PRO A  27      31.268   2.857   0.924  1.00 80.55           C  
ATOM    425  HG2 PRO A  27      31.098   3.928   0.809  1.00 80.55           H  
ATOM    426  HG3 PRO A  27      30.700   2.284   0.191  1.00 80.55           H  
ATOM    427  CD  PRO A  27      32.758   2.575   0.830  1.00 80.55           C  
ATOM    428  HD2 PRO A  27      32.920   1.528   0.574  1.00 80.55           H  
ATOM    429  HD3 PRO A  27      33.208   3.220   0.076  1.00 80.55           H  
ATOM    430  N   LYS A  28      33.237   0.624   3.863  1.00 82.37           N  
ATOM    431  H   LYS A  28      33.651   0.601   2.942  1.00 82.37           H  
ATOM    432  CA  LYS A  28      33.632  -0.423   4.816  1.00 82.37           C  
ATOM    433  HA  LYS A  28      32.737  -0.798   5.313  1.00 82.37           H  
ATOM    434  C   LYS A  28      34.539   0.124   5.920  1.00 82.37           C  
ATOM    435  CB  LYS A  28      34.294  -1.604   4.077  1.00 82.37           C  
ATOM    436  HB2 LYS A  28      35.196  -1.273   3.563  1.00 82.37           H  
ATOM    437  HB3 LYS A  28      34.576  -2.361   4.808  1.00 82.37           H  
ATOM    438  O   LYS A  28      34.554  -0.420   7.022  1.00 82.37           O  
ATOM    439  CG  LYS A  28      33.321  -2.236   3.069  1.00 82.37           C  
ATOM    440  HG2 LYS A  28      33.075  -1.500   2.304  1.00 82.37           H  
ATOM    441  HG3 LYS A  28      32.403  -2.489   3.600  1.00 82.37           H  
ATOM    442  CD  LYS A  28      33.832  -3.504   2.364  1.00 82.37           C  
ATOM    443  HD2 LYS A  28      34.707  -3.264   1.760  1.00 82.37           H  
ATOM    444  HD3 LYS A  28      34.073  -4.271   3.101  1.00 82.37           H  
ATOM    445  CE  LYS A  28      32.658  -3.954   1.475  1.00 82.37           C  
ATOM    446  HE2 LYS A  28      32.412  -3.135   0.799  1.00 82.37           H  
ATOM    447  HE3 LYS A  28      31.783  -4.096   2.109  1.00 82.37           H  
ATOM    448  NZ  LYS A  28      32.864  -5.184   0.675  1.00 82.37           N  
ATOM    449  HZ1 LYS A  28      33.031  -5.993   1.257  1.00 82.37           H  
ATOM    450  HZ2 LYS A  28      33.592  -5.066  -0.014  1.00 82.37           H  
ATOM    451  HZ3 LYS A  28      32.002  -5.353   0.176  1.00 82.37           H  
ATOM    452  N   LYS A  29      35.252   1.228   5.666  1.00 82.95           N  
ATOM    453  H   LYS A  29      35.173   1.618   4.737  1.00 82.95           H  
ATOM    454  CA  LYS A  29      36.101   1.917   6.653  1.00 82.95           C  
ATOM    455  HA  LYS A  29      36.369   1.217   7.444  1.00 82.95           H  
ATOM    456  C   LYS A  29      35.384   3.072   7.346  1.00 82.95           C  
ATOM    457  CB  LYS A  29      37.396   2.400   5.984  1.00 82.95           C  
ATOM    458  HB2 LYS A  29      37.950   3.014   6.694  1.00 82.95           H  
ATOM    459  HB3 LYS A  29      37.155   3.013   5.116  1.00 82.95           H  
ATOM    460  O   LYS A  29      35.510   3.214   8.561  1.00 82.95           O  
ATOM    461  CG  LYS A  29      38.283   1.224   5.552  1.00 82.95           C  
ATOM    462  HG2 LYS A  29      37.759   0.629   4.804  1.00 82.95           H  
ATOM    463  HG3 LYS A  29      38.495   0.596   6.416  1.00 82.95           H  
ATOM    464  CD  LYS A  29      39.603   1.725   4.958  1.00 82.95           C  
ATOM    465  HD2 LYS A  29      40.154   2.282   5.716  1.00 82.95           H  
ATOM    466  HD3 LYS A  29      39.388   2.379   4.113  1.00 82.95           H  
ATOM    467  CE  LYS A  29      40.427   0.525   4.481  1.00 82.95           C  
ATOM    468  HE2 LYS A  29      40.597  -0.144   5.325  1.00 82.95           H  
ATOM    469  HE3 LYS A  29      39.835  -0.016   3.743  1.00 82.95           H  
ATOM    470  NZ  LYS A  29      41.720   0.946   3.886  1.00 82.95           N  
ATOM    471  HZ1 LYS A  29      42.237   0.138   3.569  1.00 82.95           H  
ATOM    472  HZ2 LYS A  29      42.282   1.451   4.555  1.00 82.95           H  
ATOM    473  HZ3 LYS A  29      41.552   1.537   3.084  1.00 82.95           H  
ATOM    474  N   TYR A  30      34.633   3.876   6.595  1.00 83.43           N  
ATOM    475  H   TYR A  30      34.610   3.695   5.602  1.00 83.43           H  
ATOM    476  CA  TYR A  30      34.117   5.169   7.068  1.00 83.43           C  
ATOM    477  HA  TYR A  30      34.544   5.387   8.047  1.00 83.43           H  
ATOM    478  C   TYR A  30      32.600   5.223   7.262  1.00 83.43           C  
ATOM    479  CB  TYR A  30      34.597   6.268   6.112  1.00 83.43           C  
ATOM    480  HB2 TYR A  30      34.186   6.083   5.120  1.00 83.43           H  
ATOM    481  HB3 TYR A  30      34.219   7.231   6.454  1.00 83.43           H  
ATOM    482  O   TYR A  30      32.072   6.258   7.673  1.00 83.43           O  
ATOM    483  CG  TYR A  30      36.107   6.358   6.033  1.00 83.43           C  
ATOM    484  CD1 TYR A  30      36.832   6.884   7.120  1.00 83.43           C  
ATOM    485  HD1 TYR A  30      36.308   7.247   7.992  1.00 83.43           H  
ATOM    486  CD2 TYR A  30      36.786   5.882   4.896  1.00 83.43           C  
ATOM    487  HD2 TYR A  30      36.229   5.475   4.065  1.00 83.43           H  
ATOM    488  CE1 TYR A  30      38.238   6.935   7.074  1.00 83.43           C  
ATOM    489  HE1 TYR A  30      38.793   7.340   7.908  1.00 83.43           H  
ATOM    490  CE2 TYR A  30      38.192   5.928   4.847  1.00 83.43           C  
ATOM    491  HE2 TYR A  30      38.724   5.573   3.977  1.00 83.43           H  
ATOM    492  OH  TYR A  30      40.275   6.485   5.881  1.00 83.43           O  
ATOM    493  HH  TYR A  30      40.660   6.914   6.649  1.00 83.43           H  
ATOM    494  CZ  TYR A  30      38.919   6.455   5.934  1.00 83.43           C  
ATOM    495  N   GLY A  31      31.892   4.132   6.972  1.00 79.74           N  
ATOM    496  H   GLY A  31      32.366   3.327   6.588  1.00 79.74           H  
ATOM    497  CA  GLY A  31      30.448   4.186   6.805  1.00 79.74           C  
ATOM    498  HA2 GLY A  31      30.039   3.177   6.747  1.00 79.74           H  
ATOM    499  HA3 GLY A  31      29.991   4.692   7.655  1.00 79.74           H  
ATOM    500  C   GLY A  31      30.059   4.922   5.528  1.00 79.74           C  
ATOM    501  O   GLY A  31      30.892   5.440   4.777  1.00 79.74           O  
ATOM    502  N   GLY A  32      28.762   4.962   5.271  1.00 82.64           N  
ATOM    503  H   GLY A  32      28.115   4.618   5.966  1.00 82.64           H  
ATOM    504  CA  GLY A  32      28.218   5.499   4.034  1.00 82.64           C  
ATOM    505  HA2 GLY A  32      28.818   6.339   3.683  1.00 82.64           H  
ATOM    506  HA3 GLY A  32      28.242   4.728   3.263  1.00 82.64           H  
ATOM    507  C   GLY A  32      26.785   5.960   4.200  1.00 82.64           C  
ATOM    508  O   GLY A  32      26.179   5.790   5.259  1.00 82.64           O  
ATOM    509  N   PHE A  33      26.236   6.539   3.140  1.00 82.11           N  
ATOM    510  H   PHE A  33      26.779   6.596   2.291  1.00 82.11           H  
ATOM    511  CA  PHE A  33      24.790   6.705   3.054  1.00 82.11           C  
ATOM    512  HA  PHE A  33      24.429   7.166   3.974  1.00 82.11           H  
ATOM    513  C   PHE A  33      24.132   5.326   2.935  1.00 82.11           C  
ATOM    514  CB  PHE A  33      24.435   7.628   1.888  1.00 82.11           C  
ATOM    515  HB2 PHE A  33      24.751   7.170   0.951  1.00 82.11           H  
ATOM    516  HB3 PHE A  33      23.351   7.729   1.844  1.00 82.11           H  
ATOM    517  O   PHE A  33      24.678   4.452   2.261  1.00 82.11           O  
ATOM    518  CG  PHE A  33      25.035   9.013   2.003  1.00 82.11           C  
ATOM    519  CD1 PHE A  33      24.591   9.868   3.028  1.00 82.11           C  
ATOM    520  HD1 PHE A  33      23.842   9.530   3.729  1.00 82.11           H  
ATOM    521  CD2 PHE A  33      26.011   9.460   1.090  1.00 82.11           C  
ATOM    522  HD2 PHE A  33      26.362   8.809   0.303  1.00 82.11           H  
ATOM    523  CE1 PHE A  33      25.096  11.174   3.128  1.00 82.11           C  
ATOM    524  HE1 PHE A  33      24.718  11.834   3.894  1.00 82.11           H  
ATOM    525  CE2 PHE A  33      26.510  10.772   1.185  1.00 82.11           C  
ATOM    526  HE2 PHE A  33      27.223  11.130   0.457  1.00 82.11           H  
ATOM    527  CZ  PHE A  33      26.051  11.629   2.201  1.00 82.11           C  
ATOM    528  HZ  PHE A  33      26.408  12.647   2.251  1.00 82.11           H  
ATOM    529  N   ASP A  34      22.994   5.137   3.608  1.00 72.90           N  
ATOM    530  H   ASP A  34      22.634   5.914   4.143  1.00 72.90           H  
ATOM    531  CA  ASP A  34      22.363   3.824   3.831  1.00 72.90           C  
ATOM    532  HA  ASP A  34      23.014   3.216   4.459  1.00 72.90           H  
ATOM    533  C   ASP A  34      22.136   3.030   2.535  1.00 72.90           C  
ATOM    534  CB  ASP A  34      21.039   4.045   4.595  1.00 72.90           C  
ATOM    535  HB2 ASP A  34      21.267   4.407   5.597  1.00 72.90           H  
ATOM    536  HB3 ASP A  34      20.465   4.822   4.090  1.00 72.90           H  
ATOM    537  O   ASP A  34      22.639   1.919   2.365  1.00 72.90           O  
ATOM    538  CG  ASP A  34      20.169   2.783   4.707  1.00 72.90           C  
ATOM    539  OD1 ASP A  34      20.723   1.692   4.928  1.00 72.90           O  
ATOM    540  OD2 ASP A  34      18.939   2.888   4.469  1.00 72.90           O  
ATOM    541  N   SER A  35      21.367   3.600   1.608  1.00 75.09           N  
ATOM    542  H   SER A  35      21.020   4.534   1.770  1.00 75.09           H  
ATOM    543  CA  SER A  35      21.030   2.927   0.357  1.00 75.09           C  
ATOM    544  HA  SER A  35      21.919   2.384   0.037  1.00 75.09           H  
ATOM    545  C   SER A  35      20.664   3.920  -0.746  1.00 75.09           C  
ATOM    546  CB  SER A  35      19.906   1.898   0.580  1.00 75.09           C  
ATOM    547  HB2 SER A  35      19.497   1.595  -0.383  1.00 75.09           H  
ATOM    548  HB3 SER A  35      20.342   1.019   1.054  1.00 75.09           H  
ATOM    549  O   SER A  35      20.123   4.997  -0.457  1.00 75.09           O  
ATOM    550  OG  SER A  35      18.853   2.368   1.414  1.00 75.09           O  
ATOM    551  HG  SER A  35      19.229   2.482   2.289  1.00 75.09           H  
ATOM    552  N   PRO A  36      20.948   3.585  -2.018  1.00 82.12           N  
ATOM    553  CA  PRO A  36      20.497   4.379  -3.151  1.00 82.12           C  
ATOM    554  HA  PRO A  36      20.873   5.400  -3.077  1.00 82.12           H  
ATOM    555  C   PRO A  36      18.970   4.403  -3.217  1.00 82.12           C  
ATOM    556  CB  PRO A  36      21.084   3.705  -4.390  1.00 82.12           C  
ATOM    557  HB2 PRO A  36      22.057   4.132  -4.634  1.00 82.12           H  
ATOM    558  HB3 PRO A  36      20.414   3.795  -5.245  1.00 82.12           H  
ATOM    559  O   PRO A  36      18.301   3.419  -2.894  1.00 82.12           O  
ATOM    560  CG  PRO A  36      21.286   2.254  -3.962  1.00 82.12           C  
ATOM    561  HG2 PRO A  36      20.354   1.703  -4.086  1.00 82.12           H  
ATOM    562  HG3 PRO A  36      22.093   1.775  -4.518  1.00 82.12           H  
ATOM    563  CD  PRO A  36      21.616   2.371  -2.478  1.00 82.12           C  
ATOM    564  HD2 PRO A  36      22.693   2.471  -2.342  1.00 82.12           H  
ATOM    565  HD3 PRO A  36      21.257   1.485  -1.954  1.00 82.12           H  
ATOM    566  N   ILE A  37      18.413   5.517  -3.681  1.00 84.64           N  
ATOM    567  H   ILE A  37      19.009   6.279  -3.971  1.00 84.64           H  
ATOM    568  CA  ILE A  37      16.984   5.606  -3.968  1.00 84.64           C  
ATOM    569  HA  ILE A  37      16.447   5.010  -3.231  1.00 84.64           H  
ATOM    570  C   ILE A  37      16.729   4.969  -5.336  1.00 84.64           C  
ATOM    571  CB  ILE A  37      16.483   7.058  -3.815  1.00 84.64           C  
ATOM    572  HB  ILE A  37      17.151   7.725  -4.358  1.00 84.64           H  
ATOM    573  O   ILE A  37      17.372   5.307  -6.333  1.00 84.64           O  
ATOM    574  CG1 ILE A  37      16.496   7.421  -2.309  1.00 84.64           C  
ATOM    575 HG12 ILE A  37      15.675   6.902  -1.814  1.00 84.64           H  
ATOM    576 HG13 ILE A  37      17.420   7.070  -1.849  1.00 84.64           H  
ATOM    577  CG2 ILE A  37      15.052   7.208  -4.369  1.00 84.64           C  
ATOM    578 HG21 ILE A  37      14.708   8.235  -4.248  1.00 84.64           H  
ATOM    579 HG22 ILE A  37      15.031   6.982  -5.435  1.00 84.64           H  
ATOM    580 HG23 ILE A  37      14.368   6.536  -3.851  1.00 84.64           H  
ATOM    581  CD1 ILE A  37      16.384   8.915  -1.997  1.00 84.64           C  
ATOM    582 HD11 ILE A  37      17.326   9.397  -2.258  1.00 84.64           H  
ATOM    583 HD12 ILE A  37      15.557   9.378  -2.534  1.00 84.64           H  
ATOM    584 HD13 ILE A  37      16.230   9.044  -0.926  1.00 84.64           H  
ATOM    585  N   VAL A  38      15.790   4.023  -5.372  1.00 86.46           N  
ATOM    586  H   VAL A  38      15.323   3.783  -4.509  1.00 86.46           H  
ATOM    587  CA  VAL A  38      15.301   3.403  -6.609  1.00 86.46           C  
ATOM    588  HA  VAL A  38      16.148   3.173  -7.255  1.00 86.46           H  
ATOM    589  C   VAL A  38      14.404   4.404  -7.334  1.00 86.46           C  
ATOM    590  CB  VAL A  38      14.595   2.064  -6.331  1.00 86.46           C  
ATOM    591  HB  VAL A  38      13.765   2.225  -5.643  1.00 86.46           H  
ATOM    592  O   VAL A  38      13.455   4.918  -6.744  1.00 86.46           O  
ATOM    593  CG1 VAL A  38      14.057   1.427  -7.616  1.00 86.46           C  
ATOM    594 HG11 VAL A  38      13.619   0.453  -7.400  1.00 86.46           H  
ATOM    595 HG12 VAL A  38      14.861   1.303  -8.342  1.00 86.46           H  
ATOM    596 HG13 VAL A  38      13.280   2.054  -8.051  1.00 86.46           H  
ATOM    597  CG2 VAL A  38      15.575   1.064  -5.698  1.00 86.46           C  
ATOM    598 HG21 VAL A  38      16.418   0.892  -6.368  1.00 86.46           H  
ATOM    599 HG22 VAL A  38      15.948   1.443  -4.746  1.00 86.46           H  
ATOM    600 HG23 VAL A  38      15.069   0.117  -5.515  1.00 86.46           H  
ATOM    601  N   ALA A  39      14.720   4.693  -8.595  1.00 89.16           N  
ATOM    602  H   ALA A  39      15.463   4.172  -9.040  1.00 89.16           H  
ATOM    603  CA  ALA A  39      13.930   5.573  -9.449  1.00 89.16           C  
ATOM    604  HA  ALA A  39      13.603   6.438  -8.872  1.00 89.16           H  
ATOM    605  C   ALA A  39      12.678   4.850  -9.962  1.00 89.16           C  
ATOM    606  CB  ALA A  39      14.818   6.057 -10.605  1.00 89.16           C  
ATOM    607  HB1 ALA A  39      15.132   5.216 -11.223  1.00 89.16           H  
ATOM    608  HB2 ALA A  39      14.260   6.759 -11.225  1.00 89.16           H  
ATOM    609  HB3 ALA A  39      15.706   6.552 -10.211  1.00 89.16           H  
ATOM    610  O   ALA A  39      11.562   5.342  -9.811  1.00 89.16           O  
ATOM    611  N   TYR A  40      12.876   3.665 -10.535  1.00 93.11           N  
ATOM    612  H   TYR A  40      13.823   3.324 -10.614  1.00 93.11           H  
ATOM    613  CA  TYR A  40      11.833   2.776 -11.038  1.00 93.11           C  
ATOM    614  HA  TYR A  40      10.976   2.800 -10.365  1.00 93.11           H  
ATOM    615  C   TYR A  40      12.360   1.339 -11.071  1.00 93.11           C  
ATOM    616  CB  TYR A  40      11.365   3.251 -12.422  1.00 93.11           C  
ATOM    617  HB2 TYR A  40      10.651   2.537 -12.833  1.00 93.11           H  
ATOM    618  HB3 TYR A  40      10.821   4.186 -12.294  1.00 93.11           H  
ATOM    619  O   TYR A  40      13.524   1.087 -10.754  1.00 93.11           O  
ATOM    620  CG  TYR A  40      12.456   3.464 -13.450  1.00 93.11           C  
ATOM    621  CD1 TYR A  40      12.916   4.770 -13.701  1.00 93.11           C  
ATOM    622  HD1 TYR A  40      12.503   5.601 -13.148  1.00 93.11           H  
ATOM    623  CD2 TYR A  40      12.965   2.381 -14.195  1.00 93.11           C  
ATOM    624  HD2 TYR A  40      12.596   1.380 -14.028  1.00 93.11           H  
ATOM    625  CE1 TYR A  40      13.858   5.003 -14.717  1.00 93.11           C  
ATOM    626  HE1 TYR A  40      14.169   6.007 -14.963  1.00 93.11           H  
ATOM    627  CE2 TYR A  40      13.929   2.608 -15.197  1.00 93.11           C  
ATOM    628  HE2 TYR A  40      14.309   1.792 -15.793  1.00 93.11           H  
ATOM    629  OH  TYR A  40      15.222   4.172 -16.485  1.00 93.11           O  
ATOM    630  HH  TYR A  40      15.243   5.100 -16.728  1.00 93.11           H  
ATOM    631  CZ  TYR A  40      14.359   3.924 -15.471  1.00 93.11           C  
ATOM    632  N   SER A  41      11.498   0.386 -11.413  1.00 96.32           N  
ATOM    633  H   SER A  41      10.604   0.653 -11.800  1.00 96.32           H  
ATOM    634  CA  SER A  41      11.906  -1.006 -11.608  1.00 96.32           C  
ATOM    635  HA  SER A  41      12.952  -1.130 -11.329  1.00 96.32           H  
ATOM    636  C   SER A  41      11.802  -1.378 -13.082  1.00 96.32           C  
ATOM    637  CB  SER A  41      11.092  -1.948 -10.718  1.00 96.32           C  
ATOM    638  HB2 SER A  41      10.052  -1.942 -11.046  1.00 96.32           H  
ATOM    639  HB3 SER A  41      11.486  -2.962 -10.793  1.00 96.32           H  
ATOM    640  O   SER A  41      11.159  -0.688 -13.867  1.00 96.32           O  
ATOM    641  OG  SER A  41      11.169  -1.500  -9.373  1.00 96.32           O  
ATOM    642  HG  SER A  41      10.792  -0.617  -9.388  1.00 96.32           H  
ATOM    643  N   ILE A  42      12.441  -2.469 -13.463  1.00 96.69           N  
ATOM    644  H   ILE A  42      13.031  -2.949 -12.799  1.00 96.69           H  
ATOM    645  CA  ILE A  42      12.265  -3.098 -14.767  1.00 96.69           C  
ATOM    646  HA  ILE A  42      11.421  -2.632 -15.275  1.00 96.69           H  
ATOM    647  C   ILE A  42      11.906  -4.561 -14.550  1.00 96.69           C  
ATOM    648  CB  ILE A  42      13.512  -2.920 -15.659  1.00 96.69           C  
ATOM    649  HB  ILE A  42      13.297  -3.380 -16.624  1.00 96.69           H  
ATOM    650  O   ILE A  42      12.379  -5.162 -13.586  1.00 96.69           O  
ATOM    651  CG1 ILE A  42      14.752  -3.611 -15.055  1.00 96.69           C  
ATOM    652 HG12 ILE A  42      15.042  -3.103 -14.135  1.00 96.69           H  
ATOM    653 HG13 ILE A  42      14.511  -4.648 -14.822  1.00 96.69           H  
ATOM    654  CG2 ILE A  42      13.787  -1.424 -15.891  1.00 96.69           C  
ATOM    655 HG21 ILE A  42      14.562  -1.303 -16.649  1.00 96.69           H  
ATOM    656 HG22 ILE A  42      14.112  -0.945 -14.968  1.00 96.69           H  
ATOM    657 HG23 ILE A  42      12.883  -0.928 -16.244  1.00 96.69           H  
ATOM    658  CD1 ILE A  42      15.964  -3.660 -15.978  1.00 96.69           C  
ATOM    659 HD11 ILE A  42      16.722  -4.271 -15.488  1.00 96.69           H  
ATOM    660 HD12 ILE A  42      15.692  -4.125 -16.926  1.00 96.69           H  
ATOM    661 HD13 ILE A  42      16.360  -2.659 -16.151  1.00 96.69           H  
ATOM    662  N   LEU A  43      11.094  -5.132 -15.432  1.00 96.82           N  
ATOM    663  H   LEU A  43      10.745  -4.562 -16.189  1.00 96.82           H  
ATOM    664  CA  LEU A  43      10.996  -6.578 -15.587  1.00 96.82           C  
ATOM    665  HA  LEU A  43      11.229  -7.068 -14.641  1.00 96.82           H  
ATOM    666  C   LEU A  43      12.024  -6.999 -16.632  1.00 96.82           C  
ATOM    667  CB  LEU A  43       9.573  -6.960 -16.013  1.00 96.82           C  
ATOM    668  HB2 LEU A  43       8.858  -6.516 -15.320  1.00 96.82           H  
ATOM    669  HB3 LEU A  43       9.396  -6.543 -17.004  1.00 96.82           H  
ATOM    670  O   LEU A  43      12.015  -6.464 -17.741  1.00 96.82           O  
ATOM    671  CG  LEU A  43       9.310  -8.473 -16.084  1.00 96.82           C  
ATOM    672  HG  LEU A  43      10.073  -8.961 -16.690  1.00 96.82           H  
ATOM    673  CD1 LEU A  43       9.300  -9.100 -14.689  1.00 96.82           C  
ATOM    674 HD11 LEU A  43      10.306  -9.101 -14.270  1.00 96.82           H  
ATOM    675 HD12 LEU A  43       8.625  -8.548 -14.034  1.00 96.82           H  
ATOM    676 HD13 LEU A  43       8.951 -10.130 -14.762  1.00 96.82           H  
ATOM    677  CD2 LEU A  43       7.951  -8.719 -16.734  1.00 96.82           C  
ATOM    678 HD21 LEU A  43       7.969  -8.360 -17.763  1.00 96.82           H  
ATOM    679 HD22 LEU A  43       7.163  -8.207 -16.182  1.00 96.82           H  
ATOM    680 HD23 LEU A  43       7.734  -9.787 -16.755  1.00 96.82           H  
ATOM    681  N   VAL A  44      12.895  -7.938 -16.281  1.00 96.05           N  
ATOM    682  H   VAL A  44      12.854  -8.320 -15.347  1.00 96.05           H  
ATOM    683  CA  VAL A  44      13.889  -8.495 -17.197  1.00 96.05           C  
ATOM    684  HA  VAL A  44      13.742  -8.040 -18.177  1.00 96.05           H  
ATOM    685  C   VAL A  44      13.669  -9.994 -17.364  1.00 96.05           C  
ATOM    686  CB  VAL A  44      15.323  -8.121 -16.773  1.00 96.05           C  
ATOM    687  HB  VAL A  44      15.372  -7.035 -16.688  1.00 96.05           H  
ATOM    688  O   VAL A  44      13.489 -10.711 -16.377  1.00 96.05           O  
ATOM    689  CG1 VAL A  44      15.756  -8.711 -15.426  1.00 96.05           C  
ATOM    690 HG11 VAL A  44      15.067  -8.393 -14.644  1.00 96.05           H  
ATOM    691 HG12 VAL A  44      16.756  -8.360 -15.174  1.00 96.05           H  
ATOM    692 HG13 VAL A  44      15.772  -9.800 -15.468  1.00 96.05           H  
ATOM    693  CG2 VAL A  44      16.341  -8.540 -17.836  1.00 96.05           C  
ATOM    694 HG21 VAL A  44      17.338  -8.209 -17.545  1.00 96.05           H  
ATOM    695 HG22 VAL A  44      16.082  -8.094 -18.796  1.00 96.05           H  
ATOM    696 HG23 VAL A  44      16.349  -9.626 -17.933  1.00 96.05           H  
ATOM    697  N   VAL A  45      13.700 -10.466 -18.614  1.00 95.03           N  
ATOM    698  H   VAL A  45      13.789  -9.799 -19.367  1.00 95.03           H  
ATOM    699  CA  VAL A  45      13.827 -11.893 -18.937  1.00 95.03           C  
ATOM    700  HA  VAL A  45      13.847 -12.437 -17.993  1.00 95.03           H  
ATOM    701  C   VAL A  45      15.155 -12.138 -19.632  1.00 95.03           C  
ATOM    702  CB  VAL A  45      12.642 -12.465 -19.728  1.00 95.03           C  
ATOM    703  HB  VAL A  45      12.589 -12.008 -20.716  1.00 95.03           H  
ATOM    704  O   VAL A  45      15.375 -11.676 -20.754  1.00 95.03           O  
ATOM    705  CG1 VAL A  45      12.774 -13.983 -19.908  1.00 95.03           C  
ATOM    706 HG11 VAL A  45      12.799 -14.477 -18.937  1.00 95.03           H  
ATOM    707 HG12 VAL A  45      13.689 -14.231 -20.445  1.00 95.03           H  
ATOM    708 HG13 VAL A  45      11.924 -14.364 -20.475  1.00 95.03           H  
ATOM    709  CG2 VAL A  45      11.342 -12.204 -18.965  1.00 95.03           C  
ATOM    710 HG21 VAL A  45      11.448 -12.577 -17.946  1.00 95.03           H  
ATOM    711 HG22 VAL A  45      11.137 -11.134 -18.915  1.00 95.03           H  
ATOM    712 HG23 VAL A  45      10.506 -12.716 -19.441  1.00 95.03           H  
ATOM    713  N   ALA A  46      16.031 -12.855 -18.933  1.00 95.36           N  
ATOM    714  H   ALA A  46      15.726 -13.262 -18.061  1.00 95.36           H  
ATOM    715  CA  ALA A  46      17.430 -13.058 -19.289  1.00 95.36           C  
ATOM    716  HA  ALA A  46      17.551 -13.064 -20.372  1.00 95.36           H  
ATOM    717  C   ALA A  46      17.956 -14.374 -18.719  1.00 95.36           C  
ATOM    718  CB  ALA A  46      18.236 -11.906 -18.691  1.00 95.36           C  
ATOM    719  HB1 ALA A  46      17.791 -10.957 -18.992  1.00 95.36           H  
ATOM    720  HB2 ALA A  46      19.269 -11.956 -19.036  1.00 95.36           H  
ATOM    721  HB3 ALA A  46      18.213 -11.980 -17.604  1.00 95.36           H  
ATOM    722  O   ALA A  46      17.352 -14.943 -17.814  1.00 95.36           O  
ATOM    723  N   ASP A  47      19.117 -14.805 -19.181  1.00 94.17           N  
ATOM    724  H   ASP A  47      19.572 -14.291 -19.922  1.00 94.17           H  
ATOM    725  CA  ASP A  47      19.919 -15.852 -18.576  1.00 94.17           C  
ATOM    726  HA  ASP A  47      19.261 -16.500 -17.997  1.00 94.17           H  
ATOM    727  C   ASP A  47      20.956 -15.245 -17.628  1.00 94.17           C  
ATOM    728  CB  ASP A  47      20.567 -16.722 -19.656  1.00 94.17           C  
ATOM    729  HB2 ASP A  47      21.282 -16.134 -20.232  1.00 94.17           H  
ATOM    730  HB3 ASP A  47      21.107 -17.532 -19.166  1.00 94.17           H  
ATOM    731  O   ASP A  47      21.639 -14.270 -17.947  1.00 94.17           O  
ATOM    732  CG  ASP A  47      19.509 -17.321 -20.582  1.00 94.17           C  
ATOM    733  OD1 ASP A  47      18.559 -17.934 -20.035  1.00 94.17           O  
ATOM    734  OD2 ASP A  47      19.633 -17.145 -21.809  1.00 94.17           O  
ATOM    735  N   ILE A  48      21.070 -15.830 -16.437  1.00 92.94           N  
ATOM    736  H   ILE A  48      20.436 -16.584 -16.216  1.00 92.94           H  
ATOM    737  CA  ILE A  48      22.087 -15.449 -15.452  1.00 92.94           C  
ATOM    738  HA  ILE A  48      22.837 -14.835 -15.952  1.00 92.94           H  
ATOM    739  C   ILE A  48      22.823 -16.677 -14.931  1.00 92.94           C  
ATOM    740  CB  ILE A  48      21.503 -14.593 -14.306  1.00 92.94           C  
ATOM    741  HB  ILE A  48      22.330 -14.346 -13.640  1.00 92.94           H  
ATOM    742  O   ILE A  48      22.240 -17.757 -14.779  1.00 92.94           O  
ATOM    743  CG1 ILE A  48      20.430 -15.332 -13.481  1.00 92.94           C  
ATOM    744 HG12 ILE A  48      20.815 -16.297 -13.153  1.00 92.94           H  
ATOM    745 HG13 ILE A  48      19.553 -15.508 -14.104  1.00 92.94           H  
ATOM    746  CG2 ILE A  48      20.947 -13.271 -14.856  1.00 92.94           C  
ATOM    747 HG21 ILE A  48      20.762 -12.556 -14.055  1.00 92.94           H  
ATOM    748 HG22 ILE A  48      21.688 -12.828 -15.521  1.00 92.94           H  
ATOM    749 HG23 ILE A  48      20.030 -13.441 -15.421  1.00 92.94           H  
ATOM    750  CD1 ILE A  48      20.023 -14.540 -12.233  1.00 92.94           C  
ATOM    751 HD11 ILE A  48      19.259 -15.089 -11.683  1.00 92.94           H  
ATOM    752 HD12 ILE A  48      20.890 -14.384 -11.591  1.00 92.94           H  
ATOM    753 HD13 ILE A  48      19.592 -13.575 -12.502  1.00 92.94           H  
ATOM    754  N   GLU A  49      24.104 -16.512 -14.605  1.00 90.83           N  
ATOM    755  H   GLU A  49      24.543 -15.621 -14.791  1.00 90.83           H  
ATOM    756  CA  GLU A  49      24.876 -17.546 -13.918  1.00 90.83           C  
ATOM    757  HA  GLU A  49      24.792 -18.477 -14.479  1.00 90.83           H  
ATOM    758  C   GLU A  49      24.308 -17.768 -12.507  1.00 90.83           C  
ATOM    759  CB  GLU A  49      26.368 -17.183 -13.823  1.00 90.83           C  
ATOM    760  HB2 GLU A  49      26.840 -17.930 -13.185  1.00 90.83           H  
ATOM    761  HB3 GLU A  49      26.472 -16.210 -13.344  1.00 90.83           H  
ATOM    762  O   GLU A  49      24.342 -16.880 -11.652  1.00 90.83           O  
ATOM    763  CG  GLU A  49      27.113 -17.167 -15.167  1.00 90.83           C  
ATOM    764  HG2 GLU A  49      26.734 -16.343 -15.771  1.00 90.83           H  
ATOM    765  HG3 GLU A  49      26.897 -18.100 -15.687  1.00 90.83           H  
ATOM    766  CD  GLU A  49      28.644 -17.026 -14.997  1.00 90.83           C  
ATOM    767  OE1 GLU A  49      29.362 -17.220 -15.997  1.00 90.83           O  
ATOM    768  OE2 GLU A  49      29.136 -16.790 -13.859  1.00 90.83           O  
ATOM    769  N   LYS A  50      23.801 -18.976 -12.228  1.00 81.98           N  
ATOM    770  H   LYS A  50      23.717 -19.633 -12.990  1.00 81.98           H  
ATOM    771  CA  LYS A  50      23.305 -19.354 -10.895  1.00 81.98           C  
ATOM    772  HA  LYS A  50      23.594 -18.561 -10.205  1.00 81.98           H  
ATOM    773  C   LYS A  50      23.973 -20.618 -10.356  1.00 81.98           C  
ATOM    774  CB  LYS A  50      21.760 -19.427 -10.891  1.00 81.98           C  
ATOM    775  HB2 LYS A  50      21.438 -20.210 -10.203  1.00 81.98           H  
ATOM    776  HB3 LYS A  50      21.398 -19.679 -11.888  1.00 81.98           H  
ATOM    777  O   LYS A  50      24.155 -21.618 -11.052  1.00 81.98           O  
ATOM    778  CG  LYS A  50      21.135 -18.097 -10.427  1.00 81.98           C  
ATOM    779  HG2 LYS A  50      21.485 -17.893  -9.415  1.00 81.98           H  
ATOM    780  HG3 LYS A  50      21.486 -17.293 -11.074  1.00 81.98           H  
ATOM    781  CD  LYS A  50      19.594 -18.095 -10.423  1.00 81.98           C  
ATOM    782  HD2 LYS A  50      19.251 -18.097 -11.458  1.00 81.98           H  
ATOM    783  HD3 LYS A  50      19.216 -18.981  -9.913  1.00 81.98           H  
ATOM    784  CE  LYS A  50      19.091 -16.828  -9.702  1.00 81.98           C  
ATOM    785  HE2 LYS A  50      19.224 -16.948  -8.627  1.00 81.98           H  
ATOM    786  HE3 LYS A  50      19.736 -16.003 -10.005  1.00 81.98           H  
ATOM    787  NZ  LYS A  50      17.681 -16.470 -10.019  1.00 81.98           N  
ATOM    788  HZ1 LYS A  50      17.559 -16.403 -11.019  1.00 81.98           H  
ATOM    789  HZ2 LYS A  50      17.469 -15.537  -9.698  1.00 81.98           H  
ATOM    790  HZ3 LYS A  50      17.006 -17.123  -9.648  1.00 81.98           H  
ATOM    791  N   GLY A  51      24.248 -20.596  -9.049  1.00 79.14           N  
ATOM    792  H   GLY A  51      24.143 -19.708  -8.579  1.00 79.14           H  
ATOM    793  CA  GLY A  51      24.797 -21.722  -8.289  1.00 79.14           C  
ATOM    794  HA2 GLY A  51      24.316 -22.644  -8.617  1.00 79.14           H  
ATOM    795  HA3 GLY A  51      24.567 -21.577  -7.234  1.00 79.14           H  
ATOM    796  C   GLY A  51      26.312 -21.899  -8.429  1.00 79.14           C  
ATOM    797  O   GLY A  51      26.978 -21.181  -9.168  1.00 79.14           O  
ATOM    798  N   LYS A  52      26.864 -22.887  -7.710  1.00 78.86           N  
ATOM    799  H   LYS A  52      26.261 -23.441  -7.119  1.00 78.86           H  
ATOM    800  CA  LYS A  52      28.316 -23.155  -7.682  1.00 78.86           C  
ATOM    801  HA  LYS A  52      28.841 -22.259  -7.350  1.00 78.86           H  
ATOM    802  C   LYS A  52      28.898 -23.477  -9.060  1.00 78.86           C  
ATOM    803  CB  LYS A  52      28.638 -24.314  -6.724  1.00 78.86           C  
ATOM    804  HB2 LYS A  52      29.686 -24.579  -6.860  1.00 78.86           H  
ATOM    805  HB3 LYS A  52      28.036 -25.184  -6.985  1.00 78.86           H  
ATOM    806  O   LYS A  52      30.028 -23.112  -9.342  1.00 78.86           O  
ATOM    807  CG  LYS A  52      28.425 -23.964  -5.244  1.00 78.86           C  
ATOM    808  HG2 LYS A  52      27.364 -23.806  -5.051  1.00 78.86           H  
ATOM    809  HG3 LYS A  52      28.969 -23.049  -5.010  1.00 78.86           H  
ATOM    810  CD  LYS A  52      28.948 -25.102  -4.352  1.00 78.86           C  
ATOM    811  HD2 LYS A  52      28.398 -26.015  -4.578  1.00 78.86           H  
ATOM    812  HD3 LYS A  52      30.003 -25.264  -4.572  1.00 78.86           H  
ATOM    813  CE  LYS A  52      28.791 -24.758  -2.866  1.00 78.86           C  
ATOM    814  HE2 LYS A  52      29.298 -23.813  -2.674  1.00 78.86           H  
ATOM    815  HE3 LYS A  52      27.732 -24.619  -2.647  1.00 78.86           H  
ATOM    816  NZ  LYS A  52      29.359 -25.820  -1.993  1.00 78.86           N  
ATOM    817  HZ1 LYS A  52      30.344 -25.945  -2.177  1.00 78.86           H  
ATOM    818  HZ2 LYS A  52      29.257 -25.579  -1.018  1.00 78.86           H  
ATOM    819  HZ3 LYS A  52      28.897 -26.705  -2.147  1.00 78.86           H  
ATOM    820  N   SER A  53      28.121 -24.149  -9.907  1.00 81.18           N  
ATOM    821  H   SER A  53      27.192 -24.411  -9.613  1.00 81.18           H  
ATOM    822  CA  SER A  53      28.531 -24.536 -11.259  1.00 81.18           C  
ATOM    823  HA  SER A  53      29.589 -24.795 -11.245  1.00 81.18           H  
ATOM    824  C   SER A  53      28.371 -23.422 -12.297  1.00 81.18           C  
ATOM    825  CB  SER A  53      27.748 -25.783 -11.684  1.00 81.18           C  
ATOM    826  HB2 SER A  53      28.066 -26.101 -12.677  1.00 81.18           H  
ATOM    827  HB3 SER A  53      27.954 -26.589 -10.981  1.00 81.18           H  
ATOM    828  O   SER A  53      28.569 -23.708 -13.471  1.00 81.18           O  
ATOM    829  OG  SER A  53      26.355 -25.509 -11.688  1.00 81.18           O  
ATOM    830  HG  SER A  53      26.195 -24.901 -12.414  1.00 81.18           H  
ATOM    831  N   LYS A  54      27.935 -22.212 -11.899  1.00 82.71           N  
ATOM    832  H   LYS A  54      27.828 -22.041 -10.910  1.00 82.71           H  
ATOM    833  CA  LYS A  54      27.717 -21.058 -12.793  1.00 82.71           C  
ATOM    834  HA  LYS A  54      27.114 -20.317 -12.269  1.00 82.71           H  
ATOM    835  C   LYS A  54      26.930 -21.395 -14.065  1.00 82.71           C  
ATOM    836  CB  LYS A  54      29.061 -20.404 -13.126  1.00 82.71           C  
ATOM    837  HB2 LYS A  54      28.884 -19.607 -13.849  1.00 82.71           H  
ATOM    838  HB3 LYS A  54      29.720 -21.136 -13.592  1.00 82.71           H  
ATOM    839  O   LYS A  54      27.218 -20.905 -15.148  1.00 82.71           O  
ATOM    840  CG  LYS A  54      29.746 -19.785 -11.907  1.00 82.71           C  
ATOM    841  HG2 LYS A  54      29.975 -20.541 -11.156  1.00 82.71           H  
ATOM    842  HG3 LYS A  54      29.089 -19.027 -11.480  1.00 82.71           H  
ATOM    843  CD  LYS A  54      31.038 -19.137 -12.403  1.00 82.71           C  
ATOM    844  HD2 LYS A  54      31.792 -19.902 -12.590  1.00 82.71           H  
ATOM    845  HD3 LYS A  54      30.830 -18.640 -13.351  1.00 82.71           H  
ATOM    846  CE  LYS A  54      31.564 -18.105 -11.412  1.00 82.71           C  
ATOM    847  HE2 LYS A  54      30.713 -17.677 -10.882  1.00 82.71           H  
ATOM    848  HE3 LYS A  54      32.231 -18.583 -10.695  1.00 82.71           H  
ATOM    849  NZ  LYS A  54      32.237 -17.034 -12.176  1.00 82.71           N  
ATOM    850  HZ1 LYS A  54      33.002 -17.399 -12.726  1.00 82.71           H  
ATOM    851  HZ2 LYS A  54      31.566 -16.665 -12.834  1.00 82.71           H  
ATOM    852  HZ3 LYS A  54      32.549 -16.275 -11.586  1.00 82.71           H  
ATOM    853  N   LYS A  55      25.930 -22.271 -13.945  1.00 86.66           N  
ATOM    854  H   LYS A  55      25.619 -22.497 -13.011  1.00 86.66           H  
ATOM    855  CA  LYS A  55      25.106 -22.634 -15.100  1.00 86.66           C  
ATOM    856  HA  LYS A  55      25.755 -22.760 -15.967  1.00 86.66           H  
ATOM    857  C   LYS A  55      24.178 -21.470 -15.417  1.00 86.66           C  
ATOM    858  CB  LYS A  55      24.339 -23.941 -14.868  1.00 86.66           C  
ATOM    859  HB2 LYS A  55      23.569 -24.033 -15.634  1.00 86.66           H  
ATOM    860  HB3 LYS A  55      23.855 -23.914 -13.891  1.00 86.66           H  
ATOM    861  O   LYS A  55      23.557 -20.931 -14.496  1.00 86.66           O  
ATOM    862  CG  LYS A  55      25.275 -25.154 -14.969  1.00 86.66           C  
ATOM    863  HG2 LYS A  55      26.067 -25.073 -14.225  1.00 86.66           H  
ATOM    864  HG3 LYS A  55      25.736 -25.162 -15.957  1.00 86.66           H  
ATOM    865  CD  LYS A  55      24.506 -26.467 -14.772  1.00 86.66           C  
ATOM    866  HD2 LYS A  55      24.017 -26.464 -13.798  1.00 86.66           H  
ATOM    867  HD3 LYS A  55      23.751 -26.547 -15.554  1.00 86.66           H  
ATOM    868  CE  LYS A  55      25.472 -27.655 -14.863  1.00 86.66           C  
ATOM    869  HE2 LYS A  55      26.075 -27.533 -15.763  1.00 86.66           H  
ATOM    870  HE3 LYS A  55      26.149 -27.627 -14.009  1.00 86.66           H  
ATOM    871  NZ  LYS A  55      24.756 -28.956 -14.921  1.00 86.66           N  
ATOM    872  HZ1 LYS A  55      24.152 -28.984 -15.730  1.00 86.66           H  
ATOM    873  HZ2 LYS A  55      25.416 -29.714 -15.020  1.00 86.66           H  
ATOM    874  HZ3 LYS A  55      24.202 -29.114 -14.092  1.00 86.66           H  
ATOM    875  N   LEU A  56      24.079 -21.133 -16.699  1.00 89.96           N  
ATOM    876  H   LEU A  56      24.662 -21.594 -17.382  1.00 89.96           H  
ATOM    877  CA  LEU A  56      23.096 -20.178 -17.187  1.00 89.96           C  
ATOM    878  HA  LEU A  56      23.177 -19.260 -16.604  1.00 89.96           H  
ATOM    879  C   LEU A  56      21.694 -20.734 -16.954  1.00 89.96           C  
ATOM    880  CB  LEU A  56      23.356 -19.850 -18.667  1.00 89.96           C  
ATOM    881  HB2 LEU A  56      22.538 -19.231 -19.036  1.00 89.96           H  
ATOM    882  HB3 LEU A  56      23.348 -20.775 -19.244  1.00 89.96           H  
ATOM    883  O   LEU A  56      21.411 -21.902 -17.232  1.00 89.96           O  
ATOM    884  CG  LEU A  56      24.680 -19.107 -18.926  1.00 89.96           C  
ATOM    885  HG  LEU A  56      25.508 -19.740 -18.606  1.00 89.96           H  
ATOM    886  CD1 LEU A  56      24.837 -18.838 -20.420  1.00 89.96           C  
ATOM    887 HD11 LEU A  56      24.802 -19.772 -20.980  1.00 89.96           H  
ATOM    888 HD12 LEU A  56      24.037 -18.188 -20.773  1.00 89.96           H  
ATOM    889 HD13 LEU A  56      25.794 -18.354 -20.613  1.00 89.96           H  
ATOM    890  CD2 LEU A  56      24.763 -17.779 -18.169  1.00 89.96           C  
ATOM    891 HD21 LEU A  56      25.715 -17.299 -18.397  1.00 89.96           H  
ATOM    892 HD22 LEU A  56      23.945 -17.122 -18.463  1.00 89.96           H  
ATOM    893 HD23 LEU A  56      24.746 -17.942 -17.091  1.00 89.96           H  
ATOM    894  N   LYS A  57      20.839 -19.905 -16.365  1.00 92.20           N  
ATOM    895  H   LYS A  57      21.174 -18.989 -16.102  1.00 92.20           H  
ATOM    896  CA  LYS A  57      19.423 -20.197 -16.171  1.00 92.20           C  
ATOM    897  HA  LYS A  57      19.126 -21.016 -16.826  1.00 92.20           H  
ATOM    898  C   LYS A  57      18.611 -18.983 -16.558  1.00 92.20           C  
ATOM    899  CB  LYS A  57      19.123 -20.561 -14.712  1.00 92.20           C  
ATOM    900  HB2 LYS A  57      19.500 -19.778 -14.055  1.00 92.20           H  
ATOM    901  HB3 LYS A  57      18.040 -20.613 -14.598  1.00 92.20           H  
ATOM    902  O   LYS A  57      18.882 -17.895 -16.048  1.00 92.20           O  
ATOM    903  CG  LYS A  57      19.729 -21.908 -14.308  1.00 92.20           C  
ATOM    904  HG2 LYS A  57      20.813 -21.821 -14.246  1.00 92.20           H  
ATOM    905  HG3 LYS A  57      19.472 -22.655 -15.059  1.00 92.20           H  
ATOM    906  CD  LYS A  57      19.165 -22.344 -12.954  1.00 92.20           C  
ATOM    907  HD2 LYS A  57      19.446 -21.618 -12.191  1.00 92.20           H  
ATOM    908  HD3 LYS A  57      18.078 -22.390 -13.029  1.00 92.20           H  
ATOM    909  CE  LYS A  57      19.715 -23.725 -12.602  1.00 92.20           C  
ATOM    910  HE2 LYS A  57      20.783 -23.634 -12.403  1.00 92.20           H  
ATOM    911  HE3 LYS A  57      19.593 -24.367 -13.475  1.00 92.20           H  
ATOM    912  NZ  LYS A  57      18.998 -24.308 -11.443  1.00 92.20           N  
ATOM    913  HZ1 LYS A  57      19.350 -25.232 -11.236  1.00 92.20           H  
ATOM    914  HZ2 LYS A  57      19.094 -23.718 -10.629  1.00 92.20           H  
ATOM    915  HZ3 LYS A  57      18.017 -24.395 -11.666  1.00 92.20           H  
ATOM    916  N   THR A  58      17.570 -19.218 -17.342  1.00 92.85           N  
ATOM    917  H   THR A  58      17.509 -20.082 -17.860  1.00 92.85           H  
ATOM    918  CA  THR A  58      16.585 -18.195 -17.658  1.00 92.85           C  
ATOM    919  HA  THR A  58      17.116 -17.331 -18.057  1.00 92.85           H  
ATOM    920  C   THR A  58      15.841 -17.787 -16.395  1.00 92.85           C  
ATOM    921  CB  THR A  58      15.613 -18.667 -18.740  1.00 92.85           C  
ATOM    922  HB  THR A  58      14.921 -19.390 -18.310  1.00 92.85           H  
ATOM    923  O   THR A  58      15.375 -18.621 -15.611  1.00 92.85           O  
ATOM    924  CG2 THR A  58      14.813 -17.511 -19.337  1.00 92.85           C  
ATOM    925 HG21 THR A  58      15.494 -16.766 -19.748  1.00 92.85           H  
ATOM    926 HG22 THR A  58      14.180 -17.891 -20.139  1.00 92.85           H  
ATOM    927 HG23 THR A  58      14.183 -17.050 -18.576  1.00 92.85           H  
ATOM    928  OG1 THR A  58      16.325 -19.300 -19.776  1.00 92.85           O  
ATOM    929  HG1 THR A  58      17.093 -18.766 -19.992  1.00 92.85           H  
ATOM    930  N   VAL A  59      15.754 -16.484 -16.182  1.00 92.90           N  
ATOM    931  H   VAL A  59      16.198 -15.871 -16.852  1.00 92.90           H  
ATOM    932  CA  VAL A  59      15.056 -15.850 -15.075  1.00 92.90           C  
ATOM    933  HA  VAL A  59      14.456 -16.604 -14.564  1.00 92.90           H  
ATOM    934  C   VAL A  59      14.097 -14.806 -15.607  1.00 92.90           C  
ATOM    935  CB  VAL A  59      16.020 -15.239 -14.043  1.00 92.90           C  
ATOM    936  HB  VAL A  59      15.419 -14.784 -13.256  1.00 92.90           H  
ATOM    937  O   VAL A  59      14.326 -14.189 -16.641  1.00 92.90           O  
ATOM    938  CG1 VAL A  59      16.858 -16.345 -13.393  1.00 92.90           C  
ATOM    939 HG11 VAL A  59      17.492 -15.882 -12.637  1.00 92.90           H  
ATOM    940 HG12 VAL A  59      17.492 -16.817 -14.142  1.00 92.90           H  
ATOM    941 HG13 VAL A  59      16.201 -17.094 -12.951  1.00 92.90           H  
ATOM    942  CG2 VAL A  59      16.956 -14.158 -14.597  1.00 92.90           C  
ATOM    943 HG21 VAL A  59      16.384 -13.377 -15.099  1.00 92.90           H  
ATOM    944 HG22 VAL A  59      17.510 -13.693 -13.781  1.00 92.90           H  
ATOM    945 HG23 VAL A  59      17.661 -14.590 -15.307  1.00 92.90           H  
ATOM    946  N   THR A  60      13.016 -14.609 -14.867  1.00 94.53           N  
ATOM    947  H   THR A  60      12.883 -15.184 -14.047  1.00 94.53           H  
ATOM    948  CA  THR A  60      12.098 -13.485 -15.014  1.00 94.53           C  
ATOM    949  HA  THR A  60      12.451 -12.792 -15.777  1.00 94.53           H  
ATOM    950  C   THR A  60      12.089 -12.786 -13.672  1.00 94.53           C  
ATOM    951  CB  THR A  60      10.699 -13.973 -15.401  1.00 94.53           C  
ATOM    952  HB  THR A  60      10.315 -14.636 -14.626  1.00 94.53           H  
ATOM    953  O   THR A  60      11.650 -13.368 -12.679  1.00 94.53           O  
ATOM    954  CG2 THR A  60       9.710 -12.826 -15.593  1.00 94.53           C  
ATOM    955 HG21 THR A  60       9.439 -12.420 -14.618  1.00 94.53           H  
ATOM    956 HG22 THR A  60       8.804 -13.201 -16.069  1.00 94.53           H  
ATOM    957 HG23 THR A  60      10.140 -12.034 -16.206  1.00 94.53           H  
ATOM    958  OG1 THR A  60      10.789 -14.710 -16.597  1.00 94.53           O  
ATOM    959  HG1 THR A  60      11.640 -14.519 -16.998  1.00 94.53           H  
ATOM    960  N   GLU A  61      12.657 -11.588 -13.600  1.00 94.60           N  
ATOM    961  H   GLU A  61      13.022 -11.153 -14.436  1.00 94.60           H  
ATOM    962  CA  GLU A  61      12.812 -10.897 -12.326  1.00 94.60           C  
ATOM    963  HA  GLU A  61      11.991 -11.211 -11.682  1.00 94.60           H  
ATOM    964  C   GLU A  61      12.667  -9.389 -12.440  1.00 94.60           C  
ATOM    965  CB  GLU A  61      14.104 -11.322 -11.605  1.00 94.60           C  
ATOM    966  HB2 GLU A  61      14.147 -10.813 -10.642  1.00 94.60           H  
ATOM    967  HB3 GLU A  61      14.023 -12.389 -11.399  1.00 94.60           H  
ATOM    968  O   GLU A  61      12.831  -8.786 -13.500  1.00 94.60           O  
ATOM    969  CG  GLU A  61      15.422 -11.068 -12.348  1.00 94.60           C  
ATOM    970  HG2 GLU A  61      15.402 -11.573 -13.314  1.00 94.60           H  
ATOM    971  HG3 GLU A  61      15.534  -9.997 -12.517  1.00 94.60           H  
ATOM    972  CD  GLU A  61      16.604 -11.606 -11.521  1.00 94.60           C  
ATOM    973  OE1 GLU A  61      17.551 -10.836 -11.285  1.00 94.60           O  
ATOM    974  OE2 GLU A  61      16.563 -12.784 -11.073  1.00 94.60           O  
ATOM    975  N   LEU A  62      12.315  -8.787 -11.308  1.00 96.53           N  
ATOM    976  H   LEU A  62      12.258  -9.342 -10.466  1.00 96.53           H  
ATOM    977  CA  LEU A  62      12.224  -7.349 -11.168  1.00 96.53           C  
ATOM    978  HA  LEU A  62      12.009  -6.919 -12.147  1.00 96.53           H  
ATOM    979  C   LEU A  62      13.568  -6.815 -10.688  1.00 96.53           C  
ATOM    980  CB  LEU A  62      11.076  -6.993 -10.219  1.00 96.53           C  
ATOM    981  HB2 LEU A  62      11.204  -7.553  -9.293  1.00 96.53           H  
ATOM    982  HB3 LEU A  62      11.130  -5.930  -9.987  1.00 96.53           H  
ATOM    983  O   LEU A  62      14.087  -7.255  -9.662  1.00 96.53           O  
ATOM    984  CG  LEU A  62       9.695  -7.297 -10.827  1.00 96.53           C  
ATOM    985  HG  LEU A  62       9.702  -8.271 -11.316  1.00 96.53           H  
ATOM    986  CD1 LEU A  62       8.664  -7.345  -9.711  1.00 96.53           C  
ATOM    987 HD11 LEU A  62       7.662  -7.430 -10.132  1.00 96.53           H  
ATOM    988 HD12 LEU A  62       8.734  -6.451  -9.090  1.00 96.53           H  
ATOM    989 HD13 LEU A  62       8.865  -8.236  -9.117  1.00 96.53           H  
ATOM    990  CD2 LEU A  62       9.284  -6.244 -11.850  1.00 96.53           C  
ATOM    991 HD21 LEU A  62       9.320  -5.249 -11.408  1.00 96.53           H  
ATOM    992 HD22 LEU A  62       8.275  -6.452 -12.205  1.00 96.53           H  
ATOM    993 HD23 LEU A  62       9.956  -6.281 -12.708  1.00 96.53           H  
ATOM    994  N   VAL A  63      14.105  -5.830 -11.400  1.00 95.63           N  
ATOM    995  H   VAL A  63      13.628  -5.553 -12.246  1.00 95.63           H  
ATOM    996  CA  VAL A  63      15.371  -5.174 -11.062  1.00 95.63           C  
ATOM    997  HA  VAL A  63      15.769  -5.614 -10.148  1.00 95.63           H  
ATOM    998  C   VAL A  63      15.104  -3.701 -10.800  1.00 95.63           C  
ATOM    999  CB  VAL A  63      16.428  -5.395 -12.159  1.00 95.63           C  
ATOM   1000  HB  VAL A  63      16.065  -4.983 -13.101  1.00 95.63           H  
ATOM   1001  O   VAL A  63      14.482  -3.013 -11.603  1.00 95.63           O  
ATOM   1002  CG1 VAL A  63      17.758  -4.710 -11.814  1.00 95.63           C  
ATOM   1003 HG11 VAL A  63      18.485  -4.929 -12.597  1.00 95.63           H  
ATOM   1004 HG12 VAL A  63      18.133  -5.082 -10.861  1.00 95.63           H  
ATOM   1005 HG13 VAL A  63      17.624  -3.629 -11.768  1.00 95.63           H  
ATOM   1006  CG2 VAL A  63      16.703  -6.888 -12.362  1.00 95.63           C  
ATOM   1007 HG21 VAL A  63      17.055  -7.347 -11.438  1.00 95.63           H  
ATOM   1008 HG22 VAL A  63      17.453  -7.031 -13.141  1.00 95.63           H  
ATOM   1009 HG23 VAL A  63      15.795  -7.403 -12.676  1.00 95.63           H  
ATOM   1010  N   GLY A  64      15.561  -3.198  -9.655  1.00 95.30           N  
ATOM   1011  H   GLY A  64      16.090  -3.803  -9.044  1.00 95.30           H  
ATOM   1012  CA  GLY A  64      15.485  -1.773  -9.345  1.00 95.30           C  
ATOM   1013  HA2 GLY A  64      15.620  -1.619  -8.274  1.00 95.30           H  
ATOM   1014  HA3 GLY A  64      14.508  -1.381  -9.629  1.00 95.30           H  
ATOM   1015  C   GLY A  64      16.577  -1.002 -10.081  1.00 95.30           C  
ATOM   1016  O   GLY A  64      17.750  -1.358  -9.976  1.00 95.30           O  
ATOM   1017  N   ILE A  65      16.199   0.068 -10.776  1.00 95.12           N  
ATOM   1018  H   ILE A  65      15.216   0.291 -10.829  1.00 95.12           H  
ATOM   1019  CA  ILE A  65      17.131   1.039 -11.351  1.00 95.12           C  
ATOM   1020  HA  ILE A  65      18.126   0.599 -11.414  1.00 95.12           H  
ATOM   1021  C   ILE A  65      17.210   2.223 -10.400  1.00 95.12           C  
ATOM   1022  CB  ILE A  65      16.706   1.448 -12.777  1.00 95.12           C  
ATOM   1023  HB  ILE A  65      15.724   1.917 -12.722  1.00 95.12           H  
ATOM   1024  O   ILE A  65      16.219   2.909 -10.137  1.00 95.12           O  
ATOM   1025  CG1 ILE A  65      16.581   0.229 -13.720  1.00 95.12           C  
ATOM   1026 HG12 ILE A  65      15.767  -0.406 -13.371  1.00 95.12           H  
ATOM   1027 HG13 ILE A  65      16.306   0.582 -14.714  1.00 95.12           H  
ATOM   1028  CG2 ILE A  65      17.684   2.483 -13.363  1.00 95.12           C  
ATOM   1029 HG21 ILE A  65      18.707   2.107 -13.343  1.00 95.12           H  
ATOM   1030 HG22 ILE A  65      17.406   2.701 -14.394  1.00 95.12           H  
ATOM   1031 HG23 ILE A  65      17.634   3.413 -12.797  1.00 95.12           H  
ATOM   1032  CD1 ILE A  65      17.841  -0.641 -13.853  1.00 95.12           C  
ATOM   1033 HD11 ILE A  65      18.679  -0.046 -14.218  1.00 95.12           H  
ATOM   1034 HD12 ILE A  65      18.100  -1.093 -12.895  1.00 95.12           H  
ATOM   1035 HD13 ILE A  65      17.650  -1.440 -14.568  1.00 95.12           H  
ATOM   1036  N   THR A  66      18.387   2.451  -9.830  1.00 91.98           N  
ATOM   1037  H   THR A  66      19.166   1.851 -10.060  1.00 91.98           H  
ATOM   1038  CA  THR A  66      18.602   3.575  -8.914  1.00 91.98           C  
ATOM   1039  HA  THR A  66      17.753   3.642  -8.234  1.00 91.98           H  
ATOM   1040  C   THR A  66      18.664   4.902  -9.661  1.00 91.98           C  
ATOM   1041  CB  THR A  66      19.840   3.372  -8.045  1.00 91.98           C  
ATOM   1042  HB  THR A  66      19.913   4.207  -7.348  1.00 91.98           H  
ATOM   1043  O   THR A  66      18.956   4.940 -10.855  1.00 91.98           O  
ATOM   1044  CG2 THR A  66      19.794   2.063  -7.255  1.00 91.98           C  
ATOM   1045 HG21 THR A  66      18.982   2.101  -6.529  1.00 91.98           H  
ATOM   1046 HG22 THR A  66      20.742   1.921  -6.736  1.00 91.98           H  
ATOM   1047 HG23 THR A  66      19.643   1.208  -7.914  1.00 91.98           H  
ATOM   1048  OG1 THR A  66      20.988   3.362  -8.841  1.00 91.98           O  
ATOM   1049  HG1 THR A  66      20.998   2.503  -9.270  1.00 91.98           H  
ATOM   1050  N   ILE A  67      18.432   6.022  -8.966  1.00 88.63           N  
ATOM   1051  H   ILE A  67      18.144   5.950  -8.001  1.00 88.63           H  
ATOM   1052  CA  ILE A  67      18.555   7.349  -9.595  1.00 88.63           C  
ATOM   1053  HA  ILE A  67      17.875   7.381 -10.446  1.00 88.63           H  
ATOM   1054  C   ILE A  67      19.972   7.554 -10.165  1.00 88.63           C  
ATOM   1055  CB  ILE A  67      18.157   8.488  -8.624  1.00 88.63           C  
ATOM   1056  HB  ILE A  67      18.858   8.494  -7.789  1.00 88.63           H  
ATOM   1057  O   ILE A  67      20.119   8.152 -11.227  1.00 88.63           O  
ATOM   1058  CG1 ILE A  67      16.721   8.326  -8.071  1.00 88.63           C  
ATOM   1059 HG12 ILE A  67      16.591   7.324  -7.662  1.00 88.63           H  
ATOM   1060 HG13 ILE A  67      16.003   8.447  -8.882  1.00 88.63           H  
ATOM   1061  CG2 ILE A  67      18.234   9.833  -9.374  1.00 88.63           C  
ATOM   1062 HG21 ILE A  67      17.972  10.667  -8.722  1.00 88.63           H  
ATOM   1063 HG22 ILE A  67      17.551   9.826 -10.223  1.00 88.63           H  
ATOM   1064 HG23 ILE A  67      19.240  10.019  -9.750  1.00 88.63           H  
ATOM   1065  CD1 ILE A  67      16.368   9.320  -6.955  1.00 88.63           C  
ATOM   1066 HD11 ILE A  67      16.339  10.342  -7.331  1.00 88.63           H  
ATOM   1067 HD12 ILE A  67      17.099   9.248  -6.150  1.00 88.63           H  
ATOM   1068 HD13 ILE A  67      15.378   9.083  -6.565  1.00 88.63           H  
ATOM   1069  N   MET A  68      21.005   7.012  -9.507  1.00 87.03           N  
ATOM   1070  H   MET A  68      20.813   6.477  -8.672  1.00 87.03           H  
ATOM   1071  CA  MET A  68      22.393   7.082  -9.985  1.00 87.03           C  
ATOM   1072  HA  MET A  68      22.629   8.113 -10.248  1.00 87.03           H  
ATOM   1073  C   MET A  68      22.643   6.233 -11.240  1.00 87.03           C  
ATOM   1074  CB  MET A  68      23.350   6.626  -8.878  1.00 87.03           C  
ATOM   1075  HB2 MET A  68      24.363   6.610  -9.281  1.00 87.03           H  
ATOM   1076  HB3 MET A  68      23.088   5.614  -8.569  1.00 87.03           H  
ATOM   1077  O   MET A  68      23.447   6.608 -12.086  1.00 87.03           O  
ATOM   1078  CG  MET A  68      23.336   7.560  -7.664  1.00 87.03           C  
ATOM   1079  HG2 MET A  68      22.366   7.498  -7.170  1.00 87.03           H  
ATOM   1080  HG3 MET A  68      23.473   8.583  -8.016  1.00 87.03           H  
ATOM   1081  SD  MET A  68      24.637   7.215  -6.448  1.00 87.03           S  
ATOM   1082  CE  MET A  68      24.084   5.607  -5.839  1.00 87.03           C  
ATOM   1083  HE1 MET A  68      24.769   5.257  -5.067  1.00 87.03           H  
ATOM   1084  HE2 MET A  68      23.086   5.736  -5.420  1.00 87.03           H  
ATOM   1085  HE3 MET A  68      24.061   4.880  -6.651  1.00 87.03           H  
ATOM   1086  N   GLU A  69      21.961   5.096 -11.374  1.00 93.20           N  
ATOM   1087  H   GLU A  69      21.324   4.816 -10.642  1.00 93.20           H  
ATOM   1088  CA  GLU A  69      22.102   4.205 -12.532  1.00 93.20           C  
ATOM   1089  HA  GLU A  69      23.140   4.187 -12.864  1.00 93.20           H  
ATOM   1090  C   GLU A  69      21.254   4.644 -13.723  1.00 93.20           C  
ATOM   1091  CB  GLU A  69      21.691   2.792 -12.127  1.00 93.20           C  
ATOM   1092  HB2 GLU A  69      20.711   2.857 -11.655  1.00 93.20           H  
ATOM   1093  HB3 GLU A  69      21.592   2.172 -13.018  1.00 93.20           H  
ATOM   1094  O   GLU A  69      21.585   4.299 -14.856  1.00 93.20           O  
ATOM   1095  CG  GLU A  69      22.717   2.139 -11.187  1.00 93.20           C  
ATOM   1096  HG2 GLU A  69      23.035   2.844 -10.419  1.00 93.20           H  
ATOM   1097  HG3 GLU A  69      23.598   1.868 -11.769  1.00 93.20           H  
ATOM   1098  CD  GLU A  69      22.134   0.899 -10.506  1.00 93.20           C  
ATOM   1099  OE1 GLU A  69      22.869  -0.094 -10.322  1.00 93.20           O  
ATOM   1100  OE2 GLU A  69      20.925   0.916 -10.182  1.00 93.20           O  
ATOM   1101  N   ARG A  70      20.187   5.413 -13.477  1.00 93.10           N  
ATOM   1102  H   ARG A  70      19.981   5.595 -12.505  1.00 93.10           H  
ATOM   1103  CA  ARG A  70      19.177   5.804 -14.464  1.00 93.10           C  
ATOM   1104  HA  ARG A  70      18.577   4.930 -14.718  1.00 93.10           H  
ATOM   1105  C   ARG A  70      19.779   6.297 -15.778  1.00 93.10           C  
ATOM   1106  CB  ARG A  70      18.263   6.863 -13.830  1.00 93.10           C  
ATOM   1107  HB2 ARG A  70      18.849   7.742 -13.562  1.00 93.10           H  
ATOM   1108  HB3 ARG A  70      17.809   6.453 -12.927  1.00 93.10           H  
ATOM   1109  O   ARG A  70      19.438   5.766 -16.825  1.00 93.10           O  
ATOM   1110  CG  ARG A  70      17.159   7.270 -14.803  1.00 93.10           C  
ATOM   1111  HG2 ARG A  70      16.572   6.387 -15.058  1.00 93.10           H  
ATOM   1112  HG3 ARG A  70      17.601   7.675 -15.713  1.00 93.10           H  
ATOM   1113  CD  ARG A  70      16.241   8.339 -14.220  1.00 93.10           C  
ATOM   1114  HD2 ARG A  70      16.841   9.198 -13.919  1.00 93.10           H  
ATOM   1115  HD3 ARG A  70      15.717   7.930 -13.356  1.00 93.10           H  
ATOM   1116  NE  ARG A  70      15.283   8.738 -15.252  1.00 93.10           N  
ATOM   1117  HE  ARG A  70      15.356   8.236 -16.125  1.00 93.10           H  
ATOM   1118  NH1 ARG A  70      14.118  10.353 -14.119  1.00 93.10           N  
ATOM   1119 HH11 ARG A  70      14.712  10.192 -13.318  1.00 93.10           H  
ATOM   1120 HH12 ARG A  70      13.375  11.037 -14.119  1.00 93.10           H  
ATOM   1121  NH2 ARG A  70      13.606   9.847 -16.248  1.00 93.10           N  
ATOM   1122 HH21 ARG A  70      12.865  10.532 -16.286  1.00 93.10           H  
ATOM   1123 HH22 ARG A  70      13.831   9.296 -17.065  1.00 93.10           H  
ATOM   1124  CZ  ARG A  70      14.341   9.649 -15.196  1.00 93.10           C  
ATOM   1125  N   SER A  71      20.698   7.261 -15.732  1.00 94.06           N  
ATOM   1126  H   SER A  71      20.999   7.599 -14.829  1.00 94.06           H  
ATOM   1127  CA  SER A  71      21.307   7.833 -16.943  1.00 94.06           C  
ATOM   1128  HA  SER A  71      20.515   8.195 -17.599  1.00 94.06           H  
ATOM   1129  C   SER A  71      22.127   6.813 -17.736  1.00 94.06           C  
ATOM   1130  CB  SER A  71      22.207   9.012 -16.563  1.00 94.06           C  
ATOM   1131  HB2 SER A  71      21.602   9.782 -16.085  1.00 94.06           H  
ATOM   1132  HB3 SER A  71      22.658   9.428 -17.464  1.00 94.06           H  
ATOM   1133  O   SER A  71      22.156   6.848 -18.963  1.00 94.06           O  
ATOM   1134  OG  SER A  71      23.225   8.588 -15.670  1.00 94.06           O  
ATOM   1135  HG  SER A  71      23.716   9.355 -15.369  1.00 94.06           H  
ATOM   1136  N   THR A  72      22.789   5.886 -17.042  1.00 95.75           N  
ATOM   1137  H   THR A  72      22.633   5.848 -16.044  1.00 95.75           H  
ATOM   1138  CA  THR A  72      23.601   4.844 -17.679  1.00 95.75           C  
ATOM   1139  HA  THR A  72      24.163   5.286 -18.502  1.00 95.75           H  
ATOM   1140  C   THR A  72      22.719   3.748 -18.264  1.00 95.75           C  
ATOM   1141  CB  THR A  72      24.600   4.243 -16.684  1.00 95.75           C  
ATOM   1142  HB  THR A  72      24.065   3.723 -15.890  1.00 95.75           H  
ATOM   1143  O   THR A  72      22.993   3.278 -19.365  1.00 95.75           O  
ATOM   1144  CG2 THR A  72      25.580   3.284 -17.358  1.00 95.75           C  
ATOM   1145 HG21 THR A  72      25.036   2.468 -17.834  1.00 95.75           H  
ATOM   1146 HG22 THR A  72      26.154   3.820 -18.113  1.00 95.75           H  
ATOM   1147 HG23 THR A  72      26.254   2.880 -16.602  1.00 95.75           H  
ATOM   1148  OG1 THR A  72      25.396   5.262 -16.125  1.00 95.75           O  
ATOM   1149  HG1 THR A  72      24.813   5.922 -15.744  1.00 95.75           H  
ATOM   1150  N   PHE A  73      21.663   3.364 -17.546  1.00 96.38           N  
ATOM   1151  H   PHE A  73      21.500   3.799 -16.649  1.00 96.38           H  
ATOM   1152  CA  PHE A  73      20.670   2.408 -18.016  1.00 96.38           C  
ATOM   1153  HA  PHE A  73      21.172   1.495 -18.337  1.00 96.38           H  
ATOM   1154  C   PHE A  73      19.920   2.949 -19.240  1.00 96.38           C  
ATOM   1155  CB  PHE A  73      19.724   2.056 -16.861  1.00 96.38           C  
ATOM   1156  HB2 PHE A  73      20.284   1.522 -16.093  1.00 96.38           H  
ATOM   1157  HB3 PHE A  73      19.344   2.975 -16.414  1.00 96.38           H  
ATOM   1158  O   PHE A  73      19.904   2.289 -20.268  1.00 96.38           O  
ATOM   1159  CG  PHE A  73      18.551   1.205 -17.300  1.00 96.38           C  
ATOM   1160  CD1 PHE A  73      17.303   1.804 -17.538  1.00 96.38           C  
ATOM   1161  HD1 PHE A  73      17.175   2.865 -17.382  1.00 96.38           H  
ATOM   1162  CD2 PHE A  73      18.724  -0.167 -17.552  1.00 96.38           C  
ATOM   1163  HD2 PHE A  73      19.692  -0.626 -17.414  1.00 96.38           H  
ATOM   1164  CE1 PHE A  73      16.231   1.038 -18.025  1.00 96.38           C  
ATOM   1165  HE1 PHE A  73      15.283   1.511 -18.232  1.00 96.38           H  
ATOM   1166  CE2 PHE A  73      17.654  -0.938 -18.032  1.00 96.38           C  
ATOM   1167  HE2 PHE A  73      17.796  -1.987 -18.249  1.00 96.38           H  
ATOM   1168  CZ  PHE A  73      16.410  -0.332 -18.279  1.00 96.38           C  
ATOM   1169  HZ  PHE A  73      15.595  -0.914 -18.684  1.00 96.38           H  
ATOM   1170  N   GLU A  74      19.382   4.170 -19.181  1.00 95.27           N  
ATOM   1171  H   GLU A  74      19.420   4.678 -18.309  1.00 95.27           H  
ATOM   1172  CA  GLU A  74      18.605   4.769 -20.280  1.00 95.27           C  
ATOM   1173  HA  GLU A  74      17.810   4.082 -20.569  1.00 95.27           H  
ATOM   1174  C   GLU A  74      19.445   5.002 -21.546  1.00 95.27           C  
ATOM   1175  CB  GLU A  74      17.957   6.087 -19.806  1.00 95.27           C  
ATOM   1176  HB2 GLU A  74      17.553   6.619 -20.667  1.00 95.27           H  
ATOM   1177  HB3 GLU A  74      18.718   6.711 -19.338  1.00 95.27           H  
ATOM   1178  O   GLU A  74      18.914   4.930 -22.650  1.00 95.27           O  
ATOM   1179  CG  GLU A  74      16.808   5.820 -18.819  1.00 95.27           C  
ATOM   1180  HG2 GLU A  74      17.175   5.168 -18.026  1.00 95.27           H  
ATOM   1181  HG3 GLU A  74      16.021   5.279 -19.345  1.00 95.27           H  
ATOM   1182  CD  GLU A  74      16.196   7.067 -18.154  1.00 95.27           C  
ATOM   1183  OE1 GLU A  74      15.283   6.882 -17.309  1.00 95.27           O  
ATOM   1184  OE2 GLU A  74      16.660   8.209 -18.354  1.00 95.27           O  
ATOM   1185  N   LYS A  75      20.762   5.226 -21.414  1.00 96.95           N  
ATOM   1186  H   LYS A  75      21.132   5.315 -20.478  1.00 96.95           H  
ATOM   1187  CA  LYS A  75      21.668   5.367 -22.565  1.00 96.95           C  
ATOM   1188  HA  LYS A  75      21.224   6.084 -23.257  1.00 96.95           H  
ATOM   1189  C   LYS A  75      21.828   4.065 -23.358  1.00 96.95           C  
ATOM   1190  CB  LYS A  75      23.025   5.904 -22.083  1.00 96.95           C  
ATOM   1191  HB2 LYS A  75      22.858   6.838 -21.545  1.00 96.95           H  
ATOM   1192  HB3 LYS A  75      23.477   5.185 -21.399  1.00 96.95           H  
ATOM   1193  O   LYS A  75      21.930   4.113 -24.580  1.00 96.95           O  
ATOM   1194  CG  LYS A  75      23.985   6.175 -23.252  1.00 96.95           C  
ATOM   1195  HG2 LYS A  75      23.514   6.876 -23.942  1.00 96.95           H  
ATOM   1196  HG3 LYS A  75      24.191   5.245 -23.782  1.00 96.95           H  
ATOM   1197  CD  LYS A  75      25.319   6.756 -22.774  1.00 96.95           C  
ATOM   1198  HD2 LYS A  75      25.800   6.044 -22.103  1.00 96.95           H  
ATOM   1199  HD3 LYS A  75      25.133   7.689 -22.243  1.00 96.95           H  
ATOM   1200  CE  LYS A  75      26.205   7.012 -23.998  1.00 96.95           C  
ATOM   1201  HE2 LYS A  75      26.333   6.073 -24.536  1.00 96.95           H  
ATOM   1202  HE3 LYS A  75      25.679   7.697 -24.663  1.00 96.95           H  
ATOM   1203  NZ  LYS A  75      27.526   7.576 -23.626  1.00 96.95           N  
ATOM   1204  HZ1 LYS A  75      28.075   7.744 -24.457  1.00 96.95           H  
ATOM   1205  HZ2 LYS A  75      27.409   8.455 -23.143  1.00 96.95           H  
ATOM   1206  HZ3 LYS A  75      28.032   6.934 -23.032  1.00 96.95           H  
ATOM   1207  N   ASN A  76      21.937   2.926 -22.674  1.00 95.98           N  
ATOM   1208  H   ASN A  76      21.791   2.963 -21.675  1.00 95.98           H  
ATOM   1209  CA  ASN A  76      22.028   1.606 -23.301  1.00 95.98           C  
ATOM   1210  HA  ASN A  76      21.353   1.578 -24.156  1.00 95.98           H  
ATOM   1211  C   ASN A  76      21.589   0.516 -22.297  1.00 95.98           C  
ATOM   1212  CB  ASN A  76      23.455   1.381 -23.847  1.00 95.98           C  
ATOM   1213  HB2 ASN A  76      23.733   2.224 -24.479  1.00 95.98           H  
ATOM   1214  HB3 ASN A  76      24.167   1.314 -23.024  1.00 95.98           H  
ATOM   1215  O   ASN A  76      22.430   0.008 -21.542  1.00 95.98           O  
ATOM   1216  CG  ASN A  76      23.555   0.116 -24.688  1.00 95.98           C  
ATOM   1217  ND2 ASN A  76      24.477   0.061 -25.619  1.00 95.98           N  
ATOM   1218 HD21 ASN A  76      25.055   0.859 -25.840  1.00 95.98           H  
ATOM   1219 HD22 ASN A  76      24.493  -0.787 -26.168  1.00 95.98           H  
ATOM   1220  OD1 ASN A  76      22.827  -0.846 -24.513  1.00 95.98           O  
ATOM   1221  N   PRO A  77      20.288   0.156 -22.278  1.00 95.43           N  
ATOM   1222  CA  PRO A  77      19.740  -0.805 -21.320  1.00 95.43           C  
ATOM   1223  HA  PRO A  77      19.861  -0.405 -20.314  1.00 95.43           H  
ATOM   1224  C   PRO A  77      20.405  -2.180 -21.394  1.00 95.43           C  
ATOM   1225  CB  PRO A  77      18.246  -0.892 -21.651  1.00 95.43           C  
ATOM   1226  HB2 PRO A  77      18.071  -1.640 -22.425  1.00 95.43           H  
ATOM   1227  HB3 PRO A  77      17.644  -1.117 -20.771  1.00 95.43           H  
ATOM   1228  O   PRO A  77      20.695  -2.778 -20.358  1.00 95.43           O  
ATOM   1229  CG  PRO A  77      17.928   0.488 -22.216  1.00 95.43           C  
ATOM   1230  HG2 PRO A  77      17.053   0.470 -22.866  1.00 95.43           H  
ATOM   1231  HG3 PRO A  77      17.786   1.199 -21.402  1.00 95.43           H  
ATOM   1232  CD  PRO A  77      19.201   0.823 -22.990  1.00 95.43           C  
ATOM   1233  HD2 PRO A  77      19.133   0.426 -24.003  1.00 95.43           H  
ATOM   1234  HD3 PRO A  77      19.335   1.904 -23.018  1.00 95.43           H  
ATOM   1235  N   VAL A  78      20.699  -2.653 -22.609  1.00 94.77           N  
ATOM   1236  H   VAL A  78      20.487  -2.078 -23.412  1.00 94.77           H  
ATOM   1237  CA  VAL A  78      21.302  -3.970 -22.853  1.00 94.77           C  
ATOM   1238  HA  VAL A  78      20.720  -4.722 -22.319  1.00 94.77           H  
ATOM   1239  C   VAL A  78      22.715  -4.021 -22.278  1.00 94.77           C  
ATOM   1240  CB  VAL A  78      21.268  -4.323 -24.354  1.00 94.77           C  
ATOM   1241  HB  VAL A  78      21.782  -3.543 -24.916  1.00 94.77           H  
ATOM   1242  O   VAL A  78      22.971  -4.805 -21.370  1.00 94.77           O  
ATOM   1243  CG1 VAL A  78      21.952  -5.659 -24.649  1.00 94.77           C  
ATOM   1244 HG11 VAL A  78      21.518  -6.463 -24.054  1.00 94.77           H  
ATOM   1245 HG12 VAL A  78      21.850  -5.912 -25.704  1.00 94.77           H  
ATOM   1246 HG13 VAL A  78      23.019  -5.602 -24.434  1.00 94.77           H  
ATOM   1247  CG2 VAL A  78      19.818  -4.405 -24.855  1.00 94.77           C  
ATOM   1248 HG21 VAL A  78      19.316  -3.444 -24.747  1.00 94.77           H  
ATOM   1249 HG22 VAL A  78      19.812  -4.673 -25.912  1.00 94.77           H  
ATOM   1250 HG23 VAL A  78      19.272  -5.166 -24.299  1.00 94.77           H  
ATOM   1251  N   ALA A  79      23.597  -3.098 -22.674  1.00 95.16           N  
ATOM   1252  H   ALA A  79      23.327  -2.456 -23.406  1.00 95.16           H  
ATOM   1253  CA  ALA A  79      24.976  -3.067 -22.176  1.00 95.16           C  
ATOM   1254  HA  ALA A  79      25.433  -4.037 -22.369  1.00 95.16           H  
ATOM   1255  C   ALA A  79      25.067  -2.791 -20.660  1.00 95.16           C  
ATOM   1256  CB  ALA A  79      25.746  -1.997 -22.956  1.00 95.16           C  
ATOM   1257  HB1 ALA A  79      25.687  -2.215 -24.022  1.00 95.16           H  
ATOM   1258  HB2 ALA A  79      26.794  -2.015 -22.657  1.00 95.16           H  
ATOM   1259  HB3 ALA A  79      25.324  -1.013 -22.756  1.00 95.16           H  
ATOM   1260  O   ALA A  79      26.044  -3.145 -19.993  1.00 95.16           O  
ATOM   1261  N   PHE A  80      24.079  -2.107 -20.075  1.00 96.22           N  
ATOM   1262  H   PHE A  80      23.309  -1.792 -20.648  1.00 96.22           H  
ATOM   1263  CA  PHE A  80      23.984  -1.970 -18.622  1.00 96.22           C  
ATOM   1264  HA  PHE A  80      24.945  -1.645 -18.225  1.00 96.22           H  
ATOM   1265  C   PHE A  80      23.672  -3.310 -17.941  1.00 96.22           C  
ATOM   1266  CB  PHE A  80      22.941  -0.903 -18.277  1.00 96.22           C  
ATOM   1267  HB2 PHE A  80      21.988  -1.169 -18.733  1.00 96.22           H  
ATOM   1268  HB3 PHE A  80      23.251   0.049 -18.708  1.00 96.22           H  
ATOM   1269  O   PHE A  80      24.309  -3.643 -16.940  1.00 96.22           O  
ATOM   1270  CG  PHE A  80      22.733  -0.730 -16.786  1.00 96.22           C  
ATOM   1271  CD1 PHE A  80      21.778  -1.515 -16.114  1.00 96.22           C  
ATOM   1272  HD1 PHE A  80      21.199  -2.245 -16.661  1.00 96.22           H  
ATOM   1273  CD2 PHE A  80      23.497   0.205 -16.066  1.00 96.22           C  
ATOM   1274  HD2 PHE A  80      24.243   0.799 -16.573  1.00 96.22           H  
ATOM   1275  CE1 PHE A  80      21.553  -1.334 -14.741  1.00 96.22           C  
ATOM   1276  HE1 PHE A  80      20.782  -1.908 -14.249  1.00 96.22           H  
ATOM   1277  CE2 PHE A  80      23.287   0.377 -14.688  1.00 96.22           C  
ATOM   1278  HE2 PHE A  80      23.863   1.107 -14.138  1.00 96.22           H  
ATOM   1279  CZ  PHE A  80      22.304  -0.382 -14.031  1.00 96.22           C  
ATOM   1280  HZ  PHE A  80      22.116  -0.218 -12.980  1.00 96.22           H  
ATOM   1281  N   LEU A  81      22.718  -4.070 -18.477  1.00 95.82           N  
ATOM   1282  H   LEU A  81      22.275  -3.764 -19.332  1.00 95.82           H  
ATOM   1283  CA  LEU A  81      22.281  -5.351 -17.926  1.00 95.82           C  
ATOM   1284  HA  LEU A  81      22.199  -5.254 -16.843  1.00 95.82           H  
ATOM   1285  C   LEU A  81      23.302  -6.472 -18.148  1.00 95.82           C  
ATOM   1286  CB  LEU A  81      20.901  -5.681 -18.517  1.00 95.82           C  
ATOM   1287  HB2 LEU A  81      20.947  -5.555 -19.599  1.00 95.82           H  
ATOM   1288  HB3 LEU A  81      20.654  -6.725 -18.327  1.00 95.82           H  
ATOM   1289  O   LEU A  81      23.586  -7.211 -17.207  1.00 95.82           O  
ATOM   1290  CG  LEU A  81      19.755  -4.828 -17.953  1.00 95.82           C  
ATOM   1291  HG  LEU A  81      19.970  -3.770 -18.102  1.00 95.82           H  
ATOM   1292  CD1 LEU A  81      18.468  -5.176 -18.693  1.00 95.82           C  
ATOM   1293 HD11 LEU A  81      18.208  -6.222 -18.533  1.00 95.82           H  
ATOM   1294 HD12 LEU A  81      17.652  -4.539 -18.352  1.00 95.82           H  
ATOM   1295 HD13 LEU A  81      18.627  -5.011 -19.759  1.00 95.82           H  
ATOM   1296  CD2 LEU A  81      19.526  -5.060 -16.456  1.00 95.82           C  
ATOM   1297 HD21 LEU A  81      19.235  -6.095 -16.278  1.00 95.82           H  
ATOM   1298 HD22 LEU A  81      20.422  -4.829 -15.880  1.00 95.82           H  
ATOM   1299 HD23 LEU A  81      18.738  -4.388 -16.116  1.00 95.82           H  
ATOM   1300  N   GLU A  82      23.954  -6.524 -19.306  1.00 94.12           N  
ATOM   1301  H   GLU A  82      23.622  -5.958 -20.074  1.00 94.12           H  
ATOM   1302  CA  GLU A  82      25.052  -7.462 -19.581  1.00 94.12           C  
ATOM   1303  HA  GLU A  82      24.707  -8.492 -19.497  1.00 94.12           H  
ATOM   1304  C   GLU A  82      26.206  -7.284 -18.591  1.00 94.12           C  
ATOM   1305  CB  GLU A  82      25.570  -7.236 -21.001  1.00 94.12           C  
ATOM   1306  HB2 GLU A  82      25.780  -6.173 -21.117  1.00 94.12           H  
ATOM   1307  HB3 GLU A  82      26.500  -7.789 -21.131  1.00 94.12           H  
ATOM   1308  O   GLU A  82      26.705  -8.255 -18.025  1.00 94.12           O  
ATOM   1309  CG  GLU A  82      24.575  -7.704 -22.071  1.00 94.12           C  
ATOM   1310  HG2 GLU A  82      24.449  -8.783 -21.981  1.00 94.12           H  
ATOM   1311  HG3 GLU A  82      23.602  -7.242 -21.902  1.00 94.12           H  
ATOM   1312  CD  GLU A  82      25.054  -7.354 -23.485  1.00 94.12           C  
ATOM   1313  OE1 GLU A  82      24.557  -8.002 -24.427  1.00 94.12           O  
ATOM   1314  OE2 GLU A  82      25.876  -6.413 -23.615  1.00 94.12           O  
ATOM   1315  N   ARG A  83      26.571  -6.033 -18.268  1.00 94.25           N  
ATOM   1316  H   ARG A  83      26.131  -5.278 -18.775  1.00 94.25           H  
ATOM   1317  CA  ARG A  83      27.570  -5.738 -17.222  1.00 94.25           C  
ATOM   1318  HA  ARG A  83      28.473  -6.311 -17.433  1.00 94.25           H  
ATOM   1319  C   ARG A  83      27.136  -6.179 -15.825  1.00 94.25           C  
ATOM   1320  CB  ARG A  83      27.900  -4.243 -17.204  1.00 94.25           C  
ATOM   1321  HB2 ARG A  83      28.414  -4.006 -16.272  1.00 94.25           H  
ATOM   1322  HB3 ARG A  83      26.976  -3.667 -17.242  1.00 94.25           H  
ATOM   1323  O   ARG A  83      27.991  -6.401 -14.972  1.00 94.25           O  
ATOM   1324  CG  ARG A  83      28.825  -3.860 -18.365  1.00 94.25           C  
ATOM   1325  HG2 ARG A  83      29.725  -4.472 -18.318  1.00 94.25           H  
ATOM   1326  HG3 ARG A  83      28.336  -4.050 -19.320  1.00 94.25           H  
ATOM   1327  CD  ARG A  83      29.236  -2.388 -18.270  1.00 94.25           C  
ATOM   1328  HD2 ARG A  83      29.952  -2.185 -19.066  1.00 94.25           H  
ATOM   1329  HD3 ARG A  83      29.723  -2.225 -17.308  1.00 94.25           H  
ATOM   1330  NE  ARG A  83      28.077  -1.491 -18.416  1.00 94.25           N  
ATOM   1331  HE  ARG A  83      27.244  -1.929 -18.785  1.00 94.25           H  
ATOM   1332  NH1 ARG A  83      29.142   0.461 -17.854  1.00 94.25           N  
ATOM   1333 HH11 ARG A  83      29.999  -0.066 -17.763  1.00 94.25           H  
ATOM   1334 HH12 ARG A  83      29.119   1.456 -17.684  1.00 94.25           H  
ATOM   1335  NH2 ARG A  83      26.964   0.490 -18.351  1.00 94.25           N  
ATOM   1336 HH21 ARG A  83      26.145   0.011 -18.699  1.00 94.25           H  
ATOM   1337 HH22 ARG A  83      26.948   1.490 -18.213  1.00 94.25           H  
ATOM   1338  CZ  ARG A  83      28.065  -0.190 -18.202  1.00 94.25           C  
ATOM   1339  N   LYS A  84      25.829  -6.295 -15.579  1.00 92.24           N  
ATOM   1340  H   LYS A  84      25.198  -6.122 -16.349  1.00 92.24           H  
ATOM   1341  CA  LYS A  84      25.271  -6.874 -14.349  1.00 92.24           C  
ATOM   1342  HA  LYS A  84      25.978  -6.712 -13.535  1.00 92.24           H  
ATOM   1343  C   LYS A  84      25.123  -8.401 -14.413  1.00 92.24           C  
ATOM   1344  CB  LYS A  84      23.951  -6.177 -13.981  1.00 92.24           C  
ATOM   1345  HB2 LYS A  84      23.452  -6.776 -13.219  1.00 92.24           H  
ATOM   1346  HB3 LYS A  84      23.299  -6.119 -14.853  1.00 92.24           H  
ATOM   1347  O   LYS A  84      24.703  -8.990 -13.421  1.00 92.24           O  
ATOM   1348  CG  LYS A  84      24.163  -4.768 -13.412  1.00 92.24           C  
ATOM   1349  HG2 LYS A  84      24.938  -4.813 -12.646  1.00 92.24           H  
ATOM   1350  HG3 LYS A  84      24.487  -4.091 -14.202  1.00 92.24           H  
ATOM   1351  CD  LYS A  84      22.868  -4.247 -12.772  1.00 92.24           C  
ATOM   1352  HD2 LYS A  84      22.122  -4.078 -13.549  1.00 92.24           H  
ATOM   1353  HD3 LYS A  84      22.492  -4.991 -12.070  1.00 92.24           H  
ATOM   1354  CE  LYS A  84      23.156  -2.945 -12.018  1.00 92.24           C  
ATOM   1355  HE2 LYS A  84      23.452  -2.182 -12.738  1.00 92.24           H  
ATOM   1356  HE3 LYS A  84      24.005  -3.108 -11.353  1.00 92.24           H  
ATOM   1357  NZ  LYS A  84      21.996  -2.473 -11.221  1.00 92.24           N  
ATOM   1358  HZ1 LYS A  84      22.250  -1.615 -10.752  1.00 92.24           H  
ATOM   1359  HZ2 LYS A  84      21.728  -3.135 -10.507  1.00 92.24           H  
ATOM   1360  HZ3 LYS A  84      21.200  -2.251 -11.802  1.00 92.24           H  
ATOM   1361  N   GLY A  85      25.492  -9.035 -15.527  1.00 93.58           N  
ATOM   1362  H   GLY A  85      25.836  -8.488 -16.304  1.00 93.58           H  
ATOM   1363  CA  GLY A  85      25.451 -10.484 -15.723  1.00 93.58           C  
ATOM   1364  HA2 GLY A  85      25.607 -10.990 -14.770  1.00 93.58           H  
ATOM   1365  HA3 GLY A  85      26.264 -10.761 -16.394  1.00 93.58           H  
ATOM   1366  C   GLY A  85      24.155 -11.016 -16.335  1.00 93.58           C  
ATOM   1367  O   GLY A  85      23.995 -12.230 -16.400  1.00 93.58           O  
ATOM   1368  N   TYR A  86      23.244 -10.142 -16.773  1.00 94.80           N  
ATOM   1369  H   TYR A  86      23.467  -9.157 -16.750  1.00 94.80           H  
ATOM   1370  CA  TYR A  86      22.049 -10.536 -17.520  1.00 94.80           C  
ATOM   1371  HA  TYR A  86      21.702 -11.516 -17.192  1.00 94.80           H  
ATOM   1372  C   TYR A  86      22.390 -10.619 -18.999  1.00 94.80           C  
ATOM   1373  CB  TYR A  86      20.917  -9.531 -17.311  1.00 94.80           C  
ATOM   1374  HB2 TYR A  86      20.053  -9.835 -17.902  1.00 94.80           H  
ATOM   1375  HB3 TYR A  86      21.260  -8.573 -17.701  1.00 94.80           H  
ATOM   1376  O   TYR A  86      22.600  -9.596 -19.648  1.00 94.80           O  
ATOM   1377  CG  TYR A  86      20.490  -9.332 -15.879  1.00 94.80           C  
ATOM   1378  CD1 TYR A  86      19.529 -10.177 -15.299  1.00 94.80           C  
ATOM   1379  HD1 TYR A  86      19.091 -10.981 -15.873  1.00 94.80           H  
ATOM   1380  CD2 TYR A  86      21.066  -8.296 -15.126  1.00 94.80           C  
ATOM   1381  HD2 TYR A  86      21.803  -7.655 -15.587  1.00 94.80           H  
ATOM   1382  CE1 TYR A  86      19.158  -9.994 -13.957  1.00 94.80           C  
ATOM   1383  HE1 TYR A  86      18.431 -10.646 -13.497  1.00 94.80           H  
ATOM   1384  CE2 TYR A  86      20.709  -8.115 -13.782  1.00 94.80           C  
ATOM   1385  HE2 TYR A  86      21.169  -7.333 -13.197  1.00 94.80           H  
ATOM   1386  OH  TYR A  86      19.454  -8.786 -11.888  1.00 94.80           O  
ATOM   1387  HH  TYR A  86      20.014  -8.128 -11.469  1.00 94.80           H  
ATOM   1388  CZ  TYR A  86      19.759  -8.971 -13.193  1.00 94.80           C  
ATOM   1389  N   ILE A  87      22.427 -11.832 -19.527  1.00 91.84           N  
ATOM   1390  H   ILE A  87      22.218 -12.631 -18.946  1.00 91.84           H  
ATOM   1391  CA  ILE A  87      22.728 -12.098 -20.932  1.00 91.84           C  
ATOM   1392  HA  ILE A  87      22.784 -11.159 -21.484  1.00 91.84           H  
ATOM   1393  C   ILE A  87      21.593 -12.900 -21.548  1.00 91.84           C  
ATOM   1394  CB  ILE A  87      24.089 -12.807 -21.073  1.00 91.84           C  
ATOM   1395  HB  ILE A  87      24.211 -13.070 -22.124  1.00 91.84           H  
ATOM   1396  O   ILE A  87      20.876 -13.590 -20.838  1.00 91.84           O  
ATOM   1397  CG1 ILE A  87      24.181 -14.100 -20.231  1.00 91.84           C  
ATOM   1398 HG12 ILE A  87      24.297 -13.851 -19.176  1.00 91.84           H  
ATOM   1399 HG13 ILE A  87      23.267 -14.683 -20.344  1.00 91.84           H  
ATOM   1400  CG2 ILE A  87      25.215 -11.824 -20.702  1.00 91.84           C  
ATOM   1401 HG21 ILE A  87      25.109 -10.909 -21.285  1.00 91.84           H  
ATOM   1402 HG22 ILE A  87      26.188 -12.256 -20.934  1.00 91.84           H  
ATOM   1403 HG23 ILE A  87      25.175 -11.576 -19.641  1.00 91.84           H  
ATOM   1404  CD1 ILE A  87      25.350 -14.986 -20.670  1.00 91.84           C  
ATOM   1405 HD11 ILE A  87      25.353 -15.901 -20.078  1.00 91.84           H  
ATOM   1406 HD12 ILE A  87      25.235 -15.253 -21.720  1.00 91.84           H  
ATOM   1407 HD13 ILE A  87      26.302 -14.475 -20.525  1.00 91.84           H  
ATOM   1408  N   ARG A  88      21.388 -12.804 -22.856  1.00 86.90           N  
ATOM   1409  H   ARG A  88      21.962 -12.179 -23.404  1.00 86.90           H  
ATOM   1410  CA  ARG A  88      20.472 -13.690 -23.579  1.00 86.90           C  
ATOM   1411  HA  ARG A  88      20.590 -14.707 -23.206  1.00 86.90           H  
ATOM   1412  C   ARG A  88      20.830 -13.666 -25.053  1.00 86.90           C  
ATOM   1413  CB  ARG A  88      19.021 -13.241 -23.349  1.00 86.90           C  
ATOM   1414  HB2 ARG A  88      18.845 -13.163 -22.276  1.00 86.90           H  
ATOM   1415  HB3 ARG A  88      18.854 -12.261 -23.796  1.00 86.90           H  
ATOM   1416  O   ARG A  88      20.940 -12.581 -25.615  1.00 86.90           O  
ATOM   1417  CG  ARG A  88      18.025 -14.251 -23.923  1.00 86.90           C  
ATOM   1418  HG2 ARG A  88      17.967 -14.133 -25.005  1.00 86.90           H  
ATOM   1419  HG3 ARG A  88      18.352 -15.264 -23.688  1.00 86.90           H  
ATOM   1420  CD  ARG A  88      16.649 -14.026 -23.300  1.00 86.90           C  
ATOM   1421  HD2 ARG A  88      16.723 -14.179 -22.224  1.00 86.90           H  
ATOM   1422  HD3 ARG A  88      16.334 -13.000 -23.487  1.00 86.90           H  
ATOM   1423  NE  ARG A  88      15.673 -14.974 -23.849  1.00 86.90           N  
ATOM   1424  HE  ARG A  88      16.049 -15.752 -24.372  1.00 86.90           H  
ATOM   1425  NH1 ARG A  88      13.790 -13.880 -23.146  1.00 86.90           N  
ATOM   1426 HH11 ARG A  88      14.395 -13.142 -22.815  1.00 86.90           H  
ATOM   1427 HH12 ARG A  88      12.786 -13.770 -23.174  1.00 86.90           H  
ATOM   1428  NH2 ARG A  88      13.612 -15.804 -24.286  1.00 86.90           N  
ATOM   1429 HH21 ARG A  88      14.056 -16.516 -24.848  1.00 86.90           H  
ATOM   1430 HH22 ARG A  88      12.606 -15.719 -24.289  1.00 86.90           H  
ATOM   1431  CZ  ARG A  88      14.364 -14.882 -23.756  1.00 86.90           C  
ATOM   1432  N   GLU A  89      20.994 -14.841 -25.653  1.00 81.49           N  
ATOM   1433  H   GLU A  89      20.901 -15.691 -25.115  1.00 81.49           H  
ATOM   1434  CA  GLU A  89      21.375 -14.968 -27.068  1.00 81.49           C  
ATOM   1435  HA  GLU A  89      22.314 -14.442 -27.241  1.00 81.49           H  
ATOM   1436  C   GLU A  89      20.332 -14.313 -27.988  1.00 81.49           C  
ATOM   1437  CB  GLU A  89      21.584 -16.453 -27.422  1.00 81.49           C  
ATOM   1438  HB2 GLU A  89      20.683 -17.012 -27.169  1.00 81.49           H  
ATOM   1439  HB3 GLU A  89      21.756 -16.530 -28.496  1.00 81.49           H  
ATOM   1440  O   GLU A  89      20.679 -13.503 -28.842  1.00 81.49           O  
ATOM   1441  CG  GLU A  89      22.795 -17.056 -26.686  1.00 81.49           C  
ATOM   1442  HG2 GLU A  89      22.622 -16.990 -25.612  1.00 81.49           H  
ATOM   1443  HG3 GLU A  89      23.672 -16.451 -26.916  1.00 81.49           H  
ATOM   1444  CD  GLU A  89      23.093 -18.525 -27.044  1.00 81.49           C  
ATOM   1445  OE1 GLU A  89      24.147 -19.016 -26.577  1.00 81.49           O  
ATOM   1446  OE2 GLU A  89      22.280 -19.159 -27.750  1.00 81.49           O  
ATOM   1447  N   ASP A  90      19.046 -14.560 -27.725  1.00 82.69           N  
ATOM   1448  H   ASP A  90      18.860 -15.337 -27.107  1.00 82.69           H  
ATOM   1449  CA  ASP A  90      17.925 -14.088 -28.554  1.00 82.69           C  
ATOM   1450  HA  ASP A  90      18.252 -14.106 -29.594  1.00 82.69           H  
ATOM   1451  C   ASP A  90      17.465 -12.647 -28.246  1.00 82.69           C  
ATOM   1452  CB  ASP A  90      16.735 -15.052 -28.430  1.00 82.69           C  
ATOM   1453  HB2 ASP A  90      15.965 -14.761 -29.144  1.00 82.69           H  
ATOM   1454  HB3 ASP A  90      16.318 -14.949 -27.428  1.00 82.69           H  
ATOM   1455  O   ASP A  90      16.375 -12.241 -28.657  1.00 82.69           O  
ATOM   1456  CG  ASP A  90      17.067 -16.522 -28.674  1.00 82.69           C  
ATOM   1457  OD1 ASP A  90      18.028 -16.804 -29.417  1.00 82.69           O  
ATOM   1458  OD2 ASP A  90      16.332 -17.342 -28.078  1.00 82.69           O  
ATOM   1459  N   ASN A  91      18.288 -11.864 -27.542  1.00 85.97           N  
ATOM   1460  H   ASN A  91      19.201 -12.258 -27.365  1.00 85.97           H  
ATOM   1461  CA  ASN A  91      18.000 -10.556 -26.932  1.00 85.97           C  
ATOM   1462  HA  ASN A  91      18.982 -10.122 -26.745  1.00 85.97           H  
ATOM   1463  C   ASN A  91      17.285 -10.598 -25.571  1.00 85.97           C  
ATOM   1464  CB  ASN A  91      17.280  -9.578 -27.882  1.00 85.97           C  
ATOM   1465  HB2 ASN A  91      16.238  -9.874 -28.006  1.00 85.97           H  
ATOM   1466  HB3 ASN A  91      17.275  -8.584 -27.435  1.00 85.97           H  
ATOM   1467  O   ASN A  91      16.417 -11.425 -25.285  1.00 85.97           O  
ATOM   1468  CG  ASN A  91      17.940  -9.454 -29.236  1.00 85.97           C  
ATOM   1469  ND2 ASN A  91      17.349 -10.009 -30.265  1.00 85.97           N  
ATOM   1470 HD21 ASN A  91      16.647 -10.704 -30.054  1.00 85.97           H  
ATOM   1471 HD22 ASN A  91      17.876 -10.021 -31.126  1.00 85.97           H  
ATOM   1472  OD1 ASN A  91      18.983  -8.844 -29.374  1.00 85.97           O  
ATOM   1473  N   LEU A  92      17.631  -9.624 -24.724  1.00 88.79           N  
ATOM   1474  H   LEU A  92      18.328  -8.963 -25.037  1.00 88.79           H  
ATOM   1475  CA  LEU A  92      16.968  -9.372 -23.445  1.00 88.79           C  
ATOM   1476  HA  LEU A  92      16.891 -10.308 -22.893  1.00 88.79           H  
ATOM   1477  C   LEU A  92      15.552  -8.829 -23.670  1.00 88.79           C  
ATOM   1478  CB  LEU A  92      17.790  -8.354 -22.627  1.00 88.79           C  
ATOM   1479  HB2 LEU A  92      17.245  -8.127 -21.711  1.00 88.79           H  
ATOM   1480  HB3 LEU A  92      17.858  -7.433 -23.206  1.00 88.79           H  
ATOM   1481  O   LEU A  92      15.368  -7.858 -24.403  1.00 88.79           O  
ATOM   1482  CG  LEU A  92      19.214  -8.801 -22.254  1.00 88.79           C  
ATOM   1483  HG  LEU A  92      19.764  -9.094 -23.148  1.00 88.79           H  
ATOM   1484  CD1 LEU A  92      19.947  -7.642 -21.579  1.00 88.79           C  
ATOM   1485 HD11 LEU A  92      20.968  -7.943 -21.344  1.00 88.79           H  
ATOM   1486 HD12 LEU A  92      19.433  -7.349 -20.663  1.00 88.79           H  
ATOM   1487 HD13 LEU A  92      19.985  -6.795 -22.264  1.00 88.79           H  
ATOM   1488  CD2 LEU A  92      19.200  -9.954 -21.260  1.00 88.79           C  
ATOM   1489 HD21 LEU A  92      20.225 -10.257 -21.047  1.00 88.79           H  
ATOM   1490 HD22 LEU A  92      18.727  -9.613 -20.339  1.00 88.79           H  
ATOM   1491 HD23 LEU A  92      18.663 -10.810 -21.669  1.00 88.79           H  
ATOM   1492  N   MET A  93      14.563  -9.377 -22.959  1.00 92.70           N  
ATOM   1493  H   MET A  93      14.784 -10.140 -22.335  1.00 92.70           H  
ATOM   1494  CA  MET A  93      13.253  -8.729 -22.853  1.00 92.70           C  
ATOM   1495  HA  MET A  93      13.081  -8.129 -23.746  1.00 92.70           H  
ATOM   1496  C   MET A  93      13.263  -7.803 -21.639  1.00 92.70           C  
ATOM   1497  CB  MET A  93      12.123  -9.760 -22.780  1.00 92.70           C  
ATOM   1498  HB2 MET A  93      12.259 -10.502 -23.567  1.00 92.70           H  
ATOM   1499  HB3 MET A  93      12.152 -10.255 -21.809  1.00 92.70           H  
ATOM   1500  O   MET A  93      13.518  -8.258 -20.523  1.00 92.70           O  
ATOM   1501  CG  MET A  93      10.753  -9.097 -22.964  1.00 92.70           C  
ATOM   1502  HG2 MET A  93      10.747  -8.592 -23.930  1.00 92.70           H  
ATOM   1503  HG3 MET A  93      10.602  -8.344 -22.190  1.00 92.70           H  
ATOM   1504  SD  MET A  93       9.348 -10.243 -22.936  1.00 92.70           S  
ATOM   1505  CE  MET A  93       9.234 -10.572 -21.164  1.00 92.70           C  
ATOM   1506  HE1 MET A  93       9.089  -9.639 -20.620  1.00 92.70           H  
ATOM   1507  HE2 MET A  93      10.167 -11.044 -20.858  1.00 92.70           H  
ATOM   1508  HE3 MET A  93       8.398 -11.244 -20.969  1.00 92.70           H  
ATOM   1509  N   ILE A  94      12.999  -6.515 -21.860  1.00 95.03           N  
ATOM   1510  H   ILE A  94      12.790  -6.222 -22.804  1.00 95.03           H  
ATOM   1511  CA  ILE A  94      13.055  -5.470 -20.835  1.00 95.03           C  
ATOM   1512  HA  ILE A  94      13.154  -5.929 -19.851  1.00 95.03           H  
ATOM   1513  C   ILE A  94      11.749  -4.681 -20.883  1.00 95.03           C  
ATOM   1514  CB  ILE A  94      14.269  -4.532 -21.052  1.00 95.03           C  
ATOM   1515  HB  ILE A  94      14.113  -3.992 -21.986  1.00 95.03           H  
ATOM   1516  O   ILE A  94      11.434  -4.072 -21.902  1.00 95.03           O  
ATOM   1517  CG1 ILE A  94      15.610  -5.297 -21.170  1.00 95.03           C  
ATOM   1518 HG12 ILE A  94      15.508  -6.118 -21.880  1.00 95.03           H  
ATOM   1519 HG13 ILE A  94      15.884  -5.722 -20.205  1.00 95.03           H  
ATOM   1520  CG2 ILE A  94      14.340  -3.506 -19.902  1.00 95.03           C  
ATOM   1521 HG21 ILE A  94      15.181  -2.829 -20.052  1.00 95.03           H  
ATOM   1522 HG22 ILE A  94      13.433  -2.901 -19.876  1.00 95.03           H  
ATOM   1523 HG23 ILE A  94      14.455  -4.024 -18.950  1.00 95.03           H  
ATOM   1524  CD1 ILE A  94      16.757  -4.423 -21.697  1.00 95.03           C  
ATOM   1525 HD11 ILE A  94      17.622  -5.051 -21.910  1.00 95.03           H  
ATOM   1526 HD12 ILE A  94      16.452  -3.928 -22.619  1.00 95.03           H  
ATOM   1527 HD13 ILE A  94      17.040  -3.672 -20.959  1.00 95.03           H  
ATOM   1528  N   ILE A  95      11.014  -4.645 -19.774  1.00 94.78           N  
ATOM   1529  H   ILE A  95      11.314  -5.201 -18.986  1.00 94.78           H  
ATOM   1530  CA  ILE A  95       9.833  -3.788 -19.615  1.00 94.78           C  
ATOM   1531  HA  ILE A  95       9.658  -3.234 -20.538  1.00 94.78           H  
ATOM   1532  C   ILE A  95      10.131  -2.778 -18.514  1.00 94.78           C  
ATOM   1533  CB  ILE A  95       8.555  -4.610 -19.337  1.00 94.78           C  
ATOM   1534  HB  ILE A  95       8.677  -5.126 -18.384  1.00 94.78           H  
ATOM   1535  O   ILE A  95      10.426  -3.162 -17.382  1.00 94.78           O  
ATOM   1536  CG1 ILE A  95       8.341  -5.672 -20.442  1.00 94.78           C  
ATOM   1537 HG12 ILE A  95       9.196  -6.348 -20.461  1.00 94.78           H  
ATOM   1538 HG13 ILE A  95       8.279  -5.179 -21.413  1.00 94.78           H  
ATOM   1539  CG2 ILE A  95       7.337  -3.677 -19.199  1.00 94.78           C  
ATOM   1540 HG21 ILE A  95       7.150  -3.159 -20.140  1.00 94.78           H  
ATOM   1541 HG22 ILE A  95       7.492  -2.943 -18.408  1.00 94.78           H  
ATOM   1542 HG23 ILE A  95       6.449  -4.250 -18.933  1.00 94.78           H  
ATOM   1543  CD1 ILE A  95       7.093  -6.542 -20.254  1.00 94.78           C  
ATOM   1544 HD11 ILE A  95       7.133  -7.385 -20.944  1.00 94.78           H  
ATOM   1545 HD12 ILE A  95       7.046  -6.917 -19.232  1.00 94.78           H  
ATOM   1546 HD13 ILE A  95       6.194  -5.964 -20.468  1.00 94.78           H  
ATOM   1547  N   ILE A  96      10.063  -1.486 -18.834  1.00 94.77           N  
ATOM   1548  H   ILE A  96       9.770  -1.236 -19.767  1.00 94.77           H  
ATOM   1549  CA  ILE A  96      10.217  -0.419 -17.841  1.00 94.77           C  
ATOM   1550  HA  ILE A  96      11.000  -0.714 -17.142  1.00 94.77           H  
ATOM   1551  C   ILE A  96       8.922  -0.299 -17.042  1.00 94.77           C  
ATOM   1552  CB  ILE A  96      10.652   0.915 -18.488  1.00 94.77           C  
ATOM   1553  HB  ILE A  96       9.927   1.183 -19.257  1.00 94.77           H  
ATOM   1554  O   ILE A  96       7.845  -0.144 -17.610  1.00 94.77           O  
ATOM   1555  CG1 ILE A  96      12.042   0.748 -19.147  1.00 94.77           C  
ATOM   1556 HG12 ILE A  96      12.780   0.502 -18.383  1.00 94.77           H  
ATOM   1557 HG13 ILE A  96      12.007  -0.080 -19.855  1.00 94.77           H  
ATOM   1558  CG2 ILE A  96      10.682   2.041 -17.433  1.00 94.77           C  
ATOM   1559 HG21 ILE A  96      10.978   2.985 -17.892  1.00 94.77           H  
ATOM   1560 HG22 ILE A  96      11.383   1.794 -16.636  1.00 94.77           H  
ATOM   1561 HG23 ILE A  96       9.690   2.196 -17.010  1.00 94.77           H  
ATOM   1562  CD1 ILE A  96      12.530   1.978 -19.923  1.00 94.77           C  
ATOM   1563 HD11 ILE A  96      12.746   2.803 -19.244  1.00 94.77           H  
ATOM   1564 HD12 ILE A  96      13.448   1.724 -20.454  1.00 94.77           H  
ATOM   1565 HD13 ILE A  96      11.775   2.284 -20.648  1.00 94.77           H  
ATOM   1566  N   LEU A  97       9.041  -0.346 -15.718  1.00 94.77           N  
ATOM   1567  H   LEU A  97       9.960  -0.467 -15.316  1.00 94.77           H  
ATOM   1568  CA  LEU A  97       7.925  -0.293 -14.782  1.00 94.77           C  
ATOM   1569  HA  LEU A  97       6.982  -0.209 -15.321  1.00 94.77           H  
ATOM   1570  C   LEU A  97       8.081   0.935 -13.880  1.00 94.77           C  
ATOM   1571  CB  LEU A  97       7.872  -1.598 -13.977  1.00 94.77           C  
ATOM   1572  HB2 LEU A  97       8.811  -1.721 -13.438  1.00 94.77           H  
ATOM   1573  HB3 LEU A  97       7.073  -1.513 -13.240  1.00 94.77           H  
ATOM   1574  O   LEU A  97       8.834   0.892 -12.893  1.00 94.77           O  
ATOM   1575  CG  LEU A  97       7.624  -2.849 -14.835  1.00 94.77           C  
ATOM   1576  HG  LEU A  97       8.347  -2.906 -15.649  1.00 94.77           H  
ATOM   1577  CD1 LEU A  97       7.820  -4.074 -13.952  1.00 94.77           C  
ATOM   1578 HD11 LEU A  97       7.541  -4.970 -14.506  1.00 94.77           H  
ATOM   1579 HD12 LEU A  97       7.192  -3.996 -13.065  1.00 94.77           H  
ATOM   1580 HD13 LEU A  97       8.869  -4.142 -13.662  1.00 94.77           H  
ATOM   1581  CD2 LEU A  97       6.213  -2.883 -15.417  1.00 94.77           C  
ATOM   1582 HD21 LEU A  97       5.469  -2.782 -14.627  1.00 94.77           H  
ATOM   1583 HD22 LEU A  97       6.059  -3.826 -15.943  1.00 94.77           H  
ATOM   1584 HD23 LEU A  97       6.087  -2.075 -16.138  1.00 94.77           H  
ATOM   1585  N   PRO A  98       7.400   2.048 -14.211  1.00 92.38           N  
ATOM   1586  CA  PRO A  98       7.312   3.206 -13.336  1.00 92.38           C  
ATOM   1587  HA  PRO A  98       8.287   3.693 -13.315  1.00 92.38           H  
ATOM   1588  C   PRO A  98       6.898   2.829 -11.910  1.00 92.38           C  
ATOM   1589  CB  PRO A  98       6.292   4.143 -13.988  1.00 92.38           C  
ATOM   1590  HB2 PRO A  98       6.530   5.192 -13.808  1.00 92.38           H  
ATOM   1591  HB3 PRO A  98       5.289   3.913 -13.628  1.00 92.38           H  
ATOM   1592  O   PRO A  98       6.292   1.789 -11.643  1.00 92.38           O  
ATOM   1593  CG  PRO A  98       6.384   3.788 -15.470  1.00 92.38           C  
ATOM   1594  HG2 PRO A  98       7.235   4.300 -15.920  1.00 92.38           H  
ATOM   1595  HG3 PRO A  98       5.464   4.026 -16.004  1.00 92.38           H  
ATOM   1596  CD  PRO A  98       6.648   2.287 -15.438  1.00 92.38           C  
ATOM   1597  HD2 PRO A  98       7.216   1.993 -16.321  1.00 92.38           H  
ATOM   1598  HD3 PRO A  98       5.701   1.747 -15.405  1.00 92.38           H  
ATOM   1599  N   LYS A  99       7.222   3.698 -10.952  1.00 90.52           N  
ATOM   1600  H   LYS A  99       7.656   4.572 -11.211  1.00 90.52           H  
ATOM   1601  CA  LYS A  99       6.813   3.469  -9.567  1.00 90.52           C  
ATOM   1602  HA  LYS A  99       7.217   2.504  -9.262  1.00 90.52           H  
ATOM   1603  C   LYS A  99       5.287   3.383  -9.485  1.00 90.52           C  
ATOM   1604  CB  LYS A  99       7.381   4.566  -8.667  1.00 90.52           C  
ATOM   1605  HB2 LYS A  99       6.841   5.498  -8.831  1.00 90.52           H  
ATOM   1606  HB3 LYS A  99       8.432   4.716  -8.914  1.00 90.52           H  
ATOM   1607  O   LYS A  99       4.596   4.244 -10.018  1.00 90.52           O  
ATOM   1608  CG  LYS A  99       7.275   4.142  -7.201  1.00 90.52           C  
ATOM   1609  HG2 LYS A  99       6.229   4.027  -6.917  1.00 90.52           H  
ATOM   1610  HG3 LYS A  99       7.783   3.187  -7.072  1.00 90.52           H  
ATOM   1611  CD  LYS A  99       7.932   5.186  -6.302  1.00 90.52           C  
ATOM   1612  HD2 LYS A  99       7.366   6.116  -6.360  1.00 90.52           H  
ATOM   1613  HD3 LYS A  99       8.955   5.357  -6.636  1.00 90.52           H  
ATOM   1614  CE  LYS A  99       7.938   4.652  -4.873  1.00 90.52           C  
ATOM   1615  HE2 LYS A  99       8.471   3.701  -4.863  1.00 90.52           H  
ATOM   1616  HE3 LYS A  99       6.910   4.453  -4.570  1.00 90.52           H  
ATOM   1617  NZ  LYS A  99       8.576   5.618  -3.952  1.00 90.52           N  
ATOM   1618  HZ1 LYS A  99       9.531   5.781  -4.238  1.00 90.52           H  
ATOM   1619  HZ2 LYS A  99       8.560   5.252  -3.011  1.00 90.52           H  
ATOM   1620  HZ3 LYS A  99       8.067   6.490  -3.972  1.00 90.52           H  
ATOM   1621  N   TYR A 100       4.803   2.368  -8.777  1.00 93.25           N  
ATOM   1622  H   TYR A 100       5.460   1.677  -8.443  1.00 93.25           H  
ATOM   1623  CA  TYR A 100       3.389   2.034  -8.636  1.00 93.25           C  
ATOM   1624  HA  TYR A 100       3.357   1.170  -7.972  1.00 93.25           H  
ATOM   1625  C   TYR A 100       2.709   1.543  -9.922  1.00 93.25           C  
ATOM   1626  CB  TYR A 100       2.614   3.156  -7.922  1.00 93.25           C  
ATOM   1627  HB2 TYR A 100       2.414   3.955  -8.636  1.00 93.25           H  
ATOM   1628  HB3 TYR A 100       1.644   2.768  -7.608  1.00 93.25           H  
ATOM   1629  O   TYR A 100       1.490   1.626 -10.015  1.00 93.25           O  
ATOM   1630  CG  TYR A 100       3.292   3.734  -6.697  1.00 93.25           C  
ATOM   1631  CD1 TYR A 100       3.604   2.902  -5.604  1.00 93.25           C  
ATOM   1632  HD1 TYR A 100       3.356   1.852  -5.640  1.00 93.25           H  
ATOM   1633  CD2 TYR A 100       3.581   5.110  -6.641  1.00 93.25           C  
ATOM   1634  HD2 TYR A 100       3.326   5.739  -7.481  1.00 93.25           H  
ATOM   1635  CE1 TYR A 100       4.203   3.448  -4.454  1.00 93.25           C  
ATOM   1636  HE1 TYR A 100       4.411   2.819  -3.601  1.00 93.25           H  
ATOM   1637  CE2 TYR A 100       4.150   5.666  -5.481  1.00 93.25           C  
ATOM   1638  HE2 TYR A 100       4.324   6.731  -5.435  1.00 93.25           H  
ATOM   1639  OH  TYR A 100       5.006   5.374  -3.264  1.00 93.25           O  
ATOM   1640  HH  TYR A 100       4.778   6.305  -3.218  1.00 93.25           H  
ATOM   1641  CZ  TYR A 100       4.454   4.833  -4.384  1.00 93.25           C  
ATOM   1642  N   SER A 101       3.454   0.964 -10.877  1.00 94.82           N  
ATOM   1643  H   SER A 101       4.461   1.031 -10.851  1.00 94.82           H  
ATOM   1644  CA  SER A 101       2.847   0.156 -11.947  1.00 94.82           C  
ATOM   1645  HA  SER A 101       2.317   0.820 -12.629  1.00 94.82           H  
ATOM   1646  C   SER A 101       1.845  -0.845 -11.366  1.00 94.82           C  
ATOM   1647  CB  SER A 101       3.903  -0.624 -12.734  1.00 94.82           C  
ATOM   1648  HB2 SER A 101       3.414  -1.374 -13.355  1.00 94.82           H  
ATOM   1649  HB3 SER A 101       4.575  -1.132 -12.042  1.00 94.82           H  
ATOM   1650  O   SER A 101       2.150  -1.538 -10.387  1.00 94.82           O  
ATOM   1651  OG  SER A 101       4.644   0.241 -13.564  1.00 94.82           O  
ATOM   1652  HG  SER A 101       4.067   0.560 -14.262  1.00 94.82           H  
ATOM   1653  N   LEU A 102       0.653  -0.888 -11.959  1.00 95.77           N  
ATOM   1654  H   LEU A 102       0.484  -0.307 -12.768  1.00 95.77           H  
ATOM   1655  CA  LEU A 102      -0.468  -1.682 -11.479  1.00 95.77           C  
ATOM   1656  HA  LEU A 102      -0.375  -1.792 -10.399  1.00 95.77           H  
ATOM   1657  C   LEU A 102      -0.451  -3.070 -12.114  1.00 95.77           C  
ATOM   1658  CB  LEU A 102      -1.775  -0.932 -11.781  1.00 95.77           C  
ATOM   1659  HB2 LEU A 102      -1.866  -0.820 -12.861  1.00 95.77           H  
ATOM   1660  HB3 LEU A 102      -1.723   0.068 -11.350  1.00 95.77           H  
ATOM   1661  O   LEU A 102      -0.413  -3.210 -13.331  1.00 95.77           O  
ATOM   1662  CG  LEU A 102      -3.029  -1.646 -11.245  1.00 95.77           C  
ATOM   1663  HG  LEU A 102      -3.072  -2.670 -11.616  1.00 95.77           H  
ATOM   1664  CD1 LEU A 102      -3.058  -1.656  -9.715  1.00 95.77           C  
ATOM   1665 HD11 LEU A 102      -4.055  -1.934  -9.374  1.00 95.77           H  
ATOM   1666 HD12 LEU A 102      -2.323  -2.361  -9.327  1.00 95.77           H  
ATOM   1667 HD13 LEU A 102      -2.853  -0.653  -9.341  1.00 95.77           H  
ATOM   1668  CD2 LEU A 102      -4.284  -0.921 -11.714  1.00 95.77           C  
ATOM   1669 HD21 LEU A 102      -4.336   0.051 -11.225  1.00 95.77           H  
ATOM   1670 HD22 LEU A 102      -5.170  -1.506 -11.467  1.00 95.77           H  
ATOM   1671 HD23 LEU A 102      -4.251  -0.783 -12.795  1.00 95.77           H  
ATOM   1672  N   PHE A 103      -0.539  -4.090 -11.275  1.00 96.60           N  
ATOM   1673  H   PHE A 103      -0.527  -3.900 -10.283  1.00 96.60           H  
ATOM   1674  CA  PHE A 103      -0.636  -5.481 -11.682  1.00 96.60           C  
ATOM   1675  HA  PHE A 103      -0.573  -5.562 -12.768  1.00 96.60           H  
ATOM   1676  C   PHE A 103      -1.976  -6.049 -11.234  1.00 96.60           C  
ATOM   1677  CB  PHE A 103       0.543  -6.243 -11.081  1.00 96.60           C  
ATOM   1678  HB2 PHE A 103       0.353  -7.312 -11.177  1.00 96.60           H  
ATOM   1679  HB3 PHE A 103       0.604  -6.027 -10.014  1.00 96.60           H  
ATOM   1680  O   PHE A 103      -2.335  -5.912 -10.063  1.00 96.60           O  
ATOM   1681  CG  PHE A 103       1.866  -5.907 -11.739  1.00 96.60           C  
ATOM   1682  CD1 PHE A 103       2.311  -6.648 -12.849  1.00 96.60           C  
ATOM   1683  HD1 PHE A 103       1.710  -7.450 -13.253  1.00 96.60           H  
ATOM   1684  CD2 PHE A 103       2.645  -4.835 -11.263  1.00 96.60           C  
ATOM   1685  HD2 PHE A 103       2.289  -4.235 -10.439  1.00 96.60           H  
ATOM   1686  CE1 PHE A 103       3.547  -6.363 -13.446  1.00 96.60           C  
ATOM   1687  HE1 PHE A 103       3.885  -6.955 -14.284  1.00 96.60           H  
ATOM   1688  CE2 PHE A 103       3.865  -4.521 -11.889  1.00 96.60           C  
ATOM   1689  HE2 PHE A 103       4.442  -3.669 -11.560  1.00 96.60           H  
ATOM   1690  CZ  PHE A 103       4.323  -5.298 -12.966  1.00 96.60           C  
ATOM   1691  HZ  PHE A 103       5.257  -5.064 -13.456  1.00 96.60           H  
ATOM   1692  N   GLU A 104      -2.701  -6.687 -12.148  1.00 97.03           N  
ATOM   1693  H   GLU A 104      -2.332  -6.760 -13.085  1.00 97.03           H  
ATOM   1694  CA  GLU A 104      -3.914  -7.448 -11.860  1.00 97.03           C  
ATOM   1695  HA  GLU A 104      -4.273  -7.169 -10.869  1.00 97.03           H  
ATOM   1696  C   GLU A 104      -3.598  -8.947 -11.826  1.00 97.03           C  
ATOM   1697  CB  GLU A 104      -5.032  -7.086 -12.845  1.00 97.03           C  
ATOM   1698  HB2 GLU A 104      -4.765  -7.405 -13.852  1.00 97.03           H  
ATOM   1699  HB3 GLU A 104      -5.153  -6.002 -12.838  1.00 97.03           H  
ATOM   1700  O   GLU A 104      -3.110  -9.532 -12.794  1.00 97.03           O  
ATOM   1701  CG  GLU A 104      -6.357  -7.733 -12.424  1.00 97.03           C  
ATOM   1702  HG2 GLU A 104      -6.294  -8.811 -12.569  1.00 97.03           H  
ATOM   1703  HG3 GLU A 104      -6.520  -7.546 -11.362  1.00 97.03           H  
ATOM   1704  CD  GLU A 104      -7.543  -7.162 -13.206  1.00 97.03           C  
ATOM   1705  OE1 GLU A 104      -8.128  -7.911 -14.012  1.00 97.03           O  
ATOM   1706  OE2 GLU A 104      -7.901  -5.984 -12.927  1.00 97.03           O  
ATOM   1707  N   LEU A 105      -3.853  -9.536 -10.663  1.00 95.51           N  
ATOM   1708  H   LEU A 105      -4.324  -8.974  -9.969  1.00 95.51           H  
ATOM   1709  CA  LEU A 105      -3.707 -10.940 -10.316  1.00 95.51           C  
ATOM   1710  HA  LEU A 105      -3.046 -11.433 -11.028  1.00 95.51           H  
ATOM   1711  C   LEU A 105      -5.076 -11.637 -10.391  1.00 95.51           C  
ATOM   1712  CB  LEU A 105      -3.095 -11.055  -8.900  1.00 95.51           C  
ATOM   1713  HB2 LEU A 105      -2.984 -12.118  -8.685  1.00 95.51           H  
ATOM   1714  HB3 LEU A 105      -3.792 -10.653  -8.165  1.00 95.51           H  
ATOM   1715  O   LEU A 105      -6.087 -11.052 -10.785  1.00 95.51           O  
ATOM   1716  CG  LEU A 105      -1.712 -10.410  -8.703  1.00 95.51           C  
ATOM   1717  HG  LEU A 105      -1.135 -10.479  -9.625  1.00 95.51           H  
ATOM   1718  CD1 LEU A 105      -1.795  -8.945  -8.257  1.00 95.51           C  
ATOM   1719 HD11 LEU A 105      -2.225  -8.342  -9.056  1.00 95.51           H  
ATOM   1720 HD12 LEU A 105      -0.793  -8.567  -8.054  1.00 95.51           H  
ATOM   1721 HD13 LEU A 105      -2.421  -8.862  -7.369  1.00 95.51           H  
ATOM   1722  CD2 LEU A 105      -0.947 -11.143  -7.604  1.00 95.51           C  
ATOM   1723 HD21 LEU A 105      -1.463 -11.044  -6.649  1.00 95.51           H  
ATOM   1724 HD22 LEU A 105       0.056 -10.720  -7.538  1.00 95.51           H  
ATOM   1725 HD23 LEU A 105      -0.859 -12.197  -7.867  1.00 95.51           H  
ATOM   1726  N   GLU A 106      -5.126 -12.899  -9.971  1.00 90.41           N  
ATOM   1727  H   GLU A 106      -4.280 -13.340  -9.638  1.00 90.41           H  
ATOM   1728  CA  GLU A 106      -6.355 -13.680  -9.914  1.00 90.41           C  
ATOM   1729  HA  GLU A 106      -6.708 -13.777 -10.941  1.00 90.41           H  
ATOM   1730  C   GLU A 106      -7.482 -12.987  -9.121  1.00 90.41           C  
ATOM   1731  CB  GLU A 106      -6.072 -15.105  -9.400  1.00 90.41           C  
ATOM   1732  HB2 GLU A 106      -5.335 -15.579 -10.049  1.00 90.41           H  
ATOM   1733  HB3 GLU A 106      -6.995 -15.675  -9.506  1.00 90.41           H  
ATOM   1734  O   GLU A 106      -7.257 -12.239  -8.164  1.00 90.41           O  
ATOM   1735  CG  GLU A 106      -5.617 -15.237  -7.933  1.00 90.41           C  
ATOM   1736  HG2 GLU A 106      -6.324 -14.709  -7.293  1.00 90.41           H  
ATOM   1737  HG3 GLU A 106      -5.676 -16.291  -7.663  1.00 90.41           H  
ATOM   1738  CD  GLU A 106      -4.188 -14.755  -7.633  1.00 90.41           C  
ATOM   1739  OE1 GLU A 106      -3.898 -14.534  -6.434  1.00 90.41           O  
ATOM   1740  OE2 GLU A 106      -3.382 -14.565  -8.568  1.00 90.41           O  
ATOM   1741  N   ASN A 107      -8.731 -13.257  -9.515  1.00 90.02           N  
ATOM   1742  H   ASN A 107      -8.852 -13.899 -10.285  1.00 90.02           H  
ATOM   1743  CA  ASN A 107      -9.950 -12.755  -8.865  1.00 90.02           C  
ATOM   1744  HA  ASN A 107     -10.786 -13.097  -9.474  1.00 90.02           H  
ATOM   1745  C   ASN A 107     -10.090 -11.218  -8.818  1.00 90.02           C  
ATOM   1746  CB  ASN A 107     -10.098 -13.422  -7.482  1.00 90.02           C  
ATOM   1747  HB2 ASN A 107     -11.057 -13.147  -7.042  1.00 90.02           H  
ATOM   1748  HB3 ASN A 107      -9.308 -13.069  -6.819  1.00 90.02           H  
ATOM   1749  O   ASN A 107     -10.844 -10.698  -7.988  1.00 90.02           O  
ATOM   1750  CG  ASN A 107     -10.055 -14.934  -7.563  1.00 90.02           C  
ATOM   1751  ND2 ASN A 107      -9.370 -15.590  -6.657  1.00 90.02           N  
ATOM   1752 HD21 ASN A 107      -9.339 -16.594  -6.769  1.00 90.02           H  
ATOM   1753 HD22 ASN A 107      -8.808 -15.098  -5.977  1.00 90.02           H  
ATOM   1754  OD1 ASN A 107     -10.642 -15.542  -8.439  1.00 90.02           O  
ATOM   1755  N   GLY A 108      -9.374 -10.488  -9.683  1.00 93.73           N  
ATOM   1756  H   GLY A 108      -8.739 -10.966 -10.306  1.00 93.73           H  
ATOM   1757  CA  GLY A 108      -9.362  -9.021  -9.714  1.00 93.73           C  
ATOM   1758  HA2 GLY A 108     -10.382  -8.643  -9.645  1.00 93.73           H  
ATOM   1759  HA3 GLY A 108      -8.940  -8.698 -10.666  1.00 93.73           H  
ATOM   1760  C   GLY A 108      -8.531  -8.391  -8.591  1.00 93.73           C  
ATOM   1761  O   GLY A 108      -8.644  -7.191  -8.321  1.00 93.73           O  
ATOM   1762  N   ARG A 109      -7.712  -9.186  -7.890  1.00 96.06           N  
ATOM   1763  H   ARG A 109      -7.630 -10.151  -8.178  1.00 96.06           H  
ATOM   1764  CA  ARG A 109      -6.769  -8.687  -6.886  1.00 96.06           C  
ATOM   1765  HA  ARG A 109      -7.297  -8.010  -6.214  1.00 96.06           H  
ATOM   1766  C   ARG A 109      -5.682  -7.880  -7.572  1.00 96.06           C  
ATOM   1767  CB  ARG A 109      -6.210  -9.874  -6.092  1.00 96.06           C  
ATOM   1768  HB2 ARG A 109      -7.051 -10.419  -5.663  1.00 96.06           H  
ATOM   1769  HB3 ARG A 109      -5.689 -10.548  -6.772  1.00 96.06           H  
ATOM   1770  O   ARG A 109      -5.117  -8.309  -8.564  1.00 96.06           O  
ATOM   1771  CG  ARG A 109      -5.256  -9.451  -4.966  1.00 96.06           C  
ATOM   1772  HG2 ARG A 109      -5.706  -8.634  -4.403  1.00 96.06           H  
ATOM   1773  HG3 ARG A 109      -4.308  -9.110  -5.382  1.00 96.06           H  
ATOM   1774  CD  ARG A 109      -5.009 -10.629  -4.015  1.00 96.06           C  
ATOM   1775  HD2 ARG A 109      -4.539 -10.248  -3.108  1.00 96.06           H  
ATOM   1776  HD3 ARG A 109      -5.971 -11.047  -3.716  1.00 96.06           H  
ATOM   1777  NE  ARG A 109      -4.197 -11.708  -4.628  1.00 96.06           N  
ATOM   1778  HE  ARG A 109      -4.626 -12.290  -5.334  1.00 96.06           H  
ATOM   1779  NH1 ARG A 109      -2.299 -11.411  -3.410  1.00 96.06           N  
ATOM   1780 HH11 ARG A 109      -2.722 -10.559  -3.070  1.00 96.06           H  
ATOM   1781 HH12 ARG A 109      -1.301 -11.555  -3.468  1.00 96.06           H  
ATOM   1782  NH2 ARG A 109      -2.330 -13.018  -4.880  1.00 96.06           N  
ATOM   1783 HH21 ARG A 109      -2.807 -13.603  -5.552  1.00 96.06           H  
ATOM   1784 HH22 ARG A 109      -1.336 -13.116  -4.731  1.00 96.06           H  
ATOM   1785  CZ  ARG A 109      -2.970 -12.058  -4.305  1.00 96.06           C  
ATOM   1786  N   ARG A 110      -5.369  -6.706  -7.039  1.00 97.17           N  
ATOM   1787  H   ARG A 110      -5.871  -6.414  -6.213  1.00 97.17           H  
ATOM   1788  CA  ARG A 110      -4.453  -5.751  -7.651  1.00 97.17           C  
ATOM   1789  HA  ARG A 110      -3.990  -6.224  -8.517  1.00 97.17           H  
ATOM   1790  C   ARG A 110      -3.327  -5.369  -6.706  1.00 97.17           C  
ATOM   1791  CB  ARG A 110      -5.233  -4.531  -8.149  1.00 97.17           C  
ATOM   1792  HB2 ARG A 110      -5.901  -4.185  -7.360  1.00 97.17           H  
ATOM   1793  HB3 ARG A 110      -4.521  -3.735  -8.369  1.00 97.17           H  
ATOM   1794  O   ARG A 110      -3.530  -5.175  -5.502  1.00 97.17           O  
ATOM   1795  CG  ARG A 110      -6.047  -4.831  -9.416  1.00 97.17           C  
ATOM   1796  HG2 ARG A 110      -6.692  -5.694  -9.250  1.00 97.17           H  
ATOM   1797  HG3 ARG A 110      -5.366  -5.053 -10.239  1.00 97.17           H  
ATOM   1798  CD  ARG A 110      -6.916  -3.628  -9.786  1.00 97.17           C  
ATOM   1799  HD2 ARG A 110      -6.274  -2.764  -9.959  1.00 97.17           H  
ATOM   1800  HD3 ARG A 110      -7.580  -3.408  -8.950  1.00 97.17           H  
ATOM   1801  NE  ARG A 110      -7.716  -3.901 -10.989  1.00 97.17           N  
ATOM   1802  HE  ARG A 110      -7.565  -4.766 -11.490  1.00 97.17           H  
ATOM   1803  NH1 ARG A 110      -8.981  -1.980 -11.024  1.00 97.17           N  
ATOM   1804 HH11 ARG A 110      -9.721  -1.440 -11.450  1.00 97.17           H  
ATOM   1805 HH12 ARG A 110      -8.463  -1.622 -10.235  1.00 97.17           H  
ATOM   1806  NH2 ARG A 110      -9.291  -3.608 -12.549  1.00 97.17           N  
ATOM   1807 HH21 ARG A 110     -10.046  -3.116 -13.006  1.00 97.17           H  
ATOM   1808 HH22 ARG A 110      -8.973  -4.499 -12.904  1.00 97.17           H  
ATOM   1809  CZ  ARG A 110      -8.661  -3.151 -11.511  1.00 97.17           C  
ATOM   1810  N   ARG A 111      -2.127  -5.222  -7.261  1.00 97.01           N  
ATOM   1811  H   ARG A 111      -2.054  -5.398  -8.253  1.00 97.01           H  
ATOM   1812  CA  ARG A 111      -0.922  -4.799  -6.541  1.00 97.01           C  
ATOM   1813  HA  ARG A 111      -1.211  -4.409  -5.565  1.00 97.01           H  
ATOM   1814  C   ARG A 111      -0.224  -3.666  -7.275  1.00 97.01           C  
ATOM   1815  CB  ARG A 111       0.028  -5.990  -6.348  1.00 97.01           C  
ATOM   1816  HB2 ARG A 111       0.219  -6.447  -7.319  1.00 97.01           H  
ATOM   1817  HB3 ARG A 111       0.982  -5.627  -5.965  1.00 97.01           H  
ATOM   1818  O   ARG A 111      -0.083  -3.702  -8.490  1.00 97.01           O  
ATOM   1819  CG  ARG A 111      -0.501  -7.071  -5.392  1.00 97.01           C  
ATOM   1820  HG2 ARG A 111       0.197  -7.907  -5.431  1.00 97.01           H  
ATOM   1821  HG3 ARG A 111      -1.472  -7.433  -5.730  1.00 97.01           H  
ATOM   1822  CD  ARG A 111      -0.625  -6.578  -3.944  1.00 97.01           C  
ATOM   1823  HD2 ARG A 111      -1.471  -5.894  -3.887  1.00 97.01           H  
ATOM   1824  HD3 ARG A 111       0.284  -6.041  -3.673  1.00 97.01           H  
ATOM   1825  NE  ARG A 111      -0.804  -7.709  -3.014  1.00 97.01           N  
ATOM   1826  HE  ARG A 111      -0.328  -8.557  -3.285  1.00 97.01           H  
ATOM   1827  NH1 ARG A 111      -1.943  -6.594  -1.364  1.00 97.01           N  
ATOM   1828 HH11 ARG A 111      -1.868  -5.759  -1.927  1.00 97.01           H  
ATOM   1829 HH12 ARG A 111      -2.572  -6.670  -0.577  1.00 97.01           H  
ATOM   1830  NH2 ARG A 111      -1.670  -8.789  -1.197  1.00 97.01           N  
ATOM   1831 HH21 ARG A 111      -2.217  -8.778  -0.348  1.00 97.01           H  
ATOM   1832 HH22 ARG A 111      -1.245  -9.642  -1.532  1.00 97.01           H  
ATOM   1833  CZ  ARG A 111      -1.463  -7.693  -1.867  1.00 97.01           C  
ATOM   1834  N   LEU A 112       0.246  -2.683  -6.516  1.00 96.84           N  
ATOM   1835  H   LEU A 112       0.098  -2.749  -5.519  1.00 96.84           H  
ATOM   1836  CA  LEU A 112       1.105  -1.613  -7.020  1.00 96.84           C  
ATOM   1837  HA  LEU A 112       0.961  -1.490  -8.093  1.00 96.84           H  
ATOM   1838  C   LEU A 112       2.564  -1.996  -6.768  1.00 96.84           C  
ATOM   1839  CB  LEU A 112       0.757  -0.288  -6.323  1.00 96.84           C  
ATOM   1840  HB2 LEU A 112       0.889  -0.433  -5.250  1.00 96.84           H  
ATOM   1841  HB3 LEU A 112       1.458   0.480  -6.647  1.00 96.84           H  
ATOM   1842  O   LEU A 112       2.930  -2.320  -5.634  1.00 96.84           O  
ATOM   1843  CG  LEU A 112      -0.674   0.220  -6.552  1.00 96.84           C  
ATOM   1844  HG  LEU A 112      -1.384  -0.591  -6.385  1.00 96.84           H  
ATOM   1845  CD1 LEU A 112      -0.979   1.331  -5.552  1.00 96.84           C  
ATOM   1846 HD11 LEU A 112      -0.305   2.174  -5.701  1.00 96.84           H  
ATOM   1847 HD12 LEU A 112      -0.883   0.957  -4.532  1.00 96.84           H  
ATOM   1848 HD13 LEU A 112      -2.006   1.663  -5.702  1.00 96.84           H  
ATOM   1849  CD2 LEU A 112      -0.874   0.774  -7.958  1.00 96.84           C  
ATOM   1850 HD21 LEU A 112      -0.250   1.653  -8.119  1.00 96.84           H  
ATOM   1851 HD22 LEU A 112      -1.913   1.074  -8.089  1.00 96.84           H  
ATOM   1852 HD23 LEU A 112      -0.626   0.024  -8.709  1.00 96.84           H  
ATOM   1853  N   LEU A 113       3.409  -1.929  -7.792  1.00 96.34           N  
ATOM   1854  H   LEU A 113       3.040  -1.723  -8.709  1.00 96.34           H  
ATOM   1855  CA  LEU A 113       4.839  -2.193  -7.653  1.00 96.34           C  
ATOM   1856  HA  LEU A 113       4.968  -3.009  -6.943  1.00 96.34           H  
ATOM   1857  C   LEU A 113       5.564  -0.960  -7.095  1.00 96.34           C  
ATOM   1858  CB  LEU A 113       5.388  -2.652  -9.010  1.00 96.34           C  
ATOM   1859  HB2 LEU A 113       5.237  -1.854  -9.737  1.00 96.34           H  
ATOM   1860  HB3 LEU A 113       4.821  -3.524  -9.335  1.00 96.34           H  
ATOM   1861  O   LEU A 113       5.906  -0.034  -7.827  1.00 96.34           O  
ATOM   1862  CG  LEU A 113       6.880  -3.018  -8.965  1.00 96.34           C  
ATOM   1863  HG  LEU A 113       7.457  -2.196  -8.540  1.00 96.34           H  
ATOM   1864  CD1 LEU A 113       7.130  -4.276  -8.137  1.00 96.34           C  
ATOM   1865 HD11 LEU A 113       8.191  -4.526  -8.181  1.00 96.34           H  
ATOM   1866 HD12 LEU A 113       6.875  -4.100  -7.092  1.00 96.34           H  
ATOM   1867 HD13 LEU A 113       6.543  -5.108  -8.527  1.00 96.34           H  
ATOM   1868  CD2 LEU A 113       7.398  -3.273 -10.372  1.00 96.34           C  
ATOM   1869 HD21 LEU A 113       6.891  -4.138 -10.800  1.00 96.34           H  
ATOM   1870 HD22 LEU A 113       7.216  -2.398 -10.996  1.00 96.34           H  
ATOM   1871 HD23 LEU A 113       8.471  -3.462 -10.333  1.00 96.34           H  
ATOM   1872  N   ALA A 114       5.819  -0.933  -5.787  1.00 93.68           N  
ATOM   1873  H   ALA A 114       5.561  -1.732  -5.225  1.00 93.68           H  
ATOM   1874  CA  ALA A 114       6.525   0.181  -5.150  1.00 93.68           C  
ATOM   1875  HA  ALA A 114       6.158   1.116  -5.572  1.00 93.68           H  
ATOM   1876  C   ALA A 114       8.041   0.129  -5.393  1.00 93.68           C  
ATOM   1877  CB  ALA A 114       6.195   0.170  -3.656  1.00 93.68           C  
ATOM   1878  HB1 ALA A 114       6.533  -0.759  -3.197  1.00 93.68           H  
ATOM   1879  HB2 ALA A 114       6.684   1.012  -3.165  1.00 93.68           H  
ATOM   1880  HB3 ALA A 114       5.116   0.263  -3.538  1.00 93.68           H  
ATOM   1881  O   ALA A 114       8.692   1.170  -5.509  1.00 93.68           O  
ATOM   1882  N   SER A 115       8.600  -1.081  -5.458  1.00 92.90           N  
ATOM   1883  H   SER A 115       7.998  -1.881  -5.325  1.00 92.90           H  
ATOM   1884  CA  SER A 115       9.978  -1.364  -5.863  1.00 92.90           C  
ATOM   1885  HA  SER A 115      10.241  -0.730  -6.710  1.00 92.90           H  
ATOM   1886  C   SER A 115      10.109  -2.827  -6.285  1.00 92.90           C  
ATOM   1887  CB  SER A 115      10.946  -1.080  -4.704  1.00 92.90           C  
ATOM   1888  HB2 SER A 115      10.742  -0.095  -4.284  1.00 92.90           H  
ATOM   1889  HB3 SER A 115      11.965  -1.079  -5.091  1.00 92.90           H  
ATOM   1890  O   SER A 115       9.235  -3.634  -5.980  1.00 92.90           O  
ATOM   1891  OG  SER A 115      10.853  -2.062  -3.688  1.00 92.90           O  
ATOM   1892  HG  SER A 115       9.993  -1.990  -3.268  1.00 92.90           H  
ATOM   1893  N   ALA A 116      11.240  -3.206  -6.880  1.00 94.37           N  
ATOM   1894  H   ALA A 116      11.852  -2.491  -7.247  1.00 94.37           H  
ATOM   1895  CA  ALA A 116      11.547  -4.592  -7.234  1.00 94.37           C  
ATOM   1896  HA  ALA A 116      10.872  -4.899  -8.033  1.00 94.37           H  
ATOM   1897  C   ALA A 116      11.382  -5.619  -6.089  1.00 94.37           C  
ATOM   1898  CB  ALA A 116      12.982  -4.607  -7.765  1.00 94.37           C  
ATOM   1899  HB1 ALA A 116      13.668  -4.196  -7.025  1.00 94.37           H  
ATOM   1900  HB2 ALA A 116      13.035  -4.027  -8.686  1.00 94.37           H  
ATOM   1901  HB3 ALA A 116      13.273  -5.636  -7.976  1.00 94.37           H  
ATOM   1902  O   ALA A 116      11.207  -6.806  -6.360  1.00 94.37           O  
ATOM   1903  N   GLY A 117      11.409  -5.178  -4.824  1.00 93.75           N  
ATOM   1904  H   GLY A 117      11.488  -4.182  -4.677  1.00 93.75           H  
ATOM   1905  CA  GLY A 117      11.214  -6.022  -3.641  1.00 93.75           C  
ATOM   1906  HA2 GLY A 117      12.106  -5.960  -3.017  1.00 93.75           H  
ATOM   1907  HA3 GLY A 117      11.090  -7.063  -3.941  1.00 93.75           H  
ATOM   1908  C   GLY A 117      10.009  -5.657  -2.771  1.00 93.75           C  
ATOM   1909  O   GLY A 117       9.934  -6.128  -1.640  1.00 93.75           O  
ATOM   1910  N   GLU A 118       9.093  -4.797  -3.228  1.00 95.61           N  
ATOM   1911  H   GLU A 118       9.149  -4.465  -4.180  1.00 95.61           H  
ATOM   1912  CA  GLU A 118       7.928  -4.406  -2.425  1.00 95.61           C  
ATOM   1913  HA  GLU A 118       7.673  -5.237  -1.767  1.00 95.61           H  
ATOM   1914  C   GLU A 118       6.694  -4.117  -3.284  1.00 95.61           C  
ATOM   1915  CB  GLU A 118       8.285  -3.209  -1.525  1.00 95.61           C  
ATOM   1916  HB2 GLU A 118       9.193  -3.451  -0.973  1.00 95.61           H  
ATOM   1917  HB3 GLU A 118       8.483  -2.334  -2.144  1.00 95.61           H  
ATOM   1918  O   GLU A 118       6.716  -3.262  -4.173  1.00 95.61           O  
ATOM   1919  CG  GLU A 118       7.176  -2.880  -0.508  1.00 95.61           C  
ATOM   1920  HG2 GLU A 118       6.856  -3.808  -0.034  1.00 95.61           H  
ATOM   1921  HG3 GLU A 118       6.322  -2.456  -1.036  1.00 95.61           H  
ATOM   1922  CD  GLU A 118       7.636  -1.895   0.582  1.00 95.61           C  
ATOM   1923  OE1 GLU A 118       7.111  -1.988   1.719  1.00 95.61           O  
ATOM   1924  OE2 GLU A 118       8.511  -1.046   0.294  1.00 95.61           O  
ATOM   1925  N   LEU A 119       5.600  -4.803  -2.953  1.00 97.20           N  
ATOM   1926  H   LEU A 119       5.675  -5.476  -2.204  1.00 97.20           H  
ATOM   1927  CA  LEU A 119       4.260  -4.548  -3.465  1.00 97.20           C  
ATOM   1928  HA  LEU A 119       4.333  -3.936  -4.364  1.00 97.20           H  
ATOM   1929  C   LEU A 119       3.426  -3.762  -2.449  1.00 97.20           C  
ATOM   1930  CB  LEU A 119       3.557  -5.868  -3.833  1.00 97.20           C  
ATOM   1931  HB2 LEU A 119       3.441  -6.467  -2.930  1.00 97.20           H  
ATOM   1932  HB3 LEU A 119       2.559  -5.636  -4.207  1.00 97.20           H  
ATOM   1933  O   LEU A 119       3.669  -3.775  -1.240  1.00 97.20           O  
ATOM   1934  CG  LEU A 119       4.276  -6.727  -4.881  1.00 97.20           C  
ATOM   1935  HG  LEU A 119       5.260  -6.995  -4.495  1.00 97.20           H  
ATOM   1936  CD1 LEU A 119       3.509  -8.021  -5.106  1.00 97.20           C  
ATOM   1937 HD11 LEU A 119       4.014  -8.635  -5.852  1.00 97.20           H  
ATOM   1938 HD12 LEU A 119       2.499  -7.806  -5.456  1.00 97.20           H  
ATOM   1939 HD13 LEU A 119       3.448  -8.584  -4.175  1.00 97.20           H  
ATOM   1940  CD2 LEU A 119       4.419  -6.004  -6.220  1.00 97.20           C  
ATOM   1941 HD21 LEU A 119       4.889  -6.664  -6.949  1.00 97.20           H  
ATOM   1942 HD22 LEU A 119       5.053  -5.126  -6.098  1.00 97.20           H  
ATOM   1943 HD23 LEU A 119       3.442  -5.699  -6.596  1.00 97.20           H  
ATOM   1944  N   GLN A 120       2.391  -3.105  -2.954  1.00 96.96           N  
ATOM   1945  H   GLN A 120       2.299  -3.084  -3.959  1.00 96.96           H  
ATOM   1946  CA  GLN A 120       1.402  -2.368  -2.176  1.00 96.96           C  
ATOM   1947  HA  GLN A 120       1.490  -2.632  -1.122  1.00 96.96           H  
ATOM   1948  C   GLN A 120      -0.019  -2.746  -2.607  1.00 96.96           C  
ATOM   1949  CB  GLN A 120       1.688  -0.872  -2.322  1.00 96.96           C  
ATOM   1950  HB2 GLN A 120       1.813  -0.619  -3.375  1.00 96.96           H  
ATOM   1951  HB3 GLN A 120       0.839  -0.309  -1.935  1.00 96.96           H  
ATOM   1952  O   GLN A 120      -0.217  -3.354  -3.660  1.00 96.96           O  
ATOM   1953  CG  GLN A 120       2.963  -0.462  -1.574  1.00 96.96           C  
ATOM   1954  HG2 GLN A 120       3.824  -0.948  -2.033  1.00 96.96           H  
ATOM   1955  HG3 GLN A 120       2.903  -0.802  -0.540  1.00 96.96           H  
ATOM   1956  CD  GLN A 120       3.195   1.043  -1.577  1.00 96.96           C  
ATOM   1957  NE2 GLN A 120       4.333   1.497  -1.101  1.00 96.96           N  
ATOM   1958 HE21 GLN A 120       4.433   2.502  -1.098  1.00 96.96           H  
ATOM   1959 HE22 GLN A 120       5.039   0.860  -0.760  1.00 96.96           H  
ATOM   1960  OE1 GLN A 120       2.369   1.846  -1.971  1.00 96.96           O  
ATOM   1961  N   LYS A 121      -1.017  -2.428  -1.775  1.00 97.28           N  
ATOM   1962  H   LYS A 121      -0.815  -1.808  -1.004  1.00 97.28           H  
ATOM   1963  CA  LYS A 121      -2.434  -2.700  -2.071  1.00 97.28           C  
ATOM   1964  HA  LYS A 121      -2.575  -3.752  -2.318  1.00 97.28           H  
ATOM   1965  C   LYS A 121      -2.862  -1.879  -3.294  1.00 97.28           C  
ATOM   1966  CB  LYS A 121      -3.296  -2.338  -0.844  1.00 97.28           C  
ATOM   1967  HB2 LYS A 121      -4.347  -2.418  -1.120  1.00 97.28           H  
ATOM   1968  HB3 LYS A 121      -3.107  -1.299  -0.574  1.00 97.28           H  
ATOM   1969  O   LYS A 121      -2.622  -0.679  -3.303  1.00 97.28           O  
ATOM   1970  CG  LYS A 121      -3.045  -3.237   0.383  1.00 97.28           C  
ATOM   1971  HG2 LYS A 121      -1.983  -3.251   0.630  1.00 97.28           H  
ATOM   1972  HG3 LYS A 121      -3.355  -4.251   0.133  1.00 97.28           H  
ATOM   1973  CD  LYS A 121      -3.843  -2.765   1.615  1.00 97.28           C  
ATOM   1974  HD2 LYS A 121      -3.957  -3.596   2.311  1.00 97.28           H  
ATOM   1975  HD3 LYS A 121      -4.840  -2.461   1.295  1.00 97.28           H  
ATOM   1976  CE  LYS A 121      -3.158  -1.600   2.355  1.00 97.28           C  
ATOM   1977  HE2 LYS A 121      -2.852  -0.855   1.621  1.00 97.28           H  
ATOM   1978  HE3 LYS A 121      -2.265  -1.967   2.862  1.00 97.28           H  
ATOM   1979  NZ  LYS A 121      -4.074  -0.947   3.327  1.00 97.28           N  
ATOM   1980  HZ1 LYS A 121      -4.547  -1.594   3.942  1.00 97.28           H  
ATOM   1981  HZ2 LYS A 121      -3.650  -0.203   3.861  1.00 97.28           H  
ATOM   1982  HZ3 LYS A 121      -4.780  -0.459   2.795  1.00 97.28           H  
ATOM   1983  N   GLY A 122      -3.469  -2.510  -4.301  1.00 96.22           N  
ATOM   1984  H   GLY A 122      -3.568  -3.515  -4.273  1.00 96.22           H  
ATOM   1985  CA  GLY A 122      -3.965  -1.840  -5.513  1.00 96.22           C  
ATOM   1986  HA2 GLY A 122      -3.518  -2.313  -6.387  1.00 96.22           H  
ATOM   1987  HA3 GLY A 122      -3.672  -0.791  -5.515  1.00 96.22           H  
ATOM   1988  C   GLY A 122      -5.487  -1.886  -5.687  1.00 96.22           C  
ATOM   1989  O   GLY A 122      -5.983  -1.453  -6.720  1.00 96.22           O  
ATOM   1990  N   ASN A 123      -6.225  -2.436  -4.718  1.00 96.58           N  
ATOM   1991  H   ASN A 123      -5.762  -2.738  -3.873  1.00 96.58           H  
ATOM   1992  CA  ASN A 123      -7.688  -2.414  -4.695  1.00 96.58           C  
ATOM   1993  HA  ASN A 123      -8.067  -2.168  -5.687  1.00 96.58           H  
ATOM   1994  C   ASN A 123      -8.180  -1.329  -3.732  1.00 96.58           C  
ATOM   1995  CB  ASN A 123      -8.243  -3.791  -4.287  1.00 96.58           C  
ATOM   1996  HB2 ASN A 123      -9.330  -3.734  -4.218  1.00 96.58           H  
ATOM   1997  HB3 ASN A 123      -7.864  -4.056  -3.300  1.00 96.58           H  
ATOM   1998  O   ASN A 123      -7.560  -1.102  -2.691  1.00 96.58           O  
ATOM   1999  CG  ASN A 123      -7.880  -4.902  -5.248  1.00 96.58           C  
ATOM   2000  ND2 ASN A 123      -8.639  -5.091  -6.305  1.00 96.58           N  
ATOM   2001 HD21 ASN A 123      -9.464  -4.527  -6.449  1.00 96.58           H  
ATOM   2002 HD22 ASN A 123      -8.463  -5.874  -6.918  1.00 96.58           H  
ATOM   2003  OD1 ASN A 123      -6.905  -5.605  -5.042  1.00 96.58           O  
ATOM   2004  N   GLU A 124      -9.325  -0.735  -4.049  1.00 94.96           N  
ATOM   2005  H   GLU A 124      -9.787  -0.967  -4.916  1.00 94.96           H  
ATOM   2006  CA  GLU A 124     -10.050   0.185  -3.173  1.00 94.96           C  
ATOM   2007  HA  GLU A 124      -9.420   0.465  -2.329  1.00 94.96           H  
ATOM   2008  C   GLU A 124     -11.300  -0.498  -2.622  1.00 94.96           C  
ATOM   2009  CB  GLU A 124     -10.421   1.470  -3.923  1.00 94.96           C  
ATOM   2010  HB2 GLU A 124     -10.998   1.213  -4.811  1.00 94.96           H  
ATOM   2011  HB3 GLU A 124     -11.032   2.091  -3.268  1.00 94.96           H  
ATOM   2012  O   GLU A 124     -11.981  -1.243  -3.332  1.00 94.96           O  
ATOM   2013  CG  GLU A 124      -9.164   2.252  -4.320  1.00 94.96           C  
ATOM   2014  HG2 GLU A 124      -8.575   2.427  -3.420  1.00 94.96           H  
ATOM   2015  HG3 GLU A 124      -8.572   1.648  -5.007  1.00 94.96           H  
ATOM   2016  CD  GLU A 124      -9.470   3.595  -4.990  1.00 94.96           C  
ATOM   2017  OE1 GLU A 124      -8.571   4.463  -4.924  1.00 94.96           O  
ATOM   2018  OE2 GLU A 124     -10.568   3.726  -5.571  1.00 94.96           O  
ATOM   2019  N   LEU A 125     -11.591  -0.259  -1.345  1.00 96.67           N  
ATOM   2020  H   LEU A 125     -11.022   0.399  -0.832  1.00 96.67           H  
ATOM   2021  CA  LEU A 125     -12.816  -0.731  -0.714  1.00 96.67           C  
ATOM   2022  HA  LEU A 125     -13.015  -1.751  -1.043  1.00 96.67           H  
ATOM   2023  C   LEU A 125     -13.983   0.161  -1.153  1.00 96.67           C  
ATOM   2024  CB  LEU A 125     -12.616  -0.738   0.810  1.00 96.67           C  
ATOM   2025  HB2 LEU A 125     -12.273   0.252   1.112  1.00 96.67           H  
ATOM   2026  HB3 LEU A 125     -11.836  -1.458   1.058  1.00 96.67           H  
ATOM   2027  O   LEU A 125     -14.016   1.344  -0.821  1.00 96.67           O  
ATOM   2028  CG  LEU A 125     -13.887  -1.073   1.612  1.00 96.67           C  
ATOM   2029  HG  LEU A 125     -14.687  -0.381   1.346  1.00 96.67           H  
ATOM   2030  CD1 LEU A 125     -14.367  -2.505   1.384  1.00 96.67           C  
ATOM   2031 HD11 LEU A 125     -14.638  -2.652   0.339  1.00 96.67           H  
ATOM   2032 HD12 LEU A 125     -13.586  -3.209   1.670  1.00 96.67           H  
ATOM   2033 HD13 LEU A 125     -15.254  -2.694   1.988  1.00 96.67           H  
ATOM   2034  CD2 LEU A 125     -13.586  -0.906   3.098  1.00 96.67           C  
ATOM   2035 HD21 LEU A 125     -12.870  -1.665   3.414  1.00 96.67           H  
ATOM   2036 HD22 LEU A 125     -14.506  -1.017   3.672  1.00 96.67           H  
ATOM   2037 HD23 LEU A 125     -13.173   0.088   3.272  1.00 96.67           H  
ATOM   2038  N   ALA A 126     -14.954  -0.423  -1.850  1.00 95.06           N  
ATOM   2039  H   ALA A 126     -14.853  -1.395  -2.106  1.00 95.06           H  
ATOM   2040  CA  ALA A 126     -16.221   0.226  -2.156  1.00 95.06           C  
ATOM   2041  HA  ALA A 126     -16.088   1.308  -2.132  1.00 95.06           H  
ATOM   2042  C   ALA A 126     -17.264  -0.158  -1.100  1.00 95.06           C  
ATOM   2043  CB  ALA A 126     -16.651  -0.153  -3.576  1.00 95.06           C  
ATOM   2044  HB1 ALA A 126     -16.800  -1.231  -3.647  1.00 95.06           H  
ATOM   2045  HB2 ALA A 126     -17.586   0.351  -3.821  1.00 95.06           H  
ATOM   2046  HB3 ALA A 126     -15.886   0.155  -4.289  1.00 95.06           H  
ATOM   2047  O   ALA A 126     -17.463  -1.342  -0.827  1.00 95.06           O  
ATOM   2048  N   LEU A 127     -17.930   0.842  -0.524  1.00 97.04           N  
ATOM   2049  H   LEU A 127     -17.752   1.785  -0.837  1.00 97.04           H  
ATOM   2050  CA  LEU A 127     -19.028   0.652   0.421  1.00 97.04           C  
ATOM   2051  HA  LEU A 127     -19.178  -0.416   0.578  1.00 97.04           H  
ATOM   2052  C   LEU A 127     -20.326   1.243  -0.148  1.00 97.04           C  
ATOM   2053  CB  LEU A 127     -18.695   1.298   1.779  1.00 97.04           C  
ATOM   2054  HB2 LEU A 127     -19.584   1.242   2.407  1.00 97.04           H  
ATOM   2055  HB3 LEU A 127     -18.474   2.353   1.618  1.00 97.04           H  
ATOM   2056  O   LEU A 127     -20.272   2.278  -0.817  1.00 97.04           O  
ATOM   2057  CG  LEU A 127     -17.526   0.656   2.545  1.00 97.04           C  
ATOM   2058  HG  LEU A 127     -16.613   0.735   1.954  1.00 97.04           H  
ATOM   2059  CD1 LEU A 127     -17.315   1.412   3.857  1.00 97.04           C  
ATOM   2060 HD11 LEU A 127     -18.226   1.383   4.454  1.00 97.04           H  
ATOM   2061 HD12 LEU A 127     -17.054   2.449   3.648  1.00 97.04           H  
ATOM   2062 HD13 LEU A 127     -16.508   0.947   4.423  1.00 97.04           H  
ATOM   2063  CD2 LEU A 127     -17.778  -0.814   2.888  1.00 97.04           C  
ATOM   2064 HD21 LEU A 127     -18.728  -0.924   3.412  1.00 97.04           H  
ATOM   2065 HD22 LEU A 127     -16.978  -1.194   3.524  1.00 97.04           H  
ATOM   2066 HD23 LEU A 127     -17.799  -1.413   1.978  1.00 97.04           H  
ATOM   2067  N   PRO A 128     -21.490   0.637   0.147  1.00 97.94           N  
ATOM   2068  CA  PRO A 128     -22.791   1.254  -0.087  1.00 97.94           C  
ATOM   2069  HA  PRO A 128     -22.987   1.250  -1.159  1.00 97.94           H  
ATOM   2070  C   PRO A 128     -22.885   2.690   0.449  1.00 97.94           C  
ATOM   2071  CB  PRO A 128     -23.798   0.340   0.618  1.00 97.94           C  
ATOM   2072  HB2 PRO A 128     -23.899   0.631   1.663  1.00 97.94           H  
ATOM   2073  HB3 PRO A 128     -24.770   0.349   0.125  1.00 97.94           H  
ATOM   2074  O   PRO A 128     -22.356   3.005   1.519  1.00 97.94           O  
ATOM   2075  CG  PRO A 128     -23.141  -1.036   0.549  1.00 97.94           C  
ATOM   2076  HG2 PRO A 128     -23.364  -1.501  -0.411  1.00 97.94           H  
ATOM   2077  HG3 PRO A 128     -23.465  -1.679   1.368  1.00 97.94           H  
ATOM   2078  CD  PRO A 128     -21.647  -0.730   0.629  1.00 97.94           C  
ATOM   2079  HD2 PRO A 128     -21.285  -0.817   1.653  1.00 97.94           H  
ATOM   2080  HD3 PRO A 128     -21.100  -1.429  -0.004  1.00 97.94           H  
ATOM   2081  N   THR A 129     -23.623   3.550  -0.261  1.00 97.68           N  
ATOM   2082  H   THR A 129     -23.993   3.248  -1.151  1.00 97.68           H  
ATOM   2083  CA  THR A 129     -23.758   4.985   0.050  1.00 97.68           C  
ATOM   2084  HA  THR A 129     -22.793   5.468  -0.108  1.00 97.68           H  
ATOM   2085  C   THR A 129     -24.171   5.245   1.496  1.00 97.68           C  
ATOM   2086  CB  THR A 129     -24.787   5.633  -0.888  1.00 97.68           C  
ATOM   2087  HB  THR A 129     -25.772   5.215  -0.677  1.00 97.68           H  
ATOM   2088  O   THR A 129     -23.591   6.112   2.140  1.00 97.68           O  
ATOM   2089  CG2 THR A 129     -24.856   7.155  -0.767  1.00 97.68           C  
ATOM   2090 HG21 THR A 129     -25.184   7.439   0.232  1.00 97.68           H  
ATOM   2091 HG22 THR A 129     -25.577   7.545  -1.486  1.00 97.68           H  
ATOM   2092 HG23 THR A 129     -23.877   7.595  -0.956  1.00 97.68           H  
ATOM   2093  OG1 THR A 129     -24.451   5.334  -2.222  1.00 97.68           O  
ATOM   2094  HG1 THR A 129     -23.982   6.090  -2.584  1.00 97.68           H  
ATOM   2095  N   GLN A 130     -25.106   4.461   2.042  1.00 97.84           N  
ATOM   2096  H   GLN A 130     -25.545   3.756   1.467  1.00 97.84           H  
ATOM   2097  CA  GLN A 130     -25.571   4.616   3.425  1.00 97.84           C  
ATOM   2098  HA  GLN A 130     -25.978   5.622   3.534  1.00 97.84           H  
ATOM   2099  C   GLN A 130     -24.442   4.475   4.458  1.00 97.84           C  
ATOM   2100  CB  GLN A 130     -26.709   3.617   3.692  1.00 97.84           C  
ATOM   2101  HB2 GLN A 130     -27.177   3.868   4.644  1.00 97.84           H  
ATOM   2102  HB3 GLN A 130     -27.459   3.738   2.910  1.00 97.84           H  
ATOM   2103  O   GLN A 130     -24.393   5.228   5.429  1.00 97.84           O  
ATOM   2104  CG  GLN A 130     -26.258   2.142   3.748  1.00 97.84           C  
ATOM   2105  HG2 GLN A 130     -25.686   1.888   2.856  1.00 97.84           H  
ATOM   2106  HG3 GLN A 130     -25.624   1.997   4.623  1.00 97.84           H  
ATOM   2107  CD  GLN A 130     -27.418   1.162   3.860  1.00 97.84           C  
ATOM   2108  NE2 GLN A 130     -27.161  -0.063   4.260  1.00 97.84           N  
ATOM   2109 HE21 GLN A 130     -27.964  -0.656   4.418  1.00 97.84           H  
ATOM   2110 HE22 GLN A 130     -26.256  -0.321   4.627  1.00 97.84           H  
ATOM   2111  OE1 GLN A 130     -28.558   1.475   3.565  1.00 97.84           O  
ATOM   2112  N   PHE A 131     -23.496   3.557   4.230  1.00 98.22           N  
ATOM   2113  H   PHE A 131     -23.527   3.018   3.377  1.00 98.22           H  
ATOM   2114  CA  PHE A 131     -22.354   3.369   5.121  1.00 98.22           C  
ATOM   2115  HA  PHE A 131     -22.694   3.414   6.156  1.00 98.22           H  
ATOM   2116  C   PHE A 131     -21.332   4.481   4.944  1.00 98.22           C  
ATOM   2117  CB  PHE A 131     -21.704   2.007   4.884  1.00 98.22           C  
ATOM   2118  HB2 PHE A 131     -21.337   1.978   3.858  1.00 98.22           H  
ATOM   2119  HB3 PHE A 131     -20.839   1.921   5.541  1.00 98.22           H  
ATOM   2120  O   PHE A 131     -20.747   4.916   5.927  1.00 98.22           O  
ATOM   2121  CG  PHE A 131     -22.600   0.807   5.120  1.00 98.22           C  
ATOM   2122  CD1 PHE A 131     -23.576   0.789   6.138  1.00 98.22           C  
ATOM   2123  HD1 PHE A 131     -23.702   1.627   6.808  1.00 98.22           H  
ATOM   2124  CD2 PHE A 131     -22.436  -0.322   4.303  1.00 98.22           C  
ATOM   2125  HD2 PHE A 131     -21.649  -0.334   3.564  1.00 98.22           H  
ATOM   2126  CE1 PHE A 131     -24.402  -0.336   6.303  1.00 98.22           C  
ATOM   2127  HE1 PHE A 131     -25.143  -0.364   7.089  1.00 98.22           H  
ATOM   2128  CE2 PHE A 131     -23.275  -1.434   4.454  1.00 98.22           C  
ATOM   2129  HE2 PHE A 131     -23.162  -2.291   3.807  1.00 98.22           H  
ATOM   2130  CZ  PHE A 131     -24.258  -1.443   5.454  1.00 98.22           C  
ATOM   2131  HZ  PHE A 131     -24.890  -2.309   5.584  1.00 98.22           H  
ATOM   2132  N   MET A 132     -21.153   4.992   3.723  1.00 96.69           N  
ATOM   2133  H   MET A 132     -21.669   4.598   2.950  1.00 96.69           H  
ATOM   2134  CA  MET A 132     -20.307   6.163   3.497  1.00 96.69           C  
ATOM   2135  HA  MET A 132     -19.325   5.953   3.922  1.00 96.69           H  
ATOM   2136  C   MET A 132     -20.860   7.400   4.222  1.00 96.69           C  
ATOM   2137  CB  MET A 132     -20.144   6.405   1.990  1.00 96.69           C  
ATOM   2138  HB2 MET A 132     -21.080   6.774   1.571  1.00 96.69           H  
ATOM   2139  HB3 MET A 132     -19.890   5.467   1.496  1.00 96.69           H  
ATOM   2140  O   MET A 132     -20.111   8.091   4.909  1.00 96.69           O  
ATOM   2141  CG  MET A 132     -19.038   7.428   1.710  1.00 96.69           C  
ATOM   2142  HG2 MET A 132     -19.273   8.352   2.240  1.00 96.69           H  
ATOM   2143  HG3 MET A 132     -19.032   7.656   0.645  1.00 96.69           H  
ATOM   2144  SD  MET A 132     -17.368   6.902   2.198  1.00 96.69           S  
ATOM   2145  CE  MET A 132     -16.937   5.838   0.795  1.00 96.69           C  
ATOM   2146  HE1 MET A 132     -17.654   5.021   0.716  1.00 96.69           H  
ATOM   2147  HE2 MET A 132     -15.940   5.427   0.946  1.00 96.69           H  
ATOM   2148  HE3 MET A 132     -16.949   6.423  -0.125  1.00 96.69           H  
ATOM   2149  N   THR A 133     -22.172   7.647   4.144  1.00 96.75           N  
ATOM   2150  H   THR A 133     -22.734   7.090   3.515  1.00 96.75           H  
ATOM   2151  CA  THR A 133     -22.847   8.723   4.890  1.00 96.75           C  
ATOM   2152  HA  THR A 133     -22.389   9.677   4.631  1.00 96.75           H  
ATOM   2153  C   THR A 133     -22.699   8.535   6.399  1.00 96.75           C  
ATOM   2154  CB  THR A 133     -24.336   8.781   4.513  1.00 96.75           C  
ATOM   2155  HB  THR A 133     -24.808   7.826   4.744  1.00 96.75           H  
ATOM   2156  O   THR A 133     -22.331   9.468   7.109  1.00 96.75           O  
ATOM   2157  CG2 THR A 133     -25.097   9.900   5.219  1.00 96.75           C  
ATOM   2158 HG21 THR A 133     -24.568  10.848   5.121  1.00 96.75           H  
ATOM   2159 HG22 THR A 133     -25.205   9.663   6.277  1.00 96.75           H  
ATOM   2160 HG23 THR A 133     -26.099   9.993   4.798  1.00 96.75           H  
ATOM   2161  OG1 THR A 133     -24.465   9.027   3.134  1.00 96.75           O  
ATOM   2162  HG1 THR A 133     -24.755   9.937   3.039  1.00 96.75           H  
ATOM   2163  N   PHE A 134     -22.913   7.317   6.897  1.00 98.01           N  
ATOM   2164  H   PHE A 134     -23.247   6.589   6.282  1.00 98.01           H  
ATOM   2165  CA  PHE A 134     -22.709   6.987   8.305  1.00 98.01           C  
ATOM   2166  HA  PHE A 134     -23.333   7.634   8.923  1.00 98.01           H  
ATOM   2167  C   PHE A 134     -21.272   7.232   8.774  1.00 98.01           C  
ATOM   2168  CB  PHE A 134     -23.136   5.536   8.516  1.00 98.01           C  
ATOM   2169  HB2 PHE A 134     -22.633   4.905   7.784  1.00 98.01           H  
ATOM   2170  HB3 PHE A 134     -24.209   5.460   8.338  1.00 98.01           H  
ATOM   2171  O   PHE A 134     -21.068   7.872   9.802  1.00 98.01           O  
ATOM   2172  CG  PHE A 134     -22.826   5.005   9.894  1.00 98.01           C  
ATOM   2173  CD1 PHE A 134     -21.687   4.204  10.099  1.00 98.01           C  
ATOM   2174  HD1 PHE A 134     -21.024   3.980   9.276  1.00 98.01           H  
ATOM   2175  CD2 PHE A 134     -23.680   5.306  10.968  1.00 98.01           C  
ATOM   2176  HD2 PHE A 134     -24.561   5.912  10.816  1.00 98.01           H  
ATOM   2177  CE1 PHE A 134     -21.417   3.683  11.374  1.00 98.01           C  
ATOM   2178  HE1 PHE A 134     -20.560   3.045  11.529  1.00 98.01           H  
ATOM   2179  CE2 PHE A 134     -23.408   4.779  12.239  1.00 98.01           C  
ATOM   2180  HE2 PHE A 134     -24.091   4.952  13.057  1.00 98.01           H  
ATOM   2181  CZ  PHE A 134     -22.284   3.967  12.441  1.00 98.01           C  
ATOM   2182  HZ  PHE A 134     -22.115   3.534  13.416  1.00 98.01           H  
ATOM   2183  N   LEU A 135     -20.275   6.797   8.002  1.00 96.98           N  
ATOM   2184  H   LEU A 135     -20.509   6.275   7.169  1.00 96.98           H  
ATOM   2185  CA  LEU A 135     -18.860   7.015   8.304  1.00 96.98           C  
ATOM   2186  HA  LEU A 135     -18.655   6.663   9.315  1.00 96.98           H  
ATOM   2187  C   LEU A 135     -18.482   8.495   8.267  1.00 96.98           C  
ATOM   2188  CB  LEU A 135     -18.007   6.231   7.301  1.00 96.98           C  
ATOM   2189  HB2 LEU A 135     -18.367   6.449   6.296  1.00 96.98           H  
ATOM   2190  HB3 LEU A 135     -16.974   6.574   7.360  1.00 96.98           H  
ATOM   2191  O   LEU A 135     -17.710   8.941   9.112  1.00 96.98           O  
ATOM   2192  CG  LEU A 135     -18.037   4.716   7.544  1.00 96.98           C  
ATOM   2193  HG  LEU A 135     -19.062   4.372   7.684  1.00 96.98           H  
ATOM   2194  CD1 LEU A 135     -17.457   4.012   6.320  1.00 96.98           C  
ATOM   2195 HD11 LEU A 135     -18.020   4.304   5.434  1.00 96.98           H  
ATOM   2196 HD12 LEU A 135     -16.411   4.286   6.188  1.00 96.98           H  
ATOM   2197 HD13 LEU A 135     -17.564   2.935   6.446  1.00 96.98           H  
ATOM   2198  CD2 LEU A 135     -17.239   4.333   8.793  1.00 96.98           C  
ATOM   2199 HD21 LEU A 135     -17.158   3.248   8.866  1.00 96.98           H  
ATOM   2200 HD22 LEU A 135     -16.243   4.773   8.745  1.00 96.98           H  
ATOM   2201 HD23 LEU A 135     -17.748   4.698   9.684  1.00 96.98           H  
ATOM   2202  N   TYR A 136     -19.050   9.265   7.335  1.00 95.53           N  
ATOM   2203  H   TYR A 136     -19.635   8.829   6.637  1.00 95.53           H  
ATOM   2204  CA  TYR A 136     -18.885  10.715   7.304  1.00 95.53           C  
ATOM   2205  HA  TYR A 136     -17.824  10.947   7.217  1.00 95.53           H  
ATOM   2206  C   TYR A 136     -19.385  11.349   8.606  1.00 95.53           C  
ATOM   2207  CB  TYR A 136     -19.613  11.299   6.085  1.00 95.53           C  
ATOM   2208  HB2 TYR A 136     -20.653  10.973   6.081  1.00 95.53           H  
ATOM   2209  HB3 TYR A 136     -19.148  10.912   5.178  1.00 95.53           H  
ATOM   2210  O   TYR A 136     -18.660  12.122   9.229  1.00 95.53           O  
ATOM   2211  CG  TYR A 136     -19.588  12.813   6.048  1.00 95.53           C  
ATOM   2212  CD1 TYR A 136     -20.639  13.555   6.625  1.00 95.53           C  
ATOM   2213  HD1 TYR A 136     -21.489  13.043   7.051  1.00 95.53           H  
ATOM   2214  CD2 TYR A 136     -18.487  13.475   5.478  1.00 95.53           C  
ATOM   2215  HD2 TYR A 136     -17.677  12.902   5.050  1.00 95.53           H  
ATOM   2216  CE1 TYR A 136     -20.574  14.962   6.651  1.00 95.53           C  
ATOM   2217  HE1 TYR A 136     -21.380  15.538   7.084  1.00 95.53           H  
ATOM   2218  CE2 TYR A 136     -18.419  14.880   5.499  1.00 95.53           C  
ATOM   2219  HE2 TYR A 136     -17.556  15.378   5.082  1.00 95.53           H  
ATOM   2220  OH  TYR A 136     -19.380  16.982   6.135  1.00 95.53           O  
ATOM   2221  HH  TYR A 136     -18.592  17.273   5.670  1.00 95.53           H  
ATOM   2222  CZ  TYR A 136     -19.461  15.625   6.094  1.00 95.53           C  
ATOM   2223  N   HIS A 137     -20.590  10.993   9.062  1.00 95.59           N  
ATOM   2224  H   HIS A 137     -21.152  10.354   8.517  1.00 95.59           H  
ATOM   2225  CA  HIS A 137     -21.108  11.487  10.337  1.00 95.59           C  
ATOM   2226  HA  HIS A 137     -21.055  12.575  10.327  1.00 95.59           H  
ATOM   2227  C   HIS A 137     -20.239  11.030  11.515  1.00 95.59           C  
ATOM   2228  CB  HIS A 137     -22.579  11.087  10.498  1.00 95.59           C  
ATOM   2229  HB2 HIS A 137     -22.687  10.009  10.373  1.00 95.59           H  
ATOM   2230  HB3 HIS A 137     -22.907  11.348  11.504  1.00 95.59           H  
ATOM   2231  O   HIS A 137     -19.858  11.869  12.330  1.00 95.59           O  
ATOM   2232  CG  HIS A 137     -23.474  11.805   9.521  1.00 95.59           C  
ATOM   2233  CD2 HIS A 137     -24.315  11.254   8.595  1.00 95.59           C  
ATOM   2234  HD2 HIS A 137     -24.465  10.197   8.426  1.00 95.59           H  
ATOM   2235  ND1 HIS A 137     -23.604  13.165   9.410  1.00 95.59           N  
ATOM   2236  HD1 HIS A 137     -23.183  13.843  10.029  1.00 95.59           H  
ATOM   2237  CE1 HIS A 137     -24.516  13.435   8.464  1.00 95.59           C  
ATOM   2238  HE1 HIS A 137     -24.869  14.419   8.194  1.00 95.59           H  
ATOM   2239  NE2 HIS A 137     -24.954  12.297   7.915  1.00 95.59           N  
ATOM   2240  N   ALA A 138     -19.842   9.754  11.552  1.00 96.20           N  
ATOM   2241  H   ALA A 138     -20.198   9.127  10.844  1.00 96.20           H  
ATOM   2242  CA  ALA A 138     -18.986   9.177  12.588  1.00 96.20           C  
ATOM   2243  HA  ALA A 138     -19.470   9.310  13.556  1.00 96.20           H  
ATOM   2244  C   ALA A 138     -17.603   9.845  12.685  1.00 96.20           C  
ATOM   2245  CB  ALA A 138     -18.864   7.670  12.328  1.00 96.20           C  
ATOM   2246  HB1 ALA A 138     -18.300   7.204  13.136  1.00 96.20           H  
ATOM   2247  HB2 ALA A 138     -18.342   7.499  11.387  1.00 96.20           H  
ATOM   2248  HB3 ALA A 138     -19.854   7.215  12.283  1.00 96.20           H  
ATOM   2249  O   ALA A 138     -17.062   9.964  13.778  1.00 96.20           O  
ATOM   2250  N   ALA A 139     -17.038  10.316  11.571  1.00 94.64           N  
ATOM   2251  H   ALA A 139     -17.484  10.126  10.686  1.00 94.64           H  
ATOM   2252  CA  ALA A 139     -15.751  11.012  11.549  1.00 94.64           C  
ATOM   2253  HA  ALA A 139     -15.075  10.530  12.256  1.00 94.64           H  
ATOM   2254  C   ALA A 139     -15.835  12.499  11.936  1.00 94.64           C  
ATOM   2255  CB  ALA A 139     -15.168  10.875  10.137  1.00 94.64           C  
ATOM   2256  HB1 ALA A 139     -15.105   9.824   9.854  1.00 94.64           H  
ATOM   2257  HB2 ALA A 139     -15.807  11.394   9.422  1.00 94.64           H  
ATOM   2258  HB3 ALA A 139     -14.172  11.316  10.109  1.00 94.64           H  
ATOM   2259  O   ALA A 139     -14.800  13.125  12.168  1.00 94.64           O  
ATOM   2260  N   HIS A 140     -17.033  13.096  11.936  1.00 91.31           N  
ATOM   2261  H   HIS A 140     -17.841  12.525  11.734  1.00 91.31           H  
ATOM   2262  CA  HIS A 140     -17.187  14.554  11.896  1.00 91.31           C  
ATOM   2263  HA  HIS A 140     -16.242  15.017  12.179  1.00 91.31           H  
ATOM   2264  C   HIS A 140     -18.207  15.143  12.872  1.00 91.31           C  
ATOM   2265  CB  HIS A 140     -17.515  14.983  10.459  1.00 91.31           C  
ATOM   2266  HB2 HIS A 140     -17.750  16.047  10.433  1.00 91.31           H  
ATOM   2267  HB3 HIS A 140     -18.407  14.454  10.122  1.00 91.31           H  
ATOM   2268  O   HIS A 140     -18.458  16.350  12.800  1.00 91.31           O  
ATOM   2269  CG  HIS A 140     -16.390  14.761   9.486  1.00 91.31           C  
ATOM   2270  CD2 HIS A 140     -16.488  14.178   8.255  1.00 91.31           C  
ATOM   2271  HD2 HIS A 140     -17.390  13.773   7.822  1.00 91.31           H  
ATOM   2272  ND1 HIS A 140     -15.073  15.117   9.669  1.00 91.31           N  
ATOM   2273  HD1 HIS A 140     -14.642  15.274  10.569  1.00 91.31           H  
ATOM   2274  CE1 HIS A 140     -14.403  14.780   8.554  1.00 91.31           C  
ATOM   2275  HE1 HIS A 140     -13.333  14.855   8.431  1.00 91.31           H  
ATOM   2276  NE2 HIS A 140     -15.225  14.218   7.656  1.00 91.31           N  
ATOM   2277  N   TYR A 141     -18.814  14.353  13.764  1.00 87.98           N  
ATOM   2278  H   TYR A 141     -18.659  13.355  13.751  1.00 87.98           H  
ATOM   2279  CA  TYR A 141     -19.714  14.928  14.769  1.00 87.98           C  
ATOM   2280  HA  TYR A 141     -20.396  15.606  14.254  1.00 87.98           H  
ATOM   2281  C   TYR A 141     -18.947  15.821  15.765  1.00 87.98           C  
ATOM   2282  CB  TYR A 141     -20.616  13.858  15.409  1.00 87.98           C  
ATOM   2283  HB2 TYR A 141     -21.293  14.351  16.108  1.00 87.98           H  
ATOM   2284  HB3 TYR A 141     -21.229  13.412  14.626  1.00 87.98           H  
ATOM   2285  O   TYR A 141     -19.404  16.919  16.026  1.00 87.98           O  
ATOM   2286  CG  TYR A 141     -19.905  12.742  16.134  1.00 87.98           C  
ATOM   2287  CD1 TYR A 141     -19.773  11.477  15.536  1.00 87.98           C  
ATOM   2288  HD1 TYR A 141     -20.247  11.275  14.586  1.00 87.98           H  
ATOM   2289  CD2 TYR A 141     -19.383  12.972  17.415  1.00 87.98           C  
ATOM   2290  HD2 TYR A 141     -19.565  13.917  17.905  1.00 87.98           H  
ATOM   2291  CE1 TYR A 141     -19.015  10.476  16.165  1.00 87.98           C  
ATOM   2292  HE1 TYR A 141     -18.853   9.515  15.700  1.00 87.98           H  
ATOM   2293  CE2 TYR A 141     -18.608  11.978  18.040  1.00 87.98           C  
ATOM   2294  HE2 TYR A 141     -18.166  12.146  19.010  1.00 87.98           H  
ATOM   2295  OH  TYR A 141     -17.543   9.842  17.913  1.00 87.98           O  
ATOM   2296  HH  TYR A 141     -17.005  10.184  18.631  1.00 87.98           H  
ATOM   2297  CZ  TYR A 141     -18.387  10.752  17.389  1.00 87.98           C  
ATOM   2298  N   LYS A 142     -17.720  15.465  16.175  1.00 83.89           N  
ATOM   2299  H   LYS A 142     -17.402  14.543  15.911  1.00 83.89           H  
ATOM   2300  CA  LYS A 142     -16.859  16.258  17.091  1.00 83.89           C  
ATOM   2301  HA  LYS A 142     -17.511  16.788  17.786  1.00 83.89           H  
ATOM   2302  C   LYS A 142     -16.031  17.379  16.431  1.00 83.89           C  
ATOM   2303  CB  LYS A 142     -15.981  15.291  17.908  1.00 83.89           C  
ATOM   2304  HB2 LYS A 142     -15.072  15.783  18.253  1.00 83.89           H  
ATOM   2305  HB3 LYS A 142     -15.686  14.446  17.285  1.00 83.89           H  
ATOM   2306  O   LYS A 142     -14.978  17.774  16.938  1.00 83.89           O  
ATOM   2307  CG  LYS A 142     -16.713  14.800  19.155  1.00 83.89           C  
ATOM   2308  HG2 LYS A 142     -16.892  15.646  19.818  1.00 83.89           H  
ATOM   2309  HG3 LYS A 142     -17.677  14.369  18.885  1.00 83.89           H  
ATOM   2310  CD  LYS A 142     -15.855  13.767  19.881  1.00 83.89           C  
ATOM   2311  HD2 LYS A 142     -15.648  12.931  19.213  1.00 83.89           H  
ATOM   2312  HD3 LYS A 142     -14.913  14.234  20.168  1.00 83.89           H  
ATOM   2313  CE  LYS A 142     -16.580  13.265  21.129  1.00 83.89           C  
ATOM   2314  HE2 LYS A 142     -16.940  14.125  21.695  1.00 83.89           H  
ATOM   2315  HE3 LYS A 142     -17.443  12.674  20.823  1.00 83.89           H  
ATOM   2316  NZ  LYS A 142     -15.668  12.444  21.954  1.00 83.89           N  
ATOM   2317  HZ1 LYS A 142     -14.858  12.964  22.258  1.00 83.89           H  
ATOM   2318  HZ2 LYS A 142     -16.138  12.037  22.751  1.00 83.89           H  
ATOM   2319  HZ3 LYS A 142     -15.330  11.665  21.408  1.00 83.89           H  
ATOM   2320  N   ASN A 143     -16.431  17.871  15.260  1.00 76.44           N  
ATOM   2321  H   ASN A 143     -17.355  17.624  14.936  1.00 76.44           H  
ATOM   2322  CA  ASN A 143     -15.631  18.863  14.537  1.00 76.44           C  
ATOM   2323  HA  ASN A 143     -14.588  18.549  14.569  1.00 76.44           H  
ATOM   2324  C   ASN A 143     -15.707  20.253  15.192  1.00 76.44           C  
ATOM   2325  CB  ASN A 143     -16.055  18.930  13.063  1.00 76.44           C  
ATOM   2326  HB2 ASN A 143     -17.143  18.903  13.002  1.00 76.44           H  
ATOM   2327  HB3 ASN A 143     -15.722  19.883  12.652  1.00 76.44           H  
ATOM   2328  O   ASN A 143     -16.764  20.879  15.226  1.00 76.44           O  
ATOM   2329  CG  ASN A 143     -15.474  17.837  12.185  1.00 76.44           C  
ATOM   2330  ND2 ASN A 143     -15.804  17.877  10.916  1.00 76.44           N  
ATOM   2331 HD21 ASN A 143     -15.462  17.132  10.325  1.00 76.44           H  
ATOM   2332 HD22 ASN A 143     -16.433  18.598  10.592  1.00 76.44           H  
ATOM   2333  OD1 ASN A 143     -14.708  16.974  12.575  1.00 76.44           O  
ATOM   2334  N   LEU A 144     -14.550  20.782  15.602  1.00 71.22           N  
ATOM   2335  H   LEU A 144     -13.732  20.189  15.595  1.00 71.22           H  
ATOM   2336  CA  LEU A 144     -14.417  22.151  16.107  1.00 71.22           C  
ATOM   2337  HA  LEU A 144     -15.017  22.238  17.013  1.00 71.22           H  
ATOM   2338  C   LEU A 144     -14.947  23.183  15.094  1.00 71.22           C  
ATOM   2339  CB  LEU A 144     -12.940  22.444  16.438  1.00 71.22           C  
ATOM   2340  HB2 LEU A 144     -12.347  22.245  15.545  1.00 71.22           H  
ATOM   2341  HB3 LEU A 144     -12.837  23.505  16.667  1.00 71.22           H  
ATOM   2342  O   LEU A 144     -14.641  23.119  13.902  1.00 71.22           O  
ATOM   2343  CG  LEU A 144     -12.360  21.636  17.614  1.00 71.22           C  
ATOM   2344  HG  LEU A 144     -12.535  20.573  17.452  1.00 71.22           H  
ATOM   2345  CD1 LEU A 144     -10.849  21.864  17.694  1.00 71.22           C  
ATOM   2346 HD11 LEU A 144     -10.638  22.920  17.867  1.00 71.22           H  
ATOM   2347 HD12 LEU A 144     -10.435  21.275  18.512  1.00 71.22           H  
ATOM   2348 HD13 LEU A 144     -10.379  21.547  16.763  1.00 71.22           H  
ATOM   2349  CD2 LEU A 144     -12.975  22.051  18.951  1.00 71.22           C  
ATOM   2350 HD21 LEU A 144     -14.038  21.809  18.965  1.00 71.22           H  
ATOM   2351 HD22 LEU A 144     -12.501  21.498  19.762  1.00 71.22           H  
ATOM   2352 HD23 LEU A 144     -12.844  23.120  19.119  1.00 71.22           H  
ATOM   2353  N   GLY A 145     -15.705  24.166  15.588  1.00 75.21           N  
ATOM   2354  H   GLY A 145     -15.960  24.121  16.564  1.00 75.21           H  
ATOM   2355  CA  GLY A 145     -16.208  25.296  14.796  1.00 75.21           C  
ATOM   2356  HA2 GLY A 145     -15.473  25.562  14.037  1.00 75.21           H  
ATOM   2357  HA3 GLY A 145     -16.335  26.153  15.459  1.00 75.21           H  
ATOM   2358  C   GLY A 145     -17.547  25.061  14.090  1.00 75.21           C  
ATOM   2359  O   GLY A 145     -18.005  25.940  13.360  1.00 75.21           O  
ATOM   2360  N   LYS A 146     -18.189  23.906  14.293  1.00 74.22           N  
ATOM   2361  H   LYS A 146     -17.768  23.225  14.909  1.00 74.22           H  
ATOM   2362  CA  LYS A 146     -19.575  23.664  13.874  1.00 74.22           C  
ATOM   2363  HA  LYS A 146     -19.788  24.289  13.007  1.00 74.22           H  
ATOM   2364  C   LYS A 146     -20.560  24.064  14.984  1.00 74.22           C  
ATOM   2365  CB  LYS A 146     -19.742  22.187  13.489  1.00 74.22           C  
ATOM   2366  HB2 LYS A 146     -19.321  21.568  14.281  1.00 74.22           H  
ATOM   2367  HB3 LYS A 146     -20.802  21.943  13.429  1.00 74.22           H  
ATOM   2368  O   LYS A 146     -20.181  24.042  16.153  1.00 74.22           O  
ATOM   2369  CG  LYS A 146     -19.069  21.821  12.156  1.00 74.22           C  
ATOM   2370  HG2 LYS A 146     -18.032  22.155  12.146  1.00 74.22           H  
ATOM   2371  HG3 LYS A 146     -19.079  20.734  12.077  1.00 74.22           H  
ATOM   2372  CD  LYS A 146     -19.826  22.407  10.957  1.00 74.22           C  
ATOM   2373  HD2 LYS A 146     -19.630  23.477  10.885  1.00 74.22           H  
ATOM   2374  HD3 LYS A 146     -20.895  22.266  11.121  1.00 74.22           H  
ATOM   2375  CE  LYS A 146     -19.411  21.716   9.657  1.00 74.22           C  
ATOM   2376  HE2 LYS A 146     -19.252  20.661   9.877  1.00 74.22           H  
ATOM   2377  HE3 LYS A 146     -18.471  22.145   9.309  1.00 74.22           H  
ATOM   2378  NZ  LYS A 146     -20.484  21.853   8.643  1.00 74.22           N  
ATOM   2379  HZ1 LYS A 146     -20.264  21.364   7.788  1.00 74.22           H  
ATOM   2380  HZ2 LYS A 146     -21.345  21.488   9.025  1.00 74.22           H  
ATOM   2381  HZ3 LYS A 146     -20.647  22.828   8.437  1.00 74.22           H  
ATOM   2382  N   PRO A 147     -21.808  24.439  14.641  1.00 80.11           N  
ATOM   2383  CA  PRO A 147     -22.855  24.631  15.639  1.00 80.11           C  
ATOM   2384  HA  PRO A 147     -22.576  25.455  16.295  1.00 80.11           H  
ATOM   2385  C   PRO A 147     -23.060  23.355  16.461  1.00 80.11           C  
ATOM   2386  CB  PRO A 147     -24.126  24.995  14.858  1.00 80.11           C  
ATOM   2387  HB2 PRO A 147     -24.713  25.752  15.377  1.00 80.11           H  
ATOM   2388  HB3 PRO A 147     -24.731  24.106  14.682  1.00 80.11           H  
ATOM   2389  O   PRO A 147     -23.065  22.262  15.899  1.00 80.11           O  
ATOM   2390  CG  PRO A 147     -23.598  25.509  13.520  1.00 80.11           C  
ATOM   2391  HG2 PRO A 147     -24.320  25.363  12.717  1.00 80.11           H  
ATOM   2392  HG3 PRO A 147     -23.331  26.562  13.613  1.00 80.11           H  
ATOM   2393  CD  PRO A 147     -22.335  24.679  13.306  1.00 80.11           C  
ATOM   2394  HD2 PRO A 147     -21.634  25.236  12.684  1.00 80.11           H  
ATOM   2395  HD3 PRO A 147     -22.591  23.727  12.841  1.00 80.11           H  
ATOM   2396  N   GLU A 148     -23.294  23.502  17.764  1.00 80.77           N  
ATOM   2397  H   GLU A 148     -23.228  24.422  18.176  1.00 80.77           H  
ATOM   2398  CA  GLU A 148     -23.561  22.382  18.682  1.00 80.77           C  
ATOM   2399  HA  GLU A 148     -22.677  21.747  18.753  1.00 80.77           H  
ATOM   2400  C   GLU A 148     -24.734  21.507  18.203  1.00 80.77           C  
ATOM   2401  CB  GLU A 148     -23.848  22.993  20.062  1.00 80.77           C  
ATOM   2402  HB2 GLU A 148     -24.768  23.575  20.003  1.00 80.77           H  
ATOM   2403  HB3 GLU A 148     -23.029  23.668  20.310  1.00 80.77           H  
ATOM   2404  O   GLU A 148     -24.720  20.287  18.340  1.00 80.77           O  
ATOM   2405  CG  GLU A 148     -23.977  21.956  21.188  1.00 80.77           C  
ATOM   2406  HG2 GLU A 148     -23.060  21.368  21.225  1.00 80.77           H  
ATOM   2407  HG3 GLU A 148     -24.804  21.285  20.958  1.00 80.77           H  
ATOM   2408  CD  GLU A 148     -24.227  22.596  22.565  1.00 80.77           C  
ATOM   2409  OE1 GLU A 148     -24.399  21.821  23.533  1.00 80.77           O  
ATOM   2410  OE2 GLU A 148     -24.272  23.846  22.650  1.00 80.77           O  
ATOM   2411  N   GLU A 149     -25.729  22.115  17.554  1.00 83.21           N  
ATOM   2412  H   GLU A 149     -25.716  23.124  17.497  1.00 83.21           H  
ATOM   2413  CA  GLU A 149     -26.866  21.399  16.978  1.00 83.21           C  
ATOM   2414  HA  GLU A 149     -27.280  20.749  17.749  1.00 83.21           H  
ATOM   2415  C   GLU A 149     -26.477  20.489  15.795  1.00 83.21           C  
ATOM   2416  CB  GLU A 149     -27.935  22.435  16.610  1.00 83.21           C  
ATOM   2417  HB2 GLU A 149     -27.579  23.063  15.793  1.00 83.21           H  
ATOM   2418  HB3 GLU A 149     -28.095  23.061  17.487  1.00 83.21           H  
ATOM   2419  O   GLU A 149     -27.007  19.385  15.681  1.00 83.21           O  
ATOM   2420  CG  GLU A 149     -29.268  21.782  16.223  1.00 83.21           C  
ATOM   2421  HG2 GLU A 149     -29.183  21.381  15.213  1.00 83.21           H  
ATOM   2422  HG3 GLU A 149     -29.457  20.950  16.901  1.00 83.21           H  
ATOM   2423  CD  GLU A 149     -30.462  22.747  16.296  1.00 83.21           C  
ATOM   2424  OE1 GLU A 149     -31.599  22.226  16.226  1.00 83.21           O  
ATOM   2425  OE2 GLU A 149     -30.244  23.974  16.419  1.00 83.21           O  
ATOM   2426  N   ASP A 150     -25.503  20.888  14.964  1.00 85.36           N  
ATOM   2427  H   ASP A 150     -24.985  21.717  15.218  1.00 85.36           H  
ATOM   2428  CA  ASP A 150     -24.960  20.046  13.881  1.00 85.36           C  
ATOM   2429  HA  ASP A 150     -25.786  19.638  13.298  1.00 85.36           H  
ATOM   2430  C   ASP A 150     -24.176  18.858  14.460  1.00 85.36           C  
ATOM   2431  CB  ASP A 150     -24.079  20.903  12.943  1.00 85.36           C  
ATOM   2432  HB2 ASP A 150     -23.289  21.371  13.530  1.00 85.36           H  
ATOM   2433  HB3 ASP A 150     -24.691  21.702  12.526  1.00 85.36           H  
ATOM   2434  O   ASP A 150     -24.328  17.729  13.998  1.00 85.36           O  
ATOM   2435  CG  ASP A 150     -23.416  20.142  11.776  1.00 85.36           C  
ATOM   2436  OD1 ASP A 150     -24.104  19.567  10.911  1.00 85.36           O  
ATOM   2437  OD2 ASP A 150     -22.166  20.190  11.628  1.00 85.36           O  
ATOM   2438  N   GLU A 151     -23.375  19.081  15.506  1.00 86.81           N  
ATOM   2439  H   GLU A 151     -23.312  20.019  15.874  1.00 86.81           H  
ATOM   2440  CA  GLU A 151     -22.697  18.002  16.239  1.00 86.81           C  
ATOM   2441  HA  GLU A 151     -22.067  17.440  15.549  1.00 86.81           H  
ATOM   2442  C   GLU A 151     -23.707  17.005  16.824  1.00 86.81           C  
ATOM   2443  CB  GLU A 151     -21.776  18.610  17.312  1.00 86.81           C  
ATOM   2444  HB2 GLU A 151     -20.927  19.060  16.797  1.00 86.81           H  
ATOM   2445  HB3 GLU A 151     -22.302  19.401  17.847  1.00 86.81           H  
ATOM   2446  O   GLU A 151     -23.586  15.796  16.600  1.00 86.81           O  
ATOM   2447  CG  GLU A 151     -21.274  17.578  18.341  1.00 86.81           C  
ATOM   2448  HG2 GLU A 151     -21.073  16.630  17.844  1.00 86.81           H  
ATOM   2449  HG3 GLU A 151     -22.075  17.390  19.056  1.00 86.81           H  
ATOM   2450  CD  GLU A 151     -20.019  18.024  19.111  1.00 86.81           C  
ATOM   2451  OE1 GLU A 151     -19.350  17.123  19.676  1.00 86.81           O  
ATOM   2452  OE2 GLU A 151     -19.718  19.239  19.134  1.00 86.81           O  
ATOM   2453  N   LYS A 152     -24.747  17.507  17.500  1.00 89.12           N  
ATOM   2454  H   LYS A 152     -24.765  18.505  17.652  1.00 89.12           H  
ATOM   2455  CA  LYS A 152     -25.784  16.686  18.129  1.00 89.12           C  
ATOM   2456  HA  LYS A 152     -25.297  15.987  18.809  1.00 89.12           H  
ATOM   2457  C   LYS A 152     -26.554  15.845  17.113  1.00 89.12           C  
ATOM   2458  CB  LYS A 152     -26.706  17.599  18.943  1.00 89.12           C  
ATOM   2459  HB2 LYS A 152     -26.100  18.192  19.628  1.00 89.12           H  
ATOM   2460  HB3 LYS A 152     -27.234  18.277  18.272  1.00 89.12           H  
ATOM   2461  O   LYS A 152     -26.677  14.640  17.311  1.00 89.12           O  
ATOM   2462  CG  LYS A 152     -27.719  16.786  19.756  1.00 89.12           C  
ATOM   2463  HG2 LYS A 152     -27.192  16.098  20.417  1.00 89.12           H  
ATOM   2464  HG3 LYS A 152     -28.353  16.214  19.078  1.00 89.12           H  
ATOM   2465  CD  LYS A 152     -28.599  17.721  20.586  1.00 89.12           C  
ATOM   2466  HD2 LYS A 152     -27.985  18.250  21.314  1.00 89.12           H  
ATOM   2467  HD3 LYS A 152     -29.079  18.439  19.922  1.00 89.12           H  
ATOM   2468  CE  LYS A 152     -29.662  16.884  21.292  1.00 89.12           C  
ATOM   2469  HE2 LYS A 152     -29.177  16.149  21.934  1.00 89.12           H  
ATOM   2470  HE3 LYS A 152     -30.214  16.336  20.527  1.00 89.12           H  
ATOM   2471  NZ  LYS A 152     -30.601  17.732  22.053  1.00 89.12           N  
ATOM   2472  HZ1 LYS A 152     -30.104  18.265  22.752  1.00 89.12           H  
ATOM   2473  HZ2 LYS A 152     -31.061  18.364  21.413  1.00 89.12           H  
ATOM   2474  HZ3 LYS A 152     -31.301  17.145  22.485  1.00 89.12           H  
ATOM   2475  N   GLN A 153     -27.013  16.436  16.007  1.00 91.68           N  
ATOM   2476  H   GLN A 153     -26.874  17.431  15.903  1.00 91.68           H  
ATOM   2477  CA  GLN A 153     -27.745  15.709  14.961  1.00 91.68           C  
ATOM   2478  HA  GLN A 153     -28.635  15.252  15.392  1.00 91.68           H  
ATOM   2479  C   GLN A 153     -26.902  14.584  14.348  1.00 91.68           C  
ATOM   2480  CB  GLN A 153     -28.166  16.687  13.855  1.00 91.68           C  
ATOM   2481  HB2 GLN A 153     -28.475  16.118  12.978  1.00 91.68           H  
ATOM   2482  HB3 GLN A 153     -27.312  17.305  13.577  1.00 91.68           H  
ATOM   2483  O   GLN A 153     -27.387  13.472  14.136  1.00 91.68           O  
ATOM   2484  CG  GLN A 153     -29.339  17.584  14.274  1.00 91.68           C  
ATOM   2485  HG2 GLN A 153     -30.220  16.964  14.442  1.00 91.68           H  
ATOM   2486  HG3 GLN A 153     -29.109  18.091  15.212  1.00 91.68           H  
ATOM   2487  CD  GLN A 153     -29.681  18.636  13.222  1.00 91.68           C  
ATOM   2488  NE2 GLN A 153     -30.596  19.534  13.513  1.00 91.68           N  
ATOM   2489 HE21 GLN A 153     -30.965  19.616  14.449  1.00 91.68           H  
ATOM   2490 HE22 GLN A 153     -30.753  20.256  12.824  1.00 91.68           H  
ATOM   2491  OE1 GLN A 153     -29.161  18.666  12.116  1.00 91.68           O  
ATOM   2492  N   LYS A 154     -25.615  14.841  14.092  1.00 93.08           N  
ATOM   2493  H   LYS A 154     -25.267  15.769  14.286  1.00 93.08           H  
ATOM   2494  CA  LYS A 154     -24.699  13.824  13.561  1.00 93.08           C  
ATOM   2495  HA  LYS A 154     -25.148  13.353  12.686  1.00 93.08           H  
ATOM   2496  C   LYS A 154     -24.430  12.716  14.569  1.00 93.08           C  
ATOM   2497  CB  LYS A 154     -23.380  14.479  13.179  1.00 93.08           C  
ATOM   2498  HB2 LYS A 154     -22.990  15.018  14.042  1.00 93.08           H  
ATOM   2499  HB3 LYS A 154     -22.672  13.699  12.896  1.00 93.08           H  
ATOM   2500  O   LYS A 154     -24.416  11.547  14.190  1.00 93.08           O  
ATOM   2501  CG  LYS A 154     -23.528  15.442  12.006  1.00 93.08           C  
ATOM   2502  HG2 LYS A 154     -23.808  14.896  11.105  1.00 93.08           H  
ATOM   2503  HG3 LYS A 154     -24.314  16.175  12.183  1.00 93.08           H  
ATOM   2504  CD  LYS A 154     -22.190  16.143  11.825  1.00 93.08           C  
ATOM   2505  HD2 LYS A 154     -21.381  15.416  11.763  1.00 93.08           H  
ATOM   2506  HD3 LYS A 154     -22.029  16.787  12.689  1.00 93.08           H  
ATOM   2507  CE  LYS A 154     -22.225  16.981  10.560  1.00 93.08           C  
ATOM   2508  HE2 LYS A 154     -23.171  17.520  10.518  1.00 93.08           H  
ATOM   2509  HE3 LYS A 154     -22.150  16.326   9.691  1.00 93.08           H  
ATOM   2510  NZ  LYS A 154     -21.116  17.943  10.609  1.00 93.08           N  
ATOM   2511  HZ1 LYS A 154     -20.929  18.318   9.690  1.00 93.08           H  
ATOM   2512  HZ2 LYS A 154     -20.304  17.541  11.055  1.00 93.08           H  
ATOM   2513  HZ3 LYS A 154     -21.434  18.709  11.185  1.00 93.08           H  
ATOM   2514  N   TYR A 155     -24.218  13.071  15.834  1.00 94.15           N  
ATOM   2515  H   TYR A 155     -24.215  14.053  16.073  1.00 94.15           H  
ATOM   2516  CA  TYR A 155     -24.026  12.098  16.902  1.00 94.15           C  
ATOM   2517  HA  TYR A 155     -23.197  11.441  16.638  1.00 94.15           H  
ATOM   2518  C   TYR A 155     -25.270  11.221  17.082  1.00 94.15           C  
ATOM   2519  CB  TYR A 155     -23.670  12.822  18.202  1.00 94.15           C  
ATOM   2520  HB2 TYR A 155     -24.457  13.534  18.451  1.00 94.15           H  
ATOM   2521  HB3 TYR A 155     -22.748  13.386  18.057  1.00 94.15           H  
ATOM   2522  O   TYR A 155     -25.152   9.999  17.138  1.00 94.15           O  
ATOM   2523  CG  TYR A 155     -23.486  11.862  19.357  1.00 94.15           C  
ATOM   2524  CD1 TYR A 155     -24.568  11.570  20.210  1.00 94.15           C  
ATOM   2525  HD1 TYR A 155     -25.518  12.062  20.063  1.00 94.15           H  
ATOM   2526  CD2 TYR A 155     -22.249  11.213  19.534  1.00 94.15           C  
ATOM   2527  HD2 TYR A 155     -21.431  11.427  18.862  1.00 94.15           H  
ATOM   2528  CE1 TYR A 155     -24.411  10.634  21.249  1.00 94.15           C  
ATOM   2529  HE1 TYR A 155     -25.232  10.404  21.912  1.00 94.15           H  
ATOM   2530  CE2 TYR A 155     -22.085  10.281  20.575  1.00 94.15           C  
ATOM   2531  HE2 TYR A 155     -21.135   9.786  20.706  1.00 94.15           H  
ATOM   2532  OH  TYR A 155     -23.016   9.099  22.445  1.00 94.15           O  
ATOM   2533  HH  TYR A 155     -22.120   8.754  22.473  1.00 94.15           H  
ATOM   2534  CZ  TYR A 155     -23.169   9.993  21.435  1.00 94.15           C  
ATOM   2535  N   GLU A 156     -26.465  11.817  17.101  1.00 95.10           N  
ATOM   2536  H   GLU A 156     -26.503  12.826  17.074  1.00 95.10           H  
ATOM   2537  CA  GLU A 156     -27.738  11.093  17.167  1.00 95.10           C  
ATOM   2538  HA  GLU A 156     -27.757  10.481  18.069  1.00 95.10           H  
ATOM   2539  C   GLU A 156     -27.908  10.144  15.980  1.00 95.10           C  
ATOM   2540  CB  GLU A 156     -28.913  12.080  17.220  1.00 95.10           C  
ATOM   2541  HB2 GLU A 156     -29.831  11.542  16.983  1.00 95.10           H  
ATOM   2542  HB3 GLU A 156     -28.764  12.859  16.473  1.00 95.10           H  
ATOM   2543  O   GLU A 156     -28.256   8.981  16.183  1.00 95.10           O  
ATOM   2544  CG  GLU A 156     -29.073  12.707  18.613  1.00 95.10           C  
ATOM   2545  HG2 GLU A 156     -28.126  13.147  18.925  1.00 95.10           H  
ATOM   2546  HG3 GLU A 156     -29.310  11.911  19.320  1.00 95.10           H  
ATOM   2547  CD  GLU A 156     -30.173  13.779  18.679  1.00 95.10           C  
ATOM   2548  OE1 GLU A 156     -30.313  14.382  19.771  1.00 95.10           O  
ATOM   2549  OE2 GLU A 156     -30.884  13.990  17.672  1.00 95.10           O  
ATOM   2550  N   PHE A 157     -27.586  10.591  14.762  1.00 96.65           N  
ATOM   2551  H   PHE A 157     -27.361  11.569  14.651  1.00 96.65           H  
ATOM   2552  CA  PHE A 157     -27.616   9.739  13.574  1.00 96.65           C  
ATOM   2553  HA  PHE A 157     -28.632   9.364  13.444  1.00 96.65           H  
ATOM   2554  C   PHE A 157     -26.691   8.524  13.716  1.00 96.65           C  
ATOM   2555  CB  PHE A 157     -27.237  10.560  12.336  1.00 96.65           C  
ATOM   2556  HB2 PHE A 157     -27.922  11.403  12.246  1.00 96.65           H  
ATOM   2557  HB3 PHE A 157     -26.232  10.965  12.454  1.00 96.65           H  
ATOM   2558  O   PHE A 157     -27.103   7.396  13.437  1.00 96.65           O  
ATOM   2559  CG  PHE A 157     -27.292   9.745  11.060  1.00 96.65           C  
ATOM   2560  CD1 PHE A 157     -26.148   9.073  10.586  1.00 96.65           C  
ATOM   2561  HD1 PHE A 157     -25.212   9.158  11.117  1.00 96.65           H  
ATOM   2562  CD2 PHE A 157     -28.516   9.604  10.382  1.00 96.65           C  
ATOM   2563  HD2 PHE A 157     -29.398  10.104  10.754  1.00 96.65           H  
ATOM   2564  CE1 PHE A 157     -26.239   8.262   9.440  1.00 96.65           C  
ATOM   2565  HE1 PHE A 157     -25.379   7.712   9.086  1.00 96.65           H  
ATOM   2566  CE2 PHE A 157     -28.599   8.804   9.230  1.00 96.65           C  
ATOM   2567  HE2 PHE A 157     -29.543   8.690   8.719  1.00 96.65           H  
ATOM   2568  CZ  PHE A 157     -27.460   8.132   8.759  1.00 96.65           C  
ATOM   2569  HZ  PHE A 157     -27.531   7.498   7.888  1.00 96.65           H  
ATOM   2570  N   VAL A 158     -25.453   8.731  14.177  1.00 97.15           N  
ATOM   2571  H   VAL A 158     -25.178   9.678  14.397  1.00 97.15           H  
ATOM   2572  CA  VAL A 158     -24.495   7.639  14.406  1.00 97.15           C  
ATOM   2573  HA  VAL A 158     -24.414   7.058  13.487  1.00 97.15           H  
ATOM   2574  C   VAL A 158     -25.005   6.701  15.497  1.00 97.15           C  
ATOM   2575  CB  VAL A 158     -23.097   8.182  14.755  1.00 97.15           C  
ATOM   2576  HB  VAL A 158     -23.179   8.878  15.589  1.00 97.15           H  
ATOM   2577  O   VAL A 158     -24.970   5.488  15.317  1.00 97.15           O  
ATOM   2578  CG1 VAL A 158     -22.098   7.078  15.135  1.00 97.15           C  
ATOM   2579 HG11 VAL A 158     -21.120   7.519  15.330  1.00 97.15           H  
ATOM   2580 HG12 VAL A 158     -22.426   6.567  16.040  1.00 97.15           H  
ATOM   2581 HG13 VAL A 158     -22.012   6.353  14.326  1.00 97.15           H  
ATOM   2582  CG2 VAL A 158     -22.501   8.920  13.552  1.00 97.15           C  
ATOM   2583 HG21 VAL A 158     -22.240   8.214  12.763  1.00 97.15           H  
ATOM   2584 HG22 VAL A 158     -21.615   9.465  13.877  1.00 97.15           H  
ATOM   2585 HG23 VAL A 158     -23.214   9.640  13.150  1.00 97.15           H  
ATOM   2586  N   ASN A 159     -25.528   7.247  16.596  1.00 96.33           N  
ATOM   2587  H   ASN A 159     -25.532   8.254  16.673  1.00 96.33           H  
ATOM   2588  CA  ASN A 159     -26.048   6.474  17.718  1.00 96.33           C  
ATOM   2589  HA  ASN A 159     -25.259   5.808  18.069  1.00 96.33           H  
ATOM   2590  C   ASN A 159     -27.262   5.607  17.322  1.00 96.33           C  
ATOM   2591  CB  ASN A 159     -26.377   7.437  18.865  1.00 96.33           C  
ATOM   2592  HB2 ASN A 159     -25.527   8.095  19.052  1.00 96.33           H  
ATOM   2593  HB3 ASN A 159     -27.236   8.050  18.594  1.00 96.33           H  
ATOM   2594  O   ASN A 159     -27.371   4.457  17.737  1.00 96.33           O  
ATOM   2595  CG  ASN A 159     -26.657   6.683  20.151  1.00 96.33           C  
ATOM   2596  ND2 ASN A 159     -27.691   7.043  20.871  1.00 96.33           N  
ATOM   2597 HD21 ASN A 159     -28.281   7.808  20.576  1.00 96.33           H  
ATOM   2598 HD22 ASN A 159     -27.846   6.509  21.715  1.00 96.33           H  
ATOM   2599  OD1 ASN A 159     -25.950   5.769  20.536  1.00 96.33           O  
ATOM   2600  N   GLN A 160     -28.148   6.124  16.467  1.00 97.31           N  
ATOM   2601  H   GLN A 160     -28.034   7.086  16.180  1.00 97.31           H  
ATOM   2602  CA  GLN A 160     -29.294   5.374  15.936  1.00 97.31           C  
ATOM   2603  HA  GLN A 160     -29.840   4.921  16.763  1.00 97.31           H  
ATOM   2604  C   GLN A 160     -28.880   4.230  14.999  1.00 97.31           C  
ATOM   2605  CB  GLN A 160     -30.229   6.341  15.199  1.00 97.31           C  
ATOM   2606  HB2 GLN A 160     -30.941   5.768  14.606  1.00 97.31           H  
ATOM   2607  HB3 GLN A 160     -29.642   6.960  14.521  1.00 97.31           H  
ATOM   2608  O   GLN A 160     -29.594   3.235  14.901  1.00 97.31           O  
ATOM   2609  CG  GLN A 160     -31.022   7.236  16.165  1.00 97.31           C  
ATOM   2610  HG2 GLN A 160     -31.712   6.618  16.738  1.00 97.31           H  
ATOM   2611  HG3 GLN A 160     -30.345   7.722  16.868  1.00 97.31           H  
ATOM   2612  CD  GLN A 160     -31.822   8.316  15.442  1.00 97.31           C  
ATOM   2613  NE2 GLN A 160     -32.456   9.212  16.167  1.00 97.31           N  
ATOM   2614 HE21 GLN A 160     -32.904   9.953  15.648  1.00 97.31           H  
ATOM   2615 HE22 GLN A 160     -32.343   9.245  17.170  1.00 97.31           H  
ATOM   2616  OE1 GLN A 160     -31.904   8.383  14.226  1.00 97.31           O  
ATOM   2617  N   HIS A 161     -27.721   4.341  14.344  1.00 97.76           N  
ATOM   2618  H   HIS A 161     -27.187   5.189  14.472  1.00 97.76           H  
ATOM   2619  CA  HIS A 161     -27.239   3.381  13.347  1.00 97.76           C  
ATOM   2620  HA  HIS A 161     -27.990   2.601  13.219  1.00 97.76           H  
ATOM   2621  C   HIS A 161     -25.958   2.652  13.781  1.00 97.76           C  
ATOM   2622  CB  HIS A 161     -27.094   4.077  11.986  1.00 97.76           C  
ATOM   2623  HB2 HIS A 161     -26.729   3.358  11.252  1.00 97.76           H  
ATOM   2624  HB3 HIS A 161     -26.360   4.878  12.074  1.00 97.76           H  
ATOM   2625  O   HIS A 161     -25.198   2.181  12.940  1.00 97.76           O  
ATOM   2626  CG  HIS A 161     -28.379   4.660  11.464  1.00 97.76           C  
ATOM   2627  CD2 HIS A 161     -29.305   4.041  10.669  1.00 97.76           C  
ATOM   2628  HD2 HIS A 161     -29.250   3.026  10.304  1.00 97.76           H  
ATOM   2629  ND1 HIS A 161     -28.838   5.931  11.709  1.00 97.76           N  
ATOM   2630  HD1 HIS A 161     -28.371   6.621  12.280  1.00 97.76           H  
ATOM   2631  CE1 HIS A 161     -30.015   6.078  11.083  1.00 97.76           C  
ATOM   2632  HE1 HIS A 161     -30.621   6.971  11.111  1.00 97.76           H  
ATOM   2633  NE2 HIS A 161     -30.333   4.956  10.416  1.00 97.76           N  
ATOM   2634  N   VAL A 162     -25.698   2.513  15.087  1.00 96.05           N  
ATOM   2635  H   VAL A 162     -26.315   2.978  15.737  1.00 96.05           H  
ATOM   2636  CA  VAL A 162     -24.479   1.856  15.615  1.00 96.05           C  
ATOM   2637  HA  VAL A 162     -23.614   2.444  15.309  1.00 96.05           H  
ATOM   2638  C   VAL A 162     -24.275   0.442  15.054  1.00 96.05           C  
ATOM   2639  CB  VAL A 162     -24.522   1.820  17.159  1.00 96.05           C  
ATOM   2640  HB  VAL A 162     -25.501   1.462  17.479  1.00 96.05           H  
ATOM   2641  O   VAL A 162     -23.135  -0.003  14.893  1.00 96.05           O  
ATOM   2642  CG1 VAL A 162     -23.453   0.928  17.803  1.00 96.05           C  
ATOM   2643 HG11 VAL A 162     -23.649  -0.120  17.579  1.00 96.05           H  
ATOM   2644 HG12 VAL A 162     -23.474   1.050  18.886  1.00 96.05           H  
ATOM   2645 HG13 VAL A 162     -22.469   1.206  17.427  1.00 96.05           H  
ATOM   2646  CG2 VAL A 162     -24.297   3.222  17.718  1.00 96.05           C  
ATOM   2647 HG21 VAL A 162     -23.284   3.566  17.509  1.00 96.05           H  
ATOM   2648 HG22 VAL A 162     -25.001   3.902  17.238  1.00 96.05           H  
ATOM   2649 HG23 VAL A 162     -24.482   3.236  18.792  1.00 96.05           H  
ATOM   2650  N   SER A 163     -25.353  -0.267  14.704  1.00 96.56           N  
ATOM   2651  H   SER A 163     -26.261   0.171  14.767  1.00 96.56           H  
ATOM   2652  CA  SER A 163     -25.279  -1.589  14.070  1.00 96.56           C  
ATOM   2653  HA  SER A 163     -24.752  -2.263  14.744  1.00 96.56           H  
ATOM   2654  C   SER A 163     -24.512  -1.585  12.743  1.00 96.56           C  
ATOM   2655  CB  SER A 163     -26.687  -2.150  13.851  1.00 96.56           C  
ATOM   2656  HB2 SER A 163     -26.624  -3.127  13.373  1.00 96.56           H  
ATOM   2657  HB3 SER A 163     -27.178  -2.262  14.817  1.00 96.56           H  
ATOM   2658  O   SER A 163     -23.871  -2.588  12.429  1.00 96.56           O  
ATOM   2659  OG  SER A 163     -27.453  -1.276  13.049  1.00 96.56           O  
ATOM   2660  HG  SER A 163     -27.476  -1.608  12.148  1.00 96.56           H  
ATOM   2661  N   TYR A 164     -24.474  -0.460  12.018  1.00 98.46           N  
ATOM   2662  H   TYR A 164     -24.984   0.349  12.342  1.00 98.46           H  
ATOM   2663  CA  TYR A 164     -23.753  -0.339  10.747  1.00 98.46           C  
ATOM   2664  HA  TYR A 164     -24.123  -1.095  10.055  1.00 98.46           H  
ATOM   2665  C   TYR A 164     -22.254  -0.588  10.893  1.00 98.46           C  
ATOM   2666  CB  TYR A 164     -23.983   1.047  10.126  1.00 98.46           C  
ATOM   2667  HB2 TYR A 164     -23.249   1.178   9.331  1.00 98.46           H  
ATOM   2668  HB3 TYR A 164     -23.779   1.818  10.869  1.00 98.46           H  
ATOM   2669  O   TYR A 164     -21.626  -1.055   9.948  1.00 98.46           O  
ATOM   2670  CG  TYR A 164     -25.344   1.304   9.500  1.00 98.46           C  
ATOM   2671  CD1 TYR A 164     -26.384   0.350   9.543  1.00 98.46           C  
ATOM   2672  HD1 TYR A 164     -26.262  -0.603  10.036  1.00 98.46           H  
ATOM   2673  CD2 TYR A 164     -25.544   2.509   8.800  1.00 98.46           C  
ATOM   2674  HD2 TYR A 164     -24.752   3.243   8.775  1.00 98.46           H  
ATOM   2675  CE1 TYR A 164     -27.600   0.597   8.888  1.00 98.46           C  
ATOM   2676  HE1 TYR A 164     -28.382  -0.147   8.899  1.00 98.46           H  
ATOM   2677  CE2 TYR A 164     -26.763   2.764   8.144  1.00 98.46           C  
ATOM   2678  HE2 TYR A 164     -26.915   3.696   7.621  1.00 98.46           H  
ATOM   2679  OH  TYR A 164     -28.978   2.024   7.563  1.00 98.46           O  
ATOM   2680  HH  TYR A 164     -29.039   2.901   7.176  1.00 98.46           H  
ATOM   2681  CZ  TYR A 164     -27.794   1.800   8.186  1.00 98.46           C  
ATOM   2682  N   PHE A 165     -21.660  -0.368  12.071  1.00 97.94           N  
ATOM   2683  H   PHE A 165     -22.207   0.011  12.831  1.00 97.94           H  
ATOM   2684  CA  PHE A 165     -20.266  -0.752  12.304  1.00 97.94           C  
ATOM   2685  HA  PHE A 165     -19.636  -0.250  11.570  1.00 97.94           H  
ATOM   2686  C   PHE A 165     -20.040  -2.258  12.115  1.00 97.94           C  
ATOM   2687  CB  PHE A 165     -19.834  -0.322  13.711  1.00 97.94           C  
ATOM   2688  HB2 PHE A 165     -20.566  -0.676  14.436  1.00 97.94           H  
ATOM   2689  HB3 PHE A 165     -18.889  -0.810  13.947  1.00 97.94           H  
ATOM   2690  O   PHE A 165     -19.012  -2.660  11.574  1.00 97.94           O  
ATOM   2691  CG  PHE A 165     -19.619   1.169  13.878  1.00 97.94           C  
ATOM   2692  CD1 PHE A 165     -18.667   1.835  13.084  1.00 97.94           C  
ATOM   2693  HD1 PHE A 165     -18.124   1.292  12.324  1.00 97.94           H  
ATOM   2694  CD2 PHE A 165     -20.343   1.892  14.842  1.00 97.94           C  
ATOM   2695  HD2 PHE A 165     -21.086   1.396  15.448  1.00 97.94           H  
ATOM   2696  CE1 PHE A 165     -18.437   3.211  13.253  1.00 97.94           C  
ATOM   2697  HE1 PHE A 165     -17.722   3.726  12.629  1.00 97.94           H  
ATOM   2698  CE2 PHE A 165     -20.104   3.265  15.024  1.00 97.94           C  
ATOM   2699  HE2 PHE A 165     -20.665   3.820  15.761  1.00 97.94           H  
ATOM   2700  CZ  PHE A 165     -19.162   3.927  14.220  1.00 97.94           C  
ATOM   2701  HZ  PHE A 165     -19.013   4.990  14.338  1.00 97.94           H  
ATOM   2702  N   LYS A 166     -20.995  -3.105  12.521  1.00 97.91           N  
ATOM   2703  H   LYS A 166     -21.883  -2.720  12.809  1.00 97.91           H  
ATOM   2704  CA  LYS A 166     -20.896  -4.557  12.322  1.00 97.91           C  
ATOM   2705  HA  LYS A 166     -19.937  -4.905  12.705  1.00 97.91           H  
ATOM   2706  C   LYS A 166     -20.927  -4.906  10.835  1.00 97.91           C  
ATOM   2707  CB  LYS A 166     -22.028  -5.267  13.074  1.00 97.91           C  
ATOM   2708  HB2 LYS A 166     -22.064  -4.932  14.110  1.00 97.91           H  
ATOM   2709  HB3 LYS A 166     -22.981  -5.024  12.604  1.00 97.91           H  
ATOM   2710  O   LYS A 166     -20.060  -5.633  10.367  1.00 97.91           O  
ATOM   2711  CG  LYS A 166     -21.825  -6.786  13.036  1.00 97.91           C  
ATOM   2712  HG2 LYS A 166     -20.910  -7.049  13.567  1.00 97.91           H  
ATOM   2713  HG3 LYS A 166     -21.737  -7.114  12.001  1.00 97.91           H  
ATOM   2714  CD  LYS A 166     -23.013  -7.509  13.667  1.00 97.91           C  
ATOM   2715  HD2 LYS A 166     -23.037  -7.327  14.742  1.00 97.91           H  
ATOM   2716  HD3 LYS A 166     -23.931  -7.138  13.210  1.00 97.91           H  
ATOM   2717  CE  LYS A 166     -22.868  -9.001  13.369  1.00 97.91           C  
ATOM   2718  HE2 LYS A 166     -22.006  -9.397  13.906  1.00 97.91           H  
ATOM   2719  HE3 LYS A 166     -22.669  -9.112  12.303  1.00 97.91           H  
ATOM   2720  NZ  LYS A 166     -24.101  -9.742  13.713  1.00 97.91           N  
ATOM   2721  HZ1 LYS A 166     -23.994 -10.711  13.449  1.00 97.91           H  
ATOM   2722  HZ2 LYS A 166     -24.861  -9.370  13.161  1.00 97.91           H  
ATOM   2723  HZ3 LYS A 166     -24.322  -9.665  14.695  1.00 97.91           H  
ATOM   2724  N   GLU A 167     -21.877  -4.341  10.099  1.00 98.35           N  
ATOM   2725  H   GLU A 167     -22.566  -3.763  10.558  1.00 98.35           H  
ATOM   2726  CA  GLU A 167     -22.023  -4.570   8.658  1.00 98.35           C  
ATOM   2727  HA  GLU A 167     -22.128  -5.637   8.461  1.00 98.35           H  
ATOM   2728  C   GLU A 167     -20.782  -4.079   7.898  1.00 98.35           C  
ATOM   2729  CB  GLU A 167     -23.291  -3.859   8.161  1.00 98.35           C  
ATOM   2730  HB2 GLU A 167     -23.344  -3.952   7.076  1.00 98.35           H  
ATOM   2731  HB3 GLU A 167     -23.229  -2.800   8.412  1.00 98.35           H  
ATOM   2732  O   GLU A 167     -20.205  -4.804   7.095  1.00 98.35           O  
ATOM   2733  CG  GLU A 167     -24.567  -4.453   8.777  1.00 98.35           C  
ATOM   2734  HG2 GLU A 167     -24.470  -4.487   9.862  1.00 98.35           H  
ATOM   2735  HG3 GLU A 167     -24.691  -5.477   8.422  1.00 98.35           H  
ATOM   2736  CD  GLU A 167     -25.800  -3.622   8.410  1.00 98.35           C  
ATOM   2737  OE1 GLU A 167     -26.372  -3.007   9.341  1.00 98.35           O  
ATOM   2738  OE2 GLU A 167     -26.140  -3.579   7.206  1.00 98.35           O  
ATOM   2739  N   ILE A 168     -20.272  -2.887   8.222  1.00 98.59           N  
ATOM   2740  H   ILE A 168     -20.787  -2.313   8.875  1.00 98.59           H  
ATOM   2741  CA  ILE A 168     -19.022  -2.360   7.652  1.00 98.59           C  
ATOM   2742  HA  ILE A 168     -19.132  -2.302   6.570  1.00 98.59           H  
ATOM   2743  C   ILE A 168     -17.843  -3.304   7.930  1.00 98.59           C  
ATOM   2744  CB  ILE A 168     -18.759  -0.936   8.195  1.00 98.59           C  
ATOM   2745  HB  ILE A 168     -18.872  -0.956   9.279  1.00 98.59           H  
ATOM   2746  O   ILE A 168     -17.008  -3.520   7.049  1.00 98.59           O  
ATOM   2747  CG1 ILE A 168     -19.789   0.051   7.599  1.00 98.59           C  
ATOM   2748 HG12 ILE A 168     -19.530   0.254   6.559  1.00 98.59           H  
ATOM   2749 HG13 ILE A 168     -20.783  -0.396   7.601  1.00 98.59           H  
ATOM   2750  CG2 ILE A 168     -17.331  -0.448   7.873  1.00 98.59           C  
ATOM   2751 HG21 ILE A 168     -16.596  -1.063   8.392  1.00 98.59           H  
ATOM   2752 HG22 ILE A 168     -17.152  -0.499   6.799  1.00 98.59           H  
ATOM   2753 HG23 ILE A 168     -17.192   0.577   8.216  1.00 98.59           H  
ATOM   2754  CD1 ILE A 168     -19.881   1.375   8.366  1.00 98.59           C  
ATOM   2755 HD11 ILE A 168     -18.953   1.938   8.270  1.00 98.59           H  
ATOM   2756 HD12 ILE A 168     -20.083   1.186   9.421  1.00 98.59           H  
ATOM   2757 HD13 ILE A 168     -20.695   1.972   7.955  1.00 98.59           H  
ATOM   2758  N   LEU A 169     -17.763  -3.894   9.127  1.00 98.58           N  
ATOM   2759  H   LEU A 169     -18.484  -3.705   9.809  1.00 98.58           H  
ATOM   2760  CA  LEU A 169     -16.724  -4.871   9.454  1.00 98.58           C  
ATOM   2761  HA  LEU A 169     -15.762  -4.413   9.226  1.00 98.58           H  
ATOM   2762  C   LEU A 169     -16.838  -6.147   8.606  1.00 98.58           C  
ATOM   2763  CB  LEU A 169     -16.776  -5.187  10.957  1.00 98.58           C  
ATOM   2764  HB2 LEU A 169     -16.686  -4.254  11.513  1.00 98.58           H  
ATOM   2765  HB3 LEU A 169     -17.744  -5.626  11.195  1.00 98.58           H  
ATOM   2766  O   LEU A 169     -15.812  -6.714   8.232  1.00 98.58           O  
ATOM   2767  CG  LEU A 169     -15.685  -6.156  11.441  1.00 98.58           C  
ATOM   2768  HG  LEU A 169     -15.781  -7.115  10.932  1.00 98.58           H  
ATOM   2769  CD1 LEU A 169     -14.274  -5.609  11.217  1.00 98.58           C  
ATOM   2770 HD11 LEU A 169     -14.161  -4.646  11.714  1.00 98.58           H  
ATOM   2771 HD12 LEU A 169     -13.552  -6.320  11.617  1.00 98.58           H  
ATOM   2772 HD13 LEU A 169     -14.081  -5.499  10.150  1.00 98.58           H  
ATOM   2773  CD2 LEU A 169     -15.872  -6.391  12.937  1.00 98.58           C  
ATOM   2774 HD21 LEU A 169     -15.107  -7.068  13.316  1.00 98.58           H  
ATOM   2775 HD22 LEU A 169     -15.805  -5.441  13.467  1.00 98.58           H  
ATOM   2776 HD23 LEU A 169     -16.853  -6.832  13.113  1.00 98.58           H  
ATOM   2777  N   GLU A 170     -18.052  -6.579   8.268  1.00 98.41           N  
ATOM   2778  H   GLU A 170     -18.859  -6.081   8.615  1.00 98.41           H  
ATOM   2779  CA  GLU A 170     -18.291  -7.708   7.362  1.00 98.41           C  
ATOM   2780  HA  GLU A 170     -17.725  -8.569   7.719  1.00 98.41           H  
ATOM   2781  C   GLU A 170     -17.764  -7.394   5.951  1.00 98.41           C  
ATOM   2782  CB  GLU A 170     -19.781  -8.107   7.376  1.00 98.41           C  
ATOM   2783  HB2 GLU A 170     -20.393  -7.237   7.141  1.00 98.41           H  
ATOM   2784  HB3 GLU A 170     -19.951  -8.859   6.606  1.00 98.41           H  
ATOM   2785  O   GLU A 170     -16.950  -8.163   5.431  1.00 98.41           O  
ATOM   2786  CG  GLU A 170     -20.207  -8.699   8.738  1.00 98.41           C  
ATOM   2787  HG2 GLU A 170     -19.766  -9.692   8.828  1.00 98.41           H  
ATOM   2788  HG3 GLU A 170     -19.788  -8.097   9.545  1.00 98.41           H  
ATOM   2789  CD  GLU A 170     -21.729  -8.799   8.959  1.00 98.41           C  
ATOM   2790  OE1 GLU A 170     -22.118  -9.202  10.089  1.00 98.41           O  
ATOM   2791  OE2 GLU A 170     -22.497  -8.473   8.031  1.00 98.41           O  
ATOM   2792  N   TYR A 171     -18.069  -6.212   5.395  1.00 98.42           N  
ATOM   2793  H   TYR A 171     -18.750  -5.634   5.867  1.00 98.42           H  
ATOM   2794  CA  TYR A 171     -17.489  -5.746   4.121  1.00 98.42           C  
ATOM   2795  HA  TYR A 171     -17.767  -6.446   3.333  1.00 98.42           H  
ATOM   2796  C   TYR A 171     -15.953  -5.694   4.162  1.00 98.42           C  
ATOM   2797  CB  TYR A 171     -18.029  -4.353   3.753  1.00 98.42           C  
ATOM   2798  HB2 TYR A 171     -18.092  -3.732   4.647  1.00 98.42           H  
ATOM   2799  HB3 TYR A 171     -17.320  -3.872   3.080  1.00 98.42           H  
ATOM   2800  O   TYR A 171     -15.277  -6.138   3.231  1.00 98.42           O  
ATOM   2801  CG  TYR A 171     -19.373  -4.365   3.055  1.00 98.42           C  
ATOM   2802  CD1 TYR A 171     -19.439  -4.429   1.649  1.00 98.42           C  
ATOM   2803  HD1 TYR A 171     -18.532  -4.462   1.064  1.00 98.42           H  
ATOM   2804  CD2 TYR A 171     -20.559  -4.335   3.805  1.00 98.42           C  
ATOM   2805  HD2 TYR A 171     -20.518  -4.285   4.883  1.00 98.42           H  
ATOM   2806  CE1 TYR A 171     -20.692  -4.464   1.005  1.00 98.42           C  
ATOM   2807  HE1 TYR A 171     -20.756  -4.523  -0.071  1.00 98.42           H  
ATOM   2808  CE2 TYR A 171     -21.809  -4.419   3.173  1.00 98.42           C  
ATOM   2809  HE2 TYR A 171     -22.708  -4.468   3.770  1.00 98.42           H  
ATOM   2810  OH  TYR A 171     -23.086  -4.514   1.149  1.00 98.42           O  
ATOM   2811  HH  TYR A 171     -23.796  -4.646   1.782  1.00 98.42           H  
ATOM   2812  CZ  TYR A 171     -21.878  -4.469   1.767  1.00 98.42           C  
ATOM   2813  N   ILE A 172     -15.376  -5.176   5.251  1.00 98.48           N  
ATOM   2814  H   ILE A 172     -15.983  -4.801   5.966  1.00 98.48           H  
ATOM   2815  CA  ILE A 172     -13.919  -5.127   5.447  1.00 98.48           C  
ATOM   2816  HA  ILE A 172     -13.469  -4.640   4.581  1.00 98.48           H  
ATOM   2817  C   ILE A 172     -13.326  -6.541   5.515  1.00 98.48           C  
ATOM   2818  CB  ILE A 172     -13.580  -4.294   6.707  1.00 98.48           C  
ATOM   2819  HB  ILE A 172     -14.236  -4.613   7.517  1.00 98.48           H  
ATOM   2820  O   ILE A 172     -12.252  -6.783   4.959  1.00 98.48           O  
ATOM   2821  CG1 ILE A 172     -13.847  -2.799   6.418  1.00 98.48           C  
ATOM   2822 HG12 ILE A 172     -13.130  -2.438   5.680  1.00 98.48           H  
ATOM   2823 HG13 ILE A 172     -14.841  -2.680   5.987  1.00 98.48           H  
ATOM   2824  CG2 ILE A 172     -12.124  -4.514   7.171  1.00 98.48           C  
ATOM   2825 HG21 ILE A 172     -11.435  -4.337   6.346  1.00 98.48           H  
ATOM   2826 HG22 ILE A 172     -11.881  -3.851   8.001  1.00 98.48           H  
ATOM   2827 HG23 ILE A 172     -11.998  -5.535   7.533  1.00 98.48           H  
ATOM   2828  CD1 ILE A 172     -13.771  -1.895   7.652  1.00 98.48           C  
ATOM   2829 HD11 ILE A 172     -14.384  -2.304   8.455  1.00 98.48           H  
ATOM   2830 HD12 ILE A 172     -14.142  -0.903   7.393  1.00 98.48           H  
ATOM   2831 HD13 ILE A 172     -12.738  -1.795   7.983  1.00 98.48           H  
ATOM   2832  N   SER A 173     -14.007  -7.475   6.180  1.00 98.48           N  
ATOM   2833  H   SER A 173     -14.883  -7.205   6.603  1.00 98.48           H  
ATOM   2834  CA  SER A 173     -13.581  -8.870   6.317  1.00 98.48           C  
ATOM   2835  HA  SER A 173     -12.572  -8.888   6.729  1.00 98.48           H  
ATOM   2836  C   SER A 173     -13.537  -9.574   4.963  1.00 98.48           C  
ATOM   2837  CB  SER A 173     -14.521  -9.589   7.289  1.00 98.48           C  
ATOM   2838  HB2 SER A 173     -15.527  -9.620   6.872  1.00 98.48           H  
ATOM   2839  HB3 SER A 173     -14.554  -9.025   8.221  1.00 98.48           H  
ATOM   2840  O   SER A 173     -12.515 -10.170   4.615  1.00 98.48           O  
ATOM   2841  OG  SER A 173     -14.101 -10.914   7.581  1.00 98.48           O  
ATOM   2842  HG  SER A 173     -14.679 -11.203   8.290  1.00 98.48           H  
ATOM   2843  N   GLU A 174     -14.592  -9.444   4.158  1.00 98.02           N  
ATOM   2844  H   GLU A 174     -15.404  -8.944   4.491  1.00 98.02           H  
ATOM   2845  CA  GLU A 174     -14.642 -10.001   2.803  1.00 98.02           C  
ATOM   2846  HA  GLU A 174     -14.447 -11.073   2.842  1.00 98.02           H  
ATOM   2847  C   GLU A 174     -13.584  -9.381   1.886  1.00 98.02           C  
ATOM   2848  CB  GLU A 174     -16.030  -9.786   2.197  1.00 98.02           C  
ATOM   2849  HB2 GLU A 174     -15.981 -10.080   1.149  1.00 98.02           H  
ATOM   2850  HB3 GLU A 174     -16.295  -8.730   2.254  1.00 98.02           H  
ATOM   2851  O   GLU A 174     -12.810 -10.096   1.242  1.00 98.02           O  
ATOM   2852  CG  GLU A 174     -17.102 -10.633   2.894  1.00 98.02           C  
ATOM   2853  HG2 GLU A 174     -16.745 -11.661   2.942  1.00 98.02           H  
ATOM   2854  HG3 GLU A 174     -17.242 -10.282   3.916  1.00 98.02           H  
ATOM   2855  CD  GLU A 174     -18.441 -10.603   2.146  1.00 98.02           C  
ATOM   2856  OE1 GLU A 174     -19.268 -11.483   2.466  1.00 98.02           O  
ATOM   2857  OE2 GLU A 174     -18.588  -9.768   1.223  1.00 98.02           O  
ATOM   2858  N   PHE A 175     -13.480  -8.049   1.881  1.00 98.01           N  
ATOM   2859  H   PHE A 175     -14.156  -7.516   2.409  1.00 98.01           H  
ATOM   2860  CA  PHE A 175     -12.475  -7.325   1.105  1.00 98.01           C  
ATOM   2861  HA  PHE A 175     -12.618  -7.547   0.047  1.00 98.01           H  
ATOM   2862  C   PHE A 175     -11.050  -7.744   1.488  1.00 98.01           C  
ATOM   2863  CB  PHE A 175     -12.676  -5.823   1.330  1.00 98.01           C  
ATOM   2864  HB2 PHE A 175     -13.693  -5.563   1.037  1.00 98.01           H  
ATOM   2865  HB3 PHE A 175     -12.574  -5.599   2.392  1.00 98.01           H  
ATOM   2866  O   PHE A 175     -10.195  -7.965   0.626  1.00 98.01           O  
ATOM   2867  CG  PHE A 175     -11.709  -4.961   0.548  1.00 98.01           C  
ATOM   2868  CD1 PHE A 175     -10.478  -4.575   1.113  1.00 98.01           C  
ATOM   2869  HD1 PHE A 175     -10.239  -4.870   2.124  1.00 98.01           H  
ATOM   2870  CD2 PHE A 175     -12.038  -4.555  -0.756  1.00 98.01           C  
ATOM   2871  HD2 PHE A 175     -12.990  -4.830  -1.184  1.00 98.01           H  
ATOM   2872  CE1 PHE A 175      -9.572  -3.800   0.366  1.00 98.01           C  
ATOM   2873  HE1 PHE A 175      -8.638  -3.474   0.799  1.00 98.01           H  
ATOM   2874  CE2 PHE A 175     -11.120  -3.806  -1.511  1.00 98.01           C  
ATOM   2875  HE2 PHE A 175     -11.374  -3.505  -2.516  1.00 98.01           H  
ATOM   2876  CZ  PHE A 175      -9.891  -3.423  -0.948  1.00 98.01           C  
ATOM   2877  HZ  PHE A 175      -9.206  -2.808  -1.512  1.00 98.01           H  
ATOM   2878  N   SER A 176     -10.790  -7.894   2.788  1.00 97.94           N  
ATOM   2879  H   SER A 176     -11.531  -7.692   3.445  1.00 97.94           H  
ATOM   2880  CA  SER A 176      -9.492  -8.311   3.306  1.00 97.94           C  
ATOM   2881  HA  SER A 176      -8.742  -7.620   2.921  1.00 97.94           H  
ATOM   2882  C   SER A 176      -9.119  -9.716   2.844  1.00 97.94           C  
ATOM   2883  CB  SER A 176      -9.485  -8.234   4.828  1.00 97.94           C  
ATOM   2884  HB2 SER A 176      -9.645  -7.200   5.134  1.00 97.94           H  
ATOM   2885  HB3 SER A 176     -10.294  -8.847   5.226  1.00 97.94           H  
ATOM   2886  O   SER A 176      -8.026  -9.904   2.303  1.00 97.94           O  
ATOM   2887  OG  SER A 176      -8.245  -8.697   5.328  1.00 97.94           O  
ATOM   2888  HG  SER A 176      -8.405  -9.040   6.210  1.00 97.94           H  
ATOM   2889  N   LYS A 177     -10.039 -10.677   2.987  1.00 97.44           N  
ATOM   2890  H   LYS A 177     -10.922 -10.432   3.412  1.00 97.44           H  
ATOM   2891  CA  LYS A 177      -9.844 -12.068   2.551  1.00 97.44           C  
ATOM   2892  HA  LYS A 177      -8.955 -12.487   3.023  1.00 97.44           H  
ATOM   2893  C   LYS A 177      -9.633 -12.184   1.047  1.00 97.44           C  
ATOM   2894  CB  LYS A 177     -11.066 -12.905   2.945  1.00 97.44           C  
ATOM   2895  HB2 LYS A 177     -11.020 -13.867   2.436  1.00 97.44           H  
ATOM   2896  HB3 LYS A 177     -11.971 -12.391   2.620  1.00 97.44           H  
ATOM   2897  O   LYS A 177      -8.905 -13.066   0.609  1.00 97.44           O  
ATOM   2898  CG  LYS A 177     -11.128 -13.167   4.453  1.00 97.44           C  
ATOM   2899  HG2 LYS A 177     -10.301 -13.815   4.744  1.00 97.44           H  
ATOM   2900  HG3 LYS A 177     -11.044 -12.226   4.997  1.00 97.44           H  
ATOM   2901  CD  LYS A 177     -12.460 -13.835   4.805  1.00 97.44           C  
ATOM   2902  HD2 LYS A 177     -12.530 -14.794   4.293  1.00 97.44           H  
ATOM   2903  HD3 LYS A 177     -13.273 -13.190   4.472  1.00 97.44           H  
ATOM   2904  CE  LYS A 177     -12.570 -14.039   6.317  1.00 97.44           C  
ATOM   2905  HE2 LYS A 177     -12.429 -13.074   6.803  1.00 97.44           H  
ATOM   2906  HE3 LYS A 177     -11.771 -14.705   6.643  1.00 97.44           H  
ATOM   2907  NZ  LYS A 177     -13.896 -14.592   6.680  1.00 97.44           N  
ATOM   2908  HZ1 LYS A 177     -14.058 -15.474   6.216  1.00 97.44           H  
ATOM   2909  HZ2 LYS A 177     -14.622 -13.948   6.401  1.00 97.44           H  
ATOM   2910  HZ3 LYS A 177     -13.964 -14.730   7.679  1.00 97.44           H  
ATOM   2911  N   LYS A 178     -10.250 -11.305   0.253  1.00 96.73           N  
ATOM   2912  H   LYS A 178     -10.923 -10.682   0.676  1.00 96.73           H  
ATOM   2913  CA  LYS A 178     -10.143 -11.353  -1.209  1.00 96.73           C  
ATOM   2914  HA  LYS A 178     -10.041 -12.397  -1.505  1.00 96.73           H  
ATOM   2915  C   LYS A 178      -8.899 -10.646  -1.749  1.00 96.73           C  
ATOM   2916  CB  LYS A 178     -11.446 -10.817  -1.814  1.00 96.73           C  
ATOM   2917  HB2 LYS A 178     -11.499  -9.735  -1.690  1.00 96.73           H  
ATOM   2918  HB3 LYS A 178     -12.292 -11.268  -1.296  1.00 96.73           H  
ATOM   2919  O   LYS A 178      -8.252 -11.161  -2.657  1.00 96.73           O  
ATOM   2920  CG  LYS A 178     -11.535 -11.183  -3.300  1.00 96.73           C  
ATOM   2921  HG2 LYS A 178     -10.727 -10.693  -3.844  1.00 96.73           H  
ATOM   2922  HG3 LYS A 178     -11.421 -12.261  -3.412  1.00 96.73           H  
ATOM   2923  CD  LYS A 178     -12.879 -10.767  -3.902  1.00 96.73           C  
ATOM   2924  HD2 LYS A 178     -13.037  -9.702  -3.731  1.00 96.73           H  
ATOM   2925  HD3 LYS A 178     -13.684 -11.322  -3.420  1.00 96.73           H  
ATOM   2926  CE  LYS A 178     -12.852 -11.081  -5.402  1.00 96.73           C  
ATOM   2927  HE2 LYS A 178     -12.863 -12.163  -5.533  1.00 96.73           H  
ATOM   2928  HE3 LYS A 178     -11.918 -10.708  -5.822  1.00 96.73           H  
ATOM   2929  NZ  LYS A 178     -13.986 -10.462  -6.124  1.00 96.73           N  
ATOM   2930  HZ1 LYS A 178     -13.960 -10.729  -7.097  1.00 96.73           H  
ATOM   2931  HZ2 LYS A 178     -13.877  -9.458  -6.091  1.00 96.73           H  
ATOM   2932  HZ3 LYS A 178     -14.873 -10.727  -5.720  1.00 96.73           H  
ATOM   2933  N   TYR A 179      -8.555  -9.472  -1.220  1.00 97.07           N  
ATOM   2934  H   TYR A 179      -9.165  -9.090  -0.511  1.00 97.07           H  
ATOM   2935  CA  TYR A 179      -7.588  -8.577  -1.870  1.00 97.07           C  
ATOM   2936  HA  TYR A 179      -7.203  -9.049  -2.774  1.00 97.07           H  
ATOM   2937  C   TYR A 179      -6.365  -8.225  -1.019  1.00 97.07           C  
ATOM   2938  CB  TYR A 179      -8.318  -7.302  -2.298  1.00 97.07           C  
ATOM   2939  HB2 TYR A 179      -8.636  -6.769  -1.402  1.00 97.07           H  
ATOM   2940  HB3 TYR A 179      -7.606  -6.659  -2.814  1.00 97.07           H  
ATOM   2941  O   TYR A 179      -5.259  -8.071  -1.545  1.00 97.07           O  
ATOM   2942  CG  TYR A 179      -9.518  -7.507  -3.210  1.00 97.07           C  
ATOM   2943  CD1 TYR A 179      -9.416  -8.246  -4.404  1.00 97.07           C  
ATOM   2944  HD1 TYR A 179      -8.491  -8.746  -4.649  1.00 97.07           H  
ATOM   2945  CD2 TYR A 179     -10.748  -6.928  -2.864  1.00 97.07           C  
ATOM   2946  HD2 TYR A 179     -10.833  -6.412  -1.919  1.00 97.07           H  
ATOM   2947  CE1 TYR A 179     -10.519  -8.349  -5.275  1.00 97.07           C  
ATOM   2948  HE1 TYR A 179     -10.431  -8.892  -6.204  1.00 97.07           H  
ATOM   2949  CE2 TYR A 179     -11.853  -7.015  -3.728  1.00 97.07           C  
ATOM   2950  HE2 TYR A 179     -12.787  -6.550  -3.450  1.00 97.07           H  
ATOM   2951  OH  TYR A 179     -12.818  -7.805  -5.767  1.00 97.07           O  
ATOM   2952  HH  TYR A 179     -13.464  -7.137  -5.526  1.00 97.07           H  
ATOM   2953  CZ  TYR A 179     -11.736  -7.716  -4.946  1.00 97.07           C  
ATOM   2954  N   ILE A 180      -6.528  -8.100   0.299  1.00 96.78           N  
ATOM   2955  H   ILE A 180      -7.440  -8.293   0.688  1.00 96.78           H  
ATOM   2956  CA  ILE A 180      -5.428  -7.727   1.200  1.00 96.78           C  
ATOM   2957  HA  ILE A 180      -4.790  -7.002   0.695  1.00 96.78           H  
ATOM   2958  C   ILE A 180      -4.571  -8.959   1.494  1.00 96.78           C  
ATOM   2959  CB  ILE A 180      -5.974  -7.058   2.481  1.00 96.78           C  
ATOM   2960  HB  ILE A 180      -6.613  -7.774   2.998  1.00 96.78           H  
ATOM   2961  O   ILE A 180      -3.349  -8.916   1.325  1.00 96.78           O  
ATOM   2962  CG1 ILE A 180      -6.802  -5.808   2.105  1.00 96.78           C  
ATOM   2963 HG12 ILE A 180      -7.635  -6.100   1.466  1.00 96.78           H  
ATOM   2964 HG13 ILE A 180      -6.181  -5.108   1.547  1.00 96.78           H  
ATOM   2965  CG2 ILE A 180      -4.848  -6.674   3.455  1.00 96.78           C  
ATOM   2966 HG21 ILE A 180      -5.275  -6.397   4.419  1.00 96.78           H  
ATOM   2967 HG22 ILE A 180      -4.283  -5.832   3.057  1.00 96.78           H  
ATOM   2968 HG23 ILE A 180      -4.184  -7.522   3.622  1.00 96.78           H  
ATOM   2969  CD1 ILE A 180      -7.397  -5.084   3.312  1.00 96.78           C  
ATOM   2970 HD11 ILE A 180      -6.611  -4.592   3.885  1.00 96.78           H  
ATOM   2971 HD12 ILE A 180      -7.927  -5.784   3.958  1.00 96.78           H  
ATOM   2972 HD13 ILE A 180      -8.104  -4.337   2.950  1.00 96.78           H  
ATOM   2973  N   LEU A 181      -5.227 -10.065   1.856  1.00 95.48           N  
ATOM   2974  H   LEU A 181      -6.235 -10.010   1.888  1.00 95.48           H  
ATOM   2975  CA  LEU A 181      -4.637 -11.314   2.326  1.00 95.48           C  
ATOM   2976  HA  LEU A 181      -5.458 -11.974   2.608  1.00 95.48           H  
ATOM   2977  C   LEU A 181      -3.813 -11.102   3.594  1.00 95.48           C  
ATOM   2978  CB  LEU A 181      -3.840 -12.024   1.209  1.00 95.48           C  
ATOM   2979  HB2 LEU A 181      -3.597 -13.023   1.570  1.00 95.48           H  
ATOM   2980  HB3 LEU A 181      -2.902 -11.494   1.043  1.00 95.48           H  
ATOM   2981  O   LEU A 181      -2.636 -11.435   3.621  1.00 95.48           O  
ATOM   2982  CG  LEU A 181      -4.541 -12.161  -0.149  1.00 95.48           C  
ATOM   2983  HG  LEU A 181      -4.628 -11.181  -0.618  1.00 95.48           H  
ATOM   2984  CD1 LEU A 181      -3.690 -13.057  -1.042  1.00 95.48           C  
ATOM   2985 HD11 LEU A 181      -3.643 -14.062  -0.623  1.00 95.48           H  
ATOM   2986 HD12 LEU A 181      -2.678 -12.660  -1.128  1.00 95.48           H  
ATOM   2987 HD13 LEU A 181      -4.149 -13.127  -2.028  1.00 95.48           H  
ATOM   2988  CD2 LEU A 181      -5.920 -12.788  -0.031  1.00 95.48           C  
ATOM   2989 HD21 LEU A 181      -6.357 -12.926  -1.020  1.00 95.48           H  
ATOM   2990 HD22 LEU A 181      -5.869 -13.753   0.473  1.00 95.48           H  
ATOM   2991 HD23 LEU A 181      -6.579 -12.127   0.532  1.00 95.48           H  
ATOM   2992  N   ALA A 182      -4.372 -10.492   4.638  1.00 97.25           N  
ATOM   2993  H   ALA A 182      -5.355 -10.267   4.576  1.00 97.25           H  
ATOM   2994  CA  ALA A 182      -3.690 -10.275   5.917  1.00 97.25           C  
ATOM   2995  HA  ALA A 182      -2.704 -10.738   5.880  1.00 97.25           H  
ATOM   2996  C   ALA A 182      -4.410 -10.993   7.065  1.00 97.25           C  
ATOM   2997  CB  ALA A 182      -3.474  -8.772   6.142  1.00 97.25           C  
ATOM   2998  HB1 ALA A 182      -2.895  -8.347   5.323  1.00 97.25           H  
ATOM   2999  HB2 ALA A 182      -2.939  -8.610   7.078  1.00 97.25           H  
ATOM   3000  HB3 ALA A 182      -4.443  -8.275   6.187  1.00 97.25           H  
ATOM   3001  O   ALA A 182      -4.799 -10.360   8.040  1.00 97.25           O  
ATOM   3002  N   ASP A 183      -4.567 -12.312   6.943  1.00 97.80           N  
ATOM   3003  H   ASP A 183      -4.385 -12.724   6.039  1.00 97.80           H  
ATOM   3004  CA  ASP A 183      -5.454 -13.121   7.794  1.00 97.80           C  
ATOM   3005  HA  ASP A 183      -6.480 -12.800   7.614  1.00 97.80           H  
ATOM   3006  C   ASP A 183      -5.191 -12.948   9.291  1.00 97.80           C  
ATOM   3007  CB  ASP A 183      -5.369 -14.598   7.380  1.00 97.80           C  
ATOM   3008  HB2 ASP A 183      -4.383 -14.982   7.642  1.00 97.80           H  
ATOM   3009  HB3 ASP A 183      -6.117 -15.166   7.933  1.00 97.80           H  
ATOM   3010  O   ASP A 183      -6.107 -12.602  10.021  1.00 97.80           O  
ATOM   3011  CG  ASP A 183      -5.604 -14.790   5.879  1.00 97.80           C  
ATOM   3012  OD1 ASP A 183      -6.305 -13.937   5.284  1.00 97.80           O  
ATOM   3013  OD2 ASP A 183      -4.925 -15.664   5.305  1.00 97.80           O  
ATOM   3014  N   LYS A 184      -3.929 -13.010   9.736  1.00 98.04           N  
ATOM   3015  H   LYS A 184      -3.235 -13.367   9.095  1.00 98.04           H  
ATOM   3016  CA  LYS A 184      -3.566 -12.766  11.148  1.00 98.04           C  
ATOM   3017  HA  LYS A 184      -4.075 -13.500  11.772  1.00 98.04           H  
ATOM   3018  C   LYS A 184      -4.003 -11.391  11.664  1.00 98.04           C  
ATOM   3019  CB  LYS A 184      -2.050 -12.891  11.341  1.00 98.04           C  
ATOM   3020  HB2 LYS A 184      -1.537 -12.186  10.687  1.00 98.04           H  
ATOM   3021  HB3 LYS A 184      -1.820 -12.631  12.375  1.00 98.04           H  
ATOM   3022  O   LYS A 184      -4.370 -11.239  12.826  1.00 98.04           O  
ATOM   3023  CG  LYS A 184      -1.538 -14.309  11.074  1.00 98.04           C  
ATOM   3024  HG2 LYS A 184      -2.116 -15.013  11.671  1.00 98.04           H  
ATOM   3025  HG3 LYS A 184      -1.658 -14.553  10.018  1.00 98.04           H  
ATOM   3026  CD  LYS A 184      -0.059 -14.418  11.459  1.00 98.04           C  
ATOM   3027  HD2 LYS A 184       0.045 -14.160  12.513  1.00 98.04           H  
ATOM   3028  HD3 LYS A 184       0.531 -13.730  10.853  1.00 98.04           H  
ATOM   3029  CE  LYS A 184       0.405 -15.858  11.234  1.00 98.04           C  
ATOM   3030  HE2 LYS A 184      -0.292 -16.519  11.750  1.00 98.04           H  
ATOM   3031  HE3 LYS A 184       0.342 -16.089  10.171  1.00 98.04           H  
ATOM   3032  NZ  LYS A 184       1.780 -16.077  11.743  1.00 98.04           N  
ATOM   3033  HZ1 LYS A 184       1.804 -15.897  12.736  1.00 98.04           H  
ATOM   3034  HZ2 LYS A 184       2.442 -15.473  11.278  1.00 98.04           H  
ATOM   3035  HZ3 LYS A 184       2.045 -17.042  11.602  1.00 98.04           H  
ATOM   3036  N   ASN A 185      -3.928 -10.364  10.815  1.00 98.23           N  
ATOM   3037  H   ASN A 185      -3.736 -10.565   9.844  1.00 98.23           H  
ATOM   3038  CA  ASN A 185      -4.386  -9.027  11.180  1.00 98.23           C  
ATOM   3039  HA  ASN A 185      -4.013  -8.774  12.172  1.00 98.23           H  
ATOM   3040  C   ASN A 185      -5.911  -8.996  11.248  1.00 98.23           C  
ATOM   3041  CB  ASN A 185      -3.894  -7.974  10.176  1.00 98.23           C  
ATOM   3042  HB2 ASN A 185      -4.413  -7.044  10.406  1.00 98.23           H  
ATOM   3043  HB3 ASN A 185      -4.177  -8.255   9.162  1.00 98.23           H  
ATOM   3044  O   ASN A 185      -6.453  -8.415  12.180  1.00 98.23           O  
ATOM   3045  CG  ASN A 185      -2.404  -7.706  10.208  1.00 98.23           C  
ATOM   3046  ND2 ASN A 185      -2.048  -6.465   9.995  1.00 98.23           N  
ATOM   3047 HD21 ASN A 185      -2.767  -5.756   9.959  1.00 98.23           H  
ATOM   3048 HD22 ASN A 185      -1.120  -6.200  10.293  1.00 98.23           H  
ATOM   3049  OD1 ASN A 185      -1.563  -8.571  10.389  1.00 98.23           O  
ATOM   3050  N   LEU A 186      -6.587  -9.620  10.279  1.00 98.58           N  
ATOM   3051  H   LEU A 186      -6.067 -10.132   9.581  1.00 98.58           H  
ATOM   3052  CA  LEU A 186      -8.042  -9.712  10.250  1.00 98.58           C  
ATOM   3053  HA  LEU A 186      -8.447  -8.702  10.306  1.00 98.58           H  
ATOM   3054  C   LEU A 186      -8.583 -10.473  11.466  1.00 98.58           C  
ATOM   3055  CB  LEU A 186      -8.483 -10.342   8.920  1.00 98.58           C  
ATOM   3056  HB2 LEU A 186      -8.119  -9.723   8.100  1.00 98.58           H  
ATOM   3057  HB3 LEU A 186      -8.030 -11.329   8.828  1.00 98.58           H  
ATOM   3058  O   LEU A 186      -9.486  -9.972  12.121  1.00 98.58           O  
ATOM   3059  CG  LEU A 186     -10.009 -10.502   8.799  1.00 98.58           C  
ATOM   3060  HG  LEU A 186     -10.375 -11.146   9.599  1.00 98.58           H  
ATOM   3061  CD1 LEU A 186     -10.748  -9.164   8.864  1.00 98.58           C  
ATOM   3062 HD11 LEU A 186     -11.820  -9.344   8.785  1.00 98.58           H  
ATOM   3063 HD12 LEU A 186     -10.581  -8.682   9.828  1.00 98.58           H  
ATOM   3064 HD13 LEU A 186     -10.428  -8.503   8.059  1.00 98.58           H  
ATOM   3065  CD2 LEU A 186     -10.335 -11.178   7.471  1.00 98.58           C  
ATOM   3066 HD21 LEU A 186      -9.892 -12.173   7.449  1.00 98.58           H  
ATOM   3067 HD22 LEU A 186      -9.949 -10.596   6.634  1.00 98.58           H  
ATOM   3068 HD23 LEU A 186     -11.417 -11.266   7.366  1.00 98.58           H  
ATOM   3069  N   GLU A 187      -8.002 -11.620  11.810  1.00 98.37           N  
ATOM   3070  H   GLU A 187      -7.287 -11.997  11.203  1.00 98.37           H  
ATOM   3071  CA  GLU A 187      -8.328 -12.396  13.013  1.00 98.37           C  
ATOM   3072  HA  GLU A 187      -9.345 -12.782  12.948  1.00 98.37           H  
ATOM   3073  C   GLU A 187      -8.248 -11.522  14.267  1.00 98.37           C  
ATOM   3074  CB  GLU A 187      -7.352 -13.576  13.135  1.00 98.37           C  
ATOM   3075  HB2 GLU A 187      -7.426 -14.000  14.137  1.00 98.37           H  
ATOM   3076  HB3 GLU A 187      -6.340 -13.194  12.998  1.00 98.37           H  
ATOM   3077  O   GLU A 187      -9.217 -11.436  15.016  1.00 98.37           O  
ATOM   3078  CG  GLU A 187      -7.632 -14.693  12.116  1.00 98.37           C  
ATOM   3079  HG2 GLU A 187      -8.536 -15.220  12.421  1.00 98.37           H  
ATOM   3080  HG3 GLU A 187      -7.830 -14.250  11.140  1.00 98.37           H  
ATOM   3081  CD  GLU A 187      -6.471 -15.694  11.976  1.00 98.37           C  
ATOM   3082  OE1 GLU A 187      -6.555 -16.537  11.055  1.00 98.37           O  
ATOM   3083  OE2 GLU A 187      -5.469 -15.587  12.724  1.00 98.37           O  
ATOM   3084  N   LYS A 188      -7.149 -10.774  14.432  1.00 98.32           N  
ATOM   3085  H   LYS A 188      -6.383 -10.918  13.789  1.00 98.32           H  
ATOM   3086  CA  LYS A 188      -6.980  -9.837  15.550  1.00 98.32           C  
ATOM   3087  HA  LYS A 188      -7.119 -10.396  16.475  1.00 98.32           H  
ATOM   3088  C   LYS A 188      -8.037  -8.726  15.556  1.00 98.32           C  
ATOM   3089  CB  LYS A 188      -5.551  -9.277  15.510  1.00 98.32           C  
ATOM   3090  HB2 LYS A 188      -5.416  -8.678  14.609  1.00 98.32           H  
ATOM   3091  HB3 LYS A 188      -4.853 -10.114  15.478  1.00 98.32           H  
ATOM   3092  O   LYS A 188      -8.519  -8.355  16.620  1.00 98.32           O  
ATOM   3093  CG  LYS A 188      -5.244  -8.422  16.745  1.00 98.32           C  
ATOM   3094  HG2 LYS A 188      -5.894  -7.547  16.755  1.00 98.32           H  
ATOM   3095  HG3 LYS A 188      -5.432  -9.012  17.641  1.00 98.32           H  
ATOM   3096  CD  LYS A 188      -3.787  -7.950  16.745  1.00 98.32           C  
ATOM   3097  HD2 LYS A 188      -3.607  -7.328  15.868  1.00 98.32           H  
ATOM   3098  HD3 LYS A 188      -3.130  -8.819  16.713  1.00 98.32           H  
ATOM   3099  CE  LYS A 188      -3.537  -7.157  18.030  1.00 98.32           C  
ATOM   3100  HE2 LYS A 188      -4.273  -6.356  18.097  1.00 98.32           H  
ATOM   3101  HE3 LYS A 188      -3.708  -7.830  18.871  1.00 98.32           H  
ATOM   3102  NZ  LYS A 188      -2.164  -6.601  18.089  1.00 98.32           N  
ATOM   3103  HZ1 LYS A 188      -2.071  -5.788  17.496  1.00 98.32           H  
ATOM   3104  HZ2 LYS A 188      -1.482  -7.298  17.826  1.00 98.32           H  
ATOM   3105  HZ3 LYS A 188      -1.958  -6.280  19.024  1.00 98.32           H  
ATOM   3106  N   ILE A 189      -8.398  -8.172  14.396  1.00 98.56           N  
ATOM   3107  H   ILE A 189      -7.971  -8.531  13.554  1.00 98.56           H  
ATOM   3108  CA  ILE A 189      -9.452  -7.145  14.280  1.00 98.56           C  
ATOM   3109  HA  ILE A 189      -9.221  -6.315  14.947  1.00 98.56           H  
ATOM   3110  C   ILE A 189     -10.797  -7.721  14.730  1.00 98.56           C  
ATOM   3111  CB  ILE A 189      -9.537  -6.605  12.829  1.00 98.56           C  
ATOM   3112  HB  ILE A 189      -9.616  -7.453  12.149  1.00 98.56           H  
ATOM   3113  O   ILE A 189     -11.498  -7.095  15.524  1.00 98.56           O  
ATOM   3114  CG1 ILE A 189      -8.271  -5.802  12.479  1.00 98.56           C  
ATOM   3115 HG12 ILE A 189      -8.339  -4.811  12.928  1.00 98.56           H  
ATOM   3116 HG13 ILE A 189      -7.409  -6.308  12.914  1.00 98.56           H  
ATOM   3117  CG2 ILE A 189     -10.761  -5.702  12.598  1.00 98.56           C  
ATOM   3118 HG21 ILE A 189     -10.821  -5.414  11.549  1.00 98.56           H  
ATOM   3119 HG22 ILE A 189     -10.693  -4.804  13.212  1.00 98.56           H  
ATOM   3120 HG23 ILE A 189     -11.682  -6.228  12.847  1.00 98.56           H  
ATOM   3121  CD1 ILE A 189      -7.994  -5.652  10.979  1.00 98.56           C  
ATOM   3122 HD11 ILE A 189      -8.707  -4.968  10.520  1.00 98.56           H  
ATOM   3123 HD12 ILE A 189      -6.984  -5.269  10.833  1.00 98.56           H  
ATOM   3124 HD13 ILE A 189      -8.065  -6.620  10.481  1.00 98.56           H  
ATOM   3125  N   LEU A 190     -11.147  -8.911  14.239  1.00 98.51           N  
ATOM   3126  H   LEU A 190     -10.501  -9.385  13.624  1.00 98.51           H  
ATOM   3127  CA  LEU A 190     -12.404  -9.581  14.562  1.00 98.51           C  
ATOM   3128  HA  LEU A 190     -13.230  -8.895  14.376  1.00 98.51           H  
ATOM   3129  C   LEU A 190     -12.478  -9.948  16.050  1.00 98.51           C  
ATOM   3130  CB  LEU A 190     -12.566 -10.825  13.669  1.00 98.51           C  
ATOM   3131  HB2 LEU A 190     -13.436 -11.384  14.013  1.00 98.51           H  
ATOM   3132  HB3 LEU A 190     -11.692 -11.463  13.806  1.00 98.51           H  
ATOM   3133  O   LEU A 190     -13.505  -9.707  16.676  1.00 98.51           O  
ATOM   3134  CG  LEU A 190     -12.738 -10.534  12.165  1.00 98.51           C  
ATOM   3135  HG  LEU A 190     -11.907  -9.933  11.798  1.00 98.51           H  
ATOM   3136  CD1 LEU A 190     -12.760 -11.849  11.384  1.00 98.51           C  
ATOM   3137 HD11 LEU A 190     -13.601 -12.461  11.709  1.00 98.51           H  
ATOM   3138 HD12 LEU A 190     -11.830 -12.389  11.565  1.00 98.51           H  
ATOM   3139 HD13 LEU A 190     -12.843 -11.640  10.317  1.00 98.51           H  
ATOM   3140  CD2 LEU A 190     -14.024  -9.770  11.852  1.00 98.51           C  
ATOM   3141 HD21 LEU A 190     -13.974  -8.776  12.297  1.00 98.51           H  
ATOM   3142 HD22 LEU A 190     -14.887 -10.303  12.250  1.00 98.51           H  
ATOM   3143 HD23 LEU A 190     -14.134  -9.649  10.774  1.00 98.51           H  
ATOM   3144  N   GLU A 191     -11.388 -10.453  16.630  1.00 98.20           N  
ATOM   3145  H   GLU A 191     -10.593 -10.677  16.049  1.00 98.20           H  
ATOM   3146  CA  GLU A 191     -11.287 -10.766  18.059  1.00 98.20           C  
ATOM   3147  HA  GLU A 191     -12.076 -11.466  18.331  1.00 98.20           H  
ATOM   3148  C   GLU A 191     -11.459  -9.513  18.930  1.00 98.20           C  
ATOM   3149  CB  GLU A 191      -9.929 -11.437  18.317  1.00 98.20           C  
ATOM   3150  HB2 GLU A 191      -9.136 -10.734  18.061  1.00 98.20           H  
ATOM   3151  HB3 GLU A 191      -9.840 -12.312  17.671  1.00 98.20           H  
ATOM   3152  O   GLU A 191     -12.271  -9.506  19.853  1.00 98.20           O  
ATOM   3153  CG  GLU A 191      -9.763 -11.886  19.776  1.00 98.20           C  
ATOM   3154  HG2 GLU A 191     -10.541 -12.613  20.009  1.00 98.20           H  
ATOM   3155  HG3 GLU A 191      -9.897 -11.021  20.425  1.00 98.20           H  
ATOM   3156  CD  GLU A 191      -8.384 -12.488  20.081  1.00 98.20           C  
ATOM   3157  OE1 GLU A 191      -8.211 -12.927  21.239  1.00 98.20           O  
ATOM   3158  OE2 GLU A 191      -7.489 -12.440  19.204  1.00 98.20           O  
ATOM   3159  N   LEU A 192     -10.757  -8.420  18.609  1.00 98.13           N  
ATOM   3160  H   LEU A 192     -10.103  -8.479  17.841  1.00 98.13           H  
ATOM   3161  CA  LEU A 192     -10.885  -7.156  19.343  1.00 98.13           C  
ATOM   3162  HA  LEU A 192     -10.709  -7.344  20.403  1.00 98.13           H  
ATOM   3163  C   LEU A 192     -12.296  -6.574  19.244  1.00 98.13           C  
ATOM   3164  CB  LEU A 192      -9.865  -6.138  18.810  1.00 98.13           C  
ATOM   3165  HB2 LEU A 192      -9.972  -6.079  17.727  1.00 98.13           H  
ATOM   3166  HB3 LEU A 192     -10.101  -5.160  19.228  1.00 98.13           H  
ATOM   3167  O   LEU A 192     -12.807  -6.028  20.217  1.00 98.13           O  
ATOM   3168  CG  LEU A 192      -8.405  -6.457  19.162  1.00 98.13           C  
ATOM   3169  HG  LEU A 192      -8.163  -7.486  18.893  1.00 98.13           H  
ATOM   3170  CD1 LEU A 192      -7.483  -5.514  18.383  1.00 98.13           C  
ATOM   3171 HD11 LEU A 192      -7.725  -4.479  18.627  1.00 98.13           H  
ATOM   3172 HD12 LEU A 192      -7.632  -5.676  17.316  1.00 98.13           H  
ATOM   3173 HD13 LEU A 192      -6.445  -5.724  18.638  1.00 98.13           H  
ATOM   3174  CD2 LEU A 192      -8.117  -6.292  20.652  1.00 98.13           C  
ATOM   3175 HD21 LEU A 192      -8.767  -6.946  21.233  1.00 98.13           H  
ATOM   3176 HD22 LEU A 192      -7.088  -6.591  20.852  1.00 98.13           H  
ATOM   3177 HD23 LEU A 192      -8.289  -5.259  20.957  1.00 98.13           H  
ATOM   3178  N   TYR A 193     -12.942  -6.705  18.084  1.00 97.86           N  
ATOM   3179  H   TYR A 193     -12.470  -7.152  17.311  1.00 97.86           H  
ATOM   3180  CA  TYR A 193     -14.328  -6.286  17.927  1.00 97.86           C  
ATOM   3181  HA  TYR A 193     -14.430  -5.284  18.345  1.00 97.86           H  
ATOM   3182  C   TYR A 193     -15.306  -7.189  18.689  1.00 97.86           C  
ATOM   3183  CB  TYR A 193     -14.690  -6.227  16.442  1.00 97.86           C  
ATOM   3184  HB2 TYR A 193     -14.005  -5.550  15.932  1.00 97.86           H  
ATOM   3185  HB3 TYR A 193     -14.564  -7.216  16.000  1.00 97.86           H  
ATOM   3186  O   TYR A 193     -16.315  -6.687  19.178  1.00 97.86           O  
ATOM   3187  CG  TYR A 193     -16.110  -5.752  16.209  1.00 97.86           C  
ATOM   3188  CD1 TYR A 193     -17.147  -6.689  16.036  1.00 97.86           C  
ATOM   3189  HD1 TYR A 193     -16.926  -7.745  16.051  1.00 97.86           H  
ATOM   3190  CD2 TYR A 193     -16.395  -4.373  16.186  1.00 97.86           C  
ATOM   3191  HD2 TYR A 193     -15.594  -3.660  16.310  1.00 97.86           H  
ATOM   3192  CE1 TYR A 193     -18.467  -6.247  15.831  1.00 97.86           C  
ATOM   3193  HE1 TYR A 193     -19.267  -6.958  15.684  1.00 97.86           H  
ATOM   3194  CE2 TYR A 193     -17.713  -3.928  15.971  1.00 97.86           C  
ATOM   3195  HE2 TYR A 193     -17.938  -2.872  15.934  1.00 97.86           H  
ATOM   3196  OH  TYR A 193     -20.028  -4.450  15.640  1.00 97.86           O  
ATOM   3197  HH  TYR A 193     -20.107  -3.506  15.486  1.00 97.86           H  
ATOM   3198  CZ  TYR A 193     -18.748  -4.867  15.787  1.00 97.86           C  
ATOM   3199  N   ALA A 194     -15.054  -8.494  18.782  1.00 97.03           N  
ATOM   3200  H   ALA A 194     -14.235  -8.871  18.327  1.00 97.03           H  
ATOM   3201  CA  ALA A 194     -15.912  -9.426  19.514  1.00 97.03           C  
ATOM   3202  HA  ALA A 194     -16.951  -9.246  19.237  1.00 97.03           H  
ATOM   3203  C   ALA A 194     -15.809  -9.233  21.036  1.00 97.03           C  
ATOM   3204  CB  ALA A 194     -15.549 -10.854  19.095  1.00 97.03           C  
ATOM   3205  HB1 ALA A 194     -14.516 -11.072  19.365  1.00 97.03           H  
ATOM   3206  HB2 ALA A 194     -15.672 -10.971  18.018  1.00 97.03           H  
ATOM   3207  HB3 ALA A 194     -16.201 -11.561  19.609  1.00 97.03           H  
ATOM   3208  O   ALA A 194     -16.828  -9.246  21.716  1.00 97.03           O  
ATOM   3209  N   ASN A 195     -14.602  -8.976  21.544  1.00 96.07           N  
ATOM   3210  H   ASN A 195     -13.814  -9.020  20.913  1.00 96.07           H  
ATOM   3211  CA  ASN A 195     -14.302  -8.860  22.977  1.00 96.07           C  
ATOM   3212  HA  ASN A 195     -15.006  -9.479  23.533  1.00 96.07           H  
ATOM   3213  C   ASN A 195     -14.459  -7.434  23.535  1.00 96.07           C  
ATOM   3214  CB  ASN A 195     -12.886  -9.411  23.213  1.00 96.07           C  
ATOM   3215  HB2 ASN A 195     -12.175  -8.848  22.608  1.00 96.07           H  
ATOM   3216  HB3 ASN A 195     -12.620  -9.286  24.263  1.00 96.07           H  
ATOM   3217  O   ASN A 195     -14.000  -7.142  24.638  1.00 96.07           O  
ATOM   3218  CG  ASN A 195     -12.757 -10.890  22.897  1.00 96.07           C  
ATOM   3219  ND2 ASN A 195     -11.563 -11.353  22.616  1.00 96.07           N  
ATOM   3220 HD21 ASN A 195     -11.497 -12.338  22.402  1.00 96.07           H  
ATOM   3221 HD22 ASN A 195     -10.762 -10.741  22.552  1.00 96.07           H  
ATOM   3222  OD1 ASN A 195     -13.706 -11.654  22.908  1.00 96.07           O  
ATOM   3223  N   LYS A 196     -15.048  -6.515  22.766  1.00 93.36           N  
ATOM   3224  H   LYS A 196     -15.423  -6.814  21.877  1.00 93.36           H  
ATOM   3225  CA  LYS A 196     -15.278  -5.145  23.223  1.00 93.36           C  
ATOM   3226  HA  LYS A 196     -14.368  -4.803  23.716  1.00 93.36           H  
ATOM   3227  C   LYS A 196     -16.398  -5.106  24.267  1.00 93.36           C  
ATOM   3228  CB  LYS A 196     -15.527  -4.223  22.025  1.00 93.36           C  
ATOM   3229  HB2 LYS A 196     -14.723  -4.352  21.300  1.00 93.36           H  
ATOM   3230  HB3 LYS A 196     -15.502  -3.202  22.406  1.00 93.36           H  
ATOM   3231  O   LYS A 196     -17.510  -5.551  23.994  1.00 93.36           O  
ATOM   3232  CG  LYS A 196     -16.888  -4.380  21.346  1.00 93.36           C  
ATOM   3233  HG2 LYS A 196     -17.665  -3.987  22.002  1.00 93.36           H  
ATOM   3234  HG3 LYS A 196     -17.081  -5.439  21.177  1.00 93.36           H  
ATOM   3235  CD  LYS A 196     -16.940  -3.594  20.030  1.00 93.36           C  
ATOM   3236  HD2 LYS A 196     -16.145  -3.938  19.368  1.00 93.36           H  
ATOM   3237  HD3 LYS A 196     -16.776  -2.537  20.242  1.00 93.36           H  
ATOM   3238  CE  LYS A 196     -18.296  -3.764  19.339  1.00 93.36           C  
ATOM   3239  HE2 LYS A 196     -19.076  -3.370  19.991  1.00 93.36           H  
ATOM   3240  HE3 LYS A 196     -18.288  -3.174  18.423  1.00 93.36           H  
ATOM   3241  NZ  LYS A 196     -18.562  -5.188  19.024  1.00 93.36           N  
ATOM   3242  HZ1 LYS A 196     -17.747  -5.613  18.604  1.00 93.36           H  
ATOM   3243  HZ2 LYS A 196     -19.360  -5.309  18.417  1.00 93.36           H  
ATOM   3244  HZ3 LYS A 196     -18.694  -5.710  19.878  1.00 93.36           H  
ATOM   3245  N   GLU A 197     -16.133  -4.512  25.423  1.00 87.98           N  
ATOM   3246  H   GLU A 197     -15.197  -4.181  25.605  1.00 87.98           H  
ATOM   3247  CA  GLU A 197     -17.118  -4.335  26.495  1.00 87.98           C  
ATOM   3248  HA  GLU A 197     -18.102  -4.658  26.156  1.00 87.98           H  
ATOM   3249  C   GLU A 197     -17.218  -2.859  26.883  1.00 87.98           C  
ATOM   3250  CB  GLU A 197     -16.756  -5.181  27.722  1.00 87.98           C  
ATOM   3251  HB2 GLU A 197     -17.438  -4.908  28.527  1.00 87.98           H  
ATOM   3252  HB3 GLU A 197     -15.738  -4.947  28.033  1.00 87.98           H  
ATOM   3253  O   GLU A 197     -16.204  -2.169  26.954  1.00 87.98           O  
ATOM   3254  CG  GLU A 197     -16.884  -6.692  27.464  1.00 87.98           C  
ATOM   3255  HG2 GLU A 197     -17.890  -6.894  27.096  1.00 87.98           H  
ATOM   3256  HG3 GLU A 197     -16.175  -6.981  26.688  1.00 87.98           H  
ATOM   3257  CD  GLU A 197     -16.631  -7.539  28.723  1.00 87.98           C  
ATOM   3258  OE1 GLU A 197     -16.677  -8.782  28.593  1.00 87.98           O  
ATOM   3259  OE2 GLU A 197     -16.410  -6.950  29.807  1.00 87.98           O  
ATOM   3260  N   ASN A 198     -18.441  -2.382  27.140  1.00 89.15           N  
ATOM   3261  H   ASN A 198     -19.214  -3.031  27.117  1.00 89.15           H  
ATOM   3262  CA  ASN A 198     -18.729  -1.033  27.655  1.00 89.15           C  
ATOM   3263  HA  ASN A 198     -19.802  -0.874  27.543  1.00 89.15           H  
ATOM   3264  C   ASN A 198     -18.079   0.124  26.869  1.00 89.15           C  
ATOM   3265  CB  ASN A 198     -18.432  -1.000  29.164  1.00 89.15           C  
ATOM   3266  HB2 ASN A 198     -18.695  -0.023  29.569  1.00 89.15           H  
ATOM   3267  HB3 ASN A 198     -17.365  -1.157  29.322  1.00 89.15           H  
ATOM   3268  O   ASN A 198     -17.722   1.147  27.446  1.00 89.15           O  
ATOM   3269  CG  ASN A 198     -19.231  -2.041  29.919  1.00 89.15           C  
ATOM   3270  ND2 ASN A 198     -18.614  -2.754  30.831  1.00 89.15           N  
ATOM   3271 HD21 ASN A 198     -17.618  -2.659  30.963  1.00 89.15           H  
ATOM   3272 HD22 ASN A 198     -19.143  -3.506  31.250  1.00 89.15           H  
ATOM   3273  OD1 ASN A 198     -20.408  -2.249  29.676  1.00 89.15           O  
ATOM   3274  N   ILE A 199     -17.938  -0.035  25.550  1.00 92.60           N  
ATOM   3275  H   ILE A 199     -18.238  -0.909  25.144  1.00 92.60           H  
ATOM   3276  CA  ILE A 199     -17.320   0.972  24.681  1.00 92.60           C  
ATOM   3277  HA  ILE A 199     -16.513   1.451  25.235  1.00 92.60           H  
ATOM   3278  C   ILE A 199     -18.328   2.065  24.333  1.00 92.60           C  
ATOM   3279  CB  ILE A 199     -16.688   0.307  23.438  1.00 92.60           C  
ATOM   3280  HB  ILE A 199     -17.463  -0.222  22.882  1.00 92.60           H  
ATOM   3281  O   ILE A 199     -19.455   1.781  23.920  1.00 92.60           O  
ATOM   3282  CG1 ILE A 199     -15.631  -0.718  23.913  1.00 92.60           C  
ATOM   3283 HG12 ILE A 199     -16.140  -1.653  24.145  1.00 92.60           H  
ATOM   3284 HG13 ILE A 199     -15.167  -0.361  24.833  1.00 92.60           H  
ATOM   3285  CG2 ILE A 199     -16.072   1.353  22.500  1.00 92.60           C  
ATOM   3286 HG21 ILE A 199     -16.831   2.067  22.181  1.00 92.60           H  
ATOM   3287 HG22 ILE A 199     -15.273   1.869  23.034  1.00 92.60           H  
ATOM   3288 HG23 ILE A 199     -15.677   0.896  21.593  1.00 92.60           H  
ATOM   3289  CD1 ILE A 199     -14.495  -1.010  22.931  1.00 92.60           C  
ATOM   3290 HD11 ILE A 199     -13.829  -0.149  22.879  1.00 92.60           H  
ATOM   3291 HD12 ILE A 199     -13.910  -1.857  23.292  1.00 92.60           H  
ATOM   3292 HD13 ILE A 199     -14.895  -1.224  21.940  1.00 92.60           H  
ATOM   3293  N   SER A 200     -17.904   3.322  24.457  1.00 93.99           N  
ATOM   3294  H   SER A 200     -16.953   3.475  24.760  1.00 93.99           H  
ATOM   3295  CA  SER A 200     -18.709   4.467  24.033  1.00 93.99           C  
ATOM   3296  HA  SER A 200     -19.702   4.363  24.471  1.00 93.99           H  
ATOM   3297  C   SER A 200     -18.864   4.519  22.506  1.00 93.99           C  
ATOM   3298  CB  SER A 200     -18.093   5.763  24.567  1.00 93.99           C  
ATOM   3299  HB2 SER A 200     -17.988   5.698  25.650  1.00 93.99           H  
ATOM   3300  HB3 SER A 200     -18.748   6.600  24.327  1.00 93.99           H  
ATOM   3301  O   SER A 200     -17.999   4.069  21.754  1.00 93.99           O  
ATOM   3302  OG  SER A 200     -16.828   5.981  23.982  1.00 93.99           O  
ATOM   3303  HG  SER A 200     -16.220   5.348  24.369  1.00 93.99           H  
ATOM   3304  N   VAL A 201     -19.940   5.141  22.010  1.00 93.44           N  
ATOM   3305  H   VAL A 201     -20.669   5.436  22.644  1.00 93.44           H  
ATOM   3306  CA  VAL A 201     -20.116   5.386  20.560  1.00 93.44           C  
ATOM   3307  HA  VAL A 201     -20.207   4.429  20.046  1.00 93.44           H  
ATOM   3308  C   VAL A 201     -18.903   6.108  19.970  1.00 93.44           C  
ATOM   3309  CB  VAL A 201     -21.388   6.213  20.294  1.00 93.44           C  
ATOM   3310  HB  VAL A 201     -21.326   7.145  20.856  1.00 93.44           H  
ATOM   3311  O   VAL A 201     -18.516   5.847  18.834  1.00 93.44           O  
ATOM   3312  CG1 VAL A 201     -21.591   6.555  18.812  1.00 93.44           C  
ATOM   3313 HG11 VAL A 201     -22.544   7.066  18.677  1.00 93.44           H  
ATOM   3314 HG12 VAL A 201     -21.585   5.644  18.214  1.00 93.44           H  
ATOM   3315 HG13 VAL A 201     -20.804   7.222  18.460  1.00 93.44           H  
ATOM   3316  CG2 VAL A 201     -22.625   5.446  20.762  1.00 93.44           C  
ATOM   3317 HG21 VAL A 201     -23.506   6.067  20.595  1.00 93.44           H  
ATOM   3318 HG22 VAL A 201     -22.733   4.517  20.204  1.00 93.44           H  
ATOM   3319 HG23 VAL A 201     -22.574   5.224  21.828  1.00 93.44           H  
ATOM   3320  N   ASP A 202     -18.266   6.964  20.769  1.00 93.16           N  
ATOM   3321  H   ASP A 202     -18.571   7.051  21.727  1.00 93.16           H  
ATOM   3322  CA  ASP A 202     -17.103   7.725  20.351  1.00 93.16           C  
ATOM   3323  HA  ASP A 202     -17.342   8.169  19.384  1.00 93.16           H  
ATOM   3324  C   ASP A 202     -15.851   6.881  20.131  1.00 93.16           C  
ATOM   3325  CB  ASP A 202     -16.842   8.817  21.380  1.00 93.16           C  
ATOM   3326  HB2 ASP A 202     -16.576   8.371  22.339  1.00 93.16           H  
ATOM   3327  HB3 ASP A 202     -17.746   9.410  21.516  1.00 93.16           H  
ATOM   3328  O   ASP A 202     -15.201   6.964  19.090  1.00 93.16           O  
ATOM   3329  CG  ASP A 202     -15.724   9.728  20.905  1.00 93.16           C  
ATOM   3330  OD1 ASP A 202     -15.973  10.496  19.953  1.00 93.16           O  
ATOM   3331  OD2 ASP A 202     -14.702   9.880  21.600  1.00 93.16           O  
ATOM   3332  N   GLU A 203     -15.520   6.031  21.092  1.00 94.63           N  
ATOM   3333  H   GLU A 203     -16.078   6.001  21.934  1.00 94.63           H  
ATOM   3334  CA  GLU A 203     -14.401   5.100  20.970  1.00 94.63           C  
ATOM   3335  HA  GLU A 203     -13.478   5.642  20.761  1.00 94.63           H  
ATOM   3336  C   GLU A 203     -14.634   4.089  19.841  1.00 94.63           C  
ATOM   3337  CB  GLU A 203     -14.259   4.356  22.290  1.00 94.63           C  
ATOM   3338  HB2 GLU A 203     -13.604   3.495  22.159  1.00 94.63           H  
ATOM   3339  HB3 GLU A 203     -15.260   4.007  22.545  1.00 94.63           H  
ATOM   3340  O   GLU A 203     -13.691   3.710  19.137  1.00 94.63           O  
ATOM   3341  CG  GLU A 203     -13.696   5.236  23.415  1.00 94.63           C  
ATOM   3342  HG2 GLU A 203     -12.624   5.355  23.258  1.00 94.63           H  
ATOM   3343  HG3 GLU A 203     -14.150   6.226  23.374  1.00 94.63           H  
ATOM   3344  CD  GLU A 203     -13.971   4.634  24.798  1.00 94.63           C  
ATOM   3345  OE1 GLU A 203     -13.198   4.938  25.727  1.00 94.63           O  
ATOM   3346  OE2 GLU A 203     -15.022   3.957  24.928  1.00 94.63           O  
ATOM   3347  N   LEU A 204     -15.890   3.680  19.631  1.00 96.22           N  
ATOM   3348  H   LEU A 204     -16.605   4.011  20.264  1.00 96.22           H  
ATOM   3349  CA  LEU A 204     -16.278   2.808  18.530  1.00 96.22           C  
ATOM   3350  HA  LEU A 204     -15.620   1.939  18.553  1.00 96.22           H  
ATOM   3351  C   LEU A 204     -16.078   3.498  17.174  1.00 96.22           C  
ATOM   3352  CB  LEU A 204     -17.728   2.346  18.751  1.00 96.22           C  
ATOM   3353  HB2 LEU A 204     -17.807   1.908  19.746  1.00 96.22           H  
ATOM   3354  HB3 LEU A 204     -18.383   3.216  18.720  1.00 96.22           H  
ATOM   3355  O   LEU A 204     -15.409   2.935  16.304  1.00 96.22           O  
ATOM   3356  CG  LEU A 204     -18.227   1.321  17.719  1.00 96.22           C  
ATOM   3357  HG  LEU A 204     -18.176   1.751  16.718  1.00 96.22           H  
ATOM   3358  CD1 LEU A 204     -17.411   0.027  17.743  1.00 96.22           C  
ATOM   3359 HD11 LEU A 204     -17.374  -0.368  18.758  1.00 96.22           H  
ATOM   3360 HD12 LEU A 204     -16.403   0.238  17.386  1.00 96.22           H  
ATOM   3361 HD13 LEU A 204     -17.872  -0.699  17.073  1.00 96.22           H  
ATOM   3362  CD2 LEU A 204     -19.678   0.962  18.027  1.00 96.22           C  
ATOM   3363 HD21 LEU A 204     -20.282   1.868  17.980  1.00 96.22           H  
ATOM   3364 HD22 LEU A 204     -19.758   0.540  19.029  1.00 96.22           H  
ATOM   3365 HD23 LEU A 204     -20.054   0.248  17.295  1.00 96.22           H  
ATOM   3366  N   ALA A 205     -16.582   4.724  17.016  1.00 96.52           N  
ATOM   3367  H   ALA A 205     -17.112   5.132  17.772  1.00 96.52           H  
ATOM   3368  CA  ALA A 205     -16.397   5.527  15.812  1.00 96.52           C  
ATOM   3369  HA  ALA A 205     -16.816   4.988  14.961  1.00 96.52           H  
ATOM   3370  C   ALA A 205     -14.910   5.744  15.513  1.00 96.52           C  
ATOM   3371  CB  ALA A 205     -17.152   6.852  15.976  1.00 96.52           C  
ATOM   3372  HB1 ALA A 205     -18.218   6.664  16.099  1.00 96.52           H  
ATOM   3373  HB2 ALA A 205     -16.995   7.481  15.100  1.00 96.52           H  
ATOM   3374  HB3 ALA A 205     -16.788   7.386  16.853  1.00 96.52           H  
ATOM   3375  O   ALA A 205     -14.439   5.376  14.436  1.00 96.52           O  
ATOM   3376  N   ASN A 206     -14.139   6.227  16.490  1.00 96.06           N  
ATOM   3377  H   ASN A 206     -14.587   6.508  17.351  1.00 96.06           H  
ATOM   3378  CA  ASN A 206     -12.700   6.451  16.345  1.00 96.06           C  
ATOM   3379  HA  ASN A 206     -12.534   7.164  15.537  1.00 96.06           H  
ATOM   3380  C   ASN A 206     -11.941   5.168  15.970  1.00 96.06           C  
ATOM   3381  CB  ASN A 206     -12.165   7.046  17.658  1.00 96.06           C  
ATOM   3382  HB2 ASN A 206     -11.076   6.997  17.664  1.00 96.06           H  
ATOM   3383  HB3 ASN A 206     -12.539   6.472  18.506  1.00 96.06           H  
ATOM   3384  O   ASN A 206     -11.045   5.194  15.121  1.00 96.06           O  
ATOM   3385  CG  ASN A 206     -12.541   8.509  17.817  1.00 96.06           C  
ATOM   3386  ND2 ASN A 206     -12.897   8.941  19.002  1.00 96.06           N  
ATOM   3387 HD21 ASN A 206     -13.295   9.868  19.038  1.00 96.06           H  
ATOM   3388 HD22 ASN A 206     -13.142   8.288  19.733  1.00 96.06           H  
ATOM   3389  OD1 ASN A 206     -12.471   9.282  16.879  1.00 96.06           O  
ATOM   3390  N   SER A 207     -12.310   4.026  16.556  1.00 97.32           N  
ATOM   3391  H   SER A 207     -13.039   4.054  17.255  1.00 97.32           H  
ATOM   3392  CA  SER A 207     -11.714   2.734  16.204  1.00 97.32           C  
ATOM   3393  HA  SER A 207     -10.632   2.808  16.314  1.00 97.32           H  
ATOM   3394  C   SER A 207     -11.993   2.366  14.746  1.00 97.32           C  
ATOM   3395  CB  SER A 207     -12.203   1.633  17.148  1.00 97.32           C  
ATOM   3396  HB2 SER A 207     -13.292   1.603  17.168  1.00 97.32           H  
ATOM   3397  HB3 SER A 207     -11.827   0.669  16.805  1.00 97.32           H  
ATOM   3398  O   SER A 207     -11.071   1.980  14.029  1.00 97.32           O  
ATOM   3399  OG  SER A 207     -11.698   1.885  18.444  1.00 97.32           O  
ATOM   3400  HG  SER A 207     -12.298   2.512  18.854  1.00 97.32           H  
ATOM   3401  N   PHE A 208     -13.225   2.536  14.263  1.00 97.77           N  
ATOM   3402  H   PHE A 208     -13.944   2.903  14.869  1.00 97.77           H  
ATOM   3403  CA  PHE A 208     -13.570   2.234  12.872  1.00 97.77           C  
ATOM   3404  HA  PHE A 208     -13.162   1.255  12.622  1.00 97.77           H  
ATOM   3405  C   PHE A 208     -12.960   3.206  11.864  1.00 97.77           C  
ATOM   3406  CB  PHE A 208     -15.086   2.150  12.714  1.00 97.77           C  
ATOM   3407  HB2 PHE A 208     -15.365   2.474  11.712  1.00 97.77           H  
ATOM   3408  HB3 PHE A 208     -15.574   2.821  13.421  1.00 97.77           H  
ATOM   3409  O   PHE A 208     -12.505   2.760  10.815  1.00 97.77           O  
ATOM   3410  CG  PHE A 208     -15.582   0.739  12.918  1.00 97.77           C  
ATOM   3411  CD1 PHE A 208     -15.890  -0.063  11.804  1.00 97.77           C  
ATOM   3412  HD1 PHE A 208     -15.797   0.334  10.804  1.00 97.77           H  
ATOM   3413  CD2 PHE A 208     -15.698   0.212  14.215  1.00 97.77           C  
ATOM   3414  HD2 PHE A 208     -15.456   0.824  15.071  1.00 97.77           H  
ATOM   3415  CE1 PHE A 208     -16.331  -1.380  11.993  1.00 97.77           C  
ATOM   3416  HE1 PHE A 208     -16.584  -1.986  11.136  1.00 97.77           H  
ATOM   3417  CE2 PHE A 208     -16.126  -1.110  14.403  1.00 97.77           C  
ATOM   3418  HE2 PHE A 208     -16.202  -1.505  15.405  1.00 97.77           H  
ATOM   3419  CZ  PHE A 208     -16.452  -1.906  13.292  1.00 97.77           C  
ATOM   3420  HZ  PHE A 208     -16.800  -2.919  13.428  1.00 97.77           H  
ATOM   3421  N   ILE A 209     -12.862   4.500  12.176  1.00 97.14           N  
ATOM   3422  H   ILE A 209     -13.294   4.832  13.026  1.00 97.14           H  
ATOM   3423  CA  ILE A 209     -12.151   5.452  11.311  1.00 97.14           C  
ATOM   3424  HA  ILE A 209     -12.572   5.396  10.307  1.00 97.14           H  
ATOM   3425  C   ILE A 209     -10.681   5.043  11.160  1.00 97.14           C  
ATOM   3426  CB  ILE A 209     -12.330   6.896  11.832  1.00 97.14           C  
ATOM   3427  HB  ILE A 209     -12.009   6.930  12.873  1.00 97.14           H  
ATOM   3428  O   ILE A 209     -10.167   4.971  10.043  1.00 97.14           O  
ATOM   3429  CG1 ILE A 209     -13.806   7.362  11.779  1.00 97.14           C  
ATOM   3430 HG12 ILE A 209     -13.855   8.411  12.070  1.00 97.14           H  
ATOM   3431 HG13 ILE A 209     -14.387   6.810  12.517  1.00 97.14           H  
ATOM   3432  CG2 ILE A 209     -11.449   7.885  11.048  1.00 97.14           C  
ATOM   3433 HG21 ILE A 209     -11.661   8.903  11.372  1.00 97.14           H  
ATOM   3434 HG22 ILE A 209     -10.394   7.688  11.240  1.00 97.14           H  
ATOM   3435 HG23 ILE A 209     -11.641   7.803   9.978  1.00 97.14           H  
ATOM   3436  CD1 ILE A 209     -14.522   7.194  10.432  1.00 97.14           C  
ATOM   3437 HD11 ILE A 209     -14.592   6.140  10.161  1.00 97.14           H  
ATOM   3438 HD12 ILE A 209     -15.537   7.582  10.519  1.00 97.14           H  
ATOM   3439 HD13 ILE A 209     -13.996   7.739   9.648  1.00 97.14           H  
ATOM   3440  N   ASN A 210     -10.021   4.660  12.256  1.00 97.84           N  
ATOM   3441  H   ASN A 210     -10.481   4.744  13.151  1.00 97.84           H  
ATOM   3442  CA  ASN A 210      -8.645   4.163  12.204  1.00 97.84           C  
ATOM   3443  HA  ASN A 210      -8.038   4.889  11.663  1.00 97.84           H  
ATOM   3444  C   ASN A 210      -8.516   2.830  11.444  1.00 97.84           C  
ATOM   3445  CB  ASN A 210      -8.111   4.043  13.636  1.00 97.84           C  
ATOM   3446  HB2 ASN A 210      -7.163   3.506  13.618  1.00 97.84           H  
ATOM   3447  HB3 ASN A 210      -8.814   3.474  14.245  1.00 97.84           H  
ATOM   3448  O   ASN A 210      -7.503   2.609  10.770  1.00 97.84           O  
ATOM   3449  CG  ASN A 210      -7.846   5.390  14.279  1.00 97.84           C  
ATOM   3450  ND2 ASN A 210      -8.017   5.503  15.572  1.00 97.84           N  
ATOM   3451 HD21 ASN A 210      -7.996   6.454  15.912  1.00 97.84           H  
ATOM   3452 HD22 ASN A 210      -8.561   4.793  16.041  1.00 97.84           H  
ATOM   3453  OD1 ASN A 210      -7.431   6.343  13.644  1.00 97.84           O  
ATOM   3454  N   LEU A 211      -9.534   1.961  11.507  1.00 98.30           N  
ATOM   3455  H   LEU A 211     -10.320   2.202  12.094  1.00 98.30           H  
ATOM   3456  CA  LEU A 211      -9.567   0.666  10.821  1.00 98.30           C  
ATOM   3457  HA  LEU A 211      -8.712   0.086  11.167  1.00 98.30           H  
ATOM   3458  C   LEU A 211      -9.432   0.798   9.297  1.00 98.30           C  
ATOM   3459  CB  LEU A 211     -10.855  -0.085  11.214  1.00 98.30           C  
ATOM   3460  HB2 LEU A 211     -10.872  -0.204  12.297  1.00 98.30           H  
ATOM   3461  HB3 LEU A 211     -11.714   0.521  10.926  1.00 98.30           H  
ATOM   3462  O   LEU A 211      -8.835  -0.080   8.680  1.00 98.30           O  
ATOM   3463  CG  LEU A 211     -11.056  -1.459  10.555  1.00 98.30           C  
ATOM   3464  HG  LEU A 211     -11.073  -1.341   9.472  1.00 98.30           H  
ATOM   3465  CD1 LEU A 211      -9.952  -2.447  10.916  1.00 98.30           C  
ATOM   3466 HD11 LEU A 211      -8.993  -2.098  10.533  1.00 98.30           H  
ATOM   3467 HD12 LEU A 211      -9.902  -2.571  11.997  1.00 98.30           H  
ATOM   3468 HD13 LEU A 211     -10.191  -3.402  10.446  1.00 98.30           H  
ATOM   3469  CD2 LEU A 211     -12.394  -2.061  10.983  1.00 98.30           C  
ATOM   3470 HD21 LEU A 211     -13.204  -1.374  10.739  1.00 98.30           H  
ATOM   3471 HD22 LEU A 211     -12.567  -3.000  10.457  1.00 98.30           H  
ATOM   3472 HD23 LEU A 211     -12.400  -2.247  12.057  1.00 98.30           H  
ATOM   3473  N   PHE A 212      -9.872   1.896   8.675  1.00 97.66           N  
ATOM   3474  H   PHE A 212     -10.370   2.594   9.209  1.00 97.66           H  
ATOM   3475  CA  PHE A 212      -9.693   2.104   7.227  1.00 97.66           C  
ATOM   3476  HA  PHE A 212     -10.084   1.225   6.715  1.00 97.66           H  
ATOM   3477  C   PHE A 212      -8.221   2.209   6.791  1.00 97.66           C  
ATOM   3478  CB  PHE A 212     -10.519   3.304   6.750  1.00 97.66           C  
ATOM   3479  HB2 PHE A 212     -10.184   3.595   5.754  1.00 97.66           H  
ATOM   3480  HB3 PHE A 212     -10.359   4.154   7.413  1.00 97.66           H  
ATOM   3481  O   PHE A 212      -7.903   1.993   5.621  1.00 97.66           O  
ATOM   3482  CG  PHE A 212     -11.993   2.974   6.667  1.00 97.66           C  
ATOM   3483  CD1 PHE A 212     -12.509   2.329   5.528  1.00 97.66           C  
ATOM   3484  HD1 PHE A 212     -11.871   2.139   4.678  1.00 97.66           H  
ATOM   3485  CD2 PHE A 212     -12.835   3.250   7.755  1.00 97.66           C  
ATOM   3486  HD2 PHE A 212     -12.444   3.770   8.617  1.00 97.66           H  
ATOM   3487  CE1 PHE A 212     -13.858   1.936   5.496  1.00 97.66           C  
ATOM   3488  HE1 PHE A 212     -14.269   1.461   4.617  1.00 97.66           H  
ATOM   3489  CE2 PHE A 212     -14.170   2.819   7.740  1.00 97.66           C  
ATOM   3490  HE2 PHE A 212     -14.794   2.985   8.606  1.00 97.66           H  
ATOM   3491  CZ  PHE A 212     -14.678   2.151   6.614  1.00 97.66           C  
ATOM   3492  HZ  PHE A 212     -15.699   1.801   6.607  1.00 97.66           H  
ATOM   3493  N   THR A 213      -7.281   2.403   7.722  1.00 97.81           N  
ATOM   3494  H   THR A 213      -7.582   2.595   8.667  1.00 97.81           H  
ATOM   3495  CA  THR A 213      -5.839   2.230   7.456  1.00 97.81           C  
ATOM   3496  HA  THR A 213      -5.547   2.914   6.659  1.00 97.81           H  
ATOM   3497  C   THR A 213      -5.503   0.797   7.007  1.00 97.81           C  
ATOM   3498  CB  THR A 213      -5.013   2.556   8.709  1.00 97.81           C  
ATOM   3499  HB  THR A 213      -5.166   1.774   9.453  1.00 97.81           H  
ATOM   3500  O   THR A 213      -4.580   0.568   6.220  1.00 97.81           O  
ATOM   3501  CG2 THR A 213      -3.521   2.671   8.398  1.00 97.81           C  
ATOM   3502 HG21 THR A 213      -2.991   3.035   9.278  1.00 97.81           H  
ATOM   3503 HG22 THR A 213      -3.371   3.376   7.580  1.00 97.81           H  
ATOM   3504 HG23 THR A 213      -3.117   1.695   8.128  1.00 97.81           H  
ATOM   3505  OG1 THR A 213      -5.400   3.786   9.265  1.00 97.81           O  
ATOM   3506  HG1 THR A 213      -6.158   3.615   9.828  1.00 97.81           H  
ATOM   3507  N   PHE A 214      -6.271  -0.193   7.471  1.00 98.16           N  
ATOM   3508  H   PHE A 214      -7.044   0.041   8.078  1.00 98.16           H  
ATOM   3509  CA  PHE A 214      -6.132  -1.590   7.073  1.00 98.16           C  
ATOM   3510  HA  PHE A 214      -5.096  -1.891   7.230  1.00 98.16           H  
ATOM   3511  C   PHE A 214      -6.474  -1.801   5.597  1.00 98.16           C  
ATOM   3512  CB  PHE A 214      -7.047  -2.452   7.947  1.00 98.16           C  
ATOM   3513  HB2 PHE A 214      -8.081  -2.173   7.743  1.00 98.16           H  
ATOM   3514  HB3 PHE A 214      -6.848  -2.240   8.997  1.00 98.16           H  
ATOM   3515  O   PHE A 214      -5.736  -2.496   4.896  1.00 98.16           O  
ATOM   3516  CG  PHE A 214      -6.930  -3.942   7.724  1.00 98.16           C  
ATOM   3517  CD1 PHE A 214      -8.090  -4.699   7.484  1.00 98.16           C  
ATOM   3518  HD1 PHE A 214      -9.060  -4.223   7.462  1.00 98.16           H  
ATOM   3519  CD2 PHE A 214      -5.675  -4.576   7.776  1.00 98.16           C  
ATOM   3520  HD2 PHE A 214      -4.784  -3.999   7.974  1.00 98.16           H  
ATOM   3521  CE1 PHE A 214      -7.996  -6.088   7.308  1.00 98.16           C  
ATOM   3522  HE1 PHE A 214      -8.897  -6.667   7.165  1.00 98.16           H  
ATOM   3523  CE2 PHE A 214      -5.580  -5.962   7.579  1.00 98.16           C  
ATOM   3524  HE2 PHE A 214      -4.617  -6.448   7.621  1.00 98.16           H  
ATOM   3525  CZ  PHE A 214      -6.741  -6.720   7.351  1.00 98.16           C  
ATOM   3526  HZ  PHE A 214      -6.669  -7.791   7.232  1.00 98.16           H  
ATOM   3527  N   THR A 215      -7.531  -1.152   5.104  1.00 97.45           N  
ATOM   3528  H   THR A 215      -8.064  -0.555   5.720  1.00 97.45           H  
ATOM   3529  CA  THR A 215      -8.082  -1.348   3.753  1.00 97.45           C  
ATOM   3530  HA  THR A 215      -7.734  -2.309   3.372  1.00 97.45           H  
ATOM   3531  C   THR A 215      -7.622  -0.321   2.724  1.00 97.45           C  
ATOM   3532  CB  THR A 215      -9.615  -1.406   3.785  1.00 97.45           C  
ATOM   3533  HB  THR A 215      -9.998  -1.534   2.772  1.00 97.45           H  
ATOM   3534  O   THR A 215      -7.787  -0.564   1.535  1.00 97.45           O  
ATOM   3535  CG2 THR A 215     -10.117  -2.553   4.661  1.00 97.45           C  
ATOM   3536 HG21 THR A 215      -9.614  -3.484   4.398  1.00 97.45           H  
ATOM   3537 HG22 THR A 215      -9.940  -2.335   5.714  1.00 97.45           H  
ATOM   3538 HG23 THR A 215     -11.186  -2.692   4.499  1.00 97.45           H  
ATOM   3539  OG1 THR A 215     -10.116  -0.216   4.341  1.00 97.45           O  
ATOM   3540  HG1 THR A 215     -11.075  -0.257   4.317  1.00 97.45           H  
ATOM   3541  N   SER A 216      -6.969   0.763   3.153  1.00 96.47           N  
ATOM   3542  H   SER A 216      -7.000   0.959   4.144  1.00 96.47           H  
ATOM   3543  CA  SER A 216      -6.471   1.840   2.285  1.00 96.47           C  
ATOM   3544  HA  SER A 216      -7.335   2.386   1.905  1.00 96.47           H  
ATOM   3545  C   SER A 216      -5.658   1.349   1.079  1.00 96.47           C  
ATOM   3546  CB  SER A 216      -5.623   2.818   3.109  1.00 96.47           C  
ATOM   3547  HB2 SER A 216      -5.288   3.631   2.464  1.00 96.47           H  
ATOM   3548  HB3 SER A 216      -6.236   3.238   3.906  1.00 96.47           H  
ATOM   3549  O   SER A 216      -4.870   0.407   1.185  1.00 96.47           O  
ATOM   3550  OG  SER A 216      -4.491   2.172   3.676  1.00 96.47           O  
ATOM   3551  HG  SER A 216      -4.000   2.839   4.162  1.00 96.47           H  
ATOM   3552  N   LEU A 217      -5.799   2.000  -0.073  1.00 95.68           N  
ATOM   3553  H   LEU A 217      -6.465   2.755  -0.144  1.00 95.68           H  
ATOM   3554  CA  LEU A 217      -4.923   1.747  -1.216  1.00 95.68           C  
ATOM   3555  HA  LEU A 217      -4.904   0.672  -1.394  1.00 95.68           H  
ATOM   3556  C   LEU A 217      -3.483   2.189  -0.895  1.00 95.68           C  
ATOM   3557  CB  LEU A 217      -5.546   2.398  -2.462  1.00 95.68           C  
ATOM   3558  HB2 LEU A 217      -5.742   3.454  -2.275  1.00 95.68           H  
ATOM   3559  HB3 LEU A 217      -6.511   1.913  -2.614  1.00 95.68           H  
ATOM   3560  O   LEU A 217      -3.251   3.146  -0.156  1.00 95.68           O  
ATOM   3561  CG  LEU A 217      -4.721   2.251  -3.756  1.00 95.68           C  
ATOM   3562  HG  LEU A 217      -4.108   1.351  -3.698  1.00 95.68           H  
ATOM   3563  CD1 LEU A 217      -5.627   2.101  -4.973  1.00 95.68           C  
ATOM   3564 HD11 LEU A 217      -6.277   2.972  -5.062  1.00 95.68           H  
ATOM   3565 HD12 LEU A 217      -5.032   2.012  -5.882  1.00 95.68           H  
ATOM   3566 HD13 LEU A 217      -6.244   1.208  -4.870  1.00 95.68           H  
ATOM   3567  CD2 LEU A 217      -3.814   3.464  -3.982  1.00 95.68           C  
ATOM   3568 HD21 LEU A 217      -3.106   3.586  -3.163  1.00 95.68           H  
ATOM   3569 HD22 LEU A 217      -4.428   4.362  -4.056  1.00 95.68           H  
ATOM   3570 HD23 LEU A 217      -3.267   3.354  -4.918  1.00 95.68           H  
ATOM   3571  N   GLY A 218      -2.499   1.478  -1.446  1.00 95.84           N  
ATOM   3572  H   GLY A 218      -2.745   0.739  -2.088  1.00 95.84           H  
ATOM   3573  CA  GLY A 218      -1.084   1.795  -1.285  1.00 95.84           C  
ATOM   3574  HA2 GLY A 218      -0.973   2.872  -1.159  1.00 95.84           H  
ATOM   3575  HA3 GLY A 218      -0.554   1.526  -2.199  1.00 95.84           H  
ATOM   3576  C   GLY A 218      -0.409   1.084  -0.110  1.00 95.84           C  
ATOM   3577  O   GLY A 218      -0.636  -0.105   0.161  1.00 95.84           O  
ATOM   3578  N   ALA A 219       0.524   1.795   0.526  1.00 95.45           N  
ATOM   3579  H   ALA A 219       0.646   2.759   0.251  1.00 95.45           H  
ATOM   3580  CA  ALA A 219       1.429   1.244   1.524  1.00 95.45           C  
ATOM   3581  HA  ALA A 219       1.922   0.381   1.077  1.00 95.45           H  
ATOM   3582  C   ALA A 219       0.681   0.820   2.801  1.00 95.45           C  
ATOM   3583  CB  ALA A 219       2.525   2.265   1.847  1.00 95.45           C  
ATOM   3584  HB1 ALA A 219       3.002   2.612   0.930  1.00 95.45           H  
ATOM   3585  HB2 ALA A 219       2.087   3.123   2.357  1.00 95.45           H  
ATOM   3586  HB3 ALA A 219       3.272   1.808   2.496  1.00 95.45           H  
ATOM   3587  O   ALA A 219      -0.013   1.635   3.409  1.00 95.45           O  
ATOM   3588  N   PRO A 220       0.866  -0.422   3.276  1.00 96.77           N  
ATOM   3589  CA  PRO A 220       0.374  -0.834   4.585  1.00 96.77           C  
ATOM   3590  HA  PRO A 220      -0.710  -0.728   4.597  1.00 96.77           H  
ATOM   3591  C   PRO A 220       0.988   0.013   5.708  1.00 96.77           C  
ATOM   3592  CB  PRO A 220       0.743  -2.317   4.700  1.00 96.77           C  
ATOM   3593  HB2 PRO A 220       1.744  -2.427   5.118  1.00 96.77           H  
ATOM   3594  HB3 PRO A 220       0.009  -2.881   5.276  1.00 96.77           H  
ATOM   3595  O   PRO A 220       2.209   0.209   5.760  1.00 96.77           O  
ATOM   3596  CG  PRO A 220       0.797  -2.760   3.243  1.00 96.77           C  
ATOM   3597  HG2 PRO A 220       1.408  -3.649   3.088  1.00 96.77           H  
ATOM   3598  HG3 PRO A 220      -0.220  -2.900   2.878  1.00 96.77           H  
ATOM   3599  CD  PRO A 220       1.418  -1.556   2.559  1.00 96.77           C  
ATOM   3600  HD2 PRO A 220       2.502  -1.573   2.671  1.00 96.77           H  
ATOM   3601  HD3 PRO A 220       1.138  -1.552   1.506  1.00 96.77           H  
ATOM   3602  N   ALA A 221       0.150   0.458   6.642  1.00 97.40           N  
ATOM   3603  H   ALA A 221      -0.838   0.273   6.544  1.00 97.40           H  
ATOM   3604  CA  ALA A 221       0.544   1.212   7.827  1.00 97.40           C  
ATOM   3605  HA  ALA A 221       1.630   1.200   7.921  1.00 97.40           H  
ATOM   3606  C   ALA A 221      -0.028   0.561   9.093  1.00 97.40           C  
ATOM   3607  CB  ALA A 221       0.120   2.674   7.657  1.00 97.40           C  
ATOM   3608  HB1 ALA A 221       0.640   3.114   6.806  1.00 97.40           H  
ATOM   3609  HB2 ALA A 221      -0.954   2.734   7.478  1.00 97.40           H  
ATOM   3610  HB3 ALA A 221       0.359   3.242   8.556  1.00 97.40           H  
ATOM   3611  O   ALA A 221      -1.050  -0.123   9.042  1.00 97.40           O  
ATOM   3612  N   ALA A 222       0.685   0.723  10.208  1.00 98.01           N  
ATOM   3613  H   ALA A 222       1.455   1.377  10.203  1.00 98.01           H  
ATOM   3614  CA  ALA A 222       0.187   0.306  11.511  1.00 98.01           C  
ATOM   3615  HA  ALA A 222      -0.275  -0.676  11.414  1.00 98.01           H  
ATOM   3616  C   ALA A 222      -0.881   1.298  11.983  1.00 98.01           C  
ATOM   3617  CB  ALA A 222       1.354   0.202  12.501  1.00 98.01           C  
ATOM   3618  HB1 ALA A 222       2.094  -0.508  12.132  1.00 98.01           H  
ATOM   3619  HB2 ALA A 222       1.818   1.178  12.638  1.00 98.01           H  
ATOM   3620  HB3 ALA A 222       0.981  -0.152  13.462  1.00 98.01           H  
ATOM   3621  O   ALA A 222      -0.794   2.490  11.685  1.00 98.01           O  
ATOM   3622  N   PHE A 223      -1.866   0.814  12.728  1.00 98.26           N  
ATOM   3623  H   PHE A 223      -1.874  -0.172  12.949  1.00 98.26           H  
ATOM   3624  CA  PHE A 223      -2.967   1.629  13.236  1.00 98.26           C  
ATOM   3625  HA  PHE A 223      -2.619   2.653  13.373  1.00 98.26           H  
ATOM   3626  C   PHE A 223      -3.427   1.119  14.601  1.00 98.26           C  
ATOM   3627  CB  PHE A 223      -4.111   1.662  12.210  1.00 98.26           C  
ATOM   3628  HB2 PHE A 223      -4.876   2.359  12.554  1.00 98.26           H  
ATOM   3629  HB3 PHE A 223      -3.719   2.063  11.276  1.00 98.26           H  
ATOM   3630  O   PHE A 223      -3.065   0.017  15.021  1.00 98.26           O  
ATOM   3631  CG  PHE A 223      -4.759   0.320  11.929  1.00 98.26           C  
ATOM   3632  CD1 PHE A 223      -4.139  -0.599  11.061  1.00 98.26           C  
ATOM   3633  HD1 PHE A 223      -3.209  -0.343  10.576  1.00 98.26           H  
ATOM   3634  CD2 PHE A 223      -5.986  -0.009  12.534  1.00 98.26           C  
ATOM   3635  HD2 PHE A 223      -6.489   0.702  13.174  1.00 98.26           H  
ATOM   3636  CE1 PHE A 223      -4.723  -1.856  10.830  1.00 98.26           C  
ATOM   3637  HE1 PHE A 223      -4.240  -2.564  10.173  1.00 98.26           H  
ATOM   3638  CE2 PHE A 223      -6.577  -1.258  12.289  1.00 98.26           C  
ATOM   3639  HE2 PHE A 223      -7.529  -1.503  12.738  1.00 98.26           H  
ATOM   3640  CZ  PHE A 223      -5.939  -2.186  11.452  1.00 98.26           C  
ATOM   3641  HZ  PHE A 223      -6.402  -3.145  11.271  1.00 98.26           H  
ATOM   3642  N   LYS A 224      -4.203   1.938  15.312  1.00 97.79           N  
ATOM   3643  H   LYS A 224      -4.518   2.793  14.875  1.00 97.79           H  
ATOM   3644  CA  LYS A 224      -4.849   1.550  16.568  1.00 97.79           C  
ATOM   3645  HA  LYS A 224      -4.319   0.706  17.010  1.00 97.79           H  
ATOM   3646  C   LYS A 224      -6.280   1.096  16.300  1.00 97.79           C  
ATOM   3647  CB  LYS A 224      -4.837   2.709  17.570  1.00 97.79           C  
ATOM   3648  HB2 LYS A 224      -5.472   2.432  18.412  1.00 97.79           H  
ATOM   3649  HB3 LYS A 224      -5.269   3.594  17.103  1.00 97.79           H  
ATOM   3650  O   LYS A 224      -6.987   1.735  15.529  1.00 97.79           O  
ATOM   3651  CG  LYS A 224      -3.437   3.037  18.108  1.00 97.79           C  
ATOM   3652  HG2 LYS A 224      -2.796   3.389  17.299  1.00 97.79           H  
ATOM   3653  HG3 LYS A 224      -3.002   2.143  18.555  1.00 97.79           H  
ATOM   3654  CD  LYS A 224      -3.571   4.128  19.177  1.00 97.79           C  
ATOM   3655  HD2 LYS A 224      -4.250   3.772  19.952  1.00 97.79           H  
ATOM   3656  HD3 LYS A 224      -4.010   5.017  18.724  1.00 97.79           H  
ATOM   3657  CE  LYS A 224      -2.233   4.496  19.823  1.00 97.79           C  
ATOM   3658  HE2 LYS A 224      -1.773   3.587  20.209  1.00 97.79           H  
ATOM   3659  HE3 LYS A 224      -1.577   4.924  19.065  1.00 97.79           H  
ATOM   3660  NZ  LYS A 224      -2.456   5.462  20.930  1.00 97.79           N  
ATOM   3661  HZ1 LYS A 224      -1.597   5.703  21.403  1.00 97.79           H  
ATOM   3662  HZ2 LYS A 224      -3.091   5.069  21.610  1.00 97.79           H  
ATOM   3663  HZ3 LYS A 224      -2.894   6.306  20.590  1.00 97.79           H  
ATOM   3664  N   PHE A 225      -6.705   0.035  16.972  1.00 97.83           N  
ATOM   3665  H   PHE A 225      -6.047  -0.470  17.548  1.00 97.83           H  
ATOM   3666  CA  PHE A 225      -8.082  -0.447  16.970  1.00 97.83           C  
ATOM   3667  HA  PHE A 225      -8.758   0.359  16.685  1.00 97.83           H  
ATOM   3668  C   PHE A 225      -8.425  -0.899  18.390  1.00 97.83           C  
ATOM   3669  CB  PHE A 225      -8.194  -1.588  15.951  1.00 97.83           C  
ATOM   3670  HB2 PHE A 225      -7.719  -1.266  15.024  1.00 97.83           H  
ATOM   3671  HB3 PHE A 225      -7.648  -2.456  16.321  1.00 97.83           H  
ATOM   3672  O   PHE A 225      -7.744  -1.785  18.910  1.00 97.83           O  
ATOM   3673  CG  PHE A 225      -9.614  -1.980  15.614  1.00 97.83           C  
ATOM   3674  CD1 PHE A 225     -10.097  -3.271  15.891  1.00 97.83           C  
ATOM   3675  HD1 PHE A 225      -9.462  -4.002  16.370  1.00 97.83           H  
ATOM   3676  CD2 PHE A 225     -10.453  -1.041  14.994  1.00 97.83           C  
ATOM   3677  HD2 PHE A 225     -10.068  -0.059  14.762  1.00 97.83           H  
ATOM   3678  CE1 PHE A 225     -11.417  -3.612  15.547  1.00 97.83           C  
ATOM   3679  HE1 PHE A 225     -11.788  -4.604  15.760  1.00 97.83           H  
ATOM   3680  CE2 PHE A 225     -11.780  -1.372  14.673  1.00 97.83           C  
ATOM   3681  HE2 PHE A 225     -12.427  -0.642  14.207  1.00 97.83           H  
ATOM   3682  CZ  PHE A 225     -12.260  -2.664  14.940  1.00 97.83           C  
ATOM   3683  HZ  PHE A 225     -13.274  -2.926  14.679  1.00 97.83           H  
ATOM   3684  N   PHE A 226      -9.392  -0.239  19.039  1.00 96.13           N  
ATOM   3685  H   PHE A 226      -9.960   0.435  18.546  1.00 96.13           H  
ATOM   3686  CA  PHE A 226      -9.695  -0.426  20.466  1.00 96.13           C  
ATOM   3687  HA  PHE A 226     -10.302   0.421  20.787  1.00 96.13           H  
ATOM   3688  C   PHE A 226      -8.431  -0.393  21.351  1.00 96.13           C  
ATOM   3689  CB  PHE A 226     -10.554  -1.686  20.647  1.00 96.13           C  
ATOM   3690  HB2 PHE A 226      -9.964  -2.564  20.382  1.00 96.13           H  
ATOM   3691  HB3 PHE A 226     -10.819  -1.778  21.701  1.00 96.13           H  
ATOM   3692  O   PHE A 226      -8.105  -1.349  22.052  1.00 96.13           O  
ATOM   3693  CG  PHE A 226     -11.839  -1.678  19.841  1.00 96.13           C  
ATOM   3694  CD1 PHE A 226     -12.827  -0.713  20.105  1.00 96.13           C  
ATOM   3695  HD1 PHE A 226     -12.664   0.034  20.867  1.00 96.13           H  
ATOM   3696  CD2 PHE A 226     -12.056  -2.631  18.830  1.00 96.13           C  
ATOM   3697  HD2 PHE A 226     -11.302  -3.373  18.615  1.00 96.13           H  
ATOM   3698  CE1 PHE A 226     -14.031  -0.713  19.380  1.00 96.13           C  
ATOM   3699  HE1 PHE A 226     -14.782   0.033  19.591  1.00 96.13           H  
ATOM   3700  CE2 PHE A 226     -13.263  -2.638  18.113  1.00 96.13           C  
ATOM   3701  HE2 PHE A 226     -13.430  -3.389  17.356  1.00 96.13           H  
ATOM   3702  CZ  PHE A 226     -14.252  -1.680  18.387  1.00 96.13           C  
ATOM   3703  HZ  PHE A 226     -15.179  -1.687  17.832  1.00 96.13           H  
ATOM   3704  N   ASP A 227      -7.644   0.681  21.213  1.00 92.88           N  
ATOM   3705  H   ASP A 227      -8.051   1.470  20.731  1.00 92.88           H  
ATOM   3706  CA  ASP A 227      -6.359   0.930  21.898  1.00 92.88           C  
ATOM   3707  HA  ASP A 227      -5.948   1.831  21.442  1.00 92.88           H  
ATOM   3708  C   ASP A 227      -5.245  -0.106  21.708  1.00 92.88           C  
ATOM   3709  CB  ASP A 227      -6.594   1.259  23.376  1.00 92.88           C  
ATOM   3710  HB2 ASP A 227      -5.636   1.360  23.887  1.00 92.88           H  
ATOM   3711  HB3 ASP A 227      -7.150   0.454  23.856  1.00 92.88           H  
ATOM   3712  O   ASP A 227      -4.137   0.047  22.232  1.00 92.88           O  
ATOM   3713  CG  ASP A 227      -7.333   2.582  23.510  1.00 92.88           C  
ATOM   3714  OD1 ASP A 227      -6.903   3.529  22.805  1.00 92.88           O  
ATOM   3715  OD2 ASP A 227      -8.290   2.614  24.302  1.00 92.88           O  
ATOM   3716  N   LYS A 228      -5.467  -1.137  20.894  1.00 97.00           N  
ATOM   3717  H   LYS A 228      -6.403  -1.264  20.536  1.00 97.00           H  
ATOM   3718  CA  LYS A 228      -4.429  -2.094  20.519  1.00 97.00           C  
ATOM   3719  HA  LYS A 228      -3.626  -2.045  21.255  1.00 97.00           H  
ATOM   3720  C   LYS A 228      -3.827  -1.713  19.177  1.00 97.00           C  
ATOM   3721  CB  LYS A 228      -4.987  -3.521  20.532  1.00 97.00           C  
ATOM   3722  HB2 LYS A 228      -4.182  -4.214  20.292  1.00 97.00           H  
ATOM   3723  HB3 LYS A 228      -5.747  -3.604  19.755  1.00 97.00           H  
ATOM   3724  O   LYS A 228      -4.529  -1.418  18.214  1.00 97.00           O  
ATOM   3725  CG  LYS A 228      -5.619  -3.946  21.869  1.00 97.00           C  
ATOM   3726  HG2 LYS A 228      -5.862  -5.006  21.795  1.00 97.00           H  
ATOM   3727  HG3 LYS A 228      -6.554  -3.403  22.011  1.00 97.00           H  
ATOM   3728  CD  LYS A 228      -4.737  -3.758  23.112  1.00 97.00           C  
ATOM   3729  HD2 LYS A 228      -4.526  -2.698  23.252  1.00 97.00           H  
ATOM   3730  HD3 LYS A 228      -3.806  -4.313  22.993  1.00 97.00           H  
ATOM   3731  CE  LYS A 228      -5.517  -4.278  24.325  1.00 97.00           C  
ATOM   3732  HE2 LYS A 228      -6.470  -3.750  24.360  1.00 97.00           H  
ATOM   3733  HE3 LYS A 228      -5.740  -5.335  24.180  1.00 97.00           H  
ATOM   3734  NZ  LYS A 228      -4.790  -4.071  25.602  1.00 97.00           N  
ATOM   3735  HZ1 LYS A 228      -4.625  -3.085  25.745  1.00 97.00           H  
ATOM   3736  HZ2 LYS A 228      -5.365  -4.388  26.369  1.00 97.00           H  
ATOM   3737  HZ3 LYS A 228      -3.915  -4.576  25.620  1.00 97.00           H  
ATOM   3738  N   ILE A 229      -2.499  -1.756  19.098  1.00 98.00           N  
ATOM   3739  H   ILE A 229      -1.972  -1.971  19.932  1.00 98.00           H  
ATOM   3740  CA  ILE A 229      -1.786  -1.545  17.836  1.00 98.00           C  
ATOM   3741  HA  ILE A 229      -2.290  -0.744  17.294  1.00 98.00           H  
ATOM   3742  C   ILE A 229      -1.892  -2.814  16.987  1.00 98.00           C  
ATOM   3743  CB  ILE A 229      -0.330  -1.084  18.065  1.00 98.00           C  
ATOM   3744  HB  ILE A 229       0.181  -1.832  18.672  1.00 98.00           H  
ATOM   3745  O   ILE A 229      -1.591  -3.927  17.440  1.00 98.00           O  
ATOM   3746  CG1 ILE A 229      -0.320   0.268  18.820  1.00 98.00           C  
ATOM   3747 HG12 ILE A 229      -0.772   1.035  18.192  1.00 98.00           H  
ATOM   3748 HG13 ILE A 229      -0.918   0.183  19.727  1.00 98.00           H  
ATOM   3749  CG2 ILE A 229       0.413  -0.956  16.719  1.00 98.00           C  
ATOM   3750 HG21 ILE A 229      -0.095  -0.237  16.076  1.00 98.00           H  
ATOM   3751 HG22 ILE A 229       0.459  -1.918  16.209  1.00 98.00           H  
ATOM   3752 HG23 ILE A 229       1.442  -0.633  16.877  1.00 98.00           H  
ATOM   3753  CD1 ILE A 229       1.074   0.740  19.252  1.00 98.00           C  
ATOM   3754 HD11 ILE A 229       1.574  -0.045  19.820  1.00 98.00           H  
ATOM   3755 HD12 ILE A 229       1.677   1.007  18.384  1.00 98.00           H  
ATOM   3756 HD13 ILE A 229       0.973   1.623  19.883  1.00 98.00           H  
ATOM   3757  N   ILE A 230      -2.298  -2.639  15.737  1.00 98.16           N  
ATOM   3758  H   ILE A 230      -2.579  -1.711  15.455  1.00 98.16           H  
ATOM   3759  CA  ILE A 230      -2.242  -3.653  14.691  1.00 98.16           C  
ATOM   3760  HA  ILE A 230      -2.002  -4.625  15.123  1.00 98.16           H  
ATOM   3761  C   ILE A 230      -1.106  -3.251  13.758  1.00 98.16           C  
ATOM   3762  CB  ILE A 230      -3.606  -3.781  13.988  1.00 98.16           C  
ATOM   3763  HB  ILE A 230      -3.887  -2.807  13.587  1.00 98.16           H  
ATOM   3764  O   ILE A 230      -1.162  -2.210  13.104  1.00 98.16           O  
ATOM   3765  CG1 ILE A 230      -4.667  -4.228  15.023  1.00 98.16           C  
ATOM   3766 HG12 ILE A 230      -4.642  -3.588  15.905  1.00 98.16           H  
ATOM   3767 HG13 ILE A 230      -4.456  -5.250  15.340  1.00 98.16           H  
ATOM   3768  CG2 ILE A 230      -3.496  -4.792  12.825  1.00 98.16           C  
ATOM   3769 HG21 ILE A 230      -4.431  -4.835  12.267  1.00 98.16           H  
ATOM   3770 HG22 ILE A 230      -3.259  -5.787  13.203  1.00 98.16           H  
ATOM   3771 HG23 ILE A 230      -2.724  -4.477  12.122  1.00 98.16           H  
ATOM   3772  CD1 ILE A 230      -6.089  -4.166  14.483  1.00 98.16           C  
ATOM   3773 HD11 ILE A 230      -6.780  -4.597  15.207  1.00 98.16           H  
ATOM   3774 HD12 ILE A 230      -6.140  -4.725  13.549  1.00 98.16           H  
ATOM   3775 HD13 ILE A 230      -6.362  -3.128  14.294  1.00 98.16           H  
ATOM   3776  N   ASP A 231      -0.045  -4.059  13.740  1.00 97.65           N  
ATOM   3777  H   ASP A 231      -0.057  -4.911  14.283  1.00 97.65           H  
ATOM   3778  CA  ASP A 231       1.108  -3.807  12.879  1.00 97.65           C  
ATOM   3779  HA  ASP A 231       1.347  -2.746  12.956  1.00 97.65           H  
ATOM   3780  C   ASP A 231       0.770  -4.098  11.411  1.00 97.65           C  
ATOM   3781  CB  ASP A 231       2.340  -4.590  13.365  1.00 97.65           C  
ATOM   3782  HB2 ASP A 231       2.432  -4.465  14.444  1.00 97.65           H  
ATOM   3783  HB3 ASP A 231       2.194  -5.650  13.157  1.00 97.65           H  
ATOM   3784  O   ASP A 231      -0.135  -4.867  11.087  1.00 97.65           O  
ATOM   3785  CG  ASP A 231       3.654  -4.113  12.717  1.00 97.65           C  
ATOM   3786  OD1 ASP A 231       3.671  -3.002  12.129  1.00 97.65           O  
ATOM   3787  OD2 ASP A 231       4.645  -4.867  12.786  1.00 97.65           O  
ATOM   3788  N   ARG A 232       1.508  -3.483  10.495  1.00 95.69           N  
ATOM   3789  H   ARG A 232       2.318  -2.990  10.843  1.00 95.69           H  
ATOM   3790  CA  ARG A 232       1.297  -3.621   9.055  1.00 95.69           C  
ATOM   3791  HA  ARG A 232       0.225  -3.554   8.875  1.00 95.69           H  
ATOM   3792  C   ARG A 232       1.776  -4.972   8.520  1.00 95.69           C  
ATOM   3793  CB  ARG A 232       1.971  -2.455   8.330  1.00 95.69           C  
ATOM   3794  HB2 ARG A 232       1.469  -1.534   8.627  1.00 95.69           H  
ATOM   3795  HB3 ARG A 232       1.824  -2.593   7.259  1.00 95.69           H  
ATOM   3796  O   ARG A 232       2.911  -5.381   8.754  1.00 95.69           O  
ATOM   3797  CG  ARG A 232       3.474  -2.310   8.616  1.00 95.69           C  
ATOM   3798  HG2 ARG A 232       3.630  -2.087   9.672  1.00 95.69           H  
ATOM   3799  HG3 ARG A 232       4.015  -3.218   8.351  1.00 95.69           H  
ATOM   3800  CD  ARG A 232       4.021  -1.160   7.784  1.00 95.69           C  
ATOM   3801  HD2 ARG A 232       3.416  -0.275   7.980  1.00 95.69           H  
ATOM   3802  HD3 ARG A 232       3.934  -1.422   6.730  1.00 95.69           H  
ATOM   3803  NE  ARG A 232       5.421  -0.863   8.116  1.00 95.69           N  
ATOM   3804  HE  ARG A 232       5.766  -1.247   8.984  1.00 95.69           H  
ATOM   3805  NH1 ARG A 232       5.614   0.792   6.547  1.00 95.69           N  
ATOM   3806 HH11 ARG A 232       6.136   1.517   6.076  1.00 95.69           H  
ATOM   3807 HH12 ARG A 232       4.657   0.623   6.271  1.00 95.69           H  
ATOM   3808  NH2 ARG A 232       7.343   0.350   7.877  1.00 95.69           N  
ATOM   3809 HH21 ARG A 232       7.730  -0.094   8.698  1.00 95.69           H  
ATOM   3810 HH22 ARG A 232       7.808   1.145   7.462  1.00 95.69           H  
ATOM   3811  CZ  ARG A 232       6.122   0.080   7.513  1.00 95.69           C  
ATOM   3812  N   LYS A 233       0.979  -5.605   7.653  1.00 96.23           N  
ATOM   3813  H   LYS A 233       0.042  -5.254   7.518  1.00 96.23           H  
ATOM   3814  CA  LYS A 233       1.470  -6.686   6.783  1.00 96.23           C  
ATOM   3815  HA  LYS A 233       2.176  -7.291   7.352  1.00 96.23           H  
ATOM   3816  C   LYS A 233       2.209  -6.087   5.587  1.00 96.23           C  
ATOM   3817  CB  LYS A 233       0.316  -7.608   6.350  1.00 96.23           C  
ATOM   3818  HB2 LYS A 233      -0.439  -7.040   5.806  1.00 96.23           H  
ATOM   3819  HB3 LYS A 233      -0.143  -8.042   7.239  1.00 96.23           H  
ATOM   3820  O   LYS A 233       1.587  -5.430   4.759  1.00 96.23           O  
ATOM   3821  CG  LYS A 233       0.856  -8.734   5.451  1.00 96.23           C  
ATOM   3822  HG2 LYS A 233       1.184  -8.314   4.500  1.00 96.23           H  
ATOM   3823  HG3 LYS A 233       1.718  -9.185   5.943  1.00 96.23           H  
ATOM   3824  CD  LYS A 233      -0.166  -9.837   5.165  1.00 96.23           C  
ATOM   3825  HD2 LYS A 233      -1.004  -9.429   4.600  1.00 96.23           H  
ATOM   3826  HD3 LYS A 233      -0.514 -10.249   6.112  1.00 96.23           H  
ATOM   3827  CE  LYS A 233       0.530 -10.928   4.339  1.00 96.23           C  
ATOM   3828  HE2 LYS A 233       0.696 -10.543   3.333  1.00 96.23           H  
ATOM   3829  HE3 LYS A 233       1.506 -11.122   4.785  1.00 96.23           H  
ATOM   3830  NZ  LYS A 233      -0.236 -12.196   4.276  1.00 96.23           N  
ATOM   3831  HZ1 LYS A 233      -0.482 -12.544   5.192  1.00 96.23           H  
ATOM   3832  HZ2 LYS A 233      -1.111 -12.042   3.796  1.00 96.23           H  
ATOM   3833  HZ3 LYS A 233       0.248 -12.916   3.758  1.00 96.23           H  
ATOM   3834  N   ARG A 234       3.520  -6.315   5.474  1.00 95.04           N  
ATOM   3835  H   ARG A 234       3.961  -6.877   6.189  1.00 95.04           H  
ATOM   3836  CA  ARG A 234       4.306  -5.914   4.291  1.00 95.04           C  
ATOM   3837  HA  ARG A 234       3.856  -5.019   3.862  1.00 95.04           H  
ATOM   3838  C   ARG A 234       4.261  -6.991   3.208  1.00 95.04           C  
ATOM   3839  CB  ARG A 234       5.758  -5.584   4.658  1.00 95.04           C  
ATOM   3840  HB2 ARG A 234       6.266  -5.262   3.749  1.00 95.04           H  
ATOM   3841  HB3 ARG A 234       6.253  -6.483   5.025  1.00 95.04           H  
ATOM   3842  O   ARG A 234       4.296  -8.179   3.521  1.00 95.04           O  
ATOM   3843  CG  ARG A 234       5.886  -4.472   5.708  1.00 95.04           C  
ATOM   3844  HG2 ARG A 234       5.251  -3.628   5.440  1.00 95.04           H  
ATOM   3845  HG3 ARG A 234       5.580  -4.860   6.679  1.00 95.04           H  
ATOM   3846  CD  ARG A 234       7.345  -4.009   5.766  1.00 95.04           C  
ATOM   3847  HD2 ARG A 234       7.991  -4.886   5.774  1.00 95.04           H  
ATOM   3848  HD3 ARG A 234       7.555  -3.428   4.868  1.00 95.04           H  
ATOM   3849  NE  ARG A 234       7.618  -3.208   6.972  1.00 95.04           N  
ATOM   3850  HE  ARG A 234       6.917  -3.248   7.698  1.00 95.04           H  
ATOM   3851  NH1 ARG A 234       9.728  -2.533   6.375  1.00 95.04           N  
ATOM   3852 HH11 ARG A 234      10.616  -2.106   6.598  1.00 95.04           H  
ATOM   3853 HH12 ARG A 234       9.551  -2.869   5.439  1.00 95.04           H  
ATOM   3854  NH2 ARG A 234       8.978  -2.111   8.433  1.00 95.04           N  
ATOM   3855 HH21 ARG A 234       9.908  -1.784   8.656  1.00 95.04           H  
ATOM   3856 HH22 ARG A 234       8.397  -2.431   9.195  1.00 95.04           H  
ATOM   3857  CZ  ARG A 234       8.764  -2.613   7.248  1.00 95.04           C  
ATOM   3858  N   TYR A 235       4.261  -6.574   1.944  1.00 95.97           N  
ATOM   3859  H   TYR A 235       4.233  -5.582   1.756  1.00 95.97           H  
ATOM   3860  CA  TYR A 235       4.280  -7.470   0.784  1.00 95.97           C  
ATOM   3861  HA  TYR A 235       4.106  -8.495   1.113  1.00 95.97           H  
ATOM   3862  C   TYR A 235       5.659  -7.434   0.119  1.00 95.97           C  
ATOM   3863  CB  TYR A 235       3.139  -7.117  -0.178  1.00 95.97           C  
ATOM   3864  HB2 TYR A 235       3.364  -6.164  -0.656  1.00 95.97           H  
ATOM   3865  HB3 TYR A 235       3.089  -7.875  -0.961  1.00 95.97           H  
ATOM   3866  O   TYR A 235       5.860  -6.811  -0.918  1.00 95.97           O  
ATOM   3867  CG  TYR A 235       1.784  -7.010   0.485  1.00 95.97           C  
ATOM   3868  CD1 TYR A 235       1.065  -8.174   0.817  1.00 95.97           C  
ATOM   3869  HD1 TYR A 235       1.459  -9.144   0.553  1.00 95.97           H  
ATOM   3870  CD2 TYR A 235       1.263  -5.739   0.791  1.00 95.97           C  
ATOM   3871  HD2 TYR A 235       1.809  -4.851   0.511  1.00 95.97           H  
ATOM   3872  CE1 TYR A 235      -0.165  -8.068   1.494  1.00 95.97           C  
ATOM   3873  HE1 TYR A 235      -0.733  -8.945   1.765  1.00 95.97           H  
ATOM   3874  CE2 TYR A 235       0.025  -5.634   1.447  1.00 95.97           C  
ATOM   3875  HE2 TYR A 235      -0.397  -4.663   1.661  1.00 95.97           H  
ATOM   3876  OH  TYR A 235      -1.842  -6.684   2.493  1.00 95.97           O  
ATOM   3877  HH  TYR A 235      -2.062  -5.776   2.712  1.00 95.97           H  
ATOM   3878  CZ  TYR A 235      -0.675  -6.796   1.819  1.00 95.97           C  
ATOM   3879  N   THR A 236       6.642  -8.068   0.759  1.00 94.41           N  
ATOM   3880  H   THR A 236       6.438  -8.549   1.623  1.00 94.41           H  
ATOM   3881  CA  THR A 236       8.054  -8.042   0.328  1.00 94.41           C  
ATOM   3882  HA  THR A 236       8.265  -7.072  -0.123  1.00 94.41           H  
ATOM   3883  C   THR A 236       8.407  -9.092  -0.730  1.00 94.41           C  
ATOM   3884  CB  THR A 236       8.987  -8.208   1.532  1.00 94.41           C  
ATOM   3885  HB  THR A 236      10.018  -8.297   1.189  1.00 94.41           H  
ATOM   3886  O   THR A 236       9.532  -9.131  -1.220  1.00 94.41           O  
ATOM   3887  CG2 THR A 236       8.888  -7.029   2.500  1.00 94.41           C  
ATOM   3888 HG21 THR A 236       9.620  -7.152   3.299  1.00 94.41           H  
ATOM   3889 HG22 THR A 236       7.888  -6.976   2.929  1.00 94.41           H  
ATOM   3890 HG23 THR A 236       9.100  -6.104   1.964  1.00 94.41           H  
ATOM   3891  OG1 THR A 236       8.623  -9.365   2.255  1.00 94.41           O  
ATOM   3892  HG1 THR A 236       9.400  -9.665   2.732  1.00 94.41           H  
ATOM   3893  N   SER A 237       7.464  -9.968  -1.087  1.00 93.67           N  
ATOM   3894  H   SER A 237       6.543  -9.854  -0.689  1.00 93.67           H  
ATOM   3895  CA  SER A 237       7.617 -10.908  -2.198  1.00 93.67           C  
ATOM   3896  HA  SER A 237       8.673 -11.029  -2.441  1.00 93.67           H  
ATOM   3897  C   SER A 237       6.898 -10.363  -3.423  1.00 93.67           C  
ATOM   3898  CB  SER A 237       7.080 -12.289  -1.818  1.00 93.67           C  
ATOM   3899  HB2 SER A 237       6.039 -12.205  -1.506  1.00 93.67           H  
ATOM   3900  HB3 SER A 237       7.666 -12.686  -0.989  1.00 93.67           H  
ATOM   3901  O   SER A 237       5.672 -10.341  -3.462  1.00 93.67           O  
ATOM   3902  OG  SER A 237       7.169 -13.171  -2.924  1.00 93.67           O  
ATOM   3903  HG  SER A 237       6.269 -13.386  -3.181  1.00 93.67           H  
ATOM   3904  N   THR A 238       7.660  -9.979  -4.442  1.00 95.41           N  
ATOM   3905  H   THR A 238       8.664  -9.952  -4.331  1.00 95.41           H  
ATOM   3906  CA  THR A 238       7.142  -9.508  -5.735  1.00 95.41           C  
ATOM   3907  HA  THR A 238       6.182  -9.018  -5.576  1.00 95.41           H  
ATOM   3908  C   THR A 238       6.885 -10.642  -6.730  1.00 95.41           C  
ATOM   3909  CB  THR A 238       8.090  -8.468  -6.341  1.00 95.41           C  
ATOM   3910  HB  THR A 238       7.754  -8.226  -7.349  1.00 95.41           H  
ATOM   3911  O   THR A 238       6.479 -10.399  -7.859  1.00 95.41           O  
ATOM   3912  CG2 THR A 238       8.113  -7.177  -5.529  1.00 95.41           C  
ATOM   3913 HG21 THR A 238       7.113  -6.743  -5.500  1.00 95.41           H  
ATOM   3914 HG22 THR A 238       8.749  -6.444  -6.025  1.00 95.41           H  
ATOM   3915 HG23 THR A 238       8.467  -7.363  -4.515  1.00 95.41           H  
ATOM   3916  OG1 THR A 238       9.405  -8.983  -6.353  1.00 95.41           O  
ATOM   3917  HG1 THR A 238      10.002  -8.254  -6.534  1.00 95.41           H  
ATOM   3918  N   LYS A 239       7.074 -11.905  -6.325  1.00 94.40           N  
ATOM   3919  H   LYS A 239       7.407 -12.050  -5.383  1.00 94.40           H  
ATOM   3920  CA  LYS A 239       6.882 -13.065  -7.211  1.00 94.40           C  
ATOM   3921  HA  LYS A 239       7.529 -12.956  -8.081  1.00 94.40           H  
ATOM   3922  C   LYS A 239       5.461 -13.177  -7.767  1.00 94.40           C  
ATOM   3923  CB  LYS A 239       7.233 -14.364  -6.481  1.00 94.40           C  
ATOM   3924  HB2 LYS A 239       6.988 -15.199  -7.138  1.00 94.40           H  
ATOM   3925  HB3 LYS A 239       6.623 -14.451  -5.581  1.00 94.40           H  
ATOM   3926  O   LYS A 239       5.297 -13.661  -8.878  1.00 94.40           O  
ATOM   3927  CG  LYS A 239       8.718 -14.455  -6.113  1.00 94.40           C  
ATOM   3928  HG2 LYS A 239       9.322 -14.333  -7.011  1.00 94.40           H  
ATOM   3929  HG3 LYS A 239       8.972 -13.671  -5.399  1.00 94.40           H  
ATOM   3930  CD  LYS A 239       8.997 -15.825  -5.489  1.00 94.40           C  
ATOM   3931  HD2 LYS A 239       8.386 -15.939  -4.594  1.00 94.40           H  
ATOM   3932  HD3 LYS A 239       8.729 -16.601  -6.206  1.00 94.40           H  
ATOM   3933  CE  LYS A 239      10.476 -15.953  -5.124  1.00 94.40           C  
ATOM   3934  HE2 LYS A 239      10.729 -15.162  -4.418  1.00 94.40           H  
ATOM   3935  HE3 LYS A 239      11.068 -15.799  -6.026  1.00 94.40           H  
ATOM   3936  NZ  LYS A 239      10.758 -17.285  -4.538  1.00 94.40           N  
ATOM   3937  HZ1 LYS A 239      10.531 -18.010  -5.204  1.00 94.40           H  
ATOM   3938  HZ2 LYS A 239      10.193 -17.431  -3.713  1.00 94.40           H  
ATOM   3939  HZ3 LYS A 239      11.733 -17.367  -4.287  1.00 94.40           H  
ATOM   3940  N   GLU A 240       4.458 -12.741  -7.002  1.00 93.76           N  
ATOM   3941  H   GLU A 240       4.669 -12.289  -6.124  1.00 93.76           H  
ATOM   3942  CA  GLU A 240       3.048 -12.877  -7.393  1.00 93.76           C  
ATOM   3943  HA  GLU A 240       2.875 -13.915  -7.679  1.00 93.76           H  
ATOM   3944  C   GLU A 240       2.684 -12.061  -8.641  1.00 93.76           C  
ATOM   3945  CB  GLU A 240       2.112 -12.588  -6.196  1.00 93.76           C  
ATOM   3946  HB2 GLU A 240       1.093 -12.813  -6.513  1.00 93.76           H  
ATOM   3947  HB3 GLU A 240       2.363 -13.287  -5.398  1.00 93.76           H  
ATOM   3948  O   GLU A 240       1.780 -12.454  -9.367  1.00 93.76           O  
ATOM   3949  CG  GLU A 240       2.148 -11.158  -5.610  1.00 93.76           C  
ATOM   3950  HG2 GLU A 240       3.137 -10.992  -5.184  1.00 93.76           H  
ATOM   3951  HG3 GLU A 240       2.010 -10.437  -6.415  1.00 93.76           H  
ATOM   3952  CD  GLU A 240       1.076 -10.901  -4.516  1.00 93.76           C  
ATOM   3953  OE1 GLU A 240       0.982  -9.768  -3.982  1.00 93.76           O  
ATOM   3954  OE2 GLU A 240       0.318 -11.828  -4.142  1.00 93.76           O  
ATOM   3955  N   VAL A 241       3.419 -10.984  -8.942  1.00 95.51           N  
ATOM   3956  H   VAL A 241       4.199 -10.731  -8.352  1.00 95.51           H  
ATOM   3957  CA  VAL A 241       3.141 -10.145 -10.120  1.00 95.51           C  
ATOM   3958  HA  VAL A 241       2.081 -10.244 -10.355  1.00 95.51           H  
ATOM   3959  C   VAL A 241       3.875 -10.586 -11.391  1.00 95.51           C  
ATOM   3960  CB  VAL A 241       3.370  -8.650  -9.842  1.00 95.51           C  
ATOM   3961  HB  VAL A 241       3.126  -8.102 -10.752  1.00 95.51           H  
ATOM   3962  O   VAL A 241       3.618 -10.056 -12.465  1.00 95.51           O  
ATOM   3963  CG1 VAL A 241       2.442  -8.142  -8.732  1.00 95.51           C  
ATOM   3964 HG11 VAL A 241       1.410  -8.353  -9.013  1.00 95.51           H  
ATOM   3965 HG12 VAL A 241       2.563  -7.065  -8.621  1.00 95.51           H  
ATOM   3966 HG13 VAL A 241       2.662  -8.640  -7.787  1.00 95.51           H  
ATOM   3967  CG2 VAL A 241       4.811  -8.296  -9.465  1.00 95.51           C  
ATOM   3968 HG21 VAL A 241       5.513  -8.793 -10.134  1.00 95.51           H  
ATOM   3969 HG22 VAL A 241       5.005  -8.582  -8.431  1.00 95.51           H  
ATOM   3970 HG23 VAL A 241       4.944  -7.218  -9.562  1.00 95.51           H  
ATOM   3971  N   LEU A 242       4.797 -11.554 -11.309  1.00 94.44           N  
ATOM   3972  H   LEU A 242       4.950 -12.005 -10.419  1.00 94.44           H  
ATOM   3973  CA  LEU A 242       5.588 -11.977 -12.476  1.00 94.44           C  
ATOM   3974  HA  LEU A 242       5.984 -11.092 -12.974  1.00 94.44           H  
ATOM   3975  C   LEU A 242       4.753 -12.713 -13.536  1.00 94.44           C  
ATOM   3976  CB  LEU A 242       6.758 -12.867 -12.027  1.00 94.44           C  
ATOM   3977  HB2 LEU A 242       6.349 -13.743 -11.524  1.00 94.44           H  
ATOM   3978  HB3 LEU A 242       7.281 -13.214 -12.918  1.00 94.44           H  
ATOM   3979  O   LEU A 242       5.087 -12.654 -14.712  1.00 94.44           O  
ATOM   3980  CG  LEU A 242       7.780 -12.192 -11.098  1.00 94.44           C  
ATOM   3981  HG  LEU A 242       7.279 -11.849 -10.193  1.00 94.44           H  
ATOM   3982  CD1 LEU A 242       8.840 -13.219 -10.697  1.00 94.44           C  
ATOM   3983 HD11 LEU A 242       8.361 -14.051 -10.180  1.00 94.44           H  
ATOM   3984 HD12 LEU A 242       9.580 -12.757 -10.043  1.00 94.44           H  
ATOM   3985 HD13 LEU A 242       9.336 -13.598 -11.591  1.00 94.44           H  
ATOM   3986  CD2 LEU A 242       8.495 -11.001 -11.738  1.00 94.44           C  
ATOM   3987 HD21 LEU A 242       9.016 -11.322 -12.640  1.00 94.44           H  
ATOM   3988 HD22 LEU A 242       7.775 -10.223 -11.992  1.00 94.44           H  
ATOM   3989 HD23 LEU A 242       9.217 -10.587 -11.034  1.00 94.44           H  
ATOM   3990  N   ASN A 243       3.676 -13.381 -13.115  1.00 91.49           N  
ATOM   3991  H   ASN A 243       3.452 -13.332 -12.131  1.00 91.49           H  
ATOM   3992  CA  ASN A 243       2.747 -14.105 -13.992  1.00 91.49           C  
ATOM   3993  HA  ASN A 243       3.160 -14.153 -14.999  1.00 91.49           H  
ATOM   3994  C   ASN A 243       1.390 -13.394 -14.114  1.00 91.49           C  
ATOM   3995  CB  ASN A 243       2.578 -15.541 -13.466  1.00 91.49           C  
ATOM   3996  HB2 ASN A 243       1.837 -16.059 -14.075  1.00 91.49           H  
ATOM   3997  HB3 ASN A 243       2.204 -15.503 -12.443  1.00 91.49           H  
ATOM   3998  O   ASN A 243       0.401 -14.013 -14.499  1.00 91.49           O  
ATOM   3999  CG  ASN A 243       3.840 -16.376 -13.515  1.00 91.49           C  
ATOM   4000  ND2 ASN A 243       3.915 -17.397 -12.694  1.00 91.49           N  
ATOM   4001 HD21 ASN A 243       3.119 -17.633 -12.119  1.00 91.49           H  
ATOM   4002 HD22 ASN A 243       4.725 -17.987 -12.818  1.00 91.49           H  
ATOM   4003  OD1 ASN A 243       4.765 -16.165 -14.275  1.00 91.49           O  
ATOM   4004  N   SER A 244       1.312 -12.129 -13.706  1.00 94.59           N  
ATOM   4005  H   SER A 244       2.163 -11.627 -13.495  1.00 94.59           H  
ATOM   4006  CA  SER A 244       0.063 -11.377 -13.655  1.00 94.59           C  
ATOM   4007  HA  SER A 244      -0.779 -12.067 -13.712  1.00 94.59           H  
ATOM   4008  C   SER A 244      -0.059 -10.427 -14.849  1.00 94.59           C  
ATOM   4009  CB  SER A 244      -0.031 -10.678 -12.298  1.00 94.59           C  
ATOM   4010  HB2 SER A 244       0.331 -11.347 -11.518  1.00 94.59           H  
ATOM   4011  HB3 SER A 244      -1.074 -10.450 -12.076  1.00 94.59           H  
ATOM   4012  O   SER A 244       0.890 -10.230 -15.606  1.00 94.59           O  
ATOM   4013  OG  SER A 244       0.725  -9.493 -12.277  1.00 94.59           O  
ATOM   4014  HG  SER A 244       0.514  -8.991 -13.068  1.00 94.59           H  
ATOM   4015  N   THR A 245      -1.211  -9.778 -14.995  1.00 95.53           N  
ATOM   4016  H   THR A 245      -1.952  -9.915 -14.322  1.00 95.53           H  
ATOM   4017  CA  THR A 245      -1.435  -8.813 -16.080  1.00 95.53           C  
ATOM   4018  HA  THR A 245      -0.876  -9.131 -16.959  1.00 95.53           H  
ATOM   4019  C   THR A 245      -0.939  -7.432 -15.661  1.00 95.53           C  
ATOM   4020  CB  THR A 245      -2.914  -8.777 -16.482  1.00 95.53           C  
ATOM   4021  HB  THR A 245      -3.517  -8.401 -15.656  1.00 95.53           H  
ATOM   4022  O   THR A 245      -1.366  -6.909 -14.632  1.00 95.53           O  
ATOM   4023  CG2 THR A 245      -3.153  -7.917 -17.720  1.00 95.53           C  
ATOM   4024 HG21 THR A 245      -2.879  -6.881 -17.523  1.00 95.53           H  
ATOM   4025 HG22 THR A 245      -2.563  -8.294 -18.556  1.00 95.53           H  
ATOM   4026 HG23 THR A 245      -4.209  -7.952 -17.986  1.00 95.53           H  
ATOM   4027  OG1 THR A 245      -3.332 -10.084 -16.806  1.00 95.53           O  
ATOM   4028  HG1 THR A 245      -3.819 -10.428 -16.053  1.00 95.53           H  
ATOM   4029  N   LEU A 246      -0.040  -6.825 -16.439  1.00 94.58           N  
ATOM   4030  H   LEU A 246       0.269  -7.296 -17.278  1.00 94.58           H  
ATOM   4031  CA  LEU A 246       0.337  -5.419 -16.269  1.00 94.58           C  
ATOM   4032  HA  LEU A 246       0.461  -5.211 -15.206  1.00 94.58           H  
ATOM   4033  C   LEU A 246      -0.790  -4.536 -16.813  1.00 94.58           C  
ATOM   4034  CB  LEU A 246       1.677  -5.153 -16.980  1.00 94.58           C  
ATOM   4035  HB2 LEU A 246       2.443  -5.779 -16.524  1.00 94.58           H  
ATOM   4036  HB3 LEU A 246       1.574  -5.451 -18.023  1.00 94.58           H  
ATOM   4037  O   LEU A 246      -1.119  -4.604 -17.995  1.00 94.58           O  
ATOM   4038  CG  LEU A 246       2.146  -3.682 -16.950  1.00 94.58           C  
ATOM   4039  HG  LEU A 246       1.396  -3.042 -17.414  1.00 94.58           H  
ATOM   4040  CD1 LEU A 246       2.415  -3.175 -15.532  1.00 94.58           C  
ATOM   4041 HD11 LEU A 246       3.123  -3.834 -15.028  1.00 94.58           H  
ATOM   4042 HD12 LEU A 246       2.818  -2.163 -15.580  1.00 94.58           H  
ATOM   4043 HD13 LEU A 246       1.482  -3.145 -14.969  1.00 94.58           H  
ATOM   4044  CD2 LEU A 246       3.447  -3.553 -17.741  1.00 94.58           C  
ATOM   4045 HD21 LEU A 246       4.212  -4.206 -17.321  1.00 94.58           H  
ATOM   4046 HD22 LEU A 246       3.788  -2.518 -17.731  1.00 94.58           H  
ATOM   4047 HD23 LEU A 246       3.264  -3.841 -18.776  1.00 94.58           H  
ATOM   4048  N   ILE A 247      -1.369  -3.700 -15.956  1.00 91.80           N  
ATOM   4049  H   ILE A 247      -1.028  -3.667 -15.006  1.00 91.80           H  
ATOM   4050  CA  ILE A 247      -2.400  -2.741 -16.343  1.00 91.80           C  
ATOM   4051  HA  ILE A 247      -2.882  -3.085 -17.259  1.00 91.80           H  
ATOM   4052  C   ILE A 247      -1.728  -1.406 -16.641  1.00 91.80           C  
ATOM   4053  CB  ILE A 247      -3.498  -2.621 -15.266  1.00 91.80           C  
ATOM   4054  HB  ILE A 247      -3.042  -2.209 -14.366  1.00 91.80           H  
ATOM   4055  O   ILE A 247      -1.227  -0.722 -15.743  1.00 91.80           O  
ATOM   4056  CG1 ILE A 247      -4.121  -3.980 -14.870  1.00 91.80           C  
ATOM   4057 HG12 ILE A 247      -3.345  -4.624 -14.456  1.00 91.80           H  
ATOM   4058 HG13 ILE A 247      -4.847  -3.808 -14.076  1.00 91.80           H  
ATOM   4059  CG2 ILE A 247      -4.595  -1.643 -15.730  1.00 91.80           C  
ATOM   4060 HG21 ILE A 247      -5.003  -1.953 -16.692  1.00 91.80           H  
ATOM   4061 HG22 ILE A 247      -4.188  -0.637 -15.839  1.00 91.80           H  
ATOM   4062 HG23 ILE A 247      -5.403  -1.613 -15.000  1.00 91.80           H  
ATOM   4063  CD1 ILE A 247      -4.826  -4.736 -16.005  1.00 91.80           C  
ATOM   4064 HD11 ILE A 247      -4.131  -4.934 -16.822  1.00 91.80           H  
ATOM   4065 HD12 ILE A 247      -5.196  -5.689 -15.627  1.00 91.80           H  
ATOM   4066 HD13 ILE A 247      -5.674  -4.163 -16.378  1.00 91.80           H  
ATOM   4067  N   HIS A 248      -1.747  -1.017 -17.911  1.00 82.13           N  
ATOM   4068  H   HIS A 248      -2.149  -1.631 -18.604  1.00 82.13           H  
ATOM   4069  CA  HIS A 248      -1.347   0.316 -18.333  1.00 82.13           C  
ATOM   4070  HA  HIS A 248      -0.468   0.624 -17.768  1.00 82.13           H  
ATOM   4071  C   HIS A 248      -2.478   1.295 -18.010  1.00 82.13           C  
ATOM   4072  CB  HIS A 248      -0.953   0.290 -19.814  1.00 82.13           C  
ATOM   4073  HB2 HIS A 248      -1.752  -0.157 -20.405  1.00 82.13           H  
ATOM   4074  HB3 HIS A 248      -0.815   1.313 -20.163  1.00 82.13           H  
ATOM   4075  O   HIS A 248      -3.417   1.472 -18.779  1.00 82.13           O  
ATOM   4076  CG  HIS A 248       0.331  -0.470 -20.038  1.00 82.13           C  
ATOM   4077  CD2 HIS A 248       0.467  -1.798 -20.346  1.00 82.13           C  
ATOM   4078  HD2 HIS A 248      -0.338  -2.503 -20.492  1.00 82.13           H  
ATOM   4079  ND1 HIS A 248       1.600   0.053 -19.930  1.00 82.13           N  
ATOM   4080  HD1 HIS A 248       1.821   1.033 -19.824  1.00 82.13           H  
ATOM   4081  CE1 HIS A 248       2.477  -0.933 -20.175  1.00 82.13           C  
ATOM   4082  HE1 HIS A 248       3.551  -0.817 -20.208  1.00 82.13           H  
ATOM   4083  NE2 HIS A 248       1.836  -2.083 -20.420  1.00 82.13           N  
ATOM   4084  N   GLN A 249      -2.416   1.908 -16.827  1.00 64.82           N  
ATOM   4085  H   GLN A 249      -1.663   1.674 -16.196  1.00 64.82           H  
ATOM   4086  CA  GLN A 249      -3.260   3.058 -16.527  1.00 64.82           C  
ATOM   4087  HA  GLN A 249      -4.258   2.897 -16.935  1.00 64.82           H  
ATOM   4088  C   GLN A 249      -2.656   4.276 -17.218  1.00 64.82           C  
ATOM   4089  CB  GLN A 249      -3.391   3.273 -15.013  1.00 64.82           C  
ATOM   4090  HB2 GLN A 249      -2.402   3.370 -14.566  1.00 64.82           H  
ATOM   4091  HB3 GLN A 249      -3.941   4.199 -14.844  1.00 64.82           H  
ATOM   4092  O   GLN A 249      -1.515   4.648 -16.930  1.00 64.82           O  
ATOM   4093  CG  GLN A 249      -4.153   2.121 -14.344  1.00 64.82           C  
ATOM   4094  HG2 GLN A 249      -3.559   1.209 -14.392  1.00 64.82           H  
ATOM   4095  HG3 GLN A 249      -5.086   1.955 -14.882  1.00 64.82           H  
ATOM   4096  CD  GLN A 249      -4.469   2.411 -12.882  1.00 64.82           C  
ATOM   4097  NE2 GLN A 249      -5.611   1.985 -12.391  1.00 64.82           N  
ATOM   4098 HE21 GLN A 249      -5.812   2.290 -11.450  1.00 64.82           H  
ATOM   4099 HE22 GLN A 249      -6.297   1.564 -13.001  1.00 64.82           H  
ATOM   4100  OE1 GLN A 249      -3.708   3.010 -12.142  1.00 64.82           O  
ATOM   4101  N   SER A 250      -3.405   4.899 -18.125  1.00 55.26           N  
ATOM   4102  H   SER A 250      -4.317   4.543 -18.370  1.00 55.26           H  
ATOM   4103  CA  SER A 250      -3.012   6.215 -18.618  1.00 55.26           C  
ATOM   4104  HA  SER A 250      -2.004   6.141 -19.026  1.00 55.26           H  
ATOM   4105  C   SER A 250      -2.998   7.208 -17.451  1.00 55.26           C  
ATOM   4106  CB  SER A 250      -3.929   6.682 -19.746  1.00 55.26           C  
ATOM   4107  HB2 SER A 250      -3.493   7.547 -20.247  1.00 55.26           H  
ATOM   4108  HB3 SER A 250      -4.046   5.881 -20.476  1.00 55.26           H  
ATOM   4109  O   SER A 250      -3.709   7.049 -16.452  1.00 55.26           O  
ATOM   4110  OG  SER A 250      -5.176   7.029 -19.195  1.00 55.26           O  
ATOM   4111  HG  SER A 250      -5.780   6.355 -19.515  1.00 55.26           H  
ATOM   4112  N   ILE A 251      -2.204   8.271 -17.582  1.00 51.41           N  
ATOM   4113  H   ILE A 251      -1.648   8.341 -18.422  1.00 51.41           H  
ATOM   4114  CA  ILE A 251      -2.152   9.366 -16.598  1.00 51.41           C  
ATOM   4115  HA  ILE A 251      -1.849   8.957 -15.635  1.00 51.41           H  
ATOM   4116  C   ILE A 251      -3.548   9.991 -16.397  1.00 51.41           C  
ATOM   4117  CB  ILE A 251      -1.099  10.409 -17.053  1.00 51.41           C  
ATOM   4118  HB  ILE A 251      -1.359  10.736 -18.060  1.00 51.41           H  
ATOM   4119  O   ILE A 251      -3.827  10.556 -15.342  1.00 51.41           O  
ATOM   4120  CG1 ILE A 251       0.310   9.766 -17.095  1.00 51.41           C  
ATOM   4121 HG12 ILE A 251       0.275   8.838 -17.665  1.00 51.41           H  
ATOM   4122 HG13 ILE A 251       0.626   9.519 -16.081  1.00 51.41           H  
ATOM   4123  CG2 ILE A 251      -1.083  11.654 -16.144  1.00 51.41           C  
ATOM   4124 HG21 ILE A 251      -0.893  11.361 -15.111  1.00 51.41           H  
ATOM   4125 HG22 ILE A 251      -2.039  12.174 -16.194  1.00 51.41           H  
ATOM   4126 HG23 ILE A 251      -0.323  12.365 -16.469  1.00 51.41           H  
ATOM   4127  CD1 ILE A 251       1.385  10.641 -17.755  1.00 51.41           C  
ATOM   4128 HD11 ILE A 251       2.298  10.057 -17.872  1.00 51.41           H  
ATOM   4129 HD12 ILE A 251       1.046  10.968 -18.738  1.00 51.41           H  
ATOM   4130 HD13 ILE A 251       1.611  11.509 -17.136  1.00 51.41           H  
ATOM   4131  N   THR A 252      -4.439   9.863 -17.385  1.00 60.47           N  
ATOM   4132  H   THR A 252      -4.197   9.311 -18.195  1.00 60.47           H  
ATOM   4133  CA  THR A 252      -5.808  10.389 -17.349  1.00 60.47           C  
ATOM   4134  HA  THR A 252      -5.824  11.274 -16.713  1.00 60.47           H  
ATOM   4135  C   THR A 252      -6.826   9.418 -16.740  1.00 60.47           C  
ATOM   4136  CB  THR A 252      -6.255  10.824 -18.754  1.00 60.47           C  
ATOM   4137  HB  THR A 252      -7.250  11.265 -18.695  1.00 60.47           H  
ATOM   4138  O   THR A 252      -7.986   9.789 -16.584  1.00 60.47           O  
ATOM   4139  CG2 THR A 252      -5.302  11.846 -19.381  1.00 60.47           C  
ATOM   4140 HG21 THR A 252      -4.334  11.391 -19.590  1.00 60.47           H  
ATOM   4141 HG22 THR A 252      -5.168  12.686 -18.701  1.00 60.47           H  
ATOM   4142 HG23 THR A 252      -5.730  12.215 -20.313  1.00 60.47           H  
ATOM   4143  OG1 THR A 252      -6.284   9.718 -19.618  1.00 60.47           O  
ATOM   4144  HG1 THR A 252      -6.387  10.031 -20.520  1.00 60.47           H  
ATOM   4145  N   GLY A 253      -6.429   8.191 -16.377  1.00 50.76           N  
ATOM   4146  H   GLY A 253      -5.462   7.937 -16.521  1.00 50.76           H  
ATOM   4147  CA  GLY A 253      -7.331   7.161 -15.847  1.00 50.76           C  
ATOM   4148  HA2 GLY A 253      -6.730   6.388 -15.369  1.00 50.76           H  
ATOM   4149  HA3 GLY A 253      -7.983   7.608 -15.096  1.00 50.76           H  
ATOM   4150  C   GLY A 253      -8.216   6.485 -16.903  1.00 50.76           C  
ATOM   4151  O   GLY A 253      -9.043   5.644 -16.557  1.00 50.76           O  
ATOM   4152  N   LEU A 254      -8.040   6.815 -18.185  1.00 43.96           N  
ATOM   4153  H   LEU A 254      -7.325   7.494 -18.402  1.00 43.96           H  
ATOM   4154  CA  LEU A 254      -8.706   6.151 -19.304  1.00 43.96           C  
ATOM   4155  HA  LEU A 254      -9.680   5.785 -18.978  1.00 43.96           H  
ATOM   4156  C   LEU A 254      -7.882   4.933 -19.744  1.00 43.96           C  
ATOM   4157  CB  LEU A 254      -8.918   7.172 -20.439  1.00 43.96           C  
ATOM   4158  HB2 LEU A 254      -7.946   7.582 -20.716  1.00 43.96           H  
ATOM   4159  HB3 LEU A 254      -9.316   6.653 -21.311  1.00 43.96           H  
ATOM   4160  O   LEU A 254      -6.664   5.032 -19.882  1.00 43.96           O  
ATOM   4161  CG  LEU A 254      -9.867   8.332 -20.070  1.00 43.96           C  
ATOM   4162  HG  LEU A 254      -9.539   8.802 -19.142  1.00 43.96           H  
ATOM   4163  CD1 LEU A 254      -9.841   9.399 -21.165  1.00 43.96           C  
ATOM   4164 HD11 LEU A 254     -10.495  10.227 -20.892  1.00 43.96           H  
ATOM   4165 HD12 LEU A 254     -10.173   8.969 -22.110  1.00 43.96           H  
ATOM   4166 HD13 LEU A 254      -8.825   9.775 -21.281  1.00 43.96           H  
ATOM   4167  CD2 LEU A 254     -11.313   7.857 -19.902  1.00 43.96           C  
ATOM   4168 HD21 LEU A 254     -11.386   7.178 -19.052  1.00 43.96           H  
ATOM   4169 HD22 LEU A 254     -11.960   8.712 -19.707  1.00 43.96           H  
ATOM   4170 HD23 LEU A 254     -11.649   7.349 -20.806  1.00 43.96           H  
ATOM   4171  N   TYR A 255      -8.521   3.780 -19.947  1.00 42.82           N  
ATOM   4172  H   TYR A 255      -9.524   3.751 -19.826  1.00 42.82           H  
ATOM   4173  CA  TYR A 255      -7.874   2.643 -20.608  1.00 42.82           C  
ATOM   4174  HA  TYR A 255      -7.009   2.317 -20.030  1.00 42.82           H  
ATOM   4175  C   TYR A 255      -7.386   3.094 -21.990  1.00 42.82           C  
ATOM   4176  CB  TYR A 255      -8.861   1.469 -20.749  1.00 42.82           C  
ATOM   4177  HB2 TYR A 255      -9.878   1.850 -20.835  1.00 42.82           H  
ATOM   4178  HB3 TYR A 255      -8.647   0.951 -21.684  1.00 42.82           H  
ATOM   4179  O   TYR A 255      -8.195   3.518 -22.813  1.00 42.82           O  
ATOM   4180  CG  TYR A 255      -8.794   0.438 -19.637  1.00 42.82           C  
ATOM   4181  CD1 TYR A 255      -7.988  -0.705 -19.804  1.00 42.82           C  
ATOM   4182  HD1 TYR A 255      -7.413  -0.831 -20.709  1.00 42.82           H  
ATOM   4183  CD2 TYR A 255      -9.545   0.602 -18.457  1.00 42.82           C  
ATOM   4184  HD2 TYR A 255     -10.164   1.478 -18.334  1.00 42.82           H  
ATOM   4185  CE1 TYR A 255      -7.931  -1.686 -18.796  1.00 42.82           C  
ATOM   4186  HE1 TYR A 255      -7.319  -2.566 -18.922  1.00 42.82           H  
ATOM   4187  CE2 TYR A 255      -9.497  -0.380 -17.447  1.00 42.82           C  
ATOM   4188  HE2 TYR A 255     -10.082  -0.254 -16.548  1.00 42.82           H  
ATOM   4189  OH  TYR A 255      -8.637  -2.477 -16.650  1.00 42.82           O  
ATOM   4190  HH  TYR A 255      -9.280  -2.307 -15.957  1.00 42.82           H  
ATOM   4191  CZ  TYR A 255      -8.687  -1.526 -17.619  1.00 42.82           C  
ATOM   4192  N   GLU A 256      -6.083   3.005 -22.243  1.00 41.32           N  
ATOM   4193  H   GLU A 256      -5.458   2.660 -21.528  1.00 41.32           H  
ATOM   4194  CA  GLU A 256      -5.578   3.003 -23.613  1.00 41.32           C  
ATOM   4195  HA  GLU A 256      -6.200   3.637 -24.245  1.00 41.32           H  
ATOM   4196  C   GLU A 256      -5.716   1.564 -24.122  1.00 41.32           C  
ATOM   4197  CB  GLU A 256      -4.143   3.559 -23.678  1.00 41.32           C  
ATOM   4198  HB2 GLU A 256      -3.535   3.098 -22.901  1.00 41.32           H  
ATOM   4199  HB3 GLU A 256      -3.719   3.315 -24.652  1.00 41.32           H  
ATOM   4200  O   GLU A 256      -5.101   0.646 -23.576  1.00 41.32           O  
ATOM   4201  CG  GLU A 256      -4.142   5.092 -23.508  1.00 41.32           C  
ATOM   4202  HG2 GLU A 256      -4.619   5.338 -22.559  1.00 41.32           H  
ATOM   4203  HG3 GLU A 256      -4.753   5.527 -24.300  1.00 41.32           H  
ATOM   4204  CD  GLU A 256      -2.748   5.745 -23.548  1.00 41.32           C  
ATOM   4205  OE1 GLU A 256      -2.670   6.942 -23.179  1.00 41.32           O  
ATOM   4206  OE2 GLU A 256      -1.757   5.065 -23.898  1.00 41.32           O  
ATOM   4207  N   THR A 257      -6.625   1.367 -25.080  1.00 40.90           N  
ATOM   4208  H   THR A 257      -7.115   2.172 -25.443  1.00 40.90           H  
ATOM   4209  CA  THR A 257      -6.777   0.130 -25.862  1.00 40.90           C  
ATOM   4210  HA  THR A 257      -6.554  -0.739 -25.242  1.00 40.90           H  
ATOM   4211  C   THR A 257      -5.799   0.105 -27.018  1.00 40.90           C  
ATOM   4212  CB  THR A 257      -8.179  -0.006 -26.451  1.00 40.90           C  
ATOM   4213  HB  THR A 257      -8.195  -0.850 -27.140  1.00 40.90           H  
ATOM   4214  O   THR A 257      -5.723   1.155 -27.699  1.00 40.90           O  
ATOM   4215  CG2 THR A 257      -9.248  -0.231 -25.383  1.00 40.90           C  
ATOM   4216 HG21 THR A 257      -9.265   0.611 -24.691  1.00 40.90           H  
ATOM   4217 HG22 THR A 257      -9.024  -1.146 -24.834  1.00 40.90           H  
ATOM   4218 HG23 THR A 257     -10.222  -0.326 -25.863  1.00 40.90           H  
ATOM   4219  OG1 THR A 257      -8.465   1.175 -27.162  1.00 40.90           O  
ATOM   4220  HG1 THR A 257      -7.623   1.389 -27.572  1.00 40.90           H  
ATOM   4221  OXT THR A 257      -5.245  -0.987 -27.249  1.00 40.90           O  
TER    4222      THR A 257                                                       
END   
