# Supplementary material for: Computational design of novel Cas9 PAM-interacting domains using evolution-based modelling and structural quality assessment
Source: PLoS Comput Biol. 2023 Nov 17;19(11):e1011621. doi: 10.1371/journal.pcbi.1011621 (PMC10729993; doi:10.1371/journal.pcbi.1011621)
Supplement: S1 File — This file contains the experimentally tested sequences in a zip format. It includes Fasta files, AlphaFold Prediction with PDB file, pLDDT, and more. (ZIP) [file pcbi.1011621.s001.zip › pdb/dgfx_72_relaxed_rank_1_model_3.pdb]

ATOM      1  N   THR A   1      -3.077   9.574 -24.476  1.00 40.28           N  
ATOM      2  H   THR A   1      -3.667   9.338 -25.261  1.00 40.28           H  
ATOM      3  H2  THR A   1      -3.267  10.534 -24.229  1.00 40.28           H  
ATOM      4  H3  THR A   1      -3.279   8.978 -23.686  1.00 40.28           H  
ATOM      5  CA  THR A   1      -1.653   9.495 -24.864  1.00 40.28           C  
ATOM      6  HA  THR A   1      -1.400   8.496 -25.220  1.00 40.28           H  
ATOM      7  C   THR A   1      -0.813   9.799 -23.635  1.00 40.28           C  
ATOM      8  CB  THR A   1      -1.373  10.507 -25.983  1.00 40.28           C  
ATOM      9  HB  THR A   1      -0.308  10.733 -26.037  1.00 40.28           H  
ATOM     10  O   THR A   1      -0.776  10.938 -23.203  1.00 40.28           O  
ATOM     11  CG2 THR A   1      -1.862   9.978 -27.330  1.00 40.28           C  
ATOM     12 HG21 THR A   1      -1.357   9.043 -27.569  1.00 40.28           H  
ATOM     13 HG22 THR A   1      -2.941   9.822 -27.324  1.00 40.28           H  
ATOM     14 HG23 THR A   1      -1.621  10.703 -28.108  1.00 40.28           H  
ATOM     15  OG1 THR A   1      -2.119  11.673 -25.734  1.00 40.28           O  
ATOM     16  HG1 THR A   1      -1.635  12.424 -26.085  1.00 40.28           H  
ATOM     17  N   GLY A   2      -0.246   8.788 -22.970  1.00 54.69           N  
ATOM     18  H   GLY A   2      -0.239   7.858 -23.366  1.00 54.69           H  
ATOM     19  CA  GLY A   2       0.681   9.030 -21.854  1.00 54.69           C  
ATOM     20  HA2 GLY A   2       0.799   8.125 -21.258  1.00 54.69           H  
ATOM     21  HA3 GLY A   2       0.301   9.823 -21.209  1.00 54.69           H  
ATOM     22  C   GLY A   2       2.051   9.432 -22.398  1.00 54.69           C  
ATOM     23  O   GLY A   2       2.491   8.840 -23.382  1.00 54.69           O  
ATOM     24  N   GLY A   3       2.701  10.436 -21.806  1.00 69.51           N  
ATOM     25  H   GLY A   3       2.265  10.935 -21.043  1.00 69.51           H  
ATOM     26  CA  GLY A   3       4.044  10.857 -22.213  1.00 69.51           C  
ATOM     27  HA2 GLY A   3       4.004  11.224 -23.239  1.00 69.51           H  
ATOM     28  HA3 GLY A   3       4.383  11.672 -21.574  1.00 69.51           H  
ATOM     29  C   GLY A   3       5.064   9.713 -22.127  1.00 69.51           C  
ATOM     30  O   GLY A   3       4.975   8.849 -21.256  1.00 69.51           O  
ATOM     31  N   PHE A   4       6.045   9.702 -23.035  1.00 78.98           N  
ATOM     32  H   PHE A   4       6.032  10.401 -23.764  1.00 78.98           H  
ATOM     33  CA  PHE A   4       7.135   8.712 -23.047  1.00 78.98           C  
ATOM     34  HA  PHE A   4       6.705   7.712 -22.995  1.00 78.98           H  
ATOM     35  C   PHE A   4       8.092   8.859 -21.854  1.00 78.98           C  
ATOM     36  CB  PHE A   4       7.922   8.852 -24.359  1.00 78.98           C  
ATOM     37  HB2 PHE A   4       8.322   9.864 -24.429  1.00 78.98           H  
ATOM     38  HB3 PHE A   4       8.772   8.170 -24.330  1.00 78.98           H  
ATOM     39  O   PHE A   4       8.780   7.910 -21.472  1.00 78.98           O  
ATOM     40  CG  PHE A   4       7.116   8.537 -25.602  1.00 78.98           C  
ATOM     41  CD1 PHE A   4       6.667   7.225 -25.817  1.00 78.98           C  
ATOM     42  HD1 PHE A   4       6.939   6.457 -25.108  1.00 78.98           H  
ATOM     43  CD2 PHE A   4       6.826   9.534 -26.552  1.00 78.98           C  
ATOM     44  HD2 PHE A   4       7.187  10.543 -26.412  1.00 78.98           H  
ATOM     45  CE1 PHE A   4       5.902   6.908 -26.953  1.00 78.98           C  
ATOM     46  HE1 PHE A   4       5.563   5.897 -27.124  1.00 78.98           H  
ATOM     47  CE2 PHE A   4       6.074   9.216 -27.697  1.00 78.98           C  
ATOM     48  HE2 PHE A   4       5.860   9.980 -28.430  1.00 78.98           H  
ATOM     49  CZ  PHE A   4       5.605   7.906 -27.894  1.00 78.98           C  
ATOM     50  HZ  PHE A   4       5.034   7.664 -28.778  1.00 78.98           H  
ATOM     51  N   SER A   5       8.126  10.046 -21.257  1.00 79.30           N  
ATOM     52  H   SER A   5       7.528  10.776 -21.617  1.00 79.30           H  
ATOM     53  CA  SER A   5       8.953  10.428 -20.119  1.00 79.30           C  
ATOM     54  HA  SER A   5       9.322   9.535 -19.615  1.00 79.30           H  
ATOM     55  C   SER A   5       8.124  11.222 -19.113  1.00 79.30           C  
ATOM     56  CB  SER A   5      10.156  11.247 -20.601  1.00 79.30           C  
ATOM     57  HB2 SER A   5      10.794  10.615 -21.219  1.00 79.30           H  
ATOM     58  HB3 SER A   5      10.727  11.594 -19.741  1.00 79.30           H  
ATOM     59  O   SER A   5       7.068  11.766 -19.438  1.00 79.30           O  
ATOM     60  OG  SER A   5       9.714  12.349 -21.370  1.00 79.30           O  
ATOM     61  HG  SER A   5      10.392  13.028 -21.418  1.00 79.30           H  
ATOM     62  N   LYS A   6       8.595  11.286 -17.865  1.00 75.61           N  
ATOM     63  H   LYS A   6       9.459  10.807 -17.655  1.00 75.61           H  
ATOM     64  CA  LYS A   6       8.051  12.236 -16.895  1.00 75.61           C  
ATOM     65  HA  LYS A   6       6.969  12.118 -16.847  1.00 75.61           H  
ATOM     66  C   LYS A   6       8.357  13.650 -17.379  1.00 75.61           C  
ATOM     67  CB  LYS A   6       8.651  12.014 -15.508  1.00 75.61           C  
ATOM     68  HB2 LYS A   6       8.283  12.799 -14.847  1.00 75.61           H  
ATOM     69  HB3 LYS A   6       9.736  12.104 -15.573  1.00 75.61           H  
ATOM     70  O   LYS A   6       9.519  13.996 -17.570  1.00 75.61           O  
ATOM     71  CG  LYS A   6       8.292  10.650 -14.910  1.00 75.61           C  
ATOM     72  HG2 LYS A   6       8.761   9.860 -15.497  1.00 75.61           H  
ATOM     73  HG3 LYS A   6       7.211  10.508 -14.902  1.00 75.61           H  
ATOM     74  CD  LYS A   6       8.832  10.626 -13.483  1.00 75.61           C  
ATOM     75  HD2 LYS A   6       9.849  11.017 -13.505  1.00 75.61           H  
ATOM     76  HD3 LYS A   6       8.232  11.281 -12.850  1.00 75.61           H  
ATOM     77  CE  LYS A   6       8.856   9.217 -12.903  1.00 75.61           C  
ATOM     78  HE2 LYS A   6       7.856   8.934 -12.575  1.00 75.61           H  
ATOM     79  HE3 LYS A   6       9.182   8.534 -13.688  1.00 75.61           H  
ATOM     80  NZ  LYS A   6       9.835   9.188 -11.795  1.00 75.61           N  
ATOM     81  HZ1 LYS A   6       9.946   8.259 -11.415  1.00 75.61           H  
ATOM     82  HZ2 LYS A   6       9.587   9.853 -11.076  1.00 75.61           H  
ATOM     83  HZ3 LYS A   6      10.724   9.491 -12.166  1.00 75.61           H  
ATOM     84  N   GLU A   7       7.319  14.464 -17.530  1.00 74.91           N  
ATOM     85  H   GLU A   7       6.392  14.074 -17.447  1.00 74.91           H  
ATOM     86  CA  GLU A   7       7.415  15.803 -18.131  1.00 74.91           C  
ATOM     87  HA  GLU A   7       7.964  15.726 -19.069  1.00 74.91           H  
ATOM     88  C   GLU A   7       8.172  16.824 -17.269  1.00 74.91           C  
ATOM     89  CB  GLU A   7       6.006  16.313 -18.459  1.00 74.91           C  
ATOM     90  HB2 GLU A   7       5.408  16.314 -17.549  1.00 74.91           H  
ATOM     91  HB3 GLU A   7       6.081  17.333 -18.835  1.00 74.91           H  
ATOM     92  O   GLU A   7       8.467  17.925 -17.728  1.00 74.91           O  
ATOM     93  CG  GLU A   7       5.328  15.445 -19.532  1.00 74.91           C  
ATOM     94  HG2 GLU A   7       5.962  15.431 -20.418  1.00 74.91           H  
ATOM     95  HG3 GLU A   7       5.242  14.423 -19.162  1.00 74.91           H  
ATOM     96  CD  GLU A   7       3.929  15.944 -19.917  1.00 74.91           C  
ATOM     97  OE1 GLU A   7       3.349  15.320 -20.834  1.00 74.91           O  
ATOM     98  OE2 GLU A   7       3.441  16.899 -19.274  1.00 74.91           O  
ATOM     99  N   SER A   8       8.545  16.468 -16.035  1.00 77.96           N  
ATOM    100  H   SER A   8       8.285  15.552 -15.699  1.00 77.96           H  
ATOM    101  CA  SER A   8       9.435  17.282 -15.211  1.00 77.96           C  
ATOM    102  HA  SER A   8       8.973  18.260 -15.068  1.00 77.96           H  
ATOM    103  C   SER A   8      10.783  17.478 -15.910  1.00 77.96           C  
ATOM    104  CB  SER A   8       9.643  16.646 -13.835  1.00 77.96           C  
ATOM    105  HB2 SER A   8      10.164  15.695 -13.947  1.00 77.96           H  
ATOM    106  HB3 SER A   8      10.251  17.308 -13.219  1.00 77.96           H  
ATOM    107  O   SER A   8      11.562  16.535 -16.077  1.00 77.96           O  
ATOM    108  OG  SER A   8       8.397  16.419 -13.201  1.00 77.96           O  
ATOM    109  HG  SER A   8       7.894  17.236 -13.203  1.00 77.96           H  
ATOM    110  N   ILE A   9      11.056  18.723 -16.299  1.00 75.01           N  
ATOM    111  H   ILE A   9      10.334  19.422 -16.198  1.00 75.01           H  
ATOM    112  CA  ILE A   9      12.331  19.132 -16.880  1.00 75.01           C  
ATOM    113  HA  ILE A   9      12.700  18.327 -17.516  1.00 75.01           H  
ATOM    114  C   ILE A   9      13.319  19.340 -15.740  1.00 75.01           C  
ATOM    115  CB  ILE A   9      12.180  20.397 -17.754  1.00 75.01           C  
ATOM    116  HB  ILE A   9      11.797  21.206 -17.131  1.00 75.01           H  
ATOM    117  O   ILE A   9      13.116  20.187 -14.870  1.00 75.01           O  
ATOM    118  CG1 ILE A   9      11.177  20.143 -18.904  1.00 75.01           C  
ATOM    119 HG12 ILE A   9      10.245  19.752 -18.497  1.00 75.01           H  
ATOM    120 HG13 ILE A   9      11.582  19.394 -19.584  1.00 75.01           H  
ATOM    121  CG2 ILE A   9      13.555  20.818 -18.316  1.00 75.01           C  
ATOM    122 HG21 ILE A   9      14.240  21.054 -17.502  1.00 75.01           H  
ATOM    123 HG22 ILE A   9      13.983  20.010 -18.910  1.00 75.01           H  
ATOM    124 HG23 ILE A   9      13.462  21.717 -18.925  1.00 75.01           H  
ATOM    125  CD1 ILE A   9      10.807  21.400 -19.699  1.00 75.01           C  
ATOM    126 HD11 ILE A   9      10.450  22.176 -19.022  1.00 75.01           H  
ATOM    127 HD12 ILE A   9      10.013  21.155 -20.404  1.00 75.01           H  
ATOM    128 HD13 ILE A   9      11.666  21.768 -20.261  1.00 75.01           H  
ATOM    129  N   LEU A  10      14.402  18.574 -15.759  1.00 78.87           N  
ATOM    130  H   LEU A  10      14.515  17.919 -16.520  1.00 78.87           H  
ATOM    131  CA  LEU A  10      15.521  18.769 -14.854  1.00 78.87           C  
ATOM    132  HA  LEU A  10      15.186  19.326 -13.979  1.00 78.87           H  
ATOM    133  C   LEU A  10      16.593  19.618 -15.530  1.00 78.87           C  
ATOM    134  CB  LEU A  10      16.052  17.414 -14.383  1.00 78.87           C  
ATOM    135  HB2 LEU A  10      16.345  16.849 -15.268  1.00 78.87           H  
ATOM    136  HB3 LEU A  10      16.939  17.587 -13.773  1.00 78.87           H  
ATOM    137  O   LEU A  10      16.844  19.495 -16.734  1.00 78.87           O  
ATOM    138  CG  LEU A  10      15.040  16.576 -13.583  1.00 78.87           C  
ATOM    139  HG  LEU A  10      14.218  16.269 -14.231  1.00 78.87           H  
ATOM    140  CD1 LEU A  10      15.760  15.335 -13.069  1.00 78.87           C  
ATOM    141 HD11 LEU A  10      15.062  14.733 -12.487  1.00 78.87           H  
ATOM    142 HD12 LEU A  10      16.121  14.742 -13.910  1.00 78.87           H  
ATOM    143 HD13 LEU A  10      16.589  15.640 -12.430  1.00 78.87           H  
ATOM    144  CD2 LEU A  10      14.475  17.307 -12.362  1.00 78.87           C  
ATOM    145 HD21 LEU A  10      15.282  17.691 -11.738  1.00 78.87           H  
ATOM    146 HD22 LEU A  10      13.842  18.132 -12.688  1.00 78.87           H  
ATOM    147 HD23 LEU A  10      13.853  16.626 -11.780  1.00 78.87           H  
ATOM    148  N   SER A  11      17.232  20.473 -14.733  1.00 79.77           N  
ATOM    149  H   SER A  11      17.010  20.489 -13.748  1.00 79.77           H  
ATOM    150  CA  SER A  11      18.366  21.281 -15.169  1.00 79.77           C  
ATOM    151  HA  SER A  11      18.040  21.898 -16.007  1.00 79.77           H  
ATOM    152  C   SER A  11      19.521  20.407 -15.658  1.00 79.77           C  
ATOM    153  CB  SER A  11      18.823  22.220 -14.045  1.00 79.77           C  
ATOM    154  HB2 SER A  11      18.035  22.946 -13.843  1.00 79.77           H  
ATOM    155  HB3 SER A  11      19.718  22.757 -14.359  1.00 79.77           H  
ATOM    156  O   SER A  11      19.619  19.215 -15.342  1.00 79.77           O  
ATOM    157  OG  SER A  11      19.098  21.498 -12.859  1.00 79.77           O  
ATOM    158  HG  SER A  11      19.569  22.078 -12.256  1.00 79.77           H  
ATOM    159  N   HIS A  12      20.400  21.010 -16.460  1.00 76.24           N  
ATOM    160  H   HIS A  12      20.301  21.997 -16.650  1.00 76.24           H  
ATOM    161  CA  HIS A  12      21.584  20.337 -16.969  1.00 76.24           C  
ATOM    162  HA  HIS A  12      21.262  19.500 -17.589  1.00 76.24           H  
ATOM    163  C   HIS A  12      22.410  19.770 -15.805  1.00 76.24           C  
ATOM    164  CB  HIS A  12      22.385  21.291 -17.866  1.00 76.24           C  
ATOM    165  HB2 HIS A  12      23.180  20.714 -18.337  1.00 76.24           H  
ATOM    166  HB3 HIS A  12      21.743  21.676 -18.659  1.00 76.24           H  
ATOM    167  O   HIS A  12      22.761  20.456 -14.846  1.00 76.24           O  
ATOM    168  CG  HIS A  12      23.020  22.451 -17.142  1.00 76.24           C  
ATOM    169  CD2 HIS A  12      22.530  23.724 -17.037  1.00 76.24           C  
ATOM    170  HD2 HIS A  12      21.625  24.098 -17.493  1.00 76.24           H  
ATOM    171  ND1 HIS A  12      24.191  22.412 -16.419  1.00 76.24           N  
ATOM    172  HD1 HIS A  12      24.773  21.599 -16.273  1.00 76.24           H  
ATOM    173  CE1 HIS A  12      24.378  23.615 -15.858  1.00 76.24           C  
ATOM    174  HE1 HIS A  12      25.202  23.883 -15.212  1.00 76.24           H  
ATOM    175  NE2 HIS A  12      23.389  24.449 -16.208  1.00 76.24           N  
ATOM    176  N   ARG A  13      22.712  18.478 -15.873  1.00 71.92           N  
ATOM    177  H   ARG A  13      22.375  17.951 -16.665  1.00 71.92           H  
ATOM    178  CA  ARG A  13      23.620  17.810 -14.942  1.00 71.92           C  
ATOM    179  HA  ARG A  13      24.392  18.522 -14.653  1.00 71.92           H  
ATOM    180  C   ARG A  13      24.308  16.674 -15.673  1.00 71.92           C  
ATOM    181  CB  ARG A  13      22.884  17.369 -13.657  1.00 71.92           C  
ATOM    182  HB2 ARG A  13      22.559  18.264 -13.127  1.00 71.92           H  
ATOM    183  HB3 ARG A  13      23.594  16.847 -13.015  1.00 71.92           H  
ATOM    184  O   ARG A  13      23.742  16.112 -16.609  1.00 71.92           O  
ATOM    185  CG  ARG A  13      21.658  16.468 -13.876  1.00 71.92           C  
ATOM    186  HG2 ARG A  13      21.966  15.572 -14.416  1.00 71.92           H  
ATOM    187  HG3 ARG A  13      20.915  17.006 -14.465  1.00 71.92           H  
ATOM    188  CD  ARG A  13      21.011  16.073 -12.541  1.00 71.92           C  
ATOM    189  HD2 ARG A  13      21.790  15.727 -11.861  1.00 71.92           H  
ATOM    190  HD3 ARG A  13      20.541  16.960 -12.116  1.00 71.92           H  
ATOM    191  NE  ARG A  13      20.011  14.998 -12.711  1.00 71.92           N  
ATOM    192  HE  ARG A  13      19.939  14.586 -13.630  1.00 71.92           H  
ATOM    193  NH1 ARG A  13      19.121  15.058 -10.591  1.00 71.92           N  
ATOM    194 HH11 ARG A  13      19.705  15.853 -10.376  1.00 71.92           H  
ATOM    195 HH12 ARG A  13      18.449  14.719  -9.919  1.00 71.92           H  
ATOM    196  NH2 ARG A  13      18.343  13.580 -12.075  1.00 71.92           N  
ATOM    197 HH21 ARG A  13      17.581  13.363 -11.449  1.00 71.92           H  
ATOM    198 HH22 ARG A  13      18.259  13.246 -13.024  1.00 71.92           H  
ATOM    199  CZ  ARG A  13      19.170  14.550 -11.793  1.00 71.92           C  
ATOM    200  N   ASN A  14      25.507  16.311 -15.222  1.00 67.92           N  
ATOM    201  H   ASN A  14      25.918  16.839 -14.465  1.00 67.92           H  
ATOM    202  CA  ASN A  14      26.197  15.112 -15.690  1.00 67.92           C  
ATOM    203  HA  ASN A  14      26.162  15.087 -16.779  1.00 67.92           H  
ATOM    204  C   ASN A  14      25.438  13.868 -15.209  1.00 67.92           C  
ATOM    205  CB  ASN A  14      27.673  15.139 -15.238  1.00 67.92           C  
ATOM    206  HB2 ASN A  14      27.765  15.627 -14.267  1.00 67.92           H  
ATOM    207  HB3 ASN A  14      28.035  14.117 -15.126  1.00 67.92           H  
ATOM    208  O   ASN A  14      25.773  13.254 -14.201  1.00 67.92           O  
ATOM    209  CG  ASN A  14      28.598  15.803 -16.243  1.00 67.92           C  
ATOM    210  ND2 ASN A  14      29.773  16.204 -15.821  1.00 67.92           N  
ATOM    211 HD21 ASN A  14      30.371  16.646 -16.504  1.00 67.92           H  
ATOM    212 HD22 ASN A  14      30.054  16.089 -14.858  1.00 67.92           H  
ATOM    213  OD1 ASN A  14      28.300  15.924 -17.420  1.00 67.92           O  
ATOM    214  N   SER A  15      24.360  13.531 -15.909  1.00 69.69           N  
ATOM    215  H   SER A  15      24.073  14.139 -16.663  1.00 69.69           H  
ATOM    216  CA  SER A  15      23.551  12.352 -15.653  1.00 69.69           C  
ATOM    217  HA  SER A  15      24.140  11.623 -15.097  1.00 69.69           H  
ATOM    218  C   SER A  15      23.136  11.739 -16.978  1.00 69.69           C  
ATOM    219  CB  SER A  15      22.319  12.722 -14.827  1.00 69.69           C  
ATOM    220  HB2 SER A  15      21.665  13.365 -15.415  1.00 69.69           H  
ATOM    221  HB3 SER A  15      22.634  13.258 -13.932  1.00 69.69           H  
ATOM    222  O   SER A  15      22.416  12.356 -17.755  1.00 69.69           O  
ATOM    223  OG  SER A  15      21.625  11.551 -14.444  1.00 69.69           O  
ATOM    224  HG  SER A  15      22.195  11.067 -13.841  1.00 69.69           H  
ATOM    225  N   GLU A  16      23.539  10.490 -17.193  1.00 66.48           N  
ATOM    226  H   GLU A  16      24.207  10.068 -16.564  1.00 66.48           H  
ATOM    227  CA  GLU A  16      23.103   9.670 -18.332  1.00 66.48           C  
ATOM    228  HA  GLU A  16      23.266  10.211 -19.265  1.00 66.48           H  
ATOM    229  C   GLU A  16      21.608   9.317 -18.274  1.00 66.48           C  
ATOM    230  CB  GLU A  16      23.938   8.383 -18.355  1.00 66.48           C  
ATOM    231  HB2 GLU A  16      23.580   7.742 -19.161  1.00 66.48           H  
ATOM    232  HB3 GLU A  16      23.801   7.865 -17.406  1.00 66.48           H  
ATOM    233  O   GLU A  16      21.067   8.743 -19.210  1.00 66.48           O  
ATOM    234  CG  GLU A  16      25.430   8.665 -18.582  1.00 66.48           C  
ATOM    235  HG2 GLU A  16      25.546   9.191 -19.529  1.00 66.48           H  
ATOM    236  HG3 GLU A  16      25.797   9.319 -17.791  1.00 66.48           H  
ATOM    237  CD  GLU A  16      26.287   7.392 -18.591  1.00 66.48           C  
ATOM    238  OE1 GLU A  16      27.485   7.545 -18.914  1.00 66.48           O  
ATOM    239  OE2 GLU A  16      25.763   6.320 -18.213  1.00 66.48           O  
ATOM    240  N   LYS A  17      20.924   9.652 -17.172  1.00 70.67           N  
ATOM    241  H   LYS A  17      21.416  10.171 -16.458  1.00 70.67           H  
ATOM    242  CA  LYS A  17      19.496   9.370 -16.981  1.00 70.67           C  
ATOM    243  HA  LYS A  17      19.258   8.425 -17.469  1.00 70.67           H  
ATOM    244  C   LYS A  17      18.582  10.403 -17.640  1.00 70.67           C  
ATOM    245  CB  LYS A  17      19.174   9.257 -15.485  1.00 70.67           C  
ATOM    246  HB2 LYS A  17      18.105   9.071 -15.378  1.00 70.67           H  
ATOM    247  HB3 LYS A  17      19.401  10.201 -14.990  1.00 70.67           H  
ATOM    248  O   LYS A  17      17.402  10.117 -17.812  1.00 70.67           O  
ATOM    249  CG  LYS A  17      19.941   8.112 -14.809  1.00 70.67           C  
ATOM    250  HG2 LYS A  17      21.014   8.295 -14.868  1.00 70.67           H  
ATOM    251  HG3 LYS A  17      19.712   7.180 -15.325  1.00 70.67           H  
ATOM    252  CD  LYS A  17      19.539   7.993 -13.336  1.00 70.67           C  
ATOM    253  HD2 LYS A  17      18.454   7.916 -13.265  1.00 70.67           H  
ATOM    254  HD3 LYS A  17      19.873   8.883 -12.803  1.00 70.67           H  
ATOM    255  CE  LYS A  17      20.184   6.740 -12.735  1.00 70.67           C  
ATOM    256  HE2 LYS A  17      19.826   5.876 -13.294  1.00 70.67           H  
ATOM    257  HE3 LYS A  17      21.263   6.796 -12.874  1.00 70.67           H  
ATOM    258  NZ  LYS A  17      19.851   6.591 -11.298  1.00 70.67           N  
ATOM    259  HZ1 LYS A  17      18.849   6.569 -11.173  1.00 70.67           H  
ATOM    260  HZ2 LYS A  17      20.237   5.730 -10.940  1.00 70.67           H  
ATOM    261  HZ3 LYS A  17      20.231   7.360 -10.765  1.00 70.67           H  
ATOM    262  N   LEU A  18      19.102  11.593 -17.957  1.00 78.77           N  
ATOM    263  H   LEU A  18      20.104  11.708 -17.912  1.00 78.77           H  
ATOM    264  CA  LEU A  18      18.307  12.648 -18.577  1.00 78.77           C  
ATOM    265  HA  LEU A  18      17.363  12.741 -18.039  1.00 78.77           H  
ATOM    266  C   LEU A  18      17.974  12.285 -20.022  1.00 78.77           C  
ATOM    267  CB  LEU A  18      19.052  13.989 -18.541  1.00 78.77           C  
ATOM    268  HB2 LEU A  18      18.492  14.689 -19.161  1.00 78.77           H  
ATOM    269  HB3 LEU A  18      20.035  13.846 -18.990  1.00 78.77           H  
ATOM    270  O   LEU A  18      18.859  11.953 -20.806  1.00 78.77           O  
ATOM    271  CG  LEU A  18      19.229  14.633 -17.163  1.00 78.77           C  
ATOM    272  HG  LEU A  18      19.800  13.969 -16.514  1.00 78.77           H  
ATOM    273  CD1 LEU A  18      20.001  15.942 -17.336  1.00 78.77           C  
ATOM    274 HD11 LEU A  18      19.507  16.572 -18.075  1.00 78.77           H  
ATOM    275 HD12 LEU A  18      20.041  16.490 -16.395  1.00 78.77           H  
ATOM    276 HD13 LEU A  18      21.015  15.730 -17.677  1.00 78.77           H  
ATOM    277  CD2 LEU A  18      17.896  14.946 -16.487  1.00 78.77           C  
ATOM    278 HD21 LEU A  18      18.084  15.453 -15.540  1.00 78.77           H  
ATOM    279 HD22 LEU A  18      17.294  15.589 -17.129  1.00 78.77           H  
ATOM    280 HD23 LEU A  18      17.341  14.029 -16.289  1.00 78.77           H  
ATOM    281  N   ILE A  19      16.703  12.422 -20.384  1.00 80.55           N  
ATOM    282  H   ILE A  19      16.030  12.690 -19.681  1.00 80.55           H  
ATOM    283  CA  ILE A  19      16.248  12.201 -21.757  1.00 80.55           C  
ATOM    284  HA  ILE A  19      16.944  11.528 -22.258  1.00 80.55           H  
ATOM    285  C   ILE A  19      16.260  13.533 -22.500  1.00 80.55           C  
ATOM    286  CB  ILE A  19      14.869  11.523 -21.781  1.00 80.55           C  
ATOM    287  HB  ILE A  19      14.169  12.171 -21.254  1.00 80.55           H  
ATOM    288  O   ILE A  19      15.712  14.529 -22.017  1.00 80.55           O  
ATOM    289  CG1 ILE A  19      14.919  10.165 -21.054  1.00 80.55           C  
ATOM    290 HG12 ILE A  19      15.447  10.253 -20.105  1.00 80.55           H  
ATOM    291 HG13 ILE A  19      15.456   9.443 -21.670  1.00 80.55           H  
ATOM    292  CG2 ILE A  19      14.368  11.335 -23.227  1.00 80.55           C  
ATOM    293 HG21 ILE A  19      13.378  10.879 -23.245  1.00 80.55           H  
ATOM    294 HG22 ILE A  19      15.056  10.704 -23.788  1.00 80.55           H  
ATOM    295 HG23 ILE A  19      14.275  12.296 -23.731  1.00 80.55           H  
ATOM    296  CD1 ILE A  19      13.529   9.625 -20.734  1.00 80.55           C  
ATOM    297 HD11 ILE A  19      13.028  10.279 -20.021  1.00 80.55           H  
ATOM    298 HD12 ILE A  19      12.921   9.514 -21.632  1.00 80.55           H  
ATOM    299 HD13 ILE A  19      13.665   8.634 -20.300  1.00 80.55           H  
ATOM    300  N   ALA A  20      16.869  13.542 -23.683  1.00 82.39           N  
ATOM    301  H   ALA A  20      17.289  12.687 -24.021  1.00 82.39           H  
ATOM    302  CA  ALA A  20      16.904  14.704 -24.558  1.00 82.39           C  
ATOM    303  HA  ALA A  20      17.438  15.509 -24.054  1.00 82.39           H  
ATOM    304  C   ALA A  20      15.488  15.199 -24.874  1.00 82.39           C  
ATOM    305  CB  ALA A  20      17.671  14.339 -25.830  1.00 82.39           C  
ATOM    306  HB1 ALA A  20      18.685  14.024 -25.584  1.00 82.39           H  
ATOM    307  HB2 ALA A  20      17.726  15.207 -26.486  1.00 82.39           H  
ATOM    308  HB3 ALA A  20      17.160  13.534 -26.360  1.00 82.39           H  
ATOM    309  O   ALA A  20      14.589  14.420 -25.186  1.00 82.39           O  
ATOM    310  N   ARG A  21      15.292  16.518 -24.799  1.00 80.37           N  
ATOM    311  H   ARG A  21      16.073  17.094 -24.521  1.00 80.37           H  
ATOM    312  CA  ARG A  21      13.991  17.142 -25.095  1.00 80.37           C  
ATOM    313  HA  ARG A  21      13.205  16.552 -24.624  1.00 80.37           H  
ATOM    314  C   ARG A  21      13.661  17.132 -26.587  1.00 80.37           C  
ATOM    315  CB  ARG A  21      13.946  18.570 -24.535  1.00 80.37           C  
ATOM    316  HB2 ARG A  21      13.017  19.040 -24.855  1.00 80.37           H  
ATOM    317  HB3 ARG A  21      14.781  19.147 -24.932  1.00 80.37           H  
ATOM    318  O   ARG A  21      12.492  17.187 -26.953  1.00 80.37           O  
ATOM    319  CG  ARG A  21      13.990  18.570 -23.000  1.00 80.37           C  
ATOM    320  HG2 ARG A  21      13.171  17.954 -22.627  1.00 80.37           H  
ATOM    321  HG3 ARG A  21      14.930  18.140 -22.655  1.00 80.37           H  
ATOM    322  CD  ARG A  21      13.837  19.978 -22.417  1.00 80.37           C  
ATOM    323  HD2 ARG A  21      13.613  19.878 -21.355  1.00 80.37           H  
ATOM    324  HD3 ARG A  21      12.986  20.461 -22.899  1.00 80.37           H  
ATOM    325  NE  ARG A  21      15.059  20.797 -22.563  1.00 80.37           N  
ATOM    326  HE  ARG A  21      15.942  20.310 -22.629  1.00 80.37           H  
ATOM    327  NH1 ARG A  21      14.058  22.845 -22.270  1.00 80.37           N  
ATOM    328 HH11 ARG A  21      14.132  23.847 -22.165  1.00 80.37           H  
ATOM    329 HH12 ARG A  21      13.165  22.385 -22.166  1.00 80.37           H  
ATOM    330  NH2 ARG A  21      16.248  22.745 -22.536  1.00 80.37           N  
ATOM    331 HH21 ARG A  21      17.073  22.223 -22.279  1.00 80.37           H  
ATOM    332 HH22 ARG A  21      16.280  23.748 -22.415  1.00 80.37           H  
ATOM    333  CZ  ARG A  21      15.118  22.115 -22.466  1.00 80.37           C  
ATOM    334  N   LYS A  22      14.692  17.105 -27.432  1.00 76.78           N  
ATOM    335  H   LYS A  22      15.611  16.978 -27.035  1.00 76.78           H  
ATOM    336  CA  LYS A  22      14.620  17.079 -28.894  1.00 76.78           C  
ATOM    337  HA  LYS A  22      13.666  16.655 -29.210  1.00 76.78           H  
ATOM    338  C   LYS A  22      15.730  16.182 -29.429  1.00 76.78           C  
ATOM    339  CB  LYS A  22      14.772  18.499 -29.467  1.00 76.78           C  
ATOM    340  HB2 LYS A  22      14.820  18.430 -30.554  1.00 76.78           H  
ATOM    341  HB3 LYS A  22      15.710  18.930 -29.117  1.00 76.78           H  
ATOM    342  O   LYS A  22      16.743  15.996 -28.752  1.00 76.78           O  
ATOM    343  CG  LYS A  22      13.611  19.430 -29.086  1.00 76.78           C  
ATOM    344  HG2 LYS A  22      12.670  18.962 -29.375  1.00 76.78           H  
ATOM    345  HG3 LYS A  22      13.611  19.597 -28.009  1.00 76.78           H  
ATOM    346  CD  LYS A  22      13.742  20.781 -29.796  1.00 76.78           C  
ATOM    347  HD2 LYS A  22      14.669  21.262 -29.483  1.00 76.78           H  
ATOM    348  HD3 LYS A  22      13.774  20.613 -30.872  1.00 76.78           H  
ATOM    349  CE  LYS A  22      12.546  21.673 -29.447  1.00 76.78           C  
ATOM    350  HE2 LYS A  22      11.632  21.135 -29.696  1.00 76.78           H  
ATOM    351  HE3 LYS A  22      12.547  21.851 -28.371  1.00 76.78           H  
ATOM    352  NZ  LYS A  22      12.597  22.959 -30.186  1.00 76.78           N  
ATOM    353  HZ1 LYS A  22      12.587  22.788 -31.182  1.00 76.78           H  
ATOM    354  HZ2 LYS A  22      11.800  23.536 -29.960  1.00 76.78           H  
ATOM    355  HZ3 LYS A  22      13.443  23.464 -29.962  1.00 76.78           H  
ATOM    356  N   THR A  23      15.551  15.673 -30.642  1.00 78.15           N  
ATOM    357  H   THR A  23      14.678  15.812 -31.130  1.00 78.15           H  
ATOM    358  CA  THR A  23      16.630  15.034 -31.403  1.00 78.15           C  
ATOM    359  HA  THR A  23      16.919  14.115 -30.891  1.00 78.15           H  
ATOM    360  C   THR A  23      17.839  15.975 -31.448  1.00 78.15           C  
ATOM    361  CB  THR A  23      16.156  14.672 -32.820  1.00 78.15           C  
ATOM    362  HB  THR A  23      16.162  15.563 -33.448  1.00 78.15           H  
ATOM    363  O   THR A  23      17.672  17.190 -31.567  1.00 78.15           O  
ATOM    364  CG2 THR A  23      17.011  13.585 -33.462  1.00 78.15           C  
ATOM    365 HG21 THR A  23      16.642  13.368 -34.465  1.00 78.15           H  
ATOM    366 HG22 THR A  23      18.041  13.928 -33.556  1.00 78.15           H  
ATOM    367 HG23 THR A  23      16.988  12.677 -32.861  1.00 78.15           H  
ATOM    368  OG1 THR A  23      14.839  14.156 -32.768  1.00 78.15           O  
ATOM    369  HG1 THR A  23      14.652  13.816 -33.646  1.00 78.15           H  
ATOM    370  N   ASP A  24      19.037  15.424 -31.255  1.00 80.05           N  
ATOM    371  H   ASP A  24      19.101  14.417 -31.298  1.00 80.05           H  
ATOM    372  CA  ASP A  24      20.326  16.137 -31.270  1.00 80.05           C  
ATOM    373  HA  ASP A  24      21.088  15.373 -31.114  1.00 80.05           H  
ATOM    374  C   ASP A  24      20.562  17.164 -30.145  1.00 80.05           C  
ATOM    375  CB  ASP A  24      20.600  16.701 -32.674  1.00 80.05           C  
ATOM    376  HB2 ASP A  24      21.645  17.002 -32.744  1.00 80.05           H  
ATOM    377  HB3 ASP A  24      19.982  17.583 -32.841  1.00 80.05           H  
ATOM    378  O   ASP A  24      21.573  17.869 -30.137  1.00 80.05           O  
ATOM    379  CG  ASP A  24      20.314  15.652 -33.749  1.00 80.05           C  
ATOM    380  OD1 ASP A  24      20.808  14.514 -33.574  1.00 80.05           O  
ATOM    381  OD2 ASP A  24      19.525  15.961 -34.668  1.00 80.05           O  
ATOM    382  N   TRP A  25      19.677  17.244 -29.145  1.00 82.60           N  
ATOM    383  H   TRP A  25      18.849  16.668 -29.188  1.00 82.60           H  
ATOM    384  CA  TRP A  25      19.901  18.082 -27.965  1.00 82.60           C  
ATOM    385  HA  TRP A  25      20.563  18.908 -28.230  1.00 82.60           H  
ATOM    386  C   TRP A  25      20.585  17.293 -26.858  1.00 82.60           C  
ATOM    387  CB  TRP A  25      18.596  18.711 -27.476  1.00 82.60           C  
ATOM    388  HB2 TRP A  25      18.739  19.022 -26.441  1.00 82.60           H  
ATOM    389  HB3 TRP A  25      17.800  17.966 -27.483  1.00 82.60           H  
ATOM    390  O   TRP A  25      19.960  16.462 -26.204  1.00 82.60           O  
ATOM    391  CG  TRP A  25      18.155  19.917 -28.240  1.00 82.60           C  
ATOM    392  CD1 TRP A  25      18.278  20.105 -29.575  1.00 82.60           C  
ATOM    393  HD1 TRP A  25      18.700  19.393 -30.269  1.00 82.60           H  
ATOM    394  CD2 TRP A  25      17.541  21.133 -27.722  1.00 82.60           C  
ATOM    395  CE2 TRP A  25      17.338  22.033 -28.810  1.00 82.60           C  
ATOM    396  CE3 TRP A  25      17.140  21.565 -26.438  1.00 82.60           C  
ATOM    397  HE3 TRP A  25      17.303  20.910 -25.595  1.00 82.60           H  
ATOM    398  NE1 TRP A  25      17.812  21.358 -29.913  1.00 82.60           N  
ATOM    399  HE1 TRP A  25      17.888  21.724 -30.851  1.00 82.60           H  
ATOM    400  CH2 TRP A  25      16.385  23.706 -27.344  1.00 82.60           C  
ATOM    401  HH2 TRP A  25      15.980  24.694 -27.185  1.00 82.60           H  
ATOM    402  CZ2 TRP A  25      16.770  23.303 -28.634  1.00 82.60           C  
ATOM    403  HZ2 TRP A  25      16.674  23.973 -29.475  1.00 82.60           H  
ATOM    404  CZ3 TRP A  25      16.566  22.837 -26.252  1.00 82.60           C  
ATOM    405  HZ3 TRP A  25      16.289  23.164 -25.260  1.00 82.60           H  
ATOM    406  N   ASP A  26      21.850  17.612 -26.591  1.00 81.70           N  
ATOM    407  H   ASP A  26      22.332  18.229 -27.229  1.00 81.70           H  
ATOM    408  CA  ASP A  26      22.598  17.021 -25.482  1.00 81.70           C  
ATOM    409  HA  ASP A  26      22.572  15.937 -25.600  1.00 81.70           H  
ATOM    410  C   ASP A  26      21.980  17.423 -24.122  1.00 81.70           C  
ATOM    411  CB  ASP A  26      24.075  17.424 -25.581  1.00 81.70           C  
ATOM    412  HB2 ASP A  26      24.457  17.121 -26.556  1.00 81.70           H  
ATOM    413  HB3 ASP A  26      24.156  18.508 -25.511  1.00 81.70           H  
ATOM    414  O   ASP A  26      22.021  18.607 -23.748  1.00 81.70           O  
ATOM    415  CG  ASP A  26      24.956  16.789 -24.495  1.00 81.70           C  
ATOM    416  OD1 ASP A  26      24.433  16.033 -23.642  1.00 81.70           O  
ATOM    417  OD2 ASP A  26      26.158  17.130 -24.477  1.00 81.70           O  
ATOM    418  N   PRO A  27      21.446  16.469 -23.333  1.00 81.95           N  
ATOM    419  CA  PRO A  27      20.893  16.756 -22.013  1.00 81.95           C  
ATOM    420  HA  PRO A  27      20.070  17.460 -22.132  1.00 81.95           H  
ATOM    421  C   PRO A  27      21.919  17.344 -21.036  1.00 81.95           C  
ATOM    422  CB  PRO A  27      20.356  15.424 -21.486  1.00 81.95           C  
ATOM    423  HB2 PRO A  27      21.075  14.970 -20.804  1.00 81.95           H  
ATOM    424  HB3 PRO A  27      19.391  15.566 -20.997  1.00 81.95           H  
ATOM    425  O   PRO A  27      21.540  18.039 -20.092  1.00 81.95           O  
ATOM    426  CG  PRO A  27      20.218  14.542 -22.720  1.00 81.95           C  
ATOM    427  HG2 PRO A  27      19.247  14.723 -23.181  1.00 81.95           H  
ATOM    428  HG3 PRO A  27      20.346  13.484 -22.487  1.00 81.95           H  
ATOM    429  CD  PRO A  27      21.310  15.053 -23.643  1.00 81.95           C  
ATOM    430  HD2 PRO A  27      22.248  14.543 -23.423  1.00 81.95           H  
ATOM    431  HD3 PRO A  27      21.022  14.871 -24.678  1.00 81.95           H  
ATOM    432  N   LYS A  28      23.221  17.117 -21.262  1.00 83.17           N  
ATOM    433  H   LYS A  28      23.487  16.570 -22.068  1.00 83.17           H  
ATOM    434  CA  LYS A  28      24.293  17.725 -20.459  1.00 83.17           C  
ATOM    435  HA  LYS A  28      24.071  17.587 -19.401  1.00 83.17           H  
ATOM    436  C   LYS A  28      24.420  19.229 -20.687  1.00 83.17           C  
ATOM    437  CB  LYS A  28      25.642  17.065 -20.770  1.00 83.17           C  
ATOM    438  HB2 LYS A  28      25.877  17.201 -21.825  1.00 83.17           H  
ATOM    439  HB3 LYS A  28      26.414  17.574 -20.193  1.00 83.17           H  
ATOM    440  O   LYS A  28      24.911  19.918 -19.799  1.00 83.17           O  
ATOM    441  CG  LYS A  28      25.685  15.575 -20.417  1.00 83.17           C  
ATOM    442  HG2 LYS A  28      25.508  15.450 -19.349  1.00 83.17           H  
ATOM    443  HG3 LYS A  28      24.918  15.036 -20.973  1.00 83.17           H  
ATOM    444  CD  LYS A  28      27.060  15.009 -20.783  1.00 83.17           C  
ATOM    445  HD2 LYS A  28      27.833  15.559 -20.246  1.00 83.17           H  
ATOM    446  HD3 LYS A  28      27.212  15.131 -21.856  1.00 83.17           H  
ATOM    447  CE  LYS A  28      27.130  13.526 -20.415  1.00 83.17           C  
ATOM    448  HE2 LYS A  28      26.309  13.011 -20.916  1.00 83.17           H  
ATOM    449  HE3 LYS A  28      26.987  13.426 -19.339  1.00 83.17           H  
ATOM    450  NZ  LYS A  28      28.425  12.928 -20.821  1.00 83.17           N  
ATOM    451  HZ1 LYS A  28      28.450  11.944 -20.594  1.00 83.17           H  
ATOM    452  HZ2 LYS A  28      29.192  13.395 -20.359  1.00 83.17           H  
ATOM    453  HZ3 LYS A  28      28.546  13.021 -21.819  1.00 83.17           H  
ATOM    454  N   LYS A  29      23.975  19.744 -21.839  1.00 83.58           N  
ATOM    455  H   LYS A  29      23.597  19.098 -22.517  1.00 83.58           H  
ATOM    456  CA  LYS A  29      23.960  21.183 -22.152  1.00 83.58           C  
ATOM    457  HA  LYS A  29      24.696  21.703 -21.538  1.00 83.58           H  
ATOM    458  C   LYS A  29      22.619  21.828 -21.830  1.00 83.58           C  
ATOM    459  CB  LYS A  29      24.311  21.406 -23.630  1.00 83.58           C  
ATOM    460  HB2 LYS A  29      24.159  22.459 -23.867  1.00 83.58           H  
ATOM    461  HB3 LYS A  29      23.645  20.815 -24.259  1.00 83.58           H  
ATOM    462  O   LYS A  29      22.575  22.935 -21.308  1.00 83.58           O  
ATOM    463  CG  LYS A  29      25.767  21.040 -23.943  1.00 83.58           C  
ATOM    464  HG2 LYS A  29      26.430  21.602 -23.286  1.00 83.58           H  
ATOM    465  HG3 LYS A  29      25.920  19.974 -23.774  1.00 83.58           H  
ATOM    466  CD  LYS A  29      26.097  21.373 -25.402  1.00 83.58           C  
ATOM    467  HD2 LYS A  29      25.956  22.441 -25.569  1.00 83.58           H  
ATOM    468  HD3 LYS A  29      25.424  20.816 -26.054  1.00 83.58           H  
ATOM    469  CE  LYS A  29      27.546  20.984 -25.706  1.00 83.58           C  
ATOM    470  HE2 LYS A  29      27.662  19.919 -25.504  1.00 83.58           H  
ATOM    471  HE3 LYS A  29      28.204  21.526 -25.026  1.00 83.58           H  
ATOM    472  NZ  LYS A  29      27.904  21.280 -27.116  1.00 83.58           N  
ATOM    473  HZ1 LYS A  29      27.306  20.759 -27.742  1.00 83.58           H  
ATOM    474  HZ2 LYS A  29      27.798  22.264 -27.316  1.00 83.58           H  
ATOM    475  HZ3 LYS A  29      28.859  21.011 -27.303  1.00 83.58           H  
ATOM    476  N   TYR A  30      21.524  21.135 -22.130  1.00 85.05           N  
ATOM    477  H   TYR A  30      21.648  20.253 -22.606  1.00 85.05           H  
ATOM    478  CA  TYR A  30      20.188  21.734 -22.117  1.00 85.05           C  
ATOM    479  HA  TYR A  30      20.279  22.807 -21.947  1.00 85.05           H  
ATOM    480  C   TYR A  30      19.280  21.219 -21.002  1.00 85.05           C  
ATOM    481  CB  TYR A  30      19.561  21.548 -23.503  1.00 85.05           C  
ATOM    482  HB2 TYR A  30      18.564  21.987 -23.517  1.00 85.05           H  
ATOM    483  HB3 TYR A  30      19.458  20.483 -23.708  1.00 85.05           H  
ATOM    484  O   TYR A  30      18.125  21.639 -20.931  1.00 85.05           O  
ATOM    485  CG  TYR A  30      20.360  22.209 -24.604  1.00 85.05           C  
ATOM    486  CD1 TYR A  30      20.411  23.615 -24.689  1.00 85.05           C  
ATOM    487  HD1 TYR A  30      19.872  24.223 -23.977  1.00 85.05           H  
ATOM    488  CD2 TYR A  30      21.077  21.419 -25.521  1.00 85.05           C  
ATOM    489  HD2 TYR A  30      21.043  20.341 -25.456  1.00 85.05           H  
ATOM    490  CE1 TYR A  30      21.179  24.234 -25.693  1.00 85.05           C  
ATOM    491  HE1 TYR A  30      21.224  25.311 -25.754  1.00 85.05           H  
ATOM    492  CE2 TYR A  30      21.847  22.035 -26.524  1.00 85.05           C  
ATOM    493  HE2 TYR A  30      22.392  21.441 -27.243  1.00 85.05           H  
ATOM    494  OH  TYR A  30      22.662  24.024 -27.571  1.00 85.05           O  
ATOM    495  HH  TYR A  30      22.579  24.980 -27.573  1.00 85.05           H  
ATOM    496  CZ  TYR A  30      21.900  23.441 -26.611  1.00 85.05           C  
ATOM    497  N   GLY A  31      19.747  20.302 -20.158  1.00 81.52           N  
ATOM    498  H   GLY A  31      20.679  19.938 -20.293  1.00 81.52           H  
ATOM    499  CA  GLY A  31      18.849  19.537 -19.303  1.00 81.52           C  
ATOM    500  HA2 GLY A  31      19.426  18.930 -18.605  1.00 81.52           H  
ATOM    501  HA3 GLY A  31      18.220  20.217 -18.728  1.00 81.52           H  
ATOM    502  C   GLY A  31      17.951  18.606 -20.118  1.00 81.52           C  
ATOM    503  O   GLY A  31      18.003  18.549 -21.351  1.00 81.52           O  
ATOM    504  N   GLY A  32      17.105  17.863 -19.421  1.00 83.71           N  
ATOM    505  H   GLY A  32      17.006  18.026 -18.429  1.00 83.71           H  
ATOM    506  CA  GLY A  32      16.291  16.823 -20.037  1.00 83.71           C  
ATOM    507  HA2 GLY A  32      16.901  15.933 -20.194  1.00 83.71           H  
ATOM    508  HA3 GLY A  32      15.930  17.153 -21.011  1.00 83.71           H  
ATOM    509  C   GLY A  32      15.093  16.441 -19.191  1.00 83.71           C  
ATOM    510  O   GLY A  32      14.925  16.929 -18.073  1.00 83.71           O  
ATOM    511  N   PHE A  33      14.262  15.557 -19.730  1.00 84.27           N  
ATOM    512  H   PHE A  33      14.493  15.165 -20.631  1.00 84.27           H  
ATOM    513  CA  PHE A  33      13.212  14.926 -18.939  1.00 84.27           C  
ATOM    514  HA  PHE A  33      12.659  15.700 -18.407  1.00 84.27           H  
ATOM    515  C   PHE A  33      13.832  13.995 -17.891  1.00 84.27           C  
ATOM    516  CB  PHE A  33      12.233  14.188 -19.850  1.00 84.27           C  
ATOM    517  HB2 PHE A  33      11.466  13.731 -19.224  1.00 84.27           H  
ATOM    518  HB3 PHE A  33      12.751  13.377 -20.362  1.00 84.27           H  
ATOM    519  O   PHE A  33      14.863  13.369 -18.152  1.00 84.27           O  
ATOM    520  CG  PHE A  33      11.544  15.070 -20.868  1.00 84.27           C  
ATOM    521  CD1 PHE A  33      10.621  16.034 -20.424  1.00 84.27           C  
ATOM    522  HD1 PHE A  33      10.420  16.147 -19.369  1.00 84.27           H  
ATOM    523  CD2 PHE A  33      11.793  14.917 -22.247  1.00 84.27           C  
ATOM    524  HD2 PHE A  33      12.502  14.182 -22.601  1.00 84.27           H  
ATOM    525  CE1 PHE A  33       9.940  16.839 -21.351  1.00 84.27           C  
ATOM    526  HE1 PHE A  33       9.216  17.562 -21.006  1.00 84.27           H  
ATOM    527  CE2 PHE A  33      11.094  15.710 -23.175  1.00 84.27           C  
ATOM    528  HE2 PHE A  33      11.246  15.563 -24.234  1.00 84.27           H  
ATOM    529  CZ  PHE A  33      10.172  16.672 -22.728  1.00 84.27           C  
ATOM    530  HZ  PHE A  33       9.622  17.267 -23.442  1.00 84.27           H  
ATOM    531  N   ASP A  34      13.205  13.919 -16.714  1.00 78.55           N  
ATOM    532  H   ASP A  34      12.404  14.517 -16.572  1.00 78.55           H  
ATOM    533  CA  ASP A  34      13.740  13.208 -15.544  1.00 78.55           C  
ATOM    534  HA  ASP A  34      14.693  13.656 -15.263  1.00 78.55           H  
ATOM    535  C   ASP A  34      14.012  11.721 -15.807  1.00 78.55           C  
ATOM    536  CB  ASP A  34      12.759  13.371 -14.365  1.00 78.55           C  
ATOM    537  HB2 ASP A  34      12.771  14.407 -14.026  1.00 78.55           H  
ATOM    538  HB3 ASP A  34      11.750  13.149 -14.713  1.00 78.55           H  
ATOM    539  O   ASP A  34      15.112  11.224 -15.567  1.00 78.55           O  
ATOM    540  CG  ASP A  34      13.087  12.447 -13.181  1.00 78.55           C  
ATOM    541  OD1 ASP A  34      14.254  12.426 -12.734  1.00 78.55           O  
ATOM    542  OD2 ASP A  34      12.172  11.695 -12.759  1.00 78.55           O  
ATOM    543  N   SER A  35      12.989  10.998 -16.260  1.00 78.52           N  
ATOM    544  H   SER A  35      12.122  11.467 -16.479  1.00 78.52           H  
ATOM    545  CA  SER A  35      13.057   9.550 -16.422  1.00 78.52           C  
ATOM    546  HA  SER A  35      14.046   9.314 -16.814  1.00 78.52           H  
ATOM    547  C   SER A  35      12.019   9.045 -17.425  1.00 78.52           C  
ATOM    548  CB  SER A  35      12.909   8.847 -15.058  1.00 78.52           C  
ATOM    549  HB2 SER A  35      12.757   7.780 -15.218  1.00 78.52           H  
ATOM    550  HB3 SER A  35      13.841   8.974 -14.507  1.00 78.52           H  
ATOM    551  O   SER A  35      10.953   9.656 -17.572  1.00 78.52           O  
ATOM    552  OG  SER A  35      11.850   9.350 -14.250  1.00 78.52           O  
ATOM    553  HG  SER A  35      12.121  10.210 -13.923  1.00 78.52           H  
ATOM    554  N   PRO A  36      12.306   7.937 -18.131  1.00 84.51           N  
ATOM    555  CA  PRO A  36      11.346   7.334 -19.044  1.00 84.51           C  
ATOM    556  HA  PRO A  36      10.966   8.078 -19.743  1.00 84.51           H  
ATOM    557  C   PRO A  36      10.181   6.727 -18.261  1.00 84.51           C  
ATOM    558  CB  PRO A  36      12.131   6.279 -19.818  1.00 84.51           C  
ATOM    559  HB2 PRO A  36      12.595   6.738 -20.691  1.00 84.51           H  
ATOM    560  HB3 PRO A  36      11.496   5.447 -20.123  1.00 84.51           H  
ATOM    561  O   PRO A  36      10.346   6.241 -17.138  1.00 84.51           O  
ATOM    562  CG  PRO A  36      13.228   5.857 -18.843  1.00 84.51           C  
ATOM    563  HG2 PRO A  36      12.842   5.095 -18.166  1.00 84.51           H  
ATOM    564  HG3 PRO A  36      14.114   5.494 -19.364  1.00 84.51           H  
ATOM    565  CD  PRO A  36      13.520   7.130 -18.052  1.00 84.51           C  
ATOM    566  HD2 PRO A  36      14.359   7.663 -18.498  1.00 84.51           H  
ATOM    567  HD3 PRO A  36      13.759   6.869 -17.021  1.00 84.51           H  
ATOM    568  N   VAL A  37       8.994   6.723 -18.861  1.00 86.48           N  
ATOM    569  H   VAL A  37       8.917   7.101 -19.795  1.00 86.48           H  
ATOM    570  CA  VAL A  37       7.837   6.029 -18.294  1.00 86.48           C  
ATOM    571  HA  VAL A  37       7.853   6.162 -17.213  1.00 86.48           H  
ATOM    572  C   VAL A  37       7.971   4.537 -18.587  1.00 86.48           C  
ATOM    573  CB  VAL A  37       6.511   6.621 -18.802  1.00 86.48           C  
ATOM    574  HB  VAL A  37       6.489   6.581 -19.891  1.00 86.48           H  
ATOM    575  O   VAL A  37       8.153   4.123 -19.734  1.00 86.48           O  
ATOM    576  CG1 VAL A  37       5.301   5.861 -18.243  1.00 86.48           C  
ATOM    577 HG11 VAL A  37       5.297   4.835 -18.611  1.00 86.48           H  
ATOM    578 HG12 VAL A  37       5.323   5.857 -17.153  1.00 86.48           H  
ATOM    579 HG13 VAL A  37       4.384   6.342 -18.583  1.00 86.48           H  
ATOM    580  CG2 VAL A  37       6.382   8.081 -18.348  1.00 86.48           C  
ATOM    581 HG21 VAL A  37       5.426   8.489 -18.676  1.00 86.48           H  
ATOM    582 HG22 VAL A  37       6.453   8.156 -17.263  1.00 86.48           H  
ATOM    583 HG23 VAL A  37       7.170   8.677 -18.806  1.00 86.48           H  
ATOM    584  N   VAL A  38       7.888   3.721 -17.536  1.00 88.58           N  
ATOM    585  H   VAL A  38       7.759   4.135 -16.624  1.00 88.58           H  
ATOM    586  CA  VAL A  38       7.841   2.258 -17.639  1.00 88.58           C  
ATOM    587  HA  VAL A  38       8.560   1.924 -18.387  1.00 88.58           H  
ATOM    588  C   VAL A  38       6.445   1.841 -18.101  1.00 88.58           C  
ATOM    589  CB  VAL A  38       8.256   1.588 -16.317  1.00 88.58           C  
ATOM    590  HB  VAL A  38       7.607   1.937 -15.514  1.00 88.58           H  
ATOM    591  O   VAL A  38       5.457   2.208 -17.468  1.00 88.58           O  
ATOM    592  CG1 VAL A  38       8.166   0.060 -16.395  1.00 88.58           C  
ATOM    593 HG11 VAL A  38       8.770  -0.309 -17.224  1.00 88.58           H  
ATOM    594 HG12 VAL A  38       7.132  -0.250 -16.543  1.00 88.58           H  
ATOM    595 HG13 VAL A  38       8.524  -0.385 -15.467  1.00 88.58           H  
ATOM    596  CG2 VAL A  38       9.709   1.947 -15.967  1.00 88.58           C  
ATOM    597 HG21 VAL A  38      10.377   1.610 -16.760  1.00 88.58           H  
ATOM    598 HG22 VAL A  38       9.819   3.024 -15.847  1.00 88.58           H  
ATOM    599 HG23 VAL A  38       9.995   1.465 -15.032  1.00 88.58           H  
ATOM    600  N   ALA A  39       6.367   1.088 -19.198  1.00 90.79           N  
ATOM    601  H   ALA A  39       7.224   0.764 -19.623  1.00 90.79           H  
ATOM    602  CA  ALA A  39       5.121   0.553 -19.737  1.00 90.79           C  
ATOM    603  HA  ALA A  39       4.345   1.317 -19.681  1.00 90.79           H  
ATOM    604  C   ALA A  39       4.646  -0.661 -18.926  1.00 90.79           C  
ATOM    605  CB  ALA A  39       5.349   0.185 -21.211  1.00 90.79           C  
ATOM    606  HB1 ALA A  39       4.417  -0.174 -21.647  1.00 90.79           H  
ATOM    607  HB2 ALA A  39       6.102  -0.598 -21.296  1.00 90.79           H  
ATOM    608  HB3 ALA A  39       5.692   1.058 -21.766  1.00 90.79           H  
ATOM    609  O   ALA A  39       3.502  -0.717 -18.479  1.00 90.79           O  
ATOM    610  N   TYR A  40       5.546  -1.618 -18.714  1.00 93.91           N  
ATOM    611  H   TYR A  40       6.466  -1.506 -19.116  1.00 93.91           H  
ATOM    612  CA  TYR A  40       5.325  -2.826 -17.924  1.00 93.91           C  
ATOM    613  HA  TYR A  40       4.714  -2.581 -17.054  1.00 93.91           H  
ATOM    614  C   TYR A  40       6.661  -3.363 -17.412  1.00 93.91           C  
ATOM    615  CB  TYR A  40       4.567  -3.872 -18.758  1.00 93.91           C  
ATOM    616  HB2 TYR A  40       4.521  -4.817 -18.216  1.00 93.91           H  
ATOM    617  HB3 TYR A  40       3.537  -3.534 -18.869  1.00 93.91           H  
ATOM    618  O   TYR A  40       7.728  -2.850 -17.751  1.00 93.91           O  
ATOM    619  CG  TYR A  40       5.132  -4.151 -20.135  1.00 93.91           C  
ATOM    620  CD1 TYR A  40       4.502  -3.590 -21.263  1.00 93.91           C  
ATOM    621  HD1 TYR A  40       3.640  -2.952 -21.139  1.00 93.91           H  
ATOM    622  CD2 TYR A  40       6.242  -5.004 -20.297  1.00 93.91           C  
ATOM    623  HD2 TYR A  40       6.714  -5.456 -19.437  1.00 93.91           H  
ATOM    624  CE1 TYR A  40       4.958  -3.905 -22.555  1.00 93.91           C  
ATOM    625  HE1 TYR A  40       4.449  -3.525 -23.429  1.00 93.91           H  
ATOM    626  CE2 TYR A  40       6.711  -5.306 -21.591  1.00 93.91           C  
ATOM    627  HE2 TYR A  40       7.544  -5.978 -21.736  1.00 93.91           H  
ATOM    628  OH  TYR A  40       6.452  -5.116 -23.971  1.00 93.91           O  
ATOM    629  HH  TYR A  40       5.816  -4.871 -24.646  1.00 93.91           H  
ATOM    630  CZ  TYR A  40       6.057  -4.770 -22.722  1.00 93.91           C  
ATOM    631  N   SER A  41       6.612  -4.376 -16.553  1.00 96.25           N  
ATOM    632  H   SER A  41       5.725  -4.832 -16.394  1.00 96.25           H  
ATOM    633  CA  SER A  41       7.809  -5.087 -16.103  1.00 96.25           C  
ATOM    634  HA  SER A  41       8.701  -4.563 -16.448  1.00 96.25           H  
ATOM    635  C   SER A  41       7.853  -6.482 -16.710  1.00 96.25           C  
ATOM    636  CB  SER A  41       7.868  -5.122 -14.578  1.00 96.25           C  
ATOM    637  HB2 SER A  41       8.775  -5.630 -14.248  1.00 96.25           H  
ATOM    638  HB3 SER A  41       6.992  -5.654 -14.206  1.00 96.25           H  
ATOM    639  O   SER A  41       6.839  -7.009 -17.156  1.00 96.25           O  
ATOM    640  OG  SER A  41       7.862  -3.791 -14.090  1.00 96.25           O  
ATOM    641  HG  SER A  41       7.166  -3.348 -14.583  1.00 96.25           H  
ATOM    642  N   VAL A  42       9.032  -7.080 -16.741  1.00 96.07           N  
ATOM    643  H   VAL A  42       9.846  -6.549 -16.467  1.00 96.07           H  
ATOM    644  CA  VAL A  42       9.263  -8.420 -17.268  1.00 96.07           C  
ATOM    645  HA  VAL A  42       8.312  -8.924 -17.441  1.00 96.07           H  
ATOM    646  C   VAL A  42      10.044  -9.199 -16.227  1.00 96.07           C  
ATOM    647  CB  VAL A  42      10.014  -8.341 -18.605  1.00 96.07           C  
ATOM    648  HB  VAL A  42      10.945  -7.791 -18.467  1.00 96.07           H  
ATOM    649  O   VAL A  42      11.111  -8.756 -15.806  1.00 96.07           O  
ATOM    650  CG1 VAL A  42      10.340  -9.729 -19.143  1.00 96.07           C  
ATOM    651 HG11 VAL A  42      11.013 -10.256 -18.465  1.00 96.07           H  
ATOM    652 HG12 VAL A  42      10.845  -9.617 -20.102  1.00 96.07           H  
ATOM    653 HG13 VAL A  42       9.424 -10.306 -19.264  1.00 96.07           H  
ATOM    654  CG2 VAL A  42       9.173  -7.627 -19.670  1.00 96.07           C  
ATOM    655 HG21 VAL A  42       8.263  -8.191 -19.871  1.00 96.07           H  
ATOM    656 HG22 VAL A  42       9.754  -7.529 -20.587  1.00 96.07           H  
ATOM    657 HG23 VAL A  42       8.901  -6.626 -19.335  1.00 96.07           H  
ATOM    658  N   LEU A  43       9.517 -10.343 -15.798  1.00 95.96           N  
ATOM    659  H   LEU A  43       8.658 -10.657 -16.227  1.00 95.96           H  
ATOM    660  CA  LEU A  43      10.267 -11.307 -15.002  1.00 95.96           C  
ATOM    661  HA  LEU A  43      10.953 -10.772 -14.345  1.00 95.96           H  
ATOM    662  C   LEU A  43      11.087 -12.177 -15.951  1.00 95.96           C  
ATOM    663  CB  LEU A  43       9.301 -12.122 -14.128  1.00 95.96           C  
ATOM    664  HB2 LEU A  43       8.544 -12.561 -14.778  1.00 95.96           H  
ATOM    665  HB3 LEU A  43       8.797 -11.445 -13.440  1.00 95.96           H  
ATOM    666  O   LEU A  43      10.539 -12.768 -16.882  1.00 95.96           O  
ATOM    667  CG  LEU A  43       9.954 -13.254 -13.314  1.00 95.96           C  
ATOM    668  HG  LEU A  43      10.460 -13.950 -13.982  1.00 95.96           H  
ATOM    669  CD1 LEU A  43      10.959 -12.722 -12.290  1.00 95.96           C  
ATOM    670 HD11 LEU A  43      10.485 -11.965 -11.664  1.00 95.96           H  
ATOM    671 HD12 LEU A  43      11.814 -12.284 -12.804  1.00 95.96           H  
ATOM    672 HD13 LEU A  43      11.316 -13.541 -11.666  1.00 95.96           H  
ATOM    673  CD2 LEU A  43       8.881 -14.022 -12.545  1.00 95.96           C  
ATOM    674 HD21 LEU A  43       9.323 -14.879 -12.037  1.00 95.96           H  
ATOM    675 HD22 LEU A  43       8.404 -13.373 -11.810  1.00 95.96           H  
ATOM    676 HD23 LEU A  43       8.118 -14.380 -13.236  1.00 95.96           H  
ATOM    677  N   LEU A  44      12.393 -12.251 -15.708  1.00 94.48           N  
ATOM    678  H   LEU A  44      12.776 -11.698 -14.954  1.00 94.48           H  
ATOM    679  CA  LEU A  44      13.315 -13.024 -16.532  1.00 94.48           C  
ATOM    680  HA  LEU A  44      12.735 -13.736 -17.119  1.00 94.48           H  
ATOM    681  C   LEU A  44      14.283 -13.846 -15.681  1.00 94.48           C  
ATOM    682  CB  LEU A  44      14.018 -12.082 -17.529  1.00 94.48           C  
ATOM    683  HB2 LEU A  44      14.528 -12.678 -18.286  1.00 94.48           H  
ATOM    684  HB3 LEU A  44      13.241 -11.521 -18.048  1.00 94.48           H  
ATOM    685  O   LEU A  44      14.659 -13.457 -14.572  1.00 94.48           O  
ATOM    686  CG  LEU A  44      15.021 -11.095 -16.889  1.00 94.48           C  
ATOM    687  HG  LEU A  44      14.798 -10.961 -15.831  1.00 94.48           H  
ATOM    688  CD1 LEU A  44      16.460 -11.599 -17.030  1.00 94.48           C  
ATOM    689 HD11 LEU A  44      16.737 -11.655 -18.083  1.00 94.48           H  
ATOM    690 HD12 LEU A  44      16.564 -12.579 -16.565  1.00 94.48           H  
ATOM    691 HD13 LEU A  44      17.129 -10.903 -16.524  1.00 94.48           H  
ATOM    692  CD2 LEU A  44      14.928  -9.729 -17.564  1.00 94.48           C  
ATOM    693 HD21 LEU A  44      13.938  -9.307 -17.391  1.00 94.48           H  
ATOM    694 HD22 LEU A  44      15.674  -9.056 -17.140  1.00 94.48           H  
ATOM    695 HD23 LEU A  44      15.099  -9.830 -18.635  1.00 94.48           H  
ATOM    696  N   ILE A  45      14.706 -14.979 -16.243  1.00 93.32           N  
ATOM    697  H   ILE A  45      14.327 -15.219 -17.148  1.00 93.32           H  
ATOM    698  CA  ILE A  45      15.797 -15.811 -15.735  1.00 93.32           C  
ATOM    699  HA  ILE A  45      16.197 -15.347 -14.832  1.00 93.32           H  
ATOM    700  C   ILE A  45      16.894 -15.830 -16.798  1.00 93.32           C  
ATOM    701  CB  ILE A  45      15.315 -17.229 -15.356  1.00 93.32           C  
ATOM    702  HB  ILE A  45      14.903 -17.706 -16.245  1.00 93.32           H  
ATOM    703  O   ILE A  45      16.659 -16.256 -17.929  1.00 93.32           O  
ATOM    704  CG1 ILE A  45      14.208 -17.157 -14.278  1.00 93.32           C  
ATOM    705 HG12 ILE A  45      14.621 -16.722 -13.368  1.00 93.32           H  
ATOM    706 HG13 ILE A  45      13.404 -16.508 -14.626  1.00 93.32           H  
ATOM    707  CG2 ILE A  45      16.508 -18.067 -14.852  1.00 93.32           C  
ATOM    708 HG21 ILE A  45      16.943 -17.602 -13.968  1.00 93.32           H  
ATOM    709 HG22 ILE A  45      17.271 -18.147 -15.627  1.00 93.32           H  
ATOM    710 HG23 ILE A  45      16.188 -19.081 -14.610  1.00 93.32           H  
ATOM    711  CD1 ILE A  45      13.566 -18.507 -13.940  1.00 93.32           C  
ATOM    712 HD11 ILE A  45      12.720 -18.343 -13.273  1.00 93.32           H  
ATOM    713 HD12 ILE A  45      13.206 -18.985 -14.851  1.00 93.32           H  
ATOM    714 HD13 ILE A  45      14.279 -19.160 -13.437  1.00 93.32           H  
ATOM    715  N   ALA A  46      18.085 -15.359 -16.439  1.00 94.60           N  
ATOM    716  H   ALA A  46      18.214 -15.064 -15.482  1.00 94.60           H  
ATOM    717  CA  ALA A  46      19.211 -15.211 -17.359  1.00 94.60           C  
ATOM    718  HA  ALA A  46      19.175 -15.988 -18.122  1.00 94.60           H  
ATOM    719  C   ALA A  46      20.546 -15.337 -16.619  1.00 94.60           C  
ATOM    720  CB  ALA A  46      19.082 -13.846 -18.047  1.00 94.60           C  
ATOM    721  HB1 ALA A  46      18.117 -13.779 -18.548  1.00 94.60           H  
ATOM    722  HB2 ALA A  46      19.869 -13.720 -18.790  1.00 94.60           H  
ATOM    723  HB3 ALA A  46      19.152 -13.049 -17.306  1.00 94.60           H  
ATOM    724  O   ALA A  46      20.585 -15.503 -15.399  1.00 94.60           O  
ATOM    725  N   LYS A  47      21.656 -15.233 -17.348  1.00 94.28           N  
ATOM    726  H   LYS A  47      21.558 -15.128 -18.348  1.00 94.28           H  
ATOM    727  CA  LYS A  47      22.983 -14.994 -16.777  1.00 94.28           C  
ATOM    728  HA  LYS A  47      22.916 -15.074 -15.691  1.00 94.28           H  
ATOM    729  C   LYS A  47      23.444 -13.581 -17.089  1.00 94.28           C  
ATOM    730  CB  LYS A  47      23.992 -16.030 -17.275  1.00 94.28           C  
ATOM    731  HB2 LYS A  47      23.996 -16.043 -18.364  1.00 94.28           H  
ATOM    732  HB3 LYS A  47      24.984 -15.740 -16.927  1.00 94.28           H  
ATOM    733  O   LYS A  47      23.171 -13.065 -18.162  1.00 94.28           O  
ATOM    734  CG  LYS A  47      23.665 -17.425 -16.730  1.00 94.28           C  
ATOM    735  HG2 LYS A  47      22.705 -17.758 -17.122  1.00 94.28           H  
ATOM    736  HG3 LYS A  47      23.614 -17.389 -15.641  1.00 94.28           H  
ATOM    737  CD  LYS A  47      24.754 -18.413 -17.143  1.00 94.28           C  
ATOM    738  HD2 LYS A  47      25.709 -18.112 -16.712  1.00 94.28           H  
ATOM    739  HD3 LYS A  47      24.836 -18.399 -18.230  1.00 94.28           H  
ATOM    740  CE  LYS A  47      24.389 -19.814 -16.652  1.00 94.28           C  
ATOM    741  HE2 LYS A  47      24.541 -19.871 -15.574  1.00 94.28           H  
ATOM    742  HE3 LYS A  47      23.330 -19.979 -16.854  1.00 94.28           H  
ATOM    743  NZ  LYS A  47      25.184 -20.835 -17.368  1.00 94.28           N  
ATOM    744  HZ1 LYS A  47      24.960 -21.766 -17.044  1.00 94.28           H  
ATOM    745  HZ2 LYS A  47      24.927 -20.776 -18.343  1.00 94.28           H  
ATOM    746  HZ3 LYS A  47      26.176 -20.666 -17.281  1.00 94.28           H  
ATOM    747  N   VAL A  48      24.172 -12.975 -16.162  1.00 93.59           N  
ATOM    748  H   VAL A  48      24.314 -13.449 -15.281  1.00 93.59           H  
ATOM    749  CA  VAL A  48      24.801 -11.662 -16.347  1.00 93.59           C  
ATOM    750  HA  VAL A  48      24.853 -11.430 -17.411  1.00 93.59           H  
ATOM    751  C   VAL A  48      26.230 -11.703 -15.832  1.00 93.59           C  
ATOM    752  CB  VAL A  48      24.005 -10.529 -15.672  1.00 93.59           C  
ATOM    753  HB  VAL A  48      24.593  -9.612 -15.722  1.00 93.59           H  
ATOM    754  O   VAL A  48      26.526 -12.382 -14.841  1.00 93.59           O  
ATOM    755  CG1 VAL A  48      22.678 -10.276 -16.389  1.00 93.59           C  
ATOM    756 HG11 VAL A  48      22.872 -10.041 -17.435  1.00 93.59           H  
ATOM    757 HG12 VAL A  48      22.034 -11.153 -16.332  1.00 93.59           H  
ATOM    758 HG13 VAL A  48      22.165  -9.423 -15.944  1.00 93.59           H  
ATOM    759  CG2 VAL A  48      23.689 -10.818 -14.200  1.00 93.59           C  
ATOM    760 HG21 VAL A  48      24.611 -10.960 -13.636  1.00 93.59           H  
ATOM    761 HG22 VAL A  48      23.087 -11.724 -14.134  1.00 93.59           H  
ATOM    762 HG23 VAL A  48      23.116  -9.984 -13.795  1.00 93.59           H  
ATOM    763  N   GLU A  49      27.121 -10.973 -16.492  1.00 92.22           N  
ATOM    764  H   GLU A  49      26.831 -10.454 -17.309  1.00 92.22           H  
ATOM    765  CA  GLU A  49      28.475 -10.753 -15.993  1.00 92.22           C  
ATOM    766  HA  GLU A  49      28.914 -11.709 -15.706  1.00 92.22           H  
ATOM    767  C   GLU A  49      28.421  -9.845 -14.758  1.00 92.22           C  
ATOM    768  CB  GLU A  49      29.368 -10.137 -17.077  1.00 92.22           C  
ATOM    769  HB2 GLU A  49      28.926  -9.203 -17.423  1.00 92.22           H  
ATOM    770  HB3 GLU A  49      30.333  -9.917 -16.620  1.00 92.22           H  
ATOM    771  O   GLU A  49      27.937  -8.714 -14.817  1.00 92.22           O  
ATOM    772  CG  GLU A  49      29.592 -11.074 -18.274  1.00 92.22           C  
ATOM    773  HG2 GLU A  49      28.649 -11.206 -18.804  1.00 92.22           H  
ATOM    774  HG3 GLU A  49      29.905 -12.047 -17.895  1.00 92.22           H  
ATOM    775  CD  GLU A  49      30.658 -10.542 -19.247  1.00 92.22           C  
ATOM    776  OE1 GLU A  49      31.138 -11.358 -20.060  1.00 92.22           O  
ATOM    777  OE2 GLU A  49      31.040  -9.348 -19.143  1.00 92.22           O  
ATOM    778  N   LYS A  50      28.902 -10.331 -13.607  1.00 84.98           N  
ATOM    779  H   LYS A  50      29.237 -11.284 -13.598  1.00 84.98           H  
ATOM    780  CA  LYS A  50      28.947  -9.543 -12.364  1.00 84.98           C  
ATOM    781  HA  LYS A  50      28.757  -8.502 -12.625  1.00 84.98           H  
ATOM    782  C   LYS A  50      30.331  -9.554 -11.721  1.00 84.98           C  
ATOM    783  CB  LYS A  50      27.837  -9.987 -11.384  1.00 84.98           C  
ATOM    784  HB2 LYS A  50      28.111  -9.675 -10.377  1.00 84.98           H  
ATOM    785  HB3 LYS A  50      27.747 -11.073 -11.401  1.00 84.98           H  
ATOM    786  O   LYS A  50      30.971 -10.596 -11.580  1.00 84.98           O  
ATOM    787  CG  LYS A  50      26.483  -9.341 -11.727  1.00 84.98           C  
ATOM    788  HG2 LYS A  50      26.185  -9.658 -12.726  1.00 84.98           H  
ATOM    789  HG3 LYS A  50      26.614  -8.259 -11.747  1.00 84.98           H  
ATOM    790  CD  LYS A  50      25.353  -9.678 -10.733  1.00 84.98           C  
ATOM    791  HD2 LYS A  50      25.146 -10.747 -10.782  1.00 84.98           H  
ATOM    792  HD3 LYS A  50      25.656  -9.407  -9.721  1.00 84.98           H  
ATOM    793  CE  LYS A  50      24.096  -8.880 -11.132  1.00 84.98           C  
ATOM    794  HE2 LYS A  50      23.916  -9.050 -12.194  1.00 84.98           H  
ATOM    795  HE3 LYS A  50      24.306  -7.816 -11.026  1.00 84.98           H  
ATOM    796  NZ  LYS A  50      22.866  -9.236 -10.373  1.00 84.98           N  
ATOM    797  HZ1 LYS A  50      22.644 -10.215 -10.488  1.00 84.98           H  
ATOM    798  HZ2 LYS A  50      22.934  -8.997  -9.394  1.00 84.98           H  
ATOM    799  HZ3 LYS A  50      22.076  -8.743 -10.763  1.00 84.98           H  
ATOM    800  N   GLY A  51      30.730  -8.385 -11.217  1.00 82.54           N  
ATOM    801  H   GLY A  51      30.176  -7.574 -11.454  1.00 82.54           H  
ATOM    802  CA  GLY A  51      31.982  -8.170 -10.488  1.00 82.54           C  
ATOM    803  HA2 GLY A  51      31.860  -7.309  -9.830  1.00 82.54           H  
ATOM    804  HA3 GLY A  51      32.198  -9.041  -9.870  1.00 82.54           H  
ATOM    805  C   GLY A  51      33.188  -7.912 -11.394  1.00 82.54           C  
ATOM    806  O   GLY A  51      33.098  -8.000 -12.614  1.00 82.54           O  
ATOM    807  N   LYS A  52      34.341  -7.611 -10.780  1.00 82.81           N  
ATOM    808  H   LYS A  52      34.340  -7.538  -9.772  1.00 82.81           H  
ATOM    809  CA  LYS A  52      35.581  -7.258 -11.501  1.00 82.81           C  
ATOM    810  HA  LYS A  52      35.395  -6.386 -12.129  1.00 82.81           H  
ATOM    811  C   LYS A  52      36.060  -8.351 -12.464  1.00 82.81           C  
ATOM    812  CB  LYS A  52      36.709  -6.925 -10.508  1.00 82.81           C  
ATOM    813  HB2 LYS A  52      36.850  -7.759  -9.820  1.00 82.81           H  
ATOM    814  HB3 LYS A  52      37.630  -6.802 -11.077  1.00 82.81           H  
ATOM    815  O   LYS A  52      36.594  -8.042 -13.516  1.00 82.81           O  
ATOM    816  CG  LYS A  52      36.469  -5.633  -9.708  1.00 82.81           C  
ATOM    817  HG2 LYS A  52      36.256  -4.819 -10.401  1.00 82.81           H  
ATOM    818  HG3 LYS A  52      35.615  -5.765  -9.044  1.00 82.81           H  
ATOM    819  CD  LYS A  52      37.713  -5.273  -8.878  1.00 82.81           C  
ATOM    820  HD2 LYS A  52      37.923  -6.080  -8.176  1.00 82.81           H  
ATOM    821  HD3 LYS A  52      38.564  -5.165  -9.551  1.00 82.81           H  
ATOM    822  CE  LYS A  52      37.512  -3.960  -8.108  1.00 82.81           C  
ATOM    823  HE2 LYS A  52      37.238  -3.181  -8.820  1.00 82.81           H  
ATOM    824  HE3 LYS A  52      36.682  -4.081  -7.413  1.00 82.81           H  
ATOM    825  NZ  LYS A  52      38.740  -3.552  -7.372  1.00 82.81           N  
ATOM    826  HZ1 LYS A  52      39.015  -4.249  -6.694  1.00 82.81           H  
ATOM    827  HZ2 LYS A  52      39.511  -3.413  -8.009  1.00 82.81           H  
ATOM    828  HZ3 LYS A  52      38.594  -2.681  -6.882  1.00 82.81           H  
ATOM    829  N   SER A  53      35.846  -9.618 -12.112  1.00 85.09           N  
ATOM    830  H   SER A  53      35.372  -9.804 -11.240  1.00 85.09           H  
ATOM    831  CA  SER A  53      36.225 -10.778 -12.928  1.00 85.09           C  
ATOM    832  HA  SER A  53      37.130 -10.531 -13.482  1.00 85.09           H  
ATOM    833  C   SER A  53      35.187 -11.167 -13.985  1.00 85.09           C  
ATOM    834  CB  SER A  53      36.561 -11.964 -12.014  1.00 85.09           C  
ATOM    835  HB2 SER A  53      36.701 -12.869 -12.604  1.00 85.09           H  
ATOM    836  HB3 SER A  53      37.501 -11.744 -11.508  1.00 85.09           H  
ATOM    837  O   SER A  53      35.356 -12.206 -14.613  1.00 85.09           O  
ATOM    838  OG  SER A  53      35.555 -12.171 -11.029  1.00 85.09           O  
ATOM    839  HG  SER A  53      36.010 -12.368 -10.207  1.00 85.09           H  
ATOM    840  N   LYS A  54      34.107 -10.384 -14.156  1.00 85.47           N  
ATOM    841  H   LYS A  54      34.059  -9.517 -13.639  1.00 85.47           H  
ATOM    842  CA  LYS A  54      33.040 -10.623 -15.147  1.00 85.47           C  
ATOM    843  HA  LYS A  54      32.192  -9.988 -14.894  1.00 85.47           H  
ATOM    844  C   LYS A  54      32.483 -12.054 -15.139  1.00 85.47           C  
ATOM    845  CB  LYS A  54      33.519 -10.194 -16.543  1.00 85.47           C  
ATOM    846  HB2 LYS A  54      34.432 -10.730 -16.800  1.00 85.47           H  
ATOM    847  HB3 LYS A  54      32.757 -10.468 -17.272  1.00 85.47           H  
ATOM    848  O   LYS A  54      32.075 -12.595 -16.159  1.00 85.47           O  
ATOM    849  CG  LYS A  54      33.752  -8.683 -16.657  1.00 85.47           C  
ATOM    850  HG2 LYS A  54      34.544  -8.362 -15.981  1.00 85.47           H  
ATOM    851  HG3 LYS A  54      32.827  -8.162 -16.407  1.00 85.47           H  
ATOM    852  CD  LYS A  54      34.143  -8.365 -18.102  1.00 85.47           C  
ATOM    853  HD2 LYS A  54      33.457  -8.886 -18.771  1.00 85.47           H  
ATOM    854  HD3 LYS A  54      35.149  -8.737 -18.300  1.00 85.47           H  
ATOM    855  CE  LYS A  54      34.071  -6.868 -18.395  1.00 85.47           C  
ATOM    856  HE2 LYS A  54      34.937  -6.367 -17.964  1.00 85.47           H  
ATOM    857  HE3 LYS A  54      33.167  -6.476 -17.929  1.00 85.47           H  
ATOM    858  NZ  LYS A  54      33.993  -6.657 -19.859  1.00 85.47           N  
ATOM    859  HZ1 LYS A  54      34.806  -7.034 -20.326  1.00 85.47           H  
ATOM    860  HZ2 LYS A  54      33.882  -5.682 -20.096  1.00 85.47           H  
ATOM    861  HZ3 LYS A  54      33.191  -7.160 -20.212  1.00 85.47           H  
ATOM    862  N   LYS A  55      32.439 -12.695 -13.968  1.00 89.87           N  
ATOM    863  H   LYS A  55      32.750 -12.196 -13.146  1.00 89.87           H  
ATOM    864  CA  LYS A  55      31.914 -14.061 -13.856  1.00 89.87           C  
ATOM    865  HA  LYS A  55      32.403 -14.668 -14.617  1.00 89.87           H  
ATOM    866  C   LYS A  55      30.420 -14.066 -14.171  1.00 89.87           C  
ATOM    867  CB  LYS A  55      32.209 -14.665 -12.476  1.00 89.87           C  
ATOM    868  HB2 LYS A  55      31.650 -15.596 -12.379  1.00 89.87           H  
ATOM    869  HB3 LYS A  55      31.877 -13.978 -11.698  1.00 89.87           H  
ATOM    870  O   LYS A  55      29.665 -13.276 -13.598  1.00 89.87           O  
ATOM    871  CG  LYS A  55      33.704 -14.971 -12.304  1.00 89.87           C  
ATOM    872  HG2 LYS A  55      34.274 -14.045 -12.371  1.00 89.87           H  
ATOM    873  HG3 LYS A  55      34.025 -15.632 -13.110  1.00 89.87           H  
ATOM    874  CD  LYS A  55      33.990 -15.654 -10.958  1.00 89.87           C  
ATOM    875  HD2 LYS A  55      33.684 -14.996 -10.145  1.00 89.87           H  
ATOM    876  HD3 LYS A  55      33.422 -16.583 -10.907  1.00 89.87           H  
ATOM    877  CE  LYS A  55      35.490 -15.960 -10.843  1.00 89.87           C  
ATOM    878  HE2 LYS A  55      36.040 -15.019 -10.840  1.00 89.87           H  
ATOM    879  HE3 LYS A  55      35.794 -16.507 -11.735  1.00 89.87           H  
ATOM    880  NZ  LYS A  55      35.820 -16.764  -9.634  1.00 89.87           N  
ATOM    881  HZ1 LYS A  55      35.572 -16.283  -8.781  1.00 89.87           H  
ATOM    882  HZ2 LYS A  55      35.346 -17.655  -9.661  1.00 89.87           H  
ATOM    883  HZ3 LYS A  55      36.810 -16.963  -9.609  1.00 89.87           H  
ATOM    884  N   LEU A  56      30.002 -14.995 -15.029  1.00 92.52           N  
ATOM    885  H   LEU A  56      30.695 -15.544 -15.516  1.00 92.52           H  
ATOM    886  CA  LEU A  56      28.594 -15.229 -15.339  1.00 92.52           C  
ATOM    887  HA  LEU A  56      28.135 -14.280 -15.617  1.00 92.52           H  
ATOM    888  C   LEU A  56      27.865 -15.761 -14.104  1.00 92.52           C  
ATOM    889  CB  LEU A  56      28.466 -16.218 -16.511  1.00 92.52           C  
ATOM    890  HB2 LEU A  56      29.056 -17.106 -16.285  1.00 92.52           H  
ATOM    891  HB3 LEU A  56      27.422 -16.524 -16.591  1.00 92.52           H  
ATOM    892  O   LEU A  56      28.214 -16.814 -13.568  1.00 92.52           O  
ATOM    893  CG  LEU A  56      28.902 -15.657 -17.874  1.00 92.52           C  
ATOM    894  HG  LEU A  56      29.918 -15.270 -17.802  1.00 92.52           H  
ATOM    895  CD1 LEU A  56      28.875 -16.778 -18.914  1.00 92.52           C  
ATOM    896 HD11 LEU A  56      29.208 -16.382 -19.873  1.00 92.52           H  
ATOM    897 HD12 LEU A  56      27.865 -17.172 -19.027  1.00 92.52           H  
ATOM    898 HD13 LEU A  56      29.558 -17.575 -18.621  1.00 92.52           H  
ATOM    899  CD2 LEU A  56      27.967 -14.548 -18.353  1.00 92.52           C  
ATOM    900 HD21 LEU A  56      27.991 -13.695 -17.675  1.00 92.52           H  
ATOM    901 HD22 LEU A  56      28.328 -14.193 -19.318  1.00 92.52           H  
ATOM    902 HD23 LEU A  56      26.945 -14.911 -18.463  1.00 92.52           H  
ATOM    903  N   LYS A  57      26.830 -15.045 -13.665  1.00 93.39           N  
ATOM    904  H   LYS A  57      26.636 -14.167 -14.124  1.00 93.39           H  
ATOM    905  CA  LYS A  57      25.957 -15.460 -12.562  1.00 93.39           C  
ATOM    906  HA  LYS A  57      26.244 -16.456 -12.226  1.00 93.39           H  
ATOM    907  C   LYS A  57      24.517 -15.539 -13.031  1.00 93.39           C  
ATOM    908  CB  LYS A  57      26.079 -14.493 -11.379  1.00 93.39           C  
ATOM    909  HB2 LYS A  57      25.330 -14.768 -10.636  1.00 93.39           H  
ATOM    910  HB3 LYS A  57      25.873 -13.477 -11.715  1.00 93.39           H  
ATOM    911  O   LYS A  57      24.042 -14.620 -13.693  1.00 93.39           O  
ATOM    912  CG  LYS A  57      27.468 -14.552 -10.732  1.00 93.39           C  
ATOM    913  HG2 LYS A  57      27.732 -15.593 -10.542  1.00 93.39           H  
ATOM    914  HG3 LYS A  57      28.206 -14.118 -11.407  1.00 93.39           H  
ATOM    915  CD  LYS A  57      27.472 -13.786  -9.406  1.00 93.39           C  
ATOM    916  HD2 LYS A  57      26.732 -14.232  -8.742  1.00 93.39           H  
ATOM    917  HD3 LYS A  57      27.213 -12.744  -9.588  1.00 93.39           H  
ATOM    918  CE  LYS A  57      28.860 -13.876  -8.764  1.00 93.39           C  
ATOM    919  HE2 LYS A  57      29.571 -13.358  -9.407  1.00 93.39           H  
ATOM    920  HE3 LYS A  57      29.150 -14.926  -8.725  1.00 93.39           H  
ATOM    921  NZ  LYS A  57      28.866 -13.298  -7.397  1.00 93.39           N  
ATOM    922  HZ1 LYS A  57      28.607 -12.322  -7.417  1.00 93.39           H  
ATOM    923  HZ2 LYS A  57      28.215 -13.794  -6.805  1.00 93.39           H  
ATOM    924  HZ3 LYS A  57      29.783 -13.380  -6.980  1.00 93.39           H  
ATOM    925  N   SER A  58      23.828 -16.606 -12.637  1.00 92.93           N  
ATOM    926  H   SER A  58      24.293 -17.344 -12.130  1.00 92.93           H  
ATOM    927  CA  SER A  58      22.386 -16.724 -12.837  1.00 92.93           C  
ATOM    928  HA  SER A  58      22.168 -16.572 -13.894  1.00 92.93           H  
ATOM    929  C   SER A  58      21.651 -15.658 -12.026  1.00 92.93           C  
ATOM    930  CB  SER A  58      21.880 -18.115 -12.453  1.00 92.93           C  
ATOM    931  HB2 SER A  58      20.815 -18.180 -12.675  1.00 92.93           H  
ATOM    932  HB3 SER A  58      22.028 -18.277 -11.386  1.00 92.93           H  
ATOM    933  O   SER A  58      21.962 -15.429 -10.855  1.00 92.93           O  
ATOM    934  OG  SER A  58      22.574 -19.111 -13.185  1.00 92.93           O  
ATOM    935  HG  SER A  58      22.154 -19.954 -12.996  1.00 92.93           H  
ATOM    936  N   VAL A  59      20.674 -15.017 -12.652  1.00 92.83           N  
ATOM    937  H   VAL A  59      20.496 -15.244 -13.620  1.00 92.83           H  
ATOM    938  CA  VAL A  59      19.797 -14.015 -12.053  1.00 92.83           C  
ATOM    939  HA  VAL A  59      19.905 -14.058 -10.969  1.00 92.83           H  
ATOM    940  C   VAL A  59      18.346 -14.343 -12.366  1.00 92.83           C  
ATOM    941  CB  VAL A  59      20.144 -12.580 -12.499  1.00 92.83           C  
ATOM    942  HB  VAL A  59      19.386 -11.913 -12.088  1.00 92.83           H  
ATOM    943  O   VAL A  59      18.030 -14.871 -13.430  1.00 92.83           O  
ATOM    944  CG1 VAL A  59      21.492 -12.160 -11.900  1.00 92.83           C  
ATOM    945 HG11 VAL A  59      22.289 -12.793 -12.292  1.00 92.83           H  
ATOM    946 HG12 VAL A  59      21.452 -12.261 -10.816  1.00 92.83           H  
ATOM    947 HG13 VAL A  59      21.673 -11.119 -12.169  1.00 92.83           H  
ATOM    948  CG2 VAL A  59      20.172 -12.382 -14.020  1.00 92.83           C  
ATOM    949 HG21 VAL A  59      20.333 -11.328 -14.246  1.00 92.83           H  
ATOM    950 HG22 VAL A  59      20.969 -12.971 -14.473  1.00 92.83           H  
ATOM    951 HG23 VAL A  59      19.217 -12.674 -14.456  1.00 92.83           H  
ATOM    952  N   LYS A  60      17.480 -14.019 -11.409  1.00 93.86           N  
ATOM    953  H   LYS A  60      17.850 -13.589 -10.573  1.00 93.86           H  
ATOM    954  CA  LYS A  60      16.026 -13.994 -11.532  1.00 93.86           C  
ATOM    955  HA  LYS A  60      15.732 -14.139 -12.572  1.00 93.86           H  
ATOM    956  C   LYS A  60      15.603 -12.605 -11.083  1.00 93.86           C  
ATOM    957  CB  LYS A  60      15.427 -15.116 -10.672  1.00 93.86           C  
ATOM    958  HB2 LYS A  60      15.807 -16.070 -11.038  1.00 93.86           H  
ATOM    959  HB3 LYS A  60      15.753 -14.992  -9.639  1.00 93.86           H  
ATOM    960  O   LYS A  60      15.800 -12.274  -9.915  1.00 93.86           O  
ATOM    961  CG  LYS A  60      13.892 -15.149 -10.709  1.00 93.86           C  
ATOM    962  HG2 LYS A  60      13.552 -15.272 -11.737  1.00 93.86           H  
ATOM    963  HG3 LYS A  60      13.493 -14.215 -10.312  1.00 93.86           H  
ATOM    964  CD  LYS A  60      13.382 -16.316  -9.852  1.00 93.86           C  
ATOM    965  HD2 LYS A  60      13.702 -16.165  -8.821  1.00 93.86           H  
ATOM    966  HD3 LYS A  60      13.805 -17.250 -10.222  1.00 93.86           H  
ATOM    967  CE  LYS A  60      11.858 -16.400  -9.898  1.00 93.86           C  
ATOM    968  HE2 LYS A  60      11.455 -15.433  -9.598  1.00 93.86           H  
ATOM    969  HE3 LYS A  60      11.530 -16.587 -10.921  1.00 93.86           H  
ATOM    970  NZ  LYS A  60      11.333 -17.450  -8.986  1.00 93.86           N  
ATOM    971  HZ1 LYS A  60      11.730 -17.376  -8.060  1.00 93.86           H  
ATOM    972  HZ2 LYS A  60      11.451 -18.388  -9.340  1.00 93.86           H  
ATOM    973  HZ3 LYS A  60      10.352 -17.263  -8.831  1.00 93.86           H  
ATOM    974  N   GLU A  61      15.132 -11.773 -11.998  1.00 94.08           N  
ATOM    975  H   GLU A  61      14.979 -12.098 -12.942  1.00 94.08           H  
ATOM    976  CA  GLU A  61      14.874 -10.363 -11.703  1.00 94.08           C  
ATOM    977  HA  GLU A  61      14.528 -10.292 -10.671  1.00 94.08           H  
ATOM    978  C   GLU A  61      13.752  -9.780 -12.554  1.00 94.08           C  
ATOM    979  CB  GLU A  61      16.170  -9.531 -11.795  1.00 94.08           C  
ATOM    980  HB2 GLU A  61      15.952  -8.506 -11.496  1.00 94.08           H  
ATOM    981  HB3 GLU A  61      16.871  -9.936 -11.064  1.00 94.08           H  
ATOM    982  O   GLU A  61      13.337 -10.355 -13.560  1.00 94.08           O  
ATOM    983  CG  GLU A  61      16.851  -9.507 -13.171  1.00 94.08           C  
ATOM    984  HG2 GLU A  61      17.053 -10.529 -13.493  1.00 94.08           H  
ATOM    985  HG3 GLU A  61      16.177  -9.048 -13.893  1.00 94.08           H  
ATOM    986  CD  GLU A  61      18.183  -8.737 -13.125  1.00 94.08           C  
ATOM    987  OE1 GLU A  61      18.445  -7.973 -14.074  1.00 94.08           O  
ATOM    988  OE2 GLU A  61      18.977  -8.929 -12.168  1.00 94.08           O  
ATOM    989  N   LEU A  62      13.249  -8.636 -12.097  1.00 95.92           N  
ATOM    990  H   LEU A  62      13.695  -8.198 -11.303  1.00 95.92           H  
ATOM    991  CA  LEU A  62      12.261  -7.840 -12.801  1.00 95.92           C  
ATOM    992  HA  LEU A  62      11.746  -8.464 -13.531  1.00 95.92           H  
ATOM    993  C   LEU A  62      12.977  -6.718 -13.546  1.00 95.92           C  
ATOM    994  CB  LEU A  62      11.233  -7.303 -11.793  1.00 95.92           C  
ATOM    995  HB2 LEU A  62      11.767  -6.829 -10.969  1.00 95.92           H  
ATOM    996  HB3 LEU A  62      10.622  -6.541 -12.277  1.00 95.92           H  
ATOM    997  O   LEU A  62      13.700  -5.932 -12.935  1.00 95.92           O  
ATOM    998  CG  LEU A  62      10.314  -8.411 -11.251  1.00 95.92           C  
ATOM    999  HG  LEU A  62      10.887  -9.316 -11.052  1.00 95.92           H  
ATOM   1000  CD1 LEU A  62       9.676  -7.966  -9.943  1.00 95.92           C  
ATOM   1001 HD11 LEU A  62      10.456  -7.940  -9.182  1.00 95.92           H  
ATOM   1002 HD12 LEU A  62       8.914  -8.681  -9.634  1.00 95.92           H  
ATOM   1003 HD13 LEU A  62       9.231  -6.977 -10.058  1.00 95.92           H  
ATOM   1004  CD2 LEU A  62       9.210  -8.745 -12.244  1.00 95.92           C  
ATOM   1005 HD21 LEU A  62       8.586  -9.539 -11.834  1.00 95.92           H  
ATOM   1006 HD22 LEU A  62       9.644  -9.094 -13.181  1.00 95.92           H  
ATOM   1007 HD23 LEU A  62       8.595  -7.866 -12.441  1.00 95.92           H  
ATOM   1008  N   LEU A  63      12.738  -6.622 -14.849  1.00 95.71           N  
ATOM   1009  H   LEU A  63      12.184  -7.347 -15.281  1.00 95.71           H  
ATOM   1010  CA  LEU A  63      13.211  -5.537 -15.699  1.00 95.71           C  
ATOM   1011  HA  LEU A  63      13.923  -4.930 -15.140  1.00 95.71           H  
ATOM   1012  C   LEU A  63      12.028  -4.660 -16.106  1.00 95.71           C  
ATOM   1013  CB  LEU A  63      13.938  -6.138 -16.911  1.00 95.71           C  
ATOM   1014  HB2 LEU A  63      13.240  -6.782 -17.447  1.00 95.71           H  
ATOM   1015  HB3 LEU A  63      14.764  -6.755 -16.558  1.00 95.71           H  
ATOM   1016  O   LEU A  63      11.023  -5.163 -16.598  1.00 95.71           O  
ATOM   1017  CG  LEU A  63      14.487  -5.087 -17.892  1.00 95.71           C  
ATOM   1018  HG  LEU A  63      13.683  -4.426 -18.214  1.00 95.71           H  
ATOM   1019  CD1 LEU A  63      15.601  -4.241 -17.270  1.00 95.71           C  
ATOM   1020 HD11 LEU A  63      16.001  -3.559 -18.020  1.00 95.71           H  
ATOM   1021 HD12 LEU A  63      16.402  -4.889 -16.912  1.00 95.71           H  
ATOM   1022 HD13 LEU A  63      15.214  -3.648 -16.441  1.00 95.71           H  
ATOM   1023  CD2 LEU A  63      15.041  -5.786 -19.128  1.00 95.71           C  
ATOM   1024 HD21 LEU A  63      15.457  -5.052 -19.818  1.00 95.71           H  
ATOM   1025 HD22 LEU A  63      14.234  -6.319 -19.631  1.00 95.71           H  
ATOM   1026 HD23 LEU A  63      15.816  -6.496 -18.839  1.00 95.71           H  
ATOM   1027  N   GLY A  64      12.132  -3.348 -15.911  1.00 95.79           N  
ATOM   1028  H   GLY A  64      13.006  -2.980 -15.565  1.00 95.79           H  
ATOM   1029  CA  GLY A  64      11.140  -2.407 -16.431  1.00 95.79           C  
ATOM   1030  HA2 GLY A  64      10.133  -2.798 -16.283  1.00 95.79           H  
ATOM   1031  HA3 GLY A  64      11.222  -1.456 -15.906  1.00 95.79           H  
ATOM   1032  C   GLY A  64      11.380  -2.158 -17.916  1.00 95.79           C  
ATOM   1033  O   GLY A  64      12.475  -1.743 -18.280  1.00 95.79           O  
ATOM   1034  N   ILE A  65      10.363  -2.372 -18.748  1.00 95.52           N  
ATOM   1035  H   ILE A  65       9.486  -2.701 -18.373  1.00 95.52           H  
ATOM   1036  CA  ILE A  65      10.385  -2.013 -20.168  1.00 95.52           C  
ATOM   1037  HA  ILE A  65      11.416  -1.924 -20.510  1.00 95.52           H  
ATOM   1038  C   ILE A  65       9.729  -0.648 -20.310  1.00 95.52           C  
ATOM   1039  CB  ILE A  65       9.690  -3.090 -21.027  1.00 95.52           C  
ATOM   1040  HB  ILE A  65       8.650  -3.162 -20.709  1.00 95.52           H  
ATOM   1041  O   ILE A  65       8.562  -0.459 -19.956  1.00 95.52           O  
ATOM   1042  CG1 ILE A  65      10.328  -4.484 -20.834  1.00 95.52           C  
ATOM   1043 HG12 ILE A  65      10.178  -4.799 -19.801  1.00 95.52           H  
ATOM   1044 HG13 ILE A  65       9.802  -5.195 -21.471  1.00 95.52           H  
ATOM   1045  CG2 ILE A  65       9.692  -2.700 -22.516  1.00 95.52           C  
ATOM   1046 HG21 ILE A  65      10.706  -2.504 -22.866  1.00 95.52           H  
ATOM   1047 HG22 ILE A  65       9.264  -3.508 -23.109  1.00 95.52           H  
ATOM   1048 HG23 ILE A  65       9.086  -1.808 -22.676  1.00 95.52           H  
ATOM   1049  CD1 ILE A  65      11.827  -4.589 -21.150  1.00 95.52           C  
ATOM   1050 HD11 ILE A  65      12.149  -5.620 -21.008  1.00 95.52           H  
ATOM   1051 HD12 ILE A  65      12.014  -4.310 -22.187  1.00 95.52           H  
ATOM   1052 HD13 ILE A  65      12.410  -3.950 -20.488  1.00 95.52           H  
ATOM   1053  N   THR A  66      10.486   0.333 -20.788  1.00 92.85           N  
ATOM   1054  H   THR A  66      11.444   0.138 -21.040  1.00 92.85           H  
ATOM   1055  CA  THR A  66       9.959   1.683 -21.008  1.00 92.85           C  
ATOM   1056  HA  THR A  66       9.340   1.960 -20.154  1.00 92.85           H  
ATOM   1057  C   THR A  66       9.056   1.744 -22.232  1.00 92.85           C  
ATOM   1058  CB  THR A  66      11.072   2.724 -21.089  1.00 92.85           C  
ATOM   1059  HB  THR A  66      10.616   3.709 -21.191  1.00 92.85           H  
ATOM   1060  O   THR A  66       9.130   0.892 -23.115  1.00 92.85           O  
ATOM   1061  CG2 THR A  66      11.968   2.720 -19.849  1.00 92.85           C  
ATOM   1062 HG21 THR A  66      12.345   1.720 -19.636  1.00 92.85           H  
ATOM   1063 HG22 THR A  66      11.404   3.081 -18.989  1.00 92.85           H  
ATOM   1064 HG23 THR A  66      12.827   3.368 -20.026  1.00 92.85           H  
ATOM   1065  OG1 THR A  66      11.871   2.496 -22.212  1.00 92.85           O  
ATOM   1066  HG1 THR A  66      12.431   1.749 -21.986  1.00 92.85           H  
ATOM   1067  N   ILE A  67       8.205   2.771 -22.327  1.00 89.66           N  
ATOM   1068  H   ILE A  67       8.136   3.424 -21.560  1.00 89.66           H  
ATOM   1069  CA  ILE A  67       7.362   2.959 -23.521  1.00 89.66           C  
ATOM   1070  HA  ILE A  67       6.749   2.066 -23.646  1.00 89.66           H  
ATOM   1071  C   ILE A  67       8.234   3.071 -24.789  1.00 89.66           C  
ATOM   1072  CB  ILE A  67       6.413   4.171 -23.359  1.00 89.66           C  
ATOM   1073  HB  ILE A  67       7.018   5.072 -23.257  1.00 89.66           H  
ATOM   1074  O   ILE A  67       7.855   2.547 -25.832  1.00 89.66           O  
ATOM   1075  CG1 ILE A  67       5.502   4.041 -22.114  1.00 89.66           C  
ATOM   1076 HG12 ILE A  67       4.854   3.172 -22.227  1.00 89.66           H  
ATOM   1077 HG13 ILE A  67       6.115   3.885 -21.226  1.00 89.66           H  
ATOM   1078  CG2 ILE A  67       5.514   4.299 -24.604  1.00 89.66           C  
ATOM   1079 HG21 ILE A  67       4.852   3.436 -24.678  1.00 89.66           H  
ATOM   1080 HG22 ILE A  67       6.107   4.350 -25.517  1.00 89.66           H  
ATOM   1081 HG23 ILE A  67       4.913   5.208 -24.556  1.00 89.66           H  
ATOM   1082  CD1 ILE A  67       4.624   5.270 -21.846  1.00 89.66           C  
ATOM   1083 HD11 ILE A  67       3.851   5.369 -22.608  1.00 89.66           H  
ATOM   1084 HD12 ILE A  67       5.237   6.171 -21.831  1.00 89.66           H  
ATOM   1085 HD13 ILE A  67       4.132   5.156 -20.880  1.00 89.66           H  
ATOM   1086  N   MET A  68       9.420   3.685 -24.691  1.00 87.79           N  
ATOM   1087  H   MET A  68       9.705   4.036 -23.788  1.00 87.79           H  
ATOM   1088  CA  MET A  68      10.366   3.811 -25.811  1.00 87.79           C  
ATOM   1089  HA  MET A  68       9.830   4.168 -26.691  1.00 87.79           H  
ATOM   1090  C   MET A  68      11.027   2.480 -26.203  1.00 87.79           C  
ATOM   1091  CB  MET A  68      11.459   4.831 -25.460  1.00 87.79           C  
ATOM   1092  HB2 MET A  68      11.984   4.495 -24.565  1.00 87.79           H  
ATOM   1093  HB3 MET A  68      12.175   4.874 -26.281  1.00 87.79           H  
ATOM   1094  O   MET A  68      11.350   2.277 -27.367  1.00 87.79           O  
ATOM   1095  CG  MET A  68      10.903   6.241 -25.234  1.00 87.79           C  
ATOM   1096  HG2 MET A  68      10.305   6.520 -26.102  1.00 87.79           H  
ATOM   1097  HG3 MET A  68      10.249   6.231 -24.362  1.00 87.79           H  
ATOM   1098  SD  MET A  68      12.160   7.528 -24.990  1.00 87.79           S  
ATOM   1099  CE  MET A  68      12.966   6.914 -23.493  1.00 87.79           C  
ATOM   1100  HE1 MET A  68      12.197   6.680 -22.757  1.00 87.79           H  
ATOM   1101  HE2 MET A  68      13.538   6.015 -23.723  1.00 87.79           H  
ATOM   1102  HE3 MET A  68      13.641   7.676 -23.103  1.00 87.79           H  
ATOM   1103  N   GLU A  69      11.223   1.570 -25.248  1.00 94.03           N  
ATOM   1104  H   GLU A  69      10.960   1.798 -24.300  1.00 94.03           H  
ATOM   1105  CA  GLU A  69      11.825   0.246 -25.479  1.00 94.03           C  
ATOM   1106  HA  GLU A  69      12.559   0.301 -26.282  1.00 94.03           H  
ATOM   1107  C   GLU A  69      10.799  -0.815 -25.882  1.00 94.03           C  
ATOM   1108  CB  GLU A  69      12.522  -0.204 -24.195  1.00 94.03           C  
ATOM   1109  HB2 GLU A  69      12.794  -1.257 -24.274  1.00 94.03           H  
ATOM   1110  HB3 GLU A  69      11.804  -0.109 -23.381  1.00 94.03           H  
ATOM   1111  O   GLU A  69      11.164  -1.889 -26.351  1.00 94.03           O  
ATOM   1112  CG  GLU A  69      13.795   0.609 -23.904  1.00 94.03           C  
ATOM   1113  HG2 GLU A  69      13.611   1.670 -24.072  1.00 94.03           H  
ATOM   1114  HG3 GLU A  69      14.577   0.300 -24.599  1.00 94.03           H  
ATOM   1115  CD  GLU A  69      14.272   0.425 -22.461  1.00 94.03           C  
ATOM   1116  OE1 GLU A  69      15.507   0.440 -22.237  1.00 94.03           O  
ATOM   1117  OE2 GLU A  69      13.396   0.324 -21.570  1.00 94.03           O  
ATOM   1118  N   ARG A  70       9.507  -0.532 -25.702  1.00 94.03           N  
ATOM   1119  H   ARG A  70       9.287   0.347 -25.255  1.00 94.03           H  
ATOM   1120  CA  ARG A  70       8.429  -1.493 -25.924  1.00 94.03           C  
ATOM   1121  HA  ARG A  70       8.543  -2.318 -25.221  1.00 94.03           H  
ATOM   1122  C   ARG A  70       8.475  -2.116 -27.319  1.00 94.03           C  
ATOM   1123  CB  ARG A  70       7.097  -0.783 -25.659  1.00 94.03           C  
ATOM   1124  HB2 ARG A  70       6.976   0.043 -26.361  1.00 94.03           H  
ATOM   1125  HB3 ARG A  70       7.093  -0.388 -24.643  1.00 94.03           H  
ATOM   1126  O   ARG A  70       8.383  -3.331 -27.439  1.00 94.03           O  
ATOM   1127  CG  ARG A  70       5.937  -1.759 -25.823  1.00 94.03           C  
ATOM   1128  HG2 ARG A  70       5.931  -2.159 -26.837  1.00 94.03           H  
ATOM   1129  HG3 ARG A  70       6.064  -2.580 -25.119  1.00 94.03           H  
ATOM   1130  CD  ARG A  70       4.594  -1.082 -25.580  1.00 94.03           C  
ATOM   1131  HD2 ARG A  70       4.537  -0.757 -24.541  1.00 94.03           H  
ATOM   1132  HD3 ARG A  70       4.504  -0.221 -26.243  1.00 94.03           H  
ATOM   1133  NE  ARG A  70       3.533  -2.046 -25.871  1.00 94.03           N  
ATOM   1134  HE  ARG A  70       3.848  -2.969 -26.134  1.00 94.03           H  
ATOM   1135  NH1 ARG A  70       1.697  -0.734 -25.481  1.00 94.03           N  
ATOM   1136 HH11 ARG A  70       2.317   0.030 -25.253  1.00 94.03           H  
ATOM   1137 HH12 ARG A  70       0.692  -0.631 -25.492  1.00 94.03           H  
ATOM   1138  NH2 ARG A  70       1.467  -2.853 -26.197  1.00 94.03           N  
ATOM   1139 HH21 ARG A  70       1.931  -3.688 -26.525  1.00 94.03           H  
ATOM   1140 HH22 ARG A  70       0.460  -2.781 -26.227  1.00 94.03           H  
ATOM   1141  CZ  ARG A  70       2.235  -1.867 -25.846  1.00 94.03           C  
ATOM   1142  N   SER A  71       8.630  -1.301 -28.362  1.00 94.77           N  
ATOM   1143  H   SER A  71       8.801  -0.321 -28.191  1.00 94.77           H  
ATOM   1144  CA  SER A  71       8.617  -1.782 -29.748  1.00 94.77           C  
ATOM   1145  HA  SER A  71       7.721  -2.384 -29.900  1.00 94.77           H  
ATOM   1146  C   SER A  71       9.818  -2.672 -30.075  1.00 94.77           C  
ATOM   1147  CB  SER A  71       8.565  -0.596 -30.716  1.00 94.77           C  
ATOM   1148  HB2 SER A  71       7.635  -0.049 -30.558  1.00 94.77           H  
ATOM   1149  HB3 SER A  71       8.589  -0.962 -31.742  1.00 94.77           H  
ATOM   1150  O   SER A  71       9.662  -3.675 -30.770  1.00 94.77           O  
ATOM   1151  OG  SER A  71       9.663   0.269 -30.490  1.00 94.77           O  
ATOM   1152  HG  SER A  71       9.577   1.049 -31.044  1.00 94.77           H  
ATOM   1153  N   SER A  72      11.008  -2.344 -29.563  1.00 95.93           N  
ATOM   1154  H   SER A  72      11.079  -1.541 -28.955  1.00 95.93           H  
ATOM   1155  CA  SER A  72      12.209  -3.155 -29.777  1.00 95.93           C  
ATOM   1156  HA  SER A  72      12.249  -3.438 -30.829  1.00 95.93           H  
ATOM   1157  C   SER A  72      12.159  -4.455 -28.977  1.00 95.93           C  
ATOM   1158  CB  SER A  72      13.479  -2.353 -29.476  1.00 95.93           C  
ATOM   1159  HB2 SER A  72      13.553  -1.535 -30.193  1.00 95.93           H  
ATOM   1160  HB3 SER A  72      14.347  -3.000 -29.598  1.00 95.93           H  
ATOM   1161  O   SER A  72      12.456  -5.512 -29.534  1.00 95.93           O  
ATOM   1162  OG  SER A  72      13.474  -1.813 -28.171  1.00 95.93           O  
ATOM   1163  HG  SER A  72      14.259  -1.272 -28.058  1.00 95.93           H  
ATOM   1164  N   PHE A  73      11.703  -4.399 -27.723  1.00 96.27           N  
ATOM   1165  H   PHE A  73      11.517  -3.492 -27.319  1.00 96.27           H  
ATOM   1166  CA  PHE A  73      11.491  -5.584 -26.897  1.00 96.27           C  
ATOM   1167  HA  PHE A  73      12.425  -6.142 -26.843  1.00 96.27           H  
ATOM   1168  C   PHE A  73      10.446  -6.528 -27.506  1.00 96.27           C  
ATOM   1169  CB  PHE A  73      11.102  -5.161 -25.475  1.00 96.27           C  
ATOM   1170  HB2 PHE A  73      10.242  -4.493 -25.522  1.00 96.27           H  
ATOM   1171  HB3 PHE A  73      11.927  -4.604 -25.031  1.00 96.27           H  
ATOM   1172  O   PHE A  73      10.714  -7.716 -27.639  1.00 96.27           O  
ATOM   1173  CG  PHE A  73      10.763  -6.339 -24.581  1.00 96.27           C  
ATOM   1174  CD1 PHE A  73       9.420  -6.686 -24.353  1.00 96.27           C  
ATOM   1175  HD1 PHE A  73       8.631  -6.099 -24.799  1.00 96.27           H  
ATOM   1176  CD2 PHE A  73      11.786  -7.134 -24.036  1.00 96.27           C  
ATOM   1177  HD2 PHE A  73      12.819  -6.895 -24.242  1.00 96.27           H  
ATOM   1178  CE1 PHE A  73       9.101  -7.811 -23.574  1.00 96.27           C  
ATOM   1179  HE1 PHE A  73       8.066  -8.073 -23.414  1.00 96.27           H  
ATOM   1180  CE2 PHE A  73      11.472  -8.257 -23.251  1.00 96.27           C  
ATOM   1181  HE2 PHE A  73      12.265  -8.867 -22.845  1.00 96.27           H  
ATOM   1182  CZ  PHE A  73      10.127  -8.598 -23.024  1.00 96.27           C  
ATOM   1183  HZ  PHE A  73       9.879  -9.466 -22.431  1.00 96.27           H  
ATOM   1184  N   GLU A  74       9.278  -6.029 -27.924  1.00 94.81           N  
ATOM   1185  H   GLU A  74       9.085  -5.049 -27.775  1.00 94.81           H  
ATOM   1186  CA  GLU A  74       8.207  -6.868 -28.488  1.00 94.81           C  
ATOM   1187  HA  GLU A  74       8.038  -7.713 -27.820  1.00 94.81           H  
ATOM   1188  C   GLU A  74       8.587  -7.477 -29.847  1.00 94.81           C  
ATOM   1189  CB  GLU A  74       6.892  -6.068 -28.583  1.00 94.81           C  
ATOM   1190  HB2 GLU A  74       7.083  -5.111 -29.068  1.00 94.81           H  
ATOM   1191  HB3 GLU A  74       6.176  -6.626 -29.186  1.00 94.81           H  
ATOM   1192  O   GLU A  74       8.183  -8.602 -30.142  1.00 94.81           O  
ATOM   1193  CG  GLU A  74       6.280  -5.845 -27.188  1.00 94.81           C  
ATOM   1194  HG2 GLU A  74       6.013  -6.817 -26.772  1.00 94.81           H  
ATOM   1195  HG3 GLU A  74       7.044  -5.415 -26.540  1.00 94.81           H  
ATOM   1196  CD  GLU A  74       5.043  -4.928 -27.138  1.00 94.81           C  
ATOM   1197  OE1 GLU A  74       4.605  -4.605 -26.003  1.00 94.81           O  
ATOM   1198  OE2 GLU A  74       4.524  -4.471 -28.177  1.00 94.81           O  
ATOM   1199  N   LYS A  75       9.407  -6.783 -30.653  1.00 96.13           N  
ATOM   1200  H   LYS A  75       9.682  -5.856 -30.359  1.00 96.13           H  
ATOM   1201  CA  LYS A  75       9.905  -7.299 -31.938  1.00 96.13           C  
ATOM   1202  HA  LYS A  75       9.051  -7.658 -32.512  1.00 96.13           H  
ATOM   1203  C   LYS A  75      10.831  -8.504 -31.755  1.00 96.13           C  
ATOM   1204  CB  LYS A  75      10.590  -6.165 -32.718  1.00 96.13           C  
ATOM   1205  HB2 LYS A  75      11.442  -5.796 -32.147  1.00 96.13           H  
ATOM   1206  HB3 LYS A  75       9.878  -5.349 -32.843  1.00 96.13           H  
ATOM   1207  O   LYS A  75      10.653  -9.511 -32.438  1.00 96.13           O  
ATOM   1208  CG  LYS A  75      11.062  -6.622 -34.107  1.00 96.13           C  
ATOM   1209  HG2 LYS A  75      10.203  -6.972 -34.679  1.00 96.13           H  
ATOM   1210  HG3 LYS A  75      11.774  -7.440 -34.004  1.00 96.13           H  
ATOM   1211  CD  LYS A  75      11.747  -5.480 -34.866  1.00 96.13           C  
ATOM   1212  HD2 LYS A  75      11.041  -4.658 -34.994  1.00 96.13           H  
ATOM   1213  HD3 LYS A  75      12.603  -5.133 -34.288  1.00 96.13           H  
ATOM   1214  CE  LYS A  75      12.214  -5.989 -36.235  1.00 96.13           C  
ATOM   1215  HE2 LYS A  75      12.859  -6.853 -36.077  1.00 96.13           H  
ATOM   1216  HE3 LYS A  75      11.342  -6.327 -36.796  1.00 96.13           H  
ATOM   1217  NZ  LYS A  75      12.943  -4.943 -36.995  1.00 96.13           N  
ATOM   1218  HZ1 LYS A  75      12.351  -4.141 -37.156  1.00 96.13           H  
ATOM   1219  HZ2 LYS A  75      13.764  -4.649 -36.486  1.00 96.13           H  
ATOM   1220  HZ3 LYS A  75      13.243  -5.306 -37.889  1.00 96.13           H  
ATOM   1221  N   ASN A  76      11.822  -8.403 -30.867  1.00 95.32           N  
ATOM   1222  H   ASN A  76      11.910  -7.548 -30.337  1.00 95.32           H  
ATOM   1223  CA  ASN A  76      12.684  -9.530 -30.511  1.00 95.32           C  
ATOM   1224  HA  ASN A  76      12.100 -10.445 -30.615  1.00 95.32           H  
ATOM   1225  C   ASN A  76      13.157  -9.431 -29.046  1.00 95.32           C  
ATOM   1226  CB  ASN A  76      13.856  -9.664 -31.504  1.00 95.32           C  
ATOM   1227  HB2 ASN A  76      14.574  -8.855 -31.366  1.00 95.32           H  
ATOM   1228  HB3 ASN A  76      13.477  -9.622 -32.525  1.00 95.32           H  
ATOM   1229  O   ASN A  76      14.170  -8.781 -28.767  1.00 95.32           O  
ATOM   1230  CG  ASN A  76      14.568 -10.999 -31.328  1.00 95.32           C  
ATOM   1231  ND2 ASN A  76      15.356 -11.416 -32.282  1.00 95.32           N  
ATOM   1232 HD21 ASN A  76      15.822 -10.716 -32.841  1.00 95.32           H  
ATOM   1233 HD22 ASN A  76      15.999 -12.144 -32.005  1.00 95.32           H  
ATOM   1234  OD1 ASN A  76      14.390 -11.705 -30.341  1.00 95.32           O  
ATOM   1235  N   PRO A  77      12.464 -10.107 -28.106  1.00 95.32           N  
ATOM   1236  CA  PRO A  77      12.802 -10.040 -26.687  1.00 95.32           C  
ATOM   1237  HA  PRO A  77      12.705  -9.006 -26.354  1.00 95.32           H  
ATOM   1238  C   PRO A  77      14.211 -10.539 -26.361  1.00 95.32           C  
ATOM   1239  CB  PRO A  77      11.751 -10.901 -25.976  1.00 95.32           C  
ATOM   1240  HB2 PRO A  77      12.099 -11.932 -25.902  1.00 95.32           H  
ATOM   1241  HB3 PRO A  77      11.514 -10.512 -24.986  1.00 95.32           H  
ATOM   1242  O   PRO A  77      14.820 -10.045 -25.416  1.00 95.32           O  
ATOM   1243  CG  PRO A  77      10.542 -10.851 -26.904  1.00 95.32           C  
ATOM   1244  HG2 PRO A  77       9.917 -11.739 -26.802  1.00 95.32           H  
ATOM   1245  HG3 PRO A  77       9.957  -9.955 -26.699  1.00 95.32           H  
ATOM   1246  CD  PRO A  77      11.175 -10.765 -28.291  1.00 95.32           C  
ATOM   1247  HD2 PRO A  77      11.337 -11.766 -28.691  1.00 95.32           H  
ATOM   1248  HD3 PRO A  77      10.525 -10.193 -28.953  1.00 95.32           H  
ATOM   1249  N   ILE A  78      14.726 -11.518 -27.115  1.00 95.22           N  
ATOM   1250  H   ILE A  78      14.263 -11.759 -27.980  1.00 95.22           H  
ATOM   1251  CA  ILE A  78      16.045 -12.107 -26.854  1.00 95.22           C  
ATOM   1252  HA  ILE A  78      16.144 -12.271 -25.781  1.00 95.22           H  
ATOM   1253  C   ILE A  78      17.134 -11.105 -27.225  1.00 95.22           C  
ATOM   1254  CB  ILE A  78      16.218 -13.464 -27.569  1.00 95.22           C  
ATOM   1255  HB  ILE A  78      16.114 -13.300 -28.642  1.00 95.22           H  
ATOM   1256  O   ILE A  78      17.886 -10.711 -26.341  1.00 95.22           O  
ATOM   1257  CG1 ILE A  78      15.145 -14.497 -27.154  1.00 95.22           C  
ATOM   1258 HG12 ILE A  78      14.165 -14.135 -27.467  1.00 95.22           H  
ATOM   1259 HG13 ILE A  78      15.327 -15.417 -27.709  1.00 95.22           H  
ATOM   1260  CG2 ILE A  78      17.624 -14.042 -27.330  1.00 95.22           C  
ATOM   1261 HG21 ILE A  78      17.860 -14.096 -26.267  1.00 95.22           H  
ATOM   1262 HG22 ILE A  78      17.708 -15.037 -27.768  1.00 95.22           H  
ATOM   1263 HG23 ILE A  78      18.376 -13.418 -27.813  1.00 95.22           H  
ATOM   1264  CD1 ILE A  78      15.080 -14.843 -25.657  1.00 95.22           C  
ATOM   1265 HD11 ILE A  78      15.180 -15.921 -25.528  1.00 95.22           H  
ATOM   1266 HD12 ILE A  78      15.877 -14.350 -25.100  1.00 95.22           H  
ATOM   1267 HD13 ILE A  78      14.119 -14.524 -25.255  1.00 95.22           H  
ATOM   1268  N   ASP A  79      17.142 -10.609 -28.466  1.00 95.29           N  
ATOM   1269  H   ASP A  79      16.586 -11.062 -29.177  1.00 95.29           H  
ATOM   1270  CA  ASP A  79      18.131  -9.622 -28.925  1.00 95.29           C  
ATOM   1271  HA  ASP A  79      19.127 -10.064 -28.881  1.00 95.29           H  
ATOM   1272  C   ASP A  79      18.112  -8.358 -28.056  1.00 95.29           C  
ATOM   1273  CB  ASP A  79      17.845  -9.180 -30.371  1.00 95.29           C  
ATOM   1274  HB2 ASP A  79      18.557  -8.398 -30.634  1.00 95.29           H  
ATOM   1275  HB3 ASP A  79      16.849  -8.738 -30.407  1.00 95.29           H  
ATOM   1276  O   ASP A  79      19.161  -7.814 -27.707  1.00 95.29           O  
ATOM   1277  CG  ASP A  79      17.926 -10.264 -31.446  1.00 95.29           C  
ATOM   1278  OD1 ASP A  79      18.113 -11.451 -31.111  1.00 95.29           O  
ATOM   1279  OD2 ASP A  79      17.608  -9.912 -32.607  1.00 95.29           O  
ATOM   1280  N   PHE A  80      16.919  -7.890 -27.662  1.00 96.42           N  
ATOM   1281  H   PHE A  80      16.085  -8.350 -27.998  1.00 96.42           H  
ATOM   1282  CA  PHE A  80      16.797  -6.746 -26.761  1.00 96.42           C  
ATOM   1283  HA  PHE A  80      17.294  -5.890 -27.219  1.00 96.42           H  
ATOM   1284  C   PHE A  80      17.488  -7.013 -25.419  1.00 96.42           C  
ATOM   1285  CB  PHE A  80      15.320  -6.394 -26.546  1.00 96.42           C  
ATOM   1286  HB2 PHE A  80      14.874  -6.132 -27.505  1.00 96.42           H  
ATOM   1287  HB3 PHE A  80      14.791  -7.268 -26.166  1.00 96.42           H  
ATOM   1288  O   PHE A  80      18.266  -6.183 -24.947  1.00 96.42           O  
ATOM   1289  CG  PHE A  80      15.130  -5.243 -25.574  1.00 96.42           C  
ATOM   1290  CD1 PHE A  80      15.026  -5.489 -24.191  1.00 96.42           C  
ATOM   1291  HD1 PHE A  80      15.066  -6.502 -23.819  1.00 96.42           H  
ATOM   1292  CD2 PHE A  80      15.109  -3.920 -26.046  1.00 96.42           C  
ATOM   1293  HD2 PHE A  80      15.197  -3.726 -27.105  1.00 96.42           H  
ATOM   1294  CE1 PHE A  80      14.876  -4.423 -23.288  1.00 96.42           C  
ATOM   1295  HE1 PHE A  80      14.778  -4.620 -22.231  1.00 96.42           H  
ATOM   1296  CE2 PHE A  80      14.966  -2.852 -25.143  1.00 96.42           C  
ATOM   1297  HE2 PHE A  80      14.928  -1.839 -25.516  1.00 96.42           H  
ATOM   1298  CZ  PHE A  80      14.843  -3.103 -23.765  1.00 96.42           C  
ATOM   1299  HZ  PHE A  80      14.710  -2.285 -23.072  1.00 96.42           H  
ATOM   1300  N   LEU A  81      17.230  -8.163 -24.796  1.00 96.02           N  
ATOM   1301  H   LEU A  81      16.651  -8.847 -25.262  1.00 96.02           H  
ATOM   1302  CA  LEU A  81      17.829  -8.515 -23.510  1.00 96.02           C  
ATOM   1303  HA  LEU A  81      17.730  -7.664 -22.837  1.00 96.02           H  
ATOM   1304  C   LEU A  81      19.339  -8.776 -23.638  1.00 96.02           C  
ATOM   1305  CB  LEU A  81      17.064  -9.712 -22.919  1.00 96.02           C  
ATOM   1306  HB2 LEU A  81      17.013 -10.497 -23.674  1.00 96.02           H  
ATOM   1307  HB3 LEU A  81      17.622 -10.100 -22.067  1.00 96.02           H  
ATOM   1308  O   LEU A  81      20.105  -8.337 -22.781  1.00 96.02           O  
ATOM   1309  CG  LEU A  81      15.641  -9.370 -22.439  1.00 96.02           C  
ATOM   1310  HG  LEU A  81      15.085  -8.849 -23.219  1.00 96.02           H  
ATOM   1311  CD1 LEU A  81      14.887 -10.647 -22.074  1.00 96.02           C  
ATOM   1312 HD11 LEU A  81      15.444 -11.208 -21.324  1.00 96.02           H  
ATOM   1313 HD12 LEU A  81      14.762 -11.238 -22.982  1.00 96.02           H  
ATOM   1314 HD13 LEU A  81      13.898 -10.401 -21.688  1.00 96.02           H  
ATOM   1315  CD2 LEU A  81      15.658  -8.474 -21.201  1.00 96.02           C  
ATOM   1316 HD21 LEU A  81      14.642  -8.348 -20.826  1.00 96.02           H  
ATOM   1317 HD22 LEU A  81      16.282  -8.918 -20.426  1.00 96.02           H  
ATOM   1318 HD23 LEU A  81      16.052  -7.492 -21.459  1.00 96.02           H  
ATOM   1319  N   GLU A  82      19.793  -9.387 -24.727  1.00 94.51           N  
ATOM   1320  H   GLU A  82      19.131  -9.754 -25.397  1.00 94.51           H  
ATOM   1321  CA  GLU A  82      21.220  -9.555 -25.019  1.00 94.51           C  
ATOM   1322  HA  GLU A  82      21.708 -10.031 -24.168  1.00 94.51           H  
ATOM   1323  C   GLU A  82      21.932  -8.209 -25.181  1.00 94.51           C  
ATOM   1324  CB  GLU A  82      21.415 -10.471 -26.236  1.00 94.51           C  
ATOM   1325  HB2 GLU A  82      20.797 -10.122 -27.063  1.00 94.51           H  
ATOM   1326  HB3 GLU A  82      22.462 -10.430 -26.535  1.00 94.51           H  
ATOM   1327  O   GLU A  82      22.996  -8.004 -24.596  1.00 94.51           O  
ATOM   1328  CG  GLU A  82      21.063 -11.928 -25.884  1.00 94.51           C  
ATOM   1329  HG2 GLU A  82      21.670 -12.226 -25.029  1.00 94.51           H  
ATOM   1330  HG3 GLU A  82      20.017 -11.998 -25.585  1.00 94.51           H  
ATOM   1331  CD  GLU A  82      21.335 -12.932 -27.009  1.00 94.51           C  
ATOM   1332  OE1 GLU A  82      21.283 -14.146 -26.689  1.00 94.51           O  
ATOM   1333  OE2 GLU A  82      21.627 -12.500 -28.144  1.00 94.51           O  
ATOM   1334  N   SER A  83      21.293  -7.231 -25.835  1.00 94.73           N  
ATOM   1335  H   SER A  83      20.454  -7.474 -26.342  1.00 94.73           H  
ATOM   1336  CA  SER A  83      21.811  -5.857 -25.930  1.00 94.73           C  
ATOM   1337  HA  SER A  83      22.817  -5.912 -26.344  1.00 94.73           H  
ATOM   1338  C   SER A  83      21.923  -5.152 -24.568  1.00 94.73           C  
ATOM   1339  CB  SER A  83      20.958  -5.028 -26.899  1.00 94.73           C  
ATOM   1340  HB2 SER A  83      21.557  -4.193 -27.261  1.00 94.73           H  
ATOM   1341  HB3 SER A  83      20.680  -5.638 -27.758  1.00 94.73           H  
ATOM   1342  O   SER A  83      22.743  -4.250 -24.394  1.00 94.73           O  
ATOM   1343  OG  SER A  83      19.796  -4.496 -26.286  1.00 94.73           O  
ATOM   1344  HG  SER A  83      19.294  -5.210 -25.886  1.00 94.73           H  
ATOM   1345  N   LYS A  84      21.134  -5.584 -23.573  1.00 93.04           N  
ATOM   1346  H   LYS A  84      20.493  -6.333 -23.791  1.00 93.04           H  
ATOM   1347  CA  LYS A  84      21.207  -5.122 -22.176  1.00 93.04           C  
ATOM   1348  HA  LYS A  84      21.577  -4.097 -22.169  1.00 93.04           H  
ATOM   1349  C   LYS A  84      22.221  -5.914 -21.333  1.00 93.04           C  
ATOM   1350  CB  LYS A  84      19.800  -5.147 -21.550  1.00 93.04           C  
ATOM   1351  HB2 LYS A  84      19.871  -4.933 -20.484  1.00 93.04           H  
ATOM   1352  HB3 LYS A  84      19.393  -6.153 -21.652  1.00 93.04           H  
ATOM   1353  O   LYS A  84      22.373  -5.619 -20.149  1.00 93.04           O  
ATOM   1354  CG  LYS A  84      18.796  -4.167 -22.174  1.00 93.04           C  
ATOM   1355  HG2 LYS A  84      18.768  -4.296 -23.256  1.00 93.04           H  
ATOM   1356  HG3 LYS A  84      17.809  -4.414 -21.783  1.00 93.04           H  
ATOM   1357  CD  LYS A  84      19.097  -2.698 -21.851  1.00 93.04           C  
ATOM   1358  HD2 LYS A  84      19.202  -2.579 -20.773  1.00 93.04           H  
ATOM   1359  HD3 LYS A  84      20.018  -2.393 -22.348  1.00 93.04           H  
ATOM   1360  CE  LYS A  84      17.921  -1.857 -22.359  1.00 93.04           C  
ATOM   1361  HE2 LYS A  84      17.847  -1.970 -23.440  1.00 93.04           H  
ATOM   1362  HE3 LYS A  84      17.001  -2.258 -21.933  1.00 93.04           H  
ATOM   1363  NZ  LYS A  84      18.038  -0.427 -21.997  1.00 93.04           N  
ATOM   1364  HZ1 LYS A  84      18.167  -0.310 -21.003  1.00 93.04           H  
ATOM   1365  HZ2 LYS A  84      17.159   0.023 -22.210  1.00 93.04           H  
ATOM   1366  HZ3 LYS A  84      18.769   0.032 -22.521  1.00 93.04           H  
ATOM   1367  N   GLY A  85      22.923  -6.889 -21.918  1.00 94.01           N  
ATOM   1368  H   GLY A  85      22.758  -7.070 -22.898  1.00 94.01           H  
ATOM   1369  CA  GLY A  85      23.943  -7.707 -21.254  1.00 94.01           C  
ATOM   1370  HA2 GLY A  85      24.678  -8.002 -22.003  1.00 94.01           H  
ATOM   1371  HA3 GLY A  85      24.450  -7.114 -20.493  1.00 94.01           H  
ATOM   1372  C   GLY A  85      23.420  -8.988 -20.595  1.00 94.01           C  
ATOM   1373  O   GLY A  85      24.159  -9.627 -19.841  1.00 94.01           O  
ATOM   1374  N   TYR A  86      22.168  -9.377 -20.853  1.00 95.20           N  
ATOM   1375  H   TYR A  86      21.619  -8.844 -21.513  1.00 95.20           H  
ATOM   1376  CA  TYR A  86      21.636 -10.669 -20.420  1.00 95.20           C  
ATOM   1377  HA  TYR A  86      22.046 -10.912 -19.439  1.00 95.20           H  
ATOM   1378  C   TYR A  86      22.046 -11.769 -21.393  1.00 95.20           C  
ATOM   1379  CB  TYR A  86      20.114 -10.629 -20.292  1.00 95.20           C  
ATOM   1380  HB2 TYR A  86      19.684 -10.398 -21.266  1.00 95.20           H  
ATOM   1381  HB3 TYR A  86      19.767 -11.623 -20.013  1.00 95.20           H  
ATOM   1382  O   TYR A  86      21.874 -11.647 -22.593  1.00 95.20           O  
ATOM   1383  CG  TYR A  86      19.607  -9.652 -19.257  1.00 95.20           C  
ATOM   1384  CD1 TYR A  86      19.675  -9.987 -17.894  1.00 95.20           C  
ATOM   1385  HD1 TYR A  86      20.079 -10.943 -17.595  1.00 95.20           H  
ATOM   1386  CD2 TYR A  86      19.080  -8.408 -19.646  1.00 95.20           C  
ATOM   1387  HD2 TYR A  86      19.008  -8.156 -20.694  1.00 95.20           H  
ATOM   1388  CE1 TYR A  86      19.228  -9.074 -16.923  1.00 95.20           C  
ATOM   1389  HE1 TYR A  86      19.283  -9.329 -15.875  1.00 95.20           H  
ATOM   1390  CE2 TYR A  86      18.638  -7.489 -18.679  1.00 95.20           C  
ATOM   1391  HE2 TYR A  86      18.240  -6.529 -18.974  1.00 95.20           H  
ATOM   1392  OH  TYR A  86      18.263  -6.929 -16.393  1.00 95.20           O  
ATOM   1393  HH  TYR A  86      18.340  -7.286 -15.505  1.00 95.20           H  
ATOM   1394  CZ  TYR A  86      18.709  -7.820 -17.314  1.00 95.20           C  
ATOM   1395  N   ILE A  87      22.548 -12.881 -20.874  1.00 93.29           N  
ATOM   1396  H   ILE A  87      22.675 -12.915 -19.873  1.00 93.29           H  
ATOM   1397  CA  ILE A  87      23.063 -14.001 -21.662  1.00 93.29           C  
ATOM   1398  HA  ILE A  87      22.922 -13.797 -22.724  1.00 93.29           H  
ATOM   1399  C   ILE A  87      22.257 -15.256 -21.316  1.00 93.29           C  
ATOM   1400  CB  ILE A  87      24.583 -14.143 -21.408  1.00 93.29           C  
ATOM   1401  HB  ILE A  87      24.733 -14.299 -20.339  1.00 93.29           H  
ATOM   1402  O   ILE A  87      21.806 -15.419 -20.179  1.00 93.29           O  
ATOM   1403  CG1 ILE A  87      25.353 -12.866 -21.826  1.00 93.29           C  
ATOM   1404 HG12 ILE A  87      24.824 -11.973 -21.494  1.00 93.29           H  
ATOM   1405 HG13 ILE A  87      25.419 -12.819 -22.913  1.00 93.29           H  
ATOM   1406  CG2 ILE A  87      25.160 -15.355 -22.159  1.00 93.29           C  
ATOM   1407 HG21 ILE A  87      26.246 -15.380 -22.081  1.00 93.29           H  
ATOM   1408 HG22 ILE A  87      24.891 -15.307 -23.215  1.00 93.29           H  
ATOM   1409 HG23 ILE A  87      24.783 -16.272 -21.706  1.00 93.29           H  
ATOM   1410  CD1 ILE A  87      26.761 -12.768 -21.227  1.00 93.29           C  
ATOM   1411 HD11 ILE A  87      26.688 -12.749 -20.140  1.00 93.29           H  
ATOM   1412 HD12 ILE A  87      27.392 -13.596 -21.550  1.00 93.29           H  
ATOM   1413 HD13 ILE A  87      27.222 -11.837 -21.557  1.00 93.29           H  
ATOM   1414  N   GLN A  88      22.095 -16.173 -22.278  1.00 91.14           N  
ATOM   1415  H   GLN A  88      22.440 -15.947 -23.200  1.00 91.14           H  
ATOM   1416  CA  GLN A  88      21.333 -17.424 -22.106  1.00 91.14           C  
ATOM   1417  HA  GLN A  88      21.265 -17.888 -23.090  1.00 91.14           H  
ATOM   1418  C   GLN A  88      19.873 -17.187 -21.685  1.00 91.14           C  
ATOM   1419  CB  GLN A  88      22.079 -18.412 -21.179  1.00 91.14           C  
ATOM   1420  HB2 GLN A  88      22.346 -17.924 -20.242  1.00 91.14           H  
ATOM   1421  HB3 GLN A  88      21.428 -19.255 -20.946  1.00 91.14           H  
ATOM   1422  O   GLN A  88      19.302 -17.946 -20.896  1.00 91.14           O  
ATOM   1423  CG  GLN A  88      23.334 -18.985 -21.842  1.00 91.14           C  
ATOM   1424  HG2 GLN A  88      23.029 -19.546 -22.725  1.00 91.14           H  
ATOM   1425  HG3 GLN A  88      23.983 -18.179 -22.184  1.00 91.14           H  
ATOM   1426  CD  GLN A  88      24.151 -19.914 -20.949  1.00 91.14           C  
ATOM   1427  NE2 GLN A  88      25.195 -20.493 -21.497  1.00 91.14           N  
ATOM   1428 HE21 GLN A  88      25.720 -21.185 -20.981  1.00 91.14           H  
ATOM   1429 HE22 GLN A  88      25.409 -20.303 -22.466  1.00 91.14           H  
ATOM   1430  OE1 GLN A  88      23.902 -20.153 -19.770  1.00 91.14           O  
ATOM   1431  N   VAL A  89      19.262 -16.128 -22.218  1.00 89.16           N  
ATOM   1432  H   VAL A  89      19.766 -15.562 -22.885  1.00 89.16           H  
ATOM   1433  CA  VAL A  89      17.848 -15.830 -22.001  1.00 89.16           C  
ATOM   1434  HA  VAL A  89      17.642 -15.864 -20.931  1.00 89.16           H  
ATOM   1435  C   VAL A  89      17.002 -16.886 -22.710  1.00 89.16           C  
ATOM   1436  CB  VAL A  89      17.494 -14.428 -22.518  1.00 89.16           C  
ATOM   1437  HB  VAL A  89      17.623 -14.402 -23.600  1.00 89.16           H  
ATOM   1438  O   VAL A  89      17.163 -17.139 -23.901  1.00 89.16           O  
ATOM   1439  CG1 VAL A  89      16.039 -14.093 -22.175  1.00 89.16           C  
ATOM   1440 HG11 VAL A  89      15.793 -13.142 -22.647  1.00 89.16           H  
ATOM   1441 HG12 VAL A  89      15.358 -14.843 -22.578  1.00 89.16           H  
ATOM   1442 HG13 VAL A  89      15.904 -14.014 -21.096  1.00 89.16           H  
ATOM   1443  CG2 VAL A  89      18.385 -13.344 -21.903  1.00 89.16           C  
ATOM   1444 HG21 VAL A  89      18.084 -12.370 -22.289  1.00 89.16           H  
ATOM   1445 HG22 VAL A  89      19.426 -13.495 -22.188  1.00 89.16           H  
ATOM   1446 HG23 VAL A  89      18.293 -13.349 -20.817  1.00 89.16           H  
ATOM   1447  N   ARG A  90      16.063 -17.504 -21.991  1.00 86.91           N  
ATOM   1448  H   ARG A  90      15.964 -17.246 -21.019  1.00 86.91           H  
ATOM   1449  CA  ARG A  90      15.100 -18.440 -22.586  1.00 86.91           C  
ATOM   1450  HA  ARG A  90      15.455 -18.756 -23.566  1.00 86.91           H  
ATOM   1451  C   ARG A  90      13.769 -17.735 -22.781  1.00 86.91           C  
ATOM   1452  CB  ARG A  90      14.951 -19.690 -21.713  1.00 86.91           C  
ATOM   1453  HB2 ARG A  90      14.650 -19.392 -20.708  1.00 86.91           H  
ATOM   1454  HB3 ARG A  90      14.168 -20.319 -22.135  1.00 86.91           H  
ATOM   1455  O   ARG A  90      13.127 -17.387 -21.797  1.00 86.91           O  
ATOM   1456  CG  ARG A  90      16.252 -20.498 -21.638  1.00 86.91           C  
ATOM   1457  HG2 ARG A  90      16.574 -20.764 -22.645  1.00 86.91           H  
ATOM   1458  HG3 ARG A  90      17.031 -19.903 -21.159  1.00 86.91           H  
ATOM   1459  CD  ARG A  90      16.017 -21.772 -20.824  1.00 86.91           C  
ATOM   1460  HD2 ARG A  90      15.676 -21.494 -19.827  1.00 86.91           H  
ATOM   1461  HD3 ARG A  90      15.239 -22.359 -21.313  1.00 86.91           H  
ATOM   1462  NE  ARG A  90      17.246 -22.574 -20.709  1.00 86.91           N  
ATOM   1463  HE  ARG A  90      18.092 -22.154 -21.066  1.00 86.91           H  
ATOM   1464  NH1 ARG A  90      16.299 -24.412 -19.705  1.00 86.91           N  
ATOM   1465 HH11 ARG A  90      15.395 -23.962 -19.742  1.00 86.91           H  
ATOM   1466 HH12 ARG A  90      16.378 -25.352 -19.345  1.00 86.91           H  
ATOM   1467  NH2 ARG A  90      18.480 -24.410 -20.169  1.00 86.91           N  
ATOM   1468 HH21 ARG A  90      18.529 -25.356 -19.818  1.00 86.91           H  
ATOM   1469 HH22 ARG A  90      19.291 -23.994 -20.605  1.00 86.91           H  
ATOM   1470  CZ  ARG A  90      17.335 -23.788 -20.195  1.00 86.91           C  
ATOM   1471  N   LYS A  91      13.323 -17.593 -24.034  1.00 86.53           N  
ATOM   1472  H   LYS A  91      13.955 -17.847 -24.780  1.00 86.53           H  
ATOM   1473  CA  LYS A  91      12.068 -16.902 -24.387  1.00 86.53           C  
ATOM   1474  HA  LYS A  91      12.173 -15.851 -24.120  1.00 86.53           H  
ATOM   1475  C   LYS A  91      10.852 -17.416 -23.603  1.00 86.53           C  
ATOM   1476  CB  LYS A  91      11.851 -16.996 -25.908  1.00 86.53           C  
ATOM   1477  HB2 LYS A  91      12.764 -16.677 -26.413  1.00 86.53           H  
ATOM   1478  HB3 LYS A  91      11.649 -18.030 -26.186  1.00 86.53           H  
ATOM   1479  O   LYS A  91      10.046 -16.619 -23.150  1.00 86.53           O  
ATOM   1480  CG  LYS A  91      10.695 -16.102 -26.390  1.00 86.53           C  
ATOM   1481  HG2 LYS A  91       9.760 -16.441 -25.944  1.00 86.53           H  
ATOM   1482  HG3 LYS A  91      10.884 -15.076 -26.075  1.00 86.53           H  
ATOM   1483  CD  LYS A  91      10.559 -16.140 -27.920  1.00 86.53           C  
ATOM   1484  HD2 LYS A  91      11.495 -15.807 -28.369  1.00 86.53           H  
ATOM   1485  HD3 LYS A  91      10.355 -17.162 -28.237  1.00 86.53           H  
ATOM   1486  CE  LYS A  91       9.417 -15.220 -28.375  1.00 86.53           C  
ATOM   1487  HE2 LYS A  91       9.614 -14.214 -28.002  1.00 86.53           H  
ATOM   1488  HE3 LYS A  91       8.489 -15.563 -27.919  1.00 86.53           H  
ATOM   1489  NZ  LYS A  91       9.279 -15.188 -29.855  1.00 86.53           N  
ATOM   1490  HZ1 LYS A  91       8.534 -14.563 -30.127  1.00 86.53           H  
ATOM   1491  HZ2 LYS A  91       9.068 -16.105 -30.221  1.00 86.53           H  
ATOM   1492  HZ3 LYS A  91      10.128 -14.855 -30.289  1.00 86.53           H  
ATOM   1493  N   LEU A  92      10.762 -18.731 -23.387  1.00 87.67           N  
ATOM   1494  H   LEU A  92      11.467 -19.323 -23.803  1.00 87.67           H  
ATOM   1495  CA  LEU A  92       9.672 -19.377 -22.635  1.00 87.67           C  
ATOM   1496  HA  LEU A  92       8.716 -19.035 -23.030  1.00 87.67           H  
ATOM   1497  C   LEU A  92       9.651 -19.040 -21.132  1.00 87.67           C  
ATOM   1498  CB  LEU A  92       9.780 -20.904 -22.817  1.00 87.67           C  
ATOM   1499  HB2 LEU A  92      10.759 -21.224 -22.460  1.00 87.67           H  
ATOM   1500  HB3 LEU A  92       9.032 -21.383 -22.184  1.00 87.67           H  
ATOM   1501  O   LEU A  92       8.665 -19.320 -20.465  1.00 87.67           O  
ATOM   1502  CG  LEU A  92       9.579 -21.413 -24.256  1.00 87.67           C  
ATOM   1503  HG  LEU A  92      10.265 -20.893 -24.925  1.00 87.67           H  
ATOM   1504  CD1 LEU A  92       9.901 -22.905 -24.317  1.00 87.67           C  
ATOM   1505 HD11 LEU A  92       9.780 -23.267 -25.338  1.00 87.67           H  
ATOM   1506 HD12 LEU A  92      10.930 -23.083 -24.003  1.00 87.67           H  
ATOM   1507 HD13 LEU A  92       9.224 -23.459 -23.667  1.00 87.67           H  
ATOM   1508  CD2 LEU A  92       8.149 -21.201 -24.750  1.00 87.67           C  
ATOM   1509 HD21 LEU A  92       7.444 -21.693 -24.080  1.00 87.67           H  
ATOM   1510 HD22 LEU A  92       7.912 -20.138 -24.795  1.00 87.67           H  
ATOM   1511 HD23 LEU A  92       8.035 -21.622 -25.749  1.00 87.67           H  
ATOM   1512  N   LEU A  93      10.731 -18.469 -20.589  1.00 87.91           N  
ATOM   1513  H   LEU A  93      11.492 -18.205 -21.198  1.00 87.91           H  
ATOM   1514  CA  LEU A  93      10.845 -18.066 -19.181  1.00 87.91           C  
ATOM   1515  HA  LEU A  93      10.014 -18.491 -18.617  1.00 87.91           H  
ATOM   1516  C   LEU A  93      10.723 -16.546 -18.995  1.00 87.91           C  
ATOM   1517  CB  LEU A  93      12.160 -18.606 -18.588  1.00 87.91           C  
ATOM   1518  HB2 LEU A  93      12.213 -18.302 -17.543  1.00 87.91           H  
ATOM   1519  HB3 LEU A  93      12.993 -18.136 -19.110  1.00 87.91           H  
ATOM   1520  O   LEU A  93      11.011 -16.035 -17.914  1.00 87.91           O  
ATOM   1521  CG  LEU A  93      12.330 -20.133 -18.648  1.00 87.91           C  
ATOM   1522  HG  LEU A  93      12.366 -20.458 -19.688  1.00 87.91           H  
ATOM   1523  CD1 LEU A  93      13.656 -20.514 -17.985  1.00 87.91           C  
ATOM   1524 HD11 LEU A  93      13.621 -20.259 -16.926  1.00 87.91           H  
ATOM   1525 HD12 LEU A  93      13.821 -21.587 -18.086  1.00 87.91           H  
ATOM   1526 HD13 LEU A  93      14.477 -19.967 -18.448  1.00 87.91           H  
ATOM   1527  CD2 LEU A  93      11.209 -20.883 -17.928  1.00 87.91           C  
ATOM   1528 HD21 LEU A  93      10.265 -20.730 -18.450  1.00 87.91           H  
ATOM   1529 HD22 LEU A  93      11.109 -20.523 -16.905  1.00 87.91           H  
ATOM   1530 HD23 LEU A  93      11.416 -21.953 -17.917  1.00 87.91           H  
ATOM   1531  N   ILE A  94      10.338 -15.827 -20.050  1.00 93.15           N  
ATOM   1532  H   ILE A  94      10.081 -16.317 -20.895  1.00 93.15           H  
ATOM   1533  CA  ILE A  94      10.058 -14.394 -20.013  1.00 93.15           C  
ATOM   1534  HA  ILE A  94      10.638 -13.926 -19.218  1.00 93.15           H  
ATOM   1535  C   ILE A  94       8.572 -14.222 -19.707  1.00 93.15           C  
ATOM   1536  CB  ILE A  94      10.447 -13.735 -21.354  1.00 93.15           C  
ATOM   1537  HB  ILE A  94       9.857 -14.187 -22.151  1.00 93.15           H  
ATOM   1538  O   ILE A  94       7.726 -14.591 -20.519  1.00 93.15           O  
ATOM   1539  CG1 ILE A  94      11.948 -13.943 -21.664  1.00 93.15           C  
ATOM   1540 HG12 ILE A  94      12.552 -13.532 -20.856  1.00 93.15           H  
ATOM   1541 HG13 ILE A  94      12.152 -15.012 -21.728  1.00 93.15           H  
ATOM   1542  CG2 ILE A  94      10.139 -12.233 -21.329  1.00 93.15           C  
ATOM   1543 HG21 ILE A  94      10.860 -11.752 -20.669  1.00 93.15           H  
ATOM   1544 HG22 ILE A  94       9.121 -12.040 -20.988  1.00 93.15           H  
ATOM   1545 HG23 ILE A  94      10.229 -11.817 -22.332  1.00 93.15           H  
ATOM   1546  CD1 ILE A  94      12.395 -13.316 -22.990  1.00 93.15           C  
ATOM   1547 HD11 ILE A  94      13.404 -13.654 -23.227  1.00 93.15           H  
ATOM   1548 HD12 ILE A  94      11.720 -13.613 -23.792  1.00 93.15           H  
ATOM   1549 HD13 ILE A  94      12.410 -12.228 -22.913  1.00 93.15           H  
ATOM   1550  N   ILE A  95       8.251 -13.635 -18.556  1.00 93.91           N  
ATOM   1551  H   ILE A  95       8.997 -13.360 -17.933  1.00 93.91           H  
ATOM   1552  CA  ILE A  95       6.867 -13.354 -18.161  1.00 93.91           C  
ATOM   1553  HA  ILE A  95       6.184 -13.796 -18.887  1.00 93.91           H  
ATOM   1554  C   ILE A  95       6.655 -11.843 -18.189  1.00 93.91           C  
ATOM   1555  CB  ILE A  95       6.527 -13.993 -16.797  1.00 93.91           C  
ATOM   1556  HB  ILE A  95       7.189 -13.568 -16.043  1.00 93.91           H  
ATOM   1557  O   ILE A  95       7.285 -11.107 -17.428  1.00 93.91           O  
ATOM   1558  CG1 ILE A  95       6.756 -15.524 -16.834  1.00 93.91           C  
ATOM   1559 HG12 ILE A  95       6.063 -15.974 -17.545  1.00 93.91           H  
ATOM   1560 HG13 ILE A  95       7.769 -15.735 -17.177  1.00 93.91           H  
ATOM   1561  CG2 ILE A  95       5.074 -13.664 -16.401  1.00 93.91           C  
ATOM   1562 HG21 ILE A  95       4.379 -14.112 -17.111  1.00 93.91           H  
ATOM   1563 HG22 ILE A  95       4.853 -14.045 -15.404  1.00 93.91           H  
ATOM   1564 HG23 ILE A  95       4.907 -12.587 -16.377  1.00 93.91           H  
ATOM   1565  CD1 ILE A  95       6.598 -16.224 -15.479  1.00 93.91           C  
ATOM   1566 HD11 ILE A  95       5.572 -16.149 -15.120  1.00 93.91           H  
ATOM   1567 HD12 ILE A  95       6.846 -17.279 -15.594  1.00 93.91           H  
ATOM   1568 HD13 ILE A  95       7.280 -15.782 -14.752  1.00 93.91           H  
ATOM   1569  N   ILE A  96       5.767 -11.379 -19.069  1.00 94.27           N  
ATOM   1570  H   ILE A  96       5.267 -12.046 -19.639  1.00 94.27           H  
ATOM   1571  CA  ILE A  96       5.351  -9.975 -19.130  1.00 94.27           C  
ATOM   1572  HA  ILE A  96       6.223  -9.344 -18.961  1.00 94.27           H  
ATOM   1573  C   ILE A  96       4.353  -9.715 -18.002  1.00 94.27           C  
ATOM   1574  CB  ILE A  96       4.774  -9.617 -20.519  1.00 94.27           C  
ATOM   1575  HB  ILE A  96       3.947 -10.294 -20.736  1.00 94.27           H  
ATOM   1576  O   ILE A  96       3.348 -10.409 -17.874  1.00 94.27           O  
ATOM   1577  CG1 ILE A  96       5.860  -9.793 -21.608  1.00 94.27           C  
ATOM   1578 HG12 ILE A  96       6.671  -9.087 -21.428  1.00 94.27           H  
ATOM   1579 HG13 ILE A  96       6.273 -10.799 -21.548  1.00 94.27           H  
ATOM   1580  CG2 ILE A  96       4.231  -8.173 -20.519  1.00 94.27           C  
ATOM   1581 HG21 ILE A  96       3.418  -8.067 -19.801  1.00 94.27           H  
ATOM   1582 HG22 ILE A  96       5.029  -7.473 -20.271  1.00 94.27           H  
ATOM   1583 HG23 ILE A  96       3.823  -7.918 -21.497  1.00 94.27           H  
ATOM   1584  CD1 ILE A  96       5.353  -9.602 -23.043  1.00 94.27           C  
ATOM   1585 HD11 ILE A  96       5.088  -8.560 -23.223  1.00 94.27           H  
ATOM   1586 HD12 ILE A  96       4.486 -10.238 -23.220  1.00 94.27           H  
ATOM   1587 HD13 ILE A  96       6.142  -9.879 -23.741  1.00 94.27           H  
ATOM   1588  N   LEU A  97       4.633  -8.698 -17.194  1.00 94.52           N  
ATOM   1589  H   LEU A  97       5.477  -8.172 -17.371  1.00 94.52           H  
ATOM   1590  CA  LEU A  97       3.863  -8.321 -16.017  1.00 94.52           C  
ATOM   1591  HA  LEU A  97       3.008  -8.985 -15.895  1.00 94.52           H  
ATOM   1592  C   LEU A  97       3.357  -6.884 -16.184  1.00 94.52           C  
ATOM   1593  CB  LEU A  97       4.745  -8.478 -14.769  1.00 94.52           C  
ATOM   1594  HB2 LEU A  97       5.644  -7.877 -14.900  1.00 94.52           H  
ATOM   1595  HB3 LEU A  97       4.203  -8.087 -13.907  1.00 94.52           H  
ATOM   1596  O   LEU A  97       4.125  -5.928 -15.992  1.00 94.52           O  
ATOM   1597  CG  LEU A  97       5.150  -9.933 -14.482  1.00 94.52           C  
ATOM   1598  HG  LEU A  97       5.540 -10.406 -15.383  1.00 94.52           H  
ATOM   1599  CD1 LEU A  97       6.265  -9.928 -13.446  1.00 94.52           C  
ATOM   1600 HD11 LEU A  97       6.499 -10.952 -13.154  1.00 94.52           H  
ATOM   1601 HD12 LEU A  97       7.150  -9.478 -13.896  1.00 94.52           H  
ATOM   1602 HD13 LEU A  97       5.962  -9.353 -12.571  1.00 94.52           H  
ATOM   1603  CD2 LEU A  97       3.983 -10.764 -13.953  1.00 94.52           C  
ATOM   1604 HD21 LEU A  97       4.330 -11.764 -13.695  1.00 94.52           H  
ATOM   1605 HD22 LEU A  97       3.546 -10.293 -13.072  1.00 94.52           H  
ATOM   1606 HD23 LEU A  97       3.216 -10.862 -14.721  1.00 94.52           H  
ATOM   1607  N   PRO A  98       2.071  -6.703 -16.533  1.00 92.39           N  
ATOM   1608  CA  PRO A  98       1.430  -5.397 -16.529  1.00 92.39           C  
ATOM   1609  HA  PRO A  98       1.884  -4.786 -17.310  1.00 92.39           H  
ATOM   1610  C   PRO A  98       1.571  -4.695 -15.177  1.00 92.39           C  
ATOM   1611  CB  PRO A  98      -0.042  -5.650 -16.873  1.00 92.39           C  
ATOM   1612  HB2 PRO A  98      -0.623  -5.788 -15.962  1.00 92.39           H  
ATOM   1613  HB3 PRO A  98      -0.462  -4.843 -17.473  1.00 92.39           H  
ATOM   1614  O   PRO A  98       1.764  -5.324 -14.128  1.00 92.39           O  
ATOM   1615  CG  PRO A  98      -0.008  -6.967 -17.645  1.00 92.39           C  
ATOM   1616  HG2 PRO A  98      -0.952  -7.506 -17.574  1.00 92.39           H  
ATOM   1617  HG3 PRO A  98       0.251  -6.777 -18.687  1.00 92.39           H  
ATOM   1618  CD  PRO A  98       1.127  -7.726 -16.965  1.00 92.39           C  
ATOM   1619  HD2 PRO A  98       1.582  -8.422 -17.670  1.00 92.39           H  
ATOM   1620  HD3 PRO A  98       0.743  -8.265 -16.100  1.00 92.39           H  
ATOM   1621  N   LYS A  99       1.443  -3.368 -15.188  1.00 90.46           N  
ATOM   1622  H   LYS A  99       1.233  -2.910 -16.064  1.00 90.46           H  
ATOM   1623  CA  LYS A  99       1.445  -2.583 -13.954  1.00 90.46           C  
ATOM   1624  HA  LYS A  99       2.401  -2.749 -13.458  1.00 90.46           H  
ATOM   1625  C   LYS A  99       0.335  -3.073 -13.019  1.00 90.46           C  
ATOM   1626  CB  LYS A  99       1.298  -1.098 -14.292  1.00 90.46           C  
ATOM   1627  HB2 LYS A  99       1.949  -0.860 -15.133  1.00 90.46           H  
ATOM   1628  HB3 LYS A  99       0.267  -0.885 -14.576  1.00 90.46           H  
ATOM   1629  O   LYS A  99      -0.786  -3.303 -13.455  1.00 90.46           O  
ATOM   1630  CG  LYS A  99       1.707  -0.228 -13.100  1.00 90.46           C  
ATOM   1631  HG2 LYS A  99       2.737  -0.462 -12.832  1.00 90.46           H  
ATOM   1632  HG3 LYS A  99       1.064  -0.433 -12.245  1.00 90.46           H  
ATOM   1633  CD  LYS A  99       1.604   1.250 -13.473  1.00 90.46           C  
ATOM   1634  HD2 LYS A  99       2.196   1.441 -14.368  1.00 90.46           H  
ATOM   1635  HD3 LYS A  99       0.560   1.493 -13.670  1.00 90.46           H  
ATOM   1636  CE  LYS A  99       2.135   2.096 -12.318  1.00 90.46           C  
ATOM   1637  HE2 LYS A  99       1.600   1.817 -11.410  1.00 90.46           H  
ATOM   1638  HE3 LYS A  99       3.188   1.857 -12.170  1.00 90.46           H  
ATOM   1639  NZ  LYS A  99       1.953   3.538 -12.599  1.00 90.46           N  
ATOM   1640  HZ1 LYS A  99       0.966   3.741 -12.678  1.00 90.46           H  
ATOM   1641  HZ2 LYS A  99       2.411   3.785 -13.464  1.00 90.46           H  
ATOM   1642  HZ3 LYS A  99       2.331   4.092 -11.844  1.00 90.46           H  
ATOM   1643  N   TYR A 100       0.675  -3.201 -11.743  1.00 92.95           N  
ATOM   1644  H   TYR A 100       1.643  -3.033 -11.508  1.00 92.95           H  
ATOM   1645  CA  TYR A 100      -0.172  -3.724 -10.672  1.00 92.95           C  
ATOM   1646  HA  TYR A 100       0.435  -3.639  -9.771  1.00 92.95           H  
ATOM   1647  C   TYR A 100      -0.503  -5.220 -10.752  1.00 92.95           C  
ATOM   1648  CB  TYR A 100      -1.406  -2.836 -10.442  1.00 92.95           C  
ATOM   1649  HB2 TYR A 100      -2.126  -3.009 -11.241  1.00 92.95           H  
ATOM   1650  HB3 TYR A 100      -1.888  -3.136  -9.512  1.00 92.95           H  
ATOM   1651  O   TYR A 100      -1.405  -5.661 -10.049  1.00 92.95           O  
ATOM   1652  CG  TYR A 100      -1.093  -1.357 -10.348  1.00 92.95           C  
ATOM   1653  CD1 TYR A 100      -0.268  -0.886  -9.311  1.00 92.95           C  
ATOM   1654  HD1 TYR A 100       0.122  -1.577  -8.578  1.00 92.95           H  
ATOM   1655  CD2 TYR A 100      -1.628  -0.458 -11.291  1.00 92.95           C  
ATOM   1656  HD2 TYR A 100      -2.269  -0.829 -12.077  1.00 92.95           H  
ATOM   1657  CE1 TYR A 100       0.012   0.486  -9.203  1.00 92.95           C  
ATOM   1658  HE1 TYR A 100       0.626   0.844  -8.389  1.00 92.95           H  
ATOM   1659  CE2 TYR A 100      -1.346   0.918 -11.190  1.00 92.95           C  
ATOM   1660  HE2 TYR A 100      -1.784   1.614 -11.890  1.00 92.95           H  
ATOM   1661  OH  TYR A 100      -0.256   2.715 -10.026  1.00 92.95           O  
ATOM   1662  HH  TYR A 100       0.020   2.906  -9.127  1.00 92.95           H  
ATOM   1663  CZ  TYR A 100      -0.536   1.390 -10.137  1.00 92.95           C  
ATOM   1664  N   SER A 101       0.272  -6.012 -11.508  1.00 94.41           N  
ATOM   1665  H   SER A 101       0.950  -5.590 -12.126  1.00 94.41           H  
ATOM   1666  CA  SER A 101       0.219  -7.483 -11.417  1.00 94.41           C  
ATOM   1667  HA  SER A 101      -0.717  -7.832 -11.854  1.00 94.41           H  
ATOM   1668  C   SER A 101       0.281  -7.933  -9.953  1.00 94.41           C  
ATOM   1669  CB  SER A 101       1.380  -8.138 -12.168  1.00 94.41           C  
ATOM   1670  HB2 SER A 101       1.343  -9.215 -12.007  1.00 94.41           H  
ATOM   1671  HB3 SER A 101       2.328  -7.762 -11.784  1.00 94.41           H  
ATOM   1672  O   SER A 101       1.155  -7.478  -9.205  1.00 94.41           O  
ATOM   1673  OG  SER A 101       1.298  -7.888 -13.554  1.00 94.41           O  
ATOM   1674  HG  SER A 101       1.416  -6.949 -13.716  1.00 94.41           H  
ATOM   1675  N   LEU A 102      -0.659  -8.789  -9.548  1.00 95.32           N  
ATOM   1676  H   LEU A 102      -1.324  -9.137 -10.224  1.00 95.32           H  
ATOM   1677  CA  LEU A 102      -0.866  -9.175  -8.158  1.00 95.32           C  
ATOM   1678  HA  LEU A 102      -0.510  -8.364  -7.522  1.00 95.32           H  
ATOM   1679  C   LEU A 102      -0.074 -10.439  -7.814  1.00 95.32           C  
ATOM   1680  CB  LEU A 102      -2.375  -9.355  -7.912  1.00 95.32           C  
ATOM   1681  HB2 LEU A 102      -2.902  -8.463  -8.249  1.00 95.32           H  
ATOM   1682  HB3 LEU A 102      -2.724 -10.190  -8.519  1.00 95.32           H  
ATOM   1683  O   LEU A 102      -0.169 -11.449  -8.501  1.00 95.32           O  
ATOM   1684  CG  LEU A 102      -2.729  -9.617  -6.436  1.00 95.32           C  
ATOM   1685  HG  LEU A 102      -2.138 -10.448  -6.050  1.00 95.32           H  
ATOM   1686  CD1 LEU A 102      -2.477  -8.374  -5.575  1.00 95.32           C  
ATOM   1687 HD11 LEU A 102      -2.902  -7.499  -6.067  1.00 95.32           H  
ATOM   1688 HD12 LEU A 102      -1.406  -8.234  -5.428  1.00 95.32           H  
ATOM   1689 HD13 LEU A 102      -2.971  -8.490  -4.610  1.00 95.32           H  
ATOM   1690  CD2 LEU A 102      -4.202  -9.983  -6.286  1.00 95.32           C  
ATOM   1691 HD21 LEU A 102      -4.389 -10.358  -5.280  1.00 95.32           H  
ATOM   1692 HD22 LEU A 102      -4.468 -10.759  -7.004  1.00 95.32           H  
ATOM   1693 HD23 LEU A 102      -4.812  -9.097  -6.460  1.00 95.32           H  
ATOM   1694  N   PHE A 103       0.660 -10.395  -6.711  1.00 96.31           N  
ATOM   1695  H   PHE A 103       0.725  -9.519  -6.213  1.00 96.31           H  
ATOM   1696  CA  PHE A 103       1.407 -11.520  -6.164  1.00 96.31           C  
ATOM   1697  HA  PHE A 103       1.286 -12.391  -6.807  1.00 96.31           H  
ATOM   1698  C   PHE A 103       0.884 -11.869  -4.778  1.00 96.31           C  
ATOM   1699  CB  PHE A 103       2.896 -11.171  -6.113  1.00 96.31           C  
ATOM   1700  HB2 PHE A 103       3.419 -11.956  -5.568  1.00 96.31           H  
ATOM   1701  HB3 PHE A 103       3.027 -10.242  -5.557  1.00 96.31           H  
ATOM   1702  O   PHE A 103       0.697 -10.973  -3.949  1.00 96.31           O  
ATOM   1703  CG  PHE A 103       3.526 -11.028  -7.481  1.00 96.31           C  
ATOM   1704  CD1 PHE A 103       4.163 -12.133  -8.074  1.00 96.31           C  
ATOM   1705  HD1 PHE A 103       4.203 -13.081  -7.559  1.00 96.31           H  
ATOM   1706  CD2 PHE A 103       3.455  -9.803  -8.173  1.00 96.31           C  
ATOM   1707  HD2 PHE A 103       2.938  -8.963  -7.732  1.00 96.31           H  
ATOM   1708  CE1 PHE A 103       4.747 -12.009  -9.344  1.00 96.31           C  
ATOM   1709  HE1 PHE A 103       5.234 -12.862  -9.793  1.00 96.31           H  
ATOM   1710  CE2 PHE A 103       4.014  -9.689  -9.457  1.00 96.31           C  
ATOM   1711  HE2 PHE A 103       3.915  -8.769 -10.013  1.00 96.31           H  
ATOM   1712  CZ  PHE A 103       4.670 -10.789 -10.035  1.00 96.31           C  
ATOM   1713  HZ  PHE A 103       5.088 -10.716 -11.028  1.00 96.31           H  
ATOM   1714  N   GLU A 104       0.687 -13.157  -4.520  1.00 96.79           N  
ATOM   1715  H   GLU A 104       0.870 -13.826  -5.255  1.00 96.79           H  
ATOM   1716  CA  GLU A 104       0.407 -13.700  -3.194  1.00 96.79           C  
ATOM   1717  HA  GLU A 104       0.106 -12.882  -2.540  1.00 96.79           H  
ATOM   1718  C   GLU A 104       1.666 -14.326  -2.594  1.00 96.79           C  
ATOM   1719  CB  GLU A 104      -0.780 -14.662  -3.245  1.00 96.79           C  
ATOM   1720  HB2 GLU A 104      -0.557 -15.516  -3.884  1.00 96.79           H  
ATOM   1721  HB3 GLU A 104      -1.608 -14.095  -3.670  1.00 96.79           H  
ATOM   1722  O   GLU A 104       2.314 -15.189  -3.186  1.00 96.79           O  
ATOM   1723  CG  GLU A 104      -1.192 -15.139  -1.847  1.00 96.79           C  
ATOM   1724  HG2 GLU A 104      -0.428 -15.819  -1.469  1.00 96.79           H  
ATOM   1725  HG3 GLU A 104      -1.237 -14.278  -1.181  1.00 96.79           H  
ATOM   1726  CD  GLU A 104      -2.561 -15.830  -1.839  1.00 96.79           C  
ATOM   1727  OE1 GLU A 104      -2.641 -16.950  -1.298  1.00 96.79           O  
ATOM   1728  OE2 GLU A 104      -3.543 -15.170  -2.267  1.00 96.79           O  
ATOM   1729  N   LEU A 105       2.009 -13.825  -1.415  1.00 95.68           N  
ATOM   1730  H   LEU A 105       1.362 -13.171  -0.998  1.00 95.68           H  
ATOM   1731  CA  LEU A 105       3.089 -14.250  -0.543  1.00 95.68           C  
ATOM   1732  HA  LEU A 105       3.776 -14.895  -1.090  1.00 95.68           H  
ATOM   1733  C   LEU A 105       2.505 -15.070   0.620  1.00 95.68           C  
ATOM   1734  CB  LEU A 105       3.857 -12.998  -0.058  1.00 95.68           C  
ATOM   1735  HB2 LEU A 105       3.204 -12.374   0.552  1.00 95.68           H  
ATOM   1736  HB3 LEU A 105       4.670 -13.337   0.584  1.00 95.68           H  
ATOM   1737  O   LEU A 105       1.317 -15.397   0.649  1.00 95.68           O  
ATOM   1738  CG  LEU A 105       4.470 -12.159  -1.193  1.00 95.68           C  
ATOM   1739  HG  LEU A 105       4.572 -12.776  -2.086  1.00 95.68           H  
ATOM   1740  CD1 LEU A 105       3.626 -10.929  -1.532  1.00 95.68           C  
ATOM   1741 HD11 LEU A 105       3.628 -10.238  -0.689  1.00 95.68           H  
ATOM   1742 HD12 LEU A 105       2.604 -11.232  -1.756  1.00 95.68           H  
ATOM   1743 HD13 LEU A 105       4.043 -10.443  -2.414  1.00 95.68           H  
ATOM   1744  CD2 LEU A 105       5.860 -11.653  -0.815  1.00 95.68           C  
ATOM   1745 HD21 LEU A 105       6.504 -12.501  -0.581  1.00 95.68           H  
ATOM   1746 HD22 LEU A 105       5.804 -10.991   0.050  1.00 95.68           H  
ATOM   1747 HD23 LEU A 105       6.286 -11.120  -1.665  1.00 95.68           H  
ATOM   1748  N   GLU A 106       3.333 -15.393   1.608  1.00 92.41           N  
ATOM   1749  H   GLU A 106       4.290 -15.070   1.575  1.00 92.41           H  
ATOM   1750  CA  GLU A 106       2.917 -16.138   2.793  1.00 92.41           C  
ATOM   1751  HA  GLU A 106       2.588 -17.117   2.448  1.00 92.41           H  
ATOM   1752  C   GLU A 106       1.720 -15.500   3.530  1.00 92.41           C  
ATOM   1753  CB  GLU A 106       4.121 -16.370   3.725  1.00 92.41           C  
ATOM   1754  HB2 GLU A 106       4.916 -16.862   3.165  1.00 92.41           H  
ATOM   1755  HB3 GLU A 106       3.802 -17.069   4.498  1.00 92.41           H  
ATOM   1756  O   GLU A 106       1.527 -14.281   3.533  1.00 92.41           O  
ATOM   1757  CG  GLU A 106       4.695 -15.129   4.439  1.00 92.41           C  
ATOM   1758  HG2 GLU A 106       5.414 -15.479   5.180  1.00 92.41           H  
ATOM   1759  HG3 GLU A 106       3.893 -14.634   4.987  1.00 92.41           H  
ATOM   1760  CD  GLU A 106       5.405 -14.111   3.533  1.00 92.41           C  
ATOM   1761  OE1 GLU A 106       5.501 -12.932   3.944  1.00 92.41           O  
ATOM   1762  OE2 GLU A 106       5.842 -14.457   2.415  1.00 92.41           O  
ATOM   1763  N   ASN A 107       0.904 -16.331   4.189  1.00 89.34           N  
ATOM   1764  H   ASN A 107       1.129 -17.315   4.183  1.00 89.34           H  
ATOM   1765  CA  ASN A 107      -0.237 -15.909   5.019  1.00 89.34           C  
ATOM   1766  HA  ASN A 107      -0.744 -16.821   5.333  1.00 89.34           H  
ATOM   1767  C   ASN A 107      -1.314 -15.077   4.281  1.00 89.34           C  
ATOM   1768  CB  ASN A 107       0.294 -15.228   6.297  1.00 89.34           C  
ATOM   1769  HB2 ASN A 107       0.753 -14.275   6.035  1.00 89.34           H  
ATOM   1770  HB3 ASN A 107      -0.534 -15.032   6.978  1.00 89.34           H  
ATOM   1771  O   ASN A 107      -2.022 -14.267   4.897  1.00 89.34           O  
ATOM   1772  CG  ASN A 107       1.301 -16.088   7.036  1.00 89.34           C  
ATOM   1773  ND2 ASN A 107       2.364 -15.510   7.540  1.00 89.34           N  
ATOM   1774 HD21 ASN A 107       3.021 -16.122   8.002  1.00 89.34           H  
ATOM   1775 HD22 ASN A 107       2.550 -14.531   7.375  1.00 89.34           H  
ATOM   1776  OD1 ASN A 107       1.147 -17.289   7.160  1.00 89.34           O  
ATOM   1777  N   GLY A 108      -1.422 -15.242   2.957  1.00 92.02           N  
ATOM   1778  H   GLY A 108      -0.792 -15.885   2.499  1.00 92.02           H  
ATOM   1779  CA  GLY A 108      -2.331 -14.473   2.101  1.00 92.02           C  
ATOM   1780  HA2 GLY A 108      -2.334 -14.925   1.109  1.00 92.02           H  
ATOM   1781  HA3 GLY A 108      -3.342 -14.522   2.506  1.00 92.02           H  
ATOM   1782  C   GLY A 108      -1.928 -13.001   1.950  1.00 92.02           C  
ATOM   1783  O   GLY A 108      -2.748 -12.167   1.542  1.00 92.02           O  
ATOM   1784  N   ARG A 109      -0.688 -12.643   2.316  1.00 95.28           N  
ATOM   1785  H   ARG A 109      -0.059 -13.372   2.619  1.00 95.28           H  
ATOM   1786  CA  ARG A 109      -0.124 -11.306   2.104  1.00 95.28           C  
ATOM   1787  HA  ARG A 109      -0.815 -10.568   2.512  1.00 95.28           H  
ATOM   1788  C   ARG A 109       0.011 -11.076   0.605  1.00 95.28           C  
ATOM   1789  CB  ARG A 109       1.223 -11.197   2.842  1.00 95.28           C  
ATOM   1790  HB2 ARG A 109       1.913 -11.947   2.456  1.00 95.28           H  
ATOM   1791  HB3 ARG A 109       1.047 -11.414   3.896  1.00 95.28           H  
ATOM   1792  O   ARG A 109       0.592 -11.877  -0.105  1.00 95.28           O  
ATOM   1793  CG  ARG A 109       1.882  -9.814   2.724  1.00 95.28           C  
ATOM   1794  HG2 ARG A 109       1.127  -9.053   2.923  1.00 95.28           H  
ATOM   1795  HG3 ARG A 109       2.267  -9.668   1.715  1.00 95.28           H  
ATOM   1796  CD  ARG A 109       3.018  -9.631   3.747  1.00 95.28           C  
ATOM   1797  HD2 ARG A 109       3.253  -8.570   3.821  1.00 95.28           H  
ATOM   1798  HD3 ARG A 109       2.666  -9.949   4.728  1.00 95.28           H  
ATOM   1799  NE  ARG A 109       4.243 -10.391   3.416  1.00 95.28           N  
ATOM   1800  HE  ARG A 109       4.275 -11.378   3.626  1.00 95.28           H  
ATOM   1801  NH1 ARG A 109       5.623  -8.667   2.746  1.00 95.28           N  
ATOM   1802 HH11 ARG A 109       4.848  -8.020   2.754  1.00 95.28           H  
ATOM   1803 HH12 ARG A 109       6.428  -8.492   2.162  1.00 95.28           H  
ATOM   1804  NH2 ARG A 109       6.389 -10.711   2.736  1.00 95.28           N  
ATOM   1805 HH21 ARG A 109       7.182 -10.356   2.221  1.00 95.28           H  
ATOM   1806 HH22 ARG A 109       6.287 -11.684   2.987  1.00 95.28           H  
ATOM   1807  CZ  ARG A 109       5.400  -9.923   2.987  1.00 95.28           C  
ATOM   1808  N   LYS A 110      -0.526  -9.969   0.114  1.00 96.32           N  
ATOM   1809  H   LYS A 110      -0.993  -9.349   0.760  1.00 96.32           H  
ATOM   1810  CA  LYS A 110      -0.585  -9.633  -1.306  1.00 96.32           C  
ATOM   1811  HA  LYS A 110      -0.096 -10.432  -1.865  1.00 96.32           H  
ATOM   1812  C   LYS A 110       0.190  -8.360  -1.597  1.00 96.32           C  
ATOM   1813  CB  LYS A 110      -2.044  -9.573  -1.782  1.00 96.32           C  
ATOM   1814  HB2 LYS A 110      -2.636  -8.987  -1.079  1.00 96.32           H  
ATOM   1815  HB3 LYS A 110      -2.079  -9.082  -2.754  1.00 96.32           H  
ATOM   1816  O   LYS A 110       0.173  -7.396  -0.814  1.00 96.32           O  
ATOM   1817  CG  LYS A 110      -2.638 -10.982  -1.926  1.00 96.32           C  
ATOM   1818  HG2 LYS A 110      -2.193 -11.460  -2.799  1.00 96.32           H  
ATOM   1819  HG3 LYS A 110      -2.380 -11.575  -1.049  1.00 96.32           H  
ATOM   1820  CD  LYS A 110      -4.165 -10.980  -2.072  1.00 96.32           C  
ATOM   1821  HD2 LYS A 110      -4.608 -10.508  -1.196  1.00 96.32           H  
ATOM   1822  HD3 LYS A 110      -4.463 -10.442  -2.972  1.00 96.32           H  
ATOM   1823  CE  LYS A 110      -4.595 -12.449  -2.147  1.00 96.32           C  
ATOM   1824  HE2 LYS A 110      -4.105 -13.003  -1.346  1.00 96.32           H  
ATOM   1825  HE3 LYS A 110      -4.215 -12.888  -3.069  1.00 96.32           H  
ATOM   1826  NZ  LYS A 110      -6.054 -12.668  -2.055  1.00 96.32           N  
ATOM   1827  HZ1 LYS A 110      -6.196 -13.666  -2.124  1.00 96.32           H  
ATOM   1828  HZ2 LYS A 110      -6.536 -12.246  -2.836  1.00 96.32           H  
ATOM   1829  HZ3 LYS A 110      -6.429 -12.355  -1.171  1.00 96.32           H  
ATOM   1830  N   ARG A 111       0.859  -8.341  -2.746  1.00 96.29           N  
ATOM   1831  H   ARG A 111       0.841  -9.182  -3.304  1.00 96.29           H  
ATOM   1832  CA  ARG A 111       1.603  -7.189  -3.261  1.00 96.29           C  
ATOM   1833  HA  ARG A 111       1.246  -6.285  -2.769  1.00 96.29           H  
ATOM   1834  C   ARG A 111       1.332  -6.992  -4.742  1.00 96.29           C  
ATOM   1835  CB  ARG A 111       3.107  -7.357  -2.985  1.00 96.29           C  
ATOM   1836  HB2 ARG A 111       3.656  -6.589  -3.529  1.00 96.29           H  
ATOM   1837  HB3 ARG A 111       3.433  -8.325  -3.366  1.00 96.29           H  
ATOM   1838  O   ARG A 111       1.292  -7.946  -5.504  1.00 96.29           O  
ATOM   1839  CG  ARG A 111       3.476  -7.256  -1.494  1.00 96.29           C  
ATOM   1840  HG2 ARG A 111       4.541  -7.472  -1.403  1.00 96.29           H  
ATOM   1841  HG3 ARG A 111       2.929  -7.999  -0.915  1.00 96.29           H  
ATOM   1842  CD  ARG A 111       3.198  -5.854  -0.933  1.00 96.29           C  
ATOM   1843  HD2 ARG A 111       3.732  -5.127  -1.546  1.00 96.29           H  
ATOM   1844  HD3 ARG A 111       2.133  -5.634  -1.007  1.00 96.29           H  
ATOM   1845  NE  ARG A 111       3.636  -5.681   0.460  1.00 96.29           N  
ATOM   1846  HE  ARG A 111       4.519  -5.202   0.569  1.00 96.29           H  
ATOM   1847  NH1 ARG A 111       1.723  -6.351   1.562  1.00 96.29           N  
ATOM   1848 HH11 ARG A 111       1.299  -6.577   2.451  1.00 96.29           H  
ATOM   1849 HH12 ARG A 111       1.324  -6.688   0.698  1.00 96.29           H  
ATOM   1850  NH2 ARG A 111       3.480  -5.641   2.719  1.00 96.29           N  
ATOM   1851 HH21 ARG A 111       2.978  -5.828   3.575  1.00 96.29           H  
ATOM   1852 HH22 ARG A 111       4.360  -5.146   2.714  1.00 96.29           H  
ATOM   1853  CZ  ARG A 111       2.945  -5.892   1.561  1.00 96.29           C  
ATOM   1854  N   MET A 112       1.144  -5.742  -5.138  1.00 96.08           N  
ATOM   1855  H   MET A 112       1.228  -5.012  -4.445  1.00 96.08           H  
ATOM   1856  CA  MET A 112       0.975  -5.336  -6.528  1.00 96.08           C  
ATOM   1857  HA  MET A 112       0.678  -6.191  -7.137  1.00 96.08           H  
ATOM   1858  C   MET A 112       2.295  -4.785  -7.051  1.00 96.08           C  
ATOM   1859  CB  MET A 112      -0.114  -4.269  -6.639  1.00 96.08           C  
ATOM   1860  HB2 MET A 112      -0.175  -3.924  -7.671  1.00 96.08           H  
ATOM   1861  HB3 MET A 112       0.172  -3.427  -6.008  1.00 96.08           H  
ATOM   1862  O   MET A 112       2.911  -3.931  -6.408  1.00 96.08           O  
ATOM   1863  CG  MET A 112      -1.494  -4.779  -6.223  1.00 96.08           C  
ATOM   1864  HG2 MET A 112      -1.449  -5.163  -5.204  1.00 96.08           H  
ATOM   1865  HG3 MET A 112      -1.774  -5.597  -6.886  1.00 96.08           H  
ATOM   1866  SD  MET A 112      -2.795  -3.521  -6.298  1.00 96.08           S  
ATOM   1867  CE  MET A 112      -2.101  -2.240  -5.225  1.00 96.08           C  
ATOM   1868  HE1 MET A 112      -1.256  -1.761  -5.720  1.00 96.08           H  
ATOM   1869  HE2 MET A 112      -2.858  -1.478  -5.036  1.00 96.08           H  
ATOM   1870  HE3 MET A 112      -1.778  -2.685  -4.284  1.00 96.08           H  
ATOM   1871  N   LEU A 113       2.717  -5.229  -8.229  1.00 95.80           N  
ATOM   1872  H   LEU A 113       2.196  -5.968  -8.679  1.00 95.80           H  
ATOM   1873  CA  LEU A 113       3.937  -4.745  -8.864  1.00 95.80           C  
ATOM   1874  HA  LEU A 113       4.698  -4.624  -8.093  1.00 95.80           H  
ATOM   1875  C   LEU A 113       3.705  -3.376  -9.519  1.00 95.80           C  
ATOM   1876  CB  LEU A 113       4.414  -5.821  -9.849  1.00 95.80           C  
ATOM   1877  HB2 LEU A 113       3.645  -5.972 -10.606  1.00 95.80           H  
ATOM   1878  HB3 LEU A 113       4.543  -6.754  -9.300  1.00 95.80           H  
ATOM   1879  O   LEU A 113       3.229  -3.289 -10.649  1.00 95.80           O  
ATOM   1880  CG  LEU A 113       5.740  -5.476 -10.542  1.00 95.80           C  
ATOM   1881  HG  LEU A 113       5.668  -4.508 -11.037  1.00 95.80           H  
ATOM   1882  CD1 LEU A 113       6.903  -5.444  -9.553  1.00 95.80           C  
ATOM   1883 HD11 LEU A 113       6.766  -4.638  -8.831  1.00 95.80           H  
ATOM   1884 HD12 LEU A 113       6.981  -6.396  -9.028  1.00 95.80           H  
ATOM   1885 HD13 LEU A 113       7.827  -5.247 -10.095  1.00 95.80           H  
ATOM   1886  CD2 LEU A 113       6.050  -6.529 -11.598  1.00 95.80           C  
ATOM   1887 HD21 LEU A 113       5.254  -6.549 -12.342  1.00 95.80           H  
ATOM   1888 HD22 LEU A 113       6.991  -6.278 -12.088  1.00 95.80           H  
ATOM   1889 HD23 LEU A 113       6.139  -7.510 -11.130  1.00 95.80           H  
ATOM   1890  N   ALA A 114       4.046  -2.288  -8.828  1.00 93.44           N  
ATOM   1891  H   ALA A 114       4.474  -2.403  -7.920  1.00 93.44           H  
ATOM   1892  CA  ALA A 114       3.938  -0.936  -9.387  1.00 93.44           C  
ATOM   1893  HA  ALA A 114       2.975  -0.841  -9.889  1.00 93.44           H  
ATOM   1894  C   ALA A 114       5.025  -0.647 -10.439  1.00 93.44           C  
ATOM   1895  CB  ALA A 114       3.973   0.070  -8.237  1.00 93.44           C  
ATOM   1896  HB1 ALA A 114       3.985   1.086  -8.632  1.00 93.44           H  
ATOM   1897  HB2 ALA A 114       4.861  -0.084  -7.625  1.00 93.44           H  
ATOM   1898  HB3 ALA A 114       3.080  -0.066  -7.628  1.00 93.44           H  
ATOM   1899  O   ALA A 114       4.818   0.171 -11.338  1.00 93.44           O  
ATOM   1900  N   GLY A 115       6.159  -1.340 -10.336  1.00 92.16           N  
ATOM   1901  H   GLY A 115       6.278  -1.916  -9.516  1.00 92.16           H  
ATOM   1902  CA  GLY A 115       7.230  -1.393 -11.325  1.00 92.16           C  
ATOM   1903  HA2 GLY A 115       6.842  -1.810 -12.255  1.00 92.16           H  
ATOM   1904  HA3 GLY A 115       7.608  -0.389 -11.518  1.00 92.16           H  
ATOM   1905  C   GLY A 115       8.373  -2.275 -10.828  1.00 92.16           C  
ATOM   1906  O   GLY A 115       8.370  -2.703  -9.678  1.00 92.16           O  
ATOM   1907  N   ALA A 116       9.385  -2.510 -11.661  1.00 93.55           N  
ATOM   1908  H   ALA A 116       9.277  -2.237 -12.627  1.00 93.55           H  
ATOM   1909  CA  ALA A 116      10.500  -3.412 -11.350  1.00 93.55           C  
ATOM   1910  HA  ALA A 116      10.112  -4.429 -11.293  1.00 93.55           H  
ATOM   1911  C   ALA A 116      11.234  -3.141 -10.016  1.00 93.55           C  
ATOM   1912  CB  ALA A 116      11.477  -3.334 -12.524  1.00 93.55           C  
ATOM   1913  HB1 ALA A 116      11.805  -2.306 -12.682  1.00 93.55           H  
ATOM   1914  HB2 ALA A 116      12.351  -3.948 -12.308  1.00 93.55           H  
ATOM   1915  HB3 ALA A 116      10.992  -3.712 -13.425  1.00 93.55           H  
ATOM   1916  O   ALA A 116      11.847  -4.056  -9.468  1.00 93.55           O  
ATOM   1917  N   GLY A 117      11.155  -1.919  -9.477  1.00 93.03           N  
ATOM   1918  H   GLY A 117      10.597  -1.233  -9.965  1.00 93.03           H  
ATOM   1919  CA  GLY A 117      11.749  -1.529  -8.193  1.00 93.03           C  
ATOM   1920  HA2 GLY A 117      12.358  -2.344  -7.802  1.00 93.03           H  
ATOM   1921  HA3 GLY A 117      12.408  -0.676  -8.359  1.00 93.03           H  
ATOM   1922  C   GLY A 117      10.755  -1.139  -7.094  1.00 93.03           C  
ATOM   1923  O   GLY A 117      11.190  -0.637  -6.064  1.00 93.03           O  
ATOM   1924  N   GLU A 118       9.444  -1.307  -7.286  1.00 95.06           N  
ATOM   1925  H   GLU A 118       9.110  -1.796  -8.104  1.00 95.06           H  
ATOM   1926  CA  GLU A 118       8.454  -0.896  -6.284  1.00 95.06           C  
ATOM   1927  HA  GLU A 118       8.925  -0.923  -5.301  1.00 95.06           H  
ATOM   1928  C   GLU A 118       7.254  -1.844  -6.224  1.00 95.06           C  
ATOM   1929  CB  GLU A 118       8.027   0.563  -6.536  1.00 95.06           C  
ATOM   1930  HB2 GLU A 118       7.553   0.645  -7.514  1.00 95.06           H  
ATOM   1931  HB3 GLU A 118       8.926   1.180  -6.534  1.00 95.06           H  
ATOM   1932  O   GLU A 118       6.591  -2.114  -7.231  1.00 95.06           O  
ATOM   1933  CG  GLU A 118       7.068   1.096  -5.457  1.00 95.06           C  
ATOM   1934  HG2 GLU A 118       7.440   0.784  -4.481  1.00 95.06           H  
ATOM   1935  HG3 GLU A 118       6.084   0.651  -5.602  1.00 95.06           H  
ATOM   1936  CD  GLU A 118       6.933   2.629  -5.449  1.00 95.06           C  
ATOM   1937  OE1 GLU A 118       6.474   3.181  -4.425  1.00 95.06           O  
ATOM   1938  OE2 GLU A 118       7.345   3.327  -6.402  1.00 95.06           O  
ATOM   1939  N   LEU A 119       6.951  -2.300  -5.008  1.00 96.43           N  
ATOM   1940  H   LEU A 119       7.517  -1.992  -4.230  1.00 96.43           H  
ATOM   1941  CA  LEU A 119       5.723  -3.009  -4.674  1.00 96.43           C  
ATOM   1942  HA  LEU A 119       5.234  -3.332  -5.593  1.00 96.43           H  
ATOM   1943  C   LEU A 119       4.750  -2.078  -3.950  1.00 96.43           C  
ATOM   1944  CB  LEU A 119       6.027  -4.257  -3.826  1.00 96.43           C  
ATOM   1945  HB2 LEU A 119       5.084  -4.739  -3.567  1.00 96.43           H  
ATOM   1946  HB3 LEU A 119       6.499  -3.937  -2.897  1.00 96.43           H  
ATOM   1947  O   LEU A 119       5.133  -1.133  -3.262  1.00 96.43           O  
ATOM   1948  CG  LEU A 119       6.940  -5.293  -4.492  1.00 96.43           C  
ATOM   1949  HG  LEU A 119       7.897  -4.826  -4.724  1.00 96.43           H  
ATOM   1950  CD1 LEU A 119       7.206  -6.438  -3.523  1.00 96.43           C  
ATOM   1951 HD11 LEU A 119       7.688  -6.051  -2.625  1.00 96.43           H  
ATOM   1952 HD12 LEU A 119       6.272  -6.915  -3.227  1.00 96.43           H  
ATOM   1953 HD13 LEU A 119       7.867  -7.176  -3.977  1.00 96.43           H  
ATOM   1954  CD2 LEU A 119       6.327  -5.859  -5.774  1.00 96.43           C  
ATOM   1955 HD21 LEU A 119       6.239  -5.067  -6.517  1.00 96.43           H  
ATOM   1956 HD22 LEU A 119       6.977  -6.633  -6.182  1.00 96.43           H  
ATOM   1957 HD23 LEU A 119       5.344  -6.283  -5.569  1.00 96.43           H  
ATOM   1958  N   GLN A 120       3.464  -2.373  -4.096  1.00 95.54           N  
ATOM   1959  H   GLN A 120       3.227  -3.132  -4.718  1.00 95.54           H  
ATOM   1960  CA  GLN A 120       2.373  -1.715  -3.385  1.00 95.54           C  
ATOM   1961  HA  GLN A 120       2.782  -1.042  -2.630  1.00 95.54           H  
ATOM   1962  C   GLN A 120       1.526  -2.742  -2.641  1.00 95.54           C  
ATOM   1963  CB  GLN A 120       1.538  -0.890  -4.368  1.00 95.54           C  
ATOM   1964  HB2 GLN A 120       0.611  -0.589  -3.879  1.00 95.54           H  
ATOM   1965  HB3 GLN A 120       1.290  -1.489  -5.244  1.00 95.54           H  
ATOM   1966  O   GLN A 120       1.456  -3.909  -3.028  1.00 95.54           O  
ATOM   1967  CG  GLN A 120       2.311   0.362  -4.799  1.00 95.54           C  
ATOM   1968  HG2 GLN A 120       2.623   0.912  -3.911  1.00 95.54           H  
ATOM   1969  HG3 GLN A 120       3.213   0.069  -5.337  1.00 95.54           H  
ATOM   1970  CD  GLN A 120       1.496   1.303  -5.673  1.00 95.54           C  
ATOM   1971  NE2 GLN A 120       2.116   2.334  -6.205  1.00 95.54           N  
ATOM   1972 HE21 GLN A 120       1.539   3.013  -6.679  1.00 95.54           H  
ATOM   1973 HE22 GLN A 120       3.096   2.484  -6.011  1.00 95.54           H  
ATOM   1974  OE1 GLN A 120       0.301   1.167  -5.875  1.00 95.54           O  
ATOM   1975  N   LYS A 121       0.863  -2.325  -1.561  1.00 95.02           N  
ATOM   1976  H   LYS A 121       0.889  -1.342  -1.330  1.00 95.02           H  
ATOM   1977  CA  LYS A 121       0.076  -3.240  -0.727  1.00 95.02           C  
ATOM   1978  HA  LYS A 121       0.696  -4.104  -0.489  1.00 95.02           H  
ATOM   1979  C   LYS A 121      -1.162  -3.727  -1.477  1.00 95.02           C  
ATOM   1980  CB  LYS A 121      -0.300  -2.532   0.576  1.00 95.02           C  
ATOM   1981  HB2 LYS A 121       0.595  -2.073   0.996  1.00 95.02           H  
ATOM   1982  HB3 LYS A 121      -1.029  -1.747   0.375  1.00 95.02           H  
ATOM   1983  O   LYS A 121      -1.970  -2.893  -1.866  1.00 95.02           O  
ATOM   1984  CG  LYS A 121      -0.856  -3.539   1.591  1.00 95.02           C  
ATOM   1985  HG2 LYS A 121      -0.080  -4.278   1.790  1.00 95.02           H  
ATOM   1986  HG3 LYS A 121      -1.724  -4.064   1.193  1.00 95.02           H  
ATOM   1987  CD  LYS A 121      -1.203  -2.848   2.914  1.00 95.02           C  
ATOM   1988  HD2 LYS A 121      -0.876  -3.507   3.718  1.00 95.02           H  
ATOM   1989  HD3 LYS A 121      -0.649  -1.915   3.012  1.00 95.02           H  
ATOM   1990  CE  LYS A 121      -2.688  -2.584   3.132  1.00 95.02           C  
ATOM   1991  HE2 LYS A 121      -2.800  -1.863   3.942  1.00 95.02           H  
ATOM   1992  HE3 LYS A 121      -3.163  -3.512   3.451  1.00 95.02           H  
ATOM   1993  NZ  LYS A 121      -3.385  -2.105   1.936  1.00 95.02           N  
ATOM   1994  HZ1 LYS A 121      -4.329  -1.879   2.215  1.00 95.02           H  
ATOM   1995  HZ2 LYS A 121      -3.526  -2.838   1.255  1.00 95.02           H  
ATOM   1996  HZ3 LYS A 121      -2.996  -1.263   1.535  1.00 95.02           H  
ATOM   1997  N   GLY A 122      -1.336  -5.043  -1.613  1.00 94.99           N  
ATOM   1998  H   GLY A 122      -0.622  -5.665  -1.262  1.00 94.99           H  
ATOM   1999  CA  GLY A 122      -2.446  -5.662  -2.352  1.00 94.99           C  
ATOM   2000  HA2 GLY A 122      -2.866  -4.945  -3.057  1.00 94.99           H  
ATOM   2001  HA3 GLY A 122      -2.055  -6.498  -2.932  1.00 94.99           H  
ATOM   2002  C   GLY A 122      -3.605  -6.196  -1.498  1.00 94.99           C  
ATOM   2003  O   GLY A 122      -4.543  -6.754  -2.047  1.00 94.99           O  
ATOM   2004  N   ASN A 123      -3.558  -6.071  -0.169  1.00 95.16           N  
ATOM   2005  H   ASN A 123      -2.732  -5.663   0.245  1.00 95.16           H  
ATOM   2006  CA  ASN A 123      -4.678  -6.433   0.716  1.00 95.16           C  
ATOM   2007  HA  ASN A 123      -5.377  -7.088   0.195  1.00 95.16           H  
ATOM   2008  C   ASN A 123      -5.438  -5.190   1.176  1.00 95.16           C  
ATOM   2009  CB  ASN A 123      -4.149  -7.149   1.958  1.00 95.16           C  
ATOM   2010  HB2 ASN A 123      -4.983  -7.453   2.591  1.00 95.16           H  
ATOM   2011  HB3 ASN A 123      -3.551  -6.423   2.509  1.00 95.16           H  
ATOM   2012  O   ASN A 123      -4.837  -4.125   1.259  1.00 95.16           O  
ATOM   2013  CG  ASN A 123      -3.295  -8.356   1.654  1.00 95.16           C  
ATOM   2014  ND2 ASN A 123      -3.878  -9.530   1.575  1.00 95.16           N  
ATOM   2015 HD21 ASN A 123      -3.314 -10.357   1.437  1.00 95.16           H  
ATOM   2016 HD22 ASN A 123      -4.876  -9.617   1.701  1.00 95.16           H  
ATOM   2017  OD1 ASN A 123      -2.095  -8.228   1.498  1.00 95.16           O  
ATOM   2018  N   GLU A 124      -6.681  -5.341   1.615  1.00 92.02           N  
ATOM   2019  H   GLU A 124      -7.142  -6.236   1.530  1.00 92.02           H  
ATOM   2020  CA  GLU A 124      -7.442  -4.310   2.332  1.00 92.02           C  
ATOM   2021  HA  GLU A 124      -6.795  -3.467   2.574  1.00 92.02           H  
ATOM   2022  C   GLU A 124      -7.957  -4.862   3.657  1.00 92.02           C  
ATOM   2023  CB  GLU A 124      -8.598  -3.778   1.475  1.00 92.02           C  
ATOM   2024  HB2 GLU A 124      -9.192  -3.086   2.073  1.00 92.02           H  
ATOM   2025  HB3 GLU A 124      -9.228  -4.604   1.146  1.00 92.02           H  
ATOM   2026  O   GLU A 124      -8.160  -6.071   3.795  1.00 92.02           O  
ATOM   2027  CG  GLU A 124      -8.024  -3.031   0.274  1.00 92.02           C  
ATOM   2028  HG2 GLU A 124      -7.287  -2.322   0.652  1.00 92.02           H  
ATOM   2029  HG3 GLU A 124      -7.521  -3.746  -0.377  1.00 92.02           H  
ATOM   2030  CD  GLU A 124      -9.068  -2.275  -0.545  1.00 92.02           C  
ATOM   2031  OE1 GLU A 124      -8.687  -1.187  -1.034  1.00 92.02           O  
ATOM   2032  OE2 GLU A 124     -10.196  -2.789  -0.673  1.00 92.02           O  
ATOM   2033  N   LEU A 125      -8.127  -3.978   4.640  1.00 95.66           N  
ATOM   2034  H   LEU A 125      -8.020  -2.995   4.435  1.00 95.66           H  
ATOM   2035  CA  LEU A 125      -8.813  -4.324   5.876  1.00 95.66           C  
ATOM   2036  HA  LEU A 125      -8.565  -5.350   6.148  1.00 95.66           H  
ATOM   2037  C   LEU A 125     -10.320  -4.227   5.629  1.00 95.66           C  
ATOM   2038  CB  LEU A 125      -8.347  -3.393   7.010  1.00 95.66           C  
ATOM   2039  HB2 LEU A 125      -8.510  -2.361   6.699  1.00 95.66           H  
ATOM   2040  HB3 LEU A 125      -7.280  -3.540   7.173  1.00 95.66           H  
ATOM   2041  O   LEU A 125     -10.824  -3.150   5.325  1.00 95.66           O  
ATOM   2042  CG  LEU A 125      -9.093  -3.617   8.341  1.00 95.66           C  
ATOM   2043  HG  LEU A 125     -10.167  -3.506   8.189  1.00 95.66           H  
ATOM   2044  CD1 LEU A 125      -8.814  -5.002   8.928  1.00 95.66           C  
ATOM   2045 HD11 LEU A 125      -7.743  -5.136   9.082  1.00 95.66           H  
ATOM   2046 HD12 LEU A 125      -9.326  -5.100   9.885  1.00 95.66           H  
ATOM   2047 HD13 LEU A 125      -9.197  -5.781   8.269  1.00 95.66           H  
ATOM   2048  CD2 LEU A 125      -8.653  -2.578   9.368  1.00 95.66           C  
ATOM   2049 HD21 LEU A 125      -7.606  -2.733   9.628  1.00 95.66           H  
ATOM   2050 HD22 LEU A 125      -8.790  -1.575   8.964  1.00 95.66           H  
ATOM   2051 HD23 LEU A 125      -9.255  -2.681  10.270  1.00 95.66           H  
ATOM   2052  N   ALA A 126     -11.030  -5.337   5.805  1.00 94.12           N  
ATOM   2053  H   ALA A 126     -10.552  -6.195   6.042  1.00 94.12           H  
ATOM   2054  CA  ALA A 126     -12.484  -5.353   5.847  1.00 94.12           C  
ATOM   2055  HA  ALA A 126     -12.880  -4.456   5.371  1.00 94.12           H  
ATOM   2056  C   ALA A 126     -12.932  -5.368   7.311  1.00 94.12           C  
ATOM   2057  CB  ALA A 126     -12.996  -6.560   5.056  1.00 94.12           C  
ATOM   2058  HB1 ALA A 126     -12.626  -7.485   5.498  1.00 94.12           H  
ATOM   2059  HB2 ALA A 126     -14.086  -6.571   5.074  1.00 94.12           H  
ATOM   2060  HB3 ALA A 126     -12.662  -6.493   4.021  1.00 94.12           H  
ATOM   2061  O   ALA A 126     -12.601  -6.295   8.050  1.00 94.12           O  
ATOM   2062  N   LEU A 127     -13.665  -4.336   7.729  1.00 96.22           N  
ATOM   2063  H   LEU A 127     -13.933  -3.626   7.062  1.00 96.22           H  
ATOM   2064  CA  LEU A 127     -14.276  -4.302   9.053  1.00 96.22           C  
ATOM   2065  HA  LEU A 127     -13.677  -4.913   9.727  1.00 96.22           H  
ATOM   2066  C   LEU A 127     -15.694  -4.884   9.014  1.00 96.22           C  
ATOM   2067  CB  LEU A 127     -14.310  -2.873   9.605  1.00 96.22           C  
ATOM   2068  HB2 LEU A 127     -14.973  -2.875  10.470  1.00 96.22           H  
ATOM   2069  HB3 LEU A 127     -14.748  -2.212   8.857  1.00 96.22           H  
ATOM   2070  O   LEU A 127     -16.437  -4.592   8.073  1.00 96.22           O  
ATOM   2071  CG  LEU A 127     -12.952  -2.307  10.047  1.00 96.22           C  
ATOM   2072  HG  LEU A 127     -12.299  -2.176   9.184  1.00 96.22           H  
ATOM   2073  CD1 LEU A 127     -13.221  -0.950  10.686  1.00 96.22           C  
ATOM   2074 HD11 LEU A 127     -13.504  -0.228   9.919  1.00 96.22           H  
ATOM   2075 HD12 LEU A 127     -14.017  -1.026  11.427  1.00 96.22           H  
ATOM   2076 HD13 LEU A 127     -12.321  -0.621  11.205  1.00 96.22           H  
ATOM   2077  CD2 LEU A 127     -12.236  -3.173  11.089  1.00 96.22           C  
ATOM   2078 HD21 LEU A 127     -11.351  -2.661  11.466  1.00 96.22           H  
ATOM   2079 HD22 LEU A 127     -11.909  -4.112  10.642  1.00 96.22           H  
ATOM   2080 HD23 LEU A 127     -12.902  -3.385  11.926  1.00 96.22           H  
ATOM   2081  N   PRO A 128     -16.111  -5.633  10.050  1.00 97.79           N  
ATOM   2082  CA  PRO A 128     -17.510  -6.008  10.216  1.00 97.79           C  
ATOM   2083  HA  PRO A 128     -17.786  -6.648   9.378  1.00 97.79           H  
ATOM   2084  C   PRO A 128     -18.439  -4.784  10.237  1.00 97.79           C  
ATOM   2085  CB  PRO A 128     -17.581  -6.829  11.507  1.00 97.79           C  
ATOM   2086  HB2 PRO A 128     -17.842  -6.195  12.354  1.00 97.79           H  
ATOM   2087  HB3 PRO A 128     -18.303  -7.642  11.422  1.00 97.79           H  
ATOM   2088  O   PRO A 128     -18.084  -3.716  10.747  1.00 97.79           O  
ATOM   2089  CG  PRO A 128     -16.157  -7.365  11.671  1.00 97.79           C  
ATOM   2090  HG2 PRO A 128     -16.053  -8.286  11.096  1.00 97.79           H  
ATOM   2091  HG3 PRO A 128     -15.902  -7.547  12.715  1.00 97.79           H  
ATOM   2092  CD  PRO A 128     -15.273  -6.287  11.048  1.00 97.79           C  
ATOM   2093  HD2 PRO A 128     -14.943  -5.571  11.800  1.00 97.79           H  
ATOM   2094  HD3 PRO A 128     -14.404  -6.758  10.587  1.00 97.79           H  
ATOM   2095  N   SER A 129     -19.651  -4.947   9.703  1.00 97.84           N  
ATOM   2096  H   SER A 129     -19.914  -5.866   9.376  1.00 97.84           H  
ATOM   2097  CA  SER A 129     -20.609  -3.856   9.464  1.00 97.84           C  
ATOM   2098  HA  SER A 129     -20.169  -3.164   8.746  1.00 97.84           H  
ATOM   2099  C   SER A 129     -20.959  -3.050  10.719  1.00 97.84           C  
ATOM   2100  CB  SER A 129     -21.892  -4.426   8.851  1.00 97.84           C  
ATOM   2101  HB2 SER A 129     -21.670  -4.842   7.868  1.00 97.84           H  
ATOM   2102  HB3 SER A 129     -22.629  -3.631   8.740  1.00 97.84           H  
ATOM   2103  O   SER A 129     -21.123  -1.834  10.629  1.00 97.84           O  
ATOM   2104  OG  SER A 129     -22.406  -5.447   9.686  1.00 97.84           O  
ATOM   2105  HG  SER A 129     -23.249  -5.752   9.342  1.00 97.84           H  
ATOM   2106  N   GLN A 130     -21.005  -3.686  11.893  1.00 98.17           N  
ATOM   2107  H   GLN A 130     -20.938  -4.694  11.883  1.00 98.17           H  
ATOM   2108  CA  GLN A 130     -21.275  -3.017  13.171  1.00 98.17           C  
ATOM   2109  HA  GLN A 130     -22.245  -2.526  13.093  1.00 98.17           H  
ATOM   2110  C   GLN A 130     -20.243  -1.924  13.500  1.00 98.17           C  
ATOM   2111  CB  GLN A 130     -21.382  -4.070  14.287  1.00 98.17           C  
ATOM   2112  HB2 GLN A 130     -21.798  -3.597  15.177  1.00 98.17           H  
ATOM   2113  HB3 GLN A 130     -22.088  -4.833  13.961  1.00 98.17           H  
ATOM   2114  O   GLN A 130     -20.613  -0.836  13.940  1.00 98.17           O  
ATOM   2115  CG  GLN A 130     -20.046  -4.737  14.674  1.00 98.17           C  
ATOM   2116  HG2 GLN A 130     -19.417  -4.008  15.186  1.00 98.17           H  
ATOM   2117  HG3 GLN A 130     -19.524  -5.079  13.780  1.00 98.17           H  
ATOM   2118  CD  GLN A 130     -20.223  -5.940  15.594  1.00 98.17           C  
ATOM   2119  NE2 GLN A 130     -19.235  -6.276  16.393  1.00 98.17           N  
ATOM   2120 HE21 GLN A 130     -19.411  -7.059  17.006  1.00 98.17           H  
ATOM   2121 HE22 GLN A 130     -18.402  -5.713  16.483  1.00 98.17           H  
ATOM   2122  OE1 GLN A 130     -21.225  -6.631  15.568  1.00 98.17           O  
ATOM   2123  N   TYR A 131     -18.961  -2.167  13.206  1.00 98.27           N  
ATOM   2124  H   TYR A 131     -18.723  -3.053  12.785  1.00 98.27           H  
ATOM   2125  CA  TYR A 131     -17.878  -1.210  13.442  1.00 98.27           C  
ATOM   2126  HA  TYR A 131     -17.981  -0.792  14.443  1.00 98.27           H  
ATOM   2127  C   TYR A 131     -17.923  -0.055  12.441  1.00 98.27           C  
ATOM   2128  CB  TYR A 131     -16.531  -1.937  13.352  1.00 98.27           C  
ATOM   2129  HB2 TYR A 131     -16.417  -2.359  12.353  1.00 98.27           H  
ATOM   2130  HB3 TYR A 131     -15.731  -1.209  13.485  1.00 98.27           H  
ATOM   2131  O   TYR A 131     -17.683   1.097  12.804  1.00 98.27           O  
ATOM   2132  CG  TYR A 131     -16.359  -3.031  14.384  1.00 98.27           C  
ATOM   2133  CD1 TYR A 131     -16.244  -2.700  15.743  1.00 98.27           C  
ATOM   2134  HD1 TYR A 131     -16.259  -1.663  16.046  1.00 98.27           H  
ATOM   2135  CD2 TYR A 131     -16.338  -4.379  13.992  1.00 98.27           C  
ATOM   2136  HD2 TYR A 131     -16.441  -4.621  12.945  1.00 98.27           H  
ATOM   2137  CE1 TYR A 131     -16.103  -3.707  16.714  1.00 98.27           C  
ATOM   2138  HE1 TYR A 131     -16.025  -3.455  17.761  1.00 98.27           H  
ATOM   2139  CE2 TYR A 131     -16.193  -5.395  14.960  1.00 98.27           C  
ATOM   2140  HE2 TYR A 131     -16.173  -6.438  14.681  1.00 98.27           H  
ATOM   2141  OH  TYR A 131     -15.919  -6.028  17.263  1.00 98.27           O  
ATOM   2142  HH  TYR A 131     -15.781  -5.670  18.143  1.00 98.27           H  
ATOM   2143  CZ  TYR A 131     -16.062  -5.057  16.325  1.00 98.27           C  
ATOM   2144  N   VAL A 132     -18.284  -0.350  11.188  1.00 97.78           N  
ATOM   2145  H   VAL A 132     -18.468  -1.318  10.966  1.00 97.78           H  
ATOM   2146  CA  VAL A 132     -18.492   0.667  10.148  1.00 97.78           C  
ATOM   2147  HA  VAL A 132     -17.599   1.290  10.088  1.00 97.78           H  
ATOM   2148  C   VAL A 132     -19.662   1.581  10.522  1.00 97.78           C  
ATOM   2149  CB  VAL A 132     -18.715   0.012   8.770  1.00 97.78           C  
ATOM   2150  HB  VAL A 132     -19.602  -0.621   8.807  1.00 97.78           H  
ATOM   2151  O   VAL A 132     -19.523   2.804  10.462  1.00 97.78           O  
ATOM   2152  CG1 VAL A 132     -18.922   1.067   7.676  1.00 97.78           C  
ATOM   2153 HG11 VAL A 132     -18.068   1.744   7.643  1.00 97.78           H  
ATOM   2154 HG12 VAL A 132     -19.028   0.577   6.709  1.00 97.78           H  
ATOM   2155 HG13 VAL A 132     -19.830   1.639   7.865  1.00 97.78           H  
ATOM   2156  CG2 VAL A 132     -17.516  -0.858   8.365  1.00 97.78           C  
ATOM   2157 HG21 VAL A 132     -16.604  -0.261   8.347  1.00 97.78           H  
ATOM   2158 HG22 VAL A 132     -17.685  -1.286   7.377  1.00 97.78           H  
ATOM   2159 HG23 VAL A 132     -17.390  -1.684   9.065  1.00 97.78           H  
ATOM   2160  N   ASN A 133     -20.787   1.010  10.967  1.00 98.03           N  
ATOM   2161  H   ASN A 133     -20.841   0.001  10.981  1.00 98.03           H  
ATOM   2162  CA  ASN A 133     -21.951   1.767  11.426  1.00 98.03           C  
ATOM   2163  HA  ASN A 133     -22.272   2.439  10.630  1.00 98.03           H  
ATOM   2164  C   ASN A 133     -21.616   2.638  12.647  1.00 98.03           C  
ATOM   2165  CB  ASN A 133     -23.099   0.791  11.732  1.00 98.03           C  
ATOM   2166  HB2 ASN A 133     -23.319   0.192  10.848  1.00 98.03           H  
ATOM   2167  HB3 ASN A 133     -22.809   0.120  12.540  1.00 98.03           H  
ATOM   2168  O   ASN A 133     -21.906   3.834  12.657  1.00 98.03           O  
ATOM   2169  CG  ASN A 133     -24.364   1.540  12.117  1.00 98.03           C  
ATOM   2170  ND2 ASN A 133     -25.012   1.164  13.195  1.00 98.03           N  
ATOM   2171 HD21 ASN A 133     -24.690   0.396  13.768  1.00 98.03           H  
ATOM   2172 HD22 ASN A 133     -25.845   1.682  13.435  1.00 98.03           H  
ATOM   2173  OD1 ASN A 133     -24.768   2.485  11.460  1.00 98.03           O  
ATOM   2174  N   PHE A 134     -20.932   2.067  13.642  1.00 98.53           N  
ATOM   2175  H   PHE A 134     -20.744   1.076  13.602  1.00 98.53           H  
ATOM   2176  CA  PHE A 134     -20.458   2.807  14.808  1.00 98.53           C  
ATOM   2177  HA  PHE A 134     -21.314   3.219  15.343  1.00 98.53           H  
ATOM   2178  C   PHE A 134     -19.577   3.999  14.417  1.00 98.53           C  
ATOM   2179  CB  PHE A 134     -19.727   1.847  15.747  1.00 98.53           C  
ATOM   2180  HB2 PHE A 134     -19.036   1.233  15.168  1.00 98.53           H  
ATOM   2181  HB3 PHE A 134     -20.459   1.181  16.204  1.00 98.53           H  
ATOM   2182  O   PHE A 134     -19.873   5.122  14.818  1.00 98.53           O  
ATOM   2183  CG  PHE A 134     -18.948   2.552  16.834  1.00 98.53           C  
ATOM   2184  CD1 PHE A 134     -17.565   2.759  16.675  1.00 98.53           C  
ATOM   2185  HD1 PHE A 134     -17.056   2.387  15.798  1.00 98.53           H  
ATOM   2186  CD2 PHE A 134     -19.605   3.032  17.981  1.00 98.53           C  
ATOM   2187  HD2 PHE A 134     -20.663   2.862  18.116  1.00 98.53           H  
ATOM   2188  CE1 PHE A 134     -16.839   3.437  17.665  1.00 98.53           C  
ATOM   2189  HE1 PHE A 134     -15.774   3.573  17.546  1.00 98.53           H  
ATOM   2190  CE2 PHE A 134     -18.874   3.705  18.974  1.00 98.53           C  
ATOM   2191  HE2 PHE A 134     -19.367   4.036  19.877  1.00 98.53           H  
ATOM   2192  CZ  PHE A 134     -17.491   3.900  18.820  1.00 98.53           C  
ATOM   2193  HZ  PHE A 134     -16.921   4.375  19.605  1.00 98.53           H  
ATOM   2194  N   LEU A 135     -18.552   3.807  13.578  1.00 98.15           N  
ATOM   2195  H   LEU A 135     -18.352   2.866  13.270  1.00 98.15           H  
ATOM   2196  CA  LEU A 135     -17.685   4.903  13.126  1.00 98.15           C  
ATOM   2197  HA  LEU A 135     -17.260   5.398  13.999  1.00 98.15           H  
ATOM   2198  C   LEU A 135     -18.451   5.973  12.337  1.00 98.15           C  
ATOM   2199  CB  LEU A 135     -16.562   4.334  12.247  1.00 98.15           C  
ATOM   2200  HB2 LEU A 135     -16.122   5.153  11.678  1.00 98.15           H  
ATOM   2201  HB3 LEU A 135     -17.000   3.637  11.533  1.00 98.15           H  
ATOM   2202  O   LEU A 135     -18.187   7.173  12.486  1.00 98.15           O  
ATOM   2203  CG  LEU A 135     -15.433   3.629  13.014  1.00 98.15           C  
ATOM   2204  HG  LEU A 135     -15.839   2.861  13.671  1.00 98.15           H  
ATOM   2205  CD1 LEU A 135     -14.527   2.974  11.975  1.00 98.15           C  
ATOM   2206 HD11 LEU A 135     -14.331   3.677  11.166  1.00 98.15           H  
ATOM   2207 HD12 LEU A 135     -13.587   2.667  12.433  1.00 98.15           H  
ATOM   2208 HD13 LEU A 135     -15.027   2.095  11.568  1.00 98.15           H  
ATOM   2209  CD2 LEU A 135     -14.602   4.610  13.849  1.00 98.15           C  
ATOM   2210 HD21 LEU A 135     -15.212   5.035  14.646  1.00 98.15           H  
ATOM   2211 HD22 LEU A 135     -13.773   4.080  14.317  1.00 98.15           H  
ATOM   2212 HD23 LEU A 135     -14.210   5.409  13.220  1.00 98.15           H  
ATOM   2213  N   TYR A 136     -19.412   5.562  11.505  1.00 97.54           N  
ATOM   2214  H   TYR A 136     -19.571   4.570  11.406  1.00 97.54           H  
ATOM   2215  CA  TYR A 136     -20.261   6.482  10.753  1.00 97.54           C  
ATOM   2216  HA  TYR A 136     -19.621   7.122  10.145  1.00 97.54           H  
ATOM   2217  C   TYR A 136     -21.074   7.397  11.680  1.00 97.54           C  
ATOM   2218  CB  TYR A 136     -21.183   5.695   9.810  1.00 97.54           C  
ATOM   2219  HB2 TYR A 136     -21.728   4.939  10.375  1.00 97.54           H  
ATOM   2220  HB3 TYR A 136     -20.574   5.171   9.073  1.00 97.54           H  
ATOM   2221  O   TYR A 136     -21.096   8.613  11.456  1.00 97.54           O  
ATOM   2222  CG  TYR A 136     -22.191   6.576   9.098  1.00 97.54           C  
ATOM   2223  CD1 TYR A 136     -23.434   6.851   9.702  1.00 97.54           C  
ATOM   2224  HD1 TYR A 136     -23.693   6.377  10.637  1.00 97.54           H  
ATOM   2225  CD2 TYR A 136     -21.877   7.146   7.851  1.00 97.54           C  
ATOM   2226  HD2 TYR A 136     -20.946   6.888   7.367  1.00 97.54           H  
ATOM   2227  CE1 TYR A 136     -24.338   7.738   9.091  1.00 97.54           C  
ATOM   2228  HE1 TYR A 136     -25.292   7.949   9.551  1.00 97.54           H  
ATOM   2229  CE2 TYR A 136     -22.791   8.013   7.220  1.00 97.54           C  
ATOM   2230  HE2 TYR A 136     -22.564   8.422   6.247  1.00 97.54           H  
ATOM   2231  OH  TYR A 136     -24.890   9.174   7.252  1.00 97.54           O  
ATOM   2232  HH  TYR A 136     -24.695   9.279   6.318  1.00 97.54           H  
ATOM   2233  CZ  TYR A 136     -24.016   8.322   7.850  1.00 97.54           C  
ATOM   2234  N   LEU A 137     -21.707   6.826  12.711  1.00 98.00           N  
ATOM   2235  H   LEU A 137     -21.639   5.823  12.813  1.00 98.00           H  
ATOM   2236  CA  LEU A 137     -22.513   7.558  13.689  1.00 98.00           C  
ATOM   2237  HA  LEU A 137     -23.159   8.262  13.164  1.00 98.00           H  
ATOM   2238  C   LEU A 137     -21.636   8.394  14.628  1.00 98.00           C  
ATOM   2239  CB  LEU A 137     -23.391   6.566  14.478  1.00 98.00           C  
ATOM   2240  HB2 LEU A 137     -22.745   5.814  14.931  1.00 98.00           H  
ATOM   2241  HB3 LEU A 137     -23.882   7.110  15.286  1.00 98.00           H  
ATOM   2242  O   LEU A 137     -21.881   9.588  14.792  1.00 98.00           O  
ATOM   2243  CG  LEU A 137     -24.479   5.847  13.657  1.00 98.00           C  
ATOM   2244  HG  LEU A 137     -24.025   5.316  12.821  1.00 98.00           H  
ATOM   2245  CD1 LEU A 137     -25.201   4.833  14.544  1.00 98.00           C  
ATOM   2246 HD11 LEU A 137     -24.488   4.085  14.890  1.00 98.00           H  
ATOM   2247 HD12 LEU A 137     -25.652   5.326  15.405  1.00 98.00           H  
ATOM   2248 HD13 LEU A 137     -25.974   4.323  13.970  1.00 98.00           H  
ATOM   2249  CD2 LEU A 137     -25.520   6.822  13.097  1.00 98.00           C  
ATOM   2250 HD21 LEU A 137     -26.295   6.257  12.580  1.00 98.00           H  
ATOM   2251 HD22 LEU A 137     -25.057   7.506  12.386  1.00 98.00           H  
ATOM   2252 HD23 LEU A 137     -25.969   7.386  13.915  1.00 98.00           H  
ATOM   2253  N   ALA A 138     -20.567   7.812  15.172  1.00 98.22           N  
ATOM   2254  H   ALA A 138     -20.426   6.826  15.004  1.00 98.22           H  
ATOM   2255  CA  ALA A 138     -19.644   8.471  16.092  1.00 98.22           C  
ATOM   2256  HA  ALA A 138     -20.205   8.823  16.959  1.00 98.22           H  
ATOM   2257  C   ALA A 138     -18.963   9.696  15.455  1.00 98.22           C  
ATOM   2258  CB  ALA A 138     -18.629   7.427  16.570  1.00 98.22           C  
ATOM   2259  HB1 ALA A 138     -19.142   6.620  17.094  1.00 98.22           H  
ATOM   2260  HB2 ALA A 138     -18.089   7.007  15.721  1.00 98.22           H  
ATOM   2261  HB3 ALA A 138     -17.917   7.890  17.253  1.00 98.22           H  
ATOM   2262  O   ALA A 138     -18.943  10.776  16.041  1.00 98.22           O  
ATOM   2263  N   SER A 139     -18.502   9.602  14.202  1.00 97.50           N  
ATOM   2264  H   SER A 139     -18.540   8.699  13.749  1.00 97.50           H  
ATOM   2265  CA  SER A 139     -17.907  10.748  13.480  1.00 97.50           C  
ATOM   2266  HA  SER A 139     -17.108  11.158  14.098  1.00 97.50           H  
ATOM   2267  C   SER A 139     -18.892  11.897  13.210  1.00 97.50           C  
ATOM   2268  CB  SER A 139     -17.284  10.286  12.162  1.00 97.50           C  
ATOM   2269  HB2 SER A 139     -16.496   9.563  12.378  1.00 97.50           H  
ATOM   2270  HB3 SER A 139     -16.837  11.142  11.657  1.00 97.50           H  
ATOM   2271  O   SER A 139     -18.487  13.028  12.917  1.00 97.50           O  
ATOM   2272  OG  SER A 139     -18.250   9.691  11.315  1.00 97.50           O  
ATOM   2273  HG  SER A 139     -18.380   8.798  11.644  1.00 97.50           H  
ATOM   2274  N   ARG A 140     -20.196  11.632  13.339  1.00 96.99           N  
ATOM   2275  H   ARG A 140     -20.448  10.690  13.602  1.00 96.99           H  
ATOM   2276  CA  ARG A 140     -21.295  12.583  13.143  1.00 96.99           C  
ATOM   2277  HA  ARG A 140     -20.892  13.549  12.838  1.00 96.99           H  
ATOM   2278  C   ARG A 140     -22.076  12.853  14.425  1.00 96.99           C  
ATOM   2279  CB  ARG A 140     -22.218  12.068  12.027  1.00 96.99           C  
ATOM   2280  HB2 ARG A 140     -22.550  11.060  12.278  1.00 96.99           H  
ATOM   2281  HB3 ARG A 140     -23.095  12.710  11.944  1.00 96.99           H  
ATOM   2282  O   ARG A 140     -23.128  13.464  14.328  1.00 96.99           O  
ATOM   2283  CG  ARG A 140     -21.519  12.052  10.667  1.00 96.99           C  
ATOM   2284  HG2 ARG A 140     -20.599  11.472  10.732  1.00 96.99           H  
ATOM   2285  HG3 ARG A 140     -21.279  13.074  10.373  1.00 96.99           H  
ATOM   2286  CD  ARG A 140     -22.446  11.421   9.623  1.00 96.99           C  
ATOM   2287  HD2 ARG A 140     -22.692  10.403   9.925  1.00 96.99           H  
ATOM   2288  HD3 ARG A 140     -23.375  11.991   9.583  1.00 96.99           H  
ATOM   2289  NE  ARG A 140     -21.825  11.410   8.287  1.00 96.99           N  
ATOM   2290  HE  ARG A 140     -22.191  12.059   7.605  1.00 96.99           H  
ATOM   2291  NH1 ARG A 140     -20.364   9.678   8.682  1.00 96.99           N  
ATOM   2292 HH11 ARG A 140     -20.723   9.565   9.619  1.00 96.99           H  
ATOM   2293 HH12 ARG A 140     -19.595   9.089   8.399  1.00 96.99           H  
ATOM   2294  NH2 ARG A 140     -20.396  10.667   6.681  1.00 96.99           N  
ATOM   2295 HH21 ARG A 140     -20.749  11.355   6.032  1.00 96.99           H  
ATOM   2296 HH22 ARG A 140     -19.672  10.024   6.395  1.00 96.99           H  
ATOM   2297  CZ  ARG A 140     -20.871  10.585   7.894  1.00 96.99           C  
ATOM   2298  N   TYR A 141     -21.568  12.475  15.597  1.00 96.87           N  
ATOM   2299  H   TYR A 141     -20.710  11.943  15.578  1.00 96.87           H  
ATOM   2300  CA  TYR A 141     -22.318  12.430  16.860  1.00 96.87           C  
ATOM   2301  HA  TYR A 141     -23.025  11.602  16.805  1.00 96.87           H  
ATOM   2302  C   TYR A 141     -23.140  13.702  17.184  1.00 96.87           C  
ATOM   2303  CB  TYR A 141     -21.299  12.102  17.960  1.00 96.87           C  
ATOM   2304  HB2 TYR A 141     -20.577  12.915  18.045  1.00 96.87           H  
ATOM   2305  HB3 TYR A 141     -20.753  11.202  17.675  1.00 96.87           H  
ATOM   2306  O   TYR A 141     -24.311  13.609  17.543  1.00 96.87           O  
ATOM   2307  CG  TYR A 141     -21.906  11.826  19.310  1.00 96.87           C  
ATOM   2308  CD1 TYR A 141     -21.919  12.836  20.285  1.00 96.87           C  
ATOM   2309  HD1 TYR A 141     -21.457  13.792  20.087  1.00 96.87           H  
ATOM   2310  CD2 TYR A 141     -22.443  10.557  19.598  1.00 96.87           C  
ATOM   2311  HD2 TYR A 141     -22.430   9.775  18.853  1.00 96.87           H  
ATOM   2312  CE1 TYR A 141     -22.525  12.609  21.529  1.00 96.87           C  
ATOM   2313  HE1 TYR A 141     -22.557  13.401  22.262  1.00 96.87           H  
ATOM   2314  CE2 TYR A 141     -23.007  10.308  20.865  1.00 96.87           C  
ATOM   2315  HE2 TYR A 141     -23.416   9.341  21.115  1.00 96.87           H  
ATOM   2316  OH  TYR A 141     -23.681  11.147  23.013  1.00 96.87           O  
ATOM   2317  HH  TYR A 141     -23.698  11.955  23.531  1.00 96.87           H  
ATOM   2318  CZ  TYR A 141     -23.074  11.345  21.818  1.00 96.87           C  
ATOM   2319  N   ASN A 142     -22.573  14.896  16.950  1.00 93.95           N  
ATOM   2320  H   ASN A 142     -21.592  14.888  16.708  1.00 93.95           H  
ATOM   2321  CA  ASN A 142     -23.236  16.201  17.170  1.00 93.95           C  
ATOM   2322  HA  ASN A 142     -24.025  16.069  17.910  1.00 93.95           H  
ATOM   2323  C   ASN A 142     -23.918  16.787  15.914  1.00 93.95           C  
ATOM   2324  CB  ASN A 142     -22.205  17.193  17.751  1.00 93.95           C  
ATOM   2325  HB2 ASN A 142     -22.687  18.157  17.916  1.00 93.95           H  
ATOM   2326  HB3 ASN A 142     -21.389  17.330  17.042  1.00 93.95           H  
ATOM   2327  O   ASN A 142     -24.350  17.935  15.908  1.00 93.95           O  
ATOM   2328  CG  ASN A 142     -21.647  16.742  19.087  1.00 93.95           C  
ATOM   2329  ND2 ASN A 142     -20.443  17.134  19.434  1.00 93.95           N  
ATOM   2330 HD21 ASN A 142     -20.118  16.774  20.320  1.00 93.95           H  
ATOM   2331 HD22 ASN A 142     -19.953  17.878  18.958  1.00 93.95           H  
ATOM   2332  OD1 ASN A 142     -22.271  16.008  19.820  1.00 93.95           O  
ATOM   2333  N   LYS A 143     -23.926  16.045  14.805  1.00 93.42           N  
ATOM   2334  H   LYS A 143     -23.608  15.091  14.904  1.00 93.42           H  
ATOM   2335  CA  LYS A 143     -24.425  16.445  13.476  1.00 93.42           C  
ATOM   2336  HA  LYS A 143     -25.086  17.303  13.594  1.00 93.42           H  
ATOM   2337  C   LYS A 143     -25.287  15.342  12.847  1.00 93.42           C  
ATOM   2338  CB  LYS A 143     -23.257  16.836  12.552  1.00 93.42           C  
ATOM   2339  HB2 LYS A 143     -22.602  15.974  12.422  1.00 93.42           H  
ATOM   2340  HB3 LYS A 143     -23.666  17.104  11.578  1.00 93.42           H  
ATOM   2341  O   LYS A 143     -25.325  15.203  11.621  1.00 93.42           O  
ATOM   2342  CG  LYS A 143     -22.437  18.028  13.062  1.00 93.42           C  
ATOM   2343  HG2 LYS A 143     -21.911  17.752  13.976  1.00 93.42           H  
ATOM   2344  HG3 LYS A 143     -23.110  18.859  13.275  1.00 93.42           H  
ATOM   2345  CD  LYS A 143     -21.418  18.460  12.001  1.00 93.42           C  
ATOM   2346  HD2 LYS A 143     -20.733  17.637  11.797  1.00 93.42           H  
ATOM   2347  HD3 LYS A 143     -21.953  18.718  11.087  1.00 93.42           H  
ATOM   2348  CE  LYS A 143     -20.638  19.681  12.498  1.00 93.42           C  
ATOM   2349  HE2 LYS A 143     -21.357  20.428  12.834  1.00 93.42           H  
ATOM   2350  HE3 LYS A 143     -20.043  19.389  13.364  1.00 93.42           H  
ATOM   2351  NZ  LYS A 143     -19.779  20.256  11.433  1.00 93.42           N  
ATOM   2352  HZ1 LYS A 143     -19.303  21.080  11.770  1.00 93.42           H  
ATOM   2353  HZ2 LYS A 143     -20.351  20.546  10.652  1.00 93.42           H  
ATOM   2354  HZ3 LYS A 143     -19.101  19.584  11.101  1.00 93.42           H  
ATOM   2355  N   LEU A 144     -25.916  14.518  13.683  1.00 93.92           N  
ATOM   2356  H   LEU A 144     -25.849  14.698  14.675  1.00 93.92           H  
ATOM   2357  CA  LEU A 144     -26.819  13.467  13.236  1.00 93.92           C  
ATOM   2358  HA  LEU A 144     -26.307  12.872  12.479  1.00 93.92           H  
ATOM   2359  C   LEU A 144     -28.052  14.088  12.569  1.00 93.92           C  
ATOM   2360  CB  LEU A 144     -27.193  12.552  14.415  1.00 93.92           C  
ATOM   2361  HB2 LEU A 144     -27.604  13.172  15.212  1.00 93.92           H  
ATOM   2362  HB3 LEU A 144     -27.979  11.866  14.099  1.00 93.92           H  
ATOM   2363  O   LEU A 144     -28.472  15.195  12.900  1.00 93.92           O  
ATOM   2364  CG  LEU A 144     -26.018  11.725  14.971  1.00 93.92           C  
ATOM   2365  HG  LEU A 144     -25.180  12.385  15.196  1.00 93.92           H  
ATOM   2366  CD1 LEU A 144     -26.440  11.070  16.276  1.00 93.92           C  
ATOM   2367 HD11 LEU A 144     -25.636  10.451  16.673  1.00 93.92           H  
ATOM   2368 HD12 LEU A 144     -27.334  10.464  16.123  1.00 93.92           H  
ATOM   2369 HD13 LEU A 144     -26.668  11.851  17.001  1.00 93.92           H  
ATOM   2370  CD2 LEU A 144     -25.550  10.638  13.997  1.00 93.92           C  
ATOM   2371 HD21 LEU A 144     -24.757  10.055  14.466  1.00 93.92           H  
ATOM   2372 HD22 LEU A 144     -25.149  11.090  13.090  1.00 93.92           H  
ATOM   2373 HD23 LEU A 144     -26.380   9.975  13.751  1.00 93.92           H  
ATOM   2374  N   LYS A 145     -28.600  13.371  11.588  1.00 92.20           N  
ATOM   2375  H   LYS A 145     -28.238  12.440  11.437  1.00 92.20           H  
ATOM   2376  CA  LYS A 145     -29.833  13.735  10.886  1.00 92.20           C  
ATOM   2377  HA  LYS A 145     -30.156  14.725  11.210  1.00 92.20           H  
ATOM   2378  C   LYS A 145     -30.934  12.748  11.273  1.00 92.20           C  
ATOM   2379  CB  LYS A 145     -29.608  13.761   9.364  1.00 92.20           C  
ATOM   2380  HB2 LYS A 145     -29.258  12.782   9.039  1.00 92.20           H  
ATOM   2381  HB3 LYS A 145     -30.569  13.950   8.885  1.00 92.20           H  
ATOM   2382  O   LYS A 145     -30.680  11.538  11.308  1.00 92.20           O  
ATOM   2383  CG  LYS A 145     -28.610  14.837   8.901  1.00 92.20           C  
ATOM   2384  HG2 LYS A 145     -28.944  15.812   9.257  1.00 92.20           H  
ATOM   2385  HG3 LYS A 145     -27.622  14.628   9.312  1.00 92.20           H  
ATOM   2386  CD  LYS A 145     -28.533  14.853   7.367  1.00 92.20           C  
ATOM   2387  HD2 LYS A 145     -28.176  13.884   7.018  1.00 92.20           H  
ATOM   2388  HD3 LYS A 145     -29.535  15.021   6.971  1.00 92.20           H  
ATOM   2389  CE  LYS A 145     -27.599  15.961   6.865  1.00 92.20           C  
ATOM   2390  HE2 LYS A 145     -27.925  16.904   7.303  1.00 92.20           H  
ATOM   2391  HE3 LYS A 145     -26.590  15.757   7.223  1.00 92.20           H  
ATOM   2392  NZ  LYS A 145     -27.626  16.055   5.382  1.00 92.20           N  
ATOM   2393  HZ1 LYS A 145     -27.025  16.799   5.056  1.00 92.20           H  
ATOM   2394  HZ2 LYS A 145     -28.564  16.258   5.067  1.00 92.20           H  
ATOM   2395  HZ3 LYS A 145     -27.338  15.185   4.957  1.00 92.20           H  
ATOM   2396  N   GLY A 146     -32.139  13.257  11.506  1.00 93.03           N  
ATOM   2397  H   GLY A 146     -32.243  14.261  11.546  1.00 93.03           H  
ATOM   2398  CA  GLY A 146     -33.308  12.481  11.929  1.00 93.03           C  
ATOM   2399  HA2 GLY A 146     -32.995  11.561  12.423  1.00 93.03           H  
ATOM   2400  HA3 GLY A 146     -33.916  12.220  11.063  1.00 93.03           H  
ATOM   2401  C   GLY A 146     -34.173  13.259  12.915  1.00 93.03           C  
ATOM   2402  O   GLY A 146     -33.838  14.400  13.252  1.00 93.03           O  
ATOM   2403  N   SER A 147     -35.261  12.635  13.370  1.00 96.25           N  
ATOM   2404  H   SER A 147     -35.433  11.675  13.107  1.00 96.25           H  
ATOM   2405  CA  SER A 147     -36.068  13.158  14.477  1.00 96.25           C  
ATOM   2406  HA  SER A 147     -36.412  14.156  14.206  1.00 96.25           H  
ATOM   2407  C   SER A 147     -35.238  13.253  15.774  1.00 96.25           C  
ATOM   2408  CB  SER A 147     -37.303  12.273  14.698  1.00 96.25           C  
ATOM   2409  HB2 SER A 147     -37.945  12.724  15.455  1.00 96.25           H  
ATOM   2410  HB3 SER A 147     -37.870  12.182  13.771  1.00 96.25           H  
ATOM   2411  O   SER A 147     -34.189  12.601  15.881  1.00 96.25           O  
ATOM   2412  OG  SER A 147     -36.908  10.996  15.143  1.00 96.25           O  
ATOM   2413  HG  SER A 147     -36.798  10.403  14.396  1.00 96.25           H  
ATOM   2414  N   PRO A 148     -35.655  14.064  16.764  1.00 94.94           N  
ATOM   2415  CA  PRO A 148     -35.016  14.094  18.081  1.00 94.94           C  
ATOM   2416  HA  PRO A 148     -34.021  14.527  17.981  1.00 94.94           H  
ATOM   2417  C   PRO A 148     -34.890  12.701  18.716  1.00 94.94           C  
ATOM   2418  CB  PRO A 148     -35.890  15.022  18.931  1.00 94.94           C  
ATOM   2419  HB2 PRO A 148     -35.299  15.573  19.664  1.00 94.94           H  
ATOM   2420  HB3 PRO A 148     -36.676  14.455  19.430  1.00 94.94           H  
ATOM   2421  O   PRO A 148     -33.830  12.361  19.242  1.00 94.94           O  
ATOM   2422  CG  PRO A 148     -36.526  15.953  17.901  1.00 94.94           C  
ATOM   2423  HG2 PRO A 148     -35.822  16.739  17.628  1.00 94.94           H  
ATOM   2424  HG3 PRO A 148     -37.462  16.378  18.262  1.00 94.94           H  
ATOM   2425  CD  PRO A 148     -36.750  15.024  16.711  1.00 94.94           C  
ATOM   2426  HD2 PRO A 148     -36.747  15.599  15.785  1.00 94.94           H  
ATOM   2427  HD3 PRO A 148     -37.700  14.503  16.832  1.00 94.94           H  
ATOM   2428  N   GLU A 149     -35.929  11.876  18.596  1.00 95.32           N  
ATOM   2429  H   GLU A 149     -36.778  12.230  18.179  1.00 95.32           H  
ATOM   2430  CA  GLU A 149     -35.986  10.507  19.106  1.00 95.32           C  
ATOM   2431  HA  GLU A 149     -35.729  10.507  20.165  1.00 95.32           H  
ATOM   2432  C   GLU A 149     -34.975   9.601  18.389  1.00 95.32           C  
ATOM   2433  CB  GLU A 149     -37.414   9.948  18.952  1.00 95.32           C  
ATOM   2434  HB2 GLU A 149     -37.394   8.905  19.267  1.00 95.32           H  
ATOM   2435  HB3 GLU A 149     -37.703   9.962  17.901  1.00 95.32           H  
ATOM   2436  O   GLU A 149     -34.191   8.915  19.048  1.00 95.32           O  
ATOM   2437  CG  GLU A 149     -38.490  10.662  19.794  1.00 95.32           C  
ATOM   2438  HG2 GLU A 149     -39.404  10.070  19.743  1.00 95.32           H  
ATOM   2439  HG3 GLU A 149     -38.161  10.664  20.833  1.00 95.32           H  
ATOM   2440  CD  GLU A 149     -38.819  12.101  19.349  1.00 95.32           C  
ATOM   2441  OE1 GLU A 149     -39.216  12.895  20.228  1.00 95.32           O  
ATOM   2442  OE2 GLU A 149     -38.605  12.436  18.158  1.00 95.32           O  
ATOM   2443  N   ASP A 150     -34.909   9.658  17.052  1.00 96.46           N  
ATOM   2444  H   ASP A 150     -35.604  10.205  16.565  1.00 96.46           H  
ATOM   2445  CA  ASP A 150     -33.932   8.885  16.271  1.00 96.46           C  
ATOM   2446  HA  ASP A 150     -34.064   7.822  16.474  1.00 96.46           H  
ATOM   2447  C   ASP A 150     -32.494   9.285  16.612  1.00 96.46           C  
ATOM   2448  CB  ASP A 150     -34.077   9.137  14.763  1.00 96.46           C  
ATOM   2449  HB2 ASP A 150     -33.934  10.200  14.567  1.00 96.46           H  
ATOM   2450  HB3 ASP A 150     -33.277   8.606  14.249  1.00 96.46           H  
ATOM   2451  O   ASP A 150     -31.586   8.452  16.647  1.00 96.46           O  
ATOM   2452  CG  ASP A 150     -35.390   8.689  14.142  1.00 96.46           C  
ATOM   2453  OD1 ASP A 150     -35.908   7.631  14.536  1.00 96.46           O  
ATOM   2454  OD2 ASP A 150     -35.823   9.435  13.228  1.00 96.46           O  
ATOM   2455  N   ASN A 151     -32.252  10.583  16.805  1.00 97.25           N  
ATOM   2456  H   ASN A 151     -33.033  11.222  16.756  1.00 97.25           H  
ATOM   2457  CA  ASN A 151     -30.925  11.087  17.139  1.00 97.25           C  
ATOM   2458  HA  ASN A 151     -30.200  10.655  16.448  1.00 97.25           H  
ATOM   2459  C   ASN A 151     -30.509  10.629  18.538  1.00 97.25           C  
ATOM   2460  CB  ASN A 151     -30.889  12.612  16.986  1.00 97.25           C  
ATOM   2461  HB2 ASN A 151     -29.947  12.991  17.382  1.00 97.25           H  
ATOM   2462  HB3 ASN A 151     -31.702  13.046  17.569  1.00 97.25           H  
ATOM   2463  O   ASN A 151     -29.358  10.229  18.708  1.00 97.25           O  
ATOM   2464  CG  ASN A 151     -31.004  13.072  15.542  1.00 97.25           C  
ATOM   2465  ND2 ASN A 151     -31.454  14.287  15.346  1.00 97.25           N  
ATOM   2466 HD21 ASN A 151     -31.833  14.786  16.138  1.00 97.25           H  
ATOM   2467 HD22 ASN A 151     -31.777  14.506  14.415  1.00 97.25           H  
ATOM   2468  OD1 ASN A 151     -30.671  12.375  14.587  1.00 97.25           O  
ATOM   2469  N   LYS A 152     -31.440  10.609  19.500  1.00 96.68           N  
ATOM   2470  H   LYS A 152     -32.365  10.951  19.281  1.00 96.68           H  
ATOM   2471  CA  LYS A 152     -31.202  10.079  20.845  1.00 96.68           C  
ATOM   2472  HA  LYS A 152     -30.355  10.609  21.281  1.00 96.68           H  
ATOM   2473  C   LYS A 152     -30.813   8.598  20.797  1.00 96.68           C  
ATOM   2474  CB  LYS A 152     -32.441  10.335  21.713  1.00 96.68           C  
ATOM   2475  HB2 LYS A 152     -32.714  11.388  21.645  1.00 96.68           H  
ATOM   2476  HB3 LYS A 152     -33.275   9.736  21.349  1.00 96.68           H  
ATOM   2477  O   LYS A 152     -29.766   8.249  21.329  1.00 96.68           O  
ATOM   2478  CG  LYS A 152     -32.170   9.992  23.181  1.00 96.68           C  
ATOM   2479  HG2 LYS A 152     -31.860   8.950  23.256  1.00 96.68           H  
ATOM   2480  HG3 LYS A 152     -31.370  10.627  23.561  1.00 96.68           H  
ATOM   2481  CD  LYS A 152     -33.430  10.190  24.028  1.00 96.68           C  
ATOM   2482  HD2 LYS A 152     -34.216   9.543  23.638  1.00 96.68           H  
ATOM   2483  HD3 LYS A 152     -33.753  11.230  23.980  1.00 96.68           H  
ATOM   2484  CE  LYS A 152     -33.106   9.800  25.470  1.00 96.68           C  
ATOM   2485  HE2 LYS A 152     -32.415  10.527  25.897  1.00 96.68           H  
ATOM   2486  HE3 LYS A 152     -32.591   8.839  25.447  1.00 96.68           H  
ATOM   2487  NZ  LYS A 152     -34.324   9.664  26.296  1.00 96.68           N  
ATOM   2488  HZ1 LYS A 152     -34.066   9.342  27.217  1.00 96.68           H  
ATOM   2489  HZ2 LYS A 152     -34.830  10.536  26.352  1.00 96.68           H  
ATOM   2490  HZ3 LYS A 152     -34.911   8.951  25.886  1.00 96.68           H  
ATOM   2491  N   GLN A 153     -31.557   7.766  20.064  1.00 97.51           N  
ATOM   2492  H   GLN A 153     -32.412   8.119  19.659  1.00 97.51           H  
ATOM   2493  CA  GLN A 153     -31.235   6.338  19.900  1.00 97.51           C  
ATOM   2494  HA  GLN A 153     -31.220   5.857  20.878  1.00 97.51           H  
ATOM   2495  C   GLN A 153     -29.860   6.116  19.248  1.00 97.51           C  
ATOM   2496  CB  GLN A 153     -32.305   5.663  19.032  1.00 97.51           C  
ATOM   2497  HB2 GLN A 153     -32.420   6.223  18.104  1.00 97.51           H  
ATOM   2498  HB3 GLN A 153     -31.966   4.658  18.784  1.00 97.51           H  
ATOM   2499  O   GLN A 153     -29.067   5.287  19.693  1.00 97.51           O  
ATOM   2500  CG  GLN A 153     -33.669   5.548  19.725  1.00 97.51           C  
ATOM   2501  HG2 GLN A 153     -34.006   6.532  20.050  1.00 97.51           H  
ATOM   2502  HG3 GLN A 153     -33.573   4.915  20.608  1.00 97.51           H  
ATOM   2503  CD  GLN A 153     -34.728   4.951  18.803  1.00 97.51           C  
ATOM   2504  NE2 GLN A 153     -35.986   5.003  19.180  1.00 97.51           N  
ATOM   2505 HE21 GLN A 153     -36.244   5.445  20.051  1.00 97.51           H  
ATOM   2506 HE22 GLN A 153     -36.656   4.647  18.514  1.00 97.51           H  
ATOM   2507  OE1 GLN A 153     -34.457   4.429  17.733  1.00 97.51           O  
ATOM   2508  N   LYS A 154     -29.526   6.889  18.205  1.00 97.87           N  
ATOM   2509  H   LYS A 154     -30.229   7.522  17.850  1.00 97.87           H  
ATOM   2510  CA  LYS A 154     -28.203   6.832  17.554  1.00 97.87           C  
ATOM   2511  HA  LYS A 154     -27.997   5.804  17.255  1.00 97.87           H  
ATOM   2512  C   LYS A 154     -27.073   7.238  18.507  1.00 97.87           C  
ATOM   2513  CB  LYS A 154     -28.200   7.743  16.321  1.00 97.87           C  
ATOM   2514  HB2 LYS A 154     -28.607   8.707  16.626  1.00 97.87           H  
ATOM   2515  HB3 LYS A 154     -27.174   7.892  15.985  1.00 97.87           H  
ATOM   2516  O   LYS A 154     -25.985   6.669  18.435  1.00 97.87           O  
ATOM   2517  CG  LYS A 154     -29.022   7.191  15.149  1.00 97.87           C  
ATOM   2518  HG2 LYS A 154     -28.481   6.373  14.673  1.00 97.87           H  
ATOM   2519  HG3 LYS A 154     -29.972   6.803  15.518  1.00 97.87           H  
ATOM   2520  CD  LYS A 154     -29.296   8.305  14.128  1.00 97.87           C  
ATOM   2521  HD2 LYS A 154     -29.696   9.167  14.662  1.00 97.87           H  
ATOM   2522  HD3 LYS A 154     -28.372   8.593  13.628  1.00 97.87           H  
ATOM   2523  CE  LYS A 154     -30.331   7.842  13.100  1.00 97.87           C  
ATOM   2524  HE2 LYS A 154     -31.062   7.227  13.624  1.00 97.87           H  
ATOM   2525  HE3 LYS A 154     -29.851   7.217  12.347  1.00 97.87           H  
ATOM   2526  NZ  LYS A 154     -31.039   8.993  12.486  1.00 97.87           N  
ATOM   2527  HZ1 LYS A 154     -31.780   8.677  11.876  1.00 97.87           H  
ATOM   2528  HZ2 LYS A 154     -31.483   9.535  13.213  1.00 97.87           H  
ATOM   2529  HZ3 LYS A 154     -30.440   9.634  11.985  1.00 97.87           H  
ATOM   2530  N   GLN A 155     -27.305   8.225  19.373  1.00 98.01           N  
ATOM   2531  H   GLN A 155     -28.219   8.656  19.377  1.00 98.01           H  
ATOM   2532  CA  GLN A 155     -26.333   8.662  20.379  1.00 98.01           C  
ATOM   2533  HA  GLN A 155     -25.358   8.765  19.904  1.00 98.01           H  
ATOM   2534  C   GLN A 155     -26.173   7.631  21.500  1.00 98.01           C  
ATOM   2535  CB  GLN A 155     -26.740  10.025  20.955  1.00 98.01           C  
ATOM   2536  HB2 GLN A 155     -27.794  10.005  21.233  1.00 98.01           H  
ATOM   2537  HB3 GLN A 155     -26.155  10.225  21.852  1.00 98.01           H  
ATOM   2538  O   GLN A 155     -25.042   7.346  21.888  1.00 98.01           O  
ATOM   2539  CG  GLN A 155     -26.485  11.156  19.952  1.00 98.01           C  
ATOM   2540  HG2 GLN A 155     -25.417  11.215  19.741  1.00 98.01           H  
ATOM   2541  HG3 GLN A 155     -27.000  10.935  19.017  1.00 98.01           H  
ATOM   2542  CD  GLN A 155     -26.966  12.517  20.439  1.00 98.01           C  
ATOM   2543  NE2 GLN A 155     -26.411  13.590  19.918  1.00 98.01           N  
ATOM   2544 HE21 GLN A 155     -26.738  14.469  20.292  1.00 98.01           H  
ATOM   2545 HE22 GLN A 155     -25.668  13.513  19.238  1.00 98.01           H  
ATOM   2546  OE1 GLN A 155     -27.840  12.660  21.276  1.00 98.01           O  
ATOM   2547  N   GLU A 156     -27.269   7.042  21.980  1.00 97.94           N  
ATOM   2548  H   GLU A 156     -28.172   7.355  21.655  1.00 97.94           H  
ATOM   2549  CA  GLU A 156     -27.266   5.932  22.943  1.00 97.94           C  
ATOM   2550  HA  GLU A 156     -26.786   6.247  23.869  1.00 97.94           H  
ATOM   2551  C   GLU A 156     -26.447   4.755  22.404  1.00 97.94           C  
ATOM   2552  CB  GLU A 156     -28.711   5.520  23.276  1.00 97.94           C  
ATOM   2553  HB2 GLU A 156     -29.276   5.431  22.348  1.00 97.94           H  
ATOM   2554  HB3 GLU A 156     -28.704   4.551  23.774  1.00 97.94           H  
ATOM   2555  O   GLU A 156     -25.483   4.349  23.051  1.00 97.94           O  
ATOM   2556  CG  GLU A 156     -29.383   6.545  24.210  1.00 97.94           C  
ATOM   2557  HG2 GLU A 156     -28.894   6.491  25.183  1.00 97.94           H  
ATOM   2558  HG3 GLU A 156     -29.212   7.549  23.824  1.00 97.94           H  
ATOM   2559  CD  GLU A 156     -30.900   6.349  24.390  1.00 97.94           C  
ATOM   2560  OE1 GLU A 156     -31.477   7.105  25.212  1.00 97.94           O  
ATOM   2561  OE2 GLU A 156     -31.509   5.539  23.660  1.00 97.94           O  
ATOM   2562  N   PHE A 157     -26.701   4.328  21.160  1.00 98.36           N  
ATOM   2563  H   PHE A 157     -27.533   4.670  20.702  1.00 98.36           H  
ATOM   2564  CA  PHE A 157     -25.915   3.284  20.497  1.00 98.36           C  
ATOM   2565  HA  PHE A 157     -26.058   2.351  21.043  1.00 98.36           H  
ATOM   2566  C   PHE A 157     -24.410   3.595  20.496  1.00 98.36           C  
ATOM   2567  CB  PHE A 157     -26.418   3.097  19.057  1.00 98.36           C  
ATOM   2568  HB2 PHE A 157     -27.457   2.768  19.091  1.00 98.36           H  
ATOM   2569  HB3 PHE A 157     -26.396   4.054  18.537  1.00 98.36           H  
ATOM   2570  O   PHE A 157     -23.596   2.743  20.848  1.00 98.36           O  
ATOM   2571  CG  PHE A 157     -25.607   2.088  18.263  1.00 98.36           C  
ATOM   2572  CD1 PHE A 157     -24.536   2.510  17.450  1.00 98.36           C  
ATOM   2573  HD1 PHE A 157     -24.308   3.563  17.368  1.00 98.36           H  
ATOM   2574  CD2 PHE A 157     -25.885   0.715  18.388  1.00 98.36           C  
ATOM   2575  HD2 PHE A 157     -26.686   0.383  19.031  1.00 98.36           H  
ATOM   2576  CE1 PHE A 157     -23.748   1.563  16.770  1.00 98.36           C  
ATOM   2577  HE1 PHE A 157     -22.916   1.885  16.161  1.00 98.36           H  
ATOM   2578  CE2 PHE A 157     -25.094  -0.231  17.712  1.00 98.36           C  
ATOM   2579  HE2 PHE A 157     -25.288  -1.285  17.848  1.00 98.36           H  
ATOM   2580  CZ  PHE A 157     -24.022   0.191  16.907  1.00 98.36           C  
ATOM   2581  HZ  PHE A 157     -23.397  -0.542  16.421  1.00 98.36           H  
ATOM   2582  N   VAL A 158     -24.013   4.819  20.129  1.00 98.38           N  
ATOM   2583  H   VAL A 158     -24.721   5.492  19.874  1.00 98.38           H  
ATOM   2584  CA  VAL A 158     -22.594   5.217  20.141  1.00 98.38           C  
ATOM   2585  HA  VAL A 158     -22.026   4.489  19.562  1.00 98.38           H  
ATOM   2586  C   VAL A 158     -22.013   5.187  21.558  1.00 98.38           C  
ATOM   2587  CB  VAL A 158     -22.407   6.602  19.489  1.00 98.38           C  
ATOM   2588  HB  VAL A 158     -23.129   7.301  19.912  1.00 98.38           H  
ATOM   2589  O   VAL A 158     -20.868   4.771  21.735  1.00 98.38           O  
ATOM   2590  CG1 VAL A 158     -20.999   7.174  19.702  1.00 98.38           C  
ATOM   2591 HG11 VAL A 158     -20.249   6.440  19.409  1.00 98.38           H  
ATOM   2592 HG12 VAL A 158     -20.866   7.429  20.754  1.00 98.38           H  
ATOM   2593 HG13 VAL A 158     -20.862   8.083  19.117  1.00 98.38           H  
ATOM   2594  CG2 VAL A 158     -22.632   6.525  17.974  1.00 98.38           C  
ATOM   2595 HG21 VAL A 158     -21.865   5.902  17.515  1.00 98.38           H  
ATOM   2596 HG22 VAL A 158     -22.597   7.527  17.544  1.00 98.38           H  
ATOM   2597 HG23 VAL A 158     -23.608   6.091  17.761  1.00 98.38           H  
ATOM   2598  N   ASN A 159     -22.772   5.613  22.569  1.00 97.93           N  
ATOM   2599  H   ASN A 159     -23.725   5.886  22.379  1.00 97.93           H  
ATOM   2600  CA  ASN A 159     -22.298   5.649  23.951  1.00 97.93           C  
ATOM   2601  HA  ASN A 159     -21.308   6.104  23.955  1.00 97.93           H  
ATOM   2602  C   ASN A 159     -22.118   4.255  24.558  1.00 97.93           C  
ATOM   2603  CB  ASN A 159     -23.240   6.513  24.797  1.00 97.93           C  
ATOM   2604  HB2 ASN A 159     -23.027   6.357  25.855  1.00 97.93           H  
ATOM   2605  HB3 ASN A 159     -24.271   6.209  24.618  1.00 97.93           H  
ATOM   2606  O   ASN A 159     -21.116   4.028  25.236  1.00 97.93           O  
ATOM   2607  CG  ASN A 159     -23.066   7.988  24.511  1.00 97.93           C  
ATOM   2608  ND2 ASN A 159     -24.151   8.715  24.442  1.00 97.93           N  
ATOM   2609 HD21 ASN A 159     -24.038   9.648  24.072  1.00 97.93           H  
ATOM   2610 HD22 ASN A 159     -25.050   8.256  24.436  1.00 97.93           H  
ATOM   2611  OD1 ASN A 159     -21.955   8.497  24.385  1.00 97.93           O  
ATOM   2612  N   GLU A 160     -23.031   3.329  24.276  1.00 98.16           N  
ATOM   2613  H   GLU A 160     -23.859   3.604  23.766  1.00 98.16           H  
ATOM   2614  CA  GLU A 160     -22.951   1.932  24.720  1.00 98.16           C  
ATOM   2615  HA  GLU A 160     -22.789   1.892  25.797  1.00 98.16           H  
ATOM   2616  C   GLU A 160     -21.786   1.179  24.055  1.00 98.16           C  
ATOM   2617  CB  GLU A 160     -24.284   1.242  24.400  1.00 98.16           C  
ATOM   2618  HB2 GLU A 160     -24.173   0.169  24.560  1.00 98.16           H  
ATOM   2619  HB3 GLU A 160     -24.524   1.415  23.351  1.00 98.16           H  
ATOM   2620  O   GLU A 160     -21.136   0.333  24.672  1.00 98.16           O  
ATOM   2621  CG  GLU A 160     -25.426   1.756  25.293  1.00 98.16           C  
ATOM   2622  HG2 GLU A 160     -25.491   2.842  25.217  1.00 98.16           H  
ATOM   2623  HG3 GLU A 160     -25.185   1.514  26.328  1.00 98.16           H  
ATOM   2624  CD  GLU A 160     -26.791   1.151  24.932  1.00 98.16           C  
ATOM   2625  OE1 GLU A 160     -27.735   1.403  25.711  1.00 98.16           O  
ATOM   2626  OE2 GLU A 160     -26.877   0.456  23.891  1.00 98.16           O  
ATOM   2627  N   HIS A 161     -21.449   1.540  22.814  1.00 98.33           N  
ATOM   2628  H   HIS A 161     -22.046   2.210  22.349  1.00 98.33           H  
ATOM   2629  CA  HIS A 161     -20.459   0.828  22.003  1.00 98.33           C  
ATOM   2630  HA  HIS A 161     -20.239  -0.119  22.496  1.00 98.33           H  
ATOM   2631  C   HIS A 161     -19.104   1.541  21.892  1.00 98.33           C  
ATOM   2632  CB  HIS A 161     -21.069   0.444  20.649  1.00 98.33           C  
ATOM   2633  HB2 HIS A 161     -21.355   1.346  20.108  1.00 98.33           H  
ATOM   2634  HB3 HIS A 161     -20.326  -0.087  20.055  1.00 98.33           H  
ATOM   2635  O   HIS A 161     -18.319   1.221  21.005  1.00 98.33           O  
ATOM   2636  CG  HIS A 161     -22.271  -0.454  20.797  1.00 98.33           C  
ATOM   2637  CD2 HIS A 161     -22.272  -1.819  20.876  1.00 98.33           C  
ATOM   2638  HD2 HIS A 161     -21.403  -2.459  20.826  1.00 98.33           H  
ATOM   2639  ND1 HIS A 161     -23.568  -0.044  20.977  1.00 98.33           N  
ATOM   2640  HD1 HIS A 161     -23.877   0.916  21.036  1.00 98.33           H  
ATOM   2641  CE1 HIS A 161     -24.336  -1.127  21.169  1.00 98.33           C  
ATOM   2642  HE1 HIS A 161     -25.391  -1.107  21.398  1.00 98.33           H  
ATOM   2643  NE2 HIS A 161     -23.588  -2.240  21.089  1.00 98.33           N  
ATOM   2644  N   LYS A 162     -18.754   2.471  22.797  1.00 97.54           N  
ATOM   2645  H   LYS A 162     -19.451   2.744  23.475  1.00 97.54           H  
ATOM   2646  CA  LYS A 162     -17.439   3.161  22.770  1.00 97.54           C  
ATOM   2647  HA  LYS A 162     -17.376   3.746  21.853  1.00 97.54           H  
ATOM   2648  C   LYS A 162     -16.241   2.201  22.732  1.00 97.54           C  
ATOM   2649  CB  LYS A 162     -17.297   4.105  23.974  1.00 97.54           C  
ATOM   2650  HB2 LYS A 162     -17.561   3.574  24.888  1.00 97.54           H  
ATOM   2651  HB3 LYS A 162     -16.257   4.424  24.049  1.00 97.54           H  
ATOM   2652  O   LYS A 162     -15.231   2.506  22.099  1.00 97.54           O  
ATOM   2653  CG  LYS A 162     -18.170   5.356  23.827  1.00 97.54           C  
ATOM   2654  HG2 LYS A 162     -17.900   5.878  22.909  1.00 97.54           H  
ATOM   2655  HG3 LYS A 162     -19.216   5.057  23.765  1.00 97.54           H  
ATOM   2656  CD  LYS A 162     -17.985   6.299  25.021  1.00 97.54           C  
ATOM   2657  HD2 LYS A 162     -18.256   5.769  25.934  1.00 97.54           H  
ATOM   2658  HD3 LYS A 162     -16.944   6.615  25.079  1.00 97.54           H  
ATOM   2659  CE  LYS A 162     -18.894   7.518  24.843  1.00 97.54           C  
ATOM   2660  HE2 LYS A 162     -18.615   8.042  23.928  1.00 97.54           H  
ATOM   2661  HE3 LYS A 162     -19.919   7.168  24.716  1.00 97.54           H  
ATOM   2662  NZ  LYS A 162     -18.839   8.436  26.003  1.00 97.54           N  
ATOM   2663  HZ1 LYS A 162     -17.918   8.837  26.107  1.00 97.54           H  
ATOM   2664  HZ2 LYS A 162     -19.517   9.173  25.870  1.00 97.54           H  
ATOM   2665  HZ3 LYS A 162     -19.086   7.939  26.847  1.00 97.54           H  
ATOM   2666  N   HIS A 163     -16.373   1.029  23.356  1.00 96.98           N  
ATOM   2667  H   HIS A 163     -17.257   0.836  23.805  1.00 96.98           H  
ATOM   2668  CA  HIS A 163     -15.358  -0.028  23.358  1.00 96.98           C  
ATOM   2669  HA  HIS A 163     -14.443   0.383  23.785  1.00 96.98           H  
ATOM   2670  C   HIS A 163     -14.998  -0.537  21.950  1.00 96.98           C  
ATOM   2671  CB  HIS A 163     -15.826  -1.174  24.268  1.00 96.98           C  
ATOM   2672  HB2 HIS A 163     -16.030  -0.782  25.264  1.00 96.98           H  
ATOM   2673  HB3 HIS A 163     -15.014  -1.895  24.359  1.00 96.98           H  
ATOM   2674  O   HIS A 163     -13.879  -1.005  21.750  1.00 96.98           O  
ATOM   2675  CG  HIS A 163     -17.052  -1.901  23.770  1.00 96.98           C  
ATOM   2676  CD2 HIS A 163     -17.059  -3.053  23.025  1.00 96.98           C  
ATOM   2677  HD2 HIS A 163     -16.194  -3.595  22.673  1.00 96.98           H  
ATOM   2678  ND1 HIS A 163     -18.372  -1.553  23.992  1.00 96.98           N  
ATOM   2679  HD1 HIS A 163     -18.738  -0.837  24.603  1.00 96.98           H  
ATOM   2680  CE1 HIS A 163     -19.148  -2.470  23.391  1.00 96.98           C  
ATOM   2681  HE1 HIS A 163     -20.227  -2.484  23.423  1.00 96.98           H  
ATOM   2682  NE2 HIS A 163     -18.392  -3.398  22.791  1.00 96.98           N  
ATOM   2683  N   TYR A 164     -15.867  -0.354  20.949  1.00 98.55           N  
ATOM   2684  H   TYR A 164     -16.777   0.037  21.149  1.00 98.55           H  
ATOM   2685  CA  TYR A 164     -15.580  -0.698  19.553  1.00 98.55           C  
ATOM   2686  HA  TYR A 164     -15.374  -1.766  19.487  1.00 98.55           H  
ATOM   2687  C   TYR A 164     -14.344   0.012  18.993  1.00 98.55           C  
ATOM   2688  CB  TYR A 164     -16.799  -0.368  18.678  1.00 98.55           C  
ATOM   2689  HB2 TYR A 164     -17.175   0.623  18.930  1.00 98.55           H  
ATOM   2690  HB3 TYR A 164     -16.456  -0.287  17.646  1.00 98.55           H  
ATOM   2691  O   TYR A 164     -13.707  -0.519  18.088  1.00 98.55           O  
ATOM   2692  CG  TYR A 164     -17.948  -1.364  18.691  1.00 98.55           C  
ATOM   2693  CD1 TYR A 164     -17.996  -2.450  19.592  1.00 98.55           C  
ATOM   2694  HD1 TYR A 164     -17.218  -2.615  20.323  1.00 98.55           H  
ATOM   2695  CD2 TYR A 164     -18.974  -1.217  17.740  1.00 98.55           C  
ATOM   2696  HD2 TYR A 164     -18.943  -0.389  17.047  1.00 98.55           H  
ATOM   2697  CE1 TYR A 164     -19.057  -3.370  19.545  1.00 98.55           C  
ATOM   2698  HE1 TYR A 164     -19.076  -4.194  20.243  1.00 98.55           H  
ATOM   2699  CE2 TYR A 164     -20.039  -2.135  17.687  1.00 98.55           C  
ATOM   2700  HE2 TYR A 164     -20.840  -2.016  16.973  1.00 98.55           H  
ATOM   2701  OH  TYR A 164     -21.110  -4.096  18.532  1.00 98.55           O  
ATOM   2702  HH  TYR A 164     -21.083  -4.735  19.248  1.00 98.55           H  
ATOM   2703  CZ  TYR A 164     -20.080  -3.215  18.591  1.00 98.55           C  
ATOM   2704  N   LEU A 165     -13.949   1.177  19.522  1.00 97.99           N  
ATOM   2705  H   LEU A 165     -14.485   1.572  20.282  1.00 97.99           H  
ATOM   2706  CA  LEU A 165     -12.680   1.808  19.137  1.00 97.99           C  
ATOM   2707  HA  LEU A 165     -12.664   1.953  18.057  1.00 97.99           H  
ATOM   2708  C   LEU A 165     -11.476   0.915  19.471  1.00 97.99           C  
ATOM   2709  CB  LEU A 165     -12.538   3.166  19.841  1.00 97.99           C  
ATOM   2710  HB2 LEU A 165     -11.520   3.529  19.700  1.00 97.99           H  
ATOM   2711  HB3 LEU A 165     -12.686   3.020  20.911  1.00 97.99           H  
ATOM   2712  O   LEU A 165     -10.568   0.770  18.652  1.00 97.99           O  
ATOM   2713  CG  LEU A 165     -13.510   4.246  19.342  1.00 97.99           C  
ATOM   2714  HG  LEU A 165     -14.534   3.877  19.411  1.00 97.99           H  
ATOM   2715  CD1 LEU A 165     -13.387   5.473  20.236  1.00 97.99           C  
ATOM   2716 HD11 LEU A 165     -12.351   5.810  20.255  1.00 97.99           H  
ATOM   2717 HD12 LEU A 165     -13.690   5.215  21.251  1.00 97.99           H  
ATOM   2718 HD13 LEU A 165     -14.030   6.273  19.869  1.00 97.99           H  
ATOM   2719  CD2 LEU A 165     -13.221   4.686  17.901  1.00 97.99           C  
ATOM   2720 HD21 LEU A 165     -12.201   5.064  17.829  1.00 97.99           H  
ATOM   2721 HD22 LEU A 165     -13.917   5.473  17.612  1.00 97.99           H  
ATOM   2722 HD23 LEU A 165     -13.339   3.846  17.217  1.00 97.99           H  
ATOM   2723  N   LYS A 166     -11.489   0.266  20.639  1.00 97.65           N  
ATOM   2724  H   LYS A 166     -12.315   0.339  21.215  1.00 97.65           H  
ATOM   2725  CA  LYS A 166     -10.435  -0.663  21.054  1.00 97.65           C  
ATOM   2726  HA  LYS A 166      -9.470  -0.172  20.928  1.00 97.65           H  
ATOM   2727  C   LYS A 166     -10.418  -1.911  20.171  1.00 97.65           C  
ATOM   2728  CB  LYS A 166     -10.631  -0.992  22.538  1.00 97.65           C  
ATOM   2729  HB2 LYS A 166     -10.675  -0.058  23.098  1.00 97.65           H  
ATOM   2730  HB3 LYS A 166     -11.570  -1.527  22.676  1.00 97.65           H  
ATOM   2731  O   LYS A 166      -9.344  -2.321  19.732  1.00 97.65           O  
ATOM   2732  CG  LYS A 166      -9.489  -1.850  23.092  1.00 97.65           C  
ATOM   2733  HG2 LYS A 166      -9.485  -2.821  22.598  1.00 97.65           H  
ATOM   2734  HG3 LYS A 166      -8.537  -1.351  22.915  1.00 97.65           H  
ATOM   2735  CD  LYS A 166      -9.692  -2.049  24.595  1.00 97.65           C  
ATOM   2736  HD2 LYS A 166      -9.676  -1.076  25.086  1.00 97.65           H  
ATOM   2737  HD3 LYS A 166     -10.660  -2.520  24.765  1.00 97.65           H  
ATOM   2738  CE  LYS A 166      -8.582  -2.933  25.164  1.00 97.65           C  
ATOM   2739  HE2 LYS A 166      -8.622  -3.902  24.668  1.00 97.65           H  
ATOM   2740  HE3 LYS A 166      -7.621  -2.472  24.936  1.00 97.65           H  
ATOM   2741  NZ  LYS A 166      -8.742  -3.091  26.629  1.00 97.65           N  
ATOM   2742  HZ1 LYS A 166      -9.638  -3.508  26.838  1.00 97.65           H  
ATOM   2743  HZ2 LYS A 166      -8.704  -2.186  27.078  1.00 97.65           H  
ATOM   2744  HZ3 LYS A 166      -8.012  -3.674  27.011  1.00 97.65           H  
ATOM   2745  N   ASP A 167     -11.588  -2.450  19.839  1.00 98.22           N  
ATOM   2746  H   ASP A 167     -12.416  -2.135  20.324  1.00 98.22           H  
ATOM   2747  CA  ASP A 167     -11.711  -3.589  18.921  1.00 98.22           C  
ATOM   2748  HA  ASP A 167     -11.144  -4.433  19.314  1.00 98.22           H  
ATOM   2749  C   ASP A 167     -11.167  -3.245  17.528  1.00 98.22           C  
ATOM   2750  CB  ASP A 167     -13.177  -4.011  18.777  1.00 98.22           C  
ATOM   2751  HB2 ASP A 167     -13.746  -3.169  18.384  1.00 98.22           H  
ATOM   2752  HB3 ASP A 167     -13.230  -4.815  18.043  1.00 98.22           H  
ATOM   2753  O   ASP A 167     -10.404  -4.010  16.942  1.00 98.22           O  
ATOM   2754  CG  ASP A 167     -13.848  -4.500  20.059  1.00 98.22           C  
ATOM   2755  OD1 ASP A 167     -13.143  -4.710  21.072  1.00 98.22           O  
ATOM   2756  OD2 ASP A 167     -15.089  -4.643  19.980  1.00 98.22           O  
ATOM   2757  N   ILE A 168     -11.495  -2.060  17.001  1.00 98.36           N  
ATOM   2758  H   ILE A 168     -12.151  -1.484  17.509  1.00 98.36           H  
ATOM   2759  CA  ILE A 168     -10.998  -1.599  15.699  1.00 98.36           C  
ATOM   2760  HA  ILE A 168     -11.226  -2.362  14.955  1.00 98.36           H  
ATOM   2761  C   ILE A 168      -9.469  -1.447  15.717  1.00 98.36           C  
ATOM   2762  CB  ILE A 168     -11.713  -0.298  15.273  1.00 98.36           C  
ATOM   2763  HB  ILE A 168     -11.628   0.423  16.086  1.00 98.36           H  
ATOM   2764  O   ILE A 168      -8.809  -1.849  14.756  1.00 98.36           O  
ATOM   2765  CG1 ILE A 168     -13.211  -0.551  14.983  1.00 98.36           C  
ATOM   2766 HG12 ILE A 168     -13.621  -1.261  15.701  1.00 98.36           H  
ATOM   2767 HG13 ILE A 168     -13.322  -1.000  13.996  1.00 98.36           H  
ATOM   2768  CG2 ILE A 168     -11.053   0.292  14.010  1.00 98.36           C  
ATOM   2769 HG21 ILE A 168     -10.976  -0.475  13.239  1.00 98.36           H  
ATOM   2770 HG22 ILE A 168     -10.055   0.661  14.244  1.00 98.36           H  
ATOM   2771 HG23 ILE A 168     -11.640   1.125  13.622  1.00 98.36           H  
ATOM   2772  CD1 ILE A 168     -14.050   0.733  15.059  1.00 98.36           C  
ATOM   2773 HD11 ILE A 168     -13.756   1.425  14.270  1.00 98.36           H  
ATOM   2774 HD12 ILE A 168     -15.106   0.489  14.940  1.00 98.36           H  
ATOM   2775 HD13 ILE A 168     -13.913   1.215  16.026  1.00 98.36           H  
ATOM   2776  N   ILE A 169      -8.881  -0.923  16.800  1.00 97.91           N  
ATOM   2777  H   ILE A 169      -9.464  -0.614  17.564  1.00 97.91           H  
ATOM   2778  CA  ILE A 169      -7.416  -0.894  16.962  1.00 97.91           C  
ATOM   2779  HA  ILE A 169      -6.985  -0.391  16.096  1.00 97.91           H  
ATOM   2780  C   ILE A 169      -6.834  -2.306  16.952  1.00 97.91           C  
ATOM   2781  CB  ILE A 169      -7.005  -0.131  18.243  1.00 97.91           C  
ATOM   2782  HB  ILE A 169      -7.663  -0.442  19.054  1.00 97.91           H  
ATOM   2783  O   ILE A 169      -5.795  -2.522  16.325  1.00 97.91           O  
ATOM   2784  CG1 ILE A 169      -7.177   1.385  18.066  1.00 97.91           C  
ATOM   2785 HG12 ILE A 169      -8.216   1.546  17.779  1.00 97.91           H  
ATOM   2786 HG13 ILE A 169      -7.027   1.868  19.031  1.00 97.91           H  
ATOM   2787  CG2 ILE A 169      -5.566  -0.427  18.694  1.00 97.91           C  
ATOM   2788 HG21 ILE A 169      -5.287   0.244  19.508  1.00 97.91           H  
ATOM   2789 HG22 ILE A 169      -4.878  -0.298  17.858  1.00 97.91           H  
ATOM   2790 HG23 ILE A 169      -5.491  -1.449  19.065  1.00 97.91           H  
ATOM   2791  CD1 ILE A 169      -6.276   2.082  17.030  1.00 97.91           C  
ATOM   2792 HD11 ILE A 169      -5.225   1.960  17.292  1.00 97.91           H  
ATOM   2793 HD12 ILE A 169      -6.457   1.685  16.031  1.00 97.91           H  
ATOM   2794 HD13 ILE A 169      -6.506   3.147  17.022  1.00 97.91           H  
ATOM   2795  N   GLN A 170      -7.498  -3.270  17.589  1.00 98.18           N  
ATOM   2796  H   GLN A 170      -8.336  -3.035  18.102  1.00 98.18           H  
ATOM   2797  CA  GLN A 170      -7.060  -4.660  17.575  1.00 98.18           C  
ATOM   2798  HA  GLN A 170      -6.020  -4.676  17.900  1.00 98.18           H  
ATOM   2799  C   GLN A 170      -7.094  -5.250  16.156  1.00 98.18           C  
ATOM   2800  CB  GLN A 170      -7.884  -5.468  18.589  1.00 98.18           C  
ATOM   2801  HB2 GLN A 170      -8.932  -5.485  18.290  1.00 98.18           H  
ATOM   2802  HB3 GLN A 170      -7.820  -4.990  19.567  1.00 98.18           H  
ATOM   2803  O   GLN A 170      -6.080  -5.791  15.713  1.00 98.18           O  
ATOM   2804  CG  GLN A 170      -7.406  -6.920  18.711  1.00 98.18           C  
ATOM   2805  HG2 GLN A 170      -7.520  -7.420  17.750  1.00 98.18           H  
ATOM   2806  HG3 GLN A 170      -8.047  -7.441  19.422  1.00 98.18           H  
ATOM   2807  CD  GLN A 170      -5.962  -7.066  19.184  1.00 98.18           C  
ATOM   2808  NE2 GLN A 170      -5.345  -8.190  18.910  1.00 98.18           N  
ATOM   2809 HE21 GLN A 170      -4.430  -8.346  19.307  1.00 98.18           H  
ATOM   2810 HE22 GLN A 170      -5.823  -8.894  18.367  1.00 98.18           H  
ATOM   2811  OE1 GLN A 170      -5.358  -6.197  19.800  1.00 98.18           O  
ATOM   2812  N   PHE A 171      -8.176  -5.044  15.394  1.00 98.05           N  
ATOM   2813  H   PHE A 171      -8.990  -4.632  15.827  1.00 98.05           H  
ATOM   2814  CA  PHE A 171      -8.250  -5.441  13.980  1.00 98.05           C  
ATOM   2815  HA  PHE A 171      -8.157  -6.525  13.915  1.00 98.05           H  
ATOM   2816  C   PHE A 171      -7.109  -4.838  13.149  1.00 98.05           C  
ATOM   2817  CB  PHE A 171      -9.597  -5.012  13.370  1.00 98.05           C  
ATOM   2818  HB2 PHE A 171      -9.841  -4.000  13.691  1.00 98.05           H  
ATOM   2819  HB3 PHE A 171      -9.494  -4.986  12.286  1.00 98.05           H  
ATOM   2820  O   PHE A 171      -6.479  -5.529  12.344  1.00 98.05           O  
ATOM   2821  CG  PHE A 171     -10.753  -5.939  13.678  1.00 98.05           C  
ATOM   2822  CD1 PHE A 171     -10.780  -7.229  13.115  1.00 98.05           C  
ATOM   2823  HD1 PHE A 171      -9.972  -7.561  12.480  1.00 98.05           H  
ATOM   2824  CD2 PHE A 171     -11.804  -5.526  14.517  1.00 98.05           C  
ATOM   2825  HD2 PHE A 171     -11.799  -4.540  14.957  1.00 98.05           H  
ATOM   2826  CE1 PHE A 171     -11.841  -8.105  13.403  1.00 98.05           C  
ATOM   2827  HE1 PHE A 171     -11.844  -9.104  12.995  1.00 98.05           H  
ATOM   2828  CE2 PHE A 171     -12.852  -6.408  14.822  1.00 98.05           C  
ATOM   2829  HE2 PHE A 171     -13.622  -6.106  15.516  1.00 98.05           H  
ATOM   2830  CZ  PHE A 171     -12.875  -7.696  14.263  1.00 98.05           C  
ATOM   2831  HZ  PHE A 171     -13.670  -8.380  14.520  1.00 98.05           H  
ATOM   2832  N   ILE A 172      -6.807  -3.552  13.351  1.00 98.06           N  
ATOM   2833  H   ILE A 172      -7.374  -3.035  14.008  1.00 98.06           H  
ATOM   2834  CA  ILE A 172      -5.716  -2.861  12.653  1.00 98.06           C  
ATOM   2835  HA  ILE A 172      -5.819  -3.045  11.584  1.00 98.06           H  
ATOM   2836  C   ILE A 172      -4.350  -3.426  13.067  1.00 98.06           C  
ATOM   2837  CB  ILE A 172      -5.823  -1.337  12.890  1.00 98.06           C  
ATOM   2838  HB  ILE A 172      -5.930  -1.156  13.960  1.00 98.06           H  
ATOM   2839  O   ILE A 172      -3.482  -3.615  12.213  1.00 98.06           O  
ATOM   2840  CG1 ILE A 172      -7.073  -0.791  12.161  1.00 98.06           C  
ATOM   2841 HG12 ILE A 172      -6.904  -0.813  11.085  1.00 98.06           H  
ATOM   2842 HG13 ILE A 172      -7.934  -1.426  12.370  1.00 98.06           H  
ATOM   2843  CG2 ILE A 172      -4.559  -0.601  12.400  1.00 98.06           C  
ATOM   2844 HG21 ILE A 172      -3.694  -0.897  12.993  1.00 98.06           H  
ATOM   2845 HG22 ILE A 172      -4.674   0.477  12.518  1.00 98.06           H  
ATOM   2846 HG23 ILE A 172      -4.380  -0.836  11.351  1.00 98.06           H  
ATOM   2847  CD1 ILE A 172      -7.454   0.635  12.568  1.00 98.06           C  
ATOM   2848 HD11 ILE A 172      -8.416   0.891  12.123  1.00 98.06           H  
ATOM   2849 HD12 ILE A 172      -6.707   1.336  12.196  1.00 98.06           H  
ATOM   2850 HD13 ILE A 172      -7.531   0.709  13.653  1.00 98.06           H  
ATOM   2851  N   SER A 173      -4.156  -3.721  14.353  1.00 98.14           N  
ATOM   2852  H   SER A 173      -4.915  -3.537  14.993  1.00 98.14           H  
ATOM   2853  CA  SER A 173      -2.924  -4.295  14.903  1.00 98.14           C  
ATOM   2854  HA  SER A 173      -2.085  -3.651  14.639  1.00 98.14           H  
ATOM   2855  C   SER A 173      -2.640  -5.681  14.325  1.00 98.14           C  
ATOM   2856  CB  SER A 173      -3.041  -4.347  16.431  1.00 98.14           C  
ATOM   2857  HB2 SER A 173      -3.864  -5.004  16.711  1.00 98.14           H  
ATOM   2858  HB3 SER A 173      -3.265  -3.346  16.800  1.00 98.14           H  
ATOM   2859  O   SER A 173      -1.551  -5.924  13.801  1.00 98.14           O  
ATOM   2860  OG  SER A 173      -1.855  -4.804  17.057  1.00 98.14           O  
ATOM   2861  HG  SER A 173      -2.053  -4.790  17.996  1.00 98.14           H  
ATOM   2862  N   GLU A 174      -3.636  -6.566  14.326  1.00 97.41           N  
ATOM   2863  H   GLU A 174      -4.509  -6.313  14.766  1.00 97.41           H  
ATOM   2864  CA  GLU A 174      -3.533  -7.910  13.750  1.00 97.41           C  
ATOM   2865  HA  GLU A 174      -2.695  -8.443  14.201  1.00 97.41           H  
ATOM   2866  C   GLU A 174      -3.292  -7.865  12.241  1.00 97.41           C  
ATOM   2867  CB  GLU A 174      -4.820  -8.686  14.037  1.00 97.41           C  
ATOM   2868  HB2 GLU A 174      -5.677  -8.087  13.730  1.00 97.41           H  
ATOM   2869  HB3 GLU A 174      -4.809  -9.609  13.456  1.00 97.41           H  
ATOM   2870  O   GLU A 174      -2.394  -8.536  11.722  1.00 97.41           O  
ATOM   2871  CG  GLU A 174      -4.936  -9.042  15.523  1.00 97.41           C  
ATOM   2872  HG2 GLU A 174      -4.099  -9.687  15.790  1.00 97.41           H  
ATOM   2873  HG3 GLU A 174      -4.853  -8.132  16.118  1.00 97.41           H  
ATOM   2874  CD  GLU A 174      -6.253  -9.746  15.865  1.00 97.41           C  
ATOM   2875  OE1 GLU A 174      -6.450  -9.964  17.082  1.00 97.41           O  
ATOM   2876  OE2 GLU A 174      -7.023 -10.055  14.928  1.00 97.41           O  
ATOM   2877  N   PHE A 175      -4.035  -7.019  11.523  1.00 96.93           N  
ATOM   2878  H   PHE A 175      -4.775  -6.512  11.989  1.00 96.93           H  
ATOM   2879  CA  PHE A 175      -3.840  -6.824  10.090  1.00 96.93           C  
ATOM   2880  HA  PHE A 175      -3.947  -7.788   9.592  1.00 96.93           H  
ATOM   2881  C   PHE A 175      -2.437  -6.294   9.775  1.00 96.93           C  
ATOM   2882  CB  PHE A 175      -4.924  -5.881   9.566  1.00 96.93           C  
ATOM   2883  HB2 PHE A 175      -4.821  -4.905  10.040  1.00 96.93           H  
ATOM   2884  HB3 PHE A 175      -5.895  -6.285   9.851  1.00 96.93           H  
ATOM   2885  O   PHE A 175      -1.782  -6.767   8.843  1.00 96.93           O  
ATOM   2886  CG  PHE A 175      -4.896  -5.715   8.063  1.00 96.93           C  
ATOM   2887  CD1 PHE A 175      -4.159  -4.670   7.478  1.00 96.93           C  
ATOM   2888  HD1 PHE A 175      -3.618  -3.980   8.108  1.00 96.93           H  
ATOM   2889  CD2 PHE A 175      -5.607  -6.613   7.248  1.00 96.93           C  
ATOM   2890  HD2 PHE A 175      -6.195  -7.399   7.699  1.00 96.93           H  
ATOM   2891  CE1 PHE A 175      -4.141  -4.518   6.080  1.00 96.93           C  
ATOM   2892  HE1 PHE A 175      -3.595  -3.696   5.641  1.00 96.93           H  
ATOM   2893  CE2 PHE A 175      -5.588  -6.464   5.851  1.00 96.93           C  
ATOM   2894  HE2 PHE A 175      -6.172  -7.126   5.230  1.00 96.93           H  
ATOM   2895  CZ  PHE A 175      -4.859  -5.413   5.268  1.00 96.93           C  
ATOM   2896  HZ  PHE A 175      -4.884  -5.274   4.197  1.00 96.93           H  
ATOM   2897  N   SER A 176      -1.940  -5.344  10.570  1.00 97.12           N  
ATOM   2898  H   SER A 176      -2.524  -4.993  11.315  1.00 97.12           H  
ATOM   2899  CA  SER A 176      -0.600  -4.785  10.410  1.00 97.12           C  
ATOM   2900  HA  SER A 176      -0.524  -4.386   9.399  1.00 97.12           H  
ATOM   2901  C   SER A 176       0.482  -5.846  10.585  1.00 97.12           C  
ATOM   2902  CB  SER A 176      -0.382  -3.640  11.394  1.00 97.12           C  
ATOM   2903  HB2 SER A 176      -0.468  -4.010  12.415  1.00 97.12           H  
ATOM   2904  HB3 SER A 176      -1.152  -2.886  11.231  1.00 97.12           H  
ATOM   2905  O   SER A 176       1.321  -6.005   9.696  1.00 97.12           O  
ATOM   2906  OG  SER A 176       0.898  -3.071  11.185  1.00 97.12           O  
ATOM   2907  HG  SER A 176       1.352  -3.024  12.030  1.00 97.12           H  
ATOM   2908  N   LYS A 177       0.414  -6.620  11.675  1.00 96.75           N  
ATOM   2909  H   LYS A 177      -0.326  -6.440  12.338  1.00 96.75           H  
ATOM   2910  CA  LYS A 177       1.370  -7.694  11.988  1.00 96.75           C  
ATOM   2911  HA  LYS A 177       2.386  -7.299  11.989  1.00 96.75           H  
ATOM   2912  C   LYS A 177       1.353  -8.829  10.969  1.00 96.75           C  
ATOM   2913  CB  LYS A 177       1.057  -8.258  13.379  1.00 96.75           C  
ATOM   2914  HB2 LYS A 177       1.620  -9.180  13.525  1.00 96.75           H  
ATOM   2915  HB3 LYS A 177      -0.006  -8.493  13.442  1.00 96.75           H  
ATOM   2916  O   LYS A 177       2.379  -9.456  10.746  1.00 96.75           O  
ATOM   2917  CG  LYS A 177       1.444  -7.279  14.493  1.00 96.75           C  
ATOM   2918  HG2 LYS A 177       0.968  -6.313  14.327  1.00 96.75           H  
ATOM   2919  HG3 LYS A 177       2.525  -7.141  14.490  1.00 96.75           H  
ATOM   2920  CD  LYS A 177       1.000  -7.832  15.850  1.00 96.75           C  
ATOM   2921  HD2 LYS A 177      -0.082  -7.965  15.842  1.00 96.75           H  
ATOM   2922  HD3 LYS A 177       1.483  -8.794  16.023  1.00 96.75           H  
ATOM   2923  CE  LYS A 177       1.387  -6.848  16.955  1.00 96.75           C  
ATOM   2924  HE2 LYS A 177       0.917  -5.888  16.741  1.00 96.75           H  
ATOM   2925  HE3 LYS A 177       2.467  -6.706  16.932  1.00 96.75           H  
ATOM   2926  NZ  LYS A 177       0.957  -7.339  18.286  1.00 96.75           N  
ATOM   2927  HZ1 LYS A 177       1.234  -6.685  19.005  1.00 96.75           H  
ATOM   2928  HZ2 LYS A 177       1.382  -8.233  18.487  1.00 96.75           H  
ATOM   2929  HZ3 LYS A 177      -0.047  -7.441  18.311  1.00 96.75           H  
ATOM   2930  N   ARG A 178       0.210  -9.093  10.333  1.00 95.64           N  
ATOM   2931  H   ARG A 178      -0.624  -8.628  10.663  1.00 95.64           H  
ATOM   2932  CA  ARG A 178       0.093 -10.146   9.316  1.00 95.64           C  
ATOM   2933  HA  ARG A 178       0.771 -10.958   9.579  1.00 95.64           H  
ATOM   2934  C   ARG A 178       0.518  -9.689   7.920  1.00 95.64           C  
ATOM   2935  CB  ARG A 178      -1.340 -10.691   9.359  1.00 95.64           C  
ATOM   2936  HB2 ARG A 178      -1.562 -10.993  10.383  1.00 95.64           H  
ATOM   2937  HB3 ARG A 178      -2.037  -9.900   9.080  1.00 95.64           H  
ATOM   2938  O   ARG A 178       1.076 -10.475   7.163  1.00 95.64           O  
ATOM   2939  CG  ARG A 178      -1.530 -11.909   8.441  1.00 95.64           C  
ATOM   2940  HG2 ARG A 178      -0.758 -12.645   8.662  1.00 95.64           H  
ATOM   2941  HG3 ARG A 178      -1.433 -11.613   7.396  1.00 95.64           H  
ATOM   2942  CD  ARG A 178      -2.898 -12.566   8.656  1.00 95.64           C  
ATOM   2943  HD2 ARG A 178      -2.974 -12.880   9.697  1.00 95.64           H  
ATOM   2944  HD3 ARG A 178      -2.958 -13.465   8.043  1.00 95.64           H  
ATOM   2945  NE  ARG A 178      -4.016 -11.654   8.346  1.00 95.64           N  
ATOM   2946  HE  ARG A 178      -4.400 -11.146   9.130  1.00 95.64           H  
ATOM   2947  NH1 ARG A 178      -4.236 -12.160   6.107  1.00 95.64           N  
ATOM   2948 HH11 ARG A 178      -4.755 -12.104   5.243  1.00 95.64           H  
ATOM   2949 HH12 ARG A 178      -3.457 -12.801   6.154  1.00 95.64           H  
ATOM   2950  NH2 ARG A 178      -5.653 -10.725   7.081  1.00 95.64           N  
ATOM   2951 HH21 ARG A 178      -6.030 -10.299   7.916  1.00 95.64           H  
ATOM   2952 HH22 ARG A 178      -6.180 -10.689   6.220  1.00 95.64           H  
ATOM   2953  CZ  ARG A 178      -4.622 -11.519   7.180  1.00 95.64           C  
ATOM   2954  N   VAL A 179       0.215  -8.444   7.544  1.00 94.95           N  
ATOM   2955  H   VAL A 179      -0.275  -7.873   8.218  1.00 94.95           H  
ATOM   2956  CA  VAL A 179       0.223  -8.020   6.131  1.00 94.95           C  
ATOM   2957  HA  VAL A 179       0.628  -8.820   5.512  1.00 94.95           H  
ATOM   2958  C   VAL A 179       1.080  -6.783   5.848  1.00 94.95           C  
ATOM   2959  CB  VAL A 179      -1.228  -7.780   5.678  1.00 94.95           C  
ATOM   2960  HB  VAL A 179      -1.691  -7.028   6.317  1.00 94.95           H  
ATOM   2961  O   VAL A 179       1.697  -6.691   4.777  1.00 94.95           O  
ATOM   2962  CG1 VAL A 179      -1.285  -7.250   4.253  1.00 94.95           C  
ATOM   2963 HG11 VAL A 179      -2.339  -7.182   3.986  1.00 94.95           H  
ATOM   2964 HG12 VAL A 179      -0.764  -7.934   3.582  1.00 94.95           H  
ATOM   2965 HG13 VAL A 179      -0.859  -6.249   4.186  1.00 94.95           H  
ATOM   2966  CG2 VAL A 179      -2.079  -9.059   5.729  1.00 94.95           C  
ATOM   2967 HG21 VAL A 179      -2.189  -9.384   6.764  1.00 94.95           H  
ATOM   2968 HG22 VAL A 179      -3.078  -8.864   5.339  1.00 94.95           H  
ATOM   2969 HG23 VAL A 179      -1.608  -9.852   5.149  1.00 94.95           H  
ATOM   2970  N   ILE A 180       1.096  -5.799   6.751  1.00 95.43           N  
ATOM   2971  H   ILE A 180       0.654  -5.962   7.645  1.00 95.43           H  
ATOM   2972  CA  ILE A 180       1.810  -4.526   6.544  1.00 95.43           C  
ATOM   2973  HA  ILE A 180       1.789  -4.281   5.482  1.00 95.43           H  
ATOM   2974  C   ILE A 180       3.285  -4.676   6.929  1.00 95.43           C  
ATOM   2975  CB  ILE A 180       1.124  -3.358   7.295  1.00 95.43           C  
ATOM   2976  HB  ILE A 180       1.154  -3.568   8.364  1.00 95.43           H  
ATOM   2977  O   ILE A 180       4.158  -4.256   6.166  1.00 95.43           O  
ATOM   2978  CG1 ILE A 180      -0.348  -3.205   6.838  1.00 95.43           C  
ATOM   2979 HG12 ILE A 180      -0.879  -4.144   6.997  1.00 95.43           H  
ATOM   2980 HG13 ILE A 180      -0.360  -2.984   5.771  1.00 95.43           H  
ATOM   2981  CG2 ILE A 180       1.887  -2.042   7.058  1.00 95.43           C  
ATOM   2982 HG21 ILE A 180       1.463  -1.246   7.671  1.00 95.43           H  
ATOM   2983 HG22 ILE A 180       2.930  -2.147   7.356  1.00 95.43           H  
ATOM   2984 HG23 ILE A 180       1.843  -1.759   6.006  1.00 95.43           H  
ATOM   2985  CD1 ILE A 180      -1.144  -2.110   7.556  1.00 95.43           C  
ATOM   2986 HD11 ILE A 180      -1.115  -2.268   8.634  1.00 95.43           H  
ATOM   2987 HD12 ILE A 180      -0.745  -1.123   7.324  1.00 95.43           H  
ATOM   2988 HD13 ILE A 180      -2.180  -2.146   7.219  1.00 95.43           H  
ATOM   2989  N   LEU A 181       3.560  -5.328   8.064  1.00 94.62           N  
ATOM   2990  H   LEU A 181       2.783  -5.660   8.617  1.00 94.62           H  
ATOM   2991  CA  LEU A 181       4.904  -5.578   8.596  1.00 94.62           C  
ATOM   2992  HA  LEU A 181       4.788  -6.017   9.587  1.00 94.62           H  
ATOM   2993  C   LEU A 181       5.686  -4.268   8.805  1.00 94.62           C  
ATOM   2994  CB  LEU A 181       5.642  -6.614   7.717  1.00 94.62           C  
ATOM   2995  HB2 LEU A 181       5.928  -6.136   6.779  1.00 94.62           H  
ATOM   2996  HB3 LEU A 181       6.557  -6.903   8.234  1.00 94.62           H  
ATOM   2997  O   LEU A 181       6.748  -4.057   8.209  1.00 94.62           O  
ATOM   2998  CG  LEU A 181       4.854  -7.888   7.362  1.00 94.62           C  
ATOM   2999  HG  LEU A 181       3.964  -7.624   6.790  1.00 94.62           H  
ATOM   3000  CD1 LEU A 181       5.716  -8.795   6.488  1.00 94.62           C  
ATOM   3001 HD11 LEU A 181       6.013  -8.275   5.578  1.00 94.62           H  
ATOM   3002 HD12 LEU A 181       5.150  -9.687   6.218  1.00 94.62           H  
ATOM   3003 HD13 LEU A 181       6.606  -9.106   7.036  1.00 94.62           H  
ATOM   3004  CD2 LEU A 181       4.431  -8.658   8.603  1.00 94.62           C  
ATOM   3005 HD21 LEU A 181       3.889  -9.560   8.319  1.00 94.62           H  
ATOM   3006 HD22 LEU A 181       5.301  -8.941   9.196  1.00 94.62           H  
ATOM   3007 HD23 LEU A 181       3.772  -8.041   9.214  1.00 94.62           H  
ATOM   3008  N   ALA A 182       5.104  -3.348   9.579  1.00 95.86           N  
ATOM   3009  H   ALA A 182       4.258  -3.618  10.061  1.00 95.86           H  
ATOM   3010  CA  ALA A 182       5.656  -2.026   9.883  1.00 95.86           C  
ATOM   3011  HA  ALA A 182       6.719  -2.019   9.642  1.00 95.86           H  
ATOM   3012  C   ALA A 182       5.543  -1.722  11.387  1.00 95.86           C  
ATOM   3013  CB  ALA A 182       4.960  -0.975   9.003  1.00 95.86           C  
ATOM   3014  HB1 ALA A 182       5.423  -0.001   9.165  1.00 95.86           H  
ATOM   3015  HB2 ALA A 182       3.904  -0.914   9.263  1.00 95.86           H  
ATOM   3016  HB3 ALA A 182       5.058  -1.250   7.953  1.00 95.86           H  
ATOM   3017  O   ALA A 182       4.789  -0.835  11.791  1.00 95.86           O  
ATOM   3018  N   ASP A 183       6.275  -2.481  12.203  1.00 97.24           N  
ATOM   3019  H   ASP A 183       6.806  -3.246  11.811  1.00 97.24           H  
ATOM   3020  CA  ASP A 183       6.108  -2.510  13.663  1.00 97.24           C  
ATOM   3021  HA  ASP A 183       5.085  -2.816  13.885  1.00 97.24           H  
ATOM   3022  C   ASP A 183       6.302  -1.139  14.318  1.00 97.24           C  
ATOM   3023  CB  ASP A 183       7.039  -3.570  14.272  1.00 97.24           C  
ATOM   3024  HB2 ASP A 183       8.073  -3.313  14.040  1.00 97.24           H  
ATOM   3025  HB3 ASP A 183       6.918  -3.566  15.355  1.00 97.24           H  
ATOM   3026  O   ASP A 183       5.428  -0.700  15.056  1.00 97.24           O  
ATOM   3027  CG  ASP A 183       6.725  -4.977  13.749  1.00 97.24           C  
ATOM   3028  OD1 ASP A 183       5.544  -5.223  13.401  1.00 97.24           O  
ATOM   3029  OD2 ASP A 183       7.683  -5.760  13.592  1.00 97.24           O  
ATOM   3030  N   ALA A 184       7.337  -0.385  13.936  1.00 97.40           N  
ATOM   3031  H   ALA A 184       8.058  -0.815  13.374  1.00 97.40           H  
ATOM   3032  CA  ALA A 184       7.560   0.971  14.451  1.00 97.40           C  
ATOM   3033  HA  ALA A 184       7.696   0.916  15.531  1.00 97.40           H  
ATOM   3034  C   ALA A 184       6.377   1.926  14.176  1.00 97.40           C  
ATOM   3035  CB  ALA A 184       8.848   1.511  13.816  1.00 97.40           C  
ATOM   3036  HB1 ALA A 184       9.682   0.854  14.064  1.00 97.40           H  
ATOM   3037  HB2 ALA A 184       9.057   2.503  14.216  1.00 97.40           H  
ATOM   3038  HB3 ALA A 184       8.739   1.576  12.733  1.00 97.40           H  
ATOM   3039  O   ALA A 184       6.025   2.772  15.002  1.00 97.40           O  
ATOM   3040  N   ASN A 185       5.722   1.791  13.016  1.00 97.32           N  
ATOM   3041  H   ASN A 185       5.991   1.036  12.402  1.00 97.32           H  
ATOM   3042  CA  ASN A 185       4.567   2.623  12.672  1.00 97.32           C  
ATOM   3043  HA  ASN A 185       4.779   3.649  12.970  1.00 97.32           H  
ATOM   3044  C   ASN A 185       3.331   2.175  13.458  1.00 97.32           C  
ATOM   3045  CB  ASN A 185       4.299   2.607  11.155  1.00 97.32           C  
ATOM   3046  HB2 ASN A 185       4.104   1.586  10.829  1.00 97.32           H  
ATOM   3047  HB3 ASN A 185       3.407   3.201  10.959  1.00 97.32           H  
ATOM   3048  O   ASN A 185       2.547   3.022  13.884  1.00 97.32           O  
ATOM   3049  CG  ASN A 185       5.435   3.170  10.316  1.00 97.32           C  
ATOM   3050  ND2 ASN A 185       5.197   3.518   9.080  1.00 97.32           N  
ATOM   3051 HD21 ASN A 185       5.990   3.960   8.638  1.00 97.32           H  
ATOM   3052 HD22 ASN A 185       4.266   3.786   8.795  1.00 97.32           H  
ATOM   3053  OD1 ASN A 185       6.571   3.311  10.721  1.00 97.32           O  
ATOM   3054  N   LEU A 186       3.175   0.865  13.676  1.00 98.18           N  
ATOM   3055  H   LEU A 186       3.889   0.234  13.341  1.00 98.18           H  
ATOM   3056  CA  LEU A 186       2.119   0.317  14.520  1.00 98.18           C  
ATOM   3057  HA  LEU A 186       1.168   0.714  14.165  1.00 98.18           H  
ATOM   3058  C   LEU A 186       2.284   0.770  15.978  1.00 98.18           C  
ATOM   3059  CB  LEU A 186       2.095  -1.216  14.377  1.00 98.18           C  
ATOM   3060  HB2 LEU A 186       3.077  -1.611  14.637  1.00 98.18           H  
ATOM   3061  HB3 LEU A 186       1.897  -1.466  13.334  1.00 98.18           H  
ATOM   3062  O   LEU A 186       1.326   1.263  16.560  1.00 98.18           O  
ATOM   3063  CG  LEU A 186       1.052  -1.907  15.275  1.00 98.18           C  
ATOM   3064  HG  LEU A 186       1.264  -1.676  16.319  1.00 98.18           H  
ATOM   3065  CD1 LEU A 186      -0.377  -1.463  14.956  1.00 98.18           C  
ATOM   3066 HD11 LEU A 186      -0.489  -0.392  15.128  1.00 98.18           H  
ATOM   3067 HD12 LEU A 186      -1.066  -1.967  15.634  1.00 98.18           H  
ATOM   3068 HD13 LEU A 186      -0.634  -1.699  13.923  1.00 98.18           H  
ATOM   3069  CD2 LEU A 186       1.146  -3.423  15.106  1.00 98.18           C  
ATOM   3070 HD21 LEU A 186       2.142  -3.758  15.396  1.00 98.18           H  
ATOM   3071 HD22 LEU A 186       0.409  -3.906  15.747  1.00 98.18           H  
ATOM   3072 HD23 LEU A 186       0.962  -3.710  14.071  1.00 98.18           H  
ATOM   3073  N   GLU A 187       3.483   0.692  16.551  1.00 98.07           N  
ATOM   3074  H   GLU A 187       4.233   0.247  16.042  1.00 98.07           H  
ATOM   3075  CA  GLU A 187       3.788   1.178  17.906  1.00 98.07           C  
ATOM   3076  HA  GLU A 187       3.195   0.636  18.643  1.00 98.07           H  
ATOM   3077  C   GLU A 187       3.479   2.672  18.061  1.00 98.07           C  
ATOM   3078  CB  GLU A 187       5.275   0.949  18.198  1.00 98.07           C  
ATOM   3079  HB2 GLU A 187       5.852   1.339  17.359  1.00 98.07           H  
ATOM   3080  HB3 GLU A 187       5.549   1.504  19.094  1.00 98.07           H  
ATOM   3081  O   GLU A 187       2.867   3.102  19.045  1.00 98.07           O  
ATOM   3082  CG  GLU A 187       5.616  -0.531  18.424  1.00 98.07           C  
ATOM   3083  HG2 GLU A 187       5.189  -1.132  17.621  1.00 98.07           H  
ATOM   3084  HG3 GLU A 187       5.150  -0.852  19.355  1.00 98.07           H  
ATOM   3085  CD  GLU A 187       7.131  -0.782  18.489  1.00 98.07           C  
ATOM   3086  OE1 GLU A 187       7.496  -1.969  18.627  1.00 98.07           O  
ATOM   3087  OE2 GLU A 187       7.906   0.197  18.382  1.00 98.07           O  
ATOM   3088  N   LYS A 188       3.818   3.477  17.046  1.00 98.06           N  
ATOM   3089  H   LYS A 188       4.381   3.085  16.305  1.00 98.06           H  
ATOM   3090  CA  LYS A 188       3.438   4.892  16.996  1.00 98.06           C  
ATOM   3091  HA  LYS A 188       3.802   5.376  17.902  1.00 98.06           H  
ATOM   3092  C   LYS A 188       1.917   5.080  16.977  1.00 98.06           C  
ATOM   3093  CB  LYS A 188       4.130   5.549  15.799  1.00 98.06           C  
ATOM   3094  HB2 LYS A 188       3.804   5.070  14.876  1.00 98.06           H  
ATOM   3095  HB3 LYS A 188       5.205   5.402  15.902  1.00 98.06           H  
ATOM   3096  O   LYS A 188       1.410   5.947  17.676  1.00 98.06           O  
ATOM   3097  CG  LYS A 188       3.833   7.052  15.721  1.00 98.06           C  
ATOM   3098  HG2 LYS A 188       4.072   7.526  16.673  1.00 98.06           H  
ATOM   3099  HG3 LYS A 188       2.777   7.205  15.496  1.00 98.06           H  
ATOM   3100  CD  LYS A 188       4.676   7.684  14.612  1.00 98.06           C  
ATOM   3101  HD2 LYS A 188       4.487   7.156  13.678  1.00 98.06           H  
ATOM   3102  HD3 LYS A 188       5.730   7.581  14.869  1.00 98.06           H  
ATOM   3103  CE  LYS A 188       4.323   9.162  14.447  1.00 98.06           C  
ATOM   3104  HE2 LYS A 188       4.467   9.676  15.397  1.00 98.06           H  
ATOM   3105  HE3 LYS A 188       3.269   9.235  14.180  1.00 98.06           H  
ATOM   3106  NZ  LYS A 188       5.156   9.778  13.388  1.00 98.06           N  
ATOM   3107  HZ1 LYS A 188       5.261   9.145  12.608  1.00 98.06           H  
ATOM   3108  HZ2 LYS A 188       4.696  10.589  13.001  1.00 98.06           H  
ATOM   3109  HZ3 LYS A 188       6.076  10.023  13.726  1.00 98.06           H  
ATOM   3110  N   ILE A 189       1.172   4.282  16.213  1.00 98.27           N  
ATOM   3111  H   ILE A 189       1.641   3.567  15.675  1.00 98.27           H  
ATOM   3112  CA  ILE A 189      -0.300   4.346  16.183  1.00 98.27           C  
ATOM   3113  HA  ILE A 189      -0.606   5.374  15.989  1.00 98.27           H  
ATOM   3114  C   ILE A 189      -0.887   3.967  17.549  1.00 98.27           C  
ATOM   3115  CB  ILE A 189      -0.849   3.458  15.041  1.00 98.27           C  
ATOM   3116  HB  ILE A 189      -0.344   2.493  15.082  1.00 98.27           H  
ATOM   3117  O   ILE A 189      -1.738   4.687  18.067  1.00 98.27           O  
ATOM   3118  CG1 ILE A 189      -0.551   4.115  13.673  1.00 98.27           C  
ATOM   3119 HG12 ILE A 189       0.437   4.574  13.688  1.00 98.27           H  
ATOM   3120 HG13 ILE A 189      -1.275   4.908  13.485  1.00 98.27           H  
ATOM   3121  CG2 ILE A 189      -2.362   3.193  15.175  1.00 98.27           C  
ATOM   3122 HG21 ILE A 189      -2.705   2.544  14.370  1.00 98.27           H  
ATOM   3123 HG22 ILE A 189      -2.919   4.130  15.146  1.00 98.27           H  
ATOM   3124 HG23 ILE A 189      -2.587   2.674  16.107  1.00 98.27           H  
ATOM   3125  CD1 ILE A 189      -0.576   3.118  12.507  1.00 98.27           C  
ATOM   3126 HD11 ILE A 189      -0.356   3.642  11.577  1.00 98.27           H  
ATOM   3127 HD12 ILE A 189      -1.550   2.636  12.420  1.00 98.27           H  
ATOM   3128 HD13 ILE A 189       0.182   2.350  12.661  1.00 98.27           H  
ATOM   3129  N   LEU A 190      -0.412   2.874  18.151  1.00 98.25           N  
ATOM   3130  H   LEU A 190       0.290   2.331  17.670  1.00 98.25           H  
ATOM   3131  CA  LEU A 190      -0.899   2.388  19.444  1.00 98.25           C  
ATOM   3132  HA  LEU A 190      -1.981   2.273  19.394  1.00 98.25           H  
ATOM   3133  C   LEU A 190      -0.629   3.398  20.569  1.00 98.25           C  
ATOM   3134  CB  LEU A 190      -0.259   1.021  19.754  1.00 98.25           C  
ATOM   3135  HB2 LEU A 190       0.825   1.131  19.722  1.00 98.25           H  
ATOM   3136  HB3 LEU A 190      -0.532   0.739  20.770  1.00 98.25           H  
ATOM   3137  O   LEU A 190      -1.531   3.700  21.346  1.00 98.25           O  
ATOM   3138  CG  LEU A 190      -0.667  -0.129  18.811  1.00 98.25           C  
ATOM   3139  HG  LEU A 190      -0.449   0.135  17.776  1.00 98.25           H  
ATOM   3140  CD1 LEU A 190       0.122  -1.391  19.162  1.00 98.25           C  
ATOM   3141 HD11 LEU A 190       1.189  -1.190  19.066  1.00 98.25           H  
ATOM   3142 HD12 LEU A 190      -0.096  -1.695  20.186  1.00 98.25           H  
ATOM   3143 HD13 LEU A 190      -0.145  -2.195  18.477  1.00 98.25           H  
ATOM   3144  CD2 LEU A 190      -2.156  -0.455  18.890  1.00 98.25           C  
ATOM   3145 HD21 LEU A 190      -2.737   0.396  18.535  1.00 98.25           H  
ATOM   3146 HD22 LEU A 190      -2.439  -0.683  19.918  1.00 98.25           H  
ATOM   3147 HD23 LEU A 190      -2.383  -1.312  18.256  1.00 98.25           H  
ATOM   3148  N   SER A 191       0.573   3.982  20.617  1.00 98.10           N  
ATOM   3149  H   SER A 191       1.281   3.678  19.965  1.00 98.10           H  
ATOM   3150  CA  SER A 191       0.906   5.033  21.592  1.00 98.10           C  
ATOM   3151  HA  SER A 191       0.658   4.667  22.588  1.00 98.10           H  
ATOM   3152  C   SER A 191       0.097   6.315  21.377  1.00 98.10           C  
ATOM   3153  CB  SER A 191       2.405   5.350  21.577  1.00 98.10           C  
ATOM   3154  HB2 SER A 191       2.599   6.186  22.249  1.00 98.10           H  
ATOM   3155  HB3 SER A 191       2.960   4.483  21.937  1.00 98.10           H  
ATOM   3156  O   SER A 191      -0.353   6.929  22.344  1.00 98.10           O  
ATOM   3157  OG  SER A 191       2.849   5.681  20.278  1.00 98.10           O  
ATOM   3158  HG  SER A 191       2.949   4.852  19.804  1.00 98.10           H  
ATOM   3159  N   LEU A 192      -0.149   6.717  20.124  1.00 98.09           N  
ATOM   3160  H   LEU A 192       0.288   6.216  19.364  1.00 98.09           H  
ATOM   3161  CA  LEU A 192      -1.007   7.866  19.824  1.00 98.09           C  
ATOM   3162  HA  LEU A 192      -0.651   8.720  20.399  1.00 98.09           H  
ATOM   3163  C   LEU A 192      -2.451   7.640  20.267  1.00 98.09           C  
ATOM   3164  CB  LEU A 192      -0.964   8.196  18.324  1.00 98.09           C  
ATOM   3165  HB2 LEU A 192      -1.796   8.858  18.083  1.00 98.09           H  
ATOM   3166  HB3 LEU A 192      -1.101   7.273  17.761  1.00 98.09           H  
ATOM   3167  O   LEU A 192      -3.051   8.576  20.786  1.00 98.09           O  
ATOM   3168  CG  LEU A 192       0.330   8.883  17.870  1.00 98.09           C  
ATOM   3169  HG  LEU A 192       1.199   8.325  18.219  1.00 98.09           H  
ATOM   3170  CD1 LEU A 192       0.361   8.951  16.340  1.00 98.09           C  
ATOM   3171 HD11 LEU A 192      -0.496   9.516  15.974  1.00 98.09           H  
ATOM   3172 HD12 LEU A 192       0.324   7.939  15.937  1.00 98.09           H  
ATOM   3173 HD13 LEU A 192       1.284   9.429  16.012  1.00 98.09           H  
ATOM   3174  CD2 LEU A 192       0.458  10.306  18.410  1.00 98.09           C  
ATOM   3175 HD21 LEU A 192       0.425  10.306  19.500  1.00 98.09           H  
ATOM   3176 HD22 LEU A 192      -0.346  10.931  18.021  1.00 98.09           H  
ATOM   3177 HD23 LEU A 192       1.430  10.698  18.109  1.00 98.09           H  
ATOM   3178  N   TYR A 193      -2.993   6.435  20.088  1.00 97.77           N  
ATOM   3179  H   TYR A 193      -2.447   5.714  19.639  1.00 97.77           H  
ATOM   3180  CA  TYR A 193      -4.326   6.097  20.583  1.00 97.77           C  
ATOM   3181  HA  TYR A 193      -5.030   6.853  20.235  1.00 97.77           H  
ATOM   3182  C   TYR A 193      -4.384   6.135  22.116  1.00 97.77           C  
ATOM   3183  CB  TYR A 193      -4.763   4.741  20.016  1.00 97.77           C  
ATOM   3184  HB2 TYR A 193      -3.992   4.000  20.226  1.00 97.77           H  
ATOM   3185  HB3 TYR A 193      -4.856   4.822  18.933  1.00 97.77           H  
ATOM   3186  O   TYR A 193      -5.230   6.838  22.661  1.00 97.77           O  
ATOM   3187  CG  TYR A 193      -6.083   4.257  20.583  1.00 97.77           C  
ATOM   3188  CD1 TYR A 193      -6.117   3.133  21.432  1.00 97.77           C  
ATOM   3189  HD1 TYR A 193      -5.210   2.594  21.661  1.00 97.77           H  
ATOM   3190  CD2 TYR A 193      -7.263   4.983  20.333  1.00 97.77           C  
ATOM   3191  HD2 TYR A 193      -7.231   5.870  19.718  1.00 97.77           H  
ATOM   3192  CE1 TYR A 193      -7.325   2.750  22.049  1.00 97.77           C  
ATOM   3193  HE1 TYR A 193      -7.347   1.931  22.753  1.00 97.77           H  
ATOM   3194  CE2 TYR A 193      -8.478   4.583  20.926  1.00 97.77           C  
ATOM   3195  HE2 TYR A 193      -9.386   5.148  20.775  1.00 97.77           H  
ATOM   3196  OH  TYR A 193      -9.662   3.160  22.444  1.00 97.77           O  
ATOM   3197  HH  TYR A 193      -9.499   2.819  23.327  1.00 97.77           H  
ATOM   3198  CZ  TYR A 193      -8.508   3.477  21.801  1.00 97.77           C  
ATOM   3199  N   ALA A 194      -3.438   5.486  22.804  1.00 97.19           N  
ATOM   3200  H   ALA A 194      -2.766   4.926  22.300  1.00 97.19           H  
ATOM   3201  CA  ALA A 194      -3.385   5.468  24.269  1.00 97.19           C  
ATOM   3202  HA  ALA A 194      -4.290   4.993  24.649  1.00 97.19           H  
ATOM   3203  C   ALA A 194      -3.319   6.881  24.885  1.00 97.19           C  
ATOM   3204  CB  ALA A 194      -2.177   4.620  24.686  1.00 97.19           C  
ATOM   3205  HB1 ALA A 194      -2.140   4.556  25.773  1.00 97.19           H  
ATOM   3206  HB2 ALA A 194      -1.255   5.075  24.324  1.00 97.19           H  
ATOM   3207  HB3 ALA A 194      -2.271   3.614  24.276  1.00 97.19           H  
ATOM   3208  O   ALA A 194      -3.992   7.167  25.870  1.00 97.19           O  
ATOM   3209  N   ASN A 195      -2.574   7.803  24.265  1.00 97.26           N  
ATOM   3210  H   ASN A 195      -2.005   7.500  23.487  1.00 97.26           H  
ATOM   3211  CA  ASN A 195      -2.454   9.192  24.730  1.00 97.26           C  
ATOM   3212  HA  ASN A 195      -2.324   9.186  25.812  1.00 97.26           H  
ATOM   3213  C   ASN A 195      -3.694  10.066  24.457  1.00 97.26           C  
ATOM   3214  CB  ASN A 195      -1.202   9.808  24.086  1.00 97.26           C  
ATOM   3215  HB2 ASN A 195      -1.240   9.660  23.007  1.00 97.26           H  
ATOM   3216  HB3 ASN A 195      -1.187  10.880  24.285  1.00 97.26           H  
ATOM   3217  O   ASN A 195      -3.755  11.203  24.923  1.00 97.26           O  
ATOM   3218  CG  ASN A 195       0.089   9.236  24.641  1.00 97.26           C  
ATOM   3219  ND2 ASN A 195       1.139   9.207  23.855  1.00 97.26           N  
ATOM   3220 HD21 ASN A 195       1.951   8.769  24.267  1.00 97.26           H  
ATOM   3221 HD22 ASN A 195       1.029   9.373  22.865  1.00 97.26           H  
ATOM   3222  OD1 ASN A 195       0.201   8.834  25.783  1.00 97.26           O  
ATOM   3223  N   HIS A 196      -4.660   9.577  23.678  1.00 96.77           N  
ATOM   3224  H   HIS A 196      -4.569   8.631  23.338  1.00 96.77           H  
ATOM   3225  CA  HIS A 196      -5.828  10.345  23.240  1.00 96.77           C  
ATOM   3226  HA  HIS A 196      -5.869  11.287  23.786  1.00 96.77           H  
ATOM   3227  C   HIS A 196      -7.165   9.654  23.527  1.00 96.77           C  
ATOM   3228  CB  HIS A 196      -5.680  10.669  21.750  1.00 96.77           C  
ATOM   3229  HB2 HIS A 196      -5.499   9.746  21.200  1.00 96.77           H  
ATOM   3230  HB3 HIS A 196      -6.614  11.087  21.375  1.00 96.77           H  
ATOM   3231  O   HIS A 196      -8.198  10.206  23.162  1.00 96.77           O  
ATOM   3232  CG  HIS A 196      -4.577  11.650  21.455  1.00 96.77           C  
ATOM   3233  CD2 HIS A 196      -4.600  12.998  21.649  1.00 96.77           C  
ATOM   3234  HD2 HIS A 196      -5.402  13.536  22.133  1.00 96.77           H  
ATOM   3235  ND1 HIS A 196      -3.338  11.341  20.967  1.00 96.77           N  
ATOM   3236  HD1 HIS A 196      -3.024  10.396  20.799  1.00 96.77           H  
ATOM   3237  CE1 HIS A 196      -2.646  12.482  20.824  1.00 96.77           C  
ATOM   3238  HE1 HIS A 196      -1.635  12.547  20.448  1.00 96.77           H  
ATOM   3239  NE2 HIS A 196      -3.394  13.537  21.188  1.00 96.77           N  
ATOM   3240  N   GLU A 197      -7.169   8.495  24.190  1.00 93.47           N  
ATOM   3241  H   GLU A 197      -6.280   8.077  24.426  1.00 93.47           H  
ATOM   3242  CA  GLU A 197      -8.358   7.660  24.419  1.00 93.47           C  
ATOM   3243  HA  GLU A 197      -8.745   7.331  23.455  1.00 93.47           H  
ATOM   3244  C   GLU A 197      -9.506   8.403  25.129  1.00 93.47           C  
ATOM   3245  CB  GLU A 197      -7.912   6.410  25.198  1.00 93.47           C  
ATOM   3246  HB2 GLU A 197      -7.516   6.710  26.168  1.00 93.47           H  
ATOM   3247  HB3 GLU A 197      -7.113   5.929  24.633  1.00 93.47           H  
ATOM   3248  O   GLU A 197     -10.673   8.119  24.880  1.00 93.47           O  
ATOM   3249  CG  GLU A 197      -9.044   5.390  25.400  1.00 93.47           C  
ATOM   3250  HG2 GLU A 197      -9.575   5.279  24.455  1.00 93.47           H  
ATOM   3251  HG3 GLU A 197      -9.747   5.776  26.139  1.00 93.47           H  
ATOM   3252  CD  GLU A 197      -8.540   4.011  25.855  1.00 93.47           C  
ATOM   3253  OE1 GLU A 197      -9.166   3.004  25.437  1.00 93.47           O  
ATOM   3254  OE2 GLU A 197      -7.511   3.944  26.563  1.00 93.47           O  
ATOM   3255  N   ASN A 198      -9.187   9.422  25.933  1.00 93.46           N  
ATOM   3256  H   ASN A 198      -8.203   9.591  26.087  1.00 93.46           H  
ATOM   3257  CA  ASN A 198     -10.164  10.228  26.675  1.00 93.46           C  
ATOM   3258  HA  ASN A 198     -11.023   9.594  26.898  1.00 93.46           H  
ATOM   3259  C   ASN A 198     -10.729  11.433  25.893  1.00 93.46           C  
ATOM   3260  CB  ASN A 198      -9.529  10.648  28.012  1.00 93.46           C  
ATOM   3261  HB2 ASN A 198      -8.637  11.243  27.819  1.00 93.46           H  
ATOM   3262  HB3 ASN A 198     -10.235  11.262  28.572  1.00 93.46           H  
ATOM   3263  O   ASN A 198     -11.413  12.274  26.478  1.00 93.46           O  
ATOM   3264  CG  ASN A 198      -9.177   9.460  28.888  1.00 93.46           C  
ATOM   3265  ND2 ASN A 198      -8.072   9.514  29.593  1.00 93.46           N  
ATOM   3266 HD21 ASN A 198      -7.463  10.319  29.559  1.00 93.46           H  
ATOM   3267 HD22 ASN A 198      -7.865   8.682  30.127  1.00 93.46           H  
ATOM   3268  OD1 ASN A 198      -9.882   8.472  28.961  1.00 93.46           O  
ATOM   3269  N   LYS A 199     -10.423  11.574  24.595  1.00 95.22           N  
ATOM   3270  H   LYS A 199      -9.875  10.845  24.161  1.00 95.22           H  
ATOM   3271  CA  LYS A 199     -10.980  12.643  23.747  1.00 95.22           C  
ATOM   3272  HA  LYS A 199     -10.902  13.584  24.290  1.00 95.22           H  
ATOM   3273  C   LYS A 199     -12.476  12.454  23.476  1.00 95.22           C  
ATOM   3274  CB  LYS A 199     -10.189  12.756  22.431  1.00 95.22           C  
ATOM   3275  HB2 LYS A 199      -9.963  11.765  22.038  1.00 95.22           H  
ATOM   3276  HB3 LYS A 199     -10.804  13.273  21.694  1.00 95.22           H  
ATOM   3277  O   LYS A 199     -13.038  11.379  23.671  1.00 95.22           O  
ATOM   3278  CG  LYS A 199      -8.901  13.566  22.618  1.00 95.22           C  
ATOM   3279  HG2 LYS A 199      -9.162  14.515  23.087  1.00 95.22           H  
ATOM   3280  HG3 LYS A 199      -8.207  13.033  23.268  1.00 95.22           H  
ATOM   3281  CD  LYS A 199      -8.235  13.852  21.265  1.00 95.22           C  
ATOM   3282  HD2 LYS A 199      -7.679  12.974  20.939  1.00 95.22           H  
ATOM   3283  HD3 LYS A 199      -9.000  14.078  20.522  1.00 95.22           H  
ATOM   3284  CE  LYS A 199      -7.319  15.072  21.392  1.00 95.22           C  
ATOM   3285  HE2 LYS A 199      -6.656  14.950  22.249  1.00 95.22           H  
ATOM   3286  HE3 LYS A 199      -7.958  15.931  21.595  1.00 95.22           H  
ATOM   3287  NZ  LYS A 199      -6.551  15.317  20.147  1.00 95.22           N  
ATOM   3288  HZ1 LYS A 199      -7.200  15.447  19.384  1.00 95.22           H  
ATOM   3289  HZ2 LYS A 199      -6.014  16.169  20.227  1.00 95.22           H  
ATOM   3290  HZ3 LYS A 199      -5.919  14.556  19.947  1.00 95.22           H  
ATOM   3291  N   ASP A 200     -13.117  13.512  22.974  1.00 95.86           N  
ATOM   3292  H   ASP A 200     -12.602  14.367  22.819  1.00 95.86           H  
ATOM   3293  CA  ASP A 200     -14.504  13.444  22.513  1.00 95.86           C  
ATOM   3294  HA  ASP A 200     -15.130  13.179  23.365  1.00 95.86           H  
ATOM   3295  C   ASP A 200     -14.689  12.359  21.437  1.00 95.86           C  
ATOM   3296  CB  ASP A 200     -14.976  14.810  21.998  1.00 95.86           C  
ATOM   3297  HB2 ASP A 200     -14.948  15.535  22.812  1.00 95.86           H  
ATOM   3298  HB3 ASP A 200     -14.308  15.149  21.206  1.00 95.86           H  
ATOM   3299  O   ASP A 200     -13.852  12.172  20.548  1.00 95.86           O  
ATOM   3300  CG  ASP A 200     -16.403  14.699  21.457  1.00 95.86           C  
ATOM   3301  OD1 ASP A 200     -17.317  14.438  22.265  1.00 95.86           O  
ATOM   3302  OD2 ASP A 200     -16.568  14.723  20.217  1.00 95.86           O  
ATOM   3303  N   ILE A 201     -15.825  11.659  21.494  1.00 97.16           N  
ATOM   3304  H   ILE A 201     -16.513  11.944  22.176  1.00 97.16           H  
ATOM   3305  CA  ILE A 201     -16.112  10.504  20.637  1.00 97.16           C  
ATOM   3306  HA  ILE A 201     -15.314   9.781  20.809  1.00 97.16           H  
ATOM   3307  C   ILE A 201     -16.084  10.855  19.145  1.00 97.16           C  
ATOM   3308  CB  ILE A 201     -17.453   9.867  21.061  1.00 97.16           C  
ATOM   3309  HB  ILE A 201     -17.388   9.658  22.129  1.00 97.16           H  
ATOM   3310  O   ILE A 201     -15.661  10.043  18.317  1.00 97.16           O  
ATOM   3311  CG1 ILE A 201     -17.750   8.531  20.356  1.00 97.16           C  
ATOM   3312 HG12 ILE A 201     -17.970   8.715  19.304  1.00 97.16           H  
ATOM   3313 HG13 ILE A 201     -18.639   8.101  20.818  1.00 97.16           H  
ATOM   3314  CG2 ILE A 201     -18.657  10.805  20.843  1.00 97.16           C  
ATOM   3315 HG21 ILE A 201     -18.824  10.986  19.781  1.00 97.16           H  
ATOM   3316 HG22 ILE A 201     -18.501  11.760  21.345  1.00 97.16           H  
ATOM   3317 HG23 ILE A 201     -19.558  10.353  21.258  1.00 97.16           H  
ATOM   3318  CD1 ILE A 201     -16.633   7.489  20.459  1.00 97.16           C  
ATOM   3319 HD11 ILE A 201     -16.995   6.545  20.054  1.00 97.16           H  
ATOM   3320 HD12 ILE A 201     -15.766   7.805  19.878  1.00 97.16           H  
ATOM   3321 HD13 ILE A 201     -16.347   7.346  21.501  1.00 97.16           H  
ATOM   3322  N   ARG A 202     -16.472  12.084  18.788  1.00 96.93           N  
ATOM   3323  H   ARG A 202     -16.716  12.743  19.513  1.00 96.93           H  
ATOM   3324  CA  ARG A 202     -16.433  12.558  17.405  1.00 96.93           C  
ATOM   3325  HA  ARG A 202     -16.897  11.806  16.766  1.00 96.93           H  
ATOM   3326  C   ARG A 202     -14.999  12.738  16.921  1.00 96.93           C  
ATOM   3327  CB  ARG A 202     -17.223  13.865  17.329  1.00 96.93           C  
ATOM   3328  HB2 ARG A 202     -18.188  13.741  17.821  1.00 96.93           H  
ATOM   3329  HB3 ARG A 202     -16.655  14.640  17.844  1.00 96.93           H  
ATOM   3330  O   ARG A 202     -14.696  12.385  15.780  1.00 96.93           O  
ATOM   3331  CG  ARG A 202     -17.445  14.332  15.896  1.00 96.93           C  
ATOM   3332  HG2 ARG A 202     -16.489  14.382  15.375  1.00 96.93           H  
ATOM   3333  HG3 ARG A 202     -18.106  13.632  15.385  1.00 96.93           H  
ATOM   3334  CD  ARG A 202     -18.074  15.725  15.923  1.00 96.93           C  
ATOM   3335  HD2 ARG A 202     -17.572  16.305  16.697  1.00 96.93           H  
ATOM   3336  HD3 ARG A 202     -19.129  15.636  16.185  1.00 96.93           H  
ATOM   3337  NE  ARG A 202     -17.915  16.385  14.615  1.00 96.93           N  
ATOM   3338  HE  ARG A 202     -17.819  15.758  13.830  1.00 96.93           H  
ATOM   3339  NH1 ARG A 202     -17.796  18.539  15.405  1.00 96.93           N  
ATOM   3340 HH11 ARG A 202     -17.980  18.177  16.329  1.00 96.93           H  
ATOM   3341 HH12 ARG A 202     -17.460  19.488  15.328  1.00 96.93           H  
ATOM   3342  NH2 ARG A 202     -17.274  18.108  13.275  1.00 96.93           N  
ATOM   3343 HH21 ARG A 202     -16.980  17.404  12.613  1.00 96.93           H  
ATOM   3344 HH22 ARG A 202     -16.801  19.000  13.263  1.00 96.93           H  
ATOM   3345  CZ  ARG A 202     -17.674  17.671  14.437  1.00 96.93           C  
ATOM   3346  N   GLU A 203     -14.121  13.274  17.766  1.00 96.63           N  
ATOM   3347  H   GLU A 203     -14.434  13.486  18.703  1.00 96.63           H  
ATOM   3348  CA  GLU A 203     -12.697  13.451  17.454  1.00 96.63           C  
ATOM   3349  HA  GLU A 203     -12.596  13.961  16.496  1.00 96.63           H  
ATOM   3350  C   GLU A 203     -11.969  12.111  17.334  1.00 96.63           C  
ATOM   3351  CB  GLU A 203     -11.993  14.291  18.525  1.00 96.63           C  
ATOM   3352  HB2 GLU A 203     -10.927  14.264  18.302  1.00 96.63           H  
ATOM   3353  HB3 GLU A 203     -12.148  13.852  19.510  1.00 96.63           H  
ATOM   3354  O   GLU A 203     -11.188  11.913  16.395  1.00 96.63           O  
ATOM   3355  CG  GLU A 203     -12.453  15.752  18.538  1.00 96.63           C  
ATOM   3356  HG2 GLU A 203     -12.361  16.155  17.529  1.00 96.63           H  
ATOM   3357  HG3 GLU A 203     -13.504  15.791  18.822  1.00 96.63           H  
ATOM   3358  CD  GLU A 203     -11.619  16.614  19.500  1.00 96.63           C  
ATOM   3359  OE1 GLU A 203     -12.121  17.705  19.843  1.00 96.63           O  
ATOM   3360  OE2 GLU A 203     -10.476  16.210  19.839  1.00 96.63           O  
ATOM   3361  N   LEU A 204     -12.266  11.176  18.242  1.00 97.74           N  
ATOM   3362  H   LEU A 204     -12.875  11.435  19.006  1.00 97.74           H  
ATOM   3363  CA  LEU A 204     -11.768   9.803  18.189  1.00 97.74           C  
ATOM   3364  HA  LEU A 204     -10.678   9.812  18.223  1.00 97.74           H  
ATOM   3365  C   LEU A 204     -12.171   9.139  16.869  1.00 97.74           C  
ATOM   3366  CB  LEU A 204     -12.307   9.007  19.392  1.00 97.74           C  
ATOM   3367  HB2 LEU A 204     -13.387   9.144  19.448  1.00 97.74           H  
ATOM   3368  HB3 LEU A 204     -12.120   7.948  19.215  1.00 97.74           H  
ATOM   3369  O   LEU A 204     -11.309   8.740  16.086  1.00 97.74           O  
ATOM   3370  CG  LEU A 204     -11.694   9.383  20.753  1.00 97.74           C  
ATOM   3371  HG  LEU A 204     -11.785  10.456  20.918  1.00 97.74           H  
ATOM   3372  CD1 LEU A 204     -12.426   8.652  21.873  1.00 97.74           C  
ATOM   3373 HD11 LEU A 204     -12.042   8.991  22.835  1.00 97.74           H  
ATOM   3374 HD12 LEU A 204     -12.276   7.575  21.803  1.00 97.74           H  
ATOM   3375 HD13 LEU A 204     -13.490   8.886  21.845  1.00 97.74           H  
ATOM   3376  CD2 LEU A 204     -10.221   8.986  20.820  1.00 97.74           C  
ATOM   3377 HD21 LEU A 204      -9.896   9.021  21.860  1.00 97.74           H  
ATOM   3378 HD22 LEU A 204      -9.617   9.693  20.250  1.00 97.74           H  
ATOM   3379 HD23 LEU A 204     -10.079   7.968  20.456  1.00 97.74           H  
ATOM   3380  N   ALA A 205     -13.470   9.100  16.559  1.00 97.74           N  
ATOM   3381  H   ALA A 205     -14.138   9.452  17.230  1.00 97.74           H  
ATOM   3382  CA  ALA A 205     -13.971   8.468  15.342  1.00 97.74           C  
ATOM   3383  HA  ALA A 205     -13.647   7.427  15.334  1.00 97.74           H  
ATOM   3384  C   ALA A 205     -13.431   9.131  14.064  1.00 97.74           C  
ATOM   3385  CB  ALA A 205     -15.497   8.492  15.387  1.00 97.74           C  
ATOM   3386  HB1 ALA A 205     -15.853   9.520  15.459  1.00 97.74           H  
ATOM   3387  HB2 ALA A 205     -15.902   8.019  14.492  1.00 97.74           H  
ATOM   3388  HB3 ALA A 205     -15.828   7.937  16.264  1.00 97.74           H  
ATOM   3389  O   ALA A 205     -13.046   8.436  13.124  1.00 97.74           O  
ATOM   3390  N   SER A 206     -13.335  10.466  14.024  1.00 96.46           N  
ATOM   3391  H   SER A 206     -13.667  11.000  14.814  1.00 96.46           H  
ATOM   3392  CA  SER A 206     -12.741  11.169  12.881  1.00 96.46           C  
ATOM   3393  HA  SER A 206     -13.271  10.867  11.978  1.00 96.46           H  
ATOM   3394  C   SER A 206     -11.261  10.825  12.694  1.00 96.46           C  
ATOM   3395  CB  SER A 206     -12.885  12.682  13.040  1.00 96.46           C  
ATOM   3396  HB2 SER A 206     -13.919  12.928  13.282  1.00 96.46           H  
ATOM   3397  HB3 SER A 206     -12.238  13.033  13.844  1.00 96.46           H  
ATOM   3398  O   SER A 206     -10.801  10.714  11.558  1.00 96.46           O  
ATOM   3399  OG  SER A 206     -12.535  13.318  11.823  1.00 96.46           O  
ATOM   3400  HG  SER A 206     -11.829  12.821  11.404  1.00 96.46           H  
ATOM   3401  N   SER A 207     -10.514  10.637  13.783  1.00 97.56           N  
ATOM   3402  H   SER A 207     -10.936  10.755  14.693  1.00 97.56           H  
ATOM   3403  CA  SER A 207      -9.111  10.217  13.719  1.00 97.56           C  
ATOM   3404  HA  SER A 207      -8.585  10.856  13.009  1.00 97.56           H  
ATOM   3405  C   SER A 207      -8.980   8.778  13.216  1.00 97.56           C  
ATOM   3406  CB  SER A 207      -8.437  10.388  15.084  1.00 97.56           C  
ATOM   3407  HB2 SER A 207      -7.400  10.059  15.019  1.00 97.56           H  
ATOM   3408  HB3 SER A 207      -8.949   9.792  15.839  1.00 97.56           H  
ATOM   3409  O   SER A 207      -8.113   8.497  12.391  1.00 97.56           O  
ATOM   3410  OG  SER A 207      -8.468  11.756  15.446  1.00 97.56           O  
ATOM   3411  HG  SER A 207      -9.330  11.931  15.830  1.00 97.56           H  
ATOM   3412  N   PHE A 208      -9.877   7.879  13.629  1.00 97.58           N  
ATOM   3413  H   PHE A 208     -10.554   8.160  14.324  1.00 97.58           H  
ATOM   3414  CA  PHE A 208      -9.930   6.498  13.135  1.00 97.58           C  
ATOM   3415  HA  PHE A 208      -8.954   6.031  13.268  1.00 97.58           H  
ATOM   3416  C   PHE A 208     -10.266   6.412  11.645  1.00 97.58           C  
ATOM   3417  CB  PHE A 208     -10.953   5.701  13.945  1.00 97.58           C  
ATOM   3418  HB2 PHE A 208     -11.354   4.908  13.313  1.00 97.58           H  
ATOM   3419  HB3 PHE A 208     -11.792   6.338  14.225  1.00 97.58           H  
ATOM   3420  O   PHE A 208      -9.672   5.609  10.932  1.00 97.58           O  
ATOM   3421  CG  PHE A 208     -10.380   5.066  15.190  1.00 97.58           C  
ATOM   3422  CD1 PHE A 208     -10.421   3.670  15.326  1.00 97.58           C  
ATOM   3423  HD1 PHE A 208     -10.836   3.057  14.539  1.00 97.58           H  
ATOM   3424  CD2 PHE A 208      -9.824   5.851  16.216  1.00 97.58           C  
ATOM   3425  HD2 PHE A 208      -9.760   6.925  16.119  1.00 97.58           H  
ATOM   3426  CE1 PHE A 208      -9.954   3.070  16.501  1.00 97.58           C  
ATOM   3427  HE1 PHE A 208     -10.014   1.997  16.608  1.00 97.58           H  
ATOM   3428  CE2 PHE A 208      -9.366   5.251  17.397  1.00 97.58           C  
ATOM   3429  HE2 PHE A 208      -8.982   5.861  18.202  1.00 97.58           H  
ATOM   3430  CZ  PHE A 208      -9.449   3.861  17.548  1.00 97.58           C  
ATOM   3431  HZ  PHE A 208      -9.140   3.403  18.476  1.00 97.58           H  
ATOM   3432  N   ILE A 209     -11.157   7.270  11.140  1.00 96.64           N  
ATOM   3433  H   ILE A 209     -11.668   7.866  11.776  1.00 96.64           H  
ATOM   3434  CA  ILE A 209     -11.442   7.334   9.700  1.00 96.64           C  
ATOM   3435  HA  ILE A 209     -11.786   6.350   9.380  1.00 96.64           H  
ATOM   3436  C   ILE A 209     -10.161   7.640   8.907  1.00 96.64           C  
ATOM   3437  CB  ILE A 209     -12.587   8.325   9.406  1.00 96.64           C  
ATOM   3438  HB  ILE A 209     -12.384   9.263   9.923  1.00 96.64           H  
ATOM   3439  O   ILE A 209      -9.887   6.984   7.903  1.00 96.64           O  
ATOM   3440  CG1 ILE A 209     -13.915   7.730   9.930  1.00 96.64           C  
ATOM   3441 HG12 ILE A 209     -13.779   7.347  10.941  1.00 96.64           H  
ATOM   3442 HG13 ILE A 209     -14.208   6.887   9.304  1.00 96.64           H  
ATOM   3443  CG2 ILE A 209     -12.704   8.613   7.896  1.00 96.64           C  
ATOM   3444 HG21 ILE A 209     -11.807   9.114   7.532  1.00 96.64           H  
ATOM   3445 HG22 ILE A 209     -13.542   9.279   7.695  1.00 96.64           H  
ATOM   3446 HG23 ILE A 209     -12.841   7.683   7.345  1.00 96.64           H  
ATOM   3447  CD1 ILE A 209     -15.068   8.738   9.976  1.00 96.64           C  
ATOM   3448 HD11 ILE A 209     -15.932   8.258  10.436  1.00 96.64           H  
ATOM   3449 HD12 ILE A 209     -15.347   9.058   8.973  1.00 96.64           H  
ATOM   3450 HD13 ILE A 209     -14.779   9.604  10.572  1.00 96.64           H  
ATOM   3451  N   HIS A 210      -9.332   8.577   9.378  1.00 96.33           N  
ATOM   3452  H   HIS A 210      -9.598   9.097  10.202  1.00 96.33           H  
ATOM   3453  CA  HIS A 210      -8.037   8.856   8.748  1.00 96.33           C  
ATOM   3454  HA  HIS A 210      -8.195   8.978   7.676  1.00 96.33           H  
ATOM   3455  C   HIS A 210      -7.032   7.704   8.911  1.00 96.33           C  
ATOM   3456  CB  HIS A 210      -7.459  10.163   9.300  1.00 96.33           C  
ATOM   3457  HB2 HIS A 210      -6.484  10.329   8.840  1.00 96.33           H  
ATOM   3458  HB3 HIS A 210      -7.306  10.064  10.375  1.00 96.33           H  
ATOM   3459  O   HIS A 210      -6.237   7.460   7.998  1.00 96.33           O  
ATOM   3460  CG  HIS A 210      -8.303  11.384   9.033  1.00 96.33           C  
ATOM   3461  CD2 HIS A 210      -8.971  11.694   7.877  1.00 96.33           C  
ATOM   3462  HD2 HIS A 210      -9.007  11.092   6.981  1.00 96.33           H  
ATOM   3463  ND1 HIS A 210      -8.509  12.425   9.907  1.00 96.33           N  
ATOM   3464  HD1 HIS A 210      -8.182  12.468  10.862  1.00 96.33           H  
ATOM   3465  CE1 HIS A 210      -9.283  13.336   9.298  1.00 96.33           C  
ATOM   3466  HE1 HIS A 210      -9.629  14.256   9.745  1.00 96.33           H  
ATOM   3467  NE2 HIS A 210      -9.588  12.936   8.054  1.00 96.33           N  
ATOM   3468  N   LEU A 211      -7.088   6.967  10.028  1.00 97.43           N  
ATOM   3469  H   LEU A 211      -7.757   7.231  10.737  1.00 97.43           H  
ATOM   3470  CA  LEU A 211      -6.216   5.823  10.307  1.00 97.43           C  
ATOM   3471  HA  LEU A 211      -5.187   6.178  10.262  1.00 97.43           H  
ATOM   3472  C   LEU A 211      -6.348   4.702   9.269  1.00 97.43           C  
ATOM   3473  CB  LEU A 211      -6.491   5.299  11.729  1.00 97.43           C  
ATOM   3474  HB2 LEU A 211      -7.526   4.964  11.789  1.00 97.43           H  
ATOM   3475  HB3 LEU A 211      -6.356   6.117  12.437  1.00 97.43           H  
ATOM   3476  O   LEU A 211      -5.343   4.066   8.963  1.00 97.43           O  
ATOM   3477  CG  LEU A 211      -5.621   4.108  12.165  1.00 97.43           C  
ATOM   3478  HG  LEU A 211      -5.795   3.269  11.491  1.00 97.43           H  
ATOM   3479  CD1 LEU A 211      -4.131   4.438  12.149  1.00 97.43           C  
ATOM   3480 HD11 LEU A 211      -3.580   3.573  12.519  1.00 97.43           H  
ATOM   3481 HD12 LEU A 211      -3.931   5.298  12.789  1.00 97.43           H  
ATOM   3482 HD13 LEU A 211      -3.799   4.637  11.130  1.00 97.43           H  
ATOM   3483  CD2 LEU A 211      -6.004   3.669  13.578  1.00 97.43           C  
ATOM   3484 HD21 LEU A 211      -5.445   2.775  13.854  1.00 97.43           H  
ATOM   3485 HD22 LEU A 211      -7.069   3.444  13.624  1.00 97.43           H  
ATOM   3486 HD23 LEU A 211      -5.778   4.460  14.293  1.00 97.43           H  
ATOM   3487  N   PHE A 212      -7.519   4.498   8.653  1.00 96.40           N  
ATOM   3488  H   PHE A 212      -8.335   5.002   8.972  1.00 96.40           H  
ATOM   3489  CA  PHE A 212      -7.674   3.486   7.594  1.00 96.40           C  
ATOM   3490  HA  PHE A 212      -7.394   2.520   8.015  1.00 96.40           H  
ATOM   3491  C   PHE A 212      -6.751   3.706   6.396  1.00 96.40           C  
ATOM   3492  CB  PHE A 212      -9.125   3.384   7.123  1.00 96.40           C  
ATOM   3493  HB2 PHE A 212      -9.481   4.368   6.820  1.00 96.40           H  
ATOM   3494  HB3 PHE A 212      -9.174   2.730   6.253  1.00 96.40           H  
ATOM   3495  O   PHE A 212      -6.420   2.744   5.703  1.00 96.40           O  
ATOM   3496  CG  PHE A 212     -10.017   2.802   8.189  1.00 96.40           C  
ATOM   3497  CD1 PHE A 212      -9.861   1.465   8.596  1.00 96.40           C  
ATOM   3498  HD1 PHE A 212      -9.150   0.822   8.097  1.00 96.40           H  
ATOM   3499  CD2 PHE A 212     -10.941   3.631   8.834  1.00 96.40           C  
ATOM   3500  HD2 PHE A 212     -11.046   4.656   8.511  1.00 96.40           H  
ATOM   3501  CE1 PHE A 212     -10.605   0.975   9.680  1.00 96.40           C  
ATOM   3502  HE1 PHE A 212     -10.463  -0.043  10.014  1.00 96.40           H  
ATOM   3503  CE2 PHE A 212     -11.674   3.150   9.924  1.00 96.40           C  
ATOM   3504  HE2 PHE A 212     -12.326   3.824  10.460  1.00 96.40           H  
ATOM   3505  CZ  PHE A 212     -11.499   1.827  10.354  1.00 96.40           C  
ATOM   3506  HZ  PHE A 212     -12.037   1.484  11.225  1.00 96.40           H  
ATOM   3507  N   THR A 213      -6.212   4.918   6.213  1.00 95.88           N  
ATOM   3508  H   THR A 213      -6.503   5.668   6.823  1.00 95.88           H  
ATOM   3509  CA  THR A 213      -5.140   5.162   5.241  1.00 95.88           C  
ATOM   3510  HA  THR A 213      -5.545   4.979   4.246  1.00 95.88           H  
ATOM   3511  C   THR A 213      -3.968   4.201   5.451  1.00 95.88           C  
ATOM   3512  CB  THR A 213      -4.631   6.610   5.288  1.00 95.88           C  
ATOM   3513  HB  THR A 213      -4.062   6.770   6.203  1.00 95.88           H  
ATOM   3514  O   THR A 213      -3.434   3.694   4.468  1.00 95.88           O  
ATOM   3515  CG2 THR A 213      -3.753   6.934   4.076  1.00 95.88           C  
ATOM   3516 HG21 THR A 213      -2.764   6.494   4.203  1.00 95.88           H  
ATOM   3517 HG22 THR A 213      -4.217   6.555   3.166  1.00 95.88           H  
ATOM   3518 HG23 THR A 213      -3.640   8.014   3.981  1.00 95.88           H  
ATOM   3519  OG1 THR A 213      -5.705   7.515   5.266  1.00 95.88           O  
ATOM   3520  HG1 THR A 213      -6.008   7.602   6.172  1.00 95.88           H  
ATOM   3521  N   PHE A 214      -3.616   3.861   6.699  1.00 96.89           N  
ATOM   3522  H   PHE A 214      -4.158   4.241   7.462  1.00 96.89           H  
ATOM   3523  CA  PHE A 214      -2.590   2.869   7.047  1.00 96.89           C  
ATOM   3524  HA  PHE A 214      -1.620   3.235   6.712  1.00 96.89           H  
ATOM   3525  C   PHE A 214      -2.846   1.503   6.390  1.00 96.89           C  
ATOM   3526  CB  PHE A 214      -2.573   2.715   8.577  1.00 96.89           C  
ATOM   3527  HB2 PHE A 214      -3.531   2.298   8.887  1.00 96.89           H  
ATOM   3528  HB3 PHE A 214      -2.492   3.700   9.036  1.00 96.89           H  
ATOM   3529  O   PHE A 214      -1.920   0.868   5.874  1.00 96.89           O  
ATOM   3530  CG  PHE A 214      -1.473   1.840   9.144  1.00 96.89           C  
ATOM   3531  CD1 PHE A 214      -1.806   0.786  10.016  1.00 96.89           C  
ATOM   3532  HD1 PHE A 214      -2.837   0.601  10.276  1.00 96.89           H  
ATOM   3533  CD2 PHE A 214      -0.120   2.099   8.851  1.00 96.89           C  
ATOM   3534  HD2 PHE A 214       0.148   2.929   8.214  1.00 96.89           H  
ATOM   3535  CE1 PHE A 214      -0.795  -0.004  10.585  1.00 96.89           C  
ATOM   3536  HE1 PHE A 214      -1.055  -0.780  11.289  1.00 96.89           H  
ATOM   3537  CE2 PHE A 214       0.891   1.290   9.403  1.00 96.89           C  
ATOM   3538  HE2 PHE A 214       1.930   1.490   9.187  1.00 96.89           H  
ATOM   3539  CZ  PHE A 214       0.553   0.237  10.270  1.00 96.89           C  
ATOM   3540  HZ  PHE A 214       1.327  -0.369  10.717  1.00 96.89           H  
ATOM   3541  N   THR A 215      -4.114   1.089   6.344  1.00 95.84           N  
ATOM   3542  H   THR A 215      -4.819   1.701   6.728  1.00 95.84           H  
ATOM   3543  CA  THR A 215      -4.576  -0.220   5.866  1.00 95.84           C  
ATOM   3544  HA  THR A 215      -3.736  -0.913   5.914  1.00 95.84           H  
ATOM   3545  C   THR A 215      -5.055  -0.232   4.406  1.00 95.84           C  
ATOM   3546  CB  THR A 215      -5.658  -0.779   6.806  1.00 95.84           C  
ATOM   3547  HB  THR A 215      -5.995  -1.742   6.423  1.00 95.84           H  
ATOM   3548  O   THR A 215      -5.260  -1.312   3.852  1.00 95.84           O  
ATOM   3549  CG2 THR A 215      -5.125  -0.962   8.230  1.00 95.84           C  
ATOM   3550 HG21 THR A 215      -4.947   0.008   8.695  1.00 95.84           H  
ATOM   3551 HG22 THR A 215      -5.866  -1.497   8.824  1.00 95.84           H  
ATOM   3552 HG23 THR A 215      -4.198  -1.536   8.222  1.00 95.84           H  
ATOM   3553  OG1 THR A 215      -6.754   0.099   6.925  1.00 95.84           O  
ATOM   3554  HG1 THR A 215      -6.942   0.542   6.094  1.00 95.84           H  
ATOM   3555  N   ASN A 216      -5.166   0.922   3.737  1.00 94.54           N  
ATOM   3556  H   ASN A 216      -5.059   1.774   4.269  1.00 94.54           H  
ATOM   3557  CA  ASN A 216      -5.667   1.057   2.355  1.00 94.54           C  
ATOM   3558  HA  ASN A 216      -6.649   0.588   2.289  1.00 94.54           H  
ATOM   3559  C   ASN A 216      -4.777   0.397   1.300  1.00 94.54           C  
ATOM   3560  CB  ASN A 216      -5.804   2.545   1.992  1.00 94.54           C  
ATOM   3561  HB2 ASN A 216      -4.937   3.104   2.344  1.00 94.54           H  
ATOM   3562  HB3 ASN A 216      -5.852   2.646   0.908  1.00 94.54           H  
ATOM   3563  O   ASN A 216      -3.549   0.445   1.400  1.00 94.54           O  
ATOM   3564  CG  ASN A 216      -7.067   3.177   2.535  1.00 94.54           C  
ATOM   3565  ND2 ASN A 216      -7.280   4.442   2.262  1.00 94.54           N  
ATOM   3566 HD21 ASN A 216      -8.156   4.810   2.604  1.00 94.54           H  
ATOM   3567 HD22 ASN A 216      -6.675   4.957   1.639  1.00 94.54           H  
ATOM   3568  OD1 ASN A 216      -7.881   2.555   3.187  1.00 94.54           O  
ATOM   3569  N   LEU A 217      -5.348  -0.228   0.270  1.00 93.99           N  
ATOM   3570  H   LEU A 217      -6.355  -0.224   0.184  1.00 93.99           H  
ATOM   3571  CA  LEU A 217      -4.600  -0.771  -0.875  1.00 93.99           C  
ATOM   3572  HA  LEU A 217      -3.869  -1.500  -0.524  1.00 93.99           H  
ATOM   3573  C   LEU A 217      -3.814   0.318  -1.625  1.00 93.99           C  
ATOM   3574  CB  LEU A 217      -5.597  -1.542  -1.750  1.00 93.99           C  
ATOM   3575  HB2 LEU A 217      -5.959  -2.358  -1.125  1.00 93.99           H  
ATOM   3576  HB3 LEU A 217      -6.441  -0.890  -1.979  1.00 93.99           H  
ATOM   3577  O   LEU A 217      -4.140   1.502  -1.568  1.00 93.99           O  
ATOM   3578  CG  LEU A 217      -5.104  -2.175  -3.061  1.00 93.99           C  
ATOM   3579  HG  LEU A 217      -4.031  -2.357  -3.010  1.00 93.99           H  
ATOM   3580  CD1 LEU A 217      -5.788  -3.520  -3.298  1.00 93.99           C  
ATOM   3581 HD11 LEU A 217      -5.572  -4.207  -2.479  1.00 93.99           H  
ATOM   3582 HD12 LEU A 217      -5.436  -3.960  -4.231  1.00 93.99           H  
ATOM   3583 HD13 LEU A 217      -6.867  -3.378  -3.357  1.00 93.99           H  
ATOM   3584  CD2 LEU A 217      -5.397  -1.263  -4.251  1.00 93.99           C  
ATOM   3585 HD21 LEU A 217      -5.086  -1.745  -5.178  1.00 93.99           H  
ATOM   3586 HD22 LEU A 217      -4.885  -0.307  -4.144  1.00 93.99           H  
ATOM   3587 HD23 LEU A 217      -6.469  -1.080  -4.312  1.00 93.99           H  
ATOM   3588  N   GLY A 218      -2.738  -0.089  -2.299  1.00 93.62           N  
ATOM   3589  H   GLY A 218      -2.511  -1.073  -2.290  1.00 93.62           H  
ATOM   3590  CA  GLY A 218      -1.998   0.779  -3.214  1.00 93.62           C  
ATOM   3591  HA2 GLY A 218      -1.646   0.194  -4.063  1.00 93.62           H  
ATOM   3592  HA3 GLY A 218      -2.677   1.533  -3.613  1.00 93.62           H  
ATOM   3593  C   GLY A 218      -0.787   1.481  -2.606  1.00 93.62           C  
ATOM   3594  O   GLY A 218      -0.077   0.931  -1.756  1.00 93.62           O  
ATOM   3595  N   ALA A 219      -0.516   2.677  -3.131  1.00 92.42           N  
ATOM   3596  H   ALA A 219      -1.170   3.050  -3.804  1.00 92.42           H  
ATOM   3597  CA  ALA A 219       0.702   3.438  -2.888  1.00 92.42           C  
ATOM   3598  HA  ALA A 219       1.543   2.779  -3.104  1.00 92.42           H  
ATOM   3599  C   ALA A 219       0.823   3.922  -1.430  1.00 92.42           C  
ATOM   3600  CB  ALA A 219       0.747   4.616  -3.872  1.00 92.42           C  
ATOM   3601  HB1 ALA A 219       0.641   4.257  -4.896  1.00 92.42           H  
ATOM   3602  HB2 ALA A 219       1.692   5.150  -3.774  1.00 92.42           H  
ATOM   3603  HB3 ALA A 219      -0.067   5.307  -3.654  1.00 92.42           H  
ATOM   3604  O   ALA A 219      -0.190   4.220  -0.787  1.00 92.42           O  
ATOM   3605  N   PRO A 220       2.054   4.044  -0.903  1.00 93.34           N  
ATOM   3606  CA  PRO A 220       2.276   4.669   0.392  1.00 93.34           C  
ATOM   3607  HA  PRO A 220       1.651   4.193   1.147  1.00 93.34           H  
ATOM   3608  C   PRO A 220       1.946   6.163   0.315  1.00 93.34           C  
ATOM   3609  CB  PRO A 220       3.747   4.422   0.720  1.00 93.34           C  
ATOM   3610  HB2 PRO A 220       4.176   5.213   1.336  1.00 93.34           H  
ATOM   3611  HB3 PRO A 220       3.853   3.456   1.213  1.00 93.34           H  
ATOM   3612  O   PRO A 220       2.402   6.873  -0.578  1.00 93.34           O  
ATOM   3613  CG  PRO A 220       4.393   4.363  -0.662  1.00 93.34           C  
ATOM   3614  HG2 PRO A 220       5.297   3.754  -0.640  1.00 93.34           H  
ATOM   3615  HG3 PRO A 220       4.610   5.369  -1.021  1.00 93.34           H  
ATOM   3616  CD  PRO A 220       3.324   3.715  -1.536  1.00 93.34           C  
ATOM   3617  HD2 PRO A 220       3.458   2.633  -1.539  1.00 93.34           H  
ATOM   3618  HD3 PRO A 220       3.391   4.107  -2.550  1.00 93.34           H  
ATOM   3619  N   ALA A 221       1.173   6.640   1.284  1.00 93.14           N  
ATOM   3620  H   ALA A 221       0.826   6.003   1.987  1.00 93.14           H  
ATOM   3621  CA  ALA A 221       0.871   8.049   1.480  1.00 93.14           C  
ATOM   3622  HA  ALA A 221       1.627   8.660   0.986  1.00 93.14           H  
ATOM   3623  C   ALA A 221       0.908   8.347   2.979  1.00 93.14           C  
ATOM   3624  CB  ALA A 221      -0.495   8.372   0.864  1.00 93.14           C  
ATOM   3625  HB1 ALA A 221      -0.721   9.428   1.008  1.00 93.14           H  
ATOM   3626  HB2 ALA A 221      -0.478   8.155  -0.204  1.00 93.14           H  
ATOM   3627  HB3 ALA A 221      -1.273   7.776   1.342  1.00 93.14           H  
ATOM   3628  O   ALA A 221       0.359   7.577   3.773  1.00 93.14           O  
ATOM   3629  N   ALA A 222       1.571   9.436   3.359  1.00 95.66           N  
ATOM   3630  H   ALA A 222       1.987  10.037   2.662  1.00 95.66           H  
ATOM   3631  CA  ALA A 222       1.530   9.920   4.729  1.00 95.66           C  
ATOM   3632  HA  ALA A 222       1.814   9.106   5.397  1.00 95.66           H  
ATOM   3633  C   ALA A 222       0.104  10.360   5.080  1.00 95.66           C  
ATOM   3634  CB  ALA A 222       2.544  11.054   4.894  1.00 95.66           C  
ATOM   3635  HB1 ALA A 222       2.586  11.353   5.942  1.00 95.66           H  
ATOM   3636  HB2 ALA A 222       2.257  11.911   4.285  1.00 95.66           H  
ATOM   3637  HB3 ALA A 222       3.536  10.714   4.598  1.00 95.66           H  
ATOM   3638  O   ALA A 222      -0.618  10.901   4.241  1.00 95.66           O  
ATOM   3639  N   PHE A 223      -0.300  10.137   6.324  1.00 96.68           N  
ATOM   3640  H   PHE A 223       0.332   9.682   6.967  1.00 96.68           H  
ATOM   3641  CA  PHE A 223      -1.613  10.528   6.829  1.00 96.68           C  
ATOM   3642  HA  PHE A 223      -2.017  11.318   6.197  1.00 96.68           H  
ATOM   3643  C   PHE A 223      -1.487  11.097   8.239  1.00 96.68           C  
ATOM   3644  CB  PHE A 223      -2.580   9.337   6.761  1.00 96.68           C  
ATOM   3645  HB2 PHE A 223      -2.599   8.977   5.732  1.00 96.68           H  
ATOM   3646  HB3 PHE A 223      -3.586   9.683   6.998  1.00 96.68           H  
ATOM   3647  O   PHE A 223      -0.461  10.930   8.901  1.00 96.68           O  
ATOM   3648  CG  PHE A 223      -2.227   8.180   7.675  1.00 96.68           C  
ATOM   3649  CD1 PHE A 223      -1.232   7.260   7.296  1.00 96.68           C  
ATOM   3650  HD1 PHE A 223      -0.723   7.375   6.350  1.00 96.68           H  
ATOM   3651  CD2 PHE A 223      -2.879   8.036   8.914  1.00 96.68           C  
ATOM   3652  HD2 PHE A 223      -3.658   8.725   9.207  1.00 96.68           H  
ATOM   3653  CE1 PHE A 223      -0.863   6.220   8.167  1.00 96.68           C  
ATOM   3654  HE1 PHE A 223      -0.066   5.543   7.897  1.00 96.68           H  
ATOM   3655  CE2 PHE A 223      -2.513   6.993   9.781  1.00 96.68           C  
ATOM   3656  HE2 PHE A 223      -3.002   6.889  10.738  1.00 96.68           H  
ATOM   3657  CZ  PHE A 223      -1.499   6.094   9.413  1.00 96.68           C  
ATOM   3658  HZ  PHE A 223      -1.203   5.313  10.097  1.00 96.68           H  
ATOM   3659  N   LYS A 224      -2.525  11.795   8.701  1.00 97.24           N  
ATOM   3660  H   LYS A 224      -3.363  11.840   8.140  1.00 97.24           H  
ATOM   3661  CA  LYS A 224      -2.583  12.309  10.071  1.00 97.24           C  
ATOM   3662  HA  LYS A 224      -1.575  12.345  10.485  1.00 97.24           H  
ATOM   3663  C   LYS A 224      -3.391  11.368  10.955  1.00 97.24           C  
ATOM   3664  CB  LYS A 224      -3.150  13.732  10.109  1.00 97.24           C  
ATOM   3665  HB2 LYS A 224      -3.265  14.018  11.155  1.00 97.24           H  
ATOM   3666  HB3 LYS A 224      -4.136  13.747   9.643  1.00 97.24           H  
ATOM   3667  O   LYS A 224      -4.491  10.970  10.583  1.00 97.24           O  
ATOM   3668  CG  LYS A 224      -2.234  14.755   9.419  1.00 97.24           C  
ATOM   3669  HG2 LYS A 224      -1.219  14.649   9.802  1.00 97.24           H  
ATOM   3670  HG3 LYS A 224      -2.231  14.582   8.343  1.00 97.24           H  
ATOM   3671  CD  LYS A 224      -2.739  16.172   9.715  1.00 97.24           C  
ATOM   3672  HD2 LYS A 224      -2.738  16.322  10.795  1.00 97.24           H  
ATOM   3673  HD3 LYS A 224      -3.762  16.274   9.352  1.00 97.24           H  
ATOM   3674  CE  LYS A 224      -1.850  17.235   9.065  1.00 97.24           C  
ATOM   3675  HE2 LYS A 224      -0.820  17.059   9.374  1.00 97.24           H  
ATOM   3676  HE3 LYS A 224      -1.903  17.129   7.981  1.00 97.24           H  
ATOM   3677  NZ  LYS A 224      -2.281  18.596   9.476  1.00 97.24           N  
ATOM   3678  HZ1 LYS A 224      -2.324  18.658  10.483  1.00 97.24           H  
ATOM   3679  HZ2 LYS A 224      -1.637  19.300   9.143  1.00 97.24           H  
ATOM   3680  HZ3 LYS A 224      -3.204  18.805   9.123  1.00 97.24           H  
ATOM   3681  N   PHE A 225      -2.873  11.086  12.143  1.00 97.60           N  
ATOM   3682  H   PHE A 225      -1.938  11.409  12.348  1.00 97.60           H  
ATOM   3683  CA  PHE A 225      -3.591  10.416  13.221  1.00 97.60           C  
ATOM   3684  HA  PHE A 225      -4.657  10.403  12.993  1.00 97.60           H  
ATOM   3685  C   PHE A 225      -3.379  11.219  14.505  1.00 97.60           C  
ATOM   3686  CB  PHE A 225      -3.094   8.969  13.333  1.00 97.60           C  
ATOM   3687  HB2 PHE A 225      -2.044   8.972  13.626  1.00 97.60           H  
ATOM   3688  HB3 PHE A 225      -3.160   8.506  12.348  1.00 97.60           H  
ATOM   3689  O   PHE A 225      -2.236  11.415  14.918  1.00 97.60           O  
ATOM   3690  CG  PHE A 225      -3.892   8.113  14.294  1.00 97.60           C  
ATOM   3691  CD1 PHE A 225      -3.250   7.414  15.332  1.00 97.60           C  
ATOM   3692  HD1 PHE A 225      -2.182   7.495  15.468  1.00 97.60           H  
ATOM   3693  CD2 PHE A 225      -5.285   7.992  14.129  1.00 97.60           C  
ATOM   3694  HD2 PHE A 225      -5.782   8.501  13.317  1.00 97.60           H  
ATOM   3695  CE1 PHE A 225      -3.999   6.594  16.194  1.00 97.60           C  
ATOM   3696  HE1 PHE A 225      -3.511   6.053  16.991  1.00 97.60           H  
ATOM   3697  CE2 PHE A 225      -6.033   7.179  14.997  1.00 97.60           C  
ATOM   3698  HE2 PHE A 225      -7.100   7.074  14.864  1.00 97.60           H  
ATOM   3699  CZ  PHE A 225      -5.387   6.468  16.020  1.00 97.60           C  
ATOM   3700  HZ  PHE A 225      -5.958   5.824  16.673  1.00 97.60           H  
ATOM   3701  N   PHE A 226      -4.460  11.768  15.072  1.00 96.31           N  
ATOM   3702  H   PHE A 226      -5.375  11.509  14.734  1.00 96.31           H  
ATOM   3703  CA  PHE A 226      -4.402  12.741  16.175  1.00 96.31           C  
ATOM   3704  HA  PHE A 226      -5.378  13.225  16.234  1.00 96.31           H  
ATOM   3705  C   PHE A 226      -3.391  13.879  15.925  1.00 96.31           C  
ATOM   3706  CB  PHE A 226      -4.179  12.008  17.504  1.00 96.31           C  
ATOM   3707  HB2 PHE A 226      -3.214  11.501  17.484  1.00 96.31           H  
ATOM   3708  HB3 PHE A 226      -4.142  12.746  18.305  1.00 96.31           H  
ATOM   3709  O   PHE A 226      -2.489  14.123  16.723  1.00 96.31           O  
ATOM   3710  CG  PHE A 226      -5.268  11.015  17.844  1.00 96.31           C  
ATOM   3711  CD1 PHE A 226      -6.559  11.480  18.154  1.00 96.31           C  
ATOM   3712  HD1 PHE A 226      -6.779  12.537  18.125  1.00 96.31           H  
ATOM   3713  CD2 PHE A 226      -5.000   9.635  17.867  1.00 96.31           C  
ATOM   3714  HD2 PHE A 226      -4.013   9.265  17.635  1.00 96.31           H  
ATOM   3715  CE1 PHE A 226      -7.576  10.573  18.489  1.00 96.31           C  
ATOM   3716  HE1 PHE A 226      -8.566  10.940  18.717  1.00 96.31           H  
ATOM   3717  CE2 PHE A 226      -6.014   8.731  18.224  1.00 96.31           C  
ATOM   3718  HE2 PHE A 226      -5.799   7.674  18.287  1.00 96.31           H  
ATOM   3719  CZ  PHE A 226      -7.303   9.196  18.529  1.00 96.31           C  
ATOM   3720  HZ  PHE A 226      -8.077   8.496  18.807  1.00 96.31           H  
ATOM   3721  N   ASP A 227      -3.499  14.524  14.757  1.00 94.02           N  
ATOM   3722  H   ASP A 227      -4.331  14.342  14.214  1.00 94.02           H  
ATOM   3723  CA  ASP A 227      -2.636  15.625  14.289  1.00 94.02           C  
ATOM   3724  HA  ASP A 227      -2.967  15.856  13.276  1.00 94.02           H  
ATOM   3725  C   ASP A 227      -1.142  15.307  14.138  1.00 94.02           C  
ATOM   3726  CB  ASP A 227      -2.885  16.895  15.114  1.00 94.02           C  
ATOM   3727  HB2 ASP A 227      -2.277  17.710  14.720  1.00 94.02           H  
ATOM   3728  HB3 ASP A 227      -2.601  16.730  16.153  1.00 94.02           H  
ATOM   3729  O   ASP A 227      -0.349  16.176  13.767  1.00 94.02           O  
ATOM   3730  CG  ASP A 227      -4.350  17.300  15.017  1.00 94.02           C  
ATOM   3731  OD1 ASP A 227      -4.806  17.427  13.855  1.00 94.02           O  
ATOM   3732  OD2 ASP A 227      -4.991  17.409  16.082  1.00 94.02           O  
ATOM   3733  N   LYS A 228      -0.738  14.052  14.347  1.00 97.41           N  
ATOM   3734  H   LYS A 228      -1.410  13.389  14.704  1.00 97.41           H  
ATOM   3735  CA  LYS A 228       0.623  13.586  14.090  1.00 97.41           C  
ATOM   3736  HA  LYS A 228       1.285  14.449  14.019  1.00 97.41           H  
ATOM   3737  C   LYS A 228       0.687  12.873  12.747  1.00 97.41           C  
ATOM   3738  CB  LYS A 228       1.108  12.706  15.251  1.00 97.41           C  
ATOM   3739  HB2 LYS A 228       0.487  11.812  15.302  1.00 97.41           H  
ATOM   3740  HB3 LYS A 228       2.131  12.390  15.046  1.00 97.41           H  
ATOM   3741  O   LYS A 228      -0.129  12.003  12.449  1.00 97.41           O  
ATOM   3742  CG  LYS A 228       1.073  13.399  16.626  1.00 97.41           C  
ATOM   3743  HG2 LYS A 228       0.037  13.557  16.926  1.00 97.41           H  
ATOM   3744  HG3 LYS A 228       1.529  12.727  17.353  1.00 97.41           H  
ATOM   3745  CD  LYS A 228       1.828  14.733  16.697  1.00 97.41           C  
ATOM   3746  HD2 LYS A 228       2.863  14.583  16.389  1.00 97.41           H  
ATOM   3747  HD3 LYS A 228       1.349  15.459  16.040  1.00 97.41           H  
ATOM   3748  CE  LYS A 228       1.777  15.253  18.138  1.00 97.41           C  
ATOM   3749  HE2 LYS A 228       0.730  15.350  18.426  1.00 97.41           H  
ATOM   3750  HE3 LYS A 228       2.230  14.513  18.798  1.00 97.41           H  
ATOM   3751  NZ  LYS A 228       2.464  16.561  18.284  1.00 97.41           N  
ATOM   3752  HZ1 LYS A 228       2.027  17.251  17.690  1.00 97.41           H  
ATOM   3753  HZ2 LYS A 228       2.388  16.887  19.237  1.00 97.41           H  
ATOM   3754  HZ3 LYS A 228       3.443  16.489  18.047  1.00 97.41           H  
ATOM   3755  N   THR A 229       1.679  13.231  11.936  1.00 97.49           N  
ATOM   3756  H   THR A 229       2.253  14.025  12.181  1.00 97.49           H  
ATOM   3757  CA  THR A 229       1.943  12.553  10.664  1.00 97.49           C  
ATOM   3758  HA  THR A 229       1.007  12.471  10.112  1.00 97.49           H  
ATOM   3759  C   THR A 229       2.488  11.153  10.923  1.00 97.49           C  
ATOM   3760  CB  THR A 229       2.924  13.349   9.794  1.00 97.49           C  
ATOM   3761  HB  THR A 229       3.892  13.407  10.291  1.00 97.49           H  
ATOM   3762  O   THR A 229       3.447  10.987  11.684  1.00 97.49           O  
ATOM   3763  CG2 THR A 229       3.106  12.745   8.404  1.00 97.49           C  
ATOM   3764 HG21 THR A 229       3.795  13.355   7.821  1.00 97.49           H  
ATOM   3765 HG22 THR A 229       2.144  12.694   7.893  1.00 97.49           H  
ATOM   3766 HG23 THR A 229       3.530  11.743   8.473  1.00 97.49           H  
ATOM   3767  OG1 THR A 229       2.422  14.653   9.606  1.00 97.49           O  
ATOM   3768  HG1 THR A 229       3.006  15.083   8.977  1.00 97.49           H  
ATOM   3769  N   VAL A 230       1.896  10.155  10.278  1.00 97.20           N  
ATOM   3770  H   VAL A 230       1.089  10.371   9.711  1.00 97.20           H  
ATOM   3771  CA  VAL A 230       2.373   8.774  10.225  1.00 97.20           C  
ATOM   3772  HA  VAL A 230       3.316   8.687  10.764  1.00 97.20           H  
ATOM   3773  C   VAL A 230       2.627   8.430   8.762  1.00 97.20           C  
ATOM   3774  CB  VAL A 230       1.365   7.801  10.867  1.00 97.20           C  
ATOM   3775  HB  VAL A 230       0.425   7.849  10.317  1.00 97.20           H  
ATOM   3776  O   VAL A 230       1.738   8.549   7.917  1.00 97.20           O  
ATOM   3777  CG1 VAL A 230       1.890   6.358  10.841  1.00 97.20           C  
ATOM   3778 HG11 VAL A 230       2.858   6.292  11.338  1.00 97.20           H  
ATOM   3779 HG12 VAL A 230       1.985   6.014   9.811  1.00 97.20           H  
ATOM   3780 HG13 VAL A 230       1.185   5.700  11.349  1.00 97.20           H  
ATOM   3781  CG2 VAL A 230       1.079   8.158  12.333  1.00 97.20           C  
ATOM   3782 HG21 VAL A 230       0.645   9.155  12.402  1.00 97.20           H  
ATOM   3783 HG22 VAL A 230       1.997   8.111  12.919  1.00 97.20           H  
ATOM   3784 HG23 VAL A 230       0.357   7.452  12.745  1.00 97.20           H  
ATOM   3785  N   ASP A 231       3.851   8.010   8.459  1.00 95.20           N  
ATOM   3786  H   ASP A 231       4.573   7.989   9.165  1.00 95.20           H  
ATOM   3787  CA  ASP A 231       4.203   7.546   7.123  1.00 95.20           C  
ATOM   3788  HA  ASP A 231       3.707   8.184   6.391  1.00 95.20           H  
ATOM   3789  C   ASP A 231       3.709   6.117   6.907  1.00 95.20           C  
ATOM   3790  CB  ASP A 231       5.711   7.680   6.892  1.00 95.20           C  
ATOM   3791  HB2 ASP A 231       5.960   7.279   5.909  1.00 95.20           H  
ATOM   3792  HB3 ASP A 231       6.248   7.104   7.645  1.00 95.20           H  
ATOM   3793  O   ASP A 231       3.613   5.313   7.837  1.00 95.20           O  
ATOM   3794  CG  ASP A 231       6.125   9.150   6.945  1.00 95.20           C  
ATOM   3795  OD1 ASP A 231       5.526   9.933   6.176  1.00 95.20           O  
ATOM   3796  OD2 ASP A 231       6.981   9.474   7.794  1.00 95.20           O  
ATOM   3797  N   ARG A 232       3.406   5.766   5.659  1.00 94.93           N  
ATOM   3798  H   ARG A 232       3.541   6.453   4.931  1.00 94.93           H  
ATOM   3799  CA  ARG A 232       3.141   4.376   5.279  1.00 94.93           C  
ATOM   3800  HA  ARG A 232       2.859   3.808   6.166  1.00 94.93           H  
ATOM   3801  C   ARG A 232       4.412   3.749   4.737  1.00 94.93           C  
ATOM   3802  CB  ARG A 232       1.986   4.299   4.285  1.00 94.93           C  
ATOM   3803  HB2 ARG A 232       2.146   5.016   3.479  1.00 94.93           H  
ATOM   3804  HB3 ARG A 232       1.951   3.295   3.863  1.00 94.93           H  
ATOM   3805  O   ARG A 232       5.106   4.360   3.927  1.00 94.93           O  
ATOM   3806  CG  ARG A 232       0.668   4.600   5.006  1.00 94.93           C  
ATOM   3807  HG2 ARG A 232       0.523   3.892   5.823  1.00 94.93           H  
ATOM   3808  HG3 ARG A 232       0.703   5.605   5.428  1.00 94.93           H  
ATOM   3809  CD  ARG A 232      -0.510   4.510   4.046  1.00 94.93           C  
ATOM   3810  HD2 ARG A 232      -0.341   5.176   3.199  1.00 94.93           H  
ATOM   3811  HD3 ARG A 232      -1.390   4.861   4.587  1.00 94.93           H  
ATOM   3812  NE  ARG A 232      -0.712   3.127   3.590  1.00 94.93           N  
ATOM   3813  HE  ARG A 232      -0.487   2.393   4.247  1.00 94.93           H  
ATOM   3814  NH1 ARG A 232      -1.858   3.558   1.634  1.00 94.93           N  
ATOM   3815 HH11 ARG A 232      -2.098   3.252   0.702  1.00 94.93           H  
ATOM   3816 HH12 ARG A 232      -1.978   4.524   1.900  1.00 94.93           H  
ATOM   3817  NH2 ARG A 232      -1.241   1.486   2.170  1.00 94.93           N  
ATOM   3818 HH21 ARG A 232      -1.914   1.179   1.482  1.00 94.93           H  
ATOM   3819 HH22 ARG A 232      -0.863   0.838   2.847  1.00 94.93           H  
ATOM   3820  CZ  ARG A 232      -1.278   2.743   2.467  1.00 94.93           C  
ATOM   3821  N   LYS A 233       4.691   2.515   5.165  1.00 94.35           N  
ATOM   3822  H   LYS A 233       4.070   2.094   5.842  1.00 94.35           H  
ATOM   3823  CA  LYS A 233       5.827   1.729   4.677  1.00 94.35           C  
ATOM   3824  HA  LYS A 233       6.748   2.226   4.983  1.00 94.35           H  
ATOM   3825  C   LYS A 233       5.800   1.658   3.148  1.00 94.35           C  
ATOM   3826  CB  LYS A 233       5.788   0.332   5.311  1.00 94.35           C  
ATOM   3827  HB2 LYS A 233       5.825   0.440   6.395  1.00 94.35           H  
ATOM   3828  HB3 LYS A 233       4.851  -0.156   5.043  1.00 94.35           H  
ATOM   3829  O   LYS A 233       4.777   1.312   2.558  1.00 94.35           O  
ATOM   3830  CG  LYS A 233       6.960  -0.556   4.863  1.00 94.35           C  
ATOM   3831  HG2 LYS A 233       6.942  -0.680   3.780  1.00 94.35           H  
ATOM   3832  HG3 LYS A 233       7.904  -0.096   5.156  1.00 94.35           H  
ATOM   3833  CD  LYS A 233       6.835  -1.935   5.512  1.00 94.35           C  
ATOM   3834  HD2 LYS A 233       5.864  -2.358   5.256  1.00 94.35           H  
ATOM   3835  HD3 LYS A 233       6.906  -1.833   6.595  1.00 94.35           H  
ATOM   3836  CE  LYS A 233       7.931  -2.881   5.024  1.00 94.35           C  
ATOM   3837  HE2 LYS A 233       7.899  -2.928   3.935  1.00 94.35           H  
ATOM   3838  HE3 LYS A 233       8.903  -2.488   5.322  1.00 94.35           H  
ATOM   3839  NZ  LYS A 233       7.718  -4.229   5.597  1.00 94.35           N  
ATOM   3840  HZ1 LYS A 233       6.829  -4.591   5.282  1.00 94.35           H  
ATOM   3841  HZ2 LYS A 233       8.451  -4.869   5.329  1.00 94.35           H  
ATOM   3842  HZ3 LYS A 233       7.654  -4.181   6.604  1.00 94.35           H  
ATOM   3843  N   ARG A 234       6.934   1.985   2.529  1.00 94.33           N  
ATOM   3844  H   ARG A 234       7.722   2.244   3.104  1.00 94.33           H  
ATOM   3845  CA  ARG A 234       7.158   1.885   1.086  1.00 94.33           C  
ATOM   3846  HA  ARG A 234       6.201   1.742   0.583  1.00 94.33           H  
ATOM   3847  C   ARG A 234       8.030   0.673   0.792  1.00 94.33           C  
ATOM   3848  CB  ARG A 234       7.785   3.194   0.587  1.00 94.33           C  
ATOM   3849  HB2 ARG A 234       8.754   3.344   1.062  1.00 94.33           H  
ATOM   3850  HB3 ARG A 234       7.132   4.017   0.876  1.00 94.33           H  
ATOM   3851  O   ARG A 234       9.149   0.593   1.291  1.00 94.33           O  
ATOM   3852  CG  ARG A 234       7.963   3.197  -0.939  1.00 94.33           C  
ATOM   3853  HG2 ARG A 234       8.750   2.501  -1.227  1.00 94.33           H  
ATOM   3854  HG3 ARG A 234       7.046   2.864  -1.426  1.00 94.33           H  
ATOM   3855  CD  ARG A 234       8.319   4.604  -1.422  1.00 94.33           C  
ATOM   3856  HD2 ARG A 234       9.346   4.827  -1.130  1.00 94.33           H  
ATOM   3857  HD3 ARG A 234       7.650   5.324  -0.950  1.00 94.33           H  
ATOM   3858  NE  ARG A 234       8.162   4.705  -2.878  1.00 94.33           N  
ATOM   3859  HE  ARG A 234       7.599   4.001  -3.334  1.00 94.33           H  
ATOM   3860  NH1 ARG A 234       9.126   6.755  -3.199  1.00 94.33           N  
ATOM   3861 HH11 ARG A 234       9.367   7.519  -3.814  1.00 94.33           H  
ATOM   3862 HH12 ARG A 234       9.269   6.819  -2.201  1.00 94.33           H  
ATOM   3863  NH2 ARG A 234       8.295   5.609  -4.943  1.00 94.33           N  
ATOM   3864 HH21 ARG A 234       7.828   4.787  -5.298  1.00 94.33           H  
ATOM   3865 HH22 ARG A 234       8.547   6.342  -5.591  1.00 94.33           H  
ATOM   3866  CZ  ARG A 234       8.531   5.689  -3.666  1.00 94.33           C  
ATOM   3867  N   ASP A 235       7.539  -0.229  -0.049  1.00 92.95           N  
ATOM   3868  H   ASP A 235       6.607  -0.111  -0.421  1.00 92.95           H  
ATOM   3869  CA  ASP A 235       8.265  -1.438  -0.436  1.00 92.95           C  
ATOM   3870  HA  ASP A 235       8.957  -1.712   0.361  1.00 92.95           H  
ATOM   3871  C   ASP A 235       9.110  -1.159  -1.696  1.00 92.95           C  
ATOM   3872  CB  ASP A 235       7.276  -2.613  -0.579  1.00 92.95           C  
ATOM   3873  HB2 ASP A 235       6.486  -2.325  -1.272  1.00 92.95           H  
ATOM   3874  HB3 ASP A 235       7.815  -3.461  -1.001  1.00 92.95           H  
ATOM   3875  O   ASP A 235       8.683  -1.372  -2.830  1.00 92.95           O  
ATOM   3876  CG  ASP A 235       6.638  -3.073   0.748  1.00 92.95           C  
ATOM   3877  OD1 ASP A 235       7.312  -2.989   1.802  1.00 92.95           O  
ATOM   3878  OD2 ASP A 235       5.464  -3.522   0.730  1.00 92.95           O  
ATOM   3879  N   THR A 236      10.334  -0.652  -1.499  1.00 92.55           N  
ATOM   3880  H   THR A 236      10.616  -0.452  -0.551  1.00 92.55           H  
ATOM   3881  CA  THR A 236      11.299  -0.305  -2.572  1.00 92.55           C  
ATOM   3882  HA  THR A 236      10.743   0.061  -3.435  1.00 92.55           H  
ATOM   3883  C   THR A 236      12.129  -1.494  -3.080  1.00 92.55           C  
ATOM   3884  CB  THR A 236      12.252   0.811  -2.118  1.00 92.55           C  
ATOM   3885  HB  THR A 236      12.978   1.015  -2.904  1.00 92.55           H  
ATOM   3886  O   THR A 236      13.102  -1.325  -3.814  1.00 92.55           O  
ATOM   3887  CG2 THR A 236      11.525   2.114  -1.789  1.00 92.55           C  
ATOM   3888 HG21 THR A 236      10.875   2.389  -2.619  1.00 92.55           H  
ATOM   3889 HG22 THR A 236      10.934   1.988  -0.882  1.00 92.55           H  
ATOM   3890 HG23 THR A 236      12.255   2.908  -1.631  1.00 92.55           H  
ATOM   3891  OG1 THR A 236      12.924   0.412  -0.944  1.00 92.55           O  
ATOM   3892  HG1 THR A 236      13.536   1.111  -0.702  1.00 92.55           H  
ATOM   3893  N   SER A 237      11.775  -2.713  -2.670  1.00 93.95           N  
ATOM   3894  H   SER A 237      10.929  -2.788  -2.125  1.00 93.95           H  
ATOM   3895  CA  SER A 237      12.409  -3.957  -3.102  1.00 93.95           C  
ATOM   3896  HA  SER A 237      13.117  -3.755  -3.905  1.00 93.95           H  
ATOM   3897  C   SER A 237      11.342  -4.907  -3.620  1.00 93.95           C  
ATOM   3898  CB  SER A 237      13.175  -4.592  -1.939  1.00 93.95           C  
ATOM   3899  HB2 SER A 237      12.516  -4.651  -1.073  1.00 93.95           H  
ATOM   3900  HB3 SER A 237      14.028  -3.963  -1.685  1.00 93.95           H  
ATOM   3901  O   SER A 237      10.393  -5.228  -2.914  1.00 93.95           O  
ATOM   3902  OG  SER A 237      13.624  -5.902  -2.261  1.00 93.95           O  
ATOM   3903  HG  SER A 237      13.274  -6.471  -1.571  1.00 93.95           H  
ATOM   3904  N   THR A 238      11.538  -5.415  -4.833  1.00 95.73           N  
ATOM   3905  H   THR A 238      12.301  -5.065  -5.395  1.00 95.73           H  
ATOM   3906  CA  THR A 238      10.655  -6.397  -5.478  1.00 95.73           C  
ATOM   3907  HA  THR A 238       9.663  -6.337  -5.030  1.00 95.73           H  
ATOM   3908  C   THR A 238      11.129  -7.840  -5.290  1.00 95.73           C  
ATOM   3909  CB  THR A 238      10.510  -6.072  -6.965  1.00 95.73           C  
ATOM   3910  HB  THR A 238       9.928  -6.856  -7.449  1.00 95.73           H  
ATOM   3911  O   THR A 238      10.571  -8.766  -5.869  1.00 95.73           O  
ATOM   3912  CG2 THR A 238       9.796  -4.744  -7.192  1.00 95.73           C  
ATOM   3913 HG21 THR A 238      10.387  -3.919  -6.793  1.00 95.73           H  
ATOM   3914 HG22 THR A 238       9.628  -4.603  -8.260  1.00 95.73           H  
ATOM   3915 HG23 THR A 238       8.817  -4.756  -6.712  1.00 95.73           H  
ATOM   3916  OG1 THR A 238      11.801  -5.978  -7.531  1.00 95.73           O  
ATOM   3917  HG1 THR A 238      11.750  -5.393  -8.291  1.00 95.73           H  
ATOM   3918  N   LYS A 239      12.162  -8.069  -4.470  1.00 95.06           N  
ATOM   3919  H   LYS A 239      12.578  -7.273  -4.009  1.00 95.06           H  
ATOM   3920  CA  LYS A 239      12.753  -9.406  -4.293  1.00 95.06           C  
ATOM   3921  HA  LYS A 239      13.059  -9.785  -5.269  1.00 95.06           H  
ATOM   3922  C   LYS A 239      11.767 -10.434  -3.742  1.00 95.06           C  
ATOM   3923  CB  LYS A 239      13.975  -9.334  -3.375  1.00 95.06           C  
ATOM   3924  HB2 LYS A 239      14.299 -10.351  -3.153  1.00 95.06           H  
ATOM   3925  HB3 LYS A 239      13.694  -8.854  -2.437  1.00 95.06           H  
ATOM   3926  O   LYS A 239      11.847 -11.596  -4.123  1.00 95.06           O  
ATOM   3927  CG  LYS A 239      15.146  -8.583  -4.017  1.00 95.06           C  
ATOM   3928  HG2 LYS A 239      15.431  -9.077  -4.946  1.00 95.06           H  
ATOM   3929  HG3 LYS A 239      14.856  -7.555  -4.233  1.00 95.06           H  
ATOM   3930  CD  LYS A 239      16.331  -8.586  -3.048  1.00 95.06           C  
ATOM   3931  HD2 LYS A 239      16.022  -8.113  -2.115  1.00 95.06           H  
ATOM   3932  HD3 LYS A 239      16.627  -9.615  -2.844  1.00 95.06           H  
ATOM   3933  CE  LYS A 239      17.510  -7.817  -3.643  1.00 95.06           C  
ATOM   3934  HE2 LYS A 239      17.171  -6.812  -3.897  1.00 95.06           H  
ATOM   3935  HE3 LYS A 239      17.820  -8.310  -4.565  1.00 95.06           H  
ATOM   3936  NZ  LYS A 239      18.634  -7.751  -2.677  1.00 95.06           N  
ATOM   3937  HZ1 LYS A 239      18.332  -7.292  -1.830  1.00 95.06           H  
ATOM   3938  HZ2 LYS A 239      19.408  -7.227  -3.061  1.00 95.06           H  
ATOM   3939  HZ3 LYS A 239      18.947  -8.680  -2.434  1.00 95.06           H  
ATOM   3940  N   GLU A 240      10.858 -10.015  -2.863  1.00 94.38           N  
ATOM   3941  H   GLU A 240      10.816  -9.035  -2.624  1.00 94.38           H  
ATOM   3942  CA  GLU A 240       9.917 -10.931  -2.207  1.00 94.38           C  
ATOM   3943  HA  GLU A 240      10.483 -11.759  -1.781  1.00 94.38           H  
ATOM   3944  C   GLU A 240       8.933 -11.573  -3.194  1.00 94.38           C  
ATOM   3945  CB  GLU A 240       9.209 -10.231  -1.032  1.00 94.38           C  
ATOM   3946  HB2 GLU A 240       8.577 -10.969  -0.537  1.00 94.38           H  
ATOM   3947  HB3 GLU A 240       9.970  -9.918  -0.318  1.00 94.38           H  
ATOM   3948  O   GLU A 240       8.599 -12.744  -3.044  1.00 94.38           O  
ATOM   3949  CG  GLU A 240       8.356  -9.004  -1.404  1.00 94.38           C  
ATOM   3950  HG2 GLU A 240       7.660  -9.279  -2.197  1.00 94.38           H  
ATOM   3951  HG3 GLU A 240       9.017  -8.229  -1.793  1.00 94.38           H  
ATOM   3952  CD  GLU A 240       7.552  -8.435  -0.216  1.00 94.38           C  
ATOM   3953  OE1 GLU A 240       6.724  -7.531  -0.445  1.00 94.38           O  
ATOM   3954  OE2 GLU A 240       7.737  -8.881   0.944  1.00 94.38           O  
ATOM   3955  N   VAL A 241       8.546 -10.865  -4.262  1.00 95.90           N  
ATOM   3956  H   VAL A 241       8.886  -9.922  -4.383  1.00 95.90           H  
ATOM   3957  CA  VAL A 241       7.598 -11.406  -5.249  1.00 95.90           C  
ATOM   3958  HA  VAL A 241       6.867 -11.999  -4.700  1.00 95.90           H  
ATOM   3959  C   VAL A 241       8.237 -12.364  -6.249  1.00 95.90           C  
ATOM   3960  CB  VAL A 241       6.796 -10.320  -5.982  1.00 95.90           C  
ATOM   3961  HB  VAL A 241       6.131 -10.816  -6.688  1.00 95.90           H  
ATOM   3962  O   VAL A 241       7.524 -13.058  -6.965  1.00 95.90           O  
ATOM   3963  CG1 VAL A 241       5.922  -9.545  -4.994  1.00 95.90           C  
ATOM   3964 HG11 VAL A 241       6.537  -9.031  -4.255  1.00 95.90           H  
ATOM   3965 HG12 VAL A 241       5.308  -8.822  -5.532  1.00 95.90           H  
ATOM   3966 HG13 VAL A 241       5.264 -10.242  -4.475  1.00 95.90           H  
ATOM   3967  CG2 VAL A 241       7.654  -9.337  -6.780  1.00 95.90           C  
ATOM   3968 HG21 VAL A 241       8.386  -9.870  -7.386  1.00 95.90           H  
ATOM   3969 HG22 VAL A 241       7.008  -8.763  -7.443  1.00 95.90           H  
ATOM   3970 HG23 VAL A 241       8.158  -8.651  -6.098  1.00 95.90           H  
ATOM   3971  N   LEU A 242       9.571 -12.454  -6.302  1.00 94.99           N  
ATOM   3972  H   LEU A 242      10.119 -11.903  -5.657  1.00 94.99           H  
ATOM   3973  CA  LEU A 242      10.243 -13.327  -7.266  1.00 94.99           C  
ATOM   3974  HA  LEU A 242       9.891 -13.072  -8.266  1.00 94.99           H  
ATOM   3975  C   LEU A 242       9.879 -14.798  -7.050  1.00 94.99           C  
ATOM   3976  CB  LEU A 242      11.767 -13.133  -7.196  1.00 94.99           C  
ATOM   3977  HB2 LEU A 242      12.236 -13.859  -7.861  1.00 94.99           H  
ATOM   3978  HB3 LEU A 242      12.096 -13.354  -6.181  1.00 94.99           H  
ATOM   3979  O   LEU A 242       9.797 -15.541  -8.020  1.00 94.99           O  
ATOM   3980  CG  LEU A 242      12.257 -11.728  -7.587  1.00 94.99           C  
ATOM   3981  HG  LEU A 242      11.804 -10.984  -6.932  1.00 94.99           H  
ATOM   3982  CD1 LEU A 242      13.773 -11.676  -7.400  1.00 94.99           C  
ATOM   3983 HD11 LEU A 242      14.157 -10.709  -7.725  1.00 94.99           H  
ATOM   3984 HD12 LEU A 242      14.243 -12.468  -7.983  1.00 94.99           H  
ATOM   3985 HD13 LEU A 242      14.011 -11.823  -6.346  1.00 94.99           H  
ATOM   3986  CD2 LEU A 242      11.935 -11.366  -9.038  1.00 94.99           C  
ATOM   3987 HD21 LEU A 242      12.342 -10.380  -9.265  1.00 94.99           H  
ATOM   3988 HD22 LEU A 242      12.367 -12.099  -9.719  1.00 94.99           H  
ATOM   3989 HD23 LEU A 242      10.855 -11.319  -9.181  1.00 94.99           H  
ATOM   3990  N   ASN A 243       9.652 -15.225  -5.808  1.00 93.18           N  
ATOM   3991  H   ASN A 243       9.661 -14.543  -5.063  1.00 93.18           H  
ATOM   3992  CA  ASN A 243       9.262 -16.599  -5.474  1.00 93.18           C  
ATOM   3993  HA  ASN A 243       9.322 -17.226  -6.365  1.00 93.18           H  
ATOM   3994  C   ASN A 243       7.798 -16.711  -5.022  1.00 93.18           C  
ATOM   3995  CB  ASN A 243      10.255 -17.157  -4.445  1.00 93.18           C  
ATOM   3996  HB2 ASN A 243       9.960 -18.169  -4.167  1.00 93.18           H  
ATOM   3997  HB3 ASN A 243      10.214 -16.541  -3.547  1.00 93.18           H  
ATOM   3998  O   ASN A 243       7.413 -17.739  -4.476  1.00 93.18           O  
ATOM   3999  CG  ASN A 243      11.678 -17.220  -4.965  1.00 93.18           C  
ATOM   4000  ND2 ASN A 243      12.640 -17.025  -4.093  1.00 93.18           N  
ATOM   4001 HD21 ASN A 243      12.403 -16.898  -3.119  1.00 93.18           H  
ATOM   4002 HD22 ASN A 243      13.591 -17.128  -4.417  1.00 93.18           H  
ATOM   4003  OD1 ASN A 243      11.955 -17.431  -6.145  1.00 93.18           O  
ATOM   4004  N   ALA A 244       7.009 -15.658  -5.230  1.00 95.40           N  
ATOM   4005  H   ALA A 244       7.359 -14.885  -5.778  1.00 95.40           H  
ATOM   4006  CA  ALA A 244       5.598 -15.616  -4.878  1.00 95.40           C  
ATOM   4007  HA  ALA A 244       5.433 -16.189  -3.965  1.00 95.40           H  
ATOM   4008  C   ALA A 244       4.721 -16.229  -5.979  1.00 95.40           C  
ATOM   4009  CB  ALA A 244       5.242 -14.155  -4.596  1.00 95.40           C  
ATOM   4010  HB1 ALA A 244       5.390 -13.559  -5.496  1.00 95.40           H  
ATOM   4011  HB2 ALA A 244       5.870 -13.780  -3.787  1.00 95.40           H  
ATOM   4012  HB3 ALA A 244       4.197 -14.069  -4.296  1.00 95.40           H  
ATOM   4013  O   ALA A 244       5.168 -16.447  -7.110  1.00 95.40           O  
ATOM   4014  N   THR A 245       3.451 -16.453  -5.657  1.00 95.80           N  
ATOM   4015  H   THR A 245       3.135 -16.238  -4.722  1.00 95.80           H  
ATOM   4016  CA  THR A 245       2.448 -16.910  -6.620  1.00 95.80           C  
ATOM   4017  HA  THR A 245       2.914 -17.596  -7.328  1.00 95.80           H  
ATOM   4018  C   THR A 245       1.892 -15.708  -7.377  1.00 95.80           C  
ATOM   4019  CB  THR A 245       1.327 -17.672  -5.903  1.00 95.80           C  
ATOM   4020  HB  THR A 245       0.818 -17.004  -5.209  1.00 95.80           H  
ATOM   4021  O   THR A 245       1.352 -14.787  -6.765  1.00 95.80           O  
ATOM   4022  CG2 THR A 245       0.313 -18.271  -6.875  1.00 95.80           C  
ATOM   4023 HG21 THR A 245       0.821 -18.912  -7.596  1.00 95.80           H  
ATOM   4024 HG22 THR A 245      -0.219 -17.480  -7.404  1.00 95.80           H  
ATOM   4025 HG23 THR A 245      -0.415 -18.864  -6.322  1.00 95.80           H  
ATOM   4026  OG1 THR A 245       1.886 -18.747  -5.184  1.00 95.80           O  
ATOM   4027  HG1 THR A 245       1.242 -19.014  -4.524  1.00 95.80           H  
ATOM   4028  N   LEU A 246       2.013 -15.699  -8.707  1.00 94.48           N  
ATOM   4029  H   LEU A 246       2.449 -16.490  -9.158  1.00 94.48           H  
ATOM   4030  CA  LEU A 246       1.350 -14.705  -9.554  1.00 94.48           C  
ATOM   4031  HA  LEU A 246       1.488 -13.718  -9.114  1.00 94.48           H  
ATOM   4032  C   LEU A 246      -0.152 -15.013  -9.606  1.00 94.48           C  
ATOM   4033  CB  LEU A 246       1.991 -14.717 -10.955  1.00 94.48           C  
ATOM   4034  HB2 LEU A 246       3.050 -14.475 -10.858  1.00 94.48           H  
ATOM   4035  HB3 LEU A 246       1.911 -15.726 -11.358  1.00 94.48           H  
ATOM   4036  O   LEU A 246      -0.548 -16.085 -10.059  1.00 94.48           O  
ATOM   4037  CG  LEU A 246       1.347 -13.747 -11.968  1.00 94.48           C  
ATOM   4038  HG  LEU A 246       0.283 -13.962 -12.066  1.00 94.48           H  
ATOM   4039  CD1 LEU A 246       1.522 -12.281 -11.567  1.00 94.48           C  
ATOM   4040 HD11 LEU A 246       2.579 -12.051 -11.437  1.00 94.48           H  
ATOM   4041 HD12 LEU A 246       1.097 -11.641 -12.340  1.00 94.48           H  
ATOM   4042 HD13 LEU A 246       0.990 -12.086 -10.636  1.00 94.48           H  
ATOM   4043  CD2 LEU A 246       2.003 -13.934 -13.337  1.00 94.48           C  
ATOM   4044 HD21 LEU A 246       1.824 -14.953 -13.681  1.00 94.48           H  
ATOM   4045 HD22 LEU A 246       1.556 -13.249 -14.057  1.00 94.48           H  
ATOM   4046 HD23 LEU A 246       3.076 -13.757 -13.272  1.00 94.48           H  
ATOM   4047  N   ILE A 247      -0.982 -14.070  -9.166  1.00 91.69           N  
ATOM   4048  H   ILE A 247      -0.594 -13.196  -8.843  1.00 91.69           H  
ATOM   4049  CA  ILE A 247      -2.434 -14.152  -9.315  1.00 91.69           C  
ATOM   4050  HA  ILE A 247      -2.730 -15.201  -9.341  1.00 91.69           H  
ATOM   4051  C   ILE A 247      -2.805 -13.519 -10.652  1.00 91.69           C  
ATOM   4052  CB  ILE A 247      -3.185 -13.498  -8.134  1.00 91.69           C  
ATOM   4053  HB  ILE A 247      -2.874 -12.456  -8.052  1.00 91.69           H  
ATOM   4054  O   ILE A 247      -2.686 -12.305 -10.840  1.00 91.69           O  
ATOM   4055  CG1 ILE A 247      -2.850 -14.223  -6.813  1.00 91.69           C  
ATOM   4056 HG12 ILE A 247      -1.770 -14.261  -6.670  1.00 91.69           H  
ATOM   4057 HG13 ILE A 247      -3.212 -15.250  -6.877  1.00 91.69           H  
ATOM   4058  CG2 ILE A 247      -4.707 -13.550  -8.404  1.00 91.69           C  
ATOM   4059 HG21 ILE A 247      -5.271 -13.028  -7.631  1.00 91.69           H  
ATOM   4060 HG22 ILE A 247      -4.958 -13.059  -9.344  1.00 91.69           H  
ATOM   4061 HG23 ILE A 247      -5.045 -14.585  -8.452  1.00 91.69           H  
ATOM   4062  CD1 ILE A 247      -3.457 -13.573  -5.562  1.00 91.69           C  
ATOM   4063 HD11 ILE A 247      -4.512 -13.333  -5.691  1.00 91.69           H  
ATOM   4064 HD12 ILE A 247      -3.406 -14.290  -4.743  1.00 91.69           H  
ATOM   4065 HD13 ILE A 247      -2.904 -12.669  -5.306  1.00 91.69           H  
ATOM   4066  N   HIS A 248      -3.311 -14.342 -11.564  1.00 82.07           N  
ATOM   4067  H   HIS A 248      -3.370 -15.328 -11.355  1.00 82.07           H  
ATOM   4068  CA  HIS A 248      -3.952 -13.862 -12.778  1.00 82.07           C  
ATOM   4069  HA  HIS A 248      -3.355 -13.057 -13.207  1.00 82.07           H  
ATOM   4070  C   HIS A 248      -5.324 -13.287 -12.419  1.00 82.07           C  
ATOM   4071  CB  HIS A 248      -4.013 -14.995 -13.808  1.00 82.07           C  
ATOM   4072  HB2 HIS A 248      -4.656 -14.689 -14.634  1.00 82.07           H  
ATOM   4073  HB3 HIS A 248      -4.450 -15.886 -13.359  1.00 82.07           H  
ATOM   4074  O   HIS A 248      -6.302 -14.010 -12.267  1.00 82.07           O  
ATOM   4075  CG  HIS A 248      -2.649 -15.317 -14.363  1.00 82.07           C  
ATOM   4076  CD2 HIS A 248      -1.784 -16.287 -13.929  1.00 82.07           C  
ATOM   4077  HD2 HIS A 248      -1.964 -16.986 -13.125  1.00 82.07           H  
ATOM   4078  ND1 HIS A 248      -2.021 -14.640 -15.383  1.00 82.07           N  
ATOM   4079  HD1 HIS A 248      -2.434 -13.912 -15.948  1.00 82.07           H  
ATOM   4080  CE1 HIS A 248      -0.811 -15.193 -15.565  1.00 82.07           C  
ATOM   4081  HE1 HIS A 248      -0.097 -14.891 -16.316  1.00 82.07           H  
ATOM   4082  NE2 HIS A 248      -0.616 -16.194 -14.695  1.00 82.07           N  
ATOM   4083  N   GLN A 249      -5.387 -11.970 -12.231  1.00 67.65           N  
ATOM   4084  H   GLN A 249      -4.539 -11.426 -12.304  1.00 67.65           H  
ATOM   4085  CA  GLN A 249      -6.663 -11.273 -12.122  1.00 67.65           C  
ATOM   4086  HA  GLN A 249      -7.363 -11.884 -11.551  1.00 67.65           H  
ATOM   4087  C   GLN A 249      -7.225 -11.091 -13.530  1.00 67.65           C  
ATOM   4088  CB  GLN A 249      -6.496  -9.931 -11.397  1.00 67.65           C  
ATOM   4089  HB2 GLN A 249      -5.797  -9.301 -11.947  1.00 67.65           H  
ATOM   4090  HB3 GLN A 249      -7.464  -9.430 -11.370  1.00 67.65           H  
ATOM   4091  O   GLN A 249      -6.534 -10.556 -14.401  1.00 67.65           O  
ATOM   4092  CG  GLN A 249      -5.991 -10.118  -9.960  1.00 67.65           C  
ATOM   4093  HG2 GLN A 249      -4.969 -10.497  -9.969  1.00 67.65           H  
ATOM   4094  HG3 GLN A 249      -6.623 -10.846  -9.451  1.00 67.65           H  
ATOM   4095  CD  GLN A 249      -6.009  -8.806  -9.188  1.00 67.65           C  
ATOM   4096  NE2 GLN A 249      -6.735  -8.726  -8.096  1.00 67.65           N  
ATOM   4097 HE21 GLN A 249      -7.345  -9.489  -7.839  1.00 67.65           H  
ATOM   4098 HE22 GLN A 249      -6.794  -7.806  -7.684  1.00 67.65           H  
ATOM   4099  OE1 GLN A 249      -5.384  -7.824  -9.544  1.00 67.65           O  
ATOM   4100  N   SER A 250      -8.466 -11.521 -13.765  1.00 59.31           N  
ATOM   4101  H   SER A 250      -8.993 -11.988 -13.041  1.00 59.31           H  
ATOM   4102  CA  SER A 250      -9.140 -11.159 -15.009  1.00 59.31           C  
ATOM   4103  HA  SER A 250      -8.510 -11.488 -15.836  1.00 59.31           H  
ATOM   4104  C   SER A 250      -9.276  -9.636 -15.085  1.00 59.31           C  
ATOM   4105  CB  SER A 250     -10.497 -11.858 -15.161  1.00 59.31           C  
ATOM   4106  HB2 SER A 250     -10.421 -12.896 -14.835  1.00 59.31           H  
ATOM   4107  HB3 SER A 250     -10.782 -11.854 -16.213  1.00 59.31           H  
ATOM   4108  O   SER A 250      -9.368  -8.945 -14.066  1.00 59.31           O  
ATOM   4109  OG  SER A 250     -11.497 -11.188 -14.423  1.00 59.31           O  
ATOM   4110  HG  SER A 250     -11.818 -11.835 -13.791  1.00 59.31           H  
ATOM   4111  N   ILE A 251      -9.340  -9.104 -16.306  1.00 53.89           N  
ATOM   4112  H   ILE A 251      -9.231  -9.720 -17.099  1.00 53.89           H  
ATOM   4113  CA  ILE A 251      -9.598  -7.675 -16.552  1.00 53.89           C  
ATOM   4114  HA  ILE A 251      -8.799  -7.088 -16.099  1.00 53.89           H  
ATOM   4115  C   ILE A 251     -10.914  -7.233 -15.883  1.00 53.89           C  
ATOM   4116  CB  ILE A 251      -9.607  -7.418 -18.079  1.00 53.89           C  
ATOM   4117  HB  ILE A 251     -10.328  -8.099 -18.533  1.00 53.89           H  
ATOM   4118  O   ILE A 251     -11.060  -6.075 -15.502  1.00 53.89           O  
ATOM   4119  CG1 ILE A 251      -8.209  -7.710 -18.679  1.00 53.89           C  
ATOM   4120 HG12 ILE A 251      -7.502  -6.955 -18.336  1.00 53.89           H  
ATOM   4121 HG13 ILE A 251      -7.852  -8.679 -18.331  1.00 53.89           H  
ATOM   4122  CG2 ILE A 251     -10.038  -5.978 -18.419  1.00 53.89           C  
ATOM   4123 HG21 ILE A 251     -11.065  -5.801 -18.097  1.00 53.89           H  
ATOM   4124 HG22 ILE A 251      -9.383  -5.263 -17.923  1.00 53.89           H  
ATOM   4125 HG23 ILE A 251     -10.013  -5.810 -19.496  1.00 53.89           H  
ATOM   4126  CD1 ILE A 251      -8.185  -7.761 -20.212  1.00 53.89           C  
ATOM   4127 HD11 ILE A 251      -8.938  -8.462 -20.573  1.00 53.89           H  
ATOM   4128 HD12 ILE A 251      -7.203  -8.098 -20.544  1.00 53.89           H  
ATOM   4129 HD13 ILE A 251      -8.370  -6.774 -20.636  1.00 53.89           H  
ATOM   4130  N   THR A 252     -11.856  -8.163 -15.704  1.00 63.65           N  
ATOM   4131  H   THR A 252     -11.637  -9.113 -15.970  1.00 63.65           H  
ATOM   4132  CA  THR A 252     -13.165  -7.911 -15.088  1.00 63.65           C  
ATOM   4133  HA  THR A 252     -13.476  -6.899 -15.345  1.00 63.65           H  
ATOM   4134  C   THR A 252     -13.156  -7.973 -13.556  1.00 63.65           C  
ATOM   4135  CB  THR A 252     -14.233  -8.865 -15.648  1.00 63.65           C  
ATOM   4136  HB  THR A 252     -15.206  -8.532 -15.288  1.00 63.65           H  
ATOM   4137  O   THR A 252     -14.163  -7.656 -12.933  1.00 63.65           O  
ATOM   4138  CG2 THR A 252     -14.279  -8.876 -17.178  1.00 63.65           C  
ATOM   4139 HG21 THR A 252     -13.371  -9.315 -17.592  1.00 63.65           H  
ATOM   4140 HG22 THR A 252     -14.400  -7.859 -17.550  1.00 63.65           H  
ATOM   4141 HG23 THR A 252     -15.132  -9.473 -17.502  1.00 63.65           H  
ATOM   4142  OG1 THR A 252     -14.034 -10.185 -15.200  1.00 63.65           O  
ATOM   4143  HG1 THR A 252     -13.152 -10.501 -15.411  1.00 63.65           H  
ATOM   4144  N   GLY A 253     -12.048  -8.386 -12.927  1.00 54.11           N  
ATOM   4145  H   GLY A 253     -11.235  -8.617 -13.480  1.00 54.11           H  
ATOM   4146  CA  GLY A 253     -11.966  -8.596 -11.477  1.00 54.11           C  
ATOM   4147  HA2 GLY A 253     -12.380  -7.727 -10.966  1.00 54.11           H  
ATOM   4148  HA3 GLY A 253     -10.917  -8.696 -11.200  1.00 54.11           H  
ATOM   4149  C   GLY A 253     -12.709  -9.840 -10.968  1.00 54.11           C  
ATOM   4150  O   GLY A 253     -12.635 -10.144  -9.779  1.00 54.11           O  
ATOM   4151  N   LEU A 254     -13.386 -10.582 -11.848  1.00 46.95           N  
ATOM   4152  H   LEU A 254     -13.434 -10.262 -12.805  1.00 46.95           H  
ATOM   4153  CA  LEU A 254     -13.968 -11.886 -11.545  1.00 46.95           C  
ATOM   4154  HA  LEU A 254     -14.356 -11.880 -10.526  1.00 46.95           H  
ATOM   4155  C   LEU A 254     -12.860 -12.943 -11.623  1.00 46.95           C  
ATOM   4156  CB  LEU A 254     -15.133 -12.162 -12.517  1.00 46.95           C  
ATOM   4157  HB2 LEU A 254     -14.740 -12.161 -13.534  1.00 46.95           H  
ATOM   4158  HB3 LEU A 254     -15.526 -13.160 -12.324  1.00 46.95           H  
ATOM   4159  O   LEU A 254     -12.106 -12.970 -12.596  1.00 46.95           O  
ATOM   4160  CG  LEU A 254     -16.286 -11.139 -12.424  1.00 46.95           C  
ATOM   4161  HG  LEU A 254     -15.892 -10.125 -12.496  1.00 46.95           H  
ATOM   4162  CD1 LEU A 254     -17.272 -11.331 -13.575  1.00 46.95           C  
ATOM   4163 HD11 LEU A 254     -18.065 -10.587 -13.513  1.00 46.95           H  
ATOM   4164 HD12 LEU A 254     -16.748 -11.207 -14.522  1.00 46.95           H  
ATOM   4165 HD13 LEU A 254     -17.703 -12.331 -13.535  1.00 46.95           H  
ATOM   4166  CD2 LEU A 254     -17.060 -11.272 -11.108  1.00 46.95           C  
ATOM   4167 HD21 LEU A 254     -17.893 -10.569 -11.103  1.00 46.95           H  
ATOM   4168 HD22 LEU A 254     -16.409 -11.036 -10.266  1.00 46.95           H  
ATOM   4169 HD23 LEU A 254     -17.445 -12.286 -11.003  1.00 46.95           H  
ATOM   4170  N   TYR A 255     -12.719 -13.776 -10.591  1.00 44.98           N  
ATOM   4171  H   TYR A 255     -13.382 -13.724  -9.832  1.00 44.98           H  
ATOM   4172  CA  TYR A 255     -11.854 -14.955 -10.663  1.00 44.98           C  
ATOM   4173  HA  TYR A 255     -10.831 -14.657 -10.895  1.00 44.98           H  
ATOM   4174  C   TYR A 255     -12.377 -15.847 -11.794  1.00 44.98           C  
ATOM   4175  CB  TYR A 255     -11.861 -15.720  -9.325  1.00 44.98           C  
ATOM   4176  HB2 TYR A 255     -12.891 -15.857  -8.995  1.00 44.98           H  
ATOM   4177  HB3 TYR A 255     -11.459 -16.717  -9.506  1.00 44.98           H  
ATOM   4178  O   TYR A 255     -13.508 -16.320 -11.714  1.00 44.98           O  
ATOM   4179  CG  TYR A 255     -11.054 -15.091  -8.200  1.00 44.98           C  
ATOM   4180  CD1 TYR A 255      -9.722 -15.496  -7.975  1.00 44.98           C  
ATOM   4181  HD1 TYR A 255      -9.276 -16.241  -8.617  1.00 44.98           H  
ATOM   4182  CD2 TYR A 255     -11.642 -14.129  -7.356  1.00 44.98           C  
ATOM   4183  HD2 TYR A 255     -12.664 -13.825  -7.524  1.00 44.98           H  
ATOM   4184  CE1 TYR A 255      -8.978 -14.940  -6.914  1.00 44.98           C  
ATOM   4185  HE1 TYR A 255      -7.961 -15.258  -6.737  1.00 44.98           H  
ATOM   4186  CE2 TYR A 255     -10.904 -13.569  -6.296  1.00 44.98           C  
ATOM   4187  HE2 TYR A 255     -11.370 -12.833  -5.658  1.00 44.98           H  
ATOM   4188  OH  TYR A 255      -8.872 -13.416  -5.044  1.00 44.98           O  
ATOM   4189  HH  TYR A 255      -9.461 -12.820  -4.576  1.00 44.98           H  
ATOM   4190  CZ  TYR A 255      -9.569 -13.974  -6.073  1.00 44.98           C  
ATOM   4191  N   GLU A 256     -11.578 -16.072 -12.833  1.00 40.81           N  
ATOM   4192  H   GLU A 256     -10.664 -15.643 -12.863  1.00 40.81           H  
ATOM   4193  CA  GLU A 256     -11.756 -17.272 -13.645  1.00 40.81           C  
ATOM   4194  HA  GLU A 256     -12.813 -17.521 -13.733  1.00 40.81           H  
ATOM   4195  C   GLU A 256     -11.070 -18.393 -12.862  1.00 40.81           C  
ATOM   4196  CB  GLU A 256     -11.212 -17.082 -15.072  1.00 40.81           C  
ATOM   4197  HB2 GLU A 256     -10.203 -16.672 -15.031  1.00 40.81           H  
ATOM   4198  HB3 GLU A 256     -11.178 -18.057 -15.559  1.00 40.81           H  
ATOM   4199  O   GLU A 256      -9.856 -18.361 -12.653  1.00 40.81           O  
ATOM   4200  CG  GLU A 256     -12.126 -16.148 -15.890  1.00 40.81           C  
ATOM   4201  HG2 GLU A 256     -12.124 -15.165 -15.419  1.00 40.81           H  
ATOM   4202  HG3 GLU A 256     -13.144 -16.534 -15.850  1.00 40.81           H  
ATOM   4203  CD  GLU A 256     -11.718 -15.987 -17.366  1.00 40.81           C  
ATOM   4204  OE1 GLU A 256     -12.353 -15.139 -18.037  1.00 40.81           O  
ATOM   4205  OE2 GLU A 256     -10.754 -16.646 -17.813  1.00 40.81           O  
ATOM   4206  N   THR A 257     -11.884 -19.286 -12.300  1.00 39.35           N  
ATOM   4207  H   THR A 257     -12.874 -19.205 -12.487  1.00 39.35           H  
ATOM   4208  CA  THR A 257     -11.455 -20.569 -11.726  1.00 39.35           C  
ATOM   4209  HA  THR A 257     -10.545 -20.439 -11.139  1.00 39.35           H  
ATOM   4210  C   THR A 257     -11.125 -21.557 -12.827  1.00 39.35           C  
ATOM   4211  CB  THR A 257     -12.548 -21.194 -10.862  1.00 39.35           C  
ATOM   4212  HB  THR A 257     -12.262 -22.214 -10.605  1.00 39.35           H  
ATOM   4213  O   THR A 257     -11.947 -21.627 -13.770  1.00 39.35           O  
ATOM   4214  CG2 THR A 257     -12.796 -20.417  -9.570  1.00 39.35           C  
ATOM   4215 HG21 THR A 257     -11.872 -20.363  -8.994  1.00 39.35           H  
ATOM   4216 HG22 THR A 257     -13.140 -19.410  -9.805  1.00 39.35           H  
ATOM   4217 HG23 THR A 257     -13.557 -20.929  -8.981  1.00 39.35           H  
ATOM   4218  OG1 THR A 257     -13.731 -21.221 -11.623  1.00 39.35           O  
ATOM   4219  HG1 THR A 257     -13.422 -21.456 -12.501  1.00 39.35           H  
ATOM   4220  OXT THR A 257     -10.126 -22.277 -12.636  1.00 39.35           O  
TER    4221      THR A 257                                                       
END   
