# Supplementary material for: Computational design of novel Cas9 PAM-interacting domains using evolution-based modelling and structural quality assessment
Source: PLoS Comput Biol. 2023 Nov 17;19(11):e1011621. doi: 10.1371/journal.pcbi.1011621 (PMC10729993; doi:10.1371/journal.pcbi.1011621)
Supplement: S1 File — This file contains the experimentally tested sequences in a zip format. It includes Fasta files, AlphaFold Prediction with PDB file, pLDDT, and more. (ZIP) [file pcbi.1011621.s001.zip › pdb/dgfx_62_relaxed_rank_1_model_3.pdb]

ATOM      1  N   THR A   1      -0.471  11.068 -22.725  1.00 39.46           N  
ATOM      2  H   THR A   1      -1.024  10.925 -23.557  1.00 39.46           H  
ATOM      3  H2  THR A   1      -0.745  10.418 -22.002  1.00 39.46           H  
ATOM      4  H3  THR A   1      -0.639  12.011 -22.406  1.00 39.46           H  
ATOM      5  CA  THR A   1       0.970  10.959 -23.039  1.00 39.46           C  
ATOM      6  HA  THR A   1       1.201   9.980 -23.460  1.00 39.46           H  
ATOM      7  C   THR A   1       1.757  11.129 -21.748  1.00 39.46           C  
ATOM      8  CB  THR A   1       1.354  12.039 -24.061  1.00 39.46           C  
ATOM      9  HB  THR A   1       2.428  12.222 -24.036  1.00 39.46           H  
ATOM     10  O   THR A   1       1.775  12.216 -21.195  1.00 39.46           O  
ATOM     11  CG2 THR A   1       0.928  11.633 -25.470  1.00 39.46           C  
ATOM     12 HG21 THR A   1       1.245  12.400 -26.177  1.00 39.46           H  
ATOM     13 HG22 THR A   1       1.408  10.695 -25.749  1.00 39.46           H  
ATOM     14 HG23 THR A   1      -0.155  11.524 -25.539  1.00 39.46           H  
ATOM     15  OG1 THR A   1       0.642  13.214 -23.765  1.00 39.46           O  
ATOM     16  HG1 THR A   1       1.088  13.955 -24.181  1.00 39.46           H  
ATOM     17  N   GLY A   2       2.301  10.051 -21.173  1.00 56.25           N  
ATOM     18  H   GLY A   2       2.320   9.169 -21.664  1.00 56.25           H  
ATOM     19  CA  GLY A   2       3.172  10.161 -19.991  1.00 56.25           C  
ATOM     20  HA2 GLY A   2       2.768  10.890 -19.289  1.00 56.25           H  
ATOM     21  HA3 GLY A   2       3.245   9.197 -19.487  1.00 56.25           H  
ATOM     22  C   GLY A   2       4.579  10.590 -20.414  1.00 56.25           C  
ATOM     23  O   GLY A   2       5.057  10.111 -21.441  1.00 56.25           O  
ATOM     24  N   GLY A   3       5.222  11.488 -19.664  1.00 75.48           N  
ATOM     25  H   GLY A   3       4.769  11.874 -18.848  1.00 75.48           H  
ATOM     26  CA  GLY A   3       6.589  11.931 -19.959  1.00 75.48           C  
ATOM     27  HA2 GLY A   3       6.919  12.654 -19.214  1.00 75.48           H  
ATOM     28  HA3 GLY A   3       6.603  12.422 -20.932  1.00 75.48           H  
ATOM     29  C   GLY A   3       7.582  10.763 -19.972  1.00 75.48           C  
ATOM     30  O   GLY A   3       7.467   9.827 -19.174  1.00 75.48           O  
ATOM     31  N   PHE A   4       8.567  10.815 -20.873  1.00 82.30           N  
ATOM     32  H   PHE A   4       8.596  11.605 -21.502  1.00 82.30           H  
ATOM     33  CA  PHE A   4       9.639   9.811 -20.983  1.00 82.30           C  
ATOM     34  HA  PHE A   4       9.193   8.830 -21.144  1.00 82.30           H  
ATOM     35  C   PHE A   4      10.504   9.723 -19.718  1.00 82.30           C  
ATOM     36  CB  PHE A   4      10.531  10.158 -22.183  1.00 82.30           C  
ATOM     37  HB2 PHE A   4      11.388   9.483 -22.190  1.00 82.30           H  
ATOM     38  HB3 PHE A   4      10.920  11.169 -22.060  1.00 82.30           H  
ATOM     39  O   PHE A   4      11.125   8.692 -19.450  1.00 82.30           O  
ATOM     40  CG  PHE A   4       9.834  10.038 -23.522  1.00 82.30           C  
ATOM     41  CD1 PHE A   4       9.542   8.764 -24.035  1.00 82.30           C  
ATOM     42  HD1 PHE A   4       9.857   7.889 -23.485  1.00 82.30           H  
ATOM     43  CD2 PHE A   4       9.482  11.184 -24.258  1.00 82.30           C  
ATOM     44  HD2 PHE A   4       9.723  12.169 -23.885  1.00 82.30           H  
ATOM     45  CE1 PHE A   4       8.869   8.628 -25.262  1.00 82.30           C  
ATOM     46  HE1 PHE A   4       8.650   7.649 -25.661  1.00 82.30           H  
ATOM     47  CE2 PHE A   4       8.821  11.050 -25.493  1.00 82.30           C  
ATOM     48  HE2 PHE A   4       8.559  11.930 -26.061  1.00 82.30           H  
ATOM     49  CZ  PHE A   4       8.506   9.773 -25.990  1.00 82.30           C  
ATOM     50  HZ  PHE A   4       8.002   9.675 -26.940  1.00 82.30           H  
ATOM     51  N   SER A   5      10.513  10.797 -18.934  1.00 83.99           N  
ATOM     52  H   SER A   5       9.967  11.597 -19.222  1.00 83.99           H  
ATOM     53  CA  SER A   5      11.253  10.965 -17.694  1.00 83.99           C  
ATOM     54  HA  SER A   5      11.504   9.990 -17.277  1.00 83.99           H  
ATOM     55  C   SER A   5      10.412  11.702 -16.663  1.00 83.99           C  
ATOM     56  CB  SER A   5      12.551  11.732 -17.966  1.00 83.99           C  
ATOM     57  HB2 SER A   5      13.215  11.061 -18.511  1.00 83.99           H  
ATOM     58  HB3 SER A   5      13.029  12.012 -17.027  1.00 83.99           H  
ATOM     59  O   SER A   5       9.414  12.345 -16.986  1.00 83.99           O  
ATOM     60  OG  SER A   5      12.362  12.880 -18.772  1.00 83.99           O  
ATOM     61  HG  SER A   5      11.724  13.490 -18.395  1.00 83.99           H  
ATOM     62  N   LYS A   6      10.840  11.644 -15.406  1.00 81.74           N  
ATOM     63  H   LYS A   6      11.656  11.082 -15.208  1.00 81.74           H  
ATOM     64  CA  LYS A   6      10.366  12.578 -14.389  1.00 81.74           C  
ATOM     65  HA  LYS A   6       9.277  12.620 -14.410  1.00 81.74           H  
ATOM     66  C   LYS A   6      10.916  13.969 -14.701  1.00 81.74           C  
ATOM     67  CB  LYS A   6      10.834  12.116 -13.015  1.00 81.74           C  
ATOM     68  HB2 LYS A   6      10.573  12.879 -12.282  1.00 81.74           H  
ATOM     69  HB3 LYS A   6      11.919  12.020 -13.047  1.00 81.74           H  
ATOM     70  O   LYS A   6      12.127  14.165 -14.691  1.00 81.74           O  
ATOM     71  CG  LYS A   6      10.231  10.774 -12.587  1.00 81.74           C  
ATOM     72  HG2 LYS A   6      10.512   9.990 -13.290  1.00 81.74           H  
ATOM     73  HG3 LYS A   6       9.145  10.845 -12.518  1.00 81.74           H  
ATOM     74  CD  LYS A   6      10.830  10.472 -11.220  1.00 81.74           C  
ATOM     75  HD2 LYS A   6      11.913  10.555 -11.314  1.00 81.74           H  
ATOM     76  HD3 LYS A   6      10.496  11.220 -10.501  1.00 81.74           H  
ATOM     77  CE  LYS A   6      10.506   9.081 -10.703  1.00 81.74           C  
ATOM     78  HE2 LYS A   6      10.717   8.359 -11.492  1.00 81.74           H  
ATOM     79  HE3 LYS A   6       9.451   9.027 -10.432  1.00 81.74           H  
ATOM     80  NZ  LYS A   6      11.387   8.840  -9.542  1.00 81.74           N  
ATOM     81  HZ1 LYS A   6      11.294   9.592  -8.875  1.00 81.74           H  
ATOM     82  HZ2 LYS A   6      11.226   7.941  -9.113  1.00 81.74           H  
ATOM     83  HZ3 LYS A   6      12.343   8.905  -9.862  1.00 81.74           H  
ATOM     84  N   GLU A   7      10.022  14.922 -14.936  1.00 82.47           N  
ATOM     85  H   GLU A   7       9.058  14.637 -15.042  1.00 82.47           H  
ATOM     86  CA  GLU A   7      10.352  16.288 -15.380  1.00 82.47           C  
ATOM     87  HA  GLU A   7      11.014  16.232 -16.244  1.00 82.47           H  
ATOM     88  C   GLU A   7      11.091  17.138 -14.330  1.00 82.47           C  
ATOM     89  CB  GLU A   7       9.055  16.993 -15.815  1.00 82.47           C  
ATOM     90  HB2 GLU A   7       9.277  18.029 -16.073  1.00 82.47           H  
ATOM     91  HB3 GLU A   7       8.362  17.005 -14.974  1.00 82.47           H  
ATOM     92  O   GLU A   7      11.561  18.235 -14.625  1.00 82.47           O  
ATOM     93  CG  GLU A   7       8.361  16.324 -17.016  1.00 82.47           C  
ATOM     94  HG2 GLU A   7       7.459  16.890 -17.248  1.00 82.47           H  
ATOM     95  HG3 GLU A   7       8.048  15.321 -16.729  1.00 82.47           H  
ATOM     96  CD  GLU A   7       9.250  16.261 -18.269  1.00 82.47           C  
ATOM     97  OE1 GLU A   7       9.123  15.260 -19.013  1.00 82.47           O  
ATOM     98  OE2 GLU A   7      10.069  17.188 -18.450  1.00 82.47           O  
ATOM     99  N   SER A   8      11.232  16.649 -13.094  1.00 86.06           N  
ATOM    100  H   SER A   8      10.854  15.736 -12.888  1.00 86.06           H  
ATOM    101  CA  SER A   8      12.047  17.312 -12.078  1.00 86.06           C  
ATOM    102  HA  SER A   8      11.676  18.329 -11.948  1.00 86.06           H  
ATOM    103  C   SER A   8      13.509  17.382 -12.525  1.00 86.06           C  
ATOM    104  CB  SER A   8      11.943  16.588 -10.734  1.00 86.06           C  
ATOM    105  HB2 SER A   8      12.542  17.115  -9.991  1.00 86.06           H  
ATOM    106  HB3 SER A   8      12.324  15.572 -10.835  1.00 86.06           H  
ATOM    107  O   SER A   8      14.166  16.357 -12.714  1.00 86.06           O  
ATOM    108  OG  SER A   8      10.593  16.542 -10.306  1.00 86.06           O  
ATOM    109  HG  SER A   8      10.250  17.437 -10.263  1.00 86.06           H  
ATOM    110  N   ILE A   9      14.025  18.605 -12.660  1.00 84.74           N  
ATOM    111  H   ILE A   9      13.410  19.400 -12.553  1.00 84.74           H  
ATOM    112  CA  ILE A   9      15.432  18.854 -12.970  1.00 84.74           C  
ATOM    113  HA  ILE A   9      15.777  18.078 -13.653  1.00 84.74           H  
ATOM    114  C   ILE A   9      16.230  18.747 -11.675  1.00 84.74           C  
ATOM    115  CB  ILE A   9      15.637  20.216 -13.668  1.00 84.74           C  
ATOM    116  HB  ILE A   9      15.281  21.005 -13.006  1.00 84.74           H  
ATOM    117  O   ILE A   9      16.030  19.523 -10.741  1.00 84.74           O  
ATOM    118  CG1 ILE A   9      14.825  20.272 -14.984  1.00 84.74           C  
ATOM    119 HG12 ILE A   9      15.206  19.526 -15.681  1.00 84.74           H  
ATOM    120 HG13 ILE A   9      13.782  20.032 -14.780  1.00 84.74           H  
ATOM    121  CG2 ILE A   9      17.140  20.443 -13.943  1.00 84.74           C  
ATOM    122 HG21 ILE A   9      17.300  21.407 -14.426  1.00 84.74           H  
ATOM    123 HG22 ILE A   9      17.697  20.457 -13.006  1.00 84.74           H  
ATOM    124 HG23 ILE A   9      17.530  19.642 -14.570  1.00 84.74           H  
ATOM    125  CD1 ILE A   9      14.832  21.646 -15.664  1.00 84.74           C  
ATOM    126 HD11 ILE A   9      15.826  21.885 -16.043  1.00 84.74           H  
ATOM    127 HD12 ILE A   9      14.138  21.631 -16.504  1.00 84.74           H  
ATOM    128 HD13 ILE A   9      14.514  22.413 -14.958  1.00 84.74           H  
ATOM    129  N   LEU A  10      17.153  17.794 -11.637  1.00 87.99           N  
ATOM    130  H   LEU A  10      17.279  17.218 -12.458  1.00 87.99           H  
ATOM    131  CA  LEU A  10      18.083  17.621 -10.535  1.00 87.99           C  
ATOM    132  HA  LEU A  10      17.676  18.130  -9.661  1.00 87.99           H  
ATOM    133  C   LEU A  10      19.431  18.278 -10.858  1.00 87.99           C  
ATOM    134  CB  LEU A  10      18.222  16.130 -10.200  1.00 87.99           C  
ATOM    135  HB2 LEU A  10      18.547  15.620 -11.106  1.00 87.99           H  
ATOM    136  HB3 LEU A  10      19.000  16.008  -9.446  1.00 87.99           H  
ATOM    137  O   LEU A  10      19.841  18.323 -12.026  1.00 87.99           O  
ATOM    138  CG  LEU A  10      16.933  15.452  -9.702  1.00 87.99           C  
ATOM    139  HG  LEU A  10      16.223  15.393 -10.527  1.00 87.99           H  
ATOM    140  CD1 LEU A  10      17.266  14.036  -9.229  1.00 87.99           C  
ATOM    141 HD11 LEU A  10      17.764  13.481 -10.024  1.00 87.99           H  
ATOM    142 HD12 LEU A  10      17.923  14.075  -8.360  1.00 87.99           H  
ATOM    143 HD13 LEU A  10      16.350  13.511  -8.959  1.00 87.99           H  
ATOM    144  CD2 LEU A  10      16.268  16.183  -8.532  1.00 87.99           C  
ATOM    145 HD21 LEU A  10      15.428  15.594  -8.165  1.00 87.99           H  
ATOM    146 HD22 LEU A  10      16.985  16.336  -7.724  1.00 87.99           H  
ATOM    147 HD23 LEU A  10      15.879  17.144  -8.867  1.00 87.99           H  
ATOM    148  N   PRO A  11      20.139  18.788  -9.835  1.00 88.30           N  
ATOM    149  CA  PRO A  11      21.472  19.344 -10.013  1.00 88.30           C  
ATOM    150  HA  PRO A  11      21.440  20.147 -10.750  1.00 88.30           H  
ATOM    151  C   PRO A  11      22.461  18.274 -10.495  1.00 88.30           C  
ATOM    152  CB  PRO A  11      21.854  19.921  -8.646  1.00 88.30           C  
ATOM    153  HB2 PRO A  11      22.927  19.883  -8.459  1.00 88.30           H  
ATOM    154  HB3 PRO A  11      21.494  20.948  -8.572  1.00 88.30           H  
ATOM    155  O   PRO A  11      22.204  17.070 -10.424  1.00 88.30           O  
ATOM    156  CG  PRO A  11      21.079  19.042  -7.666  1.00 88.30           C  
ATOM    157  HG2 PRO A  11      20.895  19.551  -6.720  1.00 88.30           H  
ATOM    158  HG3 PRO A  11      21.618  18.109  -7.504  1.00 88.30           H  
ATOM    159  CD  PRO A  11      19.783  18.763  -8.420  1.00 88.30           C  
ATOM    160  HD2 PRO A  11      19.382  17.796  -8.115  1.00 88.30           H  
ATOM    161  HD3 PRO A  11      19.058  19.551  -8.216  1.00 88.30           H  
ATOM    162  N   LYS A  12      23.620  18.728 -10.980  1.00 88.55           N  
ATOM    163  H   LYS A  12      23.766  19.727 -11.000  1.00 88.55           H  
ATOM    164  CA  LYS A  12      24.717  17.849 -11.399  1.00 88.55           C  
ATOM    165  HA  LYS A  12      24.372  17.247 -12.240  1.00 88.55           H  
ATOM    166  C   LYS A  12      25.097  16.865 -10.289  1.00 88.55           C  
ATOM    167  CB  LYS A  12      25.911  18.690 -11.877  1.00 88.55           C  
ATOM    168  HB2 LYS A  12      26.610  18.024 -12.381  1.00 88.55           H  
ATOM    169  HB3 LYS A  12      25.562  19.419 -12.607  1.00 88.55           H  
ATOM    170  O   LYS A  12      25.156  17.232  -9.116  1.00 88.55           O  
ATOM    171  CG  LYS A  12      26.655  19.421 -10.747  1.00 88.55           C  
ATOM    172  HG2 LYS A  12      27.048  18.696 -10.035  1.00 88.55           H  
ATOM    173  HG3 LYS A  12      25.967  20.091 -10.231  1.00 88.55           H  
ATOM    174  CD  LYS A  12      27.836  20.229 -11.290  1.00 88.55           C  
ATOM    175  HD2 LYS A  12      28.518  19.558 -11.812  1.00 88.55           H  
ATOM    176  HD3 LYS A  12      27.466  20.980 -11.989  1.00 88.55           H  
ATOM    177  CE  LYS A  12      28.558  20.914 -10.125  1.00 88.55           C  
ATOM    178  HE2 LYS A  12      27.848  21.560  -9.608  1.00 88.55           H  
ATOM    179  HE3 LYS A  12      28.884  20.148  -9.421  1.00 88.55           H  
ATOM    180  NZ  LYS A  12      29.720  21.705 -10.597  1.00 88.55           N  
ATOM    181  HZ1 LYS A  12      30.177  22.165  -9.822  1.00 88.55           H  
ATOM    182  HZ2 LYS A  12      29.423  22.409 -11.258  1.00 88.55           H  
ATOM    183  HZ3 LYS A  12      30.391  21.104 -11.053  1.00 88.55           H  
ATOM    184  N   GLY A  13      25.398  15.628 -10.664  1.00 81.99           N  
ATOM    185  H   GLY A  13      25.313  15.372 -11.637  1.00 81.99           H  
ATOM    186  CA  GLY A  13      25.827  14.605  -9.719  1.00 81.99           C  
ATOM    187  HA2 GLY A  13      25.012  14.383  -9.031  1.00 81.99           H  
ATOM    188  HA3 GLY A  13      26.671  14.984  -9.142  1.00 81.99           H  
ATOM    189  C   GLY A  13      26.250  13.320 -10.414  1.00 81.99           C  
ATOM    190  O   GLY A  13      25.989  13.123 -11.596  1.00 81.99           O  
ATOM    191  N   ASN A  14      26.868  12.416  -9.658  1.00 81.98           N  
ATOM    192  H   ASN A  14      27.061  12.652  -8.695  1.00 81.98           H  
ATOM    193  CA  ASN A  14      27.386  11.140 -10.166  1.00 81.98           C  
ATOM    194  HA  ASN A  14      27.815  11.317 -11.153  1.00 81.98           H  
ATOM    195  C   ASN A  14      26.296  10.071 -10.379  1.00 81.98           C  
ATOM    196  CB  ASN A  14      28.514  10.658  -9.234  1.00 81.98           C  
ATOM    197  HB2 ASN A  14      28.825   9.654  -9.523  1.00 81.98           H  
ATOM    198  HB3 ASN A  14      28.150  10.613  -8.207  1.00 81.98           H  
ATOM    199  O   ASN A  14      26.599   8.883 -10.418  1.00 81.98           O  
ATOM    200  CG  ASN A  14      29.753  11.529  -9.301  1.00 81.98           C  
ATOM    201  ND2 ASN A  14      30.603  11.466  -8.304  1.00 81.98           N  
ATOM    202 HD21 ASN A  14      30.458  10.829  -7.534  1.00 81.98           H  
ATOM    203 HD22 ASN A  14      31.432  12.037  -8.390  1.00 81.98           H  
ATOM    204  OD1 ASN A  14      29.980  12.267 -10.243  1.00 81.98           O  
ATOM    205  N   SER A  15      25.027  10.469 -10.480  1.00 81.96           N  
ATOM    206  H   SER A  15      24.856  11.456 -10.613  1.00 81.96           H  
ATOM    207  CA  SER A  15      23.927   9.538 -10.716  1.00 81.96           C  
ATOM    208  HA  SER A  15      24.100   8.623 -10.148  1.00 81.96           H  
ATOM    209  C   SER A  15      23.855   9.188 -12.196  1.00 81.96           C  
ATOM    210  CB  SER A  15      22.607  10.142 -10.237  1.00 81.96           C  
ATOM    211  HB2 SER A  15      22.645  10.284  -9.157  1.00 81.96           H  
ATOM    212  HB3 SER A  15      22.471  11.115 -10.709  1.00 81.96           H  
ATOM    213  O   SER A  15      23.518  10.035 -13.020  1.00 81.96           O  
ATOM    214  OG  SER A  15      21.519   9.295 -10.563  1.00 81.96           O  
ATOM    215  HG  SER A  15      20.734   9.844 -10.619  1.00 81.96           H  
ATOM    216  N   ASP A  16      24.079   7.917 -12.523  1.00 78.38           N  
ATOM    217  H   ASP A  16      24.486   7.302 -11.834  1.00 78.38           H  
ATOM    218  CA  ASP A  16      23.906   7.398 -13.886  1.00 78.38           C  
ATOM    219  HA  ASP A  16      24.395   8.079 -14.582  1.00 78.38           H  
ATOM    220  C   ASP A  16      22.421   7.319 -14.312  1.00 78.38           C  
ATOM    221  CB  ASP A  16      24.598   6.031 -14.007  1.00 78.38           C  
ATOM    222  HB2 ASP A  16      24.466   5.657 -15.023  1.00 78.38           H  
ATOM    223  HB3 ASP A  16      24.108   5.333 -13.329  1.00 78.38           H  
ATOM    224  O   ASP A  16      22.114   6.929 -15.435  1.00 78.38           O  
ATOM    225  CG  ASP A  16      26.105   6.061 -13.707  1.00 78.38           C  
ATOM    226  OD1 ASP A  16      26.807   7.035 -14.095  1.00 78.38           O  
ATOM    227  OD2 ASP A  16      26.561   5.094 -13.063  1.00 78.38           O  
ATOM    228  N   LYS A  17      21.480   7.685 -13.425  1.00 81.29           N  
ATOM    229  H   LYS A  17      21.799   8.021 -12.527  1.00 81.29           H  
ATOM    230  CA  LYS A  17      20.043   7.767 -13.740  1.00 81.29           C  
ATOM    231  HA  LYS A  17      19.802   7.006 -14.482  1.00 81.29           H  
ATOM    232  C   LYS A  17      19.638   9.097 -14.373  1.00 81.29           C  
ATOM    233  CB  LYS A  17      19.188   7.531 -12.488  1.00 81.29           C  
ATOM    234  HB2 LYS A  17      19.386   8.316 -11.759  1.00 81.29           H  
ATOM    235  HB3 LYS A  17      18.138   7.601 -12.772  1.00 81.29           H  
ATOM    236  O   LYS A  17      18.563   9.152 -14.969  1.00 81.29           O  
ATOM    237  CG  LYS A  17      19.430   6.159 -11.850  1.00 81.29           C  
ATOM    238  HG2 LYS A  17      20.466   6.081 -11.522  1.00 81.29           H  
ATOM    239  HG3 LYS A  17      19.227   5.379 -12.585  1.00 81.29           H  
ATOM    240  CD  LYS A  17      18.508   5.975 -10.642  1.00 81.29           C  
ATOM    241  HD2 LYS A  17      18.716   6.759  -9.914  1.00 81.29           H  
ATOM    242  HD3 LYS A  17      17.470   6.053 -10.966  1.00 81.29           H  
ATOM    243  CE  LYS A  17      18.761   4.601 -10.018  1.00 81.29           C  
ATOM    244  HE2 LYS A  17      18.564   3.838 -10.771  1.00 81.29           H  
ATOM    245  HE3 LYS A  17      19.815   4.535  -9.748  1.00 81.29           H  
ATOM    246  NZ  LYS A  17      17.909   4.386  -8.825  1.00 81.29           N  
ATOM    247  HZ1 LYS A  17      18.091   3.477  -8.424  1.00 81.29           H  
ATOM    248  HZ2 LYS A  17      18.102   5.093  -8.130  1.00 81.29           H  
ATOM    249  HZ3 LYS A  17      16.933   4.440  -9.080  1.00 81.29           H  
ATOM    250  N   LEU A  18      20.460  10.140 -14.216  1.00 85.48           N  
ATOM    251  H   LEU A  18      21.375   9.981 -13.818  1.00 85.48           H  
ATOM    252  CA  LEU A  18      20.152  11.465 -14.743  1.00 85.48           C  
ATOM    253  HA  LEU A  18      19.160  11.748 -14.392  1.00 85.48           H  
ATOM    254  C   LEU A  18      20.113  11.429 -16.268  1.00 85.48           C  
ATOM    255  CB  LEU A  18      21.182  12.508 -14.279  1.00 85.48           C  
ATOM    256  HB2 LEU A  18      22.179  12.133 -14.513  1.00 85.48           H  
ATOM    257  HB3 LEU A  18      21.016  13.420 -14.852  1.00 85.48           H  
ATOM    258  O   LEU A  18      21.026  10.918 -16.913  1.00 85.48           O  
ATOM    259  CG  LEU A  18      21.124  12.882 -12.796  1.00 85.48           C  
ATOM    260  HG  LEU A  18      21.214  11.978 -12.194  1.00 85.48           H  
ATOM    261  CD1 LEU A  18      22.283  13.825 -12.459  1.00 85.48           C  
ATOM    262 HD11 LEU A  18      23.231  13.324 -12.654  1.00 85.48           H  
ATOM    263 HD12 LEU A  18      22.223  14.725 -13.071  1.00 85.48           H  
ATOM    264 HD13 LEU A  18      22.241  14.111 -11.407  1.00 85.48           H  
ATOM    265  CD2 LEU A  18      19.821  13.583 -12.425  1.00 85.48           C  
ATOM    266 HD21 LEU A  18      18.973  12.917 -12.584  1.00 85.48           H  
ATOM    267 HD22 LEU A  18      19.853  13.846 -11.367  1.00 85.48           H  
ATOM    268 HD23 LEU A  18      19.686  14.483 -13.024  1.00 85.48           H  
ATOM    269  N   ILE A  19      19.076  12.029 -16.841  1.00 86.32           N  
ATOM    270  H   ILE A  19      18.362  12.420 -16.243  1.00 86.32           H  
ATOM    271  CA  ILE A  19      18.919  12.130 -18.291  1.00 86.32           C  
ATOM    272  HA  ILE A  19      19.588  11.416 -18.772  1.00 86.32           H  
ATOM    273  C   ILE A  19      19.329  13.526 -18.738  1.00 86.32           C  
ATOM    274  CB  ILE A  19      17.492  11.759 -18.723  1.00 86.32           C  
ATOM    275  HB  ILE A  19      16.800  12.430 -18.214  1.00 86.32           H  
ATOM    276  O   ILE A  19      18.898  14.533 -18.172  1.00 86.32           O  
ATOM    277  CG1 ILE A  19      17.165  10.309 -18.314  1.00 86.32           C  
ATOM    278 HG12 ILE A  19      17.650   9.617 -19.002  1.00 86.32           H  
ATOM    279 HG13 ILE A  19      17.530  10.092 -17.310  1.00 86.32           H  
ATOM    280  CG2 ILE A  19      17.312  11.930 -20.244  1.00 86.32           C  
ATOM    281 HG21 ILE A  19      17.448  12.973 -20.529  1.00 86.32           H  
ATOM    282 HG22 ILE A  19      18.028  11.312 -20.786  1.00 86.32           H  
ATOM    283 HG23 ILE A  19      16.304  11.655 -20.552  1.00 86.32           H  
ATOM    284  CD1 ILE A  19      15.663  10.052 -18.300  1.00 86.32           C  
ATOM    285 HD11 ILE A  19      15.203  10.320 -19.251  1.00 86.32           H  
ATOM    286 HD12 ILE A  19      15.205  10.617 -17.488  1.00 86.32           H  
ATOM    287 HD13 ILE A  19      15.509   8.985 -18.137  1.00 86.32           H  
ATOM    288  N   ALA A  20      20.161  13.582 -19.774  1.00 87.47           N  
ATOM    289  H   ALA A  20      20.462  12.719 -20.204  1.00 87.47           H  
ATOM    290  CA  ALA A  20      20.603  14.829 -20.373  1.00 87.47           C  
ATOM    291  HA  ALA A  20      21.151  15.408 -19.629  1.00 87.47           H  
ATOM    292  C   ALA A  20      19.409  15.660 -20.853  1.00 87.47           C  
ATOM    293  CB  ALA A  20      21.551  14.496 -21.525  1.00 87.47           C  
ATOM    294  HB1 ALA A  20      22.383  13.889 -21.169  1.00 87.47           H  
ATOM    295  HB2 ALA A  20      21.946  15.420 -21.949  1.00 87.47           H  
ATOM    296  HB3 ALA A  20      21.019  13.953 -22.307  1.00 87.47           H  
ATOM    297  O   ALA A  20      18.519  15.159 -21.536  1.00 87.47           O  
ATOM    298  N   ARG A  21      19.405  16.956 -20.522  1.00 85.32           N  
ATOM    299  H   ARG A  21      20.151  17.291 -19.929  1.00 85.32           H  
ATOM    300  CA  ARG A  21      18.355  17.886 -20.976  1.00 85.32           C  
ATOM    301  HA  ARG A  21      17.382  17.417 -20.834  1.00 85.32           H  
ATOM    302  C   ARG A  21      18.439  18.195 -22.471  1.00 85.32           C  
ATOM    303  CB  ARG A  21      18.409  19.186 -20.163  1.00 85.32           C  
ATOM    304  HB2 ARG A  21      19.417  19.600 -20.202  1.00 85.32           H  
ATOM    305  HB3 ARG A  21      17.724  19.906 -20.612  1.00 85.32           H  
ATOM    306  O   ARG A  21      17.455  18.623 -23.063  1.00 85.32           O  
ATOM    307  CG  ARG A  21      17.983  18.964 -18.706  1.00 85.32           C  
ATOM    308  HG2 ARG A  21      16.979  18.539 -18.694  1.00 85.32           H  
ATOM    309  HG3 ARG A  21      18.660  18.261 -18.221  1.00 85.32           H  
ATOM    310  CD  ARG A  21      17.961  20.278 -17.919  1.00 85.32           C  
ATOM    311  HD2 ARG A  21      17.380  21.010 -18.480  1.00 85.32           H  
ATOM    312  HD3 ARG A  21      17.452  20.093 -16.973  1.00 85.32           H  
ATOM    313  NE  ARG A  21      19.320  20.790 -17.638  1.00 85.32           N  
ATOM    314  HE  ARG A  21      20.079  20.125 -17.681  1.00 85.32           H  
ATOM    315  NH1 ARG A  21      18.709  22.920 -17.042  1.00 85.32           N  
ATOM    316 HH11 ARG A  21      18.943  23.829 -16.669  1.00 85.32           H  
ATOM    317 HH12 ARG A  21      17.747  22.685 -17.242  1.00 85.32           H  
ATOM    318  NH2 ARG A  21      20.845  22.300 -16.874  1.00 85.32           N  
ATOM    319 HH21 ARG A  21      21.055  23.213 -16.496  1.00 85.32           H  
ATOM    320 HH22 ARG A  21      21.500  21.555 -16.685  1.00 85.32           H  
ATOM    321  CZ  ARG A  21      19.620  21.999 -17.198  1.00 85.32           C  
ATOM    322  N   LYS A  22      19.626  18.038 -23.056  1.00 83.06           N  
ATOM    323  H   LYS A  22      20.356  17.601 -22.512  1.00 83.06           H  
ATOM    324  CA  LYS A  22      19.934  18.283 -24.467  1.00 83.06           C  
ATOM    325  HA  LYS A  22      19.023  18.207 -25.060  1.00 83.06           H  
ATOM    326  C   LYS A  22      20.899  17.212 -24.958  1.00 83.06           C  
ATOM    327  CB  LYS A  22      20.555  19.679 -24.651  1.00 83.06           C  
ATOM    328  HB2 LYS A  22      20.869  19.784 -25.689  1.00 83.06           H  
ATOM    329  HB3 LYS A  22      21.441  19.764 -24.021  1.00 83.06           H  
ATOM    330  O   LYS A  22      21.651  16.654 -24.157  1.00 83.06           O  
ATOM    331  CG  LYS A  22      19.580  20.817 -24.313  1.00 83.06           C  
ATOM    332  HG2 LYS A  22      19.333  20.788 -23.252  1.00 83.06           H  
ATOM    333  HG3 LYS A  22      18.668  20.689 -24.895  1.00 83.06           H  
ATOM    334  CD  LYS A  22      20.199  22.180 -24.639  1.00 83.06           C  
ATOM    335  HD2 LYS A  22      20.477  22.199 -25.693  1.00 83.06           H  
ATOM    336  HD3 LYS A  22      21.093  22.320 -24.031  1.00 83.06           H  
ATOM    337  CE  LYS A  22      19.190  23.295 -24.348  1.00 83.06           C  
ATOM    338  HE2 LYS A  22      18.943  23.275 -23.287  1.00 83.06           H  
ATOM    339  HE3 LYS A  22      18.277  23.084 -24.906  1.00 83.06           H  
ATOM    340  NZ  LYS A  22      19.726  24.624 -24.734  1.00 83.06           N  
ATOM    341  HZ1 LYS A  22      19.940  24.639 -25.721  1.00 83.06           H  
ATOM    342  HZ2 LYS A  22      20.572  24.827 -24.222  1.00 83.06           H  
ATOM    343  HZ3 LYS A  22      19.048  25.350 -24.552  1.00 83.06           H  
ATOM    344  N   THR A  23      20.897  16.959 -26.261  1.00 84.42           N  
ATOM    345  H   THR A  23      20.222  17.404 -26.865  1.00 84.42           H  
ATOM    346  CA  THR A  23      21.911  16.121 -26.912  1.00 84.42           C  
ATOM    347  HA  THR A  23      21.804  15.101 -26.543  1.00 84.42           H  
ATOM    348  C   THR A  23      23.310  16.632 -26.547  1.00 84.42           C  
ATOM    349  CB  THR A  23      21.710  16.109 -28.435  1.00 84.42           C  
ATOM    350  HB  THR A  23      22.084  17.039 -28.864  1.00 84.42           H  
ATOM    351  O   THR A  23      23.521  17.841 -26.442  1.00 84.42           O  
ATOM    352  CG2 THR A  23      22.392  14.922 -29.107  1.00 84.42           C  
ATOM    353 HG21 THR A  23      21.990  13.984 -28.724  1.00 84.42           H  
ATOM    354 HG22 THR A  23      22.242  14.971 -30.186  1.00 84.42           H  
ATOM    355 HG23 THR A  23      23.466  14.952 -28.923  1.00 84.42           H  
ATOM    356  OG1 THR A  23      20.332  15.989 -28.732  1.00 84.42           O  
ATOM    357  HG1 THR A  23      20.269  15.893 -29.685  1.00 84.42           H  
ATOM    358  N   ASP A  24      24.230  15.708 -26.272  1.00 85.09           N  
ATOM    359  H   ASP A  24      24.016  14.748 -26.504  1.00 85.09           H  
ATOM    360  CA  ASP A  24      25.637  15.970 -25.921  1.00 85.09           C  
ATOM    361  HA  ASP A  24      26.091  14.991 -25.764  1.00 85.09           H  
ATOM    362  C   ASP A  24      25.886  16.733 -24.606  1.00 85.09           C  
ATOM    363  CB  ASP A  24      26.377  16.575 -27.125  1.00 85.09           C  
ATOM    364  HB2 ASP A  24      26.073  17.614 -27.257  1.00 85.09           H  
ATOM    365  HB3 ASP A  24      27.450  16.557 -26.934  1.00 85.09           H  
ATOM    366  O   ASP A  24      27.022  17.089 -24.287  1.00 85.09           O  
ATOM    367  CG  ASP A  24      26.089  15.780 -28.398  1.00 85.09           C  
ATOM    368  OD1 ASP A  24      26.204  14.535 -28.327  1.00 85.09           O  
ATOM    369  OD2 ASP A  24      25.662  16.407 -29.391  1.00 85.09           O  
ATOM    370  N   TRP A  25      24.853  16.961 -23.788  1.00 88.25           N  
ATOM    371  H   TRP A  25      23.930  16.681 -24.087  1.00 88.25           H  
ATOM    372  CA  TRP A  25      25.027  17.525 -22.450  1.00 88.25           C  
ATOM    373  HA  TRP A  25      25.909  18.166 -22.443  1.00 88.25           H  
ATOM    374  C   TRP A  25      25.255  16.423 -21.426  1.00 88.25           C  
ATOM    375  CB  TRP A  25      23.839  18.404 -22.060  1.00 88.25           C  
ATOM    376  HB2 TRP A  25      23.844  18.513 -20.975  1.00 88.25           H  
ATOM    377  HB3 TRP A  25      22.906  17.910 -22.330  1.00 88.25           H  
ATOM    378  O   TRP A  25      24.343  15.672 -21.100  1.00 88.25           O  
ATOM    379  CG  TRP A  25      23.860  19.781 -22.638  1.00 88.25           C  
ATOM    380  CD1 TRP A  25      24.320  20.128 -23.863  1.00 88.25           C  
ATOM    381  HD1 TRP A  25      24.718  19.443 -24.597  1.00 88.25           H  
ATOM    382  CD2 TRP A  25      23.423  21.020 -22.011  1.00 88.25           C  
ATOM    383  CE2 TRP A  25      23.678  22.096 -22.913  1.00 88.25           C  
ATOM    384  CE3 TRP A  25      22.839  21.341 -20.765  1.00 88.25           C  
ATOM    385  HE3 TRP A  25      22.653  20.546 -20.059  1.00 88.25           H  
ATOM    386  NE1 TRP A  25      24.230  21.494 -24.023  1.00 88.25           N  
ATOM    387  HE1 TRP A  25      24.582  21.963 -24.845  1.00 88.25           H  
ATOM    388  CH2 TRP A  25      22.800  23.715 -21.342  1.00 88.25           C  
ATOM    389  HH2 TRP A  25      22.595  24.739 -21.066  1.00 88.25           H  
ATOM    390  CZ2 TRP A  25      23.378  23.428 -22.592  1.00 88.25           C  
ATOM    391  HZ2 TRP A  25      23.627  24.219 -23.283  1.00 88.25           H  
ATOM    392  CZ3 TRP A  25      22.528  22.674 -20.435  1.00 88.25           C  
ATOM    393  HZ3 TRP A  25      22.104  22.904 -19.469  1.00 88.25           H  
ATOM    394  N   ASP A  26      26.454  16.378 -20.854  1.00 87.63           N  
ATOM    395  H   ASP A  26      27.191  16.952 -21.238  1.00 87.63           H  
ATOM    396  CA  ASP A  26      26.769  15.459 -19.762  1.00 87.63           C  
ATOM    397  HA  ASP A  26      26.515  14.448 -20.080  1.00 87.63           H  
ATOM    398  C   ASP A  26      25.977  15.827 -18.484  1.00 87.63           C  
ATOM    399  CB  ASP A  26      28.283  15.467 -19.526  1.00 87.63           C  
ATOM    400  HB2 ASP A  26      28.785  15.182 -20.451  1.00 87.63           H  
ATOM    401  HB3 ASP A  26      28.597  16.479 -19.272  1.00 87.63           H  
ATOM    402  O   ASP A  26      26.229  16.886 -17.885  1.00 87.63           O  
ATOM    403  CG  ASP A  26      28.736  14.516 -18.414  1.00 87.63           C  
ATOM    404  OD1 ASP A  26      27.881  13.812 -17.827  1.00 87.63           O  
ATOM    405  OD2 ASP A  26      29.947  14.567 -18.106  1.00 87.63           O  
ATOM    406  N   PRO A  27      25.052  14.972 -18.007  1.00 88.10           N  
ATOM    407  CA  PRO A  27      24.292  15.237 -16.788  1.00 88.10           C  
ATOM    408  HA  PRO A  27      23.744  16.169 -16.922  1.00 88.10           H  
ATOM    409  C   PRO A  27      25.176  15.350 -15.540  1.00 88.10           C  
ATOM    410  CB  PRO A  27      23.302  14.078 -16.649  1.00 88.10           C  
ATOM    411  HB2 PRO A  27      22.323  14.442 -16.338  1.00 88.10           H  
ATOM    412  HB3 PRO A  27      23.682  13.335 -15.948  1.00 88.10           H  
ATOM    413  O   PRO A  27      24.815  16.048 -14.588  1.00 88.10           O  
ATOM    414  CG  PRO A  27      23.240  13.462 -18.041  1.00 88.10           C  
ATOM    415  HG2 PRO A  27      22.994  12.401 -18.014  1.00 88.10           H  
ATOM    416  HG3 PRO A  27      22.521  14.018 -18.642  1.00 88.10           H  
ATOM    417  CD  PRO A  27      24.634  13.707 -18.593  1.00 88.10           C  
ATOM    418  HD2 PRO A  27      24.593  13.731 -19.682  1.00 88.10           H  
ATOM    419  HD3 PRO A  27      25.308  12.917 -18.263  1.00 88.10           H  
ATOM    420  N   LYS A  28      26.369  14.738 -15.546  1.00 89.77           N  
ATOM    421  H   LYS A  28      26.653  14.234 -16.374  1.00 89.77           H  
ATOM    422  CA  LYS A  28      27.348  14.864 -14.454  1.00 89.77           C  
ATOM    423  HA  LYS A  28      26.838  14.681 -13.507  1.00 89.77           H  
ATOM    424  C   LYS A  28      27.933  16.273 -14.364  1.00 89.77           C  
ATOM    425  CB  LYS A  28      28.469  13.817 -14.600  1.00 89.77           C  
ATOM    426  HB2 LYS A  28      29.022  13.982 -15.525  1.00 89.77           H  
ATOM    427  HB3 LYS A  28      29.161  13.931 -13.766  1.00 89.77           H  
ATOM    428  O   LYS A  28      28.383  16.677 -13.294  1.00 89.77           O  
ATOM    429  CG  LYS A  28      27.909  12.387 -14.578  1.00 89.77           C  
ATOM    430  HG2 LYS A  28      27.302  12.270 -13.680  1.00 89.77           H  
ATOM    431  HG3 LYS A  28      27.265  12.242 -15.445  1.00 89.77           H  
ATOM    432  CD  LYS A  28      28.983  11.287 -14.585  1.00 89.77           C  
ATOM    433  HD2 LYS A  28      29.646  11.409 -13.729  1.00 89.77           H  
ATOM    434  HD3 LYS A  28      29.549  11.331 -15.515  1.00 89.77           H  
ATOM    435  CE  LYS A  28      28.205   9.965 -14.481  1.00 89.77           C  
ATOM    436  HE2 LYS A  28      27.518   9.907 -15.326  1.00 89.77           H  
ATOM    437  HE3 LYS A  28      27.586   9.998 -13.585  1.00 89.77           H  
ATOM    438  NZ  LYS A  28      29.025   8.732 -14.446  1.00 89.77           N  
ATOM    439  HZ1 LYS A  28      29.524   8.591 -15.313  1.00 89.77           H  
ATOM    440  HZ2 LYS A  28      29.649   8.714 -13.652  1.00 89.77           H  
ATOM    441  HZ3 LYS A  28      28.381   7.962 -14.336  1.00 89.77           H  
ATOM    442  N   LYS A  29      27.887  17.049 -15.453  1.00 89.99           N  
ATOM    443  H   LYS A  29      27.509  16.635 -16.294  1.00 89.99           H  
ATOM    444  CA  LYS A  29      28.319  18.456 -15.492  1.00 89.99           C  
ATOM    445  HA  LYS A  29      29.009  18.643 -14.669  1.00 89.99           H  
ATOM    446  C   LYS A  29      27.162  19.433 -15.300  1.00 89.99           C  
ATOM    447  CB  LYS A  29      29.059  18.738 -16.807  1.00 89.99           C  
ATOM    448  HB2 LYS A  29      29.263  19.807 -16.874  1.00 89.99           H  
ATOM    449  HB3 LYS A  29      28.428  18.457 -17.650  1.00 89.99           H  
ATOM    450  O   LYS A  29      27.325  20.417 -14.582  1.00 89.99           O  
ATOM    451  CG  LYS A  29      30.389  17.977 -16.886  1.00 89.99           C  
ATOM    452  HG2 LYS A  29      30.198  16.905 -16.842  1.00 89.99           H  
ATOM    453  HG3 LYS A  29      31.018  18.257 -16.041  1.00 89.99           H  
ATOM    454  CD  LYS A  29      31.123  18.302 -18.192  1.00 89.99           C  
ATOM    455  HD2 LYS A  29      31.375  19.362 -18.214  1.00 89.99           H  
ATOM    456  HD3 LYS A  29      30.469  18.071 -19.033  1.00 89.99           H  
ATOM    457  CE  LYS A  29      32.393  17.453 -18.287  1.00 89.99           C  
ATOM    458  HE2 LYS A  29      33.035  17.677 -17.435  1.00 89.99           H  
ATOM    459  HE3 LYS A  29      32.100  16.405 -18.218  1.00 89.99           H  
ATOM    460  NZ  LYS A  29      33.114  17.694 -19.561  1.00 89.99           N  
ATOM    461  HZ1 LYS A  29      33.941  17.116 -19.612  1.00 89.99           H  
ATOM    462  HZ2 LYS A  29      32.521  17.446 -20.340  1.00 89.99           H  
ATOM    463  HZ3 LYS A  29      33.382  18.664 -19.654  1.00 89.99           H  
ATOM    464  N   TYR A  30      26.005  19.161 -15.904  1.00 90.65           N  
ATOM    465  H   TYR A  30      25.980  18.348 -16.504  1.00 90.65           H  
ATOM    466  CA  TYR A  30      24.916  20.142 -16.034  1.00 90.65           C  
ATOM    467  HA  TYR A  30      25.246  21.095 -15.622  1.00 90.65           H  
ATOM    468  C   TYR A  30      23.628  19.792 -15.286  1.00 90.65           C  
ATOM    469  CB  TYR A  30      24.630  20.366 -17.522  1.00 90.65           C  
ATOM    470  HB2 TYR A  30      23.832  21.100 -17.633  1.00 90.65           H  
ATOM    471  HB3 TYR A  30      24.284  19.431 -17.964  1.00 90.65           H  
ATOM    472  O   TYR A  30      22.648  20.540 -15.383  1.00 90.65           O  
ATOM    473  CG  TYR A  30      25.833  20.874 -18.281  1.00 90.65           C  
ATOM    474  CD1 TYR A  30      26.289  22.190 -18.069  1.00 90.65           C  
ATOM    475  HD1 TYR A  30      25.767  22.841 -17.383  1.00 90.65           H  
ATOM    476  CD2 TYR A  30      26.512  20.025 -19.174  1.00 90.65           C  
ATOM    477  HD2 TYR A  30      26.161  19.017 -19.340  1.00 90.65           H  
ATOM    478  CE1 TYR A  30      27.423  22.662 -18.754  1.00 90.65           C  
ATOM    479  HE1 TYR A  30      27.771  23.673 -18.598  1.00 90.65           H  
ATOM    480  CE2 TYR A  30      27.649  20.491 -19.856  1.00 90.65           C  
ATOM    481  HE2 TYR A  30      28.169  19.856 -20.558  1.00 90.65           H  
ATOM    482  OH  TYR A  30      29.209  22.246 -20.307  1.00 90.65           O  
ATOM    483  HH  TYR A  30      29.376  23.181 -20.165  1.00 90.65           H  
ATOM    484  CZ  TYR A  30      28.105  21.809 -19.649  1.00 90.65           C  
ATOM    485  N   GLY A  31      23.607  18.668 -14.571  1.00 87.95           N  
ATOM    486  H   GLY A  31      24.409  18.054 -14.602  1.00 87.95           H  
ATOM    487  CA  GLY A  31      22.364  18.096 -14.075  1.00 87.95           C  
ATOM    488  HA2 GLY A  31      21.802  18.853 -13.529  1.00 87.95           H  
ATOM    489  HA3 GLY A  31      22.573  17.267 -13.400  1.00 87.95           H  
ATOM    490  C   GLY A  31      21.495  17.567 -15.211  1.00 87.95           C  
ATOM    491  O   GLY A  31      21.844  17.632 -16.393  1.00 87.95           O  
ATOM    492  N   GLY A  32      20.338  17.042 -14.847  1.00 90.09           N  
ATOM    493  H   GLY A  32      20.045  17.101 -13.883  1.00 90.09           H  
ATOM    494  CA  GLY A  32      19.471  16.348 -15.786  1.00 90.09           C  
ATOM    495  HA2 GLY A  32      19.411  16.897 -16.726  1.00 90.09           H  
ATOM    496  HA3 GLY A  32      19.892  15.365 -15.994  1.00 90.09           H  
ATOM    497  C   GLY A  32      18.071  16.156 -15.241  1.00 90.09           C  
ATOM    498  O   GLY A  32      17.785  16.515 -14.099  1.00 90.09           O  
ATOM    499  N   PHE A  33      17.204  15.572 -16.057  1.00 89.72           N  
ATOM    500  H   PHE A  33      17.527  15.261 -16.963  1.00 89.72           H  
ATOM    501  CA  PHE A  33      15.945  15.032 -15.556  1.00 89.72           C  
ATOM    502  HA  PHE A  33      15.418  15.806 -14.998  1.00 89.72           H  
ATOM    503  C   PHE A  33      16.240  13.870 -14.600  1.00 89.72           C  
ATOM    504  CB  PHE A  33      15.062  14.603 -16.729  1.00 89.72           C  
ATOM    505  HB2 PHE A  33      14.127  14.205 -16.336  1.00 89.72           H  
ATOM    506  HB3 PHE A  33      15.548  13.793 -17.273  1.00 89.72           H  
ATOM    507  O   PHE A  33      17.164  13.096 -14.856  1.00 89.72           O  
ATOM    508  CG  PHE A  33      14.731  15.725 -17.690  1.00 89.72           C  
ATOM    509  CD1 PHE A  33      13.858  16.745 -17.274  1.00 89.72           C  
ATOM    510  HD1 PHE A  33      13.430  16.726 -16.283  1.00 89.72           H  
ATOM    511  CD2 PHE A  33      15.258  15.740 -18.998  1.00 89.72           C  
ATOM    512  HD2 PHE A  33      15.912  14.948 -19.332  1.00 89.72           H  
ATOM    513  CE1 PHE A  33      13.490  17.765 -18.166  1.00 89.72           C  
ATOM    514  HE1 PHE A  33      12.760  18.502 -17.865  1.00 89.72           H  
ATOM    515  CE2 PHE A  33      14.885  16.761 -19.892  1.00 89.72           C  
ATOM    516  HE2 PHE A  33      15.235  16.740 -20.913  1.00 89.72           H  
ATOM    517  CZ  PHE A  33      14.000  17.771 -19.475  1.00 89.72           C  
ATOM    518  HZ  PHE A  33      13.669  18.525 -20.175  1.00 89.72           H  
ATOM    519  N   ASP A  34      15.479  13.771 -13.505  1.00 85.95           N  
ATOM    520  H   ASP A  34      14.778  14.485 -13.367  1.00 85.95           H  
ATOM    521  CA  ASP A  34      15.719  12.844 -12.383  1.00 85.95           C  
ATOM    522  HA  ASP A  34      16.614  13.168 -11.852  1.00 85.95           H  
ATOM    523  C   ASP A  34      15.989  11.408 -12.853  1.00 85.95           C  
ATOM    524  CB  ASP A  34      14.512  12.932 -11.410  1.00 85.95           C  
ATOM    525  HB2 ASP A  34      13.599  12.916 -12.005  1.00 85.95           H  
ATOM    526  HB3 ASP A  34      14.536  13.902 -10.913  1.00 85.95           H  
ATOM    527  O   ASP A  34      17.058  10.842 -12.611  1.00 85.95           O  
ATOM    528  CG  ASP A  34      14.374  11.835 -10.329  1.00 85.95           C  
ATOM    529  OD1 ASP A  34      15.200  10.901 -10.251  1.00 85.95           O  
ATOM    530  OD2 ASP A  34      13.331  11.812  -9.636  1.00 85.95           O  
ATOM    531  N   SER A  35      14.997  10.810 -13.509  1.00 83.82           N  
ATOM    532  H   SER A  35      14.166  11.342 -13.723  1.00 83.82           H  
ATOM    533  CA  SER A  35      15.063   9.416 -13.928  1.00 83.82           C  
ATOM    534  HA  SER A  35      16.066   9.246 -14.319  1.00 83.82           H  
ATOM    535  C   SER A  35      14.070   9.115 -15.048  1.00 83.82           C  
ATOM    536  CB  SER A  35      14.850   8.467 -12.732  1.00 83.82           C  
ATOM    537  HB2 SER A  35      15.809   8.347 -12.228  1.00 83.82           H  
ATOM    538  HB3 SER A  35      14.538   7.487 -13.094  1.00 83.82           H  
ATOM    539  O   SER A  35      13.035   9.782 -15.159  1.00 83.82           O  
ATOM    540  OG  SER A  35      13.915   8.928 -11.765  1.00 83.82           O  
ATOM    541  HG  SER A  35      14.364   9.644 -11.309  1.00 83.82           H  
ATOM    542  N   PRO A  36      14.358   8.102 -15.883  1.00 87.15           N  
ATOM    543  CA  PRO A  36      13.422   7.644 -16.898  1.00 87.15           C  
ATOM    544  HA  PRO A  36      13.163   8.461 -17.570  1.00 87.15           H  
ATOM    545  C   PRO A  36      12.150   7.087 -16.261  1.00 87.15           C  
ATOM    546  CB  PRO A  36      14.158   6.557 -17.678  1.00 87.15           C  
ATOM    547  HB2 PRO A  36      13.475   5.774 -18.007  1.00 87.15           H  
ATOM    548  HB3 PRO A  36      14.672   6.986 -18.538  1.00 87.15           H  
ATOM    549  O   PRO A  36      12.185   6.424 -15.221  1.00 87.15           O  
ATOM    550  CG  PRO A  36      15.204   6.036 -16.697  1.00 87.15           C  
ATOM    551  HG2 PRO A  36      16.076   5.629 -17.210  1.00 87.15           H  
ATOM    552  HG3 PRO A  36      14.754   5.287 -16.045  1.00 87.15           H  
ATOM    553  CD  PRO A  36      15.558   7.272 -15.878  1.00 87.15           C  
ATOM    554  HD2 PRO A  36      16.379   7.810 -16.351  1.00 87.15           H  
ATOM    555  HD3 PRO A  36      15.847   6.972 -14.870  1.00 87.15           H  
ATOM    556  N   THR A  37      11.024   7.298 -16.931  1.00 88.78           N  
ATOM    557  H   THR A  37      11.052   7.848 -17.778  1.00 88.78           H  
ATOM    558  CA  THR A  37       9.756   6.677 -16.559  1.00 88.78           C  
ATOM    559  HA  THR A  37       9.641   6.742 -15.477  1.00 88.78           H  
ATOM    560  C   THR A  37       9.782   5.205 -16.972  1.00 88.78           C  
ATOM    561  CB  THR A  37       8.577   7.420 -17.197  1.00 88.78           C  
ATOM    562  HB  THR A  37       8.655   7.351 -18.283  1.00 88.78           H  
ATOM    563  O   THR A  37      10.064   4.872 -18.126  1.00 88.78           O  
ATOM    564  CG2 THR A  37       7.228   6.873 -16.736  1.00 88.78           C  
ATOM    565 HG21 THR A  37       7.159   6.918 -15.649  1.00 88.78           H  
ATOM    566 HG22 THR A  37       6.433   7.478 -17.173  1.00 88.78           H  
ATOM    567 HG23 THR A  37       7.101   5.844 -17.071  1.00 88.78           H  
ATOM    568  OG1 THR A  37       8.609   8.775 -16.816  1.00 88.78           O  
ATOM    569  HG1 THR A  37       8.165   9.269 -17.508  1.00 88.78           H  
ATOM    570  N   VAL A  38       9.484   4.309 -16.030  1.00 90.09           N  
ATOM    571  H   VAL A  38       9.273   4.644 -15.101  1.00 90.09           H  
ATOM    572  CA  VAL A  38       9.304   2.876 -16.306  1.00 90.09           C  
ATOM    573  HA  VAL A  38      10.088   2.539 -16.984  1.00 90.09           H  
ATOM    574  C   VAL A  38       7.957   2.672 -16.998  1.00 90.09           C  
ATOM    575  CB  VAL A  38       9.449   2.023 -15.034  1.00 90.09           C  
ATOM    576  HB  VAL A  38       8.732   2.361 -14.286  1.00 90.09           H  
ATOM    577  O   VAL A  38       6.933   3.122 -16.488  1.00 90.09           O  
ATOM    578  CG1 VAL A  38       9.209   0.534 -15.312  1.00 90.09           C  
ATOM    579 HG11 VAL A  38       8.176   0.370 -15.620  1.00 90.09           H  
ATOM    580 HG12 VAL A  38       9.875   0.180 -16.099  1.00 90.09           H  
ATOM    581 HG13 VAL A  38       9.381  -0.049 -14.408  1.00 90.09           H  
ATOM    582  CG2 VAL A  38      10.867   2.163 -14.458  1.00 90.09           C  
ATOM    583 HG21 VAL A  38      11.071   3.201 -14.196  1.00 90.09           H  
ATOM    584 HG22 VAL A  38      11.604   1.831 -15.190  1.00 90.09           H  
ATOM    585 HG23 VAL A  38      10.961   1.556 -13.557  1.00 90.09           H  
ATOM    586  N   ALA A  39       7.962   2.010 -18.155  1.00 91.42           N  
ATOM    587  H   ALA A  39       8.828   1.605 -18.478  1.00 91.42           H  
ATOM    588  CA  ALA A  39       6.755   1.671 -18.902  1.00 91.42           C  
ATOM    589  HA  ALA A  39       6.055   2.506 -18.853  1.00 91.42           H  
ATOM    590  C   ALA A  39       6.061   0.440 -18.302  1.00 91.42           C  
ATOM    591  CB  ALA A  39       7.141   1.435 -20.369  1.00 91.42           C  
ATOM    592  HB1 ALA A  39       7.667   2.306 -20.760  1.00 91.42           H  
ATOM    593  HB2 ALA A  39       6.242   1.263 -20.959  1.00 91.42           H  
ATOM    594  HB3 ALA A  39       7.793   0.566 -20.455  1.00 91.42           H  
ATOM    595  O   ALA A  39       4.861   0.461 -18.046  1.00 91.42           O  
ATOM    596  N   TYR A  40       6.831  -0.622 -18.071  1.00 93.45           N  
ATOM    597  H   TYR A  40       7.811  -0.565 -18.308  1.00 93.45           H  
ATOM    598  CA  TYR A  40       6.389  -1.869 -17.451  1.00 93.45           C  
ATOM    599  HA  TYR A  40       5.711  -1.646 -16.628  1.00 93.45           H  
ATOM    600  C   TYR A  40       7.591  -2.618 -16.869  1.00 93.45           C  
ATOM    601  CB  TYR A  40       5.631  -2.730 -18.476  1.00 93.45           C  
ATOM    602  HB2 TYR A  40       4.680  -2.242 -18.690  1.00 93.45           H  
ATOM    603  HB3 TYR A  40       5.382  -3.693 -18.031  1.00 93.45           H  
ATOM    604  O   TYR A  40       8.743  -2.229 -17.079  1.00 93.45           O  
ATOM    605  CG  TYR A  40       6.344  -2.994 -19.787  1.00 93.45           C  
ATOM    606  CD1 TYR A  40       5.984  -2.252 -20.928  1.00 93.45           C  
ATOM    607  HD1 TYR A  40       5.234  -1.479 -20.847  1.00 93.45           H  
ATOM    608  CD2 TYR A  40       7.303  -4.021 -19.889  1.00 93.45           C  
ATOM    609  HD2 TYR A  40       7.568  -4.605 -19.020  1.00 93.45           H  
ATOM    610  CE1 TYR A  40       6.550  -2.563 -22.177  1.00 93.45           C  
ATOM    611  HE1 TYR A  40       6.232  -2.044 -23.070  1.00 93.45           H  
ATOM    612  CE2 TYR A  40       7.889  -4.317 -21.135  1.00 93.45           C  
ATOM    613  HE2 TYR A  40       8.609  -5.116 -21.228  1.00 93.45           H  
ATOM    614  OH  TYR A  40       7.959  -3.962 -23.506  1.00 93.45           O  
ATOM    615  HH  TYR A  40       7.472  -3.538 -24.217  1.00 93.45           H  
ATOM    616  CZ  TYR A  40       7.493  -3.603 -22.284  1.00 93.45           C  
ATOM    617  N   SER A  41       7.327  -3.690 -16.133  1.00 95.76           N  
ATOM    618  H   SER A  41       6.370  -4.000 -16.045  1.00 95.76           H  
ATOM    619  CA  SER A  41       8.361  -4.611 -15.670  1.00 95.76           C  
ATOM    620  HA  SER A  41       9.341  -4.167 -15.844  1.00 95.76           H  
ATOM    621  C   SER A  41       8.327  -5.905 -16.471  1.00 95.76           C  
ATOM    622  CB  SER A  41       8.224  -4.853 -14.167  1.00 95.76           C  
ATOM    623  HB2 SER A  41       8.866  -5.681 -13.868  1.00 95.76           H  
ATOM    624  HB3 SER A  41       7.189  -5.092 -13.920  1.00 95.76           H  
ATOM    625  O   SER A  41       7.308  -6.253 -17.059  1.00 95.76           O  
ATOM    626  OG  SER A  41       8.636  -3.678 -13.490  1.00 95.76           O  
ATOM    627  HG  SER A  41       9.525  -3.498 -13.805  1.00 95.76           H  
ATOM    628  N   VAL A  42       9.447  -6.612 -16.516  1.00 95.60           N  
ATOM    629  H   VAL A  42      10.283  -6.237 -16.091  1.00 95.60           H  
ATOM    630  CA  VAL A  42       9.537  -7.956 -17.081  1.00 95.60           C  
ATOM    631  HA  VAL A  42       8.531  -8.309 -17.307  1.00 95.60           H  
ATOM    632  C   VAL A  42      10.103  -8.887 -16.028  1.00 95.60           C  
ATOM    633  CB  VAL A  42      10.325  -7.997 -18.404  1.00 95.60           C  
ATOM    634  HB  VAL A  42      10.322  -9.023 -18.771  1.00 95.60           H  
ATOM    635  O   VAL A  42      11.121  -8.568 -15.417  1.00 95.60           O  
ATOM    636  CG1 VAL A  42       9.618  -7.121 -19.441  1.00 95.60           C  
ATOM    637 HG11 VAL A  42      10.113  -7.232 -20.406  1.00 95.60           H  
ATOM    638 HG12 VAL A  42       9.651  -6.073 -19.142  1.00 95.60           H  
ATOM    639 HG13 VAL A  42       8.580  -7.438 -19.537  1.00 95.60           H  
ATOM    640  CG2 VAL A  42      11.780  -7.524 -18.312  1.00 95.60           C  
ATOM    641 HG21 VAL A  42      11.829  -6.503 -17.934  1.00 95.60           H  
ATOM    642 HG22 VAL A  42      12.242  -7.564 -19.299  1.00 95.60           H  
ATOM    643 HG23 VAL A  42      12.335  -8.194 -17.656  1.00 95.60           H  
ATOM    644  N   LEU A  43       9.417  -9.998 -15.782  1.00 95.30           N  
ATOM    645  H   LEU A  43       8.603 -10.190 -16.349  1.00 95.30           H  
ATOM    646  CA  LEU A  43       9.964 -11.116 -15.025  1.00 95.30           C  
ATOM    647  HA  LEU A  43      10.619 -10.741 -14.239  1.00 95.30           H  
ATOM    648  C   LEU A  43      10.784 -11.958 -15.995  1.00 95.30           C  
ATOM    649  CB  LEU A  43       8.818 -11.908 -14.382  1.00 95.30           C  
ATOM    650  HB2 LEU A  43       8.141 -12.226 -15.175  1.00 95.30           H  
ATOM    651  HB3 LEU A  43       8.266 -11.249 -13.712  1.00 95.30           H  
ATOM    652  O   LEU A  43      10.296 -12.293 -17.072  1.00 95.30           O  
ATOM    653  CG  LEU A  43       9.253 -13.155 -13.592  1.00 95.30           C  
ATOM    654  HG  LEU A  43       9.831 -13.821 -14.232  1.00 95.30           H  
ATOM    655  CD1 LEU A  43      10.084 -12.783 -12.365  1.00 95.30           C  
ATOM    656 HD11 LEU A  43      10.233 -13.675 -11.756  1.00 95.30           H  
ATOM    657 HD12 LEU A  43       9.565 -12.030 -11.771  1.00 95.30           H  
ATOM    658 HD13 LEU A  43      11.059 -12.407 -12.675  1.00 95.30           H  
ATOM    659  CD2 LEU A  43       8.016 -13.904 -13.104  1.00 95.30           C  
ATOM    660 HD21 LEU A  43       7.386 -14.168 -13.954  1.00 95.30           H  
ATOM    661 HD22 LEU A  43       7.441 -13.287 -12.414  1.00 95.30           H  
ATOM    662 HD23 LEU A  43       8.313 -14.823 -12.600  1.00 95.30           H  
ATOM    663  N   LEU A  44      12.022 -12.262 -15.624  1.00 94.10           N  
ATOM    664  H   LEU A  44      12.369 -11.910 -14.743  1.00 94.10           H  
ATOM    665  CA  LEU A  44      12.923 -13.060 -16.445  1.00 94.10           C  
ATOM    666  HA  LEU A  44      12.330 -13.620 -17.167  1.00 94.10           H  
ATOM    667  C   LEU A  44      13.670 -14.086 -15.598  1.00 94.10           C  
ATOM    668  CB  LEU A  44      13.857 -12.124 -17.240  1.00 94.10           C  
ATOM    669  HB2 LEU A  44      14.370 -12.706 -18.006  1.00 94.10           H  
ATOM    670  HB3 LEU A  44      13.226 -11.407 -17.764  1.00 94.10           H  
ATOM    671  O   LEU A  44      14.017 -13.824 -14.442  1.00 94.10           O  
ATOM    672  CG  LEU A  44      14.900 -11.365 -16.387  1.00 94.10           C  
ATOM    673  HG  LEU A  44      14.557 -11.280 -15.355  1.00 94.10           H  
ATOM    674  CD1 LEU A  44      16.261 -12.063 -16.402  1.00 94.10           C  
ATOM    675 HD11 LEU A  44      16.956 -11.515 -15.765  1.00 94.10           H  
ATOM    676 HD12 LEU A  44      16.652 -12.094 -17.419  1.00 94.10           H  
ATOM    677 HD13 LEU A  44      16.166 -13.078 -16.016  1.00 94.10           H  
ATOM    678  CD2 LEU A  44      15.107  -9.951 -16.926  1.00 94.10           C  
ATOM    679 HD21 LEU A  44      14.173  -9.396 -16.839  1.00 94.10           H  
ATOM    680 HD22 LEU A  44      15.414  -9.997 -17.971  1.00 94.10           H  
ATOM    681 HD23 LEU A  44      15.872  -9.442 -16.340  1.00 94.10           H  
ATOM    682  N   VAL A  45      13.953 -15.231 -16.215  1.00 92.76           N  
ATOM    683  H   VAL A  45      13.586 -15.371 -17.146  1.00 92.76           H  
ATOM    684  CA  VAL A  45      14.880 -16.246 -15.713  1.00 92.76           C  
ATOM    685  HA  VAL A  45      15.177 -15.989 -14.696  1.00 92.76           H  
ATOM    686  C   VAL A  45      16.116 -16.227 -16.605  1.00 92.76           C  
ATOM    687  CB  VAL A  45      14.229 -17.640 -15.668  1.00 92.76           C  
ATOM    688  HB  VAL A  45      13.964 -17.953 -16.678  1.00 92.76           H  
ATOM    689  O   VAL A  45      16.016 -16.365 -17.821  1.00 92.76           O  
ATOM    690  CG1 VAL A  45      15.196 -18.668 -15.065  1.00 92.76           C  
ATOM    691 HG11 VAL A  45      16.071 -18.776 -15.706  1.00 92.76           H  
ATOM    692 HG12 VAL A  45      14.702 -19.638 -15.008  1.00 92.76           H  
ATOM    693 HG13 VAL A  45      15.503 -18.356 -14.066  1.00 92.76           H  
ATOM    694  CG2 VAL A  45      12.959 -17.625 -14.808  1.00 92.76           C  
ATOM    695 HG21 VAL A  45      13.186 -17.252 -13.809  1.00 92.76           H  
ATOM    696 HG22 VAL A  45      12.547 -18.632 -14.741  1.00 92.76           H  
ATOM    697 HG23 VAL A  45      12.204 -16.989 -15.270  1.00 92.76           H  
ATOM    698  N   ALA A  46      17.286 -16.003 -16.014  1.00 93.81           N  
ATOM    699  H   ALA A  46      17.304 -15.888 -15.010  1.00 93.81           H  
ATOM    700  CA  ALA A  46      18.537 -15.892 -16.759  1.00 93.81           C  
ATOM    701  HA  ALA A  46      18.505 -16.553 -17.625  1.00 93.81           H  
ATOM    702  C   ALA A  46      19.740 -16.293 -15.905  1.00 93.81           C  
ATOM    703  CB  ALA A  46      18.680 -14.446 -17.252  1.00 93.81           C  
ATOM    704  HB1 ALA A  46      19.562 -14.350 -17.884  1.00 93.81           H  
ATOM    705  HB2 ALA A  46      17.801 -14.180 -17.840  1.00 93.81           H  
ATOM    706  HB3 ALA A  46      18.759 -13.768 -16.403  1.00 93.81           H  
ATOM    707  O   ALA A  46      19.623 -16.570 -14.710  1.00 93.81           O  
ATOM    708  N   LYS A  47      20.932 -16.283 -16.503  1.00 93.51           N  
ATOM    709  H   LYS A  47      20.960 -16.092 -17.494  1.00 93.51           H  
ATOM    710  CA  LYS A  47      22.202 -16.314 -15.776  1.00 93.51           C  
ATOM    711  HA  LYS A  47      21.989 -16.517 -14.727  1.00 93.51           H  
ATOM    712  C   LYS A  47      22.878 -14.953 -15.830  1.00 93.51           C  
ATOM    713  CB  LYS A  47      23.113 -17.430 -16.300  1.00 93.51           C  
ATOM    714  HB2 LYS A  47      24.049 -17.398 -15.743  1.00 93.51           H  
ATOM    715  HB3 LYS A  47      23.329 -17.269 -17.356  1.00 93.51           H  
ATOM    716  O   LYS A  47      22.869 -14.292 -16.858  1.00 93.51           O  
ATOM    717  CG  LYS A  47      22.455 -18.801 -16.106  1.00 93.51           C  
ATOM    718  HG2 LYS A  47      21.612 -18.898 -16.790  1.00 93.51           H  
ATOM    719  HG3 LYS A  47      22.087 -18.879 -15.083  1.00 93.51           H  
ATOM    720  CD  LYS A  47      23.442 -19.943 -16.358  1.00 93.51           C  
ATOM    721  HD2 LYS A  47      23.826 -19.877 -17.376  1.00 93.51           H  
ATOM    722  HD3 LYS A  47      24.266 -19.867 -15.649  1.00 93.51           H  
ATOM    723  CE  LYS A  47      22.691 -21.261 -16.148  1.00 93.51           C  
ATOM    724  HE2 LYS A  47      21.887 -21.322 -16.881  1.00 93.51           H  
ATOM    725  HE3 LYS A  47      22.221 -21.235 -15.165  1.00 93.51           H  
ATOM    726  NZ  LYS A  47      23.583 -22.442 -16.252  1.00 93.51           N  
ATOM    727  HZ1 LYS A  47      23.039 -23.282 -16.116  1.00 93.51           H  
ATOM    728  HZ2 LYS A  47      24.020 -22.483 -17.162  1.00 93.51           H  
ATOM    729  HZ3 LYS A  47      24.293 -22.409 -15.534  1.00 93.51           H  
ATOM    730  N   VAL A  48      23.514 -14.563 -14.733  1.00 93.18           N  
ATOM    731  H   VAL A  48      23.428 -15.135 -13.906  1.00 93.18           H  
ATOM    732  CA  VAL A  48      24.333 -13.344 -14.659  1.00 93.18           C  
ATOM    733  HA  VAL A  48      24.523 -12.978 -15.668  1.00 93.18           H  
ATOM    734  C   VAL A  48      25.688 -13.657 -14.042  1.00 93.18           C  
ATOM    735  CB  VAL A  48      23.622 -12.205 -13.900  1.00 93.18           C  
ATOM    736  HB  VAL A  48      24.312 -11.364 -13.822  1.00 93.18           H  
ATOM    737  O   VAL A  48      25.798 -14.504 -13.148  1.00 93.18           O  
ATOM    738  CG1 VAL A  48      22.382 -11.724 -14.656  1.00 93.18           C  
ATOM    739 HG11 VAL A  48      21.643 -12.522 -14.736  1.00 93.18           H  
ATOM    740 HG12 VAL A  48      22.668 -11.404 -15.658  1.00 93.18           H  
ATOM    741 HG13 VAL A  48      21.932 -10.874 -14.143  1.00 93.18           H  
ATOM    742  CG2 VAL A  48      23.201 -12.606 -12.480  1.00 93.18           C  
ATOM    743 HG21 VAL A  48      22.719 -11.755 -11.998  1.00 93.18           H  
ATOM    744 HG22 VAL A  48      22.494 -13.433 -12.536  1.00 93.18           H  
ATOM    745 HG23 VAL A  48      24.073 -12.915 -11.903  1.00 93.18           H  
ATOM    746  N   GLU A  49      26.729 -12.968 -14.501  1.00 91.96           N  
ATOM    747  H   GLU A  49      26.589 -12.301 -15.246  1.00 91.96           H  
ATOM    748  CA  GLU A  49      28.038 -13.006 -13.853  1.00 91.96           C  
ATOM    749  HA  GLU A  49      28.317 -14.044 -13.669  1.00 91.96           H  
ATOM    750  C   GLU A  49      27.964 -12.271 -12.507  1.00 91.96           C  
ATOM    751  CB  GLU A  49      29.122 -12.379 -14.743  1.00 91.96           C  
ATOM    752  HB2 GLU A  49      28.833 -11.360 -15.002  1.00 91.96           H  
ATOM    753  HB3 GLU A  49      30.043 -12.340 -14.162  1.00 91.96           H  
ATOM    754  O   GLU A  49      27.646 -11.083 -12.446  1.00 91.96           O  
ATOM    755  CG  GLU A  49      29.391 -13.175 -16.028  1.00 91.96           C  
ATOM    756  HG2 GLU A  49      29.556 -14.218 -15.756  1.00 91.96           H  
ATOM    757  HG3 GLU A  49      28.508 -13.128 -16.666  1.00 91.96           H  
ATOM    758  CD  GLU A  49      30.616 -12.659 -16.808  1.00 91.96           C  
ATOM    759  OE1 GLU A  49      31.073 -13.400 -17.702  1.00 91.96           O  
ATOM    760  OE2 GLU A  49      31.147 -11.564 -16.480  1.00 91.96           O  
ATOM    761  N   LYS A  50      28.258 -12.966 -11.400  1.00 85.18           N  
ATOM    762  H   LYS A  50      28.446 -13.954 -11.497  1.00 85.18           H  
ATOM    763  CA  LYS A  50      28.291 -12.358 -10.060  1.00 85.18           C  
ATOM    764  HA  LYS A  50      28.228 -11.277 -10.186  1.00 85.18           H  
ATOM    765  C   LYS A  50      29.610 -12.603  -9.336  1.00 85.18           C  
ATOM    766  CB  LYS A  50      27.074 -12.799  -9.219  1.00 85.18           C  
ATOM    767  HB2 LYS A  50      26.808 -13.827  -9.466  1.00 85.18           H  
ATOM    768  HB3 LYS A  50      27.338 -12.757  -8.162  1.00 85.18           H  
ATOM    769  O   LYS A  50      30.147 -13.711  -9.317  1.00 85.18           O  
ATOM    770  CG  LYS A  50      25.866 -11.873  -9.441  1.00 85.18           C  
ATOM    771  HG2 LYS A  50      25.570 -11.924 -10.489  1.00 85.18           H  
ATOM    772  HG3 LYS A  50      26.166 -10.848  -9.223  1.00 85.18           H  
ATOM    773  CD  LYS A  50      24.660 -12.227  -8.552  1.00 85.18           C  
ATOM    774  HD2 LYS A  50      24.321 -13.233  -8.803  1.00 85.18           H  
ATOM    775  HD3 LYS A  50      24.950 -12.185  -7.502  1.00 85.18           H  
ATOM    776  CE  LYS A  50      23.533 -11.217  -8.823  1.00 85.18           C  
ATOM    777  HE2 LYS A  50      23.873 -10.219  -8.547  1.00 85.18           H  
ATOM    778  HE3 LYS A  50      23.351 -11.201  -9.897  1.00 85.18           H  
ATOM    779  NZ  LYS A  50      22.259 -11.538  -8.127  1.00 85.18           N  
ATOM    780  HZ1 LYS A  50      21.548 -10.883  -8.419  1.00 85.18           H  
ATOM    781  HZ2 LYS A  50      22.346 -11.493  -7.121  1.00 85.18           H  
ATOM    782  HZ3 LYS A  50      21.917 -12.444  -8.413  1.00 85.18           H  
ATOM    783  N   GLY A  51      30.059 -11.567  -8.626  1.00 83.23           N  
ATOM    784  H   GLY A  51      29.593 -10.682  -8.766  1.00 83.23           H  
ATOM    785  CA  GLY A  51      31.254 -11.587  -7.781  1.00 83.23           C  
ATOM    786  HA2 GLY A  51      31.300 -12.532  -7.241  1.00 83.23           H  
ATOM    787  HA3 GLY A  51      31.182 -10.781  -7.051  1.00 83.23           H  
ATOM    788  C   GLY A  51      32.561 -11.415  -8.558  1.00 83.23           C  
ATOM    789  O   GLY A  51      32.574 -11.355  -9.784  1.00 83.23           O  
ATOM    790  N   LYS A  52      33.682 -11.354  -7.828  1.00 84.06           N  
ATOM    791  H   LYS A  52      33.600 -11.392  -6.822  1.00 84.06           H  
ATOM    792  CA  LYS A  52      35.018 -11.126  -8.413  1.00 84.06           C  
ATOM    793  HA  LYS A  52      35.010 -10.190  -8.971  1.00 84.06           H  
ATOM    794  C   LYS A  52      35.429 -12.197  -9.429  1.00 84.06           C  
ATOM    795  CB  LYS A  52      36.085 -11.037  -7.308  1.00 84.06           C  
ATOM    796  HB2 LYS A  52      36.052 -11.936  -6.692  1.00 84.06           H  
ATOM    797  HB3 LYS A  52      37.062 -10.997  -7.789  1.00 84.06           H  
ATOM    798  O   LYS A  52      36.109 -11.888 -10.394  1.00 84.06           O  
ATOM    799  CG  LYS A  52      35.943  -9.794  -6.414  1.00 84.06           C  
ATOM    800  HG2 LYS A  52      35.890  -8.906  -7.043  1.00 84.06           H  
ATOM    801  HG3 LYS A  52      35.028  -9.867  -5.825  1.00 84.06           H  
ATOM    802  CD  LYS A  52      37.152  -9.670  -5.472  1.00 84.06           C  
ATOM    803  HD2 LYS A  52      38.060  -9.614  -6.073  1.00 84.06           H  
ATOM    804  HD3 LYS A  52      37.206 -10.554  -4.836  1.00 84.06           H  
ATOM    805  CE  LYS A  52      37.051  -8.412  -4.597  1.00 84.06           C  
ATOM    806  HE2 LYS A  52      36.924  -7.547  -5.249  1.00 84.06           H  
ATOM    807  HE3 LYS A  52      36.162  -8.489  -3.971  1.00 84.06           H  
ATOM    808  NZ  LYS A  52      38.259  -8.226  -3.750  1.00 84.06           N  
ATOM    809  HZ1 LYS A  52      39.087  -8.125  -4.320  1.00 84.06           H  
ATOM    810  HZ2 LYS A  52      38.399  -9.011  -3.129  1.00 84.06           H  
ATOM    811  HZ3 LYS A  52      38.178  -7.393  -3.185  1.00 84.06           H  
ATOM    812  N   SER A  53      35.000 -13.440  -9.220  1.00 85.93           N  
ATOM    813  H   SER A  53      34.414 -13.623  -8.418  1.00 85.93           H  
ATOM    814  CA  SER A  53      35.288 -14.573 -10.108  1.00 85.93           C  
ATOM    815  HA  SER A  53      36.278 -14.431 -10.541  1.00 85.93           H  
ATOM    816  C   SER A  53      34.329 -14.695 -11.295  1.00 85.93           C  
ATOM    817  CB  SER A  53      35.329 -15.870  -9.292  1.00 85.93           C  
ATOM    818  HB2 SER A  53      36.220 -15.846  -8.664  1.00 85.93           H  
ATOM    819  HB3 SER A  53      35.406 -16.732  -9.954  1.00 85.93           H  
ATOM    820  O   SER A  53      34.428 -15.677 -12.024  1.00 85.93           O  
ATOM    821  OG  SER A  53      34.188 -15.998  -8.453  1.00 85.93           O  
ATOM    822  HG  SER A  53      34.483 -16.412  -7.638  1.00 85.93           H  
ATOM    823  N   LYS A  54      33.392 -13.747 -11.475  1.00 85.82           N  
ATOM    824  H   LYS A  54      33.399 -12.944 -10.863  1.00 85.82           H  
ATOM    825  CA  LYS A  54      32.423 -13.724 -12.587  1.00 85.82           C  
ATOM    826  HA  LYS A  54      31.648 -12.994 -12.350  1.00 85.82           H  
ATOM    827  C   LYS A  54      31.677 -15.049 -12.792  1.00 85.82           C  
ATOM    828  CB  LYS A  54      33.116 -13.249 -13.871  1.00 85.82           C  
ATOM    829  HB2 LYS A  54      32.409 -13.328 -14.697  1.00 85.82           H  
ATOM    830  HB3 LYS A  54      33.962 -13.898 -14.096  1.00 85.82           H  
ATOM    831  O   LYS A  54      31.341 -15.438 -13.905  1.00 85.82           O  
ATOM    832  CG  LYS A  54      33.583 -11.792 -13.794  1.00 85.82           C  
ATOM    833  HG2 LYS A  54      34.317 -11.658 -13.000  1.00 85.82           H  
ATOM    834  HG3 LYS A  54      32.718 -11.156 -13.603  1.00 85.82           H  
ATOM    835  CD  LYS A  54      34.206 -11.425 -15.143  1.00 85.82           C  
ATOM    836  HD2 LYS A  54      35.189 -11.887 -15.235  1.00 85.82           H  
ATOM    837  HD3 LYS A  54      33.575 -11.825 -15.936  1.00 85.82           H  
ATOM    838  CE  LYS A  54      34.315  -9.912 -15.315  1.00 85.82           C  
ATOM    839  HE2 LYS A  54      35.217  -9.549 -14.823  1.00 85.82           H  
ATOM    840  HE3 LYS A  54      33.445  -9.454 -14.845  1.00 85.82           H  
ATOM    841  NZ  LYS A  54      34.305  -9.589 -16.759  1.00 85.82           N  
ATOM    842  HZ1 LYS A  54      35.078 -10.029 -17.239  1.00 85.82           H  
ATOM    843  HZ2 LYS A  54      33.458  -9.969 -17.155  1.00 85.82           H  
ATOM    844  HZ3 LYS A  54      34.312  -8.593 -16.926  1.00 85.82           H  
ATOM    845  N   LYS A  55      31.397 -15.774 -11.705  1.00 90.09           N  
ATOM    846  H   LYS A  55      31.638 -15.386 -10.805  1.00 90.09           H  
ATOM    847  CA  LYS A  55      30.679 -17.049 -11.798  1.00 90.09           C  
ATOM    848  HA  LYS A  55      31.164 -17.651 -12.567  1.00 90.09           H  
ATOM    849  C   LYS A  55      29.248 -16.795 -12.263  1.00 90.09           C  
ATOM    850  CB  LYS A  55      30.721 -17.816 -10.471  1.00 90.09           C  
ATOM    851  HB2 LYS A  55      30.414 -17.158  -9.658  1.00 90.09           H  
ATOM    852  HB3 LYS A  55      30.018 -18.647 -10.529  1.00 90.09           H  
ATOM    853  O   LYS A  55      28.553 -15.956 -11.685  1.00 90.09           O  
ATOM    854  CG  LYS A  55      32.123 -18.379 -10.192  1.00 90.09           C  
ATOM    855  HG2 LYS A  55      32.833 -17.557 -10.102  1.00 90.09           H  
ATOM    856  HG3 LYS A  55      32.426 -19.005 -11.031  1.00 90.09           H  
ATOM    857  CD  LYS A  55      32.145 -19.222  -8.909  1.00 90.09           C  
ATOM    858  HD2 LYS A  55      31.867 -18.597  -8.061  1.00 90.09           H  
ATOM    859  HD3 LYS A  55      31.426 -20.035  -9.010  1.00 90.09           H  
ATOM    860  CE  LYS A  55      33.549 -19.802  -8.692  1.00 90.09           C  
ATOM    861  HE2 LYS A  55      33.851 -20.311  -9.607  1.00 90.09           H  
ATOM    862  HE3 LYS A  55      34.248 -18.980  -8.536  1.00 90.09           H  
ATOM    863  NZ  LYS A  55      33.602 -20.759  -7.553  1.00 90.09           N  
ATOM    864  HZ1 LYS A  55      33.345 -20.321  -6.680  1.00 90.09           H  
ATOM    865  HZ2 LYS A  55      32.987 -21.542  -7.719  1.00 90.09           H  
ATOM    866  HZ3 LYS A  55      34.534 -21.136  -7.457  1.00 90.09           H  
ATOM    867  N   LEU A  56      28.810 -17.560 -13.261  1.00 92.38           N  
ATOM    868  H   LEU A  56      29.472 -18.163 -13.729  1.00 92.38           H  
ATOM    869  CA  LEU A  56      27.432 -17.545 -13.739  1.00 92.38           C  
ATOM    870  HA  LEU A  56      27.139 -16.515 -13.941  1.00 92.38           H  
ATOM    871  C   LEU A  56      26.500 -18.095 -12.659  1.00 92.38           C  
ATOM    872  CB  LEU A  56      27.306 -18.370 -15.033  1.00 92.38           C  
ATOM    873  HB2 LEU A  56      27.691 -19.372 -14.845  1.00 92.38           H  
ATOM    874  HB3 LEU A  56      26.248 -18.460 -15.280  1.00 92.38           H  
ATOM    875  O   LEU A  56      26.649 -19.237 -12.222  1.00 92.38           O  
ATOM    876  CG  LEU A  56      28.033 -17.775 -16.250  1.00 92.38           C  
ATOM    877  HG  LEU A  56      29.090 -17.647 -16.016  1.00 92.38           H  
ATOM    878  CD1 LEU A  56      27.905 -18.737 -17.432  1.00 92.38           C  
ATOM    879 HD11 LEU A  56      28.346 -19.700 -17.176  1.00 92.38           H  
ATOM    880 HD12 LEU A  56      28.447 -18.327 -18.284  1.00 92.38           H  
ATOM    881 HD13 LEU A  56      26.858 -18.862 -17.707  1.00 92.38           H  
ATOM    882  CD2 LEU A  56      27.440 -16.433 -16.667  1.00 92.38           C  
ATOM    883 HD21 LEU A  56      27.572 -15.688 -15.882  1.00 92.38           H  
ATOM    884 HD22 LEU A  56      27.983 -16.073 -17.540  1.00 92.38           H  
ATOM    885 HD23 LEU A  56      26.383 -16.528 -16.914  1.00 92.38           H  
ATOM    886  N   LYS A  57      25.523 -17.289 -12.246  1.00 92.73           N  
ATOM    887  H   LYS A  57      25.494 -16.351 -12.619  1.00 92.73           H  
ATOM    888  CA  LYS A  57      24.466 -17.696 -11.316  1.00 92.73           C  
ATOM    889  HA  LYS A  57      24.572 -18.754 -11.077  1.00 92.73           H  
ATOM    890  C   LYS A  57      23.107 -17.515 -11.965  1.00 92.73           C  
ATOM    891  CB  LYS A  57      24.546 -16.888 -10.017  1.00 92.73           C  
ATOM    892  HB2 LYS A  57      24.517 -15.822 -10.244  1.00 92.73           H  
ATOM    893  HB3 LYS A  57      23.673 -17.135  -9.412  1.00 92.73           H  
ATOM    894  O   LYS A  57      22.864 -16.468 -12.559  1.00 92.73           O  
ATOM    895  CG  LYS A  57      25.816 -17.214  -9.221  1.00 92.73           C  
ATOM    896  HG2 LYS A  57      25.927 -18.296  -9.149  1.00 92.73           H  
ATOM    897  HG3 LYS A  57      26.687 -16.801  -9.731  1.00 92.73           H  
ATOM    898  CD  LYS A  57      25.721 -16.630  -7.808  1.00 92.73           C  
ATOM    899  HD2 LYS A  57      24.830 -17.031  -7.325  1.00 92.73           H  
ATOM    900  HD3 LYS A  57      25.640 -15.545  -7.868  1.00 92.73           H  
ATOM    901  CE  LYS A  57      26.962 -17.024  -7.004  1.00 92.73           C  
ATOM    902  HE2 LYS A  57      27.829 -16.523  -7.435  1.00 92.73           H  
ATOM    903  HE3 LYS A  57      27.109 -18.098  -7.114  1.00 92.73           H  
ATOM    904  NZ  LYS A  57      26.810 -16.681  -5.567  1.00 92.73           N  
ATOM    905  HZ1 LYS A  57      26.012 -17.164  -5.179  1.00 92.73           H  
ATOM    906  HZ2 LYS A  57      26.676 -15.688  -5.443  1.00 92.73           H  
ATOM    907  HZ3 LYS A  57      27.624 -16.970  -5.043  1.00 92.73           H  
ATOM    908  N   SER A  58      22.240 -18.510 -11.807  1.00 91.89           N  
ATOM    909  H   SER A  58      22.518 -19.355 -11.329  1.00 91.89           H  
ATOM    910  CA  SER A  58      20.834 -18.383 -12.183  1.00 91.89           C  
ATOM    911  HA  SER A  58      20.778 -18.063 -13.223  1.00 91.89           H  
ATOM    912  C   SER A  58      20.153 -17.333 -11.307  1.00 91.89           C  
ATOM    913  CB  SER A  58      20.097 -19.719 -12.075  1.00 91.89           C  
ATOM    914  HB2 SER A  58      19.073 -19.583 -12.424  1.00 91.89           H  
ATOM    915  HB3 SER A  58      20.073 -20.041 -11.034  1.00 91.89           H  
ATOM    916  O   SER A  58      20.385 -17.279 -10.095  1.00 91.89           O  
ATOM    917  OG  SER A  58      20.734 -20.711 -12.867  1.00 91.89           O  
ATOM    918  HG  SER A  58      20.080 -21.399 -13.009  1.00 91.89           H  
ATOM    919  N   VAL A  59      19.341 -16.492 -11.930  1.00 91.78           N  
ATOM    920  H   VAL A  59      19.223 -16.583 -12.929  1.00 91.78           H  
ATOM    921  CA  VAL A  59      18.553 -15.444 -11.290  1.00 91.78           C  
ATOM    922  HA  VAL A  59      18.464 -15.670 -10.228  1.00 91.78           H  
ATOM    923  C   VAL A  59      17.145 -15.444 -11.868  1.00 91.78           C  
ATOM    924  CB  VAL A  59      19.200 -14.049 -11.427  1.00 91.78           C  
ATOM    925  HB  VAL A  59      18.514 -13.321 -10.994  1.00 91.78           H  
ATOM    926  O   VAL A  59      16.962 -15.640 -13.067  1.00 91.78           O  
ATOM    927  CG1 VAL A  59      20.504 -13.981 -10.617  1.00 91.78           C  
ATOM    928 HG11 VAL A  59      20.883 -12.960 -10.652  1.00 91.78           H  
ATOM    929 HG12 VAL A  59      21.239 -14.665 -11.041  1.00 91.78           H  
ATOM    930 HG13 VAL A  59      20.299 -14.267  -9.585  1.00 91.78           H  
ATOM    931  CG2 VAL A  59      19.494 -13.621 -12.871  1.00 91.78           C  
ATOM    932 HG21 VAL A  59      20.221 -14.289 -13.333  1.00 91.78           H  
ATOM    933 HG22 VAL A  59      18.577 -13.630 -13.461  1.00 91.78           H  
ATOM    934 HG23 VAL A  59      19.878 -12.601 -12.879  1.00 91.78           H  
ATOM    935  N   THR A  60      16.179 -15.199 -10.991  1.00 92.40           N  
ATOM    936  H   THR A  60      16.420 -15.094 -10.016  1.00 92.40           H  
ATOM    937  CA  THR A  60      14.800 -14.862 -11.337  1.00 92.40           C  
ATOM    938  HA  THR A  60      14.671 -14.875 -12.419  1.00 92.40           H  
ATOM    939  C   THR A  60      14.567 -13.461 -10.807  1.00 92.40           C  
ATOM    940  CB  THR A  60      13.804 -15.851 -10.720  1.00 92.40           C  
ATOM    941  HB  THR A  60      13.878 -15.814  -9.633  1.00 92.40           H  
ATOM    942  O   THR A  60      14.688 -13.233  -9.600  1.00 92.40           O  
ATOM    943  CG2 THR A  60      12.367 -15.553 -11.132  1.00 92.40           C  
ATOM    944 HG21 THR A  60      12.284 -15.491 -12.217  1.00 92.40           H  
ATOM    945 HG22 THR A  60      11.701 -16.330 -10.757  1.00 92.40           H  
ATOM    946 HG23 THR A  60      12.062 -14.602 -10.696  1.00 92.40           H  
ATOM    947  OG1 THR A  60      14.105 -17.158 -11.142  1.00 92.40           O  
ATOM    948  HG1 THR A  60      13.332 -17.491 -11.604  1.00 92.40           H  
ATOM    949  N   GLU A  61      14.321 -12.501 -11.690  1.00 92.67           N  
ATOM    950  H   GLU A  61      14.225 -12.733 -12.668  1.00 92.67           H  
ATOM    951  CA  GLU A  61      14.249 -11.098 -11.294  1.00 92.67           C  
ATOM    952  HA  GLU A  61      13.865 -11.056 -10.274  1.00 92.67           H  
ATOM    953  C   GLU A  61      13.273 -10.287 -12.131  1.00 92.67           C  
ATOM    954  CB  GLU A  61      15.646 -10.460 -11.273  1.00 92.67           C  
ATOM    955  HB2 GLU A  61      15.553  -9.426 -10.942  1.00 92.67           H  
ATOM    956  HB3 GLU A  61      16.242 -10.985 -10.526  1.00 92.67           H  
ATOM    957  O   GLU A  61      12.890 -10.664 -13.237  1.00 92.67           O  
ATOM    958  CG  GLU A  61      16.396 -10.485 -12.608  1.00 92.67           C  
ATOM    959  HG2 GLU A  61      15.803  -9.979 -13.370  1.00 92.67           H  
ATOM    960  HG3 GLU A  61      16.562 -11.516 -12.923  1.00 92.67           H  
ATOM    961  CD  GLU A  61      17.743  -9.783 -12.433  1.00 92.67           C  
ATOM    962  OE1 GLU A  61      17.949  -8.755 -13.101  1.00 92.67           O  
ATOM    963  OE2 GLU A  61      18.572 -10.227 -11.601  1.00 92.67           O  
ATOM    964  N   LEU A  62      12.875  -9.152 -11.562  1.00 95.09           N  
ATOM    965  H   LEU A  62      13.289  -8.887 -10.680  1.00 95.09           H  
ATOM    966  CA  LEU A  62      12.074  -8.152 -12.239  1.00 95.09           C  
ATOM    967  HA  LEU A  62      11.577  -8.612 -13.093  1.00 95.09           H  
ATOM    968  C   LEU A  62      12.990  -7.054 -12.764  1.00 95.09           C  
ATOM    969  CB  LEU A  62      11.007  -7.612 -11.279  1.00 95.09           C  
ATOM    970  HB2 LEU A  62      10.572  -6.707 -11.704  1.00 95.09           H  
ATOM    971  HB3 LEU A  62      11.485  -7.345 -10.336  1.00 95.09           H  
ATOM    972  O   LEU A  62      13.704  -6.411 -11.995  1.00 95.09           O  
ATOM    973  CG  LEU A  62       9.883  -8.628 -11.024  1.00 95.09           C  
ATOM    974  HG  LEU A  62      10.298  -9.614 -10.816  1.00 95.09           H  
ATOM    975  CD1 LEU A  62       9.061  -8.187  -9.824  1.00 95.09           C  
ATOM    976 HD11 LEU A  62       9.702  -8.201  -8.942  1.00 95.09           H  
ATOM    977 HD12 LEU A  62       8.225  -8.869  -9.668  1.00 95.09           H  
ATOM    978 HD13 LEU A  62       8.690  -7.175  -9.991  1.00 95.09           H  
ATOM    979  CD2 LEU A  62       8.931  -8.714 -12.210  1.00 95.09           C  
ATOM    980 HD21 LEU A  62       8.468  -7.747 -12.404  1.00 95.09           H  
ATOM    981 HD22 LEU A  62       8.159  -9.451 -11.986  1.00 95.09           H  
ATOM    982 HD23 LEU A  62       9.466  -9.043 -13.101  1.00 95.09           H  
ATOM    983  N   LEU A  63      12.920  -6.800 -14.066  1.00 95.30           N  
ATOM    984  H   LEU A  63      12.359  -7.419 -14.634  1.00 95.30           H  
ATOM    985  CA  LEU A  63      13.603  -5.693 -14.720  1.00 95.30           C  
ATOM    986  HA  LEU A  63      14.292  -5.233 -14.012  1.00 95.30           H  
ATOM    987  C   LEU A  63      12.576  -4.642 -15.145  1.00 95.30           C  
ATOM    988  CB  LEU A  63      14.432  -6.243 -15.889  1.00 95.30           C  
ATOM    989  HB2 LEU A  63      15.164  -6.951 -15.500  1.00 95.30           H  
ATOM    990  HB3 LEU A  63      13.766  -6.791 -16.555  1.00 95.30           H  
ATOM    991  O   LEU A  63      11.572  -4.953 -15.778  1.00 95.30           O  
ATOM    992  CG  LEU A  63      15.161  -5.164 -16.705  1.00 95.30           C  
ATOM    993  HG  LEU A  63      14.450  -4.408 -17.038  1.00 95.30           H  
ATOM    994  CD1 LEU A  63      16.264  -4.478 -15.896  1.00 95.30           C  
ATOM    995 HD11 LEU A  63      16.777  -3.749 -16.524  1.00 95.30           H  
ATOM    996 HD12 LEU A  63      16.981  -5.222 -15.550  1.00 95.30           H  
ATOM    997 HD13 LEU A  63      15.842  -3.960 -15.035  1.00 95.30           H  
ATOM    998  CD2 LEU A  63      15.785  -5.794 -17.944  1.00 95.30           C  
ATOM    999 HD21 LEU A  63      14.995  -6.202 -18.574  1.00 95.30           H  
ATOM   1000 HD22 LEU A  63      16.340  -5.045 -18.510  1.00 95.30           H  
ATOM   1001 HD23 LEU A  63      16.454  -6.601 -17.648  1.00 95.30           H  
ATOM   1002  N   GLY A  64      12.808  -3.377 -14.800  1.00 95.42           N  
ATOM   1003  H   GLY A  64      13.673  -3.166 -14.322  1.00 95.42           H  
ATOM   1004  CA  GLY A  64      11.997  -2.270 -15.303  1.00 95.42           C  
ATOM   1005  HA2 GLY A  64      10.941  -2.542 -15.309  1.00 95.42           H  
ATOM   1006  HA3 GLY A  64      12.126  -1.398 -14.662  1.00 95.42           H  
ATOM   1007  C   GLY A  64      12.428  -1.891 -16.716  1.00 95.42           C  
ATOM   1008  O   GLY A  64      13.584  -1.531 -16.915  1.00 95.42           O  
ATOM   1009  N   ILE A  65      11.502  -1.927 -17.671  1.00 95.29           N  
ATOM   1010  H   ILE A  65      10.566  -2.222 -17.432  1.00 95.29           H  
ATOM   1011  CA  ILE A  65      11.718  -1.429 -19.029  1.00 95.29           C  
ATOM   1012  HA  ILE A  65      12.786  -1.421 -19.246  1.00 95.29           H  
ATOM   1013  C   ILE A  65      11.217   0.006 -19.089  1.00 95.29           C  
ATOM   1014  CB  ILE A  65      11.030  -2.334 -20.073  1.00 95.29           C  
ATOM   1015  HB  ILE A  65       9.955  -2.310 -19.893  1.00 95.29           H  
ATOM   1016  O   ILE A  65      10.034   0.283 -18.878  1.00 95.29           O  
ATOM   1017  CG1 ILE A  65      11.478  -3.809 -19.963  1.00 95.29           C  
ATOM   1018 HG12 ILE A  65      11.157  -4.207 -19.000  1.00 95.29           H  
ATOM   1019 HG13 ILE A  65      10.966  -4.387 -20.732  1.00 95.29           H  
ATOM   1020  CG2 ILE A  65      11.276  -1.801 -21.496  1.00 95.29           C  
ATOM   1021 HG21 ILE A  65      12.343  -1.674 -21.680  1.00 95.29           H  
ATOM   1022 HG22 ILE A  65      10.872  -2.505 -22.224  1.00 95.29           H  
ATOM   1023 HG23 ILE A  65      10.773  -0.844 -21.632  1.00 95.29           H  
ATOM   1024  CD1 ILE A  65      12.987  -4.059 -20.103  1.00 95.29           C  
ATOM   1025 HD11 ILE A  65      13.347  -3.695 -21.065  1.00 95.29           H  
ATOM   1026 HD12 ILE A  65      13.174  -5.132 -20.050  1.00 95.29           H  
ATOM   1027 HD13 ILE A  65      13.534  -3.572 -19.296  1.00 95.29           H  
ATOM   1028  N   THR A  66      12.119   0.947 -19.347  1.00 93.06           N  
ATOM   1029  H   THR A  66      13.084   0.679 -19.479  1.00 93.06           H  
ATOM   1030  CA  THR A  66      11.756   2.364 -19.459  1.00 93.06           C  
ATOM   1031  HA  THR A  66      11.064   2.612 -18.653  1.00 93.06           H  
ATOM   1032  C   THR A  66      11.022   2.664 -20.762  1.00 93.06           C  
ATOM   1033  CB  THR A  66      12.968   3.275 -19.287  1.00 93.06           C  
ATOM   1034  HB  THR A  66      12.627   4.310 -19.328  1.00 93.06           H  
ATOM   1035  O   THR A  66      11.149   1.926 -21.739  1.00 93.06           O  
ATOM   1036  CG2 THR A  66      13.696   3.035 -17.963  1.00 93.06           C  
ATOM   1037 HG21 THR A  66      13.057   3.336 -17.132  1.00 93.06           H  
ATOM   1038 HG22 THR A  66      13.966   1.986 -17.844  1.00 93.06           H  
ATOM   1039 HG23 THR A  66      14.616   3.619 -17.946  1.00 93.06           H  
ATOM   1040  OG1 THR A  66      13.883   3.074 -20.326  1.00 93.06           O  
ATOM   1041  HG1 THR A  66      14.358   2.271 -20.098  1.00 93.06           H  
ATOM   1042  N   ILE A  67      10.279   3.775 -20.820  1.00 90.81           N  
ATOM   1043  H   ILE A  67      10.167   4.332 -19.985  1.00 90.81           H  
ATOM   1044  CA  ILE A  67       9.610   4.198 -22.065  1.00 90.81           C  
ATOM   1045  HA  ILE A  67       8.928   3.405 -22.372  1.00 90.81           H  
ATOM   1046  C   ILE A  67      10.639   4.351 -23.205  1.00 90.81           C  
ATOM   1047  CB  ILE A  67       8.777   5.487 -21.852  1.00 90.81           C  
ATOM   1048  HB  ILE A  67       9.451   6.293 -21.563  1.00 90.81           H  
ATOM   1049  O   ILE A  67      10.368   3.948 -24.334  1.00 90.81           O  
ATOM   1050  CG1 ILE A  67       7.708   5.305 -20.747  1.00 90.81           C  
ATOM   1051 HG12 ILE A  67       7.022   4.507 -21.031  1.00 90.81           H  
ATOM   1052 HG13 ILE A  67       8.192   5.011 -19.816  1.00 90.81           H  
ATOM   1053  CG2 ILE A  67       8.066   5.877 -23.162  1.00 90.81           C  
ATOM   1054 HG21 ILE A  67       7.313   5.131 -23.418  1.00 90.81           H  
ATOM   1055 HG22 ILE A  67       7.583   6.849 -23.061  1.00 90.81           H  
ATOM   1056 HG23 ILE A  67       8.768   5.949 -23.993  1.00 90.81           H  
ATOM   1057  CD1 ILE A  67       6.881   6.563 -20.449  1.00 90.81           C  
ATOM   1058 HD11 ILE A  67       7.543   7.415 -20.294  1.00 90.81           H  
ATOM   1059 HD12 ILE A  67       6.199   6.778 -21.271  1.00 90.81           H  
ATOM   1060 HD13 ILE A  67       6.288   6.400 -19.549  1.00 90.81           H  
ATOM   1061  N   MET A  68      11.846   4.843 -22.903  1.00 88.55           N  
ATOM   1062  H   MET A  68      12.022   5.115 -21.947  1.00 88.55           H  
ATOM   1063  CA  MET A  68      12.944   4.980 -23.874  1.00 88.55           C  
ATOM   1064  HA  MET A  68      12.564   5.458 -24.777  1.00 88.55           H  
ATOM   1065  C   MET A  68      13.576   3.643 -24.301  1.00 88.55           C  
ATOM   1066  CB  MET A  68      14.043   5.864 -23.275  1.00 88.55           C  
ATOM   1067  HB2 MET A  68      14.396   5.421 -22.344  1.00 88.55           H  
ATOM   1068  HB3 MET A  68      14.879   5.896 -23.975  1.00 88.55           H  
ATOM   1069  O   MET A  68      14.204   3.549 -25.356  1.00 88.55           O  
ATOM   1070  CG  MET A  68      13.591   7.305 -23.021  1.00 88.55           C  
ATOM   1071  HG2 MET A  68      13.115   7.683 -23.925  1.00 88.55           H  
ATOM   1072  HG3 MET A  68      12.861   7.330 -22.212  1.00 88.55           H  
ATOM   1073  SD  MET A  68      14.969   8.409 -22.617  1.00 88.55           S  
ATOM   1074  CE  MET A  68      15.344   7.862 -20.939  1.00 88.55           C  
ATOM   1075  HE1 MET A  68      14.494   8.116 -20.307  1.00 88.55           H  
ATOM   1076  HE2 MET A  68      15.528   6.788 -20.917  1.00 88.55           H  
ATOM   1077  HE3 MET A  68      16.232   8.386 -20.582  1.00 88.55           H  
ATOM   1078  N   GLU A  69      13.461   2.596 -23.486  1.00 94.21           N  
ATOM   1079  H   GLU A  69      12.974   2.713 -22.609  1.00 94.21           H  
ATOM   1080  CA  GLU A  69      13.977   1.259 -23.802  1.00 94.21           C  
ATOM   1081  HA  GLU A  69      14.816   1.335 -24.493  1.00 94.21           H  
ATOM   1082  C   GLU A  69      12.938   0.376 -24.491  1.00 94.21           C  
ATOM   1083  CB  GLU A  69      14.485   0.590 -22.525  1.00 94.21           C  
ATOM   1084  HB2 GLU A  69      13.706   0.679 -21.767  1.00 94.21           H  
ATOM   1085  HB3 GLU A  69      14.652  -0.471 -22.712  1.00 94.21           H  
ATOM   1086  O   GLU A  69      13.329  -0.527 -25.227  1.00 94.21           O  
ATOM   1087  CG  GLU A  69      15.808   1.218 -22.048  1.00 94.21           C  
ATOM   1088  HG2 GLU A  69      16.606   0.902 -22.720  1.00 94.21           H  
ATOM   1089  HG3 GLU A  69      15.751   2.305 -22.108  1.00 94.21           H  
ATOM   1090  CD  GLU A  69      16.142   0.823 -20.605  1.00 94.21           C  
ATOM   1091  OE1 GLU A  69      17.346   0.636 -20.302  1.00 94.21           O  
ATOM   1092  OE2 GLU A  69      15.186   0.750 -19.800  1.00 94.21           O  
ATOM   1093  N   LYS A  70      11.644   0.670 -24.313  1.00 94.38           N  
ATOM   1094  H   LYS A  70      11.435   1.407 -23.655  1.00 94.38           H  
ATOM   1095  CA  LYS A  70      10.515  -0.134 -24.797  1.00 94.38           C  
ATOM   1096  HA  LYS A  70      10.463  -1.045 -24.201  1.00 94.38           H  
ATOM   1097  C   LYS A  70      10.680  -0.592 -26.248  1.00 94.38           C  
ATOM   1098  CB  LYS A  70       9.213   0.659 -24.584  1.00 94.38           C  
ATOM   1099  HB2 LYS A  70       9.111   0.904 -23.527  1.00 94.38           H  
ATOM   1100  HB3 LYS A  70       9.252   1.586 -25.156  1.00 94.38           H  
ATOM   1101  O   LYS A  70      10.643  -1.787 -26.502  1.00 94.38           O  
ATOM   1102  CG  LYS A  70       7.995  -0.159 -25.028  1.00 94.38           C  
ATOM   1103  HG2 LYS A  70       8.099  -0.400 -26.086  1.00 94.38           H  
ATOM   1104  HG3 LYS A  70       7.969  -1.089 -24.460  1.00 94.38           H  
ATOM   1105  CD  LYS A  70       6.667   0.584 -24.848  1.00 94.38           C  
ATOM   1106  HD2 LYS A  70       6.476   0.750 -23.788  1.00 94.38           H  
ATOM   1107  HD3 LYS A  70       6.711   1.537 -25.375  1.00 94.38           H  
ATOM   1108  CE  LYS A  70       5.576  -0.304 -25.461  1.00 94.38           C  
ATOM   1109  HE2 LYS A  70       5.553  -1.256 -24.931  1.00 94.38           H  
ATOM   1110  HE3 LYS A  70       5.862  -0.548 -26.484  1.00 94.38           H  
ATOM   1111  NZ  LYS A  70       4.232   0.318 -25.447  1.00 94.38           N  
ATOM   1112  HZ1 LYS A  70       4.230   1.168 -25.993  1.00 94.38           H  
ATOM   1113  HZ2 LYS A  70       3.583  -0.326 -25.878  1.00 94.38           H  
ATOM   1114  HZ3 LYS A  70       3.924   0.498 -24.502  1.00 94.38           H  
ATOM   1115  N   SER A  71      10.924   0.331 -27.181  1.00 94.83           N  
ATOM   1116  H   SER A  71      10.954   1.296 -26.886  1.00 94.83           H  
ATOM   1117  CA  SER A  71      11.068   0.001 -28.612  1.00 94.83           C  
ATOM   1118  HA  SER A  71      10.162  -0.502 -28.950  1.00 94.83           H  
ATOM   1119  C   SER A  71      12.243  -0.952 -28.884  1.00 94.83           C  
ATOM   1120  CB  SER A  71      11.226   1.302 -29.409  1.00 94.83           C  
ATOM   1121  HB2 SER A  71      12.045   1.882 -28.983  1.00 94.83           H  
ATOM   1122  HB3 SER A  71      10.310   1.888 -29.331  1.00 94.83           H  
ATOM   1123  O   SER A  71      12.113  -1.897 -29.658  1.00 94.83           O  
ATOM   1124  OG  SER A  71      11.513   1.064 -30.770  1.00 94.83           O  
ATOM   1125  HG  SER A  71      10.708   1.141 -31.286  1.00 94.83           H  
ATOM   1126  N   ARG A  72      13.382  -0.756 -28.203  1.00 95.79           N  
ATOM   1127  H   ARG A  72      13.375  -0.067 -27.465  1.00 95.79           H  
ATOM   1128  CA  ARG A  72      14.564  -1.621 -28.357  1.00 95.79           C  
ATOM   1129  HA  ARG A  72      14.744  -1.793 -29.419  1.00 95.79           H  
ATOM   1130  C   ARG A  72      14.330  -3.005 -27.765  1.00 95.79           C  
ATOM   1131  CB  ARG A  72      15.807  -0.973 -27.731  1.00 95.79           C  
ATOM   1132  HB2 ARG A  72      15.596  -0.682 -26.702  1.00 95.79           H  
ATOM   1133  HB3 ARG A  72      16.610  -1.711 -27.719  1.00 95.79           H  
ATOM   1134  O   ARG A  72      14.666  -3.993 -28.407  1.00 95.79           O  
ATOM   1135  CG  ARG A  72      16.280   0.241 -28.540  1.00 95.79           C  
ATOM   1136  HG2 ARG A  72      16.457  -0.075 -29.568  1.00 95.79           H  
ATOM   1137  HG3 ARG A  72      15.510   1.013 -28.545  1.00 95.79           H  
ATOM   1138  CD  ARG A  72      17.586   0.821 -27.984  1.00 95.79           C  
ATOM   1139  HD2 ARG A  72      18.308   0.015 -27.855  1.00 95.79           H  
ATOM   1140  HD3 ARG A  72      17.979   1.524 -28.718  1.00 95.79           H  
ATOM   1141  NE  ARG A  72      17.380   1.531 -26.706  1.00 95.79           N  
ATOM   1142  HE  ARG A  72      16.429   1.605 -26.373  1.00 95.79           H  
ATOM   1143  NH1 ARG A  72      19.553   2.209 -26.389  1.00 95.79           N  
ATOM   1144 HH11 ARG A  72      19.816   1.755 -27.252  1.00 95.79           H  
ATOM   1145 HH12 ARG A  72      20.243   2.710 -25.847  1.00 95.79           H  
ATOM   1146  NH2 ARG A  72      17.978   2.803 -24.919  1.00 95.79           N  
ATOM   1147 HH21 ARG A  72      18.675   3.312 -24.394  1.00 95.79           H  
ATOM   1148 HH22 ARG A  72      17.009   2.862 -24.641  1.00 95.79           H  
ATOM   1149  CZ  ARG A  72      18.304   2.173 -26.012  1.00 95.79           C  
ATOM   1150  N   PHE A  73      13.738  -3.060 -26.575  1.00 96.21           N  
ATOM   1151  H   PHE A  73      13.482  -2.195 -26.119  1.00 96.21           H  
ATOM   1152  CA  PHE A  73      13.385  -4.313 -25.923  1.00 96.21           C  
ATOM   1153  HA  PHE A  73      14.273  -4.940 -25.844  1.00 96.21           H  
ATOM   1154  C   PHE A  73      12.360  -5.102 -26.747  1.00 96.21           C  
ATOM   1155  CB  PHE A  73      12.872  -4.015 -24.511  1.00 96.21           C  
ATOM   1156  HB2 PHE A  73      12.062  -3.287 -24.567  1.00 96.21           H  
ATOM   1157  HB3 PHE A  73      13.678  -3.571 -23.926  1.00 96.21           H  
ATOM   1158  O   PHE A  73      12.550  -6.285 -26.979  1.00 96.21           O  
ATOM   1159  CG  PHE A  73      12.378  -5.254 -23.798  1.00 96.21           C  
ATOM   1160  CD1 PHE A  73      10.999  -5.483 -23.652  1.00 96.21           C  
ATOM   1161  HD1 PHE A  73      10.292  -4.754 -24.020  1.00 96.21           H  
ATOM   1162  CD2 PHE A  73      13.295  -6.215 -23.340  1.00 96.21           C  
ATOM   1163  HD2 PHE A  73      14.355  -6.070 -23.493  1.00 96.21           H  
ATOM   1164  CE1 PHE A  73      10.546  -6.661 -23.037  1.00 96.21           C  
ATOM   1165  HE1 PHE A  73       9.489  -6.830 -22.894  1.00 96.21           H  
ATOM   1166  CE2 PHE A  73      12.844  -7.392 -22.725  1.00 96.21           C  
ATOM   1167  HE2 PHE A  73      13.553  -8.136 -22.393  1.00 96.21           H  
ATOM   1168  CZ  PHE A  73      11.467  -7.618 -22.582  1.00 96.21           C  
ATOM   1169  HZ  PHE A  73      11.120  -8.527 -22.114  1.00 96.21           H  
ATOM   1170  N   GLU A  74      11.308  -4.456 -27.252  1.00 94.88           N  
ATOM   1171  H   GLU A  74      11.179  -3.480 -27.025  1.00 94.88           H  
ATOM   1172  CA  GLU A  74      10.253  -5.126 -28.024  1.00 94.88           C  
ATOM   1173  HA  GLU A  74       9.956  -6.032 -27.495  1.00 94.88           H  
ATOM   1174  C   GLU A  74      10.719  -5.598 -29.404  1.00 94.88           C  
ATOM   1175  CB  GLU A  74       9.026  -4.204 -28.141  1.00 94.88           C  
ATOM   1176  HB2 GLU A  74       8.318  -4.626 -28.854  1.00 94.88           H  
ATOM   1177  HB3 GLU A  74       9.338  -3.219 -28.491  1.00 94.88           H  
ATOM   1178  O   GLU A  74      10.214  -6.606 -29.890  1.00 94.88           O  
ATOM   1179  CG  GLU A  74       8.339  -4.096 -26.774  1.00 94.88           C  
ATOM   1180  HG2 GLU A  74       9.067  -3.786 -26.024  1.00 94.88           H  
ATOM   1181  HG3 GLU A  74       8.004  -5.095 -26.493  1.00 94.88           H  
ATOM   1182  CD  GLU A  74       7.146  -3.138 -26.695  1.00 94.88           C  
ATOM   1183  OE1 GLU A  74       6.493  -3.186 -25.621  1.00 94.88           O  
ATOM   1184  OE2 GLU A  74       6.901  -2.320 -27.606  1.00 94.88           O  
ATOM   1185  N   LYS A  75      11.699  -4.918 -30.016  1.00 96.33           N  
ATOM   1186  H   LYS A  75      12.025  -4.065 -29.584  1.00 96.33           H  
ATOM   1187  CA  LYS A  75      12.290  -5.339 -31.293  1.00 96.33           C  
ATOM   1188  HA  LYS A  75      11.479  -5.549 -31.991  1.00 96.33           H  
ATOM   1189  C   LYS A  75      13.086  -6.641 -31.170  1.00 96.33           C  
ATOM   1190  CB  LYS A  75      13.151  -4.195 -31.852  1.00 96.33           C  
ATOM   1191  HB2 LYS A  75      12.532  -3.302 -31.936  1.00 96.33           H  
ATOM   1192  HB3 LYS A  75      13.970  -3.988 -31.164  1.00 96.33           H  
ATOM   1193  O   LYS A  75      13.013  -7.475 -32.067  1.00 96.33           O  
ATOM   1194  CG  LYS A  75      13.720  -4.532 -33.239  1.00 96.33           C  
ATOM   1195  HG2 LYS A  75      14.369  -5.405 -33.167  1.00 96.33           H  
ATOM   1196  HG3 LYS A  75      12.896  -4.760 -33.915  1.00 96.33           H  
ATOM   1197  CD  LYS A  75      14.538  -3.371 -33.813  1.00 96.33           C  
ATOM   1198  HD2 LYS A  75      13.900  -2.491 -33.900  1.00 96.33           H  
ATOM   1199  HD3 LYS A  75      15.371  -3.153 -33.144  1.00 96.33           H  
ATOM   1200  CE  LYS A  75      15.064  -3.779 -35.194  1.00 96.33           C  
ATOM   1201  HE2 LYS A  75      15.662  -4.683 -35.083  1.00 96.33           H  
ATOM   1202  HE3 LYS A  75      14.211  -4.029 -35.825  1.00 96.33           H  
ATOM   1203  NZ  LYS A  75      15.870  -2.706 -35.827  1.00 96.33           N  
ATOM   1204  HZ1 LYS A  75      16.679  -2.488 -35.263  1.00 96.33           H  
ATOM   1205  HZ2 LYS A  75      15.313  -1.872 -35.950  1.00 96.33           H  
ATOM   1206  HZ3 LYS A  75      16.189  -3.007 -36.737  1.00 96.33           H  
ATOM   1207  N   ASN A  76      13.884  -6.791 -30.112  1.00 95.33           N  
ATOM   1208  H   ASN A  76      13.893  -6.062 -29.412  1.00 95.33           H  
ATOM   1209  CA  ASN A  76      14.639  -8.015 -29.837  1.00 95.33           C  
ATOM   1210  HA  ASN A  76      14.041  -8.873 -30.143  1.00 95.33           H  
ATOM   1211  C   ASN A  76      14.925  -8.137 -28.324  1.00 95.33           C  
ATOM   1212  CB  ASN A  76      15.921  -8.035 -30.696  1.00 95.33           C  
ATOM   1213  HB2 ASN A  76      15.656  -7.854 -31.737  1.00 95.33           H  
ATOM   1214  HB3 ASN A  76      16.607  -7.253 -30.371  1.00 95.33           H  
ATOM   1215  O   ASN A  76      15.933  -7.601 -27.847  1.00 95.33           O  
ATOM   1216  CG  ASN A  76      16.636  -9.377 -30.626  1.00 95.33           C  
ATOM   1217  ND2 ASN A  76      17.432  -9.704 -31.617  1.00 95.33           N  
ATOM   1218 HD21 ASN A  76      17.908 -10.590 -31.524  1.00 95.33           H  
ATOM   1219 HD22 ASN A  76      17.589  -9.079 -32.395  1.00 95.33           H  
ATOM   1220  OD1 ASN A  76      16.500 -10.148 -29.689  1.00 95.33           O  
ATOM   1221  N   PRO A  77      14.053  -8.828 -27.562  1.00 95.20           N  
ATOM   1222  CA  PRO A  77      14.191  -8.945 -26.110  1.00 95.20           C  
ATOM   1223  HA  PRO A  77      14.139  -7.948 -25.673  1.00 95.20           H  
ATOM   1224  C   PRO A  77      15.497  -9.610 -25.672  1.00 95.20           C  
ATOM   1225  CB  PRO A  77      12.977  -9.760 -25.648  1.00 95.20           C  
ATOM   1226  HB2 PRO A  77      12.645  -9.464 -24.653  1.00 95.20           H  
ATOM   1227  HB3 PRO A  77      13.208 -10.825 -25.664  1.00 95.20           H  
ATOM   1228  O   PRO A  77      16.102  -9.170 -24.697  1.00 95.20           O  
ATOM   1229  CG  PRO A  77      11.920  -9.463 -26.708  1.00 95.20           C  
ATOM   1230  HG2 PRO A  77      11.424  -8.519 -26.481  1.00 95.20           H  
ATOM   1231  HG3 PRO A  77      11.186 -10.265 -26.785  1.00 95.20           H  
ATOM   1232  CD  PRO A  77      12.749  -9.332 -27.984  1.00 95.20           C  
ATOM   1233  HD2 PRO A  77      12.254  -8.648 -28.673  1.00 95.20           H  
ATOM   1234  HD3 PRO A  77      12.872 -10.311 -28.447  1.00 95.20           H  
ATOM   1235  N   ILE A  78      15.949 -10.634 -26.404  1.00 94.18           N  
ATOM   1236  H   ILE A  78      15.443 -10.891 -27.240  1.00 94.18           H  
ATOM   1237  CA  ILE A  78      17.160 -11.394 -26.074  1.00 94.18           C  
ATOM   1238  HA  ILE A  78      17.118 -11.685 -25.024  1.00 94.18           H  
ATOM   1239  C   ILE A  78      18.395 -10.510 -26.220  1.00 94.18           C  
ATOM   1240  CB  ILE A  78      17.256 -12.677 -26.929  1.00 94.18           C  
ATOM   1241  HB  ILE A  78      17.283 -12.388 -27.980  1.00 94.18           H  
ATOM   1242  O   ILE A  78      19.107 -10.309 -25.244  1.00 94.18           O  
ATOM   1243  CG1 ILE A  78      16.031 -13.603 -26.742  1.00 94.18           C  
ATOM   1244 HG12 ILE A  78      15.139 -13.087 -27.098  1.00 94.18           H  
ATOM   1245 HG13 ILE A  78      16.162 -14.485 -27.369  1.00 94.18           H  
ATOM   1246  CG2 ILE A  78      18.558 -13.441 -26.631  1.00 94.18           C  
ATOM   1247 HG21 ILE A  78      18.563 -14.398 -27.153  1.00 94.18           H  
ATOM   1248 HG22 ILE A  78      18.668 -13.623 -25.562  1.00 94.18           H  
ATOM   1249 HG23 ILE A  78      19.424 -12.876 -26.974  1.00 94.18           H  
ATOM   1250  CD1 ILE A  78      15.781 -14.071 -25.302  1.00 94.18           C  
ATOM   1251 HD11 ILE A  78      16.653 -14.608 -24.931  1.00 94.18           H  
ATOM   1252 HD12 ILE A  78      15.565 -13.223 -24.653  1.00 94.18           H  
ATOM   1253 HD13 ILE A  78      14.926 -14.746 -25.284  1.00 94.18           H  
ATOM   1254  N   ASP A  79      18.587  -9.885 -27.384  1.00 94.93           N  
ATOM   1255  H   ASP A  79      17.943 -10.073 -28.139  1.00 94.93           H  
ATOM   1256  CA  ASP A  79      19.720  -8.982 -27.639  1.00 94.93           C  
ATOM   1257  HA  ASP A  79      20.655  -9.530 -27.520  1.00 94.93           H  
ATOM   1258  C   ASP A  79      19.740  -7.792 -26.660  1.00 94.93           C  
ATOM   1259  CB  ASP A  79      19.611  -8.505 -29.094  1.00 94.93           C  
ATOM   1260  HB2 ASP A  79      19.747  -9.360 -29.757  1.00 94.93           H  
ATOM   1261  HB3 ASP A  79      18.604  -8.115 -29.246  1.00 94.93           H  
ATOM   1262  O   ASP A  79      20.794  -7.388 -26.164  1.00 94.93           O  
ATOM   1263  CG  ASP A  79      20.602  -7.409 -29.487  1.00 94.93           C  
ATOM   1264  OD1 ASP A  79      21.831  -7.624 -29.486  1.00 94.93           O  
ATOM   1265  OD2 ASP A  79      20.137  -6.300 -29.858  1.00 94.93           O  
ATOM   1266  N   PHE A  80      18.570  -7.238 -26.319  1.00 96.23           N  
ATOM   1267  H   PHE A  80      17.725  -7.596 -26.741  1.00 96.23           H  
ATOM   1268  CA  PHE A  80      18.478  -6.184 -25.307  1.00 96.23           C  
ATOM   1269  HA  PHE A  80      19.122  -5.359 -25.611  1.00 96.23           H  
ATOM   1270  C   PHE A  80      18.976  -6.656 -23.932  1.00 96.23           C  
ATOM   1271  CB  PHE A  80      17.035  -5.671 -25.219  1.00 96.23           C  
ATOM   1272  HB2 PHE A  80      16.739  -5.284 -26.194  1.00 96.23           H  
ATOM   1273  HB3 PHE A  80      16.371  -6.503 -24.985  1.00 96.23           H  
ATOM   1274  O   PHE A  80      19.733  -5.939 -23.272  1.00 96.23           O  
ATOM   1275  CG  PHE A  80      16.849  -4.587 -24.172  1.00 96.23           C  
ATOM   1276  CD1 PHE A  80      16.585  -4.930 -22.832  1.00 96.23           C  
ATOM   1277  HD1 PHE A  80      16.503  -5.968 -22.547  1.00 96.23           H  
ATOM   1278  CD2 PHE A  80      16.972  -3.232 -24.530  1.00 96.23           C  
ATOM   1279  HD2 PHE A  80      17.183  -2.969 -25.556  1.00 96.23           H  
ATOM   1280  CE1 PHE A  80      16.423  -3.929 -21.860  1.00 96.23           C  
ATOM   1281  HE1 PHE A  80      16.198  -4.203 -20.840  1.00 96.23           H  
ATOM   1282  CE2 PHE A  80      16.824  -2.228 -23.555  1.00 96.23           C  
ATOM   1283  HE2 PHE A  80      16.915  -1.189 -23.834  1.00 96.23           H  
ATOM   1284  CZ  PHE A  80      16.544  -2.577 -22.221  1.00 96.23           C  
ATOM   1285  HZ  PHE A  80      16.411  -1.811 -21.472  1.00 96.23           H  
ATOM   1286  N   LEU A  81      18.550  -7.844 -23.494  1.00 95.66           N  
ATOM   1287  H   LEU A  81      17.975  -8.405 -24.105  1.00 95.66           H  
ATOM   1288  CA  LEU A  81      18.921  -8.409 -22.198  1.00 95.66           C  
ATOM   1289  HA  LEU A  81      18.837  -7.628 -21.442  1.00 95.66           H  
ATOM   1290  C   LEU A  81      20.388  -8.868 -22.175  1.00 95.66           C  
ATOM   1291  CB  LEU A  81      17.939  -9.542 -21.854  1.00 95.66           C  
ATOM   1292  HB2 LEU A  81      17.894 -10.233 -22.695  1.00 95.66           H  
ATOM   1293  HB3 LEU A  81      18.318 -10.091 -20.992  1.00 95.66           H  
ATOM   1294  O   LEU A  81      21.090  -8.614 -21.196  1.00 95.66           O  
ATOM   1295  CG  LEU A  81      16.515  -9.057 -21.518  1.00 95.66           C  
ATOM   1296  HG  LEU A  81      16.146  -8.389 -22.296  1.00 95.66           H  
ATOM   1297  CD1 LEU A  81      15.566 -10.242 -21.403  1.00 95.66           C  
ATOM   1298 HD11 LEU A  81      15.916 -10.931 -20.635  1.00 95.66           H  
ATOM   1299 HD12 LEU A  81      15.518 -10.745 -22.369  1.00 95.66           H  
ATOM   1300 HD13 LEU A  81      14.565  -9.898 -21.141  1.00 95.66           H  
ATOM   1301  CD2 LEU A  81      16.462  -8.301 -20.191  1.00 95.66           C  
ATOM   1302 HD21 LEU A  81      16.886  -8.916 -19.398  1.00 95.66           H  
ATOM   1303 HD22 LEU A  81      15.426  -8.067 -19.947  1.00 95.66           H  
ATOM   1304 HD23 LEU A  81      17.024  -7.370 -20.263  1.00 95.66           H  
ATOM   1305  N   GLU A  82      20.904  -9.425 -23.266  1.00 94.02           N  
ATOM   1306  H   GLU A  82      20.291  -9.658 -24.033  1.00 94.02           H  
ATOM   1307  CA  GLU A  82      22.322  -9.775 -23.396  1.00 94.02           C  
ATOM   1308  HA  GLU A  82      22.609 -10.434 -22.577  1.00 94.02           H  
ATOM   1309  C   GLU A  82      23.230  -8.554 -23.258  1.00 94.02           C  
ATOM   1310  CB  GLU A  82      22.570 -10.529 -24.707  1.00 94.02           C  
ATOM   1311  HB2 GLU A  82      23.645 -10.587 -24.877  1.00 94.02           H  
ATOM   1312  HB3 GLU A  82      22.113  -9.979 -25.530  1.00 94.02           H  
ATOM   1313  O   GLU A  82      24.194  -8.576 -22.490  1.00 94.02           O  
ATOM   1314  CG  GLU A  82      22.010 -11.960 -24.639  1.00 94.02           C  
ATOM   1315  HG2 GLU A  82      22.469 -12.466 -23.789  1.00 94.02           H  
ATOM   1316  HG3 GLU A  82      20.935 -11.933 -24.463  1.00 94.02           H  
ATOM   1317  CD  GLU A  82      22.296 -12.776 -25.905  1.00 94.02           C  
ATOM   1318  OE1 GLU A  82      22.265 -14.023 -25.784  1.00 94.02           O  
ATOM   1319  OE2 GLU A  82      22.561 -12.163 -26.964  1.00 94.02           O  
ATOM   1320  N   ARG A  83      22.861  -7.424 -23.874  1.00 94.39           N  
ATOM   1321  H   ARG A  83      22.076  -7.470 -24.509  1.00 94.39           H  
ATOM   1322  CA  ARG A  83      23.576  -6.150 -23.675  1.00 94.39           C  
ATOM   1323  HA  ARG A  83      24.639  -6.324 -23.839  1.00 94.39           H  
ATOM   1324  C   ARG A  83      23.472  -5.597 -22.253  1.00 94.39           C  
ATOM   1325  CB  ARG A  83      23.077  -5.102 -24.669  1.00 94.39           C  
ATOM   1326  HB2 ARG A  83      21.989  -5.047 -24.632  1.00 94.39           H  
ATOM   1327  HB3 ARG A  83      23.481  -4.132 -24.377  1.00 94.39           H  
ATOM   1328  O   ARG A  83      24.329  -4.813 -21.849  1.00 94.39           O  
ATOM   1329  CG  ARG A  83      23.534  -5.400 -26.100  1.00 94.39           C  
ATOM   1330  HG2 ARG A  83      23.020  -6.281 -26.484  1.00 94.39           H  
ATOM   1331  HG3 ARG A  83      24.608  -5.581 -26.120  1.00 94.39           H  
ATOM   1332  CD  ARG A  83      23.213  -4.181 -26.965  1.00 94.39           C  
ATOM   1333  HD2 ARG A  83      22.194  -3.866 -26.743  1.00 94.39           H  
ATOM   1334  HD3 ARG A  83      23.887  -3.368 -26.694  1.00 94.39           H  
ATOM   1335  NE  ARG A  83      23.370  -4.488 -28.396  1.00 94.39           N  
ATOM   1336  HE  ARG A  83      24.214  -4.974 -28.666  1.00 94.39           H  
ATOM   1337  NH1 ARG A  83      21.225  -4.003 -29.050  1.00 94.39           N  
ATOM   1338 HH11 ARG A  83      20.530  -4.565 -29.520  1.00 94.39           H  
ATOM   1339 HH12 ARG A  83      21.032  -3.791 -28.082  1.00 94.39           H  
ATOM   1340  NH2 ARG A  83      22.571  -5.062 -30.442  1.00 94.39           N  
ATOM   1341 HH21 ARG A  83      23.328  -5.728 -30.494  1.00 94.39           H  
ATOM   1342 HH22 ARG A  83      21.712  -5.485 -30.761  1.00 94.39           H  
ATOM   1343  CZ  ARG A  83      22.407  -4.487 -29.294  1.00 94.39           C  
ATOM   1344  N   LYS A  84      22.446  -5.980 -21.490  1.00 92.71           N  
ATOM   1345  H   LYS A  84      21.785  -6.626 -21.898  1.00 92.71           H  
ATOM   1346  CA  LYS A  84      22.325  -5.666 -20.055  1.00 92.71           C  
ATOM   1347  HA  LYS A  84      22.774  -4.690 -19.869  1.00 92.71           H  
ATOM   1348  C   LYS A  84      23.124  -6.633 -19.166  1.00 92.71           C  
ATOM   1349  CB  LYS A  84      20.841  -5.609 -19.651  1.00 92.71           C  
ATOM   1350  HB2 LYS A  84      20.757  -5.599 -18.564  1.00 92.71           H  
ATOM   1351  HB3 LYS A  84      20.346  -6.515 -20.002  1.00 92.71           H  
ATOM   1352  O   LYS A  84      23.193  -6.401 -17.962  1.00 92.71           O  
ATOM   1353  CG  LYS A  84      20.076  -4.401 -20.212  1.00 92.71           C  
ATOM   1354  HG2 LYS A  84      19.012  -4.628 -20.153  1.00 92.71           H  
ATOM   1355  HG3 LYS A  84      20.330  -4.253 -21.262  1.00 92.71           H  
ATOM   1356  CD  LYS A  84      20.336  -3.102 -19.432  1.00 92.71           C  
ATOM   1357  HD2 LYS A  84      20.111  -3.270 -18.378  1.00 92.71           H  
ATOM   1358  HD3 LYS A  84      21.379  -2.805 -19.541  1.00 92.71           H  
ATOM   1359  CE  LYS A  84      19.408  -2.020 -19.999  1.00 92.71           C  
ATOM   1360  HE2 LYS A  84      19.692  -1.819 -21.032  1.00 92.71           H  
ATOM   1361  HE3 LYS A  84      18.395  -2.419 -20.020  1.00 92.71           H  
ATOM   1362  NZ  LYS A  84      19.414  -0.765 -19.210  1.00 92.71           N  
ATOM   1363  HZ1 LYS A  84      19.137  -0.941 -18.255  1.00 92.71           H  
ATOM   1364  HZ2 LYS A  84      18.713  -0.145 -19.591  1.00 92.71           H  
ATOM   1365  HZ3 LYS A  84      20.310  -0.301 -19.244  1.00 92.71           H  
ATOM   1366  N   GLY A  85      23.758  -7.660 -19.739  1.00 93.59           N  
ATOM   1367  H   GLY A  85      23.659  -7.792 -20.735  1.00 93.59           H  
ATOM   1368  CA  GLY A  85      24.592  -8.633 -19.028  1.00 93.59           C  
ATOM   1369  HA2 GLY A  85      25.411  -8.923 -19.686  1.00 93.59           H  
ATOM   1370  HA3 GLY A  85      25.014  -8.177 -18.132  1.00 93.59           H  
ATOM   1371  C   GLY A  85      23.867  -9.915 -18.612  1.00 93.59           C  
ATOM   1372  O   GLY A  85      24.426 -10.701 -17.844  1.00 93.59           O  
ATOM   1373  N   TYR A  86      22.641 -10.137 -19.095  1.00 94.82           N  
ATOM   1374  H   TYR A  86      22.248  -9.481 -19.754  1.00 94.82           H  
ATOM   1375  CA  TYR A  86      21.941 -11.408 -18.918  1.00 94.82           C  
ATOM   1376  HA  TYR A  86      22.173 -11.806 -17.930  1.00 94.82           H  
ATOM   1377  C   TYR A  86      22.409 -12.419 -19.958  1.00 94.82           C  
ATOM   1378  CB  TYR A  86      20.427 -11.216 -19.004  1.00 94.82           C  
ATOM   1379  HB2 TYR A  86      20.173 -10.872 -20.006  1.00 94.82           H  
ATOM   1380  HB3 TYR A  86      19.941 -12.180 -18.855  1.00 94.82           H  
ATOM   1381  O   TYR A  86      22.617 -12.089 -21.114  1.00 94.82           O  
ATOM   1382  CG  TYR A  86      19.887 -10.252 -17.975  1.00 94.82           C  
ATOM   1383  CD1 TYR A  86      19.761 -10.656 -16.637  1.00 94.82           C  
ATOM   1384  HD1 TYR A  86      20.012 -11.667 -16.350  1.00 94.82           H  
ATOM   1385  CD2 TYR A  86      19.548  -8.940 -18.347  1.00 94.82           C  
ATOM   1386  HD2 TYR A  86      19.614  -8.639 -19.382  1.00 94.82           H  
ATOM   1387  CE1 TYR A  86      19.316  -9.738 -15.671  1.00 94.82           C  
ATOM   1388  HE1 TYR A  86      19.239 -10.046 -14.639  1.00 94.82           H  
ATOM   1389  CE2 TYR A  86      19.108  -8.019 -17.388  1.00 94.82           C  
ATOM   1390  HE2 TYR A  86      18.844  -7.010 -17.670  1.00 94.82           H  
ATOM   1391  OH  TYR A  86      18.540  -7.499 -15.156  1.00 94.82           O  
ATOM   1392  HH  TYR A  86      18.345  -7.934 -14.323  1.00 94.82           H  
ATOM   1393  CZ  TYR A  86      18.987  -8.415 -16.047  1.00 94.82           C  
ATOM   1394  N   ILE A  87      22.579 -13.669 -19.558  1.00 92.07           N  
ATOM   1395  H   ILE A  87      22.421 -13.887 -18.585  1.00 92.07           H  
ATOM   1396  CA  ILE A  87      23.115 -14.730 -20.410  1.00 92.07           C  
ATOM   1397  HA  ILE A  87      23.136 -14.393 -21.446  1.00 92.07           H  
ATOM   1398  C   ILE A  87      22.165 -15.922 -20.321  1.00 92.07           C  
ATOM   1399  CB  ILE A  87      24.564 -15.076 -19.984  1.00 92.07           C  
ATOM   1400  HB  ILE A  87      24.531 -15.518 -18.988  1.00 92.07           H  
ATOM   1401  O   ILE A  87      21.649 -16.214 -19.240  1.00 92.07           O  
ATOM   1402  CG1 ILE A  87      25.480 -13.826 -19.938  1.00 92.07           C  
ATOM   1403 HG12 ILE A  87      24.998 -13.024 -19.380  1.00 92.07           H  
ATOM   1404 HG13 ILE A  87      25.653 -13.463 -20.951  1.00 92.07           H  
ATOM   1405  CG2 ILE A  87      25.179 -16.094 -20.963  1.00 92.07           C  
ATOM   1406 HG21 ILE A  87      26.177 -16.389 -20.636  1.00 92.07           H  
ATOM   1407 HG22 ILE A  87      24.568 -16.994 -21.019  1.00 92.07           H  
ATOM   1408 HG23 ILE A  87      25.250 -15.653 -21.957  1.00 92.07           H  
ATOM   1409  CD1 ILE A  87      26.827 -14.050 -19.244  1.00 92.07           C  
ATOM   1410 HD11 ILE A  87      26.648 -14.320 -18.204  1.00 92.07           H  
ATOM   1411 HD12 ILE A  87      27.415 -14.818 -19.745  1.00 92.07           H  
ATOM   1412 HD13 ILE A  87      27.393 -13.119 -19.262  1.00 92.07           H  
ATOM   1413  N   ARG A  88      21.964 -16.639 -21.437  1.00 88.31           N  
ATOM   1414  H   ARG A  88      22.381 -16.291 -22.289  1.00 88.31           H  
ATOM   1415  CA  ARG A  88      21.000 -17.754 -21.544  1.00 88.31           C  
ATOM   1416  HA  ARG A  88      20.900 -18.029 -22.594  1.00 88.31           H  
ATOM   1417  C   ARG A  88      19.594 -17.329 -21.115  1.00 88.31           C  
ATOM   1418  CB  ARG A  88      21.457 -19.001 -20.765  1.00 88.31           C  
ATOM   1419  HB2 ARG A  88      21.474 -18.779 -19.698  1.00 88.31           H  
ATOM   1420  HB3 ARG A  88      20.720 -19.787 -20.930  1.00 88.31           H  
ATOM   1421  O   ARG A  88      19.003 -17.933 -20.226  1.00 88.31           O  
ATOM   1422  CG  ARG A  88      22.823 -19.534 -21.184  1.00 88.31           C  
ATOM   1423  HG2 ARG A  88      22.836 -19.722 -22.258  1.00 88.31           H  
ATOM   1424  HG3 ARG A  88      23.594 -18.808 -20.926  1.00 88.31           H  
ATOM   1425  CD  ARG A  88      23.110 -20.827 -20.426  1.00 88.31           C  
ATOM   1426  HD2 ARG A  88      22.948 -20.653 -19.362  1.00 88.31           H  
ATOM   1427  HD3 ARG A  88      22.406 -21.583 -20.772  1.00 88.31           H  
ATOM   1428  NE  ARG A  88      24.495 -21.274 -20.656  1.00 88.31           N  
ATOM   1429  HE  ARG A  88      25.055 -20.688 -21.259  1.00 88.31           H  
ATOM   1430  NH1 ARG A  88      24.333 -23.263 -19.540  1.00 88.31           N  
ATOM   1431 HH11 ARG A  88      23.333 -23.153 -19.630  1.00 88.31           H  
ATOM   1432 HH12 ARG A  88      24.684 -24.209 -19.488  1.00 88.31           H  
ATOM   1433  NH2 ARG A  88      26.252 -22.717 -20.558  1.00 88.31           N  
ATOM   1434 HH21 ARG A  88      26.769 -22.122 -21.190  1.00 88.31           H  
ATOM   1435 HH22 ARG A  88      26.649 -23.612 -20.309  1.00 88.31           H  
ATOM   1436  CZ  ARG A  88      25.025 -22.410 -20.249  1.00 88.31           C  
ATOM   1437  N   VAL A  89      19.118 -16.238 -21.702  1.00 86.95           N  
ATOM   1438  H   VAL A  89      19.647 -15.824 -22.456  1.00 86.95           H  
ATOM   1439  CA  VAL A  89      17.728 -15.819 -21.547  1.00 86.95           C  
ATOM   1440  HA  VAL A  89      17.408 -15.987 -20.518  1.00 86.95           H  
ATOM   1441  C   VAL A  89      16.875 -16.680 -22.471  1.00 86.95           C  
ATOM   1442  CB  VAL A  89      17.552 -14.330 -21.874  1.00 86.95           C  
ATOM   1443  HB  VAL A  89      17.779 -14.157 -22.926  1.00 86.95           H  
ATOM   1444  O   VAL A  89      17.171 -16.786 -23.658  1.00 86.95           O  
ATOM   1445  CG1 VAL A  89      16.109 -13.907 -21.597  1.00 86.95           C  
ATOM   1446 HG11 VAL A  89      15.859 -14.057 -20.547  1.00 86.95           H  
ATOM   1447 HG12 VAL A  89      15.418 -14.486 -22.211  1.00 86.95           H  
ATOM   1448 HG13 VAL A  89      15.987 -12.857 -21.864  1.00 86.95           H  
ATOM   1449  CG2 VAL A  89      18.482 -13.442 -21.038  1.00 86.95           C  
ATOM   1450 HG21 VAL A  89      18.292 -13.606 -19.978  1.00 86.95           H  
ATOM   1451 HG22 VAL A  89      18.295 -12.396 -21.283  1.00 86.95           H  
ATOM   1452 HG23 VAL A  89      19.525 -13.661 -21.267  1.00 86.95           H  
ATOM   1453  N   GLU A  90      15.824 -17.277 -21.930  1.00 85.13           N  
ATOM   1454  H   GLU A  90      15.643 -17.170 -20.942  1.00 85.13           H  
ATOM   1455  CA  GLU A  90      14.838 -18.041 -22.695  1.00 85.13           C  
ATOM   1456  HA  GLU A  90      15.247 -18.323 -23.665  1.00 85.13           H  
ATOM   1457  C   GLU A  90      13.623 -17.140 -22.943  1.00 85.13           C  
ATOM   1458  CB  GLU A  90      14.515 -19.342 -21.944  1.00 85.13           C  
ATOM   1459  HB2 GLU A  90      14.263 -19.104 -20.911  1.00 85.13           H  
ATOM   1460  HB3 GLU A  90      13.664 -19.832 -22.416  1.00 85.13           H  
ATOM   1461  O   GLU A  90      13.061 -16.575 -22.003  1.00 85.13           O  
ATOM   1462  CG  GLU A  90      15.721 -20.300 -21.985  1.00 85.13           C  
ATOM   1463  HG2 GLU A  90      16.596 -19.783 -21.590  1.00 85.13           H  
ATOM   1464  HG3 GLU A  90      15.933 -20.548 -23.025  1.00 85.13           H  
ATOM   1465  CD  GLU A  90      15.541 -21.603 -21.189  1.00 85.13           C  
ATOM   1466  OE1 GLU A  90      16.584 -22.270 -20.966  1.00 85.13           O  
ATOM   1467  OE2 GLU A  90      14.414 -21.912 -20.757  1.00 85.13           O  
ATOM   1468  N   LEU A  91      13.275 -16.918 -24.216  1.00 85.04           N  
ATOM   1469  H   LEU A  91      13.722 -17.471 -24.932  1.00 85.04           H  
ATOM   1470  CA  LEU A  91      12.262 -15.931 -24.620  1.00 85.04           C  
ATOM   1471  HA  LEU A  91      12.561 -14.955 -24.236  1.00 85.04           H  
ATOM   1472  C   LEU A  91      10.879 -16.255 -24.036  1.00 85.04           C  
ATOM   1473  CB  LEU A  91      12.203 -15.891 -26.161  1.00 85.04           C  
ATOM   1474  HB2 LEU A  91      11.860 -16.866 -26.507  1.00 85.04           H  
ATOM   1475  HB3 LEU A  91      13.206 -15.735 -26.558  1.00 85.04           H  
ATOM   1476  O   LEU A  91      10.147 -15.352 -23.639  1.00 85.04           O  
ATOM   1477  CG  LEU A  91      11.265 -14.813 -26.741  1.00 85.04           C  
ATOM   1478  HG  LEU A  91      10.276 -14.885 -26.288  1.00 85.04           H  
ATOM   1479  CD1 LEU A  91      11.810 -13.400 -26.522  1.00 85.04           C  
ATOM   1480 HD11 LEU A  91      11.165 -12.679 -27.024  1.00 85.04           H  
ATOM   1481 HD12 LEU A  91      11.815 -13.182 -25.454  1.00 85.04           H  
ATOM   1482 HD13 LEU A  91      12.822 -13.327 -26.920  1.00 85.04           H  
ATOM   1483  CD2 LEU A  91      11.104 -15.016 -28.247  1.00 85.04           C  
ATOM   1484 HD21 LEU A  91      12.073 -14.964 -28.744  1.00 85.04           H  
ATOM   1485 HD22 LEU A  91      10.660 -15.995 -28.429  1.00 85.04           H  
ATOM   1486 HD23 LEU A  91      10.437 -14.257 -28.656  1.00 85.04           H  
ATOM   1487  N   ASP A  92      10.548 -17.540 -23.977  1.00 87.61           N  
ATOM   1488  H   ASP A  92      11.255 -18.223 -24.209  1.00 87.61           H  
ATOM   1489  CA  ASP A  92       9.328 -18.119 -23.417  1.00 87.61           C  
ATOM   1490  HA  ASP A  92       8.469 -17.590 -23.830  1.00 87.61           H  
ATOM   1491  C   ASP A  92       9.234 -17.985 -21.890  1.00 87.61           C  
ATOM   1492  CB  ASP A  92       9.236 -19.591 -23.864  1.00 87.61           C  
ATOM   1493  HB2 ASP A  92       8.330 -20.027 -23.444  1.00 87.61           H  
ATOM   1494  HB3 ASP A  92       9.134 -19.615 -24.949  1.00 87.61           H  
ATOM   1495  O   ASP A  92       8.138 -18.047 -21.335  1.00 87.61           O  
ATOM   1496  CG  ASP A  92      10.450 -20.453 -23.478  1.00 87.61           C  
ATOM   1497  OD1 ASP A  92      11.587 -19.998 -23.757  1.00 87.61           O  
ATOM   1498  OD2 ASP A  92      10.221 -21.570 -22.974  1.00 87.61           O  
ATOM   1499  N   LEU A  93      10.351 -17.703 -21.211  1.00 86.58           N  
ATOM   1500  H   LEU A  93      11.219 -17.681 -21.726  1.00 86.58           H  
ATOM   1501  CA  LEU A  93      10.401 -17.429 -19.772  1.00 86.58           C  
ATOM   1502  HA  LEU A  93       9.491 -17.822 -19.317  1.00 86.58           H  
ATOM   1503  C   LEU A  93      10.398 -15.927 -19.438  1.00 86.58           C  
ATOM   1504  CB  LEU A  93      11.593 -18.170 -19.142  1.00 86.58           C  
ATOM   1505  HB2 LEU A  93      12.516 -17.761 -19.551  1.00 86.58           H  
ATOM   1506  HB3 LEU A  93      11.586 -17.973 -18.070  1.00 86.58           H  
ATOM   1507  O   LEU A  93      10.623 -15.547 -18.285  1.00 86.58           O  
ATOM   1508  CG  LEU A  93      11.600 -19.698 -19.349  1.00 86.58           C  
ATOM   1509  HG  LEU A  93      11.771 -19.926 -20.401  1.00 86.58           H  
ATOM   1510  CD1 LEU A  93      12.740 -20.288 -18.517  1.00 86.58           C  
ATOM   1511 HD11 LEU A  93      13.686 -19.835 -18.812  1.00 86.58           H  
ATOM   1512 HD12 LEU A  93      12.562 -20.133 -17.453  1.00 86.58           H  
ATOM   1513 HD13 LEU A  93      12.809 -21.355 -18.729  1.00 86.58           H  
ATOM   1514  CD2 LEU A  93      10.301 -20.365 -18.889  1.00 86.58           C  
ATOM   1515 HD21 LEU A  93      10.406 -21.446 -18.979  1.00 86.58           H  
ATOM   1516 HD22 LEU A  93       9.483 -20.065 -19.544  1.00 86.58           H  
ATOM   1517 HD23 LEU A  93      10.073 -20.097 -17.857  1.00 86.58           H  
ATOM   1518  N   ILE A  94      10.150 -15.059 -20.427  1.00 92.09           N  
ATOM   1519  H   ILE A  94       9.985 -15.434 -21.350  1.00 92.09           H  
ATOM   1520  CA  ILE A  94       9.994 -13.616 -20.221  1.00 92.09           C  
ATOM   1521  HA  ILE A  94      10.479 -13.346 -19.283  1.00 92.09           H  
ATOM   1522  C   ILE A  94       8.510 -13.269 -20.111  1.00 92.09           C  
ATOM   1523  CB  ILE A  94      10.675 -12.789 -21.330  1.00 92.09           C  
ATOM   1524  HB  ILE A  94      10.176 -12.998 -22.276  1.00 92.09           H  
ATOM   1525  O   ILE A  94       7.772 -13.288 -21.095  1.00 92.09           O  
ATOM   1526  CG1 ILE A  94      12.166 -13.159 -21.478  1.00 92.09           C  
ATOM   1527 HG12 ILE A  94      12.691 -12.993 -20.537  1.00 92.09           H  
ATOM   1528 HG13 ILE A  94      12.240 -14.218 -21.727  1.00 92.09           H  
ATOM   1529  CG2 ILE A  94      10.524 -11.283 -21.021  1.00 92.09           C  
ATOM   1530 HG21 ILE A  94       9.472 -11.012 -20.931  1.00 92.09           H  
ATOM   1531 HG22 ILE A  94      11.042 -11.044 -20.092  1.00 92.09           H  
ATOM   1532 HG23 ILE A  94      10.942 -10.701 -21.841  1.00 92.09           H  
ATOM   1533  CD1 ILE A  94      12.870 -12.384 -22.597  1.00 92.09           C  
ATOM   1534 HD11 ILE A  94      13.806 -12.878 -22.857  1.00 92.09           H  
ATOM   1535 HD12 ILE A  94      12.232 -12.349 -23.480  1.00 92.09           H  
ATOM   1536 HD13 ILE A  94      13.082 -11.365 -22.272  1.00 92.09           H  
ATOM   1537  N   ILE A  95       8.084 -12.832 -18.927  1.00 93.14           N  
ATOM   1538  H   ILE A  95       8.747 -12.817 -18.166  1.00 93.14           H  
ATOM   1539  CA  ILE A  95       6.703 -12.402 -18.687  1.00 93.14           C  
ATOM   1540  HA  ILE A  95       6.087 -12.685 -19.541  1.00 93.14           H  
ATOM   1541  C   ILE A  95       6.667 -10.879 -18.577  1.00 93.14           C  
ATOM   1542  CB  ILE A  95       6.095 -13.128 -17.468  1.00 93.14           C  
ATOM   1543  HB  ILE A  95       6.688 -12.887 -16.586  1.00 93.14           H  
ATOM   1544  O   ILE A  95       7.264 -10.291 -17.671  1.00 93.14           O  
ATOM   1545  CG1 ILE A  95       6.131 -14.662 -17.678  1.00 93.14           C  
ATOM   1546 HG12 ILE A  95       5.456 -14.929 -18.492  1.00 93.14           H  
ATOM   1547 HG13 ILE A  95       7.134 -14.978 -17.965  1.00 93.14           H  
ATOM   1548  CG2 ILE A  95       4.651 -12.643 -17.231  1.00 93.14           C  
ATOM   1549 HG21 ILE A  95       4.621 -11.565 -17.067  1.00 93.14           H  
ATOM   1550 HG22 ILE A  95       4.024 -12.895 -18.086  1.00 93.14           H  
ATOM   1551 HG23 ILE A  95       4.234 -13.115 -16.341  1.00 93.14           H  
ATOM   1552  CD1 ILE A  95       5.758 -15.483 -16.439  1.00 93.14           C  
ATOM   1553 HD11 ILE A  95       6.455 -15.268 -15.629  1.00 93.14           H  
ATOM   1554 HD12 ILE A  95       4.738 -15.270 -16.118  1.00 93.14           H  
ATOM   1555 HD13 ILE A  95       5.827 -16.543 -16.682  1.00 93.14           H  
ATOM   1556  N   LYS A  96       5.950 -10.217 -19.494  1.00 93.78           N  
ATOM   1557  H   LYS A  96       5.461 -10.767 -20.185  1.00 93.78           H  
ATOM   1558  CA  LYS A  96       5.683  -8.773 -19.409  1.00 93.78           C  
ATOM   1559  HA  LYS A  96       6.590  -8.268 -19.078  1.00 93.78           H  
ATOM   1560  C   LYS A  96       4.610  -8.508 -18.357  1.00 93.78           C  
ATOM   1561  CB  LYS A  96       5.259  -8.188 -20.763  1.00 93.78           C  
ATOM   1562  HB2 LYS A  96       4.401  -8.746 -21.139  1.00 93.78           H  
ATOM   1563  HB3 LYS A  96       4.945  -7.156 -20.604  1.00 93.78           H  
ATOM   1564  O   LYS A  96       3.515  -9.053 -18.427  1.00 93.78           O  
ATOM   1565  CG  LYS A  96       6.377  -8.197 -21.816  1.00 93.78           C  
ATOM   1566  HG2 LYS A  96       6.661  -9.226 -22.039  1.00 93.78           H  
ATOM   1567  HG3 LYS A  96       7.246  -7.661 -21.434  1.00 93.78           H  
ATOM   1568  CD  LYS A  96       5.886  -7.510 -23.098  1.00 93.78           C  
ATOM   1569  HD2 LYS A  96       4.983  -8.014 -23.443  1.00 93.78           H  
ATOM   1570  HD3 LYS A  96       5.648  -6.470 -22.876  1.00 93.78           H  
ATOM   1571  CE  LYS A  96       6.948  -7.566 -24.201  1.00 93.78           C  
ATOM   1572  HE2 LYS A  96       7.202  -8.610 -24.386  1.00 93.78           H  
ATOM   1573  HE3 LYS A  96       7.844  -7.053 -23.851  1.00 93.78           H  
ATOM   1574  NZ  LYS A  96       6.467  -6.926 -25.449  1.00 93.78           N  
ATOM   1575  HZ1 LYS A  96       7.159  -7.010 -26.180  1.00 93.78           H  
ATOM   1576  HZ2 LYS A  96       5.617  -7.366 -25.771  1.00 93.78           H  
ATOM   1577  HZ3 LYS A  96       6.289  -5.942 -25.304  1.00 93.78           H  
ATOM   1578  N   LEU A  97       4.920  -7.624 -17.419  1.00 94.28           N  
ATOM   1579  H   LEU A  97       5.847  -7.222 -17.438  1.00 94.28           H  
ATOM   1580  CA  LEU A  97       4.078  -7.269 -16.285  1.00 94.28           C  
ATOM   1581  HA  LEU A  97       3.144  -7.830 -16.315  1.00 94.28           H  
ATOM   1582  C   LEU A  97       3.760  -5.772 -16.344  1.00 94.28           C  
ATOM   1583  CB  LEU A  97       4.801  -7.655 -14.989  1.00 94.28           C  
ATOM   1584  HB2 LEU A  97       5.775  -7.165 -14.972  1.00 94.28           H  
ATOM   1585  HB3 LEU A  97       4.223  -7.286 -14.141  1.00 94.28           H  
ATOM   1586  O   LEU A  97       4.614  -4.940 -16.003  1.00 94.28           O  
ATOM   1587  CG  LEU A  97       4.998  -9.172 -14.832  1.00 94.28           C  
ATOM   1588  HG  LEU A  97       5.420  -9.599 -15.742  1.00 94.28           H  
ATOM   1589  CD1 LEU A  97       5.993  -9.415 -13.708  1.00 94.28           C  
ATOM   1590 HD11 LEU A  97       6.968  -9.054 -14.034  1.00 94.28           H  
ATOM   1591 HD12 LEU A  97       6.063 -10.484 -13.507  1.00 94.28           H  
ATOM   1592 HD13 LEU A  97       5.680  -8.889 -12.806  1.00 94.28           H  
ATOM   1593  CD2 LEU A  97       3.695  -9.894 -14.507  1.00 94.28           C  
ATOM   1594 HD21 LEU A  97       3.001  -9.818 -15.345  1.00 94.28           H  
ATOM   1595 HD22 LEU A  97       3.232  -9.468 -13.617  1.00 94.28           H  
ATOM   1596 HD23 LEU A  97       3.898 -10.951 -14.336  1.00 94.28           H  
ATOM   1597  N   PRO A  98       2.545  -5.400 -16.786  1.00 91.85           N  
ATOM   1598  CA  PRO A  98       2.063  -4.031 -16.698  1.00 91.85           C  
ATOM   1599  HA  PRO A  98       2.661  -3.408 -17.363  1.00 91.85           H  
ATOM   1600  C   PRO A  98       2.146  -3.487 -15.269  1.00 91.85           C  
ATOM   1601  CB  PRO A  98       0.615  -4.064 -17.198  1.00 91.85           C  
ATOM   1602  HB2 PRO A  98       0.352  -3.156 -17.741  1.00 91.85           H  
ATOM   1603  HB3 PRO A  98      -0.068  -4.216 -16.362  1.00 91.85           H  
ATOM   1604  O   PRO A  98       2.157  -4.234 -14.283  1.00 91.85           O  
ATOM   1605  CG  PRO A  98       0.573  -5.296 -18.098  1.00 91.85           C  
ATOM   1606  HG2 PRO A  98      -0.431  -5.715 -18.165  1.00 91.85           H  
ATOM   1607  HG3 PRO A  98       0.954  -5.045 -19.088  1.00 91.85           H  
ATOM   1608  CD  PRO A  98       1.537  -6.251 -17.404  1.00 91.85           C  
ATOM   1609  HD2 PRO A  98       1.974  -6.931 -18.135  1.00 91.85           H  
ATOM   1610  HD3 PRO A  98       1.007  -6.817 -16.637  1.00 91.85           H  
ATOM   1611  N   LYS A  99       2.178  -2.159 -15.149  1.00 90.61           N  
ATOM   1612  H   LYS A  99       2.100  -1.598 -15.985  1.00 90.61           H  
ATOM   1613  CA  LYS A  99       2.140  -1.502 -13.842  1.00 90.61           C  
ATOM   1614  HA  LYS A  99       3.007  -1.839 -13.273  1.00 90.61           H  
ATOM   1615  C   LYS A  99       0.881  -1.929 -13.082  1.00 90.61           C  
ATOM   1616  CB  LYS A  99       2.211   0.016 -14.029  1.00 90.61           C  
ATOM   1617  HB2 LYS A  99       3.019   0.248 -14.723  1.00 90.61           H  
ATOM   1618  HB3 LYS A  99       1.272   0.380 -14.447  1.00 90.61           H  
ATOM   1619  O   LYS A  99      -0.204  -1.932 -13.649  1.00 90.61           O  
ATOM   1620  CG  LYS A  99       2.494   0.708 -12.693  1.00 90.61           C  
ATOM   1621  HG2 LYS A  99       3.415   0.300 -12.275  1.00 90.61           H  
ATOM   1622  HG3 LYS A  99       1.678   0.522 -11.996  1.00 90.61           H  
ATOM   1623  CD  LYS A  99       2.652   2.214 -12.892  1.00 90.61           C  
ATOM   1624  HD2 LYS A  99       3.417   2.403 -13.645  1.00 90.61           H  
ATOM   1625  HD3 LYS A  99       1.700   2.629 -13.224  1.00 90.61           H  
ATOM   1626  CE  LYS A  99       3.070   2.837 -11.562  1.00 90.61           C  
ATOM   1627  HE2 LYS A  99       2.339   2.556 -10.803  1.00 90.61           H  
ATOM   1628  HE3 LYS A  99       4.028   2.410 -11.265  1.00 90.61           H  
ATOM   1629  NZ  LYS A  99       3.159   4.311 -11.666  1.00 90.61           N  
ATOM   1630  HZ1 LYS A  99       3.850   4.569 -12.357  1.00 90.61           H  
ATOM   1631  HZ2 LYS A  99       3.410   4.702 -10.770  1.00 90.61           H  
ATOM   1632  HZ3 LYS A  99       2.261   4.685 -11.938  1.00 90.61           H  
ATOM   1633  N   TYR A 100       1.057  -2.249 -11.805  1.00 92.91           N  
ATOM   1634  H   TYR A 100       2.005  -2.263 -11.459  1.00 92.91           H  
ATOM   1635  CA  TYR A 100       0.029  -2.773 -10.905  1.00 92.91           C  
ATOM   1636  HA  TYR A 100       0.522  -2.902  -9.942  1.00 92.91           H  
ATOM   1637  C   TYR A 100      -0.483  -4.178 -11.250  1.00 92.91           C  
ATOM   1638  CB  TYR A 100      -1.095  -1.747 -10.681  1.00 92.91           C  
ATOM   1639  HB2 TYR A 100      -1.709  -2.075  -9.843  1.00 92.91           H  
ATOM   1640  HB3 TYR A 100      -1.742  -1.738 -11.559  1.00 92.91           H  
ATOM   1641  O   TYR A 100      -1.574  -4.540 -10.829  1.00 92.91           O  
ATOM   1642  CG  TYR A 100      -0.633  -0.336 -10.379  1.00 92.91           C  
ATOM   1643  CD1 TYR A 100       0.265  -0.093  -9.321  1.00 92.91           C  
ATOM   1644  HD1 TYR A 100       0.628  -0.914  -8.721  1.00 92.91           H  
ATOM   1645  CD2 TYR A 100      -1.138   0.738 -11.136  1.00 92.91           C  
ATOM   1646  HD2 TYR A 100      -1.840   0.543 -11.933  1.00 92.91           H  
ATOM   1647  CE1 TYR A 100       0.658   1.224  -9.020  1.00 92.91           C  
ATOM   1648  HE1 TYR A 100       1.316   1.417  -8.185  1.00 92.91           H  
ATOM   1649  CE2 TYR A 100      -0.773   2.059 -10.818  1.00 92.91           C  
ATOM   1650  HE2 TYR A 100      -1.203   2.876 -11.379  1.00 92.91           H  
ATOM   1651  OH  TYR A 100       0.475   3.579  -9.453  1.00 92.91           O  
ATOM   1652  HH  TYR A 100      -0.213   4.179  -9.750  1.00 92.91           H  
ATOM   1653  CZ  TYR A 100       0.120   2.301  -9.753  1.00 92.91           C  
ATOM   1654  N   SER A 101       0.321  -5.000 -11.937  1.00 94.27           N  
ATOM   1655  H   SER A 101       1.176  -4.637 -12.335  1.00 94.27           H  
ATOM   1656  CA  SER A 101       0.060  -6.447 -12.017  1.00 94.27           C  
ATOM   1657  HA  SER A 101      -0.846  -6.613 -12.598  1.00 94.27           H  
ATOM   1658  C   SER A 101      -0.143  -7.027 -10.611  1.00 94.27           C  
ATOM   1659  CB  SER A 101       1.214  -7.191 -12.693  1.00 94.27           C  
ATOM   1660  HB2 SER A 101       2.140  -7.007 -12.148  1.00 94.27           H  
ATOM   1661  HB3 SER A 101       1.007  -8.261 -12.676  1.00 94.27           H  
ATOM   1662  O   SER A 101       0.643  -6.724  -9.703  1.00 94.27           O  
ATOM   1663  OG  SER A 101       1.364  -6.778 -14.035  1.00 94.27           O  
ATOM   1664  HG  SER A 101       1.581  -5.843 -14.060  1.00 94.27           H  
ATOM   1665  N   LEU A 102      -1.201  -7.821 -10.435  1.00 95.45           N  
ATOM   1666  H   LEU A 102      -1.784  -8.045 -11.228  1.00 95.45           H  
ATOM   1667  CA  LEU A 102      -1.620  -8.348  -9.140  1.00 95.45           C  
ATOM   1668  HA  LEU A 102      -1.294  -7.654  -8.365  1.00 95.45           H  
ATOM   1669  C   LEU A 102      -0.977  -9.710  -8.872  1.00 95.45           C  
ATOM   1670  CB  LEU A 102      -3.157  -8.433  -9.100  1.00 95.45           C  
ATOM   1671  HB2 LEU A 102      -3.582  -7.463  -9.360  1.00 95.45           H  
ATOM   1672  HB3 LEU A 102      -3.480  -9.146  -9.857  1.00 95.45           H  
ATOM   1673  O   LEU A 102      -1.094 -10.631  -9.672  1.00 95.45           O  
ATOM   1674  CG  LEU A 102      -3.705  -8.872  -7.728  1.00 95.45           C  
ATOM   1675  HG  LEU A 102      -3.206  -9.782  -7.395  1.00 95.45           H  
ATOM   1676  CD1 LEU A 102      -3.512  -7.776  -6.678  1.00 95.45           C  
ATOM   1677 HD11 LEU A 102      -2.463  -7.705  -6.392  1.00 95.45           H  
ATOM   1678 HD12 LEU A 102      -4.127  -7.994  -5.805  1.00 95.45           H  
ATOM   1679 HD13 LEU A 102      -3.859  -6.825  -7.084  1.00 95.45           H  
ATOM   1680  CD2 LEU A 102      -5.197  -9.167  -7.799  1.00 95.45           C  
ATOM   1681 HD21 LEU A 102      -5.748  -8.232  -7.901  1.00 95.45           H  
ATOM   1682 HD22 LEU A 102      -5.409  -9.812  -8.651  1.00 95.45           H  
ATOM   1683 HD23 LEU A 102      -5.520  -9.682  -6.893  1.00 95.45           H  
ATOM   1684  N   PHE A 103      -0.355  -9.845  -7.708  1.00 96.17           N  
ATOM   1685  H   PHE A 103      -0.268  -9.034  -7.113  1.00 96.17           H  
ATOM   1686  CA  PHE A 103       0.193 -11.100  -7.211  1.00 96.17           C  
ATOM   1687  HA  PHE A 103       0.091 -11.879  -7.967  1.00 96.17           H  
ATOM   1688  C   PHE A 103      -0.573 -11.534  -5.969  1.00 96.17           C  
ATOM   1689  CB  PHE A 103       1.684 -10.924  -6.917  1.00 96.17           C  
ATOM   1690  HB2 PHE A 103       1.822 -10.071  -6.252  1.00 96.17           H  
ATOM   1691  HB3 PHE A 103       2.044 -11.810  -6.394  1.00 96.17           H  
ATOM   1692  O   PHE A 103      -0.737 -10.733  -5.046  1.00 96.17           O  
ATOM   1693  CG  PHE A 103       2.513 -10.724  -8.167  1.00 96.17           C  
ATOM   1694  CD1 PHE A 103       3.126 -11.832  -8.781  1.00 96.17           C  
ATOM   1695  HD1 PHE A 103       3.014 -12.822  -8.364  1.00 96.17           H  
ATOM   1696  CD2 PHE A 103       2.640  -9.444  -8.741  1.00 96.17           C  
ATOM   1697  HD2 PHE A 103       2.138  -8.599  -8.294  1.00 96.17           H  
ATOM   1698  CE1 PHE A 103       3.886 -11.659  -9.947  1.00 96.17           C  
ATOM   1699  HE1 PHE A 103       4.356 -12.515 -10.409  1.00 96.17           H  
ATOM   1700  CE2 PHE A 103       3.374  -9.279  -9.929  1.00 96.17           C  
ATOM   1701  HE2 PHE A 103       3.427  -8.312 -10.407  1.00 96.17           H  
ATOM   1702  CZ  PHE A 103       4.006 -10.384 -10.523  1.00 96.17           C  
ATOM   1703  HZ  PHE A 103       4.560 -10.271 -11.443  1.00 96.17           H  
ATOM   1704  N   GLU A 104      -1.012 -12.788  -5.936  1.00 96.86           N  
ATOM   1705  H   GLU A 104      -0.829 -13.382  -6.732  1.00 96.86           H  
ATOM   1706  CA  GLU A 104      -1.584 -13.431  -4.756  1.00 96.86           C  
ATOM   1707  HA  GLU A 104      -1.881 -12.657  -4.047  1.00 96.86           H  
ATOM   1708  C   GLU A 104      -0.531 -14.306  -4.069  1.00 96.86           C  
ATOM   1709  CB  GLU A 104      -2.859 -14.197  -5.124  1.00 96.86           C  
ATOM   1710  HB2 GLU A 104      -2.611 -15.042  -5.766  1.00 96.86           H  
ATOM   1711  HB3 GLU A 104      -3.516 -13.518  -5.667  1.00 96.86           H  
ATOM   1712  O   GLU A 104       0.108 -15.163  -4.683  1.00 96.86           O  
ATOM   1713  CG  GLU A 104      -3.599 -14.692  -3.876  1.00 96.86           C  
ATOM   1714  HG2 GLU A 104      -3.032 -15.501  -3.416  1.00 96.86           H  
ATOM   1715  HG3 GLU A 104      -3.668 -13.876  -3.157  1.00 96.86           H  
ATOM   1716  CD  GLU A 104      -5.013 -15.163  -4.228  1.00 96.86           C  
ATOM   1717  OE1 GLU A 104      -5.211 -16.386  -4.358  1.00 96.86           O  
ATOM   1718  OE2 GLU A 104      -5.899 -14.270  -4.345  1.00 96.86           O  
ATOM   1719  N   LEU A 105      -0.338 -14.028  -2.787  1.00 95.72           N  
ATOM   1720  H   LEU A 105      -0.974 -13.367  -2.363  1.00 95.72           H  
ATOM   1721  CA  LEU A 105       0.570 -14.682  -1.861  1.00 95.72           C  
ATOM   1722  HA  LEU A 105       1.236 -15.351  -2.406  1.00 95.72           H  
ATOM   1723  C   LEU A 105      -0.243 -15.538  -0.872  1.00 95.72           C  
ATOM   1724  CB  LEU A 105       1.421 -13.615  -1.136  1.00 95.72           C  
ATOM   1725  HB2 LEU A 105       0.786 -13.027  -0.473  1.00 95.72           H  
ATOM   1726  HB3 LEU A 105       2.133 -14.149  -0.508  1.00 95.72           H  
ATOM   1727  O   LEU A 105      -1.458 -15.701  -1.002  1.00 95.72           O  
ATOM   1728  CG  LEU A 105       2.225 -12.673  -2.050  1.00 95.72           C  
ATOM   1729  HG  LEU A 105       2.440 -13.170  -2.996  1.00 95.72           H  
ATOM   1730  CD1 LEU A 105       1.497 -11.353  -2.326  1.00 95.72           C  
ATOM   1731 HD11 LEU A 105       1.277 -10.848  -1.385  1.00 95.72           H  
ATOM   1732 HD12 LEU A 105       2.114 -10.722  -2.965  1.00 95.72           H  
ATOM   1733 HD13 LEU A 105       0.562 -11.556  -2.848  1.00 95.72           H  
ATOM   1734  CD2 LEU A 105       3.552 -12.295  -1.396  1.00 95.72           C  
ATOM   1735 HD21 LEU A 105       3.376 -11.751  -0.468  1.00 95.72           H  
ATOM   1736 HD22 LEU A 105       4.128 -11.683  -2.090  1.00 95.72           H  
ATOM   1737 HD23 LEU A 105       4.118 -13.203  -1.185  1.00 95.72           H  
ATOM   1738  N   GLU A 106       0.421 -16.075   0.148  1.00 92.74           N  
ATOM   1739  H   GLU A 106       1.409 -15.891   0.246  1.00 92.74           H  
ATOM   1740  CA  GLU A 106      -0.222 -16.869   1.191  1.00 92.74           C  
ATOM   1741  HA  GLU A 106      -0.665 -17.732   0.696  1.00 92.74           H  
ATOM   1742  C   GLU A 106      -1.372 -16.126   1.900  1.00 92.74           C  
ATOM   1743  CB  GLU A 106       0.828 -17.410   2.179  1.00 92.74           C  
ATOM   1744  HB2 GLU A 106       1.595 -17.948   1.622  1.00 92.74           H  
ATOM   1745  HB3 GLU A 106       0.329 -18.145   2.810  1.00 92.74           H  
ATOM   1746  O   GLU A 106      -1.378 -14.900   2.029  1.00 92.74           O  
ATOM   1747  CG  GLU A 106       1.500 -16.384   3.112  1.00 92.74           C  
ATOM   1748  HG2 GLU A 106       0.729 -15.859   3.676  1.00 92.74           H  
ATOM   1749  HG3 GLU A 106       2.095 -16.941   3.836  1.00 92.74           H  
ATOM   1750  CD  GLU A 106       2.426 -15.369   2.428  1.00 92.74           C  
ATOM   1751  OE1 GLU A 106       2.645 -14.292   3.026  1.00 92.74           O  
ATOM   1752  OE2 GLU A 106       2.928 -15.614   1.310  1.00 92.74           O  
ATOM   1753  N   ASN A 107      -2.360 -16.884   2.389  1.00 90.21           N  
ATOM   1754  H   ASN A 107      -2.280 -17.886   2.291  1.00 90.21           H  
ATOM   1755  CA  ASN A 107      -3.514 -16.376   3.148  1.00 90.21           C  
ATOM   1756  HA  ASN A 107      -4.174 -17.227   3.316  1.00 90.21           H  
ATOM   1757  C   ASN A 107      -4.378 -15.335   2.402  1.00 90.21           C  
ATOM   1758  CB  ASN A 107      -3.039 -15.896   4.534  1.00 90.21           C  
ATOM   1759  HB2 ASN A 107      -3.903 -15.636   5.145  1.00 90.21           H  
ATOM   1760  HB3 ASN A 107      -2.427 -15.002   4.417  1.00 90.21           H  
ATOM   1761  O   ASN A 107      -5.031 -14.502   3.035  1.00 90.21           O  
ATOM   1762  CG  ASN A 107      -2.253 -16.956   5.279  1.00 90.21           C  
ATOM   1763  ND2 ASN A 107      -1.194 -16.583   5.959  1.00 90.21           N  
ATOM   1764 HD21 ASN A 107      -0.881 -15.623   5.936  1.00 90.21           H  
ATOM   1765 HD22 ASN A 107      -0.689 -17.319   6.431  1.00 90.21           H  
ATOM   1766  OD1 ASN A 107      -2.573 -18.131   5.254  1.00 90.21           O  
ATOM   1767  N   GLY A 108      -4.370 -15.351   1.063  1.00 92.43           N  
ATOM   1768  H   GLY A 108      -3.772 -16.015   0.592  1.00 92.43           H  
ATOM   1769  CA  GLY A 108      -5.090 -14.378   0.232  1.00 92.43           C  
ATOM   1770  HA2 GLY A 108      -5.073 -14.723  -0.802  1.00 92.43           H  
ATOM   1771  HA3 GLY A 108      -6.127 -14.315   0.560  1.00 92.43           H  
ATOM   1772  C   GLY A 108      -4.481 -12.972   0.270  1.00 92.43           C  
ATOM   1773  O   GLY A 108      -5.112 -12.002  -0.163  1.00 92.43           O  
ATOM   1774  N   ARG A 109      -3.261 -12.826   0.804  1.00 95.96           N  
ATOM   1775  H   ARG A 109      -2.781 -13.660   1.113  1.00 95.96           H  
ATOM   1776  CA  ARG A 109      -2.505 -11.572   0.788  1.00 95.96           C  
ATOM   1777  HA  ARG A 109      -3.136 -10.776   1.184  1.00 95.96           H  
ATOM   1778  C   ARG A 109      -2.141 -11.231  -0.649  1.00 95.96           C  
ATOM   1779  CB  ARG A 109      -1.271 -11.736   1.681  1.00 95.96           C  
ATOM   1780  HB2 ARG A 109      -0.644 -12.539   1.294  1.00 95.96           H  
ATOM   1781  HB3 ARG A 109      -1.616 -12.025   2.674  1.00 95.96           H  
ATOM   1782  O   ARG A 109      -1.686 -12.082  -1.398  1.00 95.96           O  
ATOM   1783  CG  ARG A 109      -0.427 -10.464   1.796  1.00 95.96           C  
ATOM   1784  HG2 ARG A 109       0.124 -10.289   0.872  1.00 95.96           H  
ATOM   1785  HG3 ARG A 109      -1.090  -9.617   1.976  1.00 95.96           H  
ATOM   1786  CD  ARG A 109       0.548 -10.599   2.975  1.00 95.96           C  
ATOM   1787  HD2 ARG A 109       0.915  -9.606   3.237  1.00 95.96           H  
ATOM   1788  HD3 ARG A 109       0.006 -10.966   3.847  1.00 95.96           H  
ATOM   1789  NE  ARG A 109       1.674 -11.520   2.699  1.00 95.96           N  
ATOM   1790  HE  ARG A 109       1.516 -12.517   2.746  1.00 95.96           H  
ATOM   1791  NH1 ARG A 109       3.314  -9.959   2.516  1.00 95.96           N  
ATOM   1792 HH11 ARG A 109       2.578  -9.270   2.592  1.00 95.96           H  
ATOM   1793 HH12 ARG A 109       4.204  -9.782   2.074  1.00 95.96           H  
ATOM   1794  NH2 ARG A 109       3.845 -12.067   2.244  1.00 95.96           N  
ATOM   1795 HH21 ARG A 109       3.584 -13.039   2.334  1.00 95.96           H  
ATOM   1796 HH22 ARG A 109       4.769 -11.783   1.952  1.00 95.96           H  
ATOM   1797  CZ  ARG A 109       2.932 -11.194   2.501  1.00 95.96           C  
ATOM   1798  N   ARG A 110      -2.328  -9.979  -1.046  1.00 96.86           N  
ATOM   1799  H   ARG A 110      -2.722  -9.326  -0.384  1.00 96.86           H  
ATOM   1800  CA  ARG A 110      -2.149  -9.527  -2.423  1.00 96.86           C  
ATOM   1801  HA  ARG A 110      -1.668 -10.325  -2.990  1.00 96.86           H  
ATOM   1802  C   ARG A 110      -1.235  -8.317  -2.503  1.00 96.86           C  
ATOM   1803  CB  ARG A 110      -3.514  -9.260  -3.063  1.00 96.86           C  
ATOM   1804  HB2 ARG A 110      -4.112  -8.648  -2.388  1.00 96.86           H  
ATOM   1805  HB3 ARG A 110      -3.353  -8.700  -3.984  1.00 96.86           H  
ATOM   1806  O   ARG A 110      -1.281  -7.413  -1.660  1.00 96.86           O  
ATOM   1807  CG  ARG A 110      -4.278 -10.549  -3.403  1.00 96.86           C  
ATOM   1808  HG2 ARG A 110      -4.318 -11.203  -2.532  1.00 96.86           H  
ATOM   1809  HG3 ARG A 110      -3.763 -11.071  -4.210  1.00 96.86           H  
ATOM   1810  CD  ARG A 110      -5.708 -10.222  -3.836  1.00 96.86           C  
ATOM   1811  HD2 ARG A 110      -6.209  -9.707  -3.017  1.00 96.86           H  
ATOM   1812  HD3 ARG A 110      -5.679  -9.556  -4.699  1.00 96.86           H  
ATOM   1813  NE  ARG A 110      -6.451 -11.446  -4.169  1.00 96.86           N  
ATOM   1814  HE  ARG A 110      -5.970 -12.334  -4.131  1.00 96.86           H  
ATOM   1815  NH1 ARG A 110      -8.505 -10.507  -4.605  1.00 96.86           N  
ATOM   1816 HH11 ARG A 110      -8.108  -9.586  -4.485  1.00 96.86           H  
ATOM   1817 HH12 ARG A 110      -9.479 -10.631  -4.841  1.00 96.86           H  
ATOM   1818  NH2 ARG A 110      -8.200 -12.739  -4.686  1.00 96.86           N  
ATOM   1819 HH21 ARG A 110      -7.542 -13.501  -4.608  1.00 96.86           H  
ATOM   1820 HH22 ARG A 110      -9.158 -12.919  -4.949  1.00 96.86           H  
ATOM   1821  CZ  ARG A 110      -7.723 -11.549  -4.486  1.00 96.86           C  
ATOM   1822  N   ARG A 111      -0.417  -8.272  -3.552  1.00 96.81           N  
ATOM   1823  H   ARG A 111      -0.448  -9.051  -4.193  1.00 96.81           H  
ATOM   1824  CA  ARG A 111       0.492  -7.159  -3.848  1.00 96.81           C  
ATOM   1825  HA  ARG A 111       0.222  -6.310  -3.219  1.00 96.81           H  
ATOM   1826  C   ARG A 111       0.343  -6.696  -5.286  1.00 96.81           C  
ATOM   1827  CB  ARG A 111       1.946  -7.559  -3.557  1.00 96.81           C  
ATOM   1828  HB2 ARG A 111       2.171  -8.480  -4.097  1.00 96.81           H  
ATOM   1829  HB3 ARG A 111       2.612  -6.786  -3.939  1.00 96.81           H  
ATOM   1830  O   ARG A 111       0.281  -7.508  -6.200  1.00 96.81           O  
ATOM   1831  CG  ARG A 111       2.253  -7.774  -2.069  1.00 96.81           C  
ATOM   1832  HG2 ARG A 111       3.271  -8.156  -2.002  1.00 96.81           H  
ATOM   1833  HG3 ARG A 111       1.583  -8.526  -1.652  1.00 96.81           H  
ATOM   1834  CD  ARG A 111       2.134  -6.486  -1.244  1.00 96.81           C  
ATOM   1835  HD2 ARG A 111       2.688  -5.692  -1.744  1.00 96.81           H  
ATOM   1836  HD3 ARG A 111       1.082  -6.206  -1.195  1.00 96.81           H  
ATOM   1837  NE  ARG A 111       2.685  -6.676   0.109  1.00 96.81           N  
ATOM   1838  HE  ARG A 111       3.507  -7.262   0.146  1.00 96.81           H  
ATOM   1839  NH1 ARG A 111       1.297  -5.242   1.240  1.00 96.81           N  
ATOM   1840 HH11 ARG A 111       0.883  -4.986   2.125  1.00 96.81           H  
ATOM   1841 HH12 ARG A 111       0.864  -5.021   0.355  1.00 96.81           H  
ATOM   1842  NH2 ARG A 111       2.713  -6.519   2.384  1.00 96.81           N  
ATOM   1843 HH21 ARG A 111       2.339  -6.142   3.244  1.00 96.81           H  
ATOM   1844 HH22 ARG A 111       3.492  -7.162   2.382  1.00 96.81           H  
ATOM   1845  CZ  ARG A 111       2.235  -6.144   1.232  1.00 96.81           C  
ATOM   1846  N   LEU A 112       0.338  -5.381  -5.474  1.00 96.50           N  
ATOM   1847  H   LEU A 112       0.414  -4.792  -4.658  1.00 96.50           H  
ATOM   1848  CA  LEU A 112       0.406  -4.751  -6.791  1.00 96.50           C  
ATOM   1849  HA  LEU A 112       0.031  -5.436  -7.551  1.00 96.50           H  
ATOM   1850  C   LEU A 112       1.866  -4.428  -7.109  1.00 96.50           C  
ATOM   1851  CB  LEU A 112      -0.456  -3.478  -6.806  1.00 96.50           C  
ATOM   1852  HB2 LEU A 112      -0.332  -2.975  -7.765  1.00 96.50           H  
ATOM   1853  HB3 LEU A 112      -0.084  -2.814  -6.026  1.00 96.50           H  
ATOM   1854  O   LEU A 112       2.548  -3.786  -6.305  1.00 96.50           O  
ATOM   1855  CG  LEU A 112      -1.957  -3.694  -6.559  1.00 96.50           C  
ATOM   1856  HG  LEU A 112      -2.095  -4.312  -5.672  1.00 96.50           H  
ATOM   1857  CD1 LEU A 112      -2.625  -2.343  -6.308  1.00 96.50           C  
ATOM   1858 HD11 LEU A 112      -2.517  -1.699  -7.181  1.00 96.50           H  
ATOM   1859 HD12 LEU A 112      -3.686  -2.500  -6.114  1.00 96.50           H  
ATOM   1860 HD13 LEU A 112      -2.184  -1.861  -5.436  1.00 96.50           H  
ATOM   1861  CD2 LEU A 112      -2.648  -4.360  -7.742  1.00 96.50           C  
ATOM   1862 HD21 LEU A 112      -2.608  -3.721  -8.623  1.00 96.50           H  
ATOM   1863 HD22 LEU A 112      -3.697  -4.533  -7.503  1.00 96.50           H  
ATOM   1864 HD23 LEU A 112      -2.181  -5.317  -7.978  1.00 96.50           H  
ATOM   1865  N   LEU A 113       2.346  -4.824  -8.285  1.00 95.75           N  
ATOM   1866  H   LEU A 113       1.768  -5.416  -8.864  1.00 95.75           H  
ATOM   1867  CA  LEU A 113       3.695  -4.495  -8.740  1.00 95.75           C  
ATOM   1868  HA  LEU A 113       4.364  -4.551  -7.881  1.00 95.75           H  
ATOM   1869  C   LEU A 113       3.749  -3.063  -9.289  1.00 95.75           C  
ATOM   1870  CB  LEU A 113       4.140  -5.551  -9.761  1.00 95.75           C  
ATOM   1871  HB2 LEU A 113       3.449  -5.539 -10.604  1.00 95.75           H  
ATOM   1872  HB3 LEU A 113       4.086  -6.529  -9.283  1.00 95.75           H  
ATOM   1873  O   LEU A 113       3.423  -2.813 -10.448  1.00 95.75           O  
ATOM   1874  CG  LEU A 113       5.571  -5.337 -10.282  1.00 95.75           C  
ATOM   1875  HG  LEU A 113       5.679  -4.329 -10.681  1.00 95.75           H  
ATOM   1876  CD1 LEU A 113       6.602  -5.541  -9.175  1.00 95.75           C  
ATOM   1877 HD11 LEU A 113       6.526  -6.547  -8.764  1.00 95.75           H  
ATOM   1878 HD12 LEU A 113       7.599  -5.383  -9.588  1.00 95.75           H  
ATOM   1879 HD13 LEU A 113       6.463  -4.805  -8.383  1.00 95.75           H  
ATOM   1880  CD2 LEU A 113       5.874  -6.323 -11.405  1.00 95.75           C  
ATOM   1881 HD21 LEU A 113       5.157  -6.185 -12.215  1.00 95.75           H  
ATOM   1882 HD22 LEU A 113       5.807  -7.344 -11.030  1.00 95.75           H  
ATOM   1883 HD23 LEU A 113       6.878  -6.142 -11.787  1.00 95.75           H  
ATOM   1884  N   ALA A 114       4.164  -2.098  -8.468  1.00 93.37           N  
ATOM   1885  H   ALA A 114       4.466  -2.350  -7.538  1.00 93.37           H  
ATOM   1886  CA  ALA A 114       4.267  -0.699  -8.890  1.00 93.37           C  
ATOM   1887  HA  ALA A 114       3.397  -0.452  -9.499  1.00 93.37           H  
ATOM   1888  C   ALA A 114       5.514  -0.432  -9.745  1.00 93.37           C  
ATOM   1889  CB  ALA A 114       4.240   0.186  -7.644  1.00 93.37           C  
ATOM   1890  HB1 ALA A 114       5.073  -0.058  -6.984  1.00 93.37           H  
ATOM   1891  HB2 ALA A 114       3.298   0.020  -7.122  1.00 93.37           H  
ATOM   1892  HB3 ALA A 114       4.309   1.234  -7.934  1.00 93.37           H  
ATOM   1893  O   ALA A 114       5.484   0.415 -10.642  1.00 93.37           O  
ATOM   1894  N   SER A 115       6.608  -1.143  -9.463  1.00 92.21           N  
ATOM   1895  H   SER A 115       6.560  -1.790  -8.689  1.00 92.21           H  
ATOM   1896  CA  SER A 115       7.823  -1.185 -10.278  1.00 92.21           C  
ATOM   1897  HA  SER A 115       7.543  -1.229 -11.331  1.00 92.21           H  
ATOM   1898  C   SER A 115       8.647  -2.428  -9.940  1.00 92.21           C  
ATOM   1899  CB  SER A 115       8.674   0.071 -10.036  1.00 92.21           C  
ATOM   1900  HB2 SER A 115       9.439   0.130 -10.811  1.00 92.21           H  
ATOM   1901  HB3 SER A 115       8.051   0.963 -10.107  1.00 92.21           H  
ATOM   1902  O   SER A 115       8.408  -3.071  -8.923  1.00 92.21           O  
ATOM   1903  OG  SER A 115       9.317   0.035  -8.776  1.00 92.21           O  
ATOM   1904  HG  SER A 115       8.660   0.193  -8.094  1.00 92.21           H  
ATOM   1905  N   ALA A 116       9.697  -2.698 -10.715  1.00 93.38           N  
ATOM   1906  H   ALA A 116       9.800  -2.178 -11.575  1.00 93.38           H  
ATOM   1907  CA  ALA A 116      10.655  -3.777 -10.458  1.00 93.38           C  
ATOM   1908  HA  ALA A 116      10.136  -4.731 -10.551  1.00 93.38           H  
ATOM   1909  C   ALA A 116      11.309  -3.765  -9.056  1.00 93.38           C  
ATOM   1910  CB  ALA A 116      11.726  -3.689 -11.549  1.00 93.38           C  
ATOM   1911  HB1 ALA A 116      12.533  -4.383 -11.315  1.00 93.38           H  
ATOM   1912  HB2 ALA A 116      12.142  -2.683 -11.597  1.00 93.38           H  
ATOM   1913  HB3 ALA A 116      11.294  -3.964 -12.511  1.00 93.38           H  
ATOM   1914  O   ALA A 116      11.928  -4.751  -8.672  1.00 93.38           O  
ATOM   1915  N   GLY A 117      11.192  -2.674  -8.291  1.00 93.04           N  
ATOM   1916  H   GLY A 117      10.638  -1.906  -8.643  1.00 93.04           H  
ATOM   1917  CA  GLY A 117      11.700  -2.572  -6.919  1.00 93.04           C  
ATOM   1918  HA2 GLY A 117      12.524  -1.859  -6.903  1.00 93.04           H  
ATOM   1919  HA3 GLY A 117      12.084  -3.536  -6.586  1.00 93.04           H  
ATOM   1920  C   GLY A 117      10.664  -2.117  -5.889  1.00 93.04           C  
ATOM   1921  O   GLY A 117      11.046  -1.775  -4.774  1.00 93.04           O  
ATOM   1922  N   GLU A 118       9.378  -2.050  -6.239  1.00 95.03           N  
ATOM   1923  H   GLU A 118       9.084  -2.414  -7.134  1.00 95.03           H  
ATOM   1924  CA  GLU A 118       8.349  -1.538  -5.330  1.00 95.03           C  
ATOM   1925  HA  GLU A 118       8.678  -1.703  -4.304  1.00 95.03           H  
ATOM   1926  C   GLU A 118       7.020  -2.270  -5.501  1.00 95.03           C  
ATOM   1927  CB  GLU A 118       8.182  -0.020  -5.517  1.00 95.03           C  
ATOM   1928  HB2 GLU A 118       9.162   0.449  -5.433  1.00 95.03           H  
ATOM   1929  HB3 GLU A 118       7.784   0.180  -6.512  1.00 95.03           H  
ATOM   1930  O   GLU A 118       6.445  -2.319  -6.591  1.00 95.03           O  
ATOM   1931  CG  GLU A 118       7.251   0.602  -4.460  1.00 95.03           C  
ATOM   1932  HG2 GLU A 118       6.236   0.240  -4.620  1.00 95.03           H  
ATOM   1933  HG3 GLU A 118       7.579   0.271  -3.475  1.00 95.03           H  
ATOM   1934  CD  GLU A 118       7.244   2.140  -4.497  1.00 95.03           C  
ATOM   1935  OE1 GLU A 118       6.934   2.746  -3.443  1.00 95.03           O  
ATOM   1936  OE2 GLU A 118       7.542   2.716  -5.569  1.00 95.03           O  
ATOM   1937  N   LEU A 119       6.520  -2.783  -4.381  1.00 96.87           N  
ATOM   1938  H   LEU A 119       7.056  -2.683  -3.530  1.00 96.87           H  
ATOM   1939  CA  LEU A 119       5.201  -3.376  -4.243  1.00 96.87           C  
ATOM   1940  HA  LEU A 119       4.782  -3.553  -5.234  1.00 96.87           H  
ATOM   1941  C   LEU A 119       4.255  -2.422  -3.511  1.00 96.87           C  
ATOM   1942  CB  LEU A 119       5.309  -4.726  -3.513  1.00 96.87           C  
ATOM   1943  HB2 LEU A 119       5.690  -4.547  -2.508  1.00 96.87           H  
ATOM   1944  HB3 LEU A 119       4.309  -5.149  -3.418  1.00 96.87           H  
ATOM   1945  O   LEU A 119       4.662  -1.559  -2.729  1.00 96.87           O  
ATOM   1946  CG  LEU A 119       6.217  -5.767  -4.188  1.00 96.87           C  
ATOM   1947  HG  LEU A 119       7.229  -5.373  -4.280  1.00 96.87           H  
ATOM   1948  CD1 LEU A 119       6.272  -7.013  -3.313  1.00 96.87           C  
ATOM   1949 HD11 LEU A 119       5.270  -7.418  -3.169  1.00 96.87           H  
ATOM   1950 HD12 LEU A 119       6.900  -7.773  -3.778  1.00 96.87           H  
ATOM   1951 HD13 LEU A 119       6.690  -6.766  -2.338  1.00 96.87           H  
ATOM   1952  CD2 LEU A 119       5.706  -6.155  -5.573  1.00 96.87           C  
ATOM   1953 HD21 LEU A 119       4.680  -6.516  -5.515  1.00 96.87           H  
ATOM   1954 HD22 LEU A 119       5.752  -5.289  -6.234  1.00 96.87           H  
ATOM   1955 HD23 LEU A 119       6.340  -6.935  -5.994  1.00 96.87           H  
ATOM   1956  N   GLN A 120       2.965  -2.611  -3.746  1.00 96.67           N  
ATOM   1957  H   GLN A 120       2.713  -3.294  -4.445  1.00 96.67           H  
ATOM   1958  CA  GLN A 120       1.881  -1.879  -3.102  1.00 96.67           C  
ATOM   1959  HA  GLN A 120       2.266  -1.326  -2.245  1.00 96.67           H  
ATOM   1960  C   GLN A 120       0.824  -2.844  -2.557  1.00 96.67           C  
ATOM   1961  CB  GLN A 120       1.305  -0.873  -4.102  1.00 96.67           C  
ATOM   1962  HB2 GLN A 120       0.363  -0.483  -3.716  1.00 96.67           H  
ATOM   1963  HB3 GLN A 120       1.105  -1.366  -5.053  1.00 96.67           H  
ATOM   1964  O   GLN A 120       0.807  -4.025  -2.904  1.00 96.67           O  
ATOM   1965  CG  GLN A 120       2.277   0.287  -4.355  1.00 96.67           C  
ATOM   1966  HG2 GLN A 120       3.174  -0.092  -4.845  1.00 96.67           H  
ATOM   1967  HG3 GLN A 120       2.583   0.722  -3.404  1.00 96.67           H  
ATOM   1968  CD  GLN A 120       1.672   1.385  -5.221  1.00 96.67           C  
ATOM   1969  NE2 GLN A 120       2.455   2.355  -5.636  1.00 96.67           N  
ATOM   1970 HE21 GLN A 120       3.436   2.366  -5.396  1.00 96.67           H  
ATOM   1971 HE22 GLN A 120       2.005   3.071  -6.187  1.00 96.67           H  
ATOM   1972  OE1 GLN A 120       0.494   1.422  -5.525  1.00 96.67           O  
ATOM   1973  N   LYS A 121      -0.039  -2.358  -1.661  1.00 97.05           N  
ATOM   1974  H   LYS A 121      -0.070  -1.357  -1.524  1.00 97.05           H  
ATOM   1975  CA  LYS A 121      -1.119  -3.154  -1.062  1.00 97.05           C  
ATOM   1976  HA  LYS A 121      -0.721  -4.076  -0.639  1.00 97.05           H  
ATOM   1977  C   LYS A 121      -2.123  -3.539  -2.154  1.00 97.05           C  
ATOM   1978  CB  LYS A 121      -1.796  -2.328   0.049  1.00 97.05           C  
ATOM   1979  HB2 LYS A 121      -2.191  -1.409  -0.383  1.00 97.05           H  
ATOM   1980  HB3 LYS A 121      -2.638  -2.895   0.446  1.00 97.05           H  
ATOM   1981  O   LYS A 121      -2.566  -2.656  -2.875  1.00 97.05           O  
ATOM   1982  CG  LYS A 121      -0.845  -1.974   1.209  1.00 97.05           C  
ATOM   1983  HG2 LYS A 121       0.057  -1.490   0.836  1.00 97.05           H  
ATOM   1984  HG3 LYS A 121      -0.559  -2.898   1.710  1.00 97.05           H  
ATOM   1985  CD  LYS A 121      -1.520  -1.046   2.231  1.00 97.05           C  
ATOM   1986  HD2 LYS A 121      -1.016  -1.154   3.192  1.00 97.05           H  
ATOM   1987  HD3 LYS A 121      -2.559  -1.355   2.349  1.00 97.05           H  
ATOM   1988  CE  LYS A 121      -1.491   0.440   1.861  1.00 97.05           C  
ATOM   1989  HE2 LYS A 121      -1.810   0.555   0.825  1.00 97.05           H  
ATOM   1990  HE3 LYS A 121      -0.473   0.819   1.954  1.00 97.05           H  
ATOM   1991  NZ  LYS A 121      -2.420   1.194   2.740  1.00 97.05           N  
ATOM   1992  HZ1 LYS A 121      -2.339   2.199   2.677  1.00 97.05           H  
ATOM   1993  HZ2 LYS A 121      -3.358   0.976   2.436  1.00 97.05           H  
ATOM   1994  HZ3 LYS A 121      -2.358   0.911   3.708  1.00 97.05           H  
ATOM   1995  N   GLY A 122      -2.453  -4.824  -2.286  1.00 95.91           N  
ATOM   1996  H   GLY A 122      -2.003  -5.518  -1.707  1.00 95.91           H  
ATOM   1997  CA  GLY A 122      -3.413  -5.326  -3.281  1.00 95.91           C  
ATOM   1998  HA2 GLY A 122      -3.695  -4.533  -3.973  1.00 95.91           H  
ATOM   1999  HA3 GLY A 122      -2.944  -6.123  -3.859  1.00 95.91           H  
ATOM   2000  C   GLY A 122      -4.708  -5.880  -2.684  1.00 95.91           C  
ATOM   2001  O   GLY A 122      -5.499  -6.474  -3.408  1.00 95.91           O  
ATOM   2002  N   ASN A 123      -4.912  -5.734  -1.373  1.00 95.88           N  
ATOM   2003  H   ASN A 123      -4.245  -5.197  -0.838  1.00 95.88           H  
ATOM   2004  CA  ASN A 123      -6.150  -6.111  -0.697  1.00 95.88           C  
ATOM   2005  HA  ASN A 123      -6.750  -6.743  -1.352  1.00 95.88           H  
ATOM   2006  C   ASN A 123      -6.972  -4.866  -0.370  1.00 95.88           C  
ATOM   2007  CB  ASN A 123      -5.842  -6.895   0.588  1.00 95.88           C  
ATOM   2008  HB2 ASN A 123      -5.237  -6.276   1.251  1.00 95.88           H  
ATOM   2009  HB3 ASN A 123      -6.777  -7.124   1.100  1.00 95.88           H  
ATOM   2010  O   ASN A 123      -6.410  -3.832  -0.006  1.00 95.88           O  
ATOM   2011  CG  ASN A 123      -5.107  -8.188   0.334  1.00 95.88           C  
ATOM   2012  ND2 ASN A 123      -5.818  -9.259   0.062  1.00 95.88           N  
ATOM   2013 HD21 ASN A 123      -5.359 -10.150  -0.062  1.00 95.88           H  
ATOM   2014 HD22 ASN A 123      -6.827  -9.216   0.046  1.00 95.88           H  
ATOM   2015  OD1 ASN A 123      -3.891  -8.230   0.385  1.00 95.88           O  
ATOM   2016  N   GLU A 124      -8.289  -5.015  -0.419  1.00 91.64           N  
ATOM   2017  H   GLU A 124      -8.682  -5.891  -0.733  1.00 91.64           H  
ATOM   2018  CA  GLU A 124      -9.251  -4.043   0.092  1.00 91.64           C  
ATOM   2019  HA  GLU A 124      -8.743  -3.109   0.334  1.00 91.64           H  
ATOM   2020  C   GLU A 124      -9.879  -4.584   1.371  1.00 91.64           C  
ATOM   2021  CB  GLU A 124     -10.323  -3.735  -0.959  1.00 91.64           C  
ATOM   2022  HB2 GLU A 124     -11.087  -3.099  -0.512  1.00 91.64           H  
ATOM   2023  HB3 GLU A 124     -10.780  -4.667  -1.291  1.00 91.64           H  
ATOM   2024  O   GLU A 124     -10.128  -5.786   1.501  1.00 91.64           O  
ATOM   2025  CG  GLU A 124      -9.693  -2.999  -2.145  1.00 91.64           C  
ATOM   2026  HG2 GLU A 124      -9.224  -2.090  -1.767  1.00 91.64           H  
ATOM   2027  HG3 GLU A 124      -8.921  -3.634  -2.581  1.00 91.64           H  
ATOM   2028  CD  GLU A 124     -10.690  -2.627  -3.244  1.00 91.64           C  
ATOM   2029  OE1 GLU A 124     -10.333  -1.714  -4.021  1.00 91.64           O  
ATOM   2030  OE2 GLU A 124     -11.761  -3.267  -3.308  1.00 91.64           O  
ATOM   2031  N   MET A 125     -10.103  -3.695   2.330  1.00 94.55           N  
ATOM   2032  H   MET A 125      -9.942  -2.717   2.136  1.00 94.55           H  
ATOM   2033  CA  MET A 125     -10.801  -4.023   3.562  1.00 94.55           C  
ATOM   2034  HA  MET A 125     -10.752  -5.097   3.745  1.00 94.55           H  
ATOM   2035  C   MET A 125     -12.260  -3.607   3.415  1.00 94.55           C  
ATOM   2036  CB  MET A 125     -10.118  -3.308   4.724  1.00 94.55           C  
ATOM   2037  HB2 MET A 125      -9.049  -3.520   4.705  1.00 94.55           H  
ATOM   2038  HB3 MET A 125     -10.249  -2.233   4.600  1.00 94.55           H  
ATOM   2039  O   MET A 125     -12.543  -2.441   3.151  1.00 94.55           O  
ATOM   2040  CG  MET A 125     -10.673  -3.761   6.075  1.00 94.55           C  
ATOM   2041  HG2 MET A 125     -10.486  -4.828   6.192  1.00 94.55           H  
ATOM   2042  HG3 MET A 125     -11.749  -3.592   6.113  1.00 94.55           H  
ATOM   2043  SD  MET A 125      -9.898  -2.892   7.450  1.00 94.55           S  
ATOM   2044  CE  MET A 125     -10.718  -1.303   7.235  1.00 94.55           C  
ATOM   2045  HE1 MET A 125     -10.299  -0.618   7.972  1.00 94.55           H  
ATOM   2046  HE2 MET A 125     -10.545  -0.898   6.238  1.00 94.55           H  
ATOM   2047  HE3 MET A 125     -11.789  -1.419   7.401  1.00 94.55           H  
ATOM   2048  N   ALA A 126     -13.177  -4.548   3.609  1.00 92.86           N  
ATOM   2049  H   ALA A 126     -12.885  -5.488   3.836  1.00 92.86           H  
ATOM   2050  CA  ALA A 126     -14.603  -4.266   3.651  1.00 92.86           C  
ATOM   2051  HA  ALA A 126     -14.812  -3.325   3.142  1.00 92.86           H  
ATOM   2052  C   ALA A 126     -15.041  -4.142   5.108  1.00 92.86           C  
ATOM   2053  CB  ALA A 126     -15.353  -5.374   2.906  1.00 92.86           C  
ATOM   2054  HB1 ALA A 126     -15.175  -6.336   3.387  1.00 92.86           H  
ATOM   2055  HB2 ALA A 126     -16.422  -5.163   2.921  1.00 92.86           H  
ATOM   2056  HB3 ALA A 126     -15.015  -5.418   1.871  1.00 92.86           H  
ATOM   2057  O   ALA A 126     -14.817  -5.057   5.891  1.00 92.86           O  
ATOM   2058  N   LEU A 127     -15.659  -3.022   5.469  1.00 94.91           N  
ATOM   2059  H   LEU A 127     -15.855  -2.322   4.767  1.00 94.91           H  
ATOM   2060  CA  LEU A 127     -16.228  -2.826   6.797  1.00 94.91           C  
ATOM   2061  HA  LEU A 127     -15.817  -3.584   7.464  1.00 94.91           H  
ATOM   2062  C   LEU A 127     -17.755  -2.985   6.718  1.00 94.91           C  
ATOM   2063  CB  LEU A 127     -15.801  -1.446   7.323  1.00 94.91           C  
ATOM   2064  HB2 LEU A 127     -14.737  -1.302   7.134  1.00 94.91           H  
ATOM   2065  HB3 LEU A 127     -16.348  -0.684   6.769  1.00 94.91           H  
ATOM   2066  O   LEU A 127     -18.358  -2.433   5.793  1.00 94.91           O  
ATOM   2067  CG  LEU A 127     -16.058  -1.260   8.827  1.00 94.91           C  
ATOM   2068  HG  LEU A 127     -17.080  -1.566   9.051  1.00 94.91           H  
ATOM   2069  CD1 LEU A 127     -15.086  -2.073   9.688  1.00 94.91           C  
ATOM   2070 HD11 LEU A 127     -15.173  -3.140   9.483  1.00 94.91           H  
ATOM   2071 HD12 LEU A 127     -15.307  -1.917  10.744  1.00 94.91           H  
ATOM   2072 HD13 LEU A 127     -14.060  -1.762   9.496  1.00 94.91           H  
ATOM   2073  CD2 LEU A 127     -15.890   0.217   9.182  1.00 94.91           C  
ATOM   2074 HD21 LEU A 127     -14.923   0.571   8.825  1.00 94.91           H  
ATOM   2075 HD22 LEU A 127     -15.939   0.355  10.262  1.00 94.91           H  
ATOM   2076 HD23 LEU A 127     -16.686   0.798   8.717  1.00 94.91           H  
ATOM   2077  N   PRO A 128     -18.398  -3.699   7.660  1.00 97.37           N  
ATOM   2078  CA  PRO A 128     -19.852  -3.734   7.751  1.00 97.37           C  
ATOM   2079  HA  PRO A 128     -20.229  -4.314   6.909  1.00 97.37           H  
ATOM   2080  C   PRO A 128     -20.497  -2.339   7.734  1.00 97.37           C  
ATOM   2081  CB  PRO A 128     -20.153  -4.483   9.045  1.00 97.37           C  
ATOM   2082  HB2 PRO A 128     -21.087  -5.038   8.957  1.00 97.37           H  
ATOM   2083  HB3 PRO A 128     -20.181  -3.787   9.883  1.00 97.37           H  
ATOM   2084  O   PRO A 128     -19.987  -1.387   8.329  1.00 97.37           O  
ATOM   2085  CG  PRO A 128     -18.962  -5.424   9.210  1.00 97.37           C  
ATOM   2086  HG2 PRO A 128     -19.138  -6.335   8.639  1.00 97.37           H  
ATOM   2087  HG3 PRO A 128     -18.777  -5.661  10.258  1.00 97.37           H  
ATOM   2088  CD  PRO A 128     -17.799  -4.652   8.588  1.00 97.37           C  
ATOM   2089  HD2 PRO A 128     -17.142  -5.344   8.061  1.00 97.37           H  
ATOM   2090  HD3 PRO A 128     -17.228  -4.134   9.358  1.00 97.37           H  
ATOM   2091  N   SER A 129     -21.645  -2.218   7.063  1.00 97.36           N  
ATOM   2092  H   SER A 129     -22.054  -3.037   6.636  1.00 97.36           H  
ATOM   2093  CA  SER A 129     -22.309  -0.928   6.825  1.00 97.36           C  
ATOM   2094  HA  SER A 129     -21.626  -0.284   6.271  1.00 97.36           H  
ATOM   2095  C   SER A 129     -22.679  -0.191   8.113  1.00 97.36           C  
ATOM   2096  CB  SER A 129     -23.566  -1.130   5.973  1.00 97.36           C  
ATOM   2097  HB2 SER A 129     -24.100  -0.184   5.884  1.00 97.36           H  
ATOM   2098  HB3 SER A 129     -23.275  -1.465   4.977  1.00 97.36           H  
ATOM   2099  O   SER A 129     -22.531   1.025   8.176  1.00 97.36           O  
ATOM   2100  OG  SER A 129     -24.409  -2.104   6.563  1.00 97.36           O  
ATOM   2101  HG  SER A 129     -25.231  -2.147   6.069  1.00 97.36           H  
ATOM   2102  N   TYR A 130     -23.088  -0.910   9.159  1.00 97.43           N  
ATOM   2103  H   TYR A 130     -23.194  -1.908   9.040  1.00 97.43           H  
ATOM   2104  CA  TYR A 130     -23.462  -0.317  10.444  1.00 97.43           C  
ATOM   2105  HA  TYR A 130     -24.203   0.460  10.257  1.00 97.43           H  
ATOM   2106  C   TYR A 130     -22.279   0.363  11.153  1.00 97.43           C  
ATOM   2107  CB  TYR A 130     -24.126  -1.389  11.316  1.00 97.43           C  
ATOM   2108  HB2 TYR A 130     -24.468  -0.921  12.239  1.00 97.43           H  
ATOM   2109  HB3 TYR A 130     -25.014  -1.756  10.802  1.00 97.43           H  
ATOM   2110  O   TYR A 130     -22.452   1.433  11.738  1.00 97.43           O  
ATOM   2111  CG  TYR A 130     -23.241  -2.570  11.668  1.00 97.43           C  
ATOM   2112  CD1 TYR A 130     -23.249  -3.743  10.886  1.00 97.43           C  
ATOM   2113  HD1 TYR A 130     -23.898  -3.818  10.026  1.00 97.43           H  
ATOM   2114  CD2 TYR A 130     -22.449  -2.514  12.827  1.00 97.43           C  
ATOM   2115  HD2 TYR A 130     -22.470  -1.642  13.464  1.00 97.43           H  
ATOM   2116  CE1 TYR A 130     -22.437  -4.838  11.250  1.00 97.43           C  
ATOM   2117  HE1 TYR A 130     -22.445  -5.752  10.675  1.00 97.43           H  
ATOM   2118  CE2 TYR A 130     -21.674  -3.619  13.207  1.00 97.43           C  
ATOM   2119  HE2 TYR A 130     -21.159  -3.611  14.156  1.00 97.43           H  
ATOM   2120  OH  TYR A 130     -20.799  -5.795  12.729  1.00 97.43           O  
ATOM   2121  HH  TYR A 130     -20.344  -5.610  13.554  1.00 97.43           H  
ATOM   2122  CZ  TYR A 130     -21.618  -4.764  12.395  1.00 97.43           C  
ATOM   2123  N   TYR A 131     -21.060  -0.174  11.027  1.00 98.36           N  
ATOM   2124  H   TYR A 131     -20.960  -1.059  10.550  1.00 98.36           H  
ATOM   2125  CA  TYR A 131     -19.852   0.502  11.504  1.00 98.36           C  
ATOM   2126  HA  TYR A 131     -19.989   0.807  12.541  1.00 98.36           H  
ATOM   2127  C   TYR A 131     -19.546   1.761  10.694  1.00 98.36           C  
ATOM   2128  CB  TYR A 131     -18.646  -0.426  11.402  1.00 98.36           C  
ATOM   2129  HB2 TYR A 131     -18.588  -0.778  10.372  1.00 98.36           H  
ATOM   2130  HB3 TYR A 131     -17.752   0.169  11.591  1.00 98.36           H  
ATOM   2131  O   TYR A 131     -19.132   2.769  11.261  1.00 98.36           O  
ATOM   2132  CG  TYR A 131     -18.597  -1.619  12.329  1.00 98.36           C  
ATOM   2133  CD1 TYR A 131     -19.047  -1.542  13.660  1.00 98.36           C  
ATOM   2134  HD1 TYR A 131     -19.467  -0.630  14.061  1.00 98.36           H  
ATOM   2135  CD2 TYR A 131     -18.011  -2.806  11.861  1.00 98.36           C  
ATOM   2136  HD2 TYR A 131     -17.627  -2.842  10.852  1.00 98.36           H  
ATOM   2137  CE1 TYR A 131     -18.951  -2.669  14.494  1.00 98.36           C  
ATOM   2138  HE1 TYR A 131     -19.307  -2.643  15.514  1.00 98.36           H  
ATOM   2139  CE2 TYR A 131     -17.926  -3.940  12.684  1.00 98.36           C  
ATOM   2140  HE2 TYR A 131     -17.508  -4.862  12.309  1.00 98.36           H  
ATOM   2141  OH  TYR A 131     -18.483  -5.014  14.732  1.00 98.36           O  
ATOM   2142  HH  TYR A 131     -17.893  -5.707  14.428  1.00 98.36           H  
ATOM   2143  CZ  TYR A 131     -18.430  -3.880  13.995  1.00 98.36           C  
ATOM   2144  N   MET A 132     -19.775   1.733   9.377  1.00 97.22           N  
ATOM   2145  H   MET A 132     -20.115   0.876   8.964  1.00 97.22           H  
ATOM   2146  CA  MET A 132     -19.603   2.918   8.535  1.00 97.22           C  
ATOM   2147  HA  MET A 132     -18.601   3.310   8.710  1.00 97.22           H  
ATOM   2148  C   MET A 132     -20.600   4.021   8.920  1.00 97.22           C  
ATOM   2149  CB  MET A 132     -19.728   2.529   7.054  1.00 97.22           C  
ATOM   2150  HB2 MET A 132     -19.125   1.642   6.861  1.00 97.22           H  
ATOM   2151  HB3 MET A 132     -20.765   2.289   6.821  1.00 97.22           H  
ATOM   2152  O   MET A 132     -20.211   5.178   9.076  1.00 97.22           O  
ATOM   2153  CG  MET A 132     -19.269   3.659   6.127  1.00 97.22           C  
ATOM   2154  HG2 MET A 132     -19.429   3.344   5.096  1.00 97.22           H  
ATOM   2155  HG3 MET A 132     -19.895   4.533   6.304  1.00 97.22           H  
ATOM   2156  SD  MET A 132     -17.532   4.162   6.303  1.00 97.22           S  
ATOM   2157  CE  MET A 132     -16.687   2.664   5.725  1.00 97.22           C  
ATOM   2158  HE1 MET A 132     -17.049   2.396   4.733  1.00 97.22           H  
ATOM   2159  HE2 MET A 132     -15.614   2.852   5.677  1.00 97.22           H  
ATOM   2160  HE3 MET A 132     -16.871   1.842   6.416  1.00 97.22           H  
ATOM   2161  N   THR A 133     -21.869   3.664   9.148  1.00 97.44           N  
ATOM   2162  H   THR A 133     -22.147   2.714   8.947  1.00 97.44           H  
ATOM   2163  CA  THR A 133     -22.898   4.582   9.658  1.00 97.44           C  
ATOM   2164  HA  THR A 133     -23.005   5.414   8.963  1.00 97.44           H  
ATOM   2165  C   THR A 133     -22.499   5.163  11.012  1.00 97.44           C  
ATOM   2166  CB  THR A 133     -24.252   3.867   9.786  1.00 97.44           C  
ATOM   2167  HB  THR A 133     -24.159   3.032  10.481  1.00 97.44           H  
ATOM   2168  O   THR A 133     -22.581   6.376  11.207  1.00 97.44           O  
ATOM   2169  CG2 THR A 133     -25.373   4.790  10.263  1.00 97.44           C  
ATOM   2170 HG21 THR A 133     -25.201   5.081  11.299  1.00 97.44           H  
ATOM   2171 HG22 THR A 133     -26.325   4.261  10.216  1.00 97.44           H  
ATOM   2172 HG23 THR A 133     -25.421   5.684   9.641  1.00 97.44           H  
ATOM   2173  OG1 THR A 133     -24.650   3.366   8.532  1.00 97.44           O  
ATOM   2174  HG1 THR A 133     -25.018   4.093   8.024  1.00 97.44           H  
ATOM   2175  N   PHE A 134     -22.016   4.324  11.931  1.00 98.49           N  
ATOM   2176  H   PHE A 134     -21.998   3.334  11.732  1.00 98.49           H  
ATOM   2177  CA  PHE A 134     -21.519   4.770  13.228  1.00 98.49           C  
ATOM   2178  HA  PHE A 134     -22.309   5.316  13.744  1.00 98.49           H  
ATOM   2179  C   PHE A 134     -20.348   5.749  13.099  1.00 98.49           C  
ATOM   2180  CB  PHE A 134     -21.154   3.550  14.075  1.00 98.49           C  
ATOM   2181  HB2 PHE A 134     -20.533   2.873  13.489  1.00 98.49           H  
ATOM   2182  HB3 PHE A 134     -22.068   3.016  14.335  1.00 98.49           H  
ATOM   2183  O   PHE A 134     -20.422   6.834  13.668  1.00 98.49           O  
ATOM   2184  CG  PHE A 134     -20.411   3.912  15.340  1.00 98.49           C  
ATOM   2185  CD1 PHE A 134     -19.008   3.812  15.376  1.00 98.49           C  
ATOM   2186  HD1 PHE A 134     -18.464   3.448  14.517  1.00 98.49           H  
ATOM   2187  CD2 PHE A 134     -21.114   4.381  16.464  1.00 98.49           C  
ATOM   2188  HD2 PHE A 134     -22.192   4.446  16.444  1.00 98.49           H  
ATOM   2189  CE1 PHE A 134     -18.310   4.164  16.541  1.00 98.49           C  
ATOM   2190  HE1 PHE A 134     -17.237   4.048  16.578  1.00 98.49           H  
ATOM   2191  CE2 PHE A 134     -20.412   4.737  17.627  1.00 98.49           C  
ATOM   2192  HE2 PHE A 134     -20.950   5.058  18.507  1.00 98.49           H  
ATOM   2193  CZ  PHE A 134     -19.013   4.621  17.667  1.00 98.49           C  
ATOM   2194  HZ  PHE A 134     -18.480   4.847  18.579  1.00 98.49           H  
ATOM   2195  N   LEU A 135     -19.309   5.431  12.319  1.00 98.14           N  
ATOM   2196  H   LEU A 135     -19.301   4.524  11.874  1.00 98.14           H  
ATOM   2197  CA  LEU A 135     -18.158   6.322  12.124  1.00 98.14           C  
ATOM   2198  HA  LEU A 135     -17.715   6.546  13.094  1.00 98.14           H  
ATOM   2199  C   LEU A 135     -18.559   7.662  11.508  1.00 98.14           C  
ATOM   2200  CB  LEU A 135     -17.119   5.653  11.214  1.00 98.14           C  
ATOM   2201  HB2 LEU A 135     -17.632   5.239  10.345  1.00 98.14           H  
ATOM   2202  HB3 LEU A 135     -16.426   6.415  10.856  1.00 98.14           H  
ATOM   2203  O   LEU A 135     -18.055   8.707  11.927  1.00 98.14           O  
ATOM   2204  CG  LEU A 135     -16.300   4.551  11.892  1.00 98.14           C  
ATOM   2205  HG  LEU A 135     -16.975   3.810  12.321  1.00 98.14           H  
ATOM   2206  CD1 LEU A 135     -15.431   3.895  10.822  1.00 98.14           C  
ATOM   2207 HD11 LEU A 135     -14.810   4.657  10.351  1.00 98.14           H  
ATOM   2208 HD12 LEU A 135     -14.791   3.136  11.272  1.00 98.14           H  
ATOM   2209 HD13 LEU A 135     -16.067   3.422  10.073  1.00 98.14           H  
ATOM   2210  CD2 LEU A 135     -15.381   5.088  12.994  1.00 98.14           C  
ATOM   2211 HD21 LEU A 135     -15.970   5.500  13.814  1.00 98.14           H  
ATOM   2212 HD22 LEU A 135     -14.718   5.857  12.597  1.00 98.14           H  
ATOM   2213 HD23 LEU A 135     -14.782   4.271  13.397  1.00 98.14           H  
ATOM   2214  N   TYR A 136     -19.478   7.652  10.541  1.00 97.32           N  
ATOM   2215  H   TYR A 136     -19.828   6.763  10.212  1.00 97.32           H  
ATOM   2216  CA  TYR A 136     -20.005   8.877   9.950  1.00 97.32           C  
ATOM   2217  HA  TYR A 136     -19.176   9.454   9.541  1.00 97.32           H  
ATOM   2218  C   TYR A 136     -20.697   9.753  11.003  1.00 97.32           C  
ATOM   2219  CB  TYR A 136     -20.952   8.528   8.797  1.00 97.32           C  
ATOM   2220  HB2 TYR A 136     -20.393   7.999   8.025  1.00 97.32           H  
ATOM   2221  HB3 TYR A 136     -21.733   7.858   9.156  1.00 97.32           H  
ATOM   2222  O   TYR A 136     -20.343  10.921  11.158  1.00 97.32           O  
ATOM   2223  CG  TYR A 136     -21.593   9.756   8.189  1.00 97.32           C  
ATOM   2224  CD1 TYR A 136     -22.899  10.128   8.563  1.00 97.32           C  
ATOM   2225  HD1 TYR A 136     -23.458   9.515   9.255  1.00 97.32           H  
ATOM   2226  CD2 TYR A 136     -20.856  10.563   7.301  1.00 97.32           C  
ATOM   2227  HD2 TYR A 136     -19.849  10.283   7.029  1.00 97.32           H  
ATOM   2228  CE1 TYR A 136     -23.471  11.304   8.045  1.00 97.32           C  
ATOM   2229  HE1 TYR A 136     -24.470  11.603   8.325  1.00 97.32           H  
ATOM   2230  CE2 TYR A 136     -21.423  11.743   6.784  1.00 97.32           C  
ATOM   2231  HE2 TYR A 136     -20.851  12.371   6.116  1.00 97.32           H  
ATOM   2232  OH  TYR A 136     -23.287  13.253   6.668  1.00 97.32           O  
ATOM   2233  HH  TYR A 136     -22.663  13.744   6.129  1.00 97.32           H  
ATOM   2234  CZ  TYR A 136     -22.733  12.114   7.157  1.00 97.32           C  
ATOM   2235  N   LEU A 137     -21.627   9.193  11.781  1.00 97.67           N  
ATOM   2236  H   LEU A 137     -21.847   8.216  11.648  1.00 97.67           H  
ATOM   2237  CA  LEU A 137     -22.347   9.947  12.812  1.00 97.67           C  
ATOM   2238  HA  LEU A 137     -22.739  10.862  12.369  1.00 97.67           H  
ATOM   2239  C   LEU A 137     -21.426  10.391  13.959  1.00 97.67           C  
ATOM   2240  CB  LEU A 137     -23.516   9.100  13.339  1.00 97.67           C  
ATOM   2241  HB2 LEU A 137     -23.120   8.149  13.697  1.00 97.67           H  
ATOM   2242  HB3 LEU A 137     -23.959   9.621  14.188  1.00 97.67           H  
ATOM   2243  O   LEU A 137     -21.530  11.523  14.428  1.00 97.67           O  
ATOM   2244  CG  LEU A 137     -24.633   8.819  12.318  1.00 97.67           C  
ATOM   2245  HG  LEU A 137     -24.222   8.337  11.432  1.00 97.67           H  
ATOM   2246  CD1 LEU A 137     -25.662   7.882  12.948  1.00 97.67           C  
ATOM   2247 HD11 LEU A 137     -25.178   6.939  13.204  1.00 97.67           H  
ATOM   2248 HD12 LEU A 137     -26.084   8.328  13.849  1.00 97.67           H  
ATOM   2249 HD13 LEU A 137     -26.462   7.672  12.238  1.00 97.67           H  
ATOM   2250  CD2 LEU A 137     -25.353  10.096  11.876  1.00 97.67           C  
ATOM   2251 HD21 LEU A 137     -24.668  10.742  11.327  1.00 97.67           H  
ATOM   2252 HD22 LEU A 137     -26.183   9.837  11.219  1.00 97.67           H  
ATOM   2253 HD23 LEU A 137     -25.732  10.626  12.750  1.00 97.67           H  
ATOM   2254  N   ALA A 138     -20.494   9.537  14.382  1.00 98.03           N  
ATOM   2255  H   ALA A 138     -20.473   8.614  13.974  1.00 98.03           H  
ATOM   2256  CA  ALA A 138     -19.536   9.830  15.442  1.00 98.03           C  
ATOM   2257  HA  ALA A 138     -20.081  10.180  16.318  1.00 98.03           H  
ATOM   2258  C   ALA A 138     -18.550  10.943  15.041  1.00 98.03           C  
ATOM   2259  CB  ALA A 138     -18.822   8.526  15.813  1.00 98.03           C  
ATOM   2260  HB1 ALA A 138     -19.542   7.798  16.187  1.00 98.03           H  
ATOM   2261  HB2 ALA A 138     -18.080   8.720  16.588  1.00 98.03           H  
ATOM   2262  HB3 ALA A 138     -18.322   8.110  14.939  1.00 98.03           H  
ATOM   2263  O   ALA A 138     -18.317  11.864  15.819  1.00 98.03           O  
ATOM   2264  N   SER A 139     -18.024  10.937  13.812  1.00 97.54           N  
ATOM   2265  H   SER A 139     -18.241  10.163  13.201  1.00 97.54           H  
ATOM   2266  CA  SER A 139     -17.136  12.007  13.308  1.00 97.54           C  
ATOM   2267  HA  SER A 139     -16.341  12.170  14.035  1.00 97.54           H  
ATOM   2268  C   SER A 139     -17.844  13.356  13.113  1.00 97.54           C  
ATOM   2269  CB  SER A 139     -16.472  11.588  11.995  1.00 97.54           C  
ATOM   2270  HB2 SER A 139     -15.800  10.753  12.195  1.00 97.54           H  
ATOM   2271  HB3 SER A 139     -15.890  12.422  11.604  1.00 97.54           H  
ATOM   2272  O   SER A 139     -17.213  14.414  13.186  1.00 97.54           O  
ATOM   2273  OG  SER A 139     -17.428  11.203  11.027  1.00 97.54           O  
ATOM   2274  HG  SER A 139     -17.703  10.310  11.247  1.00 97.54           H  
ATOM   2275  N   HIS A 140     -19.166  13.339  12.938  1.00 96.46           N  
ATOM   2276  H   HIS A 140     -19.615  12.440  12.831  1.00 96.46           H  
ATOM   2277  CA  HIS A 140     -20.003  14.532  12.801  1.00 96.46           C  
ATOM   2278  HA  HIS A 140     -19.359  15.392  12.614  1.00 96.46           H  
ATOM   2279  C   HIS A 140     -20.783  14.864  14.076  1.00 96.46           C  
ATOM   2280  CB  HIS A 140     -20.915  14.395  11.574  1.00 96.46           C  
ATOM   2281  HB2 HIS A 140     -21.590  15.250  11.519  1.00 96.46           H  
ATOM   2282  HB3 HIS A 140     -21.520  13.494  11.668  1.00 96.46           H  
ATOM   2283  O   HIS A 140     -21.695  15.680  14.015  1.00 96.46           O  
ATOM   2284  CG  HIS A 140     -20.136  14.338  10.289  1.00 96.46           C  
ATOM   2285  CD2 HIS A 140     -19.939  15.355   9.396  1.00 96.46           C  
ATOM   2286  HD2 HIS A 140     -20.340  16.355   9.475  1.00 96.46           H  
ATOM   2287  ND1 HIS A 140     -19.450  13.248   9.817  1.00 96.46           N  
ATOM   2288  HD1 HIS A 140     -19.400  12.345  10.266  1.00 96.46           H  
ATOM   2289  CE1 HIS A 140     -18.848  13.595   8.672  1.00 96.46           C  
ATOM   2290  HE1 HIS A 140     -18.226  12.939   8.081  1.00 96.46           H  
ATOM   2291  NE2 HIS A 140     -19.122  14.874   8.367  1.00 96.46           N  
ATOM   2292  N   TYR A 141     -20.423  14.288  15.229  1.00 94.32           N  
ATOM   2293  H   TYR A 141     -19.701  13.583  15.189  1.00 94.32           H  
ATOM   2294  CA  TYR A 141     -21.236  14.333  16.451  1.00 94.32           C  
ATOM   2295  HA  TYR A 141     -22.130  13.735  16.278  1.00 94.32           H  
ATOM   2296  C   TYR A 141     -21.700  15.750  16.832  1.00 94.32           C  
ATOM   2297  CB  TYR A 141     -20.436  13.670  17.580  1.00 94.32           C  
ATOM   2298  HB2 TYR A 141     -19.582  14.295  17.841  1.00 94.32           H  
ATOM   2299  HB3 TYR A 141     -20.056  12.718  17.212  1.00 94.32           H  
ATOM   2300  O   TYR A 141     -22.879  15.965  17.062  1.00 94.32           O  
ATOM   2301  CG  TYR A 141     -21.225  13.338  18.824  1.00 94.32           C  
ATOM   2302  CD1 TYR A 141     -21.138  14.161  19.959  1.00 94.32           C  
ATOM   2303  HD1 TYR A 141     -20.533  15.055  19.934  1.00 94.32           H  
ATOM   2304  CD2 TYR A 141     -22.014  12.172  18.856  1.00 94.32           C  
ATOM   2305  HD2 TYR A 141     -22.090  11.552  17.976  1.00 94.32           H  
ATOM   2306  CE1 TYR A 141     -21.867  13.847  21.118  1.00 94.32           C  
ATOM   2307  HE1 TYR A 141     -21.834  14.513  21.967  1.00 94.32           H  
ATOM   2308  CE2 TYR A 141     -22.706  11.824  20.032  1.00 94.32           C  
ATOM   2309  HE2 TYR A 141     -23.322  10.938  20.072  1.00 94.32           H  
ATOM   2310  OH  TYR A 141     -23.397  12.418  22.257  1.00 94.32           O  
ATOM   2311  HH  TYR A 141     -23.343  13.144  22.882  1.00 94.32           H  
ATOM   2312  CZ  TYR A 141     -22.656  12.681  21.152  1.00 94.32           C  
ATOM   2313  N   ASN A 142     -20.817  16.753  16.795  1.00 90.56           N  
ATOM   2314  H   ASN A 142     -19.858  16.523  16.581  1.00 90.56           H  
ATOM   2315  CA  ASN A 142     -21.170  18.141  17.153  1.00 90.56           C  
ATOM   2316  HA  ASN A 142     -21.924  18.110  17.939  1.00 90.56           H  
ATOM   2317  C   ASN A 142     -21.790  18.956  15.997  1.00 90.56           C  
ATOM   2318  CB  ASN A 142     -19.925  18.856  17.713  1.00 90.56           C  
ATOM   2319  HB2 ASN A 142     -19.167  18.917  16.933  1.00 90.56           H  
ATOM   2320  HB3 ASN A 142     -20.203  19.871  17.997  1.00 90.56           H  
ATOM   2321  O   ASN A 142     -22.029  20.150  16.149  1.00 90.56           O  
ATOM   2322  CG  ASN A 142     -19.322  18.200  18.941  1.00 90.56           C  
ATOM   2323  ND2 ASN A 142     -18.131  18.598  19.320  1.00 90.56           N  
ATOM   2324 HD21 ASN A 142     -17.797  18.181  20.178  1.00 90.56           H  
ATOM   2325 HD22 ASN A 142     -17.720  19.436  18.935  1.00 90.56           H  
ATOM   2326  OD1 ASN A 142     -19.871  17.317  19.567  1.00 90.56           O  
ATOM   2327  N   LEU A 143     -21.966  18.346  14.824  1.00 88.07           N  
ATOM   2328  H   LEU A 143     -21.811  17.348  14.792  1.00 88.07           H  
ATOM   2329  CA  LEU A 143     -22.418  18.970  13.576  1.00 88.07           C  
ATOM   2330  HA  LEU A 143     -22.772  19.979  13.784  1.00 88.07           H  
ATOM   2331  C   LEU A 143     -23.621  18.222  12.972  1.00 88.07           C  
ATOM   2332  CB  LEU A 143     -21.243  19.044  12.577  1.00 88.07           C  
ATOM   2333  HB2 LEU A 143     -20.913  18.026  12.368  1.00 88.07           H  
ATOM   2334  HB3 LEU A 143     -21.607  19.468  11.641  1.00 88.07           H  
ATOM   2335  O   LEU A 143     -23.906  18.367  11.782  1.00 88.07           O  
ATOM   2336  CG  LEU A 143     -20.030  19.875  13.029  1.00 88.07           C  
ATOM   2337  HG  LEU A 143     -19.639  19.478  13.966  1.00 88.07           H  
ATOM   2338  CD1 LEU A 143     -18.923  19.772  11.978  1.00 88.07           C  
ATOM   2339 HD11 LEU A 143     -18.053  20.348  12.293  1.00 88.07           H  
ATOM   2340 HD12 LEU A 143     -19.281  20.162  11.025  1.00 88.07           H  
ATOM   2341 HD13 LEU A 143     -18.636  18.729  11.845  1.00 88.07           H  
ATOM   2342  CD2 LEU A 143     -20.366  21.355  13.218  1.00 88.07           C  
ATOM   2343 HD21 LEU A 143     -21.089  21.472  14.025  1.00 88.07           H  
ATOM   2344 HD22 LEU A 143     -20.790  21.762  12.301  1.00 88.07           H  
ATOM   2345 HD23 LEU A 143     -19.468  21.914  13.480  1.00 88.07           H  
ATOM   2346  N   LEU A 144     -24.313  17.398  13.765  1.00 81.77           N  
ATOM   2347  H   LEU A 144     -24.036  17.304  14.732  1.00 81.77           H  
ATOM   2348  CA  LEU A 144     -25.482  16.658  13.301  1.00 81.77           C  
ATOM   2349  HA  LEU A 144     -25.212  16.137  12.383  1.00 81.77           H  
ATOM   2350  C   LEU A 144     -26.620  17.632  12.959  1.00 81.77           C  
ATOM   2351  CB  LEU A 144     -25.905  15.611  14.348  1.00 81.77           C  
ATOM   2352  HB2 LEU A 144     -26.847  15.165  14.028  1.00 81.77           H  
ATOM   2353  HB3 LEU A 144     -26.089  16.121  15.294  1.00 81.77           H  
ATOM   2354  O   LEU A 144     -27.120  18.358  13.816  1.00 81.77           O  
ATOM   2355  CG  LEU A 144     -24.881  14.482  14.586  1.00 81.77           C  
ATOM   2356  HG  LEU A 144     -23.939  14.912  14.925  1.00 81.77           H  
ATOM   2357  CD1 LEU A 144     -25.397  13.553  15.679  1.00 81.77           C  
ATOM   2358 HD11 LEU A 144     -26.371  13.152  15.399  1.00 81.77           H  
ATOM   2359 HD12 LEU A 144     -25.509  14.121  16.602  1.00 81.77           H  
ATOM   2360 HD13 LEU A 144     -24.689  12.743  15.853  1.00 81.77           H  
ATOM   2361  CD2 LEU A 144     -24.614  13.637  13.336  1.00 81.77           C  
ATOM   2362 HD21 LEU A 144     -24.114  14.243  12.581  1.00 81.77           H  
ATOM   2363 HD22 LEU A 144     -23.946  12.815  13.594  1.00 81.77           H  
ATOM   2364 HD23 LEU A 144     -25.549  13.239  12.941  1.00 81.77           H  
ATOM   2365  N   GLY A 145     -27.010  17.648  11.683  1.00 84.10           N  
ATOM   2366  H   GLY A 145     -26.485  17.087  11.027  1.00 84.10           H  
ATOM   2367  CA  GLY A 145     -28.166  18.390  11.182  1.00 84.10           C  
ATOM   2368  HA2 GLY A 145     -27.953  18.760  10.179  1.00 84.10           H  
ATOM   2369  HA3 GLY A 145     -28.354  19.250  11.824  1.00 84.10           H  
ATOM   2370  C   GLY A 145     -29.430  17.528  11.122  1.00 84.10           C  
ATOM   2371  O   GLY A 145     -29.353  16.308  10.945  1.00 84.10           O  
ATOM   2372  N   GLY A 146     -30.596  18.166  11.223  1.00 86.66           N  
ATOM   2373  H   GLY A 146     -30.596  19.153  11.438  1.00 86.66           H  
ATOM   2374  CA  GLY A 146     -31.907  17.510  11.193  1.00 86.66           C  
ATOM   2375  HA2 GLY A 146     -31.809  16.464  11.485  1.00 86.66           H  
ATOM   2376  HA3 GLY A 146     -32.318  17.551  10.185  1.00 86.66           H  
ATOM   2377  C   GLY A 146     -32.900  18.160  12.152  1.00 86.66           C  
ATOM   2378  O   GLY A 146     -32.588  19.181  12.772  1.00 86.66           O  
ATOM   2379  N   SER A 147     -34.087  17.561  12.276  1.00 90.95           N  
ATOM   2380  H   SER A 147     -34.266  16.696  11.788  1.00 90.95           H  
ATOM   2381  CA  SER A 147     -35.026  17.929  13.339  1.00 90.95           C  
ATOM   2382  HA  SER A 147     -35.197  19.004  13.275  1.00 90.95           H  
ATOM   2383  C   SER A 147     -34.437  17.603  14.726  1.00 90.95           C  
ATOM   2384  CB  SER A 147     -36.375  17.226  13.139  1.00 90.95           C  
ATOM   2385  HB2 SER A 147     -36.743  17.405  12.129  1.00 90.95           H  
ATOM   2386  HB3 SER A 147     -37.099  17.628  13.848  1.00 90.95           H  
ATOM   2387  O   SER A 147     -33.526  16.770  14.827  1.00 90.95           O  
ATOM   2388  OG  SER A 147     -36.254  15.841  13.363  1.00 90.95           O  
ATOM   2389  HG  SER A 147     -36.035  15.394  12.542  1.00 90.95           H  
ATOM   2390  N   PRO A 148     -34.917  18.237  15.813  1.00 90.39           N  
ATOM   2391  CA  PRO A 148     -34.507  17.886  17.173  1.00 90.39           C  
ATOM   2392  HA  PRO A 148     -33.460  18.158  17.305  1.00 90.39           H  
ATOM   2393  C   PRO A 148     -34.675  16.391  17.482  1.00 90.39           C  
ATOM   2394  CB  PRO A 148     -35.376  18.752  18.092  1.00 90.39           C  
ATOM   2395  HB2 PRO A 148     -36.303  18.234  18.340  1.00 90.39           H  
ATOM   2396  HB3 PRO A 148     -34.845  19.033  19.001  1.00 90.39           H  
ATOM   2397  O   PRO A 148     -33.781  15.782  18.071  1.00 90.39           O  
ATOM   2398  CG  PRO A 148     -35.701  19.968  17.226  1.00 90.39           C  
ATOM   2399  HG2 PRO A 148     -34.861  20.662  17.233  1.00 90.39           H  
ATOM   2400  HG3 PRO A 148     -36.617  20.462  17.549  1.00 90.39           H  
ATOM   2401  CD  PRO A 148     -35.852  19.353  15.837  1.00 90.39           C  
ATOM   2402  HD2 PRO A 148     -36.867  18.978  15.713  1.00 90.39           H  
ATOM   2403  HD3 PRO A 148     -35.621  20.098  15.076  1.00 90.39           H  
ATOM   2404  N   GLU A 149     -35.773  15.787  17.027  1.00 91.65           N  
ATOM   2405  H   GLU A 149     -36.507  16.358  16.633  1.00 91.65           H  
ATOM   2406  CA  GLU A 149     -36.071  14.362  17.182  1.00 91.65           C  
ATOM   2407  HA  GLU A 149     -35.993  14.094  18.236  1.00 91.65           H  
ATOM   2408  C   GLU A 149     -35.074  13.481  16.417  1.00 91.65           C  
ATOM   2409  CB  GLU A 149     -37.510  14.075  16.713  1.00 91.65           C  
ATOM   2410  HB2 GLU A 149     -37.654  14.473  15.708  1.00 91.65           H  
ATOM   2411  HB3 GLU A 149     -37.637  12.994  16.657  1.00 91.65           H  
ATOM   2412  O   GLU A 149     -34.519  12.546  16.998  1.00 91.65           O  
ATOM   2413  CG  GLU A 149     -38.608  14.614  17.648  1.00 91.65           C  
ATOM   2414  HG2 GLU A 149     -38.476  14.152  18.626  1.00 91.65           H  
ATOM   2415  HG3 GLU A 149     -39.575  14.290  17.263  1.00 91.65           H  
ATOM   2416  CD  GLU A 149     -38.621  16.146  17.794  1.00 91.65           C  
ATOM   2417  OE1 GLU A 149     -38.798  16.609  18.942  1.00 91.65           O  
ATOM   2418  OE2 GLU A 149     -38.381  16.847  16.782  1.00 91.65           O  
ATOM   2419  N   ASP A 150     -34.774  13.808  15.154  1.00 92.44           N  
ATOM   2420  H   ASP A 150     -35.285  14.562  14.717  1.00 92.44           H  
ATOM   2421  CA  ASP A 150     -33.780  13.070  14.358  1.00 92.44           C  
ATOM   2422  HA  ASP A 150     -34.073  12.022  14.295  1.00 92.44           H  
ATOM   2423  C   ASP A 150     -32.390  13.156  14.990  1.00 92.44           C  
ATOM   2424  CB  ASP A 150     -33.651  13.642  12.939  1.00 92.44           C  
ATOM   2425  HB2 ASP A 150     -33.360  14.690  13.004  1.00 92.44           H  
ATOM   2426  HB3 ASP A 150     -32.850  13.113  12.423  1.00 92.44           H  
ATOM   2427  O   ASP A 150     -31.646  12.175  15.047  1.00 92.44           O  
ATOM   2428  CG  ASP A 150     -34.907  13.521  12.088  1.00 92.44           C  
ATOM   2429  OD1 ASP A 150     -35.590  12.484  12.173  1.00 92.44           O  
ATOM   2430  OD2 ASP A 150     -35.153  14.506  11.348  1.00 92.44           O  
ATOM   2431  N   ASN A 151     -32.016  14.343  15.470  1.00 93.19           N  
ATOM   2432  H   ASN A 151     -32.661  15.115  15.380  1.00 93.19           H  
ATOM   2433  CA  ASN A 151     -30.733  14.553  16.124  1.00 93.19           C  
ATOM   2434  HA  ASN A 151     -29.938  14.180  15.478  1.00 93.19           H  
ATOM   2435  C   ASN A 151     -30.646  13.744  17.416  1.00 93.19           C  
ATOM   2436  CB  ASN A 151     -30.520  16.054  16.349  1.00 93.19           C  
ATOM   2437  HB2 ASN A 151     -31.416  16.491  16.790  1.00 93.19           H  
ATOM   2438  HB3 ASN A 151     -29.689  16.198  17.040  1.00 93.19           H  
ATOM   2439  O   ASN A 151     -29.634  13.083  17.640  1.00 93.19           O  
ATOM   2440  CG  ASN A 151     -30.173  16.792  15.069  1.00 93.19           C  
ATOM   2441  ND2 ASN A 151     -30.286  18.097  15.085  1.00 93.19           N  
ATOM   2442 HD21 ASN A 151     -30.036  18.582  14.235  1.00 93.19           H  
ATOM   2443 HD22 ASN A 151     -30.715  18.565  15.871  1.00 93.19           H  
ATOM   2444  OD1 ASN A 151     -29.763  16.221  14.066  1.00 93.19           O  
ATOM   2445  N   LYS A 152     -31.711  13.723  18.227  1.00 93.55           N  
ATOM   2446  H   LYS A 152     -32.518  14.274  17.971  1.00 93.55           H  
ATOM   2447  CA  LYS A 152     -31.784  12.895  19.436  1.00 93.55           C  
ATOM   2448  HA  LYS A 152     -30.985  13.192  20.114  1.00 93.55           H  
ATOM   2449  C   LYS A 152     -31.550  11.417  19.115  1.00 93.55           C  
ATOM   2450  CB  LYS A 152     -33.129  13.140  20.132  1.00 93.55           C  
ATOM   2451  HB2 LYS A 152     -33.233  14.205  20.340  1.00 93.55           H  
ATOM   2452  HB3 LYS A 152     -33.944  12.837  19.475  1.00 93.55           H  
ATOM   2453  O   LYS A 152     -30.699  10.805  19.754  1.00 93.55           O  
ATOM   2454  CG  LYS A 152     -33.230  12.361  21.447  1.00 93.55           C  
ATOM   2455  HG2 LYS A 152     -33.157  11.294  21.238  1.00 93.55           H  
ATOM   2456  HG3 LYS A 152     -32.414  12.651  22.110  1.00 93.55           H  
ATOM   2457  CD  LYS A 152     -34.569  12.634  22.135  1.00 93.55           C  
ATOM   2458  HD2 LYS A 152     -34.617  13.678  22.446  1.00 93.55           H  
ATOM   2459  HD3 LYS A 152     -35.380  12.421  21.439  1.00 93.55           H  
ATOM   2460  CE  LYS A 152     -34.675  11.706  23.344  1.00 93.55           C  
ATOM   2461  HE2 LYS A 152     -33.839  11.890  24.019  1.00 93.55           H  
ATOM   2462  HE3 LYS A 152     -34.571  10.683  22.984  1.00 93.55           H  
ATOM   2463  NZ  LYS A 152     -35.971  11.842  24.041  1.00 93.55           N  
ATOM   2464  HZ1 LYS A 152     -35.999  11.184  24.806  1.00 93.55           H  
ATOM   2465  HZ2 LYS A 152     -36.096  12.783  24.385  1.00 93.55           H  
ATOM   2466  HZ3 LYS A 152     -36.717  11.613  23.400  1.00 93.55           H  
ATOM   2467  N   GLN A 153     -32.204  10.876  18.086  1.00 94.83           N  
ATOM   2468  H   GLN A 153     -32.887  11.440  17.601  1.00 94.83           H  
ATOM   2469  CA  GLN A 153     -32.004   9.483  17.662  1.00 94.83           C  
ATOM   2470  HA  GLN A 153     -32.214   8.820  18.501  1.00 94.83           H  
ATOM   2471  C   GLN A 153     -30.563   9.209  17.208  1.00 94.83           C  
ATOM   2472  CB  GLN A 153     -32.964   9.144  16.516  1.00 94.83           C  
ATOM   2473  HB2 GLN A 153     -32.859   9.886  15.724  1.00 94.83           H  
ATOM   2474  HB3 GLN A 153     -32.690   8.171  16.110  1.00 94.83           H  
ATOM   2475  O   GLN A 153     -29.974   8.197  17.584  1.00 94.83           O  
ATOM   2476  CG  GLN A 153     -34.430   9.082  16.961  1.00 94.83           C  
ATOM   2477  HG2 GLN A 153     -34.550   8.287  17.698  1.00 94.83           H  
ATOM   2478  HG3 GLN A 153     -34.720  10.023  17.428  1.00 94.83           H  
ATOM   2479  CD  GLN A 153     -35.371   8.810  15.791  1.00 94.83           C  
ATOM   2480  NE2 GLN A 153     -36.664   8.930  15.987  1.00 94.83           N  
ATOM   2481 HE21 GLN A 153     -37.019   9.273  16.868  1.00 94.83           H  
ATOM   2482 HE22 GLN A 153     -37.235   8.816  15.162  1.00 94.83           H  
ATOM   2483  OE1 GLN A 153     -34.976   8.472  14.688  1.00 94.83           O  
ATOM   2484  N   LYS A 154     -29.953  10.122  16.440  1.00 95.50           N  
ATOM   2485  H   LYS A 154     -30.496  10.917  16.132  1.00 95.50           H  
ATOM   2486  CA  LYS A 154     -28.548   9.996  16.012  1.00 95.50           C  
ATOM   2487  HA  LYS A 154     -28.410   9.030  15.526  1.00 95.50           H  
ATOM   2488  C   LYS A 154     -27.584  10.026  17.203  1.00 95.50           C  
ATOM   2489  CB  LYS A 154     -28.197  11.113  15.022  1.00 95.50           C  
ATOM   2490  HB2 LYS A 154     -27.125  11.083  14.831  1.00 95.50           H  
ATOM   2491  HB3 LYS A 154     -28.442  12.069  15.486  1.00 95.50           H  
ATOM   2492  O   LYS A 154     -26.648   9.227  17.248  1.00 95.50           O  
ATOM   2493  CG  LYS A 154     -28.921  10.997  13.674  1.00 95.50           C  
ATOM   2494  HG2 LYS A 154     -28.497  10.170  13.104  1.00 95.50           H  
ATOM   2495  HG3 LYS A 154     -29.979  10.790  13.833  1.00 95.50           H  
ATOM   2496  CD  LYS A 154     -28.770  12.304  12.883  1.00 95.50           C  
ATOM   2497  HD2 LYS A 154     -29.029  13.144  13.527  1.00 95.50           H  
ATOM   2498  HD3 LYS A 154     -27.738  12.412  12.550  1.00 95.50           H  
ATOM   2499  CE  LYS A 154     -29.717  12.302  11.685  1.00 95.50           C  
ATOM   2500  HE2 LYS A 154     -30.726  12.125  12.059  1.00 95.50           H  
ATOM   2501  HE3 LYS A 154     -29.458  11.478  11.019  1.00 95.50           H  
ATOM   2502  NZ  LYS A 154     -29.677  13.596  10.964  1.00 95.50           N  
ATOM   2503  HZ1 LYS A 154     -28.777  13.775  10.540  1.00 95.50           H  
ATOM   2504  HZ2 LYS A 154     -30.394  13.644  10.255  1.00 95.50           H  
ATOM   2505  HZ3 LYS A 154     -29.840  14.376  11.585  1.00 95.50           H  
ATOM   2506  N   TYR A 155     -27.815  10.912  18.174  1.00 95.95           N  
ATOM   2507  H   TYR A 155     -28.583  11.558  18.057  1.00 95.95           H  
ATOM   2508  CA  TYR A 155     -27.029  10.979  19.407  1.00 95.95           C  
ATOM   2509  HA  TYR A 155     -25.973  11.056  19.145  1.00 95.95           H  
ATOM   2510  C   TYR A 155     -27.185   9.711  20.252  1.00 95.95           C  
ATOM   2511  CB  TYR A 155     -27.431  12.211  20.236  1.00 95.95           C  
ATOM   2512  HB2 TYR A 155     -27.003  12.106  21.234  1.00 95.95           H  
ATOM   2513  HB3 TYR A 155     -28.514  12.228  20.351  1.00 95.95           H  
ATOM   2514  O   TYR A 155     -26.188   9.173  20.733  1.00 95.95           O  
ATOM   2515  CG  TYR A 155     -26.956  13.544  19.691  1.00 95.95           C  
ATOM   2516  CD1 TYR A 155     -25.584  13.754  19.491  1.00 95.95           C  
ATOM   2517  HD1 TYR A 155     -24.887  12.957  19.703  1.00 95.95           H  
ATOM   2518  CD2 TYR A 155     -27.857  14.596  19.447  1.00 95.95           C  
ATOM   2519  HD2 TYR A 155     -28.911  14.455  19.639  1.00 95.95           H  
ATOM   2520  CE1 TYR A 155     -25.110  14.993  19.034  1.00 95.95           C  
ATOM   2521  HE1 TYR A 155     -24.048  15.154  18.918  1.00 95.95           H  
ATOM   2522  CE2 TYR A 155     -27.397  15.823  18.929  1.00 95.95           C  
ATOM   2523  HE2 TYR A 155     -28.095  16.619  18.721  1.00 95.95           H  
ATOM   2524  OH  TYR A 155     -25.570  17.198  18.198  1.00 95.95           O  
ATOM   2525  HH  TYR A 155     -26.287  17.790  17.964  1.00 95.95           H  
ATOM   2526  CZ  TYR A 155     -26.017  16.020  18.707  1.00 95.95           C  
ATOM   2527  N   GLU A 156     -28.411   9.217  20.424  1.00 96.64           N  
ATOM   2528  H   GLU A 156     -29.198   9.720  20.039  1.00 96.64           H  
ATOM   2529  CA  GLU A 156     -28.695   7.967  21.136  1.00 96.64           C  
ATOM   2530  HA  GLU A 156     -28.307   8.031  22.153  1.00 96.64           H  
ATOM   2531  C   GLU A 156     -27.992   6.784  20.469  1.00 96.64           C  
ATOM   2532  CB  GLU A 156     -30.212   7.733  21.213  1.00 96.64           C  
ATOM   2533  HB2 GLU A 156     -30.397   6.693  21.484  1.00 96.64           H  
ATOM   2534  HB3 GLU A 156     -30.654   7.922  20.235  1.00 96.64           H  
ATOM   2535  O   GLU A 156     -27.283   6.044  21.150  1.00 96.64           O  
ATOM   2536  CG  GLU A 156     -30.863   8.633  22.276  1.00 96.64           C  
ATOM   2537  HG2 GLU A 156     -30.556   9.666  22.114  1.00 96.64           H  
ATOM   2538  HG3 GLU A 156     -30.484   8.334  23.253  1.00 96.64           H  
ATOM   2539  CD  GLU A 156     -32.399   8.571  22.292  1.00 96.64           C  
ATOM   2540  OE1 GLU A 156     -32.987   9.286  23.141  1.00 96.64           O  
ATOM   2541  OE2 GLU A 156     -32.995   7.844  21.469  1.00 96.64           O  
ATOM   2542  N   PHE A 157     -28.082   6.670  19.140  1.00 97.66           N  
ATOM   2543  H   PHE A 157     -28.706   7.292  18.646  1.00 97.66           H  
ATOM   2544  CA  PHE A 157     -27.399   5.630  18.376  1.00 97.66           C  
ATOM   2545  HA  PHE A 157     -27.768   4.660  18.712  1.00 97.66           H  
ATOM   2546  C   PHE A 157     -25.883   5.649  18.607  1.00 97.66           C  
ATOM   2547  CB  PHE A 157     -27.728   5.782  16.885  1.00 97.66           C  
ATOM   2548  HB2 PHE A 157     -27.455   6.783  16.551  1.00 97.66           H  
ATOM   2549  HB3 PHE A 157     -28.804   5.673  16.749  1.00 97.66           H  
ATOM   2550  O   PHE A 157     -25.307   4.623  18.963  1.00 97.66           O  
ATOM   2551  CG  PHE A 157     -27.019   4.762  16.015  1.00 97.66           C  
ATOM   2552  CD1 PHE A 157     -25.804   5.088  15.382  1.00 97.66           C  
ATOM   2553  HD1 PHE A 157     -25.384   6.077  15.494  1.00 97.66           H  
ATOM   2554  CD2 PHE A 157     -27.550   3.467  15.881  1.00 97.66           C  
ATOM   2555  HD2 PHE A 157     -28.474   3.206  16.375  1.00 97.66           H  
ATOM   2556  CE1 PHE A 157     -25.132   4.122  14.611  1.00 97.66           C  
ATOM   2557  HE1 PHE A 157     -24.202   4.369  14.120  1.00 97.66           H  
ATOM   2558  CE2 PHE A 157     -26.869   2.500  15.120  1.00 97.66           C  
ATOM   2559  HE2 PHE A 157     -27.267   1.499  15.040  1.00 97.66           H  
ATOM   2560  CZ  PHE A 157     -25.660   2.827  14.484  1.00 97.66           C  
ATOM   2561  HZ  PHE A 157     -25.134   2.080  13.909  1.00 97.66           H  
ATOM   2562  N   VAL A 158     -25.225   6.805  18.463  1.00 97.75           N  
ATOM   2563  H   VAL A 158     -25.744   7.625  18.181  1.00 97.75           H  
ATOM   2564  CA  VAL A 158     -23.770   6.902  18.678  1.00 97.75           C  
ATOM   2565  HA  VAL A 158     -23.276   6.164  18.046  1.00 97.75           H  
ATOM   2566  C   VAL A 158     -23.398   6.558  20.122  1.00 97.75           C  
ATOM   2567  CB  VAL A 158     -23.238   8.295  18.289  1.00 97.75           C  
ATOM   2568  HB  VAL A 158     -23.833   9.058  18.792  1.00 97.75           H  
ATOM   2569  O   VAL A 158     -22.420   5.850  20.351  1.00 97.75           O  
ATOM   2570  CG1 VAL A 158     -21.765   8.483  18.679  1.00 97.75           C  
ATOM   2571 HG11 VAL A 158     -21.170   7.653  18.300  1.00 97.75           H  
ATOM   2572 HG12 VAL A 158     -21.670   8.532  19.764  1.00 97.75           H  
ATOM   2573 HG13 VAL A 158     -21.376   9.411  18.261  1.00 97.75           H  
ATOM   2574  CG2 VAL A 158     -23.335   8.515  16.776  1.00 97.75           C  
ATOM   2575 HG21 VAL A 158     -24.361   8.378  16.437  1.00 97.75           H  
ATOM   2576 HG22 VAL A 158     -22.692   7.805  16.254  1.00 97.75           H  
ATOM   2577 HG23 VAL A 158     -23.024   9.530  16.531  1.00 97.75           H  
ATOM   2578  N   ASN A 159     -24.167   7.025  21.110  1.00 97.03           N  
ATOM   2579  H   ASN A 159     -24.987   7.566  20.877  1.00 97.03           H  
ATOM   2580  CA  ASN A 159     -23.850   6.775  22.517  1.00 97.03           C  
ATOM   2581  HA  ASN A 159     -22.787   6.969  22.663  1.00 97.03           H  
ATOM   2582  C   ASN A 159     -24.060   5.314  22.933  1.00 97.03           C  
ATOM   2583  CB  ASN A 159     -24.637   7.744  23.405  1.00 97.03           C  
ATOM   2584  HB2 ASN A 159     -24.575   7.417  24.443  1.00 97.03           H  
ATOM   2585  HB3 ASN A 159     -25.687   7.742  23.112  1.00 97.03           H  
ATOM   2586  O   ASN A 159     -23.245   4.793  23.692  1.00 97.03           O  
ATOM   2587  CG  ASN A 159     -24.066   9.146  23.339  1.00 97.03           C  
ATOM   2588  ND2 ASN A 159     -24.901  10.129  23.127  1.00 97.03           N  
ATOM   2589 HD21 ASN A 159     -25.826   9.899  22.794  1.00 97.03           H  
ATOM   2590 HD22 ASN A 159     -24.488  11.027  22.921  1.00 97.03           H  
ATOM   2591  OD1 ASN A 159     -22.865   9.364  23.477  1.00 97.03           O  
ATOM   2592  N   GLN A 160     -25.095   4.646  22.418  1.00 97.98           N  
ATOM   2593  H   GLN A 160     -25.741   5.136  21.817  1.00 97.98           H  
ATOM   2594  CA  GLN A 160     -25.342   3.221  22.667  1.00 97.98           C  
ATOM   2595  HA  GLN A 160     -25.319   3.031  23.740  1.00 97.98           H  
ATOM   2596  C   GLN A 160     -24.269   2.324  22.032  1.00 97.98           C  
ATOM   2597  CB  GLN A 160     -26.733   2.852  22.130  1.00 97.98           C  
ATOM   2598  HB2 GLN A 160     -26.833   3.227  21.111  1.00 97.98           H  
ATOM   2599  HB3 GLN A 160     -26.828   1.767  22.102  1.00 97.98           H  
ATOM   2600  O   GLN A 160     -23.920   1.283  22.587  1.00 97.98           O  
ATOM   2601  CG  GLN A 160     -27.864   3.412  23.010  1.00 97.98           C  
ATOM   2602  HG2 GLN A 160     -27.824   2.930  23.986  1.00 97.98           H  
ATOM   2603  HG3 GLN A 160     -27.730   4.483  23.158  1.00 97.98           H  
ATOM   2604  CD  GLN A 160     -29.250   3.183  22.412  1.00 97.98           C  
ATOM   2605  NE2 GLN A 160     -30.298   3.598  23.089  1.00 97.98           N  
ATOM   2606 HE21 GLN A 160     -31.187   3.479  22.625  1.00 97.98           H  
ATOM   2607 HE22 GLN A 160     -30.197   4.092  23.964  1.00 97.98           H  
ATOM   2608  OE1 GLN A 160     -29.429   2.639  21.336  1.00 97.98           O  
ATOM   2609  N   HIS A 161     -23.689   2.749  20.908  1.00 98.27           N  
ATOM   2610  H   HIS A 161     -24.050   3.587  20.475  1.00 98.27           H  
ATOM   2611  CA  HIS A 161     -22.750   1.943  20.126  1.00 98.27           C  
ATOM   2612  HA  HIS A 161     -22.762   0.925  20.515  1.00 98.27           H  
ATOM   2613  C   HIS A 161     -21.289   2.397  20.240  1.00 98.27           C  
ATOM   2614  CB  HIS A 161     -23.244   1.832  18.681  1.00 98.27           C  
ATOM   2615  HB2 HIS A 161     -23.249   2.818  18.218  1.00 98.27           H  
ATOM   2616  HB3 HIS A 161     -22.555   1.196  18.125  1.00 98.27           H  
ATOM   2617  O   HIS A 161     -20.479   2.090  19.375  1.00 98.27           O  
ATOM   2618  CG  HIS A 161     -24.617   1.222  18.580  1.00 98.27           C  
ATOM   2619  CD2 HIS A 161     -24.935  -0.109  18.577  1.00 98.27           C  
ATOM   2620  HD2 HIS A 161     -24.236  -0.929  18.633  1.00 98.27           H  
ATOM   2621  ND1 HIS A 161     -25.798   1.918  18.540  1.00 98.27           N  
ATOM   2622  HD1 HIS A 161     -25.876   2.925  18.565  1.00 98.27           H  
ATOM   2623  CE1 HIS A 161     -26.809   1.037  18.515  1.00 98.27           C  
ATOM   2624  HE1 HIS A 161     -27.858   1.293  18.509  1.00 98.27           H  
ATOM   2625  NE2 HIS A 161     -26.330  -0.215  18.528  1.00 98.27           N  
ATOM   2626  N   ARG A 162     -20.896   3.096  21.316  1.00 97.53           N  
ATOM   2627  H   ARG A 162     -21.608   3.372  21.977  1.00 97.53           H  
ATOM   2628  CA  ARG A 162     -19.497   3.545  21.513  1.00 97.53           C  
ATOM   2629  HA  ARG A 162     -19.237   4.234  20.709  1.00 97.53           H  
ATOM   2630  C   ARG A 162     -18.463   2.416  21.424  1.00 97.53           C  
ATOM   2631  CB  ARG A 162     -19.357   4.262  22.861  1.00 97.53           C  
ATOM   2632  HB2 ARG A 162     -18.300   4.354  23.109  1.00 97.53           H  
ATOM   2633  HB3 ARG A 162     -19.847   3.678  23.640  1.00 97.53           H  
ATOM   2634  O   ARG A 162     -17.359   2.651  20.942  1.00 97.53           O  
ATOM   2635  CG  ARG A 162     -19.958   5.667  22.801  1.00 97.53           C  
ATOM   2636  HG2 ARG A 162     -19.401   6.263  22.078  1.00 97.53           H  
ATOM   2637  HG3 ARG A 162     -20.998   5.606  22.482  1.00 97.53           H  
ATOM   2638  CD  ARG A 162     -19.898   6.337  24.175  1.00 97.53           C  
ATOM   2639  HD2 ARG A 162     -20.570   5.806  24.849  1.00 97.53           H  
ATOM   2640  HD3 ARG A 162     -18.887   6.254  24.575  1.00 97.53           H  
ATOM   2641  NE  ARG A 162     -20.317   7.747  24.084  1.00 97.53           N  
ATOM   2642  HE  ARG A 162     -21.305   7.927  23.984  1.00 97.53           H  
ATOM   2643  NH1 ARG A 162     -18.248   8.753  24.223  1.00 97.53           N  
ATOM   2644 HH11 ARG A 162     -17.684   9.583  24.335  1.00 97.53           H  
ATOM   2645 HH12 ARG A 162     -17.813   7.845  24.308  1.00 97.53           H  
ATOM   2646  NH2 ARG A 162     -20.114   9.983  23.998  1.00 97.53           N  
ATOM   2647 HH21 ARG A 162     -21.113  10.007  23.854  1.00 97.53           H  
ATOM   2648 HH22 ARG A 162     -19.576  10.837  24.049  1.00 97.53           H  
ATOM   2649  CZ  ARG A 162     -19.548   8.817  24.104  1.00 97.53           C  
ATOM   2650  N   HIS A 163     -18.833   1.206  21.846  1.00 97.60           N  
ATOM   2651  H   HIS A 163     -19.784   1.090  22.166  1.00 97.60           H  
ATOM   2652  CA  HIS A 163     -17.999   0.004  21.759  1.00 97.60           C  
ATOM   2653  HA  HIS A 163     -17.065   0.188  22.290  1.00 97.60           H  
ATOM   2654  C   HIS A 163     -17.617  -0.367  20.315  1.00 97.60           C  
ATOM   2655  CB  HIS A 163     -18.718  -1.160  22.457  1.00 97.60           C  
ATOM   2656  HB2 HIS A 163     -18.900  -0.897  23.499  1.00 97.60           H  
ATOM   2657  HB3 HIS A 163     -18.058  -2.028  22.450  1.00 97.60           H  
ATOM   2658  O   HIS A 163     -16.587  -1.002  20.111  1.00 97.60           O  
ATOM   2659  CG  HIS A 163     -20.030  -1.551  21.817  1.00 97.60           C  
ATOM   2660  CD2 HIS A 163     -20.231  -2.587  20.940  1.00 97.60           C  
ATOM   2661  HD2 HIS A 163     -19.481  -3.273  20.575  1.00 97.60           H  
ATOM   2662  ND1 HIS A 163     -21.259  -0.953  22.023  1.00 97.60           N  
ATOM   2663  HD1 HIS A 163     -21.500  -0.266  22.723  1.00 97.60           H  
ATOM   2664  CE1 HIS A 163     -22.168  -1.607  21.282  1.00 97.60           C  
ATOM   2665  HE1 HIS A 163     -23.227  -1.397  21.269  1.00 97.60           H  
ATOM   2666  NE2 HIS A 163     -21.590  -2.605  20.610  1.00 97.60           N  
ATOM   2667  N   TYR A 164     -18.359   0.101  19.304  1.00 98.66           N  
ATOM   2668  H   TYR A 164     -19.207   0.616  19.495  1.00 98.66           H  
ATOM   2669  CA  TYR A 164     -17.998  -0.100  17.899  1.00 98.66           C  
ATOM   2670  HA  TYR A 164     -17.921  -1.169  17.700  1.00 98.66           H  
ATOM   2671  C   TYR A 164     -16.635   0.496  17.545  1.00 98.66           C  
ATOM   2672  CB  TYR A 164     -19.072   0.493  16.975  1.00 98.66           C  
ATOM   2673  HB2 TYR A 164     -19.270   1.525  17.265  1.00 98.66           H  
ATOM   2674  HB3 TYR A 164     -18.655   0.528  15.969  1.00 98.66           H  
ATOM   2675  O   TYR A 164     -15.993  -0.005  16.631  1.00 98.66           O  
ATOM   2676  CG  TYR A 164     -20.388  -0.259  16.870  1.00 98.66           C  
ATOM   2677  CD1 TYR A 164     -20.622  -1.456  17.576  1.00 98.66           C  
ATOM   2678  HD1 TYR A 164     -19.884  -1.882  18.240  1.00 98.66           H  
ATOM   2679  CD2 TYR A 164     -21.371   0.217  15.981  1.00 98.66           C  
ATOM   2680  HD2 TYR A 164     -21.200   1.139  15.444  1.00 98.66           H  
ATOM   2681  CE1 TYR A 164     -21.802  -2.186  17.375  1.00 98.66           C  
ATOM   2682  HE1 TYR A 164     -21.929  -3.124  17.897  1.00 98.66           H  
ATOM   2683  CE2 TYR A 164     -22.571  -0.496  15.798  1.00 98.66           C  
ATOM   2684  HE2 TYR A 164     -23.341  -0.128  15.136  1.00 98.66           H  
ATOM   2685  OH  TYR A 164     -23.907  -2.431  16.269  1.00 98.66           O  
ATOM   2686  HH  TYR A 164     -23.902  -3.226  16.807  1.00 98.66           H  
ATOM   2687  CZ  TYR A 164     -22.775  -1.714  16.478  1.00 98.66           C  
ATOM   2688  N   LEU A 165     -16.143   1.519  18.256  1.00 98.33           N  
ATOM   2689  H   LEU A 165     -16.675   1.875  19.037  1.00 98.33           H  
ATOM   2690  CA  LEU A 165     -14.768   1.994  18.053  1.00 98.33           C  
ATOM   2691  HA  LEU A 165     -14.646   2.323  17.021  1.00 98.33           H  
ATOM   2692  C   LEU A 165     -13.739   0.875  18.294  1.00 98.33           C  
ATOM   2693  CB  LEU A 165     -14.463   3.157  19.004  1.00 98.33           C  
ATOM   2694  HB2 LEU A 165     -14.642   2.818  20.025  1.00 98.33           H  
ATOM   2695  HB3 LEU A 165     -13.400   3.379  18.913  1.00 98.33           H  
ATOM   2696  O   LEU A 165     -12.812   0.714  17.499  1.00 98.33           O  
ATOM   2697  CG  LEU A 165     -15.215   4.472  18.780  1.00 98.33           C  
ATOM   2698  HG  LEU A 165     -16.290   4.293  18.758  1.00 98.33           H  
ATOM   2699  CD1 LEU A 165     -14.890   5.384  19.961  1.00 98.33           C  
ATOM   2700 HD11 LEU A 165     -15.453   5.059  20.836  1.00 98.33           H  
ATOM   2701 HD12 LEU A 165     -13.828   5.316  20.193  1.00 98.33           H  
ATOM   2702 HD13 LEU A 165     -15.113   6.426  19.734  1.00 98.33           H  
ATOM   2703  CD2 LEU A 165     -14.792   5.188  17.494  1.00 98.33           C  
ATOM   2704 HD21 LEU A 165     -15.373   6.103  17.378  1.00 98.33           H  
ATOM   2705 HD22 LEU A 165     -13.733   5.440  17.547  1.00 98.33           H  
ATOM   2706 HD23 LEU A 165     -14.976   4.545  16.634  1.00 98.33           H  
ATOM   2707  N   ASP A 166     -13.932   0.085  19.355  1.00 98.26           N  
ATOM   2708  H   ASP A 166     -14.780   0.201  19.891  1.00 98.26           H  
ATOM   2709  CA  ASP A 166     -13.049  -1.025  19.722  1.00 98.26           C  
ATOM   2710  HA  ASP A 166     -12.015  -0.679  19.703  1.00 98.26           H  
ATOM   2711  C   ASP A 166     -13.156  -2.170  18.709  1.00 98.26           C  
ATOM   2712  CB  ASP A 166     -13.379  -1.519  21.148  1.00 98.26           C  
ATOM   2713  HB2 ASP A 166     -12.787  -2.412  21.345  1.00 98.26           H  
ATOM   2714  HB3 ASP A 166     -14.430  -1.798  21.214  1.00 98.26           H  
ATOM   2715  O   ASP A 166     -12.142  -2.692  18.248  1.00 98.26           O  
ATOM   2716  CG  ASP A 166     -13.054  -0.496  22.238  1.00 98.26           C  
ATOM   2717  OD1 ASP A 166     -12.138   0.326  22.027  1.00 98.26           O  
ATOM   2718  OD2 ASP A 166     -13.608  -0.543  23.358  1.00 98.26           O  
ATOM   2719  N   GLU A 167     -14.378  -2.512  18.297  1.00 98.51           N  
ATOM   2720  H   GLU A 167     -15.171  -2.065  18.735  1.00 98.51           H  
ATOM   2721  CA  GLU A 167     -14.627  -3.568  17.308  1.00 98.51           C  
ATOM   2722  HA  GLU A 167     -14.139  -4.487  17.632  1.00 98.51           H  
ATOM   2723  C   GLU A 167     -14.061  -3.212  15.927  1.00 98.51           C  
ATOM   2724  CB  GLU A 167     -16.134  -3.827  17.196  1.00 98.51           C  
ATOM   2725  HB2 GLU A 167     -16.632  -2.898  16.918  1.00 98.51           H  
ATOM   2726  HB3 GLU A 167     -16.300  -4.561  16.408  1.00 98.51           H  
ATOM   2727  O   GLU A 167     -13.453  -4.053  15.263  1.00 98.51           O  
ATOM   2728  CG  GLU A 167     -16.731  -4.370  18.504  1.00 98.51           C  
ATOM   2729  HG2 GLU A 167     -16.221  -5.300  18.755  1.00 98.51           H  
ATOM   2730  HG3 GLU A 167     -16.546  -3.658  19.309  1.00 98.51           H  
ATOM   2731  CD  GLU A 167     -18.242  -4.623  18.422  1.00 98.51           C  
ATOM   2732  OE1 GLU A 167     -18.760  -5.285  19.346  1.00 98.51           O  
ATOM   2733  OE2 GLU A 167     -18.887  -4.114  17.481  1.00 98.51           O  
ATOM   2734  N   ILE A 168     -14.202  -1.953  15.497  1.00 98.53           N  
ATOM   2735  H   ILE A 168     -14.729  -1.313  16.074  1.00 98.53           H  
ATOM   2736  CA  ILE A 168     -13.623  -1.464  14.240  1.00 98.53           C  
ATOM   2737  HA  ILE A 168     -13.924  -2.133  13.435  1.00 98.53           H  
ATOM   2738  C   ILE A 168     -12.096  -1.494  14.311  1.00 98.53           C  
ATOM   2739  CB  ILE A 168     -14.136  -0.044  13.920  1.00 98.53           C  
ATOM   2740  HB  ILE A 168     -13.965   0.588  14.792  1.00 98.53           H  
ATOM   2741  O   ILE A 168     -11.445  -1.878  13.335  1.00 98.53           O  
ATOM   2742  CG1 ILE A 168     -15.646  -0.073  13.602  1.00 98.53           C  
ATOM   2743 HG12 ILE A 168     -16.169  -0.739  14.288  1.00 98.53           H  
ATOM   2744 HG13 ILE A 168     -15.795  -0.479  12.601  1.00 98.53           H  
ATOM   2745  CG2 ILE A 168     -13.377   0.563  12.722  1.00 98.53           C  
ATOM   2746 HG21 ILE A 168     -12.332   0.730  12.982  1.00 98.53           H  
ATOM   2747 HG22 ILE A 168     -13.805   1.528  12.452  1.00 98.53           H  
ATOM   2748 HG23 ILE A 168     -13.433  -0.109  11.865  1.00 98.53           H  
ATOM   2749  CD1 ILE A 168     -16.299   1.311  13.697  1.00 98.53           C  
ATOM   2750 HD11 ILE A 168     -15.976   1.917  12.850  1.00 98.53           H  
ATOM   2751 HD12 ILE A 168     -16.020   1.803  14.629  1.00 98.53           H  
ATOM   2752 HD13 ILE A 168     -17.383   1.208  13.666  1.00 98.53           H  
ATOM   2753  N   LEU A 169     -11.506  -1.100  15.444  1.00 98.41           N  
ATOM   2754  H   LEU A 169     -12.078  -0.794  16.218  1.00 98.41           H  
ATOM   2755  CA  LEU A 169     -10.060  -1.169  15.624  1.00 98.41           C  
ATOM   2756  HA  LEU A 169      -9.601  -0.632  14.794  1.00 98.41           H  
ATOM   2757  C   LEU A 169      -9.554  -2.612  15.575  1.00 98.41           C  
ATOM   2758  CB  LEU A 169      -9.662  -0.485  16.937  1.00 98.41           C  
ATOM   2759  HB2 LEU A 169     -10.153  -0.998  17.764  1.00 98.41           H  
ATOM   2760  HB3 LEU A 169     -10.020   0.545  16.921  1.00 98.41           H  
ATOM   2761  O   LEU A 169      -8.518  -2.852  14.951  1.00 98.41           O  
ATOM   2762  CG  LEU A 169      -8.141  -0.494  17.183  1.00 98.41           C  
ATOM   2763  HG  LEU A 169      -7.765  -1.516  17.225  1.00 98.41           H  
ATOM   2764  CD1 LEU A 169      -7.367   0.284  16.113  1.00 98.41           C  
ATOM   2765 HD11 LEU A 169      -7.464  -0.215  15.149  1.00 98.41           H  
ATOM   2766 HD12 LEU A 169      -6.310   0.304  16.378  1.00 98.41           H  
ATOM   2767 HD13 LEU A 169      -7.752   1.301  16.043  1.00 98.41           H  
ATOM   2768  CD2 LEU A 169      -7.868   0.162  18.526  1.00 98.41           C  
ATOM   2769 HD21 LEU A 169      -8.353  -0.412  19.315  1.00 98.41           H  
ATOM   2770 HD22 LEU A 169      -6.799   0.216  18.729  1.00 98.41           H  
ATOM   2771 HD23 LEU A 169      -8.291   1.167  18.508  1.00 98.41           H  
ATOM   2772  N   GLU A 170     -10.266  -3.571  16.170  1.00 98.25           N  
ATOM   2773  H   GLU A 170     -11.067  -3.322  16.731  1.00 98.25           H  
ATOM   2774  CA  GLU A 170      -9.897  -4.985  16.053  1.00 98.25           C  
ATOM   2775  HA  GLU A 170      -8.847  -5.068  16.335  1.00 98.25           H  
ATOM   2776  C   GLU A 170     -10.017  -5.462  14.602  1.00 98.25           C  
ATOM   2777  CB  GLU A 170     -10.706  -5.873  17.011  1.00 98.25           C  
ATOM   2778  HB2 GLU A 170     -11.743  -5.921  16.678  1.00 98.25           H  
ATOM   2779  HB3 GLU A 170     -10.690  -5.432  18.008  1.00 98.25           H  
ATOM   2780  O   GLU A 170      -9.074  -6.051  14.078  1.00 98.25           O  
ATOM   2781  CG  GLU A 170     -10.126  -7.306  17.087  1.00 98.25           C  
ATOM   2782  HG2 GLU A 170     -10.703  -7.872  17.818  1.00 98.25           H  
ATOM   2783  HG3 GLU A 170     -10.255  -7.789  16.119  1.00 98.25           H  
ATOM   2784  CD  GLU A 170      -8.631  -7.337  17.491  1.00 98.25           C  
ATOM   2785  OE1 GLU A 170      -7.809  -8.085  16.901  1.00 98.25           O  
ATOM   2786  OE2 GLU A 170      -8.227  -6.524  18.351  1.00 98.25           O  
ATOM   2787  N   TYR A 171     -11.089  -5.091  13.895  1.00 97.99           N  
ATOM   2788  H   TYR A 171     -11.843  -4.628  14.384  1.00 97.99           H  
ATOM   2789  CA  TYR A 171     -11.265  -5.416  12.475  1.00 97.99           C  
ATOM   2790  HA  TYR A 171     -11.308  -6.501  12.383  1.00 97.99           H  
ATOM   2791  C   TYR A 171     -10.092  -4.908  11.615  1.00 97.99           C  
ATOM   2792  CB  TYR A 171     -12.596  -4.822  11.986  1.00 97.99           C  
ATOM   2793  HB2 TYR A 171     -13.345  -4.936  12.769  1.00 97.99           H  
ATOM   2794  HB3 TYR A 171     -12.485  -3.754  11.798  1.00 97.99           H  
ATOM   2795  O   TYR A 171      -9.531  -5.632  10.784  1.00 97.99           O  
ATOM   2796  CG  TYR A 171     -13.122  -5.496  10.738  1.00 97.99           C  
ATOM   2797  CD1 TYR A 171     -12.646  -5.129   9.464  1.00 97.99           C  
ATOM   2798  HD1 TYR A 171     -11.919  -4.336   9.367  1.00 97.99           H  
ATOM   2799  CD2 TYR A 171     -14.059  -6.538  10.869  1.00 97.99           C  
ATOM   2800  HD2 TYR A 171     -14.399  -6.831  11.851  1.00 97.99           H  
ATOM   2801  CE1 TYR A 171     -13.090  -5.829   8.325  1.00 97.99           C  
ATOM   2802  HE1 TYR A 171     -12.725  -5.574   7.341  1.00 97.99           H  
ATOM   2803  CE2 TYR A 171     -14.513  -7.229   9.733  1.00 97.99           C  
ATOM   2804  HE2 TYR A 171     -15.208  -8.048   9.849  1.00 97.99           H  
ATOM   2805  OH  TYR A 171     -14.405  -7.602   7.373  1.00 97.99           O  
ATOM   2806  HH  TYR A 171     -15.059  -8.262   7.615  1.00 97.99           H  
ATOM   2807  CZ  TYR A 171     -14.016  -6.885   8.460  1.00 97.99           C  
ATOM   2808  N   ILE A 172      -9.669  -3.659  11.845  1.00 98.09           N  
ATOM   2809  H   ILE A 172     -10.179  -3.119  12.530  1.00 98.09           H  
ATOM   2810  CA  ILE A 172      -8.493  -3.061  11.198  1.00 98.09           C  
ATOM   2811  HA  ILE A 172      -8.604  -3.157  10.118  1.00 98.09           H  
ATOM   2812  C   ILE A 172      -7.216  -3.812  11.588  1.00 98.09           C  
ATOM   2813  CB  ILE A 172      -8.391  -1.559  11.558  1.00 98.09           C  
ATOM   2814  HB  ILE A 172      -8.496  -1.450  12.637  1.00 98.09           H  
ATOM   2815  O   ILE A 172      -6.351  -4.036  10.738  1.00 98.09           O  
ATOM   2816  CG1 ILE A 172      -9.521  -0.768  10.865  1.00 98.09           C  
ATOM   2817 HG12 ILE A 172     -10.470  -1.291  10.989  1.00 98.09           H  
ATOM   2818 HG13 ILE A 172      -9.302  -0.716   9.799  1.00 98.09           H  
ATOM   2819  CG2 ILE A 172      -7.025  -0.976  11.144  1.00 98.09           C  
ATOM   2820 HG21 ILE A 172      -6.231  -1.400  11.759  1.00 98.09           H  
ATOM   2821 HG22 ILE A 172      -7.012   0.104  11.297  1.00 98.09           H  
ATOM   2822 HG23 ILE A 172      -6.829  -1.193  10.094  1.00 98.09           H  
ATOM   2823  CD1 ILE A 172      -9.708   0.660  11.394  1.00 98.09           C  
ATOM   2824 HD11 ILE A 172      -8.878   1.297  11.089  1.00 98.09           H  
ATOM   2825 HD12 ILE A 172      -9.786   0.648  12.481  1.00 98.09           H  
ATOM   2826 HD13 ILE A 172     -10.627   1.078  10.982  1.00 98.09           H  
ATOM   2827  N   SER A 173      -7.085  -4.196  12.857  1.00 98.15           N  
ATOM   2828  H   SER A 173      -7.855  -4.020  13.487  1.00 98.15           H  
ATOM   2829  CA  SER A 173      -5.906  -4.871  13.398  1.00 98.15           C  
ATOM   2830  HA  SER A 173      -5.020  -4.291  13.138  1.00 98.15           H  
ATOM   2831  C   SER A 173      -5.731  -6.267  12.807  1.00 98.15           C  
ATOM   2832  CB  SER A 173      -5.987  -4.954  14.925  1.00 98.15           C  
ATOM   2833  HB2 SER A 173      -6.866  -5.518  15.235  1.00 98.15           H  
ATOM   2834  HB3 SER A 173      -5.095  -5.460  15.295  1.00 98.15           H  
ATOM   2835  O   SER A 173      -4.637  -6.601  12.348  1.00 98.15           O  
ATOM   2836  OG  SER A 173      -6.025  -3.655  15.474  1.00 98.15           O  
ATOM   2837  HG  SER A 173      -6.933  -3.350  15.413  1.00 98.15           H  
ATOM   2838  N   GLU A 174      -6.796  -7.062  12.737  1.00 97.31           N  
ATOM   2839  H   GLU A 174      -7.659  -6.753  13.160  1.00 97.31           H  
ATOM   2840  CA  GLU A 174      -6.799  -8.371  12.083  1.00 97.31           C  
ATOM   2841  HA  GLU A 174      -6.067  -9.024  12.559  1.00 97.31           H  
ATOM   2842  C   GLU A 174      -6.430  -8.259  10.600  1.00 97.31           C  
ATOM   2843  CB  GLU A 174      -8.179  -9.021  12.204  1.00 97.31           C  
ATOM   2844  HB2 GLU A 174      -8.185  -9.897  11.556  1.00 97.31           H  
ATOM   2845  HB3 GLU A 174      -8.939  -8.324  11.850  1.00 97.31           H  
ATOM   2846  O   GLU A 174      -5.544  -8.972  10.116  1.00 97.31           O  
ATOM   2847  CG  GLU A 174      -8.514  -9.474  13.631  1.00 97.31           C  
ATOM   2848  HG2 GLU A 174      -8.617  -8.600  14.275  1.00 97.31           H  
ATOM   2849  HG3 GLU A 174      -7.682 -10.073  14.002  1.00 97.31           H  
ATOM   2850  CD  GLU A 174      -9.803 -10.310  13.677  1.00 97.31           C  
ATOM   2851  OE1 GLU A 174     -10.014 -10.985  14.707  1.00 97.31           O  
ATOM   2852  OE2 GLU A 174     -10.519 -10.349  12.646  1.00 97.31           O  
ATOM   2853  N   PHE A 175      -7.038  -7.315   9.874  1.00 97.32           N  
ATOM   2854  H   PHE A 175      -7.774  -6.774  10.307  1.00 97.32           H  
ATOM   2855  CA  PHE A 175      -6.704  -7.075   8.471  1.00 97.32           C  
ATOM   2856  HA  PHE A 175      -6.847  -8.007   7.924  1.00 97.32           H  
ATOM   2857  C   PHE A 175      -5.236  -6.656   8.302  1.00 97.32           C  
ATOM   2858  CB  PHE A 175      -7.658  -6.024   7.894  1.00 97.32           C  
ATOM   2859  HB2 PHE A 175      -7.492  -5.068   8.392  1.00 97.32           H  
ATOM   2860  HB3 PHE A 175      -8.684  -6.323   8.108  1.00 97.32           H  
ATOM   2861  O   PHE A 175      -4.521  -7.179   7.439  1.00 97.32           O  
ATOM   2862  CG  PHE A 175      -7.512  -5.844   6.396  1.00 97.32           C  
ATOM   2863  CD1 PHE A 175      -6.663  -4.849   5.878  1.00 97.32           C  
ATOM   2864  HD1 PHE A 175      -6.112  -4.211   6.553  1.00 97.32           H  
ATOM   2865  CD2 PHE A 175      -8.250  -6.660   5.520  1.00 97.32           C  
ATOM   2866  HD2 PHE A 175      -8.932  -7.395   5.921  1.00 97.32           H  
ATOM   2867  CE1 PHE A 175      -6.576  -4.654   4.488  1.00 97.32           C  
ATOM   2868  HE1 PHE A 175      -5.994  -3.840   4.081  1.00 97.32           H  
ATOM   2869  CE2 PHE A 175      -8.144  -6.480   4.129  1.00 97.32           C  
ATOM   2870  HE2 PHE A 175      -8.745  -7.073   3.455  1.00 97.32           H  
ATOM   2871  CZ  PHE A 175      -7.314  -5.470   3.616  1.00 97.32           C  
ATOM   2872  HZ  PHE A 175      -7.282  -5.284   2.553  1.00 97.32           H  
ATOM   2873  N   ALA A 176      -4.751  -5.749   9.153  1.00 97.34           N  
ATOM   2874  H   ALA A 176      -5.376  -5.362   9.846  1.00 97.34           H  
ATOM   2875  CA  ALA A 176      -3.378  -5.272   9.119  1.00 97.34           C  
ATOM   2876  HA  ALA A 176      -3.197  -4.887   8.115  1.00 97.34           H  
ATOM   2877  C   ALA A 176      -2.364  -6.398   9.374  1.00 97.34           C  
ATOM   2878  CB  ALA A 176      -3.212  -4.105  10.097  1.00 97.34           C  
ATOM   2879  HB1 ALA A 176      -2.184  -3.744  10.076  1.00 97.34           H  
ATOM   2880  HB2 ALA A 176      -3.882  -3.292   9.819  1.00 97.34           H  
ATOM   2881  HB3 ALA A 176      -3.458  -4.430  11.108  1.00 97.34           H  
ATOM   2882  O   ALA A 176      -1.398  -6.517   8.614  1.00 97.34           O  
ATOM   2883  N   ARG A 177      -2.603  -7.251  10.379  1.00 96.92           N  
ATOM   2884  H   ARG A 177      -3.414  -7.083  10.956  1.00 96.92           H  
ATOM   2885  CA  ARG A 177      -1.758  -8.419  10.688  1.00 96.92           C  
ATOM   2886  HA  ARG A 177      -0.718  -8.112  10.798  1.00 96.92           H  
ATOM   2887  C   ARG A 177      -1.787  -9.460   9.574  1.00 96.92           C  
ATOM   2888  CB  ARG A 177      -2.219  -9.079  11.997  1.00 96.92           C  
ATOM   2889  HB2 ARG A 177      -3.288  -9.282  11.933  1.00 96.92           H  
ATOM   2890  HB3 ARG A 177      -1.702 -10.032  12.111  1.00 96.92           H  
ATOM   2891  O   ARG A 177      -0.756 -10.044   9.269  1.00 96.92           O  
ATOM   2892  CG  ARG A 177      -1.932  -8.232  13.244  1.00 96.92           C  
ATOM   2893  HG2 ARG A 177      -2.394  -7.251  13.126  1.00 96.92           H  
ATOM   2894  HG3 ARG A 177      -0.857  -8.099  13.365  1.00 96.92           H  
ATOM   2895  CD  ARG A 177      -2.513  -8.916  14.491  1.00 96.92           C  
ATOM   2896  HD2 ARG A 177      -3.503  -9.302  14.246  1.00 96.92           H  
ATOM   2897  HD3 ARG A 177      -1.884  -9.768  14.750  1.00 96.92           H  
ATOM   2898  NE  ARG A 177      -2.604  -8.001  15.651  1.00 96.92           N  
ATOM   2899  HE  ARG A 177      -1.734  -7.621  15.995  1.00 96.92           H  
ATOM   2900  NH1 ARG A 177      -4.904  -8.093  16.015  1.00 96.92           N  
ATOM   2901 HH11 ARG A 177      -5.733  -7.893  16.557  1.00 96.92           H  
ATOM   2902 HH12 ARG A 177      -5.059  -8.730  15.247  1.00 96.92           H  
ATOM   2903  NH2 ARG A 177      -3.629  -6.866  17.344  1.00 96.92           N  
ATOM   2904 HH21 ARG A 177      -4.494  -6.661  17.824  1.00 96.92           H  
ATOM   2905 HH22 ARG A 177      -2.753  -6.482  17.668  1.00 96.92           H  
ATOM   2906  CZ  ARG A 177      -3.705  -7.666  16.322  1.00 96.92           C  
ATOM   2907  N   ARG A 178      -2.944  -9.684   8.944  1.00 96.21           N  
ATOM   2908  H   ARG A 178      -3.769  -9.228   9.308  1.00 96.21           H  
ATOM   2909  CA  ARG A 178      -3.103 -10.727   7.921  1.00 96.21           C  
ATOM   2910  HA  ARG A 178      -2.575 -11.617   8.262  1.00 96.21           H  
ATOM   2911  C   ARG A 178      -2.467 -10.357   6.582  1.00 96.21           C  
ATOM   2912  CB  ARG A 178      -4.592 -11.073   7.786  1.00 96.21           C  
ATOM   2913  HB2 ARG A 178      -5.128 -10.204   7.404  1.00 96.21           H  
ATOM   2914  HB3 ARG A 178      -4.987 -11.314   8.773  1.00 96.21           H  
ATOM   2915  O   ARG A 178      -1.784 -11.187   5.990  1.00 96.21           O  
ATOM   2916  CG  ARG A 178      -4.819 -12.283   6.863  1.00 96.21           C  
ATOM   2917  HG2 ARG A 178      -4.238 -13.125   7.238  1.00 96.21           H  
ATOM   2918  HG3 ARG A 178      -4.475 -12.063   5.853  1.00 96.21           H  
ATOM   2919  CD  ARG A 178      -6.291 -12.705   6.805  1.00 96.21           C  
ATOM   2920  HD2 ARG A 178      -6.613 -13.000   7.804  1.00 96.21           H  
ATOM   2921  HD3 ARG A 178      -6.358 -13.574   6.150  1.00 96.21           H  
ATOM   2922  NE  ARG A 178      -7.172 -11.631   6.302  1.00 96.21           N  
ATOM   2923  HE  ARG A 178      -6.821 -10.686   6.365  1.00 96.21           H  
ATOM   2924  NH1 ARG A 178      -8.972 -12.957   5.774  1.00 96.21           N  
ATOM   2925 HH11 ARG A 178      -9.933 -13.053   5.479  1.00 96.21           H  
ATOM   2926 HH12 ARG A 178      -8.456 -13.766   6.088  1.00 96.21           H  
ATOM   2927  NH2 ARG A 178      -9.114 -10.749   5.498  1.00 96.21           N  
ATOM   2928 HH21 ARG A 178      -8.750  -9.817   5.633  1.00 96.21           H  
ATOM   2929 HH22 ARG A 178     -10.078 -10.874   5.223  1.00 96.21           H  
ATOM   2930  CZ  ARG A 178      -8.409 -11.784   5.859  1.00 96.21           C  
ATOM   2931  N   VAL A 179      -2.712  -9.145   6.073  1.00 96.27           N  
ATOM   2932  H   VAL A 179      -3.312  -8.528   6.602  1.00 96.27           H  
ATOM   2933  CA  VAL A 179      -2.362  -8.808   4.676  1.00 96.27           C  
ATOM   2934  HA  VAL A 179      -1.781  -9.631   4.260  1.00 96.27           H  
ATOM   2935  C   VAL A 179      -1.462  -7.586   4.506  1.00 96.27           C  
ATOM   2936  CB  VAL A 179      -3.610  -8.705   3.781  1.00 96.27           C  
ATOM   2937  HB  VAL A 179      -3.251  -8.536   2.765  1.00 96.27           H  
ATOM   2938  O   VAL A 179      -0.718  -7.494   3.527  1.00 96.27           O  
ATOM   2939  CG1 VAL A 179      -4.430 -10.000   3.775  1.00 96.27           C  
ATOM   2940 HG11 VAL A 179      -5.169  -9.963   2.975  1.00 96.27           H  
ATOM   2941 HG12 VAL A 179      -4.949 -10.121   4.726  1.00 96.27           H  
ATOM   2942 HG13 VAL A 179      -3.779 -10.858   3.606  1.00 96.27           H  
ATOM   2943  CG2 VAL A 179      -4.554  -7.557   4.145  1.00 96.27           C  
ATOM   2944 HG21 VAL A 179      -5.346  -7.495   3.398  1.00 96.27           H  
ATOM   2945 HG22 VAL A 179      -5.025  -7.737   5.112  1.00 96.27           H  
ATOM   2946 HG23 VAL A 179      -4.024  -6.605   4.164  1.00 96.27           H  
ATOM   2947  N   ILE A 180      -1.466  -6.646   5.454  1.00 96.28           N  
ATOM   2948  H   ILE A 180      -2.059  -6.777   6.261  1.00 96.28           H  
ATOM   2949  CA  ILE A 180      -0.618  -5.446   5.367  1.00 96.28           C  
ATOM   2950  HA  ILE A 180      -0.527  -5.159   4.320  1.00 96.28           H  
ATOM   2951  C   ILE A 180       0.801  -5.767   5.851  1.00 96.28           C  
ATOM   2952  CB  ILE A 180      -1.272  -4.264   6.117  1.00 96.28           C  
ATOM   2953  HB  ILE A 180      -1.298  -4.501   7.180  1.00 96.28           H  
ATOM   2954  O   ILE A 180       1.778  -5.435   5.170  1.00 96.28           O  
ATOM   2955  CG1 ILE A 180      -2.727  -4.002   5.651  1.00 96.28           C  
ATOM   2956 HG12 ILE A 180      -3.117  -3.137   6.187  1.00 96.28           H  
ATOM   2957 HG13 ILE A 180      -3.357  -4.852   5.913  1.00 96.28           H  
ATOM   2958  CG2 ILE A 180      -0.437  -2.981   5.991  1.00 96.28           C  
ATOM   2959 HG21 ILE A 180      -0.310  -2.714   4.942  1.00 96.28           H  
ATOM   2960 HG22 ILE A 180       0.543  -3.134   6.441  1.00 96.28           H  
ATOM   2961 HG23 ILE A 180      -0.937  -2.166   6.514  1.00 96.28           H  
ATOM   2962  CD1 ILE A 180      -2.876  -3.753   4.147  1.00 96.28           C  
ATOM   2963 HD11 ILE A 180      -3.899  -3.455   3.920  1.00 96.28           H  
ATOM   2964 HD12 ILE A 180      -2.632  -4.650   3.576  1.00 96.28           H  
ATOM   2965 HD13 ILE A 180      -2.211  -2.942   3.851  1.00 96.28           H  
ATOM   2966  N   LEU A 181       0.899  -6.492   6.968  1.00 95.18           N  
ATOM   2967  H   LEU A 181       0.032  -6.756   7.415  1.00 95.18           H  
ATOM   2968  CA  LEU A 181       2.114  -6.845   7.702  1.00 95.18           C  
ATOM   2969  HA  LEU A 181       1.792  -7.423   8.568  1.00 95.18           H  
ATOM   2970  C   LEU A 181       2.847  -5.632   8.284  1.00 95.18           C  
ATOM   2971  CB  LEU A 181       3.045  -7.761   6.874  1.00 95.18           C  
ATOM   2972  HB2 LEU A 181       3.817  -8.121   7.555  1.00 95.18           H  
ATOM   2973  HB3 LEU A 181       3.536  -7.171   6.100  1.00 95.18           H  
ATOM   2974  O   LEU A 181       4.064  -5.567   8.204  1.00 95.18           O  
ATOM   2975  CG  LEU A 181       2.407  -8.985   6.202  1.00 95.18           C  
ATOM   2976  HG  LEU A 181       1.790  -8.659   5.364  1.00 95.18           H  
ATOM   2977  CD1 LEU A 181       3.525  -9.877   5.674  1.00 95.18           C  
ATOM   2978 HD11 LEU A 181       4.137 -10.230   6.504  1.00 95.18           H  
ATOM   2979 HD12 LEU A 181       3.094 -10.754   5.191  1.00 95.18           H  
ATOM   2980 HD13 LEU A 181       4.155  -9.332   4.970  1.00 95.18           H  
ATOM   2981  CD2 LEU A 181       1.564  -9.814   7.156  1.00 95.18           C  
ATOM   2982 HD21 LEU A 181       1.210 -10.720   6.664  1.00 95.18           H  
ATOM   2983 HD22 LEU A 181       0.687  -9.241   7.459  1.00 95.18           H  
ATOM   2984 HD23 LEU A 181       2.132 -10.092   8.044  1.00 95.18           H  
ATOM   2985  N   ALA A 182       2.162  -4.618   8.806  1.00 96.53           N  
ATOM   2986  H   ALA A 182       1.167  -4.735   8.932  1.00 96.53           H  
ATOM   2987  CA  ALA A 182       2.808  -3.417   9.353  1.00 96.53           C  
ATOM   2988  HA  ALA A 182       3.860  -3.414   9.069  1.00 96.53           H  
ATOM   2989  C   ALA A 182       2.843  -3.405  10.891  1.00 96.53           C  
ATOM   2990  CB  ALA A 182       2.193  -2.168   8.709  1.00 96.53           C  
ATOM   2991  HB1 ALA A 182       2.725  -1.279   9.050  1.00 96.53           H  
ATOM   2992  HB2 ALA A 182       2.276  -2.229   7.623  1.00 96.53           H  
ATOM   2993  HB3 ALA A 182       1.144  -2.092   8.992  1.00 96.53           H  
ATOM   2994  O   ALA A 182       2.402  -2.434  11.498  1.00 96.53           O  
ATOM   2995  N   ASP A 183       3.388  -4.456  11.510  1.00 97.29           N  
ATOM   2996  H   ASP A 183       3.621  -5.270  10.959  1.00 97.29           H  
ATOM   2997  CA  ASP A 183       3.279  -4.703  12.960  1.00 97.29           C  
ATOM   2998  HA  ASP A 183       2.226  -4.855  13.199  1.00 97.29           H  
ATOM   2999  C   ASP A 183       3.770  -3.531  13.817  1.00 97.29           C  
ATOM   3000  CB  ASP A 183       4.018  -5.999  13.327  1.00 97.29           C  
ATOM   3001  HB2 ASP A 183       5.087  -5.857  13.170  1.00 97.29           H  
ATOM   3002  HB3 ASP A 183       3.852  -6.217  14.382  1.00 97.29           H  
ATOM   3003  O   ASP A 183       3.024  -3.026  14.647  1.00 97.29           O  
ATOM   3004  CG  ASP A 183       3.532  -7.183  12.489  1.00 97.29           C  
ATOM   3005  OD1 ASP A 183       2.323  -7.203  12.161  1.00 97.29           O  
ATOM   3006  OD2 ASP A 183       4.404  -7.950  12.029  1.00 97.29           O  
ATOM   3007  N   ALA A 184       4.951  -2.978  13.523  1.00 97.76           N  
ATOM   3008  H   ALA A 184       5.554  -3.474  12.883  1.00 97.76           H  
ATOM   3009  CA  ALA A 184       5.474  -1.813  14.245  1.00 97.76           C  
ATOM   3010  HA  ALA A 184       5.538  -2.065  15.304  1.00 97.76           H  
ATOM   3011  C   ALA A 184       4.588  -0.554  14.118  1.00 97.76           C  
ATOM   3012  CB  ALA A 184       6.884  -1.525  13.717  1.00 97.76           C  
ATOM   3013  HB1 ALA A 184       7.317  -0.699  14.282  1.00 97.76           H  
ATOM   3014  HB2 ALA A 184       6.845  -1.261  12.660  1.00 97.76           H  
ATOM   3015  HB3 ALA A 184       7.512  -2.405  13.855  1.00 97.76           H  
ATOM   3016  O   ALA A 184       4.605   0.316  14.990  1.00 97.76           O  
ATOM   3017  N   ASN A 185       3.831  -0.415  13.024  1.00 97.93           N  
ATOM   3018  H   ASN A 185       3.770  -1.200  12.391  1.00 97.93           H  
ATOM   3019  CA  ASN A 185       2.855   0.665  12.880  1.00 97.93           C  
ATOM   3020  HA  ASN A 185       3.270   1.588  13.283  1.00 97.93           H  
ATOM   3021  C   ASN A 185       1.596   0.349  13.685  1.00 97.93           C  
ATOM   3022  CB  ASN A 185       2.488   0.899  11.406  1.00 97.93           C  
ATOM   3023  HB2 ASN A 185       1.630   1.571  11.387  1.00 97.93           H  
ATOM   3024  HB3 ASN A 185       2.175  -0.033  10.937  1.00 97.93           H  
ATOM   3025  O   ASN A 185       1.082   1.233  14.365  1.00 97.93           O  
ATOM   3026  CG  ASN A 185       3.589   1.524  10.575  1.00 97.93           C  
ATOM   3027  ND2 ASN A 185       3.197   2.302   9.597  1.00 97.93           N  
ATOM   3028 HD21 ASN A 185       2.214   2.517   9.510  1.00 97.93           H  
ATOM   3029 HD22 ASN A 185       3.882   2.955   9.244  1.00 97.93           H  
ATOM   3030  OD1 ASN A 185       4.778   1.346  10.783  1.00 97.93           O  
ATOM   3031  N   LEU A 186       1.122  -0.895  13.620  1.00 98.26           N  
ATOM   3032  H   LEU A 186       1.629  -1.582  13.081  1.00 98.26           H  
ATOM   3033  CA  LEU A 186      -0.059  -1.346  14.343  1.00 98.26           C  
ATOM   3034  HA  LEU A 186      -0.885  -0.688  14.074  1.00 98.26           H  
ATOM   3035  C   LEU A 186       0.136  -1.242  15.862  1.00 98.26           C  
ATOM   3036  CB  LEU A 186      -0.391  -2.777  13.893  1.00 98.26           C  
ATOM   3037  HB2 LEU A 186       0.445  -3.430  14.143  1.00 98.26           H  
ATOM   3038  HB3 LEU A 186      -0.520  -2.789  12.810  1.00 98.26           H  
ATOM   3039  O   LEU A 186      -0.729  -0.711  16.546  1.00 98.26           O  
ATOM   3040  CG  LEU A 186      -1.660  -3.337  14.553  1.00 98.26           C  
ATOM   3041  HG  LEU A 186      -1.540  -3.342  15.637  1.00 98.26           H  
ATOM   3042  CD1 LEU A 186      -2.897  -2.516  14.191  1.00 98.26           C  
ATOM   3043 HD11 LEU A 186      -3.771  -2.974  14.653  1.00 98.26           H  
ATOM   3044 HD12 LEU A 186      -2.825  -1.506  14.595  1.00 98.26           H  
ATOM   3045 HD13 LEU A 186      -3.040  -2.483  13.111  1.00 98.26           H  
ATOM   3046  CD2 LEU A 186      -1.873  -4.775  14.093  1.00 98.26           C  
ATOM   3047 HD21 LEU A 186      -2.006  -4.810  13.012  1.00 98.26           H  
ATOM   3048 HD22 LEU A 186      -2.764  -5.180  14.573  1.00 98.26           H  
ATOM   3049 HD23 LEU A 186      -1.011  -5.380  14.372  1.00 98.26           H  
ATOM   3050  N   GLU A 187       1.292  -1.637  16.391  1.00 98.17           N  
ATOM   3051  H   GLU A 187       1.949  -2.124  15.798  1.00 98.17           H  
ATOM   3052  CA  GLU A 187       1.641  -1.472  17.808  1.00 98.17           C  
ATOM   3053  HA  GLU A 187       0.961  -2.053  18.431  1.00 98.17           H  
ATOM   3054  C   GLU A 187       1.556  -0.007  18.258  1.00 98.17           C  
ATOM   3055  CB  GLU A 187       3.075  -1.963  18.030  1.00 98.17           C  
ATOM   3056  HB2 GLU A 187       3.710  -1.515  17.267  1.00 98.17           H  
ATOM   3057  HB3 GLU A 187       3.416  -1.617  19.006  1.00 98.17           H  
ATOM   3058  O   GLU A 187       1.017   0.296  19.324  1.00 98.17           O  
ATOM   3059  CG  GLU A 187       3.211  -3.492  17.990  1.00 98.17           C  
ATOM   3060  HG2 GLU A 187       2.724  -3.879  17.095  1.00 98.17           H  
ATOM   3061  HG3 GLU A 187       2.695  -3.908  18.855  1.00 98.17           H  
ATOM   3062  CD  GLU A 187       4.682  -3.940  18.001  1.00 98.17           C  
ATOM   3063  OE1 GLU A 187       4.908  -5.160  17.860  1.00 98.17           O  
ATOM   3064  OE2 GLU A 187       5.575  -3.065  18.124  1.00 98.17           O  
ATOM   3065  N   LYS A 188       2.041   0.927  17.425  1.00 98.25           N  
ATOM   3066  H   LYS A 188       2.450   0.609  16.558  1.00 98.25           H  
ATOM   3067  CA  LYS A 188       1.928   2.369  17.695  1.00 98.25           C  
ATOM   3068  HA  LYS A 188       2.307   2.569  18.697  1.00 98.25           H  
ATOM   3069  C   LYS A 188       0.473   2.825  17.700  1.00 98.25           C  
ATOM   3070  CB  LYS A 188       2.728   3.188  16.676  1.00 98.25           C  
ATOM   3071  HB2 LYS A 188       2.444   2.885  15.668  1.00 98.25           H  
ATOM   3072  HB3 LYS A 188       2.475   4.242  16.792  1.00 98.25           H  
ATOM   3073  O   LYS A 188       0.101   3.582  18.590  1.00 98.25           O  
ATOM   3074  CG  LYS A 188       4.240   3.030  16.857  1.00 98.25           C  
ATOM   3075  HG2 LYS A 188       4.544   3.505  17.790  1.00 98.25           H  
ATOM   3076  HG3 LYS A 188       4.501   1.973  16.906  1.00 98.25           H  
ATOM   3077  CD  LYS A 188       4.968   3.686  15.680  1.00 98.25           C  
ATOM   3078  HD2 LYS A 188       4.590   3.258  14.752  1.00 98.25           H  
ATOM   3079  HD3 LYS A 188       4.780   4.759  15.688  1.00 98.25           H  
ATOM   3080  CE  LYS A 188       6.466   3.404  15.788  1.00 98.25           C  
ATOM   3081  HE2 LYS A 188       6.841   3.838  16.715  1.00 98.25           H  
ATOM   3082  HE3 LYS A 188       6.599   2.324  15.847  1.00 98.25           H  
ATOM   3083  NZ  LYS A 188       7.195   3.946  14.618  1.00 98.25           N  
ATOM   3084  HZ1 LYS A 188       6.844   3.514  13.775  1.00 98.25           H  
ATOM   3085  HZ2 LYS A 188       8.180   3.735  14.694  1.00 98.25           H  
ATOM   3086  HZ3 LYS A 188       7.071   4.946  14.552  1.00 98.25           H  
ATOM   3087  N   VAL A 189      -0.332   2.368  16.739  1.00 98.47           N  
ATOM   3088  H   VAL A 189       0.059   1.731  16.060  1.00 98.47           H  
ATOM   3089  CA  VAL A 189      -1.773   2.665  16.664  1.00 98.47           C  
ATOM   3090  HA  VAL A 189      -1.918   3.744  16.610  1.00 98.47           H  
ATOM   3091  C   VAL A 189      -2.480   2.182  17.928  1.00 98.47           C  
ATOM   3092  CB  VAL A 189      -2.400   2.030  15.406  1.00 98.47           C  
ATOM   3093  HB  VAL A 189      -2.107   0.982  15.345  1.00 98.47           H  
ATOM   3094  O   VAL A 189      -3.129   2.981  18.595  1.00 98.47           O  
ATOM   3095  CG1 VAL A 189      -3.928   2.085  15.389  1.00 98.47           C  
ATOM   3096 HG11 VAL A 189      -4.349   1.574  16.255  1.00 98.47           H  
ATOM   3097 HG12 VAL A 189      -4.269   3.120  15.381  1.00 98.47           H  
ATOM   3098 HG13 VAL A 189      -4.297   1.576  14.499  1.00 98.47           H  
ATOM   3099  CG2 VAL A 189      -1.915   2.736  14.136  1.00 98.47           C  
ATOM   3100 HG21 VAL A 189      -2.302   3.755  14.109  1.00 98.47           H  
ATOM   3101 HG22 VAL A 189      -0.826   2.761  14.107  1.00 98.47           H  
ATOM   3102 HG23 VAL A 189      -2.267   2.187  13.262  1.00 98.47           H  
ATOM   3103  N   LEU A 190      -2.301   0.913  18.303  1.00 98.35           N  
ATOM   3104  H   LEU A 190      -1.745   0.312  17.711  1.00 98.35           H  
ATOM   3105  CA  LEU A 190      -2.948   0.317  19.474  1.00 98.35           C  
ATOM   3106  HA  LEU A 190      -4.029   0.420  19.379  1.00 98.35           H  
ATOM   3107  C   LEU A 190      -2.556   1.040  20.770  1.00 98.35           C  
ATOM   3108  CB  LEU A 190      -2.583  -1.178  19.545  1.00 98.35           C  
ATOM   3109  HB2 LEU A 190      -2.950  -1.576  20.491  1.00 98.35           H  
ATOM   3110  HB3 LEU A 190      -1.497  -1.273  19.544  1.00 98.35           H  
ATOM   3111  O   LEU A 190      -3.415   1.366  21.587  1.00 98.35           O  
ATOM   3112  CG  LEU A 190      -3.157  -2.043  18.405  1.00 98.35           C  
ATOM   3113  HG  LEU A 190      -2.837  -1.653  17.439  1.00 98.35           H  
ATOM   3114  CD1 LEU A 190      -2.643  -3.477  18.533  1.00 98.35           C  
ATOM   3115 HD11 LEU A 190      -3.041  -4.067  17.708  1.00 98.35           H  
ATOM   3116 HD12 LEU A 190      -2.975  -3.905  19.479  1.00 98.35           H  
ATOM   3117 HD13 LEU A 190      -1.554  -3.482  18.485  1.00 98.35           H  
ATOM   3118  CD2 LEU A 190      -4.681  -2.064  18.415  1.00 98.35           C  
ATOM   3119 HD21 LEU A 190      -5.059  -2.324  19.404  1.00 98.35           H  
ATOM   3120 HD22 LEU A 190      -5.050  -2.798  17.699  1.00 98.35           H  
ATOM   3121 HD23 LEU A 190      -5.067  -1.089  18.117  1.00 98.35           H  
ATOM   3122  N   LYS A 191      -1.268   1.370  20.938  1.00 98.27           N  
ATOM   3123  H   LYS A 191      -0.603   1.051  20.248  1.00 98.27           H  
ATOM   3124  CA  LYS A 191      -0.793   2.147  22.091  1.00 98.27           C  
ATOM   3125  HA  LYS A 191      -1.123   1.648  23.001  1.00 98.27           H  
ATOM   3126  C   LYS A 191      -1.398   3.552  22.130  1.00 98.27           C  
ATOM   3127  CB  LYS A 191       0.740   2.193  22.070  1.00 98.27           C  
ATOM   3128  HB2 LYS A 191       1.122   1.173  22.034  1.00 98.27           H  
ATOM   3129  HB3 LYS A 191       1.077   2.721  21.178  1.00 98.27           H  
ATOM   3130  O   LYS A 191      -1.815   4.004  23.191  1.00 98.27           O  
ATOM   3131  CG  LYS A 191       1.294   2.889  23.322  1.00 98.27           C  
ATOM   3132  HG2 LYS A 191       0.939   2.364  24.208  1.00 98.27           H  
ATOM   3133  HG3 LYS A 191       0.942   3.920  23.359  1.00 98.27           H  
ATOM   3134  CD  LYS A 191       2.824   2.897  23.316  1.00 98.27           C  
ATOM   3135  HD2 LYS A 191       3.181   3.423  22.431  1.00 98.27           H  
ATOM   3136  HD3 LYS A 191       3.184   1.868  23.297  1.00 98.27           H  
ATOM   3137  CE  LYS A 191       3.316   3.601  24.584  1.00 98.27           C  
ATOM   3138  HE2 LYS A 191       2.870   3.101  25.444  1.00 98.27           H  
ATOM   3139  HE3 LYS A 191       2.952   4.628  24.577  1.00 98.27           H  
ATOM   3140  NZ  LYS A 191       4.795   3.570  24.691  1.00 98.27           N  
ATOM   3141  HZ1 LYS A 191       5.089   3.994  25.559  1.00 98.27           H  
ATOM   3142  HZ2 LYS A 191       5.221   4.065  23.921  1.00 98.27           H  
ATOM   3143  HZ3 LYS A 191       5.118   2.613  24.687  1.00 98.27           H  
ATOM   3144  N   LEU A 192      -1.432   4.250  20.994  1.00 98.32           N  
ATOM   3145  H   LEU A 192      -1.097   3.814  20.147  1.00 98.32           H  
ATOM   3146  CA  LEU A 192      -2.000   5.597  20.916  1.00 98.32           C  
ATOM   3147  HA  LEU A 192      -1.552   6.214  21.695  1.00 98.32           H  
ATOM   3148  C   LEU A 192      -3.497   5.590  21.201  1.00 98.32           C  
ATOM   3149  CB  LEU A 192      -1.723   6.214  19.538  1.00 98.32           C  
ATOM   3150  HB2 LEU A 192      -1.959   5.472  18.774  1.00 98.32           H  
ATOM   3151  HB3 LEU A 192      -2.386   7.066  19.390  1.00 98.32           H  
ATOM   3152  O   LEU A 192      -3.954   6.444  21.947  1.00 98.32           O  
ATOM   3153  CG  LEU A 192      -0.276   6.692  19.361  1.00 98.32           C  
ATOM   3154  HG  LEU A 192       0.416   5.907  19.665  1.00 98.32           H  
ATOM   3155  CD1 LEU A 192      -0.024   7.019  17.890  1.00 98.32           C  
ATOM   3156 HD11 LEU A 192      -0.714   7.796  17.560  1.00 98.32           H  
ATOM   3157 HD12 LEU A 192       1.003   7.360  17.755  1.00 98.32           H  
ATOM   3158 HD13 LEU A 192      -0.184   6.120  17.294  1.00 98.32           H  
ATOM   3159  CD2 LEU A 192       0.023   7.938  20.197  1.00 98.32           C  
ATOM   3160 HD21 LEU A 192       1.072   8.211  20.078  1.00 98.32           H  
ATOM   3161 HD22 LEU A 192      -0.158   7.747  21.255  1.00 98.32           H  
ATOM   3162 HD23 LEU A 192      -0.613   8.763  19.876  1.00 98.32           H  
ATOM   3163  N   TYR A 193      -4.226   4.614  20.670  1.00 98.21           N  
ATOM   3164  H   TYR A 193      -3.780   3.941  20.063  1.00 98.21           H  
ATOM   3165  CA  TYR A 193      -5.651   4.462  20.928  1.00 98.21           C  
ATOM   3166  HA  TYR A 193      -6.169   5.377  20.644  1.00 98.21           H  
ATOM   3167  C   TYR A 193      -5.938   4.232  22.416  1.00 98.21           C  
ATOM   3168  CB  TYR A 193      -6.173   3.315  20.069  1.00 98.21           C  
ATOM   3169  HB2 TYR A 193      -5.652   2.394  20.330  1.00 98.21           H  
ATOM   3170  HB3 TYR A 193      -5.968   3.524  19.019  1.00 98.21           H  
ATOM   3171  O   TYR A 193      -6.760   4.934  22.997  1.00 98.21           O  
ATOM   3172  CG  TYR A 193      -7.655   3.113  20.228  1.00 98.21           C  
ATOM   3173  CD1 TYR A 193      -8.126   2.052  21.022  1.00 98.21           C  
ATOM   3174  HD1 TYR A 193      -7.437   1.382  21.513  1.00 98.21           H  
ATOM   3175  CD2 TYR A 193      -8.558   3.976  19.576  1.00 98.21           C  
ATOM   3176  HD2 TYR A 193      -8.196   4.803  18.984  1.00 98.21           H  
ATOM   3177  CE1 TYR A 193      -9.506   1.820  21.112  1.00 98.21           C  
ATOM   3178  HE1 TYR A 193      -9.873   0.953  21.642  1.00 98.21           H  
ATOM   3179  CE2 TYR A 193      -9.944   3.768  19.710  1.00 98.21           C  
ATOM   3180  HE2 TYR A 193     -10.658   4.427  19.238  1.00 98.21           H  
ATOM   3181  OH  TYR A 193     -11.749   2.465  20.593  1.00 98.21           O  
ATOM   3182  HH  TYR A 193     -11.932   1.680  21.114  1.00 98.21           H  
ATOM   3183  CZ  TYR A 193     -10.419   2.683  20.473  1.00 98.21           C  
ATOM   3184  N   ASN A 194      -5.190   3.334  23.065  1.00 97.46           N  
ATOM   3185  H   ASN A 194      -4.559   2.752  22.532  1.00 97.46           H  
ATOM   3186  CA  ASN A 194      -5.326   3.086  24.502  1.00 97.46           C  
ATOM   3187  HA  ASN A 194      -6.365   2.837  24.717  1.00 97.46           H  
ATOM   3188  C   ASN A 194      -4.996   4.320  25.360  1.00 97.46           C  
ATOM   3189  CB  ASN A 194      -4.449   1.885  24.885  1.00 97.46           C  
ATOM   3190  HB2 ASN A 194      -3.443   2.022  24.487  1.00 97.46           H  
ATOM   3191  HB3 ASN A 194      -4.385   1.826  25.972  1.00 97.46           H  
ATOM   3192  O   ASN A 194      -5.627   4.530  26.390  1.00 97.46           O  
ATOM   3193  CG  ASN A 194      -5.022   0.567  24.395  1.00 97.46           C  
ATOM   3194  ND2 ASN A 194      -4.223  -0.473  24.352  1.00 97.46           N  
ATOM   3195 HD21 ASN A 194      -3.258  -0.397  24.643  1.00 97.46           H  
ATOM   3196 HD22 ASN A 194      -4.654  -1.331  24.042  1.00 97.46           H  
ATOM   3197  OD1 ASN A 194      -6.188   0.435  24.068  1.00 97.46           O  
ATOM   3198  N   ASN A 195      -4.052   5.158  24.927  1.00 97.68           N  
ATOM   3199  H   ASN A 195      -3.541   4.911  24.092  1.00 97.68           H  
ATOM   3200  CA  ASN A 195      -3.693   6.392  25.633  1.00 97.68           C  
ATOM   3201  HA  ASN A 195      -3.680   6.196  26.705  1.00 97.68           H  
ATOM   3202  C   ASN A 195      -4.689   7.548  25.423  1.00 97.68           C  
ATOM   3203  CB  ASN A 195      -2.286   6.818  25.191  1.00 97.68           C  
ATOM   3204  HB2 ASN A 195      -2.241   6.843  24.102  1.00 97.68           H  
ATOM   3205  HB3 ASN A 195      -2.103   7.828  25.557  1.00 97.68           H  
ATOM   3206  O   ASN A 195      -4.589   8.546  26.128  1.00 97.68           O  
ATOM   3207  CG  ASN A 195      -1.165   5.942  25.716  1.00 97.68           C  
ATOM   3208  ND2 ASN A 195       0.055   6.269  25.358  1.00 97.68           N  
ATOM   3209 HD21 ASN A 195       0.178   7.136  24.855  1.00 97.68           H  
ATOM   3210 HD22 ASN A 195       0.765   5.807  25.907  1.00 97.68           H  
ATOM   3211  OD1 ASN A 195      -1.305   5.006  26.482  1.00 97.68           O  
ATOM   3212  N   HIS A 196      -5.610   7.437  24.463  1.00 97.20           N  
ATOM   3213  H   HIS A 196      -5.634   6.588  23.916  1.00 97.20           H  
ATOM   3214  CA  HIS A 196      -6.571   8.486  24.097  1.00 97.20           C  
ATOM   3215  HA  HIS A 196      -6.472   9.322  24.789  1.00 97.20           H  
ATOM   3216  C   HIS A 196      -8.028   8.008  24.233  1.00 97.20           C  
ATOM   3217  CB  HIS A 196      -6.248   9.020  22.693  1.00 97.20           C  
ATOM   3218  HB2 HIS A 196      -7.041   9.696  22.371  1.00 97.20           H  
ATOM   3219  HB3 HIS A 196      -6.230   8.187  21.990  1.00 97.20           H  
ATOM   3220  O   HIS A 196      -8.926   8.520  23.568  1.00 97.20           O  
ATOM   3221  CG  HIS A 196      -4.945   9.772  22.603  1.00 97.20           C  
ATOM   3222  CD2 HIS A 196      -4.749  11.126  22.691  1.00 97.20           C  
ATOM   3223  HD2 HIS A 196      -5.508  11.872  22.872  1.00 97.20           H  
ATOM   3224  ND1 HIS A 196      -3.724   9.199  22.362  1.00 97.20           N  
ATOM   3225  HD1 HIS A 196      -3.595   8.208  22.219  1.00 97.20           H  
ATOM   3226  CE1 HIS A 196      -2.807  10.176  22.294  1.00 97.20           C  
ATOM   3227  HE1 HIS A 196      -1.758  10.039  22.077  1.00 97.20           H  
ATOM   3228  NE2 HIS A 196      -3.382  11.368  22.486  1.00 97.20           N  
ATOM   3229  N   ARG A 197      -8.285   7.022  25.106  1.00 94.68           N  
ATOM   3230  H   ARG A 197      -7.506   6.633  25.616  1.00 94.68           H  
ATOM   3231  CA  ARG A 197      -9.637   6.483  25.364  1.00 94.68           C  
ATOM   3232  HA  ARG A 197     -10.077   6.151  24.423  1.00 94.68           H  
ATOM   3233  C   ARG A 197     -10.604   7.532  25.918  1.00 94.68           C  
ATOM   3234  CB  ARG A 197      -9.544   5.306  26.350  1.00 94.68           C  
ATOM   3235  HB2 ARG A 197      -9.006   5.638  27.238  1.00 94.68           H  
ATOM   3236  HB3 ARG A 197     -10.546   5.016  26.665  1.00 94.68           H  
ATOM   3237  O   ARG A 197     -11.803   7.439  25.660  1.00 94.68           O  
ATOM   3238  CG  ARG A 197      -8.824   4.082  25.770  1.00 94.68           C  
ATOM   3239  HG2 ARG A 197      -8.549   3.412  26.584  1.00 94.68           H  
ATOM   3240  HG3 ARG A 197      -7.905   4.415  25.286  1.00 94.68           H  
ATOM   3241  CD  ARG A 197      -9.645   3.302  24.742  1.00 94.68           C  
ATOM   3242  HD2 ARG A 197      -8.962   2.617  24.239  1.00 94.68           H  
ATOM   3243  HD3 ARG A 197     -10.038   3.983  23.988  1.00 94.68           H  
ATOM   3244  NE  ARG A 197     -10.758   2.558  25.375  1.00 94.68           N  
ATOM   3245  HE  ARG A 197     -11.331   3.071  26.029  1.00 94.68           H  
ATOM   3246  NH1 ARG A 197     -10.547   0.637  24.155  1.00 94.68           N  
ATOM   3247 HH11 ARG A 197     -11.131   0.115  23.518  1.00 94.68           H  
ATOM   3248 HH12 ARG A 197      -9.655   0.968  23.814  1.00 94.68           H  
ATOM   3249  NH2 ARG A 197     -12.367   0.931  25.363  1.00 94.68           N  
ATOM   3250 HH21 ARG A 197     -12.781   0.217  24.780  1.00 94.68           H  
ATOM   3251 HH22 ARG A 197     -12.985   1.499  25.924  1.00 94.68           H  
ATOM   3252  CZ  ARG A 197     -11.210   1.381  24.979  1.00 94.68           C  
ATOM   3253  N   ASP A 198     -10.070   8.519  26.634  1.00 94.99           N  
ATOM   3254  H   ASP A 198      -9.086   8.463  26.852  1.00 94.99           H  
ATOM   3255  CA  ASP A 198     -10.835   9.602  27.261  1.00 94.99           C  
ATOM   3256  HA  ASP A 198     -11.795   9.205  27.589  1.00 94.99           H  
ATOM   3257  C   ASP A 198     -11.141  10.765  26.298  1.00 94.99           C  
ATOM   3258  CB  ASP A 198     -10.084  10.092  28.509  1.00 94.99           C  
ATOM   3259  HB2 ASP A 198      -9.119  10.498  28.203  1.00 94.99           H  
ATOM   3260  HB3 ASP A 198     -10.655  10.894  28.977  1.00 94.99           H  
ATOM   3261  O   ASP A 198     -11.875  11.688  26.652  1.00 94.99           O  
ATOM   3262  CG  ASP A 198      -9.870   8.987  29.550  1.00 94.99           C  
ATOM   3263  OD1 ASP A 198     -10.792   8.159  29.729  1.00 94.99           O  
ATOM   3264  OD2 ASP A 198      -8.769   8.964  30.143  1.00 94.99           O  
ATOM   3265  N   GLU A 199     -10.609  10.731  25.070  1.00 96.48           N  
ATOM   3266  H   GLU A 199     -10.049   9.934  24.803  1.00 96.48           H  
ATOM   3267  CA  GLU A 199     -10.904  11.742  24.054  1.00 96.48           C  
ATOM   3268  HA  GLU A 199     -10.704  12.723  24.483  1.00 96.48           H  
ATOM   3269  C   GLU A 199     -12.379  11.724  23.639  1.00 96.48           C  
ATOM   3270  CB  GLU A 199     -10.018  11.552  22.811  1.00 96.48           C  
ATOM   3271  HB2 GLU A 199     -10.062  10.510  22.493  1.00 96.48           H  
ATOM   3272  HB3 GLU A 199     -10.413  12.142  21.985  1.00 96.48           H  
ATOM   3273  O   GLU A 199     -13.097  10.729  23.774  1.00 96.48           O  
ATOM   3274  CG  GLU A 199      -8.555  11.960  23.037  1.00 96.48           C  
ATOM   3275  HG2 GLU A 199      -8.000  11.699  22.136  1.00 96.48           H  
ATOM   3276  HG3 GLU A 199      -8.143  11.390  23.870  1.00 96.48           H  
ATOM   3277  CD  GLU A 199      -8.366  13.465  23.284  1.00 96.48           C  
ATOM   3278  OE1 GLU A 199      -7.227  13.839  23.637  1.00 96.48           O  
ATOM   3279  OE2 GLU A 199      -9.343  14.228  23.074  1.00 96.48           O  
ATOM   3280  N   SER A 200     -12.852  12.830  23.062  1.00 96.88           N  
ATOM   3281  H   SER A 200     -12.220  13.610  22.948  1.00 96.88           H  
ATOM   3282  CA  SER A 200     -14.235  12.891  22.583  1.00 96.88           C  
ATOM   3283  HA  SER A 200     -14.872  12.682  23.442  1.00 96.88           H  
ATOM   3284  C   SER A 200     -14.523  11.819  21.517  1.00 96.88           C  
ATOM   3285  CB  SER A 200     -14.592  14.291  22.081  1.00 96.88           C  
ATOM   3286  HB2 SER A 200     -14.201  15.043  22.766  1.00 96.88           H  
ATOM   3287  HB3 SER A 200     -15.678  14.383  22.052  1.00 96.88           H  
ATOM   3288  O   SER A 200     -13.661  11.464  20.713  1.00 96.88           O  
ATOM   3289  OG  SER A 200     -14.094  14.515  20.780  1.00 96.88           O  
ATOM   3290  HG  SER A 200     -13.147  14.663  20.841  1.00 96.88           H  
ATOM   3291  N   ILE A 201     -15.776  11.349  21.453  1.00 96.72           N  
ATOM   3292  H   ILE A 201     -16.431  11.660  22.156  1.00 96.72           H  
ATOM   3293  CA  ILE A 201     -16.236  10.364  20.451  1.00 96.72           C  
ATOM   3294  HA  ILE A 201     -15.689   9.438  20.624  1.00 96.72           H  
ATOM   3295  C   ILE A 201     -15.926  10.811  19.015  1.00 96.72           C  
ATOM   3296  CB  ILE A 201     -17.749  10.101  20.654  1.00 96.72           C  
ATOM   3297  HB  ILE A 201     -17.877   9.824  21.701  1.00 96.72           H  
ATOM   3298  O   ILE A 201     -15.560  10.001  18.167  1.00 96.72           O  
ATOM   3299  CG1 ILE A 201     -18.341   8.952  19.820  1.00 96.72           C  
ATOM   3300 HG12 ILE A 201     -18.419   9.253  18.775  1.00 96.72           H  
ATOM   3301 HG13 ILE A 201     -19.347   8.756  20.191  1.00 96.72           H  
ATOM   3302  CG2 ILE A 201     -18.624  11.345  20.403  1.00 96.72           C  
ATOM   3303 HG21 ILE A 201     -18.622  11.611  19.346  1.00 96.72           H  
ATOM   3304 HG22 ILE A 201     -19.655  11.133  20.688  1.00 96.72           H  
ATOM   3305 HG23 ILE A 201     -18.279  12.198  20.988  1.00 96.72           H  
ATOM   3306  CD1 ILE A 201     -17.561   7.646  19.901  1.00 96.72           C  
ATOM   3307 HD11 ILE A 201     -16.677   7.742  19.270  1.00 96.72           H  
ATOM   3308 HD12 ILE A 201     -18.180   6.836  19.516  1.00 96.72           H  
ATOM   3309 HD13 ILE A 201     -17.279   7.428  20.931  1.00 96.72           H  
ATOM   3310  N   LYS A 202     -16.000  12.125  18.778  1.00 97.54           N  
ATOM   3311  H   LYS A 202     -16.249  12.720  19.556  1.00 97.54           H  
ATOM   3312  CA  LYS A 202     -15.650  12.761  17.514  1.00 97.54           C  
ATOM   3313  HA  LYS A 202     -16.200  12.275  16.708  1.00 97.54           H  
ATOM   3314  C   LYS A 202     -14.174  12.578  17.177  1.00 97.54           C  
ATOM   3315  CB  LYS A 202     -16.056  14.239  17.589  1.00 97.54           C  
ATOM   3316  HB2 LYS A 202     -15.504  14.726  18.392  1.00 97.54           H  
ATOM   3317  HB3 LYS A 202     -17.123  14.309  17.801  1.00 97.54           H  
ATOM   3318  O   LYS A 202     -13.859  12.177  16.060  1.00 97.54           O  
ATOM   3319  CG  LYS A 202     -15.761  14.951  16.269  1.00 97.54           C  
ATOM   3320  HG2 LYS A 202     -16.368  14.499  15.485  1.00 97.54           H  
ATOM   3321  HG3 LYS A 202     -14.707  14.830  16.019  1.00 97.54           H  
ATOM   3322  CD  LYS A 202     -16.051  16.448  16.355  1.00 97.54           C  
ATOM   3323  HD2 LYS A 202     -17.119  16.616  16.496  1.00 97.54           H  
ATOM   3324  HD3 LYS A 202     -15.495  16.861  17.197  1.00 97.54           H  
ATOM   3325  CE  LYS A 202     -15.567  17.089  15.053  1.00 97.54           C  
ATOM   3326  HE2 LYS A 202     -16.231  16.790  14.242  1.00 97.54           H  
ATOM   3327  HE3 LYS A 202     -14.575  16.691  14.836  1.00 97.54           H  
ATOM   3328  NZ  LYS A 202     -15.478  18.561  15.174  1.00 97.54           N  
ATOM   3329  HZ1 LYS A 202     -16.380  18.959  15.396  1.00 97.54           H  
ATOM   3330  HZ2 LYS A 202     -14.815  18.788  15.901  1.00 97.54           H  
ATOM   3331  HZ3 LYS A 202     -15.139  18.957  14.309  1.00 97.54           H  
ATOM   3332  N   GLU A 203     -13.278  12.842  18.124  1.00 97.94           N  
ATOM   3333  H   GLU A 203     -13.596  13.099  19.048  1.00 97.94           H  
ATOM   3334  CA  GLU A 203     -11.837  12.723  17.879  1.00 97.94           C  
ATOM   3335  HA  GLU A 203     -11.625  13.149  16.899  1.00 97.94           H  
ATOM   3336  C   GLU A 203     -11.369  11.272  17.759  1.00 97.94           C  
ATOM   3337  CB  GLU A 203     -11.019  13.481  18.941  1.00 97.94           C  
ATOM   3338  HB2 GLU A 203     -11.283  13.111  19.932  1.00 97.94           H  
ATOM   3339  HB3 GLU A 203      -9.964  13.263  18.774  1.00 97.94           H  
ATOM   3340  O   GLU A 203     -10.525  10.965  16.910  1.00 97.94           O  
ATOM   3341  CG  GLU A 203     -11.194  15.011  18.914  1.00 97.94           C  
ATOM   3342  HG2 GLU A 203     -10.425  15.460  19.543  1.00 97.94           H  
ATOM   3343  HG3 GLU A 203     -12.158  15.255  19.362  1.00 97.94           H  
ATOM   3344  CD  GLU A 203     -11.136  15.641  17.508  1.00 97.94           C  
ATOM   3345  OE1 GLU A 203     -11.859  16.643  17.289  1.00 97.94           O  
ATOM   3346  OE2 GLU A 203     -10.463  15.090  16.607  1.00 97.94           O  
ATOM   3347  N   GLN A 204     -11.970  10.358  18.523  1.00 98.23           N  
ATOM   3348  H   GLN A 204     -12.622  10.670  19.229  1.00 98.23           H  
ATOM   3349  CA  GLN A 204     -11.727   8.924  18.365  1.00 98.23           C  
ATOM   3350  HA  GLN A 204     -10.655   8.741  18.438  1.00 98.23           H  
ATOM   3351  C   GLN A 204     -12.172   8.441  16.974  1.00 98.23           C  
ATOM   3352  CB  GLN A 204     -12.423   8.141  19.489  1.00 98.23           C  
ATOM   3353  HB2 GLN A 204     -13.489   8.369  19.493  1.00 98.23           H  
ATOM   3354  HB3 GLN A 204     -12.297   7.077  19.289  1.00 98.23           H  
ATOM   3355  O   GLN A 204     -11.389   7.809  16.260  1.00 98.23           O  
ATOM   3356  CG  GLN A 204     -11.831   8.452  20.875  1.00 98.23           C  
ATOM   3357  HG2 GLN A 204     -10.751   8.305  20.853  1.00 98.23           H  
ATOM   3358  HG3 GLN A 204     -12.022   9.493  21.137  1.00 98.23           H  
ATOM   3359  CD  GLN A 204     -12.398   7.547  21.965  1.00 98.23           C  
ATOM   3360  NE2 GLN A 204     -13.045   8.074  22.977  1.00 98.23           N  
ATOM   3361 HE21 GLN A 204     -13.010   9.072  23.127  1.00 98.23           H  
ATOM   3362 HE22 GLN A 204     -13.080   7.487  23.799  1.00 98.23           H  
ATOM   3363  OE1 GLN A 204     -12.258   6.338  21.926  1.00 98.23           O  
ATOM   3364  N   ALA A 205     -13.382   8.808  16.535  1.00 98.24           N  
ATOM   3365  H   ALA A 205     -13.991   9.324  17.153  1.00 98.24           H  
ATOM   3366  CA  ALA A 205     -13.889   8.450  15.211  1.00 98.24           C  
ATOM   3367  HA  ALA A 205     -13.844   7.366  15.107  1.00 98.24           H  
ATOM   3368  C   ALA A 205     -13.047   9.053  14.074  1.00 98.24           C  
ATOM   3369  CB  ALA A 205     -15.356   8.874  15.111  1.00 98.24           C  
ATOM   3370  HB1 ALA A 205     -15.924   8.363  15.889  1.00 98.24           H  
ATOM   3371  HB2 ALA A 205     -15.757   8.594  14.137  1.00 98.24           H  
ATOM   3372  HB3 ALA A 205     -15.450   9.951  15.246  1.00 98.24           H  
ATOM   3373  O   ALA A 205     -12.686   8.339  13.140  1.00 98.24           O  
ATOM   3374  N   ASN A 206     -12.666  10.333  14.165  1.00 98.06           N  
ATOM   3375  H   ASN A 206     -13.010  10.884  14.938  1.00 98.06           H  
ATOM   3376  CA  ASN A 206     -11.785  10.977  13.183  1.00 98.06           C  
ATOM   3377  HA  ASN A 206     -12.240  10.911  12.194  1.00 98.06           H  
ATOM   3378  C   ASN A 206     -10.420  10.287  13.093  1.00 98.06           C  
ATOM   3379  CB  ASN A 206     -11.595  12.455  13.557  1.00 98.06           C  
ATOM   3380  HB2 ASN A 206     -11.367  12.544  14.619  1.00 98.06           H  
ATOM   3381  HB3 ASN A 206     -10.753  12.864  12.998  1.00 98.06           H  
ATOM   3382  O   ASN A 206      -9.888  10.095  11.999  1.00 98.06           O  
ATOM   3383  CG  ASN A 206     -12.795  13.314  13.222  1.00 98.06           C  
ATOM   3384  ND2 ASN A 206     -12.948  14.436  13.881  1.00 98.06           N  
ATOM   3385 HD21 ASN A 206     -12.312  14.676  14.628  1.00 98.06           H  
ATOM   3386 HD22 ASN A 206     -13.787  14.950  13.655  1.00 98.06           H  
ATOM   3387  OD1 ASN A 206     -13.583  13.024  12.338  1.00 98.06           O  
ATOM   3388  N   SER A 207      -9.859   9.876  14.232  1.00 98.26           N  
ATOM   3389  H   SER A 207     -10.316  10.088  15.107  1.00 98.26           H  
ATOM   3390  CA  SER A 207      -8.592   9.144  14.260  1.00 98.26           C  
ATOM   3391  HA  SER A 207      -7.852   9.714  13.699  1.00 98.26           H  
ATOM   3392  C   SER A 207      -8.711   7.780  13.575  1.00 98.26           C  
ATOM   3393  CB  SER A 207      -8.080   9.018  15.696  1.00 98.26           C  
ATOM   3394  HB2 SER A 207      -7.166   8.423  15.705  1.00 98.26           H  
ATOM   3395  HB3 SER A 207      -8.825   8.540  16.332  1.00 98.26           H  
ATOM   3396  O   SER A 207      -7.849   7.439  12.764  1.00 98.26           O  
ATOM   3397  OG  SER A 207      -7.791  10.318  16.169  1.00 98.26           O  
ATOM   3398  HG  SER A 207      -8.593  10.660  16.570  1.00 98.26           H  
ATOM   3399  N   ILE A 208      -9.796   7.030  13.805  1.00 98.12           N  
ATOM   3400  H   ILE A 208     -10.469   7.352  14.486  1.00 98.12           H  
ATOM   3401  CA  ILE A 208     -10.067   5.770  13.089  1.00 98.12           C  
ATOM   3402  HA  ILE A 208      -9.188   5.131  13.174  1.00 98.12           H  
ATOM   3403  C   ILE A 208     -10.284   6.007  11.586  1.00 98.12           C  
ATOM   3404  CB  ILE A 208     -11.251   5.011  13.733  1.00 98.12           C  
ATOM   3405  HB  ILE A 208     -12.096   5.693  13.831  1.00 98.12           H  
ATOM   3406  O   ILE A 208      -9.761   5.254  10.767  1.00 98.12           O  
ATOM   3407  CG1 ILE A 208     -10.841   4.519  15.141  1.00 98.12           C  
ATOM   3408 HG12 ILE A 208      -9.951   3.894  15.068  1.00 98.12           H  
ATOM   3409 HG13 ILE A 208     -10.593   5.380  15.762  1.00 98.12           H  
ATOM   3410  CG2 ILE A 208     -11.697   3.825  12.855  1.00 98.12           C  
ATOM   3411 HG21 ILE A 208     -10.869   3.130  12.712  1.00 98.12           H  
ATOM   3412 HG22 ILE A 208     -12.526   3.300  13.329  1.00 98.12           H  
ATOM   3413 HG23 ILE A 208     -12.057   4.166  11.885  1.00 98.12           H  
ATOM   3414  CD1 ILE A 208     -11.930   3.723  15.869  1.00 98.12           C  
ATOM   3415 HD11 ILE A 208     -12.893   4.214  15.732  1.00 98.12           H  
ATOM   3416 HD12 ILE A 208     -11.694   3.665  16.931  1.00 98.12           H  
ATOM   3417 HD13 ILE A 208     -11.984   2.708  15.474  1.00 98.12           H  
ATOM   3418  N   ILE A 209     -10.982   7.074  11.190  1.00 98.11           N  
ATOM   3419  H   ILE A 209     -11.433   7.646  11.890  1.00 98.11           H  
ATOM   3420  CA  ILE A 209     -11.161   7.408   9.768  1.00 98.11           C  
ATOM   3421  HA  ILE A 209     -11.609   6.544   9.278  1.00 98.11           H  
ATOM   3422  C   ILE A 209      -9.803   7.646   9.092  1.00 98.11           C  
ATOM   3423  CB  ILE A 209     -12.132   8.596   9.598  1.00 98.11           C  
ATOM   3424  HB  ILE A 209     -11.837   9.389  10.285  1.00 98.11           H  
ATOM   3425  O   ILE A 209      -9.540   7.108   8.015  1.00 98.11           O  
ATOM   3426  CG1 ILE A 209     -13.569   8.138   9.940  1.00 98.11           C  
ATOM   3427 HG12 ILE A 209     -13.565   7.573  10.871  1.00 98.11           H  
ATOM   3428 HG13 ILE A 209     -13.938   7.473   9.159  1.00 98.11           H  
ATOM   3429  CG2 ILE A 209     -12.088   9.161   8.163  1.00 98.11           C  
ATOM   3430 HG21 ILE A 209     -11.106   9.578   7.944  1.00 98.11           H  
ATOM   3431 HG22 ILE A 209     -12.809   9.971   8.052  1.00 98.11           H  
ATOM   3432 HG23 ILE A 209     -12.319   8.376   7.443  1.00 98.11           H  
ATOM   3433  CD1 ILE A 209     -14.550   9.301  10.113  1.00 98.11           C  
ATOM   3434 HD11 ILE A 209     -15.494   8.918  10.500  1.00 98.11           H  
ATOM   3435 HD12 ILE A 209     -14.743   9.792   9.159  1.00 98.11           H  
ATOM   3436 HD13 ILE A 209     -14.141  10.024  10.819  1.00 98.11           H  
ATOM   3437  N   HIS A 210      -8.895   8.389   9.730  1.00 98.08           N  
ATOM   3438  H   HIS A 210      -9.155   8.840  10.595  1.00 98.08           H  
ATOM   3439  CA  HIS A 210      -7.543   8.578   9.199  1.00 98.08           C  
ATOM   3440  HA  HIS A 210      -7.623   8.915   8.166  1.00 98.08           H  
ATOM   3441  C   HIS A 210      -6.721   7.278   9.172  1.00 98.08           C  
ATOM   3442  CB  HIS A 210      -6.816   9.657  10.007  1.00 98.08           C  
ATOM   3443  HB2 HIS A 210      -5.787   9.707   9.653  1.00 98.08           H  
ATOM   3444  HB3 HIS A 210      -6.799   9.365  11.057  1.00 98.08           H  
ATOM   3445  O   HIS A 210      -5.906   7.090   8.259  1.00 98.08           O  
ATOM   3446  CG  HIS A 210      -7.399  11.042   9.890  1.00 98.08           C  
ATOM   3447  CD2 HIS A 210      -7.914  11.637   8.768  1.00 98.08           C  
ATOM   3448  HD2 HIS A 210      -8.004  11.185   7.791  1.00 98.08           H  
ATOM   3449  ND1 HIS A 210      -7.462  11.970  10.902  1.00 98.08           N  
ATOM   3450  HD1 HIS A 210      -7.290  11.783  11.879  1.00 98.08           H  
ATOM   3451  CE1 HIS A 210      -8.011  13.090  10.406  1.00 98.08           C  
ATOM   3452  HE1 HIS A 210      -8.248  13.972  10.983  1.00 98.08           H  
ATOM   3453  NE2 HIS A 210      -8.278  12.945   9.100  1.00 98.08           N  
ATOM   3454  N   LEU A 211      -6.956   6.361  10.120  1.00 98.05           N  
ATOM   3455  H   LEU A 211      -7.627   6.588  10.840  1.00 98.05           H  
ATOM   3456  CA  LEU A 211      -6.299   5.054  10.191  1.00 98.05           C  
ATOM   3457  HA  LEU A 211      -5.223   5.227  10.216  1.00 98.05           H  
ATOM   3458  C   LEU A 211      -6.581   4.174   8.966  1.00 98.05           C  
ATOM   3459  CB  LEU A 211      -6.704   4.350  11.500  1.00 98.05           C  
ATOM   3460  HB2 LEU A 211      -7.787   4.238  11.524  1.00 98.05           H  
ATOM   3461  HB3 LEU A 211      -6.413   4.987  12.335  1.00 98.05           H  
ATOM   3462  O   LEU A 211      -5.708   3.386   8.605  1.00 98.05           O  
ATOM   3463  CG  LEU A 211      -6.124   2.945  11.719  1.00 98.05           C  
ATOM   3464  HG  LEU A 211      -6.447   2.288  10.912  1.00 98.05           H  
ATOM   3465  CD1 LEU A 211      -4.599   2.951  11.771  1.00 98.05           C  
ATOM   3466 HD11 LEU A 211      -4.192   3.272  10.812  1.00 98.05           H  
ATOM   3467 HD12 LEU A 211      -4.267   3.626  12.560  1.00 98.05           H  
ATOM   3468 HD13 LEU A 211      -4.250   1.939  11.980  1.00 98.05           H  
ATOM   3469  CD2 LEU A 211      -6.655   2.380  13.036  1.00 98.05           C  
ATOM   3470 HD21 LEU A 211      -6.291   1.363  13.185  1.00 98.05           H  
ATOM   3471 HD22 LEU A 211      -6.337   3.002  13.873  1.00 98.05           H  
ATOM   3472 HD23 LEU A 211      -7.745   2.353  13.017  1.00 98.05           H  
ATOM   3473  N   PHE A 212      -7.702   4.340   8.252  1.00 97.25           N  
ATOM   3474  H   PHE A 212      -8.420   4.960   8.599  1.00 97.25           H  
ATOM   3475  CA  PHE A 212      -7.941   3.603   6.999  1.00 97.25           C  
ATOM   3476  HA  PHE A 212      -7.921   2.537   7.228  1.00 97.25           H  
ATOM   3477  C   PHE A 212      -6.840   3.829   5.947  1.00 97.25           C  
ATOM   3478  CB  PHE A 212      -9.321   3.931   6.416  1.00 97.25           C  
ATOM   3479  HB2 PHE A 212      -9.401   3.464   5.435  1.00 97.25           H  
ATOM   3480  HB3 PHE A 212      -9.396   5.009   6.269  1.00 97.25           H  
ATOM   3481  O   PHE A 212      -6.598   2.965   5.108  1.00 97.25           O  
ATOM   3482  CG  PHE A 212     -10.491   3.438   7.246  1.00 97.25           C  
ATOM   3483  CD1 PHE A 212     -10.644   2.068   7.529  1.00 97.25           C  
ATOM   3484  HD1 PHE A 212      -9.917   1.366   7.149  1.00 97.25           H  
ATOM   3485  CD2 PHE A 212     -11.448   4.349   7.718  1.00 97.25           C  
ATOM   3486  HD2 PHE A 212     -11.360   5.395   7.467  1.00 97.25           H  
ATOM   3487  CE1 PHE A 212     -11.729   1.627   8.315  1.00 97.25           C  
ATOM   3488  HE1 PHE A 212     -11.861   0.589   8.584  1.00 97.25           H  
ATOM   3489  CE2 PHE A 212     -12.525   3.907   8.501  1.00 97.25           C  
ATOM   3490  HE2 PHE A 212     -13.248   4.624   8.860  1.00 97.25           H  
ATOM   3491  CZ  PHE A 212     -12.661   2.547   8.809  1.00 97.25           C  
ATOM   3492  HZ  PHE A 212     -13.479   2.213   9.431  1.00 97.25           H  
ATOM   3493  N   THR A 213      -6.050   4.905   6.042  1.00 97.19           N  
ATOM   3494  H   THR A 213      -6.269   5.589   6.752  1.00 97.19           H  
ATOM   3495  CA  THR A 213      -4.834   5.084   5.223  1.00 97.19           C  
ATOM   3496  HA  THR A 213      -5.135   5.167   4.179  1.00 97.19           H  
ATOM   3497  C   THR A 213      -3.855   3.900   5.346  1.00 97.19           C  
ATOM   3498  CB  THR A 213      -4.104   6.373   5.623  1.00 97.19           C  
ATOM   3499  HB  THR A 213      -3.692   6.252   6.625  1.00 97.19           H  
ATOM   3500  O   THR A 213      -3.193   3.520   4.369  1.00 97.19           O  
ATOM   3501  CG2 THR A 213      -2.976   6.717   4.649  1.00 97.19           C  
ATOM   3502 HG21 THR A 213      -3.354   6.701   3.627  1.00 97.19           H  
ATOM   3503 HG22 THR A 213      -2.594   7.715   4.865  1.00 97.19           H  
ATOM   3504 HG23 THR A 213      -2.159   6.003   4.755  1.00 97.19           H  
ATOM   3505  OG1 THR A 213      -4.983   7.471   5.629  1.00 97.19           O  
ATOM   3506  HG1 THR A 213      -5.412   7.481   6.488  1.00 97.19           H  
ATOM   3507  N   LEU A 214      -3.783   3.265   6.524  1.00 97.01           N  
ATOM   3508  H   LEU A 214      -4.398   3.572   7.264  1.00 97.01           H  
ATOM   3509  CA  LEU A 214      -2.992   2.058   6.774  1.00 97.01           C  
ATOM   3510  HA  LEU A 214      -1.955   2.271   6.517  1.00 97.01           H  
ATOM   3511  C   LEU A 214      -3.471   0.880   5.916  1.00 97.01           C  
ATOM   3512  CB  LEU A 214      -3.079   1.701   8.271  1.00 97.01           C  
ATOM   3513  HB2 LEU A 214      -4.121   1.491   8.514  1.00 97.01           H  
ATOM   3514  HB3 LEU A 214      -2.765   2.561   8.862  1.00 97.01           H  
ATOM   3515  O   LEU A 214      -2.637   0.177   5.337  1.00 97.01           O  
ATOM   3516  CG  LEU A 214      -2.263   0.467   8.700  1.00 97.01           C  
ATOM   3517  HG  LEU A 214      -2.569  -0.400   8.115  1.00 97.01           H  
ATOM   3518  CD1 LEU A 214      -0.758   0.681   8.513  1.00 97.01           C  
ATOM   3519 HD11 LEU A 214      -0.223  -0.185   8.904  1.00 97.01           H  
ATOM   3520 HD12 LEU A 214      -0.446   1.572   9.057  1.00 97.01           H  
ATOM   3521 HD13 LEU A 214      -0.527   0.786   7.453  1.00 97.01           H  
ATOM   3522  CD2 LEU A 214      -2.523   0.155  10.172  1.00 97.01           C  
ATOM   3523 HD21 LEU A 214      -1.977  -0.740  10.472  1.00 97.01           H  
ATOM   3524 HD22 LEU A 214      -2.217   0.992  10.799  1.00 97.01           H  
ATOM   3525 HD23 LEU A 214      -3.587  -0.029  10.326  1.00 97.01           H  
ATOM   3526  N   THR A 215      -4.785   0.695   5.780  1.00 96.05           N  
ATOM   3527  H   THR A 215      -5.418   1.350   6.215  1.00 96.05           H  
ATOM   3528  CA  THR A 215      -5.407  -0.473   5.135  1.00 96.05           C  
ATOM   3529  HA  THR A 215      -4.686  -1.290   5.121  1.00 96.05           H  
ATOM   3530  C   THR A 215      -5.808  -0.249   3.677  1.00 96.05           C  
ATOM   3531  CB  THR A 215      -6.613  -0.973   5.942  1.00 96.05           C  
ATOM   3532  HB  THR A 215      -7.072  -1.817   5.426  1.00 96.05           H  
ATOM   3533  O   THR A 215      -5.965  -1.231   2.962  1.00 96.05           O  
ATOM   3534  CG2 THR A 215      -6.202  -1.410   7.347  1.00 96.05           C  
ATOM   3535 HG21 THR A 215      -5.910  -0.546   7.944  1.00 96.05           H  
ATOM   3536 HG22 THR A 215      -7.043  -1.908   7.830  1.00 96.05           H  
ATOM   3537 HG23 THR A 215      -5.368  -2.109   7.296  1.00 96.05           H  
ATOM   3538  OG1 THR A 215      -7.557   0.053   6.097  1.00 96.05           O  
ATOM   3539  HG1 THR A 215      -8.336  -0.340   6.498  1.00 96.05           H  
ATOM   3540  N   ASN A 216      -5.870   1.002   3.202  1.00 95.31           N  
ATOM   3541  H   ASN A 216      -5.940   1.738   3.890  1.00 95.31           H  
ATOM   3542  CA  ASN A 216      -6.233   1.348   1.821  1.00 95.31           C  
ATOM   3543  HA  ASN A 216      -7.283   1.099   1.672  1.00 95.31           H  
ATOM   3544  C   ASN A 216      -5.430   0.565   0.771  1.00 95.31           C  
ATOM   3545  CB  ASN A 216      -6.040   2.866   1.603  1.00 95.31           C  
ATOM   3546  HB2 ASN A 216      -5.108   3.196   2.063  1.00 95.31           H  
ATOM   3547  HB3 ASN A 216      -5.981   3.066   0.533  1.00 95.31           H  
ATOM   3548  O   ASN A 216      -4.217   0.395   0.917  1.00 95.31           O  
ATOM   3549  CG  ASN A 216      -7.185   3.707   2.139  1.00 95.31           C  
ATOM   3550  ND2 ASN A 216      -7.065   5.013   2.104  1.00 95.31           N  
ATOM   3551 HD21 ASN A 216      -6.262   5.463   1.688  1.00 95.31           H  
ATOM   3552 HD22 ASN A 216      -7.866   5.521   2.450  1.00 95.31           H  
ATOM   3553  OD1 ASN A 216      -8.210   3.216   2.567  1.00 95.31           O  
ATOM   3554  N   LEU A 217      -6.075   0.155  -0.318  1.00 95.46           N  
ATOM   3555  H   LEU A 217      -7.070   0.315  -0.393  1.00 95.46           H  
ATOM   3556  CA  LEU A 217      -5.396  -0.436  -1.469  1.00 95.46           C  
ATOM   3557  HA  LEU A 217      -4.801  -1.276  -1.109  1.00 95.46           H  
ATOM   3558  C   LEU A 217      -4.427   0.573  -2.116  1.00 95.46           C  
ATOM   3559  CB  LEU A 217      -6.464  -1.012  -2.418  1.00 95.46           C  
ATOM   3560  HB2 LEU A 217      -6.982  -1.793  -1.861  1.00 95.46           H  
ATOM   3561  HB3 LEU A 217      -7.201  -0.246  -2.660  1.00 95.46           H  
ATOM   3562  O   LEU A 217      -4.645   1.784  -2.101  1.00 95.46           O  
ATOM   3563  CG  LEU A 217      -5.917  -1.627  -3.722  1.00 95.46           C  
ATOM   3564  HG  LEU A 217      -4.867  -1.889  -3.588  1.00 95.46           H  
ATOM   3565  CD1 LEU A 217      -6.643  -2.914  -4.097  1.00 95.46           C  
ATOM   3566 HD11 LEU A 217      -7.687  -2.691  -4.318  1.00 95.46           H  
ATOM   3567 HD12 LEU A 217      -6.189  -3.356  -4.984  1.00 95.46           H  
ATOM   3568 HD13 LEU A 217      -6.594  -3.629  -3.276  1.00 95.46           H  
ATOM   3569  CD2 LEU A 217      -6.038  -0.648  -4.891  1.00 95.46           C  
ATOM   3570 HD21 LEU A 217      -5.620  -1.092  -5.794  1.00 95.46           H  
ATOM   3571 HD22 LEU A 217      -5.515   0.282  -4.669  1.00 95.46           H  
ATOM   3572 HD23 LEU A 217      -7.090  -0.428  -5.070  1.00 95.46           H  
ATOM   3573  N   GLY A 218      -3.324   0.069  -2.670  1.00 95.67           N  
ATOM   3574  H   GLY A 218      -3.222  -0.935  -2.691  1.00 95.67           H  
ATOM   3575  CA  GLY A 218      -2.317   0.864  -3.365  1.00 95.67           C  
ATOM   3576  HA2 GLY A 218      -2.794   1.745  -3.794  1.00 95.67           H  
ATOM   3577  HA3 GLY A 218      -1.917   0.281  -4.194  1.00 95.67           H  
ATOM   3578  C   GLY A 218      -1.147   1.310  -2.487  1.00 95.67           C  
ATOM   3579  O   GLY A 218      -0.658   0.580  -1.610  1.00 95.67           O  
ATOM   3580  N   ALA A 219      -0.619   2.494  -2.800  1.00 95.68           N  
ATOM   3581  H   ALA A 219      -1.071   3.037  -3.521  1.00 95.68           H  
ATOM   3582  CA  ALA A 219       0.616   3.000  -2.220  1.00 95.68           C  
ATOM   3583  HA  ALA A 219       1.379   2.240  -2.385  1.00 95.68           H  
ATOM   3584  C   ALA A 219       0.465   3.254  -0.711  1.00 95.68           C  
ATOM   3585  CB  ALA A 219       1.053   4.269  -2.959  1.00 95.68           C  
ATOM   3586  HB1 ALA A 219       2.033   4.584  -2.600  1.00 95.68           H  
ATOM   3587  HB2 ALA A 219       0.333   5.066  -2.776  1.00 95.68           H  
ATOM   3588  HB3 ALA A 219       1.104   4.082  -4.031  1.00 95.68           H  
ATOM   3589  O   ALA A 219      -0.488   3.905  -0.283  1.00 95.68           O  
ATOM   3590  N   PRO A 220       1.414   2.793   0.122  1.00 96.44           N  
ATOM   3591  CA  PRO A 220       1.390   3.125   1.534  1.00 96.44           C  
ATOM   3592  HA  PRO A 220       0.402   2.921   1.946  1.00 96.44           H  
ATOM   3593  C   PRO A 220       1.701   4.622   1.717  1.00 96.44           C  
ATOM   3594  CB  PRO A 220       2.399   2.162   2.158  1.00 96.44           C  
ATOM   3595  HB2 PRO A 220       2.817   2.529   3.096  1.00 96.44           H  
ATOM   3596  HB3 PRO A 220       1.911   1.204   2.337  1.00 96.44           H  
ATOM   3597  O   PRO A 220       2.605   5.174   1.074  1.00 96.44           O  
ATOM   3598  CG  PRO A 220       3.448   1.990   1.057  1.00 96.44           C  
ATOM   3599  HG2 PRO A 220       4.139   2.833   1.064  1.00 96.44           H  
ATOM   3600  HG3 PRO A 220       3.988   1.047   1.145  1.00 96.44           H  
ATOM   3601  CD  PRO A 220       2.602   2.018  -0.214  1.00 96.44           C  
ATOM   3602  HD2 PRO A 220       3.163   2.479  -1.026  1.00 96.44           H  
ATOM   3603  HD3 PRO A 220       2.306   1.005  -0.486  1.00 96.44           H  
ATOM   3604  N   ALA A 221       0.958   5.275   2.608  1.00 97.29           N  
ATOM   3605  H   ALA A 221       0.232   4.776   3.102  1.00 97.29           H  
ATOM   3606  CA  ALA A 221       1.073   6.697   2.920  1.00 97.29           C  
ATOM   3607  HA  ALA A 221       1.983   7.098   2.474  1.00 97.29           H  
ATOM   3608  C   ALA A 221       1.174   6.904   4.436  1.00 97.29           C  
ATOM   3609  CB  ALA A 221      -0.110   7.446   2.299  1.00 97.29           C  
ATOM   3610  HB1 ALA A 221      -0.059   8.504   2.554  1.00 97.29           H  
ATOM   3611  HB2 ALA A 221      -0.090   7.338   1.215  1.00 97.29           H  
ATOM   3612  HB3 ALA A 221      -1.049   7.040   2.675  1.00 97.29           H  
ATOM   3613  O   ALA A 221       0.697   6.076   5.213  1.00 97.29           O  
ATOM   3614  N   ALA A 222       1.867   7.969   4.840  1.00 97.95           N  
ATOM   3615  H   ALA A 222       2.154   8.652   4.153  1.00 97.95           H  
ATOM   3616  CA  ALA A 222       1.883   8.393   6.233  1.00 97.95           C  
ATOM   3617  HA  ALA A 222       2.057   7.525   6.868  1.00 97.95           H  
ATOM   3618  C   ALA A 222       0.514   8.985   6.586  1.00 97.95           C  
ATOM   3619  CB  ALA A 222       3.020   9.398   6.450  1.00 97.95           C  
ATOM   3620  HB1 ALA A 222       3.052   9.685   7.501  1.00 97.95           H  
ATOM   3621  HB2 ALA A 222       3.974   8.947   6.181  1.00 97.95           H  
ATOM   3622  HB3 ALA A 222       2.853  10.290   5.845  1.00 97.95           H  
ATOM   3623  O   ALA A 222      -0.145   9.572   5.726  1.00 97.95           O  
ATOM   3624  N   PHE A 223       0.098   8.846   7.838  1.00 97.96           N  
ATOM   3625  H   PHE A 223       0.689   8.371   8.505  1.00 97.96           H  
ATOM   3626  CA  PHE A 223      -1.198   9.333   8.304  1.00 97.96           C  
ATOM   3627  HA  PHE A 223      -1.521  10.156   7.668  1.00 97.96           H  
ATOM   3628  C   PHE A 223      -1.096   9.878   9.722  1.00 97.96           C  
ATOM   3629  CB  PHE A 223      -2.252   8.224   8.192  1.00 97.96           C  
ATOM   3630  HB2 PHE A 223      -3.221   8.621   8.495  1.00 97.96           H  
ATOM   3631  HB3 PHE A 223      -2.335   7.956   7.139  1.00 97.96           H  
ATOM   3632  O   PHE A 223      -0.173   9.542  10.467  1.00 97.96           O  
ATOM   3633  CG  PHE A 223      -1.962   6.968   8.991  1.00 97.96           C  
ATOM   3634  CD1 PHE A 223      -1.123   5.969   8.459  1.00 97.96           C  
ATOM   3635  HD1 PHE A 223      -0.689   6.096   7.478  1.00 97.96           H  
ATOM   3636  CD2 PHE A 223      -2.537   6.790  10.262  1.00 97.96           C  
ATOM   3637  HD2 PHE A 223      -3.203   7.536  10.668  1.00 97.96           H  
ATOM   3638  CE1 PHE A 223      -0.847   4.808   9.202  1.00 97.96           C  
ATOM   3639  HE1 PHE A 223      -0.201   4.047   8.788  1.00 97.96           H  
ATOM   3640  CE2 PHE A 223      -2.266   5.626  11.001  1.00 97.96           C  
ATOM   3641  HE2 PHE A 223      -2.725   5.486  11.969  1.00 97.96           H  
ATOM   3642  CZ  PHE A 223      -1.419   4.636  10.475  1.00 97.96           C  
ATOM   3643  HZ  PHE A 223      -1.224   3.741  11.047  1.00 97.96           H  
ATOM   3644  N   LYS A 224      -2.047  10.738  10.085  1.00 97.79           N  
ATOM   3645  H   LYS A 224      -2.813  10.899   9.448  1.00 97.79           H  
ATOM   3646  CA  LYS A 224      -2.218  11.185  11.466  1.00 97.79           C  
ATOM   3647  HA  LYS A 224      -1.253  11.181  11.973  1.00 97.79           H  
ATOM   3648  C   LYS A 224      -3.122  10.211  12.209  1.00 97.79           C  
ATOM   3649  CB  LYS A 224      -2.781  12.607  11.524  1.00 97.79           C  
ATOM   3650  HB2 LYS A 224      -3.699  12.665  10.940  1.00 97.79           H  
ATOM   3651  HB3 LYS A 224      -3.023  12.830  12.563  1.00 97.79           H  
ATOM   3652  O   LYS A 224      -4.121   9.764  11.658  1.00 97.79           O  
ATOM   3653  CG  LYS A 224      -1.770  13.648  11.022  1.00 97.79           C  
ATOM   3654  HG2 LYS A 224      -0.827  13.520  11.553  1.00 97.79           H  
ATOM   3655  HG3 LYS A 224      -1.602  13.519   9.953  1.00 97.79           H  
ATOM   3656  CD  LYS A 224      -2.316  15.052  11.297  1.00 97.79           C  
ATOM   3657  HD2 LYS A 224      -2.520  15.143  12.363  1.00 97.79           H  
ATOM   3658  HD3 LYS A 224      -3.249  15.187  10.750  1.00 97.79           H  
ATOM   3659  CE  LYS A 224      -1.309  16.127  10.883  1.00 97.79           C  
ATOM   3660  HE2 LYS A 224      -0.362  15.919  11.381  1.00 97.79           H  
ATOM   3661  HE3 LYS A 224      -1.150  16.064   9.806  1.00 97.79           H  
ATOM   3662  NZ  LYS A 224      -1.803  17.474  11.263  1.00 97.79           N  
ATOM   3663  HZ1 LYS A 224      -1.143  18.194  11.006  1.00 97.79           H  
ATOM   3664  HZ2 LYS A 224      -1.948  17.518  12.262  1.00 97.79           H  
ATOM   3665  HZ3 LYS A 224      -2.689  17.666  10.820  1.00 97.79           H  
ATOM   3666  N   PHE A 225      -2.778   9.913  13.450  1.00 98.03           N  
ATOM   3667  H   PHE A 225      -1.933  10.319  13.826  1.00 98.03           H  
ATOM   3668  CA  PHE A 225      -3.605   9.152  14.372  1.00 98.03           C  
ATOM   3669  HA  PHE A 225      -4.641   9.159  14.031  1.00 98.03           H  
ATOM   3670  C   PHE A 225      -3.530   9.860  15.722  1.00 98.03           C  
ATOM   3671  CB  PHE A 225      -3.108   7.703  14.411  1.00 98.03           C  
ATOM   3672  HB2 PHE A 225      -2.957   7.357  13.389  1.00 98.03           H  
ATOM   3673  HB3 PHE A 225      -2.145   7.656  14.920  1.00 98.03           H  
ATOM   3674  O   PHE A 225      -2.460   9.895  16.335  1.00 98.03           O  
ATOM   3675  CG  PHE A 225      -4.093   6.767  15.070  1.00 98.03           C  
ATOM   3676  CD1 PHE A 225      -3.824   6.220  16.335  1.00 98.03           C  
ATOM   3677  HD1 PHE A 225      -2.904   6.463  16.845  1.00 98.03           H  
ATOM   3678  CD2 PHE A 225      -5.301   6.464  14.420  1.00 98.03           C  
ATOM   3679  HD2 PHE A 225      -5.510   6.889  13.449  1.00 98.03           H  
ATOM   3680  CE1 PHE A 225      -4.764   5.373  16.945  1.00 98.03           C  
ATOM   3681  HE1 PHE A 225      -4.560   4.961  17.922  1.00 98.03           H  
ATOM   3682  CE2 PHE A 225      -6.247   5.628  15.037  1.00 98.03           C  
ATOM   3683  HE2 PHE A 225      -7.184   5.408  14.548  1.00 98.03           H  
ATOM   3684  CZ  PHE A 225      -5.978   5.079  16.301  1.00 98.03           C  
ATOM   3685  HZ  PHE A 225      -6.704   4.436  16.776  1.00 98.03           H  
ATOM   3686  N   PHE A 226      -4.629  10.509  16.114  1.00 97.23           N  
ATOM   3687  H   PHE A 226      -5.505  10.355  15.636  1.00 97.23           H  
ATOM   3688  CA  PHE A 226      -4.628  11.567  17.126  1.00 97.23           C  
ATOM   3689  HA  PHE A 226      -5.600  12.059  17.091  1.00 97.23           H  
ATOM   3690  C   PHE A 226      -3.591  12.661  16.799  1.00 97.23           C  
ATOM   3691  CB  PHE A 226      -4.507  10.942  18.529  1.00 97.23           C  
ATOM   3692  HB2 PHE A 226      -3.540  10.451  18.643  1.00 97.23           H  
ATOM   3693  HB3 PHE A 226      -4.556  11.734  19.277  1.00 97.23           H  
ATOM   3694  O   PHE A 226      -3.516  13.146  15.665  1.00 97.23           O  
ATOM   3695  CG  PHE A 226      -5.607   9.952  18.839  1.00 97.23           C  
ATOM   3696  CD1 PHE A 226      -6.844  10.417  19.322  1.00 97.23           C  
ATOM   3697  HD1 PHE A 226      -6.998  11.472  19.497  1.00 97.23           H  
ATOM   3698  CD2 PHE A 226      -5.409   8.573  18.634  1.00 97.23           C  
ATOM   3699  HD2 PHE A 226      -4.460   8.215  18.264  1.00 97.23           H  
ATOM   3700  CE1 PHE A 226      -7.877   9.509  19.605  1.00 97.23           C  
ATOM   3701  HE1 PHE A 226      -8.813   9.869  20.006  1.00 97.23           H  
ATOM   3702  CE2 PHE A 226      -6.446   7.667  18.917  1.00 97.23           C  
ATOM   3703  HE2 PHE A 226      -6.298   6.607  18.768  1.00 97.23           H  
ATOM   3704  CZ  PHE A 226      -7.678   8.133  19.407  1.00 97.23           C  
ATOM   3705  HZ  PHE A 226      -8.465   7.436  19.651  1.00 97.23           H  
ATOM   3706  N   ASP A 227      -2.767  13.048  17.770  1.00 94.45           N  
ATOM   3707  H   ASP A 227      -2.828  12.592  18.669  1.00 94.45           H  
ATOM   3708  CA  ASP A 227      -1.754  14.097  17.651  1.00 94.45           C  
ATOM   3709  HA  ASP A 227      -2.152  14.873  16.998  1.00 94.45           H  
ATOM   3710  C   ASP A 227      -0.430  13.614  17.021  1.00 94.45           C  
ATOM   3711  CB  ASP A 227      -1.544  14.731  19.038  1.00 94.45           C  
ATOM   3712  HB2 ASP A 227      -1.040  15.687  18.902  1.00 94.45           H  
ATOM   3713  HB3 ASP A 227      -2.510  14.929  19.502  1.00 94.45           H  
ATOM   3714  O   ASP A 227       0.513  14.398  16.878  1.00 94.45           O  
ATOM   3715  CG  ASP A 227      -0.699  13.853  19.970  1.00 94.45           C  
ATOM   3716  OD1 ASP A 227      -0.845  12.612  19.933  1.00 94.45           O  
ATOM   3717  OD2 ASP A 227       0.239  14.390  20.608  1.00 94.45           O  
ATOM   3718  N   LYS A 228      -0.327  12.334  16.627  1.00 97.86           N  
ATOM   3719  H   LYS A 228      -1.131  11.740  16.771  1.00 97.86           H  
ATOM   3720  CA  LYS A 228       0.907  11.743  16.086  1.00 97.86           C  
ATOM   3721  HA  LYS A 228       1.708  12.476  16.184  1.00 97.86           H  
ATOM   3722  C   LYS A 228       0.806  11.410  14.604  1.00 97.86           C  
ATOM   3723  CB  LYS A 228       1.315  10.492  16.880  1.00 97.86           C  
ATOM   3724  HB2 LYS A 228       2.256  10.120  16.474  1.00 97.86           H  
ATOM   3725  HB3 LYS A 228       0.561   9.721  16.723  1.00 97.86           H  
ATOM   3726  O   LYS A 228      -0.199  10.898  14.122  1.00 97.86           O  
ATOM   3727  CG  LYS A 228       1.494  10.683  18.391  1.00 97.86           C  
ATOM   3728  HG2 LYS A 228       0.508  10.766  18.848  1.00 97.86           H  
ATOM   3729  HG3 LYS A 228       1.972   9.784  18.780  1.00 97.86           H  
ATOM   3730  CD  LYS A 228       2.346  11.891  18.803  1.00 97.86           C  
ATOM   3731  HD2 LYS A 228       3.339  11.831  18.358  1.00 97.86           H  
ATOM   3732  HD3 LYS A 228       1.849  12.801  18.465  1.00 97.86           H  
ATOM   3733  CE  LYS A 228       2.441  11.931  20.329  1.00 97.86           C  
ATOM   3734  HE2 LYS A 228       1.473  11.620  20.724  1.00 97.86           H  
ATOM   3735  HE3 LYS A 228       3.202  11.231  20.672  1.00 97.86           H  
ATOM   3736  NZ  LYS A 228       2.696  13.302  20.817  1.00 97.86           N  
ATOM   3737  HZ1 LYS A 228       3.472  13.764  20.363  1.00 97.86           H  
ATOM   3738  HZ2 LYS A 228       1.859  13.834  20.628  1.00 97.86           H  
ATOM   3739  HZ3 LYS A 228       2.758  13.337  21.824  1.00 97.86           H  
ATOM   3740  N   THR A 229       1.911  11.610  13.889  1.00 98.09           N  
ATOM   3741  H   THR A 229       2.700  12.044  14.346  1.00 98.09           H  
ATOM   3742  CA  THR A 229       2.088  11.103  12.522  1.00 98.09           C  
ATOM   3743  HA  THR A 229       1.111  11.005  12.048  1.00 98.09           H  
ATOM   3744  C   THR A 229       2.749   9.729  12.562  1.00 98.09           C  
ATOM   3745  CB  THR A 229       2.912  12.069  11.663  1.00 98.09           C  
ATOM   3746  HB  THR A 229       3.904  12.187  12.100  1.00 98.09           H  
ATOM   3747  O   THR A 229       3.833   9.571  13.126  1.00 98.09           O  
ATOM   3748  CG2 THR A 229       3.051  11.596  10.216  1.00 98.09           C  
ATOM   3749 HG21 THR A 229       3.648  10.685  10.175  1.00 98.09           H  
ATOM   3750 HG22 THR A 229       2.065  11.398   9.794  1.00 98.09           H  
ATOM   3751 HG23 THR A 229       3.549  12.362   9.621  1.00 98.09           H  
ATOM   3752  OG1 THR A 229       2.283  13.331  11.617  1.00 98.09           O  
ATOM   3753  HG1 THR A 229       2.928  13.960  11.284  1.00 98.09           H  
ATOM   3754  N   ILE A 230       2.129   8.742  11.922  1.00 98.07           N  
ATOM   3755  H   ILE A 230       1.246   8.945  11.475  1.00 98.07           H  
ATOM   3756  CA  ILE A 230       2.686   7.404  11.725  1.00 98.07           C  
ATOM   3757  HA  ILE A 230       3.536   7.268  12.393  1.00 98.07           H  
ATOM   3758  C   ILE A 230       3.196   7.314  10.286  1.00 98.07           C  
ATOM   3759  CB  ILE A 230       1.644   6.320  12.083  1.00 98.07           C  
ATOM   3760  HB  ILE A 230       0.775   6.444  11.438  1.00 98.07           H  
ATOM   3761  O   ILE A 230       2.432   7.470   9.332  1.00 98.07           O  
ATOM   3762  CG1 ILE A 230       1.198   6.496  13.556  1.00 98.07           C  
ATOM   3763 HG12 ILE A 230       2.071   6.478  14.208  1.00 98.07           H  
ATOM   3764 HG13 ILE A 230       0.713   7.466  13.669  1.00 98.07           H  
ATOM   3765  CG2 ILE A 230       2.232   4.914  11.843  1.00 98.07           C  
ATOM   3766 HG21 ILE A 230       2.548   4.813  10.805  1.00 98.07           H  
ATOM   3767 HG22 ILE A 230       1.469   4.157  12.025  1.00 98.07           H  
ATOM   3768 HG23 ILE A 230       3.081   4.739  12.504  1.00 98.07           H  
ATOM   3769  CD1 ILE A 230       0.203   5.444  14.048  1.00 98.07           C  
ATOM   3770 HD11 ILE A 230       0.703   4.483  14.170  1.00 98.07           H  
ATOM   3771 HD12 ILE A 230      -0.201   5.749  15.014  1.00 98.07           H  
ATOM   3772 HD13 ILE A 230      -0.620   5.354  13.339  1.00 98.07           H  
ATOM   3773  N   ASP A 231       4.502   7.086  10.126  1.00 97.75           N  
ATOM   3774  H   ASP A 231       5.089   7.004  10.943  1.00 97.75           H  
ATOM   3775  CA  ASP A 231       5.119   6.943   8.804  1.00 97.75           C  
ATOM   3776  HA  ASP A 231       4.748   7.763   8.188  1.00 97.75           H  
ATOM   3777  C   ASP A 231       4.697   5.632   8.122  1.00 97.75           C  
ATOM   3778  CB  ASP A 231       6.651   7.088   8.882  1.00 97.75           C  
ATOM   3779  HB2 ASP A 231       7.067   6.207   9.371  1.00 97.75           H  
ATOM   3780  HB3 ASP A 231       6.890   7.959   9.492  1.00 97.75           H  
ATOM   3781  O   ASP A 231       4.337   4.645   8.764  1.00 97.75           O  
ATOM   3782  CG  ASP A 231       7.314   7.277   7.502  1.00 97.75           C  
ATOM   3783  OD1 ASP A 231       6.601   7.638   6.532  1.00 97.75           O  
ATOM   3784  OD2 ASP A 231       8.534   7.036   7.397  1.00 97.75           O  
ATOM   3785  N   ARG A 232       4.751   5.609   6.795  1.00 96.24           N  
ATOM   3786  H   ARG A 232       5.198   6.406   6.364  1.00 96.24           H  
ATOM   3787  CA  ARG A 232       4.342   4.472   5.969  1.00 96.24           C  
ATOM   3788  HA  ARG A 232       3.367   4.142   6.327  1.00 96.24           H  
ATOM   3789  C   ARG A 232       5.304   3.287   6.064  1.00 96.24           C  
ATOM   3790  CB  ARG A 232       4.190   4.936   4.519  1.00 96.24           C  
ATOM   3791  HB2 ARG A 232       3.376   5.660   4.481  1.00 96.24           H  
ATOM   3792  HB3 ARG A 232       3.914   4.077   3.908  1.00 96.24           H  
ATOM   3793  O   ARG A 232       6.514   3.440   5.913  1.00 96.24           O  
ATOM   3794  CG  ARG A 232       5.437   5.584   3.905  1.00 96.24           C  
ATOM   3795  HG2 ARG A 232       6.281   4.895   3.909  1.00 96.24           H  
ATOM   3796  HG3 ARG A 232       5.698   6.489   4.453  1.00 96.24           H  
ATOM   3797  CD  ARG A 232       5.115   5.957   2.467  1.00 96.24           C  
ATOM   3798  HD2 ARG A 232       4.937   5.039   1.905  1.00 96.24           H  
ATOM   3799  HD3 ARG A 232       4.211   6.565   2.462  1.00 96.24           H  
ATOM   3800  NE  ARG A 232       6.199   6.715   1.835  1.00 96.24           N  
ATOM   3801  HE  ARG A 232       6.923   7.062   2.448  1.00 96.24           H  
ATOM   3802  NH1 ARG A 232       5.132   6.913  -0.180  1.00 96.24           N  
ATOM   3803 HH11 ARG A 232       4.342   6.412   0.200  1.00 96.24           H  
ATOM   3804 HH12 ARG A 232       5.108   7.195  -1.150  1.00 96.24           H  
ATOM   3805  NH2 ARG A 232       7.163   7.804   0.082  1.00 96.24           N  
ATOM   3806 HH21 ARG A 232       7.070   8.177  -0.852  1.00 96.24           H  
ATOM   3807 HH22 ARG A 232       7.936   8.071   0.674  1.00 96.24           H  
ATOM   3808  CZ  ARG A 232       6.164   7.137   0.586  1.00 96.24           C  
ATOM   3809  N   LYS A 233       4.764   2.065   6.124  1.00 96.01           N  
ATOM   3810  H   LYS A 233       3.768   1.985   6.278  1.00 96.01           H  
ATOM   3811  CA  LYS A 233       5.539   0.856   5.804  1.00 96.01           C  
ATOM   3812  HA  LYS A 233       6.527   0.960   6.253  1.00 96.01           H  
ATOM   3813  C   LYS A 233       5.717   0.745   4.287  1.00 96.01           C  
ATOM   3814  CB  LYS A 233       4.890  -0.404   6.408  1.00 96.01           C  
ATOM   3815  HB2 LYS A 233       4.869  -0.309   7.494  1.00 96.01           H  
ATOM   3816  HB3 LYS A 233       3.870  -0.518   6.041  1.00 96.01           H  
ATOM   3817  O   LYS A 233       4.737   0.594   3.564  1.00 96.01           O  
ATOM   3818  CG  LYS A 233       5.717  -1.638   6.013  1.00 96.01           C  
ATOM   3819  HG2 LYS A 233       6.769  -1.423   6.202  1.00 96.01           H  
ATOM   3820  HG3 LYS A 233       5.594  -1.821   4.945  1.00 96.01           H  
ATOM   3821  CD  LYS A 233       5.361  -2.923   6.763  1.00 96.01           C  
ATOM   3822  HD2 LYS A 233       5.565  -2.780   7.824  1.00 96.01           H  
ATOM   3823  HD3 LYS A 233       4.312  -3.178   6.608  1.00 96.01           H  
ATOM   3824  CE  LYS A 233       6.266  -4.028   6.194  1.00 96.01           C  
ATOM   3825  HE2 LYS A 233       5.916  -4.275   5.192  1.00 96.01           H  
ATOM   3826  HE3 LYS A 233       7.273  -3.624   6.097  1.00 96.01           H  
ATOM   3827  NZ  LYS A 233       6.315  -5.251   7.028  1.00 96.01           N  
ATOM   3828  HZ1 LYS A 233       5.385  -5.622   7.161  1.00 96.01           H  
ATOM   3829  HZ2 LYS A 233       6.883  -5.984   6.627  1.00 96.01           H  
ATOM   3830  HZ3 LYS A 233       6.633  -5.059   7.967  1.00 96.01           H  
ATOM   3831  N   ARG A 234       6.960   0.801   3.801  1.00 94.63           N  
ATOM   3832  H   ARG A 234       7.714   0.910   4.464  1.00 94.63           H  
ATOM   3833  CA  ARG A 234       7.285   0.590   2.379  1.00 94.63           C  
ATOM   3834  HA  ARG A 234       6.425   0.886   1.779  1.00 94.63           H  
ATOM   3835  C   ARG A 234       7.541  -0.889   2.079  1.00 94.63           C  
ATOM   3836  CB  ARG A 234       8.484   1.445   1.949  1.00 94.63           C  
ATOM   3837  HB2 ARG A 234       8.653   1.266   0.888  1.00 94.63           H  
ATOM   3838  HB3 ARG A 234       9.371   1.125   2.496  1.00 94.63           H  
ATOM   3839  O   ARG A 234       8.114  -1.594   2.906  1.00 94.63           O  
ATOM   3840  CG  ARG A 234       8.278   2.952   2.157  1.00 94.63           C  
ATOM   3841  HG2 ARG A 234       8.278   3.179   3.223  1.00 94.63           H  
ATOM   3842  HG3 ARG A 234       7.326   3.260   1.723  1.00 94.63           H  
ATOM   3843  CD  ARG A 234       9.418   3.706   1.464  1.00 94.63           C  
ATOM   3844  HD2 ARG A 234      10.368   3.302   1.812  1.00 94.63           H  
ATOM   3845  HD3 ARG A 234       9.336   3.527   0.392  1.00 94.63           H  
ATOM   3846  NE  ARG A 234       9.383   5.152   1.751  1.00 94.63           N  
ATOM   3847  HE  ARG A 234       9.047   5.411   2.667  1.00 94.63           H  
ATOM   3848  NH1 ARG A 234      10.445   5.857  -0.166  1.00 94.63           N  
ATOM   3849 HH11 ARG A 234      10.865   6.587  -0.724  1.00 94.63           H  
ATOM   3850 HH12 ARG A 234      10.405   4.914  -0.526  1.00 94.63           H  
ATOM   3851  NH2 ARG A 234       9.931   7.340   1.424  1.00 94.63           N  
ATOM   3852 HH21 ARG A 234       9.761   7.508   2.406  1.00 94.63           H  
ATOM   3853 HH22 ARG A 234      10.500   8.014   0.933  1.00 94.63           H  
ATOM   3854  CZ  ARG A 234       9.916   6.103   1.001  1.00 94.63           C  
ATOM   3855  N   TYR A 235       7.189  -1.324   0.870  1.00 95.45           N  
ATOM   3856  H   TYR A 235       6.710  -0.690   0.247  1.00 95.45           H  
ATOM   3857  CA  TYR A 235       7.399  -2.693   0.387  1.00 95.45           C  
ATOM   3858  HA  TYR A 235       7.837  -3.296   1.182  1.00 95.45           H  
ATOM   3859  C   TYR A 235       8.395  -2.685  -0.780  1.00 95.45           C  
ATOM   3860  CB  TYR A 235       6.053  -3.340   0.028  1.00 95.45           C  
ATOM   3861  HB2 TYR A 235       6.215  -4.398  -0.175  1.00 95.45           H  
ATOM   3862  HB3 TYR A 235       5.674  -2.882  -0.886  1.00 95.45           H  
ATOM   3863  O   TYR A 235       8.030  -2.803  -1.945  1.00 95.45           O  
ATOM   3864  CG  TYR A 235       4.992  -3.202   1.097  1.00 95.45           C  
ATOM   3865  CD1 TYR A 235       4.993  -4.065   2.208  1.00 95.45           C  
ATOM   3866  HD1 TYR A 235       5.721  -4.861   2.270  1.00 95.45           H  
ATOM   3867  CD2 TYR A 235       4.028  -2.180   0.990  1.00 95.45           C  
ATOM   3868  HD2 TYR A 235       4.027  -1.532   0.126  1.00 95.45           H  
ATOM   3869  CE1 TYR A 235       4.040  -3.889   3.229  1.00 95.45           C  
ATOM   3870  HE1 TYR A 235       4.014  -4.542   4.088  1.00 95.45           H  
ATOM   3871  CE2 TYR A 235       3.074  -2.004   2.008  1.00 95.45           C  
ATOM   3872  HE2 TYR A 235       2.345  -1.211   1.935  1.00 95.45           H  
ATOM   3873  OH  TYR A 235       2.188  -2.678   4.125  1.00 95.45           O  
ATOM   3874  HH  TYR A 235       1.618  -1.919   3.980  1.00 95.45           H  
ATOM   3875  CZ  TYR A 235       3.086  -2.857   3.129  1.00 95.45           C  
ATOM   3876  N   THR A 236       9.674  -2.477  -0.470  1.00 93.24           N  
ATOM   3877  H   THR A 236       9.932  -2.357   0.500  1.00 93.24           H  
ATOM   3878  CA  THR A 236      10.751  -2.297  -1.466  1.00 93.24           C  
ATOM   3879  HA  THR A 236      10.324  -1.886  -2.381  1.00 93.24           H  
ATOM   3880  C   THR A 236      11.453  -3.597  -1.873  1.00 93.24           C  
ATOM   3881  CB  THR A 236      11.794  -1.297  -0.954  1.00 93.24           C  
ATOM   3882  HB  THR A 236      12.636  -1.252  -1.645  1.00 93.24           H  
ATOM   3883  O   THR A 236      12.421  -3.576  -2.629  1.00 93.24           O  
ATOM   3884  CG2 THR A 236      11.213   0.108  -0.797  1.00 93.24           C  
ATOM   3885 HG21 THR A 236      10.435   0.107  -0.034  1.00 93.24           H  
ATOM   3886 HG22 THR A 236      12.005   0.798  -0.506  1.00 93.24           H  
ATOM   3887 HG23 THR A 236      10.790   0.432  -1.747  1.00 93.24           H  
ATOM   3888  OG1 THR A 236      12.244  -1.700   0.322  1.00 93.24           O  
ATOM   3889  HG1 THR A 236      13.147  -1.389   0.422  1.00 93.24           H  
ATOM   3890  N   SER A 237      11.002  -4.742  -1.358  1.00 91.98           N  
ATOM   3891  H   SER A 237      10.162  -4.708  -0.798  1.00 91.98           H  
ATOM   3892  CA  SER A 237      11.531  -6.057  -1.718  1.00 91.98           C  
ATOM   3893  HA  SER A 237      12.447  -5.947  -2.298  1.00 91.98           H  
ATOM   3894  C   SER A 237      10.513  -6.804  -2.565  1.00 91.98           C  
ATOM   3895  CB  SER A 237      11.886  -6.854  -0.462  1.00 91.98           C  
ATOM   3896  HB2 SER A 237      11.029  -6.874   0.211  1.00 91.98           H  
ATOM   3897  HB3 SER A 237      12.720  -6.369   0.046  1.00 91.98           H  
ATOM   3898  O   SER A 237       9.469  -7.204  -2.062  1.00 91.98           O  
ATOM   3899  OG  SER A 237      12.243  -8.184  -0.799  1.00 91.98           O  
ATOM   3900  HG  SER A 237      11.501  -8.733  -0.535  1.00 91.98           H  
ATOM   3901  N   ILE A 238      10.860  -7.067  -3.824  1.00 93.17           N  
ATOM   3902  H   ILE A 238      11.694  -6.636  -4.195  1.00 93.17           H  
ATOM   3903  CA  ILE A 238      10.039  -7.871  -4.741  1.00 93.17           C  
ATOM   3904  HA  ILE A 238       8.994  -7.624  -4.555  1.00 93.17           H  
ATOM   3905  C   ILE A 238      10.143  -9.381  -4.506  1.00 93.17           C  
ATOM   3906  CB  ILE A 238      10.326  -7.502  -6.209  1.00 93.17           C  
ATOM   3907  HB  ILE A 238       9.681  -8.130  -6.824  1.00 93.17           H  
ATOM   3908  O   ILE A 238       9.447 -10.151  -5.154  1.00 93.17           O  
ATOM   3909  CG1 ILE A 238      11.797  -7.696  -6.660  1.00 93.17           C  
ATOM   3910 HG12 ILE A 238      12.484  -7.427  -5.857  1.00 93.17           H  
ATOM   3911 HG13 ILE A 238      11.999  -7.023  -7.493  1.00 93.17           H  
ATOM   3912  CG2 ILE A 238       9.889  -6.049  -6.456  1.00 93.17           C  
ATOM   3913 HG21 ILE A 238      10.559  -5.349  -5.957  1.00 93.17           H  
ATOM   3914 HG22 ILE A 238       8.870  -5.895  -6.101  1.00 93.17           H  
ATOM   3915 HG23 ILE A 238       9.894  -5.850  -7.528  1.00 93.17           H  
ATOM   3916  CD1 ILE A 238      12.133  -9.102  -7.163  1.00 93.17           C  
ATOM   3917 HD11 ILE A 238      11.984  -9.841  -6.375  1.00 93.17           H  
ATOM   3918 HD12 ILE A 238      13.176  -9.133  -7.476  1.00 93.17           H  
ATOM   3919 HD13 ILE A 238      11.502  -9.346  -8.018  1.00 93.17           H  
ATOM   3920  N   LYS A 239      10.998  -9.831  -3.578  1.00 93.44           N  
ATOM   3921  H   LYS A 239      11.531  -9.148  -3.059  1.00 93.44           H  
ATOM   3922  CA  LYS A 239      11.227 -11.265  -3.333  1.00 93.44           C  
ATOM   3923  HA  LYS A 239      11.646 -11.721  -4.230  1.00 93.44           H  
ATOM   3924  C   LYS A 239       9.942 -12.039  -3.042  1.00 93.44           C  
ATOM   3925  CB  LYS A 239      12.189 -11.468  -2.158  1.00 93.44           C  
ATOM   3926  HB2 LYS A 239      12.231 -12.535  -1.937  1.00 93.44           H  
ATOM   3927  HB3 LYS A 239      11.796 -10.959  -1.278  1.00 93.44           H  
ATOM   3928  O   LYS A 239       9.844 -13.189  -3.444  1.00 93.44           O  
ATOM   3929  CG  LYS A 239      13.613 -10.982  -2.448  1.00 93.44           C  
ATOM   3930  HG2 LYS A 239      14.003 -11.497  -3.325  1.00 93.44           H  
ATOM   3931  HG3 LYS A 239      13.613  -9.908  -2.631  1.00 93.44           H  
ATOM   3932  CD  LYS A 239      14.492 -11.297  -1.233  1.00 93.44           C  
ATOM   3933  HD2 LYS A 239      14.082 -10.789  -0.359  1.00 93.44           H  
ATOM   3934  HD3 LYS A 239      14.477 -12.372  -1.055  1.00 93.44           H  
ATOM   3935  CE  LYS A 239      15.930 -10.837  -1.463  1.00 93.44           C  
ATOM   3936  HE2 LYS A 239      16.313 -11.329  -2.357  1.00 93.44           H  
ATOM   3937  HE3 LYS A 239      15.925  -9.762  -1.643  1.00 93.44           H  
ATOM   3938  NZ  LYS A 239      16.773 -11.163  -0.286  1.00 93.44           N  
ATOM   3939  HZ1 LYS A 239      16.772 -12.160  -0.123  1.00 93.44           H  
ATOM   3940  HZ2 LYS A 239      17.724 -10.854  -0.422  1.00 93.44           H  
ATOM   3941  HZ3 LYS A 239      16.402 -10.717   0.541  1.00 93.44           H  
ATOM   3942  N   GLU A 240       8.981 -11.412  -2.359  1.00 92.86           N  
ATOM   3943  H   GLU A 240       9.096 -10.437  -2.123  1.00 92.86           H  
ATOM   3944  CA  GLU A 240       7.729 -12.076  -1.984  1.00 92.86           C  
ATOM   3945  HA  GLU A 240       7.976 -13.040  -1.538  1.00 92.86           H  
ATOM   3946  C   GLU A 240       6.846 -12.412  -3.193  1.00 92.86           C  
ATOM   3947  CB  GLU A 240       6.987 -11.269  -0.897  1.00 92.86           C  
ATOM   3948  HB2 GLU A 240       6.162 -11.882  -0.534  1.00 92.86           H  
ATOM   3949  HB3 GLU A 240       7.672 -11.127  -0.061  1.00 92.86           H  
ATOM   3950  O   GLU A 240       6.124 -13.399  -3.146  1.00 92.86           O  
ATOM   3951  CG  GLU A 240       6.436  -9.887  -1.311  1.00 92.86           C  
ATOM   3952  HG2 GLU A 240       7.276  -9.258  -1.604  1.00 92.86           H  
ATOM   3953  HG3 GLU A 240       5.783 -10.007  -2.176  1.00 92.86           H  
ATOM   3954  CD  GLU A 240       5.642  -9.179  -0.184  1.00 92.86           C  
ATOM   3955  OE1 GLU A 240       5.146  -8.044  -0.381  1.00 92.86           O  
ATOM   3956  OE2 GLU A 240       5.513  -9.733   0.933  1.00 92.86           O  
ATOM   3957  N   VAL A 241       6.945 -11.662  -4.297  1.00 95.13           N  
ATOM   3958  H   VAL A 241       7.622 -10.913  -4.335  1.00 95.13           H  
ATOM   3959  CA  VAL A 241       6.120 -11.916  -5.489  1.00 95.13           C  
ATOM   3960  HA  VAL A 241       5.211 -12.420  -5.160  1.00 95.13           H  
ATOM   3961  C   VAL A 241       6.759 -12.870  -6.497  1.00 95.13           C  
ATOM   3962  CB  VAL A 241       5.643 -10.626  -6.177  1.00 95.13           C  
ATOM   3963  HB  VAL A 241       5.041 -10.910  -7.040  1.00 95.13           H  
ATOM   3964  O   VAL A 241       6.070 -13.346  -7.390  1.00 95.13           O  
ATOM   3965  CG1 VAL A 241       4.744  -9.811  -5.239  1.00 95.13           C  
ATOM   3966 HG11 VAL A 241       5.312  -9.459  -4.378  1.00 95.13           H  
ATOM   3967 HG12 VAL A 241       3.925 -10.440  -4.890  1.00 95.13           H  
ATOM   3968 HG13 VAL A 241       4.326  -8.964  -5.782  1.00 95.13           H  
ATOM   3969  CG2 VAL A 241       6.775  -9.729  -6.687  1.00 95.13           C  
ATOM   3970 HG21 VAL A 241       6.354  -8.978  -7.356  1.00 95.13           H  
ATOM   3971 HG22 VAL A 241       7.262  -9.226  -5.851  1.00 95.13           H  
ATOM   3972 HG23 VAL A 241       7.501 -10.318  -7.247  1.00 95.13           H  
ATOM   3973  N   LEU A 242       8.053 -13.190  -6.366  1.00 93.67           N  
ATOM   3974  H   LEU A 242       8.566 -12.812  -5.582  1.00 93.67           H  
ATOM   3975  CA  LEU A 242       8.746 -14.070  -7.322  1.00 93.67           C  
ATOM   3976  HA  LEU A 242       8.557 -13.711  -8.333  1.00 93.67           H  
ATOM   3977  C   LEU A 242       8.233 -15.518  -7.299  1.00 93.67           C  
ATOM   3978  CB  LEU A 242      10.260 -14.062  -7.052  1.00 93.67           C  
ATOM   3979  HB2 LEU A 242      10.715 -14.825  -7.684  1.00 93.67           H  
ATOM   3980  HB3 LEU A 242      10.430 -14.352  -6.015  1.00 93.67           H  
ATOM   3981  O   LEU A 242       8.324 -16.200  -8.312  1.00 93.67           O  
ATOM   3982  CG  LEU A 242      10.974 -12.730  -7.327  1.00 93.67           C  
ATOM   3983  HG  LEU A 242      10.582 -11.961  -6.661  1.00 93.67           H  
ATOM   3984  CD1 LEU A 242      12.465 -12.904  -7.032  1.00 93.67           C  
ATOM   3985 HD11 LEU A 242      12.997 -11.972  -7.220  1.00 93.67           H  
ATOM   3986 HD12 LEU A 242      12.875 -13.679  -7.679  1.00 93.67           H  
ATOM   3987 HD13 LEU A 242      12.599 -13.202  -5.992  1.00 93.67           H  
ATOM   3988  CD2 LEU A 242      10.812 -12.260  -8.774  1.00 93.67           C  
ATOM   3989 HD21 LEU A 242      11.473 -11.419  -8.983  1.00 93.67           H  
ATOM   3990 HD22 LEU A 242      11.058 -13.076  -9.454  1.00 93.67           H  
ATOM   3991 HD23 LEU A 242       9.782 -11.950  -8.953  1.00 93.67           H  
ATOM   3992  N   ASN A 243       7.699 -15.962  -6.160  1.00 91.33           N  
ATOM   3993  H   ASN A 243       7.642 -15.316  -5.385  1.00 91.33           H  
ATOM   3994  CA  ASN A 243       7.094 -17.287  -5.986  1.00 91.33           C  
ATOM   3995  HA  ASN A 243       7.276 -17.892  -6.874  1.00 91.33           H  
ATOM   3996  C   ASN A 243       5.564 -17.207  -5.819  1.00 91.33           C  
ATOM   3997  CB  ASN A 243       7.750 -17.981  -4.780  1.00 91.33           C  
ATOM   3998  HB2 ASN A 243       7.279 -18.952  -4.630  1.00 91.33           H  
ATOM   3999  HB3 ASN A 243       7.569 -17.381  -3.888  1.00 91.33           H  
ATOM   4000  O   ASN A 243       4.943 -18.175  -5.386  1.00 91.33           O  
ATOM   4001  CG  ASN A 243       9.239 -18.229  -4.926  1.00 91.33           C  
ATOM   4002  ND2 ASN A 243       9.941 -18.330  -3.822  1.00 91.33           N  
ATOM   4003 HD21 ASN A 243      10.908 -18.591  -3.951  1.00 91.33           H  
ATOM   4004 HD22 ASN A 243       9.468 -18.311  -2.930  1.00 91.33           H  
ATOM   4005  OD1 ASN A 243       9.810 -18.355  -5.993  1.00 91.33           O  
ATOM   4006  N   ALA A 244       4.970 -16.040  -6.075  1.00 94.88           N  
ATOM   4007  H   ALA A 244       5.501 -15.322  -6.546  1.00 94.88           H  
ATOM   4008  CA  ALA A 244       3.543 -15.808  -5.906  1.00 94.88           C  
ATOM   4009  HA  ALA A 244       3.169 -16.427  -5.090  1.00 94.88           H  
ATOM   4010  C   ALA A 244       2.762 -16.192  -7.169  1.00 94.88           C  
ATOM   4011  CB  ALA A 244       3.341 -14.343  -5.515  1.00 94.88           C  
ATOM   4012  HB1 ALA A 244       3.705 -13.696  -6.313  1.00 94.88           H  
ATOM   4013  HB2 ALA A 244       3.882 -14.140  -4.591  1.00 94.88           H  
ATOM   4014  HB3 ALA A 244       2.282 -14.135  -5.356  1.00 94.88           H  
ATOM   4015  O   ALA A 244       3.330 -16.353  -8.250  1.00 94.88           O  
ATOM   4016  N   THR A 245       1.441 -16.282  -7.042  1.00 95.45           N  
ATOM   4017  H   THR A 245       1.017 -16.062  -6.152  1.00 95.45           H  
ATOM   4018  CA  THR A 245       0.561 -16.516  -8.191  1.00 95.45           C  
ATOM   4019  HA  THR A 245       1.067 -17.168  -8.902  1.00 95.45           H  
ATOM   4020  C   THR A 245       0.260 -15.185  -8.872  1.00 95.45           C  
ATOM   4021  CB  THR A 245      -0.728 -17.228  -7.765  1.00 95.45           C  
ATOM   4022  HB  THR A 245      -1.297 -16.597  -7.083  1.00 95.45           H  
ATOM   4023  O   THR A 245      -0.282 -14.275  -8.244  1.00 95.45           O  
ATOM   4024  CG2 THR A 245      -1.600 -17.599  -8.963  1.00 95.45           C  
ATOM   4025 HG21 THR A 245      -2.489 -18.123  -8.611  1.00 95.45           H  
ATOM   4026 HG22 THR A 245      -1.914 -16.703  -9.498  1.00 95.45           H  
ATOM   4027 HG23 THR A 245      -1.047 -18.250  -9.640  1.00 95.45           H  
ATOM   4028  OG1 THR A 245      -0.395 -18.435  -7.119  1.00 95.45           O  
ATOM   4029  HG1 THR A 245      -0.232 -18.234  -6.195  1.00 95.45           H  
ATOM   4030  N   LEU A 246       0.602 -15.054 -10.156  1.00 94.12           N  
ATOM   4031  H   LEU A 246       1.048 -15.832 -10.621  1.00 94.12           H  
ATOM   4032  CA  LEU A 246       0.184 -13.911 -10.968  1.00 94.12           C  
ATOM   4033  HA  LEU A 246       0.359 -12.997 -10.401  1.00 94.12           H  
ATOM   4034  C   LEU A 246      -1.315 -14.030 -11.259  1.00 94.12           C  
ATOM   4035  CB  LEU A 246       1.018 -13.858 -12.260  1.00 94.12           C  
ATOM   4036  HB2 LEU A 246       2.069 -13.749 -11.993  1.00 94.12           H  
ATOM   4037  HB3 LEU A 246       0.899 -14.806 -12.784  1.00 94.12           H  
ATOM   4038  O   LEU A 246      -1.757 -14.984 -11.896  1.00 94.12           O  
ATOM   4039  CG  LEU A 246       0.624 -12.722 -13.227  1.00 94.12           C  
ATOM   4040  HG  LEU A 246      -0.427 -12.813 -13.502  1.00 94.12           H  
ATOM   4041  CD1 LEU A 246       0.857 -11.334 -12.624  1.00 94.12           C  
ATOM   4042 HD11 LEU A 246       0.642 -10.572 -13.374  1.00 94.12           H  
ATOM   4043 HD12 LEU A 246       0.183 -11.180 -11.782  1.00 94.12           H  
ATOM   4044 HD13 LEU A 246       1.889 -11.242 -12.286  1.00 94.12           H  
ATOM   4045  CD2 LEU A 246       1.464 -12.831 -14.498  1.00 94.12           C  
ATOM   4046 HD21 LEU A 246       1.247 -13.781 -14.986  1.00 94.12           H  
ATOM   4047 HD22 LEU A 246       2.526 -12.795 -14.254  1.00 94.12           H  
ATOM   4048 HD23 LEU A 246       1.207 -12.026 -15.186  1.00 94.12           H  
ATOM   4049  N   ILE A 247      -2.092 -13.049 -10.810  1.00 91.54           N  
ATOM   4050  H   ILE A 247      -1.667 -12.272 -10.325  1.00 91.54           H  
ATOM   4051  CA  ILE A 247      -3.521 -12.981 -11.096  1.00 91.54           C  
ATOM   4052  HA  ILE A 247      -3.885 -13.983 -11.324  1.00 91.54           H  
ATOM   4053  C   ILE A 247      -3.715 -12.117 -12.334  1.00 91.54           C  
ATOM   4054  CB  ILE A 247      -4.329 -12.471  -9.887  1.00 91.54           C  
ATOM   4055  HB  ILE A 247      -4.065 -11.427  -9.721  1.00 91.54           H  
ATOM   4056  O   ILE A 247      -3.519 -10.899 -12.309  1.00 91.54           O  
ATOM   4057  CG1 ILE A 247      -4.023 -13.231  -8.576  1.00 91.54           C  
ATOM   4058 HG12 ILE A 247      -4.604 -12.782  -7.771  1.00 91.54           H  
ATOM   4059 HG13 ILE A 247      -2.972 -13.098  -8.321  1.00 91.54           H  
ATOM   4060  CG2 ILE A 247      -5.836 -12.545 -10.200  1.00 91.54           C  
ATOM   4061 HG21 ILE A 247      -6.410 -12.158  -9.358  1.00 91.54           H  
ATOM   4062 HG22 ILE A 247      -6.073 -11.962 -11.090  1.00 91.54           H  
ATOM   4063 HG23 ILE A 247      -6.138 -13.575 -10.393  1.00 91.54           H  
ATOM   4064  CD1 ILE A 247      -4.328 -14.737  -8.606  1.00 91.54           C  
ATOM   4065 HD11 ILE A 247      -4.014 -15.189  -7.665  1.00 91.54           H  
ATOM   4066 HD12 ILE A 247      -5.398 -14.911  -8.723  1.00 91.54           H  
ATOM   4067 HD13 ILE A 247      -3.788 -15.221  -9.419  1.00 91.54           H  
ATOM   4068  N   HIS A 248      -4.145 -12.753 -13.418  1.00 82.23           N  
ATOM   4069  H   HIS A 248      -4.242 -13.757 -13.384  1.00 82.23           H  
ATOM   4070  CA  HIS A 248      -4.601 -12.060 -14.613  1.00 82.23           C  
ATOM   4071  HA  HIS A 248      -3.931 -11.226 -14.824  1.00 82.23           H  
ATOM   4072  C   HIS A 248      -5.994 -11.482 -14.350  1.00 82.23           C  
ATOM   4073  CB  HIS A 248      -4.545 -13.015 -15.811  1.00 82.23           C  
ATOM   4074  HB2 HIS A 248      -5.011 -12.532 -16.670  1.00 82.23           H  
ATOM   4075  HB3 HIS A 248      -5.111 -13.920 -15.590  1.00 82.23           H  
ATOM   4076  O   HIS A 248      -7.011 -12.100 -14.647  1.00 82.23           O  
ATOM   4077  CG  HIS A 248      -3.130 -13.383 -16.179  1.00 82.23           C  
ATOM   4078  CD2 HIS A 248      -2.423 -14.476 -15.753  1.00 82.23           C  
ATOM   4079  HD2 HIS A 248      -2.781 -15.249 -15.089  1.00 82.23           H  
ATOM   4080  ND1 HIS A 248      -2.295 -12.650 -16.991  1.00 82.23           N  
ATOM   4081  HD1 HIS A 248      -2.553 -11.824 -17.511  1.00 82.23           H  
ATOM   4082  CE1 HIS A 248      -1.118 -13.293 -17.063  1.00 82.23           C  
ATOM   4083  HE1 HIS A 248      -0.271 -12.977 -17.653  1.00 82.23           H  
ATOM   4084  NE2 HIS A 248      -1.145 -14.406 -16.318  1.00 82.23           N  
ATOM   4085  N   GLN A 249      -6.042 -10.304 -13.731  1.00 66.66           N  
ATOM   4086  H   GLN A 249      -5.175  -9.873 -13.444  1.00 66.66           H  
ATOM   4087  CA  GLN A 249      -7.267  -9.513 -13.690  1.00 66.66           C  
ATOM   4088  HA  GLN A 249      -8.128 -10.175 -13.604  1.00 66.66           H  
ATOM   4089  C   GLN A 249      -7.381  -8.748 -15.000  1.00 66.66           C  
ATOM   4090  CB  GLN A 249      -7.282  -8.555 -12.494  1.00 66.66           C  
ATOM   4091  HB2 GLN A 249      -6.423  -7.887 -12.542  1.00 66.66           H  
ATOM   4092  HB3 GLN A 249      -8.191  -7.956 -12.544  1.00 66.66           H  
ATOM   4093  O   GLN A 249      -6.427  -8.083 -15.414  1.00 66.66           O  
ATOM   4094  CG  GLN A 249      -7.267  -9.320 -11.167  1.00 66.66           C  
ATOM   4095  HG2 GLN A 249      -6.281  -9.760 -11.022  1.00 66.66           H  
ATOM   4096  HG3 GLN A 249      -8.014 -10.113 -11.198  1.00 66.66           H  
ATOM   4097  CD  GLN A 249      -7.547  -8.410  -9.982  1.00 66.66           C  
ATOM   4098  NE2 GLN A 249      -8.353  -8.838  -9.034  1.00 66.66           N  
ATOM   4099 HE21 GLN A 249      -8.585  -8.147  -8.335  1.00 66.66           H  
ATOM   4100 HE22 GLN A 249      -8.852  -9.708  -9.148  1.00 66.66           H  
ATOM   4101  OE1 GLN A 249      -7.034  -7.312  -9.864  1.00 66.66           O  
ATOM   4102  N   SER A 250      -8.539  -8.814 -15.649  1.00 57.85           N  
ATOM   4103  H   SER A 250      -9.310  -9.349 -15.276  1.00 57.85           H  
ATOM   4104  CA  SER A 250      -8.797  -7.862 -16.717  1.00 57.85           C  
ATOM   4105  HA  SER A 250      -7.952  -7.887 -17.406  1.00 57.85           H  
ATOM   4106  C   SER A 250      -8.897  -6.457 -16.126  1.00 57.85           C  
ATOM   4107  CB  SER A 250     -10.032  -8.225 -17.521  1.00 57.85           C  
ATOM   4108  HB2 SER A 250      -9.945  -7.797 -18.520  1.00 57.85           H  
ATOM   4109  HB3 SER A 250     -10.108  -9.309 -17.613  1.00 57.85           H  
ATOM   4110  O   SER A 250      -9.307  -6.261 -14.979  1.00 57.85           O  
ATOM   4111  OG  SER A 250     -11.177  -7.697 -16.912  1.00 57.85           O  
ATOM   4112  HG  SER A 250     -11.893  -8.084 -17.422  1.00 57.85           H  
ATOM   4113  N   ILE A 251      -8.546  -5.465 -16.938  1.00 52.03           N  
ATOM   4114  H   ILE A 251      -8.238  -5.702 -17.870  1.00 52.03           H  
ATOM   4115  CA  ILE A 251      -8.641  -4.047 -16.572  1.00 52.03           C  
ATOM   4116  HA  ILE A 251      -8.073  -3.883 -15.656  1.00 52.03           H  
ATOM   4117  C   ILE A 251     -10.105  -3.661 -16.268  1.00 52.03           C  
ATOM   4118  CB  ILE A 251      -8.009  -3.202 -17.707  1.00 52.03           C  
ATOM   4119  HB  ILE A 251      -8.562  -3.398 -18.626  1.00 52.03           H  
ATOM   4120  O   ILE A 251     -10.354  -2.704 -15.540  1.00 52.03           O  
ATOM   4121  CG1 ILE A 251      -6.528  -3.610 -17.930  1.00 52.03           C  
ATOM   4122 HG12 ILE A 251      -6.457  -4.687 -18.083  1.00 52.03           H  
ATOM   4123 HG13 ILE A 251      -5.949  -3.364 -17.040  1.00 52.03           H  
ATOM   4124  CG2 ILE A 251      -8.100  -1.694 -17.408  1.00 52.03           C  
ATOM   4125 HG21 ILE A 251      -7.600  -1.469 -16.466  1.00 52.03           H  
ATOM   4126 HG22 ILE A 251      -9.142  -1.385 -17.338  1.00 52.03           H  
ATOM   4127 HG23 ILE A 251      -7.652  -1.111 -18.213  1.00 52.03           H  
ATOM   4128  CD1 ILE A 251      -5.865  -2.963 -19.152  1.00 52.03           C  
ATOM   4129 HD11 ILE A 251      -5.726  -1.893 -18.996  1.00 52.03           H  
ATOM   4130 HD12 ILE A 251      -4.887  -3.417 -19.310  1.00 52.03           H  
ATOM   4131 HD13 ILE A 251      -6.478  -3.130 -20.038  1.00 52.03           H  
ATOM   4132  N   THR A 252     -11.073  -4.420 -16.792  1.00 60.52           N  
ATOM   4133  H   THR A 252     -10.809  -5.232 -17.331  1.00 60.52           H  
ATOM   4134  CA  THR A 252     -12.517  -4.193 -16.643  1.00 60.52           C  
ATOM   4135  HA  THR A 252     -12.691  -3.148 -16.385  1.00 60.52           H  
ATOM   4136  C   THR A 252     -13.170  -5.026 -15.534  1.00 60.52           C  
ATOM   4137  CB  THR A 252     -13.228  -4.475 -17.978  1.00 60.52           C  
ATOM   4138  HB  THR A 252     -14.299  -4.307 -17.864  1.00 60.52           H  
ATOM   4139  O   THR A 252     -14.350  -4.834 -15.256  1.00 60.52           O  
ATOM   4140  CG2 THR A 252     -12.713  -3.588 -19.114  1.00 60.52           C  
ATOM   4141 HG21 THR A 252     -12.783  -2.540 -18.821  1.00 60.52           H  
ATOM   4142 HG22 THR A 252     -13.326  -3.745 -20.001  1.00 60.52           H  
ATOM   4143 HG23 THR A 252     -11.678  -3.830 -19.354  1.00 60.52           H  
ATOM   4144  OG1 THR A 252     -13.002  -5.812 -18.358  1.00 60.52           O  
ATOM   4145  HG1 THR A 252     -13.078  -5.878 -19.313  1.00 60.52           H  
ATOM   4146  N   GLY A 253     -12.450  -5.966 -14.908  1.00 53.63           N  
ATOM   4147  H   GLY A 253     -11.487  -6.091 -15.185  1.00 53.63           H  
ATOM   4148  CA  GLY A 253     -13.026  -6.956 -13.988  1.00 53.63           C  
ATOM   4149  HA2 GLY A 253     -12.216  -7.413 -13.419  1.00 53.63           H  
ATOM   4150  HA3 GLY A 253     -13.694  -6.450 -13.290  1.00 53.63           H  
ATOM   4151  C   GLY A 253     -13.819  -8.085 -14.668  1.00 53.63           C  
ATOM   4152  O   GLY A 253     -14.283  -8.996 -13.988  1.00 53.63           O  
ATOM   4153  N   LEU A 254     -13.952  -8.065 -15.997  1.00 47.31           N  
ATOM   4154  H   LEU A 254     -13.547  -7.283 -16.491  1.00 47.31           H  
ATOM   4155  CA  LEU A 254     -14.556  -9.128 -16.804  1.00 47.31           C  
ATOM   4156  HA  LEU A 254     -15.159  -9.784 -16.176  1.00 47.31           H  
ATOM   4157  C   LEU A 254     -13.451  -9.966 -17.453  1.00 47.31           C  
ATOM   4158  CB  LEU A 254     -15.456  -8.483 -17.876  1.00 47.31           C  
ATOM   4159  HB2 LEU A 254     -14.839  -7.830 -18.493  1.00 47.31           H  
ATOM   4160  HB3 LEU A 254     -15.847  -9.267 -18.524  1.00 47.31           H  
ATOM   4161  O   LEU A 254     -12.641  -9.396 -18.176  1.00 47.31           O  
ATOM   4162  CG  LEU A 254     -16.632  -7.662 -17.315  1.00 47.31           C  
ATOM   4163  HG  LEU A 254     -16.272  -6.941 -16.582  1.00 47.31           H  
ATOM   4164  CD1 LEU A 254     -17.306  -6.881 -18.443  1.00 47.31           C  
ATOM   4165 HD11 LEU A 254     -18.131  -6.292 -18.040  1.00 47.31           H  
ATOM   4166 HD12 LEU A 254     -17.685  -7.568 -19.199  1.00 47.31           H  
ATOM   4167 HD13 LEU A 254     -16.584  -6.204 -18.899  1.00 47.31           H  
ATOM   4168  CD2 LEU A 254     -17.677  -8.564 -16.655  1.00 47.31           C  
ATOM   4169 HD21 LEU A 254     -18.026  -9.316 -17.362  1.00 47.31           H  
ATOM   4170 HD22 LEU A 254     -18.522  -7.960 -16.323  1.00 47.31           H  
ATOM   4171 HD23 LEU A 254     -17.245  -9.053 -15.782  1.00 47.31           H  
ATOM   4172  N   TYR A 255     -13.392 -11.278 -17.202  1.00 44.48           N  
ATOM   4173  H   TYR A 255     -14.100 -11.685 -16.606  1.00 44.48           H  
ATOM   4174  CA  TYR A 255     -12.478 -12.192 -17.907  1.00 44.48           C  
ATOM   4175  HA  TYR A 255     -11.460 -12.048 -17.545  1.00 44.48           H  
ATOM   4176  C   TYR A 255     -12.506 -11.890 -19.416  1.00 44.48           C  
ATOM   4177  CB  TYR A 255     -12.902 -13.656 -17.655  1.00 44.48           C  
ATOM   4178  HB2 TYR A 255     -13.928 -13.689 -17.287  1.00 44.48           H  
ATOM   4179  HB3 TYR A 255     -12.913 -14.189 -18.606  1.00 44.48           H  
ATOM   4180  O   TYR A 255     -13.555 -12.027 -20.042  1.00 44.48           O  
ATOM   4181  CG  TYR A 255     -12.013 -14.445 -16.711  1.00 44.48           C  
ATOM   4182  CD1 TYR A 255     -11.010 -15.284 -17.239  1.00 44.48           C  
ATOM   4183  HD1 TYR A 255     -10.856 -15.335 -18.307  1.00 44.48           H  
ATOM   4184  CD2 TYR A 255     -12.208 -14.380 -15.318  1.00 44.48           C  
ATOM   4185  HD2 TYR A 255     -12.980 -13.740 -14.914  1.00 44.48           H  
ATOM   4186  CE1 TYR A 255     -10.212 -16.062 -16.380  1.00 44.48           C  
ATOM   4187  HE1 TYR A 255      -9.446 -16.709 -16.781  1.00 44.48           H  
ATOM   4188  CE2 TYR A 255     -11.410 -15.156 -14.453  1.00 44.48           C  
ATOM   4189  HE2 TYR A 255     -11.567 -15.109 -13.386  1.00 44.48           H  
ATOM   4190  OH  TYR A 255      -9.645 -16.764 -14.160  1.00 44.48           O  
ATOM   4191  HH  TYR A 255      -9.887 -16.648 -13.239  1.00 44.48           H  
ATOM   4192  CZ  TYR A 255     -10.412 -16.003 -14.986  1.00 44.48           C  
ATOM   4193  N   GLU A 256     -11.383 -11.458 -19.992  1.00 42.08           N  
ATOM   4194  H   GLU A 256     -10.540 -11.361 -19.444  1.00 42.08           H  
ATOM   4195  CA  GLU A 256     -11.242 -11.441 -21.447  1.00 42.08           C  
ATOM   4196  HA  GLU A 256     -12.194 -11.181 -21.910  1.00 42.08           H  
ATOM   4197  C   GLU A 256     -10.901 -12.875 -21.863  1.00 42.08           C  
ATOM   4198  CB  GLU A 256     -10.210 -10.394 -21.917  1.00 42.08           C  
ATOM   4199  HB2 GLU A 256     -10.000 -10.575 -22.971  1.00 42.08           H  
ATOM   4200  HB3 GLU A 256      -9.286 -10.508 -21.349  1.00 42.08           H  
ATOM   4201  O   GLU A 256      -9.837 -13.390 -21.512  1.00 42.08           O  
ATOM   4202  CG  GLU A 256     -10.745  -8.954 -21.761  1.00 42.08           C  
ATOM   4203  HG2 GLU A 256     -10.893  -8.755 -20.699  1.00 42.08           H  
ATOM   4204  HG3 GLU A 256     -11.718  -8.893 -22.248  1.00 42.08           H  
ATOM   4205  CD  GLU A 256      -9.835  -7.855 -22.347  1.00 42.08           C  
ATOM   4206  OE1 GLU A 256     -10.203  -6.666 -22.182  1.00 42.08           O  
ATOM   4207  OE2 GLU A 256      -8.759  -8.169 -22.903  1.00 42.08           O  
ATOM   4208  N   THR A 257     -11.868 -13.543 -22.496  1.00 39.66           N  
ATOM   4209  H   THR A 257     -12.732 -13.055 -22.683  1.00 39.66           H  
ATOM   4210  CA  THR A 257     -11.705 -14.825 -23.199  1.00 39.66           C  
ATOM   4211  HA  THR A 257     -11.085 -15.504 -22.613  1.00 39.66           H  
ATOM   4212  C   THR A 257     -11.006 -14.628 -24.530  1.00 39.66           C  
ATOM   4213  CB  THR A 257     -13.056 -15.475 -23.492  1.00 39.66           C  
ATOM   4214  HB  THR A 257     -12.907 -16.331 -24.150  1.00 39.66           H  
ATOM   4215  O   THR A 257     -11.412 -13.673 -25.233  1.00 39.66           O  
ATOM   4216  CG2 THR A 257     -13.771 -15.951 -22.229  1.00 39.66           C  
ATOM   4217 HG21 THR A 257     -13.961 -15.107 -21.566  1.00 39.66           H  
ATOM   4218 HG22 THR A 257     -13.150 -16.684 -21.713  1.00 39.66           H  
ATOM   4219 HG23 THR A 257     -14.719 -16.412 -22.508  1.00 39.66           H  
ATOM   4220  OG1 THR A 257     -13.857 -14.521 -24.150  1.00 39.66           O  
ATOM   4221  HG1 THR A 257     -13.233 -14.074 -24.726  1.00 39.66           H  
ATOM   4222  OXT THR A 257     -10.173 -15.497 -24.852  1.00 39.66           O  
TER    4223      THR A 257                                                       
END   
