# Supplementary material for: Computational design of novel Cas9 PAM-interacting domains using evolution-based modelling and structural quality assessment
Source: PLoS Comput Biol. 2023 Nov 17;19(11):e1011621. doi: 10.1371/journal.pcbi.1011621 (PMC10729993; doi:10.1371/journal.pcbi.1011621)
Supplement: S1 File — This file contains the experimentally tested sequences in a zip format. It includes Fasta files, AlphaFold Prediction with PDB file, pLDDT, and more. (ZIP) [file pcbi.1011621.s001.zip › pdb/dgfx_45_relaxed_rank_1_model_3.pdb]

ATOM      1  N   THR A   1      -2.539   6.338 -24.576  1.00 41.81           N  
ATOM      2  H   THR A   1      -2.494   5.684 -23.807  1.00 41.81           H  
ATOM      3  H2  THR A   1      -3.081   5.950 -25.335  1.00 41.81           H  
ATOM      4  H3  THR A   1      -3.000   7.184 -24.273  1.00 41.81           H  
ATOM      5  CA  THR A   1      -1.189   6.710 -25.051  1.00 41.81           C  
ATOM      6  HA  THR A   1      -0.691   5.855 -25.509  1.00 41.81           H  
ATOM      7  C   THR A   1      -0.353   7.167 -23.861  1.00 41.81           C  
ATOM      8  CB  THR A   1      -1.311   7.825 -26.098  1.00 41.81           C  
ATOM      9  HB  THR A   1      -0.349   8.311 -26.254  1.00 41.81           H  
ATOM     10  O   THR A   1      -0.388   8.331 -23.497  1.00 41.81           O  
ATOM     11  CG2 THR A   1      -1.840   7.283 -27.425  1.00 41.81           C  
ATOM     12 HG21 THR A   1      -2.847   6.881 -27.316  1.00 41.81           H  
ATOM     13 HG22 THR A   1      -1.868   8.093 -28.154  1.00 41.81           H  
ATOM     14 HG23 THR A   1      -1.173   6.508 -27.803  1.00 41.81           H  
ATOM     15  OG1 THR A   1      -2.270   8.750 -25.649  1.00 41.81           O  
ATOM     16  HG1 THR A   1      -1.911   9.632 -25.766  1.00 41.81           H  
ATOM     17  N   GLY A   2       0.319   6.245 -23.164  1.00 57.64           N  
ATOM     18  H   GLY A   2       0.396   5.302 -23.519  1.00 57.64           H  
ATOM     19  CA  GLY A   2       1.293   6.615 -22.124  1.00 57.64           C  
ATOM     20  HA2 GLY A   2       0.945   7.483 -21.564  1.00 57.64           H  
ATOM     21  HA3 GLY A   2       1.434   5.788 -21.429  1.00 57.64           H  
ATOM     22  C   GLY A   2       2.642   6.936 -22.769  1.00 57.64           C  
ATOM     23  O   GLY A   2       2.983   6.297 -23.763  1.00 57.64           O  
ATOM     24  N   GLY A   3       3.381   7.919 -22.248  1.00 72.75           N  
ATOM     25  H   GLY A   3       3.040   8.429 -21.446  1.00 72.75           H  
ATOM     26  CA  GLY A   3       4.731   8.233 -22.735  1.00 72.75           C  
ATOM     27  HA2 GLY A   3       4.674   8.540 -23.779  1.00 72.75           H  
ATOM     28  HA3 GLY A   3       5.155   9.060 -22.165  1.00 72.75           H  
ATOM     29  C   GLY A   3       5.675   7.030 -22.621  1.00 72.75           C  
ATOM     30  O   GLY A   3       5.496   6.170 -21.761  1.00 72.75           O  
ATOM     31  N   PHE A   4       6.682   6.945 -23.492  1.00 81.38           N  
ATOM     32  H   PHE A   4       6.779   7.668 -24.190  1.00 81.38           H  
ATOM     33  CA  PHE A   4       7.694   5.875 -23.441  1.00 81.38           C  
ATOM     34  HA  PHE A   4       7.194   4.917 -23.301  1.00 81.38           H  
ATOM     35  C   PHE A   4       8.675   6.049 -22.274  1.00 81.38           C  
ATOM     36  CB  PHE A   4       8.459   5.843 -24.770  1.00 81.38           C  
ATOM     37  HB2 PHE A   4       8.913   6.817 -24.948  1.00 81.38           H  
ATOM     38  HB3 PHE A   4       9.268   5.117 -24.691  1.00 81.38           H  
ATOM     39  O   PHE A   4       9.291   5.087 -21.809  1.00 81.38           O  
ATOM     40  CG  PHE A   4       7.598   5.455 -25.955  1.00 81.38           C  
ATOM     41  CD1 PHE A   4       7.132   4.136 -26.063  1.00 81.38           C  
ATOM     42  HD1 PHE A   4       7.437   3.411 -25.323  1.00 81.38           H  
ATOM     43  CD2 PHE A   4       7.263   6.395 -26.946  1.00 81.38           C  
ATOM     44  HD2 PHE A   4       7.628   7.409 -26.880  1.00 81.38           H  
ATOM     45  CE1 PHE A   4       6.305   3.757 -27.135  1.00 81.38           C  
ATOM     46  HE1 PHE A   4       5.953   2.740 -27.224  1.00 81.38           H  
ATOM     47  CE2 PHE A   4       6.449   6.015 -28.028  1.00 81.38           C  
ATOM     48  HE2 PHE A   4       6.195   6.737 -28.790  1.00 81.38           H  
ATOM     49  CZ  PHE A   4       5.962   4.699 -28.119  1.00 81.38           C  
ATOM     50  HZ  PHE A   4       5.340   4.409 -28.952  1.00 81.38           H  
ATOM     51  N   SER A   5       8.803   7.281 -21.792  1.00 82.11           N  
ATOM     52  H   SER A   5       8.253   8.014 -22.217  1.00 82.11           H  
ATOM     53  CA  SER A   5       9.695   7.706 -20.723  1.00 82.11           C  
ATOM     54  HA  SER A   5       9.959   6.852 -20.100  1.00 82.11           H  
ATOM     55  C   SER A   5       9.004   8.732 -19.840  1.00 82.11           C  
ATOM     56  CB  SER A   5      10.984   8.289 -21.312  1.00 82.11           C  
ATOM     57  HB2 SER A   5      11.580   8.752 -20.526  1.00 82.11           H  
ATOM     58  HB3 SER A   5      11.554   7.464 -21.739  1.00 82.11           H  
ATOM     59  O   SER A   5       7.999   9.331 -20.219  1.00 82.11           O  
ATOM     60  OG  SER A   5      10.744   9.225 -22.347  1.00 82.11           O  
ATOM     61  HG  SER A   5      10.196   9.954 -22.047  1.00 82.11           H  
ATOM     62  N   LYS A   6       9.552   8.964 -18.651  1.00 80.04           N  
ATOM     63  H   LYS A   6      10.375   8.439 -18.391  1.00 80.04           H  
ATOM     64  CA  LYS A   6       9.183  10.146 -17.875  1.00 80.04           C  
ATOM     65  HA  LYS A   6       8.101  10.182 -17.753  1.00 80.04           H  
ATOM     66  C   LYS A   6       9.627  11.394 -18.638  1.00 80.04           C  
ATOM     67  CB  LYS A   6       9.850  10.095 -16.507  1.00 80.04           C  
ATOM     68  HB2 LYS A   6      10.920   9.953 -16.661  1.00 80.04           H  
ATOM     69  HB3 LYS A   6       9.699  11.053 -16.010  1.00 80.04           H  
ATOM     70  O   LYS A   6      10.814  11.572 -18.887  1.00 80.04           O  
ATOM     71  CG  LYS A   6       9.305   8.974 -15.611  1.00 80.04           C  
ATOM     72  HG2 LYS A   6       8.252   9.141 -15.385  1.00 80.04           H  
ATOM     73  HG3 LYS A   6       9.439   8.003 -16.089  1.00 80.04           H  
ATOM     74  CD  LYS A   6      10.140   9.042 -14.341  1.00 80.04           C  
ATOM     75  HD2 LYS A   6       9.992  10.007 -13.856  1.00 80.04           H  
ATOM     76  HD3 LYS A   6      11.178   8.979 -14.668  1.00 80.04           H  
ATOM     77  CE  LYS A   6       9.918   7.924 -13.337  1.00 80.04           C  
ATOM     78  HE2 LYS A   6       9.995   6.969 -13.858  1.00 80.04           H  
ATOM     79  HE3 LYS A   6       8.928   8.019 -12.889  1.00 80.04           H  
ATOM     80  NZ  LYS A   6      10.991   8.042 -12.324  1.00 80.04           N  
ATOM     81  HZ1 LYS A   6      10.950   8.939 -11.862  1.00 80.04           H  
ATOM     82  HZ2 LYS A   6      10.983   7.285 -11.655  1.00 80.04           H  
ATOM     83  HZ3 LYS A   6      11.880   8.059 -12.804  1.00 80.04           H  
ATOM     84  N   GLU A   7       8.671  12.255 -18.969  1.00 80.96           N  
ATOM     85  H   GLU A   7       7.714  11.965 -18.827  1.00 80.96           H  
ATOM     86  CA  GLU A   7       8.877  13.446 -19.811  1.00 80.96           C  
ATOM     87  HA  GLU A   7       9.420  13.157 -20.710  1.00 80.96           H  
ATOM     88  C   GLU A   7       9.719  14.551 -19.142  1.00 80.96           C  
ATOM     89  CB  GLU A   7       7.504  13.993 -20.240  1.00 80.96           C  
ATOM     90  HB2 GLU A   7       7.641  14.915 -20.804  1.00 80.96           H  
ATOM     91  HB3 GLU A   7       6.931  14.239 -19.345  1.00 80.96           H  
ATOM     92  O   GLU A   7      10.054  15.556 -19.766  1.00 80.96           O  
ATOM     93  CG  GLU A   7       6.682  13.008 -21.093  1.00 80.96           C  
ATOM     94  HG2 GLU A   7       6.473  12.117 -20.501  1.00 80.96           H  
ATOM     95  HG3 GLU A   7       5.723  13.475 -21.319  1.00 80.96           H  
ATOM     96  CD  GLU A   7       7.365  12.613 -22.414  1.00 80.96           C  
ATOM     97  OE1 GLU A   7       7.090  11.486 -22.890  1.00 80.96           O  
ATOM     98  OE2 GLU A   7       8.163  13.428 -22.927  1.00 80.96           O  
ATOM     99  N   SER A   8      10.100  14.378 -17.873  1.00 83.82           N  
ATOM    100  H   SER A   8       9.816  13.533 -17.397  1.00 83.82           H  
ATOM    101  CA  SER A   8      11.062  15.252 -17.207  1.00 83.82           C  
ATOM    102  HA  SER A   8      10.691  16.276 -17.251  1.00 83.82           H  
ATOM    103  C   SER A   8      12.416  15.193 -17.916  1.00 83.82           C  
ATOM    104  CB  SER A   8      11.222  14.859 -15.737  1.00 83.82           C  
ATOM    105  HB2 SER A   8      11.580  13.832 -15.672  1.00 83.82           H  
ATOM    106  HB3 SER A   8      11.949  15.515 -15.260  1.00 83.82           H  
ATOM    107  O   SER A   8      13.071  14.149 -17.955  1.00 83.82           O  
ATOM    108  OG  SER A   8       9.976  14.962 -15.070  1.00 83.82           O  
ATOM    109  HG  SER A   8       9.669  15.869 -15.127  1.00 83.82           H  
ATOM    110  N   ILE A   9      12.842  16.337 -18.452  1.00 82.42           N  
ATOM    111  H   ILE A   9      12.224  17.136 -18.429  1.00 82.42           H  
ATOM    112  CA  ILE A   9      14.159  16.501 -19.065  1.00 82.42           C  
ATOM    113  HA  ILE A   9      14.423  15.576 -19.576  1.00 82.42           H  
ATOM    114  C   ILE A   9      15.172  16.746 -17.952  1.00 82.42           C  
ATOM    115  CB  ILE A   9      14.166  17.637 -20.112  1.00 82.42           C  
ATOM    116  HB  ILE A   9      13.899  18.570 -19.614  1.00 82.42           H  
ATOM    117  O   ILE A   9      15.089  17.741 -17.231  1.00 82.42           O  
ATOM    118  CG1 ILE A   9      13.123  17.356 -21.219  1.00 82.42           C  
ATOM    119 HG12 ILE A   9      12.146  17.186 -20.766  1.00 82.42           H  
ATOM    120 HG13 ILE A   9      13.398  16.451 -21.760  1.00 82.42           H  
ATOM    121  CG2 ILE A   9      15.580  17.789 -20.712  1.00 82.42           C  
ATOM    122 HG21 ILE A   9      15.604  18.596 -21.445  1.00 82.42           H  
ATOM    123 HG22 ILE A   9      15.893  16.853 -21.175  1.00 82.42           H  
ATOM    124 HG23 ILE A   9      16.296  18.046 -19.931  1.00 82.42           H  
ATOM    125  CD1 ILE A   9      12.945  18.506 -22.217  1.00 82.42           C  
ATOM    126 HD11 ILE A   9      13.838  18.624 -22.832  1.00 82.42           H  
ATOM    127 HD12 ILE A   9      12.103  18.283 -22.872  1.00 82.42           H  
ATOM    128 HD13 ILE A   9      12.740  19.434 -21.683  1.00 82.42           H  
ATOM    129  N   LEU A  10      16.137  15.843 -17.834  1.00 85.39           N  
ATOM    130  H   LEU A  10      16.153  15.068 -18.482  1.00 85.39           H  
ATOM    131  CA  LEU A  10      17.258  15.984 -16.921  1.00 85.39           C  
ATOM    132  HA  LEU A  10      16.975  16.685 -16.136  1.00 85.39           H  
ATOM    133  C   LEU A  10      18.473  16.576 -17.649  1.00 85.39           C  
ATOM    134  CB  LEU A  10      17.568  14.630 -16.272  1.00 85.39           C  
ATOM    135  HB2 LEU A  10      18.477  14.724 -15.679  1.00 85.39           H  
ATOM    136  HB3 LEU A  10      17.759  13.917 -17.074  1.00 85.39           H  
ATOM    137  O   LEU A  10      18.657  16.332 -18.850  1.00 85.39           O  
ATOM    138  CG  LEU A  10      16.448  14.062 -15.382  1.00 85.39           C  
ATOM    139  HG  LEU A  10      15.597  13.787 -16.005  1.00 85.39           H  
ATOM    140  CD1 LEU A  10      16.975  12.814 -14.677  1.00 85.39           C  
ATOM    141 HD11 LEU A  10      17.801  13.073 -14.014  1.00 85.39           H  
ATOM    142 HD12 LEU A  10      17.324  12.085 -15.408  1.00 85.39           H  
ATOM    143 HD13 LEU A  10      16.181  12.359 -14.086  1.00 85.39           H  
ATOM    144  CD2 LEU A  10      15.975  15.037 -14.300  1.00 85.39           C  
ATOM    145 HD21 LEU A  10      15.464  15.884 -14.757  1.00 85.39           H  
ATOM    146 HD22 LEU A  10      15.265  14.534 -13.643  1.00 85.39           H  
ATOM    147 HD23 LEU A  10      16.822  15.389 -13.712  1.00 85.39           H  
ATOM    148  N   PRO A  11      19.308  17.356 -16.940  1.00 85.87           N  
ATOM    149  CA  PRO A  11      20.532  17.907 -17.505  1.00 85.87           C  
ATOM    150  HA  PRO A  11      20.292  18.512 -18.379  1.00 85.87           H  
ATOM    151  C   PRO A  11      21.499  16.796 -17.931  1.00 85.87           C  
ATOM    152  CB  PRO A  11      21.119  18.808 -16.413  1.00 85.87           C  
ATOM    153  HB2 PRO A  11      20.709  19.813 -16.511  1.00 85.87           H  
ATOM    154  HB3 PRO A  11      22.209  18.840 -16.439  1.00 85.87           H  
ATOM    155  O   PRO A  11      21.389  15.642 -17.513  1.00 85.87           O  
ATOM    156  CG  PRO A  11      20.605  18.175 -15.121  1.00 85.87           C  
ATOM    157  HG2 PRO A  11      21.234  17.327 -14.852  1.00 85.87           H  
ATOM    158  HG3 PRO A  11      20.558  18.895 -14.305  1.00 85.87           H  
ATOM    159  CD  PRO A  11      19.218  17.678 -15.520  1.00 85.87           C  
ATOM    160  HD2 PRO A  11      18.954  16.809 -14.917  1.00 85.87           H  
ATOM    161  HD3 PRO A  11      18.485  18.472 -15.376  1.00 85.87           H  
ATOM    162  N   HIS A  12      22.459  17.154 -18.782  1.00 84.50           N  
ATOM    163  H   HIS A  12      22.556  18.129 -19.029  1.00 84.50           H  
ATOM    164  CA  HIS A  12      23.495  16.228 -19.222  1.00 84.50           C  
ATOM    165  HA  HIS A  12      23.014  15.362 -19.677  1.00 84.50           H  
ATOM    166  C   HIS A  12      24.319  15.705 -18.036  1.00 84.50           C  
ATOM    167  CB  HIS A  12      24.365  16.898 -20.293  1.00 84.50           C  
ATOM    168  HB2 HIS A  12      23.730  17.316 -21.074  1.00 84.50           H  
ATOM    169  HB3 HIS A  12      24.991  16.133 -20.753  1.00 84.50           H  
ATOM    170  O   HIS A  12      24.551  16.404 -17.050  1.00 84.50           O  
ATOM    171  CG  HIS A  12      25.252  17.998 -19.778  1.00 84.50           C  
ATOM    172  CD2 HIS A  12      25.077  19.342 -19.963  1.00 84.50           C  
ATOM    173  HD2 HIS A  12      24.285  19.810 -20.528  1.00 84.50           H  
ATOM    174  ND1 HIS A  12      26.383  17.840 -19.012  1.00 84.50           N  
ATOM    175  HD1 HIS A  12      26.759  16.964 -18.679  1.00 84.50           H  
ATOM    176  CE1 HIS A  12      26.859  19.058 -18.714  1.00 84.50           C  
ATOM    177  HE1 HIS A  12      27.727  19.256 -18.103  1.00 84.50           H  
ATOM    178  NE2 HIS A  12      26.096  20.007 -19.277  1.00 84.50           N  
ATOM    179  N   GLY A  13      24.802  14.473 -18.145  1.00 79.03           N  
ATOM    180  H   GLY A  13      24.573  13.921 -18.960  1.00 79.03           H  
ATOM    181  CA  GLY A  13      25.656  13.868 -17.132  1.00 79.03           C  
ATOM    182  HA2 GLY A  13      26.532  14.498 -16.976  1.00 79.03           H  
ATOM    183  HA3 GLY A  13      25.109  13.797 -16.191  1.00 79.03           H  
ATOM    184  C   GLY A  13      26.118  12.479 -17.540  1.00 79.03           C  
ATOM    185  O   GLY A  13      25.636  11.916 -18.522  1.00 79.03           O  
ATOM    186  N   ASN A  14      27.021  11.897 -16.753  1.00 74.94           N  
ATOM    187  H   ASN A  14      27.384  12.427 -15.973  1.00 74.94           H  
ATOM    188  CA  ASN A  14      27.562  10.550 -16.977  1.00 74.94           C  
ATOM    189  HA  ASN A  14      27.744  10.430 -18.045  1.00 74.94           H  
ATOM    190  C   ASN A  14      26.569   9.431 -16.602  1.00 74.94           C  
ATOM    191  CB  ASN A  14      28.916  10.424 -16.250  1.00 74.94           C  
ATOM    192  HB2 ASN A  14      28.795  10.683 -15.198  1.00 74.94           H  
ATOM    193  HB3 ASN A  14      29.261   9.391 -16.304  1.00 74.94           H  
ATOM    194  O   ASN A  14      26.968   8.364 -16.146  1.00 74.94           O  
ATOM    195  CG  ASN A  14      30.011  11.274 -16.864  1.00 74.94           C  
ATOM    196  ND2 ASN A  14      31.091  11.486 -16.152  1.00 74.94           N  
ATOM    197 HD21 ASN A  14      31.200  11.074 -15.236  1.00 74.94           H  
ATOM    198 HD22 ASN A  14      31.810  12.044 -16.590  1.00 74.94           H  
ATOM    199  OD1 ASN A  14      29.924  11.750 -17.981  1.00 74.94           O  
ATOM    200  N   SER A  15      25.267   9.682 -16.744  1.00 76.26           N  
ATOM    201  H   SER A  15      25.011  10.507 -17.267  1.00 76.26           H  
ATOM    202  CA  SER A  15      24.224   8.702 -16.468  1.00 76.26           C  
ATOM    203  HA  SER A  15      24.575   7.989 -15.722  1.00 76.26           H  
ATOM    204  C   SER A  15      23.877   7.949 -17.744  1.00 76.26           C  
ATOM    205  CB  SER A  15      22.987   9.395 -15.897  1.00 76.26           C  
ATOM    206  HB2 SER A  15      22.639  10.147 -16.605  1.00 76.26           H  
ATOM    207  HB3 SER A  15      23.247   9.889 -14.961  1.00 76.26           H  
ATOM    208  O   SER A  15      23.309   8.520 -18.673  1.00 76.26           O  
ATOM    209  OG  SER A  15      21.959   8.449 -15.661  1.00 76.26           O  
ATOM    210  HG  SER A  15      21.138   8.938 -15.569  1.00 76.26           H  
ATOM    211  N   ASP A  16      24.128   6.643 -17.747  1.00 72.43           N  
ATOM    212  H   ASP A  16      24.721   6.263 -17.023  1.00 72.43           H  
ATOM    213  CA  ASP A  16      23.690   5.739 -18.819  1.00 72.43           C  
ATOM    214  HA  ASP A  16      23.932   6.190 -19.781  1.00 72.43           H  
ATOM    215  C   ASP A  16      22.169   5.499 -18.814  1.00 72.43           C  
ATOM    216  CB  ASP A  16      24.458   4.413 -18.705  1.00 72.43           C  
ATOM    217  HB2 ASP A  16      24.095   3.723 -19.466  1.00 72.43           H  
ATOM    218  HB3 ASP A  16      24.263   3.973 -17.727  1.00 72.43           H  
ATOM    219  O   ASP A  16      21.645   4.779 -19.659  1.00 72.43           O  
ATOM    220  CG  ASP A  16      25.966   4.581 -18.904  1.00 72.43           C  
ATOM    221  OD1 ASP A  16      26.377   5.519 -19.631  1.00 72.43           O  
ATOM    222  OD2 ASP A  16      26.716   3.772 -18.323  1.00 72.43           O  
ATOM    223  N   LYS A  17      21.443   6.085 -17.851  1.00 74.04           N  
ATOM    224  H   LYS A  17      21.932   6.689 -17.206  1.00 74.04           H  
ATOM    225  CA  LYS A  17      19.986   5.943 -17.724  1.00 74.04           C  
ATOM    226  HA  LYS A  17      19.692   4.969 -18.115  1.00 74.04           H  
ATOM    227  C   LYS A  17      19.203   6.961 -18.552  1.00 74.04           C  
ATOM    228  CB  LYS A  17      19.564   6.028 -16.251  1.00 74.04           C  
ATOM    229  HB2 LYS A  17      18.485   5.883 -16.198  1.00 74.04           H  
ATOM    230  HB3 LYS A  17      19.782   7.025 -15.868  1.00 74.04           H  
ATOM    231  O   LYS A  17      18.018   6.742 -18.788  1.00 74.04           O  
ATOM    232  CG  LYS A  17      20.249   4.971 -15.375  1.00 74.04           C  
ATOM    233  HG2 LYS A  17      21.328   5.124 -15.380  1.00 74.04           H  
ATOM    234  HG3 LYS A  17      20.027   3.979 -15.768  1.00 74.04           H  
ATOM    235  CD  LYS A  17      19.739   5.075 -13.936  1.00 74.04           C  
ATOM    236  HD2 LYS A  17      18.658   4.933 -13.930  1.00 74.04           H  
ATOM    237  HD3 LYS A  17      19.974   6.066 -13.548  1.00 74.04           H  
ATOM    238  CE  LYS A  17      20.410   4.005 -13.074  1.00 74.04           C  
ATOM    239  HE2 LYS A  17      20.178   3.025 -13.490  1.00 74.04           H  
ATOM    240  HE3 LYS A  17      21.490   4.145 -13.130  1.00 74.04           H  
ATOM    241  NZ  LYS A  17      19.951   4.092 -11.666  1.00 74.04           N  
ATOM    242  HZ1 LYS A  17      20.405   3.387 -11.103  1.00 74.04           H  
ATOM    243  HZ2 LYS A  17      18.951   3.961 -11.616  1.00 74.04           H  
ATOM    244  HZ3 LYS A  17      20.173   5.002 -11.287  1.00 74.04           H  
ATOM    245  N   LEU A  18      19.847   8.058 -18.963  1.00 83.87           N  
ATOM    246  H   LEU A  18      20.848   8.104 -18.830  1.00 83.87           H  
ATOM    247  CA  LEU A  18      19.192   9.118 -19.722  1.00 83.87           C  
ATOM    248  HA  LEU A  18      18.267   9.387 -19.212  1.00 83.87           H  
ATOM    249  C   LEU A  18      18.822   8.629 -21.121  1.00 83.87           C  
ATOM    250  CB  LEU A  18      20.100  10.352 -19.828  1.00 83.87           C  
ATOM    251  HB2 LEU A  18      21.061  10.032 -20.232  1.00 83.87           H  
ATOM    252  HB3 LEU A  18      19.641  11.045 -20.533  1.00 83.87           H  
ATOM    253  O   LEU A  18      19.651   8.067 -21.836  1.00 83.87           O  
ATOM    254  CG  LEU A  18      20.348  11.117 -18.525  1.00 83.87           C  
ATOM    255  HG  LEU A  18      20.778  10.443 -17.784  1.00 83.87           H  
ATOM    256  CD1 LEU A  18      21.336  12.257 -18.788  1.00 83.87           C  
ATOM    257 HD11 LEU A  18      20.934  12.937 -19.540  1.00 83.87           H  
ATOM    258 HD12 LEU A  18      22.282  11.849 -19.142  1.00 83.87           H  
ATOM    259 HD13 LEU A  18      21.515  12.815 -17.869  1.00 83.87           H  
ATOM    260  CD2 LEU A  18      19.064  11.714 -17.957  1.00 83.87           C  
ATOM    261 HD21 LEU A  18      19.305  12.273 -17.052  1.00 83.87           H  
ATOM    262 HD22 LEU A  18      18.358  10.927 -17.692  1.00 83.87           H  
ATOM    263 HD23 LEU A  18      18.601  12.379 -18.686  1.00 83.87           H  
ATOM    264  N   ILE A  19      17.594   8.914 -21.541  1.00 84.55           N  
ATOM    265  H   ILE A  19      16.962   9.367 -20.896  1.00 84.55           H  
ATOM    266  CA  ILE A  19      17.124   8.582 -22.887  1.00 84.55           C  
ATOM    267  HA  ILE A  19      17.735   7.769 -23.280  1.00 84.55           H  
ATOM    268  C   ILE A  19      17.311   9.790 -23.797  1.00 84.55           C  
ATOM    269  CB  ILE A  19      15.674   8.076 -22.867  1.00 84.55           C  
ATOM    270  HB  ILE A  19      15.050   8.862 -22.443  1.00 84.55           H  
ATOM    271  O   ILE A  19      16.912  10.910 -23.469  1.00 84.55           O  
ATOM    272  CG1 ILE A  19      15.551   6.819 -21.984  1.00 84.55           C  
ATOM    273 HG12 ILE A  19      15.957   5.958 -22.513  1.00 84.55           H  
ATOM    274 HG13 ILE A  19      16.109   6.936 -21.055  1.00 84.55           H  
ATOM    275  CG2 ILE A  19      15.179   7.774 -24.297  1.00 84.55           C  
ATOM    276 HG21 ILE A  19      14.157   7.395 -24.287  1.00 84.55           H  
ATOM    277 HG22 ILE A  19      15.166   8.683 -24.898  1.00 84.55           H  
ATOM    278 HG23 ILE A  19      15.822   7.035 -24.774  1.00 84.55           H  
ATOM    279  CD1 ILE A  19      14.103   6.547 -21.594  1.00 84.55           C  
ATOM    280 HD11 ILE A  19      13.463   6.453 -22.472  1.00 84.55           H  
ATOM    281 HD12 ILE A  19      13.737   7.349 -20.953  1.00 84.55           H  
ATOM    282 HD13 ILE A  19      14.077   5.599 -21.057  1.00 84.55           H  
ATOM    283  N   ALA A  20      17.905   9.557 -24.964  1.00 86.00           N  
ATOM    284  H   ALA A  20      18.199   8.614 -25.175  1.00 86.00           H  
ATOM    285  CA  ALA A  20      18.103  10.581 -25.976  1.00 86.00           C  
ATOM    286  HA  ALA A  20      18.735  11.369 -25.567  1.00 86.00           H  
ATOM    287  C   ALA A  20      16.771  11.208 -26.399  1.00 86.00           C  
ATOM    288  CB  ALA A  20      18.825   9.949 -27.167  1.00 86.00           C  
ATOM    289  HB1 ALA A  20      18.222   9.143 -27.586  1.00 86.00           H  
ATOM    290  HB2 ALA A  20      19.791   9.552 -26.854  1.00 86.00           H  
ATOM    291  HB3 ALA A  20      18.986  10.702 -27.938  1.00 86.00           H  
ATOM    292  O   ALA A  20      15.830  10.512 -26.773  1.00 86.00           O  
ATOM    293  N   ARG A  21      16.713  12.543 -26.396  1.00 83.76           N  
ATOM    294  H   ARG A  21      17.502  13.046 -26.016  1.00 83.76           H  
ATOM    295  CA  ARG A  21      15.522  13.286 -26.846  1.00 83.76           C  
ATOM    296  HA  ARG A  21      14.643  12.860 -26.362  1.00 83.76           H  
ATOM    297  C   ARG A  21      15.266  13.149 -28.346  1.00 83.76           C  
ATOM    298  CB  ARG A  21      15.639  14.766 -26.459  1.00 83.76           C  
ATOM    299  HB2 ARG A  21      14.801  15.307 -26.898  1.00 83.76           H  
ATOM    300  HB3 ARG A  21      16.565  15.179 -26.860  1.00 83.76           H  
ATOM    301  O   ARG A  21      14.143  13.335 -28.800  1.00 83.76           O  
ATOM    302  CG  ARG A  21      15.593  14.959 -24.936  1.00 83.76           C  
ATOM    303  HG2 ARG A  21      14.679  14.507 -24.551  1.00 83.76           H  
ATOM    304  HG3 ARG A  21      16.445  14.464 -24.470  1.00 83.76           H  
ATOM    305  CD  ARG A  21      15.596  16.441 -24.552  1.00 83.76           C  
ATOM    306  HD2 ARG A  21      15.331  16.512 -23.497  1.00 83.76           H  
ATOM    307  HD3 ARG A  21      14.826  16.952 -25.130  1.00 83.76           H  
ATOM    308  NE  ARG A  21      16.914  17.082 -24.754  1.00 83.76           N  
ATOM    309  HE  ARG A  21      17.722  16.476 -24.772  1.00 83.76           H  
ATOM    310  NH1 ARG A  21      16.197  19.255 -24.581  1.00 83.76           N  
ATOM    311 HH11 ARG A  21      16.405  20.240 -24.493  1.00 83.76           H  
ATOM    312 HH12 ARG A  21      15.256  18.919 -24.433  1.00 83.76           H  
ATOM    313  NH2 ARG A  21      18.365  18.839 -24.818  1.00 83.76           N  
ATOM    314 HH21 ARG A  21      19.117  18.227 -24.535  1.00 83.76           H  
ATOM    315 HH22 ARG A  21      18.540  19.831 -24.740  1.00 83.76           H  
ATOM    316  CZ  ARG A  21      17.153  18.381 -24.726  1.00 83.76           C  
ATOM    317  N   LYS A  22      16.318  12.877 -29.120  1.00 81.04           N  
ATOM    318  H   LYS A  22      17.191  12.673 -28.654  1.00 81.04           H  
ATOM    319  CA  LYS A  22      16.279  12.688 -30.571  1.00 81.04           C  
ATOM    320  HA  LYS A  22      15.272  12.395 -30.868  1.00 81.04           H  
ATOM    321  C   LYS A  22      17.224  11.562 -30.957  1.00 81.04           C  
ATOM    322  CB  LYS A  22      16.671  13.982 -31.308  1.00 81.04           C  
ATOM    323  HB2 LYS A  22      17.678  14.276 -31.010  1.00 81.04           H  
ATOM    324  HB3 LYS A  22      16.682  13.777 -32.378  1.00 81.04           H  
ATOM    325  O   LYS A  22      18.274  11.396 -30.334  1.00 81.04           O  
ATOM    326  CG  LYS A  22      15.701  15.141 -31.036  1.00 81.04           C  
ATOM    327  HG2 LYS A  22      15.776  15.440 -29.991  1.00 81.04           H  
ATOM    328  HG3 LYS A  22      14.682  14.810 -31.238  1.00 81.04           H  
ATOM    329  CD  LYS A  22      16.017  16.352 -31.919  1.00 81.04           C  
ATOM    330  HD2 LYS A  22      17.034  16.688 -31.716  1.00 81.04           H  
ATOM    331  HD3 LYS A  22      15.938  16.060 -32.966  1.00 81.04           H  
ATOM    332  CE  LYS A  22      15.023  17.479 -31.617  1.00 81.04           C  
ATOM    333  HE2 LYS A  22      15.124  17.755 -30.567  1.00 81.04           H  
ATOM    334  HE3 LYS A  22      14.013  17.097 -31.764  1.00 81.04           H  
ATOM    335  NZ  LYS A  22      15.256  18.661 -32.484  1.00 81.04           N  
ATOM    336  HZ1 LYS A  22      16.192  19.016 -32.350  1.00 81.04           H  
ATOM    337  HZ2 LYS A  22      15.139  18.411 -33.456  1.00 81.04           H  
ATOM    338  HZ3 LYS A  22      14.596  19.393 -32.267  1.00 81.04           H  
ATOM    339  N   THR A  23      16.888  10.847 -32.025  1.00 78.16           N  
ATOM    340  H   THR A  23      15.980  10.970 -32.449  1.00 78.16           H  
ATOM    341  CA  THR A  23      17.818   9.949 -32.715  1.00 78.16           C  
ATOM    342  HA  THR A  23      18.019   9.092 -32.072  1.00 78.16           H  
ATOM    343  C   THR A  23      19.120  10.721 -32.970  1.00 78.16           C  
ATOM    344  CB  THR A  23      17.199   9.451 -34.036  1.00 78.16           C  
ATOM    345  HB  THR A  23      17.316  10.213 -34.806  1.00 78.16           H  
ATOM    346  O   THR A  23      19.069  11.850 -33.454  1.00 78.16           O  
ATOM    347  CG2 THR A  23      17.835   8.147 -34.506  1.00 78.16           C  
ATOM    348 HG21 THR A  23      18.912   8.279 -34.608  1.00 78.16           H  
ATOM    349 HG22 THR A  23      17.643   7.353 -33.783  1.00 78.16           H  
ATOM    350 HG23 THR A  23      17.427   7.862 -35.475  1.00 78.16           H  
ATOM    351  OG1 THR A  23      15.820   9.195 -33.860  1.00 78.16           O  
ATOM    352  HG1 THR A  23      15.489   8.805 -34.672  1.00 78.16           H  
ATOM    353  N   TYR A  24      20.268  10.159 -32.586  1.00 81.93           N  
ATOM    354  H   TYR A  24      20.216   9.238 -32.174  1.00 81.93           H  
ATOM    355  CA  TYR A  24      21.615  10.759 -32.694  1.00 81.93           C  
ATOM    356  HA  TYR A  24      22.311   9.942 -32.508  1.00 81.93           H  
ATOM    357  C   TYR A  24      22.007  11.839 -31.668  1.00 81.93           C  
ATOM    358  CB  TYR A  24      21.906  11.238 -34.131  1.00 81.93           C  
ATOM    359  HB2 TYR A  24      21.497  12.240 -34.262  1.00 81.93           H  
ATOM    360  HB3 TYR A  24      22.985  11.319 -34.262  1.00 81.93           H  
ATOM    361  O   TYR A  24      23.128  12.343 -31.731  1.00 81.93           O  
ATOM    362  CG  TYR A  24      21.356  10.337 -35.217  1.00 81.93           C  
ATOM    363  CD1 TYR A  24      21.932   9.072 -35.424  1.00 81.93           C  
ATOM    364  HD1 TYR A  24      22.790   8.766 -34.844  1.00 81.93           H  
ATOM    365  CD2 TYR A  24      20.245  10.742 -35.985  1.00 81.93           C  
ATOM    366  HD2 TYR A  24      19.812  11.721 -35.840  1.00 81.93           H  
ATOM    367  CE1 TYR A  24      21.395   8.205 -36.393  1.00 81.93           C  
ATOM    368  HE1 TYR A  24      21.841   7.235 -36.558  1.00 81.93           H  
ATOM    369  CE2 TYR A  24      19.693   9.872 -36.940  1.00 81.93           C  
ATOM    370  HE2 TYR A  24      18.842  10.169 -37.535  1.00 81.93           H  
ATOM    371  OH  TYR A  24      19.733   7.770 -38.072  1.00 81.93           O  
ATOM    372  HH  TYR A  24      20.230   6.954 -38.165  1.00 81.93           H  
ATOM    373  CZ  TYR A  24      20.270   8.604 -37.148  1.00 81.93           C  
ATOM    374  N   TRP A  25      21.151  12.199 -30.707  1.00 85.34           N  
ATOM    375  H   TRP A  25      20.237  11.771 -30.663  1.00 85.34           H  
ATOM    376  CA  TRP A  25      21.556  13.098 -29.620  1.00 85.34           C  
ATOM    377  HA  TRP A  25      22.352  13.758 -29.966  1.00 85.34           H  
ATOM    378  C   TRP A  25      22.116  12.305 -28.448  1.00 85.34           C  
ATOM    379  CB  TRP A  25      20.400  14.002 -29.190  1.00 85.34           C  
ATOM    380  HB2 TRP A  25      20.630  14.391 -28.198  1.00 85.34           H  
ATOM    381  HB3 TRP A  25      19.484  13.418 -29.105  1.00 85.34           H  
ATOM    382  O   TRP A  25      21.382  11.589 -27.778  1.00 85.34           O  
ATOM    383  CG  TRP A  25      20.158  15.183 -30.077  1.00 85.34           C  
ATOM    384  CD1 TRP A  25      20.465  15.278 -31.392  1.00 85.34           C  
ATOM    385  HD1 TRP A  25      20.922  14.498 -31.983  1.00 85.34           H  
ATOM    386  CD2 TRP A  25      19.587  16.473 -29.710  1.00 85.34           C  
ATOM    387  CE2 TRP A  25      19.596  17.314 -30.863  1.00 85.34           C  
ATOM    388  CE3 TRP A  25      19.071  17.019 -28.515  1.00 85.34           C  
ATOM    389  HE3 TRP A  25      19.072  16.413 -27.621  1.00 85.34           H  
ATOM    390  NE1 TRP A  25      20.144  16.536 -31.858  1.00 85.34           N  
ATOM    391  HE1 TRP A  25      20.363  16.843 -32.795  1.00 85.34           H  
ATOM    392  CH2 TRP A  25      18.611  19.146 -29.630  1.00 85.34           C  
ATOM    393  HH2 TRP A  25      18.273  20.170 -29.577  1.00 85.34           H  
ATOM    394  CZ2 TRP A  25      19.119  18.632 -30.835  1.00 85.34           C  
ATOM    395  HZ2 TRP A  25      19.186  19.253 -31.716  1.00 85.34           H  
ATOM    396  CZ3 TRP A  25      18.583  18.339 -28.477  1.00 85.34           C  
ATOM    397  HZ3 TRP A  25      18.209  18.749 -27.551  1.00 85.34           H  
ATOM    398  N   ASP A  26      23.408  12.471 -28.176  1.00 84.97           N  
ATOM    399  H   ASP A  26      23.973  13.025 -28.803  1.00 84.97           H  
ATOM    400  CA  ASP A  26      24.050  11.877 -27.005  1.00 84.97           C  
ATOM    401  HA  ASP A  26      23.831  10.810 -26.995  1.00 84.97           H  
ATOM    402  C   ASP A  26      23.528  12.541 -25.711  1.00 84.97           C  
ATOM    403  CB  ASP A  26      25.573  12.002 -27.145  1.00 84.97           C  
ATOM    404  HB2 ASP A  26      25.843  13.057 -27.195  1.00 84.97           H  
ATOM    405  HB3 ASP A  26      25.877  11.532 -28.080  1.00 84.97           H  
ATOM    406  O   ASP A  26      23.774  13.738 -25.495  1.00 84.97           O  
ATOM    407  CG  ASP A  26      26.350  11.345 -25.997  1.00 84.97           C  
ATOM    408  OD1 ASP A  26      25.714  10.830 -25.049  1.00 84.97           O  
ATOM    409  OD2 ASP A  26      27.596  11.424 -26.056  1.00 84.97           O  
ATOM    410  N   PRO A  27      22.835  11.803 -24.822  1.00 86.48           N  
ATOM    411  CA  PRO A  27      22.336  12.349 -23.562  1.00 86.48           C  
ATOM    412  HA  PRO A  27      21.645  13.162 -23.787  1.00 86.48           H  
ATOM    413  C   PRO A  27      23.445  12.873 -22.645  1.00 86.48           C  
ATOM    414  CB  PRO A  27      21.580  11.207 -22.881  1.00 86.48           C  
ATOM    415  HB2 PRO A  27      20.654  11.572 -22.437  1.00 86.48           H  
ATOM    416  HB3 PRO A  27      22.212  10.731 -22.131  1.00 86.48           H  
ATOM    417  O   PRO A  27      23.209  13.783 -21.848  1.00 86.48           O  
ATOM    418  CG  PRO A  27      21.297  10.209 -23.994  1.00 86.48           C  
ATOM    419  HG2 PRO A  27      20.373  10.493 -24.497  1.00 86.48           H  
ATOM    420  HG3 PRO A  27      21.243   9.185 -23.626  1.00 86.48           H  
ATOM    421  CD  PRO A  27      22.463  10.402 -24.948  1.00 86.48           C  
ATOM    422  HD2 PRO A  27      22.151  10.134 -25.957  1.00 86.48           H  
ATOM    423  HD3 PRO A  27      23.300   9.776 -24.637  1.00 86.48           H  
ATOM    424  N   ARG A  28      24.677  12.364 -22.787  1.00 86.81           N  
ATOM    425  H   ARG A  28      24.831  11.656 -23.491  1.00 86.81           H  
ATOM    426  CA  ARG A  28      25.843  12.843 -22.031  1.00 86.81           C  
ATOM    427  HA  ARG A  28      25.597  12.871 -20.969  1.00 86.81           H  
ATOM    428  C   ARG A  28      26.256  14.261 -22.423  1.00 86.81           C  
ATOM    429  CB  ARG A  28      27.025  11.888 -22.231  1.00 86.81           C  
ATOM    430  HB2 ARG A  28      27.876  12.272 -21.668  1.00 86.81           H  
ATOM    431  HB3 ARG A  28      27.303  11.875 -23.285  1.00 86.81           H  
ATOM    432  O   ARG A  28      26.909  14.934 -21.632  1.00 86.81           O  
ATOM    433  CG  ARG A  28      26.739  10.456 -21.754  1.00 86.81           C  
ATOM    434  HG2 ARG A  28      25.868  10.048 -22.268  1.00 86.81           H  
ATOM    435  HG3 ARG A  28      26.556  10.459 -20.680  1.00 86.81           H  
ATOM    436  CD  ARG A  28      27.952   9.582 -22.072  1.00 86.81           C  
ATOM    437  HD2 ARG A  28      28.076   9.560 -23.155  1.00 86.81           H  
ATOM    438  HD3 ARG A  28      28.835  10.037 -21.624  1.00 86.81           H  
ATOM    439  NE  ARG A  28      27.807   8.203 -21.563  1.00 86.81           N  
ATOM    440  HE  ARG A  28      26.977   7.965 -21.039  1.00 86.81           H  
ATOM    441  NH1 ARG A  28      29.781   7.410 -22.412  1.00 86.81           N  
ATOM    442 HH11 ARG A  28      30.417   6.639 -22.551  1.00 86.81           H  
ATOM    443 HH12 ARG A  28      29.927   8.310 -22.846  1.00 86.81           H  
ATOM    444  NH2 ARG A  28      28.476   6.052 -21.229  1.00 86.81           N  
ATOM    445 HH21 ARG A  28      27.662   5.888 -20.653  1.00 86.81           H  
ATOM    446 HH22 ARG A  28      29.141   5.296 -21.305  1.00 86.81           H  
ATOM    447  CZ  ARG A  28      28.680   7.229 -21.735  1.00 86.81           C  
ATOM    448  N   LYS A  29      25.864  14.726 -23.616  1.00 88.09           N  
ATOM    449  H   LYS A  29      25.342  14.089 -24.201  1.00 88.09           H  
ATOM    450  CA  LYS A  29      26.101  16.097 -24.100  1.00 88.09           C  
ATOM    451  HA  LYS A  29      26.893  16.561 -23.514  1.00 88.09           H  
ATOM    452  C   LYS A  29      24.884  17.001 -23.937  1.00 88.09           C  
ATOM    453  CB  LYS A  29      26.532  16.066 -25.573  1.00 88.09           C  
ATOM    454  HB2 LYS A  29      25.788  15.529 -26.162  1.00 88.09           H  
ATOM    455  HB3 LYS A  29      26.582  17.092 -25.940  1.00 88.09           H  
ATOM    456  O   LYS A  29      25.034  18.171 -23.608  1.00 88.09           O  
ATOM    457  CG  LYS A  29      27.904  15.410 -25.762  1.00 88.09           C  
ATOM    458  HG2 LYS A  29      27.853  14.362 -25.468  1.00 88.09           H  
ATOM    459  HG3 LYS A  29      28.637  15.919 -25.136  1.00 88.09           H  
ATOM    460  CD  LYS A  29      28.339  15.503 -27.228  1.00 88.09           C  
ATOM    461  HD2 LYS A  29      27.601  14.998 -27.851  1.00 88.09           H  
ATOM    462  HD3 LYS A  29      28.403  16.551 -27.519  1.00 88.09           H  
ATOM    463  CE  LYS A  29      29.703  14.829 -27.393  1.00 88.09           C  
ATOM    464  HE2 LYS A  29      30.416  15.316 -26.728  1.00 88.09           H  
ATOM    465  HE3 LYS A  29      29.608  13.790 -27.076  1.00 88.09           H  
ATOM    466  NZ  LYS A  29      30.175  14.896 -28.798  1.00 88.09           N  
ATOM    467  HZ1 LYS A  29      29.522  14.419 -29.402  1.00 88.09           H  
ATOM    468  HZ2 LYS A  29      31.074  14.443 -28.885  1.00 88.09           H  
ATOM    469  HZ3 LYS A  29      30.262  15.856 -29.098  1.00 88.09           H  
ATOM    470  N   TYR A  30      23.684  16.475 -24.178  1.00 89.14           N  
ATOM    471  H   TYR A  30      23.650  15.515 -24.491  1.00 89.14           H  
ATOM    472  CA  TYR A  30      22.473  17.295 -24.311  1.00 89.14           C  
ATOM    473  HA  TYR A  30      22.745  18.349 -24.249  1.00 89.14           H  
ATOM    474  C   TYR A  30      21.433  17.079 -23.213  1.00 89.14           C  
ATOM    475  CB  TYR A  30      21.864  17.062 -25.698  1.00 89.14           C  
ATOM    476  HB2 TYR A  30      21.575  16.015 -25.788  1.00 89.14           H  
ATOM    477  HB3 TYR A  30      20.962  17.664 -25.805  1.00 89.14           H  
ATOM    478  O   TYR A  30      20.359  17.684 -23.277  1.00 89.14           O  
ATOM    479  CG  TYR A  30      22.799  17.434 -26.826  1.00 89.14           C  
ATOM    480  CD1 TYR A  30      23.100  18.789 -27.067  1.00 89.14           C  
ATOM    481  HD1 TYR A  30      22.659  19.560 -26.452  1.00 89.14           H  
ATOM    482  CD2 TYR A  30      23.390  16.427 -27.611  1.00 89.14           C  
ATOM    483  HD2 TYR A  30      23.169  15.388 -27.415  1.00 89.14           H  
ATOM    484  CE1 TYR A  30      23.989  19.141 -28.098  1.00 89.14           C  
ATOM    485  HE1 TYR A  30      24.226  20.180 -28.276  1.00 89.14           H  
ATOM    486  CE2 TYR A  30      24.280  16.775 -28.643  1.00 89.14           C  
ATOM    487  HE2 TYR A  30      24.737  16.014 -29.258  1.00 89.14           H  
ATOM    488  OH  TYR A  30      25.447  18.457 -29.880  1.00 89.14           O  
ATOM    489  HH  TYR A  30      25.552  19.408 -29.965  1.00 89.14           H  
ATOM    490  CZ  TYR A  30      24.579  18.131 -28.888  1.00 89.14           C  
ATOM    491  N   GLY A  31      21.706  16.208 -22.245  1.00 86.45           N  
ATOM    492  H   GLY A  31      22.574  15.692 -22.273  1.00 86.45           H  
ATOM    493  CA  GLY A  31      20.680  15.723 -21.337  1.00 86.45           C  
ATOM    494  HA2 GLY A  31      20.147  16.564 -20.895  1.00 86.45           H  
ATOM    495  HA3 GLY A  31      21.131  15.141 -20.533  1.00 86.45           H  
ATOM    496  C   GLY A  31      19.680  14.828 -22.058  1.00 86.45           C  
ATOM    497  O   GLY A  31      19.733  14.618 -23.276  1.00 86.45           O  
ATOM    498  N   GLY A  32      18.744  14.296 -21.293  1.00 88.50           N  
ATOM    499  H   GLY A  32      18.671  14.583 -20.327  1.00 88.50           H  
ATOM    500  CA  GLY A  32      17.798  13.309 -21.788  1.00 88.50           C  
ATOM    501  HA2 GLY A  32      18.269  12.326 -21.784  1.00 88.50           H  
ATOM    502  HA3 GLY A  32      17.508  13.538 -22.813  1.00 88.50           H  
ATOM    503  C   GLY A  32      16.547  13.241 -20.939  1.00 88.50           C  
ATOM    504  O   GLY A  32      16.434  13.923 -19.921  1.00 88.50           O  
ATOM    505  N   PHE A  33      15.609  12.407 -21.364  1.00 87.63           N  
ATOM    506  H   PHE A  33      15.795  11.847 -22.184  1.00 87.63           H  
ATOM    507  CA  PHE A  33      14.498  12.020 -20.505  1.00 87.63           C  
ATOM    508  HA  PHE A  33      14.051  12.916 -20.075  1.00 87.63           H  
ATOM    509  C   PHE A  33      15.017  11.155 -19.351  1.00 87.63           C  
ATOM    510  CB  PHE A  33      13.429  11.305 -21.330  1.00 87.63           C  
ATOM    511  HB2 PHE A  33      13.836  10.378 -21.735  1.00 87.63           H  
ATOM    512  HB3 PHE A  33      12.608  11.028 -20.669  1.00 87.63           H  
ATOM    513  O   PHE A  33      15.966  10.390 -19.539  1.00 87.63           O  
ATOM    514  CG  PHE A  33      12.866  12.142 -22.457  1.00 87.63           C  
ATOM    515  CD1 PHE A  33      12.081  13.267 -22.145  1.00 87.63           C  
ATOM    516  HD1 PHE A  33      11.890  13.528 -21.115  1.00 87.63           H  
ATOM    517  CD2 PHE A  33      13.079  11.784 -23.803  1.00 87.63           C  
ATOM    518  HD2 PHE A  33      13.657  10.906 -24.048  1.00 87.63           H  
ATOM    519  CE1 PHE A  33      11.490  14.020 -23.172  1.00 87.63           C  
ATOM    520  HE1 PHE A  33      10.825  14.834 -22.924  1.00 87.63           H  
ATOM    521  CE2 PHE A  33      12.478  12.534 -24.830  1.00 87.63           C  
ATOM    522  HE2 PHE A  33      12.574  12.218 -25.859  1.00 87.63           H  
ATOM    523  CZ  PHE A  33      11.684  13.651 -24.514  1.00 87.63           C  
ATOM    524  HZ  PHE A  33      11.171  14.192 -25.295  1.00 87.63           H  
ATOM    525  N   ASP A  34      14.404  11.295 -18.172  1.00 82.56           N  
ATOM    526  H   ASP A  34      13.672  11.988 -18.109  1.00 82.56           H  
ATOM    527  CA  ASP A  34      14.871  10.687 -16.916  1.00 82.56           C  
ATOM    528  HA  ASP A  34      15.855  11.091 -16.676  1.00 82.56           H  
ATOM    529  C   ASP A  34      15.043   9.165 -17.015  1.00 82.56           C  
ATOM    530  CB  ASP A  34      13.896  11.073 -15.777  1.00 82.56           C  
ATOM    531  HB2 ASP A  34      13.981  12.142 -15.582  1.00 82.56           H  
ATOM    532  HB3 ASP A  34      12.876  10.889 -16.116  1.00 82.56           H  
ATOM    533  O   ASP A  34      16.141   8.631 -16.861  1.00 82.56           O  
ATOM    534  CG  ASP A  34      14.111  10.307 -14.457  1.00 82.56           C  
ATOM    535  OD1 ASP A  34      15.252   9.910 -14.160  1.00 82.56           O  
ATOM    536  OD2 ASP A  34      13.105  10.008 -13.766  1.00 82.56           O  
ATOM    537  N   SER A  35      13.941   8.457 -17.254  1.00 81.64           N  
ATOM    538  H   SER A  35      13.077   8.947 -17.437  1.00 81.64           H  
ATOM    539  CA  SER A  35      13.934   6.998 -17.256  1.00 81.64           C  
ATOM    540  HA  SER A  35      14.879   6.671 -17.690  1.00 81.64           H  
ATOM    541  C   SER A  35      12.804   6.438 -18.118  1.00 81.64           C  
ATOM    542  CB  SER A  35      13.862   6.448 -15.819  1.00 81.64           C  
ATOM    543  HB2 SER A  35      14.847   6.552 -15.366  1.00 81.64           H  
ATOM    544  HB3 SER A  35      13.609   5.388 -15.846  1.00 81.64           H  
ATOM    545  O   SER A  35      11.756   7.081 -18.265  1.00 81.64           O  
ATOM    546  OG  SER A  35      12.924   7.128 -14.997  1.00 81.64           O  
ATOM    547  HG  SER A  35      13.300   7.997 -14.835  1.00 81.64           H  
ATOM    548  N   PRO A  36      12.996   5.240 -18.698  1.00 86.20           N  
ATOM    549  CA  PRO A  36      11.954   4.574 -19.462  1.00 86.20           C  
ATOM    550  HA  PRO A  36      11.582   5.228 -20.251  1.00 86.20           H  
ATOM    551  C   PRO A  36      10.799   4.169 -18.548  1.00 86.20           C  
ATOM    552  CB  PRO A  36      12.623   3.353 -20.088  1.00 86.20           C  
ATOM    553  HB2 PRO A  36      11.921   2.525 -20.188  1.00 86.20           H  
ATOM    554  HB3 PRO A  36      13.040   3.611 -21.062  1.00 86.20           H  
ATOM    555  O   PRO A  36      11.001   3.802 -17.387  1.00 86.20           O  
ATOM    556  CG  PRO A  36      13.771   3.029 -19.136  1.00 86.20           C  
ATOM    557  HG2 PRO A  36      14.594   2.531 -19.649  1.00 86.20           H  
ATOM    558  HG3 PRO A  36      13.404   2.417 -18.313  1.00 86.20           H  
ATOM    559  CD  PRO A  36      14.186   4.396 -18.602  1.00 86.20           C  
ATOM    560  HD2 PRO A  36      14.529   4.295 -17.573  1.00 86.20           H  
ATOM    561  HD3 PRO A  36      14.987   4.809 -19.215  1.00 86.20           H  
ATOM    562  N   ILE A  37       9.580   4.185 -19.082  1.00 86.99           N  
ATOM    563  H   ILE A  37       9.473   4.454 -20.049  1.00 86.99           H  
ATOM    564  CA  ILE A  37       8.425   3.633 -18.379  1.00 86.99           C  
ATOM    565  HA  ILE A  37       8.539   3.847 -17.316  1.00 86.99           H  
ATOM    566  C   ILE A  37       8.447   2.110 -18.539  1.00 86.99           C  
ATOM    567  CB  ILE A  37       7.107   4.306 -18.828  1.00 86.99           C  
ATOM    568  HB  ILE A  37       7.016   4.232 -19.911  1.00 86.99           H  
ATOM    569  O   ILE A  37       8.541   1.582 -19.649  1.00 86.99           O  
ATOM    570  CG1 ILE A  37       7.154   5.801 -18.427  1.00 86.99           C  
ATOM    571 HG12 ILE A  37       7.329   5.873 -17.353  1.00 86.99           H  
ATOM    572 HG13 ILE A  37       8.005   6.269 -18.921  1.00 86.99           H  
ATOM    573  CG2 ILE A  37       5.906   3.596 -18.172  1.00 86.99           C  
ATOM    574 HG21 ILE A  37       4.968   4.066 -18.468  1.00 86.99           H  
ATOM    575 HG22 ILE A  37       5.852   2.558 -18.502  1.00 86.99           H  
ATOM    576 HG23 ILE A  37       5.993   3.625 -17.086  1.00 86.99           H  
ATOM    577  CD1 ILE A  37       5.914   6.642 -18.764  1.00 86.99           C  
ATOM    578 HD11 ILE A  37       5.462   7.010 -17.843  1.00 86.99           H  
ATOM    579 HD12 ILE A  37       6.204   7.497 -19.375  1.00 86.99           H  
ATOM    580 HD13 ILE A  37       5.168   6.061 -19.307  1.00 86.99           H  
ATOM    581  N   VAL A  38       8.363   1.401 -17.413  1.00 89.03           N  
ATOM    582  H   VAL A  38       8.322   1.904 -16.538  1.00 89.03           H  
ATOM    583  CA  VAL A  38       8.184  -0.056 -17.378  1.00 89.03           C  
ATOM    584  HA  VAL A  38       8.855  -0.519 -18.101  1.00 89.03           H  
ATOM    585  C   VAL A  38       6.747  -0.381 -17.779  1.00 89.03           C  
ATOM    586  CB  VAL A  38       8.562  -0.644 -16.007  1.00 89.03           C  
ATOM    587  HB  VAL A  38       7.959  -0.173 -15.231  1.00 89.03           H  
ATOM    588  O   VAL A  38       5.808   0.121 -17.163  1.00 89.03           O  
ATOM    589  CG1 VAL A  38       8.336  -2.159 -15.957  1.00 89.03           C  
ATOM    590 HG11 VAL A  38       8.671  -2.559 -15.001  1.00 89.03           H  
ATOM    591 HG12 VAL A  38       7.275  -2.388 -16.063  1.00 89.03           H  
ATOM    592 HG13 VAL A  38       8.885  -2.650 -16.760  1.00 89.03           H  
ATOM    593  CG2 VAL A  38      10.046  -0.386 -15.704  1.00 89.03           C  
ATOM    594 HG21 VAL A  38      10.252   0.684 -15.680  1.00 89.03           H  
ATOM    595 HG22 VAL A  38      10.669  -0.849 -16.469  1.00 89.03           H  
ATOM    596 HG23 VAL A  38      10.304  -0.808 -14.733  1.00 89.03           H  
ATOM    597  N   ALA A  39       6.582  -1.207 -18.812  1.00 90.29           N  
ATOM    598  H   ALA A  39       7.397  -1.642 -19.218  1.00 90.29           H  
ATOM    599  CA  ALA A  39       5.282  -1.674 -19.279  1.00 90.29           C  
ATOM    600  HA  ALA A  39       4.580  -0.841 -19.289  1.00 90.29           H  
ATOM    601  C   ALA A  39       4.720  -2.755 -18.344  1.00 90.29           C  
ATOM    602  CB  ALA A  39       5.444  -2.203 -20.712  1.00 90.29           C  
ATOM    603  HB1 ALA A  39       5.868  -1.429 -21.352  1.00 90.29           H  
ATOM    604  HB2 ALA A  39       4.472  -2.501 -21.104  1.00 90.29           H  
ATOM    605  HB3 ALA A  39       6.108  -3.067 -20.727  1.00 90.29           H  
ATOM    606  O   ALA A  39       3.583  -2.662 -17.885  1.00 90.29           O  
ATOM    607  N   TYR A  40       5.538  -3.763 -18.044  1.00 93.45           N  
ATOM    608  H   TYR A  40       6.460  -3.774 -18.456  1.00 93.45           H  
ATOM    609  CA  TYR A  40       5.208  -4.876 -17.159  1.00 93.45           C  
ATOM    610  HA  TYR A  40       4.639  -4.503 -16.307  1.00 93.45           H  
ATOM    611  C   TYR A  40       6.483  -5.521 -16.610  1.00 93.45           C  
ATOM    612  CB  TYR A  40       4.335  -5.897 -17.909  1.00 93.45           C  
ATOM    613  HB2 TYR A  40       3.345  -5.461 -18.045  1.00 93.45           H  
ATOM    614  HB3 TYR A  40       4.195  -6.786 -17.293  1.00 93.45           H  
ATOM    615  O   TYR A  40       7.596  -5.198 -17.033  1.00 93.45           O  
ATOM    616  CG  TYR A  40       4.856  -6.345 -19.260  1.00 93.45           C  
ATOM    617  CD1 TYR A  40       4.262  -5.841 -20.434  1.00 93.45           C  
ATOM    618  HD1 TYR A  40       3.454  -5.127 -20.366  1.00 93.45           H  
ATOM    619  CD2 TYR A  40       5.890  -7.297 -19.346  1.00 93.45           C  
ATOM    620  HD2 TYR A  40       6.333  -7.703 -18.449  1.00 93.45           H  
ATOM    621  CE1 TYR A  40       4.678  -6.310 -21.693  1.00 93.45           C  
ATOM    622  HE1 TYR A  40       4.193  -5.974 -22.597  1.00 93.45           H  
ATOM    623  CE2 TYR A  40       6.321  -7.753 -20.607  1.00 93.45           C  
ATOM    624  HE2 TYR A  40       7.095  -8.502 -20.693  1.00 93.45           H  
ATOM    625  OH  TYR A  40       6.072  -7.759 -22.988  1.00 93.45           O  
ATOM    626  HH  TYR A  40       5.438  -7.546 -23.677  1.00 93.45           H  
ATOM    627  CZ  TYR A  40       5.705  -7.271 -21.779  1.00 93.45           C  
ATOM    628  N   SER A  41       6.318  -6.432 -15.657  1.00 95.79           N  
ATOM    629  H   SER A  41       5.380  -6.723 -15.423  1.00 95.79           H  
ATOM    630  CA  SER A  41       7.411  -7.257 -15.146  1.00 95.79           C  
ATOM    631  HA  SER A  41       8.369  -6.814 -15.418  1.00 95.79           H  
ATOM    632  C   SER A  41       7.338  -8.654 -15.755  1.00 95.79           C  
ATOM    633  CB  SER A  41       7.354  -7.341 -13.624  1.00 95.79           C  
ATOM    634  HB2 SER A  41       8.160  -7.982 -13.265  1.00 95.79           H  
ATOM    635  HB3 SER A  41       6.399  -7.783 -13.338  1.00 95.79           H  
ATOM    636  O   SER A  41       6.276  -9.106 -16.171  1.00 95.79           O  
ATOM    637  OG  SER A  41       7.476  -6.062 -13.025  1.00 95.79           O  
ATOM    638  HG  SER A  41       7.080  -6.131 -12.153  1.00 95.79           H  
ATOM    639  N   VAL A  42       8.459  -9.359 -15.783  1.00 95.88           N  
ATOM    640  H   VAL A  42       9.322  -8.898 -15.533  1.00 95.88           H  
ATOM    641  CA  VAL A  42       8.552 -10.749 -16.228  1.00 95.88           C  
ATOM    642  HA  VAL A  42       7.552 -11.171 -16.325  1.00 95.88           H  
ATOM    643  C   VAL A  42       9.309 -11.532 -15.172  1.00 95.88           C  
ATOM    644  CB  VAL A  42       9.244 -10.841 -17.599  1.00 95.88           C  
ATOM    645  HB  VAL A  42      10.241 -10.406 -17.528  1.00 95.88           H  
ATOM    646  O   VAL A  42      10.396 -11.121 -14.770  1.00 95.88           O  
ATOM    647  CG1 VAL A  42       9.373 -12.286 -18.082  1.00 95.88           C  
ATOM    648 HG11 VAL A  42       9.914 -12.296 -19.028  1.00 95.88           H  
ATOM    649 HG12 VAL A  42       8.389 -12.736 -18.212  1.00 95.88           H  
ATOM    650 HG13 VAL A  42       9.948 -12.879 -17.371  1.00 95.88           H  
ATOM    651  CG2 VAL A  42       8.450 -10.077 -18.663  1.00 95.88           C  
ATOM    652 HG21 VAL A  42       8.351  -9.028 -18.383  1.00 95.88           H  
ATOM    653 HG22 VAL A  42       8.976 -10.126 -19.616  1.00 95.88           H  
ATOM    654 HG23 VAL A  42       7.454 -10.508 -18.772  1.00 95.88           H  
ATOM    655  N   LEU A  43       8.749 -12.647 -14.710  1.00 95.98           N  
ATOM    656  H   LEU A  43       7.872 -12.941 -15.118  1.00 95.98           H  
ATOM    657  CA  LEU A  43       9.498 -13.620 -13.922  1.00 95.98           C  
ATOM    658  HA  LEU A  43      10.129 -13.090 -13.207  1.00 95.98           H  
ATOM    659  C   LEU A  43      10.392 -14.417 -14.869  1.00 95.98           C  
ATOM    660  CB  LEU A  43       8.531 -14.532 -13.155  1.00 95.98           C  
ATOM    661  HB2 LEU A  43       7.919 -15.056 -13.890  1.00 95.98           H  
ATOM    662  HB3 LEU A  43       7.875 -13.923 -12.533  1.00 95.98           H  
ATOM    663  O   LEU A  43       9.899 -14.989 -15.839  1.00 95.98           O  
ATOM    664  CG  LEU A  43       9.228 -15.588 -12.276  1.00 95.98           C  
ATOM    665  HG  LEU A  43       9.951 -16.151 -12.867  1.00 95.98           H  
ATOM    666  CD1 LEU A  43       9.951 -14.957 -11.084  1.00 95.98           C  
ATOM    667 HD11 LEU A  43       9.254 -14.355 -10.501  1.00 95.98           H  
ATOM    668 HD12 LEU A  43      10.369 -15.740 -10.452  1.00 95.98           H  
ATOM    669 HD13 LEU A  43      10.768 -14.327 -11.434  1.00 95.98           H  
ATOM    670  CD2 LEU A  43       8.194 -16.573 -11.738  1.00 95.98           C  
ATOM    671 HD21 LEU A  43       7.728 -17.091 -12.576  1.00 95.98           H  
ATOM    672 HD22 LEU A  43       8.679 -17.315 -11.104  1.00 95.98           H  
ATOM    673 HD23 LEU A  43       7.429 -16.048 -11.166  1.00 95.98           H  
ATOM    674  N   VAL A  44      11.689 -14.451 -14.575  1.00 95.60           N  
ATOM    675  H   VAL A  44      12.016 -13.911 -13.787  1.00 95.60           H  
ATOM    676  CA  VAL A  44      12.696 -15.156 -15.370  1.00 95.60           C  
ATOM    677  HA  VAL A  44      12.199 -15.731 -16.151  1.00 95.60           H  
ATOM    678  C   VAL A  44      13.452 -16.128 -14.475  1.00 95.60           C  
ATOM    679  CB  VAL A  44      13.660 -14.164 -16.053  1.00 95.60           C  
ATOM    680  HB  VAL A  44      14.170 -13.576 -15.289  1.00 95.60           H  
ATOM    681  O   VAL A  44      13.912 -15.762 -13.390  1.00 95.60           O  
ATOM    682  CG1 VAL A  44      14.721 -14.889 -16.894  1.00 95.60           C  
ATOM    683 HG11 VAL A  44      15.353 -14.157 -17.397  1.00 95.60           H  
ATOM    684 HG12 VAL A  44      15.364 -15.494 -16.255  1.00 95.60           H  
ATOM    685 HG13 VAL A  44      14.242 -15.523 -17.641  1.00 95.60           H  
ATOM    686  CG2 VAL A  44      12.906 -13.203 -16.981  1.00 95.60           C  
ATOM    687 HG21 VAL A  44      12.212 -12.592 -16.403  1.00 95.60           H  
ATOM    688 HG22 VAL A  44      13.614 -12.531 -17.466  1.00 95.60           H  
ATOM    689 HG23 VAL A  44      12.355 -13.762 -17.737  1.00 95.60           H  
ATOM    690  N   VAL A  45      13.614 -17.362 -14.959  1.00 95.67           N  
ATOM    691  H   VAL A  45      13.164 -17.593 -15.833  1.00 95.67           H  
ATOM    692  CA  VAL A  45      14.551 -18.339 -14.398  1.00 95.67           C  
ATOM    693  HA  VAL A  45      15.047 -17.874 -13.545  1.00 95.67           H  
ATOM    694  C   VAL A  45      15.613 -18.663 -15.441  1.00 95.67           C  
ATOM    695  CB  VAL A  45      13.857 -19.605 -13.870  1.00 95.67           C  
ATOM    696  HB  VAL A  45      13.445 -20.174 -14.704  1.00 95.67           H  
ATOM    697  O   VAL A  45      15.312 -19.218 -16.498  1.00 95.67           O  
ATOM    698  CG1 VAL A  45      14.863 -20.483 -13.111  1.00 95.67           C  
ATOM    699 HG11 VAL A  45      15.267 -19.932 -12.262  1.00 95.67           H  
ATOM    700 HG12 VAL A  45      14.364 -21.381 -12.747  1.00 95.67           H  
ATOM    701 HG13 VAL A  45      15.687 -20.768 -13.764  1.00 95.67           H  
ATOM    702  CG2 VAL A  45      12.722 -19.269 -12.895  1.00 95.67           C  
ATOM    703 HG21 VAL A  45      12.283 -20.185 -12.501  1.00 95.67           H  
ATOM    704 HG22 VAL A  45      11.940 -18.710 -13.409  1.00 95.67           H  
ATOM    705 HG23 VAL A  45      13.113 -18.663 -12.077  1.00 95.67           H  
ATOM    706  N   ALA A  46      16.855 -18.294 -15.156  1.00 95.95           N  
ATOM    707  H   ALA A  46      17.044 -17.882 -14.253  1.00 95.95           H  
ATOM    708  CA  ALA A  46      17.983 -18.426 -16.075  1.00 95.95           C  
ATOM    709  HA  ALA A  46      17.903 -19.355 -16.640  1.00 95.95           H  
ATOM    710  C   ALA A  46      19.301 -18.454 -15.295  1.00 95.95           C  
ATOM    711  CB  ALA A  46      17.946 -17.242 -17.049  1.00 95.95           C  
ATOM    712  HB1 ALA A  46      18.778 -17.309 -17.750  1.00 95.95           H  
ATOM    713  HB2 ALA A  46      18.014 -16.308 -16.490  1.00 95.95           H  
ATOM    714  HB3 ALA A  46      17.011 -17.244 -17.610  1.00 95.95           H  
ATOM    715  O   ALA A  46      19.325 -18.162 -14.100  1.00 95.95           O  
ATOM    716  N   ASP A  47      20.398 -18.769 -15.966  1.00 95.41           N  
ATOM    717  H   ASP A  47      20.330 -18.959 -16.956  1.00 95.41           H  
ATOM    718  CA  ASP A  47      21.738 -18.635 -15.413  1.00 95.41           C  
ATOM    719  HA  ASP A  47      21.682 -18.712 -14.327  1.00 95.41           H  
ATOM    720  C   ASP A  47      22.319 -17.261 -15.749  1.00 95.41           C  
ATOM    721  CB  ASP A  47      22.644 -19.773 -15.898  1.00 95.41           C  
ATOM    722  HB2 ASP A  47      23.656 -19.575 -15.546  1.00 95.41           H  
ATOM    723  HB3 ASP A  47      22.664 -19.782 -16.988  1.00 95.41           H  
ATOM    724  O   ASP A  47      22.155 -16.743 -16.851  1.00 95.41           O  
ATOM    725  CG  ASP A  47      22.222 -21.154 -15.381  1.00 95.41           C  
ATOM    726  OD1 ASP A  47      21.521 -21.232 -14.339  1.00 95.41           O  
ATOM    727  OD2 ASP A  47      22.667 -22.144 -15.995  1.00 95.41           O  
ATOM    728  N   VAL A  48      23.030 -16.668 -14.797  1.00 93.98           N  
ATOM    729  H   VAL A  48      23.073 -17.109 -13.889  1.00 93.98           H  
ATOM    730  CA  VAL A  48      23.770 -15.416 -14.993  1.00 93.98           C  
ATOM    731  HA  VAL A  48      23.867 -15.222 -16.062  1.00 93.98           H  
ATOM    732  C   VAL A  48      25.176 -15.556 -14.441  1.00 93.98           C  
ATOM    733  CB  VAL A  48      23.057 -14.200 -14.375  1.00 93.98           C  
ATOM    734  HB  VAL A  48      23.712 -13.333 -14.459  1.00 93.98           H  
ATOM    735  O   VAL A  48      25.404 -16.236 -13.435  1.00 93.98           O  
ATOM    736  CG1 VAL A  48      21.760 -13.879 -15.117  1.00 93.98           C  
ATOM    737 HG11 VAL A  48      21.976 -13.711 -16.172  1.00 93.98           H  
ATOM    738 HG12 VAL A  48      21.305 -12.974 -14.712  1.00 93.98           H  
ATOM    739 HG13 VAL A  48      21.057 -14.707 -15.024  1.00 93.98           H  
ATOM    740  CG2 VAL A  48      22.716 -14.402 -12.897  1.00 93.98           C  
ATOM    741 HG21 VAL A  48      22.046 -15.256 -12.803  1.00 93.98           H  
ATOM    742 HG22 VAL A  48      22.213 -13.507 -12.528  1.00 93.98           H  
ATOM    743 HG23 VAL A  48      23.622 -14.599 -12.323  1.00 93.98           H  
ATOM    744  N   GLU A  49      26.130 -14.900 -15.089  1.00 91.89           N  
ATOM    745  H   GLU A  49      25.893 -14.344 -15.898  1.00 91.89           H  
ATOM    746  CA  GLU A  49      27.493 -14.817 -14.576  1.00 91.89           C  
ATOM    747  HA  GLU A  49      27.805 -15.805 -14.240  1.00 91.89           H  
ATOM    748  C   GLU A  49      27.521 -13.869 -13.371  1.00 91.89           C  
ATOM    749  CB  GLU A  49      28.468 -14.386 -15.676  1.00 91.89           C  
ATOM    750  HB2 GLU A  49      29.461 -14.342 -15.229  1.00 91.89           H  
ATOM    751  HB3 GLU A  49      28.186 -13.404 -16.057  1.00 91.89           H  
ATOM    752  O   GLU A  49      27.115 -12.707 -13.453  1.00 91.89           O  
ATOM    753  CG  GLU A  49      28.523 -15.403 -16.821  1.00 91.89           C  
ATOM    754  HG2 GLU A  49      27.540 -15.477 -17.286  1.00 91.89           H  
ATOM    755  HG3 GLU A  49      28.771 -16.378 -16.401  1.00 91.89           H  
ATOM    756  CD  GLU A  49      29.546 -15.059 -17.908  1.00 91.89           C  
ATOM    757  OE1 GLU A  49      29.770 -15.962 -18.749  1.00 91.89           O  
ATOM    758  OE2 GLU A  49      30.027 -13.911 -17.981  1.00 91.89           O  
ATOM    759  N   LYS A  50      27.944 -14.379 -12.207  1.00 84.77           N  
ATOM    760  H   LYS A  50      28.195 -15.357 -12.185  1.00 84.77           H  
ATOM    761  CA  LYS A  50      28.023 -13.590 -10.969  1.00 84.77           C  
ATOM    762  HA  LYS A  50      27.943 -12.539 -11.246  1.00 84.77           H  
ATOM    763  C   LYS A  50      29.377 -13.732 -10.281  1.00 84.77           C  
ATOM    764  CB  LYS A  50      26.847 -13.920 -10.022  1.00 84.77           C  
ATOM    765  HB2 LYS A  50      26.639 -14.989 -10.053  1.00 84.77           H  
ATOM    766  HB3 LYS A  50      27.128 -13.651  -9.003  1.00 84.77           H  
ATOM    767  O   LYS A  50      29.899 -14.829 -10.081  1.00 84.77           O  
ATOM    768  CG  LYS A  50      25.580 -13.125 -10.388  1.00 84.77           C  
ATOM    769  HG2 LYS A  50      25.829 -12.064 -10.393  1.00 84.77           H  
ATOM    770  HG3 LYS A  50      25.272 -13.402 -11.397  1.00 84.77           H  
ATOM    771  CD  LYS A  50      24.402 -13.343  -9.418  1.00 84.77           C  
ATOM    772  HD2 LYS A  50      24.710 -13.097  -8.402  1.00 84.77           H  
ATOM    773  HD3 LYS A  50      24.087 -14.386  -9.469  1.00 84.77           H  
ATOM    774  CE  LYS A  50      23.243 -12.426  -9.849  1.00 84.77           C  
ATOM    775  HE2 LYS A  50      23.571 -11.388  -9.790  1.00 84.77           H  
ATOM    776  HE3 LYS A  50      23.036 -12.624 -10.901  1.00 84.77           H  
ATOM    777  NZ  LYS A  50      21.988 -12.607  -9.069  1.00 84.77           N  
ATOM    778  HZ1 LYS A  50      21.255 -12.048  -9.482  1.00 84.77           H  
ATOM    779  HZ2 LYS A  50      21.662 -13.560  -9.141  1.00 84.77           H  
ATOM    780  HZ3 LYS A  50      22.091 -12.336  -8.102  1.00 84.77           H  
ATOM    781  N   GLY A  51      29.875 -12.598  -9.788  1.00 82.57           N  
ATOM    782  H   GLY A  51      29.431 -11.742 -10.089  1.00 82.57           H  
ATOM    783  CA  GLY A  51      31.108 -12.496  -9.006  1.00 82.57           C  
ATOM    784  HA2 GLY A  51      31.055 -11.604  -8.383  1.00 82.57           H  
ATOM    785  HA3 GLY A  51      31.196 -13.364  -8.353  1.00 82.57           H  
ATOM    786  C   GLY A  51      32.372 -12.408  -9.863  1.00 82.57           C  
ATOM    787  O   GLY A  51      32.327 -12.486 -11.084  1.00 82.57           O  
ATOM    788  N   LYS A  52      33.529 -12.257  -9.205  1.00 82.03           N  
ATOM    789  H   LYS A  52      33.496 -12.184  -8.198  1.00 82.03           H  
ATOM    790  CA  LYS A  52      34.823 -12.041  -9.882  1.00 82.03           C  
ATOM    791  HA  LYS A  52      34.758 -11.147 -10.502  1.00 82.03           H  
ATOM    792  C   LYS A  52      35.215 -13.167 -10.845  1.00 82.03           C  
ATOM    793  CB  LYS A  52      35.947 -11.855  -8.848  1.00 82.03           C  
ATOM    794  HB2 LYS A  52      35.966 -12.709  -8.171  1.00 82.03           H  
ATOM    795  HB3 LYS A  52      36.895 -11.830  -9.384  1.00 82.03           H  
ATOM    796  O   LYS A  52      35.875 -12.908 -11.838  1.00 82.03           O  
ATOM    797  CG  LYS A  52      35.824 -10.556  -8.036  1.00 82.03           C  
ATOM    798  HG2 LYS A  52      35.743  -9.712  -8.722  1.00 82.03           H  
ATOM    799  HG3 LYS A  52      34.931 -10.594  -7.413  1.00 82.03           H  
ATOM    800  CD  LYS A  52      37.063 -10.364  -7.147  1.00 82.03           C  
ATOM    801  HD2 LYS A  52      37.140 -11.200  -6.451  1.00 82.03           H  
ATOM    802  HD3 LYS A  52      37.951 -10.349  -7.779  1.00 82.03           H  
ATOM    803  CE  LYS A  52      36.978  -9.046  -6.365  1.00 82.03           C  
ATOM    804  HE2 LYS A  52      36.101  -9.075  -5.718  1.00 82.03           H  
ATOM    805  HE3 LYS A  52      36.839  -8.232  -7.076  1.00 82.03           H  
ATOM    806  NZ  LYS A  52      38.203  -8.801  -5.557  1.00 82.03           N  
ATOM    807  HZ1 LYS A  52      38.134  -7.924  -5.061  1.00 82.03           H  
ATOM    808  HZ2 LYS A  52      38.350  -9.535  -4.879  1.00 82.03           H  
ATOM    809  HZ3 LYS A  52      39.018  -8.751  -6.151  1.00 82.03           H  
ATOM    810  N   SER A  53      34.824 -14.403 -10.540  1.00 84.11           N  
ATOM    811  H   SER A  53      34.235 -14.539  -9.731  1.00 84.11           H  
ATOM    812  CA  SER A  53      35.119 -15.583 -11.360  1.00 84.11           C  
ATOM    813  HA  SER A  53      36.065 -15.419 -11.878  1.00 84.11           H  
ATOM    814  C   SER A  53      34.093 -15.844 -12.465  1.00 84.11           C  
ATOM    815  CB  SER A  53      35.305 -16.814 -10.463  1.00 84.11           C  
ATOM    816  HB2 SER A  53      35.357 -17.718 -11.069  1.00 84.11           H  
ATOM    817  HB3 SER A  53      36.254 -16.709  -9.937  1.00 84.11           H  
ATOM    818  O   SER A  53      34.205 -16.870 -13.127  1.00 84.11           O  
ATOM    819  OG  SER A  53      34.266 -16.934  -9.497  1.00 84.11           O  
ATOM    820  HG  SER A  53      34.687 -17.045  -8.641  1.00 84.11           H  
ATOM    821  N   GLN A  54      33.093 -14.966 -12.641  1.00 84.84           N  
ATOM    822  H   GLN A  54      33.089 -14.114 -12.099  1.00 84.84           H  
ATOM    823  CA  GLN A  54      32.035 -15.088 -13.655  1.00 84.84           C  
ATOM    824  HA  GLN A  54      31.235 -14.409 -13.361  1.00 84.84           H  
ATOM    825  C   GLN A  54      31.373 -16.476 -13.683  1.00 84.84           C  
ATOM    826  CB  GLN A  54      32.547 -14.628 -15.035  1.00 84.84           C  
ATOM    827  HB2 GLN A  54      33.367 -15.277 -15.342  1.00 84.84           H  
ATOM    828  HB3 GLN A  54      31.751 -14.738 -15.772  1.00 84.84           H  
ATOM    829  O   GLN A  54      31.006 -17.004 -14.729  1.00 84.84           O  
ATOM    830  CG  GLN A  54      33.034 -13.169 -15.080  1.00 84.84           C  
ATOM    831  HG2 GLN A  54      33.438 -12.979 -16.075  1.00 84.84           H  
ATOM    832  HG3 GLN A  54      33.844 -13.028 -14.365  1.00 84.84           H  
ATOM    833  CD  GLN A  54      31.949 -12.125 -14.816  1.00 84.84           C  
ATOM    834  NE2 GLN A  54      32.297 -10.863 -14.736  1.00 84.84           N  
ATOM    835 HE21 GLN A  54      31.515 -10.226 -14.687  1.00 84.84           H  
ATOM    836 HE22 GLN A  54      33.230 -10.579 -14.998  1.00 84.84           H  
ATOM    837  OE1 GLN A  54      30.780 -12.390 -14.621  1.00 84.84           O  
ATOM    838  N   LYS A  55      31.220 -17.104 -12.510  1.00 88.88           N  
ATOM    839  H   LYS A  55      31.486 -16.609 -11.670  1.00 88.88           H  
ATOM    840  CA  LYS A  55      30.579 -18.418 -12.414  1.00 88.88           C  
ATOM    841  HA  LYS A  55      31.001 -19.056 -13.190  1.00 88.88           H  
ATOM    842  C   LYS A  55      29.091 -18.277 -12.710  1.00 88.88           C  
ATOM    843  CB  LYS A  55      30.823 -19.069 -11.047  1.00 88.88           C  
ATOM    844  HB2 LYS A  55      30.166 -19.933 -10.952  1.00 88.88           H  
ATOM    845  HB3 LYS A  55      30.580 -18.359 -10.256  1.00 88.88           H  
ATOM    846  O   LYS A  55      28.431 -17.400 -12.147  1.00 88.88           O  
ATOM    847  CG  LYS A  55      32.277 -19.542 -10.904  1.00 88.88           C  
ATOM    848  HG2 LYS A  55      32.503 -20.236 -11.714  1.00 88.88           H  
ATOM    849  HG3 LYS A  55      32.948 -18.687 -10.985  1.00 88.88           H  
ATOM    850  CD  LYS A  55      32.501 -20.250  -9.562  1.00 88.88           C  
ATOM    851  HD2 LYS A  55      32.291 -19.556  -8.748  1.00 88.88           H  
ATOM    852  HD3 LYS A  55      31.823 -21.102  -9.496  1.00 88.88           H  
ATOM    853  CE  LYS A  55      33.952 -20.736  -9.474  1.00 88.88           C  
ATOM    854  HE2 LYS A  55      34.170 -21.314 -10.372  1.00 88.88           H  
ATOM    855  HE3 LYS A  55      34.612 -19.869  -9.479  1.00 88.88           H  
ATOM    856  NZ  LYS A  55      34.191 -21.578  -8.271  1.00 88.88           N  
ATOM    857  HZ1 LYS A  55      34.018 -21.065  -7.418  1.00 88.88           H  
ATOM    858  HZ2 LYS A  55      33.594 -22.392  -8.291  1.00 88.88           H  
ATOM    859  HZ3 LYS A  55      35.145 -21.909  -8.264  1.00 88.88           H  
ATOM    860  N   LEU A  56      28.576 -19.181 -13.540  1.00 92.23           N  
ATOM    861  H   LEU A  56      29.198 -19.833 -13.995  1.00 92.23           H  
ATOM    862  CA  LEU A  56      27.148 -19.288 -13.813  1.00 92.23           C  
ATOM    863  HA  LEU A  56      26.778 -18.309 -14.117  1.00 92.23           H  
ATOM    864  C   LEU A  56      26.403 -19.680 -12.539  1.00 92.23           C  
ATOM    865  CB  LEU A  56      26.887 -20.301 -14.944  1.00 92.23           C  
ATOM    866  HB2 LEU A  56      27.319 -21.261 -14.660  1.00 92.23           H  
ATOM    867  HB3 LEU A  56      25.812 -20.443 -15.047  1.00 92.23           H  
ATOM    868  O   LEU A  56      26.760 -20.645 -11.861  1.00 92.23           O  
ATOM    869  CG  LEU A  56      27.456 -19.880 -16.308  1.00 92.23           C  
ATOM    870  HG  LEU A  56      28.528 -19.708 -16.211  1.00 92.23           H  
ATOM    871  CD1 LEU A  56      27.241 -20.992 -17.334  1.00 92.23           C  
ATOM    872 HD11 LEU A  56      26.176 -21.193 -17.451  1.00 92.23           H  
ATOM    873 HD12 LEU A  56      27.661 -20.696 -18.296  1.00 92.23           H  
ATOM    874 HD13 LEU A  56      27.738 -21.903 -17.001  1.00 92.23           H  
ATOM    875  CD2 LEU A  56      26.802 -18.612 -16.851  1.00 92.23           C  
ATOM    876 HD21 LEU A  56      25.753 -18.791 -17.085  1.00 92.23           H  
ATOM    877 HD22 LEU A  56      26.880 -17.789 -16.141  1.00 92.23           H  
ATOM    878 HD23 LEU A  56      27.352 -18.319 -17.745  1.00 92.23           H  
ATOM    879  N   LYS A  57      25.374 -18.904 -12.208  1.00 93.83           N  
ATOM    880  H   LYS A  57      25.202 -18.083 -12.771  1.00 93.83           H  
ATOM    881  CA  LYS A  57      24.441 -19.198 -11.124  1.00 93.83           C  
ATOM    882  HA  LYS A  57      24.571 -20.230 -10.798  1.00 93.83           H  
ATOM    883  C   LYS A  57      23.021 -19.051 -11.632  1.00 93.83           C  
ATOM    884  CB  LYS A  57      24.669 -18.254  -9.937  1.00 93.83           C  
ATOM    885  HB2 LYS A  57      24.636 -17.221 -10.282  1.00 93.83           H  
ATOM    886  HB3 LYS A  57      23.858 -18.405  -9.225  1.00 93.83           H  
ATOM    887  O   LYS A  57      22.684 -18.005 -12.186  1.00 93.83           O  
ATOM    888  CG  LYS A  57      26.004 -18.519  -9.232  1.00 93.83           C  
ATOM    889  HG2 LYS A  57      26.083 -19.581  -9.003  1.00 93.83           H  
ATOM    890  HG3 LYS A  57      26.830 -18.232  -9.883  1.00 93.83           H  
ATOM    891  CD  LYS A  57      26.075 -17.718  -7.928  1.00 93.83           C  
ATOM    892  HD2 LYS A  57      26.039 -16.653  -8.157  1.00 93.83           H  
ATOM    893  HD3 LYS A  57      25.221 -17.985  -7.306  1.00 93.83           H  
ATOM    894  CE  LYS A  57      27.373 -18.054  -7.192  1.00 93.83           C  
ATOM    895  HE2 LYS A  57      28.212 -17.703  -7.792  1.00 93.83           H  
ATOM    896  HE3 LYS A  57      27.447 -19.139  -7.115  1.00 93.83           H  
ATOM    897  NZ  LYS A  57      27.396 -17.446  -5.838  1.00 93.83           N  
ATOM    898  HZ1 LYS A  57      28.242 -17.702  -5.349  1.00 93.83           H  
ATOM    899  HZ2 LYS A  57      27.342 -16.440  -5.901  1.00 93.83           H  
ATOM    900  HZ3 LYS A  57      26.610 -17.781  -5.299  1.00 93.83           H  
ATOM    901  N   THR A  58      22.191 -20.047 -11.354  1.00 94.35           N  
ATOM    902  H   THR A  58      22.551 -20.925 -11.008  1.00 94.35           H  
ATOM    903  CA  THR A  58      20.755 -19.943 -11.593  1.00 94.35           C  
ATOM    904  HA  THR A  58      20.599 -19.668 -12.636  1.00 94.35           H  
ATOM    905  C   THR A  58      20.161 -18.856 -10.706  1.00 94.35           C  
ATOM    906  CB  THR A  58      20.041 -21.274 -11.352  1.00 94.35           C  
ATOM    907  HB  THR A  58      20.108 -21.528 -10.294  1.00 94.35           H  
ATOM    908  O   THR A  58      20.377 -18.826  -9.491  1.00 94.35           O  
ATOM    909  CG2 THR A  58      18.567 -21.219 -11.752  1.00 94.35           C  
ATOM    910 HG21 THR A  58      18.479 -21.039 -12.824  1.00 94.35           H  
ATOM    911 HG22 THR A  58      18.051 -20.425 -11.212  1.00 94.35           H  
ATOM    912 HG23 THR A  58      18.091 -22.163 -11.487  1.00 94.35           H  
ATOM    913  OG1 THR A  58      20.643 -22.307 -12.099  1.00 94.35           O  
ATOM    914  HG1 THR A  58      20.949 -21.938 -12.931  1.00 94.35           H  
ATOM    915  N   VAL A  59      19.397 -17.966 -11.322  1.00 93.78           N  
ATOM    916  H   VAL A  59      19.295 -18.046 -12.324  1.00 93.78           H  
ATOM    917  CA  VAL A  59      18.603 -16.932 -10.670  1.00 93.78           C  
ATOM    918  HA  VAL A  59      18.701 -17.041  -9.590  1.00 93.78           H  
ATOM    919  C   VAL A  59      17.133 -17.123 -11.002  1.00 93.78           C  
ATOM    920  CB  VAL A  59      19.077 -15.514 -11.037  1.00 93.78           C  
ATOM    921  HB  VAL A  59      18.409 -14.802 -10.552  1.00 93.78           H  
ATOM    922  O   VAL A  59      16.780 -17.639 -12.059  1.00 93.78           O  
ATOM    923  CG1 VAL A  59      20.481 -15.277 -10.469  1.00 93.78           C  
ATOM    924 HG11 VAL A  59      21.177 -16.011 -10.875  1.00 93.78           H  
ATOM    925 HG12 VAL A  59      20.452 -15.374  -9.384  1.00 93.78           H  
ATOM    926 HG13 VAL A  59      20.794 -14.274 -10.760  1.00 93.78           H  
ATOM    927  CG2 VAL A  59      19.066 -15.213 -12.540  1.00 93.78           C  
ATOM    928 HG21 VAL A  59      18.070 -15.376 -12.951  1.00 93.78           H  
ATOM    929 HG22 VAL A  59      19.776 -15.851 -13.066  1.00 93.78           H  
ATOM    930 HG23 VAL A  59      19.333 -14.170 -12.709  1.00 93.78           H  
ATOM    931  N   LYS A  60      16.287 -16.697 -10.069  1.00 94.65           N  
ATOM    932  H   LYS A  60      16.685 -16.302  -9.228  1.00 94.65           H  
ATOM    933  CA  LYS A  60      14.844 -16.536 -10.218  1.00 94.65           C  
ATOM    934  HA  LYS A  60      14.546 -16.691 -11.255  1.00 94.65           H  
ATOM    935  C   LYS A  60      14.555 -15.097  -9.827  1.00 94.65           C  
ATOM    936  CB  LYS A  60      14.140 -17.565  -9.322  1.00 94.65           C  
ATOM    937  HB2 LYS A  60      14.391 -18.562  -9.683  1.00 94.65           H  
ATOM    938  HB3 LYS A  60      14.522 -17.467  -8.306  1.00 94.65           H  
ATOM    939  O   LYS A  60      14.720 -14.745  -8.660  1.00 94.65           O  
ATOM    940  CG  LYS A  60      12.609 -17.422  -9.285  1.00 94.65           C  
ATOM    941  HG2 LYS A  60      12.341 -16.436  -8.907  1.00 94.65           H  
ATOM    942  HG3 LYS A  60      12.195 -17.546 -10.286  1.00 94.65           H  
ATOM    943  CD  LYS A  60      12.037 -18.490  -8.344  1.00 94.65           C  
ATOM    944  HD2 LYS A  60      12.288 -19.481  -8.722  1.00 94.65           H  
ATOM    945  HD3 LYS A  60      12.491 -18.367  -7.361  1.00 94.65           H  
ATOM    946  CE  LYS A  60      10.521 -18.378  -8.196  1.00 94.65           C  
ATOM    947  HE2 LYS A  60      10.276 -17.347  -7.939  1.00 94.65           H  
ATOM    948  HE3 LYS A  60      10.034 -18.612  -9.142  1.00 94.65           H  
ATOM    949  NZ  LYS A  60      10.018 -19.266  -7.112  1.00 94.65           N  
ATOM    950  HZ1 LYS A  60      10.044 -20.251  -7.333  1.00 94.65           H  
ATOM    951  HZ2 LYS A  60       9.077 -18.986  -6.874  1.00 94.65           H  
ATOM    952  HZ3 LYS A  60      10.499 -19.125  -6.235  1.00 94.65           H  
ATOM    953  N   GLU A  61      14.230 -14.252 -10.792  1.00 94.94           N  
ATOM    954  H   GLU A  61      14.118 -14.593 -11.736  1.00 94.94           H  
ATOM    955  CA  GLU A  61      14.097 -12.815 -10.556  1.00 94.94           C  
ATOM    956  HA  GLU A  61      13.750 -12.669  -9.533  1.00 94.94           H  
ATOM    957  C   GLU A  61      13.037 -12.177 -11.447  1.00 94.94           C  
ATOM    958  CB  GLU A  61      15.464 -12.110 -10.664  1.00 94.94           C  
ATOM    959  HB2 GLU A  61      15.340 -11.060 -10.399  1.00 94.94           H  
ATOM    960  HB3 GLU A  61      16.120 -12.560  -9.919  1.00 94.94           H  
ATOM    961  O   GLU A  61      12.591 -12.755 -12.437  1.00 94.94           O  
ATOM    962  CG  GLU A  61      16.141 -12.195 -12.041  1.00 94.94           C  
ATOM    963  HG2 GLU A  61      16.219 -13.240 -12.339  1.00 94.94           H  
ATOM    964  HG3 GLU A  61      15.518 -11.678 -12.771  1.00 94.94           H  
ATOM    965  CD  GLU A  61      17.555 -11.584 -12.032  1.00 94.94           C  
ATOM    966  OE1 GLU A  61      17.965 -11.074 -13.094  1.00 94.94           O  
ATOM    967  OE2 GLU A  61      18.263 -11.665 -10.994  1.00 94.94           O  
ATOM    968  N   LEU A  62      12.610 -10.982 -11.050  1.00 96.19           N  
ATOM    969  H   LEU A  62      13.083 -10.533 -10.279  1.00 96.19           H  
ATOM    970  CA  LEU A  62      11.683 -10.168 -11.815  1.00 96.19           C  
ATOM    971  HA  LEU A  62      11.132 -10.803 -12.509  1.00 96.19           H  
ATOM    972  C   LEU A  62      12.479  -9.159 -12.637  1.00 96.19           C  
ATOM    973  CB  LEU A  62      10.683  -9.500 -10.860  1.00 96.19           C  
ATOM    974  HB2 LEU A  62      10.137  -8.725 -11.399  1.00 96.19           H  
ATOM    975  HB3 LEU A  62      11.238  -9.020 -10.055  1.00 96.19           H  
ATOM    976  O   LEU A  62      13.272  -8.396 -12.087  1.00 96.19           O  
ATOM    977  CG  LEU A  62       9.675 -10.505 -10.273  1.00 96.19           C  
ATOM    978  HG  LEU A  62      10.185 -11.420  -9.972  1.00 96.19           H  
ATOM    979  CD1 LEU A  62       9.004  -9.913  -9.042  1.00 96.19           C  
ATOM    980 HD11 LEU A  62       9.725  -9.929  -8.225  1.00 96.19           H  
ATOM    981 HD12 LEU A  62       8.691  -8.889  -9.242  1.00 96.19           H  
ATOM    982 HD13 LEU A  62       8.145 -10.517  -8.748  1.00 96.19           H  
ATOM    983  CD2 LEU A  62       8.593 -10.865 -11.283  1.00 96.19           C  
ATOM    984 HD21 LEU A  62       7.905 -11.582 -10.834  1.00 96.19           H  
ATOM    985 HD22 LEU A  62       9.040 -11.329 -12.162  1.00 96.19           H  
ATOM    986 HD23 LEU A  62       8.046  -9.973 -11.590  1.00 96.19           H  
ATOM    987  N   LEU A  63      12.234  -9.137 -13.941  1.00 95.68           N  
ATOM    988  H   LEU A  63      11.611  -9.839 -14.315  1.00 95.68           H  
ATOM    989  CA  LEU A  63      12.794  -8.172 -14.876  1.00 95.68           C  
ATOM    990  HA  LEU A  63      13.580  -7.607 -14.374  1.00 95.68           H  
ATOM    991  C   LEU A  63      11.698  -7.204 -15.321  1.00 95.68           C  
ATOM    992  CB  LEU A  63      13.419  -8.933 -16.056  1.00 95.68           C  
ATOM    993  HB2 LEU A  63      14.169  -9.626 -15.674  1.00 95.68           H  
ATOM    994  HB3 LEU A  63      12.639  -9.520 -16.541  1.00 95.68           H  
ATOM    995  O   LEU A  63      10.625  -7.629 -15.739  1.00 95.68           O  
ATOM    996  CG  LEU A  63      14.074  -8.019 -17.107  1.00 95.68           C  
ATOM    997  HG  LEU A  63      13.342  -7.299 -17.475  1.00 95.68           H  
ATOM    998  CD1 LEU A  63      15.279  -7.260 -16.547  1.00 95.68           C  
ATOM    999 HD11 LEU A  63      16.006  -7.966 -16.145  1.00 95.68           H  
ATOM   1000 HD12 LEU A  63      14.968  -6.572 -15.761  1.00 95.68           H  
ATOM   1001 HD13 LEU A  63      15.746  -6.680 -17.343  1.00 95.68           H  
ATOM   1002  CD2 LEU A  63      14.545  -8.858 -18.291  1.00 95.68           C  
ATOM   1003 HD21 LEU A  63      15.007  -8.214 -19.040  1.00 95.68           H  
ATOM   1004 HD22 LEU A  63      15.270  -9.599 -17.954  1.00 95.68           H  
ATOM   1005 HD23 LEU A  63      13.693  -9.366 -18.740  1.00 95.68           H  
ATOM   1006  N   GLY A  64      11.952  -5.900 -15.240  1.00 95.42           N  
ATOM   1007  H   GLY A  64      12.873  -5.608 -14.945  1.00 95.42           H  
ATOM   1008  CA  GLY A  64      11.051  -4.899 -15.806  1.00 95.42           C  
ATOM   1009  HA2 GLY A  64      11.242  -3.928 -15.348  1.00 95.42           H  
ATOM   1010  HA3 GLY A  64      10.012  -5.171 -15.616  1.00 95.42           H  
ATOM   1011  C   GLY A  64      11.282  -4.774 -17.307  1.00 95.42           C  
ATOM   1012  O   GLY A  64      12.396  -4.459 -17.715  1.00 95.42           O  
ATOM   1013  N   ILE A  65      10.240  -4.981 -18.109  1.00 95.03           N  
ATOM   1014  H   ILE A  65       9.350  -5.224 -17.700  1.00 95.03           H  
ATOM   1015  CA  ILE A  65      10.273  -4.739 -19.553  1.00 95.03           C  
ATOM   1016  HA  ILE A  65      11.305  -4.766 -19.904  1.00 95.03           H  
ATOM   1017  C   ILE A  65       9.737  -3.340 -19.806  1.00 95.03           C  
ATOM   1018  CB  ILE A  65       9.485  -5.820 -20.319  1.00 95.03           C  
ATOM   1019  HB  ILE A  65       8.449  -5.790 -19.982  1.00 95.03           H  
ATOM   1020  O   ILE A  65       8.594  -3.019 -19.467  1.00 95.03           O  
ATOM   1021  CG1 ILE A  65      10.024  -7.239 -20.033  1.00 95.03           C  
ATOM   1022 HG12 ILE A  65       9.879  -7.463 -18.976  1.00 95.03           H  
ATOM   1023 HG13 ILE A  65       9.431  -7.953 -20.604  1.00 95.03           H  
ATOM   1024  CG2 ILE A  65       9.489  -5.543 -21.834  1.00 95.03           C  
ATOM   1025 HG21 ILE A  65       9.004  -6.368 -22.357  1.00 95.03           H  
ATOM   1026 HG22 ILE A  65       8.932  -4.632 -22.053  1.00 95.03           H  
ATOM   1027 HG23 ILE A  65      10.508  -5.438 -22.206  1.00 95.03           H  
ATOM   1028  CD1 ILE A  65      11.502  -7.479 -20.365  1.00 95.03           C  
ATOM   1029 HD11 ILE A  65      11.694  -7.282 -21.420  1.00 95.03           H  
ATOM   1030 HD12 ILE A  65      12.143  -6.847 -19.750  1.00 95.03           H  
ATOM   1031 HD13 ILE A  65      11.746  -8.522 -20.160  1.00 95.03           H  
ATOM   1032  N   THR A  66      10.571  -2.475 -20.371  1.00 92.47           N  
ATOM   1033  H   THR A  66      11.505  -2.776 -20.607  1.00 92.47           H  
ATOM   1034  CA  THR A  66      10.161  -1.110 -20.712  1.00 92.47           C  
ATOM   1035  HA  THR A  66       9.580  -0.701 -19.885  1.00 92.47           H  
ATOM   1036  C   THR A  66       9.250  -1.087 -21.932  1.00 92.47           C  
ATOM   1037  CB  THR A  66      11.359  -0.186 -20.899  1.00 92.47           C  
ATOM   1038  HB  THR A  66      10.987   0.820 -21.096  1.00 92.47           H  
ATOM   1039  O   THR A  66       9.257  -2.011 -22.743  1.00 92.47           O  
ATOM   1040  CG2 THR A  66      12.270  -0.156 -19.670  1.00 92.47           C  
ATOM   1041 HG21 THR A  66      13.169   0.416 -19.900  1.00 92.47           H  
ATOM   1042 HG22 THR A  66      11.744   0.307 -18.835  1.00 92.47           H  
ATOM   1043 HG23 THR A  66      12.581  -1.160 -19.382  1.00 92.47           H  
ATOM   1044  OG1 THR A  66      12.121  -0.587 -22.000  1.00 92.47           O  
ATOM   1045  HG1 THR A  66      12.626  -1.348 -21.705  1.00 92.47           H  
ATOM   1046  N   ILE A  67       8.475  -0.012 -22.110  1.00 89.43           N  
ATOM   1047  H   ILE A  67       8.457   0.705 -21.399  1.00 89.43           H  
ATOM   1048  CA  ILE A  67       7.630   0.130 -23.309  1.00 89.43           C  
ATOM   1049  HA  ILE A  67       6.956  -0.725 -23.350  1.00 89.43           H  
ATOM   1050  C   ILE A  67       8.489   0.071 -24.589  1.00 89.43           C  
ATOM   1051  CB  ILE A  67       6.768   1.414 -23.245  1.00 89.43           C  
ATOM   1052  HB  ILE A  67       7.432   2.278 -23.240  1.00 89.43           H  
ATOM   1053  O   ILE A  67       8.058  -0.506 -25.582  1.00 89.43           O  
ATOM   1054  CG1 ILE A  67       5.877   1.459 -21.980  1.00 89.43           C  
ATOM   1055 HG12 ILE A  67       5.143   0.654 -22.020  1.00 89.43           H  
ATOM   1056 HG13 ILE A  67       6.488   1.306 -21.091  1.00 89.43           H  
ATOM   1057  CG2 ILE A  67       5.845   1.487 -24.477  1.00 89.43           C  
ATOM   1058 HG21 ILE A  67       5.116   0.677 -24.447  1.00 89.43           H  
ATOM   1059 HG22 ILE A  67       6.410   1.393 -25.404  1.00 89.43           H  
ATOM   1060 HG23 ILE A  67       5.318   2.440 -24.509  1.00 89.43           H  
ATOM   1061  CD1 ILE A  67       5.133   2.786 -21.792  1.00 89.43           C  
ATOM   1062 HD11 ILE A  67       5.843   3.611 -21.846  1.00 89.43           H  
ATOM   1063 HD12 ILE A  67       4.651   2.793 -20.814  1.00 89.43           H  
ATOM   1064 HD13 ILE A  67       4.363   2.915 -22.553  1.00 89.43           H  
ATOM   1065  N   MET A  68       9.721   0.595 -24.554  1.00 87.65           N  
ATOM   1066  H   MET A  68      10.044   1.001 -23.687  1.00 87.65           H  
ATOM   1067  CA  MET A  68      10.659   0.534 -25.685  1.00 87.65           C  
ATOM   1068  HA  MET A  68      10.143   0.853 -26.590  1.00 87.65           H  
ATOM   1069  C   MET A  68      11.200  -0.878 -25.959  1.00 87.65           C  
ATOM   1070  CB  MET A  68      11.838   1.484 -25.434  1.00 87.65           C  
ATOM   1071  HB2 MET A  68      12.563   1.354 -26.238  1.00 87.65           H  
ATOM   1072  HB3 MET A  68      12.321   1.222 -24.493  1.00 87.65           H  
ATOM   1073  O   MET A  68      11.491  -1.211 -27.104  1.00 87.65           O  
ATOM   1074  CG  MET A  68      11.416   2.957 -25.411  1.00 87.65           C  
ATOM   1075  HG2 MET A  68      10.794   3.146 -24.537  1.00 87.65           H  
ATOM   1076  HG3 MET A  68      10.821   3.158 -26.302  1.00 87.65           H  
ATOM   1077  SD  MET A  68      12.813   4.113 -25.408  1.00 87.65           S  
ATOM   1078  CE  MET A  68      13.433   3.861 -23.732  1.00 87.65           C  
ATOM   1079  HE1 MET A  68      12.653   4.174 -23.038  1.00 87.65           H  
ATOM   1080  HE2 MET A  68      13.686   2.813 -23.570  1.00 87.65           H  
ATOM   1081  HE3 MET A  68      14.323   4.472 -23.585  1.00 87.65           H  
ATOM   1082  N   GLU A  69      11.334  -1.714 -24.929  1.00 93.80           N  
ATOM   1083  H   GLU A  69      11.099  -1.385 -24.003  1.00 93.80           H  
ATOM   1084  CA  GLU A  69      11.819  -3.099 -25.046  1.00 93.80           C  
ATOM   1085  HA  GLU A  69      12.539  -3.177 -25.861  1.00 93.80           H  
ATOM   1086  C   GLU A  69      10.701  -4.099 -25.343  1.00 93.80           C  
ATOM   1087  CB  GLU A  69      12.506  -3.493 -23.739  1.00 93.80           C  
ATOM   1088  HB2 GLU A  69      11.819  -3.265 -22.924  1.00 93.80           H  
ATOM   1089  HB3 GLU A  69      12.689  -4.568 -23.730  1.00 93.80           H  
ATOM   1090  O   GLU A  69      10.971  -5.218 -25.770  1.00 93.80           O  
ATOM   1091  CG  GLU A  69      13.847  -2.767 -23.552  1.00 93.80           C  
ATOM   1092  HG2 GLU A  69      14.579  -3.200 -24.234  1.00 93.80           H  
ATOM   1093  HG3 GLU A  69      13.746  -1.713 -23.812  1.00 93.80           H  
ATOM   1094  CD  GLU A  69      14.350  -2.863 -22.110  1.00 93.80           C  
ATOM   1095  OE1 GLU A  69      15.588  -2.938 -21.922  1.00 93.80           O  
ATOM   1096  OE2 GLU A  69      13.497  -2.808 -21.195  1.00 93.80           O  
ATOM   1097  N   ARG A  70       9.442  -3.704 -25.138  1.00 93.75           N  
ATOM   1098  H   ARG A  70       9.310  -2.794 -24.720  1.00 93.75           H  
ATOM   1099  CA  ARG A  70       8.275  -4.575 -25.281  1.00 93.75           C  
ATOM   1100  HA  ARG A  70       8.304  -5.335 -24.501  1.00 93.75           H  
ATOM   1101  C   ARG A  70       8.269  -5.330 -26.609  1.00 93.75           C  
ATOM   1102  CB  ARG A  70       7.018  -3.718 -25.102  1.00 93.75           C  
ATOM   1103  HB2 ARG A  70       7.055  -3.220 -24.133  1.00 93.75           H  
ATOM   1104  HB3 ARG A  70       6.969  -2.964 -25.888  1.00 93.75           H  
ATOM   1105  O   ARG A  70       8.172  -6.551 -26.612  1.00 93.75           O  
ATOM   1106  CG  ARG A  70       5.775  -4.598 -25.166  1.00 93.75           C  
ATOM   1107  HG2 ARG A  70       5.832  -5.341 -24.371  1.00 93.75           H  
ATOM   1108  HG3 ARG A  70       5.732  -5.108 -26.129  1.00 93.75           H  
ATOM   1109  CD  ARG A  70       4.498  -3.784 -25.008  1.00 93.75           C  
ATOM   1110  HD2 ARG A  70       4.475  -3.341 -24.013  1.00 93.75           H  
ATOM   1111  HD3 ARG A  70       4.479  -3.002 -25.767  1.00 93.75           H  
ATOM   1112  NE  ARG A  70       3.353  -4.680 -25.192  1.00 93.75           N  
ATOM   1113  HE  ARG A  70       3.584  -5.650 -25.349  1.00 93.75           H  
ATOM   1114  NH1 ARG A  70       1.647  -3.170 -24.955  1.00 93.75           N  
ATOM   1115 HH11 ARG A  70       2.336  -2.447 -24.802  1.00 93.75           H  
ATOM   1116 HH12 ARG A  70       0.655  -2.983 -24.975  1.00 93.75           H  
ATOM   1117  NH2 ARG A  70       1.215  -5.324 -25.423  1.00 93.75           N  
ATOM   1118 HH21 ARG A  70       0.218  -5.167 -25.451  1.00 93.75           H  
ATOM   1119 HH22 ARG A  70       1.589  -6.237 -25.638  1.00 93.75           H  
ATOM   1120  CZ  ARG A  70       2.076  -4.381 -25.189  1.00 93.75           C  
ATOM   1121  N   SER A  71       8.422  -4.622 -27.728  1.00 94.47           N  
ATOM   1122  H   SER A  71       8.459  -3.615 -27.658  1.00 94.47           H  
ATOM   1123  CA  SER A  71       8.355  -5.232 -29.061  1.00 94.47           C  
ATOM   1124  HA  SER A  71       7.416  -5.778 -29.148  1.00 94.47           H  
ATOM   1125  C   SER A  71       9.493  -6.222 -29.324  1.00 94.47           C  
ATOM   1126  CB  SER A  71       8.388  -4.152 -30.145  1.00 94.47           C  
ATOM   1127  HB2 SER A  71       8.242  -4.620 -31.118  1.00 94.47           H  
ATOM   1128  HB3 SER A  71       9.356  -3.652 -30.132  1.00 94.47           H  
ATOM   1129  O   SER A  71       9.288  -7.217 -30.015  1.00 94.47           O  
ATOM   1130  OG  SER A  71       7.369  -3.196 -29.926  1.00 94.47           O  
ATOM   1131  HG  SER A  71       7.307  -2.620 -30.692  1.00 94.47           H  
ATOM   1132  N   SER A  72      10.699  -5.965 -28.805  1.00 95.74           N  
ATOM   1133  H   SER A  72      10.805  -5.215 -28.137  1.00 95.74           H  
ATOM   1134  CA  SER A  72      11.834  -6.878 -28.986  1.00 95.74           C  
ATOM   1135  HA  SER A  72      11.815  -7.256 -30.008  1.00 95.74           H  
ATOM   1136  C   SER A  72      11.726  -8.097 -28.073  1.00 95.74           C  
ATOM   1137  CB  SER A  72      13.171  -6.155 -28.800  1.00 95.74           C  
ATOM   1138  HB2 SER A  72      13.283  -5.416 -29.594  1.00 95.74           H  
ATOM   1139  HB3 SER A  72      13.983  -6.878 -28.882  1.00 95.74           H  
ATOM   1140  O   SER A  72      11.974  -9.210 -28.535  1.00 95.74           O  
ATOM   1141  OG  SER A  72      13.252  -5.498 -27.554  1.00 95.74           O  
ATOM   1142  HG  SER A  72      14.105  -5.065 -27.478  1.00 95.74           H  
ATOM   1143  N   PHE A  73      11.290  -7.901 -26.826  1.00 96.35           N  
ATOM   1144  H   PHE A  73      11.145  -6.954 -26.508  1.00 96.35           H  
ATOM   1145  CA  PHE A  73      11.010  -8.987 -25.893  1.00 96.35           C  
ATOM   1146  HA  PHE A  73      11.902  -9.607 -25.798  1.00 96.35           H  
ATOM   1147  C   PHE A  73       9.892  -9.903 -26.408  1.00 96.35           C  
ATOM   1148  CB  PHE A  73      10.685  -8.406 -24.511  1.00 96.35           C  
ATOM   1149  HB2 PHE A  73       9.870  -7.688 -24.603  1.00 96.35           H  
ATOM   1150  HB3 PHE A  73      11.557  -7.871 -24.135  1.00 96.35           H  
ATOM   1151  O   PHE A  73      10.103 -11.104 -26.511  1.00 96.35           O  
ATOM   1152  CG  PHE A  73      10.292  -9.474 -23.509  1.00 96.35           C  
ATOM   1153  CD1 PHE A  73       8.935  -9.712 -23.230  1.00 96.35           C  
ATOM   1154  HD1 PHE A  73       8.172  -9.108 -23.697  1.00 96.35           H  
ATOM   1155  CD2 PHE A  73      11.276 -10.288 -22.921  1.00 96.35           C  
ATOM   1156  HD2 PHE A  73      12.317 -10.132 -23.162  1.00 96.35           H  
ATOM   1157  CE1 PHE A  73       8.565 -10.765 -22.379  1.00 96.35           C  
ATOM   1158  HE1 PHE A  73       7.519 -10.959 -22.193  1.00 96.35           H  
ATOM   1159  CE2 PHE A  73      10.911 -11.334 -22.057  1.00 96.35           C  
ATOM   1160  HE2 PHE A  73      11.670 -11.968 -21.624  1.00 96.35           H  
ATOM   1161  CZ  PHE A  73       9.552 -11.582 -21.801  1.00 96.35           C  
ATOM   1162  HZ  PHE A  73       9.257 -12.411 -21.174  1.00 96.35           H  
ATOM   1163  N   GLU A  74       8.738  -9.359 -26.807  1.00 94.66           N  
ATOM   1164  H   GLU A  74       8.605  -8.364 -26.696  1.00 94.66           H  
ATOM   1165  CA  GLU A  74       7.589 -10.156 -27.275  1.00 94.66           C  
ATOM   1166  HA  GLU A  74       7.366 -10.924 -26.534  1.00 94.66           H  
ATOM   1167  C   GLU A  74       7.880 -10.902 -28.586  1.00 94.66           C  
ATOM   1168  CB  GLU A  74       6.345  -9.257 -27.425  1.00 94.66           C  
ATOM   1169  HB2 GLU A  74       6.603  -8.381 -28.021  1.00 94.66           H  
ATOM   1170  HB3 GLU A  74       5.564  -9.812 -27.945  1.00 94.66           H  
ATOM   1171  O   GLU A  74       7.360 -11.996 -28.797  1.00 94.66           O  
ATOM   1172  CG  GLU A  74       5.797  -8.821 -26.055  1.00 94.66           C  
ATOM   1173  HG2 GLU A  74       6.613  -8.378 -25.484  1.00 94.66           H  
ATOM   1174  HG3 GLU A  74       5.469  -9.711 -25.517  1.00 94.66           H  
ATOM   1175  CD  GLU A  74       4.638  -7.806 -26.095  1.00 94.66           C  
ATOM   1176  OE1 GLU A  74       4.252  -7.320 -25.000  1.00 94.66           O  
ATOM   1177  OE2 GLU A  74       4.150  -7.416 -27.175  1.00 94.66           O  
ATOM   1178  N   LYS A  75       8.747 -10.359 -29.455  1.00 96.37           N  
ATOM   1179  H   LYS A  75       9.118  -9.445 -29.237  1.00 96.37           H  
ATOM   1180  CA  LYS A  75       9.157 -11.027 -30.700  1.00 96.37           C  
ATOM   1181  HA  LYS A  75       8.256 -11.359 -31.217  1.00 96.37           H  
ATOM   1182  C   LYS A  75       9.988 -12.287 -30.443  1.00 96.37           C  
ATOM   1183  CB  LYS A  75       9.910 -10.025 -31.588  1.00 96.37           C  
ATOM   1184  HB2 LYS A  75      10.807  -9.686 -31.069  1.00 96.37           H  
ATOM   1185  HB3 LYS A  75       9.264  -9.166 -31.765  1.00 96.37           H  
ATOM   1186  O   LYS A  75       9.816 -13.279 -31.149  1.00 96.37           O  
ATOM   1187  CG  LYS A  75      10.301 -10.629 -32.946  1.00 96.37           C  
ATOM   1188  HG2 LYS A  75      10.952 -11.491 -32.796  1.00 96.37           H  
ATOM   1189  HG3 LYS A  75       9.398 -10.954 -33.464  1.00 96.37           H  
ATOM   1190  CD  LYS A  75      11.047  -9.610 -33.811  1.00 96.37           C  
ATOM   1191  HD2 LYS A  75      11.961  -9.310 -33.299  1.00 96.37           H  
ATOM   1192  HD3 LYS A  75      10.413  -8.735 -33.961  1.00 96.37           H  
ATOM   1193  CE  LYS A  75      11.384 -10.252 -35.160  1.00 96.37           C  
ATOM   1194  HE2 LYS A  75      11.967 -11.155 -34.978  1.00 96.37           H  
ATOM   1195  HE3 LYS A  75      10.452 -10.552 -35.639  1.00 96.37           H  
ATOM   1196  NZ  LYS A  75      12.137  -9.322 -36.037  1.00 96.37           N  
ATOM   1197  HZ1 LYS A  75      13.014  -9.065 -35.607  1.00 96.37           H  
ATOM   1198  HZ2 LYS A  75      11.596  -8.485 -36.203  1.00 96.37           H  
ATOM   1199  HZ3 LYS A  75      12.329  -9.760 -36.927  1.00 96.37           H  
ATOM   1200  N   ASN A  76      10.936 -12.231 -29.506  1.00 95.74           N  
ATOM   1201  H   ASN A  76      11.003 -11.389 -28.952  1.00 95.74           H  
ATOM   1202  CA  ASN A  76      11.758 -13.378 -29.118  1.00 95.74           C  
ATOM   1203  HA  ASN A  76      11.136 -14.274 -29.135  1.00 95.74           H  
ATOM   1204  C   ASN A  76      12.300 -13.190 -27.685  1.00 95.74           C  
ATOM   1205  CB  ASN A  76      12.879 -13.588 -30.158  1.00 95.74           C  
ATOM   1206  HB2 ASN A  76      12.436 -13.637 -31.152  1.00 95.74           H  
ATOM   1207  HB3 ASN A  76      13.575 -12.750 -30.130  1.00 95.74           H  
ATOM   1208  O   ASN A  76      13.385 -12.618 -27.513  1.00 95.74           O  
ATOM   1209  CG  ASN A  76      13.651 -14.880 -29.927  1.00 95.74           C  
ATOM   1210  ND2 ASN A  76      14.273 -15.413 -30.952  1.00 95.74           N  
ATOM   1211 HD21 ASN A  76      14.216 -14.997 -31.871  1.00 95.74           H  
ATOM   1212 HD22 ASN A  76      14.779 -16.267 -30.767  1.00 95.74           H  
ATOM   1213  OD1 ASN A  76      13.725 -15.428 -28.839  1.00 95.74           O  
ATOM   1214  N   PRO A  77      11.580 -13.690 -26.661  1.00 95.76           N  
ATOM   1215  CA  PRO A  77      11.958 -13.504 -25.261  1.00 95.76           C  
ATOM   1216  HA  PRO A  77      11.936 -12.438 -25.032  1.00 95.76           H  
ATOM   1217  C   PRO A  77      13.342 -14.060 -24.924  1.00 95.76           C  
ATOM   1218  CB  PRO A  77      10.868 -14.215 -24.451  1.00 95.76           C  
ATOM   1219  HB2 PRO A  77      10.702 -13.736 -23.486  1.00 95.76           H  
ATOM   1220  HB3 PRO A  77      11.126 -15.265 -24.310  1.00 95.76           H  
ATOM   1221  O   PRO A  77      14.087 -13.438 -24.170  1.00 95.76           O  
ATOM   1222  CG  PRO A  77       9.637 -14.126 -25.347  1.00 95.76           C  
ATOM   1223  HG2 PRO A  77       9.162 -13.153 -25.224  1.00 95.76           H  
ATOM   1224  HG3 PRO A  77       8.927 -14.926 -25.139  1.00 95.76           H  
ATOM   1225  CD  PRO A  77      10.233 -14.249 -26.748  1.00 95.76           C  
ATOM   1226  HD2 PRO A  77      10.293 -15.300 -27.032  1.00 95.76           H  
ATOM   1227  HD3 PRO A  77       9.612 -13.702 -27.456  1.00 95.76           H  
ATOM   1228  N   ILE A  78      13.711 -15.208 -25.503  1.00 95.76           N  
ATOM   1229  H   ILE A  78      13.084 -15.630 -26.173  1.00 95.76           H  
ATOM   1230  CA  ILE A  78      14.996 -15.866 -25.238  1.00 95.76           C  
ATOM   1231  HA  ILE A  78      15.137 -15.934 -24.159  1.00 95.76           H  
ATOM   1232  C   ILE A  78      16.137 -15.010 -25.780  1.00 95.76           C  
ATOM   1233  CB  ILE A  78      15.030 -17.298 -25.814  1.00 95.76           C  
ATOM   1234  HB  ILE A  78      14.842 -17.246 -26.887  1.00 95.76           H  
ATOM   1235  O   ILE A  78      17.015 -14.631 -25.012  1.00 95.76           O  
ATOM   1236  CG1 ILE A  78      13.926 -18.164 -25.165  1.00 95.76           C  
ATOM   1237 HG12 ILE A  78      14.097 -18.236 -24.091  1.00 95.76           H  
ATOM   1238 HG13 ILE A  78      12.957 -17.691 -25.322  1.00 95.76           H  
ATOM   1239  CG2 ILE A  78      16.421 -17.928 -25.603  1.00 95.76           C  
ATOM   1240 HG21 ILE A  78      16.463 -18.936 -26.015  1.00 95.76           H  
ATOM   1241 HG22 ILE A  78      16.670 -17.966 -24.542  1.00 95.76           H  
ATOM   1242 HG23 ILE A  78      17.192 -17.358 -26.120  1.00 95.76           H  
ATOM   1243  CD1 ILE A  78      13.838 -19.577 -25.754  1.00 95.76           C  
ATOM   1244 HD11 ILE A  78      13.843 -19.528 -26.843  1.00 95.76           H  
ATOM   1245 HD12 ILE A  78      12.908 -20.045 -25.433  1.00 95.76           H  
ATOM   1246 HD13 ILE A  78      14.673 -20.187 -25.409  1.00 95.76           H  
ATOM   1247  N   ALA A  79      16.086 -14.628 -27.060  1.00 96.23           N  
ATOM   1248  H   ALA A  79      15.318 -14.946 -27.634  1.00 96.23           H  
ATOM   1249  CA  ALA A  79      17.135 -13.807 -27.668  1.00 96.23           C  
ATOM   1250  HA  ALA A  79      18.088 -14.324 -27.555  1.00 96.23           H  
ATOM   1251  C   ALA A  79      17.262 -12.434 -26.982  1.00 96.23           C  
ATOM   1252  CB  ALA A  79      16.836 -13.653 -29.162  1.00 96.23           C  
ATOM   1253  HB1 ALA A  79      16.786 -14.638 -29.627  1.00 96.23           H  
ATOM   1254  HB2 ALA A  79      15.893 -13.126 -29.303  1.00 96.23           H  
ATOM   1255  HB3 ALA A  79      17.640 -13.085 -29.632  1.00 96.23           H  
ATOM   1256  O   ALA A  79      18.368 -11.921 -26.803  1.00 96.23           O  
ATOM   1257  N   PHE A  80      16.139 -11.842 -26.552  1.00 96.83           N  
ATOM   1258  H   PHE A  80      15.251 -12.283 -26.743  1.00 96.83           H  
ATOM   1259  CA  PHE A  80      16.161 -10.616 -25.755  1.00 96.83           C  
ATOM   1260  HA  PHE A  80      16.703  -9.850 -26.309  1.00 96.83           H  
ATOM   1261  C   PHE A  80      16.896 -10.821 -24.423  1.00 96.83           C  
ATOM   1262  CB  PHE A  80      14.730 -10.116 -25.521  1.00 96.83           C  
ATOM   1263  HB2 PHE A  80      14.267  -9.903 -26.485  1.00 96.83           H  
ATOM   1264  HB3 PHE A  80      14.143 -10.900 -25.044  1.00 96.83           H  
ATOM   1265  O   PHE A  80      17.784 -10.036 -24.088  1.00 96.83           O  
ATOM   1266  CG  PHE A  80      14.680  -8.870 -24.656  1.00 96.83           C  
ATOM   1267  CD1 PHE A  80      14.621  -8.980 -23.253  1.00 96.83           C  
ATOM   1268  HD1 PHE A  80      14.594  -9.954 -22.787  1.00 96.83           H  
ATOM   1269  CD2 PHE A  80      14.731  -7.598 -25.251  1.00 96.83           C  
ATOM   1270  HD2 PHE A  80      14.775  -7.509 -26.326  1.00 96.83           H  
ATOM   1271  CE1 PHE A  80      14.586  -7.827 -22.452  1.00 96.83           C  
ATOM   1272  HE1 PHE A  80      14.512  -7.919 -21.379  1.00 96.83           H  
ATOM   1273  CE2 PHE A  80      14.711  -6.444 -24.449  1.00 96.83           C  
ATOM   1274  HE2 PHE A  80      14.731  -5.468 -24.912  1.00 96.83           H  
ATOM   1275  CZ  PHE A  80      14.631  -6.557 -23.050  1.00 96.83           C  
ATOM   1276  HZ  PHE A  80      14.587  -5.671 -22.433  1.00 96.83           H  
ATOM   1277  N   LEU A  81      16.565 -11.873 -23.671  1.00 96.41           N  
ATOM   1278  H   LEU A  81      15.860 -12.512 -24.012  1.00 96.41           H  
ATOM   1279  CA  LEU A  81      17.206 -12.170 -22.387  1.00 96.41           C  
ATOM   1280  HA  LEU A  81      17.181 -11.273 -21.769  1.00 96.41           H  
ATOM   1281  C   LEU A  81      18.692 -12.524 -22.566  1.00 96.41           C  
ATOM   1282  CB  LEU A  81      16.413 -13.289 -21.685  1.00 96.41           C  
ATOM   1283  HB2 LEU A  81      16.988 -13.661 -20.837  1.00 96.41           H  
ATOM   1284  HB3 LEU A  81      16.286 -14.113 -22.387  1.00 96.41           H  
ATOM   1285  O   LEU A  81      19.536 -12.037 -21.816  1.00 96.41           O  
ATOM   1286  CG  LEU A  81      15.028 -12.852 -21.167  1.00 96.41           C  
ATOM   1287  HG  LEU A  81      14.477 -12.332 -21.950  1.00 96.41           H  
ATOM   1288  CD1 LEU A  81      14.221 -14.078 -20.739  1.00 96.41           C  
ATOM   1289 HD11 LEU A  81      13.258 -13.768 -20.332  1.00 96.41           H  
ATOM   1290 HD12 LEU A  81      14.770 -14.645 -19.987  1.00 96.41           H  
ATOM   1291 HD13 LEU A  81      14.038 -14.701 -21.614  1.00 96.41           H  
ATOM   1292  CD2 LEU A  81      15.131 -11.909 -19.970  1.00 96.41           C  
ATOM   1293 HD21 LEU A  81      15.641 -10.989 -20.256  1.00 96.41           H  
ATOM   1294 HD22 LEU A  81      15.680 -12.387 -19.159  1.00 96.41           H  
ATOM   1295 HD23 LEU A  81      14.129 -11.651 -19.626  1.00 96.41           H  
ATOM   1296  N   GLU A  82      19.050 -13.270 -23.607  1.00 95.37           N  
ATOM   1297  H   GLU A  82      18.331 -13.685 -24.182  1.00 95.37           H  
ATOM   1298  CA  GLU A  82      20.449 -13.548 -23.950  1.00 95.37           C  
ATOM   1299  HA  GLU A  82      20.944 -14.011 -23.096  1.00 95.37           H  
ATOM   1300  C   GLU A  82      21.235 -12.268 -24.241  1.00 95.37           C  
ATOM   1301  CB  GLU A  82      20.519 -14.521 -25.129  1.00 95.37           C  
ATOM   1302  HB2 GLU A  82      21.545 -14.559 -25.496  1.00 95.37           H  
ATOM   1303  HB3 GLU A  82      19.878 -14.148 -25.928  1.00 95.37           H  
ATOM   1304  O   GLU A  82      22.346 -12.094 -23.737  1.00 95.37           O  
ATOM   1305  CG  GLU A  82      20.097 -15.941 -24.720  1.00 95.37           C  
ATOM   1306  HG2 GLU A  82      20.810 -16.309 -23.982  1.00 95.37           H  
ATOM   1307  HG3 GLU A  82      19.117 -15.918 -24.242  1.00 95.37           H  
ATOM   1308  CD  GLU A  82      20.051 -16.916 -25.903  1.00 95.37           C  
ATOM   1309  OE1 GLU A  82      20.093 -18.136 -25.624  1.00 95.37           O  
ATOM   1310  OE2 GLU A  82      19.954 -16.453 -27.064  1.00 95.37           O  
ATOM   1311  N   SER A  83      20.626 -11.306 -24.946  1.00 95.07           N  
ATOM   1312  H   SER A  83      19.735 -11.519 -25.372  1.00 95.07           H  
ATOM   1313  CA  SER A  83      21.236  -9.988 -25.177  1.00 95.07           C  
ATOM   1314  HA  SER A  83      22.222 -10.155 -25.610  1.00 95.07           H  
ATOM   1315  C   SER A  83      21.445  -9.177 -23.888  1.00 95.07           C  
ATOM   1316  CB  SER A  83      20.418  -9.185 -26.195  1.00 95.07           C  
ATOM   1317  HB2 SER A  83      21.066  -8.428 -26.638  1.00 95.07           H  
ATOM   1318  HB3 SER A  83      20.076  -9.845 -26.992  1.00 95.07           H  
ATOM   1319  O   SER A  83      22.312  -8.305 -23.837  1.00 95.07           O  
ATOM   1320  OG  SER A  83      19.310  -8.522 -25.612  1.00 95.07           O  
ATOM   1321  HG  SER A  83      18.792  -9.152 -25.107  1.00 95.07           H  
ATOM   1322  N   LYS A  84      20.682  -9.480 -22.828  1.00 93.05           N  
ATOM   1323  H   LYS A  84      20.007 -10.222 -22.946  1.00 93.05           H  
ATOM   1324  CA  LYS A  84      20.832  -8.899 -21.483  1.00 93.05           C  
ATOM   1325  HA  LYS A  84      21.265  -7.904 -21.582  1.00 93.05           H  
ATOM   1326  C   LYS A  84      21.825  -9.670 -20.602  1.00 93.05           C  
ATOM   1327  CB  LYS A  84      19.452  -8.779 -20.810  1.00 93.05           C  
ATOM   1328  HB2 LYS A  84      18.977  -9.760 -20.801  1.00 93.05           H  
ATOM   1329  HB3 LYS A  84      19.579  -8.473 -19.771  1.00 93.05           H  
ATOM   1330  O   LYS A  84      22.036  -9.273 -19.459  1.00 93.05           O  
ATOM   1331  CG  LYS A  84      18.488  -7.793 -21.486  1.00 93.05           C  
ATOM   1332  HG2 LYS A  84      18.403  -8.017 -22.549  1.00 93.05           H  
ATOM   1333  HG3 LYS A  84      17.505  -7.929 -21.034  1.00 93.05           H  
ATOM   1334  CD  LYS A  84      18.911  -6.329 -21.306  1.00 93.05           C  
ATOM   1335  HD2 LYS A  84      19.832  -6.139 -21.857  1.00 93.05           H  
ATOM   1336  HD3 LYS A  84      19.065  -6.127 -20.246  1.00 93.05           H  
ATOM   1337  CE  LYS A  84      17.787  -5.441 -21.845  1.00 93.05           C  
ATOM   1338  HE2 LYS A  84      17.672  -5.621 -22.914  1.00 93.05           H  
ATOM   1339  HE3 LYS A  84      16.853  -5.739 -21.369  1.00 93.05           H  
ATOM   1340  NZ  LYS A  84      18.023  -4.003 -21.585  1.00 93.05           N  
ATOM   1341  HZ1 LYS A  84      18.167  -3.829 -20.601  1.00 93.05           H  
ATOM   1342  HZ2 LYS A  84      18.785  -3.639 -22.139  1.00 93.05           H  
ATOM   1343  HZ3 LYS A  84      17.181  -3.499 -21.824  1.00 93.05           H  
ATOM   1344  N   GLY A  85      22.449 -10.734 -21.115  1.00 93.88           N  
ATOM   1345  H   GLY A  85      22.232 -11.005 -22.063  1.00 93.88           H  
ATOM   1346  CA  GLY A  85      23.448 -11.534 -20.400  1.00 93.88           C  
ATOM   1347  HA2 GLY A  85      24.176 -11.897 -21.126  1.00 93.88           H  
ATOM   1348  HA3 GLY A  85      23.971 -10.908 -19.677  1.00 93.88           H  
ATOM   1349  C   GLY A  85      22.892 -12.751 -19.657  1.00 93.88           C  
ATOM   1350  O   GLY A  85      23.648 -13.419 -18.948  1.00 93.88           O  
ATOM   1351  N   TYR A  86      21.603 -13.066 -19.814  1.00 95.43           N  
ATOM   1352  H   TYR A  86      21.037 -12.521 -20.448  1.00 95.43           H  
ATOM   1353  CA  TYR A  86      21.047 -14.324 -19.315  1.00 95.43           C  
ATOM   1354  HA  TYR A  86      21.438 -14.506 -18.314  1.00 95.43           H  
ATOM   1355  C   TYR A  86      21.488 -15.487 -20.207  1.00 95.43           C  
ATOM   1356  CB  TYR A  86      19.521 -14.251 -19.211  1.00 95.43           C  
ATOM   1357  HB2 TYR A  86      19.110 -14.057 -20.201  1.00 95.43           H  
ATOM   1358  HB3 TYR A  86      19.152 -15.228 -18.898  1.00 95.43           H  
ATOM   1359  O   TYR A  86      21.580 -15.368 -21.423  1.00 95.43           O  
ATOM   1360  CG  TYR A  86      19.008 -13.219 -18.223  1.00 95.43           C  
ATOM   1361  CD1 TYR A  86      18.949 -13.525 -16.851  1.00 95.43           C  
ATOM   1362  HD1 TYR A  86      19.275 -14.494 -16.503  1.00 95.43           H  
ATOM   1363  CD2 TYR A  86      18.600 -11.947 -18.665  1.00 95.43           C  
ATOM   1364  HD2 TYR A  86      18.623 -11.705 -19.717  1.00 95.43           H  
ATOM   1365  CE1 TYR A  86      18.498 -12.561 -15.928  1.00 95.43           C  
ATOM   1366  HE1 TYR A  86      18.461 -12.787 -14.873  1.00 95.43           H  
ATOM   1367  CE2 TYR A  86      18.159 -10.978 -17.751  1.00 95.43           C  
ATOM   1368  HE2 TYR A  86      17.859  -9.996 -18.086  1.00 95.43           H  
ATOM   1369  OH  TYR A  86      17.695 -10.319 -15.517  1.00 95.43           O  
ATOM   1370  HH  TYR A  86      17.785 -10.603 -14.604  1.00 95.43           H  
ATOM   1371  CZ  TYR A  86      18.110 -11.280 -16.380  1.00 95.43           C  
ATOM   1372  N   LYS A  87      21.757 -16.639 -19.605  1.00 94.09           N  
ATOM   1373  H   LYS A  87      21.690 -16.674 -18.598  1.00 94.09           H  
ATOM   1374  CA  LYS A  87      22.150 -17.873 -20.292  1.00 94.09           C  
ATOM   1375  HA  LYS A  87      22.006 -17.757 -21.367  1.00 94.09           H  
ATOM   1376  C   LYS A  87      21.247 -19.004 -19.832  1.00 94.09           C  
ATOM   1377  CB  LYS A  87      23.631 -18.169 -20.013  1.00 94.09           C  
ATOM   1378  HB2 LYS A  87      23.892 -19.126 -20.464  1.00 94.09           H  
ATOM   1379  HB3 LYS A  87      23.788 -18.237 -18.937  1.00 94.09           H  
ATOM   1380  O   LYS A  87      20.695 -18.938 -18.737  1.00 94.09           O  
ATOM   1381  CG  LYS A  87      24.544 -17.078 -20.598  1.00 94.09           C  
ATOM   1382  HG2 LYS A  87      24.313 -16.116 -20.142  1.00 94.09           H  
ATOM   1383  HG3 LYS A  87      24.374 -17.008 -21.672  1.00 94.09           H  
ATOM   1384  CD  LYS A  87      26.018 -17.393 -20.339  1.00 94.09           C  
ATOM   1385  HD2 LYS A  87      26.173 -17.417 -19.260  1.00 94.09           H  
ATOM   1386  HD3 LYS A  87      26.267 -18.361 -20.776  1.00 94.09           H  
ATOM   1387  CE  LYS A  87      26.897 -16.297 -20.942  1.00 94.09           C  
ATOM   1388  HE2 LYS A  87      26.679 -15.358 -20.433  1.00 94.09           H  
ATOM   1389  HE3 LYS A  87      26.627 -16.175 -21.991  1.00 94.09           H  
ATOM   1390  NZ  LYS A  87      28.342 -16.608 -20.827  1.00 94.09           N  
ATOM   1391  HZ1 LYS A  87      28.592 -17.496 -21.239  1.00 94.09           H  
ATOM   1392  HZ2 LYS A  87      28.655 -16.598 -19.867  1.00 94.09           H  
ATOM   1393  HZ3 LYS A  87      28.908 -15.873 -21.226  1.00 94.09           H  
ATOM   1394  N   GLN A  88      21.091 -20.042 -20.653  1.00 93.05           N  
ATOM   1395  H   GLN A  88      21.548 -20.027 -21.554  1.00 93.05           H  
ATOM   1396  CA  GLN A  88      20.251 -21.202 -20.321  1.00 93.05           C  
ATOM   1397  HA  GLN A  88      20.055 -21.740 -21.248  1.00 93.05           H  
ATOM   1398  C   GLN A  88      18.860 -20.791 -19.814  1.00 93.05           C  
ATOM   1399  CB  GLN A  88      20.990 -22.149 -19.354  1.00 93.05           C  
ATOM   1400  HB2 GLN A  88      21.095 -21.653 -18.388  1.00 93.05           H  
ATOM   1401  HB3 GLN A  88      20.380 -23.040 -19.202  1.00 93.05           H  
ATOM   1402  O   GLN A  88      18.380 -21.252 -18.775  1.00 93.05           O  
ATOM   1403  CG  GLN A  88      22.389 -22.598 -19.809  1.00 93.05           C  
ATOM   1404  HG2 GLN A  88      22.824 -23.185 -19.000  1.00 93.05           H  
ATOM   1405  HG3 GLN A  88      23.035 -21.733 -19.959  1.00 93.05           H  
ATOM   1406  CD  GLN A  88      22.384 -23.442 -21.083  1.00 93.05           C  
ATOM   1407  NE2 GLN A  88      23.150 -24.506 -21.138  1.00 93.05           N  
ATOM   1408 HE21 GLN A  88      23.709 -24.784 -20.344  1.00 93.05           H  
ATOM   1409 HE22 GLN A  88      23.107 -25.028 -22.002  1.00 93.05           H  
ATOM   1410  OE1 GLN A  88      21.717 -23.165 -22.061  1.00 93.05           O  
ATOM   1411  N   VAL A  89      18.235 -19.857 -20.536  1.00 93.01           N  
ATOM   1412  H   VAL A  89      18.670 -19.533 -21.389  1.00 93.01           H  
ATOM   1413  CA  VAL A  89      16.922 -19.323 -20.181  1.00 93.01           C  
ATOM   1414  HA  VAL A  89      16.974 -18.927 -19.167  1.00 93.01           H  
ATOM   1415  C   VAL A  89      15.906 -20.458 -20.207  1.00 93.01           C  
ATOM   1416  CB  VAL A  89      16.496 -18.186 -21.125  1.00 93.01           C  
ATOM   1417  HB  VAL A  89      16.428 -18.569 -22.144  1.00 93.01           H  
ATOM   1418  O   VAL A  89      15.699 -21.117 -21.228  1.00 93.01           O  
ATOM   1419  CG1 VAL A  89      15.128 -17.628 -20.718  1.00 93.01           C  
ATOM   1420 HG11 VAL A  89      14.363 -18.401 -20.782  1.00 93.01           H  
ATOM   1421 HG12 VAL A  89      15.164 -17.232 -19.703  1.00 93.01           H  
ATOM   1422 HG13 VAL A  89      14.854 -16.831 -21.409  1.00 93.01           H  
ATOM   1423  CG2 VAL A  89      17.501 -17.027 -21.104  1.00 93.01           C  
ATOM   1424 HG21 VAL A  89      17.177 -16.250 -21.797  1.00 93.01           H  
ATOM   1425 HG22 VAL A  89      17.576 -16.608 -20.101  1.00 93.01           H  
ATOM   1426 HG23 VAL A  89      18.485 -17.364 -21.431  1.00 93.01           H  
ATOM   1427  N   ARG A  90      15.236 -20.686 -19.078  1.00 91.71           N  
ATOM   1428  H   ARG A  90      15.429 -20.110 -18.271  1.00 91.71           H  
ATOM   1429  CA  ARG A  90      14.207 -21.719 -18.975  1.00 91.71           C  
ATOM   1430  HA  ARG A  90      14.515 -22.588 -19.557  1.00 91.71           H  
ATOM   1431  C   ARG A  90      12.917 -21.180 -19.581  1.00 91.71           C  
ATOM   1432  CB  ARG A  90      14.042 -22.153 -17.513  1.00 91.71           C  
ATOM   1433  HB2 ARG A  90      13.286 -22.937 -17.465  1.00 91.71           H  
ATOM   1434  HB3 ARG A  90      13.698 -21.305 -16.920  1.00 91.71           H  
ATOM   1435  O   ARG A  90      12.121 -20.567 -18.882  1.00 91.71           O  
ATOM   1436  CG  ARG A  90      15.354 -22.673 -16.914  1.00 91.71           C  
ATOM   1437  HG2 ARG A  90      15.746 -23.487 -17.523  1.00 91.71           H  
ATOM   1438  HG3 ARG A  90      16.088 -21.869 -16.877  1.00 91.71           H  
ATOM   1439  CD  ARG A  90      15.092 -23.173 -15.496  1.00 91.71           C  
ATOM   1440  HD2 ARG A  90      14.479 -24.072 -15.550  1.00 91.71           H  
ATOM   1441  HD3 ARG A  90      14.539 -22.407 -14.954  1.00 91.71           H  
ATOM   1442  NE  ARG A  90      16.354 -23.465 -14.795  1.00 91.71           N  
ATOM   1443  HE  ARG A  90      17.207 -23.289 -15.307  1.00 91.71           H  
ATOM   1444  NH1 ARG A  90      15.421 -24.163 -12.824  1.00 91.71           N  
ATOM   1445 HH11 ARG A  90      14.511 -23.947 -13.203  1.00 91.71           H  
ATOM   1446 HH12 ARG A  90      15.520 -24.546 -11.895  1.00 91.71           H  
ATOM   1447  NH2 ARG A  90      17.646 -24.200 -13.078  1.00 91.71           N  
ATOM   1448 HH21 ARG A  90      17.754 -24.559 -12.140  1.00 91.71           H  
ATOM   1449 HH22 ARG A  90      18.477 -23.959 -13.600  1.00 91.71           H  
ATOM   1450  CZ  ARG A  90      16.469 -23.940 -13.571  1.00 91.71           C  
ATOM   1451  N   ASN A  91      12.716 -21.414 -20.878  1.00 86.30           N  
ATOM   1452  H   ASN A  91      13.497 -21.797 -21.390  1.00 86.30           H  
ATOM   1453  CA  ASN A  91      11.600 -20.849 -21.650  1.00 86.30           C  
ATOM   1454  HA  ASN A  91      11.752 -19.774 -21.745  1.00 86.30           H  
ATOM   1455  C   ASN A  91      10.220 -21.051 -20.988  1.00 86.30           C  
ATOM   1456  CB  ASN A  91      11.634 -21.478 -23.054  1.00 86.30           C  
ATOM   1457  HB2 ASN A  91      12.631 -21.370 -23.480  1.00 86.30           H  
ATOM   1458  HB3 ASN A  91      11.397 -22.540 -22.989  1.00 86.30           H  
ATOM   1459  O   ASN A  91       9.428 -20.122 -20.899  1.00 86.30           O  
ATOM   1460  CG  ASN A  91      10.655 -20.800 -23.999  1.00 86.30           C  
ATOM   1461  ND2 ASN A  91      10.029 -21.536 -24.886  1.00 86.30           N  
ATOM   1462 HD21 ASN A  91      10.185 -22.532 -24.958  1.00 86.30           H  
ATOM   1463 HD22 ASN A  91       9.386 -21.038 -25.485  1.00 86.30           H  
ATOM   1464  OD1 ASN A  91      10.462 -19.601 -23.972  1.00 86.30           O  
ATOM   1465  N   LEU A  92       9.960 -22.245 -20.441  1.00 87.50           N  
ATOM   1466  H   LEU A  92      10.661 -22.967 -20.528  1.00 87.50           H  
ATOM   1467  CA  LEU A  92       8.698 -22.577 -19.759  1.00 87.50           C  
ATOM   1468  HA  LEU A  92       7.867 -22.275 -20.395  1.00 87.50           H  
ATOM   1469  C   LEU A  92       8.489 -21.839 -18.421  1.00 87.50           C  
ATOM   1470  CB  LEU A  92       8.634 -24.100 -19.533  1.00 87.50           C  
ATOM   1471  HB2 LEU A  92       7.725 -24.328 -18.977  1.00 87.50           H  
ATOM   1472  HB3 LEU A  92       9.480 -24.391 -18.911  1.00 87.50           H  
ATOM   1473  O   LEU A  92       7.419 -21.933 -17.831  1.00 87.50           O  
ATOM   1474  CG  LEU A  92       8.636 -24.957 -20.812  1.00 87.50           C  
ATOM   1475  HG  LEU A  92       9.532 -24.741 -21.394  1.00 87.50           H  
ATOM   1476  CD1 LEU A  92       8.665 -26.436 -20.428  1.00 87.50           C  
ATOM   1477 HD11 LEU A  92       8.696 -27.050 -21.329  1.00 87.50           H  
ATOM   1478 HD12 LEU A  92       9.551 -26.650 -19.830  1.00 87.50           H  
ATOM   1479 HD13 LEU A  92       7.773 -26.692 -19.856  1.00 87.50           H  
ATOM   1480  CD2 LEU A  92       7.406 -24.704 -21.684  1.00 87.50           C  
ATOM   1481 HD21 LEU A  92       7.414 -23.682 -22.063  1.00 87.50           H  
ATOM   1482 HD22 LEU A  92       7.408 -25.384 -22.535  1.00 87.50           H  
ATOM   1483 HD23 LEU A  92       6.496 -24.862 -21.105  1.00 87.50           H  
ATOM   1484  N   MET A  93       9.507 -21.136 -17.923  1.00 86.86           N  
ATOM   1485  H   MET A  93      10.343 -21.054 -18.483  1.00 86.86           H  
ATOM   1486  CA  MET A  93       9.477 -20.362 -16.678  1.00 86.86           C  
ATOM   1487  HA  MET A  93       8.519 -20.521 -16.183  1.00 86.86           H  
ATOM   1488  C   MET A  93       9.564 -18.850 -16.933  1.00 86.86           C  
ATOM   1489  CB  MET A  93      10.581 -20.845 -15.723  1.00 86.86           C  
ATOM   1490  HB2 MET A  93      10.574 -20.225 -14.827  1.00 86.86           H  
ATOM   1491  HB3 MET A  93      11.552 -20.737 -16.208  1.00 86.86           H  
ATOM   1492  O   MET A  93       9.898 -18.097 -16.019  1.00 86.86           O  
ATOM   1493  CG  MET A  93      10.386 -22.295 -15.277  1.00 86.86           C  
ATOM   1494  HG2 MET A  93       9.412 -22.376 -14.795  1.00 86.86           H  
ATOM   1495  HG3 MET A  93      10.387 -22.944 -16.152  1.00 86.86           H  
ATOM   1496  SD  MET A  93      11.657 -22.885 -14.119  1.00 86.86           S  
ATOM   1497  CE  MET A  93      10.887 -24.453 -13.636  1.00 86.86           C  
ATOM   1498  HE1 MET A  93      11.645 -25.135 -13.250  1.00 86.86           H  
ATOM   1499  HE2 MET A  93      10.401 -24.909 -14.498  1.00 86.86           H  
ATOM   1500  HE3 MET A  93      10.140 -24.269 -12.863  1.00 86.86           H  
ATOM   1501  N   ILE A  94       9.276 -18.405 -18.161  1.00 92.53           N  
ATOM   1502  H   ILE A  94       9.031 -19.076 -18.875  1.00 92.53           H  
ATOM   1503  CA  ILE A  94       9.076 -16.991 -18.482  1.00 92.53           C  
ATOM   1504  HA  ILE A  94       9.671 -16.379 -17.804  1.00 92.53           H  
ATOM   1505  C   ILE A  94       7.597 -16.671 -18.267  1.00 92.53           C  
ATOM   1506  CB  ILE A  94       9.535 -16.668 -19.921  1.00 92.53           C  
ATOM   1507  HB  ILE A  94       8.930 -17.247 -20.619  1.00 92.53           H  
ATOM   1508  O   ILE A  94       6.744 -17.122 -19.029  1.00 92.53           O  
ATOM   1509  CG1 ILE A  94      11.021 -17.046 -20.129  1.00 92.53           C  
ATOM   1510 HG12 ILE A  94      11.161 -18.102 -19.900  1.00 92.53           H  
ATOM   1511 HG13 ILE A  94      11.648 -16.467 -19.451  1.00 92.53           H  
ATOM   1512  CG2 ILE A  94       9.324 -15.170 -20.211  1.00 92.53           C  
ATOM   1513 HG21 ILE A  94       9.539 -14.957 -21.258  1.00 92.53           H  
ATOM   1514 HG22 ILE A  94       8.288 -14.881 -20.033  1.00 92.53           H  
ATOM   1515 HG23 ILE A  94       9.985 -14.579 -19.577  1.00 92.53           H  
ATOM   1516  CD1 ILE A  94      11.505 -16.830 -21.569  1.00 92.53           C  
ATOM   1517 HD11 ILE A  94      12.478 -17.301 -21.703  1.00 92.53           H  
ATOM   1518 HD12 ILE A  94      10.802 -17.282 -22.269  1.00 92.53           H  
ATOM   1519 HD13 ILE A  94      11.604 -15.766 -21.783  1.00 92.53           H  
ATOM   1520  N   ILE A  95       7.283 -15.891 -17.233  1.00 93.06           N  
ATOM   1521  H   ILE A  95       8.034 -15.558 -16.645  1.00 93.06           H  
ATOM   1522  CA  ILE A  95       5.898 -15.504 -16.919  1.00 93.06           C  
ATOM   1523  HA  ILE A  95       5.227 -15.933 -17.663  1.00 93.06           H  
ATOM   1524  C   ILE A  95       5.773 -13.988 -17.014  1.00 93.06           C  
ATOM   1525  CB  ILE A  95       5.437 -16.049 -15.547  1.00 93.06           C  
ATOM   1526  HB  ILE A  95       6.014 -15.559 -14.762  1.00 93.06           H  
ATOM   1527  O   ILE A  95       6.409 -13.264 -16.249  1.00 93.06           O  
ATOM   1528  CG1 ILE A  95       5.681 -17.575 -15.446  1.00 93.06           C  
ATOM   1529 HG12 ILE A  95       5.171 -18.080 -16.266  1.00 93.06           H  
ATOM   1530 HG13 ILE A  95       6.749 -17.771 -15.543  1.00 93.06           H  
ATOM   1531  CG2 ILE A  95       3.953 -15.699 -15.316  1.00 93.06           C  
ATOM   1532 HG21 ILE A  95       3.641 -16.002 -14.317  1.00 93.06           H  
ATOM   1533 HG22 ILE A  95       3.790 -14.624 -15.390  1.00 93.06           H  
ATOM   1534 HG23 ILE A  95       3.329 -16.205 -16.053  1.00 93.06           H  
ATOM   1535  CD1 ILE A  95       5.233 -18.206 -14.122  1.00 93.06           C  
ATOM   1536 HD11 ILE A  95       5.620 -19.223 -14.059  1.00 93.06           H  
ATOM   1537 HD12 ILE A  95       5.609 -17.625 -13.280  1.00 93.06           H  
ATOM   1538 HD13 ILE A  95       4.145 -18.248 -14.075  1.00 93.06           H  
ATOM   1539  N   ILE A  96       4.944 -13.506 -17.942  1.00 93.55           N  
ATOM   1540  H   ILE A  96       4.438 -14.161 -18.520  1.00 93.55           H  
ATOM   1541  CA  ILE A  96       4.606 -12.083 -18.055  1.00 93.55           C  
ATOM   1542  HA  ILE A  96       5.514 -11.498 -17.909  1.00 93.55           H  
ATOM   1543  C   ILE A  96       3.629 -11.722 -16.936  1.00 93.55           C  
ATOM   1544  CB  ILE A  96       4.044 -11.737 -19.453  1.00 93.55           C  
ATOM   1545  HB  ILE A  96       3.172 -12.362 -19.643  1.00 93.55           H  
ATOM   1546  O   ILE A  96       2.588 -12.353 -16.771  1.00 93.55           O  
ATOM   1547  CG1 ILE A  96       5.109 -12.027 -20.538  1.00 93.55           C  
ATOM   1548 HG12 ILE A  96       5.432 -13.064 -20.458  1.00 93.55           H  
ATOM   1549 HG13 ILE A  96       5.978 -11.390 -20.372  1.00 93.55           H  
ATOM   1550  CG2 ILE A  96       3.601 -10.260 -19.501  1.00 93.55           C  
ATOM   1551 HG21 ILE A  96       3.217 -10.007 -20.489  1.00 93.55           H  
ATOM   1552 HG22 ILE A  96       2.795 -10.077 -18.791  1.00 93.55           H  
ATOM   1553 HG23 ILE A  96       4.444  -9.609 -19.270  1.00 93.55           H  
ATOM   1554  CD1 ILE A  96       4.618 -11.822 -21.977  1.00 93.55           C  
ATOM   1555 HD11 ILE A  96       4.471 -10.762 -22.186  1.00 93.55           H  
ATOM   1556 HD12 ILE A  96       3.685 -12.362 -22.134  1.00 93.55           H  
ATOM   1557 HD13 ILE A  96       5.367 -12.205 -22.670  1.00 93.55           H  
ATOM   1558  N   LEU A  97       3.970 -10.687 -16.176  1.00 93.87           N  
ATOM   1559  H   LEU A  97       4.838 -10.212 -16.378  1.00 93.87           H  
ATOM   1560  CA  LEU A  97       3.224 -10.217 -15.017  1.00 93.87           C  
ATOM   1561  HA  LEU A  97       2.331 -10.824 -14.870  1.00 93.87           H  
ATOM   1562  C   LEU A  97       2.802  -8.763 -15.256  1.00 93.87           C  
ATOM   1563  CB  LEU A  97       4.095 -10.374 -13.763  1.00 93.87           C  
ATOM   1564  HB2 LEU A  97       5.028  -9.832 -13.919  1.00 93.87           H  
ATOM   1565  HB3 LEU A  97       3.578  -9.918 -12.919  1.00 93.87           H  
ATOM   1566  O   LEU A  97       3.614  -7.844 -15.077  1.00 93.87           O  
ATOM   1567  CG  LEU A  97       4.416 -11.838 -13.418  1.00 93.87           C  
ATOM   1568  HG  LEU A  97       4.767 -12.372 -14.301  1.00 93.87           H  
ATOM   1569  CD1 LEU A  97       5.546 -11.859 -12.396  1.00 93.87           C  
ATOM   1570 HD11 LEU A  97       5.296 -11.231 -11.541  1.00 93.87           H  
ATOM   1571 HD12 LEU A  97       6.450 -11.486 -12.877  1.00 93.87           H  
ATOM   1572 HD13 LEU A  97       5.723 -12.882 -12.065  1.00 93.87           H  
ATOM   1573  CD2 LEU A  97       3.203 -12.576 -12.852  1.00 93.87           C  
ATOM   1574 HD21 LEU A  97       3.486 -13.584 -12.549  1.00 93.87           H  
ATOM   1575 HD22 LEU A  97       2.434 -12.665 -13.619  1.00 93.87           H  
ATOM   1576 HD23 LEU A  97       2.790 -12.043 -11.996  1.00 93.87           H  
ATOM   1577  N   PRO A  98       1.537  -8.529 -15.655  1.00 91.22           N  
ATOM   1578  CA  PRO A  98       0.980  -7.190 -15.766  1.00 91.22           C  
ATOM   1579  HA  PRO A  98       1.478  -6.675 -16.588  1.00 91.22           H  
ATOM   1580  C   PRO A  98       1.156  -6.390 -14.474  1.00 91.22           C  
ATOM   1581  CB  PRO A  98      -0.502  -7.378 -16.105  1.00 91.22           C  
ATOM   1582  HB2 PRO A  98      -1.095  -7.420 -15.191  1.00 91.22           H  
ATOM   1583  HB3 PRO A  98      -0.870  -6.589 -16.761  1.00 91.22           H  
ATOM   1584  O   PRO A  98       1.259  -6.947 -13.373  1.00 91.22           O  
ATOM   1585  CG  PRO A  98      -0.539  -8.743 -16.787  1.00 91.22           C  
ATOM   1586  HG2 PRO A  98      -1.516  -9.218 -16.694  1.00 91.22           H  
ATOM   1587  HG3 PRO A  98      -0.258  -8.639 -17.835  1.00 91.22           H  
ATOM   1588  CD  PRO A  98       0.542  -9.521 -16.043  1.00 91.22           C  
ATOM   1589  HD2 PRO A  98       0.966 -10.282 -16.698  1.00 91.22           H  
ATOM   1590  HD3 PRO A  98       0.117  -9.986 -15.153  1.00 91.22           H  
ATOM   1591  N   LYS A  99       1.159  -5.062 -14.597  1.00 89.71           N  
ATOM   1592  H   LYS A  99       1.029  -4.663 -15.516  1.00 89.71           H  
ATOM   1593  CA  LYS A  99       1.243  -4.175 -13.437  1.00 89.71           C  
ATOM   1594  HA  LYS A  99       2.189  -4.378 -12.935  1.00 89.71           H  
ATOM   1595  C   LYS A  99       0.108  -4.476 -12.455  1.00 89.71           C  
ATOM   1596  CB  LYS A  99       1.222  -2.718 -13.908  1.00 89.71           C  
ATOM   1597  HB2 LYS A  99       1.881  -2.616 -14.771  1.00 89.71           H  
ATOM   1598  HB3 LYS A  99       0.211  -2.441 -14.205  1.00 89.71           H  
ATOM   1599  O   LYS A  99      -1.039  -4.631 -12.858  1.00 89.71           O  
ATOM   1600  CG  LYS A  99       1.724  -1.784 -12.803  1.00 89.71           C  
ATOM   1601  HG2 LYS A  99       1.081  -1.857 -11.926  1.00 89.71           H  
ATOM   1602  HG3 LYS A  99       2.735  -2.083 -12.526  1.00 89.71           H  
ATOM   1603  CD  LYS A  99       1.742  -0.341 -13.304  1.00 89.71           C  
ATOM   1604  HD2 LYS A  99       0.720  -0.021 -13.504  1.00 89.71           H  
ATOM   1605  HD3 LYS A  99       2.326  -0.284 -14.223  1.00 89.71           H  
ATOM   1606  CE  LYS A  99       2.378   0.549 -12.238  1.00 89.71           C  
ATOM   1607  HE2 LYS A  99       1.836   0.410 -11.302  1.00 89.71           H  
ATOM   1608  HE3 LYS A  99       3.404   0.219 -12.080  1.00 89.71           H  
ATOM   1609  NZ  LYS A  99       2.339   1.972 -12.648  1.00 89.71           N  
ATOM   1610  HZ1 LYS A  99       1.379   2.271 -12.738  1.00 89.71           H  
ATOM   1611  HZ2 LYS A  99       2.791   2.549 -11.954  1.00 89.71           H  
ATOM   1612  HZ3 LYS A  99       2.806   2.089 -13.536  1.00 89.71           H  
ATOM   1613  N   TYR A 100       0.450  -4.532 -11.172  1.00 92.31           N  
ATOM   1614  H   TYR A 100       1.432  -4.445 -10.953  1.00 92.31           H  
ATOM   1615  CA  TYR A 100      -0.438  -4.899 -10.068  1.00 92.31           C  
ATOM   1616  HA  TYR A 100       0.174  -4.827  -9.169  1.00 92.31           H  
ATOM   1617  C   TYR A 100      -0.918  -6.358 -10.079  1.00 92.31           C  
ATOM   1618  CB  TYR A 100      -1.573  -3.876  -9.902  1.00 92.31           C  
ATOM   1619  HB2 TYR A 100      -2.067  -4.047  -8.945  1.00 92.31           H  
ATOM   1620  HB3 TYR A 100      -2.321  -4.042 -10.677  1.00 92.31           H  
ATOM   1621  O   TYR A 100      -1.911  -6.675  -9.432  1.00 92.31           O  
ATOM   1622  CG  TYR A 100      -1.119  -2.432  -9.936  1.00 92.31           C  
ATOM   1623  CD1 TYR A 100      -0.237  -1.954  -8.948  1.00 92.31           C  
ATOM   1624  HD1 TYR A 100       0.102  -2.613  -8.163  1.00 92.31           H  
ATOM   1625  CD2 TYR A 100      -1.576  -1.571 -10.952  1.00 92.31           C  
ATOM   1626  HD2 TYR A 100      -2.255  -1.944 -11.704  1.00 92.31           H  
ATOM   1627  CE1 TYR A 100       0.176  -0.612  -8.965  1.00 92.31           C  
ATOM   1628  HE1 TYR A 100       0.841  -0.249  -8.195  1.00 92.31           H  
ATOM   1629  CE2 TYR A 100      -1.163  -0.225 -10.973  1.00 92.31           C  
ATOM   1630  HE2 TYR A 100      -1.537   0.446 -11.733  1.00 92.31           H  
ATOM   1631  OH  TYR A 100       0.118   1.552  -9.990  1.00 92.31           O  
ATOM   1632  HH  TYR A 100       0.472   1.794  -9.131  1.00 92.31           H  
ATOM   1633  CZ  TYR A 100      -0.295   0.256  -9.972  1.00 92.31           C  
ATOM   1634  N   SER A 101      -0.177  -7.260 -10.732  1.00 93.58           N  
ATOM   1635  H   SER A 101       0.564  -6.934 -11.337  1.00 93.58           H  
ATOM   1636  CA  SER A 101      -0.326  -8.711 -10.543  1.00 93.58           C  
ATOM   1637  HA  SER A 101      -1.257  -9.040 -11.004  1.00 93.58           H  
ATOM   1638  C   SER A 101      -0.358  -9.069  -9.053  1.00 93.58           C  
ATOM   1639  CB  SER A 101       0.841  -9.444 -11.205  1.00 93.58           C  
ATOM   1640  HB2 SER A 101       1.781  -8.957 -10.946  1.00 93.58           H  
ATOM   1641  HB3 SER A 101       0.890 -10.473 -10.850  1.00 93.58           H  
ATOM   1642  O   SER A 101       0.497  -8.609  -8.289  1.00 93.58           O  
ATOM   1643  OG  SER A 101       0.676  -9.437 -12.605  1.00 93.58           O  
ATOM   1644  HG  SER A 101       0.826  -8.543 -12.920  1.00 93.58           H  
ATOM   1645  N   LEU A 102      -1.350  -9.862  -8.645  1.00 94.79           N  
ATOM   1646  H   LEU A 102      -1.996 -10.227  -9.330  1.00 94.79           H  
ATOM   1647  CA  LEU A 102      -1.615 -10.186  -7.247  1.00 94.79           C  
ATOM   1648  HA  LEU A 102      -1.244  -9.366  -6.632  1.00 94.79           H  
ATOM   1649  C   LEU A 102      -0.889 -11.467  -6.832  1.00 94.79           C  
ATOM   1650  CB  LEU A 102      -3.137 -10.287  -7.045  1.00 94.79           C  
ATOM   1651  HB2 LEU A 102      -3.504 -11.121  -7.644  1.00 94.79           H  
ATOM   1652  HB3 LEU A 102      -3.605  -9.380  -7.427  1.00 94.79           H  
ATOM   1653  O   LEU A 102      -0.972 -12.493  -7.501  1.00 94.79           O  
ATOM   1654  CG  LEU A 102      -3.583 -10.494  -5.585  1.00 94.79           C  
ATOM   1655  HG  LEU A 102      -3.082 -11.365  -5.161  1.00 94.79           H  
ATOM   1656  CD1 LEU A 102      -3.282  -9.274  -4.712  1.00 94.79           C  
ATOM   1657 HD11 LEU A 102      -3.789  -9.382  -3.753  1.00 94.79           H  
ATOM   1658 HD12 LEU A 102      -3.671  -8.380  -5.199  1.00 94.79           H  
ATOM   1659 HD13 LEU A 102      -2.208  -9.180  -4.555  1.00 94.79           H  
ATOM   1660  CD2 LEU A 102      -5.092 -10.732  -5.537  1.00 94.79           C  
ATOM   1661 HD21 LEU A 102      -5.415 -10.932  -4.515  1.00 94.79           H  
ATOM   1662 HD22 LEU A 102      -5.347 -11.592  -6.155  1.00 94.79           H  
ATOM   1663 HD23 LEU A 102      -5.623  -9.862  -5.924  1.00 94.79           H  
ATOM   1664  N   PHE A 103      -0.218 -11.411  -5.691  1.00 95.80           N  
ATOM   1665  H   PHE A 103      -0.143 -10.519  -5.223  1.00 95.80           H  
ATOM   1666  CA  PHE A 103       0.475 -12.538  -5.083  1.00 95.80           C  
ATOM   1667  HA  PHE A 103       0.315 -13.443  -5.670  1.00 95.80           H  
ATOM   1668  C   PHE A 103      -0.063 -12.779  -3.681  1.00 95.80           C  
ATOM   1669  CB  PHE A 103       1.973 -12.243  -5.063  1.00 95.80           C  
ATOM   1670  HB2 PHE A 103       2.142 -11.268  -4.606  1.00 95.80           H  
ATOM   1671  HB3 PHE A 103       2.462 -12.984  -4.431  1.00 95.80           H  
ATOM   1672  O   PHE A 103      -0.233 -11.820  -2.923  1.00 95.80           O  
ATOM   1673  CG  PHE A 103       2.602 -12.269  -6.440  1.00 95.80           C  
ATOM   1674  CD1 PHE A 103       3.112 -13.473  -6.958  1.00 95.80           C  
ATOM   1675  HD1 PHE A 103       3.041 -14.386  -6.385  1.00 95.80           H  
ATOM   1676  CD2 PHE A 103       2.639 -11.101  -7.225  1.00 95.80           C  
ATOM   1677  HD2 PHE A 103       2.212 -10.183  -6.847  1.00 95.80           H  
ATOM   1678  CE1 PHE A 103       3.703 -13.502  -8.230  1.00 95.80           C  
ATOM   1679  HE1 PHE A 103       4.108 -14.428  -8.612  1.00 95.80           H  
ATOM   1680  CE2 PHE A 103       3.189 -11.142  -8.518  1.00 95.80           C  
ATOM   1681  HE2 PHE A 103       3.176 -10.261  -9.143  1.00 95.80           H  
ATOM   1682  CZ  PHE A 103       3.734 -12.338  -9.012  1.00 95.80           C  
ATOM   1683  HZ  PHE A 103       4.154 -12.381 -10.006  1.00 95.80           H  
ATOM   1684  N   GLU A 104      -0.316 -14.040  -3.341  1.00 96.27           N  
ATOM   1685  H   GLU A 104      -0.127 -14.762  -4.022  1.00 96.27           H  
ATOM   1686  CA  GLU A 104      -0.670 -14.490  -1.998  1.00 96.27           C  
ATOM   1687  HA  GLU A 104      -0.910 -13.616  -1.392  1.00 96.27           H  
ATOM   1688  C   GLU A 104       0.519 -15.197  -1.343  1.00 96.27           C  
ATOM   1689  CB  GLU A 104      -1.933 -15.356  -2.028  1.00 96.27           C  
ATOM   1690  HB2 GLU A 104      -1.751 -16.275  -2.585  1.00 96.27           H  
ATOM   1691  HB3 GLU A 104      -2.709 -14.781  -2.533  1.00 96.27           H  
ATOM   1692  O   GLU A 104       1.078 -16.160  -1.869  1.00 96.27           O  
ATOM   1693  CG  GLU A 104      -2.414 -15.688  -0.609  1.00 96.27           C  
ATOM   1694  HG2 GLU A 104      -1.697 -16.358  -0.134  1.00 96.27           H  
ATOM   1695  HG3 GLU A 104      -2.451 -14.768  -0.026  1.00 96.27           H  
ATOM   1696  CD  GLU A 104      -3.809 -16.324  -0.609  1.00 96.27           C  
ATOM   1697  OE1 GLU A 104      -3.921 -17.489  -0.180  1.00 96.27           O  
ATOM   1698  OE2 GLU A 104      -4.771 -15.594  -0.965  1.00 96.27           O  
ATOM   1699  N   LEU A 105       0.903 -14.661  -0.193  1.00 95.18           N  
ATOM   1700  H   LEU A 105       0.315 -13.929   0.178  1.00 95.18           H  
ATOM   1701  CA  LEU A 105       1.990 -15.072   0.676  1.00 95.18           C  
ATOM   1702  HA  LEU A 105       2.638 -15.777   0.156  1.00 95.18           H  
ATOM   1703  C   LEU A 105       1.418 -15.782   1.915  1.00 95.18           C  
ATOM   1704  CB  LEU A 105       2.813 -13.825   1.062  1.00 95.18           C  
ATOM   1705  HB2 LEU A 105       3.636 -14.179   1.683  1.00 95.18           H  
ATOM   1706  HB3 LEU A 105       2.207 -13.156   1.672  1.00 95.18           H  
ATOM   1707  O   LEU A 105       0.226 -16.095   1.987  1.00 95.18           O  
ATOM   1708  CG  LEU A 105       3.446 -13.040  -0.096  1.00 95.18           C  
ATOM   1709  HG  LEU A 105       3.760 -13.725  -0.884  1.00 95.18           H  
ATOM   1710  CD1 LEU A 105       2.525 -11.965  -0.682  1.00 95.18           C  
ATOM   1711 HD11 LEU A 105       1.703 -12.441  -1.216  1.00 95.18           H  
ATOM   1712 HD12 LEU A 105       2.120 -11.345   0.118  1.00 95.18           H  
ATOM   1713 HD13 LEU A 105       3.077 -11.358  -1.399  1.00 95.18           H  
ATOM   1714  CD2 LEU A 105       4.675 -12.302   0.415  1.00 95.18           C  
ATOM   1715 HD21 LEU A 105       5.173 -11.833  -0.435  1.00 95.18           H  
ATOM   1716 HD22 LEU A 105       4.391 -11.551   1.151  1.00 95.18           H  
ATOM   1717 HD23 LEU A 105       5.363 -13.019   0.862  1.00 95.18           H  
ATOM   1718  N   GLU A 106       2.256 -16.012   2.924  1.00 91.43           N  
ATOM   1719  H   GLU A 106       3.209 -15.685   2.862  1.00 91.43           H  
ATOM   1720  CA  GLU A 106       1.849 -16.644   4.174  1.00 91.43           C  
ATOM   1721  HA  GLU A 106       1.491 -17.640   3.915  1.00 91.43           H  
ATOM   1722  C   GLU A 106       0.681 -15.913   4.865  1.00 91.43           C  
ATOM   1723  CB  GLU A 106       3.058 -16.835   5.112  1.00 91.43           C  
ATOM   1724  HB2 GLU A 106       3.840 -17.387   4.590  1.00 91.43           H  
ATOM   1725  HB3 GLU A 106       2.719 -17.472   5.930  1.00 91.43           H  
ATOM   1726  O   GLU A 106       0.526 -14.690   4.776  1.00 91.43           O  
ATOM   1727  CG  GLU A 106       3.666 -15.568   5.752  1.00 91.43           C  
ATOM   1728  HG2 GLU A 106       2.868 -14.915   6.105  1.00 91.43           H  
ATOM   1729  HG3 GLU A 106       4.214 -15.890   6.637  1.00 91.43           H  
ATOM   1730  CD  GLU A 106       4.638 -14.763   4.871  1.00 91.43           C  
ATOM   1731  OE1 GLU A 106       5.276 -13.829   5.415  1.00 91.43           O  
ATOM   1732  OE2 GLU A 106       4.724 -14.994   3.650  1.00 91.43           O  
ATOM   1733  N   ASN A 107      -0.155 -16.671   5.584  1.00 88.06           N  
ATOM   1734  H   ASN A 107       0.048 -17.657   5.656  1.00 88.06           H  
ATOM   1735  CA  ASN A 107      -1.286 -16.163   6.376  1.00 88.06           C  
ATOM   1736  HA  ASN A 107      -1.827 -17.036   6.739  1.00 88.06           H  
ATOM   1737  C   ASN A 107      -2.326 -15.346   5.574  1.00 88.06           C  
ATOM   1738  CB  ASN A 107      -0.739 -15.426   7.615  1.00 88.06           C  
ATOM   1739  HB2 ASN A 107      -0.232 -14.515   7.299  1.00 88.06           H  
ATOM   1740  HB3 ASN A 107      -1.565 -15.147   8.269  1.00 88.06           H  
ATOM   1741  O   ASN A 107      -3.025 -14.493   6.132  1.00 88.06           O  
ATOM   1742  CG  ASN A 107       0.216 -16.288   8.419  1.00 88.06           C  
ATOM   1743  ND2 ASN A 107       1.286 -15.727   8.930  1.00 88.06           N  
ATOM   1744 HD21 ASN A 107       1.493 -14.752   8.764  1.00 88.06           H  
ATOM   1745 HD22 ASN A 107       1.902 -16.338   9.447  1.00 88.06           H  
ATOM   1746  OD1 ASN A 107       0.018 -17.476   8.589  1.00 88.06           O  
ATOM   1747  N   GLY A 108      -2.422 -15.583   4.259  1.00 91.80           N  
ATOM   1748  H   GLY A 108      -1.794 -16.256   3.845  1.00 91.80           H  
ATOM   1749  CA  GLY A 108      -3.313 -14.850   3.356  1.00 91.80           C  
ATOM   1750  HA2 GLY A 108      -4.318 -14.824   3.777  1.00 91.80           H  
ATOM   1751  HA3 GLY A 108      -3.350 -15.382   2.405  1.00 91.80           H  
ATOM   1752  C   GLY A 108      -2.855 -13.414   3.080  1.00 91.80           C  
ATOM   1753  O   GLY A 108      -3.649 -12.587   2.609  1.00 91.80           O  
ATOM   1754  N   ARG A 109      -1.595 -13.073   3.393  1.00 95.10           N  
ATOM   1755  H   ARG A 109      -0.981 -13.788   3.756  1.00 95.10           H  
ATOM   1756  CA  ARG A 109      -1.020 -11.768   3.059  1.00 95.10           C  
ATOM   1757  HA  ARG A 109      -1.735 -11.011   3.381  1.00 95.10           H  
ATOM   1758  C   ARG A 109      -0.897 -11.633   1.555  1.00 95.10           C  
ATOM   1759  CB  ARG A 109       0.324 -11.557   3.777  1.00 95.10           C  
ATOM   1760  HB2 ARG A 109       1.029 -12.331   3.476  1.00 95.10           H  
ATOM   1761  HB3 ARG A 109       0.156 -11.652   4.850  1.00 95.10           H  
ATOM   1762  O   ARG A 109      -0.441 -12.534   0.876  1.00 95.10           O  
ATOM   1763  CG  ARG A 109       0.929 -10.171   3.480  1.00 95.10           C  
ATOM   1764  HG2 ARG A 109       0.171  -9.411   3.666  1.00 95.10           H  
ATOM   1765  HG3 ARG A 109       1.231 -10.105   2.434  1.00 95.10           H  
ATOM   1766  CD  ARG A 109       2.134  -9.867   4.378  1.00 95.10           C  
ATOM   1767  HD2 ARG A 109       2.189  -8.789   4.533  1.00 95.10           H  
ATOM   1768  HD3 ARG A 109       1.949 -10.305   5.359  1.00 95.10           H  
ATOM   1769  NE  ARG A 109       3.417 -10.330   3.805  1.00 95.10           N  
ATOM   1770  HE  ARG A 109       3.632 -10.147   2.835  1.00 95.10           H  
ATOM   1771  NH1 ARG A 109       4.182 -11.421   5.654  1.00 95.10           N  
ATOM   1772 HH11 ARG A 109       3.323 -11.244   6.155  1.00 95.10           H  
ATOM   1773 HH12 ARG A 109       4.739 -12.225   5.905  1.00 95.10           H  
ATOM   1774  NH2 ARG A 109       5.352 -11.552   3.817  1.00 95.10           N  
ATOM   1775 HH21 ARG A 109       5.729 -12.412   4.188  1.00 95.10           H  
ATOM   1776 HH22 ARG A 109       5.694 -11.155   2.954  1.00 95.10           H  
ATOM   1777  CZ  ARG A 109       4.309 -11.082   4.417  1.00 95.10           C  
ATOM   1778  N   LYS A 110      -1.292 -10.481   1.031  1.00 96.03           N  
ATOM   1779  H   LYS A 110      -1.654  -9.780   1.661  1.00 96.03           H  
ATOM   1780  CA  LYS A 110      -1.335 -10.204  -0.398  1.00 96.03           C  
ATOM   1781  HA  LYS A 110      -0.900 -11.061  -0.911  1.00 96.03           H  
ATOM   1782  C   LYS A 110      -0.478  -9.006  -0.758  1.00 96.03           C  
ATOM   1783  CB  LYS A 110      -2.787 -10.077  -0.877  1.00 96.03           C  
ATOM   1784  HB2 LYS A 110      -2.789  -9.661  -1.884  1.00 96.03           H  
ATOM   1785  HB3 LYS A 110      -3.334  -9.400  -0.220  1.00 96.03           H  
ATOM   1786  O   LYS A 110      -0.431  -7.997  -0.034  1.00 96.03           O  
ATOM   1787  CG  LYS A 110      -3.472 -11.451  -0.907  1.00 96.03           C  
ATOM   1788  HG2 LYS A 110      -3.016 -12.054  -1.691  1.00 96.03           H  
ATOM   1789  HG3 LYS A 110      -3.307 -11.954   0.046  1.00 96.03           H  
ATOM   1790  CD  LYS A 110      -4.984 -11.371  -1.145  1.00 96.03           C  
ATOM   1791  HD2 LYS A 110      -5.195 -10.956  -2.131  1.00 96.03           H  
ATOM   1792  HD3 LYS A 110      -5.441 -10.755  -0.370  1.00 96.03           H  
ATOM   1793  CE  LYS A 110      -5.494 -12.811  -1.044  1.00 96.03           C  
ATOM   1794  HE2 LYS A 110      -5.129 -13.380  -1.899  1.00 96.03           H  
ATOM   1795  HE3 LYS A 110      -5.043 -13.287  -0.173  1.00 96.03           H  
ATOM   1796  NZ  LYS A 110      -6.962 -12.942  -0.948  1.00 96.03           N  
ATOM   1797  HZ1 LYS A 110      -7.147 -13.934  -0.902  1.00 96.03           H  
ATOM   1798  HZ2 LYS A 110      -7.413 -12.585  -1.778  1.00 96.03           H  
ATOM   1799  HZ3 LYS A 110      -7.324 -12.511  -0.110  1.00 96.03           H  
ATOM   1800  N   ARG A 111       0.181  -9.104  -1.909  1.00 96.30           N  
ATOM   1801  H   ARG A 111       0.094  -9.974  -2.416  1.00 96.30           H  
ATOM   1802  CA  ARG A 111       1.005  -8.047  -2.500  1.00 96.30           C  
ATOM   1803  HA  ARG A 111       0.788  -7.102  -2.003  1.00 96.30           H  
ATOM   1804  C   ARG A 111       0.660  -7.859  -3.967  1.00 96.30           C  
ATOM   1805  CB  ARG A 111       2.495  -8.375  -2.328  1.00 96.30           C  
ATOM   1806  HB2 ARG A 111       2.694  -9.349  -2.776  1.00 96.30           H  
ATOM   1807  HB3 ARG A 111       3.089  -7.638  -2.868  1.00 96.30           H  
ATOM   1808  O   ARG A 111       0.441  -8.825  -4.685  1.00 96.30           O  
ATOM   1809  CG  ARG A 111       2.952  -8.404  -0.864  1.00 96.30           C  
ATOM   1810  HG2 ARG A 111       3.971  -8.791  -0.846  1.00 96.30           H  
ATOM   1811  HG3 ARG A 111       2.331  -9.091  -0.289  1.00 96.30           H  
ATOM   1812  CD  ARG A 111       2.913  -7.023  -0.200  1.00 96.30           C  
ATOM   1813  HD2 ARG A 111       1.896  -6.631  -0.218  1.00 96.30           H  
ATOM   1814  HD3 ARG A 111       3.550  -6.347  -0.769  1.00 96.30           H  
ATOM   1815  NE  ARG A 111       3.426  -7.098   1.176  1.00 96.30           N  
ATOM   1816  HE  ARG A 111       4.385  -7.411   1.233  1.00 96.30           H  
ATOM   1817  NH1 ARG A 111       1.514  -6.515   2.336  1.00 96.30           N  
ATOM   1818 HH11 ARG A 111       0.967  -6.746   1.519  1.00 96.30           H  
ATOM   1819 HH12 ARG A 111       1.086  -6.456   3.249  1.00 96.30           H  
ATOM   1820  NH2 ARG A 111       3.391  -6.880   3.439  1.00 96.30           N  
ATOM   1821 HH21 ARG A 111       4.347  -7.206   3.452  1.00 96.30           H  
ATOM   1822 HH22 ARG A 111       2.893  -6.653   4.288  1.00 96.30           H  
ATOM   1823  CZ  ARG A 111       2.783  -6.813   2.295  1.00 96.30           C  
ATOM   1824  N   LEU A 112       0.621  -6.605  -4.394  1.00 95.88           N  
ATOM   1825  H   LEU A 112       0.843  -5.879  -3.727  1.00 95.88           H  
ATOM   1826  CA  LEU A 112       0.473  -6.213  -5.791  1.00 95.88           C  
ATOM   1827  HA  LEU A 112       0.046  -7.031  -6.372  1.00 95.88           H  
ATOM   1828  C   LEU A 112       1.860  -5.886  -6.339  1.00 95.88           C  
ATOM   1829  CB  LEU A 112      -0.457  -4.994  -5.885  1.00 95.88           C  
ATOM   1830  HB2 LEU A 112      -0.488  -4.645  -6.917  1.00 95.88           H  
ATOM   1831  HB3 LEU A 112      -0.022  -4.202  -5.275  1.00 95.88           H  
ATOM   1832  O   LEU A 112       2.573  -5.068  -5.755  1.00 95.88           O  
ATOM   1833  CG  LEU A 112      -1.893  -5.228  -5.399  1.00 95.88           C  
ATOM   1834  HG  LEU A 112      -1.880  -5.758  -4.446  1.00 95.88           H  
ATOM   1835  CD1 LEU A 112      -2.582  -3.884  -5.179  1.00 95.88           C  
ATOM   1836 HD11 LEU A 112      -2.622  -3.322  -6.112  1.00 95.88           H  
ATOM   1837 HD12 LEU A 112      -3.598  -4.067  -4.827  1.00 95.88           H  
ATOM   1838 HD13 LEU A 112      -2.049  -3.306  -4.424  1.00 95.88           H  
ATOM   1839  CD2 LEU A 112      -2.716  -6.031  -6.398  1.00 95.88           C  
ATOM   1840 HD21 LEU A 112      -3.715  -6.208  -6.001  1.00 95.88           H  
ATOM   1841 HD22 LEU A 112      -2.241  -6.989  -6.607  1.00 95.88           H  
ATOM   1842 HD23 LEU A 112      -2.819  -5.482  -7.334  1.00 95.88           H  
ATOM   1843  N   LEU A 113       2.246  -6.491  -7.457  1.00 95.67           N  
ATOM   1844  H   LEU A 113       1.646  -7.200  -7.853  1.00 95.67           H  
ATOM   1845  CA  LEU A 113       3.525  -6.215  -8.103  1.00 95.67           C  
ATOM   1846  HA  LEU A 113       4.283  -6.102  -7.328  1.00 95.67           H  
ATOM   1847  C   LEU A 113       3.455  -4.904  -8.894  1.00 95.67           C  
ATOM   1848  CB  LEU A 113       3.896  -7.427  -8.967  1.00 95.67           C  
ATOM   1849  HB2 LEU A 113       3.120  -7.569  -9.720  1.00 95.67           H  
ATOM   1850  HB3 LEU A 113       3.921  -8.308  -8.326  1.00 95.67           H  
ATOM   1851  O   LEU A 113       2.960  -4.873 -10.019  1.00 95.67           O  
ATOM   1852  CG  LEU A 113       5.253  -7.293  -9.674  1.00 95.67           C  
ATOM   1853  HG  LEU A 113       5.280  -6.384 -10.274  1.00 95.67           H  
ATOM   1854  CD1 LEU A 113       6.407  -7.261  -8.677  1.00 95.67           C  
ATOM   1855 HD11 LEU A 113       6.341  -6.373  -8.048  1.00 95.67           H  
ATOM   1856 HD12 LEU A 113       7.349  -7.200  -9.220  1.00 95.67           H  
ATOM   1857 HD13 LEU A 113       6.401  -8.156  -8.055  1.00 95.67           H  
ATOM   1858  CD2 LEU A 113       5.467  -8.483 -10.602  1.00 95.67           C  
ATOM   1859 HD21 LEU A 113       4.688  -8.496 -11.364  1.00 95.67           H  
ATOM   1860 HD22 LEU A 113       6.440  -8.403 -11.086  1.00 95.67           H  
ATOM   1861 HD23 LEU A 113       5.432  -9.410 -10.030  1.00 95.67           H  
ATOM   1862  N   ALA A 114       3.940  -3.805  -8.316  1.00 93.73           N  
ATOM   1863  H   ALA A 114       4.388  -3.885  -7.415  1.00 93.73           H  
ATOM   1864  CA  ALA A 114       3.924  -2.497  -8.975  1.00 93.73           C  
ATOM   1865  HA  ALA A 114       2.982  -2.384  -9.511  1.00 93.73           H  
ATOM   1866  C   ALA A 114       5.054  -2.347 -10.004  1.00 93.73           C  
ATOM   1867  CB  ALA A 114       3.988  -1.412  -7.898  1.00 93.73           C  
ATOM   1868  HB1 ALA A 114       4.905  -1.505  -7.316  1.00 93.73           H  
ATOM   1869  HB2 ALA A 114       3.125  -1.517  -7.241  1.00 93.73           H  
ATOM   1870  HB3 ALA A 114       3.963  -0.428  -8.366  1.00 93.73           H  
ATOM   1871  O   ALA A 114       4.871  -1.685 -11.028  1.00 93.73           O  
ATOM   1872  N   SER A 115       6.211  -2.956  -9.735  1.00 93.20           N  
ATOM   1873  H   SER A 115       6.296  -3.442  -8.854  1.00 93.20           H  
ATOM   1874  CA  SER A 115       7.345  -3.071 -10.657  1.00 93.20           C  
ATOM   1875  HA  SER A 115       6.973  -3.274 -11.662  1.00 93.20           H  
ATOM   1876  C   SER A 115       8.262  -4.220 -10.232  1.00 93.20           C  
ATOM   1877  CB  SER A 115       8.148  -1.763 -10.681  1.00 93.20           C  
ATOM   1878  HB2 SER A 115       8.835  -1.788 -11.527  1.00 93.20           H  
ATOM   1879  HB3 SER A 115       7.478  -0.913 -10.812  1.00 93.20           H  
ATOM   1880  O   SER A 115       8.111  -4.763  -9.143  1.00 93.20           O  
ATOM   1881  OG  SER A 115       8.905  -1.602  -9.495  1.00 93.20           O  
ATOM   1882  HG  SER A 115       8.347  -1.208  -8.821  1.00 93.20           H  
ATOM   1883  N   ALA A 116       9.270  -4.545 -11.041  1.00 94.54           N  
ATOM   1884  H   ALA A 116       9.319  -4.122 -11.957  1.00 94.54           H  
ATOM   1885  CA  ALA A 116      10.293  -5.534 -10.699  1.00 94.54           C  
ATOM   1886  HA  ALA A 116       9.811  -6.502 -10.560  1.00 94.54           H  
ATOM   1887  C   ALA A 116      11.074  -5.237  -9.397  1.00 94.54           C  
ATOM   1888  CB  ALA A 116      11.237  -5.629 -11.898  1.00 94.54           C  
ATOM   1889  HB1 ALA A 116      12.058  -6.304 -11.657  1.00 94.54           H  
ATOM   1890  HB2 ALA A 116      11.654  -4.650 -12.134  1.00 94.54           H  
ATOM   1891  HB3 ALA A 116      10.694  -6.020 -12.758  1.00 94.54           H  
ATOM   1892  O   ALA A 116      11.755  -6.121  -8.888  1.00 94.54           O  
ATOM   1893  N   GLY A 117      10.979  -4.020  -8.846  1.00 94.19           N  
ATOM   1894  H   GLY A 117      10.388  -3.337  -9.298  1.00 94.19           H  
ATOM   1895  CA  GLY A 117      11.621  -3.632  -7.586  1.00 94.19           C  
ATOM   1896  HA2 GLY A 117      12.329  -2.829  -7.790  1.00 94.19           H  
ATOM   1897  HA3 GLY A 117      12.179  -4.471  -7.170  1.00 94.19           H  
ATOM   1898  C   GLY A 117      10.662  -3.139  -6.501  1.00 94.19           C  
ATOM   1899  O   GLY A 117      11.125  -2.708  -5.449  1.00 94.19           O  
ATOM   1900  N   GLU A 118       9.346  -3.160  -6.726  1.00 95.47           N  
ATOM   1901  H   GLU A 118       8.989  -3.605  -7.559  1.00 95.47           H  
ATOM   1902  CA  GLU A 118       8.390  -2.589  -5.775  1.00 95.47           C  
ATOM   1903  HA  GLU A 118       8.834  -2.618  -4.780  1.00 95.47           H  
ATOM   1904  C   GLU A 118       7.089  -3.386  -5.708  1.00 95.47           C  
ATOM   1905  CB  GLU A 118       8.128  -1.111  -6.108  1.00 95.47           C  
ATOM   1906  HB2 GLU A 118       9.086  -0.596  -6.180  1.00 95.47           H  
ATOM   1907  HB3 GLU A 118       7.622  -1.042  -7.071  1.00 95.47           H  
ATOM   1908  O   GLU A 118       6.431  -3.649  -6.720  1.00 95.47           O  
ATOM   1909  CG  GLU A 118       7.279  -0.416  -5.029  1.00 95.47           C  
ATOM   1910  HG2 GLU A 118       6.272  -0.831  -5.045  1.00 95.47           H  
ATOM   1911  HG3 GLU A 118       7.719  -0.623  -4.054  1.00 95.47           H  
ATOM   1912  CD  GLU A 118       7.189   1.105  -5.227  1.00 95.47           C  
ATOM   1913  OE1 GLU A 118       7.034   1.813  -4.203  1.00 95.47           O  
ATOM   1914  OE2 GLU A 118       7.250   1.555  -6.394  1.00 95.47           O  
ATOM   1915  N   LEU A 119       6.699  -3.706  -4.478  1.00 96.65           N  
ATOM   1916  H   LEU A 119       7.287  -3.421  -3.708  1.00 96.65           H  
ATOM   1917  CA  LEU A 119       5.403  -4.266  -4.135  1.00 96.65           C  
ATOM   1918  HA  LEU A 119       4.904  -4.592  -5.047  1.00 96.65           H  
ATOM   1919  C   LEU A 119       4.515  -3.205  -3.482  1.00 96.65           C  
ATOM   1920  CB  LEU A 119       5.573  -5.490  -3.218  1.00 96.65           C  
ATOM   1921  HB2 LEU A 119       6.017  -5.168  -2.276  1.00 96.65           H  
ATOM   1922  HB3 LEU A 119       4.585  -5.894  -2.995  1.00 96.65           H  
ATOM   1923  O   LEU A 119       4.971  -2.231  -2.879  1.00 96.65           O  
ATOM   1924  CG  LEU A 119       6.454  -6.619  -3.768  1.00 96.65           C  
ATOM   1925  HG  LEU A 119       7.450  -6.233  -3.985  1.00 96.65           H  
ATOM   1926  CD1 LEU A 119       6.591  -7.701  -2.706  1.00 96.65           C  
ATOM   1927 HD11 LEU A 119       5.611  -8.089  -2.428  1.00 96.65           H  
ATOM   1928 HD12 LEU A 119       7.210  -8.518  -3.077  1.00 96.65           H  
ATOM   1929 HD13 LEU A 119       7.068  -7.286  -1.818  1.00 96.65           H  
ATOM   1930  CD2 LEU A 119       5.860  -7.229  -5.033  1.00 96.65           C  
ATOM   1931 HD21 LEU A 119       6.479  -8.062  -5.365  1.00 96.65           H  
ATOM   1932 HD22 LEU A 119       4.845  -7.582  -4.850  1.00 96.65           H  
ATOM   1933 HD23 LEU A 119       5.854  -6.477  -5.821  1.00 96.65           H  
ATOM   1934  N   GLN A 120       3.213  -3.436  -3.561  1.00 95.93           N  
ATOM   1935  H   GLN A 120       2.916  -4.219  -4.125  1.00 95.93           H  
ATOM   1936  CA  GLN A 120       2.184  -2.656  -2.890  1.00 95.93           C  
ATOM   1937  HA  GLN A 120       2.646  -1.948  -2.202  1.00 95.93           H  
ATOM   1938  C   GLN A 120       1.291  -3.567  -2.053  1.00 95.93           C  
ATOM   1939  CB  GLN A 120       1.396  -1.862  -3.933  1.00 95.93           C  
ATOM   1940  HB2 GLN A 120       1.108  -2.510  -4.760  1.00 95.93           H  
ATOM   1941  HB3 GLN A 120       0.491  -1.466  -3.471  1.00 95.93           H  
ATOM   1942  O   GLN A 120       1.208  -4.775  -2.284  1.00 95.93           O  
ATOM   1943  CG  GLN A 120       2.233  -0.708  -4.492  1.00 95.93           C  
ATOM   1944  HG2 GLN A 120       2.580  -0.083  -3.669  1.00 95.93           H  
ATOM   1945  HG3 GLN A 120       3.114  -1.105  -4.998  1.00 95.93           H  
ATOM   1946  CD  GLN A 120       1.458   0.167  -5.466  1.00 95.93           C  
ATOM   1947  NE2 GLN A 120       2.117   1.111  -6.099  1.00 95.93           N  
ATOM   1948 HE21 GLN A 120       1.564   1.773  -6.625  1.00 95.93           H  
ATOM   1949 HE22 GLN A 120       3.107   1.236  -5.937  1.00 95.93           H  
ATOM   1950  OE1 GLN A 120       0.258   0.057  -5.656  1.00 95.93           O  
ATOM   1951  N   LYS A 121       0.617  -3.001  -1.052  1.00 95.72           N  
ATOM   1952  H   LYS A 121       0.632  -1.995  -0.971  1.00 95.72           H  
ATOM   1953  CA  LYS A 121      -0.255  -3.774  -0.163  1.00 95.72           C  
ATOM   1954  HA  LYS A 121       0.294  -4.645   0.195  1.00 95.72           H  
ATOM   1955  C   LYS A 121      -1.488  -4.264  -0.926  1.00 95.72           C  
ATOM   1956  CB  LYS A 121      -0.612  -2.890   1.031  1.00 95.72           C  
ATOM   1957  HB2 LYS A 121      -1.069  -1.968   0.673  1.00 95.72           H  
ATOM   1958  HB3 LYS A 121       0.305  -2.639   1.564  1.00 95.72           H  
ATOM   1959  O   LYS A 121      -2.200  -3.445  -1.496  1.00 95.72           O  
ATOM   1960  CG  LYS A 121      -1.578  -3.587   1.988  1.00 95.72           C  
ATOM   1961  HG2 LYS A 121      -2.538  -3.720   1.490  1.00 95.72           H  
ATOM   1962  HG3 LYS A 121      -1.186  -4.561   2.283  1.00 95.72           H  
ATOM   1963  CD  LYS A 121      -1.737  -2.704   3.224  1.00 95.72           C  
ATOM   1964  HD2 LYS A 121      -1.838  -1.658   2.934  1.00 95.72           H  
ATOM   1965  HD3 LYS A 121      -0.832  -2.790   3.825  1.00 95.72           H  
ATOM   1966  CE  LYS A 121      -2.948  -3.104   4.053  1.00 95.72           C  
ATOM   1967  HE2 LYS A 121      -2.917  -4.167   4.295  1.00 95.72           H  
ATOM   1968  HE3 LYS A 121      -2.919  -2.537   4.983  1.00 95.72           H  
ATOM   1969  NZ  LYS A 121      -4.176  -2.767   3.317  1.00 95.72           N  
ATOM   1970  HZ1 LYS A 121      -4.978  -2.641   3.918  1.00 95.72           H  
ATOM   1971  HZ2 LYS A 121      -4.088  -1.885   2.834  1.00 95.72           H  
ATOM   1972  HZ3 LYS A 121      -4.429  -3.471   2.638  1.00 95.72           H  
ATOM   1973  N   GLY A 122      -1.751  -5.572  -0.900  1.00 94.97           N  
ATOM   1974  H   GLY A 122      -1.094  -6.194  -0.450  1.00 94.97           H  
ATOM   1975  CA  GLY A 122      -2.848  -6.202  -1.648  1.00 94.97           C  
ATOM   1976  HA2 GLY A 122      -3.191  -5.534  -2.438  1.00 94.97           H  
ATOM   1977  HA3 GLY A 122      -2.466  -7.103  -2.129  1.00 94.97           H  
ATOM   1978  C   GLY A 122      -4.075  -6.606  -0.824  1.00 94.97           C  
ATOM   1979  O   GLY A 122      -5.099  -6.935  -1.405  1.00 94.97           O  
ATOM   1980  N   ASN A 123      -4.019  -6.597   0.513  1.00 94.97           N  
ATOM   1981  H   ASN A 123      -3.138  -6.407   0.968  1.00 94.97           H  
ATOM   1982  CA  ASN A 123      -5.195  -6.904   1.341  1.00 94.97           C  
ATOM   1983  HA  ASN A 123      -5.805  -7.651   0.833  1.00 94.97           H  
ATOM   1984  C   ASN A 123      -6.031  -5.641   1.576  1.00 94.97           C  
ATOM   1985  CB  ASN A 123      -4.763  -7.485   2.696  1.00 94.97           C  
ATOM   1986  HB2 ASN A 123      -4.169  -6.754   3.245  1.00 94.97           H  
ATOM   1987  HB3 ASN A 123      -5.648  -7.711   3.291  1.00 94.97           H  
ATOM   1988  O   ASN A 123      -5.468  -4.688   2.108  1.00 94.97           O  
ATOM   1989  CG  ASN A 123      -3.939  -8.737   2.546  1.00 94.97           C  
ATOM   1990  ND2 ASN A 123      -4.565  -9.891   2.499  1.00 94.97           N  
ATOM   1991 HD21 ASN A 123      -4.032 -10.749   2.463  1.00 94.97           H  
ATOM   1992 HD22 ASN A 123      -5.565  -9.938   2.627  1.00 94.97           H  
ATOM   1993  OD1 ASN A 123      -2.726  -8.654   2.465  1.00 94.97           O  
ATOM   1994  N   PRO A 124      -7.335  -5.594   1.280  1.00 89.94           N  
ATOM   1995  CA  PRO A 124      -8.212  -4.571   1.845  1.00 89.94           C  
ATOM   1996  HA  PRO A 124      -7.760  -3.583   1.763  1.00 89.94           H  
ATOM   1997  C   PRO A 124      -8.499  -4.874   3.325  1.00 89.94           C  
ATOM   1998  CB  PRO A 124      -9.472  -4.614   0.981  1.00 89.94           C  
ATOM   1999  HB2 PRO A 124      -9.330  -3.990   0.099  1.00 89.94           H  
ATOM   2000  HB3 PRO A 124     -10.361  -4.301   1.528  1.00 89.94           H  
ATOM   2001  O   PRO A 124      -8.496  -6.037   3.734  1.00 89.94           O  
ATOM   2002  CG  PRO A 124      -9.552  -6.082   0.558  1.00 89.94           C  
ATOM   2003  HG2 PRO A 124     -10.080  -6.200  -0.389  1.00 89.94           H  
ATOM   2004  HG3 PRO A 124     -10.046  -6.659   1.340  1.00 89.94           H  
ATOM   2005  CD  PRO A 124      -8.090  -6.520   0.448  1.00 89.94           C  
ATOM   2006  HD2 PRO A 124      -7.987  -7.548   0.797  1.00 89.94           H  
ATOM   2007  HD3 PRO A 124      -7.756  -6.435  -0.586  1.00 89.94           H  
ATOM   2008  N   MET A 125      -8.735  -3.837   4.128  1.00 93.65           N  
ATOM   2009  H   MET A 125      -8.775  -2.909   3.731  1.00 93.65           H  
ATOM   2010  CA  MET A 125      -9.352  -3.997   5.446  1.00 93.65           C  
ATOM   2011  HA  MET A 125      -9.130  -4.988   5.841  1.00 93.65           H  
ATOM   2012  C   MET A 125     -10.865  -3.866   5.274  1.00 93.65           C  
ATOM   2013  CB  MET A 125      -8.790  -2.965   6.433  1.00 93.65           C  
ATOM   2014  HB2 MET A 125      -9.031  -1.958   6.094  1.00 93.65           H  
ATOM   2015  HB3 MET A 125      -7.705  -3.070   6.473  1.00 93.65           H  
ATOM   2016  O   MET A 125     -11.327  -2.914   4.653  1.00 93.65           O  
ATOM   2017  CG  MET A 125      -9.349  -3.171   7.843  1.00 93.65           C  
ATOM   2018  HG2 MET A 125     -10.430  -3.030   7.824  1.00 93.65           H  
ATOM   2019  HG3 MET A 125      -9.140  -4.192   8.163  1.00 93.65           H  
ATOM   2020  SD  MET A 125      -8.658  -2.038   9.069  1.00 93.65           S  
ATOM   2021  CE  MET A 125      -9.603  -2.604  10.511  1.00 93.65           C  
ATOM   2022  HE1 MET A 125     -10.670  -2.477  10.328  1.00 93.65           H  
ATOM   2023  HE2 MET A 125      -9.327  -2.026  11.393  1.00 93.65           H  
ATOM   2024  HE3 MET A 125      -9.390  -3.656  10.700  1.00 93.65           H  
ATOM   2025  N   ALA A 126     -11.623  -4.824   5.799  1.00 92.27           N  
ATOM   2026  H   ALA A 126     -11.190  -5.561   6.337  1.00 92.27           H  
ATOM   2027  CA  ALA A 126     -13.076  -4.747   5.845  1.00 92.27           C  
ATOM   2028  HA  ALA A 126     -13.434  -3.984   5.154  1.00 92.27           H  
ATOM   2029  C   ALA A 126     -13.496  -4.350   7.259  1.00 92.27           C  
ATOM   2030  CB  ALA A 126     -13.674  -6.088   5.406  1.00 92.27           C  
ATOM   2031  HB1 ALA A 126     -14.762  -6.026   5.434  1.00 92.27           H  
ATOM   2032  HB2 ALA A 126     -13.349  -6.882   6.078  1.00 92.27           H  
ATOM   2033  HB3 ALA A 126     -13.358  -6.318   4.388  1.00 92.27           H  
ATOM   2034  O   ALA A 126     -13.077  -4.988   8.225  1.00 92.27           O  
ATOM   2035  N   LEU A 127     -14.309  -3.302   7.363  1.00 94.67           N  
ATOM   2036  H   LEU A 127     -14.635  -2.842   6.525  1.00 94.67           H  
ATOM   2037  CA  LEU A 127     -14.889  -2.868   8.623  1.00 94.67           C  
ATOM   2038  HA  LEU A 127     -14.307  -3.306   9.435  1.00 94.67           H  
ATOM   2039  C   LEU A 127     -16.346  -3.358   8.703  1.00 94.67           C  
ATOM   2040  CB  LEU A 127     -14.774  -1.338   8.737  1.00 94.67           C  
ATOM   2041  HB2 LEU A 127     -13.757  -1.027   8.497  1.00 94.67           H  
ATOM   2042  HB3 LEU A 127     -15.448  -0.885   8.011  1.00 94.67           H  
ATOM   2043  O   LEU A 127     -17.098  -3.135   7.751  1.00 94.67           O  
ATOM   2044  CG  LEU A 127     -15.128  -0.823  10.142  1.00 94.67           C  
ATOM   2045  HG  LEU A 127     -16.069  -1.276  10.456  1.00 94.67           H  
ATOM   2046  CD1 LEU A 127     -14.044  -1.165  11.168  1.00 94.67           C  
ATOM   2047 HD11 LEU A 127     -13.886  -2.240  11.243  1.00 94.67           H  
ATOM   2048 HD12 LEU A 127     -14.355  -0.806  12.149  1.00 94.67           H  
ATOM   2049 HD13 LEU A 127     -13.105  -0.680  10.899  1.00 94.67           H  
ATOM   2050  CD2 LEU A 127     -15.306   0.692  10.116  1.00 94.67           C  
ATOM   2051 HD21 LEU A 127     -15.487   1.060  11.126  1.00 94.67           H  
ATOM   2052 HD22 LEU A 127     -16.170   0.951   9.504  1.00 94.67           H  
ATOM   2053 HD23 LEU A 127     -14.418   1.177   9.710  1.00 94.67           H  
ATOM   2054  N   PRO A 128     -16.759  -4.017   9.801  1.00 96.48           N  
ATOM   2055  CA  PRO A 128     -18.163  -4.312  10.065  1.00 96.48           C  
ATOM   2056  HA  PRO A 128     -18.488  -5.085   9.369  1.00 96.48           H  
ATOM   2057  C   PRO A 128     -19.076  -3.084   9.926  1.00 96.48           C  
ATOM   2058  CB  PRO A 128     -18.189  -4.870  11.487  1.00 96.48           C  
ATOM   2059  HB2 PRO A 128     -18.271  -4.051  12.202  1.00 96.48           H  
ATOM   2060  HB3 PRO A 128     -19.000  -5.586  11.622  1.00 96.48           H  
ATOM   2061  O   PRO A 128     -18.703  -1.965  10.276  1.00 96.48           O  
ATOM   2062  CG  PRO A 128     -16.821  -5.529  11.641  1.00 96.48           C  
ATOM   2063  HG2 PRO A 128     -16.847  -6.529  11.210  1.00 96.48           H  
ATOM   2064  HG3 PRO A 128     -16.506  -5.568  12.684  1.00 96.48           H  
ATOM   2065  CD  PRO A 128     -15.906  -4.635  10.807  1.00 96.48           C  
ATOM   2066  HD2 PRO A 128     -15.447  -3.868  11.430  1.00 96.48           H  
ATOM   2067  HD3 PRO A 128     -15.127  -5.239  10.341  1.00 96.48           H  
ATOM   2068  N   SER A 129     -20.299  -3.296   9.436  1.00 96.46           N  
ATOM   2069  H   SER A 129     -20.587  -4.237   9.209  1.00 96.46           H  
ATOM   2070  CA  SER A 129     -21.240  -2.211   9.123  1.00 96.46           C  
ATOM   2071  HA  SER A 129     -20.762  -1.530   8.419  1.00 96.46           H  
ATOM   2072  C   SER A 129     -21.658  -1.378  10.339  1.00 96.46           C  
ATOM   2073  CB  SER A 129     -22.493  -2.781   8.453  1.00 96.46           C  
ATOM   2074  HB2 SER A 129     -22.227  -3.196   7.481  1.00 96.46           H  
ATOM   2075  HB3 SER A 129     -23.220  -1.982   8.307  1.00 96.46           H  
ATOM   2076  O   SER A 129     -21.868  -0.177  10.193  1.00 96.46           O  
ATOM   2077  OG  SER A 129     -23.056  -3.803   9.259  1.00 96.46           O  
ATOM   2078  HG  SER A 129     -23.984  -3.896   9.031  1.00 96.46           H  
ATOM   2079  N   HIS A 130     -21.748  -1.979  11.530  1.00 96.89           N  
ATOM   2080  H   HIS A 130     -21.555  -2.969  11.590  1.00 96.89           H  
ATOM   2081  CA  HIS A 130     -22.085  -1.258  12.761  1.00 96.89           C  
ATOM   2082  HA  HIS A 130     -22.999  -0.691  12.586  1.00 96.89           H  
ATOM   2083  C   HIS A 130     -21.005  -0.232  13.128  1.00 96.89           C  
ATOM   2084  CB  HIS A 130     -22.377  -2.240  13.904  1.00 96.89           C  
ATOM   2085  HB2 HIS A 130     -23.242  -2.847  13.639  1.00 96.89           H  
ATOM   2086  HB3 HIS A 130     -22.638  -1.668  14.795  1.00 96.89           H  
ATOM   2087  O   HIS A 130     -21.342   0.930  13.334  1.00 96.89           O  
ATOM   2088  CG  HIS A 130     -21.231  -3.155  14.245  1.00 96.89           C  
ATOM   2089  CD2 HIS A 130     -20.291  -2.961  15.226  1.00 96.89           C  
ATOM   2090  HD2 HIS A 130     -20.223  -2.120  15.900  1.00 96.89           H  
ATOM   2091  ND1 HIS A 130     -20.973  -4.374  13.657  1.00 96.89           N  
ATOM   2092  HD1 HIS A 130     -21.605  -4.879  13.052  1.00 96.89           H  
ATOM   2093  CE1 HIS A 130     -19.905  -4.906  14.271  1.00 96.89           C  
ATOM   2094  HE1 HIS A 130     -19.501  -5.891  14.091  1.00 96.89           H  
ATOM   2095  NE2 HIS A 130     -19.445  -4.076  15.203  1.00 96.89           N  
ATOM   2096  N   TYR A 131     -19.720  -0.599  13.049  1.00 98.04           N  
ATOM   2097  H   TYR A 131     -19.496  -1.580  12.961  1.00 98.04           H  
ATOM   2098  CA  TYR A 131     -18.613   0.342  13.247  1.00 98.04           C  
ATOM   2099  HA  TYR A 131     -18.730   0.829  14.215  1.00 98.04           H  
ATOM   2100  C   TYR A 131     -18.583   1.451  12.193  1.00 98.04           C  
ATOM   2101  CB  TYR A 131     -17.278  -0.410  13.211  1.00 98.04           C  
ATOM   2102  HB2 TYR A 131     -16.469   0.320  13.238  1.00 98.04           H  
ATOM   2103  HB3 TYR A 131     -17.220  -0.939  12.260  1.00 98.04           H  
ATOM   2104  O   TYR A 131     -18.244   2.588  12.506  1.00 98.04           O  
ATOM   2105  CG  TYR A 131     -17.034  -1.404  14.326  1.00 98.04           C  
ATOM   2106  CD1 TYR A 131     -17.462  -1.134  15.637  1.00 98.04           C  
ATOM   2107  HD1 TYR A 131     -17.970  -0.212  15.878  1.00 98.04           H  
ATOM   2108  CD2 TYR A 131     -16.349  -2.601  14.054  1.00 98.04           C  
ATOM   2109  HD2 TYR A 131     -15.995  -2.790  13.051  1.00 98.04           H  
ATOM   2110  CE1 TYR A 131     -17.235  -2.066  16.664  1.00 98.04           C  
ATOM   2111  HE1 TYR A 131     -17.577  -1.874  17.670  1.00 98.04           H  
ATOM   2112  CE2 TYR A 131     -16.134  -3.544  15.077  1.00 98.04           C  
ATOM   2113  HE2 TYR A 131     -15.663  -4.494  14.871  1.00 98.04           H  
ATOM   2114  OH  TYR A 131     -16.356  -4.169  17.383  1.00 98.04           O  
ATOM   2115  HH  TYR A 131     -15.823  -4.921  17.115  1.00 98.04           H  
ATOM   2116  CZ  TYR A 131     -16.574  -3.273  16.388  1.00 98.04           C  
ATOM   2117  N   MET A 132     -18.957   1.151  10.944  1.00 97.12           N  
ATOM   2118  H   MET A 132     -19.197   0.193  10.733  1.00 97.12           H  
ATOM   2119  CA  MET A 132     -19.077   2.181   9.906  1.00 97.12           C  
ATOM   2120  HA  MET A 132     -18.138   2.733   9.865  1.00 97.12           H  
ATOM   2121  C   MET A 132     -20.184   3.191  10.246  1.00 97.12           C  
ATOM   2122  CB  MET A 132     -19.322   1.522   8.540  1.00 97.12           C  
ATOM   2123  HB2 MET A 132     -18.570   0.752   8.371  1.00 97.12           H  
ATOM   2124  HB3 MET A 132     -20.301   1.044   8.536  1.00 97.12           H  
ATOM   2125  O   MET A 132     -19.969   4.397  10.139  1.00 97.12           O  
ATOM   2126  CG  MET A 132     -19.274   2.537   7.390  1.00 97.12           C  
ATOM   2127  HG2 MET A 132     -19.545   2.025   6.467  1.00 97.12           H  
ATOM   2128  HG3 MET A 132     -20.026   3.306   7.568  1.00 97.12           H  
ATOM   2129  SD  MET A 132     -17.675   3.358   7.136  1.00 97.12           S  
ATOM   2130  CE  MET A 132     -16.692   1.984   6.484  1.00 97.12           C  
ATOM   2131  HE1 MET A 132     -17.153   1.605   5.572  1.00 97.12           H  
ATOM   2132  HE2 MET A 132     -16.633   1.185   7.223  1.00 97.12           H  
ATOM   2133  HE3 MET A 132     -15.686   2.339   6.261  1.00 97.12           H  
ATOM   2134  N   ASN A 133     -21.352   2.709  10.686  1.00 97.64           N  
ATOM   2135  H   ASN A 133     -21.462   1.708  10.770  1.00 97.64           H  
ATOM   2136  CA  ASN A 133     -22.457   3.564  11.122  1.00 97.64           C  
ATOM   2137  HA  ASN A 133     -22.707   4.258  10.319  1.00 97.64           H  
ATOM   2138  C   ASN A 133     -22.069   4.413  12.343  1.00 97.64           C  
ATOM   2139  CB  ASN A 133     -23.682   2.683  11.409  1.00 97.64           C  
ATOM   2140  HB2 ASN A 133     -23.449   1.968  12.198  1.00 97.64           H  
ATOM   2141  HB3 ASN A 133     -23.955   2.130  10.510  1.00 97.64           H  
ATOM   2142  O   ASN A 133     -22.306   5.620  12.354  1.00 97.64           O  
ATOM   2143  CG  ASN A 133     -24.875   3.525  11.827  1.00 97.64           C  
ATOM   2144  ND2 ASN A 133     -25.390   3.332  13.019  1.00 97.64           N  
ATOM   2145 HD21 ASN A 133     -24.968   2.691  13.675  1.00 97.64           H  
ATOM   2146 HD22 ASN A 133     -26.142   3.949  13.293  1.00 97.64           H  
ATOM   2147  OD1 ASN A 133     -25.349   4.367  11.086  1.00 97.64           O  
ATOM   2148  N   PHE A 134     -21.424   3.800  13.337  1.00 98.45           N  
ATOM   2149  H   PHE A 134     -21.277   2.802  13.289  1.00 98.45           H  
ATOM   2150  CA  PHE A 134     -20.911   4.497  14.511  1.00 98.45           C  
ATOM   2151  HA  PHE A 134     -21.735   5.003  15.013  1.00 98.45           H  
ATOM   2152  C   PHE A 134     -19.898   5.586  14.138  1.00 98.45           C  
ATOM   2153  CB  PHE A 134     -20.316   3.479  15.485  1.00 98.45           C  
ATOM   2154  HB2 PHE A 134     -19.679   2.784  14.938  1.00 98.45           H  
ATOM   2155  HB3 PHE A 134     -21.122   2.903  15.938  1.00 98.45           H  
ATOM   2156  O   PHE A 134     -20.103   6.737  14.511  1.00 98.45           O  
ATOM   2157  CG  PHE A 134     -19.496   4.129  16.577  1.00 98.45           C  
ATOM   2158  CD1 PHE A 134     -18.095   4.010  16.564  1.00 98.45           C  
ATOM   2159  HD1 PHE A 134     -17.613   3.392  15.821  1.00 98.45           H  
ATOM   2160  CD2 PHE A 134     -20.128   4.903  17.567  1.00 98.45           C  
ATOM   2161  HD2 PHE A 134     -21.205   4.981  17.588  1.00 98.45           H  
ATOM   2162  CE1 PHE A 134     -17.326   4.666  17.537  1.00 98.45           C  
ATOM   2163  HE1 PHE A 134     -16.253   4.540  17.540  1.00 98.45           H  
ATOM   2164  CE2 PHE A 134     -19.357   5.561  18.539  1.00 98.45           C  
ATOM   2165  HE2 PHE A 134     -19.839   6.134  19.317  1.00 98.45           H  
ATOM   2166  CZ  PHE A 134     -17.958   5.446  18.521  1.00 98.45           C  
ATOM   2167  HZ  PHE A 134     -17.375   5.942  19.284  1.00 98.45           H  
ATOM   2168  N   LEU A 135     -18.864   5.277  13.344  1.00 98.16           N  
ATOM   2169  H   LEU A 135     -18.735   4.311  13.079  1.00 98.16           H  
ATOM   2170  CA  LEU A 135     -17.871   6.269  12.910  1.00 98.16           C  
ATOM   2171  HA  LEU A 135     -17.409   6.713  13.792  1.00 98.16           H  
ATOM   2172  C   LEU A 135     -18.495   7.419  12.119  1.00 98.16           C  
ATOM   2173  CB  LEU A 135     -16.801   5.604  12.031  1.00 98.16           C  
ATOM   2174  HB2 LEU A 135     -16.304   6.379  11.448  1.00 98.16           H  
ATOM   2175  HB3 LEU A 135     -17.295   4.934  11.327  1.00 98.16           H  
ATOM   2176  O   LEU A 135     -18.091   8.572  12.287  1.00 98.16           O  
ATOM   2177  CG  LEU A 135     -15.719   4.834  12.796  1.00 98.16           C  
ATOM   2178  HG  LEU A 135     -16.180   4.073  13.425  1.00 98.16           H  
ATOM   2179  CD1 LEU A 135     -14.821   4.165  11.755  1.00 98.16           C  
ATOM   2180 HD11 LEU A 135     -15.410   3.454  11.178  1.00 98.16           H  
ATOM   2181 HD12 LEU A 135     -14.420   4.929  11.089  1.00 98.16           H  
ATOM   2182 HD13 LEU A 135     -14.001   3.639  12.244  1.00 98.16           H  
ATOM   2183  CD2 LEU A 135     -14.843   5.751  13.658  1.00 98.16           C  
ATOM   2184 HD21 LEU A 135     -15.431   6.177  14.470  1.00 98.16           H  
ATOM   2185 HD22 LEU A 135     -14.422   6.555  13.054  1.00 98.16           H  
ATOM   2186 HD23 LEU A 135     -14.033   5.175  14.106  1.00 98.16           H  
ATOM   2187  N   TYR A 136     -19.478   7.128  11.264  1.00 97.97           N  
ATOM   2188  H   TYR A 136     -19.748   6.162  11.141  1.00 97.97           H  
ATOM   2189  CA  TYR A 136     -20.199   8.162  10.528  1.00 97.97           C  
ATOM   2190  HA  TYR A 136     -19.479   8.754   9.963  1.00 97.97           H  
ATOM   2191  C   TYR A 136     -20.926   9.121  11.479  1.00 97.97           C  
ATOM   2192  CB  TYR A 136     -21.169   7.519   9.533  1.00 97.97           C  
ATOM   2193  HB2 TYR A 136     -21.831   6.831  10.059  1.00 97.97           H  
ATOM   2194  HB3 TYR A 136     -20.601   6.939   8.806  1.00 97.97           H  
ATOM   2195  O   TYR A 136     -20.742  10.332  11.378  1.00 97.97           O  
ATOM   2196  CG  TYR A 136     -22.005   8.548   8.801  1.00 97.97           C  
ATOM   2197  CD1 TYR A 136     -23.324   8.814   9.218  1.00 97.97           C  
ATOM   2198  HD1 TYR A 136     -23.754   8.251  10.034  1.00 97.97           H  
ATOM   2199  CD2 TYR A 136     -21.432   9.294   7.753  1.00 97.97           C  
ATOM   2200  HD2 TYR A 136     -20.411   9.104   7.456  1.00 97.97           H  
ATOM   2201  CE1 TYR A 136     -24.072   9.824   8.585  1.00 97.97           C  
ATOM   2202  HE1 TYR A 136     -25.081  10.042   8.904  1.00 97.97           H  
ATOM   2203  CE2 TYR A 136     -22.174  10.309   7.122  1.00 97.97           C  
ATOM   2204  HE2 TYR A 136     -21.723  10.899   6.338  1.00 97.97           H  
ATOM   2205  OH  TYR A 136     -24.206  11.565   6.938  1.00 97.97           O  
ATOM   2206  HH  TYR A 136     -23.638  12.061   6.344  1.00 97.97           H  
ATOM   2207  CZ  TYR A 136     -23.496  10.576   7.540  1.00 97.97           C  
ATOM   2208  N   LEU A 137     -21.698   8.599  12.436  1.00 98.32           N  
ATOM   2209  H   LEU A 137     -21.782   7.594  12.501  1.00 98.32           H  
ATOM   2210  CA  LEU A 137     -22.416   9.431  13.406  1.00 98.32           C  
ATOM   2211  HA  LEU A 137     -22.959  10.208  12.869  1.00 98.32           H  
ATOM   2212  C   LEU A 137     -21.460  10.167  14.355  1.00 98.32           C  
ATOM   2213  CB  LEU A 137     -23.416   8.562  14.188  1.00 98.32           C  
ATOM   2214  HB2 LEU A 137     -22.872   7.736  14.647  1.00 98.32           H  
ATOM   2215  HB3 LEU A 137     -23.844   9.167  14.986  1.00 98.32           H  
ATOM   2216  O   LEU A 137     -21.656  11.351  14.616  1.00 98.32           O  
ATOM   2217  CG  LEU A 137     -24.573   7.992  13.349  1.00 98.32           C  
ATOM   2218  HG  LEU A 137     -24.181   7.420  12.507  1.00 98.32           H  
ATOM   2219  CD1 LEU A 137     -25.416   7.059  14.218  1.00 98.32           C  
ATOM   2220 HD11 LEU A 137     -25.812   7.596  15.080  1.00 98.32           H  
ATOM   2221 HD12 LEU A 137     -24.793   6.233  14.561  1.00 98.32           H  
ATOM   2222 HD13 LEU A 137     -26.238   6.648  13.631  1.00 98.32           H  
ATOM   2223  CD2 LEU A 137     -25.489   9.090  12.800  1.00 98.32           C  
ATOM   2224 HD21 LEU A 137     -24.941   9.712  12.091  1.00 98.32           H  
ATOM   2225 HD22 LEU A 137     -26.331   8.634  12.280  1.00 98.32           H  
ATOM   2226 HD23 LEU A 137     -25.854   9.708  13.620  1.00 98.32           H  
ATOM   2227  N   ALA A 138     -20.404   9.500  14.824  1.00 98.44           N  
ATOM   2228  H   ALA A 138     -20.315   8.521  14.593  1.00 98.44           H  
ATOM   2229  CA  ALA A 138     -19.403  10.075  15.715  1.00 98.44           C  
ATOM   2230  HA  ALA A 138     -19.910  10.495  16.584  1.00 98.44           H  
ATOM   2231  C   ALA A 138     -18.630  11.222  15.046  1.00 98.44           C  
ATOM   2232  CB  ALA A 138     -18.475   8.953  16.194  1.00 98.44           C  
ATOM   2233  HB1 ALA A 138     -19.050   8.193  16.723  1.00 98.44           H  
ATOM   2234  HB2 ALA A 138     -17.974   8.490  15.344  1.00 98.44           H  
ATOM   2235  HB3 ALA A 138     -17.725   9.362  16.870  1.00 98.44           H  
ATOM   2236  O   ALA A 138     -18.501  12.290  15.630  1.00 98.44           O  
ATOM   2237  N   SER A 139     -18.193  11.061  13.791  1.00 98.21           N  
ATOM   2238  H   SER A 139     -18.334  10.164  13.349  1.00 98.21           H  
ATOM   2239  CA  SER A 139     -17.486  12.120  13.041  1.00 98.21           C  
ATOM   2240  HA  SER A 139     -16.646  12.468  13.643  1.00 98.21           H  
ATOM   2241  C   SER A 139     -18.340  13.354  12.743  1.00 98.21           C  
ATOM   2242  CB  SER A 139     -16.916  11.580  11.726  1.00 98.21           C  
ATOM   2243  HB2 SER A 139     -16.461  12.396  11.166  1.00 98.21           H  
ATOM   2244  HB3 SER A 139     -16.145  10.844  11.955  1.00 98.21           H  
ATOM   2245  O   SER A 139     -17.794  14.425  12.485  1.00 98.21           O  
ATOM   2246  OG  SER A 139     -17.918  10.972  10.933  1.00 98.21           O  
ATOM   2247  HG  SER A 139     -18.110  10.124  11.339  1.00 98.21           H  
ATOM   2248  N   HIS A 140     -19.667  13.219  12.809  1.00 98.17           N  
ATOM   2249  H   HIS A 140     -20.038  12.303  13.018  1.00 98.17           H  
ATOM   2250  CA  HIS A 140     -20.625  14.303  12.610  1.00 98.17           C  
ATOM   2251  HA  HIS A 140     -20.094  15.182  12.245  1.00 98.17           H  
ATOM   2252  C   HIS A 140     -21.310  14.727  13.913  1.00 98.17           C  
ATOM   2253  CB  HIS A 140     -21.648  13.909  11.532  1.00 98.17           C  
ATOM   2254  HB2 HIS A 140     -22.149  12.989  11.832  1.00 98.17           H  
ATOM   2255  HB3 HIS A 140     -22.403  14.690  11.445  1.00 98.17           H  
ATOM   2256  O   HIS A 140     -22.301  15.441  13.840  1.00 98.17           O  
ATOM   2257  CG  HIS A 140     -21.035  13.716  10.172  1.00 98.17           C  
ATOM   2258  CD2 HIS A 140     -21.073  14.588   9.119  1.00 98.17           C  
ATOM   2259  HD2 HIS A 140     -21.550  15.557   9.124  1.00 98.17           H  
ATOM   2260  ND1 HIS A 140     -20.314  12.622   9.765  1.00 98.17           N  
ATOM   2261  HD1 HIS A 140     -20.088  11.821  10.337  1.00 98.17           H  
ATOM   2262  CE1 HIS A 140     -19.918  12.829   8.502  1.00 98.17           C  
ATOM   2263  HE1 HIS A 140     -19.306  12.144   7.934  1.00 98.17           H  
ATOM   2264  NE2 HIS A 140     -20.383  14.006   8.045  1.00 98.17           N  
ATOM   2265  N   TYR A 141     -20.815  14.332  15.091  1.00 97.94           N  
ATOM   2266  H   TYR A 141     -19.993  13.744  15.089  1.00 97.94           H  
ATOM   2267  CA  TYR A 141     -21.517  14.483  16.376  1.00 97.94           C  
ATOM   2268  HA  TYR A 141     -22.369  13.803  16.381  1.00 97.94           H  
ATOM   2269  C   TYR A 141     -22.059  15.902  16.644  1.00 97.94           C  
ATOM   2270  CB  TYR A 141     -20.552  14.053  17.486  1.00 97.94           C  
ATOM   2271  HB2 TYR A 141     -20.187  13.051  17.262  1.00 97.94           H  
ATOM   2272  HB3 TYR A 141     -19.695  14.726  17.506  1.00 97.94           H  
ATOM   2273  O   TYR A 141     -23.193  16.062  17.097  1.00 97.94           O  
ATOM   2274  CG  TYR A 141     -21.168  13.998  18.863  1.00 97.94           C  
ATOM   2275  CD1 TYR A 141     -20.986  15.064  19.763  1.00 97.94           C  
ATOM   2276  HD1 TYR A 141     -20.419  15.935  19.469  1.00 97.94           H  
ATOM   2277  CD2 TYR A 141     -21.912  12.867  19.244  1.00 97.94           C  
ATOM   2278  HD2 TYR A 141     -22.056  12.057  18.544  1.00 97.94           H  
ATOM   2279  CE1 TYR A 141     -21.560  15.004  21.045  1.00 97.94           C  
ATOM   2280  HE1 TYR A 141     -21.434  15.835  21.723  1.00 97.94           H  
ATOM   2281  CE2 TYR A 141     -22.465  12.790  20.536  1.00 97.94           C  
ATOM   2282  HE2 TYR A 141     -23.019  11.919  20.852  1.00 97.94           H  
ATOM   2283  OH  TYR A 141     -22.873  13.820  22.664  1.00 97.94           O  
ATOM   2284  HH  TYR A 141     -22.689  14.630  23.146  1.00 97.94           H  
ATOM   2285  CZ  TYR A 141     -22.301  13.866  21.432  1.00 97.94           C  
ATOM   2286  N   ASN A 142     -21.280  16.931  16.288  1.00 95.77           N  
ATOM   2287  H   ASN A 142     -20.352  16.710  15.957  1.00 95.77           H  
ATOM   2288  CA  ASN A 142     -21.627  18.350  16.452  1.00 95.77           C  
ATOM   2289  HA  ASN A 142     -22.289  18.451  17.312  1.00 95.77           H  
ATOM   2290  C   ASN A 142     -22.389  18.962  15.252  1.00 95.77           C  
ATOM   2291  CB  ASN A 142     -20.324  19.112  16.759  1.00 95.77           C  
ATOM   2292  HB2 ASN A 142     -20.532  20.181  16.817  1.00 95.77           H  
ATOM   2293  HB3 ASN A 142     -19.602  18.951  15.959  1.00 95.77           H  
ATOM   2294  O   ASN A 142     -22.705  20.148  15.254  1.00 95.77           O  
ATOM   2295  CG  ASN A 142     -19.711  18.704  18.088  1.00 95.77           C  
ATOM   2296  ND2 ASN A 142     -18.413  18.537  18.165  1.00 95.77           N  
ATOM   2297 HD21 ASN A 142     -17.803  18.501  17.361  1.00 95.77           H  
ATOM   2298 HD22 ASN A 142     -18.024  18.199  19.033  1.00 95.77           H  
ATOM   2299  OD1 ASN A 142     -20.402  18.510  19.075  1.00 95.77           O  
ATOM   2300  N   SER A 143     -22.654  18.178  14.205  1.00 95.97           N  
ATOM   2301  H   SER A 143     -22.428  17.198  14.296  1.00 95.97           H  
ATOM   2302  CA  SER A 143     -23.304  18.597  12.949  1.00 95.97           C  
ATOM   2303  HA  SER A 143     -23.878  19.502  13.148  1.00 95.97           H  
ATOM   2304  C   SER A 143     -24.316  17.564  12.433  1.00 95.97           C  
ATOM   2305  CB  SER A 143     -22.250  18.938  11.890  1.00 95.97           C  
ATOM   2306  HB2 SER A 143     -22.746  19.298  10.988  1.00 95.97           H  
ATOM   2307  HB3 SER A 143     -21.609  19.733  12.271  1.00 95.97           H  
ATOM   2308  O   SER A 143     -24.576  17.460  11.228  1.00 95.97           O  
ATOM   2309  OG  SER A 143     -21.453  17.813  11.568  1.00 95.97           O  
ATOM   2310  HG  SER A 143     -21.034  17.511  12.377  1.00 95.97           H  
ATOM   2311  N   LEU A 144     -24.883  16.779  13.355  1.00 95.92           N  
ATOM   2312  H   LEU A 144     -24.627  16.924  14.321  1.00 95.92           H  
ATOM   2313  CA  LEU A 144     -25.952  15.834  13.063  1.00 95.92           C  
ATOM   2314  HA  LEU A 144     -25.586  15.128  12.318  1.00 95.92           H  
ATOM   2315  C   LEU A 144     -27.147  16.576  12.451  1.00 95.92           C  
ATOM   2316  CB  LEU A 144     -26.345  15.071  14.343  1.00 95.92           C  
ATOM   2317  HB2 LEU A 144     -26.548  15.803  15.124  1.00 95.92           H  
ATOM   2318  HB3 LEU A 144     -27.268  14.519  14.167  1.00 95.92           H  
ATOM   2319  O   LEU A 144     -27.362  17.758  12.694  1.00 95.92           O  
ATOM   2320  CG  LEU A 144     -25.272  14.083  14.840  1.00 95.92           C  
ATOM   2321  HG  LEU A 144     -24.305  14.584  14.885  1.00 95.92           H  
ATOM   2322  CD1 LEU A 144     -25.600  13.632  16.255  1.00 95.92           C  
ATOM   2323 HD11 LEU A 144     -25.527  14.503  16.907  1.00 95.92           H  
ATOM   2324 HD12 LEU A 144     -26.612  13.232  16.310  1.00 95.92           H  
ATOM   2325 HD13 LEU A 144     -24.879  12.888  16.594  1.00 95.92           H  
ATOM   2326  CD2 LEU A 144     -25.153  12.847  13.943  1.00 95.92           C  
ATOM   2327 HD21 LEU A 144     -24.402  12.175  14.360  1.00 95.92           H  
ATOM   2328 HD22 LEU A 144     -26.111  12.330  13.886  1.00 95.92           H  
ATOM   2329 HD23 LEU A 144     -24.819  13.141  12.948  1.00 95.92           H  
ATOM   2330  N   LYS A 145     -27.903  15.870  11.611  1.00 94.12           N  
ATOM   2331  H   LYS A 145     -27.677  14.893  11.491  1.00 94.12           H  
ATOM   2332  CA  LYS A 145     -29.093  16.402  10.937  1.00 94.12           C  
ATOM   2333  HA  LYS A 145     -29.257  17.431  11.255  1.00 94.12           H  
ATOM   2334  C   LYS A 145     -30.321  15.607  11.359  1.00 94.12           C  
ATOM   2335  CB  LYS A 145     -28.908  16.360   9.409  1.00 94.12           C  
ATOM   2336  HB2 LYS A 145     -29.817  16.744   8.946  1.00 94.12           H  
ATOM   2337  HB3 LYS A 145     -28.775  15.324   9.095  1.00 94.12           H  
ATOM   2338  O   LYS A 145     -30.242  14.375  11.409  1.00 94.12           O  
ATOM   2339  CG  LYS A 145     -27.713  17.191   8.917  1.00 94.12           C  
ATOM   2340  HG2 LYS A 145     -26.789  16.786   9.329  1.00 94.12           H  
ATOM   2341  HG3 LYS A 145     -27.830  18.219   9.260  1.00 94.12           H  
ATOM   2342  CD  LYS A 145     -27.628  17.171   7.386  1.00 94.12           C  
ATOM   2343  HD2 LYS A 145     -28.550  17.578   6.972  1.00 94.12           H  
ATOM   2344  HD3 LYS A 145     -27.499  16.142   7.049  1.00 94.12           H  
ATOM   2345  CE  LYS A 145     -26.436  18.021   6.941  1.00 94.12           C  
ATOM   2346  HE2 LYS A 145     -26.568  19.030   7.331  1.00 94.12           H  
ATOM   2347  HE3 LYS A 145     -25.534  17.614   7.400  1.00 94.12           H  
ATOM   2348  NZ  LYS A 145     -26.302  18.047   5.464  1.00 94.12           N  
ATOM   2349  HZ1 LYS A 145     -27.132  18.442   5.047  1.00 94.12           H  
ATOM   2350  HZ2 LYS A 145     -26.162  17.109   5.116  1.00 94.12           H  
ATOM   2351  HZ3 LYS A 145     -25.504  18.610   5.207  1.00 94.12           H  
ATOM   2352  N   GLY A 146     -31.456  16.263  11.562  1.00 94.56           N  
ATOM   2353  H   GLY A 146     -31.410  17.255  11.747  1.00 94.56           H  
ATOM   2354  CA  GLY A 146     -32.743  15.613  11.826  1.00 94.56           C  
ATOM   2355  HA2 GLY A 146     -32.591  14.734  12.452  1.00 94.56           H  
ATOM   2356  HA3 GLY A 146     -33.209  15.301  10.891  1.00 94.56           H  
ATOM   2357  C   GLY A 146     -33.701  16.544  12.557  1.00 94.56           C  
ATOM   2358  O   GLY A 146     -33.472  17.751  12.597  1.00 94.56           O  
ATOM   2359  N   SER A 147     -34.775  15.995  13.131  1.00 97.00           N  
ATOM   2360  H   SER A 147     -34.934  15.000  13.066  1.00 97.00           H  
ATOM   2361  CA  SER A 147     -35.473  16.718  14.199  1.00 97.00           C  
ATOM   2362  HA  SER A 147     -35.657  17.733  13.848  1.00 97.00           H  
ATOM   2363  C   SER A 147     -34.582  16.792  15.455  1.00 97.00           C  
ATOM   2364  CB  SER A 147     -36.839  16.082  14.501  1.00 97.00           C  
ATOM   2365  HB2 SER A 147     -37.258  15.655  13.590  1.00 97.00           H  
ATOM   2366  HB3 SER A 147     -37.515  16.858  14.857  1.00 97.00           H  
ATOM   2367  O   SER A 147     -33.655  15.988  15.592  1.00 97.00           O  
ATOM   2368  OG  SER A 147     -36.759  15.083  15.495  1.00 97.00           O  
ATOM   2369  HG  SER A 147     -37.296  15.369  16.238  1.00 97.00           H  
ATOM   2370  N   PRO A 148     -34.858  17.701  16.408  1.00 95.91           N  
ATOM   2371  CA  PRO A 148     -34.146  17.732  17.689  1.00 95.91           C  
ATOM   2372  HA  PRO A 148     -33.112  18.027  17.509  1.00 95.91           H  
ATOM   2373  C   PRO A 148     -34.159  16.382  18.427  1.00 95.91           C  
ATOM   2374  CB  PRO A 148     -34.858  18.817  18.503  1.00 95.91           C  
ATOM   2375  HB2 PRO A 148     -35.687  18.387  19.065  1.00 95.91           H  
ATOM   2376  HB3 PRO A 148     -34.170  19.331  19.174  1.00 95.91           H  
ATOM   2377  O   PRO A 148     -33.171  15.992  19.049  1.00 95.91           O  
ATOM   2378  CG  PRO A 148     -35.415  19.757  17.434  1.00 95.91           C  
ATOM   2379  HG2 PRO A 148     -36.268  20.328  17.800  1.00 95.91           H  
ATOM   2380  HG3 PRO A 148     -34.625  20.421  17.081  1.00 95.91           H  
ATOM   2381  CD  PRO A 148     -35.814  18.795  16.320  1.00 95.91           C  
ATOM   2382  HD2 PRO A 148     -36.818  18.414  16.506  1.00 95.91           H  
ATOM   2383  HD3 PRO A 148     -35.765  19.301  15.356  1.00 95.91           H  
ATOM   2384  N   GLU A 149     -35.263  15.638  18.337  1.00 96.20           N  
ATOM   2385  H   GLU A 149     -36.064  16.022  17.858  1.00 96.20           H  
ATOM   2386  CA  GLU A 149     -35.392  14.291  18.897  1.00 96.20           C  
ATOM   2387  HA  GLU A 149     -35.064  14.314  19.936  1.00 96.20           H  
ATOM   2388  C   GLU A 149     -34.497  13.282  18.165  1.00 96.20           C  
ATOM   2389  CB  GLU A 149     -36.854  13.807  18.858  1.00 96.20           C  
ATOM   2390  HB2 GLU A 149     -36.878  12.808  19.293  1.00 96.20           H  
ATOM   2391  HB3 GLU A 149     -37.190  13.711  17.825  1.00 96.20           H  
ATOM   2392  O   GLU A 149     -33.831  12.482  18.824  1.00 96.20           O  
ATOM   2393  CG  GLU A 149     -37.850  14.673  19.650  1.00 96.20           C  
ATOM   2394  HG2 GLU A 149     -38.791  14.126  19.719  1.00 96.20           H  
ATOM   2395  HG3 GLU A 149     -37.469  14.797  20.663  1.00 96.20           H  
ATOM   2396  CD  GLU A 149     -38.134  16.050  19.024  1.00 96.20           C  
ATOM   2397  OE1 GLU A 149     -38.496  16.961  19.800  1.00 96.20           O  
ATOM   2398  OE2 GLU A 149     -37.954  16.195  17.786  1.00 96.20           O  
ATOM   2399  N   ASP A 150     -34.433  13.338  16.830  1.00 97.00           N  
ATOM   2400  H   ASP A 150     -35.013  14.008  16.346  1.00 97.00           H  
ATOM   2401  CA  ASP A 150     -33.553  12.476  16.029  1.00 97.00           C  
ATOM   2402  HA  ASP A 150     -33.769  11.431  16.250  1.00 97.00           H  
ATOM   2403  C   ASP A 150     -32.072  12.745  16.324  1.00 97.00           C  
ATOM   2404  CB  ASP A 150     -33.744  12.722  14.526  1.00 97.00           C  
ATOM   2405  HB2 ASP A 150     -32.983  12.152  13.991  1.00 97.00           H  
ATOM   2406  HB3 ASP A 150     -33.558  13.774  14.312  1.00 97.00           H  
ATOM   2407  O   ASP A 150     -31.266  11.816  16.410  1.00 97.00           O  
ATOM   2408  CG  ASP A 150     -35.092  12.326  13.937  1.00 97.00           C  
ATOM   2409  OD1 ASP A 150     -35.719  11.377  14.454  1.00 97.00           O  
ATOM   2410  OD2 ASP A 150     -35.400  12.924  12.877  1.00 97.00           O  
ATOM   2411  N   GLU A 151     -31.691  14.018  16.453  1.00 97.45           N  
ATOM   2412  H   GLU A 151     -32.391  14.737  16.338  1.00 97.45           H  
ATOM   2413  CA  GLU A 151     -30.327  14.421  16.801  1.00 97.45           C  
ATOM   2414  HA  GLU A 151     -29.626  13.978  16.093  1.00 97.45           H  
ATOM   2415  C   GLU A 151     -29.947  13.893  18.184  1.00 97.45           C  
ATOM   2416  CB  GLU A 151     -30.184  15.947  16.734  1.00 97.45           C  
ATOM   2417  HB2 GLU A 151     -29.237  16.227  17.196  1.00 97.45           H  
ATOM   2418  HB3 GLU A 151     -30.998  16.416  17.285  1.00 97.45           H  
ATOM   2419  O   GLU A 151     -28.895  13.268  18.329  1.00 97.45           O  
ATOM   2420  CG  GLU A 151     -30.183  16.440  15.278  1.00 97.45           C  
ATOM   2421  HG2 GLU A 151     -29.327  16.002  14.765  1.00 97.45           H  
ATOM   2422  HG3 GLU A 151     -31.079  16.079  14.774  1.00 97.45           H  
ATOM   2423  CD  GLU A 151     -30.116  17.970  15.149  1.00 97.45           C  
ATOM   2424  OE1 GLU A 151     -30.406  18.437  14.022  1.00 97.45           O  
ATOM   2425  OE2 GLU A 151     -29.763  18.643  16.144  1.00 97.45           O  
ATOM   2426  N   LYS A 152     -30.841  14.036  19.171  1.00 97.07           N  
ATOM   2427  H   LYS A 152     -31.680  14.563  18.978  1.00 97.07           H  
ATOM   2428  CA  LYS A 152     -30.637  13.496  20.519  1.00 97.07           C  
ATOM   2429  HA  LYS A 152     -29.705  13.905  20.909  1.00 97.07           H  
ATOM   2430  C   LYS A 152     -30.484  11.972  20.510  1.00 97.07           C  
ATOM   2431  CB  LYS A 152     -31.792  13.954  21.415  1.00 97.07           C  
ATOM   2432  HB2 LYS A 152     -31.897  15.036  21.335  1.00 97.07           H  
ATOM   2433  HB3 LYS A 152     -32.720  13.488  21.083  1.00 97.07           H  
ATOM   2434  O   LYS A 152     -29.557  11.462  21.132  1.00 97.07           O  
ATOM   2435  CG  LYS A 152     -31.523  13.592  22.878  1.00 97.07           C  
ATOM   2436  HG2 LYS A 152     -30.620  14.101  23.217  1.00 97.07           H  
ATOM   2437  HG3 LYS A 152     -31.378  12.516  22.969  1.00 97.07           H  
ATOM   2438  CD  LYS A 152     -32.704  13.999  23.757  1.00 97.07           C  
ATOM   2439  HD2 LYS A 152     -32.865  15.075  23.690  1.00 97.07           H  
ATOM   2440  HD3 LYS A 152     -33.593  13.469  23.415  1.00 97.07           H  
ATOM   2441  CE  LYS A 152     -32.371  13.598  25.193  1.00 97.07           C  
ATOM   2442  HE2 LYS A 152     -31.999  12.574  25.176  1.00 97.07           H  
ATOM   2443  HE3 LYS A 152     -31.564  14.230  25.564  1.00 97.07           H  
ATOM   2444  NZ  LYS A 152     -33.559  13.668  26.066  1.00 97.07           N  
ATOM   2445  HZ1 LYS A 152     -33.922  14.610  26.099  1.00 97.07           H  
ATOM   2446  HZ2 LYS A 152     -33.308  13.345  26.989  1.00 97.07           H  
ATOM   2447  HZ3 LYS A 152     -34.258  13.040  25.697  1.00 97.07           H  
ATOM   2448  N   GLN A 153     -31.325  11.246  19.770  1.00 97.87           N  
ATOM   2449  H   GLN A 153     -32.072  11.725  19.288  1.00 97.87           H  
ATOM   2450  CA  GLN A 153     -31.212   9.786  19.636  1.00 97.87           C  
ATOM   2451  HA  GLN A 153     -31.263   9.328  20.624  1.00 97.87           H  
ATOM   2452  C   GLN A 153     -29.878   9.364  19.004  1.00 97.87           C  
ATOM   2453  CB  GLN A 153     -32.363   9.247  18.778  1.00 97.87           C  
ATOM   2454  HB2 GLN A 153     -32.135   8.221  18.492  1.00 97.87           H  
ATOM   2455  HB3 GLN A 153     -32.445   9.842  17.868  1.00 97.87           H  
ATOM   2456  O   GLN A 153     -29.241   8.415  19.462  1.00 97.87           O  
ATOM   2457  CG  GLN A 153     -33.713   9.244  19.507  1.00 97.87           C  
ATOM   2458  HG2 GLN A 153     -33.922  10.235  19.910  1.00 97.87           H  
ATOM   2459  HG3 GLN A 153     -33.670   8.546  20.343  1.00 97.87           H  
ATOM   2460  CD  GLN A 153     -34.855   8.828  18.584  1.00 97.87           C  
ATOM   2461  NE2 GLN A 153     -36.080   9.181  18.901  1.00 97.87           N  
ATOM   2462 HE21 GLN A 153     -36.767   8.995  18.185  1.00 97.87           H  
ATOM   2463 HE22 GLN A 153     -36.232   9.835  19.656  1.00 97.87           H  
ATOM   2464  OE1 GLN A 153     -34.684   8.163  17.576  1.00 97.87           O  
ATOM   2465  N   LYS A 154     -29.414  10.084  17.974  1.00 98.18           N  
ATOM   2466  H   LYS A 154     -29.990  10.839  17.630  1.00 98.18           H  
ATOM   2467  CA  LYS A 154     -28.110   9.831  17.335  1.00 98.18           C  
ATOM   2468  HA  LYS A 154     -28.036   8.775  17.078  1.00 98.18           H  
ATOM   2469  C   LYS A 154     -26.946  10.122  18.284  1.00 98.18           C  
ATOM   2470  CB  LYS A 154     -27.992  10.673  16.059  1.00 98.18           C  
ATOM   2471  HB2 LYS A 154     -26.960  10.657  15.706  1.00 98.18           H  
ATOM   2472  HB3 LYS A 154     -28.263  11.701  16.298  1.00 98.18           H  
ATOM   2473  O   LYS A 154     -25.989   9.352  18.313  1.00 98.18           O  
ATOM   2474  CG  LYS A 154     -28.904  10.153  14.943  1.00 98.18           C  
ATOM   2475  HG2 LYS A 154     -29.895   9.949  15.348  1.00 98.18           H  
ATOM   2476  HG3 LYS A 154     -28.502   9.219  14.551  1.00 98.18           H  
ATOM   2477  CD  LYS A 154     -29.025  11.179  13.811  1.00 98.18           C  
ATOM   2478  HD2 LYS A 154     -29.221  12.164  14.235  1.00 98.18           H  
ATOM   2479  HD3 LYS A 154     -28.103  11.203  13.231  1.00 98.18           H  
ATOM   2480  CE  LYS A 154     -30.208  10.773  12.935  1.00 98.18           C  
ATOM   2481  HE2 LYS A 154     -30.030   9.777  12.528  1.00 98.18           H  
ATOM   2482  HE3 LYS A 154     -31.087  10.716  13.578  1.00 98.18           H  
ATOM   2483  NZ  LYS A 154     -30.458  11.747  11.852  1.00 98.18           N  
ATOM   2484  HZ1 LYS A 154     -31.336  11.552  11.392  1.00 98.18           H  
ATOM   2485  HZ2 LYS A 154     -30.534  12.687  12.213  1.00 98.18           H  
ATOM   2486  HZ3 LYS A 154     -29.707  11.764  11.177  1.00 98.18           H  
ATOM   2487  N   GLN A 155     -27.029  11.189  19.078  1.00 98.14           N  
ATOM   2488  H   GLN A 155     -27.824  11.804  18.978  1.00 98.14           H  
ATOM   2489  CA  GLN A 155     -26.028  11.500  20.102  1.00 98.14           C  
ATOM   2490  HA  GLN A 155     -25.040  11.504  19.641  1.00 98.14           H  
ATOM   2491  C   GLN A 155     -26.006  10.443  21.211  1.00 98.14           C  
ATOM   2492  CB  GLN A 155     -26.291  12.884  20.708  1.00 98.14           C  
ATOM   2493  HB2 GLN A 155     -27.337  12.958  21.007  1.00 98.14           H  
ATOM   2494  HB3 GLN A 155     -25.670  13.008  21.595  1.00 98.14           H  
ATOM   2495  O   GLN A 155     -24.932   9.985  21.594  1.00 98.14           O  
ATOM   2496  CG  GLN A 155     -25.951  14.011  19.727  1.00 98.14           C  
ATOM   2497  HG2 GLN A 155     -26.538  13.887  18.818  1.00 98.14           H  
ATOM   2498  HG3 GLN A 155     -24.894  13.954  19.464  1.00 98.14           H  
ATOM   2499  CD  GLN A 155     -26.252  15.398  20.278  1.00 98.14           C  
ATOM   2500  NE2 GLN A 155     -25.629  16.421  19.735  1.00 98.14           N  
ATOM   2501 HE21 GLN A 155     -25.904  17.339  20.056  1.00 98.14           H  
ATOM   2502 HE22 GLN A 155     -24.971  16.289  18.980  1.00 98.14           H  
ATOM   2503  OE1 GLN A 155     -27.041  15.590  21.190  1.00 98.14           O  
ATOM   2504  N   GLU A 156     -27.171  10.015  21.704  1.00 98.08           N  
ATOM   2505  H   GLU A 156     -28.022  10.458  21.389  1.00 98.08           H  
ATOM   2506  CA  GLU A 156     -27.290   8.926  22.681  1.00 98.08           C  
ATOM   2507  HA  GLU A 156     -26.729   9.184  23.579  1.00 98.08           H  
ATOM   2508  C   GLU A 156     -26.686   7.626  22.141  1.00 98.08           C  
ATOM   2509  CB  GLU A 156     -28.762   8.718  23.075  1.00 98.08           C  
ATOM   2510  HB2 GLU A 156     -28.855   7.754  23.576  1.00 98.08           H  
ATOM   2511  HB3 GLU A 156     -29.377   8.700  22.176  1.00 98.08           H  
ATOM   2512  O   GLU A 156     -25.900   6.989  22.844  1.00 98.08           O  
ATOM   2513  CG  GLU A 156     -29.269   9.807  24.037  1.00 98.08           C  
ATOM   2514  HG2 GLU A 156     -29.066  10.790  23.612  1.00 98.08           H  
ATOM   2515  HG3 GLU A 156     -28.704   9.732  24.966  1.00 98.08           H  
ATOM   2516  CD  GLU A 156     -30.773   9.701  24.357  1.00 98.08           C  
ATOM   2517  OE1 GLU A 156     -31.284  10.619  25.047  1.00 98.08           O  
ATOM   2518  OE2 GLU A 156     -31.416   8.711  23.944  1.00 98.08           O  
ATOM   2519  N   PHE A 157     -26.961   7.280  20.877  1.00 98.41           N  
ATOM   2520  H   PHE A 157     -27.650   7.818  20.372  1.00 98.41           H  
ATOM   2521  CA  PHE A 157     -26.339   6.139  20.206  1.00 98.41           C  
ATOM   2522  HA  PHE A 157     -26.596   5.235  20.760  1.00 98.41           H  
ATOM   2523  C   PHE A 157     -24.808   6.249  20.205  1.00 98.41           C  
ATOM   2524  CB  PHE A 157     -26.896   6.001  18.780  1.00 98.41           C  
ATOM   2525  HB2 PHE A 157     -26.735   6.930  18.232  1.00 98.41           H  
ATOM   2526  HB3 PHE A 157     -27.973   5.841  18.838  1.00 98.41           H  
ATOM   2527  O   PHE A 157     -24.136   5.326  20.660  1.00 98.41           O  
ATOM   2528  CG  PHE A 157     -26.270   4.864  17.996  1.00 98.41           C  
ATOM   2529  CD1 PHE A 157     -25.113   5.084  17.224  1.00 98.41           C  
ATOM   2530  HD1 PHE A 157     -24.683   6.073  17.164  1.00 98.41           H  
ATOM   2531  CD2 PHE A 157     -26.808   3.567  18.091  1.00 98.41           C  
ATOM   2532  HD2 PHE A 157     -27.681   3.387  18.701  1.00 98.41           H  
ATOM   2533  CE1 PHE A 157     -24.485   4.009  16.570  1.00 98.41           C  
ATOM   2534  HE1 PHE A 157     -23.569   4.169  16.020  1.00 98.41           H  
ATOM   2535  CE2 PHE A 157     -26.181   2.494  17.433  1.00 98.41           C  
ATOM   2536  HE2 PHE A 157     -26.561   1.490  17.554  1.00 98.41           H  
ATOM   2537  CZ  PHE A 157     -25.013   2.712  16.682  1.00 98.41           C  
ATOM   2538  HZ  PHE A 157     -24.496   1.876  16.237  1.00 98.41           H  
ATOM   2539  N   VAL A 158     -24.244   7.380  19.764  1.00 98.42           N  
ATOM   2540  H   VAL A 158     -24.845   8.116  19.421  1.00 98.42           H  
ATOM   2541  CA  VAL A 158     -22.782   7.587  19.753  1.00 98.42           C  
ATOM   2542  HA  VAL A 158     -22.324   6.799  19.155  1.00 98.42           H  
ATOM   2543  C   VAL A 158     -22.189   7.464  21.159  1.00 98.42           C  
ATOM   2544  CB  VAL A 158     -22.419   8.946  19.118  1.00 98.42           C  
ATOM   2545  HB  VAL A 158     -23.024   9.731  19.570  1.00 98.42           H  
ATOM   2546  O   VAL A 158     -21.184   6.782  21.343  1.00 98.42           O  
ATOM   2547  CG1 VAL A 158     -20.939   9.309  19.303  1.00 98.42           C  
ATOM   2548 HG11 VAL A 158     -20.694  10.211  18.742  1.00 98.42           H  
ATOM   2549 HG12 VAL A 158     -20.303   8.494  18.959  1.00 98.42           H  
ATOM   2550 HG13 VAL A 158     -20.737   9.512  20.355  1.00 98.42           H  
ATOM   2551  CG2 VAL A 158     -22.691   8.919  17.610  1.00 98.42           C  
ATOM   2552 HG21 VAL A 158     -22.054   8.176  17.132  1.00 98.42           H  
ATOM   2553 HG22 VAL A 158     -23.734   8.667  17.417  1.00 98.42           H  
ATOM   2554 HG23 VAL A 158     -22.485   9.900  17.181  1.00 98.42           H  
ATOM   2555  N   ASN A 159     -22.823   8.066  22.166  1.00 97.94           N  
ATOM   2556  H   ASN A 159     -23.651   8.606  21.959  1.00 97.94           H  
ATOM   2557  CA  ASN A 159     -22.332   8.023  23.544  1.00 97.94           C  
ATOM   2558  HA  ASN A 159     -21.288   8.337  23.551  1.00 97.94           H  
ATOM   2559  C   ASN A 159     -22.358   6.605  24.134  1.00 97.94           C  
ATOM   2560  CB  ASN A 159     -23.149   9.012  24.389  1.00 97.94           C  
ATOM   2561  HB2 ASN A 159     -24.214   8.840  24.231  1.00 97.94           H  
ATOM   2562  HB3 ASN A 159     -22.928   8.853  25.444  1.00 97.94           H  
ATOM   2563  O   ASN A 159     -21.419   6.220  24.830  1.00 97.94           O  
ATOM   2564  CG  ASN A 159     -22.799  10.454  24.069  1.00 97.94           C  
ATOM   2565  ND2 ASN A 159     -23.770  11.328  23.982  1.00 97.94           N  
ATOM   2566 HD21 ASN A 159     -23.491  12.233  23.629  1.00 97.94           H  
ATOM   2567 HD22 ASN A 159     -24.726  11.009  23.920  1.00 97.94           H  
ATOM   2568  OD1 ASN A 159     -21.646  10.814  23.909  1.00 97.94           O  
ATOM   2569  N   GLN A 160     -23.388   5.811  23.825  1.00 98.08           N  
ATOM   2570  H   GLN A 160     -24.135   6.188  23.259  1.00 98.08           H  
ATOM   2571  CA  GLN A 160     -23.486   4.409  24.253  1.00 98.08           C  
ATOM   2572  HA  GLN A 160     -23.322   4.350  25.329  1.00 98.08           H  
ATOM   2573  C   GLN A 160     -22.432   3.506  23.597  1.00 98.08           C  
ATOM   2574  CB  GLN A 160     -24.892   3.878  23.937  1.00 98.08           C  
ATOM   2575  HB2 GLN A 160     -25.151   4.134  22.910  1.00 98.08           H  
ATOM   2576  HB3 GLN A 160     -24.892   2.792  24.027  1.00 98.08           H  
ATOM   2577  O   GLN A 160     -22.035   2.510  24.194  1.00 98.08           O  
ATOM   2578  CG  GLN A 160     -25.956   4.438  24.892  1.00 98.08           C  
ATOM   2579  HG2 GLN A 160     -25.896   5.526  24.923  1.00 98.08           H  
ATOM   2580  HG3 GLN A 160     -25.764   4.064  25.898  1.00 98.08           H  
ATOM   2581  CD  GLN A 160     -27.374   4.041  24.490  1.00 98.08           C  
ATOM   2582  NE2 GLN A 160     -28.379   4.594  25.132  1.00 98.08           N  
ATOM   2583 HE21 GLN A 160     -28.219   5.332  25.802  1.00 98.08           H  
ATOM   2584 HE22 GLN A 160     -29.298   4.369  24.778  1.00 98.08           H  
ATOM   2585  OE1 GLN A 160     -27.618   3.234  23.609  1.00 98.08           O  
ATOM   2586  N   HIS A 161     -21.958   3.865  22.402  1.00 98.13           N  
ATOM   2587  H   HIS A 161     -22.346   4.687  21.962  1.00 98.13           H  
ATOM   2588  CA  HIS A 161     -21.027   3.058  21.607  1.00 98.13           C  
ATOM   2589  HA  HIS A 161     -20.928   2.077  22.071  1.00 98.13           H  
ATOM   2590  C   HIS A 161     -19.606   3.647  21.582  1.00 98.13           C  
ATOM   2591  CB  HIS A 161     -21.625   2.814  20.211  1.00 98.13           C  
ATOM   2592  HB2 HIS A 161     -20.914   2.254  19.604  1.00 98.13           H  
ATOM   2593  HB3 HIS A 161     -21.793   3.774  19.722  1.00 98.13           H  
ATOM   2594  O   HIS A 161     -18.769   3.209  20.802  1.00 98.13           O  
ATOM   2595  CG  HIS A 161     -22.930   2.049  20.245  1.00 98.13           C  
ATOM   2596  CD2 HIS A 161     -23.149   0.734  19.931  1.00 98.13           C  
ATOM   2597  HD2 HIS A 161     -22.402   0.023  19.612  1.00 98.13           H  
ATOM   2598  ND1 HIS A 161     -24.141   2.561  20.639  1.00 98.13           N  
ATOM   2599  HD1 HIS A 161     -24.311   3.534  20.849  1.00 98.13           H  
ATOM   2600  CE1 HIS A 161     -25.061   1.589  20.580  1.00 98.13           C  
ATOM   2601  HE1 HIS A 161     -26.105   1.712  20.826  1.00 98.13           H  
ATOM   2602  NE2 HIS A 161     -24.508   0.452  20.136  1.00 98.13           N  
ATOM   2603  N   LYS A 162     -19.274   4.608  22.461  1.00 97.02           N  
ATOM   2604  H   LYS A 162     -20.009   4.970  23.052  1.00 97.02           H  
ATOM   2605  CA  LYS A 162     -17.944   5.250  22.497  1.00 97.02           C  
ATOM   2606  HA  LYS A 162     -17.806   5.773  21.550  1.00 97.02           H  
ATOM   2607  C   LYS A 162     -16.784   4.246  22.595  1.00 97.02           C  
ATOM   2608  CB  LYS A 162     -17.904   6.291  23.634  1.00 97.02           C  
ATOM   2609  HB2 LYS A 162     -18.677   7.036  23.448  1.00 97.02           H  
ATOM   2610  HB3 LYS A 162     -18.114   5.804  24.586  1.00 97.02           H  
ATOM   2611  O   LYS A 162     -15.721   4.489  22.024  1.00 97.02           O  
ATOM   2612  CG  LYS A 162     -16.535   6.994  23.714  1.00 97.02           C  
ATOM   2613  HG2 LYS A 162     -15.787   6.274  24.048  1.00 97.02           H  
ATOM   2614  HG3 LYS A 162     -16.253   7.327  22.715  1.00 97.02           H  
ATOM   2615  CD  LYS A 162     -16.494   8.190  24.677  1.00 97.02           C  
ATOM   2616  HD2 LYS A 162     -16.664   7.839  25.694  1.00 97.02           H  
ATOM   2617  HD3 LYS A 162     -17.267   8.909  24.402  1.00 97.02           H  
ATOM   2618  CE  LYS A 162     -15.104   8.840  24.558  1.00 97.02           C  
ATOM   2619  HE2 LYS A 162     -14.986   9.217  23.542  1.00 97.02           H  
ATOM   2620  HE3 LYS A 162     -14.346   8.070  24.697  1.00 97.02           H  
ATOM   2621  NZ  LYS A 162     -14.868   9.942  25.526  1.00 97.02           N  
ATOM   2622  HZ1 LYS A 162     -15.548  10.680  25.415  1.00 97.02           H  
ATOM   2623  HZ2 LYS A 162     -13.955  10.338  25.354  1.00 97.02           H  
ATOM   2624  HZ3 LYS A 162     -14.873   9.598  26.476  1.00 97.02           H  
ATOM   2625  N   SER A 163     -16.979   3.118  23.284  1.00 96.51           N  
ATOM   2626  H   SER A 163     -17.901   2.933  23.654  1.00 96.51           H  
ATOM   2627  CA  SER A 163     -15.972   2.054  23.402  1.00 96.51           C  
ATOM   2628  HA  SER A 163     -15.064   2.481  23.827  1.00 96.51           H  
ATOM   2629  C   SER A 163     -15.583   1.430  22.059  1.00 96.51           C  
ATOM   2630  CB  SER A 163     -16.465   0.956  24.348  1.00 96.51           C  
ATOM   2631  HB2 SER A 163     -15.739   0.144  24.381  1.00 96.51           H  
ATOM   2632  HB3 SER A 163     -16.567   1.374  25.350  1.00 96.51           H  
ATOM   2633  O   SER A 163     -14.454   0.960  21.927  1.00 96.51           O  
ATOM   2634  OG  SER A 163     -17.721   0.456  23.935  1.00 96.51           O  
ATOM   2635  HG  SER A 163     -17.591  -0.170  23.219  1.00 96.51           H  
ATOM   2636  N   GLU A 164     -16.454   1.495  21.047  1.00 97.83           N  
ATOM   2637  H   GLU A 164     -17.351   1.939  21.182  1.00 97.83           H  
ATOM   2638  CA  GLU A 164     -16.181   0.954  19.713  1.00 97.83           C  
ATOM   2639  HA  GLU A 164     -15.953  -0.108  19.805  1.00 97.83           H  
ATOM   2640  C   GLU A 164     -14.975   1.628  19.039  1.00 97.83           C  
ATOM   2641  CB  GLU A 164     -17.406   1.102  18.799  1.00 97.83           C  
ATOM   2642  HB2 GLU A 164     -17.673   2.156  18.718  1.00 97.83           H  
ATOM   2643  HB3 GLU A 164     -17.107   0.760  17.808  1.00 97.83           H  
ATOM   2644  O   GLU A 164     -14.320   1.006  18.206  1.00 97.83           O  
ATOM   2645  CG  GLU A 164     -18.637   0.291  19.240  1.00 97.83           C  
ATOM   2646  HG2 GLU A 164     -18.313  -0.721  19.482  1.00 97.83           H  
ATOM   2647  HG3 GLU A 164     -19.055   0.721  20.151  1.00 97.83           H  
ATOM   2648  CD  GLU A 164     -19.724   0.221  18.149  1.00 97.83           C  
ATOM   2649  OE1 GLU A 164     -20.642  -0.614  18.296  1.00 97.83           O  
ATOM   2650  OE2 GLU A 164     -19.636   0.948  17.133  1.00 97.83           O  
ATOM   2651  N   LEU A 165     -14.605   2.863  19.419  1.00 97.78           N  
ATOM   2652  H   LEU A 165     -15.158   3.330  20.123  1.00 97.78           H  
ATOM   2653  CA  LEU A 165     -13.368   3.498  18.934  1.00 97.78           C  
ATOM   2654  HA  LEU A 165     -13.420   3.598  17.850  1.00 97.78           H  
ATOM   2655  C   LEU A 165     -12.141   2.626  19.246  1.00 97.78           C  
ATOM   2656  CB  LEU A 165     -13.180   4.889  19.572  1.00 97.78           C  
ATOM   2657  HB2 LEU A 165     -12.210   5.281  19.265  1.00 97.78           H  
ATOM   2658  HB3 LEU A 165     -13.163   4.767  20.655  1.00 97.78           H  
ATOM   2659  O   LEU A 165     -11.285   2.418  18.383  1.00 97.78           O  
ATOM   2660  CG  LEU A 165     -14.242   5.938  19.216  1.00 97.78           C  
ATOM   2661  HG  LEU A 165     -15.228   5.508  19.394  1.00 97.78           H  
ATOM   2662  CD1 LEU A 165     -14.091   7.165  20.113  1.00 97.78           C  
ATOM   2663 HD11 LEU A 165     -13.092   7.586  20.001  1.00 97.78           H  
ATOM   2664 HD12 LEU A 165     -14.238   6.871  21.152  1.00 97.78           H  
ATOM   2665 HD13 LEU A 165     -14.836   7.914  19.846  1.00 97.78           H  
ATOM   2666  CD2 LEU A 165     -14.153   6.423  17.766  1.00 97.78           C  
ATOM   2667 HD21 LEU A 165     -14.071   5.581  17.079  1.00 97.78           H  
ATOM   2668 HD22 LEU A 165     -13.297   7.088  17.655  1.00 97.78           H  
ATOM   2669 HD23 LEU A 165     -15.055   6.984  17.524  1.00 97.78           H  
ATOM   2670  N   LYS A 166     -12.088   2.060  20.458  1.00 97.06           N  
ATOM   2671  H   LYS A 166     -12.895   2.161  21.056  1.00 97.06           H  
ATOM   2672  CA  LYS A 166     -11.004   1.175  20.893  1.00 97.06           C  
ATOM   2673  HA  LYS A 166     -10.053   1.647  20.648  1.00 97.06           H  
ATOM   2674  C   LYS A 166     -11.040  -0.160  20.155  1.00 97.06           C  
ATOM   2675  CB  LYS A 166     -11.094   0.995  22.412  1.00 97.06           C  
ATOM   2676  HB2 LYS A 166     -11.142   1.982  22.874  1.00 97.06           H  
ATOM   2677  HB3 LYS A 166     -12.001   0.447  22.668  1.00 97.06           H  
ATOM   2678  O   LYS A 166      -9.989  -0.651  19.745  1.00 97.06           O  
ATOM   2679  CG  LYS A 166      -9.878   0.244  22.965  1.00 97.06           C  
ATOM   2680  HG2 LYS A 166      -8.967   0.729  22.617  1.00 97.06           H  
ATOM   2681  HG3 LYS A 166      -9.889  -0.790  22.620  1.00 97.06           H  
ATOM   2682  CD  LYS A 166      -9.910   0.273  24.494  1.00 97.06           C  
ATOM   2683  HD2 LYS A 166     -10.801  -0.242  24.853  1.00 97.06           H  
ATOM   2684  HD3 LYS A 166      -9.944   1.313  24.817  1.00 97.06           H  
ATOM   2685  CE  LYS A 166      -8.654  -0.393  25.055  1.00 97.06           C  
ATOM   2686  HE2 LYS A 166      -8.720  -1.470  24.902  1.00 97.06           H  
ATOM   2687  HE3 LYS A 166      -7.795  -0.020  24.498  1.00 97.06           H  
ATOM   2688  NZ  LYS A 166      -8.493  -0.056  26.489  1.00 97.06           N  
ATOM   2689  HZ1 LYS A 166      -7.635  -0.443  26.855  1.00 97.06           H  
ATOM   2690  HZ2 LYS A 166      -9.285  -0.374  27.028  1.00 97.06           H  
ATOM   2691  HZ3 LYS A 166      -8.434   0.948  26.584  1.00 97.06           H  
ATOM   2692  N   ASP A 167     -12.231  -0.705  19.919  1.00 97.93           N  
ATOM   2693  H   ASP A 167     -13.050  -0.271  20.319  1.00 97.93           H  
ATOM   2694  CA  ASP A 167     -12.402  -1.942  19.149  1.00 97.93           C  
ATOM   2695  HA  ASP A 167     -11.787  -2.722  19.599  1.00 97.93           H  
ATOM   2696  C   ASP A 167     -11.937  -1.764  17.695  1.00 97.93           C  
ATOM   2697  CB  ASP A 167     -13.867  -2.402  19.207  1.00 97.93           C  
ATOM   2698  HB2 ASP A 167     -13.963  -3.309  18.610  1.00 97.93           H  
ATOM   2699  HB3 ASP A 167     -14.505  -1.639  18.762  1.00 97.93           H  
ATOM   2700  O   ASP A 167     -11.250  -2.623  17.139  1.00 97.93           O  
ATOM   2701  CG  ASP A 167     -14.340  -2.712  20.632  1.00 97.93           C  
ATOM   2702  OD1 ASP A 167     -13.510  -3.219  21.422  1.00 97.93           O  
ATOM   2703  OD2 ASP A 167     -15.523  -2.434  20.922  1.00 97.93           O  
ATOM   2704  N   ILE A 168     -12.223  -0.608  17.087  1.00 98.24           N  
ATOM   2705  H   ILE A 168     -12.828   0.037  17.573  1.00 98.24           H  
ATOM   2706  CA  ILE A 168     -11.758  -0.261  15.738  1.00 98.24           C  
ATOM   2707  HA  ILE A 168     -12.023  -1.078  15.067  1.00 98.24           H  
ATOM   2708  C   ILE A 168     -10.230  -0.123  15.700  1.00 98.24           C  
ATOM   2709  CB  ILE A 168     -12.469   1.016  15.239  1.00 98.24           C  
ATOM   2710  HB  ILE A 168     -12.328   1.804  15.979  1.00 98.24           H  
ATOM   2711  O   ILE A 168      -9.594  -0.662  14.790  1.00 98.24           O  
ATOM   2712  CG1 ILE A 168     -13.983   0.766  15.053  1.00 98.24           C  
ATOM   2713 HG12 ILE A 168     -14.153   0.244  14.111  1.00 98.24           H  
ATOM   2714 HG13 ILE A 168     -14.371   0.123  15.844  1.00 98.24           H  
ATOM   2715  CG2 ILE A 168     -11.859   1.484  13.901  1.00 98.24           C  
ATOM   2716 HG21 ILE A 168     -12.433   2.315  13.491  1.00 98.24           H  
ATOM   2717 HG22 ILE A 168     -10.838   1.836  14.054  1.00 98.24           H  
ATOM   2718 HG23 ILE A 168     -11.856   0.664  13.183  1.00 98.24           H  
ATOM   2719  CD1 ILE A 168     -14.802   2.060  15.067  1.00 98.24           C  
ATOM   2720 HD11 ILE A 168     -14.489   2.712  14.253  1.00 98.24           H  
ATOM   2721 HD12 ILE A 168     -15.861   1.825  14.954  1.00 98.24           H  
ATOM   2722 HD13 ILE A 168     -14.662   2.581  16.014  1.00 98.24           H  
ATOM   2723  N   ILE A 169      -9.619   0.547  16.684  1.00 97.96           N  
ATOM   2724  H   ILE A 169     -10.189   0.988  17.391  1.00 97.96           H  
ATOM   2725  CA  ILE A 169      -8.152   0.632  16.802  1.00 97.96           C  
ATOM   2726  HA  ILE A 169      -7.753   1.047  15.876  1.00 97.96           H  
ATOM   2727  C   ILE A 169      -7.533  -0.763  16.948  1.00 97.96           C  
ATOM   2728  CB  ILE A 169      -7.758   1.563  17.971  1.00 97.96           C  
ATOM   2729  HB  ILE A 169      -8.359   1.293  18.840  1.00 97.96           H  
ATOM   2730  O   ILE A 169      -6.538  -1.066  16.283  1.00 97.96           O  
ATOM   2731  CG1 ILE A 169      -8.057   3.044  17.650  1.00 97.96           C  
ATOM   2732 HG12 ILE A 169      -7.912   3.619  18.564  1.00 97.96           H  
ATOM   2733 HG13 ILE A 169      -9.102   3.153  17.363  1.00 97.96           H  
ATOM   2734  CG2 ILE A 169      -6.281   1.403  18.381  1.00 97.96           C  
ATOM   2735 HG21 ILE A 169      -6.127   0.440  18.869  1.00 97.96           H  
ATOM   2736 HG22 ILE A 169      -6.013   2.179  19.098  1.00 97.96           H  
ATOM   2737 HG23 ILE A 169      -5.629   1.475  17.511  1.00 97.96           H  
ATOM   2738  CD1 ILE A 169      -7.199   3.683  16.548  1.00 97.96           C  
ATOM   2739 HD11 ILE A 169      -6.140   3.622  16.798  1.00 97.96           H  
ATOM   2740 HD12 ILE A 169      -7.383   3.196  15.591  1.00 97.96           H  
ATOM   2741 HD13 ILE A 169      -7.460   4.738  16.465  1.00 97.96           H  
ATOM   2742  N   GLN A 170      -8.146  -1.641  17.743  1.00 97.92           N  
ATOM   2743  H   GLN A 170      -8.937  -1.332  18.289  1.00 97.92           H  
ATOM   2744  CA  GLN A 170      -7.691  -3.019  17.905  1.00 97.92           C  
ATOM   2745  HA  GLN A 170      -6.642  -2.985  18.196  1.00 97.92           H  
ATOM   2746  C   GLN A 170      -7.779  -3.803  16.585  1.00 97.92           C  
ATOM   2747  CB  GLN A 170      -8.486  -3.674  19.045  1.00 97.92           C  
ATOM   2748  HB2 GLN A 170      -9.539  -3.741  18.771  1.00 97.92           H  
ATOM   2749  HB3 GLN A 170      -8.409  -3.048  19.935  1.00 97.92           H  
ATOM   2750  O   GLN A 170      -6.805  -4.446  16.188  1.00 97.92           O  
ATOM   2751  CG  GLN A 170      -7.978  -5.078  19.395  1.00 97.92           C  
ATOM   2752  HG2 GLN A 170      -8.162  -5.745  18.553  1.00 97.92           H  
ATOM   2753  HG3 GLN A 170      -8.544  -5.458  20.246  1.00 97.92           H  
ATOM   2754  CD  GLN A 170      -6.496  -5.099  19.754  1.00 97.92           C  
ATOM   2755  NE2 GLN A 170      -5.726  -5.964  19.140  1.00 97.92           N  
ATOM   2756 HE21 GLN A 170      -4.748  -6.003  19.388  1.00 97.92           H  
ATOM   2757 HE22 GLN A 170      -6.100  -6.595  18.446  1.00 97.92           H  
ATOM   2758  OE1 GLN A 170      -5.994  -4.333  20.562  1.00 97.92           O  
ATOM   2759  N   LEU A 171      -8.876  -3.666  15.831  1.00 97.83           N  
ATOM   2760  H   LEU A 171      -9.654  -3.153  16.219  1.00 97.83           H  
ATOM   2761  CA  LEU A 171      -9.005  -4.257  14.494  1.00 97.83           C  
ATOM   2762  HA  LEU A 171      -8.873  -5.335  14.580  1.00 97.83           H  
ATOM   2763  C   LEU A 171      -7.923  -3.758  13.524  1.00 97.83           C  
ATOM   2764  CB  LEU A 171     -10.396  -3.941  13.919  1.00 97.83           C  
ATOM   2765  HB2 LEU A 171     -10.598  -2.878  14.051  1.00 97.83           H  
ATOM   2766  HB3 LEU A 171     -10.382  -4.142  12.848  1.00 97.83           H  
ATOM   2767  O   LEU A 171      -7.374  -4.548  12.749  1.00 97.83           O  
ATOM   2768  CG  LEU A 171     -11.557  -4.739  14.528  1.00 97.83           C  
ATOM   2769  HG  LEU A 171     -11.581  -4.627  15.612  1.00 97.83           H  
ATOM   2770  CD1 LEU A 171     -12.861  -4.212  13.932  1.00 97.83           C  
ATOM   2771 HD11 LEU A 171     -12.832  -4.243  12.843  1.00 97.83           H  
ATOM   2772 HD12 LEU A 171     -13.679  -4.837  14.293  1.00 97.83           H  
ATOM   2773 HD13 LEU A 171     -13.027  -3.189  14.271  1.00 97.83           H  
ATOM   2774  CD2 LEU A 171     -11.472  -6.230  14.188  1.00 97.83           C  
ATOM   2775 HD21 LEU A 171     -12.337  -6.745  14.606  1.00 97.83           H  
ATOM   2776 HD22 LEU A 171     -11.448  -6.372  13.108  1.00 97.83           H  
ATOM   2777 HD23 LEU A 171     -10.580  -6.664  14.640  1.00 97.83           H  
ATOM   2778  N   ILE A 172      -7.597  -2.461  13.559  1.00 97.76           N  
ATOM   2779  H   ILE A 172      -8.104  -1.867  14.198  1.00 97.76           H  
ATOM   2780  CA  ILE A 172      -6.512  -1.875  12.754  1.00 97.76           C  
ATOM   2781  HA  ILE A 172      -6.663  -2.159  11.712  1.00 97.76           H  
ATOM   2782  C   ILE A 172      -5.155  -2.452  13.182  1.00 97.76           C  
ATOM   2783  CB  ILE A 172      -6.544  -0.327  12.840  1.00 97.76           C  
ATOM   2784  HB  ILE A 172      -6.595  -0.035  13.889  1.00 97.76           H  
ATOM   2785  O   ILE A 172      -4.335  -2.788  12.321  1.00 97.76           O  
ATOM   2786  CG1 ILE A 172      -7.795   0.225  12.118  1.00 97.76           C  
ATOM   2787 HG12 ILE A 172      -8.679  -0.303  12.476  1.00 97.76           H  
ATOM   2788 HG13 ILE A 172      -7.708   0.044  11.046  1.00 97.76           H  
ATOM   2789  CG2 ILE A 172      -5.267   0.293  12.238  1.00 97.76           C  
ATOM   2790 HG21 ILE A 172      -4.397   0.021  12.836  1.00 97.76           H  
ATOM   2791 HG22 ILE A 172      -5.330   1.382  12.252  1.00 97.76           H  
ATOM   2792 HG23 ILE A 172      -5.129  -0.050  11.213  1.00 97.76           H  
ATOM   2793  CD1 ILE A 172      -8.064   1.716  12.346  1.00 97.76           C  
ATOM   2794 HD11 ILE A 172      -9.044   1.970  11.942  1.00 97.76           H  
ATOM   2795 HD12 ILE A 172      -8.056   1.938  13.413  1.00 97.76           H  
ATOM   2796 HD13 ILE A 172      -7.317   2.323  11.833  1.00 97.76           H  
ATOM   2797  N   SER A 173      -4.926  -2.603  14.488  1.00 97.99           N  
ATOM   2798  H   SER A 173      -5.645  -2.291  15.125  1.00 97.99           H  
ATOM   2799  CA  SER A 173      -3.703  -3.165  15.071  1.00 97.99           C  
ATOM   2800  HA  SER A 173      -2.851  -2.582  14.719  1.00 97.99           H  
ATOM   2801  C   SER A 173      -3.477  -4.612  14.638  1.00 97.99           C  
ATOM   2802  CB  SER A 173      -3.778  -3.046  16.599  1.00 97.99           C  
ATOM   2803  HB2 SER A 173      -3.996  -2.010  16.857  1.00 97.99           H  
ATOM   2804  HB3 SER A 173      -4.586  -3.669  16.982  1.00 97.99           H  
ATOM   2805  O   SER A 173      -2.428  -4.937  14.072  1.00 97.99           O  
ATOM   2806  OG  SER A 173      -2.568  -3.425  17.233  1.00 97.99           O  
ATOM   2807  HG  SER A 173      -2.658  -3.111  18.136  1.00 97.99           H  
ATOM   2808  N   ASP A 174      -4.490  -5.464  14.791  1.00 96.80           N  
ATOM   2809  H   ASP A 174      -5.313  -5.147  15.283  1.00 96.80           H  
ATOM   2810  CA  ASP A 174      -4.423  -6.879  14.414  1.00 96.80           C  
ATOM   2811  HA  ASP A 174      -3.558  -7.336  14.894  1.00 96.80           H  
ATOM   2812  C   ASP A 174      -4.255  -7.056  12.904  1.00 96.80           C  
ATOM   2813  CB  ASP A 174      -5.691  -7.593  14.905  1.00 96.80           C  
ATOM   2814  HB2 ASP A 174      -5.698  -8.610  14.511  1.00 96.80           H  
ATOM   2815  HB3 ASP A 174      -6.571  -7.073  14.525  1.00 96.80           H  
ATOM   2816  O   ASP A 174      -3.460  -7.878  12.432  1.00 96.80           O  
ATOM   2817  CG  ASP A 174      -5.749  -7.669  16.431  1.00 96.80           C  
ATOM   2818  OD1 ASP A 174      -4.665  -7.691  17.059  1.00 96.80           O  
ATOM   2819  OD2 ASP A 174      -6.869  -7.706  16.978  1.00 96.80           O  
ATOM   2820  N   PHE A 175      -4.948  -6.230  12.116  1.00 96.43           N  
ATOM   2821  H   PHE A 175      -5.598  -5.587  12.545  1.00 96.43           H  
ATOM   2822  CA  PHE A 175      -4.761  -6.200  10.672  1.00 96.43           C  
ATOM   2823  HA  PHE A 175      -4.902  -7.211  10.291  1.00 96.43           H  
ATOM   2824  C   PHE A 175      -3.332  -5.771  10.306  1.00 96.43           C  
ATOM   2825  CB  PHE A 175      -5.829  -5.297  10.051  1.00 96.43           C  
ATOM   2826  HB2 PHE A 175      -5.689  -4.273  10.399  1.00 96.43           H  
ATOM   2827  HB3 PHE A 175      -6.810  -5.625  10.395  1.00 96.43           H  
ATOM   2828  O   PHE A 175      -2.676  -6.427   9.496  1.00 96.43           O  
ATOM   2829  CG  PHE A 175      -5.829  -5.320   8.541  1.00 96.43           C  
ATOM   2830  CD1 PHE A 175      -5.108  -4.349   7.830  1.00 96.43           C  
ATOM   2831  HD1 PHE A 175      -4.565  -3.587   8.369  1.00 96.43           H  
ATOM   2832  CD2 PHE A 175      -6.566  -6.298   7.848  1.00 96.43           C  
ATOM   2833  HD2 PHE A 175      -7.145  -7.023   8.401  1.00 96.43           H  
ATOM   2834  CE1 PHE A 175      -5.138  -4.347   6.428  1.00 96.43           C  
ATOM   2835  HE1 PHE A 175      -4.636  -3.547   5.905  1.00 96.43           H  
ATOM   2836  CE2 PHE A 175      -6.583  -6.304   6.442  1.00 96.43           C  
ATOM   2837  HE2 PHE A 175      -7.178  -7.032   5.910  1.00 96.43           H  
ATOM   2838  CZ  PHE A 175      -5.868  -5.326   5.730  1.00 96.43           C  
ATOM   2839  HZ  PHE A 175      -5.920  -5.307   4.652  1.00 96.43           H  
ATOM   2840  N   SER A 176      -2.800  -4.716  10.925  1.00 96.68           N  
ATOM   2841  H   SER A 176      -3.360  -4.231  11.612  1.00 96.68           H  
ATOM   2842  CA  SER A 176      -1.439  -4.238  10.671  1.00 96.68           C  
ATOM   2843  HA  SER A 176      -1.367  -3.956   9.620  1.00 96.68           H  
ATOM   2844  C   SER A 176      -0.382  -5.308  10.942  1.00 96.68           C  
ATOM   2845  CB  SER A 176      -1.155  -2.995  11.505  1.00 96.68           C  
ATOM   2846  HB2 SER A 176      -1.895  -2.230  11.270  1.00 96.68           H  
ATOM   2847  HB3 SER A 176      -1.227  -3.238  12.566  1.00 96.68           H  
ATOM   2848  O   SER A 176       0.427  -5.604  10.052  1.00 96.68           O  
ATOM   2849  OG  SER A 176       0.146  -2.524  11.203  1.00 96.68           O  
ATOM   2850  HG  SER A 176       0.451  -2.007  11.952  1.00 96.68           H  
ATOM   2851  N   LYS A 177      -0.447  -5.952  12.114  1.00 96.28           N  
ATOM   2852  H   LYS A 177      -1.151  -5.657  12.776  1.00 96.28           H  
ATOM   2853  CA  LYS A 177       0.472  -7.027  12.525  1.00 96.28           C  
ATOM   2854  HA  LYS A 177       1.500  -6.666  12.505  1.00 96.28           H  
ATOM   2855  C   LYS A 177       0.413  -8.237  11.598  1.00 96.28           C  
ATOM   2856  CB  LYS A 177       0.132  -7.465  13.957  1.00 96.28           C  
ATOM   2857  HB2 LYS A 177      -0.936  -7.674  14.027  1.00 96.28           H  
ATOM   2858  HB3 LYS A 177       0.677  -8.380  14.190  1.00 96.28           H  
ATOM   2859  O   LYS A 177       1.428  -8.877  11.355  1.00 96.28           O  
ATOM   2860  CG  LYS A 177       0.520  -6.400  14.989  1.00 96.28           C  
ATOM   2861  HG2 LYS A 177       0.067  -5.447  14.716  1.00 96.28           H  
ATOM   2862  HG3 LYS A 177       1.604  -6.282  15.000  1.00 96.28           H  
ATOM   2863  CD  LYS A 177       0.028  -6.797  16.384  1.00 96.28           C  
ATOM   2864  HD2 LYS A 177       0.491  -7.738  16.682  1.00 96.28           H  
ATOM   2865  HD3 LYS A 177      -1.054  -6.921  16.352  1.00 96.28           H  
ATOM   2866  CE  LYS A 177       0.383  -5.700  17.392  1.00 96.28           C  
ATOM   2867  HE2 LYS A 177       1.467  -5.626  17.476  1.00 96.28           H  
ATOM   2868  HE3 LYS A 177       0.010  -4.751  17.008  1.00 96.28           H  
ATOM   2869  NZ  LYS A 177      -0.232  -5.964  18.715  1.00 96.28           N  
ATOM   2870  HZ1 LYS A 177       0.095  -6.838  19.101  1.00 96.28           H  
ATOM   2871  HZ2 LYS A 177      -1.237  -6.006  18.620  1.00 96.28           H  
ATOM   2872  HZ3 LYS A 177      -0.011  -5.218  19.359  1.00 96.28           H  
ATOM   2873  N   ARG A 178      -0.760  -8.547  11.039  1.00 95.09           N  
ATOM   2874  H   ARG A 178      -1.574  -8.041  11.356  1.00 95.09           H  
ATOM   2875  CA  ARG A 178      -0.925  -9.698  10.140  1.00 95.09           C  
ATOM   2876  HA  ARG A 178      -0.294 -10.506  10.508  1.00 95.09           H  
ATOM   2877  C   ARG A 178      -0.458  -9.427   8.707  1.00 95.09           C  
ATOM   2878  CB  ARG A 178      -2.384 -10.159  10.218  1.00 95.09           C  
ATOM   2879  HB2 ARG A 178      -3.032  -9.373   9.830  1.00 95.09           H  
ATOM   2880  HB3 ARG A 178      -2.635 -10.327  11.265  1.00 95.09           H  
ATOM   2881  O   ARG A 178       0.143 -10.302   8.088  1.00 95.09           O  
ATOM   2882  CG  ARG A 178      -2.618 -11.465   9.444  1.00 95.09           C  
ATOM   2883  HG2 ARG A 178      -1.875 -12.202   9.750  1.00 95.09           H  
ATOM   2884  HG3 ARG A 178      -2.509 -11.292   8.373  1.00 95.09           H  
ATOM   2885  CD  ARG A 178      -4.008 -12.043   9.720  1.00 95.09           C  
ATOM   2886  HD2 ARG A 178      -4.095 -12.993   9.194  1.00 95.09           H  
ATOM   2887  HD3 ARG A 178      -4.089 -12.254  10.787  1.00 95.09           H  
ATOM   2888  NE  ARG A 178      -5.089 -11.109   9.336  1.00 95.09           N  
ATOM   2889  HE  ARG A 178      -5.153 -10.269   9.892  1.00 95.09           H  
ATOM   2890  NH1 ARG A 178      -6.095 -12.389   7.709  1.00 95.09           N  
ATOM   2891 HH11 ARG A 178      -6.876 -12.575   7.097  1.00 95.09           H  
ATOM   2892 HH12 ARG A 178      -5.343 -13.061   7.773  1.00 95.09           H  
ATOM   2893  NH2 ARG A 178      -7.010 -10.448   8.322  1.00 95.09           N  
ATOM   2894 HH21 ARG A 178      -7.067  -9.678   8.974  1.00 95.09           H  
ATOM   2895 HH22 ARG A 178      -7.796 -10.651   7.721  1.00 95.09           H  
ATOM   2896  CZ  ARG A 178      -6.052 -11.321   8.457  1.00 95.09           C  
ATOM   2897  N   VAL A 179      -0.762  -8.252   8.146  1.00 94.95           N  
ATOM   2898  H   VAL A 179      -1.281  -7.595   8.711  1.00 94.95           H  
ATOM   2899  CA  VAL A 179      -0.621  -8.008   6.690  1.00 94.95           C  
ATOM   2900  HA  VAL A 179      -0.087  -8.854   6.257  1.00 94.95           H  
ATOM   2901  C   VAL A 179       0.243  -6.814   6.290  1.00 94.95           C  
ATOM   2902  CB  VAL A 179      -1.994  -7.951   5.979  1.00 94.95           C  
ATOM   2903  HB  VAL A 179      -1.888  -7.395   5.048  1.00 94.95           H  
ATOM   2904  O   VAL A 179       0.786  -6.807   5.176  1.00 94.95           O  
ATOM   2905  CG1 VAL A 179      -2.440  -9.360   5.620  1.00 94.95           C  
ATOM   2906 HG11 VAL A 179      -1.679  -9.810   4.983  1.00 94.95           H  
ATOM   2907 HG12 VAL A 179      -2.532  -9.967   6.521  1.00 94.95           H  
ATOM   2908 HG13 VAL A 179      -3.401  -9.349   5.105  1.00 94.95           H  
ATOM   2909  CG2 VAL A 179      -3.151  -7.341   6.762  1.00 94.95           C  
ATOM   2910 HG21 VAL A 179      -3.376  -7.935   7.648  1.00 94.95           H  
ATOM   2911 HG22 VAL A 179      -2.907  -6.316   7.041  1.00 94.95           H  
ATOM   2912 HG23 VAL A 179      -4.042  -7.323   6.135  1.00 94.95           H  
ATOM   2913  N   ILE A 180       0.404  -5.809   7.151  1.00 95.49           N  
ATOM   2914  H   ILE A 180       0.026  -5.902   8.083  1.00 95.49           H  
ATOM   2915  CA  ILE A 180       1.210  -4.613   6.849  1.00 95.49           C  
ATOM   2916  HA  ILE A 180       1.234  -4.467   5.770  1.00 95.49           H  
ATOM   2917  C   ILE A 180       2.661  -4.824   7.294  1.00 95.49           C  
ATOM   2918  CB  ILE A 180       0.581  -3.339   7.463  1.00 95.49           C  
ATOM   2919  HB  ILE A 180       0.629  -3.409   8.550  1.00 95.49           H  
ATOM   2920  O   ILE A 180       3.583  -4.581   6.513  1.00 95.49           O  
ATOM   2921  CG1 ILE A 180      -0.898  -3.214   7.031  1.00 95.49           C  
ATOM   2922 HG12 ILE A 180      -0.946  -3.253   5.943  1.00 95.49           H  
ATOM   2923 HG13 ILE A 180      -1.463  -4.064   7.412  1.00 95.49           H  
ATOM   2924  CG2 ILE A 180       1.374  -2.092   7.031  1.00 95.49           C  
ATOM   2925 HG21 ILE A 180       2.435  -2.223   7.240  1.00 95.49           H  
ATOM   2926 HG22 ILE A 180       1.239  -1.903   5.966  1.00 95.49           H  
ATOM   2927 HG23 ILE A 180       1.037  -1.226   7.601  1.00 95.49           H  
ATOM   2928  CD1 ILE A 180      -1.613  -1.948   7.510  1.00 95.49           C  
ATOM   2929 HD11 ILE A 180      -1.202  -1.065   7.020  1.00 95.49           H  
ATOM   2930 HD12 ILE A 180      -2.671  -2.029   7.260  1.00 95.49           H  
ATOM   2931 HD13 ILE A 180      -1.510  -1.843   8.590  1.00 95.49           H  
ATOM   2932  N   LEU A 181       2.869  -5.359   8.500  1.00 93.28           N  
ATOM   2933  H   LEU A 181       2.063  -5.555   9.077  1.00 93.28           H  
ATOM   2934  CA  LEU A 181       4.186  -5.563   9.117  1.00 93.28           C  
ATOM   2935  HA  LEU A 181       4.017  -5.960  10.118  1.00 93.28           H  
ATOM   2936  C   LEU A 181       4.955  -4.246   9.325  1.00 93.28           C  
ATOM   2937  CB  LEU A 181       5.005  -6.613   8.333  1.00 93.28           C  
ATOM   2938  HB2 LEU A 181       5.316  -6.186   7.380  1.00 93.28           H  
ATOM   2939  HB3 LEU A 181       5.900  -6.819   8.919  1.00 93.28           H  
ATOM   2940  O   LEU A 181       6.111  -4.124   8.917  1.00 93.28           O  
ATOM   2941  CG  LEU A 181       4.322  -7.946   8.007  1.00 93.28           C  
ATOM   2942  HG  LEU A 181       3.499  -7.790   7.310  1.00 93.28           H  
ATOM   2943  CD1 LEU A 181       5.360  -8.848   7.345  1.00 93.28           C  
ATOM   2944 HD11 LEU A 181       6.296  -8.825   7.904  1.00 93.28           H  
ATOM   2945 HD12 LEU A 181       5.013  -9.881   7.383  1.00 93.28           H  
ATOM   2946 HD13 LEU A 181       5.535  -8.551   6.311  1.00 93.28           H  
ATOM   2947  CD2 LEU A 181       3.788  -8.623   9.257  1.00 93.28           C  
ATOM   2948 HD21 LEU A 181       3.007  -8.003   9.698  1.00 93.28           H  
ATOM   2949 HD22 LEU A 181       4.581  -8.757   9.992  1.00 93.28           H  
ATOM   2950 HD23 LEU A 181       3.352  -9.593   9.019  1.00 93.28           H  
ATOM   2951  N   ALA A 182       4.297  -3.221   9.859  1.00 95.66           N  
ATOM   2952  H   ALA A 182       3.382  -3.400  10.249  1.00 95.66           H  
ATOM   2953  CA  ALA A 182       4.883  -1.900  10.091  1.00 95.66           C  
ATOM   2954  HA  ALA A 182       5.932  -1.904   9.793  1.00 95.66           H  
ATOM   2955  C   ALA A 182       4.879  -1.557  11.586  1.00 95.66           C  
ATOM   2956  CB  ALA A 182       4.160  -0.870   9.215  1.00 95.66           C  
ATOM   2957  HB1 ALA A 182       4.210  -1.181   8.171  1.00 95.66           H  
ATOM   2958  HB2 ALA A 182       3.116  -0.793   9.519  1.00 95.66           H  
ATOM   2959  HB3 ALA A 182       4.638   0.104   9.326  1.00 95.66           H  
ATOM   2960  O   ALA A 182       4.268  -0.568  11.983  1.00 95.66           O  
ATOM   2961  N   ASP A 183       5.535  -2.393  12.393  1.00 96.92           N  
ATOM   2962  H   ASP A 183       5.926  -3.238  12.001  1.00 96.92           H  
ATOM   2963  CA  ASP A 183       5.409  -2.390  13.857  1.00 96.92           C  
ATOM   2964  HA  ASP A 183       4.367  -2.586  14.110  1.00 96.92           H  
ATOM   2965  C   ASP A 183       5.761  -1.035  14.479  1.00 96.92           C  
ATOM   2966  CB  ASP A 183       6.240  -3.538  14.455  1.00 96.92           C  
ATOM   2967  HB2 ASP A 183       7.292  -3.369  14.227  1.00 96.92           H  
ATOM   2968  HB3 ASP A 183       6.117  -3.534  15.538  1.00 96.92           H  
ATOM   2969  O   ASP A 183       4.940  -0.486  15.199  1.00 96.92           O  
ATOM   2970  CG  ASP A 183       5.816  -4.913  13.917  1.00 96.92           C  
ATOM   2971  OD1 ASP A 183       4.664  -5.035  13.431  1.00 96.92           O  
ATOM   2972  OD2 ASP A 183       6.687  -5.806  13.859  1.00 96.92           O  
ATOM   2973  N   ALA A 184       6.870  -0.407  14.077  1.00 97.07           N  
ATOM   2974  H   ALA A 184       7.547  -0.931  13.542  1.00 97.07           H  
ATOM   2975  CA  ALA A 184       7.241   0.928  14.565  1.00 97.07           C  
ATOM   2976  HA  ALA A 184       7.365   0.883  15.647  1.00 97.07           H  
ATOM   2977  C   ALA A 184       6.181   2.010  14.264  1.00 97.07           C  
ATOM   2978  CB  ALA A 184       8.585   1.305  13.928  1.00 97.07           C  
ATOM   2979  HB1 ALA A 184       8.491   1.358  12.844  1.00 97.07           H  
ATOM   2980  HB2 ALA A 184       8.899   2.277  14.309  1.00 97.07           H  
ATOM   2981  HB3 ALA A 184       9.339   0.567  14.201  1.00 97.07           H  
ATOM   2982  O   ALA A 184       5.925   2.896  15.078  1.00 97.07           O  
ATOM   2983  N   ASN A 185       5.531   1.946  13.096  1.00 97.25           N  
ATOM   2984  H   ASN A 185       5.684   1.139  12.508  1.00 97.25           H  
ATOM   2985  CA  ASN A 185       4.472   2.900  12.758  1.00 97.25           C  
ATOM   2986  HA  ASN A 185       4.784   3.895  13.075  1.00 97.25           H  
ATOM   2987  C   ASN A 185       3.188   2.581  13.524  1.00 97.25           C  
ATOM   2988  CB  ASN A 185       4.216   2.933  11.240  1.00 97.25           C  
ATOM   2989  HB2 ASN A 185       3.983   1.928  10.889  1.00 97.25           H  
ATOM   2990  HB3 ASN A 185       3.352   3.570  11.051  1.00 97.25           H  
ATOM   2991  O   ASN A 185       2.470   3.502  13.896  1.00 97.25           O  
ATOM   2992  CG  ASN A 185       5.382   3.483  10.441  1.00 97.25           C  
ATOM   2993  ND2 ASN A 185       5.265   3.583   9.145  1.00 97.25           N  
ATOM   2994 HD21 ASN A 185       6.045   4.075   8.731  1.00 97.25           H  
ATOM   2995 HD22 ASN A 185       4.352   3.724   8.736  1.00 97.25           H  
ATOM   2996  OD1 ASN A 185       6.432   3.842  10.934  1.00 97.25           O  
ATOM   2997  N   LEU A 186       2.903   1.297  13.758  1.00 98.11           N  
ATOM   2998  H   LEU A 186       3.576   0.598  13.477  1.00 98.11           H  
ATOM   2999  CA  LEU A 186       1.774   0.865  14.570  1.00 98.11           C  
ATOM   3000  HA  LEU A 186       0.878   1.362  14.196  1.00 98.11           H  
ATOM   3001  C   LEU A 186       1.944   1.294  16.032  1.00 98.11           C  
ATOM   3002  CB  LEU A 186       1.596  -0.654  14.427  1.00 98.11           C  
ATOM   3003  HB2 LEU A 186       2.530  -1.146  14.701  1.00 98.11           H  
ATOM   3004  HB3 LEU A 186       1.383  -0.887  13.383  1.00 98.11           H  
ATOM   3005  O   LEU A 186       1.008   1.847  16.589  1.00 98.11           O  
ATOM   3006  CG  LEU A 186       0.481  -1.227  15.319  1.00 98.11           C  
ATOM   3007  HG  LEU A 186       0.688  -1.003  16.365  1.00 98.11           H  
ATOM   3008  CD1 LEU A 186      -0.898  -0.671  14.960  1.00 98.11           C  
ATOM   3009 HD11 LEU A 186      -1.189  -0.965  13.951  1.00 98.11           H  
ATOM   3010 HD12 LEU A 186      -0.907   0.415  15.049  1.00 98.11           H  
ATOM   3011 HD13 LEU A 186      -1.624  -1.045  15.682  1.00 98.11           H  
ATOM   3012  CD2 LEU A 186       0.456  -2.745  15.165  1.00 98.11           C  
ATOM   3013 HD21 LEU A 186      -0.387  -3.150  15.726  1.00 98.11           H  
ATOM   3014 HD22 LEU A 186       0.360  -3.026  14.116  1.00 98.11           H  
ATOM   3015 HD23 LEU A 186       1.383  -3.159  15.560  1.00 98.11           H  
ATOM   3016  N   GLU A 187       3.120   1.101  16.626  1.00 97.92           N  
ATOM   3017  H   GLU A 187       3.844   0.603  16.127  1.00 97.92           H  
ATOM   3018  CA  GLU A 187       3.446   1.566  17.982  1.00 97.92           C  
ATOM   3019  HA  GLU A 187       2.808   1.070  18.713  1.00 97.92           H  
ATOM   3020  C   GLU A 187       3.199   3.070  18.114  1.00 97.92           C  
ATOM   3021  CB  GLU A 187       4.913   1.236  18.297  1.00 97.92           C  
ATOM   3022  HB2 GLU A 187       5.223   1.793  19.180  1.00 97.92           H  
ATOM   3023  HB3 GLU A 187       5.529   1.549  17.454  1.00 97.92           H  
ATOM   3024  O   GLU A 187       2.458   3.495  18.997  1.00 97.92           O  
ATOM   3025  CG  GLU A 187       5.123  -0.263  18.569  1.00 97.92           C  
ATOM   3026  HG2 GLU A 187       4.647  -0.510  19.518  1.00 97.92           H  
ATOM   3027  HG3 GLU A 187       4.621  -0.844  17.796  1.00 97.92           H  
ATOM   3028  CD  GLU A 187       6.603  -0.678  18.615  1.00 97.92           C  
ATOM   3029  OE1 GLU A 187       6.840  -1.904  18.705  1.00 97.92           O  
ATOM   3030  OE2 GLU A 187       7.490   0.201  18.508  1.00 97.92           O  
ATOM   3031  N   LYS A 188       3.698   3.860  17.155  1.00 97.75           N  
ATOM   3032  H   LYS A 188       4.339   3.443  16.495  1.00 97.75           H  
ATOM   3033  CA  LYS A 188       3.446   5.305  17.091  1.00 97.75           C  
ATOM   3034  HA  LYS A 188       3.797   5.748  18.023  1.00 97.75           H  
ATOM   3035  C   LYS A 188       1.954   5.648  16.989  1.00 97.75           C  
ATOM   3036  CB  LYS A 188       4.257   5.876  15.920  1.00 97.75           C  
ATOM   3037  HB2 LYS A 188       3.917   5.425  14.988  1.00 97.75           H  
ATOM   3038  HB3 LYS A 188       5.305   5.615  16.067  1.00 97.75           H  
ATOM   3039  O   LYS A 188       1.510   6.615  17.597  1.00 97.75           O  
ATOM   3040  CG  LYS A 188       4.136   7.400  15.817  1.00 97.75           C  
ATOM   3041  HG2 LYS A 188       4.449   7.852  16.758  1.00 97.75           H  
ATOM   3042  HG3 LYS A 188       3.098   7.671  15.622  1.00 97.75           H  
ATOM   3043  CD  LYS A 188       5.004   7.937  14.675  1.00 97.75           C  
ATOM   3044  HD2 LYS A 188       4.679   7.492  13.735  1.00 97.75           H  
ATOM   3045  HD3 LYS A 188       6.047   7.684  14.862  1.00 97.75           H  
ATOM   3046  CE  LYS A 188       4.829   9.454  14.633  1.00 97.75           C  
ATOM   3047  HE2 LYS A 188       5.188   9.866  15.577  1.00 97.75           H  
ATOM   3048  HE3 LYS A 188       3.760   9.658  14.573  1.00 97.75           H  
ATOM   3049  NZ  LYS A 188       5.533  10.085  13.487  1.00 97.75           N  
ATOM   3050  HZ1 LYS A 188       5.135   9.790  12.607  1.00 97.75           H  
ATOM   3051  HZ2 LYS A 188       6.517   9.861  13.508  1.00 97.75           H  
ATOM   3052  HZ3 LYS A 188       5.425  11.089  13.532  1.00 97.75           H  
ATOM   3053  N   ILE A 189       1.174   4.897  16.206  1.00 98.14           N  
ATOM   3054  H   ILE A 189       1.599   4.106  15.743  1.00 98.14           H  
ATOM   3055  CA  ILE A 189      -0.284   5.093  16.088  1.00 98.14           C  
ATOM   3056  HA  ILE A 189      -0.484   6.136  15.841  1.00 98.14           H  
ATOM   3057  C   ILE A 189      -0.974   4.823  17.428  1.00 98.14           C  
ATOM   3058  CB  ILE A 189      -0.868   4.201  14.963  1.00 98.14           C  
ATOM   3059  HB  ILE A 189      -0.460   3.196  15.071  1.00 98.14           H  
ATOM   3060  O   ILE A 189      -1.813   5.618  17.840  1.00 98.14           O  
ATOM   3061  CG1 ILE A 189      -0.469   4.746  13.576  1.00 98.14           C  
ATOM   3062 HG12 ILE A 189       0.554   5.121  13.623  1.00 98.14           H  
ATOM   3063 HG13 ILE A 189      -1.118   5.581  13.315  1.00 98.14           H  
ATOM   3064  CG2 ILE A 189      -2.404   4.086  15.032  1.00 98.14           C  
ATOM   3065 HG21 ILE A 189      -2.717   3.626  15.969  1.00 98.14           H  
ATOM   3066 HG22 ILE A 189      -2.777   3.449  14.229  1.00 98.14           H  
ATOM   3067 HG23 ILE A 189      -2.862   5.072  14.955  1.00 98.14           H  
ATOM   3068  CD1 ILE A 189      -0.511   3.699  12.454  1.00 98.14           C  
ATOM   3069 HD11 ILE A 189      -1.471   3.185  12.421  1.00 98.14           H  
ATOM   3070 HD12 ILE A 189       0.265   2.950  12.615  1.00 98.14           H  
ATOM   3071 HD13 ILE A 189      -0.329   4.186  11.496  1.00 98.14           H  
ATOM   3072  N   LEU A 190      -0.631   3.718  18.092  1.00 98.17           N  
ATOM   3073  H   LEU A 190       0.104   3.135  17.719  1.00 98.17           H  
ATOM   3074  CA  LEU A 190      -1.240   3.332  19.364  1.00 98.17           C  
ATOM   3075  HA  LEU A 190      -2.325   3.352  19.263  1.00 98.17           H  
ATOM   3076  C   LEU A 190      -0.908   4.349  20.464  1.00 98.17           C  
ATOM   3077  CB  LEU A 190      -0.798   1.905  19.738  1.00 98.17           C  
ATOM   3078  HB2 LEU A 190       0.290   1.880  19.782  1.00 98.17           H  
ATOM   3079  HB3 LEU A 190      -1.174   1.684  20.738  1.00 98.17           H  
ATOM   3080  O   LEU A 190      -1.818   4.838  21.120  1.00 98.17           O  
ATOM   3081  CG  LEU A 190      -1.288   0.804  18.776  1.00 98.17           C  
ATOM   3082  HG  LEU A 190      -0.961   1.022  17.759  1.00 98.17           H  
ATOM   3083  CD1 LEU A 190      -0.697  -0.549  19.179  1.00 98.17           C  
ATOM   3084 HD11 LEU A 190      -1.046  -0.815  20.176  1.00 98.17           H  
ATOM   3085 HD12 LEU A 190       0.391  -0.473  19.189  1.00 98.17           H  
ATOM   3086 HD13 LEU A 190      -0.995  -1.310  18.458  1.00 98.17           H  
ATOM   3087  CD2 LEU A 190      -2.811   0.672  18.740  1.00 98.17           C  
ATOM   3088 HD21 LEU A 190      -3.105  -0.160  18.101  1.00 98.17           H  
ATOM   3089 HD22 LEU A 190      -3.194   0.516  19.748  1.00 98.17           H  
ATOM   3090 HD23 LEU A 190      -3.249   1.586  18.338  1.00 98.17           H  
ATOM   3091  N   GLU A 191       0.355   4.766  20.575  1.00 97.78           N  
ATOM   3092  H   GLU A 191       1.068   4.320  20.015  1.00 97.78           H  
ATOM   3093  CA  GLU A 191       0.780   5.800  21.528  1.00 97.78           C  
ATOM   3094  HA  GLU A 191       0.532   5.476  22.539  1.00 97.78           H  
ATOM   3095  C   GLU A 191       0.069   7.142  21.284  1.00 97.78           C  
ATOM   3096  CB  GLU A 191       2.306   5.960  21.412  1.00 97.78           C  
ATOM   3097  HB2 GLU A 191       2.546   6.287  20.401  1.00 97.78           H  
ATOM   3098  HB3 GLU A 191       2.774   4.991  21.585  1.00 97.78           H  
ATOM   3099  O   GLU A 191      -0.373   7.803  22.224  1.00 97.78           O  
ATOM   3100  CG  GLU A 191       2.876   6.970  22.420  1.00 97.78           C  
ATOM   3101  HG2 GLU A 191       2.392   7.933  22.259  1.00 97.78           H  
ATOM   3102  HG3 GLU A 191       2.641   6.632  23.429  1.00 97.78           H  
ATOM   3103  CD  GLU A 191       4.392   7.191  22.291  1.00 97.78           C  
ATOM   3104  OE1 GLU A 191       4.923   7.950  23.133  1.00 97.78           O  
ATOM   3105  OE2 GLU A 191       5.005   6.674  21.327  1.00 97.78           O  
ATOM   3106  N   LEU A 192      -0.076   7.559  20.020  1.00 97.71           N  
ATOM   3107  H   LEU A 192       0.319   6.995  19.282  1.00 97.71           H  
ATOM   3108  CA  LEU A 192      -0.807   8.783  19.680  1.00 97.71           C  
ATOM   3109  HA  LEU A 192      -0.394   9.610  20.258  1.00 97.71           H  
ATOM   3110  C   LEU A 192      -2.286   8.699  20.058  1.00 97.71           C  
ATOM   3111  CB  LEU A 192      -0.678   9.077  18.178  1.00 97.71           C  
ATOM   3112  HB2 LEU A 192      -1.463   9.773  17.885  1.00 97.71           H  
ATOM   3113  HB3 LEU A 192      -0.843   8.149  17.630  1.00 97.71           H  
ATOM   3114  O   LEU A 192      -2.839   9.696  20.512  1.00 97.71           O  
ATOM   3115  CG  LEU A 192       0.674   9.680  17.771  1.00 97.71           C  
ATOM   3116  HG  LEU A 192       1.495   9.088  18.177  1.00 97.71           H  
ATOM   3117  CD1 LEU A 192       0.772   9.680  16.243  1.00 97.71           C  
ATOM   3118 HD11 LEU A 192      -0.035  10.278  15.820  1.00 97.71           H  
ATOM   3119 HD12 LEU A 192       0.693   8.652  15.887  1.00 97.71           H  
ATOM   3120 HD13 LEU A 192       1.738  10.087  15.947  1.00 97.71           H  
ATOM   3121  CD2 LEU A 192       0.833  11.123  18.254  1.00 97.71           C  
ATOM   3122 HD21 LEU A 192       0.853  11.148  19.344  1.00 97.71           H  
ATOM   3123 HD22 LEU A 192       1.775  11.535  17.891  1.00 97.71           H  
ATOM   3124 HD23 LEU A 192       0.004  11.733  17.898  1.00 97.71           H  
ATOM   3125  N   TYR A 193      -2.915   7.540  19.860  1.00 97.65           N  
ATOM   3126  H   TYR A 193      -2.383   6.747  19.531  1.00 97.65           H  
ATOM   3127  CA  TYR A 193      -4.311   7.330  20.228  1.00 97.65           C  
ATOM   3128  HA  TYR A 193      -4.908   8.150  19.828  1.00 97.65           H  
ATOM   3129  C   TYR A 193      -4.499   7.354  21.749  1.00 97.65           C  
ATOM   3130  CB  TYR A 193      -4.812   6.023  19.606  1.00 97.65           C  
ATOM   3131  HB2 TYR A 193      -4.195   5.196  19.956  1.00 97.65           H  
ATOM   3132  HB3 TYR A 193      -4.702   6.079  18.523  1.00 97.65           H  
ATOM   3133  O   TYR A 193      -5.349   8.098  22.232  1.00 97.65           O  
ATOM   3134  CG  TYR A 193      -6.260   5.733  19.937  1.00 97.65           C  
ATOM   3135  CD1 TYR A 193      -6.572   4.839  20.979  1.00 97.65           C  
ATOM   3136  HD1 TYR A 193      -5.783   4.367  21.546  1.00 97.65           H  
ATOM   3137  CD2 TYR A 193      -7.289   6.414  19.255  1.00 97.65           C  
ATOM   3138  HD2 TYR A 193      -7.046   7.131  18.486  1.00 97.65           H  
ATOM   3139  CE1 TYR A 193      -7.915   4.615  21.336  1.00 97.65           C  
ATOM   3140  HE1 TYR A 193      -8.143   3.963  22.166  1.00 97.65           H  
ATOM   3141  CE2 TYR A 193      -8.633   6.189  19.609  1.00 97.65           C  
ATOM   3142  HE2 TYR A 193      -9.432   6.726  19.119  1.00 97.65           H  
ATOM   3143  OH  TYR A 193     -10.239   5.095  21.013  1.00 97.65           O  
ATOM   3144  HH  TYR A 193     -10.289   4.609  21.839  1.00 97.65           H  
ATOM   3145  CZ  TYR A 193      -8.946   5.290  20.650  1.00 97.65           C  
ATOM   3146  N   ASP A 194      -3.662   6.633  22.499  1.00 96.54           N  
ATOM   3147  H   ASP A 194      -3.007   6.013  22.044  1.00 96.54           H  
ATOM   3148  CA  ASP A 194      -3.732   6.578  23.966  1.00 96.54           C  
ATOM   3149  HA  ASP A 194      -4.721   6.229  24.265  1.00 96.54           H  
ATOM   3150  C   ASP A 194      -3.526   7.971  24.594  1.00 96.54           C  
ATOM   3151  CB  ASP A 194      -2.685   5.577  24.493  1.00 96.54           C  
ATOM   3152  HB2 ASP A 194      -2.641   5.671  25.578  1.00 96.54           H  
ATOM   3153  HB3 ASP A 194      -1.706   5.848  24.099  1.00 96.54           H  
ATOM   3154  O   ASP A 194      -4.256   8.374  25.498  1.00 96.54           O  
ATOM   3155  CG  ASP A 194      -2.970   4.099  24.165  1.00 96.54           C  
ATOM   3156  OD1 ASP A 194      -4.110   3.762  23.765  1.00 96.54           O  
ATOM   3157  OD2 ASP A 194      -2.036   3.283  24.349  1.00 96.54           O  
ATOM   3158  N   ASN A 195      -2.597   8.771  24.056  1.00 96.71           N  
ATOM   3159  H   ASN A 195      -2.003   8.383  23.337  1.00 96.71           H  
ATOM   3160  CA  ASN A 195      -2.361  10.149  24.509  1.00 96.71           C  
ATOM   3161  HA  ASN A 195      -2.255  10.146  25.594  1.00 96.71           H  
ATOM   3162  C   ASN A 195      -3.513  11.120  24.187  1.00 96.71           C  
ATOM   3163  CB  ASN A 195      -1.055  10.651  23.873  1.00 96.71           C  
ATOM   3164  HB2 ASN A 195      -1.065  10.436  22.805  1.00 96.71           H  
ATOM   3165  HB3 ASN A 195      -0.985  11.731  24.003  1.00 96.71           H  
ATOM   3166  O   ASN A 195      -3.584  12.207  24.764  1.00 96.71           O  
ATOM   3167  CG  ASN A 195       0.186  10.055  24.512  1.00 96.71           C  
ATOM   3168  ND2 ASN A 195       1.221   9.831  23.742  1.00 96.71           N  
ATOM   3169 HD21 ASN A 195       1.049   9.703  22.755  1.00 96.71           H  
ATOM   3170 HD22 ASN A 195       2.000   9.363  24.184  1.00 96.71           H  
ATOM   3171  OD1 ASN A 195       0.269   9.845  25.708  1.00 96.71           O  
ATOM   3172  N   LYS A 196      -4.389  10.761  23.243  1.00 94.94           N  
ATOM   3173  H   LYS A 196      -4.280   9.842  22.838  1.00 94.94           H  
ATOM   3174  CA  LYS A 196      -5.476  11.603  22.726  1.00 94.94           C  
ATOM   3175  HA  LYS A 196      -5.460  12.565  23.238  1.00 94.94           H  
ATOM   3176  C   LYS A 196      -6.868  11.050  23.038  1.00 94.94           C  
ATOM   3177  CB  LYS A 196      -5.253  11.835  21.217  1.00 94.94           C  
ATOM   3178  HB2 LYS A 196      -6.144  12.285  20.780  1.00 94.94           H  
ATOM   3179  HB3 LYS A 196      -5.120  10.869  20.731  1.00 94.94           H  
ATOM   3180  O   LYS A 196      -7.849  11.644  22.614  1.00 94.94           O  
ATOM   3181  CG  LYS A 196      -4.039  12.736  20.901  1.00 94.94           C  
ATOM   3182  HG2 LYS A 196      -3.825  12.667  19.834  1.00 94.94           H  
ATOM   3183  HG3 LYS A 196      -3.159  12.412  21.456  1.00 94.94           H  
ATOM   3184  CD  LYS A 196      -4.379  14.189  21.242  1.00 94.94           C  
ATOM   3185  HD2 LYS A 196      -4.592  14.283  22.307  1.00 94.94           H  
ATOM   3186  HD3 LYS A 196      -5.291  14.434  20.698  1.00 94.94           H  
ATOM   3187  CE  LYS A 196      -3.320  15.225  20.875  1.00 94.94           C  
ATOM   3188  HE2 LYS A 196      -2.543  15.210  21.639  1.00 94.94           H  
ATOM   3189  HE3 LYS A 196      -2.885  14.978  19.906  1.00 94.94           H  
ATOM   3190  NZ  LYS A 196      -3.991  16.552  20.818  1.00 94.94           N  
ATOM   3191  HZ1 LYS A 196      -3.364  17.340  20.895  1.00 94.94           H  
ATOM   3192  HZ2 LYS A 196      -4.705  16.615  21.529  1.00 94.94           H  
ATOM   3193  HZ3 LYS A 196      -4.550  16.648  19.982  1.00 94.94           H  
ATOM   3194  N   GLU A 197      -6.987   9.976  23.821  1.00 91.05           N  
ATOM   3195  H   GLU A 197      -6.137   9.501  24.088  1.00 91.05           H  
ATOM   3196  CA  GLU A 197      -8.254   9.266  24.091  1.00 91.05           C  
ATOM   3197  HA  GLU A 197      -8.634   8.870  23.149  1.00 91.05           H  
ATOM   3198  C   GLU A 197      -9.364  10.161  24.691  1.00 91.05           C  
ATOM   3199  CB  GLU A 197      -7.940   8.073  25.020  1.00 91.05           C  
ATOM   3200  HB2 GLU A 197      -7.602   8.456  25.982  1.00 91.05           H  
ATOM   3201  HB3 GLU A 197      -7.133   7.490  24.575  1.00 91.05           H  
ATOM   3202  O   GLU A 197     -10.555   9.877  24.549  1.00 91.05           O  
ATOM   3203  CG  GLU A 197      -9.147   7.140  25.237  1.00 91.05           C  
ATOM   3204  HG2 GLU A 197      -9.945   7.695  25.729  1.00 91.05           H  
ATOM   3205  HG3 GLU A 197      -9.513   6.819  24.262  1.00 91.05           H  
ATOM   3206  CD  GLU A 197      -8.855   5.896  26.098  1.00 91.05           C  
ATOM   3207  OE1 GLU A 197      -9.689   4.957  26.053  1.00 91.05           O  
ATOM   3208  OE2 GLU A 197      -7.841   5.875  26.829  1.00 91.05           O  
ATOM   3209  N   ASN A 198      -8.985  11.269  25.335  1.00 92.35           N  
ATOM   3210  H   ASN A 198      -7.994  11.462  25.367  1.00 92.35           H  
ATOM   3211  CA  ASN A 198      -9.909  12.213  25.970  1.00 92.35           C  
ATOM   3212  HA  ASN A 198     -10.825  11.676  26.220  1.00 92.35           H  
ATOM   3213  C   ASN A 198     -10.359  13.378  25.071  1.00 92.35           C  
ATOM   3214  CB  ASN A 198      -9.288  12.702  27.286  1.00 92.35           C  
ATOM   3215  HB2 ASN A 198      -9.939  13.449  27.741  1.00 92.35           H  
ATOM   3216  HB3 ASN A 198      -8.325  13.170  27.081  1.00 92.35           H  
ATOM   3217  O   ASN A 198     -11.116  14.229  25.539  1.00 92.35           O  
ATOM   3218  CG  ASN A 198      -9.127  11.575  28.286  1.00 92.35           C  
ATOM   3219  ND2 ASN A 198      -7.959  11.419  28.862  1.00 92.35           N  
ATOM   3220 HD21 ASN A 198      -7.166  11.970  28.565  1.00 92.35           H  
ATOM   3221 HD22 ASN A 198      -7.859  10.580  29.416  1.00 92.35           H  
ATOM   3222  OD1 ASN A 198     -10.046  10.827  28.573  1.00 92.35           O  
ATOM   3223  N   GLU A 199      -9.912  13.435  23.815  1.00 94.95           N  
ATOM   3224  H   GLU A 199      -9.308  12.702  23.470  1.00 94.95           H  
ATOM   3225  CA  GLU A 199     -10.365  14.446  22.853  1.00 94.95           C  
ATOM   3226  HA  GLU A 199     -10.223  15.428  23.304  1.00 94.95           H  
ATOM   3227  C   GLU A 199     -11.870  14.290  22.527  1.00 94.95           C  
ATOM   3228  CB  GLU A 199      -9.514  14.381  21.568  1.00 94.95           C  
ATOM   3229  HB2 GLU A 199      -9.574  13.366  21.175  1.00 94.95           H  
ATOM   3230  HB3 GLU A 199      -9.936  15.036  20.805  1.00 94.95           H  
ATOM   3231  O   GLU A 199     -12.465  13.226  22.765  1.00 94.95           O  
ATOM   3232  CG  GLU A 199      -8.025  14.740  21.737  1.00 94.95           C  
ATOM   3233  HG2 GLU A 199      -7.529  14.461  20.807  1.00 94.95           H  
ATOM   3234  HG3 GLU A 199      -7.589  14.134  22.531  1.00 94.95           H  
ATOM   3235  CD  GLU A 199      -7.694  16.214  22.031  1.00 94.95           C  
ATOM   3236  OE1 GLU A 199      -6.467  16.526  22.019  1.00 94.95           O  
ATOM   3237  OE2 GLU A 199      -8.620  17.000  22.315  1.00 94.95           O  
ATOM   3238  N   PRO A 200     -12.521  15.336  21.978  1.00 97.17           N  
ATOM   3239  CA  PRO A 200     -13.903  15.257  21.514  1.00 97.17           C  
ATOM   3240  HA  PRO A 200     -14.546  15.154  22.388  1.00 97.17           H  
ATOM   3241  C   PRO A 200     -14.145  14.074  20.563  1.00 97.17           C  
ATOM   3242  CB  PRO A 200     -14.185  16.604  20.844  1.00 97.17           C  
ATOM   3243  HB2 PRO A 200     -13.912  16.559  19.790  1.00 97.17           H  
ATOM   3244  HB3 PRO A 200     -15.227  16.906  20.955  1.00 97.17           H  
ATOM   3245  O   PRO A 200     -13.296  13.708  19.747  1.00 97.17           O  
ATOM   3246  CG  PRO A 200     -13.234  17.561  21.558  1.00 97.17           C  
ATOM   3247  HG2 PRO A 200     -13.000  18.433  20.947  1.00 97.17           H  
ATOM   3248  HG3 PRO A 200     -13.658  17.860  22.517  1.00 97.17           H  
ATOM   3249  CD  PRO A 200     -12.004  16.688  21.786  1.00 97.17           C  
ATOM   3250  HD2 PRO A 200     -11.369  16.723  20.901  1.00 97.17           H  
ATOM   3251  HD3 PRO A 200     -11.452  17.046  22.655  1.00 97.17           H  
ATOM   3252  N   ILE A 201     -15.324  13.450  20.661  1.00 97.61           N  
ATOM   3253  H   ILE A 201     -16.012  13.828  21.297  1.00 97.61           H  
ATOM   3254  CA  ILE A 201     -15.630  12.207  19.933  1.00 97.61           C  
ATOM   3255  HA  ILE A 201     -14.848  11.490  20.184  1.00 97.61           H  
ATOM   3256  C   ILE A 201     -15.588  12.373  18.410  1.00 97.61           C  
ATOM   3257  CB  ILE A 201     -16.975  11.621  20.408  1.00 97.61           C  
ATOM   3258  HB  ILE A 201     -16.908  11.534  21.493  1.00 97.61           H  
ATOM   3259  O   ILE A 201     -15.182  11.454  17.698  1.00 97.61           O  
ATOM   3260  CG1 ILE A 201     -17.202  10.208  19.820  1.00 97.61           C  
ATOM   3261 HG12 ILE A 201     -16.272   9.813  19.412  1.00 97.61           H  
ATOM   3262 HG13 ILE A 201     -17.931  10.252  19.010  1.00 97.61           H  
ATOM   3263  CG2 ILE A 201     -18.179  12.530  20.093  1.00 97.61           C  
ATOM   3264 HG21 ILE A 201     -19.087  12.100  20.516  1.00 97.61           H  
ATOM   3265 HG22 ILE A 201     -18.314  12.629  19.016  1.00 97.61           H  
ATOM   3266 HG23 ILE A 201     -18.038  13.522  20.522  1.00 97.61           H  
ATOM   3267  CD1 ILE A 201     -17.684   9.217  20.878  1.00 97.61           C  
ATOM   3268 HD11 ILE A 201     -16.926   9.138  21.657  1.00 97.61           H  
ATOM   3269 HD12 ILE A 201     -18.617   9.563  21.324  1.00 97.61           H  
ATOM   3270 HD13 ILE A 201     -17.841   8.239  20.423  1.00 97.61           H  
ATOM   3271  N   ASP A 202     -15.954  13.549  17.909  1.00 97.88           N  
ATOM   3272  H   ASP A 202     -16.156  14.314  18.537  1.00 97.88           H  
ATOM   3273  CA  ASP A 202     -15.851  13.897  16.499  1.00 97.88           C  
ATOM   3274  HA  ASP A 202     -16.279  13.082  15.915  1.00 97.88           H  
ATOM   3275  C   ASP A 202     -14.397  14.015  16.041  1.00 97.88           C  
ATOM   3276  CB  ASP A 202     -16.668  15.165  16.196  1.00 97.88           C  
ATOM   3277  HB2 ASP A 202     -17.723  14.941  16.355  1.00 97.88           H  
ATOM   3278  HB3 ASP A 202     -16.548  15.400  15.139  1.00 97.88           H  
ATOM   3279  O   ASP A 202     -14.063  13.525  14.961  1.00 97.88           O  
ATOM   3280  CG  ASP A 202     -16.313  16.405  17.030  1.00 97.88           C  
ATOM   3281  OD1 ASP A 202     -16.033  16.251  18.241  1.00 97.88           O  
ATOM   3282  OD2 ASP A 202     -16.455  17.516  16.472  1.00 97.88           O  
ATOM   3283  N   GLU A 203     -13.503  14.570  16.858  1.00 97.74           N  
ATOM   3284  H   GLU A 203     -13.821  14.949  17.738  1.00 97.74           H  
ATOM   3285  CA  GLU A 203     -12.067  14.625  16.552  1.00 97.74           C  
ATOM   3286  HA  GLU A 203     -11.935  15.047  15.556  1.00 97.74           H  
ATOM   3287  C   GLU A 203     -11.418  13.234  16.542  1.00 97.74           C  
ATOM   3288  CB  GLU A 203     -11.333  15.532  17.546  1.00 97.74           C  
ATOM   3289  HB2 GLU A 203     -11.504  15.197  18.568  1.00 97.74           H  
ATOM   3290  HB3 GLU A 203     -10.269  15.442  17.328  1.00 97.74           H  
ATOM   3291  O   GLU A 203     -10.653  12.905  15.623  1.00 97.74           O  
ATOM   3292  CG  GLU A 203     -11.754  17.003  17.404  1.00 97.74           C  
ATOM   3293  HG2 GLU A 203     -12.790  17.108  17.726  1.00 97.74           H  
ATOM   3294  HG3 GLU A 203     -11.698  17.280  16.352  1.00 97.74           H  
ATOM   3295  CD  GLU A 203     -10.856  17.954  18.209  1.00 97.74           C  
ATOM   3296  OE1 GLU A 203     -11.352  19.044  18.573  1.00 97.74           O  
ATOM   3297  OE2 GLU A 203      -9.662  17.618  18.380  1.00 97.74           O  
ATOM   3298  N   LEU A 204     -11.766  12.387  17.517  1.00 98.07           N  
ATOM   3299  H   LEU A 204     -12.361  12.747  18.250  1.00 98.07           H  
ATOM   3300  CA  LEU A 204     -11.328  10.989  17.582  1.00 98.07           C  
ATOM   3301  HA  LEU A 204     -10.239  10.954  17.601  1.00 98.07           H  
ATOM   3302  C   LEU A 204     -11.789  10.203  16.348  1.00 98.07           C  
ATOM   3303  CB  LEU A 204     -11.890  10.333  18.857  1.00 98.07           C  
ATOM   3304  HB2 LEU A 204     -11.754   9.254  18.782  1.00 98.07           H  
ATOM   3305  HB3 LEU A 204     -12.961  10.526  18.906  1.00 98.07           H  
ATOM   3306  O   LEU A 204     -10.979   9.551  15.680  1.00 98.07           O  
ATOM   3307  CG  LEU A 204     -11.244  10.808  20.169  1.00 98.07           C  
ATOM   3308  HG  LEU A 204     -11.301  11.894  20.243  1.00 98.07           H  
ATOM   3309  CD1 LEU A 204     -11.988  10.196  21.355  1.00 98.07           C  
ATOM   3310 HD11 LEU A 204     -11.586  10.621  22.274  1.00 98.07           H  
ATOM   3311 HD12 LEU A 204     -13.046  10.455  21.300  1.00 98.07           H  
ATOM   3312 HD13 LEU A 204     -11.859   9.114  21.374  1.00 98.07           H  
ATOM   3313  CD2 LEU A 204      -9.785  10.364  20.243  1.00 98.07           C  
ATOM   3314 HD21 LEU A 204      -9.441  10.463  21.272  1.00 98.07           H  
ATOM   3315 HD22 LEU A 204      -9.679   9.320  19.947  1.00 98.07           H  
ATOM   3316 HD23 LEU A 204      -9.171  11.008  19.614  1.00 98.07           H  
ATOM   3317  N   ALA A 205     -13.077  10.297  16.009  1.00 98.15           N  
ATOM   3318  H   ALA A 205     -13.689  10.849  16.594  1.00 98.15           H  
ATOM   3319  CA  ALA A 205     -13.657   9.599  14.868  1.00 98.15           C  
ATOM   3320  HA  ALA A 205     -13.440   8.535  14.965  1.00 98.15           H  
ATOM   3321  C   ALA A 205     -13.052  10.074  13.540  1.00 98.15           C  
ATOM   3322  CB  ALA A 205     -15.175   9.783  14.902  1.00 98.15           C  
ATOM   3323  HB1 ALA A 205     -15.631   9.271  14.055  1.00 98.15           H  
ATOM   3324  HB2 ALA A 205     -15.566   9.362  15.828  1.00 98.15           H  
ATOM   3325  HB3 ALA A 205     -15.422  10.844  14.866  1.00 98.15           H  
ATOM   3326  O   ALA A 205     -12.661   9.245  12.717  1.00 98.15           O  
ATOM   3327  N   ASN A 206     -12.896  11.388  13.339  1.00 97.82           N  
ATOM   3328  H   ASN A 206     -13.230  12.029  14.044  1.00 97.82           H  
ATOM   3329  CA  ASN A 206     -12.249  11.934  12.142  1.00 97.82           C  
ATOM   3330  HA  ASN A 206     -12.755  11.543  11.260  1.00 97.82           H  
ATOM   3331  C   ASN A 206     -10.782  11.492  12.030  1.00 97.82           C  
ATOM   3332  CB  ASN A 206     -12.383  13.466  12.142  1.00 97.82           C  
ATOM   3333  HB2 ASN A 206     -11.657  13.893  11.450  1.00 97.82           H  
ATOM   3334  HB3 ASN A 206     -12.179  13.867  13.135  1.00 97.82           H  
ATOM   3335  O   ASN A 206     -10.308  11.170  10.937  1.00 97.82           O  
ATOM   3336  CG  ASN A 206     -13.754  13.906  11.658  1.00 97.82           C  
ATOM   3337  ND2 ASN A 206     -14.500  14.643  12.442  1.00 97.82           N  
ATOM   3338 HD21 ASN A 206     -15.439  14.855  12.138  1.00 97.82           H  
ATOM   3339 HD22 ASN A 206     -14.250  14.725  13.417  1.00 97.82           H  
ATOM   3340  OD1 ASN A 206     -14.162  13.570  10.560  1.00 97.82           O  
ATOM   3341  N   SER A 207     -10.060  11.411  13.148  1.00 97.88           N  
ATOM   3342  H   SER A 207     -10.469  11.718  14.018  1.00 97.88           H  
ATOM   3343  CA  SER A 207      -8.683  10.905  13.159  1.00 97.88           C  
ATOM   3344  HA  SER A 207      -8.110  11.450  12.409  1.00 97.88           H  
ATOM   3345  C   SER A 207      -8.614   9.422  12.781  1.00 97.88           C  
ATOM   3346  CB  SER A 207      -8.029  11.179  14.514  1.00 97.88           C  
ATOM   3347  HB2 SER A 207      -8.614  10.739  15.321  1.00 97.88           H  
ATOM   3348  HB3 SER A 207      -7.023  10.758  14.527  1.00 97.88           H  
ATOM   3349  O   SER A 207      -7.776   9.045  11.960  1.00 97.88           O  
ATOM   3350  OG  SER A 207      -7.947  12.580  14.677  1.00 97.88           O  
ATOM   3351  HG  SER A 207      -8.753  12.865  15.115  1.00 97.88           H  
ATOM   3352  N   ILE A 208      -9.528   8.585  13.285  1.00 97.69           N  
ATOM   3353  H   ILE A 208     -10.180   8.943  13.969  1.00 97.69           H  
ATOM   3354  CA  ILE A 208      -9.634   7.167  12.890  1.00 97.69           C  
ATOM   3355  HA  ILE A 208      -8.651   6.709  12.997  1.00 97.69           H  
ATOM   3356  C   ILE A 208     -10.029   7.015  11.413  1.00 97.69           C  
ATOM   3357  CB  ILE A 208     -10.604   6.415  13.830  1.00 97.69           C  
ATOM   3358  HB  ILE A 208     -11.508   7.011  13.955  1.00 97.69           H  
ATOM   3359  O   ILE A 208      -9.471   6.168  10.714  1.00 97.69           O  
ATOM   3360  CG1 ILE A 208      -9.925   6.225  15.204  1.00 97.69           C  
ATOM   3361 HG12 ILE A 208      -9.473   7.164  15.526  1.00 97.69           H  
ATOM   3362 HG13 ILE A 208      -9.129   5.486  15.107  1.00 97.69           H  
ATOM   3363  CG2 ILE A 208     -11.002   5.039  13.257  1.00 97.69           C  
ATOM   3364 HG21 ILE A 208     -11.632   4.501  13.965  1.00 97.69           H  
ATOM   3365 HG22 ILE A 208     -11.587   5.160  12.345  1.00 97.69           H  
ATOM   3366 HG23 ILE A 208     -10.114   4.444  13.044  1.00 97.69           H  
ATOM   3367  CD1 ILE A 208     -10.886   5.781  16.308  1.00 97.69           C  
ATOM   3368 HD11 ILE A 208     -11.665   6.537  16.404  1.00 97.69           H  
ATOM   3369 HD12 ILE A 208     -11.333   4.810  16.091  1.00 97.69           H  
ATOM   3370 HD13 ILE A 208     -10.343   5.702  17.250  1.00 97.69           H  
ATOM   3371  N   ILE A 209     -10.932   7.853  10.894  1.00 97.32           N  
ATOM   3372  H   ILE A 209     -11.402   8.499  11.510  1.00 97.32           H  
ATOM   3373  CA  ILE A 209     -11.293   7.837   9.467  1.00 97.32           C  
ATOM   3374  HA  ILE A 209     -11.664   6.840   9.230  1.00 97.32           H  
ATOM   3375  C   ILE A 209     -10.049   8.079   8.598  1.00 97.32           C  
ATOM   3376  CB  ILE A 209     -12.442   8.824   9.172  1.00 97.32           C  
ATOM   3377  HB  ILE A 209     -12.215   9.780   9.643  1.00 97.32           H  
ATOM   3378  O   ILE A 209      -9.795   7.326   7.655  1.00 97.32           O  
ATOM   3379  CG1 ILE A 209     -13.759   8.265   9.760  1.00 97.32           C  
ATOM   3380 HG12 ILE A 209     -13.590   7.909  10.776  1.00 97.32           H  
ATOM   3381 HG13 ILE A 209     -14.089   7.409   9.171  1.00 97.32           H  
ATOM   3382  CG2 ILE A 209     -12.607   9.056   7.656  1.00 97.32           C  
ATOM   3383 HG21 ILE A 209     -13.448   9.724   7.466  1.00 97.32           H  
ATOM   3384 HG22 ILE A 209     -11.722   9.541   7.245  1.00 97.32           H  
ATOM   3385 HG23 ILE A 209     -12.777   8.109   7.144  1.00 97.32           H  
ATOM   3386  CD1 ILE A 209     -14.892   9.296   9.818  1.00 97.32           C  
ATOM   3387 HD11 ILE A 209     -14.551  10.190  10.339  1.00 97.32           H  
ATOM   3388 HD12 ILE A 209     -15.225   9.564   8.815  1.00 97.32           H  
ATOM   3389 HD13 ILE A 209     -15.736   8.870  10.359  1.00 97.32           H  
ATOM   3390  N   HIS A 210      -9.218   9.065   8.949  1.00 96.75           N  
ATOM   3391  H   HIS A 210      -9.482   9.674   9.710  1.00 96.75           H  
ATOM   3392  CA  HIS A 210      -7.949   9.301   8.256  1.00 96.75           C  
ATOM   3393  HA  HIS A 210      -8.153   9.377   7.187  1.00 96.75           H  
ATOM   3394  C   HIS A 210      -6.946   8.148   8.435  1.00 96.75           C  
ATOM   3395  CB  HIS A 210      -7.344  10.628   8.724  1.00 96.75           C  
ATOM   3396  HB2 HIS A 210      -6.355  10.736   8.278  1.00 96.75           H  
ATOM   3397  HB3 HIS A 210      -7.219  10.611   9.807  1.00 96.75           H  
ATOM   3398  O   HIS A 210      -6.206   7.829   7.494  1.00 96.75           O  
ATOM   3399  CG  HIS A 210      -8.154  11.837   8.333  1.00 96.75           C  
ATOM   3400  CD2 HIS A 210      -8.555  12.184   7.072  1.00 96.75           C  
ATOM   3401  HD2 HIS A 210      -8.352  11.632   6.166  1.00 96.75           H  
ATOM   3402  ND1 HIS A 210      -8.625  12.807   9.185  1.00 96.75           N  
ATOM   3403  HD1 HIS A 210      -8.671  12.728  10.191  1.00 96.75           H  
ATOM   3404  CE1 HIS A 210      -9.298  13.713   8.456  1.00 96.75           C  
ATOM   3405  HE1 HIS A 210      -9.844  14.552   8.861  1.00 96.75           H  
ATOM   3406  NE2 HIS A 210      -9.267  13.382   7.155  1.00 96.75           N  
ATOM   3407  N   LEU A 211      -6.951   7.479   9.595  1.00 97.37           N  
ATOM   3408  H   LEU A 211      -7.565   7.809  10.326  1.00 97.37           H  
ATOM   3409  CA  LEU A 211      -6.094   6.329   9.894  1.00 97.37           C  
ATOM   3410  HA  LEU A 211      -5.062   6.650   9.748  1.00 97.37           H  
ATOM   3411  C   LEU A 211      -6.335   5.139   8.958  1.00 97.37           C  
ATOM   3412  CB  LEU A 211      -6.272   5.917  11.366  1.00 97.37           C  
ATOM   3413  HB2 LEU A 211      -7.306   5.611  11.527  1.00 97.37           H  
ATOM   3414  HB3 LEU A 211      -6.076   6.783  11.998  1.00 97.37           H  
ATOM   3415  O   LEU A 211      -5.384   4.410   8.677  1.00 97.37           O  
ATOM   3416  CG  LEU A 211      -5.395   4.746  11.836  1.00 97.37           C  
ATOM   3417  HG  LEU A 211      -5.628   3.859  11.247  1.00 97.37           H  
ATOM   3418  CD1 LEU A 211      -3.906   5.043  11.694  1.00 97.37           C  
ATOM   3419 HD11 LEU A 211      -3.348   4.193  12.087  1.00 97.37           H  
ATOM   3420 HD12 LEU A 211      -3.650   5.938  12.260  1.00 97.37           H  
ATOM   3421 HD13 LEU A 211      -3.644   5.170  10.643  1.00 97.37           H  
ATOM   3422  CD2 LEU A 211      -5.694   4.422  13.297  1.00 97.37           C  
ATOM   3423 HD21 LEU A 211      -5.163   3.520  13.601  1.00 97.37           H  
ATOM   3424 HD22 LEU A 211      -6.764   4.260  13.430  1.00 97.37           H  
ATOM   3425 HD23 LEU A 211      -5.383   5.247  13.937  1.00 97.37           H  
ATOM   3426  N   PHE A 212      -7.531   4.960   8.382  1.00 96.31           N  
ATOM   3427  H   PHE A 212      -8.305   5.542   8.668  1.00 96.31           H  
ATOM   3428  CA  PHE A 212      -7.748   3.916   7.364  1.00 96.31           C  
ATOM   3429  HA  PHE A 212      -7.494   2.955   7.813  1.00 96.31           H  
ATOM   3430  C   PHE A 212      -6.830   4.065   6.143  1.00 96.31           C  
ATOM   3431  CB  PHE A 212      -9.215   3.851   6.931  1.00 96.31           C  
ATOM   3432  HB2 PHE A 212      -9.291   3.222   6.044  1.00 96.31           H  
ATOM   3433  HB3 PHE A 212      -9.558   4.848   6.652  1.00 96.31           H  
ATOM   3434  O   PHE A 212      -6.553   3.081   5.455  1.00 96.31           O  
ATOM   3435  CG  PHE A 212     -10.123   3.255   7.984  1.00 96.31           C  
ATOM   3436  CD1 PHE A 212     -10.008   1.898   8.341  1.00 96.31           C  
ATOM   3437  HD1 PHE A 212      -9.287   1.270   7.839  1.00 96.31           H  
ATOM   3438  CD2 PHE A 212     -11.077   4.060   8.620  1.00 96.31           C  
ATOM   3439  HD2 PHE A 212     -11.173   5.096   8.330  1.00 96.31           H  
ATOM   3440  CE1 PHE A 212     -10.822   1.360   9.354  1.00 96.31           C  
ATOM   3441  HE1 PHE A 212     -10.721   0.325   9.645  1.00 96.31           H  
ATOM   3442  CE2 PHE A 212     -11.887   3.529   9.635  1.00 96.31           C  
ATOM   3443  HE2 PHE A 212     -12.594   4.169  10.141  1.00 96.31           H  
ATOM   3444  CZ  PHE A 212     -11.756   2.182  10.010  1.00 96.31           C  
ATOM   3445  HZ  PHE A 212     -12.365   1.786  10.809  1.00 96.31           H  
ATOM   3446  N   THR A 213      -6.228   5.241   5.926  1.00 95.76           N  
ATOM   3447  H   THR A 213      -6.475   6.025   6.514  1.00 95.76           H  
ATOM   3448  CA  THR A 213      -5.147   5.395   4.945  1.00 95.76           C  
ATOM   3449  HA  THR A 213      -5.563   5.155   3.966  1.00 95.76           H  
ATOM   3450  C   THR A 213      -4.001   4.417   5.209  1.00 95.76           C  
ATOM   3451  CB  THR A 213      -4.619   6.834   4.879  1.00 95.76           C  
ATOM   3452  HB  THR A 213      -4.082   7.081   5.795  1.00 95.76           H  
ATOM   3453  O   THR A 213      -3.498   3.818   4.261  1.00 95.76           O  
ATOM   3454  CG2 THR A 213      -3.706   7.047   3.669  1.00 95.76           C  
ATOM   3455 HG21 THR A 213      -2.709   6.665   3.886  1.00 95.76           H  
ATOM   3456 HG22 THR A 213      -4.120   6.551   2.791  1.00 95.76           H  
ATOM   3457 HG23 THR A 213      -3.624   8.113   3.456  1.00 95.76           H  
ATOM   3458  OG1 THR A 213      -5.689   7.729   4.726  1.00 95.76           O  
ATOM   3459  HG1 THR A 213      -6.016   7.922   5.608  1.00 95.76           H  
ATOM   3460  N   PHE A 214      -3.644   4.150   6.471  1.00 96.62           N  
ATOM   3461  H   PHE A 214      -4.164   4.598   7.212  1.00 96.62           H  
ATOM   3462  CA  PHE A 214      -2.655   3.142   6.874  1.00 96.62           C  
ATOM   3463  HA  PHE A 214      -1.674   3.452   6.513  1.00 96.62           H  
ATOM   3464  C   PHE A 214      -2.977   1.754   6.300  1.00 96.62           C  
ATOM   3465  CB  PHE A 214      -2.627   3.082   8.409  1.00 96.62           C  
ATOM   3466  HB2 PHE A 214      -3.594   2.720   8.758  1.00 96.62           H  
ATOM   3467  HB3 PHE A 214      -2.505   4.091   8.804  1.00 96.62           H  
ATOM   3468  O   PHE A 214      -2.109   1.089   5.716  1.00 96.62           O  
ATOM   3469  CG  PHE A 214      -1.557   2.207   9.026  1.00 96.62           C  
ATOM   3470  CD1 PHE A 214      -1.919   1.246   9.988  1.00 96.62           C  
ATOM   3471  HD1 PHE A 214      -2.952   1.131  10.284  1.00 96.62           H  
ATOM   3472  CD2 PHE A 214      -0.198   2.397   8.707  1.00 96.62           C  
ATOM   3473  HD2 PHE A 214       0.091   3.173   8.014  1.00 96.62           H  
ATOM   3474  CE1 PHE A 214      -0.929   0.486  10.627  1.00 96.62           C  
ATOM   3475  HE1 PHE A 214      -1.210  -0.187  11.424  1.00 96.62           H  
ATOM   3476  CE2 PHE A 214       0.790   1.613   9.329  1.00 96.62           C  
ATOM   3477  HE2 PHE A 214       1.835   1.781   9.113  1.00 96.62           H  
ATOM   3478  CZ  PHE A 214       0.425   0.658  10.292  1.00 96.62           C  
ATOM   3479  HZ  PHE A 214       1.185   0.097  10.815  1.00 96.62           H  
ATOM   3480  N   THR A 215      -4.251   1.360   6.376  1.00 95.46           N  
ATOM   3481  H   THR A 215      -4.922   2.001   6.776  1.00 95.46           H  
ATOM   3482  CA  THR A 215      -4.770   0.049   5.974  1.00 95.46           C  
ATOM   3483  HA  THR A 215      -3.929  -0.645   5.968  1.00 95.46           H  
ATOM   3484  C   THR A 215      -5.355   0.018   4.559  1.00 95.46           C  
ATOM   3485  CB  THR A 215      -5.779  -0.506   6.992  1.00 95.46           C  
ATOM   3486  HB  THR A 215      -6.021  -1.535   6.727  1.00 95.46           H  
ATOM   3487  O   THR A 215      -5.868  -1.024   4.150  1.00 95.46           O  
ATOM   3488  CG2 THR A 215      -5.257  -0.487   8.426  1.00 95.46           C  
ATOM   3489 HG21 THR A 215      -5.939  -1.039   9.073  1.00 95.46           H  
ATOM   3490 HG22 THR A 215      -5.187   0.538   8.790  1.00 95.46           H  
ATOM   3491 HG23 THR A 215      -4.274  -0.954   8.485  1.00 95.46           H  
ATOM   3492  OG1 THR A 215      -6.949   0.259   6.965  1.00 95.46           O  
ATOM   3493  HG1 THR A 215      -7.512  -0.032   7.686  1.00 95.46           H  
ATOM   3494  N   ASN A 216      -5.193   1.068   3.750  1.00 94.22           N  
ATOM   3495  H   ASN A 216      -4.942   1.948   4.178  1.00 94.22           H  
ATOM   3496  CA  ASN A 216      -5.643   1.077   2.353  1.00 94.22           C  
ATOM   3497  HA  ASN A 216      -6.685   0.758   2.346  1.00 94.22           H  
ATOM   3498  C   ASN A 216      -4.897   0.061   1.469  1.00 94.22           C  
ATOM   3499  CB  ASN A 216      -5.571   2.511   1.783  1.00 94.22           C  
ATOM   3500  HB2 ASN A 216      -4.688   3.029   2.156  1.00 94.22           H  
ATOM   3501  HB3 ASN A 216      -5.506   2.474   0.696  1.00 94.22           H  
ATOM   3502  O   ASN A 216      -3.789  -0.392   1.778  1.00 94.22           O  
ATOM   3503  CG  ASN A 216      -6.811   3.331   2.110  1.00 94.22           C  
ATOM   3504  ND2 ASN A 216      -6.813   4.609   1.817  1.00 94.22           N  
ATOM   3505 HD21 ASN A 216      -7.653   5.107   2.075  1.00 94.22           H  
ATOM   3506 HD22 ASN A 216      -6.007   5.081   1.431  1.00 94.22           H  
ATOM   3507  OD1 ASN A 216      -7.814   2.823   2.564  1.00 94.22           O  
ATOM   3508  N   LEU A 217      -5.501  -0.328   0.350  1.00 93.76           N  
ATOM   3509  H   LEU A 217      -6.397   0.085   0.131  1.00 93.76           H  
ATOM   3510  CA  LEU A 217      -4.841  -1.097  -0.709  1.00 93.76           C  
ATOM   3511  HA  LEU A 217      -4.186  -1.843  -0.257  1.00 93.76           H  
ATOM   3512  C   LEU A 217      -3.958  -0.170  -1.567  1.00 93.76           C  
ATOM   3513  CB  LEU A 217      -5.937  -1.854  -1.483  1.00 93.76           C  
ATOM   3514  HB2 LEU A 217      -6.690  -1.146  -1.831  1.00 93.76           H  
ATOM   3515  HB3 LEU A 217      -6.429  -2.512  -0.768  1.00 93.76           H  
ATOM   3516  O   LEU A 217      -4.238   1.020  -1.690  1.00 93.76           O  
ATOM   3517  CG  LEU A 217      -5.454  -2.701  -2.679  1.00 93.76           C  
ATOM   3518  HG  LEU A 217      -4.416  -2.998  -2.529  1.00 93.76           H  
ATOM   3519  CD1 LEU A 217      -6.286  -3.976  -2.799  1.00 93.76           C  
ATOM   3520 HD11 LEU A 217      -6.214  -4.561  -1.882  1.00 93.76           H  
ATOM   3521 HD12 LEU A 217      -7.331  -3.727  -2.983  1.00 93.76           H  
ATOM   3522 HD13 LEU A 217      -5.918  -4.583  -3.627  1.00 93.76           H  
ATOM   3523  CD2 LEU A 217      -5.572  -1.926  -3.995  1.00 93.76           C  
ATOM   3524 HD21 LEU A 217      -6.608  -1.629  -4.159  1.00 93.76           H  
ATOM   3525 HD22 LEU A 217      -5.264  -2.551  -4.833  1.00 93.76           H  
ATOM   3526 HD23 LEU A 217      -4.950  -1.031  -3.979  1.00 93.76           H  
ATOM   3527  N   GLY A 218      -2.884  -0.706  -2.148  1.00 93.55           N  
ATOM   3528  H   GLY A 218      -2.691  -1.685  -1.996  1.00 93.55           H  
ATOM   3529  CA  GLY A 218      -2.076   0.003  -3.143  1.00 93.55           C  
ATOM   3530  HA2 GLY A 218      -2.707   0.719  -3.670  1.00 93.55           H  
ATOM   3531  HA3 GLY A 218      -1.723  -0.710  -3.888  1.00 93.55           H  
ATOM   3532  C   GLY A 218      -0.857   0.744  -2.585  1.00 93.55           C  
ATOM   3533  O   GLY A 218      -0.184   0.270  -1.662  1.00 93.55           O  
ATOM   3534  N   ALA A 219      -0.533   1.872  -3.222  1.00 92.74           N  
ATOM   3535  H   ALA A 219      -1.153   2.194  -3.951  1.00 92.74           H  
ATOM   3536  CA  ALA A 219       0.716   2.604  -3.034  1.00 92.74           C  
ATOM   3537  HA  ALA A 219       1.529   1.892  -3.172  1.00 92.74           H  
ATOM   3538  C   ALA A 219       0.842   3.229  -1.632  1.00 92.74           C  
ATOM   3539  CB  ALA A 219       0.831   3.677  -4.125  1.00 92.74           C  
ATOM   3540  HB1 ALA A 219       1.806   4.161  -4.069  1.00 92.74           H  
ATOM   3541  HB2 ALA A 219       0.705   3.232  -5.112  1.00 92.74           H  
ATOM   3542  HB3 ALA A 219       0.059   4.433  -3.979  1.00 92.74           H  
ATOM   3543  O   ALA A 219      -0.159   3.677  -1.065  1.00 92.74           O  
ATOM   3544  N   PRO A 220       2.061   3.300  -1.070  1.00 93.77           N  
ATOM   3545  CA  PRO A 220       2.293   4.029   0.168  1.00 93.77           C  
ATOM   3546  HA  PRO A 220       1.582   3.707   0.929  1.00 93.77           H  
ATOM   3547  C   PRO A 220       2.145   5.537  -0.067  1.00 93.77           C  
ATOM   3548  CB  PRO A 220       3.709   3.648   0.603  1.00 93.77           C  
ATOM   3549  HB2 PRO A 220       4.197   4.445   1.164  1.00 93.77           H  
ATOM   3550  HB3 PRO A 220       3.670   2.735   1.197  1.00 93.77           H  
ATOM   3551  O   PRO A 220       2.733   6.091  -0.994  1.00 93.77           O  
ATOM   3552  CG  PRO A 220       4.416   3.368  -0.721  1.00 93.77           C  
ATOM   3553  HG2 PRO A 220       4.782   4.299  -1.154  1.00 93.77           H  
ATOM   3554  HG3 PRO A 220       5.232   2.658  -0.585  1.00 93.77           H  
ATOM   3555  CD  PRO A 220       3.316   2.784  -1.605  1.00 93.77           C  
ATOM   3556  HD2 PRO A 220       3.471   3.091  -2.639  1.00 93.77           H  
ATOM   3557  HD3 PRO A 220       3.322   1.696  -1.528  1.00 93.77           H  
ATOM   3558  N   ALA A 221       1.395   6.197   0.808  1.00 92.90           N  
ATOM   3559  H   ALA A 221       0.962   5.686   1.564  1.00 92.90           H  
ATOM   3560  CA  ALA A 221       1.263   7.647   0.879  1.00 92.90           C  
ATOM   3561  HA  ALA A 221       2.097   8.122   0.364  1.00 92.90           H  
ATOM   3562  C   ALA A 221       1.299   8.056   2.352  1.00 92.90           C  
ATOM   3563  CB  ALA A 221      -0.044   8.075   0.200  1.00 92.90           C  
ATOM   3564  HB1 ALA A 221      -0.896   7.621   0.706  1.00 92.90           H  
ATOM   3565  HB2 ALA A 221      -0.145   9.159   0.253  1.00 92.90           H  
ATOM   3566  HB3 ALA A 221      -0.037   7.769  -0.846  1.00 92.90           H  
ATOM   3567  O   ALA A 221       0.715   7.359   3.184  1.00 92.90           O  
ATOM   3568  N   ALA A 222       2.001   9.143   2.669  1.00 95.66           N  
ATOM   3569  H   ALA A 222       2.435   9.693   1.942  1.00 95.66           H  
ATOM   3570  CA  ALA A 222       1.959   9.720   4.004  1.00 95.66           C  
ATOM   3571  HA  ALA A 222       2.218   8.949   4.730  1.00 95.66           H  
ATOM   3572  C   ALA A 222       0.540  10.215   4.307  1.00 95.66           C  
ATOM   3573  CB  ALA A 222       2.992  10.844   4.108  1.00 95.66           C  
ATOM   3574  HB1 ALA A 222       2.725  11.667   3.444  1.00 95.66           H  
ATOM   3575  HB2 ALA A 222       3.981  10.470   3.842  1.00 95.66           H  
ATOM   3576  HB3 ALA A 222       3.029  11.210   5.134  1.00 95.66           H  
ATOM   3577  O   ALA A 222      -0.170  10.674   3.409  1.00 95.66           O  
ATOM   3578  N   PHE A 223       0.127  10.112   5.563  1.00 96.10           N  
ATOM   3579  H   PHE A 223       0.749   9.722   6.256  1.00 96.10           H  
ATOM   3580  CA  PHE A 223      -1.180  10.573   6.017  1.00 96.10           C  
ATOM   3581  HA  PHE A 223      -1.553  11.326   5.322  1.00 96.10           H  
ATOM   3582  C   PHE A 223      -1.055  11.244   7.379  1.00 96.10           C  
ATOM   3583  CB  PHE A 223      -2.183   9.411   6.026  1.00 96.10           C  
ATOM   3584  HB2 PHE A 223      -3.180   9.806   6.220  1.00 96.10           H  
ATOM   3585  HB3 PHE A 223      -2.198   8.972   5.028  1.00 96.10           H  
ATOM   3586  O   PHE A 223      -0.075  11.044   8.099  1.00 96.10           O  
ATOM   3587  CG  PHE A 223      -1.883   8.318   7.033  1.00 96.10           C  
ATOM   3588  CD1 PHE A 223      -0.898   7.353   6.749  1.00 96.10           C  
ATOM   3589  HD1 PHE A 223      -0.362   7.400   5.813  1.00 96.10           H  
ATOM   3590  CD2 PHE A 223      -2.558   8.287   8.267  1.00 96.10           C  
ATOM   3591  HD2 PHE A 223      -3.319   9.018   8.496  1.00 96.10           H  
ATOM   3592  CE1 PHE A 223      -0.561   6.382   7.708  1.00 96.10           C  
ATOM   3593  HE1 PHE A 223       0.241   5.685   7.516  1.00 96.10           H  
ATOM   3594  CE2 PHE A 223      -2.224   7.312   9.222  1.00 96.10           C  
ATOM   3595  HE2 PHE A 223      -2.726   7.305  10.178  1.00 96.10           H  
ATOM   3596  CZ  PHE A 223      -1.219   6.370   8.949  1.00 96.10           C  
ATOM   3597  HZ  PHE A 223      -0.943   5.651   9.707  1.00 96.10           H  
ATOM   3598  N   LYS A 224      -2.048  12.064   7.713  1.00 97.04           N  
ATOM   3599  H   LYS A 224      -2.850  12.128   7.102  1.00 97.04           H  
ATOM   3600  CA  LYS A 224      -2.135  12.734   9.006  1.00 97.04           C  
ATOM   3601  HA  LYS A 224      -1.136  12.815   9.433  1.00 97.04           H  
ATOM   3602  C   LYS A 224      -2.980  11.879   9.953  1.00 97.04           C  
ATOM   3603  CB  LYS A 224      -2.687  14.157   8.794  1.00 97.04           C  
ATOM   3604  HB2 LYS A 224      -2.216  14.603   7.917  1.00 97.04           H  
ATOM   3605  HB3 LYS A 224      -3.763  14.113   8.628  1.00 97.04           H  
ATOM   3606  O   LYS A 224      -4.073  11.460   9.580  1.00 97.04           O  
ATOM   3607  CG  LYS A 224      -2.378  15.049  10.000  1.00 97.04           C  
ATOM   3608  HG2 LYS A 224      -2.748  14.540  10.890  1.00 97.04           H  
ATOM   3609  HG3 LYS A 224      -1.297  15.148  10.091  1.00 97.04           H  
ATOM   3610  CD  LYS A 224      -3.013  16.453   9.915  1.00 97.04           C  
ATOM   3611  HD2 LYS A 224      -2.752  16.931   8.971  1.00 97.04           H  
ATOM   3612  HD3 LYS A 224      -4.096  16.352   9.987  1.00 97.04           H  
ATOM   3613  CE  LYS A 224      -2.471  17.293  11.083  1.00 97.04           C  
ATOM   3614  HE2 LYS A 224      -1.608  17.876  10.761  1.00 97.04           H  
ATOM   3615  HE3 LYS A 224      -2.108  16.568  11.811  1.00 97.04           H  
ATOM   3616  NZ  LYS A 224      -3.475  18.156  11.765  1.00 97.04           N  
ATOM   3617  HZ1 LYS A 224      -3.151  18.446  12.676  1.00 97.04           H  
ATOM   3618  HZ2 LYS A 224      -3.738  18.979  11.242  1.00 97.04           H  
ATOM   3619  HZ3 LYS A 224      -4.289  17.612  12.013  1.00 97.04           H  
ATOM   3620  N   PHE A 225      -2.477  11.626  11.156  1.00 97.44           N  
ATOM   3621  H   PHE A 225      -1.551  11.969  11.367  1.00 97.44           H  
ATOM   3622  CA  PHE A 225      -3.226  11.042  12.267  1.00 97.44           C  
ATOM   3623  HA  PHE A 225      -4.280  10.970  12.000  1.00 97.44           H  
ATOM   3624  C   PHE A 225      -3.094  11.992  13.457  1.00 97.44           C  
ATOM   3625  CB  PHE A 225      -2.696   9.635  12.569  1.00 97.44           C  
ATOM   3626  HB2 PHE A 225      -2.736   9.048  11.652  1.00 97.44           H  
ATOM   3627  HB3 PHE A 225      -1.652   9.709  12.872  1.00 97.44           H  
ATOM   3628  O   PHE A 225      -1.977  12.247  13.919  1.00 97.44           O  
ATOM   3629  CG  PHE A 225      -3.482   8.890  13.632  1.00 97.44           C  
ATOM   3630  CD1 PHE A 225      -2.841   8.388  14.781  1.00 97.44           C  
ATOM   3631  HD1 PHE A 225      -1.783   8.544  14.932  1.00 97.44           H  
ATOM   3632  CD2 PHE A 225      -4.866   8.695  13.469  1.00 97.44           C  
ATOM   3633  HD2 PHE A 225      -5.367   9.072  12.590  1.00 97.44           H  
ATOM   3634  CE1 PHE A 225      -3.583   7.692  15.751  1.00 97.44           C  
ATOM   3635  HE1 PHE A 225      -3.100   7.326  16.645  1.00 97.44           H  
ATOM   3636  CE2 PHE A 225      -5.607   8.002  14.442  1.00 97.44           C  
ATOM   3637  HE2 PHE A 225      -6.670   7.856  14.318  1.00 97.44           H  
ATOM   3638  CZ  PHE A 225      -4.962   7.488  15.577  1.00 97.44           C  
ATOM   3639  HZ  PHE A 225      -5.527   6.954  16.327  1.00 97.44           H  
ATOM   3640  N   PHE A 226      -4.211  12.591  13.877  1.00 95.73           N  
ATOM   3641  H   PHE A 226      -5.104  12.289  13.514  1.00 95.73           H  
ATOM   3642  CA  PHE A 226      -4.220  13.790  14.721  1.00 95.73           C  
ATOM   3643  HA  PHE A 226      -5.236  14.185  14.731  1.00 95.73           H  
ATOM   3644  C   PHE A 226      -3.341  14.903  14.125  1.00 95.73           C  
ATOM   3645  CB  PHE A 226      -3.879  13.417  16.172  1.00 95.73           C  
ATOM   3646  HB2 PHE A 226      -3.904  14.320  16.783  1.00 95.73           H  
ATOM   3647  HB3 PHE A 226      -2.872  13.007  16.232  1.00 95.73           H  
ATOM   3648  O   PHE A 226      -3.582  15.340  13.000  1.00 95.73           O  
ATOM   3649  CG  PHE A 226      -4.848  12.432  16.775  1.00 95.73           C  
ATOM   3650  CD1 PHE A 226      -6.096  12.890  17.232  1.00 95.73           C  
ATOM   3651  HD1 PHE A 226      -6.367  13.932  17.144  1.00 95.73           H  
ATOM   3652  CD2 PHE A 226      -4.506  11.073  16.899  1.00 95.73           C  
ATOM   3653  HD2 PHE A 226      -3.542  10.717  16.566  1.00 95.73           H  
ATOM   3654  CE1 PHE A 226      -7.002  11.992  17.815  1.00 95.73           C  
ATOM   3655  HE1 PHE A 226      -7.953  12.354  18.178  1.00 95.73           H  
ATOM   3656  CE2 PHE A 226      -5.408  10.181  17.501  1.00 95.73           C  
ATOM   3657  HE2 PHE A 226      -5.130   9.149  17.655  1.00 95.73           H  
ATOM   3658  CZ  PHE A 226      -6.658  10.637  17.953  1.00 95.73           C  
ATOM   3659  HZ  PHE A 226      -7.340   9.953  18.437  1.00 95.73           H  
ATOM   3660  N   ASP A 227      -2.295  15.330  14.835  1.00 93.76           N  
ATOM   3661  H   ASP A 227      -2.206  14.985  15.780  1.00 93.76           H  
ATOM   3662  CA  ASP A 227      -1.335  16.349  14.393  1.00 93.76           C  
ATOM   3663  HA  ASP A 227      -1.753  16.861  13.526  1.00 93.76           H  
ATOM   3664  C   ASP A 227      -0.013  15.783  13.881  1.00 93.76           C  
ATOM   3665  CB  ASP A 227      -1.191  17.434  15.457  1.00 93.76           C  
ATOM   3666  HB2 ASP A 227      -0.412  18.139  15.165  1.00 93.76           H  
ATOM   3667  HB3 ASP A 227      -0.915  16.981  16.409  1.00 93.76           H  
ATOM   3668  O   ASP A 227       0.936  16.521  13.622  1.00 93.76           O  
ATOM   3669  CG  ASP A 227      -2.508  18.195  15.574  1.00 93.76           C  
ATOM   3670  OD1 ASP A 227      -3.053  18.553  14.491  1.00 93.76           O  
ATOM   3671  OD2 ASP A 227      -2.948  18.364  16.727  1.00 93.76           O  
ATOM   3672  N   THR A 228       0.043  14.468  13.673  1.00 97.17           N  
ATOM   3673  H   THR A 228      -0.782  13.912  13.845  1.00 97.17           H  
ATOM   3674  CA  THR A 228       1.275  13.781  13.300  1.00 97.17           C  
ATOM   3675  HA  THR A 228       2.098  14.496  13.311  1.00 97.17           H  
ATOM   3676  C   THR A 228       1.191  13.191  11.899  1.00 97.17           C  
ATOM   3677  CB  THR A 228       1.616  12.718  14.341  1.00 97.17           C  
ATOM   3678  HB  THR A 228       0.847  11.945  14.364  1.00 97.17           H  
ATOM   3679  O   THR A 228       0.241  12.491  11.554  1.00 97.17           O  
ATOM   3680  CG2 THR A 228       2.978  12.093  14.071  1.00 97.17           C  
ATOM   3681 HG21 THR A 228       2.892  11.380  13.251  1.00 97.17           H  
ATOM   3682 HG22 THR A 228       3.704  12.869  13.827  1.00 97.17           H  
ATOM   3683 HG23 THR A 228       3.302  11.587  14.980  1.00 97.17           H  
ATOM   3684  OG1 THR A 228       1.733  13.309  15.609  1.00 97.17           O  
ATOM   3685  HG1 THR A 228       0.860  13.596  15.889  1.00 97.17           H  
ATOM   3686  N   ILE A 229       2.222  13.438  11.087  1.00 97.51           N  
ATOM   3687  H   ILE A 229       2.964  14.037  11.420  1.00 97.51           H  
ATOM   3688  CA  ILE A 229       2.389  12.779   9.789  1.00 97.51           C  
ATOM   3689  HA  ILE A 229       1.400  12.634   9.354  1.00 97.51           H  
ATOM   3690  C   ILE A 229       3.006  11.393  10.013  1.00 97.51           C  
ATOM   3691  CB  ILE A 229       3.191  13.652   8.796  1.00 97.51           C  
ATOM   3692  HB  ILE A 229       4.182  13.834   9.213  1.00 97.51           H  
ATOM   3693  O   ILE A 229       4.004  11.238  10.730  1.00 97.51           O  
ATOM   3694  CG1 ILE A 229       2.476  15.010   8.591  1.00 97.51           C  
ATOM   3695 HG12 ILE A 229       2.361  15.506   9.555  1.00 97.51           H  
ATOM   3696 HG13 ILE A 229       1.479  14.838   8.185  1.00 97.51           H  
ATOM   3697  CG2 ILE A 229       3.353  12.917   7.451  1.00 97.51           C  
ATOM   3698 HG21 ILE A 229       3.959  13.508   6.763  1.00 97.51           H  
ATOM   3699 HG22 ILE A 229       2.375  12.733   7.005  1.00 97.51           H  
ATOM   3700 HG23 ILE A 229       3.872  11.969   7.586  1.00 97.51           H  
ATOM   3701  CD1 ILE A 229       3.218  15.993   7.677  1.00 97.51           C  
ATOM   3702 HD11 ILE A 229       2.704  16.955   7.694  1.00 97.51           H  
ATOM   3703 HD12 ILE A 229       4.240  16.132   8.030  1.00 97.51           H  
ATOM   3704 HD13 ILE A 229       3.230  15.630   6.649  1.00 97.51           H  
ATOM   3705  N   ILE A 230       2.397  10.381   9.401  1.00 97.28           N  
ATOM   3706  H   ILE A 230       1.557  10.582   8.877  1.00 97.28           H  
ATOM   3707  CA  ILE A 230       2.835   8.989   9.454  1.00 97.28           C  
ATOM   3708  HA  ILE A 230       3.801   8.937   9.957  1.00 97.28           H  
ATOM   3709  C   ILE A 230       3.029   8.485   8.027  1.00 97.28           C  
ATOM   3710  CB  ILE A 230       1.842   8.120  10.260  1.00 97.28           C  
ATOM   3711  HB  ILE A 230       0.882   8.122   9.744  1.00 97.28           H  
ATOM   3712  O   ILE A 230       2.123   8.536   7.193  1.00 97.28           O  
ATOM   3713  CG1 ILE A 230       1.633   8.726  11.669  1.00 97.28           C  
ATOM   3714 HG12 ILE A 230       2.597   8.864  12.157  1.00 97.28           H  
ATOM   3715 HG13 ILE A 230       1.161   9.703  11.568  1.00 97.28           H  
ATOM   3716  CG2 ILE A 230       2.353   6.665  10.336  1.00 97.28           C  
ATOM   3717 HG21 ILE A 230       3.311   6.626  10.854  1.00 97.28           H  
ATOM   3718 HG22 ILE A 230       2.461   6.247   9.335  1.00 97.28           H  
ATOM   3719 HG23 ILE A 230       1.635   6.041  10.869  1.00 97.28           H  
ATOM   3720  CD1 ILE A 230       0.736   7.902  12.592  1.00 97.28           C  
ATOM   3721 HD11 ILE A 230      -0.167   7.593  12.067  1.00 97.28           H  
ATOM   3722 HD12 ILE A 230       1.291   7.034  12.947  1.00 97.28           H  
ATOM   3723 HD13 ILE A 230       0.458   8.506  13.456  1.00 97.28           H  
ATOM   3724  N   ASP A 231       4.223   7.969   7.749  1.00 95.77           N  
ATOM   3725  H   ASP A 231       4.954   8.006   8.444  1.00 95.77           H  
ATOM   3726  CA  ASP A 231       4.521   7.333   6.473  1.00 95.77           C  
ATOM   3727  HA  ASP A 231       4.072   7.926   5.677  1.00 95.77           H  
ATOM   3728  C   ASP A 231       3.923   5.928   6.408  1.00 95.77           C  
ATOM   3729  CB  ASP A 231       6.033   7.298   6.230  1.00 95.77           C  
ATOM   3730  HB2 ASP A 231       6.533   6.867   7.097  1.00 95.77           H  
ATOM   3731  HB3 ASP A 231       6.237   6.661   5.370  1.00 95.77           H  
ATOM   3732  O   ASP A 231       3.950   5.156   7.368  1.00 95.77           O  
ATOM   3733  CG  ASP A 231       6.581   8.692   5.931  1.00 95.77           C  
ATOM   3734  OD1 ASP A 231       6.003   9.340   5.030  1.00 95.77           O  
ATOM   3735  OD2 ASP A 231       7.581   9.064   6.578  1.00 95.77           O  
ATOM   3736  N   ARG A 232       3.412   5.541   5.241  1.00 95.28           N  
ATOM   3737  H   ARG A 232       3.413   6.205   4.480  1.00 95.28           H  
ATOM   3738  CA  ARG A 232       3.022   4.148   4.998  1.00 95.28           C  
ATOM   3739  HA  ARG A 232       2.661   3.725   5.935  1.00 95.28           H  
ATOM   3740  C   ARG A 232       4.223   3.324   4.570  1.00 95.28           C  
ATOM   3741  CB  ARG A 232       1.891   4.073   3.980  1.00 95.28           C  
ATOM   3742  HB2 ARG A 232       2.137   4.687   3.114  1.00 95.28           H  
ATOM   3743  HB3 ARG A 232       1.769   3.038   3.659  1.00 95.28           H  
ATOM   3744  O   ARG A 232       5.021   3.755   3.739  1.00 95.28           O  
ATOM   3745  CG  ARG A 232       0.592   4.564   4.624  1.00 95.28           C  
ATOM   3746  HG2 ARG A 232       0.359   3.960   5.500  1.00 95.28           H  
ATOM   3747  HG3 ARG A 232       0.712   5.597   4.950  1.00 95.28           H  
ATOM   3748  CD  ARG A 232      -0.555   4.477   3.627  1.00 95.28           C  
ATOM   3749  HD2 ARG A 232      -1.404   5.004   4.061  1.00 95.28           H  
ATOM   3750  HD3 ARG A 232      -0.279   4.976   2.698  1.00 95.28           H  
ATOM   3751  NE  ARG A 232      -0.914   3.072   3.394  1.00 95.28           N  
ATOM   3752  HE  ARG A 232      -0.894   2.475   4.209  1.00 95.28           H  
ATOM   3753  NH1 ARG A 232      -1.828   3.246   1.282  1.00 95.28           N  
ATOM   3754 HH11 ARG A 232      -2.123   2.791   0.430  1.00 95.28           H  
ATOM   3755 HH12 ARG A 232      -1.637   4.237   1.260  1.00 95.28           H  
ATOM   3756  NH2 ARG A 232      -1.795   1.301   2.397  1.00 95.28           N  
ATOM   3757 HH21 ARG A 232      -2.408   0.899   1.702  1.00 95.28           H  
ATOM   3758 HH22 ARG A 232      -1.769   0.877   3.313  1.00 95.28           H  
ATOM   3759  CZ  ARG A 232      -1.514   2.562   2.344  1.00 95.28           C  
ATOM   3760  N   LYS A 233       4.308   2.095   5.088  1.00 95.04           N  
ATOM   3761  H   LYS A 233       3.627   1.828   5.783  1.00 95.04           H  
ATOM   3762  CA  LYS A 233       5.379   1.155   4.746  1.00 95.04           C  
ATOM   3763  HA  LYS A 233       6.320   1.592   5.084  1.00 95.04           H  
ATOM   3764  C   LYS A 233       5.468   0.947   3.233  1.00 95.04           C  
ATOM   3765  CB  LYS A 233       5.170  -0.168   5.493  1.00 95.04           C  
ATOM   3766  HB2 LYS A 233       4.215  -0.610   5.208  1.00 95.04           H  
ATOM   3767  HB3 LYS A 233       5.158   0.050   6.561  1.00 95.04           H  
ATOM   3768  O   LYS A 233       4.494   0.550   2.592  1.00 95.04           O  
ATOM   3769  CG  LYS A 233       6.304  -1.162   5.201  1.00 95.04           C  
ATOM   3770  HG2 LYS A 233       6.280  -1.449   4.150  1.00 95.04           H  
ATOM   3771  HG3 LYS A 233       7.261  -0.689   5.419  1.00 95.04           H  
ATOM   3772  CD  LYS A 233       6.161  -2.419   6.057  1.00 95.04           C  
ATOM   3773  HD2 LYS A 233       6.199  -2.144   7.111  1.00 95.04           H  
ATOM   3774  HD3 LYS A 233       5.199  -2.881   5.838  1.00 95.04           H  
ATOM   3775  CE  LYS A 233       7.300  -3.391   5.737  1.00 95.04           C  
ATOM   3776  HE2 LYS A 233       7.260  -3.641   4.677  1.00 95.04           H  
ATOM   3777  HE3 LYS A 233       8.247  -2.888   5.934  1.00 95.04           H  
ATOM   3778  NZ  LYS A 233       7.202  -4.614   6.561  1.00 95.04           N  
ATOM   3779  HZ1 LYS A 233       6.314  -5.073   6.416  1.00 95.04           H  
ATOM   3780  HZ2 LYS A 233       7.188  -4.367   7.540  1.00 95.04           H  
ATOM   3781  HZ3 LYS A 233       7.967  -5.257   6.410  1.00 95.04           H  
ATOM   3782  N   ARG A 234       6.662   1.176   2.684  1.00 95.04           N  
ATOM   3783  H   ARG A 234       7.393   1.515   3.293  1.00 95.04           H  
ATOM   3784  CA  ARG A 234       7.014   0.866   1.296  1.00 95.04           C  
ATOM   3785  HA  ARG A 234       6.096   0.821   0.709  1.00 95.04           H  
ATOM   3786  C   ARG A 234       7.677  -0.508   1.226  1.00 95.04           C  
ATOM   3787  CB  ARG A 234       7.896   1.992   0.735  1.00 95.04           C  
ATOM   3788  HB2 ARG A 234       7.417   2.946   0.954  1.00 95.04           H  
ATOM   3789  HB3 ARG A 234       8.868   1.975   1.229  1.00 95.04           H  
ATOM   3790  O   ARG A 234       8.529  -0.827   2.051  1.00 95.04           O  
ATOM   3791  CG  ARG A 234       8.092   1.870  -0.786  1.00 95.04           C  
ATOM   3792  HG2 ARG A 234       8.606   0.936  -1.011  1.00 95.04           H  
ATOM   3793  HG3 ARG A 234       7.127   1.832  -1.292  1.00 95.04           H  
ATOM   3794  CD  ARG A 234       8.909   3.026  -1.370  1.00 95.04           C  
ATOM   3795  HD2 ARG A 234       9.076   2.803  -2.424  1.00 95.04           H  
ATOM   3796  HD3 ARG A 234       9.873   3.076  -0.864  1.00 95.04           H  
ATOM   3797  NE  ARG A 234       8.212   4.324  -1.256  1.00 95.04           N  
ATOM   3798  HE  ARG A 234       7.379   4.350  -0.686  1.00 95.04           H  
ATOM   3799  NH1 ARG A 234       9.583   5.510  -2.660  1.00 95.04           N  
ATOM   3800 HH11 ARG A 234      10.078   4.653  -2.866  1.00 95.04           H  
ATOM   3801 HH12 ARG A 234       9.816   6.371  -3.135  1.00 95.04           H  
ATOM   3802  NH2 ARG A 234       7.840   6.526  -1.709  1.00 95.04           N  
ATOM   3803 HH21 ARG A 234       7.034   6.522  -1.100  1.00 95.04           H  
ATOM   3804 HH22 ARG A 234       8.110   7.390  -2.158  1.00 95.04           H  
ATOM   3805  CZ  ARG A 234       8.545   5.443  -1.874  1.00 95.04           C  
ATOM   3806  N   TYR A 235       7.310  -1.306   0.229  1.00 95.33           N  
ATOM   3807  H   TYR A 235       6.614  -0.982  -0.427  1.00 95.33           H  
ATOM   3808  CA  TYR A 235       7.831  -2.660   0.038  1.00 95.33           C  
ATOM   3809  HA  TYR A 235       8.396  -2.967   0.918  1.00 95.33           H  
ATOM   3810  C   TYR A 235       8.787  -2.676  -1.160  1.00 95.33           C  
ATOM   3811  CB  TYR A 235       6.664  -3.643  -0.111  1.00 95.33           C  
ATOM   3812  HB2 TYR A 235       7.057  -4.659  -0.154  1.00 95.33           H  
ATOM   3813  HB3 TYR A 235       6.171  -3.431  -1.060  1.00 95.33           H  
ATOM   3814  O   TYR A 235       8.408  -3.000  -2.281  1.00 95.33           O  
ATOM   3815  CG  TYR A 235       5.609  -3.561   0.971  1.00 95.33           C  
ATOM   3816  CD1 TYR A 235       5.758  -4.280   2.172  1.00 95.33           C  
ATOM   3817  HD1 TYR A 235       6.614  -4.924   2.309  1.00 95.33           H  
ATOM   3818  CD2 TYR A 235       4.480  -2.744   0.768  1.00 95.33           C  
ATOM   3819  HD2 TYR A 235       4.376  -2.193  -0.155  1.00 95.33           H  
ATOM   3820  CE1 TYR A 235       4.778  -4.165   3.177  1.00 95.33           C  
ATOM   3821  HE1 TYR A 235       4.868  -4.703   4.110  1.00 95.33           H  
ATOM   3822  CE2 TYR A 235       3.501  -2.630   1.768  1.00 95.33           C  
ATOM   3823  HE2 TYR A 235       2.654  -1.977   1.619  1.00 95.33           H  
ATOM   3824  OH  TYR A 235       2.691  -3.249   3.927  1.00 95.33           O  
ATOM   3825  HH  TYR A 235       2.073  -2.542   3.727  1.00 95.33           H  
ATOM   3826  CZ  TYR A 235       3.646  -3.349   2.971  1.00 95.33           C  
ATOM   3827  N   THR A 236      10.040  -2.287  -0.929  1.00 94.46           N  
ATOM   3828  H   THR A 236      10.302  -2.008   0.006  1.00 94.46           H  
ATOM   3829  CA  THR A 236      11.082  -2.136  -1.970  1.00 94.46           C  
ATOM   3830  HA  THR A 236      10.610  -1.837  -2.906  1.00 94.46           H  
ATOM   3831  C   THR A 236      11.849  -3.428  -2.279  1.00 94.46           C  
ATOM   3832  CB  THR A 236      12.073  -1.035  -1.572  1.00 94.46           C  
ATOM   3833  HB  THR A 236      12.882  -0.981  -2.300  1.00 94.46           H  
ATOM   3834  O   THR A 236      12.883  -3.406  -2.943  1.00 94.46           O  
ATOM   3835  CG2 THR A 236      11.409   0.337  -1.475  1.00 94.46           C  
ATOM   3836 HG21 THR A 236      10.834   0.532  -2.380  1.00 94.46           H  
ATOM   3837 HG22 THR A 236      10.755   0.372  -0.603  1.00 94.46           H  
ATOM   3838 HG23 THR A 236      12.177   1.103  -1.372  1.00 94.46           H  
ATOM   3839  OG1 THR A 236      12.591  -1.323  -0.292  1.00 94.46           O  
ATOM   3840  HG1 THR A 236      13.360  -0.765  -0.155  1.00 94.46           H  
ATOM   3841  N   SER A 237      11.373  -4.567  -1.776  1.00 94.43           N  
ATOM   3842  H   SER A 237      10.484  -4.530  -1.297  1.00 94.43           H  
ATOM   3843  CA  SER A 237      11.925  -5.890  -2.061  1.00 94.43           C  
ATOM   3844  HA  SER A 237      12.716  -5.815  -2.806  1.00 94.43           H  
ATOM   3845  C   SER A 237      10.820  -6.778  -2.606  1.00 94.43           C  
ATOM   3846  CB  SER A 237      12.524  -6.505  -0.795  1.00 94.43           C  
ATOM   3847  HB2 SER A 237      11.765  -6.512  -0.012  1.00 94.43           H  
ATOM   3848  HB3 SER A 237      13.367  -5.901  -0.462  1.00 94.43           H  
ATOM   3849  O   SER A 237       9.812  -6.994  -1.940  1.00 94.43           O  
ATOM   3850  OG  SER A 237      12.954  -7.838  -1.031  1.00 94.43           O  
ATOM   3851  HG  SER A 237      12.813  -8.316  -0.211  1.00 94.43           H  
ATOM   3852  N   VAL A 238      11.040  -7.334  -3.795  1.00 95.81           N  
ATOM   3853  H   VAL A 238      11.856  -7.045  -4.316  1.00 95.81           H  
ATOM   3854  CA  VAL A 238      10.124  -8.290  -4.433  1.00 95.81           C  
ATOM   3855  HA  VAL A 238       9.115  -8.094  -4.071  1.00 95.81           H  
ATOM   3856  C   VAL A 238      10.430  -9.745  -4.071  1.00 95.81           C  
ATOM   3857  CB  VAL A 238      10.088  -8.102  -5.957  1.00 95.81           C  
ATOM   3858  HB  VAL A 238       9.358  -8.802  -6.363  1.00 95.81           H  
ATOM   3859  O   VAL A 238       9.781 -10.656  -4.571  1.00 95.81           O  
ATOM   3860  CG1 VAL A 238       9.620  -6.695  -6.340  1.00 95.81           C  
ATOM   3861 HG11 VAL A 238       8.648  -6.486  -5.893  1.00 95.81           H  
ATOM   3862 HG12 VAL A 238       9.509  -6.635  -7.422  1.00 95.81           H  
ATOM   3863 HG13 VAL A 238      10.342  -5.946  -6.012  1.00 95.81           H  
ATOM   3864  CG2 VAL A 238      11.459  -8.380  -6.592  1.00 95.81           C  
ATOM   3865 HG21 VAL A 238      11.800  -9.386  -6.346  1.00 95.81           H  
ATOM   3866 HG22 VAL A 238      12.196  -7.645  -6.269  1.00 95.81           H  
ATOM   3867 HG23 VAL A 238      11.369  -8.317  -7.676  1.00 95.81           H  
ATOM   3868  N   LYS A 239      11.423  -9.997  -3.208  1.00 94.92           N  
ATOM   3869  H   LYS A 239      11.907  -9.210  -2.799  1.00 94.92           H  
ATOM   3870  CA  LYS A 239      11.843 -11.366  -2.864  1.00 94.92           C  
ATOM   3871  HA  LYS A 239      12.165 -11.883  -3.769  1.00 94.92           H  
ATOM   3872  C   LYS A 239      10.695 -12.201  -2.302  1.00 94.92           C  
ATOM   3873  CB  LYS A 239      12.993 -11.344  -1.853  1.00 94.92           C  
ATOM   3874  HB2 LYS A 239      12.704 -10.746  -0.989  1.00 94.92           H  
ATOM   3875  HB3 LYS A 239      13.168 -12.365  -1.515  1.00 94.92           H  
ATOM   3876  O   LYS A 239      10.591 -13.373  -2.633  1.00 94.92           O  
ATOM   3877  CG  LYS A 239      14.296 -10.804  -2.452  1.00 94.92           C  
ATOM   3878  HG2 LYS A 239      14.586 -11.420  -3.303  1.00 94.92           H  
ATOM   3879  HG3 LYS A 239      14.156  -9.775  -2.786  1.00 94.92           H  
ATOM   3880  CD  LYS A 239      15.395 -10.851  -1.386  1.00 94.92           C  
ATOM   3881  HD2 LYS A 239      15.513 -11.878  -1.042  1.00 94.92           H  
ATOM   3882  HD3 LYS A 239      15.097 -10.227  -0.543  1.00 94.92           H  
ATOM   3883  CE  LYS A 239      16.720 -10.345  -1.956  1.00 94.92           C  
ATOM   3884  HE2 LYS A 239      16.575  -9.330  -2.327  1.00 94.92           H  
ATOM   3885  HE3 LYS A 239      16.996 -10.976  -2.801  1.00 94.92           H  
ATOM   3886  NZ  LYS A 239      17.783 -10.372  -0.920  1.00 94.92           N  
ATOM   3887  HZ1 LYS A 239      17.530  -9.776  -0.145  1.00 94.92           H  
ATOM   3888  HZ2 LYS A 239      18.662 -10.051  -1.299  1.00 94.92           H  
ATOM   3889  HZ3 LYS A 239      17.901 -11.311  -0.566  1.00 94.92           H  
ATOM   3890  N   GLU A 240       9.830 -11.580  -1.499  1.00 93.81           N  
ATOM   3891  H   GLU A 240       9.949 -10.593  -1.324  1.00 93.81           H  
ATOM   3892  CA  GLU A 240       8.723 -12.272  -0.834  1.00 93.81           C  
ATOM   3893  HA  GLU A 240       9.130 -13.132  -0.302  1.00 93.81           H  
ATOM   3894  C   GLU A 240       7.695 -12.855  -1.815  1.00 93.81           C  
ATOM   3895  CB  GLU A 240       8.076 -11.353   0.225  1.00 93.81           C  
ATOM   3896  HB2 GLU A 240       8.851 -11.041   0.925  1.00 93.81           H  
ATOM   3897  HB3 GLU A 240       7.366 -11.957   0.789  1.00 93.81           H  
ATOM   3898  O   GLU A 240       7.053 -13.847  -1.491  1.00 93.81           O  
ATOM   3899  CG  GLU A 240       7.367 -10.083  -0.304  1.00 93.81           C  
ATOM   3900  HG2 GLU A 240       8.130  -9.406  -0.689  1.00 93.81           H  
ATOM   3901  HG3 GLU A 240       6.720 -10.352  -1.139  1.00 93.81           H  
ATOM   3902  CD  GLU A 240       6.514  -9.340   0.759  1.00 93.81           C  
ATOM   3903  OE1 GLU A 240       5.972  -8.245   0.471  1.00 93.81           O  
ATOM   3904  OE2 GLU A 240       6.343  -9.841   1.892  1.00 93.81           O  
ATOM   3905  N   VAL A 241       7.563 -12.299  -3.027  1.00 95.49           N  
ATOM   3906  H   VAL A 241       8.161 -11.529  -3.293  1.00 95.49           H  
ATOM   3907  CA  VAL A 241       6.609 -12.828  -4.014  1.00 95.49           C  
ATOM   3908  HA  VAL A 241       5.796 -13.292  -3.455  1.00 95.49           H  
ATOM   3909  C   VAL A 241       7.188 -13.931  -4.895  1.00 95.49           C  
ATOM   3910  CB  VAL A 241       5.943 -11.743  -4.874  1.00 95.49           C  
ATOM   3911  HB  VAL A 241       5.261 -12.239  -5.566  1.00 95.49           H  
ATOM   3912  O   VAL A 241       6.422 -14.648  -5.536  1.00 95.49           O  
ATOM   3913  CG1 VAL A 241       5.107 -10.805  -4.000  1.00 95.49           C  
ATOM   3914 HG11 VAL A 241       4.591 -10.080  -4.629  1.00 95.49           H  
ATOM   3915 HG12 VAL A 241       5.742 -10.292  -3.278  1.00 95.49           H  
ATOM   3916 HG13 VAL A 241       4.366 -11.393  -3.459  1.00 95.49           H  
ATOM   3917  CG2 VAL A 241       6.917 -10.915  -5.715  1.00 95.49           C  
ATOM   3918 HG21 VAL A 241       6.354 -10.360  -6.465  1.00 95.49           H  
ATOM   3919 HG22 VAL A 241       7.445 -10.206  -5.077  1.00 95.49           H  
ATOM   3920 HG23 VAL A 241       7.630 -11.562  -6.226  1.00 95.49           H  
ATOM   3921  N   LEU A 242       8.514 -14.106  -4.933  1.00 94.18           N  
ATOM   3922  H   LEU A 242       9.098 -13.561  -4.314  1.00 94.18           H  
ATOM   3923  CA  LEU A 242       9.134 -15.096  -5.816  1.00 94.18           C  
ATOM   3924  HA  LEU A 242       8.786 -14.918  -6.833  1.00 94.18           H  
ATOM   3925  C   LEU A 242       8.688 -16.517  -5.464  1.00 94.18           C  
ATOM   3926  CB  LEU A 242      10.667 -14.971  -5.777  1.00 94.18           C  
ATOM   3927  HB2 LEU A 242      10.998 -15.088  -4.745  1.00 94.18           H  
ATOM   3928  HB3 LEU A 242      11.095 -15.792  -6.352  1.00 94.18           H  
ATOM   3929  O   LEU A 242       8.423 -17.298  -6.371  1.00 94.18           O  
ATOM   3930  CG  LEU A 242      11.216 -13.647  -6.337  1.00 94.18           C  
ATOM   3931  HG  LEU A 242      10.797 -12.811  -5.777  1.00 94.18           H  
ATOM   3932  CD1 LEU A 242      12.734 -13.622  -6.163  1.00 94.18           C  
ATOM   3933 HD11 LEU A 242      12.978 -13.704  -5.104  1.00 94.18           H  
ATOM   3934 HD12 LEU A 242      13.177 -14.468  -6.688  1.00 94.18           H  
ATOM   3935 HD13 LEU A 242      13.143 -12.693  -6.560  1.00 94.18           H  
ATOM   3936  CD2 LEU A 242      10.904 -13.450  -7.823  1.00 94.18           C  
ATOM   3937 HD21 LEU A 242      11.376 -12.533  -8.176  1.00 94.18           H  
ATOM   3938 HD22 LEU A 242      11.283 -14.293  -8.402  1.00 94.18           H  
ATOM   3939 HD23 LEU A 242       9.829 -13.356  -7.973  1.00 94.18           H  
ATOM   3940  N   ASP A 243       8.551 -16.837  -4.180  1.00 91.61           N  
ATOM   3941  H   ASP A 243       8.787 -16.145  -3.483  1.00 91.61           H  
ATOM   3942  CA  ASP A 243       8.134 -18.164  -3.699  1.00 91.61           C  
ATOM   3943  HA  ASP A 243       8.180 -18.872  -4.526  1.00 91.61           H  
ATOM   3944  C   ASP A 243       6.667 -18.201  -3.240  1.00 91.61           C  
ATOM   3945  CB  ASP A 243       9.139 -18.659  -2.649  1.00 91.61           C  
ATOM   3946  HB2 ASP A 243       9.123 -17.985  -1.792  1.00 91.61           H  
ATOM   3947  HB3 ASP A 243       8.852 -19.655  -2.313  1.00 91.61           H  
ATOM   3948  O   ASP A 243       6.247 -19.104  -2.523  1.00 91.61           O  
ATOM   3949  CG  ASP A 243      10.558 -18.734  -3.229  1.00 91.61           C  
ATOM   3950  OD1 ASP A 243      10.700 -19.142  -4.418  1.00 91.61           O  
ATOM   3951  OD2 ASP A 243      11.499 -18.328  -2.515  1.00 91.61           O  
ATOM   3952  N   SER A 244       5.884 -17.209  -3.664  1.00 94.41           N  
ATOM   3953  H   SER A 244       6.279 -16.556  -4.326  1.00 94.41           H  
ATOM   3954  CA  SER A 244       4.472 -17.062  -3.312  1.00 94.41           C  
ATOM   3955  HA  SER A 244       4.279 -17.611  -2.391  1.00 94.41           H  
ATOM   3956  C   SER A 244       3.538 -17.631  -4.386  1.00 94.41           C  
ATOM   3957  CB  SER A 244       4.190 -15.590  -3.025  1.00 94.41           C  
ATOM   3958  HB2 SER A 244       4.987 -15.182  -2.404  1.00 94.41           H  
ATOM   3959  HB3 SER A 244       3.254 -15.492  -2.474  1.00 94.41           H  
ATOM   3960  O   SER A 244       3.971 -18.016  -5.476  1.00 94.41           O  
ATOM   3961  OG  SER A 244       4.087 -14.855  -4.223  1.00 94.41           O  
ATOM   3962  HG  SER A 244       4.881 -14.984  -4.748  1.00 94.41           H  
ATOM   3963  N   THR A 245       2.236 -17.651  -4.099  1.00 94.90           N  
ATOM   3964  H   THR A 245       1.921 -17.245  -3.230  1.00 94.90           H  
ATOM   3965  CA  THR A 245       1.221 -18.067  -5.072  1.00 94.90           C  
ATOM   3966  HA  THR A 245       1.645 -18.833  -5.722  1.00 94.90           H  
ATOM   3967  C   THR A 245       0.807 -16.875  -5.927  1.00 94.90           C  
ATOM   3968  CB  THR A 245       0.006 -18.693  -4.378  1.00 94.90           C  
ATOM   3969  HB  THR A 245      -0.474 -17.960  -3.729  1.00 94.90           H  
ATOM   3970  O   THR A 245       0.254 -15.899  -5.419  1.00 94.90           O  
ATOM   3971  CG2 THR A 245      -1.013 -19.235  -5.379  1.00 94.90           C  
ATOM   3972 HG21 THR A 245      -1.419 -18.426  -5.986  1.00 94.90           H  
ATOM   3973 HG22 THR A 245      -1.833 -19.704  -4.835  1.00 94.90           H  
ATOM   3974 HG23 THR A 245      -0.544 -19.976  -6.026  1.00 94.90           H  
ATOM   3975  OG1 THR A 245       0.434 -19.791  -3.607  1.00 94.90           O  
ATOM   3976  HG1 THR A 245       0.771 -19.448  -2.776  1.00 94.90           H  
ATOM   3977  N   PHE A 246       1.040 -16.949  -7.238  1.00 93.25           N  
ATOM   3978  H   PHE A 246       1.506 -17.766  -7.606  1.00 93.25           H  
ATOM   3979  CA  PHE A 246       0.494 -15.970  -8.176  1.00 93.25           C  
ATOM   3980  HA  PHE A 246       0.658 -14.971  -7.769  1.00 93.25           H  
ATOM   3981  C   PHE A 246      -1.015 -16.184  -8.327  1.00 93.25           C  
ATOM   3982  CB  PHE A 246       1.219 -16.057  -9.526  1.00 93.25           C  
ATOM   3983  HB2 PHE A 246       1.183 -17.090  -9.870  1.00 93.25           H  
ATOM   3984  HB3 PHE A 246       2.266 -15.792  -9.384  1.00 93.25           H  
ATOM   3985  O   PHE A 246      -1.461 -17.225  -8.811  1.00 93.25           O  
ATOM   3986  CG  PHE A 246       0.635 -15.159 -10.606  1.00 93.25           C  
ATOM   3987  CD1 PHE A 246       0.330 -15.691 -11.874  1.00 93.25           C  
ATOM   3988  HD1 PHE A 246       0.523 -16.733 -12.085  1.00 93.25           H  
ATOM   3989  CD2 PHE A 246       0.364 -13.802 -10.343  1.00 93.25           C  
ATOM   3990  HD2 PHE A 246       0.585 -13.377  -9.375  1.00 93.25           H  
ATOM   3991  CE1 PHE A 246      -0.216 -14.871 -12.878  1.00 93.25           C  
ATOM   3992  HE1 PHE A 246      -0.421 -15.284 -13.854  1.00 93.25           H  
ATOM   3993  CE2 PHE A 246      -0.228 -12.998 -11.332  1.00 93.25           C  
ATOM   3994  HE2 PHE A 246      -0.499 -11.977 -11.108  1.00 93.25           H  
ATOM   3995  CZ  PHE A 246      -0.493 -13.520 -12.606  1.00 93.25           C  
ATOM   3996  HZ  PHE A 246      -0.906 -12.880 -13.372  1.00 93.25           H  
ATOM   3997  N   LEU A 247      -1.803 -15.190  -7.923  1.00 90.04           N  
ATOM   3998  H   LEU A 247      -1.375 -14.335  -7.595  1.00 90.04           H  
ATOM   3999  CA  LEU A 247      -3.244 -15.182  -8.121  1.00 90.04           C  
ATOM   4000  HA  LEU A 247      -3.617 -16.206  -8.137  1.00 90.04           H  
ATOM   4001  C   LEU A 247      -3.536 -14.572  -9.487  1.00 90.04           C  
ATOM   4002  CB  LEU A 247      -3.945 -14.438  -6.973  1.00 90.04           C  
ATOM   4003  HB2 LEU A 247      -3.582 -13.411  -6.945  1.00 90.04           H  
ATOM   4004  HB3 LEU A 247      -5.011 -14.409  -7.201  1.00 90.04           H  
ATOM   4005  O   LEU A 247      -3.625 -13.353  -9.647  1.00 90.04           O  
ATOM   4006  CG  LEU A 247      -3.755 -15.058  -5.576  1.00 90.04           C  
ATOM   4007  HG  LEU A 247      -2.712 -14.968  -5.274  1.00 90.04           H  
ATOM   4008  CD1 LEU A 247      -4.622 -14.285  -4.579  1.00 90.04           C  
ATOM   4009 HD11 LEU A 247      -4.626 -14.800  -3.618  1.00 90.04           H  
ATOM   4010 HD12 LEU A 247      -4.218 -13.282  -4.447  1.00 90.04           H  
ATOM   4011 HD13 LEU A 247      -5.649 -14.231  -4.942  1.00 90.04           H  
ATOM   4012  CD2 LEU A 247      -4.159 -16.532  -5.512  1.00 90.04           C  
ATOM   4013 HD21 LEU A 247      -3.496 -17.132  -6.135  1.00 90.04           H  
ATOM   4014 HD22 LEU A 247      -4.067 -16.894  -4.488  1.00 90.04           H  
ATOM   4015 HD23 LEU A 247      -5.189 -16.658  -5.846  1.00 90.04           H  
ATOM   4016  N   HIS A 248      -3.684 -15.444 -10.482  1.00 81.41           N  
ATOM   4017  H   HIS A 248      -3.532 -16.425 -10.295  1.00 81.41           H  
ATOM   4018  CA  HIS A 248      -4.137 -15.041 -11.801  1.00 81.41           C  
ATOM   4019  HA  HIS A 248      -3.604 -14.131 -12.073  1.00 81.41           H  
ATOM   4020  C   HIS A 248      -5.634 -14.712 -11.715  1.00 81.41           C  
ATOM   4021  CB  HIS A 248      -3.775 -16.126 -12.829  1.00 81.41           C  
ATOM   4022  HB2 HIS A 248      -4.466 -16.965 -12.743  1.00 81.41           H  
ATOM   4023  HB3 HIS A 248      -2.774 -16.498 -12.611  1.00 81.41           H  
ATOM   4024  O   HIS A 248      -6.488 -15.590 -11.796  1.00 81.41           O  
ATOM   4025  CG  HIS A 248      -3.763 -15.618 -14.247  1.00 81.41           C  
ATOM   4026  CD2 HIS A 248      -4.344 -16.207 -15.338  1.00 81.41           C  
ATOM   4027  HD2 HIS A 248      -4.919 -17.121 -15.341  1.00 81.41           H  
ATOM   4028  ND1 HIS A 248      -3.131 -14.478 -14.692  1.00 81.41           N  
ATOM   4029  HD1 HIS A 248      -2.562 -13.860 -14.130  1.00 81.41           H  
ATOM   4030  CE1 HIS A 248      -3.339 -14.367 -16.013  1.00 81.41           C  
ATOM   4031  HE1 HIS A 248      -2.959 -13.580 -16.646  1.00 81.41           H  
ATOM   4032  NE2 HIS A 248      -4.096 -15.385 -16.441  1.00 81.41           N  
ATOM   4033  N   GLN A 249      -5.938 -13.443 -11.458  1.00 68.63           N  
ATOM   4034  H   GLN A 249      -5.183 -12.799 -11.268  1.00 68.63           H  
ATOM   4035  CA  GLN A 249      -7.283 -12.887 -11.516  1.00 68.63           C  
ATOM   4036  HA  GLN A 249      -7.949 -13.595 -12.011  1.00 68.63           H  
ATOM   4037  C   GLN A 249      -7.240 -11.620 -12.359  1.00 68.63           C  
ATOM   4038  CB  GLN A 249      -7.834 -12.595 -10.108  1.00 68.63           C  
ATOM   4039  HB2 GLN A 249      -8.764 -12.035 -10.208  1.00 68.63           H  
ATOM   4040  HB3 GLN A 249      -7.121 -11.982  -9.557  1.00 68.63           H  
ATOM   4041  O   GLN A 249      -6.320 -10.807 -12.238  1.00 68.63           O  
ATOM   4042  CG  GLN A 249      -8.126 -13.882  -9.322  1.00 68.63           C  
ATOM   4043  HG2 GLN A 249      -8.790 -14.512  -9.914  1.00 68.63           H  
ATOM   4044  HG3 GLN A 249      -7.196 -14.429  -9.160  1.00 68.63           H  
ATOM   4045  CD  GLN A 249      -8.778 -13.640  -7.962  1.00 68.63           C  
ATOM   4046  NE2 GLN A 249      -9.265 -14.679  -7.321  1.00 68.63           N  
ATOM   4047 HE21 GLN A 249      -9.245 -15.595  -7.746  1.00 68.63           H  
ATOM   4048 HE22 GLN A 249      -9.743 -14.483  -6.453  1.00 68.63           H  
ATOM   4049  OE1 GLN A 249      -8.852 -12.544  -7.430  1.00 68.63           O  
ATOM   4050  N   SER A 250      -8.247 -11.436 -13.206  1.00 59.66           N  
ATOM   4051  H   SER A 250      -8.959 -12.147 -13.283  1.00 59.66           H  
ATOM   4052  CA  SER A 250      -8.499 -10.125 -13.787  1.00 59.66           C  
ATOM   4053  HA  SER A 250      -7.603  -9.781 -14.304  1.00 59.66           H  
ATOM   4054  C   SER A 250      -8.845  -9.127 -12.678  1.00 59.66           C  
ATOM   4055  CB  SER A 250      -9.626 -10.223 -14.803  1.00 59.66           C  
ATOM   4056  HB2 SER A 250     -10.473 -10.754 -14.367  1.00 59.66           H  
ATOM   4057  HB3 SER A 250      -9.279 -10.757 -15.687  1.00 59.66           H  
ATOM   4058  O   SER A 250      -9.584  -9.462 -11.753  1.00 59.66           O  
ATOM   4059  OG  SER A 250     -10.015  -8.916 -15.146  1.00 59.66           O  
ATOM   4060  HG  SER A 250     -10.552  -8.973 -15.940  1.00 59.66           H  
ATOM   4061  N   ILE A 251      -8.364  -7.885 -12.796  1.00 54.10           N  
ATOM   4062  H   ILE A 251      -7.792  -7.680 -13.603  1.00 54.10           H  
ATOM   4063  CA  ILE A 251      -8.732  -6.782 -11.890  1.00 54.10           C  
ATOM   4064  HA  ILE A 251      -8.455  -7.059 -10.873  1.00 54.10           H  
ATOM   4065  C   ILE A 251     -10.258  -6.563 -11.896  1.00 54.10           C  
ATOM   4066  CB  ILE A 251      -7.963  -5.492 -12.282  1.00 54.10           C  
ATOM   4067  HB  ILE A 251      -8.201  -5.258 -13.320  1.00 54.10           H  
ATOM   4068  O   ILE A 251     -10.825  -6.162 -10.883  1.00 54.10           O  
ATOM   4069  CG1 ILE A 251      -6.432  -5.702 -12.164  1.00 54.10           C  
ATOM   4070 HG12 ILE A 251      -6.145  -6.620 -12.678  1.00 54.10           H  
ATOM   4071 HG13 ILE A 251      -6.162  -5.816 -11.114  1.00 54.10           H  
ATOM   4072  CG2 ILE A 251      -8.392  -4.294 -11.410  1.00 54.10           C  
ATOM   4073 HG21 ILE A 251      -7.834  -3.397 -11.676  1.00 54.10           H  
ATOM   4074 HG22 ILE A 251      -9.446  -4.067 -11.568  1.00 54.10           H  
ATOM   4075 HG23 ILE A 251      -8.235  -4.522 -10.356  1.00 54.10           H  
ATOM   4076  CD1 ILE A 251      -5.588  -4.574 -12.777  1.00 54.10           C  
ATOM   4077 HD11 ILE A 251      -5.707  -3.648 -12.216  1.00 54.10           H  
ATOM   4078 HD12 ILE A 251      -4.536  -4.859 -12.745  1.00 54.10           H  
ATOM   4079 HD13 ILE A 251      -5.879  -4.416 -13.815  1.00 54.10           H  
ATOM   4080  N   THR A 252     -10.931  -6.866 -13.011  1.00 60.38           N  
ATOM   4081  H   THR A 252     -10.425  -7.243 -13.799  1.00 60.38           H  
ATOM   4082  CA  THR A 252     -12.393  -6.783 -13.157  1.00 60.38           C  
ATOM   4083  HA  THR A 252     -12.786  -6.063 -12.439  1.00 60.38           H  
ATOM   4084  C   THR A 252     -13.106  -8.111 -12.879  1.00 60.38           C  
ATOM   4085  CB  THR A 252     -12.768  -6.291 -14.566  1.00 60.38           C  
ATOM   4086  HB  THR A 252     -13.852  -6.213 -14.646  1.00 60.38           H  
ATOM   4087  O   THR A 252     -14.327  -8.175 -12.975  1.00 60.38           O  
ATOM   4088  CG2 THR A 252     -12.153  -4.929 -14.893  1.00 60.38           C  
ATOM   4089 HG21 THR A 252     -12.533  -4.580 -15.853  1.00 60.38           H  
ATOM   4090 HG22 THR A 252     -11.066  -5.002 -14.947  1.00 60.38           H  
ATOM   4091 HG23 THR A 252     -12.430  -4.209 -14.123  1.00 60.38           H  
ATOM   4092  OG1 THR A 252     -12.296  -7.204 -15.527  1.00 60.38           O  
ATOM   4093  HG1 THR A 252     -12.502  -6.863 -16.400  1.00 60.38           H  
ATOM   4094  N   GLY A 253     -12.373  -9.192 -12.590  1.00 55.18           N  
ATOM   4095  H   GLY A 253     -11.383  -9.072 -12.428  1.00 55.18           H  
ATOM   4096  CA  GLY A 253     -12.911 -10.557 -12.570  1.00 55.18           C  
ATOM   4097  HA2 GLY A 253     -13.829 -10.571 -11.983  1.00 55.18           H  
ATOM   4098  HA3 GLY A 253     -12.186 -11.215 -12.091  1.00 55.18           H  
ATOM   4099  C   GLY A 253     -13.232 -11.130 -13.960  1.00 55.18           C  
ATOM   4100  O   GLY A 253     -13.568 -12.306 -14.064  1.00 55.18           O  
ATOM   4101  N   LEU A 254     -13.081 -10.340 -15.028  1.00 46.98           N  
ATOM   4102  H   LEU A 254     -12.808  -9.380 -14.876  1.00 46.98           H  
ATOM   4103  CA  LEU A 254     -13.310 -10.747 -16.413  1.00 46.98           C  
ATOM   4104  HA  LEU A 254     -13.731 -11.751 -16.448  1.00 46.98           H  
ATOM   4105  C   LEU A 254     -11.977 -10.762 -17.157  1.00 46.98           C  
ATOM   4106  CB  LEU A 254     -14.305  -9.772 -17.071  1.00 46.98           C  
ATOM   4107  HB2 LEU A 254     -13.872  -8.772 -17.054  1.00 46.98           H  
ATOM   4108  HB3 LEU A 254     -14.430 -10.053 -18.117  1.00 46.98           H  
ATOM   4109  O   LEU A 254     -11.328  -9.723 -17.283  1.00 46.98           O  
ATOM   4110  CG  LEU A 254     -15.691  -9.716 -16.401  1.00 46.98           C  
ATOM   4111  HG  LEU A 254     -15.584  -9.523 -15.334  1.00 46.98           H  
ATOM   4112  CD1 LEU A 254     -16.507  -8.571 -17.001  1.00 46.98           C  
ATOM   4113 HD11 LEU A 254     -15.987  -7.627 -16.843  1.00 46.98           H  
ATOM   4114 HD12 LEU A 254     -17.481  -8.520 -16.514  1.00 46.98           H  
ATOM   4115 HD13 LEU A 254     -16.645  -8.732 -18.071  1.00 46.98           H  
ATOM   4116  CD2 LEU A 254     -16.465 -11.021 -16.593  1.00 46.98           C  
ATOM   4117 HD21 LEU A 254     -16.552 -11.254 -17.655  1.00 46.98           H  
ATOM   4118 HD22 LEU A 254     -15.952 -11.836 -16.083  1.00 46.98           H  
ATOM   4119 HD23 LEU A 254     -17.461 -10.923 -16.163  1.00 46.98           H  
ATOM   4120  N   TYR A 255     -11.542 -11.926 -17.634  1.00 48.66           N  
ATOM   4121  H   TYR A 255     -12.128 -12.743 -17.538  1.00 48.66           H  
ATOM   4122  CA  TYR A 255     -10.519 -11.944 -18.674  1.00 48.66           C  
ATOM   4123  HA  TYR A 255      -9.676 -11.320 -18.378  1.00 48.66           H  
ATOM   4124  C   TYR A 255     -11.142 -11.348 -19.931  1.00 48.66           C  
ATOM   4125  CB  TYR A 255     -10.007 -13.370 -18.915  1.00 48.66           C  
ATOM   4126  HB2 TYR A 255      -9.427 -13.382 -19.837  1.00 48.66           H  
ATOM   4127  HB3 TYR A 255     -10.850 -14.047 -19.051  1.00 48.66           H  
ATOM   4128  O   TYR A 255     -12.167 -11.843 -20.392  1.00 48.66           O  
ATOM   4129  CG  TYR A 255      -9.127 -13.856 -17.787  1.00 48.66           C  
ATOM   4130  CD1 TYR A 255      -7.770 -13.489 -17.775  1.00 48.66           C  
ATOM   4131  HD1 TYR A 255      -7.360 -12.920 -18.597  1.00 48.66           H  
ATOM   4132  CD2 TYR A 255      -9.673 -14.606 -16.726  1.00 48.66           C  
ATOM   4133  HD2 TYR A 255     -10.716 -14.886 -16.744  1.00 48.66           H  
ATOM   4134  CE1 TYR A 255      -6.957 -13.856 -16.693  1.00 48.66           C  
ATOM   4135  HE1 TYR A 255      -5.918 -13.561 -16.681  1.00 48.66           H  
ATOM   4136  CE2 TYR A 255      -8.862 -14.974 -15.639  1.00 48.66           C  
ATOM   4137  HE2 TYR A 255      -9.263 -15.546 -14.815  1.00 48.66           H  
ATOM   4138  OH  TYR A 255      -6.733 -14.911 -14.574  1.00 48.66           O  
ATOM   4139  HH  TYR A 255      -5.811 -14.770 -14.801  1.00 48.66           H  
ATOM   4140  CZ  TYR A 255      -7.508 -14.593 -15.628  1.00 48.66           C  
ATOM   4141  N   GLU A 256     -10.544 -10.290 -20.474  1.00 46.21           N  
ATOM   4142  H   GLU A 256      -9.731  -9.887 -20.030  1.00 46.21           H  
ATOM   4143  CA  GLU A 256     -10.739 -10.006 -21.891  1.00 46.21           C  
ATOM   4144  HA  GLU A 256     -11.801 -10.004 -22.135  1.00 46.21           H  
ATOM   4145  C   GLU A 256     -10.076 -11.169 -22.643  1.00 46.21           C  
ATOM   4146  CB  GLU A 256     -10.157  -8.633 -22.276  1.00 46.21           C  
ATOM   4147  HB2 GLU A 256      -9.127  -8.563 -21.927  1.00 46.21           H  
ATOM   4148  HB3 GLU A 256     -10.165  -8.554 -23.364  1.00 46.21           H  
ATOM   4149  O   GLU A 256      -8.851 -11.299 -22.638  1.00 46.21           O  
ATOM   4150  CG  GLU A 256     -10.981  -7.467 -21.695  1.00 46.21           C  
ATOM   4151  HG2 GLU A 256     -12.019  -7.591 -22.003  1.00 46.21           H  
ATOM   4152  HG3 GLU A 256     -10.948  -7.526 -20.607  1.00 46.21           H  
ATOM   4153  CD  GLU A 256     -10.494  -6.071 -22.131  1.00 46.21           C  
ATOM   4154  OE1 GLU A 256     -11.135  -5.084 -21.701  1.00 46.21           O  
ATOM   4155  OE2 GLU A 256      -9.470  -5.971 -22.846  1.00 46.21           O  
ATOM   4156  N   THR A 257     -10.900 -12.082 -23.157  1.00 42.09           N  
ATOM   4157  H   THR A 257     -11.894 -11.951 -23.030  1.00 42.09           H  
ATOM   4158  CA  THR A 257     -10.513 -13.079 -24.164  1.00 42.09           C  
ATOM   4159  HA  THR A 257      -9.466 -13.355 -24.039  1.00 42.09           H  
ATOM   4160  C   THR A 257     -10.645 -12.482 -25.548  1.00 42.09           C  
ATOM   4161  CB  THR A 257     -11.377 -14.337 -24.106  1.00 42.09           C  
ATOM   4162  HB  THR A 257     -11.122 -14.978 -24.949  1.00 42.09           H  
ATOM   4163  O   THR A 257     -11.707 -11.858 -25.782  1.00 42.09           O  
ATOM   4164  CG2 THR A 257     -11.178 -15.126 -22.814  1.00 42.09           C  
ATOM   4165 HG21 THR A 257     -11.790 -16.028 -22.846  1.00 42.09           H  
ATOM   4166 HG22 THR A 257     -11.476 -14.518 -21.959  1.00 42.09           H  
ATOM   4167 HG23 THR A 257     -10.128 -15.402 -22.715  1.00 42.09           H  
ATOM   4168  OG1 THR A 257     -12.725 -13.950 -24.215  1.00 42.09           O  
ATOM   4169  HG1 THR A 257     -12.695 -13.210 -24.826  1.00 42.09           H  
ATOM   4170  OXT THR A 257      -9.726 -12.737 -26.350  1.00 42.09           O  
TER    4171      THR A 257                                                       
END   
