# Supplementary material for: Computational design of novel Cas9 PAM-interacting domains using evolution-based modelling and structural quality assessment
Source: PLoS Comput Biol. 2023 Nov 17;19(11):e1011621. doi: 10.1371/journal.pcbi.1011621 (PMC10729993; doi:10.1371/journal.pcbi.1011621)
Supplement: S1 File — This file contains the experimentally tested sequences in a zip format. It includes Fasta files, AlphaFold Prediction with PDB file, pLDDT, and more. (ZIP) [file pcbi.1011621.s001.zip › pdb/dgfx_50_relaxed_rank_1_model_3.pdb]

ATOM      1  N   THR A   1       8.298  17.926 -18.710  1.00 37.24           N  
ATOM      2  H   THR A   1       7.582  17.305 -18.361  1.00 37.24           H  
ATOM      3  H2  THR A   1       8.061  18.247 -19.638  1.00 37.24           H  
ATOM      4  H3  THR A   1       8.356  18.738 -18.112  1.00 37.24           H  
ATOM      5  CA  THR A   1       9.625  17.275 -18.718  1.00 37.24           C  
ATOM      6  HA  THR A   1       9.642  16.432 -19.410  1.00 37.24           H  
ATOM      7  C   THR A   1       9.922  16.761 -17.320  1.00 37.24           C  
ATOM      8  CB  THR A   1      10.692  18.291 -19.148  1.00 37.24           C  
ATOM      9  HB  THR A   1      11.688  17.937 -18.881  1.00 37.24           H  
ATOM     10  O   THR A   1      10.275  17.553 -16.462  1.00 37.24           O  
ATOM     11  CG2 THR A   1      10.629  18.546 -20.653  1.00 37.24           C  
ATOM     12 HG21 THR A   1      11.425  19.239 -20.929  1.00 37.24           H  
ATOM     13 HG22 THR A   1       9.674  18.986 -20.940  1.00 37.24           H  
ATOM     14 HG23 THR A   1      10.785  17.615 -21.198  1.00 37.24           H  
ATOM     15  OG1 THR A   1      10.421  19.523 -18.526  1.00 37.24           O  
ATOM     16  HG1 THR A   1      10.988  19.601 -17.756  1.00 37.24           H  
ATOM     17  N   GLY A   2       9.677  15.479 -17.032  1.00 51.07           N  
ATOM     18  H   GLY A   2       9.436  14.825 -17.763  1.00 51.07           H  
ATOM     19  CA  GLY A   2      10.084  14.893 -15.744  1.00 51.07           C  
ATOM     20  HA2 GLY A   2       9.571  13.945 -15.580  1.00 51.07           H  
ATOM     21  HA3 GLY A   2       9.835  15.568 -14.925  1.00 51.07           H  
ATOM     22  C   GLY A   2      11.592  14.634 -15.746  1.00 51.07           C  
ATOM     23  O   GLY A   2      12.113  14.199 -16.773  1.00 51.07           O  
ATOM     24  N   GLY A   3      12.291  14.935 -14.650  1.00 62.40           N  
ATOM     25  H   GLY A   3      11.837  15.385 -13.868  1.00 62.40           H  
ATOM     26  CA  GLY A   3      13.733  14.711 -14.542  1.00 62.40           C  
ATOM     27  HA2 GLY A   3      14.242  15.354 -15.260  1.00 62.40           H  
ATOM     28  HA3 GLY A   3      14.069  14.992 -13.544  1.00 62.40           H  
ATOM     29  C   GLY A   3      14.131  13.251 -14.801  1.00 62.40           C  
ATOM     30  O   GLY A   3      13.389  12.321 -14.498  1.00 62.40           O  
ATOM     31  N   PHE A   4      15.319  13.033 -15.368  1.00 72.97           N  
ATOM     32  H   PHE A   4      15.859  13.833 -15.666  1.00 72.97           H  
ATOM     33  CA  PHE A   4      15.853  11.689 -15.651  1.00 72.97           C  
ATOM     34  HA  PHE A   4      15.057  11.076 -16.075  1.00 72.97           H  
ATOM     35  C   PHE A   4      16.369  10.956 -14.402  1.00 72.97           C  
ATOM     36  CB  PHE A   4      16.978  11.821 -16.685  1.00 72.97           C  
ATOM     37  HB2 PHE A   4      17.408  10.833 -16.848  1.00 72.97           H  
ATOM     38  HB3 PHE A   4      17.765  12.458 -16.282  1.00 72.97           H  
ATOM     39  O   PHE A   4      16.559   9.738 -14.406  1.00 72.97           O  
ATOM     40  CG  PHE A   4      16.521  12.357 -18.027  1.00 72.97           C  
ATOM     41  CD1 PHE A   4      15.622  11.601 -18.791  1.00 72.97           C  
ATOM     42  HD1 PHE A   4      15.307  10.642 -18.407  1.00 72.97           H  
ATOM     43  CD2 PHE A   4      16.984  13.589 -18.522  1.00 72.97           C  
ATOM     44  HD2 PHE A   4      17.691  14.174 -17.952  1.00 72.97           H  
ATOM     45  CE1 PHE A   4      15.161  12.067 -20.034  1.00 72.97           C  
ATOM     46  HE1 PHE A   4      14.474  11.475 -20.620  1.00 72.97           H  
ATOM     47  CE2 PHE A   4      16.533  14.057 -19.770  1.00 72.97           C  
ATOM     48  HE2 PHE A   4      16.893  15.001 -20.153  1.00 72.97           H  
ATOM     49  CZ  PHE A   4      15.618  13.300 -20.524  1.00 72.97           C  
ATOM     50  HZ  PHE A   4      15.280  13.660 -21.484  1.00 72.97           H  
ATOM     51  N   SER A   5      16.601  11.698 -13.325  1.00 72.60           N  
ATOM     52  H   SER A   5      16.376  12.681 -13.380  1.00 72.60           H  
ATOM     53  CA  SER A   5      17.153  11.238 -12.053  1.00 72.60           C  
ATOM     54  HA  SER A   5      16.986  10.167 -11.940  1.00 72.60           H  
ATOM     55  C   SER A   5      16.451  11.946 -10.903  1.00 72.60           C  
ATOM     56  CB  SER A   5      18.661  11.500 -12.012  1.00 72.60           C  
ATOM     57  HB2 SER A   5      19.047  11.274 -11.018  1.00 72.60           H  
ATOM     58  HB3 SER A   5      19.150  10.840 -12.728  1.00 72.60           H  
ATOM     59  O   SER A   5      15.882  13.020 -11.098  1.00 72.60           O  
ATOM     60  OG  SER A   5      18.964  12.839 -12.356  1.00 72.60           O  
ATOM     61  HG  SER A   5      18.546  13.444 -11.739  1.00 72.60           H  
ATOM     62  N   LYS A   6      16.510  11.378  -9.693  1.00 67.53           N  
ATOM     63  H   LYS A   6      17.004  10.502  -9.598  1.00 67.53           H  
ATOM     64  CA  LYS A   6      16.064  12.087  -8.487  1.00 67.53           C  
ATOM     65  HA  LYS A   6      15.010  12.343  -8.595  1.00 67.53           H  
ATOM     66  C   LYS A   6      16.854  13.387  -8.362  1.00 67.53           C  
ATOM     67  CB  LYS A   6      16.248  11.225  -7.235  1.00 67.53           C  
ATOM     68  HB2 LYS A   6      17.281  10.880  -7.181  1.00 67.53           H  
ATOM     69  HB3 LYS A   6      16.049  11.846  -6.361  1.00 67.53           H  
ATOM     70  O   LYS A   6      18.070  13.359  -8.181  1.00 67.53           O  
ATOM     71  CG  LYS A   6      15.302  10.020  -7.210  1.00 67.53           C  
ATOM     72  HG2 LYS A   6      14.272  10.349  -7.348  1.00 67.53           H  
ATOM     73  HG3 LYS A   6      15.573   9.331  -8.009  1.00 67.53           H  
ATOM     74  CD  LYS A   6      15.441   9.323  -5.856  1.00 67.53           C  
ATOM     75  HD2 LYS A   6      15.051   9.968  -5.070  1.00 67.53           H  
ATOM     76  HD3 LYS A   6      16.499   9.147  -5.664  1.00 67.53           H  
ATOM     77  CE  LYS A   6      14.696   7.990  -5.856  1.00 67.53           C  
ATOM     78  HE2 LYS A   6      13.621   8.172  -5.855  1.00 67.53           H  
ATOM     79  HE3 LYS A   6      14.959   7.457  -6.769  1.00 67.53           H  
ATOM     80  NZ  LYS A   6      15.113   7.190  -4.684  1.00 67.53           N  
ATOM     81  HZ1 LYS A   6      16.114   7.065  -4.726  1.00 67.53           H  
ATOM     82  HZ2 LYS A   6      14.904   7.675  -3.823  1.00 67.53           H  
ATOM     83  HZ3 LYS A   6      14.677   6.278  -4.691  1.00 67.53           H  
ATOM     84  N   GLU A   7      16.157  14.509  -8.498  1.00 65.20           N  
ATOM     85  H   GLU A   7      15.182  14.429  -8.749  1.00 65.20           H  
ATOM     86  CA  GLU A   7      16.772  15.822  -8.714  1.00 65.20           C  
ATOM     87  HA  GLU A   7      17.521  15.732  -9.501  1.00 65.20           H  
ATOM     88  C   GLU A   7      17.506  16.376  -7.492  1.00 65.20           C  
ATOM     89  CB  GLU A   7      15.713  16.823  -9.197  1.00 65.20           C  
ATOM     90  HB2 GLU A   7      14.895  16.851  -8.478  1.00 65.20           H  
ATOM     91  HB3 GLU A   7      16.165  17.813  -9.255  1.00 65.20           H  
ATOM     92  O   GLU A   7      18.243  17.346  -7.634  1.00 65.20           O  
ATOM     93  CG  GLU A   7      15.179  16.454 -10.589  1.00 65.20           C  
ATOM     94  HG2 GLU A   7      16.023  16.365 -11.273  1.00 65.20           H  
ATOM     95  HG3 GLU A   7      14.684  15.485 -10.533  1.00 65.20           H  
ATOM     96  CD  GLU A   7      14.180  17.478 -11.146  1.00 65.20           C  
ATOM     97  OE1 GLU A   7      13.860  17.345 -12.350  1.00 65.20           O  
ATOM     98  OE2 GLU A   7      13.725  18.346 -10.370  1.00 65.20           O  
ATOM     99  N   SER A   8      17.369  15.756  -6.313  1.00 71.91           N  
ATOM    100  H   SER A   8      16.735  14.972  -6.251  1.00 71.91           H  
ATOM    101  CA  SER A   8      18.150  16.112  -5.128  1.00 71.91           C  
ATOM    102  HA  SER A   8      17.911  17.139  -4.855  1.00 71.91           H  
ATOM    103  C   SER A   8      19.649  15.970  -5.427  1.00 71.91           C  
ATOM    104  CB  SER A   8      17.765  15.242  -3.933  1.00 71.91           C  
ATOM    105  HB2 SER A   8      17.971  14.196  -4.157  1.00 71.91           H  
ATOM    106  HB3 SER A   8      18.350  15.539  -3.063  1.00 71.91           H  
ATOM    107  O   SER A   8      20.152  14.845  -5.534  1.00 71.91           O  
ATOM    108  OG  SER A   8      16.387  15.396  -3.650  1.00 71.91           O  
ATOM    109  HG  SER A   8      16.199  16.319  -3.463  1.00 71.91           H  
ATOM    110  N   PRO A   9      20.387  17.084  -5.572  1.00 72.09           N  
ATOM    111  CA  PRO A   9      21.791  17.027  -5.915  1.00 72.09           C  
ATOM    112  HA  PRO A   9      21.939  16.332  -6.741  1.00 72.09           H  
ATOM    113  C   PRO A   9      22.562  16.559  -4.684  1.00 72.09           C  
ATOM    114  CB  PRO A   9      22.169  18.444  -6.358  1.00 72.09           C  
ATOM    115  HB2 PRO A   9      22.588  18.421  -7.364  1.00 72.09           H  
ATOM    116  HB3 PRO A   9      22.854  18.903  -5.645  1.00 72.09           H  
ATOM    117  O   PRO A   9      22.533  17.208  -3.640  1.00 72.09           O  
ATOM    118  CG  PRO A   9      20.876  19.248  -6.379  1.00 72.09           C  
ATOM    119  HG2 PRO A   9      20.451  19.230  -7.382  1.00 72.09           H  
ATOM    120  HG3 PRO A   9      21.024  20.275  -6.043  1.00 72.09           H  
ATOM    121  CD  PRO A   9      19.970  18.474  -5.441  1.00 72.09           C  
ATOM    122  HD2 PRO A   9      20.139  18.802  -4.415  1.00 72.09           H  
ATOM    123  HD3 PRO A   9      18.932  18.653  -5.718  1.00 72.09           H  
ATOM    124  N   LEU A  10      23.276  15.447  -4.803  1.00 78.88           N  
ATOM    125  H   LEU A  10      23.272  14.954  -5.684  1.00 78.88           H  
ATOM    126  CA  LEU A  10      24.158  14.971  -3.750  1.00 78.88           C  
ATOM    127  HA  LEU A  10      23.725  15.272  -2.796  1.00 78.88           H  
ATOM    128  C   LEU A  10      25.534  15.643  -3.855  1.00 78.88           C  
ATOM    129  CB  LEU A  10      24.240  13.439  -3.775  1.00 78.88           C  
ATOM    130  HB2 LEU A  10      25.017  13.124  -3.078  1.00 78.88           H  
ATOM    131  HB3 LEU A  10      24.542  13.129  -4.775  1.00 78.88           H  
ATOM    132  O   LEU A  10      25.991  15.968  -4.965  1.00 78.88           O  
ATOM    133  CG  LEU A  10      22.928  12.718  -3.410  1.00 78.88           C  
ATOM    134  HG  LEU A  10      22.182  12.899  -4.183  1.00 78.88           H  
ATOM    135  CD1 LEU A  10      23.218  11.219  -3.338  1.00 78.88           C  
ATOM    136 HD11 LEU A  10      22.301  10.679  -3.103  1.00 78.88           H  
ATOM    137 HD12 LEU A  10      23.957  11.016  -2.563  1.00 78.88           H  
ATOM    138 HD13 LEU A  10      23.590  10.871  -4.301  1.00 78.88           H  
ATOM    139  CD2 LEU A  10      22.358  13.137  -2.051  1.00 78.88           C  
ATOM    140 HD21 LEU A  10      21.992  14.163  -2.102  1.00 78.88           H  
ATOM    141 HD22 LEU A  10      23.117  13.053  -1.273  1.00 78.88           H  
ATOM    142 HD23 LEU A  10      21.509  12.502  -1.799  1.00 78.88           H  
ATOM    143  N   PRO A  11      26.208  15.867  -2.711  1.00 81.67           N  
ATOM    144  CA  PRO A  11      27.569  16.381  -2.693  1.00 81.67           C  
ATOM    145  HA  PRO A  11      27.622  17.313  -3.257  1.00 81.67           H  
ATOM    146  C   PRO A  11      28.544  15.373  -3.312  1.00 81.67           C  
ATOM    147  CB  PRO A  11      27.877  16.662  -1.218  1.00 81.67           C  
ATOM    148  HB2 PRO A  11      27.543  17.668  -0.963  1.00 81.67           H  
ATOM    149  HB3 PRO A  11      28.934  16.543  -0.981  1.00 81.67           H  
ATOM    150  O   PRO A  11      28.243  14.183  -3.452  1.00 81.67           O  
ATOM    151  CG  PRO A  11      27.014  15.641  -0.478  1.00 81.67           C  
ATOM    152  HG2 PRO A  11      27.519  14.675  -0.464  1.00 81.67           H  
ATOM    153  HG3 PRO A  11      26.777  15.967   0.535  1.00 81.67           H  
ATOM    154  CD  PRO A  11      25.766  15.557  -1.353  1.00 81.67           C  
ATOM    155  HD2 PRO A  11      25.040  16.303  -1.032  1.00 81.67           H  
ATOM    156  HD3 PRO A  11      25.334  14.559  -1.282  1.00 81.67           H  
ATOM    157  N   LYS A  12      29.741  15.853  -3.668  1.00 81.38           N  
ATOM    158  H   LYS A  12      29.929  16.833  -3.516  1.00 81.38           H  
ATOM    159  CA  LYS A  12      30.829  14.995  -4.147  1.00 81.38           C  
ATOM    160  HA  LYS A  12      30.500  14.506  -5.064  1.00 81.38           H  
ATOM    161  C   LYS A  12      31.116  13.888  -3.129  1.00 81.38           C  
ATOM    162  CB  LYS A  12      32.075  15.829  -4.497  1.00 81.38           C  
ATOM    163  HB2 LYS A  12      31.789  16.628  -5.181  1.00 81.38           H  
ATOM    164  HB3 LYS A  12      32.775  15.178  -5.021  1.00 81.38           H  
ATOM    165  O   LYS A  12      31.283  14.148  -1.940  1.00 81.38           O  
ATOM    166  CG  LYS A  12      32.800  16.436  -3.283  1.00 81.38           C  
ATOM    167  HG2 LYS A  12      32.114  17.077  -2.729  1.00 81.38           H  
ATOM    168  HG3 LYS A  12      33.147  15.636  -2.629  1.00 81.38           H  
ATOM    169  CD  LYS A  12      34.030  17.248  -3.698  1.00 81.38           C  
ATOM    170  HD2 LYS A  12      33.717  18.094  -4.309  1.00 81.38           H  
ATOM    171  HD3 LYS A  12      34.697  16.614  -4.282  1.00 81.38           H  
ATOM    172  CE  LYS A  12      34.748  17.740  -2.434  1.00 81.38           C  
ATOM    173  HE2 LYS A  12      35.007  16.876  -1.823  1.00 81.38           H  
ATOM    174  HE3 LYS A  12      34.056  18.356  -1.859  1.00 81.38           H  
ATOM    175  NZ  LYS A  12      35.970  18.516  -2.760  1.00 81.38           N  
ATOM    176  HZ1 LYS A  12      36.424  18.838  -1.917  1.00 81.38           H  
ATOM    177  HZ2 LYS A  12      36.625  17.945  -3.275  1.00 81.38           H  
ATOM    178  HZ3 LYS A  12      35.739  19.322  -3.323  1.00 81.38           H  
ATOM    179  N   ARG A  13      31.185  12.649  -3.601  1.00 77.74           N  
ATOM    180  H   ARG A  13      31.021  12.511  -4.588  1.00 77.74           H  
ATOM    181  CA  ARG A  13      31.672  11.501  -2.830  1.00 77.74           C  
ATOM    182  HA  ARG A  13      32.433  11.855  -2.134  1.00 77.74           H  
ATOM    183  C   ARG A  13      32.351  10.530  -3.777  1.00 77.74           C  
ATOM    184  CB  ARG A  13      30.547  10.844  -1.999  1.00 77.74           C  
ATOM    185  HB2 ARG A  13      30.970   9.987  -1.474  1.00 77.74           H  
ATOM    186  HB3 ARG A  13      30.209  11.556  -1.246  1.00 77.74           H  
ATOM    187  O   ARG A  13      32.012  10.485  -4.959  1.00 77.74           O  
ATOM    188  CG  ARG A  13      29.326  10.377  -2.808  1.00 77.74           C  
ATOM    189  HG2 ARG A  13      28.791  11.258  -3.163  1.00 77.74           H  
ATOM    190  HG3 ARG A  13      29.661   9.790  -3.663  1.00 77.74           H  
ATOM    191  CD  ARG A  13      28.358   9.542  -1.956  1.00 77.74           C  
ATOM    192  HD2 ARG A  13      28.916   8.743  -1.467  1.00 77.74           H  
ATOM    193  HD3 ARG A  13      27.935  10.191  -1.189  1.00 77.74           H  
ATOM    194  NE  ARG A  13      27.279   8.940  -2.772  1.00 77.74           N  
ATOM    195  HE  ARG A  13      27.457   8.840  -3.761  1.00 77.74           H  
ATOM    196  NH1 ARG A  13      25.728   8.615  -1.102  1.00 77.74           N  
ATOM    197 HH11 ARG A  13      26.377   8.983  -0.421  1.00 77.74           H  
ATOM    198 HH12 ARG A  13      24.790   8.355  -0.831  1.00 77.74           H  
ATOM    199  NH2 ARG A  13      25.212   8.072  -3.202  1.00 77.74           N  
ATOM    200 HH21 ARG A  13      24.251   7.925  -2.928  1.00 77.74           H  
ATOM    201 HH22 ARG A  13      25.409   8.061  -4.193  1.00 77.74           H  
ATOM    202  CZ  ARG A  13      26.086   8.542  -2.355  1.00 77.74           C  
ATOM    203  N   ASN A  14      33.280   9.737  -3.255  1.00 77.78           N  
ATOM    204  H   ASN A  14      33.507   9.823  -2.274  1.00 77.78           H  
ATOM    205  CA  ASN A  14      33.899   8.659  -4.015  1.00 77.78           C  
ATOM    206  HA  ASN A  14      34.145   9.036  -5.008  1.00 77.78           H  
ATOM    207  C   ASN A  14      32.887   7.513  -4.190  1.00 77.78           C  
ATOM    208  CB  ASN A  14      35.210   8.238  -3.328  1.00 77.78           C  
ATOM    209  HB2 ASN A  14      35.801   9.121  -3.085  1.00 77.78           H  
ATOM    210  HB3 ASN A  14      34.993   7.699  -2.405  1.00 77.78           H  
ATOM    211  O   ASN A  14      32.881   6.547  -3.435  1.00 77.78           O  
ATOM    212  CG  ASN A  14      36.061   7.362  -4.232  1.00 77.78           C  
ATOM    213  ND2 ASN A  14      37.006   6.643  -3.675  1.00 77.78           N  
ATOM    214 HD21 ASN A  14      37.557   6.060  -4.289  1.00 77.78           H  
ATOM    215 HD22 ASN A  14      37.136   6.633  -2.674  1.00 77.78           H  
ATOM    216  OD1 ASN A  14      35.910   7.345  -5.446  1.00 77.78           O  
ATOM    217  N   SER A  15      31.943   7.686  -5.113  1.00 76.08           N  
ATOM    218  H   SER A  15      31.951   8.542  -5.650  1.00 76.08           H  
ATOM    219  CA  SER A  15      30.881   6.727  -5.395  1.00 76.08           C  
ATOM    220  HA  SER A  15      31.204   5.730  -5.094  1.00 76.08           H  
ATOM    221  C   SER A  15      30.579   6.721  -6.883  1.00 76.08           C  
ATOM    222  CB  SER A  15      29.615   7.101  -4.621  1.00 76.08           C  
ATOM    223  HB2 SER A  15      29.247   8.062  -4.980  1.00 76.08           H  
ATOM    224  HB3 SER A  15      29.854   7.183  -3.561  1.00 76.08           H  
ATOM    225  O   SER A  15      30.171   7.741  -7.433  1.00 76.08           O  
ATOM    226  OG  SER A  15      28.601   6.129  -4.793  1.00 76.08           O  
ATOM    227  HG  SER A  15      28.935   5.303  -4.436  1.00 76.08           H  
ATOM    228  N   ASP A  16      30.693   5.549  -7.499  1.00 72.29           N  
ATOM    229  H   ASP A  16      31.155   4.781  -7.032  1.00 72.29           H  
ATOM    230  CA  ASP A  16      30.326   5.334  -8.904  1.00 72.29           C  
ATOM    231  HA  ASP A  16      30.722   6.157  -9.500  1.00 72.29           H  
ATOM    232  C   ASP A  16      28.800   5.318  -9.118  1.00 72.29           C  
ATOM    233  CB  ASP A  16      30.988   4.040  -9.404  1.00 72.29           C  
ATOM    234  HB2 ASP A  16      30.529   3.192  -8.896  1.00 72.29           H  
ATOM    235  HB3 ASP A  16      30.806   3.935 -10.474  1.00 72.29           H  
ATOM    236  O   ASP A  16      28.325   5.191 -10.240  1.00 72.29           O  
ATOM    237  CG  ASP A  16      32.501   4.025  -9.159  1.00 72.29           C  
ATOM    238  OD1 ASP A  16      33.169   5.060  -9.402  1.00 72.29           O  
ATOM    239  OD2 ASP A  16      32.987   3.025  -8.600  1.00 72.29           O  
ATOM    240  N   LYS A  17      28.009   5.459  -8.041  1.00 73.69           N  
ATOM    241  H   LYS A  17      28.466   5.588  -7.150  1.00 73.69           H  
ATOM    242  CA  LYS A  17      26.538   5.503  -8.099  1.00 73.69           C  
ATOM    243  HA  LYS A  17      26.200   4.849  -8.902  1.00 73.69           H  
ATOM    244  C   LYS A  17      25.985   6.885  -8.445  1.00 73.69           C  
ATOM    245  CB  LYS A  17      25.927   5.021  -6.773  1.00 73.69           C  
ATOM    246  HB2 LYS A  17      26.230   5.690  -5.968  1.00 73.69           H  
ATOM    247  HB3 LYS A  17      24.842   5.074  -6.862  1.00 73.69           H  
ATOM    248  O   LYS A  17      24.807   6.993  -8.763  1.00 73.69           O  
ATOM    249  CG  LYS A  17      26.313   3.578  -6.423  1.00 73.69           C  
ATOM    250  HG2 LYS A  17      27.387   3.516  -6.245  1.00 73.69           H  
ATOM    251  HG3 LYS A  17      26.056   2.929  -7.260  1.00 73.69           H  
ATOM    252  CD  LYS A  17      25.566   3.105  -5.170  1.00 73.69           C  
ATOM    253  HD2 LYS A  17      24.493   3.189  -5.344  1.00 73.69           H  
ATOM    254  HD3 LYS A  17      25.844   3.735  -4.325  1.00 73.69           H  
ATOM    255  CE  LYS A  17      25.927   1.644  -4.878  1.00 73.69           C  
ATOM    256  HE2 LYS A  17      27.001   1.575  -4.705  1.00 73.69           H  
ATOM    257  HE3 LYS A  17      25.702   1.053  -5.766  1.00 73.69           H  
ATOM    258  NZ  LYS A  17      25.179   1.109  -3.712  1.00 73.69           N  
ATOM    259  HZ1 LYS A  17      25.391   1.631  -2.874  1.00 73.69           H  
ATOM    260  HZ2 LYS A  17      24.185   1.152  -3.884  1.00 73.69           H  
ATOM    261  HZ3 LYS A  17      25.425   0.141  -3.557  1.00 73.69           H  
ATOM    262  N   LEU A  18      26.792   7.940  -8.316  1.00 80.13           N  
ATOM    263  H   LEU A  18      27.780   7.771  -8.188  1.00 80.13           H  
ATOM    264  CA  LEU A  18      26.345   9.297  -8.609  1.00 80.13           C  
ATOM    265  HA  LEU A  18      25.359   9.453  -8.170  1.00 80.13           H  
ATOM    266  C   LEU A  18      26.207   9.501 -10.118  1.00 80.13           C  
ATOM    267  CB  LEU A  18      27.333  10.321  -8.038  1.00 80.13           C  
ATOM    268  HB2 LEU A  18      27.089  11.284  -8.487  1.00 80.13           H  
ATOM    269  HB3 LEU A  18      28.335  10.035  -8.357  1.00 80.13           H  
ATOM    270  O   LEU A  18      27.136   9.235 -10.874  1.00 80.13           O  
ATOM    271  CG  LEU A  18      27.344  10.517  -6.520  1.00 80.13           C  
ATOM    272  HG  LEU A  18      27.602   9.584  -6.019  1.00 80.13           H  
ATOM    273  CD1 LEU A  18      28.404  11.571  -6.191  1.00 80.13           C  
ATOM    274 HD11 LEU A  18      29.397  11.159  -6.369  1.00 80.13           H  
ATOM    275 HD12 LEU A  18      28.320  11.897  -5.154  1.00 80.13           H  
ATOM    276 HD13 LEU A  18      28.272  12.446  -6.828  1.00 80.13           H  
ATOM    277  CD2 LEU A  18      25.996  11.005  -5.989  1.00 80.13           C  
ATOM    278 HD21 LEU A  18      26.071  11.215  -4.922  1.00 80.13           H  
ATOM    279 HD22 LEU A  18      25.229  10.245  -6.144  1.00 80.13           H  
ATOM    280 HD23 LEU A  18      25.696  11.911  -6.514  1.00 80.13           H  
ATOM    281  N   ILE A  19      25.078  10.060 -10.542  1.00 79.79           N  
ATOM    282  H   ILE A  19      24.348  10.242  -9.868  1.00 79.79           H  
ATOM    283  CA  ILE A  19      24.861  10.427 -11.942  1.00 79.79           C  
ATOM    284  HA  ILE A  19      25.406   9.728 -12.577  1.00 79.79           H  
ATOM    285  C   ILE A  19      25.418  11.824 -12.183  1.00 79.79           C  
ATOM    286  CB  ILE A  19      23.375  10.322 -12.316  1.00 79.79           C  
ATOM    287  HB  ILE A  19      22.805  10.947 -11.628  1.00 79.79           H  
ATOM    288  O   ILE A  19      25.093  12.769 -11.461  1.00 79.79           O  
ATOM    289  CG1 ILE A  19      22.910   8.864 -12.160  1.00 79.79           C  
ATOM    290 HG12 ILE A  19      23.382   8.250 -12.927  1.00 79.79           H  
ATOM    291 HG13 ILE A  19      23.202   8.468 -11.186  1.00 79.79           H  
ATOM    292  CG2 ILE A  19      23.129  10.816 -13.757  1.00 79.79           C  
ATOM    293 HG21 ILE A  19      22.068  10.789 -14.006  1.00 79.79           H  
ATOM    294 HG22 ILE A  19      23.435  11.856 -13.868  1.00 79.79           H  
ATOM    295 HG23 ILE A  19      23.679  10.202 -14.470  1.00 79.79           H  
ATOM    296  CD1 ILE A  19      21.398   8.718 -12.262  1.00 79.79           C  
ATOM    297 HD11 ILE A  19      21.012   9.111 -13.202  1.00 79.79           H  
ATOM    298 HD12 ILE A  19      21.188   7.648 -12.250  1.00 79.79           H  
ATOM    299 HD13 ILE A  19      20.914   9.215 -11.421  1.00 79.79           H  
ATOM    300  N   ALA A  20      26.238  11.967 -13.220  1.00 81.26           N  
ATOM    301  H   ALA A  20      26.465  11.156 -13.777  1.00 81.26           H  
ATOM    302  CA  ALA A  20      26.789  13.251 -13.620  1.00 81.26           C  
ATOM    303  HA  ALA A  20      27.388  13.654 -12.803  1.00 81.26           H  
ATOM    304  C   ALA A  20      25.676  14.256 -13.929  1.00 81.26           C  
ATOM    305  CB  ALA A  20      27.702  13.029 -14.827  1.00 81.26           C  
ATOM    306  HB1 ALA A  20      28.153  13.977 -15.118  1.00 81.26           H  
ATOM    307  HB2 ALA A  20      27.130  12.638 -15.668  1.00 81.26           H  
ATOM    308  HB3 ALA A  20      28.499  12.328 -14.578  1.00 81.26           H  
ATOM    309  O   ALA A  20      24.758  13.974 -14.696  1.00 81.26           O  
ATOM    310  N   ARG A  21      25.778  15.464 -13.361  1.00 77.54           N  
ATOM    311  H   ARG A  21      26.534  15.621 -12.710  1.00 77.54           H  
ATOM    312  CA  ARG A  21      24.816  16.542 -13.650  1.00 77.54           C  
ATOM    313  HA  ARG A  21      23.808  16.143 -13.538  1.00 77.54           H  
ATOM    314  C   ARG A  21      24.908  17.027 -15.101  1.00 77.54           C  
ATOM    315  CB  ARG A  21      24.997  17.720 -12.682  1.00 77.54           C  
ATOM    316  HB2 ARG A  21      24.248  18.475 -12.922  1.00 77.54           H  
ATOM    317  HB3 ARG A  21      25.984  18.159 -12.832  1.00 77.54           H  
ATOM    318  O   ARG A  21      23.954  17.598 -15.615  1.00 77.54           O  
ATOM    319  CG  ARG A  21      24.839  17.326 -11.207  1.00 77.54           C  
ATOM    320  HG2 ARG A  21      25.663  16.670 -10.927  1.00 77.54           H  
ATOM    321  HG3 ARG A  21      23.894  16.804 -11.058  1.00 77.54           H  
ATOM    322  CD  ARG A  21      24.880  18.576 -10.323  1.00 77.54           C  
ATOM    323  HD2 ARG A  21      23.978  19.160 -10.504  1.00 77.54           H  
ATOM    324  HD3 ARG A  21      25.752  19.170 -10.598  1.00 77.54           H  
ATOM    325  NE  ARG A  21      24.972  18.228  -8.894  1.00 77.54           N  
ATOM    326  HE  ARG A  21      25.029  17.247  -8.661  1.00 77.54           H  
ATOM    327  NH1 ARG A  21      24.981  20.371  -8.068  1.00 77.54           N  
ATOM    328 HH11 ARG A  21      25.049  21.004  -7.284  1.00 77.54           H  
ATOM    329 HH12 ARG A  21      24.806  20.720  -9.000  1.00 77.54           H  
ATOM    330  NH2 ARG A  21      25.245  18.647  -6.672  1.00 77.54           N  
ATOM    331 HH21 ARG A  21      25.315  19.298  -5.903  1.00 77.54           H  
ATOM    332 HH22 ARG A  21      25.365  17.662  -6.481  1.00 77.54           H  
ATOM    333  CZ  ARG A  21      25.070  19.081  -7.890  1.00 77.54           C  
ATOM    334  N   LYS A  22      26.072  16.844 -15.733  1.00 75.66           N  
ATOM    335  H   LYS A  22      26.773  16.306 -15.243  1.00 75.66           H  
ATOM    336  CA  LYS A  22      26.381  17.202 -17.125  1.00 75.66           C  
ATOM    337  HA  LYS A  22      25.458  17.220 -17.704  1.00 75.66           H  
ATOM    338  C   LYS A  22      27.298  16.138 -17.725  1.00 75.66           C  
ATOM    339  CB  LYS A  22      27.058  18.585 -17.189  1.00 75.66           C  
ATOM    340  HB2 LYS A  22      27.981  18.561 -16.610  1.00 75.66           H  
ATOM    341  HB3 LYS A  22      27.315  18.793 -18.227  1.00 75.66           H  
ATOM    342  O   LYS A  22      28.130  15.598 -17.004  1.00 75.66           O  
ATOM    343  CG  LYS A  22      26.167  19.724 -16.667  1.00 75.66           C  
ATOM    344  HG2 LYS A  22      25.210  19.696 -17.190  1.00 75.66           H  
ATOM    345  HG3 LYS A  22      25.992  19.592 -15.599  1.00 75.66           H  
ATOM    346  CD  LYS A  22      26.819  21.094 -16.889  1.00 75.66           C  
ATOM    347  HD2 LYS A  22      27.767  21.129 -16.353  1.00 75.66           H  
ATOM    348  HD3 LYS A  22      27.004  21.233 -17.954  1.00 75.66           H  
ATOM    349  CE  LYS A  22      25.890  22.200 -16.377  1.00 75.66           C  
ATOM    350  HE2 LYS A  22      24.931  22.109 -16.886  1.00 75.66           H  
ATOM    351  HE3 LYS A  22      25.716  22.040 -15.312  1.00 75.66           H  
ATOM    352  NZ  LYS A  22      26.462  23.551 -16.605  1.00 75.66           N  
ATOM    353  HZ1 LYS A  22      26.615  23.711 -17.590  1.00 75.66           H  
ATOM    354  HZ2 LYS A  22      27.342  23.650 -16.120  1.00 75.66           H  
ATOM    355  HZ3 LYS A  22      25.830  24.265 -16.270  1.00 75.66           H  
ATOM    356  N   THR A  23      27.206  15.902 -19.033  1.00 74.72           N  
ATOM    357  H   THR A  23      26.464  16.350 -19.552  1.00 74.72           H  
ATOM    358  CA  THR A  23      27.918  14.837 -19.775  1.00 74.72           C  
ATOM    359  HA  THR A  23      27.499  13.873 -19.486  1.00 74.72           H  
ATOM    360  C   THR A  23      29.429  14.769 -19.514  1.00 74.72           C  
ATOM    361  CB  THR A  23      27.676  15.031 -21.284  1.00 74.72           C  
ATOM    362  HB  THR A  23      28.257  15.885 -21.634  1.00 74.72           H  
ATOM    363  O   THR A  23      30.006  13.692 -19.556  1.00 74.72           O  
ATOM    364  CG2 THR A  23      28.029  13.814 -22.133  1.00 74.72           C  
ATOM    365 HG21 THR A  23      27.481  12.939 -21.784  1.00 74.72           H  
ATOM    366 HG22 THR A  23      29.099  13.611 -22.069  1.00 74.72           H  
ATOM    367 HG23 THR A  23      27.785  14.004 -23.179  1.00 74.72           H  
ATOM    368  OG1 THR A  23      26.309  15.305 -21.503  1.00 74.72           O  
ATOM    369  HG1 THR A  23      26.115  15.067 -22.413  1.00 74.72           H  
ATOM    370  N   TYR A  24      30.067  15.897 -19.194  1.00 78.23           N  
ATOM    371  H   TYR A  24      29.529  16.752 -19.179  1.00 78.23           H  
ATOM    372  CA  TYR A  24      31.520  15.996 -18.991  1.00 78.23           C  
ATOM    373  HA  TYR A  24      31.980  15.042 -19.246  1.00 78.23           H  
ATOM    374  C   TYR A  24      31.924  16.289 -17.540  1.00 78.23           C  
ATOM    375  CB  TYR A  24      32.074  17.046 -19.962  1.00 78.23           C  
ATOM    376  HB2 TYR A  24      33.163  17.026 -19.925  1.00 78.23           H  
ATOM    377  HB3 TYR A  24      31.749  18.035 -19.641  1.00 78.23           H  
ATOM    378  O   TYR A  24      33.065  16.661 -17.272  1.00 78.23           O  
ATOM    379  CG  TYR A  24      31.641  16.815 -21.396  1.00 78.23           C  
ATOM    380  CD1 TYR A  24      32.163  15.721 -22.110  1.00 78.23           C  
ATOM    381  HD1 TYR A  24      32.884  15.062 -21.649  1.00 78.23           H  
ATOM    382  CD2 TYR A  24      30.690  17.664 -21.999  1.00 78.23           C  
ATOM    383  HD2 TYR A  24      30.295  18.511 -21.456  1.00 78.23           H  
ATOM    384  CE1 TYR A  24      31.746  15.480 -23.431  1.00 78.23           C  
ATOM    385  HE1 TYR A  24      32.144  14.648 -23.992  1.00 78.23           H  
ATOM    386  CE2 TYR A  24      30.272  17.426 -23.322  1.00 78.23           C  
ATOM    387  HE2 TYR A  24      29.559  18.084 -23.796  1.00 78.23           H  
ATOM    388  OH  TYR A  24      30.421  16.099 -25.321  1.00 78.23           O  
ATOM    389  HH  TYR A  24      29.836  16.775 -25.672  1.00 78.23           H  
ATOM    390  CZ  TYR A  24      30.806  16.334 -24.042  1.00 78.23           C  
ATOM    391  N   TRP A  25      30.987  16.206 -16.594  1.00 80.25           N  
ATOM    392  H   TRP A  25      30.084  15.826 -16.836  1.00 80.25           H  
ATOM    393  CA  TRP A  25      31.253  16.492 -15.186  1.00 80.25           C  
ATOM    394  HA  TRP A  25      32.185  17.049 -15.085  1.00 80.25           H  
ATOM    395  C   TRP A  25      31.416  15.199 -14.409  1.00 80.25           C  
ATOM    396  CB  TRP A  25      30.147  17.368 -14.594  1.00 80.25           C  
ATOM    397  HB2 TRP A  25      29.174  16.982 -14.897  1.00 80.25           H  
ATOM    398  HB3 TRP A  25      30.202  17.287 -13.509  1.00 80.25           H  
ATOM    399  O   TRP A  25      30.451  14.473 -14.197  1.00 80.25           O  
ATOM    400  CG  TRP A  25      30.227  18.825 -14.928  1.00 80.25           C  
ATOM    401  CD1 TRP A  25      30.872  19.383 -15.981  1.00 80.25           C  
ATOM    402  HD1 TRP A  25      31.431  18.840 -16.728  1.00 80.25           H  
ATOM    403  CD2 TRP A  25      29.696  19.941 -14.156  1.00 80.25           C  
ATOM    404  CE2 TRP A  25      30.059  21.156 -14.809  1.00 80.25           C  
ATOM    405  CE3 TRP A  25      28.968  20.045 -12.951  1.00 80.25           C  
ATOM    406  HE3 TRP A  25      28.708  19.144 -12.416  1.00 80.25           H  
ATOM    407  NE1 TRP A  25      30.771  20.757 -15.918  1.00 80.25           N  
ATOM    408  HE1 TRP A  25      31.269  21.371 -16.546  1.00 80.25           H  
ATOM    409  CH2 TRP A  25      28.987  22.486 -13.097  1.00 80.25           C  
ATOM    410  HH2 TRP A  25      28.747  23.446 -12.664  1.00 80.25           H  
ATOM    411  CZ2 TRP A  25      29.711  22.415 -14.299  1.00 80.25           C  
ATOM    412  HZ2 TRP A  25      30.046  23.315 -14.794  1.00 80.25           H  
ATOM    413  CZ3 TRP A  25      28.617  21.304 -12.427  1.00 80.25           C  
ATOM    414  HZ3 TRP A  25      28.089  21.366 -11.487  1.00 80.25           H  
ATOM    415  N   ASP A  26      32.631  14.954 -13.929  1.00 81.97           N  
ATOM    416  H   ASP A  26      33.397  15.552 -14.205  1.00 81.97           H  
ATOM    417  CA  ASP A  26      32.911  13.838 -13.032  1.00 81.97           C  
ATOM    418  HA  ASP A  26      32.617  12.914 -13.530  1.00 81.97           H  
ATOM    419  C   ASP A  26      32.134  14.009 -11.707  1.00 81.97           C  
ATOM    420  CB  ASP A  26      34.424  13.744 -12.809  1.00 81.97           C  
ATOM    421  HB2 ASP A  26      34.912  13.585 -13.771  1.00 81.97           H  
ATOM    422  HB3 ASP A  26      34.783  14.690 -12.403  1.00 81.97           H  
ATOM    423  O   ASP A  26      32.405  14.956 -10.950  1.00 81.97           O  
ATOM    424  CG  ASP A  26      34.835  12.615 -11.859  1.00 81.97           C  
ATOM    425  OD1 ASP A  26      33.952  11.864 -11.383  1.00 81.97           O  
ATOM    426  OD2 ASP A  26      36.042  12.581 -11.537  1.00 81.97           O  
ATOM    427  N   PRO A  27      31.192  13.105 -11.377  1.00 82.60           N  
ATOM    428  CA  PRO A  27      30.435  13.171 -10.133  1.00 82.60           C  
ATOM    429  HA  PRO A  27      29.876  14.107 -10.123  1.00 82.60           H  
ATOM    430  C   PRO A  27      31.313  13.093  -8.879  1.00 82.60           C  
ATOM    431  CB  PRO A  27      29.466  11.991 -10.171  1.00 82.60           C  
ATOM    432  HB2 PRO A  27      29.850  11.174  -9.560  1.00 82.60           H  
ATOM    433  HB3 PRO A  27      28.475  12.301  -9.840  1.00 82.60           H  
ATOM    434  O   PRO A  27      30.936  13.615  -7.826  1.00 82.60           O  
ATOM    435  CG  PRO A  27      29.434  11.537 -11.623  1.00 82.60           C  
ATOM    436  HG2 PRO A  27      28.650  12.082 -12.149  1.00 82.60           H  
ATOM    437  HG3 PRO A  27      29.284  10.461 -11.715  1.00 82.60           H  
ATOM    438  CD  PRO A  27      30.784  11.956 -12.171  1.00 82.60           C  
ATOM    439  HD2 PRO A  27      30.683  12.191 -13.231  1.00 82.60           H  
ATOM    440  HD3 PRO A  27      31.502  11.147 -12.034  1.00 82.60           H  
ATOM    441  N   LYS A  28      32.508  12.492  -8.973  1.00 85.68           N  
ATOM    442  H   LYS A  28      32.793  12.116  -9.866  1.00 85.68           H  
ATOM    443  CA  LYS A  28      33.477  12.447  -7.869  1.00 85.68           C  
ATOM    444  HA  LYS A  28      32.963  12.130  -6.961  1.00 85.68           H  
ATOM    445  C   LYS A  28      34.077  13.822  -7.574  1.00 85.68           C  
ATOM    446  CB  LYS A  28      34.592  11.433  -8.176  1.00 85.68           C  
ATOM    447  HB2 LYS A  28      35.117  11.722  -9.086  1.00 85.68           H  
ATOM    448  HB3 LYS A  28      35.310  11.446  -7.356  1.00 85.68           H  
ATOM    449  O   LYS A  28      34.468  14.078  -6.436  1.00 85.68           O  
ATOM    450  CG  LYS A  28      34.048  10.006  -8.323  1.00 85.68           C  
ATOM    451  HG2 LYS A  28      33.345   9.968  -9.155  1.00 85.68           H  
ATOM    452  HG3 LYS A  28      33.520   9.735  -7.409  1.00 85.68           H  
ATOM    453  CD  LYS A  28      35.165   8.985  -8.579  1.00 85.68           C  
ATOM    454  HD2 LYS A  28      35.877   8.995  -7.753  1.00 85.68           H  
ATOM    455  HD3 LYS A  28      35.673   9.227  -9.513  1.00 85.68           H  
ATOM    456  CE  LYS A  28      34.494   7.613  -8.683  1.00 85.68           C  
ATOM    457  HE2 LYS A  28      33.937   7.419  -7.766  1.00 85.68           H  
ATOM    458  HE3 LYS A  28      33.766   7.642  -9.494  1.00 85.68           H  
ATOM    459  NZ  LYS A  28      35.422   6.488  -8.924  1.00 85.68           N  
ATOM    460  HZ1 LYS A  28      36.008   6.309  -8.120  1.00 85.68           H  
ATOM    461  HZ2 LYS A  28      35.962   6.622  -9.766  1.00 85.68           H  
ATOM    462  HZ3 LYS A  28      34.836   5.680  -9.078  1.00 85.68           H  
ATOM    463  N   LYS A  29      34.113  14.725  -8.560  1.00 84.77           N  
ATOM    464  H   LYS A  29      33.767  14.431  -9.462  1.00 84.77           H  
ATOM    465  CA  LYS A  29      34.588  16.111  -8.402  1.00 84.77           C  
ATOM    466  HA  LYS A  29      35.281  16.158  -7.562  1.00 84.77           H  
ATOM    467  C   LYS A  29      33.459  17.080  -8.063  1.00 84.77           C  
ATOM    468  CB  LYS A  29      35.341  16.559  -9.664  1.00 84.77           C  
ATOM    469  HB2 LYS A  29      34.715  16.397 -10.542  1.00 84.77           H  
ATOM    470  HB3 LYS A  29      35.552  17.626  -9.587  1.00 84.77           H  
ATOM    471  O   LYS A  29      33.629  17.916  -7.178  1.00 84.77           O  
ATOM    472  CG  LYS A  29      36.668  15.806  -9.831  1.00 84.77           C  
ATOM    473  HG2 LYS A  29      37.279  15.953  -8.940  1.00 84.77           H  
ATOM    474  HG3 LYS A  29      36.470  14.741  -9.947  1.00 84.77           H  
ATOM    475  CD  LYS A  29      37.439  16.310 -11.057  1.00 84.77           C  
ATOM    476  HD2 LYS A  29      37.675  17.366 -10.930  1.00 84.77           H  
ATOM    477  HD3 LYS A  29      36.819  16.182 -11.944  1.00 84.77           H  
ATOM    478  CE  LYS A  29      38.729  15.497 -11.213  1.00 84.77           C  
ATOM    479  HE2 LYS A  29      38.453  14.447 -11.314  1.00 84.77           H  
ATOM    480  HE3 LYS A  29      39.323  15.598 -10.305  1.00 84.77           H  
ATOM    481  NZ  LYS A  29      39.515  15.929 -12.396  1.00 84.77           N  
ATOM    482  HZ1 LYS A  29      38.974  15.793 -13.238  1.00 84.77           H  
ATOM    483  HZ2 LYS A  29      39.776  16.902 -12.328  1.00 84.77           H  
ATOM    484  HZ3 LYS A  29      40.354  15.372 -12.481  1.00 84.77           H  
ATOM    485  N   TYR A  30      32.313  16.953  -8.730  1.00 86.00           N  
ATOM    486  H   TYR A  30      32.277  16.254  -9.458  1.00 86.00           H  
ATOM    487  CA  TYR A  30      31.240  17.959  -8.693  1.00 86.00           C  
ATOM    488  HA  TYR A  30      31.601  18.842  -8.165  1.00 86.00           H  
ATOM    489  C   TYR A  30      29.976  17.519  -7.943  1.00 86.00           C  
ATOM    490  CB  TYR A  30      30.931  18.393 -10.131  1.00 86.00           C  
ATOM    491  HB2 TYR A  30      30.561  17.535 -10.692  1.00 86.00           H  
ATOM    492  HB3 TYR A  30      30.139  19.142 -10.114  1.00 86.00           H  
ATOM    493  O   TYR A  30      29.026  18.294  -7.820  1.00 86.00           O  
ATOM    494  CG  TYR A  30      32.132  18.990 -10.838  1.00 86.00           C  
ATOM    495  CD1 TYR A  30      32.574  20.282 -10.494  1.00 86.00           C  
ATOM    496  HD1 TYR A  30      32.039  20.855  -9.751  1.00 86.00           H  
ATOM    497  CD2 TYR A  30      32.829  18.242 -11.806  1.00 86.00           C  
ATOM    498  HD2 TYR A  30      32.493  17.250 -12.068  1.00 86.00           H  
ATOM    499  CE1 TYR A  30      33.712  20.831 -11.116  1.00 86.00           C  
ATOM    500  HE1 TYR A  30      34.047  21.823 -10.852  1.00 86.00           H  
ATOM    501  CE2 TYR A  30      33.968  18.786 -12.429  1.00 86.00           C  
ATOM    502  HE2 TYR A  30      34.507  18.227 -13.180  1.00 86.00           H  
ATOM    503  OH  TYR A  30      35.516  20.592 -12.685  1.00 86.00           O  
ATOM    504  HH  TYR A  30      35.693  21.496 -12.415  1.00 86.00           H  
ATOM    505  CZ  TYR A  30      34.411  20.080 -12.085  1.00 86.00           C  
ATOM    506  N   GLY A  31      29.945  16.289  -7.431  1.00 81.96           N  
ATOM    507  H   GLY A  31      30.722  15.668  -7.612  1.00 81.96           H  
ATOM    508  CA  GLY A  31      28.700  15.672  -6.994  1.00 81.96           C  
ATOM    509  HA2 GLY A  31      28.913  14.755  -6.445  1.00 81.96           H  
ATOM    510  HA3 GLY A  31      28.159  16.352  -6.335  1.00 81.96           H  
ATOM    511  C   GLY A  31      27.806  15.313  -8.178  1.00 81.96           C  
ATOM    512  O   GLY A  31      28.115  15.566  -9.343  1.00 81.96           O  
ATOM    513  N   GLY A  32      26.666  14.709  -7.876  1.00 83.37           N  
ATOM    514  H   GLY A  32      26.406  14.597  -6.907  1.00 83.37           H  
ATOM    515  CA  GLY A  32      25.779  14.155  -8.891  1.00 83.37           C  
ATOM    516  HA2 GLY A  32      26.142  13.170  -9.184  1.00 83.37           H  
ATOM    517  HA3 GLY A  32      25.767  14.783  -9.782  1.00 83.37           H  
ATOM    518  C   GLY A  32      24.358  14.009  -8.388  1.00 83.37           C  
ATOM    519  O   GLY A  32      24.054  14.397  -7.262  1.00 83.37           O  
ATOM    520  N   PHE A  33      23.488  13.464  -9.222  1.00 82.42           N  
ATOM    521  H   PHE A  33      23.816  13.163 -10.129  1.00 82.42           H  
ATOM    522  CA  PHE A  33      22.169  13.025  -8.787  1.00 82.42           C  
ATOM    523  HA  PHE A  33      21.797  13.712  -8.027  1.00 82.42           H  
ATOM    524  C   PHE A  33      22.258  11.645  -8.132  1.00 82.42           C  
ATOM    525  CB  PHE A  33      21.191  13.079  -9.959  1.00 82.42           C  
ATOM    526  HB2 PHE A  33      21.504  12.379 -10.734  1.00 82.42           H  
ATOM    527  HB3 PHE A  33      20.211  12.759  -9.606  1.00 82.42           H  
ATOM    528  O   PHE A  33      23.175  10.872  -8.417  1.00 82.42           O  
ATOM    529  CG  PHE A  33      21.052  14.464 -10.555  1.00 82.42           C  
ATOM    530  CD1 PHE A  33      20.484  15.495  -9.784  1.00 82.42           C  
ATOM    531  HD1 PHE A  33      20.145  15.298  -8.777  1.00 82.42           H  
ATOM    532  CD2 PHE A  33      21.465  14.723 -11.877  1.00 82.42           C  
ATOM    533  HD2 PHE A  33      21.879  13.931 -12.483  1.00 82.42           H  
ATOM    534  CE1 PHE A  33      20.320  16.777 -10.333  1.00 82.42           C  
ATOM    535  HE1 PHE A  33      19.852  17.556  -9.748  1.00 82.42           H  
ATOM    536  CE2 PHE A  33      21.280  16.002 -12.432  1.00 82.42           C  
ATOM    537  HE2 PHE A  33      21.540  16.185 -13.464  1.00 82.42           H  
ATOM    538  CZ  PHE A  33      20.712  17.029 -11.659  1.00 82.42           C  
ATOM    539  HZ  PHE A  33      20.542  18.003 -12.094  1.00 82.42           H  
ATOM    540  N   ASP A  34      21.322  11.362  -7.226  1.00 75.83           N  
ATOM    541  H   ASP A  34      20.613  12.056  -7.037  1.00 75.83           H  
ATOM    542  CA  ASP A  34      21.349  10.162  -6.384  1.00 75.83           C  
ATOM    543  HA  ASP A  34      22.322  10.082  -5.898  1.00 75.83           H  
ATOM    544  C   ASP A  34      21.154   8.869  -7.180  1.00 75.83           C  
ATOM    545  CB  ASP A  34      20.270  10.297  -5.298  1.00 75.83           C  
ATOM    546  HB2 ASP A  34      20.516  11.134  -4.644  1.00 75.83           H  
ATOM    547  HB3 ASP A  34      19.315  10.520  -5.773  1.00 75.83           H  
ATOM    548  O   ASP A  34      21.973   7.956  -7.118  1.00 75.83           O  
ATOM    549  CG  ASP A  34      20.129   9.021  -4.461  1.00 75.83           C  
ATOM    550  OD1 ASP A  34      21.163   8.517  -3.967  1.00 75.83           O  
ATOM    551  OD2 ASP A  34      18.975   8.535  -4.368  1.00 75.83           O  
ATOM    552  N   SER A  35      20.047   8.789  -7.913  1.00 74.89           N  
ATOM    553  H   SER A  35      19.426   9.584  -7.947  1.00 74.89           H  
ATOM    554  CA  SER A  35      19.643   7.579  -8.619  1.00 74.89           C  
ATOM    555  HA  SER A  35      20.550   7.075  -8.952  1.00 74.89           H  
ATOM    556  C   SER A  35      18.811   7.923  -9.855  1.00 74.89           C  
ATOM    557  CB  SER A  35      18.899   6.619  -7.671  1.00 74.89           C  
ATOM    558  HB2 SER A  35      18.377   5.865  -8.260  1.00 74.89           H  
ATOM    559  HB3 SER A  35      19.638   6.110  -7.053  1.00 74.89           H  
ATOM    560  O   SER A  35      18.086   8.929  -9.854  1.00 74.89           O  
ATOM    561  OG  SER A  35      17.971   7.264  -6.805  1.00 74.89           O  
ATOM    562  HG  SER A  35      18.473   7.675  -6.098  1.00 74.89           H  
ATOM    563  N   PRO A  36      18.919   7.125 -10.931  1.00 81.46           N  
ATOM    564  CA  PRO A  36      18.128   7.342 -12.132  1.00 81.46           C  
ATOM    565  HA  PRO A  36      18.210   8.377 -12.465  1.00 81.46           H  
ATOM    566  C   PRO A  36      16.662   7.016 -11.840  1.00 81.46           C  
ATOM    567  CB  PRO A  36      18.735   6.427 -13.193  1.00 81.46           C  
ATOM    568  HB2 PRO A  36      17.984   6.092 -13.909  1.00 81.46           H  
ATOM    569  HB3 PRO A  36      19.537   6.947 -13.717  1.00 81.46           H  
ATOM    570  O   PRO A  36      16.357   6.158 -11.007  1.00 81.46           O  
ATOM    571  CG  PRO A  36      19.314   5.267 -12.379  1.00 81.46           C  
ATOM    572  HG2 PRO A  36      18.543   4.511 -12.225  1.00 81.46           H  
ATOM    573  HG3 PRO A  36      20.184   4.828 -12.867  1.00 81.46           H  
ATOM    574  CD  PRO A  36      19.673   5.878 -11.026  1.00 81.46           C  
ATOM    575  HD2 PRO A  36      19.381   5.189 -10.233  1.00 81.46           H  
ATOM    576  HD3 PRO A  36      20.745   6.061 -10.966  1.00 81.46           H  
ATOM    577  N   ILE A  37      15.740   7.689 -12.525  1.00 83.47           N  
ATOM    578  H   ILE A  37      16.032   8.351 -13.229  1.00 83.47           H  
ATOM    579  CA  ILE A  37      14.321   7.346 -12.434  1.00 83.47           C  
ATOM    580  HA  ILE A  37      14.106   7.044 -11.409  1.00 83.47           H  
ATOM    581  C   ILE A  37      14.062   6.133 -13.328  1.00 83.47           C  
ATOM    582  CB  ILE A  37      13.413   8.557 -12.737  1.00 83.47           C  
ATOM    583  HB  ILE A  37      13.638   8.927 -13.738  1.00 83.47           H  
ATOM    584  O   ILE A  37      14.415   6.127 -14.509  1.00 83.47           O  
ATOM    585  CG1 ILE A  37      13.721   9.680 -11.718  1.00 83.47           C  
ATOM    586 HG12 ILE A  37      14.691  10.101 -11.980  1.00 83.47           H  
ATOM    587 HG13 ILE A  37      13.796   9.259 -10.716  1.00 83.47           H  
ATOM    588  CG2 ILE A  37      11.930   8.142 -12.698  1.00 83.47           C  
ATOM    589 HG21 ILE A  37      11.664   7.771 -11.708  1.00 83.47           H  
ATOM    590 HG22 ILE A  37      11.728   7.371 -13.441  1.00 83.47           H  
ATOM    591 HG23 ILE A  37      11.293   8.990 -12.948  1.00 83.47           H  
ATOM    592  CD1 ILE A  37      12.723  10.840 -11.666  1.00 83.47           C  
ATOM    593 HD11 ILE A  37      11.845  10.542 -11.093  1.00 83.47           H  
ATOM    594 HD12 ILE A  37      13.183  11.700 -11.179  1.00 83.47           H  
ATOM    595 HD13 ILE A  37      12.400  11.114 -12.671  1.00 83.47           H  
ATOM    596  N   VAL A  38      13.444   5.099 -12.756  1.00 86.54           N  
ATOM    597  H   VAL A  38      13.207   5.166 -11.777  1.00 86.54           H  
ATOM    598  CA  VAL A  38      12.954   3.933 -13.500  1.00 86.54           C  
ATOM    599  HA  VAL A  38      13.716   3.610 -14.209  1.00 86.54           H  
ATOM    600  C   VAL A  38      11.709   4.344 -14.285  1.00 86.54           C  
ATOM    601  CB  VAL A  38      12.702   2.731 -12.574  1.00 86.54           C  
ATOM    602  HB  VAL A  38      11.975   3.005 -11.809  1.00 86.54           H  
ATOM    603  O   VAL A  38      10.750   4.844 -13.699  1.00 86.54           O  
ATOM    604  CG1 VAL A  38      12.173   1.522 -13.351  1.00 86.54           C  
ATOM    605 HG11 VAL A  38      12.065   0.665 -12.687  1.00 86.54           H  
ATOM    606 HG12 VAL A  38      11.192   1.743 -13.774  1.00 86.54           H  
ATOM    607 HG13 VAL A  38      12.857   1.260 -14.158  1.00 86.54           H  
ATOM    608  CG2 VAL A  38      14.007   2.302 -11.885  1.00 86.54           C  
ATOM    609 HG21 VAL A  38      14.401   3.111 -11.270  1.00 86.54           H  
ATOM    610 HG22 VAL A  38      13.820   1.443 -11.242  1.00 86.54           H  
ATOM    611 HG23 VAL A  38      14.752   2.029 -12.633  1.00 86.54           H  
ATOM    612  N   ALA A  39      11.731   4.155 -15.604  1.00 88.03           N  
ATOM    613  H   ALA A  39      12.517   3.665 -16.008  1.00 88.03           H  
ATOM    614  CA  ALA A  39      10.603   4.437 -16.485  1.00 88.03           C  
ATOM    615  HA  ALA A  39      10.140   5.378 -16.188  1.00 88.03           H  
ATOM    616  C   ALA A  39       9.539   3.336 -16.386  1.00 88.03           C  
ATOM    617  CB  ALA A  39      11.129   4.573 -17.922  1.00 88.03           C  
ATOM    618  HB1 ALA A  39      11.552   3.629 -18.264  1.00 88.03           H  
ATOM    619  HB2 ALA A  39      11.906   5.337 -17.964  1.00 88.03           H  
ATOM    620  HB3 ALA A  39      10.310   4.856 -18.585  1.00 88.03           H  
ATOM    621  O   ALA A  39       8.356   3.618 -16.214  1.00 88.03           O  
ATOM    622  N   TYR A  40       9.972   2.081 -16.489  1.00 91.76           N  
ATOM    623  H   TYR A  40      10.961   1.925 -16.622  1.00 91.76           H  
ATOM    624  CA  TYR A  40       9.147   0.882 -16.362  1.00 91.76           C  
ATOM    625  HA  TYR A  40       8.434   1.016 -15.548  1.00 91.76           H  
ATOM    626  C   TYR A  40      10.035  -0.314 -16.009  1.00 91.76           C  
ATOM    627  CB  TYR A  40       8.357   0.644 -17.660  1.00 91.76           C  
ATOM    628  HB2 TYR A  40       7.616   1.437 -17.760  1.00 91.76           H  
ATOM    629  HB3 TYR A  40       7.797  -0.287 -17.579  1.00 91.76           H  
ATOM    630  O   TYR A  40      11.261  -0.193 -15.978  1.00 91.76           O  
ATOM    631  CG  TYR A  40       9.179   0.590 -18.932  1.00 91.76           C  
ATOM    632  CD1 TYR A  40       9.300   1.745 -19.729  1.00 91.76           C  
ATOM    633  HD1 TYR A  40       8.837   2.666 -19.407  1.00 91.76           H  
ATOM    634  CD2 TYR A  40       9.782  -0.615 -19.341  1.00 91.76           C  
ATOM    635  HD2 TYR A  40       9.688  -1.505 -18.737  1.00 91.76           H  
ATOM    636  CE1 TYR A  40       9.997   1.690 -20.949  1.00 91.76           C  
ATOM    637  HE1 TYR A  40      10.069   2.562 -21.582  1.00 91.76           H  
ATOM    638  CE2 TYR A  40      10.489  -0.671 -20.556  1.00 91.76           C  
ATOM    639  HE2 TYR A  40      10.940  -1.595 -20.888  1.00 91.76           H  
ATOM    640  OH  TYR A  40      11.135   0.391 -22.598  1.00 91.76           O  
ATOM    641  HH  TYR A  40      11.001   1.171 -23.141  1.00 91.76           H  
ATOM    642  CZ  TYR A  40      10.582   0.477 -21.367  1.00 91.76           C  
ATOM    643  N   SER A  41       9.425  -1.460 -15.720  1.00 95.30           N  
ATOM    644  H   SER A  41       8.430  -1.540 -15.875  1.00 95.30           H  
ATOM    645  CA  SER A  41      10.162  -2.712 -15.529  1.00 95.30           C  
ATOM    646  HA  SER A  41      11.233  -2.511 -15.525  1.00 95.30           H  
ATOM    647  C   SER A  41       9.895  -3.656 -16.695  1.00 95.30           C  
ATOM    648  CB  SER A  41       9.828  -3.356 -14.181  1.00 95.30           C  
ATOM    649  HB2 SER A  41       8.796  -3.708 -14.196  1.00 95.30           H  
ATOM    650  HB3 SER A  41      10.490  -4.204 -14.005  1.00 95.30           H  
ATOM    651  O   SER A  41       8.922  -3.494 -17.429  1.00 95.30           O  
ATOM    652  OG  SER A  41       9.988  -2.399 -13.143  1.00 95.30           O  
ATOM    653  HG  SER A  41       9.319  -1.731 -13.312  1.00 95.30           H  
ATOM    654  N   ILE A  42      10.764  -4.635 -16.876  1.00 94.06           N  
ATOM    655  H   ILE A  42      11.588  -4.674 -16.293  1.00 94.06           H  
ATOM    656  CA  ILE A  42      10.562  -5.749 -17.797  1.00 94.06           C  
ATOM    657  HA  ILE A  42       9.541  -5.715 -18.177  1.00 94.06           H  
ATOM    658  C   ILE A  42      10.705  -7.053 -17.019  1.00 94.06           C  
ATOM    659  CB  ILE A  42      11.517  -5.664 -19.007  1.00 94.06           C  
ATOM    660  HB  ILE A  42      11.333  -6.536 -19.635  1.00 94.06           H  
ATOM    661  O   ILE A  42      11.524  -7.119 -16.104  1.00 94.06           O  
ATOM    662  CG1 ILE A  42      12.998  -5.665 -18.579  1.00 94.06           C  
ATOM    663 HG12 ILE A  42      13.169  -6.501 -17.900  1.00 94.06           H  
ATOM    664 HG13 ILE A  42      13.228  -4.743 -18.047  1.00 94.06           H  
ATOM    665  CG2 ILE A  42      11.207  -4.400 -19.830  1.00 94.06           C  
ATOM    666 HG21 ILE A  42      10.145  -4.364 -20.070  1.00 94.06           H  
ATOM    667 HG22 ILE A  42      11.764  -4.424 -20.766  1.00 94.06           H  
ATOM    668 HG23 ILE A  42      11.483  -3.505 -19.271  1.00 94.06           H  
ATOM    669  CD1 ILE A  42      13.988  -5.810 -19.733  1.00 94.06           C  
ATOM    670 HD11 ILE A  42      13.741  -6.681 -20.340  1.00 94.06           H  
ATOM    671 HD12 ILE A  42      14.991  -5.923 -19.322  1.00 94.06           H  
ATOM    672 HD13 ILE A  42      13.964  -4.912 -20.350  1.00 94.06           H  
ATOM    673  N   LEU A  43       9.912  -8.064 -17.357  1.00 93.92           N  
ATOM    674  H   LEU A  43       9.251  -7.923 -18.108  1.00 93.92           H  
ATOM    675  CA  LEU A  43      10.180  -9.442 -16.958  1.00 93.92           C  
ATOM    676  HA  LEU A  43      10.690  -9.453 -15.994  1.00 93.92           H  
ATOM    677  C   LEU A  43      11.101 -10.060 -18.006  1.00 93.92           C  
ATOM    678  CB  LEU A  43       8.859 -10.215 -16.835  1.00 93.92           C  
ATOM    679  HB2 LEU A  43       8.390 -10.233 -17.819  1.00 93.92           H  
ATOM    680  HB3 LEU A  43       8.198  -9.689 -16.146  1.00 93.92           H  
ATOM    681  O   LEU A  43      10.806  -9.959 -19.197  1.00 93.92           O  
ATOM    682  CG  LEU A  43       9.017 -11.669 -16.355  1.00 93.92           C  
ATOM    683  HG  LEU A  43       9.762 -12.186 -16.960  1.00 93.92           H  
ATOM    684  CD1 LEU A  43       9.439 -11.728 -14.886  1.00 93.92           C  
ATOM    685 HD11 LEU A  43      10.428 -11.290 -14.757  1.00 93.92           H  
ATOM    686 HD12 LEU A  43       9.481 -12.770 -14.568  1.00 93.92           H  
ATOM    687 HD13 LEU A  43       8.714 -11.203 -14.265  1.00 93.92           H  
ATOM    688  CD2 LEU A  43       7.686 -12.401 -16.508  1.00 93.92           C  
ATOM    689 HD21 LEU A  43       6.901 -11.894 -15.947  1.00 93.92           H  
ATOM    690 HD22 LEU A  43       7.414 -12.446 -17.562  1.00 93.92           H  
ATOM    691 HD23 LEU A  43       7.780 -13.422 -16.139  1.00 93.92           H  
ATOM    692  N   VAL A  44      12.198 -10.661 -17.557  1.00 92.03           N  
ATOM    693  H   VAL A  44      12.373 -10.669 -16.562  1.00 92.03           H  
ATOM    694  CA  VAL A  44      13.207 -11.300 -18.404  1.00 92.03           C  
ATOM    695  HA  VAL A  44      12.877 -11.290 -19.443  1.00 92.03           H  
ATOM    696  C   VAL A  44      13.363 -12.749 -17.968  1.00 92.03           C  
ATOM    697  CB  VAL A  44      14.554 -10.553 -18.313  1.00 92.03           C  
ATOM    698  HB  VAL A  44      14.889 -10.535 -17.275  1.00 92.03           H  
ATOM    699  O   VAL A  44      13.572 -13.015 -16.783  1.00 92.03           O  
ATOM    700  CG1 VAL A  44      15.645 -11.206 -19.164  1.00 92.03           C  
ATOM    701 HG11 VAL A  44      15.321 -11.240 -20.203  1.00 92.03           H  
ATOM    702 HG12 VAL A  44      15.851 -12.216 -18.811  1.00 92.03           H  
ATOM    703 HG13 VAL A  44      16.571 -10.635 -19.091  1.00 92.03           H  
ATOM    704  CG2 VAL A  44      14.402  -9.109 -18.799  1.00 92.03           C  
ATOM    705 HG21 VAL A  44      14.017  -9.100 -19.819  1.00 92.03           H  
ATOM    706 HG22 VAL A  44      13.708  -8.586 -18.141  1.00 92.03           H  
ATOM    707 HG23 VAL A  44      15.367  -8.604 -18.765  1.00 92.03           H  
ATOM    708  N   ILE A  45      13.280 -13.665 -18.933  1.00 90.36           N  
ATOM    709  H   ILE A  45      13.038 -13.360 -19.865  1.00 90.36           H  
ATOM    710  CA  ILE A  45      13.664 -15.071 -18.778  1.00 90.36           C  
ATOM    711  HA  ILE A  45      13.953 -15.254 -17.743  1.00 90.36           H  
ATOM    712  C   ILE A  45      14.879 -15.310 -19.671  1.00 90.36           C  
ATOM    713  CB  ILE A  45      12.495 -16.026 -19.104  1.00 90.36           C  
ATOM    714  HB  ILE A  45      12.220 -15.906 -20.152  1.00 90.36           H  
ATOM    715  O   ILE A  45      14.744 -15.304 -20.892  1.00 90.36           O  
ATOM    716  CG1 ILE A  45      11.265 -15.687 -18.233  1.00 90.36           C  
ATOM    717 HG12 ILE A  45      10.973 -14.650 -18.403  1.00 90.36           H  
ATOM    718 HG13 ILE A  45      11.539 -15.795 -17.183  1.00 90.36           H  
ATOM    719  CG2 ILE A  45      12.950 -17.482 -18.873  1.00 90.36           C  
ATOM    720 HG21 ILE A  45      12.156 -18.176 -19.148  1.00 90.36           H  
ATOM    721 HG22 ILE A  45      13.225 -17.637 -17.830  1.00 90.36           H  
ATOM    722 HG23 ILE A  45      13.806 -17.717 -19.505  1.00 90.36           H  
ATOM    723  CD1 ILE A  45      10.025 -16.543 -18.510  1.00 90.36           C  
ATOM    724 HD11 ILE A  45      10.191 -17.574 -18.196  1.00 90.36           H  
ATOM    725 HD12 ILE A  45       9.786 -16.516 -19.573  1.00 90.36           H  
ATOM    726 HD13 ILE A  45       9.181 -16.144 -17.948  1.00 90.36           H  
ATOM    727  N   ALA A  46      16.059 -15.447 -19.068  1.00 89.37           N  
ATOM    728  H   ALA A  46      16.093 -15.479 -18.059  1.00 89.37           H  
ATOM    729  CA  ALA A  46      17.323 -15.596 -19.791  1.00 89.37           C  
ATOM    730  HA  ALA A  46      17.166 -16.210 -20.678  1.00 89.37           H  
ATOM    731  C   ALA A  46      18.386 -16.279 -18.929  1.00 89.37           C  
ATOM    732  CB  ALA A  46      17.813 -14.210 -20.231  1.00 89.37           C  
ATOM    733  HB1 ALA A  46      18.747 -14.304 -20.786  1.00 89.37           H  
ATOM    734  HB2 ALA A  46      17.970 -13.575 -19.359  1.00 89.37           H  
ATOM    735  HB3 ALA A  46      17.069 -13.755 -20.885  1.00 89.37           H  
ATOM    736  O   ALA A  46      18.248 -16.371 -17.705  1.00 89.37           O  
ATOM    737  N   ASP A  47      19.473 -16.703 -19.561  1.00 88.32           N  
ATOM    738  H   ASP A  47      19.555 -16.582 -20.561  1.00 88.32           H  
ATOM    739  CA  ASP A  47      20.617 -17.270 -18.869  1.00 88.32           C  
ATOM    740  HA  ASP A  47      20.271 -17.753 -17.955  1.00 88.32           H  
ATOM    741  C   ASP A  47      21.609 -16.186 -18.437  1.00 88.32           C  
ATOM    742  CB  ASP A  47      21.259 -18.354 -19.739  1.00 88.32           C  
ATOM    743  HB2 ASP A  47      22.263 -18.522 -19.348  1.00 88.32           H  
ATOM    744  HB3 ASP A  47      21.353 -18.006 -20.768  1.00 88.32           H  
ATOM    745  O   ASP A  47      21.833 -15.190 -19.124  1.00 88.32           O  
ATOM    746  CG  ASP A  47      20.511 -19.691 -19.703  1.00 88.32           C  
ATOM    747  OD1 ASP A  47      19.503 -19.804 -18.966  1.00 88.32           O  
ATOM    748  OD2 ASP A  47      21.029 -20.660 -20.278  1.00 88.32           O  
ATOM    749  N   ILE A  48      22.216 -16.369 -17.263  1.00 88.10           N  
ATOM    750  H   ILE A  48      21.922 -17.154 -16.699  1.00 88.10           H  
ATOM    751  CA  ILE A  48      23.262 -15.482 -16.745  1.00 88.10           C  
ATOM    752  HA  ILE A  48      23.707 -14.963 -17.595  1.00 88.10           H  
ATOM    753  C   ILE A  48      24.381 -16.285 -16.079  1.00 88.10           C  
ATOM    754  CB  ILE A  48      22.648 -14.403 -15.819  1.00 88.10           C  
ATOM    755  HB  ILE A  48      21.832 -13.935 -16.369  1.00 88.10           H  
ATOM    756  O   ILE A  48      24.135 -17.280 -15.390  1.00 88.10           O  
ATOM    757  CG1 ILE A  48      23.682 -13.301 -15.497  1.00 88.10           C  
ATOM    758 HG12 ILE A  48      24.137 -12.968 -16.430  1.00 88.10           H  
ATOM    759 HG13 ILE A  48      24.470 -13.708 -14.863  1.00 88.10           H  
ATOM    760  CG2 ILE A  48      22.064 -15.003 -14.525  1.00 88.10           C  
ATOM    761 HG21 ILE A  48      21.412 -15.838 -14.779  1.00 88.10           H  
ATOM    762 HG22 ILE A  48      22.867 -15.356 -13.878  1.00 88.10           H  
ATOM    763 HG23 ILE A  48      21.464 -14.252 -14.011  1.00 88.10           H  
ATOM    764  CD1 ILE A  48      23.092 -12.069 -14.802  1.00 88.10           C  
ATOM    765 HD11 ILE A  48      22.710 -12.330 -13.815  1.00 88.10           H  
ATOM    766 HD12 ILE A  48      22.286 -11.653 -15.408  1.00 88.10           H  
ATOM    767 HD13 ILE A  48      23.871 -11.315 -14.688  1.00 88.10           H  
ATOM    768  N   GLU A  49      25.625 -15.827 -16.232  1.00 87.47           N  
ATOM    769  H   GLU A  49      25.779 -15.044 -16.850  1.00 87.47           H  
ATOM    770  CA  GLU A  49      26.748 -16.320 -15.429  1.00 87.47           C  
ATOM    771  HA  GLU A  49      26.751 -17.410 -15.452  1.00 87.47           H  
ATOM    772  C   GLU A  49      26.593 -15.854 -13.974  1.00 87.47           C  
ATOM    773  CB  GLU A  49      28.101 -15.824 -15.967  1.00 87.47           C  
ATOM    774  HB2 GLU A  49      28.070 -14.740 -16.082  1.00 87.47           H  
ATOM    775  HB3 GLU A  49      28.857 -16.064 -15.220  1.00 87.47           H  
ATOM    776  O   GLU A  49      26.708 -14.663 -13.670  1.00 87.47           O  
ATOM    777  CG  GLU A  49      28.532 -16.460 -17.294  1.00 87.47           C  
ATOM    778  HG2 GLU A  49      27.837 -16.144 -18.071  1.00 87.47           H  
ATOM    779  HG3 GLU A  49      28.468 -17.543 -17.192  1.00 87.47           H  
ATOM    780  CD  GLU A  49      29.974 -16.077 -17.704  1.00 87.47           C  
ATOM    781  OE1 GLU A  49      30.478 -16.673 -18.675  1.00 87.47           O  
ATOM    782  OE2 GLU A  49      30.640 -15.243 -17.022  1.00 87.47           O  
ATOM    783  N   LYS A  50      26.372 -16.785 -13.035  1.00 78.67           N  
ATOM    784  H   LYS A  50      26.220 -17.734 -13.343  1.00 78.67           H  
ATOM    785  CA  LYS A  50      26.224 -16.447 -11.609  1.00 78.67           C  
ATOM    786  HA  LYS A  50      26.468 -15.390 -11.507  1.00 78.67           H  
ATOM    787  C   LYS A  50      27.211 -17.195 -10.714  1.00 78.67           C  
ATOM    788  CB  LYS A  50      24.749 -16.602 -11.198  1.00 78.67           C  
ATOM    789  HB2 LYS A  50      24.135 -16.301 -12.047  1.00 78.67           H  
ATOM    790  HB3 LYS A  50      24.533 -17.650 -10.988  1.00 78.67           H  
ATOM    791  O   LYS A  50      27.511 -18.375 -10.895  1.00 78.67           O  
ATOM    792  CG  LYS A  50      24.361 -15.723  -9.994  1.00 78.67           C  
ATOM    793  HG2 LYS A  50      24.809 -16.120  -9.083  1.00 78.67           H  
ATOM    794  HG3 LYS A  50      24.727 -14.710 -10.159  1.00 78.67           H  
ATOM    795  CD  LYS A  50      22.832 -15.672  -9.844  1.00 78.67           C  
ATOM    796  HD2 LYS A  50      22.453 -16.669  -9.620  1.00 78.67           H  
ATOM    797  HD3 LYS A  50      22.415 -15.355 -10.800  1.00 78.67           H  
ATOM    798  CE  LYS A  50      22.388 -14.682  -8.759  1.00 78.67           C  
ATOM    799  HE2 LYS A  50      22.985 -13.776  -8.865  1.00 78.67           H  
ATOM    800  HE3 LYS A  50      22.585 -15.110  -7.776  1.00 78.67           H  
ATOM    801  NZ  LYS A  50      20.950 -14.336  -8.918  1.00 78.67           N  
ATOM    802  HZ1 LYS A  50      20.798 -13.907  -9.819  1.00 78.67           H  
ATOM    803  HZ2 LYS A  50      20.354 -15.151  -8.890  1.00 78.67           H  
ATOM    804  HZ3 LYS A  50      20.643 -13.659  -8.234  1.00 78.67           H  
ATOM    805  N   GLY A  51      27.674 -16.496  -9.676  1.00 77.50           N  
ATOM    806  H   GLY A  51      27.456 -15.510  -9.662  1.00 77.50           H  
ATOM    807  CA  GLY A  51      28.582 -17.029  -8.658  1.00 77.50           C  
ATOM    808  HA2 GLY A  51      28.486 -16.429  -7.753  1.00 77.50           H  
ATOM    809  HA3 GLY A  51      28.291 -18.052  -8.418  1.00 77.50           H  
ATOM    810  C   GLY A  51      30.056 -17.035  -9.077  1.00 77.50           C  
ATOM    811  O   GLY A  51      30.408 -16.682 -10.198  1.00 77.50           O  
ATOM    812  N   LYS A  52      30.937 -17.447  -8.155  1.00 78.60           N  
ATOM    813  H   LYS A  52      30.586 -17.731  -7.252  1.00 78.60           H  
ATOM    814  CA  LYS A  52      32.398 -17.447  -8.378  1.00 78.60           C  
ATOM    815  HA  LYS A  52      32.724 -16.437  -8.629  1.00 78.60           H  
ATOM    816  C   LYS A  52      32.826 -18.313  -9.564  1.00 78.60           C  
ATOM    817  CB  LYS A  52      33.142 -17.922  -7.120  1.00 78.60           C  
ATOM    818  HB2 LYS A  52      34.188 -18.075  -7.387  1.00 78.60           H  
ATOM    819  HB3 LYS A  52      32.736 -18.879  -6.793  1.00 78.60           H  
ATOM    820  O   LYS A  52      33.772 -17.970 -10.256  1.00 78.60           O  
ATOM    821  CG  LYS A  52      33.091 -16.913  -5.964  1.00 78.60           C  
ATOM    822  HG2 LYS A  52      33.437 -15.942  -6.319  1.00 78.60           H  
ATOM    823  HG3 LYS A  52      32.066 -16.817  -5.604  1.00 78.60           H  
ATOM    824  CD  LYS A  52      33.999 -17.383  -4.817  1.00 78.60           C  
ATOM    825  HD2 LYS A  52      33.645 -18.348  -4.454  1.00 78.60           H  
ATOM    826  HD3 LYS A  52      35.013 -17.502  -5.198  1.00 78.60           H  
ATOM    827  CE  LYS A  52      34.006 -16.369  -3.667  1.00 78.60           C  
ATOM    828  HE2 LYS A  52      34.309 -15.400  -4.063  1.00 78.60           H  
ATOM    829  HE3 LYS A  52      32.992 -16.269  -3.280  1.00 78.60           H  
ATOM    830  NZ  LYS A  52      34.932 -16.784  -2.580  1.00 78.60           N  
ATOM    831  HZ1 LYS A  52      34.934 -16.106  -1.831  1.00 78.60           H  
ATOM    832  HZ2 LYS A  52      35.876 -16.863  -2.928  1.00 78.60           H  
ATOM    833  HZ3 LYS A  52      34.662 -17.678  -2.196  1.00 78.60           H  
ATOM    834  N   SER A  53      32.126 -19.423  -9.788  1.00 81.02           N  
ATOM    835  H   SER A  53      31.390 -19.665  -9.139  1.00 81.02           H  
ATOM    836  CA  SER A  53      32.409 -20.364 -10.874  1.00 81.02           C  
ATOM    837  HA  SER A  53      33.487 -20.409 -11.033  1.00 81.02           H  
ATOM    838  C   SER A  53      31.786 -19.964 -12.214  1.00 81.02           C  
ATOM    839  CB  SER A  53      31.924 -21.766 -10.490  1.00 81.02           C  
ATOM    840  HB2 SER A  53      32.262 -22.491 -11.230  1.00 81.02           H  
ATOM    841  HB3 SER A  53      30.834 -21.764 -10.469  1.00 81.02           H  
ATOM    842  O   SER A  53      31.896 -20.752 -13.145  1.00 81.02           O  
ATOM    843  OG  SER A  53      32.391 -22.137  -9.206  1.00 81.02           O  
ATOM    844  HG  SER A  53      33.326 -22.343  -9.283  1.00 81.02           H  
ATOM    845  N   LYS A  54      31.099 -18.809 -12.301  1.00 81.08           N  
ATOM    846  H   LYS A  54      31.091 -18.189 -11.503  1.00 81.08           H  
ATOM    847  CA  LYS A  54      30.426 -18.324 -13.520  1.00 81.08           C  
ATOM    848  HA  LYS A  54      29.740 -17.520 -13.252  1.00 81.08           H  
ATOM    849  C   LYS A  54      29.561 -19.389 -14.203  1.00 81.08           C  
ATOM    850  CB  LYS A  54      31.465 -17.746 -14.486  1.00 81.08           C  
ATOM    851  HB2 LYS A  54      30.964 -17.487 -15.419  1.00 81.08           H  
ATOM    852  HB3 LYS A  54      32.214 -18.504 -14.710  1.00 81.08           H  
ATOM    853  O   LYS A  54      29.576 -19.545 -15.416  1.00 81.08           O  
ATOM    854  CG  LYS A  54      32.144 -16.479 -13.964  1.00 81.08           C  
ATOM    855  HG2 LYS A  54      31.387 -15.702 -13.856  1.00 81.08           H  
ATOM    856  HG3 LYS A  54      32.623 -16.658 -13.001  1.00 81.08           H  
ATOM    857  CD  LYS A  54      33.199 -16.065 -14.993  1.00 81.08           C  
ATOM    858  HD2 LYS A  54      32.886 -16.410 -15.978  1.00 81.08           H  
ATOM    859  HD3 LYS A  54      34.145 -16.559 -14.767  1.00 81.08           H  
ATOM    860  CE  LYS A  54      33.389 -14.551 -15.026  1.00 81.08           C  
ATOM    861  HE2 LYS A  54      34.392 -14.293 -14.687  1.00 81.08           H  
ATOM    862  HE3 LYS A  54      32.657 -14.093 -14.360  1.00 81.08           H  
ATOM    863  NZ  LYS A  54      33.142 -14.084 -16.409  1.00 81.08           N  
ATOM    864  HZ1 LYS A  54      33.777 -14.503 -17.074  1.00 81.08           H  
ATOM    865  HZ2 LYS A  54      32.233 -14.412 -16.701  1.00 81.08           H  
ATOM    866  HZ3 LYS A  54      33.136 -13.079 -16.505  1.00 81.08           H  
ATOM    867  N   LYS A  55      28.823 -20.170 -13.411  1.00 84.94           N  
ATOM    868  H   LYS A  55      28.721 -19.902 -12.442  1.00 84.94           H  
ATOM    869  CA  LYS A  55      27.945 -21.197 -13.978  1.00 84.94           C  
ATOM    870  HA  LYS A  55      28.484 -21.719 -14.767  1.00 84.94           H  
ATOM    871  C   LYS A  55      26.755 -20.512 -14.637  1.00 84.94           C  
ATOM    872  CB  LYS A  55      27.504 -22.218 -12.925  1.00 84.94           C  
ATOM    873  HB2 LYS A  55      27.086 -21.699 -12.062  1.00 84.94           H  
ATOM    874  HB3 LYS A  55      26.728 -22.847 -13.360  1.00 84.94           H  
ATOM    875  O   LYS A  55      26.159 -19.623 -14.022  1.00 84.94           O  
ATOM    876  CG  LYS A  55      28.678 -23.107 -12.493  1.00 84.94           C  
ATOM    877  HG2 LYS A  55      29.120 -23.569 -13.376  1.00 84.94           H  
ATOM    878  HG3 LYS A  55      29.435 -22.496 -12.000  1.00 84.94           H  
ATOM    879  CD  LYS A  55      28.204 -24.208 -11.538  1.00 84.94           C  
ATOM    880  HD2 LYS A  55      27.445 -24.803 -12.045  1.00 84.94           H  
ATOM    881  HD3 LYS A  55      27.767 -23.753 -10.649  1.00 84.94           H  
ATOM    882  CE  LYS A  55      29.382 -25.105 -11.144  1.00 84.94           C  
ATOM    883  HE2 LYS A  55      29.874 -25.439 -12.058  1.00 84.94           H  
ATOM    884  HE3 LYS A  55      30.103 -24.515 -10.577  1.00 84.94           H  
ATOM    885  NZ  LYS A  55      28.932 -26.281 -10.358  1.00 84.94           N  
ATOM    886  HZ1 LYS A  55      28.283 -26.829 -10.904  1.00 84.94           H  
ATOM    887  HZ2 LYS A  55      28.472 -25.997  -9.505  1.00 84.94           H  
ATOM    888  HZ3 LYS A  55      29.715 -26.876 -10.130  1.00 84.94           H  
ATOM    889  N   LEU A  56      26.430 -20.952 -15.847  1.00 87.16           N  
ATOM    890  H   LEU A  56      27.011 -21.646 -16.295  1.00 87.16           H  
ATOM    891  CA  LEU A  56      25.245 -20.518 -16.569  1.00 87.16           C  
ATOM    892  HA  LEU A  56      25.242 -19.429 -16.591  1.00 87.16           H  
ATOM    893  C   LEU A  56      23.999 -21.003 -15.820  1.00 87.16           C  
ATOM    894  CB  LEU A  56      25.318 -21.061 -18.009  1.00 87.16           C  
ATOM    895  HB2 LEU A  56      25.035 -22.114 -18.001  1.00 87.16           H  
ATOM    896  HB3 LEU A  56      26.342 -20.995 -18.374  1.00 87.16           H  
ATOM    897  O   LEU A  56      23.926 -22.164 -15.404  1.00 87.16           O  
ATOM    898  CG  LEU A  56      24.414 -20.309 -18.999  1.00 87.16           C  
ATOM    899  HG  LEU A  56      23.405 -20.266 -18.590  1.00 87.16           H  
ATOM    900  CD1 LEU A  56      24.943 -18.889 -19.242  1.00 87.16           C  
ATOM    901 HD11 LEU A  56      24.402 -18.446 -20.078  1.00 87.16           H  
ATOM    902 HD12 LEU A  56      24.789 -18.259 -18.366  1.00 87.16           H  
ATOM    903 HD13 LEU A  56      26.000 -18.917 -19.506  1.00 87.16           H  
ATOM    904  CD2 LEU A  56      24.384 -21.047 -20.332  1.00 87.16           C  
ATOM    905 HD21 LEU A  56      23.711 -20.534 -21.020  1.00 87.16           H  
ATOM    906 HD22 LEU A  56      25.376 -21.096 -20.781  1.00 87.16           H  
ATOM    907 HD23 LEU A  56      23.983 -22.052 -20.199  1.00 87.16           H  
ATOM    908  N   LYS A  57      23.054 -20.098 -15.577  1.00 88.67           N  
ATOM    909  H   LYS A  57      23.213 -19.147 -15.877  1.00 88.67           H  
ATOM    910  CA  LYS A  57      21.782 -20.416 -14.933  1.00 88.67           C  
ATOM    911  HA  LYS A  57      21.544 -21.461 -15.129  1.00 88.67           H  
ATOM    912  C   LYS A  57      20.668 -19.572 -15.535  1.00 88.67           C  
ATOM    913  CB  LYS A  57      21.908 -20.193 -13.413  1.00 88.67           C  
ATOM    914  HB2 LYS A  57      22.193 -19.159 -13.220  1.00 88.67           H  
ATOM    915  HB3 LYS A  57      22.684 -20.852 -13.024  1.00 88.67           H  
ATOM    916  O   LYS A  57      20.784 -18.348 -15.540  1.00 88.67           O  
ATOM    917  CG  LYS A  57      20.580 -20.498 -12.711  1.00 88.67           C  
ATOM    918  HG2 LYS A  57      20.246 -21.493 -13.008  1.00 88.67           H  
ATOM    919  HG3 LYS A  57      19.842 -19.766 -13.039  1.00 88.67           H  
ATOM    920  CD  LYS A  57      20.643 -20.430 -11.184  1.00 88.67           C  
ATOM    921  HD2 LYS A  57      20.945 -19.430 -10.875  1.00 88.67           H  
ATOM    922  HD3 LYS A  57      21.351 -21.174 -10.818  1.00 88.67           H  
ATOM    923  CE  LYS A  57      19.223 -20.745 -10.700  1.00 88.67           C  
ATOM    924  HE2 LYS A  57      18.546 -19.994 -11.106  1.00 88.67           H  
ATOM    925  HE3 LYS A  57      18.920 -21.697 -11.137  1.00 88.67           H  
ATOM    926  NZ  LYS A  57      19.115 -20.810  -9.224  1.00 88.67           N  
ATOM    927  HZ1 LYS A  57      19.353 -19.920  -8.812  1.00 88.67           H  
ATOM    928  HZ2 LYS A  57      18.161 -21.040  -8.985  1.00 88.67           H  
ATOM    929  HZ3 LYS A  57      19.712 -21.543  -8.869  1.00 88.67           H  
ATOM    930  N   THR A  58      19.562 -20.222 -15.875  1.00 89.07           N  
ATOM    931  H   THR A  58      19.603 -21.214 -16.062  1.00 89.07           H  
ATOM    932  CA  THR A  58      18.320 -19.548 -16.248  1.00 89.07           C  
ATOM    933  HA  THR A  58      18.545 -18.813 -17.021  1.00 89.07           H  
ATOM    934  C   THR A  58      17.727 -18.817 -15.055  1.00 89.07           C  
ATOM    935  CB  THR A  58      17.301 -20.531 -16.834  1.00 89.07           C  
ATOM    936  HB  THR A  58      16.843 -21.097 -16.023  1.00 89.07           H  
ATOM    937  O   THR A  58      17.538 -19.383 -13.969  1.00 89.07           O  
ATOM    938  CG2 THR A  58      16.202 -19.817 -17.617  1.00 89.07           C  
ATOM    939 HG21 THR A  58      15.636 -19.154 -16.964  1.00 89.07           H  
ATOM    940 HG22 THR A  58      16.644 -19.237 -18.427  1.00 89.07           H  
ATOM    941 HG23 THR A  58      15.526 -20.557 -18.046  1.00 89.07           H  
ATOM    942  OG1 THR A  58      17.950 -21.440 -17.686  1.00 89.07           O  
ATOM    943  HG1 THR A  58      18.476 -20.921 -18.299  1.00 89.07           H  
ATOM    944  N   VAL A  59      17.457 -17.533 -15.249  1.00 89.19           N  
ATOM    945  H   VAL A  59      17.655 -17.138 -16.157  1.00 89.19           H  
ATOM    946  CA  VAL A  59      16.811 -16.665 -14.273  1.00 89.19           C  
ATOM    947  HA  VAL A  59      16.525 -17.266 -13.410  1.00 89.19           H  
ATOM    948  C   VAL A  59      15.527 -16.100 -14.852  1.00 89.19           C  
ATOM    949  CB  VAL A  59      17.744 -15.548 -13.765  1.00 89.19           C  
ATOM    950  HB  VAL A  59      17.174 -14.938 -13.064  1.00 89.19           H  
ATOM    951  O   VAL A  59      15.448 -15.771 -16.031  1.00 89.19           O  
ATOM    952  CG1 VAL A  59      18.925 -16.150 -12.989  1.00 89.19           C  
ATOM    953 HG11 VAL A  59      18.548 -16.784 -12.186  1.00 89.19           H  
ATOM    954 HG12 VAL A  59      19.538 -16.749 -13.662  1.00 89.19           H  
ATOM    955 HG13 VAL A  59      19.530 -15.342 -12.577  1.00 89.19           H  
ATOM    956  CG2 VAL A  59      18.288 -14.618 -14.855  1.00 89.19           C  
ATOM    957 HG21 VAL A  59      18.957 -15.162 -15.523  1.00 89.19           H  
ATOM    958 HG22 VAL A  59      18.833 -13.790 -14.402  1.00 89.19           H  
ATOM    959 HG23 VAL A  59      17.471 -14.202 -15.445  1.00 89.19           H  
ATOM    960  N   THR A  60      14.535 -15.962 -13.981  1.00 91.25           N  
ATOM    961  H   THR A  60      14.667 -16.301 -13.038  1.00 91.25           H  
ATOM    962  CA  THR A  60      13.308 -15.213 -14.233  1.00 91.25           C  
ATOM    963  HA  THR A  60      13.292 -14.849 -15.260  1.00 91.25           H  
ATOM    964  C   THR A  60      13.335 -14.037 -13.278  1.00 91.25           C  
ATOM    965  CB  THR A  60      12.075 -16.098 -14.018  1.00 91.25           C  
ATOM    966  HB  THR A  60      12.055 -16.447 -12.986  1.00 91.25           H  
ATOM    967  O   THR A  60      13.293 -14.226 -12.061  1.00 91.25           O  
ATOM    968  CG2 THR A  60      10.767 -15.374 -14.322  1.00 91.25           C  
ATOM    969 HG21 THR A  60      10.554 -14.665 -13.522  1.00 91.25           H  
ATOM    970 HG22 THR A  60      10.828 -14.841 -15.271  1.00 91.25           H  
ATOM    971 HG23 THR A  60       9.951 -16.097 -14.359  1.00 91.25           H  
ATOM    972  OG1 THR A  60      12.160 -17.223 -14.858  1.00 91.25           O  
ATOM    973  HG1 THR A  60      11.933 -16.950 -15.750  1.00 91.25           H  
ATOM    974  N   GLU A  61      13.506 -12.827 -13.797  1.00 91.72           N  
ATOM    975  H   GLU A  61      13.578 -12.722 -14.799  1.00 91.72           H  
ATOM    976  CA  GLU A  61      13.665 -11.648 -12.951  1.00 91.72           C  
ATOM    977  HA  GLU A  61      13.091 -11.818 -12.041  1.00 91.72           H  
ATOM    978  C   GLU A  61      13.084 -10.383 -13.566  1.00 91.72           C  
ATOM    979  CB  GLU A  61      15.130 -11.463 -12.514  1.00 91.72           C  
ATOM    980  HB2 GLU A  61      15.431 -12.360 -11.973  1.00 91.72           H  
ATOM    981  HB3 GLU A  61      15.177 -10.629 -11.814  1.00 91.72           H  
ATOM    982  O   GLU A  61      12.907 -10.251 -14.777  1.00 91.72           O  
ATOM    983  CG  GLU A  61      16.134 -11.206 -13.646  1.00 91.72           C  
ATOM    984  HG2 GLU A  61      15.845 -10.297 -14.174  1.00 91.72           H  
ATOM    985  HG3 GLU A  61      16.105 -12.038 -14.350  1.00 91.72           H  
ATOM    986  CD  GLU A  61      17.568 -11.056 -13.110  1.00 91.72           C  
ATOM    987  OE1 GLU A  61      18.375 -10.406 -13.805  1.00 91.72           O  
ATOM    988  OE2 GLU A  61      17.888 -11.566 -12.006  1.00 91.72           O  
ATOM    989  N   LEU A  62      12.772  -9.439 -12.683  1.00 94.68           N  
ATOM    990  H   LEU A  62      12.998  -9.599 -11.712  1.00 94.68           H  
ATOM    991  CA  LEU A  62      12.316  -8.117 -13.060  1.00 94.68           C  
ATOM    992  HA  LEU A  62      11.842  -8.179 -14.040  1.00 94.68           H  
ATOM    993  C   LEU A  62      13.517  -7.185 -13.167  1.00 94.68           C  
ATOM    994  CB  LEU A  62      11.276  -7.626 -12.048  1.00 94.68           C  
ATOM    995  HB2 LEU A  62      11.082  -6.568 -12.221  1.00 94.68           H  
ATOM    996  HB3 LEU A  62      11.688  -7.737 -11.045  1.00 94.68           H  
ATOM    997  O   LEU A  62      14.284  -7.034 -12.217  1.00 94.68           O  
ATOM    998  CG  LEU A  62       9.951  -8.401 -12.157  1.00 94.68           C  
ATOM    999  HG  LEU A  62      10.142  -9.470 -12.258  1.00 94.68           H  
ATOM   1000  CD1 LEU A  62       9.146  -8.188 -10.885  1.00 94.68           C  
ATOM   1001 HD11 LEU A  62       8.143  -8.598 -11.005  1.00 94.68           H  
ATOM   1002 HD12 LEU A  62       9.092  -7.127 -10.641  1.00 94.68           H  
ATOM   1003 HD13 LEU A  62       9.647  -8.741 -10.091  1.00 94.68           H  
ATOM   1004  CD2 LEU A  62       9.124  -7.939 -13.350  1.00 94.68           C  
ATOM   1005 HD21 LEU A  62       8.180  -8.485 -13.365  1.00 94.68           H  
ATOM   1006 HD22 LEU A  62       8.930  -6.868 -13.290  1.00 94.68           H  
ATOM   1007 HD23 LEU A  62       9.652  -8.163 -14.277  1.00 94.68           H  
ATOM   1008  N   VAL A  63      13.641  -6.512 -14.305  1.00 94.11           N  
ATOM   1009  H   VAL A  63      12.993  -6.731 -15.048  1.00 94.11           H  
ATOM   1010  CA  VAL A  63      14.703  -5.541 -14.570  1.00 94.11           C  
ATOM   1011  HA  VAL A  63      15.378  -5.511 -13.714  1.00 94.11           H  
ATOM   1012  C   VAL A  63      14.080  -4.164 -14.737  1.00 94.11           C  
ATOM   1013  CB  VAL A  63      15.552  -5.945 -15.788  1.00 94.11           C  
ATOM   1014  HB  VAL A  63      14.933  -5.917 -16.685  1.00 94.11           H  
ATOM   1015  O   VAL A  63      13.167  -3.966 -15.534  1.00 94.11           O  
ATOM   1016  CG1 VAL A  63      16.724  -4.975 -15.993  1.00 94.11           C  
ATOM   1017 HG11 VAL A  63      16.355  -3.970 -16.196  1.00 94.11           H  
ATOM   1018 HG12 VAL A  63      17.362  -4.972 -15.109  1.00 94.11           H  
ATOM   1019 HG13 VAL A  63      17.310  -5.306 -16.851  1.00 94.11           H  
ATOM   1020  CG2 VAL A  63      16.114  -7.362 -15.637  1.00 94.11           C  
ATOM   1021 HG21 VAL A  63      16.710  -7.448 -14.729  1.00 94.11           H  
ATOM   1022 HG22 VAL A  63      16.736  -7.609 -16.497  1.00 94.11           H  
ATOM   1023 HG23 VAL A  63      15.307  -8.094 -15.601  1.00 94.11           H  
ATOM   1024  N   GLY A  64      14.563  -3.188 -13.972  1.00 94.39           N  
ATOM   1025  H   GLY A  64      15.330  -3.403 -13.352  1.00 94.39           H  
ATOM   1026  CA  GLY A  64      14.152  -1.797 -14.133  1.00 94.39           C  
ATOM   1027  HA2 GLY A  64      14.423  -1.226 -13.245  1.00 94.39           H  
ATOM   1028  HA3 GLY A  64      13.071  -1.740 -14.264  1.00 94.39           H  
ATOM   1029  C   GLY A  64      14.848  -1.172 -15.339  1.00 94.39           C  
ATOM   1030  O   GLY A  64      16.075  -1.197 -15.416  1.00 94.39           O  
ATOM   1031  N   ILE A  65      14.074  -0.579 -16.244  1.00 94.11           N  
ATOM   1032  H   ILE A  65      13.071  -0.616 -16.126  1.00 94.11           H  
ATOM   1033  CA  ILE A  65      14.585   0.230 -17.351  1.00 94.11           C  
ATOM   1034  HA  ILE A  65      15.642   0.013 -17.505  1.00 94.11           H  
ATOM   1035  C   ILE A  65      14.471   1.693 -16.952  1.00 94.11           C  
ATOM   1036  CB  ILE A  65      13.842  -0.087 -18.666  1.00 94.11           C  
ATOM   1037  HB  ILE A  65      12.789   0.163 -18.537  1.00 94.11           H  
ATOM   1038  O   ILE A  65      13.375   2.223 -16.751  1.00 94.11           O  
ATOM   1039  CG1 ILE A  65      13.916  -1.587 -19.035  1.00 94.11           C  
ATOM   1040 HG12 ILE A  65      13.375  -2.165 -18.286  1.00 94.11           H  
ATOM   1041 HG13 ILE A  65      13.405  -1.741 -19.985  1.00 94.11           H  
ATOM   1042  CG2 ILE A  65      14.388   0.778 -19.818  1.00 94.11           C  
ATOM   1043 HG21 ILE A  65      14.162   1.829 -19.642  1.00 94.11           H  
ATOM   1044 HG22 ILE A  65      15.467   0.657 -19.914  1.00 94.11           H  
ATOM   1045 HG23 ILE A  65      13.915   0.479 -20.754  1.00 94.11           H  
ATOM   1046  CD1 ILE A  65      15.336  -2.162 -19.154  1.00 94.11           C  
ATOM   1047 HD11 ILE A  65      15.277  -3.207 -19.457  1.00 94.11           H  
ATOM   1048 HD12 ILE A  65      15.906  -1.619 -19.907  1.00 94.11           H  
ATOM   1049 HD13 ILE A  65      15.852  -2.115 -18.195  1.00 94.11           H  
ATOM   1050  N   THR A  66      15.608   2.361 -16.797  1.00 91.16           N  
ATOM   1051  H   THR A  66      16.482   1.877 -16.945  1.00 91.16           H  
ATOM   1052  CA  THR A  66      15.639   3.788 -16.463  1.00 91.16           C  
ATOM   1053  HA  THR A  66      14.909   3.978 -15.676  1.00 91.16           H  
ATOM   1054  C   THR A  66      15.228   4.653 -17.647  1.00 91.16           C  
ATOM   1055  CB  THR A  66      16.995   4.220 -15.914  1.00 91.16           C  
ATOM   1056  HB  THR A  66      16.935   5.272 -15.637  1.00 91.16           H  
ATOM   1057  O   THR A  66      15.303   4.228 -18.799  1.00 91.16           O  
ATOM   1058  CG2 THR A  66      17.420   3.408 -14.690  1.00 91.16           C  
ATOM   1059 HG21 THR A  66      18.459   3.638 -14.451  1.00 91.16           H  
ATOM   1060 HG22 THR A  66      16.781   3.661 -13.844  1.00 91.16           H  
ATOM   1061 HG23 THR A  66      17.352   2.337 -14.878  1.00 91.16           H  
ATOM   1062  OG1 THR A  66      17.978   4.085 -16.896  1.00 91.16           O  
ATOM   1063  HG1 THR A  66      18.156   3.143 -16.947  1.00 91.16           H  
ATOM   1064  N   ILE A  67      14.816   5.900 -17.392  1.00 87.29           N  
ATOM   1065  H   ILE A  67      14.718   6.197 -16.431  1.00 87.29           H  
ATOM   1066  CA  ILE A  67      14.479   6.830 -18.483  1.00 87.29           C  
ATOM   1067  HA  ILE A  67      13.697   6.369 -19.087  1.00 87.29           H  
ATOM   1068  C   ILE A  67      15.690   7.031 -19.417  1.00 87.29           C  
ATOM   1069  CB  ILE A  67      13.933   8.176 -17.947  1.00 87.29           C  
ATOM   1070  HB  ILE A  67      14.733   8.683 -17.408  1.00 87.29           H  
ATOM   1071  O   ILE A  67      15.515   7.117 -20.628  1.00 87.29           O  
ATOM   1072  CG1 ILE A  67      12.725   8.003 -16.994  1.00 87.29           C  
ATOM   1073 HG12 ILE A  67      11.882   7.587 -17.545  1.00 87.29           H  
ATOM   1074 HG13 ILE A  67      12.980   7.302 -16.199  1.00 87.29           H  
ATOM   1075  CG2 ILE A  67      13.479   9.039 -19.141  1.00 87.29           C  
ATOM   1076 HG21 ILE A  67      12.668   8.541 -19.674  1.00 87.29           H  
ATOM   1077 HG22 ILE A  67      13.131  10.016 -18.808  1.00 87.29           H  
ATOM   1078 HG23 ILE A  67      14.296   9.201 -19.844  1.00 87.29           H  
ATOM   1079  CD1 ILE A  67      12.267   9.303 -16.319  1.00 87.29           C  
ATOM   1080 HD11 ILE A  67      11.529   9.067 -15.552  1.00 87.29           H  
ATOM   1081 HD12 ILE A  67      11.801   9.974 -17.041  1.00 87.29           H  
ATOM   1082 HD13 ILE A  67      13.116   9.803 -15.853  1.00 87.29           H  
ATOM   1083  N   MET A  68      16.912   7.026 -18.871  1.00 86.04           N  
ATOM   1084  H   MET A  68      16.986   6.892 -17.873  1.00 86.04           H  
ATOM   1085  CA  MET A  68      18.156   7.136 -19.646  1.00 86.04           C  
ATOM   1086  HA  MET A  68      18.077   7.982 -20.330  1.00 86.04           H  
ATOM   1087  C   MET A  68      18.446   5.897 -20.505  1.00 86.04           C  
ATOM   1088  CB  MET A  68      19.336   7.371 -18.690  1.00 86.04           C  
ATOM   1089  HB2 MET A  68      19.360   6.574 -17.947  1.00 86.04           H  
ATOM   1090  HB3 MET A  68      20.267   7.324 -19.255  1.00 86.04           H  
ATOM   1091  O   MET A  68      18.983   6.018 -21.602  1.00 86.04           O  
ATOM   1092  CG  MET A  68      19.267   8.720 -17.964  1.00 86.04           C  
ATOM   1093  HG2 MET A  68      20.120   8.790 -17.290  1.00 86.04           H  
ATOM   1094  HG3 MET A  68      18.365   8.741 -17.353  1.00 86.04           H  
ATOM   1095  SD  MET A  68      19.265  10.192 -19.030  1.00 86.04           S  
ATOM   1096  CE  MET A  68      20.902  10.065 -19.800  1.00 86.04           C  
ATOM   1097  HE1 MET A  68      20.944   9.182 -20.437  1.00 86.04           H  
ATOM   1098  HE2 MET A  68      21.080  10.949 -20.412  1.00 86.04           H  
ATOM   1099  HE3 MET A  68      21.669   9.999 -19.029  1.00 86.04           H  
ATOM   1100  N   GLU A  69      18.094   4.705 -20.022  1.00 92.06           N  
ATOM   1101  H   GLU A  69      17.686   4.652 -19.100  1.00 92.06           H  
ATOM   1102  CA  GLU A  69      18.295   3.445 -20.748  1.00 92.06           C  
ATOM   1103  HA  GLU A  69      19.244   3.469 -21.284  1.00 92.06           H  
ATOM   1104  C   GLU A  69      17.197   3.173 -21.778  1.00 92.06           C  
ATOM   1105  CB  GLU A  69      18.324   2.291 -19.747  1.00 92.06           C  
ATOM   1106  HB2 GLU A  69      18.244   1.347 -20.285  1.00 92.06           H  
ATOM   1107  HB3 GLU A  69      17.439   2.384 -19.117  1.00 92.06           H  
ATOM   1108  O   GLU A  69      17.437   2.445 -22.740  1.00 92.06           O  
ATOM   1109  CG  GLU A  69      19.607   2.261 -18.896  1.00 92.06           C  
ATOM   1110  HG2 GLU A  69      20.435   1.918 -19.517  1.00 92.06           H  
ATOM   1111  HG3 GLU A  69      19.853   3.264 -18.545  1.00 92.06           H  
ATOM   1112  CD  GLU A  69      19.432   1.340 -17.683  1.00 92.06           C  
ATOM   1113  OE1 GLU A  69      20.359   0.573 -17.343  1.00 92.06           O  
ATOM   1114  OE2 GLU A  69      18.334   1.377 -17.084  1.00 92.06           O  
ATOM   1115  N   ARG A  70      16.010   3.767 -21.598  1.00 91.97           N  
ATOM   1116  H   ARG A  70      15.902   4.310 -20.753  1.00 91.97           H  
ATOM   1117  CA  ARG A  70      14.809   3.498 -22.394  1.00 91.97           C  
ATOM   1118  HA  ARG A  70      14.460   2.491 -22.163  1.00 91.97           H  
ATOM   1119  C   ARG A  70      15.072   3.514 -23.896  1.00 91.97           C  
ATOM   1120  CB  ARG A  70      13.717   4.505 -22.008  1.00 91.97           C  
ATOM   1121  HB2 ARG A  70      14.073   5.518 -22.195  1.00 91.97           H  
ATOM   1122  HB3 ARG A  70      13.491   4.400 -20.947  1.00 91.97           H  
ATOM   1123  O   ARG A  70      14.709   2.559 -24.567  1.00 91.97           O  
ATOM   1124  CG  ARG A  70      12.445   4.262 -22.823  1.00 91.97           C  
ATOM   1125  HG2 ARG A  70      12.658   4.388 -23.885  1.00 91.97           H  
ATOM   1126  HG3 ARG A  70      12.096   3.244 -22.652  1.00 91.97           H  
ATOM   1127  CD  ARG A  70      11.346   5.250 -22.454  1.00 91.97           C  
ATOM   1128  HD2 ARG A  70      11.037   5.075 -21.423  1.00 91.97           H  
ATOM   1129  HD3 ARG A  70      11.735   6.264 -22.553  1.00 91.97           H  
ATOM   1130  NE  ARG A  70      10.212   5.067 -23.367  1.00 91.97           N  
ATOM   1131  HE  ARG A  70      10.340   4.385 -24.101  1.00 91.97           H  
ATOM   1132  NH1 ARG A  70       8.827   6.696 -22.531  1.00 91.97           N  
ATOM   1133 HH11 ARG A  70       9.532   6.925 -21.845  1.00 91.97           H  
ATOM   1134 HH12 ARG A  70       7.963   7.216 -22.598  1.00 91.97           H  
ATOM   1135  NH2 ARG A  70       8.215   5.472 -24.312  1.00 91.97           N  
ATOM   1136 HH21 ARG A  70       7.369   6.011 -24.429  1.00 91.97           H  
ATOM   1137 HH22 ARG A  70       8.500   4.813 -25.021  1.00 91.97           H  
ATOM   1138  CZ  ARG A  70       9.090   5.750 -23.394  1.00 91.97           C  
ATOM   1139  N   SER A  71      15.714   4.558 -24.419  1.00 92.95           N  
ATOM   1140  H   SER A  71      15.950   5.335 -23.817  1.00 92.95           H  
ATOM   1141  CA  SER A  71      15.954   4.682 -25.864  1.00 92.95           C  
ATOM   1142  HA  SER A  71      15.004   4.582 -26.389  1.00 92.95           H  
ATOM   1143  C   SER A  71      16.898   3.607 -26.406  1.00 92.95           C  
ATOM   1144  CB  SER A  71      16.545   6.054 -26.193  1.00 92.95           C  
ATOM   1145  HB2 SER A  71      16.641   6.151 -27.274  1.00 92.95           H  
ATOM   1146  HB3 SER A  71      17.532   6.145 -25.739  1.00 92.95           H  
ATOM   1147  O   SER A  71      16.768   3.206 -27.558  1.00 92.95           O  
ATOM   1148  OG  SER A  71      15.709   7.083 -25.702  1.00 92.95           O  
ATOM   1149  HG  SER A  71      16.046   7.932 -25.999  1.00 92.95           H  
ATOM   1150  N   ASN A  72      17.855   3.143 -25.598  1.00 93.45           N  
ATOM   1151  H   ASN A  72      17.842   3.417 -24.626  1.00 93.45           H  
ATOM   1152  CA  ASN A  72      18.783   2.089 -26.006  1.00 93.45           C  
ATOM   1153  HA  ASN A  72      19.061   2.235 -27.050  1.00 93.45           H  
ATOM   1154  C   ASN A  72      18.115   0.716 -25.932  1.00 93.45           C  
ATOM   1155  CB  ASN A  72      20.054   2.160 -25.146  1.00 93.45           C  
ATOM   1156  HB2 ASN A  72      20.663   1.278 -25.343  1.00 93.45           H  
ATOM   1157  HB3 ASN A  72      19.784   2.152 -24.090  1.00 93.45           H  
ATOM   1158  O   ASN A  72      18.235  -0.061 -26.874  1.00 93.45           O  
ATOM   1159  CG  ASN A  72      20.905   3.380 -25.447  1.00 93.45           C  
ATOM   1160  ND2 ASN A  72      21.772   3.746 -24.533  1.00 93.45           N  
ATOM   1161 HD21 ASN A  72      22.359   4.540 -24.748  1.00 93.45           H  
ATOM   1162 HD22 ASN A  72      21.869   3.216 -23.679  1.00 93.45           H  
ATOM   1163  OD1 ASN A  72      20.822   4.007 -26.499  1.00 93.45           O  
ATOM   1164  N   PHE A  73      17.365   0.463 -24.859  1.00 93.65           N  
ATOM   1165  H   PHE A  73      17.317   1.150 -24.120  1.00 93.65           H  
ATOM   1166  CA  PHE A  73      16.577  -0.753 -24.708  1.00 93.65           C  
ATOM   1167  HA  PHE A  73      17.233  -1.618 -24.808  1.00 93.65           H  
ATOM   1168  C   PHE A  73      15.511  -0.879 -25.807  1.00 93.65           C  
ATOM   1169  CB  PHE A  73      15.960  -0.772 -23.306  1.00 93.65           C  
ATOM   1170  HB2 PHE A  73      16.758  -0.842 -22.566  1.00 93.65           H  
ATOM   1171  HB3 PHE A  73      15.425   0.161 -23.133  1.00 93.65           H  
ATOM   1172  O   PHE A  73      15.439  -1.906 -26.460  1.00 93.65           O  
ATOM   1173  CG  PHE A  73      15.009  -1.931 -23.114  1.00 93.65           C  
ATOM   1174  CD1 PHE A  73      13.623  -1.721 -23.206  1.00 93.65           C  
ATOM   1175  HD1 PHE A  73      13.242  -0.726 -23.386  1.00 93.65           H  
ATOM   1176  CD2 PHE A  73      15.512  -3.233 -22.946  1.00 93.65           C  
ATOM   1177  HD2 PHE A  73      16.577  -3.409 -22.930  1.00 93.65           H  
ATOM   1178  CE1 PHE A  73      12.738  -2.807 -23.117  1.00 93.65           C  
ATOM   1179  HE1 PHE A  73      11.673  -2.650 -23.211  1.00 93.65           H  
ATOM   1180  CE2 PHE A  73      14.631  -4.320 -22.854  1.00 93.65           C  
ATOM   1181  HE2 PHE A  73      15.018  -5.322 -22.745  1.00 93.65           H  
ATOM   1182  CZ  PHE A  73      13.246  -4.104 -22.943  1.00 93.65           C  
ATOM   1183  HZ  PHE A  73      12.569  -4.945 -22.891  1.00 93.65           H  
ATOM   1184  N   GLU A  74      14.728   0.171 -26.078  1.00 92.67           N  
ATOM   1185  H   GLU A  74      14.815   1.002 -25.510  1.00 92.67           H  
ATOM   1186  CA  GLU A  74      13.668   0.140 -27.101  1.00 92.67           C  
ATOM   1187  HA  GLU A  74      13.076  -0.763 -26.955  1.00 92.67           H  
ATOM   1188  C   GLU A  74      14.224   0.034 -28.533  1.00 92.67           C  
ATOM   1189  CB  GLU A  74      12.725   1.361 -26.943  1.00 92.67           C  
ATOM   1190  HB2 GLU A  74      13.316   2.277 -26.914  1.00 92.67           H  
ATOM   1191  HB3 GLU A  74      12.056   1.409 -27.802  1.00 92.67           H  
ATOM   1192  O   GLU A  74      13.528  -0.468 -29.410  1.00 92.67           O  
ATOM   1193  CG  GLU A  74      11.865   1.245 -25.667  1.00 92.67           C  
ATOM   1194  HG2 GLU A  74      11.279   0.329 -25.741  1.00 92.67           H  
ATOM   1195  HG3 GLU A  74      12.529   1.126 -24.811  1.00 92.67           H  
ATOM   1196  CD  GLU A  74      10.897   2.407 -25.344  1.00 92.67           C  
ATOM   1197  OE1 GLU A  74      10.104   2.243 -24.374  1.00 92.67           O  
ATOM   1198  OE2 GLU A  74      10.947   3.516 -25.915  1.00 92.67           O  
ATOM   1199  N   ARG A  75      15.474   0.460 -28.782  1.00 94.58           N  
ATOM   1200  H   ARG A  75      15.994   0.862 -28.015  1.00 94.58           H  
ATOM   1201  CA  ARG A  75      16.136   0.300 -30.089  1.00 94.58           C  
ATOM   1202  HA  ARG A  75      15.422   0.560 -30.870  1.00 94.58           H  
ATOM   1203  C   ARG A  75      16.532  -1.151 -30.362  1.00 94.58           C  
ATOM   1204  CB  ARG A  75      17.353   1.235 -30.180  1.00 94.58           C  
ATOM   1205  HB2 ARG A  75      18.081   0.954 -29.418  1.00 94.58           H  
ATOM   1206  HB3 ARG A  75      17.019   2.254 -29.983  1.00 94.58           H  
ATOM   1207  O   ARG A  75      16.372  -1.614 -31.485  1.00 94.58           O  
ATOM   1208  CG  ARG A  75      18.027   1.196 -31.565  1.00 94.58           C  
ATOM   1209  HG2 ARG A  75      18.300   0.171 -31.815  1.00 94.58           H  
ATOM   1210  HG3 ARG A  75      17.325   1.555 -32.318  1.00 94.58           H  
ATOM   1211  CD  ARG A  75      19.312   2.031 -31.623  1.00 94.58           C  
ATOM   1212  HD2 ARG A  75      19.740   1.926 -32.620  1.00 94.58           H  
ATOM   1213  HD3 ARG A  75      20.026   1.609 -30.915  1.00 94.58           H  
ATOM   1214  NE  ARG A  75      19.065   3.464 -31.359  1.00 94.58           N  
ATOM   1215  HE  ARG A  75      18.398   3.914 -31.970  1.00 94.58           H  
ATOM   1216  NH1 ARG A  75      20.443   3.723 -29.530  1.00 94.58           N  
ATOM   1217 HH11 ARG A  75      20.671   4.208 -28.673  1.00 94.58           H  
ATOM   1218 HH12 ARG A  75      20.721   2.757 -29.621  1.00 94.58           H  
ATOM   1219  NH2 ARG A  75      19.235   5.449 -30.260  1.00 94.58           N  
ATOM   1220 HH21 ARG A  75      19.664   5.999 -29.530  1.00 94.58           H  
ATOM   1221 HH22 ARG A  75      18.566   5.854 -30.899  1.00 94.58           H  
ATOM   1222  CZ  ARG A  75      19.582   4.200 -30.388  1.00 94.58           C  
ATOM   1223  N   ASN A  76      17.112  -1.830 -29.374  1.00 92.07           N  
ATOM   1224  H   ASN A  76      17.204  -1.384 -28.472  1.00 92.07           H  
ATOM   1225  CA  ASN A  76      17.507  -3.233 -29.482  1.00 92.07           C  
ATOM   1226  HA  ASN A  76      16.776  -3.762 -30.093  1.00 92.07           H  
ATOM   1227  C   ASN A  76      17.527  -3.879 -28.079  1.00 92.07           C  
ATOM   1228  CB  ASN A  76      18.860  -3.329 -30.219  1.00 92.07           C  
ATOM   1229  HB2 ASN A  76      18.797  -2.778 -31.158  1.00 92.07           H  
ATOM   1230  HB3 ASN A  76      19.654  -2.897 -29.610  1.00 92.07           H  
ATOM   1231  O   ASN A  76      18.553  -3.812 -27.393  1.00 92.07           O  
ATOM   1232  CG  ASN A  76      19.225  -4.768 -30.549  1.00 92.07           C  
ATOM   1233  ND2 ASN A  76      20.066  -4.993 -31.529  1.00 92.07           N  
ATOM   1234 HD21 ASN A  76      20.459  -4.241 -32.078  1.00 92.07           H  
ATOM   1235 HD22 ASN A  76      20.283  -5.963 -31.705  1.00 92.07           H  
ATOM   1236  OD1 ASN A  76      18.766  -5.709 -29.929  1.00 92.07           O  
ATOM   1237  N   PRO A  77      16.406  -4.489 -27.642  1.00 91.20           N  
ATOM   1238  CA  PRO A  77      16.294  -5.092 -26.313  1.00 91.20           C  
ATOM   1239  HA  PRO A  77      16.421  -4.313 -25.562  1.00 91.20           H  
ATOM   1240  C   PRO A  77      17.319  -6.203 -26.063  1.00 91.20           C  
ATOM   1241  CB  PRO A  77      14.866  -5.641 -26.241  1.00 91.20           C  
ATOM   1242  HB2 PRO A  77      14.463  -5.582 -25.230  1.00 91.20           H  
ATOM   1243  HB3 PRO A  77      14.837  -6.671 -26.598  1.00 91.20           H  
ATOM   1244  O   PRO A  77      17.869  -6.289 -24.969  1.00 91.20           O  
ATOM   1245  CG  PRO A  77      14.077  -4.762 -27.206  1.00 91.20           C  
ATOM   1246  HG2 PRO A  77      13.205  -5.281 -27.603  1.00 91.20           H  
ATOM   1247  HG3 PRO A  77      13.778  -3.841 -26.706  1.00 91.20           H  
ATOM   1248  CD  PRO A  77      15.102  -4.465 -28.298  1.00 91.20           C  
ATOM   1249  HD2 PRO A  77      15.066  -5.245 -29.059  1.00 91.20           H  
ATOM   1250  HD3 PRO A  77      14.888  -3.494 -28.743  1.00 91.20           H  
ATOM   1251  N   ILE A  78      17.595  -7.006 -27.093  1.00 90.17           N  
ATOM   1252  H   ILE A  78      17.132  -6.813 -27.970  1.00 90.17           H  
ATOM   1253  CA  ILE A  78      18.538  -8.132 -27.091  1.00 90.17           C  
ATOM   1254  HA  ILE A  78      18.274  -8.827 -26.294  1.00 90.17           H  
ATOM   1255  C   ILE A  78      19.946  -7.617 -26.788  1.00 90.17           C  
ATOM   1256  CB  ILE A  78      18.417  -8.865 -28.453  1.00 90.17           C  
ATOM   1257  HB  ILE A  78      18.392  -8.093 -29.222  1.00 90.17           H  
ATOM   1258  O   ILE A  78      20.488  -7.917 -25.728  1.00 90.17           O  
ATOM   1259  CG1 ILE A  78      17.048  -9.585 -28.515  1.00 90.17           C  
ATOM   1260 HG12 ILE A  78      16.965 -10.299 -27.695  1.00 90.17           H  
ATOM   1261 HG13 ILE A  78      16.252  -8.852 -28.385  1.00 90.17           H  
ATOM   1262  CG2 ILE A  78      19.594  -9.779 -28.854  1.00 90.17           C  
ATOM   1263 HG21 ILE A  78      19.846  -9.600 -29.899  1.00 90.17           H  
ATOM   1264 HG22 ILE A  78      19.332 -10.835 -28.791  1.00 90.17           H  
ATOM   1265 HG23 ILE A  78      20.497  -9.603 -28.269  1.00 90.17           H  
ATOM   1266  CD1 ILE A  78      16.773 -10.320 -29.832  1.00 90.17           C  
ATOM   1267 HD11 ILE A  78      16.908  -9.640 -30.672  1.00 90.17           H  
ATOM   1268 HD12 ILE A  78      17.438 -11.177 -29.945  1.00 90.17           H  
ATOM   1269 HD13 ILE A  78      15.746 -10.685 -29.831  1.00 90.17           H  
ATOM   1270  N   ALA A  79      20.483  -6.736 -27.638  1.00 91.38           N  
ATOM   1271  H   ALA A  79      19.978  -6.524 -28.486  1.00 91.38           H  
ATOM   1272  CA  ALA A  79      21.833  -6.196 -27.462  1.00 91.38           C  
ATOM   1273  HA  ALA A  79      22.540  -7.025 -27.450  1.00 91.38           H  
ATOM   1274  C   ALA A  79      21.993  -5.421 -26.140  1.00 91.38           C  
ATOM   1275  CB  ALA A  79      22.153  -5.295 -28.659  1.00 91.38           C  
ATOM   1276  HB1 ALA A  79      22.080  -5.877 -29.577  1.00 91.38           H  
ATOM   1277  HB2 ALA A  79      21.460  -4.455 -28.692  1.00 91.38           H  
ATOM   1278  HB3 ALA A  79      23.173  -4.922 -28.564  1.00 91.38           H  
ATOM   1279  O   ALA A  79      23.062  -5.418 -25.529  1.00 91.38           O  
ATOM   1280  N   PHE A  80      20.930  -4.756 -25.673  1.00 92.81           N  
ATOM   1281  H   PHE A  80      20.075  -4.777 -26.211  1.00 92.81           H  
ATOM   1282  CA  PHE A  80      20.934  -4.090 -24.371  1.00 92.81           C  
ATOM   1283  HA  PHE A  80      21.795  -3.424 -24.323  1.00 92.81           H  
ATOM   1284  C   PHE A  80      21.074  -5.086 -23.208  1.00 92.81           C  
ATOM   1285  CB  PHE A  80      19.657  -3.253 -24.230  1.00 92.81           C  
ATOM   1286  HB2 PHE A  80      18.788  -3.898 -24.357  1.00 92.81           H  
ATOM   1287  HB3 PHE A  80      19.632  -2.513 -25.030  1.00 92.81           H  
ATOM   1288  O   PHE A  80      21.808  -4.813 -22.257  1.00 92.81           O  
ATOM   1289  CG  PHE A  80      19.545  -2.546 -22.895  1.00 92.81           C  
ATOM   1290  CD1 PHE A  80      18.945  -3.194 -21.800  1.00 92.81           C  
ATOM   1291  HD1 PHE A  80      18.568  -4.200 -21.912  1.00 92.81           H  
ATOM   1292  CD2 PHE A  80      20.065  -1.249 -22.741  1.00 92.81           C  
ATOM   1293  HD2 PHE A  80      20.548  -0.764 -23.576  1.00 92.81           H  
ATOM   1294  CE1 PHE A  80      18.826  -2.535 -20.566  1.00 92.81           C  
ATOM   1295  HE1 PHE A  80      18.332  -3.035 -19.745  1.00 92.81           H  
ATOM   1296  CE2 PHE A  80      19.964  -0.594 -21.501  1.00 92.81           C  
ATOM   1297  HE2 PHE A  80      20.367   0.400 -21.384  1.00 92.81           H  
ATOM   1298  CZ  PHE A  80      19.331  -1.232 -20.420  1.00 92.81           C  
ATOM   1299  HZ  PHE A  80      19.232  -0.716 -19.477  1.00 92.81           H  
ATOM   1300  N   LEU A  81      20.370  -6.220 -23.264  1.00 91.99           N  
ATOM   1301  H   LEU A  81      19.822  -6.412 -24.091  1.00 91.99           H  
ATOM   1302  CA  LEU A  81      20.447  -7.270 -22.249  1.00 91.99           C  
ATOM   1303  HA  LEU A  81      20.437  -6.804 -21.263  1.00 91.99           H  
ATOM   1304  C   LEU A  81      21.779  -8.034 -22.333  1.00 91.99           C  
ATOM   1305  CB  LEU A  81      19.220  -8.194 -22.374  1.00 91.99           C  
ATOM   1306  HB2 LEU A  81      19.140  -8.526 -23.409  1.00 91.99           H  
ATOM   1307  HB3 LEU A  81      19.376  -9.082 -21.761  1.00 91.99           H  
ATOM   1308  O   LEU A  81      22.419  -8.243 -21.305  1.00 91.99           O  
ATOM   1309  CG  LEU A  81      17.887  -7.546 -21.947  1.00 91.99           C  
ATOM   1310  HG  LEU A  81      17.742  -6.603 -22.475  1.00 91.99           H  
ATOM   1311  CD1 LEU A  81      16.722  -8.476 -22.287  1.00 91.99           C  
ATOM   1312 HD11 LEU A  81      16.721  -8.662 -23.361  1.00 91.99           H  
ATOM   1313 HD12 LEU A  81      16.834  -9.426 -21.765  1.00 91.99           H  
ATOM   1314 HD13 LEU A  81      15.775  -8.015 -22.009  1.00 91.99           H  
ATOM   1315  CD2 LEU A  81      17.826  -7.248 -20.447  1.00 91.99           C  
ATOM   1316 HD21 LEU A  81      17.957  -8.173 -19.886  1.00 91.99           H  
ATOM   1317 HD22 LEU A  81      16.852  -6.822 -20.203  1.00 91.99           H  
ATOM   1318 HD23 LEU A  81      18.603  -6.537 -20.166  1.00 91.99           H  
ATOM   1319  N   GLU A  82      22.279  -8.338 -23.527  1.00 90.68           N  
ATOM   1320  H   GLU A  82      21.709  -8.205 -24.350  1.00 90.68           H  
ATOM   1321  CA  GLU A  82      23.618  -8.921 -23.703  1.00 90.68           C  
ATOM   1322  HA  GLU A  82      23.669  -9.892 -23.211  1.00 90.68           H  
ATOM   1323  C   GLU A  82      24.708  -8.042 -23.082  1.00 90.68           C  
ATOM   1324  CB  GLU A  82      23.916  -9.117 -25.188  1.00 90.68           C  
ATOM   1325  HB2 GLU A  82      24.964  -9.395 -25.302  1.00 90.68           H  
ATOM   1326  HB3 GLU A  82      23.752  -8.168 -25.699  1.00 90.68           H  
ATOM   1327  O   GLU A  82      25.552  -8.518 -22.323  1.00 90.68           O  
ATOM   1328  CG  GLU A  82      23.055 -10.215 -25.820  1.00 90.68           C  
ATOM   1329  HG2 GLU A  82      21.999  -9.977 -25.688  1.00 90.68           H  
ATOM   1330  HG3 GLU A  82      23.259 -11.156 -25.309  1.00 90.68           H  
ATOM   1331  CD  GLU A  82      23.346 -10.355 -27.316  1.00 90.68           C  
ATOM   1332  OE1 GLU A  82      23.290 -11.501 -27.804  1.00 90.68           O  
ATOM   1333  OE2 GLU A  82      23.612  -9.311 -27.963  1.00 90.68           O  
ATOM   1334  N   ALA A  83      24.633  -6.723 -23.293  1.00 91.46           N  
ATOM   1335  H   ALA A  83      23.952  -6.386 -23.959  1.00 91.46           H  
ATOM   1336  CA  ALA A  83      25.542  -5.767 -22.665  1.00 91.46           C  
ATOM   1337  HA  ALA A  83      26.564  -6.070 -22.894  1.00 91.46           H  
ATOM   1338  C   ALA A  83      25.418  -5.720 -21.128  1.00 91.46           C  
ATOM   1339  CB  ALA A  83      25.294  -4.389 -23.287  1.00 91.46           C  
ATOM   1340  HB1 ALA A  83      25.993  -3.666 -22.866  1.00 91.46           H  
ATOM   1341  HB2 ALA A  83      25.442  -4.443 -24.365  1.00 91.46           H  
ATOM   1342  HB3 ALA A  83      24.273  -4.067 -23.082  1.00 91.46           H  
ATOM   1343  O   ALA A  83      26.360  -5.307 -20.447  1.00 91.46           O  
ATOM   1344  N   LYS A  84      24.278  -6.147 -20.565  1.00 89.16           N  
ATOM   1345  H   LYS A  84      23.564  -6.498 -21.187  1.00 89.16           H  
ATOM   1346  CA  LYS A  84      24.081  -6.338 -19.117  1.00 89.16           C  
ATOM   1347  HA  LYS A  84      24.740  -5.648 -18.589  1.00 89.16           H  
ATOM   1348  C   LYS A  84      24.522  -7.720 -18.614  1.00 89.16           C  
ATOM   1349  CB  LYS A  84      22.628  -6.016 -18.718  1.00 89.16           C  
ATOM   1350  HB2 LYS A  84      21.929  -6.504 -19.396  1.00 89.16           H  
ATOM   1351  HB3 LYS A  84      22.448  -6.400 -17.714  1.00 89.16           H  
ATOM   1352  O   LYS A  84      24.499  -7.938 -17.404  1.00 89.16           O  
ATOM   1353  CG  LYS A  84      22.377  -4.502 -18.705  1.00 89.16           C  
ATOM   1354  HG2 LYS A  84      23.199  -4.020 -18.176  1.00 89.16           H  
ATOM   1355  HG3 LYS A  84      22.358  -4.123 -19.727  1.00 89.16           H  
ATOM   1356  CD  LYS A  84      21.066  -4.138 -17.992  1.00 89.16           C  
ATOM   1357  HD2 LYS A  84      21.051  -4.598 -17.004  1.00 89.16           H  
ATOM   1358  HD3 LYS A  84      20.221  -4.502 -18.577  1.00 89.16           H  
ATOM   1359  CE  LYS A  84      21.018  -2.611 -17.859  1.00 89.16           C  
ATOM   1360  HE2 LYS A  84      21.947  -2.277 -17.399  1.00 89.16           H  
ATOM   1361  HE3 LYS A  84      20.990  -2.182 -18.861  1.00 89.16           H  
ATOM   1362  NZ  LYS A  84      19.872  -2.113 -17.058  1.00 89.16           N  
ATOM   1363  HZ1 LYS A  84      19.934  -1.106 -17.012  1.00 89.16           H  
ATOM   1364  HZ2 LYS A  84      18.988  -2.341 -17.491  1.00 89.16           H  
ATOM   1365  HZ3 LYS A  84      19.893  -2.471 -16.113  1.00 89.16           H  
ATOM   1366  N   GLY A  85      24.972  -8.609 -19.500  1.00 90.03           N  
ATOM   1367  H   GLY A  85      24.966  -8.356 -20.478  1.00 90.03           H  
ATOM   1368  CA  GLY A  85      25.498  -9.934 -19.171  1.00 90.03           C  
ATOM   1369  HA2 GLY A  85      25.896  -9.936 -18.156  1.00 90.03           H  
ATOM   1370  HA3 GLY A  85      26.314 -10.153 -19.859  1.00 90.03           H  
ATOM   1371  C   GLY A  85      24.492 -11.080 -19.288  1.00 90.03           C  
ATOM   1372  O   GLY A  85      24.803 -12.178 -18.830  1.00 90.03           O  
ATOM   1373  N   TYR A  86      23.311 -10.847 -19.868  1.00 89.54           N  
ATOM   1374  H   TYR A  86      23.134  -9.940 -20.275  1.00 89.54           H  
ATOM   1375  CA  TYR A  86      22.389 -11.933 -20.217  1.00 89.54           C  
ATOM   1376  HA  TYR A  86      22.377 -12.657 -19.402  1.00 89.54           H  
ATOM   1377  C   TYR A  86      22.893 -12.656 -21.475  1.00 89.54           C  
ATOM   1378  CB  TYR A  86      20.959 -11.402 -20.381  1.00 89.54           C  
ATOM   1379  HB2 TYR A  86      20.944 -10.693 -21.208  1.00 89.54           H  
ATOM   1380  HB3 TYR A  86      20.314 -12.236 -20.659  1.00 89.54           H  
ATOM   1381  O   TYR A  86      23.368 -12.019 -22.410  1.00 89.54           O  
ATOM   1382  CG  TYR A  86      20.388 -10.748 -19.130  1.00 89.54           C  
ATOM   1383  CD1 TYR A  86      19.835 -11.530 -18.098  1.00 89.54           C  
ATOM   1384  HD1 TYR A  86      19.812 -12.606 -18.194  1.00 89.54           H  
ATOM   1385  CD2 TYR A  86      20.428  -9.350 -18.985  1.00 89.54           C  
ATOM   1386  HD2 TYR A  86      20.826  -8.737 -19.780  1.00 89.54           H  
ATOM   1387  CE1 TYR A  86      19.338 -10.911 -16.930  1.00 89.54           C  
ATOM   1388  HE1 TYR A  86      18.921 -11.506 -16.131  1.00 89.54           H  
ATOM   1389  CE2 TYR A  86      19.951  -8.727 -17.824  1.00 89.54           C  
ATOM   1390  HE2 TYR A  86      19.997  -7.654 -17.713  1.00 89.54           H  
ATOM   1391  OH  TYR A  86      18.996  -8.861 -15.675  1.00 89.54           O  
ATOM   1392  HH  TYR A  86      18.747  -9.482 -14.987  1.00 89.54           H  
ATOM   1393  CZ  TYR A  86      19.411  -9.506 -16.791  1.00 89.54           C  
ATOM   1394  N   ILE A  87      22.822 -13.983 -21.481  1.00 82.68           N  
ATOM   1395  H   ILE A  87      22.358 -14.437 -20.707  1.00 82.68           H  
ATOM   1396  CA  ILE A  87      23.357 -14.871 -22.523  1.00 82.68           C  
ATOM   1397  HA  ILE A  87      23.769 -14.274 -23.336  1.00 82.68           H  
ATOM   1398  C   ILE A  87      22.203 -15.704 -23.100  1.00 82.68           C  
ATOM   1399  CB  ILE A  87      24.493 -15.746 -21.932  1.00 82.68           C  
ATOM   1400  HB  ILE A  87      24.073 -16.321 -21.106  1.00 82.68           H  
ATOM   1401  O   ILE A  87      21.183 -15.877 -22.432  1.00 82.68           O  
ATOM   1402  CG1 ILE A  87      25.644 -14.876 -21.372  1.00 82.68           C  
ATOM   1403 HG12 ILE A  87      26.136 -14.353 -22.192  1.00 82.68           H  
ATOM   1404 HG13 ILE A  87      25.238 -14.126 -20.694  1.00 82.68           H  
ATOM   1405  CG2 ILE A  87      25.053 -16.739 -22.968  1.00 82.68           C  
ATOM   1406 HG21 ILE A  87      25.913 -17.283 -22.577  1.00 82.68           H  
ATOM   1407 HG22 ILE A  87      24.302 -17.501 -23.177  1.00 82.68           H  
ATOM   1408 HG23 ILE A  87      25.339 -16.225 -23.885  1.00 82.68           H  
ATOM   1409  CD1 ILE A  87      26.692 -15.657 -20.569  1.00 82.68           C  
ATOM   1410 HD11 ILE A  87      27.363 -14.948 -20.084  1.00 82.68           H  
ATOM   1411 HD12 ILE A  87      27.290 -16.297 -21.218  1.00 82.68           H  
ATOM   1412 HD13 ILE A  87      26.200 -16.260 -19.806  1.00 82.68           H  
ATOM   1413  N   GLU A  88      22.367 -16.201 -24.334  1.00 68.39           N  
ATOM   1414  H   GLU A  88      23.250 -16.040 -24.797  1.00 68.39           H  
ATOM   1415  CA  GLU A  88      21.397 -17.080 -25.023  1.00 68.39           C  
ATOM   1416  HA  GLU A  88      21.661 -17.083 -26.080  1.00 68.39           H  
ATOM   1417  C   GLU A  88      19.976 -16.500 -25.005  1.00 68.39           C  
ATOM   1418  CB  GLU A  88      21.525 -18.535 -24.554  1.00 68.39           C  
ATOM   1419  HB2 GLU A  88      20.646 -19.091 -24.879  1.00 68.39           H  
ATOM   1420  HB3 GLU A  88      21.594 -18.576 -23.467  1.00 68.39           H  
ATOM   1421  O   GLU A  88      18.960 -17.115 -24.692  1.00 68.39           O  
ATOM   1422  CG  GLU A  88      22.765 -19.180 -25.199  1.00 68.39           C  
ATOM   1423  HG2 GLU A  88      23.656 -18.612 -24.933  1.00 68.39           H  
ATOM   1424  HG3 GLU A  88      22.660 -19.121 -26.282  1.00 68.39           H  
ATOM   1425  CD  GLU A  88      22.967 -20.652 -24.814  1.00 68.39           C  
ATOM   1426  OE1 GLU A  88      24.086 -21.155 -25.075  1.00 68.39           O  
ATOM   1427  OE2 GLU A  88      22.020 -21.279 -24.295  1.00 68.39           O  
ATOM   1428  N   VAL A  89      19.965 -15.232 -25.385  1.00 60.67           N  
ATOM   1429  H   VAL A  89      20.871 -14.859 -25.632  1.00 60.67           H  
ATOM   1430  CA  VAL A  89      18.857 -14.286 -25.464  1.00 60.67           C  
ATOM   1431  HA  VAL A  89      18.331 -14.277 -24.509  1.00 60.67           H  
ATOM   1432  C   VAL A  89      17.830 -14.686 -26.550  1.00 60.67           C  
ATOM   1433  CB  VAL A  89      19.602 -12.942 -25.657  1.00 60.67           C  
ATOM   1434  HB  VAL A  89      20.444 -13.147 -26.319  1.00 60.67           H  
ATOM   1435  O   VAL A  89      16.749 -14.109 -26.629  1.00 60.67           O  
ATOM   1436  CG1 VAL A  89      18.957 -11.730 -26.288  1.00 60.67           C  
ATOM   1437 HG11 VAL A  89      19.790 -11.209 -26.761  1.00 60.67           H  
ATOM   1438 HG12 VAL A  89      18.594 -10.998 -25.566  1.00 60.67           H  
ATOM   1439 HG13 VAL A  89      18.237 -12.022 -27.052  1.00 60.67           H  
ATOM   1440  CG2 VAL A  89      20.200 -12.463 -24.324  1.00 60.67           C  
ATOM   1441 HG21 VAL A  89      20.787 -11.557 -24.476  1.00 60.67           H  
ATOM   1442 HG22 VAL A  89      20.864 -13.223 -23.914  1.00 60.67           H  
ATOM   1443 HG23 VAL A  89      19.406 -12.267 -23.603  1.00 60.67           H  
ATOM   1444  N   ASP A  90      18.100 -15.729 -27.338  1.00 54.87           N  
ATOM   1445  H   ASP A  90      18.991 -16.186 -27.205  1.00 54.87           H  
ATOM   1446  CA  ASP A  90      17.338 -16.113 -28.536  1.00 54.87           C  
ATOM   1447  HA  ASP A  90      17.155 -15.208 -29.115  1.00 54.87           H  
ATOM   1448  C   ASP A  90      15.943 -16.719 -28.263  1.00 54.87           C  
ATOM   1449  CB  ASP A  90      18.211 -17.039 -29.403  1.00 54.87           C  
ATOM   1450  HB2 ASP A  90      17.618 -17.394 -30.245  1.00 54.87           H  
ATOM   1451  HB3 ASP A  90      18.507 -17.905 -28.810  1.00 54.87           H  
ATOM   1452  O   ASP A  90      15.121 -16.785 -29.173  1.00 54.87           O  
ATOM   1453  CG  ASP A  90      19.461 -16.345 -29.965  1.00 54.87           C  
ATOM   1454  OD1 ASP A  90      19.433 -15.102 -30.111  1.00 54.87           O  
ATOM   1455  OD2 ASP A  90      20.438 -17.071 -30.252  1.00 54.87           O  
ATOM   1456  N   ASN A  91      15.619 -17.077 -27.012  1.00 58.51           N  
ATOM   1457  H   ASN A  91      16.346 -16.994 -26.316  1.00 58.51           H  
ATOM   1458  CA  ASN A  91      14.268 -17.497 -26.586  1.00 58.51           C  
ATOM   1459  HA  ASN A  91      13.619 -17.528 -27.462  1.00 58.51           H  
ATOM   1460  C   ASN A  91      13.592 -16.492 -25.631  1.00 58.51           C  
ATOM   1461  CB  ASN A  91      14.332 -18.924 -26.013  1.00 58.51           C  
ATOM   1462  HB2 ASN A  91      13.393 -19.167 -25.515  1.00 58.51           H  
ATOM   1463  HB3 ASN A  91      15.132 -18.981 -25.274  1.00 58.51           H  
ATOM   1464  O   ASN A  91      12.672 -16.843 -24.888  1.00 58.51           O  
ATOM   1465  CG  ASN A  91      14.534 -19.979 -27.083  1.00 58.51           C  
ATOM   1466  ND2 ASN A  91      15.281 -21.016 -26.787  1.00 58.51           N  
ATOM   1467 HD21 ASN A  91      15.808 -21.030 -25.926  1.00 58.51           H  
ATOM   1468 HD22 ASN A  91      15.458 -21.655 -27.549  1.00 58.51           H  
ATOM   1469  OD1 ASN A  91      13.994 -19.929 -28.173  1.00 58.51           O  
ATOM   1470  N   LEU A  92      14.065 -15.242 -25.616  1.00 62.91           N  
ATOM   1471  H   LEU A  92      14.827 -15.022 -26.241  1.00 62.91           H  
ATOM   1472  CA  LEU A  92      13.651 -14.214 -24.667  1.00 62.91           C  
ATOM   1473  HA  LEU A  92      13.928 -14.554 -23.669  1.00 62.91           H  
ATOM   1474  C   LEU A  92      12.147 -13.945 -24.668  1.00 62.91           C  
ATOM   1475  CB  LEU A  92      14.389 -12.910 -24.975  1.00 62.91           C  
ATOM   1476  HB2 LEU A  92      13.722 -12.060 -24.830  1.00 62.91           H  
ATOM   1477  HB3 LEU A  92      14.660 -12.894 -26.031  1.00 62.91           H  
ATOM   1478  O   LEU A  92      11.595 -13.265 -25.536  1.00 62.91           O  
ATOM   1479  CG  LEU A  92      15.618 -12.701 -24.093  1.00 62.91           C  
ATOM   1480  HG  LEU A  92      16.260 -13.581 -24.098  1.00 62.91           H  
ATOM   1481  CD1 LEU A  92      16.349 -11.503 -24.634  1.00 62.91           C  
ATOM   1482 HD11 LEU A  92      15.739 -10.606 -24.519  1.00 62.91           H  
ATOM   1483 HD12 LEU A  92      17.268 -11.378 -24.062  1.00 62.91           H  
ATOM   1484 HD13 LEU A  92      16.517 -11.656 -25.700  1.00 62.91           H  
ATOM   1485  CD2 LEU A  92      15.283 -12.305 -22.658  1.00 62.91           C  
ATOM   1486 HD21 LEU A  92      14.643 -11.423 -22.635  1.00 62.91           H  
ATOM   1487 HD22 LEU A  92      16.210 -12.099 -22.122  1.00 62.91           H  
ATOM   1488 HD23 LEU A  92      14.768 -13.129 -22.163  1.00 62.91           H  
ATOM   1489  N   ILE A  93      11.509 -14.346 -23.577  1.00 76.28           N  
ATOM   1490  H   ILE A  93      11.999 -14.961 -22.942  1.00 76.28           H  
ATOM   1491  CA  ILE A  93      10.247 -13.750 -23.166  1.00 76.28           C  
ATOM   1492  HA  ILE A  93       9.664 -13.501 -24.052  1.00 76.28           H  
ATOM   1493  C   ILE A  93      10.602 -12.446 -22.444  1.00 76.28           C  
ATOM   1494  CB  ILE A  93       9.413 -14.751 -22.342  1.00 76.28           C  
ATOM   1495  HB  ILE A  93       9.996 -15.062 -21.476  1.00 76.28           H  
ATOM   1496  O   ILE A  93      10.998 -12.452 -21.278  1.00 76.28           O  
ATOM   1497  CG1 ILE A  93       9.083 -15.999 -23.198  1.00 76.28           C  
ATOM   1498 HG12 ILE A  93      10.007 -16.441 -23.570  1.00 76.28           H  
ATOM   1499 HG13 ILE A  93       8.487 -15.700 -24.061  1.00 76.28           H  
ATOM   1500  CG2 ILE A  93       8.123 -14.072 -21.853  1.00 76.28           C  
ATOM   1501 HG21 ILE A  93       7.511 -13.759 -22.699  1.00 76.28           H  
ATOM   1502 HG22 ILE A  93       7.550 -14.755 -21.225  1.00 76.28           H  
ATOM   1503 HG23 ILE A  93       8.378 -13.210 -21.236  1.00 76.28           H  
ATOM   1504  CD1 ILE A  93       8.335 -17.102 -22.441  1.00 76.28           C  
ATOM   1505 HD11 ILE A  93       8.877 -17.364 -21.533  1.00 76.28           H  
ATOM   1506 HD12 ILE A  93       8.265 -17.987 -23.074  1.00 76.28           H  
ATOM   1507 HD13 ILE A  93       7.325 -16.779 -22.189  1.00 76.28           H  
ATOM   1508  N   ILE A  94      10.491 -11.325 -23.164  1.00 86.44           N  
ATOM   1509  H   ILE A  94      10.252 -11.423 -24.141  1.00 86.44           H  
ATOM   1510  CA  ILE A  94      10.515  -9.980 -22.583  1.00 86.44           C  
ATOM   1511  HA  ILE A  94      10.949 -10.028 -21.585  1.00 86.44           H  
ATOM   1512  C   ILE A  94       9.076  -9.496 -22.477  1.00 86.44           C  
ATOM   1513  CB  ILE A  94      11.352  -8.974 -23.401  1.00 86.44           C  
ATOM   1514  HB  ILE A  94      10.924  -8.907 -24.402  1.00 86.44           H  
ATOM   1515  O   ILE A  94       8.440  -9.192 -23.487  1.00 86.44           O  
ATOM   1516  CG1 ILE A  94      12.826  -9.397 -23.528  1.00 86.44           C  
ATOM   1517 HG12 ILE A  94      12.865 -10.447 -23.817  1.00 86.44           H  
ATOM   1518 HG13 ILE A  94      13.328  -9.292 -22.566  1.00 86.44           H  
ATOM   1519  CG2 ILE A  94      11.291  -7.579 -22.738  1.00 86.44           C  
ATOM   1520 HG21 ILE A  94      11.760  -6.848 -23.397  1.00 86.44           H  
ATOM   1521 HG22 ILE A  94      11.800  -7.603 -21.774  1.00 86.44           H  
ATOM   1522 HG23 ILE A  94      10.261  -7.252 -22.597  1.00 86.44           H  
ATOM   1523  CD1 ILE A  94      13.576  -8.584 -24.593  1.00 86.44           C  
ATOM   1524 HD11 ILE A  94      13.133  -8.758 -25.574  1.00 86.44           H  
ATOM   1525 HD12 ILE A  94      14.628  -8.869 -24.624  1.00 86.44           H  
ATOM   1526 HD13 ILE A  94      13.545  -7.520 -24.362  1.00 86.44           H  
ATOM   1527  N   ILE A  95       8.583  -9.333 -21.253  1.00 90.09           N  
ATOM   1528  H   ILE A  95       9.155  -9.610 -20.468  1.00 90.09           H  
ATOM   1529  CA  ILE A  95       7.281  -8.698 -21.022  1.00 90.09           C  
ATOM   1530  HA  ILE A  95       6.761  -8.589 -21.974  1.00 90.09           H  
ATOM   1531  C   ILE A  95       7.523  -7.303 -20.470  1.00 90.09           C  
ATOM   1532  CB  ILE A  95       6.355  -9.555 -20.137  1.00 90.09           C  
ATOM   1533  HB  ILE A  95       6.779  -9.619 -19.134  1.00 90.09           H  
ATOM   1534  O   ILE A  95       8.094  -7.141 -19.390  1.00 90.09           O  
ATOM   1535  CG1 ILE A  95       6.245 -10.981 -20.721  1.00 90.09           C  
ATOM   1536 HG12 ILE A  95       7.237 -11.432 -20.709  1.00 90.09           H  
ATOM   1537 HG13 ILE A  95       5.904 -10.930 -21.755  1.00 90.09           H  
ATOM   1538  CG2 ILE A  95       4.977  -8.878 -20.026  1.00 90.09           C  
ATOM   1539 HG21 ILE A  95       4.334  -9.447 -19.354  1.00 90.09           H  
ATOM   1540 HG22 ILE A  95       5.065  -7.873 -19.614  1.00 90.09           H  
ATOM   1541 HG23 ILE A  95       4.500  -8.830 -21.005  1.00 90.09           H  
ATOM   1542  CD1 ILE A  95       5.325 -11.926 -19.944  1.00 90.09           C  
ATOM   1543 HD11 ILE A  95       4.283 -11.642 -20.090  1.00 90.09           H  
ATOM   1544 HD12 ILE A  95       5.563 -11.895 -18.881  1.00 90.09           H  
ATOM   1545 HD13 ILE A  95       5.458 -12.944 -20.312  1.00 90.09           H  
ATOM   1546  N   LYS A  96       7.092  -6.274 -21.205  1.00 91.94           N  
ATOM   1547  H   LYS A  96       6.615  -6.482 -22.071  1.00 91.94           H  
ATOM   1548  CA  LYS A  96       7.132  -4.892 -20.720  1.00 91.94           C  
ATOM   1549  HA  LYS A  96       8.082  -4.745 -20.207  1.00 91.94           H  
ATOM   1550  C   LYS A  96       6.028  -4.681 -19.692  1.00 91.94           C  
ATOM   1551  CB  LYS A  96       7.058  -3.910 -21.895  1.00 91.94           C  
ATOM   1552  HB2 LYS A  96       7.876  -4.137 -22.579  1.00 91.94           H  
ATOM   1553  HB3 LYS A  96       6.117  -4.050 -22.427  1.00 91.94           H  
ATOM   1554  O   LYS A  96       4.856  -4.877 -19.987  1.00 91.94           O  
ATOM   1555  CG  LYS A  96       7.174  -2.445 -21.440  1.00 91.94           C  
ATOM   1556  HG2 LYS A  96       8.038  -2.338 -20.785  1.00 91.94           H  
ATOM   1557  HG3 LYS A  96       6.274  -2.159 -20.895  1.00 91.94           H  
ATOM   1558  CD  LYS A  96       7.349  -1.532 -22.660  1.00 91.94           C  
ATOM   1559  HD2 LYS A  96       8.290  -1.788 -23.147  1.00 91.94           H  
ATOM   1560  HD3 LYS A  96       6.534  -1.710 -23.362  1.00 91.94           H  
ATOM   1561  CE  LYS A  96       7.366  -0.052 -22.268  1.00 91.94           C  
ATOM   1562  HE2 LYS A  96       8.061   0.079 -21.438  1.00 91.94           H  
ATOM   1563  HE3 LYS A  96       6.370   0.223 -21.922  1.00 91.94           H  
ATOM   1564  NZ  LYS A  96       7.774   0.798 -23.420  1.00 91.94           N  
ATOM   1565  HZ1 LYS A  96       8.736   0.637 -23.683  1.00 91.94           H  
ATOM   1566  HZ2 LYS A  96       7.730   1.784 -23.203  1.00 91.94           H  
ATOM   1567  HZ3 LYS A  96       7.208   0.609 -24.235  1.00 91.94           H  
ATOM   1568  N   LEU A  97       6.418  -4.224 -18.509  1.00 93.60           N  
ATOM   1569  H   LEU A  97       7.407  -4.101 -18.344  1.00 93.60           H  
ATOM   1570  CA  LEU A  97       5.536  -4.015 -17.369  1.00 93.60           C  
ATOM   1571  HA  LEU A  97       4.519  -4.321 -17.615  1.00 93.60           H  
ATOM   1572  C   LEU A  97       5.529  -2.526 -17.007  1.00 93.60           C  
ATOM   1573  CB  LEU A  97       6.003  -4.901 -16.207  1.00 93.60           C  
ATOM   1574  HB2 LEU A  97       5.394  -4.676 -15.331  1.00 93.60           H  
ATOM   1575  HB3 LEU A  97       7.038  -4.656 -15.969  1.00 93.60           H  
ATOM   1576  O   LEU A  97       6.464  -2.033 -16.356  1.00 93.60           O  
ATOM   1577  CG  LEU A  97       5.901  -6.408 -16.505  1.00 93.60           C  
ATOM   1578  HG  LEU A  97       6.366  -6.641 -17.463  1.00 93.60           H  
ATOM   1579  CD1 LEU A  97       6.660  -7.167 -15.427  1.00 93.60           C  
ATOM   1580 HD11 LEU A  97       7.723  -6.944 -15.518  1.00 93.60           H  
ATOM   1581 HD12 LEU A  97       6.515  -8.239 -15.565  1.00 93.60           H  
ATOM   1582 HD13 LEU A  97       6.301  -6.881 -14.439  1.00 93.60           H  
ATOM   1583  CD2 LEU A  97       4.455  -6.891 -16.531  1.00 93.60           C  
ATOM   1584 HD21 LEU A  97       4.437  -7.973 -16.661  1.00 93.60           H  
ATOM   1585 HD22 LEU A  97       3.920  -6.444 -17.370  1.00 93.60           H  
ATOM   1586 HD23 LEU A  97       3.947  -6.635 -15.601  1.00 93.60           H  
ATOM   1587  N   PRO A  98       4.494  -1.777 -17.432  1.00 91.05           N  
ATOM   1588  CA  PRO A  98       4.266  -0.418 -16.966  1.00 91.05           C  
ATOM   1589  HA  PRO A  98       5.046   0.224 -17.374  1.00 91.05           H  
ATOM   1590  C   PRO A  98       4.275  -0.332 -15.437  1.00 91.05           C  
ATOM   1591  CB  PRO A  98       2.907  -0.000 -17.538  1.00 91.05           C  
ATOM   1592  HB2 PRO A  98       2.113  -0.244 -16.832  1.00 91.05           H  
ATOM   1593  HB3 PRO A  98       2.880   1.060 -17.788  1.00 91.05           H  
ATOM   1594  O   PRO A  98       4.003  -1.304 -14.725  1.00 91.05           O  
ATOM   1595  CG  PRO A  98       2.757  -0.878 -18.778  1.00 91.05           C  
ATOM   1596  HG2 PRO A  98       1.711  -1.039 -19.038  1.00 91.05           H  
ATOM   1597  HG3 PRO A  98       3.298  -0.433 -19.613  1.00 91.05           H  
ATOM   1598  CD  PRO A  98       3.440  -2.175 -18.357  1.00 91.05           C  
ATOM   1599  HD2 PRO A  98       3.845  -2.680 -19.235  1.00 91.05           H  
ATOM   1600  HD3 PRO A  98       2.722  -2.822 -17.852  1.00 91.05           H  
ATOM   1601  N   LYS A  99       4.573   0.858 -14.915  1.00 90.02           N  
ATOM   1602  H   LYS A  99       4.722   1.638 -15.539  1.00 90.02           H  
ATOM   1603  CA  LYS A  99       4.492   1.101 -13.476  1.00 90.02           C  
ATOM   1604  HA  LYS A  99       5.177   0.413 -12.979  1.00 90.02           H  
ATOM   1605  C   LYS A  99       3.075   0.797 -12.981  1.00 90.02           C  
ATOM   1606  CB  LYS A  99       4.901   2.544 -13.176  1.00 90.02           C  
ATOM   1607  HB2 LYS A  99       5.801   2.785 -13.741  1.00 90.02           H  
ATOM   1608  HB3 LYS A  99       4.104   3.223 -13.477  1.00 90.02           H  
ATOM   1609  O   LYS A  99       2.110   1.225 -13.603  1.00 90.02           O  
ATOM   1610  CG  LYS A  99       5.202   2.711 -11.685  1.00 90.02           C  
ATOM   1611  HG2 LYS A  99       6.022   2.044 -11.418  1.00 90.02           H  
ATOM   1612  HG3 LYS A  99       4.327   2.450 -11.091  1.00 90.02           H  
ATOM   1613  CD  LYS A  99       5.602   4.153 -11.386  1.00 90.02           C  
ATOM   1614  HD2 LYS A  99       4.745   4.801 -11.568  1.00 90.02           H  
ATOM   1615  HD3 LYS A  99       6.429   4.448 -12.032  1.00 90.02           H  
ATOM   1616  CE  LYS A  99       6.033   4.239  -9.924  1.00 90.02           C  
ATOM   1617  HE2 LYS A  99       5.256   3.786  -9.309  1.00 90.02           H  
ATOM   1618  HE3 LYS A  99       6.941   3.649  -9.795  1.00 90.02           H  
ATOM   1619  NZ  LYS A  99       6.246   5.646  -9.521  1.00 90.02           N  
ATOM   1620  HZ1 LYS A  99       6.583   5.688  -8.570  1.00 90.02           H  
ATOM   1621  HZ2 LYS A  99       6.905   6.094 -10.142  1.00 90.02           H  
ATOM   1622  HZ3 LYS A  99       5.363   6.135  -9.561  1.00 90.02           H  
ATOM   1623  N   TYR A 100       2.989   0.091 -11.859  1.00 92.87           N  
ATOM   1624  H   TYR A 100       3.849  -0.257 -11.460  1.00 92.87           H  
ATOM   1625  CA  TYR A 100       1.750  -0.402 -11.260  1.00 92.87           C  
ATOM   1626  HA  TYR A 100       2.049  -0.917 -10.347  1.00 92.87           H  
ATOM   1627  C   TYR A 100       1.023  -1.478 -12.077  1.00 92.87           C  
ATOM   1628  CB  TYR A 100       0.841   0.760 -10.824  1.00 92.87           C  
ATOM   1629  HB2 TYR A 100       0.349   1.178 -11.702  1.00 92.87           H  
ATOM   1630  HB3 TYR A 100       0.054   0.371 -10.178  1.00 92.87           H  
ATOM   1631  O   TYR A 100      -0.173  -1.663 -11.894  1.00 92.87           O  
ATOM   1632  CG  TYR A 100       1.551   1.865 -10.068  1.00 92.87           C  
ATOM   1633  CD1 TYR A 100       2.175   1.579  -8.840  1.00 92.87           C  
ATOM   1634  HD1 TYR A 100       2.138   0.578  -8.436  1.00 92.87           H  
ATOM   1635  CD2 TYR A 100       1.571   3.174 -10.585  1.00 92.87           C  
ATOM   1636  HD2 TYR A 100       1.076   3.383 -11.522  1.00 92.87           H  
ATOM   1637  CE1 TYR A 100       2.803   2.606  -8.116  1.00 92.87           C  
ATOM   1638  HE1 TYR A 100       3.253   2.383  -7.160  1.00 92.87           H  
ATOM   1639  CE2 TYR A 100       2.207   4.205  -9.868  1.00 92.87           C  
ATOM   1640  HE2 TYR A 100       2.187   5.218 -10.243  1.00 92.87           H  
ATOM   1641  OH  TYR A 100       3.423   4.907  -7.917  1.00 92.87           O  
ATOM   1642  HH  TYR A 100       3.450   4.649  -6.993  1.00 92.87           H  
ATOM   1643  CZ  TYR A 100       2.809   3.921  -8.625  1.00 92.87           C  
ATOM   1644  N   SER A 101       1.741  -2.237 -12.916  1.00 94.45           N  
ATOM   1645  H   SER A 101       2.708  -2.003 -13.091  1.00 94.45           H  
ATOM   1646  CA  SER A 101       1.205  -3.489 -13.475  1.00 94.45           C  
ATOM   1647  HA  SER A 101       0.385  -3.253 -14.154  1.00 94.45           H  
ATOM   1648  C   SER A 101       0.669  -4.377 -12.348  1.00 94.45           C  
ATOM   1649  CB  SER A 101       2.269  -4.268 -14.252  1.00 94.45           C  
ATOM   1650  HB2 SER A 101       1.844  -5.211 -14.595  1.00 94.45           H  
ATOM   1651  HB3 SER A 101       3.117  -4.485 -13.602  1.00 94.45           H  
ATOM   1652  O   SER A 101       1.343  -4.544 -11.323  1.00 94.45           O  
ATOM   1653  OG  SER A 101       2.707  -3.531 -15.373  1.00 94.45           O  
ATOM   1654  HG  SER A 101       3.115  -2.716 -15.072  1.00 94.45           H  
ATOM   1655  N   LEU A 102      -0.544  -4.900 -12.525  1.00 95.57           N  
ATOM   1656  H   LEU A 102      -1.019  -4.750 -13.404  1.00 95.57           H  
ATOM   1657  CA  LEU A 102      -1.270  -5.646 -11.506  1.00 95.57           C  
ATOM   1658  HA  LEU A 102      -0.939  -5.307 -10.524  1.00 95.57           H  
ATOM   1659  C   LEU A 102      -0.977  -7.142 -11.625  1.00 95.57           C  
ATOM   1660  CB  LEU A 102      -2.773  -5.342 -11.645  1.00 95.57           C  
ATOM   1661  HB2 LEU A 102      -2.930  -4.264 -11.596  1.00 95.57           H  
ATOM   1662  HB3 LEU A 102      -3.099  -5.677 -12.630  1.00 95.57           H  
ATOM   1663  O   LEU A 102      -1.135  -7.726 -12.690  1.00 95.57           O  
ATOM   1664  CG  LEU A 102      -3.642  -6.026 -10.572  1.00 95.57           C  
ATOM   1665  HG  LEU A 102      -3.441  -7.097 -10.552  1.00 95.57           H  
ATOM   1666  CD1 LEU A 102      -3.383  -5.432  -9.186  1.00 95.57           C  
ATOM   1667 HD11 LEU A 102      -2.412  -5.758  -8.812  1.00 95.57           H  
ATOM   1668 HD12 LEU A 102      -4.169  -5.754  -8.502  1.00 95.57           H  
ATOM   1669 HD13 LEU A 102      -3.420  -4.345  -9.242  1.00 95.57           H  
ATOM   1670  CD2 LEU A 102      -5.125  -5.836 -10.871  1.00 95.57           C  
ATOM   1671 HD21 LEU A 102      -5.406  -4.806 -10.653  1.00 95.57           H  
ATOM   1672 HD22 LEU A 102      -5.716  -6.514 -10.255  1.00 95.57           H  
ATOM   1673 HD23 LEU A 102      -5.327  -6.058 -11.919  1.00 95.57           H  
ATOM   1674  N   PHE A 103      -0.609  -7.762 -10.512  1.00 96.62           N  
ATOM   1675  H   PHE A 103      -0.460  -7.210  -9.679  1.00 96.62           H  
ATOM   1676  CA  PHE A 103      -0.411  -9.202 -10.398  1.00 96.62           C  
ATOM   1677  HA  PHE A 103      -0.562  -9.678 -11.367  1.00 96.62           H  
ATOM   1678  C   PHE A 103      -1.424  -9.779  -9.419  1.00 96.62           C  
ATOM   1679  CB  PHE A 103       1.023  -9.488  -9.951  1.00 96.62           C  
ATOM   1680  HB2 PHE A 103       1.110 -10.549  -9.718  1.00 96.62           H  
ATOM   1681  HB3 PHE A 103       1.236  -8.933  -9.037  1.00 96.62           H  
ATOM   1682  O   PHE A 103      -1.580  -9.244  -8.318  1.00 96.62           O  
ATOM   1683  CG  PHE A 103       2.053  -9.137 -11.003  1.00 96.62           C  
ATOM   1684  CD1 PHE A 103       2.521 -10.134 -11.879  1.00 96.62           C  
ATOM   1685  HD1 PHE A 103       2.157 -11.148 -11.803  1.00 96.62           H  
ATOM   1686  CD2 PHE A 103       2.528  -7.816 -11.126  1.00 96.62           C  
ATOM   1687  HD2 PHE A 103       2.147  -7.043 -10.475  1.00 96.62           H  
ATOM   1688  CE1 PHE A 103       3.479  -9.820 -12.854  1.00 96.62           C  
ATOM   1689  HE1 PHE A 103       3.843 -10.598 -13.509  1.00 96.62           H  
ATOM   1690  CE2 PHE A 103       3.462  -7.497 -12.128  1.00 96.62           C  
ATOM   1691  HE2 PHE A 103       3.790  -6.477 -12.264  1.00 96.62           H  
ATOM   1692  CZ  PHE A 103       3.948  -8.503 -12.980  1.00 96.62           C  
ATOM   1693  HZ  PHE A 103       4.663  -8.271 -13.755  1.00 96.62           H  
ATOM   1694  N   GLU A 104      -2.091 -10.861  -9.808  1.00 97.11           N  
ATOM   1695  H   GLU A 104      -1.896 -11.239 -10.724  1.00 97.11           H  
ATOM   1696  CA  GLU A 104      -2.950 -11.660  -8.940  1.00 97.11           C  
ATOM   1697  HA  GLU A 104      -3.184 -11.077  -8.049  1.00 97.11           H  
ATOM   1698  C   GLU A 104      -2.209 -12.920  -8.480  1.00 97.11           C  
ATOM   1699  CB  GLU A 104      -4.287 -11.957  -9.632  1.00 97.11           C  
ATOM   1700  HB2 GLU A 104      -4.127 -12.614 -10.487  1.00 97.11           H  
ATOM   1701  HB3 GLU A 104      -4.702 -11.013  -9.985  1.00 97.11           H  
ATOM   1702  O   GLU A 104      -1.685 -13.695  -9.281  1.00 97.11           O  
ATOM   1703  CG  GLU A 104      -5.291 -12.597  -8.666  1.00 97.11           C  
ATOM   1704  HG2 GLU A 104      -5.285 -12.042  -7.728  1.00 97.11           H  
ATOM   1705  HG3 GLU A 104      -4.986 -13.621  -8.453  1.00 97.11           H  
ATOM   1706  CD  GLU A 104      -6.713 -12.573  -9.238  1.00 97.11           C  
ATOM   1707  OE1 GLU A 104      -7.196 -13.634  -9.675  1.00 97.11           O  
ATOM   1708  OE2 GLU A 104      -7.337 -11.476  -9.180  1.00 97.11           O  
ATOM   1709  N   LEU A 105      -2.143 -13.068  -7.162  1.00 96.24           N  
ATOM   1710  H   LEU A 105      -2.675 -12.414  -6.605  1.00 96.24           H  
ATOM   1711  CA  LEU A 105      -1.558 -14.169  -6.414  1.00 96.24           C  
ATOM   1712  HA  LEU A 105      -0.978 -14.803  -7.084  1.00 96.24           H  
ATOM   1713  C   LEU A 105      -2.689 -15.029  -5.816  1.00 96.24           C  
ATOM   1714  CB  LEU A 105      -0.617 -13.613  -5.319  1.00 96.24           C  
ATOM   1715  HB2 LEU A 105      -0.152 -14.477  -4.844  1.00 96.24           H  
ATOM   1716  HB3 LEU A 105      -1.203 -13.101  -4.556  1.00 96.24           H  
ATOM   1717  O   LEU A 105      -3.871 -14.847  -6.117  1.00 96.24           O  
ATOM   1718  CG  LEU A 105       0.528 -12.698  -5.790  1.00 96.24           C  
ATOM   1719  HG  LEU A 105       0.844 -12.988  -6.792  1.00 96.24           H  
ATOM   1720  CD1 LEU A 105       0.138 -11.215  -5.785  1.00 96.24           C  
ATOM   1721 HD11 LEU A 105       0.997 -10.612  -6.079  1.00 96.24           H  
ATOM   1722 HD12 LEU A 105      -0.661 -11.043  -6.507  1.00 96.24           H  
ATOM   1723 HD13 LEU A 105      -0.209 -10.928  -4.793  1.00 96.24           H  
ATOM   1724  CD2 LEU A 105       1.727 -12.821  -4.849  1.00 96.24           C  
ATOM   1725 HD21 LEU A 105       2.063 -13.858  -4.828  1.00 96.24           H  
ATOM   1726 HD22 LEU A 105       1.456 -12.503  -3.843  1.00 96.24           H  
ATOM   1727 HD23 LEU A 105       2.546 -12.210  -5.229  1.00 96.24           H  
ATOM   1728  N   GLU A 106      -2.344 -15.961  -4.931  1.00 93.07           N  
ATOM   1729  H   GLU A 106      -1.374 -16.052  -4.665  1.00 93.07           H  
ATOM   1730  CA  GLU A 106      -3.306 -16.844  -4.280  1.00 93.07           C  
ATOM   1731  HA  GLU A 106      -3.800 -17.401  -5.077  1.00 93.07           H  
ATOM   1732  C   GLU A 106      -4.412 -16.091  -3.510  1.00 93.07           C  
ATOM   1733  CB  GLU A 106      -2.575 -17.877  -3.403  1.00 93.07           C  
ATOM   1734  HB2 GLU A 106      -3.304 -18.639  -3.128  1.00 93.07           H  
ATOM   1735  HB3 GLU A 106      -1.809 -18.373  -3.998  1.00 93.07           H  
ATOM   1736  O   GLU A 106      -4.218 -14.986  -3.000  1.00 93.07           O  
ATOM   1737  CG  GLU A 106      -1.947 -17.357  -2.097  1.00 93.07           C  
ATOM   1738  HG2 GLU A 106      -1.626 -18.223  -1.519  1.00 93.07           H  
ATOM   1739  HG3 GLU A 106      -2.716 -16.855  -1.509  1.00 93.07           H  
ATOM   1740  CD  GLU A 106      -0.739 -16.425  -2.258  1.00 93.07           C  
ATOM   1741  OE1 GLU A 106      -0.448 -15.696  -1.285  1.00 93.07           O  
ATOM   1742  OE2 GLU A 106      -0.094 -16.381  -3.324  1.00 93.07           O  
ATOM   1743  N   ASN A 107      -5.597 -16.702  -3.397  1.00 90.43           N  
ATOM   1744  H   ASN A 107      -5.692 -17.625  -3.797  1.00 90.43           H  
ATOM   1745  CA  ASN A 107      -6.744 -16.177  -2.634  1.00 90.43           C  
ATOM   1746  HA  ASN A 107      -7.580 -16.847  -2.832  1.00 90.43           H  
ATOM   1747  C   ASN A 107      -7.236 -14.774  -3.067  1.00 90.43           C  
ATOM   1748  CB  ASN A 107      -6.437 -16.277  -1.128  1.00 90.43           C  
ATOM   1749  HB2 ASN A 107      -5.640 -15.578  -0.872  1.00 90.43           H  
ATOM   1750  HB3 ASN A 107      -7.324 -16.006  -0.556  1.00 90.43           H  
ATOM   1751  O   ASN A 107      -7.814 -14.028  -2.262  1.00 90.43           O  
ATOM   1752  CG  ASN A 107      -6.038 -17.680  -0.713  1.00 90.43           C  
ATOM   1753  ND2 ASN A 107      -5.006 -17.825   0.083  1.00 90.43           N  
ATOM   1754 HD21 ASN A 107      -4.742 -18.775   0.301  1.00 90.43           H  
ATOM   1755 HD22 ASN A 107      -4.434 -17.031   0.333  1.00 90.43           H  
ATOM   1756  OD1 ASN A 107      -6.648 -18.658  -1.104  1.00 90.43           O  
ATOM   1757  N   GLY A 108      -6.988 -14.392  -4.327  1.00 92.60           N  
ATOM   1758  H   GLY A 108      -6.457 -15.014  -4.919  1.00 92.60           H  
ATOM   1759  CA  GLY A 108      -7.323 -13.071  -4.867  1.00 92.60           C  
ATOM   1760  HA2 GLY A 108      -7.176 -13.091  -5.947  1.00 92.60           H  
ATOM   1761  HA3 GLY A 108      -8.369 -12.844  -4.663  1.00 92.60           H  
ATOM   1762  C   GLY A 108      -6.455 -11.943  -4.298  1.00 92.60           C  
ATOM   1763  O   GLY A 108      -6.819 -10.766  -4.395  1.00 92.60           O  
ATOM   1764  N   ARG A 109      -5.327 -12.278  -3.658  1.00 96.49           N  
ATOM   1765  H   ARG A 109      -5.072 -13.255  -3.629  1.00 96.49           H  
ATOM   1766  CA  ARG A 109      -4.326 -11.311  -3.202  1.00 96.49           C  
ATOM   1767  HA  ARG A 109      -4.823 -10.532  -2.624  1.00 96.49           H  
ATOM   1768  C   ARG A 109      -3.679 -10.671  -4.420  1.00 96.49           C  
ATOM   1769  CB  ARG A 109      -3.308 -12.035  -2.312  1.00 96.49           C  
ATOM   1770  HB2 ARG A 109      -3.853 -12.499  -1.490  1.00 96.49           H  
ATOM   1771  HB3 ARG A 109      -2.820 -12.826  -2.882  1.00 96.49           H  
ATOM   1772  O   ARG A 109      -3.298 -11.352  -5.357  1.00 96.49           O  
ATOM   1773  CG  ARG A 109      -2.232 -11.107  -1.738  1.00 96.49           C  
ATOM   1774  HG2 ARG A 109      -1.522 -10.825  -2.516  1.00 96.49           H  
ATOM   1775  HG3 ARG A 109      -2.711 -10.204  -1.359  1.00 96.49           H  
ATOM   1776  CD  ARG A 109      -1.494 -11.799  -0.582  1.00 96.49           C  
ATOM   1777  HD2 ARG A 109      -2.224 -12.246   0.093  1.00 96.49           H  
ATOM   1778  HD3 ARG A 109      -0.962 -11.040  -0.009  1.00 96.49           H  
ATOM   1779  NE  ARG A 109      -0.572 -12.867  -1.030  1.00 96.49           N  
ATOM   1780  HE  ARG A 109      -0.947 -13.780  -1.242  1.00 96.49           H  
ATOM   1781  NH1 ARG A 109       1.390 -11.786  -0.662  1.00 96.49           N  
ATOM   1782 HH11 ARG A 109       2.358 -11.753  -0.949  1.00 96.49           H  
ATOM   1783 HH12 ARG A 109       0.839 -10.956  -0.498  1.00 96.49           H  
ATOM   1784  NH2 ARG A 109       1.450 -13.846  -1.428  1.00 96.49           N  
ATOM   1785 HH21 ARG A 109       2.448 -13.768  -1.562  1.00 96.49           H  
ATOM   1786 HH22 ARG A 109       0.953 -14.700  -1.633  1.00 96.49           H  
ATOM   1787  CZ  ARG A 109       0.742 -12.843  -1.030  1.00 96.49           C  
ATOM   1788  N   ARG A 110      -3.554  -9.351  -4.420  1.00 97.29           N  
ATOM   1789  H   ARG A 110      -3.893  -8.841  -3.616  1.00 97.29           H  
ATOM   1790  CA  ARG A 110      -3.076  -8.582  -5.565  1.00 97.29           C  
ATOM   1791  HA  ARG A 110      -2.679  -9.276  -6.306  1.00 97.29           H  
ATOM   1792  C   ARG A 110      -1.939  -7.656  -5.176  1.00 97.29           C  
ATOM   1793  CB  ARG A 110      -4.239  -7.821  -6.208  1.00 97.29           C  
ATOM   1794  HB2 ARG A 110      -3.823  -7.087  -6.898  1.00 97.29           H  
ATOM   1795  HB3 ARG A 110      -4.791  -7.289  -5.433  1.00 97.29           H  
ATOM   1796  O   ARG A 110      -1.942  -7.045  -4.101  1.00 97.29           O  
ATOM   1797  CG  ARG A 110      -5.194  -8.737  -6.986  1.00 97.29           C  
ATOM   1798  HG2 ARG A 110      -5.531  -9.554  -6.349  1.00 97.29           H  
ATOM   1799  HG3 ARG A 110      -4.672  -9.155  -7.847  1.00 97.29           H  
ATOM   1800  CD  ARG A 110      -6.416  -7.949  -7.464  1.00 97.29           C  
ATOM   1801  HD2 ARG A 110      -6.916  -7.522  -6.594  1.00 97.29           H  
ATOM   1802  HD3 ARG A 110      -6.086  -7.137  -8.112  1.00 97.29           H  
ATOM   1803  NE  ARG A 110      -7.353  -8.817  -8.192  1.00 97.29           N  
ATOM   1804  HE  ARG A 110      -7.071  -9.763  -8.403  1.00 97.29           H  
ATOM   1805  NH1 ARG A 110      -9.086  -7.332  -8.482  1.00 97.29           N  
ATOM   1806 HH11 ARG A 110      -8.530  -6.604  -8.056  1.00 97.29           H  
ATOM   1807 HH12 ARG A 110     -10.003  -7.139  -8.859  1.00 97.29           H  
ATOM   1808  NH2 ARG A 110      -9.241  -9.461  -9.203  1.00 97.29           N  
ATOM   1809 HH21 ARG A 110      -8.766 -10.345  -9.313  1.00 97.29           H  
ATOM   1810 HH22 ARG A 110     -10.180  -9.339  -9.555  1.00 97.29           H  
ATOM   1811  CZ  ARG A 110      -8.561  -8.521  -8.620  1.00 97.29           C  
ATOM   1812  N   ARG A 111      -0.972  -7.509  -6.079  1.00 97.28           N  
ATOM   1813  H   ARG A 111      -1.054  -8.043  -6.932  1.00 97.28           H  
ATOM   1814  CA  ARG A 111       0.176  -6.611  -5.925  1.00 97.28           C  
ATOM   1815  HA  ARG A 111      -0.007  -5.941  -5.085  1.00 97.28           H  
ATOM   1816  C   ARG A 111       0.348  -5.735  -7.155  1.00 97.28           C  
ATOM   1817  CB  ARG A 111       1.450  -7.422  -5.647  1.00 97.28           C  
ATOM   1818  HB2 ARG A 111       1.566  -8.170  -6.430  1.00 97.28           H  
ATOM   1819  HB3 ARG A 111       2.313  -6.758  -5.697  1.00 97.28           H  
ATOM   1820  O   ARG A 111       0.231  -6.202  -8.280  1.00 97.28           O  
ATOM   1821  CG  ARG A 111       1.461  -8.133  -4.285  1.00 97.28           C  
ATOM   1822  HG2 ARG A 111       2.347  -8.767  -4.258  1.00 97.28           H  
ATOM   1823  HG3 ARG A 111       0.589  -8.779  -4.191  1.00 97.28           H  
ATOM   1824  CD  ARG A 111       1.494  -7.159  -3.099  1.00 97.28           C  
ATOM   1825  HD2 ARG A 111       0.517  -6.683  -3.016  1.00 97.28           H  
ATOM   1826  HD3 ARG A 111       2.248  -6.394  -3.288  1.00 97.28           H  
ATOM   1827  NE  ARG A 111       1.837  -7.864  -1.852  1.00 97.28           N  
ATOM   1828  HE  ARG A 111       2.491  -8.625  -1.967  1.00 97.28           H  
ATOM   1829  NH1 ARG A 111       0.741  -6.508  -0.361  1.00 97.28           N  
ATOM   1830 HH11 ARG A 111       0.442  -5.946  -1.144  1.00 97.28           H  
ATOM   1831 HH12 ARG A 111       0.344  -6.425   0.565  1.00 97.28           H  
ATOM   1832  NH2 ARG A 111       1.697  -8.375   0.367  1.00 97.28           N  
ATOM   1833 HH21 ARG A 111       2.300  -9.166   0.192  1.00 97.28           H  
ATOM   1834 HH22 ARG A 111       1.326  -8.193   1.289  1.00 97.28           H  
ATOM   1835  CZ  ARG A 111       1.431  -7.578  -0.628  1.00 97.28           C  
ATOM   1836  N   LEU A 112       0.662  -4.465  -6.926  1.00 96.89           N  
ATOM   1837  H   LEU A 112       0.751  -4.174  -5.962  1.00 96.89           H  
ATOM   1838  CA  LEU A 112       1.050  -3.522  -7.972  1.00 96.89           C  
ATOM   1839  HA  LEU A 112       0.669  -3.857  -8.937  1.00 96.89           H  
ATOM   1840  C   LEU A 112       2.577  -3.466  -8.046  1.00 96.89           C  
ATOM   1841  CB  LEU A 112       0.466  -2.133  -7.665  1.00 96.89           C  
ATOM   1842  HB2 LEU A 112       0.831  -1.829  -6.684  1.00 96.89           H  
ATOM   1843  HB3 LEU A 112       0.839  -1.421  -8.401  1.00 96.89           H  
ATOM   1844  O   LEU A 112       3.237  -3.235  -7.029  1.00 96.89           O  
ATOM   1845  CG  LEU A 112      -1.068  -2.050  -7.641  1.00 96.89           C  
ATOM   1846  HG  LEU A 112      -1.469  -2.852  -7.021  1.00 96.89           H  
ATOM   1847  CD1 LEU A 112      -1.490  -0.716  -7.029  1.00 96.89           C  
ATOM   1848 HD11 LEU A 112      -2.578  -0.674  -6.993  1.00 96.89           H  
ATOM   1849 HD12 LEU A 112      -1.123   0.114  -7.633  1.00 96.89           H  
ATOM   1850 HD13 LEU A 112      -1.109  -0.630  -6.012  1.00 96.89           H  
ATOM   1851  CD2 LEU A 112      -1.672  -2.146  -9.036  1.00 96.89           C  
ATOM   1852 HD21 LEU A 112      -1.361  -1.302  -9.651  1.00 96.89           H  
ATOM   1853 HD22 LEU A 112      -1.370  -3.071  -9.528  1.00 96.89           H  
ATOM   1854 HD23 LEU A 112      -2.760  -2.125  -8.968  1.00 96.89           H  
ATOM   1855  N   LEU A 113       3.148  -3.626  -9.236  1.00 96.34           N  
ATOM   1856  H   LEU A 113       2.564  -3.893 -10.016  1.00 96.34           H  
ATOM   1857  CA  LEU A 113       4.591  -3.519  -9.443  1.00 96.34           C  
ATOM   1858  HA  LEU A 113       5.089  -3.977  -8.589  1.00 96.34           H  
ATOM   1859  C   LEU A 113       5.028  -2.049  -9.512  1.00 96.34           C  
ATOM   1860  CB  LEU A 113       4.966  -4.322 -10.696  1.00 96.34           C  
ATOM   1861  HB2 LEU A 113       4.628  -5.349 -10.555  1.00 96.34           H  
ATOM   1862  HB3 LEU A 113       4.442  -3.902 -11.555  1.00 96.34           H  
ATOM   1863  O   LEU A 113       4.948  -1.408 -10.560  1.00 96.34           O  
ATOM   1864  CG  LEU A 113       6.476  -4.340 -10.986  1.00 96.34           C  
ATOM   1865  HG  LEU A 113       6.861  -3.321 -11.040  1.00 96.34           H  
ATOM   1866  CD1 LEU A 113       7.248  -5.102  -9.913  1.00 96.34           C  
ATOM   1867 HD11 LEU A 113       8.304  -5.127 -10.181  1.00 96.34           H  
ATOM   1868 HD12 LEU A 113       7.164  -4.597  -8.951  1.00 96.34           H  
ATOM   1869 HD13 LEU A 113       6.870  -6.121  -9.827  1.00 96.34           H  
ATOM   1870  CD2 LEU A 113       6.740  -5.013 -12.326  1.00 96.34           C  
ATOM   1871 HD21 LEU A 113       6.392  -6.045 -12.292  1.00 96.34           H  
ATOM   1872 HD22 LEU A 113       6.216  -4.478 -13.118  1.00 96.34           H  
ATOM   1873 HD23 LEU A 113       7.810  -5.003 -12.535  1.00 96.34           H  
ATOM   1874  N   ALA A 114       5.504  -1.490  -8.399  1.00 93.79           N  
ATOM   1875  H   ALA A 114       5.596  -2.063  -7.572  1.00 93.79           H  
ATOM   1876  CA  ALA A 114       5.960  -0.099  -8.349  1.00 93.79           C  
ATOM   1877  HA  ALA A 114       5.264   0.517  -8.918  1.00 93.79           H  
ATOM   1878  C   ALA A 114       7.351   0.087  -8.975  1.00 93.79           C  
ATOM   1879  CB  ALA A 114       5.930   0.370  -6.894  1.00 93.79           C  
ATOM   1880  HB1 ALA A 114       6.595  -0.240  -6.283  1.00 93.79           H  
ATOM   1881  HB2 ALA A 114       4.909   0.282  -6.523  1.00 93.79           H  
ATOM   1882  HB3 ALA A 114       6.245   1.412  -6.836  1.00 93.79           H  
ATOM   1883  O   ALA A 114       7.631   1.131  -9.570  1.00 93.79           O  
ATOM   1884  N   SER A 115       8.217  -0.918  -8.837  1.00 93.08           N  
ATOM   1885  H   SER A 115       7.920  -1.722  -8.304  1.00 93.08           H  
ATOM   1886  CA  SER A 115       9.508  -1.034  -9.521  1.00 93.08           C  
ATOM   1887  HA  SER A 115       9.396  -0.715 -10.558  1.00 93.08           H  
ATOM   1888  C   SER A 115       9.977  -2.488  -9.502  1.00 93.08           C  
ATOM   1889  CB  SER A 115      10.559  -0.150  -8.834  1.00 93.08           C  
ATOM   1890  HB2 SER A 115      10.161   0.855  -8.689  1.00 93.08           H  
ATOM   1891  HB3 SER A 115      11.434  -0.079  -9.480  1.00 93.08           H  
ATOM   1892  O   SER A 115       9.453  -3.289  -8.734  1.00 93.08           O  
ATOM   1893  OG  SER A 115      10.965  -0.687  -7.589  1.00 93.08           O  
ATOM   1894  HG  SER A 115      10.221  -0.665  -6.983  1.00 93.08           H  
ATOM   1895  N   ALA A 116      11.027  -2.817 -10.254  1.00 94.52           N  
ATOM   1896  H   ALA A 116      11.340  -2.171 -10.965  1.00 94.52           H  
ATOM   1897  CA  ALA A 116      11.652  -4.141 -10.236  1.00 94.52           C  
ATOM   1898  HA  ALA A 116      10.955  -4.859 -10.668  1.00 94.52           H  
ATOM   1899  C   ALA A 116      12.032  -4.671  -8.834  1.00 94.52           C  
ATOM   1900  CB  ALA A 116      12.888  -4.059 -11.133  1.00 94.52           C  
ATOM   1901  HB1 ALA A 116      13.559  -3.271 -10.791  1.00 94.52           H  
ATOM   1902  HB2 ALA A 116      13.420  -5.009 -11.096  1.00 94.52           H  
ATOM   1903  HB3 ALA A 116      12.578  -3.866 -12.160  1.00 94.52           H  
ATOM   1904  O   ALA A 116      12.160  -5.881  -8.660  1.00 94.52           O  
ATOM   1905  N   GLY A 117      12.183  -3.794  -7.832  1.00 94.13           N  
ATOM   1906  H   GLY A 117      12.007  -2.819  -8.029  1.00 94.13           H  
ATOM   1907  CA  GLY A 117      12.487  -4.159  -6.444  1.00 94.13           C  
ATOM   1908  HA2 GLY A 117      13.413  -3.665  -6.149  1.00 94.13           H  
ATOM   1909  HA3 GLY A 117      12.645  -5.235  -6.366  1.00 94.13           H  
ATOM   1910  C   GLY A 117      11.414  -3.783  -5.418  1.00 94.13           C  
ATOM   1911  O   GLY A 117      11.682  -3.877  -4.224  1.00 94.13           O  
ATOM   1912  N   GLU A 118      10.230  -3.321  -5.829  1.00 95.79           N  
ATOM   1913  H   GLU A 118      10.002  -3.339  -6.813  1.00 95.79           H  
ATOM   1914  CA  GLU A 118       9.191  -2.901  -4.881  1.00 95.79           C  
ATOM   1915  HA  GLU A 118       9.319  -3.471  -3.960  1.00 95.79           H  
ATOM   1916  C   GLU A 118       7.777  -3.190  -5.392  1.00 95.79           C  
ATOM   1917  CB  GLU A 118       9.370  -1.414  -4.520  1.00 95.79           C  
ATOM   1918  HB2 GLU A 118      10.404  -1.256  -4.212  1.00 95.79           H  
ATOM   1919  HB3 GLU A 118       9.175  -0.801  -5.400  1.00 95.79           H  
ATOM   1920  O   GLU A 118       7.387  -2.760  -6.481  1.00 95.79           O  
ATOM   1921  CG  GLU A 118       8.452  -0.968  -3.367  1.00 95.79           C  
ATOM   1922  HG2 GLU A 118       7.420  -0.955  -3.720  1.00 95.79           H  
ATOM   1923  HG3 GLU A 118       8.526  -1.698  -2.562  1.00 95.79           H  
ATOM   1924  CD  GLU A 118       8.809   0.425  -2.814  1.00 95.79           C  
ATOM   1925  OE1 GLU A 118       8.570   0.658  -1.603  1.00 95.79           O  
ATOM   1926  OE2 GLU A 118       9.304   1.273  -3.593  1.00 95.79           O  
ATOM   1927  N   LEU A 119       6.999  -3.870  -4.551  1.00 97.44           N  
ATOM   1928  H   LEU A 119       7.404  -4.176  -3.678  1.00 97.44           H  
ATOM   1929  CA  LEU A 119       5.571  -4.099  -4.720  1.00 97.44           C  
ATOM   1930  HA  LEU A 119       5.294  -3.884  -5.753  1.00 97.44           H  
ATOM   1931  C   LEU A 119       4.749  -3.164  -3.830  1.00 97.44           C  
ATOM   1932  CB  LEU A 119       5.227  -5.572  -4.426  1.00 97.44           C  
ATOM   1933  HB2 LEU A 119       5.479  -5.789  -3.388  1.00 97.44           H  
ATOM   1934  HB3 LEU A 119       4.152  -5.710  -4.543  1.00 97.44           H  
ATOM   1935  O   LEU A 119       5.211  -2.634  -2.816  1.00 97.44           O  
ATOM   1936  CG  LEU A 119       5.945  -6.597  -5.312  1.00 97.44           C  
ATOM   1937  HG  LEU A 119       7.022  -6.487  -5.182  1.00 97.44           H  
ATOM   1938  CD1 LEU A 119       5.570  -8.002  -4.869  1.00 97.44           C  
ATOM   1939 HD11 LEU A 119       4.493  -8.151  -4.944  1.00 97.44           H  
ATOM   1940 HD12 LEU A 119       6.072  -8.742  -5.492  1.00 97.44           H  
ATOM   1941 HD13 LEU A 119       5.875  -8.160  -3.834  1.00 97.44           H  
ATOM   1942  CD2 LEU A 119       5.584  -6.429  -6.788  1.00 97.44           C  
ATOM   1943 HD21 LEU A 119       6.061  -7.212  -7.376  1.00 97.44           H  
ATOM   1944 HD22 LEU A 119       4.504  -6.490  -6.926  1.00 97.44           H  
ATOM   1945 HD23 LEU A 119       5.948  -5.466  -7.147  1.00 97.44           H  
ATOM   1946  N   GLN A 120       3.488  -2.990  -4.202  1.00 97.10           N  
ATOM   1947  H   GLN A 120       3.202  -3.402  -5.079  1.00 97.10           H  
ATOM   1948  CA  GLN A 120       2.486  -2.240  -3.454  1.00 97.10           C  
ATOM   1949  HA  GLN A 120       2.841  -2.065  -2.439  1.00 97.10           H  
ATOM   1950  C   GLN A 120       1.191  -3.048  -3.328  1.00 97.10           C  
ATOM   1951  CB  GLN A 120       2.279  -0.883  -4.133  1.00 97.10           C  
ATOM   1952  HB2 GLN A 120       2.126  -1.018  -5.204  1.00 97.10           H  
ATOM   1953  HB3 GLN A 120       1.392  -0.404  -3.717  1.00 97.10           H  
ATOM   1954  O   GLN A 120       0.989  -4.026  -4.048  1.00 97.10           O  
ATOM   1955  CG  GLN A 120       3.498   0.022  -3.922  1.00 97.10           C  
ATOM   1956  HG2 GLN A 120       4.365  -0.415  -4.418  1.00 97.10           H  
ATOM   1957  HG3 GLN A 120       3.724   0.080  -2.858  1.00 97.10           H  
ATOM   1958  CD  GLN A 120       3.305   1.437  -4.446  1.00 97.10           C  
ATOM   1959  NE2 GLN A 120       4.342   2.245  -4.417  1.00 97.10           N  
ATOM   1960 HE21 GLN A 120       5.231   1.912  -4.073  1.00 97.10           H  
ATOM   1961 HE22 GLN A 120       4.163   3.209  -4.660  1.00 97.10           H  
ATOM   1962  OE1 GLN A 120       2.243   1.870  -4.855  1.00 97.10           O  
ATOM   1963  N   LYS A 121       0.320  -2.670  -2.387  1.00 97.35           N  
ATOM   1964  H   LYS A 121       0.466  -1.782  -1.929  1.00 97.35           H  
ATOM   1965  CA  LYS A 121      -0.976  -3.338  -2.184  1.00 97.35           C  
ATOM   1966  HA  LYS A 121      -0.832  -4.411  -2.058  1.00 97.35           H  
ATOM   1967  C   LYS A 121      -1.850  -3.135  -3.424  1.00 97.35           C  
ATOM   1968  CB  LYS A 121      -1.668  -2.762  -0.935  1.00 97.35           C  
ATOM   1969  HB2 LYS A 121      -2.684  -3.151  -0.884  1.00 97.35           H  
ATOM   1970  HB3 LYS A 121      -1.735  -1.679  -1.036  1.00 97.35           H  
ATOM   1971  O   LYS A 121      -1.974  -2.003  -3.873  1.00 97.35           O  
ATOM   1972  CG  LYS A 121      -0.945  -3.116   0.378  1.00 97.35           C  
ATOM   1973  HG2 LYS A 121       0.107  -2.837   0.317  1.00 97.35           H  
ATOM   1974  HG3 LYS A 121      -1.010  -4.193   0.527  1.00 97.35           H  
ATOM   1975  CD  LYS A 121      -1.587  -2.409   1.583  1.00 97.35           C  
ATOM   1976  HD2 LYS A 121      -1.314  -2.934   2.498  1.00 97.35           H  
ATOM   1977  HD3 LYS A 121      -2.671  -2.449   1.483  1.00 97.35           H  
ATOM   1978  CE  LYS A 121      -1.126  -0.947   1.699  1.00 97.35           C  
ATOM   1979  HE2 LYS A 121      -1.203  -0.476   0.719  1.00 97.35           H  
ATOM   1980  HE3 LYS A 121      -0.082  -0.922   2.011  1.00 97.35           H  
ATOM   1981  NZ  LYS A 121      -1.970  -0.192   2.653  1.00 97.35           N  
ATOM   1982  HZ1 LYS A 121      -1.639   0.745   2.835  1.00 97.35           H  
ATOM   1983  HZ2 LYS A 121      -2.110  -0.682   3.525  1.00 97.35           H  
ATOM   1984  HZ3 LYS A 121      -2.876  -0.074   2.222  1.00 97.35           H  
ATOM   1985  N   GLY A 122      -2.437  -4.203  -3.961  1.00 96.32           N  
ATOM   1986  H   GLY A 122      -2.235  -5.121  -3.592  1.00 96.32           H  
ATOM   1987  CA  GLY A 122      -3.351  -4.152  -5.111  1.00 96.32           C  
ATOM   1988  HA2 GLY A 122      -3.354  -3.154  -5.550  1.00 96.32           H  
ATOM   1989  HA3 GLY A 122      -3.005  -4.851  -5.873  1.00 96.32           H  
ATOM   1990  C   GLY A 122      -4.802  -4.503  -4.773  1.00 96.32           C  
ATOM   1991  O   GLY A 122      -5.608  -4.673  -5.682  1.00 96.32           O  
ATOM   1992  N   ASN A 123      -5.136  -4.655  -3.489  1.00 96.29           N  
ATOM   1993  H   ASN A 123      -4.437  -4.462  -2.785  1.00 96.29           H  
ATOM   1994  CA  ASN A 123      -6.497  -4.901  -3.016  1.00 96.29           C  
ATOM   1995  HA  ASN A 123      -7.150  -5.108  -3.863  1.00 96.29           H  
ATOM   1996  C   ASN A 123      -7.042  -3.668  -2.296  1.00 96.29           C  
ATOM   1997  CB  ASN A 123      -6.518  -6.111  -2.070  1.00 96.29           C  
ATOM   1998  HB2 ASN A 123      -7.529  -6.250  -1.687  1.00 96.29           H  
ATOM   1999  HB3 ASN A 123      -5.861  -5.909  -1.224  1.00 96.29           H  
ATOM   2000  O   ASN A 123      -6.298  -2.987  -1.590  1.00 96.29           O  
ATOM   2001  CG  ASN A 123      -6.066  -7.394  -2.726  1.00 96.29           C  
ATOM   2002  ND2 ASN A 123      -6.951  -8.098  -3.395  1.00 96.29           N  
ATOM   2003 HD21 ASN A 123      -7.899  -7.767  -3.503  1.00 96.29           H  
ATOM   2004 HD22 ASN A 123      -6.678  -8.986  -3.792  1.00 96.29           H  
ATOM   2005  OD1 ASN A 123      -4.914  -7.770  -2.624  1.00 96.29           O  
ATOM   2006  N   GLU A 124      -8.348  -3.453  -2.415  1.00 93.23           N  
ATOM   2007  H   GLU A 124      -8.900  -4.047  -3.017  1.00 93.23           H  
ATOM   2008  CA  GLU A 124      -9.094  -2.438  -1.674  1.00 93.23           C  
ATOM   2009  HA  GLU A 124      -8.401  -1.771  -1.162  1.00 93.23           H  
ATOM   2010  C   GLU A 124      -9.976  -3.098  -0.614  1.00 93.23           C  
ATOM   2011  CB  GLU A 124      -9.936  -1.587  -2.632  1.00 93.23           C  
ATOM   2012  HB2 GLU A 124     -10.605  -0.954  -2.049  1.00 93.23           H  
ATOM   2013  HB3 GLU A 124     -10.529  -2.244  -3.268  1.00 93.23           H  
ATOM   2014  O   GLU A 124     -10.553  -4.166  -0.836  1.00 93.23           O  
ATOM   2015  CG  GLU A 124      -9.030  -0.694  -3.488  1.00 93.23           C  
ATOM   2016  HG2 GLU A 124      -8.470  -0.042  -2.818  1.00 93.23           H  
ATOM   2017  HG3 GLU A 124      -8.325  -1.327  -4.026  1.00 93.23           H  
ATOM   2018  CD  GLU A 124      -9.782   0.170  -4.506  1.00 93.23           C  
ATOM   2019  OE1 GLU A 124      -9.095   1.012  -5.125  1.00 93.23           O  
ATOM   2020  OE2 GLU A 124     -11.004  -0.034  -4.669  1.00 93.23           O  
ATOM   2021  N   LEU A 125     -10.064  -2.460   0.552  1.00 96.05           N  
ATOM   2022  H   LEU A 125      -9.612  -1.562   0.644  1.00 96.05           H  
ATOM   2023  CA  LEU A 125     -10.993  -2.853   1.601  1.00 96.05           C  
ATOM   2024  HA  LEU A 125     -11.080  -3.940   1.616  1.00 96.05           H  
ATOM   2025  C   LEU A 125     -12.364  -2.241   1.301  1.00 96.05           C  
ATOM   2026  CB  LEU A 125     -10.449  -2.373   2.957  1.00 96.05           C  
ATOM   2027  HB2 LEU A 125     -10.352  -1.288   2.920  1.00 96.05           H  
ATOM   2028  HB3 LEU A 125      -9.456  -2.795   3.116  1.00 96.05           H  
ATOM   2029  O   LEU A 125     -12.504  -1.021   1.312  1.00 96.05           O  
ATOM   2030  CG  LEU A 125     -11.361  -2.749   4.140  1.00 96.05           C  
ATOM   2031  HG  LEU A 125     -12.405  -2.538   3.908  1.00 96.05           H  
ATOM   2032  CD1 LEU A 125     -11.213  -4.228   4.481  1.00 96.05           C  
ATOM   2033 HD11 LEU A 125     -10.170  -4.444   4.717  1.00 96.05           H  
ATOM   2034 HD12 LEU A 125     -11.816  -4.470   5.356  1.00 96.05           H  
ATOM   2035 HD13 LEU A 125     -11.540  -4.849   3.648  1.00 96.05           H  
ATOM   2036  CD2 LEU A 125     -10.980  -1.934   5.372  1.00 96.05           C  
ATOM   2037 HD21 LEU A 125     -11.124  -0.874   5.162  1.00 96.05           H  
ATOM   2038 HD22 LEU A 125     -11.630  -2.209   6.203  1.00 96.05           H  
ATOM   2039 HD23 LEU A 125      -9.943  -2.128   5.647  1.00 96.05           H  
ATOM   2040  N   ALA A 126     -13.379  -3.079   1.108  1.00 94.42           N  
ATOM   2041  H   ALA A 126     -13.194  -4.071   1.065  1.00 94.42           H  
ATOM   2042  CA  ALA A 126     -14.768  -2.643   1.014  1.00 94.42           C  
ATOM   2043  HA  ALA A 126     -14.813  -1.563   0.876  1.00 94.42           H  
ATOM   2044  C   ALA A 126     -15.500  -2.993   2.310  1.00 94.42           C  
ATOM   2045  CB  ALA A 126     -15.409  -3.285  -0.219  1.00 94.42           C  
ATOM   2046  HB1 ALA A 126     -16.443  -2.953  -0.309  1.00 94.42           H  
ATOM   2047  HB2 ALA A 126     -15.393  -4.372  -0.131  1.00 94.42           H  
ATOM   2048  HB3 ALA A 126     -14.863  -2.986  -1.114  1.00 94.42           H  
ATOM   2049  O   ALA A 126     -15.629  -4.173   2.646  1.00 94.42           O  
ATOM   2050  N   LEU A 127     -15.959  -1.975   3.039  1.00 96.02           N  
ATOM   2051  H   LEU A 127     -15.856  -1.037   2.678  1.00 96.02           H  
ATOM   2052  CA  LEU A 127     -16.784  -2.163   4.229  1.00 96.02           C  
ATOM   2053  HA  LEU A 127     -16.499  -3.105   4.696  1.00 96.02           H  
ATOM   2054  C   LEU A 127     -18.275  -2.236   3.860  1.00 96.02           C  
ATOM   2055  CB  LEU A 127     -16.547  -1.031   5.241  1.00 96.02           C  
ATOM   2056  HB2 LEU A 127     -16.717  -0.074   4.748  1.00 96.02           H  
ATOM   2057  HB3 LEU A 127     -17.293  -1.132   6.029  1.00 96.02           H  
ATOM   2058  O   LEU A 127     -18.716  -1.479   2.993  1.00 96.02           O  
ATOM   2059  CG  LEU A 127     -15.157  -1.014   5.894  1.00 96.02           C  
ATOM   2060  HG  LEU A 127     -14.397  -0.792   5.145  1.00 96.02           H  
ATOM   2061  CD1 LEU A 127     -15.133   0.070   6.963  1.00 96.02           C  
ATOM   2062 HD11 LEU A 127     -15.965  -0.058   7.655  1.00 96.02           H  
ATOM   2063 HD12 LEU A 127     -14.203  -0.020   7.525  1.00 96.02           H  
ATOM   2064 HD13 LEU A 127     -15.193   1.053   6.496  1.00 96.02           H  
ATOM   2065  CD2 LEU A 127     -14.803  -2.333   6.579  1.00 96.02           C  
ATOM   2066 HD21 LEU A 127     -14.657  -3.099   5.818  1.00 96.02           H  
ATOM   2067 HD22 LEU A 127     -15.600  -2.633   7.259  1.00 96.02           H  
ATOM   2068 HD23 LEU A 127     -13.874  -2.233   7.141  1.00 96.02           H  
ATOM   2069  N   PRO A 128     -19.069  -3.077   4.548  1.00 97.22           N  
ATOM   2070  CA  PRO A 128     -20.527  -3.009   4.501  1.00 97.22           C  
ATOM   2071  HA  PRO A 128     -20.859  -3.321   3.510  1.00 97.22           H  
ATOM   2072  C   PRO A 128     -21.052  -1.601   4.805  1.00 97.22           C  
ATOM   2073  CB  PRO A 128     -21.016  -4.018   5.547  1.00 97.22           C  
ATOM   2074  HB2 PRO A 128     -21.115  -3.537   6.520  1.00 97.22           H  
ATOM   2075  HB3 PRO A 128     -21.957  -4.486   5.255  1.00 97.22           H  
ATOM   2076  O   PRO A 128     -20.531  -0.912   5.686  1.00 97.22           O  
ATOM   2077  CG  PRO A 128     -19.879  -5.034   5.627  1.00 97.22           C  
ATOM   2078  HG2 PRO A 128     -19.974  -5.755   4.816  1.00 97.22           H  
ATOM   2079  HG3 PRO A 128     -19.855  -5.537   6.593  1.00 97.22           H  
ATOM   2080  CD  PRO A 128     -18.639  -4.174   5.403  1.00 97.22           C  
ATOM   2081  HD2 PRO A 128     -17.864  -4.774   4.926  1.00 97.22           H  
ATOM   2082  HD3 PRO A 128     -18.278  -3.772   6.349  1.00 97.22           H  
ATOM   2083  N   THR A 129     -22.124  -1.187   4.123  1.00 97.45           N  
ATOM   2084  H   THR A 129     -22.482  -1.767   3.378  1.00 97.45           H  
ATOM   2085  CA  THR A 129     -22.700   0.165   4.242  1.00 97.45           C  
ATOM   2086  HA  THR A 129     -21.975   0.883   3.858  1.00 97.45           H  
ATOM   2087  C   THR A 129     -23.009   0.554   5.687  1.00 97.45           C  
ATOM   2088  CB  THR A 129     -23.985   0.267   3.406  1.00 97.45           C  
ATOM   2089  HB  THR A 129     -24.733  -0.409   3.818  1.00 97.45           H  
ATOM   2090  O   THR A 129     -22.699   1.669   6.090  1.00 97.45           O  
ATOM   2091  CG2 THR A 129     -24.569   1.677   3.347  1.00 97.45           C  
ATOM   2092 HG21 THR A 129     -24.917   1.980   4.335  1.00 97.45           H  
ATOM   2093 HG22 THR A 129     -23.816   2.387   3.005  1.00 97.45           H  
ATOM   2094 HG23 THR A 129     -25.421   1.690   2.667  1.00 97.45           H  
ATOM   2095  OG1 THR A 129     -23.709  -0.124   2.082  1.00 97.45           O  
ATOM   2096  HG1 THR A 129     -23.415   0.654   1.601  1.00 97.45           H  
ATOM   2097  N   GLN A 130     -23.535  -0.372   6.495  1.00 97.00           N  
ATOM   2098  H   GLN A 130     -23.771  -1.276   6.110  1.00 97.00           H  
ATOM   2099  CA  GLN A 130     -23.832  -0.134   7.913  1.00 97.00           C  
ATOM   2100  HA  GLN A 130     -24.551   0.683   7.978  1.00 97.00           H  
ATOM   2101  C   GLN A 130     -22.600   0.295   8.729  1.00 97.00           C  
ATOM   2102  CB  GLN A 130     -24.499  -1.394   8.491  1.00 97.00           C  
ATOM   2103  HB2 GLN A 130     -24.870  -1.171   9.491  1.00 97.00           H  
ATOM   2104  HB3 GLN A 130     -25.366  -1.624   7.871  1.00 97.00           H  
ATOM   2105  O   GLN A 130     -22.688   1.206   9.548  1.00 97.00           O  
ATOM   2106  CG  GLN A 130     -23.563  -2.619   8.581  1.00 97.00           C  
ATOM   2107  HG2 GLN A 130     -23.147  -2.661   9.588  1.00 97.00           H  
ATOM   2108  HG3 GLN A 130     -22.733  -2.525   7.881  1.00 97.00           H  
ATOM   2109  CD  GLN A 130     -24.236  -3.947   8.261  1.00 97.00           C  
ATOM   2110  NE2 GLN A 130     -23.862  -5.011   8.934  1.00 97.00           N  
ATOM   2111 HE21 GLN A 130     -23.231  -4.923   9.717  1.00 97.00           H  
ATOM   2112 HE22 GLN A 130     -24.346  -5.875   8.732  1.00 97.00           H  
ATOM   2113  OE1 GLN A 130     -25.047  -4.060   7.355  1.00 97.00           O  
ATOM   2114  N   TYR A 131     -21.428  -0.284   8.450  1.00 98.03           N  
ATOM   2115  H   TYR A 131     -21.389  -0.963   7.703  1.00 98.03           H  
ATOM   2116  CA  TYR A 131     -20.177   0.053   9.128  1.00 98.03           C  
ATOM   2117  HA  TYR A 131     -20.350   0.145  10.200  1.00 98.03           H  
ATOM   2118  C   TYR A 131     -19.627   1.397   8.662  1.00 98.03           C  
ATOM   2119  CB  TYR A 131     -19.152  -1.061   8.884  1.00 98.03           C  
ATOM   2120  HB2 TYR A 131     -18.189  -0.724   9.269  1.00 98.03           H  
ATOM   2121  HB3 TYR A 131     -19.030  -1.192   7.808  1.00 98.03           H  
ATOM   2122  O   TYR A 131     -19.089   2.153   9.467  1.00 98.03           O  
ATOM   2123  CG  TYR A 131     -19.463  -2.419   9.495  1.00 98.03           C  
ATOM   2124  CD1 TYR A 131     -20.448  -2.583  10.495  1.00 98.03           C  
ATOM   2125  HD1 TYR A 131     -21.011  -1.751  10.892  1.00 98.03           H  
ATOM   2126  CD2 TYR A 131     -18.716  -3.536   9.074  1.00 98.03           C  
ATOM   2127  HD2 TYR A 131     -17.908  -3.406   8.369  1.00 98.03           H  
ATOM   2128  CE1 TYR A 131     -20.719  -3.856  11.019  1.00 98.03           C  
ATOM   2129  HE1 TYR A 131     -21.461  -3.977  11.795  1.00 98.03           H  
ATOM   2130  CE2 TYR A 131     -18.981  -4.814   9.601  1.00 98.03           C  
ATOM   2131  HE2 TYR A 131     -18.402  -5.668   9.282  1.00 98.03           H  
ATOM   2132  OH  TYR A 131     -20.282  -6.202  11.069  1.00 98.03           O  
ATOM   2133  HH  TYR A 131     -19.622  -6.865  10.853  1.00 98.03           H  
ATOM   2134  CZ  TYR A 131     -19.994  -4.975  10.570  1.00 98.03           C  
ATOM   2135  N   VAL A 132     -19.808   1.730   7.381  1.00 97.64           N  
ATOM   2136  H   VAL A 132     -20.266   1.064   6.775  1.00 97.64           H  
ATOM   2137  CA  VAL A 132     -19.484   3.064   6.859  1.00 97.64           C  
ATOM   2138  HA  VAL A 132     -18.448   3.291   7.108  1.00 97.64           H  
ATOM   2139  C   VAL A 132     -20.352   4.124   7.543  1.00 97.64           C  
ATOM   2140  CB  VAL A 132     -19.636   3.122   5.326  1.00 97.64           C  
ATOM   2141  HB  VAL A 132     -20.665   2.893   5.049  1.00 97.64           H  
ATOM   2142  O   VAL A 132     -19.823   5.127   8.020  1.00 97.64           O  
ATOM   2143  CG1 VAL A 132     -19.291   4.513   4.779  1.00 97.64           C  
ATOM   2144 HG11 VAL A 132     -19.358   4.509   3.691  1.00 97.64           H  
ATOM   2145 HG12 VAL A 132     -19.995   5.255   5.156  1.00 97.64           H  
ATOM   2146 HG13 VAL A 132     -18.281   4.793   5.076  1.00 97.64           H  
ATOM   2147  CG2 VAL A 132     -18.711   2.109   4.639  1.00 97.64           C  
ATOM   2148 HG21 VAL A 132     -18.974   1.093   4.936  1.00 97.64           H  
ATOM   2149 HG22 VAL A 132     -17.674   2.306   4.909  1.00 97.64           H  
ATOM   2150 HG23 VAL A 132     -18.822   2.179   3.557  1.00 97.64           H  
ATOM   2151  N   THR A 133     -21.663   3.885   7.659  1.00 97.60           N  
ATOM   2152  H   THR A 133     -22.050   3.067   7.210  1.00 97.60           H  
ATOM   2153  CA  THR A 133     -22.597   4.779   8.359  1.00 97.60           C  
ATOM   2154  HA  THR A 133     -22.540   5.768   7.903  1.00 97.60           H  
ATOM   2155  C   THR A 133     -22.228   4.936   9.832  1.00 97.60           C  
ATOM   2156  CB  THR A 133     -24.041   4.269   8.231  1.00 97.60           C  
ATOM   2157  HB  THR A 133     -24.115   3.272   8.666  1.00 97.60           H  
ATOM   2158  O   THR A 133     -22.133   6.066  10.313  1.00 97.60           O  
ATOM   2159  CG2 THR A 133     -25.062   5.186   8.904  1.00 97.60           C  
ATOM   2160 HG21 THR A 133     -26.070   4.840   8.676  1.00 97.60           H  
ATOM   2161 HG22 THR A 133     -24.934   5.155   9.986  1.00 97.60           H  
ATOM   2162 HG23 THR A 133     -24.940   6.213   8.559  1.00 97.60           H  
ATOM   2163  OG1 THR A 133     -24.404   4.200   6.873  1.00 97.60           O  
ATOM   2164  HG1 THR A 133     -24.733   5.063   6.614  1.00 97.60           H  
ATOM   2165  N   LEU A 134     -21.962   3.832  10.540  1.00 98.27           N  
ATOM   2166  H   LEU A 134     -22.091   2.929  10.107  1.00 98.27           H  
ATOM   2167  CA  LEU A 134     -21.540   3.868  11.939  1.00 98.27           C  
ATOM   2168  HA  LEU A 134     -22.317   4.366  12.519  1.00 98.27           H  
ATOM   2169  C   LEU A 134     -20.252   4.675  12.120  1.00 98.27           C  
ATOM   2170  CB  LEU A 134     -21.376   2.434  12.468  1.00 98.27           C  
ATOM   2171  HB2 LEU A 134     -20.689   1.895  11.815  1.00 98.27           H  
ATOM   2172  HB3 LEU A 134     -22.341   1.930  12.428  1.00 98.27           H  
ATOM   2173  O   LEU A 134     -20.218   5.563  12.966  1.00 98.27           O  
ATOM   2174  CG  LEU A 134     -20.829   2.364  13.909  1.00 98.27           C  
ATOM   2175  HG  LEU A 134     -19.842   2.823  13.954  1.00 98.27           H  
ATOM   2176  CD1 LEU A 134     -21.744   3.061  14.919  1.00 98.27           C  
ATOM   2177 HD11 LEU A 134     -21.391   2.868  15.932  1.00 98.27           H  
ATOM   2178 HD12 LEU A 134     -21.743   4.138  14.752  1.00 98.27           H  
ATOM   2179 HD13 LEU A 134     -22.759   2.678  14.817  1.00 98.27           H  
ATOM   2180  CD2 LEU A 134     -20.676   0.906  14.310  1.00 98.27           C  
ATOM   2181 HD21 LEU A 134     -20.002   0.391  13.626  1.00 98.27           H  
ATOM   2182 HD22 LEU A 134     -21.650   0.417  14.280  1.00 98.27           H  
ATOM   2183 HD23 LEU A 134     -20.273   0.834  15.320  1.00 98.27           H  
ATOM   2184  N   LEU A 135     -19.210   4.416  11.323  1.00 97.84           N  
ATOM   2185  H   LEU A 135     -19.293   3.675  10.642  1.00 97.84           H  
ATOM   2186  CA  LEU A 135     -17.943   5.147  11.423  1.00 97.84           C  
ATOM   2187  HA  LEU A 135     -17.566   5.064  12.442  1.00 97.84           H  
ATOM   2188  C   LEU A 135     -18.108   6.635  11.142  1.00 97.84           C  
ATOM   2189  CB  LEU A 135     -16.923   4.581  10.427  1.00 97.84           C  
ATOM   2190  HB2 LEU A 135     -17.421   4.417   9.472  1.00 97.84           H  
ATOM   2191  HB3 LEU A 135     -16.134   5.316  10.267  1.00 97.84           H  
ATOM   2192  O   LEU A 135     -17.515   7.461  11.839  1.00 97.84           O  
ATOM   2193  CG  LEU A 135     -16.272   3.282  10.898  1.00 97.84           C  
ATOM   2194  HG  LEU A 135     -17.053   2.576  11.178  1.00 97.84           H  
ATOM   2195  CD1 LEU A 135     -15.459   2.729   9.731  1.00 97.84           C  
ATOM   2196 HD11 LEU A 135     -14.922   1.834  10.048  1.00 97.84           H  
ATOM   2197 HD12 LEU A 135     -16.131   2.468   8.914  1.00 97.84           H  
ATOM   2198 HD13 LEU A 135     -14.742   3.478   9.393  1.00 97.84           H  
ATOM   2199  CD2 LEU A 135     -15.335   3.489  12.093  1.00 97.84           C  
ATOM   2200 HD21 LEU A 135     -14.534   4.182  11.837  1.00 97.84           H  
ATOM   2201 HD22 LEU A 135     -14.912   2.528  12.385  1.00 97.84           H  
ATOM   2202 HD23 LEU A 135     -15.888   3.873  12.950  1.00 97.84           H  
ATOM   2203  N   TYR A 136     -18.911   6.985  10.137  1.00 97.46           N  
ATOM   2204  H   TYR A 136     -19.351   6.261   9.587  1.00 97.46           H  
ATOM   2205  CA  TYR A 136     -19.189   8.377   9.815  1.00 97.46           C  
ATOM   2206  HA  TYR A 136     -18.246   8.889   9.624  1.00 97.46           H  
ATOM   2207  C   TYR A 136     -19.864   9.088  10.994  1.00 97.46           C  
ATOM   2208  CB  TYR A 136     -20.038   8.459   8.544  1.00 97.46           C  
ATOM   2209  HB2 TYR A 136     -20.948   7.874   8.674  1.00 97.46           H  
ATOM   2210  HB3 TYR A 136     -19.481   8.025   7.714  1.00 97.46           H  
ATOM   2211  O   TYR A 136     -19.361  10.111  11.457  1.00 97.46           O  
ATOM   2212  CG  TYR A 136     -20.407   9.886   8.197  1.00 97.46           C  
ATOM   2213  CD1 TYR A 136     -21.678  10.387   8.536  1.00 97.46           C  
ATOM   2214  HD1 TYR A 136     -22.407   9.745   9.009  1.00 97.46           H  
ATOM   2215  CD2 TYR A 136     -19.451  10.730   7.599  1.00 97.46           C  
ATOM   2216  HD2 TYR A 136     -18.472  10.346   7.354  1.00 97.46           H  
ATOM   2217  CE1 TYR A 136     -21.997  11.731   8.270  1.00 97.46           C  
ATOM   2218  HE1 TYR A 136     -22.967  12.131   8.527  1.00 97.46           H  
ATOM   2219  CE2 TYR A 136     -19.765  12.077   7.337  1.00 97.46           C  
ATOM   2220  HE2 TYR A 136     -19.028  12.730   6.892  1.00 97.46           H  
ATOM   2221  OH  TYR A 136     -21.354  13.876   7.428  1.00 97.46           O  
ATOM   2222  HH  TYR A 136     -20.601  14.370   7.096  1.00 97.46           H  
ATOM   2223  CZ  TYR A 136     -21.041  12.578   7.673  1.00 97.46           C  
ATOM   2224  N   LEU A 137     -20.943   8.522  11.540  1.00 97.78           N  
ATOM   2225  H   LEU A 137     -21.286   7.652  11.158  1.00 97.78           H  
ATOM   2226  CA  LEU A 137     -21.661   9.135  12.659  1.00 97.78           C  
ATOM   2227  HA  LEU A 137     -21.860  10.179  12.415  1.00 97.78           H  
ATOM   2228  C   LEU A 137     -20.815   9.150  13.943  1.00 97.78           C  
ATOM   2229  CB  LEU A 137     -23.002   8.410  12.870  1.00 97.78           C  
ATOM   2230  HB2 LEU A 137     -23.477   8.830  13.757  1.00 97.78           H  
ATOM   2231  HB3 LEU A 137     -22.797   7.356  13.063  1.00 97.78           H  
ATOM   2232  O   LEU A 137     -20.752  10.164  14.633  1.00 97.78           O  
ATOM   2233  CG  LEU A 137     -24.003   8.514  11.704  1.00 97.78           C  
ATOM   2234  HG  LEU A 137     -23.547   8.150  10.783  1.00 97.78           H  
ATOM   2235  CD1 LEU A 137     -25.226   7.652  12.014  1.00 97.78           C  
ATOM   2236 HD11 LEU A 137     -24.916   6.613  12.125  1.00 97.78           H  
ATOM   2237 HD12 LEU A 137     -25.943   7.711  11.195  1.00 97.78           H  
ATOM   2238 HD13 LEU A 137     -25.703   7.986  12.935  1.00 97.78           H  
ATOM   2239  CD2 LEU A 137     -24.482   9.946  11.467  1.00 97.78           C  
ATOM   2240 HD21 LEU A 137     -23.646  10.585  11.184  1.00 97.78           H  
ATOM   2241 HD22 LEU A 137     -24.947  10.330  12.375  1.00 97.78           H  
ATOM   2242 HD23 LEU A 137     -25.214   9.957  10.659  1.00 97.78           H  
ATOM   2243  N   ALA A 138     -20.098   8.067  14.244  1.00 97.95           N  
ATOM   2244  H   ALA A 138     -20.186   7.250  13.656  1.00 97.95           H  
ATOM   2245  CA  ALA A 138     -19.251   7.971  15.428  1.00 97.95           C  
ATOM   2246  HA  ALA A 138     -19.848   8.221  16.305  1.00 97.95           H  
ATOM   2247  C   ALA A 138     -18.068   8.958  15.392  1.00 97.95           C  
ATOM   2248  CB  ALA A 138     -18.791   6.518  15.565  1.00 97.95           C  
ATOM   2249  HB1 ALA A 138     -18.246   6.211  14.672  1.00 97.95           H  
ATOM   2250  HB2 ALA A 138     -19.655   5.866  15.697  1.00 97.95           H  
ATOM   2251  HB3 ALA A 138     -18.138   6.425  16.432  1.00 97.95           H  
ATOM   2252  O   ALA A 138     -17.794   9.628  16.387  1.00 97.95           O  
ATOM   2253  N   SER A 139     -17.399   9.133  14.247  1.00 97.33           N  
ATOM   2254  H   SER A 139     -17.663   8.575  13.447  1.00 97.33           H  
ATOM   2255  CA  SER A 139     -16.299  10.112  14.101  1.00 97.33           C  
ATOM   2256  HA  SER A 139     -15.576   9.937  14.898  1.00 97.33           H  
ATOM   2257  C   SER A 139     -16.759  11.572  14.239  1.00 97.33           C  
ATOM   2258  CB  SER A 139     -15.561   9.919  12.771  1.00 97.33           C  
ATOM   2259  HB2 SER A 139     -14.821  10.711  12.654  1.00 97.33           H  
ATOM   2260  HB3 SER A 139     -15.043   8.960  12.784  1.00 97.33           H  
ATOM   2261  O   SER A 139     -15.982  12.444  14.651  1.00 97.33           O  
ATOM   2262  OG  SER A 139     -16.444   9.954  11.668  1.00 97.33           O  
ATOM   2263  HG  SER A 139     -16.902   9.111  11.644  1.00 97.33           H  
ATOM   2264  N   HIS A 140     -18.043  11.830  13.983  1.00 96.54           N  
ATOM   2265  H   HIS A 140     -18.614  11.074  13.633  1.00 96.54           H  
ATOM   2266  CA  HIS A 140     -18.671  13.145  14.082  1.00 96.54           C  
ATOM   2267  HA  HIS A 140     -17.891  13.898  14.194  1.00 96.54           H  
ATOM   2268  C   HIS A 140     -19.574  13.293  15.312  1.00 96.54           C  
ATOM   2269  CB  HIS A 140     -19.408  13.470  12.773  1.00 96.54           C  
ATOM   2270  HB2 HIS A 140     -19.920  14.428  12.869  1.00 96.54           H  
ATOM   2271  HB3 HIS A 140     -20.160  12.705  12.580  1.00 96.54           H  
ATOM   2272  O   HIS A 140     -20.297  14.273  15.381  1.00 96.54           O  
ATOM   2273  CG  HIS A 140     -18.477  13.558  11.594  1.00 96.54           C  
ATOM   2274  CD2 HIS A 140     -17.963  14.693  11.029  1.00 96.54           C  
ATOM   2275  HD2 HIS A 140     -18.179  15.706  11.336  1.00 96.54           H  
ATOM   2276  ND1 HIS A 140     -17.947  12.494  10.911  1.00 96.54           N  
ATOM   2277  HD1 HIS A 140     -18.143  11.520  11.096  1.00 96.54           H  
ATOM   2278  CE1 HIS A 140     -17.123  12.966   9.967  1.00 96.54           C  
ATOM   2279  HE1 HIS A 140     -16.554  12.353   9.284  1.00 96.54           H  
ATOM   2280  NE2 HIS A 140     -17.099  14.309   9.995  1.00 96.54           N  
ATOM   2281  N   TYR A 141     -19.514  12.390  16.299  1.00 95.59           N  
ATOM   2282  H   TYR A 141     -18.925  11.584  16.145  1.00 95.59           H  
ATOM   2283  CA  TYR A 141     -20.501  12.269  17.389  1.00 95.59           C  
ATOM   2284  HA  TYR A 141     -21.424  11.878  16.960  1.00 95.59           H  
ATOM   2285  C   TYR A 141     -20.867  13.582  18.124  1.00 95.59           C  
ATOM   2286  CB  TYR A 141     -19.965  11.221  18.374  1.00 95.59           C  
ATOM   2287  HB2 TYR A 141     -19.044  11.595  18.820  1.00 95.59           H  
ATOM   2288  HB3 TYR A 141     -19.727  10.311  17.823  1.00 95.59           H  
ATOM   2289  O   TYR A 141     -22.024  13.791  18.483  1.00 95.59           O  
ATOM   2290  CG  TYR A 141     -20.925  10.831  19.476  1.00 95.59           C  
ATOM   2291  CD1 TYR A 141     -20.769  11.368  20.765  1.00 95.59           C  
ATOM   2292  HD1 TYR A 141     -19.953  12.044  20.974  1.00 95.59           H  
ATOM   2293  CD2 TYR A 141     -21.976   9.932  19.213  1.00 95.59           C  
ATOM   2294  HD2 TYR A 141     -22.105   9.528  18.219  1.00 95.59           H  
ATOM   2295  CE1 TYR A 141     -21.687  11.055  21.781  1.00 95.59           C  
ATOM   2296  HE1 TYR A 141     -21.584  11.507  22.756  1.00 95.59           H  
ATOM   2297  CE2 TYR A 141     -22.872   9.577  20.240  1.00 95.59           C  
ATOM   2298  HE2 TYR A 141     -23.685   8.889  20.059  1.00 95.59           H  
ATOM   2299  OH  TYR A 141     -23.652   9.896  22.490  1.00 95.59           O  
ATOM   2300  HH  TYR A 141     -23.499  10.450  23.259  1.00 95.59           H  
ATOM   2301  CZ  TYR A 141     -22.745  10.162  21.516  1.00 95.59           C  
ATOM   2302  N   ASN A 142     -19.906  14.500  18.298  1.00 91.76           N  
ATOM   2303  H   ASN A 142     -18.995  14.282  17.920  1.00 91.76           H  
ATOM   2304  CA  ASN A 142     -20.106  15.805  18.962  1.00 91.76           C  
ATOM   2305  HA  ASN A 142     -20.977  15.735  19.613  1.00 91.76           H  
ATOM   2306  C   ASN A 142     -20.393  16.970  17.986  1.00 91.76           C  
ATOM   2307  CB  ASN A 142     -18.879  16.124  19.839  1.00 91.76           C  
ATOM   2308  HB2 ASN A 142     -17.994  16.187  19.207  1.00 91.76           H  
ATOM   2309  HB3 ASN A 142     -19.028  17.096  20.311  1.00 91.76           H  
ATOM   2310  O   ASN A 142     -20.363  18.129  18.385  1.00 91.76           O  
ATOM   2311  CG  ASN A 142     -18.628  15.130  20.954  1.00 91.76           C  
ATOM   2312  ND2 ASN A 142     -17.453  15.149  21.538  1.00 91.76           N  
ATOM   2313 HD21 ASN A 142     -17.372  14.510  22.316  1.00 91.76           H  
ATOM   2314 HD22 ASN A 142     -16.856  15.956  21.431  1.00 91.76           H  
ATOM   2315  OD1 ASN A 142     -19.450  14.323  21.327  1.00 91.76           O  
ATOM   2316  N   ALA A 143     -20.563  16.677  16.699  1.00 90.38           N  
ATOM   2317  H   ALA A 143     -20.591  15.700  16.445  1.00 90.38           H  
ATOM   2318  CA  ALA A 143     -20.741  17.628  15.602  1.00 90.38           C  
ATOM   2319  HA  ALA A 143     -21.217  18.528  15.991  1.00 90.38           H  
ATOM   2320  C   ALA A 143     -21.688  17.048  14.529  1.00 90.38           C  
ATOM   2321  CB  ALA A 143     -19.358  18.000  15.045  1.00 90.38           C  
ATOM   2322  HB1 ALA A 143     -19.473  18.744  14.257  1.00 90.38           H  
ATOM   2323  HB2 ALA A 143     -18.742  18.421  15.840  1.00 90.38           H  
ATOM   2324  HB3 ALA A 143     -18.876  17.113  14.633  1.00 90.38           H  
ATOM   2325  O   ALA A 143     -21.474  17.212  13.325  1.00 90.38           O  
ATOM   2326  N   LEU A 144     -22.714  16.319  14.976  1.00 84.55           N  
ATOM   2327  H   LEU A 144     -22.858  16.281  15.975  1.00 84.55           H  
ATOM   2328  CA  LEU A 144     -23.710  15.645  14.146  1.00 84.55           C  
ATOM   2329  HA  LEU A 144     -23.222  15.215  13.271  1.00 84.55           H  
ATOM   2330  C   LEU A 144     -24.750  16.647  13.637  1.00 84.55           C  
ATOM   2331  CB  LEU A 144     -24.377  14.521  14.975  1.00 84.55           C  
ATOM   2332  HB2 LEU A 144     -25.275  14.179  14.460  1.00 84.55           H  
ATOM   2333  HB3 LEU A 144     -24.697  14.940  15.929  1.00 84.55           H  
ATOM   2334  O   LEU A 144     -25.900  16.551  14.024  1.00 84.55           O  
ATOM   2335  CG  LEU A 144     -23.506  13.290  15.236  1.00 84.55           C  
ATOM   2336  HG  LEU A 144     -22.553  13.604  15.662  1.00 84.55           H  
ATOM   2337  CD1 LEU A 144     -24.173  12.382  16.262  1.00 84.55           C  
ATOM   2338 HD11 LEU A 144     -23.639  11.435  16.347  1.00 84.55           H  
ATOM   2339 HD12 LEU A 144     -25.214  12.198  15.997  1.00 84.55           H  
ATOM   2340 HD13 LEU A 144     -24.143  12.888  17.226  1.00 84.55           H  
ATOM   2341  CD2 LEU A 144     -23.259  12.505  13.949  1.00 84.55           C  
ATOM   2342 HD21 LEU A 144     -22.632  13.087  13.273  1.00 84.55           H  
ATOM   2343 HD22 LEU A 144     -22.742  11.576  14.187  1.00 84.55           H  
ATOM   2344 HD23 LEU A 144     -24.210  12.273  13.468  1.00 84.55           H  
ATOM   2345  N   GLY A 145     -24.367  17.591  12.776  1.00 85.91           N  
ATOM   2346  H   GLY A 145     -23.384  17.644  12.549  1.00 85.91           H  
ATOM   2347  CA  GLY A 145     -25.249  18.701  12.395  1.00 85.91           C  
ATOM   2348  HA2 GLY A 145     -24.799  19.268  11.580  1.00 85.91           H  
ATOM   2349  HA3 GLY A 145     -25.335  19.362  13.258  1.00 85.91           H  
ATOM   2350  C   GLY A 145     -26.675  18.296  11.978  1.00 85.91           C  
ATOM   2351  O   GLY A 145     -26.903  17.228  11.397  1.00 85.91           O  
ATOM   2352  N   GLY A 146     -27.633  19.177  12.255  1.00 88.44           N  
ATOM   2353  H   GLY A 146     -27.411  19.887  12.938  1.00 88.44           H  
ATOM   2354  CA  GLY A 146     -29.057  19.021  11.955  1.00 88.44           C  
ATOM   2355  HA2 GLY A 146     -29.279  19.461  10.984  1.00 88.44           H  
ATOM   2356  HA3 GLY A 146     -29.321  17.963  11.934  1.00 88.44           H  
ATOM   2357  C   GLY A 146     -29.921  19.699  13.027  1.00 88.44           C  
ATOM   2358  O   GLY A 146     -29.383  20.333  13.932  1.00 88.44           O  
ATOM   2359  N   PRO A 147     -31.255  19.602  12.934  1.00 92.24           N  
ATOM   2360  CA  PRO A 147     -32.146  19.881  14.059  1.00 92.24           C  
ATOM   2361  HA  PRO A 147     -32.080  20.939  14.312  1.00 92.24           H  
ATOM   2362  C   PRO A 147     -31.787  19.027  15.285  1.00 92.24           C  
ATOM   2363  CB  PRO A 147     -33.557  19.547  13.556  1.00 92.24           C  
ATOM   2364  HB2 PRO A 147     -33.831  18.533  13.850  1.00 92.24           H  
ATOM   2365  HB3 PRO A 147     -34.295  20.258  13.927  1.00 92.24           H  
ATOM   2366  O   PRO A 147     -31.373  17.882  15.128  1.00 92.24           O  
ATOM   2367  CG  PRO A 147     -33.439  19.600  12.033  1.00 92.24           C  
ATOM   2368  HG2 PRO A 147     -34.159  18.942  11.548  1.00 92.24           H  
ATOM   2369  HG3 PRO A 147     -33.563  20.628  11.691  1.00 92.24           H  
ATOM   2370  CD  PRO A 147     -32.005  19.145  11.780  1.00 92.24           C  
ATOM   2371  HD2 PRO A 147     -31.629  19.576  10.852  1.00 92.24           H  
ATOM   2372  HD3 PRO A 147     -31.956  18.057  11.741  1.00 92.24           H  
ATOM   2373  N   GLU A 148     -32.012  19.544  16.497  1.00 90.41           N  
ATOM   2374  H   GLU A 148     -32.329  20.501  16.560  1.00 90.41           H  
ATOM   2375  CA  GLU A 148     -31.654  18.871  17.763  1.00 90.41           C  
ATOM   2376  HA  GLU A 148     -30.568  18.816  17.843  1.00 90.41           H  
ATOM   2377  C   GLU A 148     -32.201  17.434  17.869  1.00 90.41           C  
ATOM   2378  CB  GLU A 148     -32.194  19.727  18.926  1.00 90.41           C  
ATOM   2379  HB2 GLU A 148     -33.283  19.699  18.905  1.00 90.41           H  
ATOM   2380  HB3 GLU A 148     -31.876  20.759  18.779  1.00 90.41           H  
ATOM   2381  O   GLU A 148     -31.515  16.532  18.346  1.00 90.41           O  
ATOM   2382  CG  GLU A 148     -31.700  19.258  20.305  1.00 90.41           C  
ATOM   2383  HG2 GLU A 148     -30.624  19.417  20.368  1.00 90.41           H  
ATOM   2384  HG3 GLU A 148     -31.886  18.188  20.405  1.00 90.41           H  
ATOM   2385  CD  GLU A 148     -32.391  19.969  21.479  1.00 90.41           C  
ATOM   2386  OE1 GLU A 148     -32.449  19.339  22.567  1.00 90.41           O  
ATOM   2387  OE2 GLU A 148     -32.916  21.088  21.293  1.00 90.41           O  
ATOM   2388  N   GLU A 149     -33.426  17.208  17.392  1.00 90.86           N  
ATOM   2389  H   GLU A 149     -33.936  17.985  16.999  1.00 90.86           H  
ATOM   2390  CA  GLU A 149     -34.057  15.884  17.365  1.00 90.86           C  
ATOM   2391  HA  GLU A 149     -34.052  15.469  18.373  1.00 90.86           H  
ATOM   2392  C   GLU A 149     -33.293  14.897  16.463  1.00 90.86           C  
ATOM   2393  CB  GLU A 149     -35.513  16.074  16.910  1.00 90.86           C  
ATOM   2394  HB2 GLU A 149     -35.519  16.487  15.902  1.00 90.86           H  
ATOM   2395  HB3 GLU A 149     -35.994  16.802  17.564  1.00 90.86           H  
ATOM   2396  O   GLU A 149     -33.031  13.760  16.859  1.00 90.86           O  
ATOM   2397  CG  GLU A 149     -36.347  14.788  16.913  1.00 90.86           C  
ATOM   2398  HG2 GLU A 149     -35.943  14.114  16.158  1.00 90.86           H  
ATOM   2399  HG3 GLU A 149     -37.364  15.040  16.615  1.00 90.86           H  
ATOM   2400  CD  GLU A 149     -36.388  14.080  18.275  1.00 90.86           C  
ATOM   2401  OE1 GLU A 149     -36.526  12.835  18.244  1.00 90.86           O  
ATOM   2402  OE2 GLU A 149     -36.301  14.779  19.316  1.00 90.86           O  
ATOM   2403  N   ASP A 150     -32.844  15.349  15.290  1.00 92.95           N  
ATOM   2404  H   ASP A 150     -33.024  16.310  15.037  1.00 92.95           H  
ATOM   2405  CA  ASP A 150     -32.042  14.535  14.373  1.00 92.95           C  
ATOM   2406  HA  ASP A 150     -32.560  13.594  14.187  1.00 92.95           H  
ATOM   2407  C   ASP A 150     -30.665  14.222  14.975  1.00 92.95           C  
ATOM   2408  CB  ASP A 150     -31.823  15.257  13.032  1.00 92.95           C  
ATOM   2409  HB2 ASP A 150     -31.110  14.670  12.452  1.00 92.95           H  
ATOM   2410  HB3 ASP A 150     -31.357  16.226  13.211  1.00 92.95           H  
ATOM   2411  O   ASP A 150     -30.123  13.136  14.757  1.00 92.95           O  
ATOM   2412  CG  ASP A 150     -33.061  15.458  12.152  1.00 92.95           C  
ATOM   2413  OD1 ASP A 150     -34.180  15.083  12.553  1.00 92.95           O  
ATOM   2414  OD2 ASP A 150     -32.845  15.998  11.042  1.00 92.95           O  
ATOM   2415  N   GLU A 151     -30.070  15.163  15.719  1.00 93.87           N  
ATOM   2416  H   GLU A 151     -30.550  16.040  15.857  1.00 93.87           H  
ATOM   2417  CA  GLU A 151     -28.799  14.927  16.414  1.00 93.87           C  
ATOM   2418  HA  GLU A 151     -28.072  14.566  15.687  1.00 93.87           H  
ATOM   2419  C   GLU A 151     -28.956  13.834  17.479  1.00 93.87           C  
ATOM   2420  CB  GLU A 151     -28.212  16.202  17.047  1.00 93.87           C  
ATOM   2421  HB2 GLU A 151     -27.200  15.953  17.366  1.00 93.87           H  
ATOM   2422  HB3 GLU A 151     -28.787  16.468  17.934  1.00 93.87           H  
ATOM   2423  O   GLU A 151     -28.149  12.901  17.517  1.00 93.87           O  
ATOM   2424  CG  GLU A 151     -28.148  17.429  16.121  1.00 93.87           C  
ATOM   2425  HG2 GLU A 151     -27.985  17.109  15.092  1.00 93.87           H  
ATOM   2426  HG3 GLU A 151     -29.121  17.921  16.147  1.00 93.87           H  
ATOM   2427  CD  GLU A 151     -27.090  18.460  16.556  1.00 93.87           C  
ATOM   2428  OE1 GLU A 151     -26.515  19.140  15.669  1.00 93.87           O  
ATOM   2429  OE2 GLU A 151     -26.854  18.571  17.782  1.00 93.87           O  
ATOM   2430  N   LYS A 152     -30.029  13.886  18.285  1.00 93.81           N  
ATOM   2431  H   LYS A 152     -30.656  14.670  18.178  1.00 93.81           H  
ATOM   2432  CA  LYS A 152     -30.340  12.864  19.300  1.00 93.81           C  
ATOM   2433  HA  LYS A 152     -29.498  12.776  19.986  1.00 93.81           H  
ATOM   2434  C   LYS A 152     -30.528  11.487  18.676  1.00 93.81           C  
ATOM   2435  CB  LYS A 152     -31.593  13.256  20.097  1.00 93.81           C  
ATOM   2436  HB2 LYS A 152     -32.386  13.550  19.410  1.00 93.81           H  
ATOM   2437  HB3 LYS A 152     -31.939  12.394  20.668  1.00 93.81           H  
ATOM   2438  O   LYS A 152     -29.899  10.534  19.128  1.00 93.81           O  
ATOM   2439  CG  LYS A 152     -31.298  14.396  21.075  1.00 93.81           C  
ATOM   2440  HG2 LYS A 152     -30.588  14.054  21.827  1.00 93.81           H  
ATOM   2441  HG3 LYS A 152     -30.855  15.233  20.535  1.00 93.81           H  
ATOM   2442  CD  LYS A 152     -32.585  14.866  21.759  1.00 93.81           C  
ATOM   2443  HD2 LYS A 152     -33.307  15.138  20.989  1.00 93.81           H  
ATOM   2444  HD3 LYS A 152     -32.999  14.070  22.377  1.00 93.81           H  
ATOM   2445  CE  LYS A 152     -32.247  16.094  22.607  1.00 93.81           C  
ATOM   2446  HE2 LYS A 152     -31.613  16.744  22.003  1.00 93.81           H  
ATOM   2447  HE3 LYS A 152     -31.675  15.797  23.485  1.00 93.81           H  
ATOM   2448  NZ  LYS A 152     -33.454  16.858  22.982  1.00 93.81           N  
ATOM   2449  HZ1 LYS A 152     -33.935  16.469  23.781  1.00 93.81           H  
ATOM   2450  HZ2 LYS A 152     -33.179  17.816  23.145  1.00 93.81           H  
ATOM   2451  HZ3 LYS A 152     -34.079  16.906  22.190  1.00 93.81           H  
ATOM   2452  N   GLN A 153     -31.291  11.382  17.589  1.00 95.55           N  
ATOM   2453  H   GLN A 153     -31.803  12.199  17.287  1.00 95.55           H  
ATOM   2454  CA  GLN A 153     -31.499  10.110  16.886  1.00 95.55           C  
ATOM   2455  HA  GLN A 153     -31.915   9.383  17.583  1.00 95.55           H  
ATOM   2456  C   GLN A 153     -30.187   9.525  16.338  1.00 95.55           C  
ATOM   2457  CB  GLN A 153     -32.498  10.323  15.744  1.00 95.55           C  
ATOM   2458  HB2 GLN A 153     -32.178  11.170  15.137  1.00 95.55           H  
ATOM   2459  HB3 GLN A 153     -32.515   9.433  15.115  1.00 95.55           H  
ATOM   2460  O   GLN A 153     -29.929   8.325  16.463  1.00 95.55           O  
ATOM   2461  CG  GLN A 153     -33.919  10.572  16.270  1.00 95.55           C  
ATOM   2462  HG2 GLN A 153     -33.918  11.388  16.992  1.00 95.55           H  
ATOM   2463  HG3 GLN A 153     -34.275   9.680  16.784  1.00 95.55           H  
ATOM   2464  CD  GLN A 153     -34.905  10.915  15.162  1.00 95.55           C  
ATOM   2465  NE2 GLN A 153     -36.070  11.408  15.517  1.00 95.55           N  
ATOM   2466 HE21 GLN A 153     -36.208  11.709  16.471  1.00 95.55           H  
ATOM   2467 HE22 GLN A 153     -36.651  11.758  14.769  1.00 95.55           H  
ATOM   2468  OE1 GLN A 153     -34.664  10.720  13.978  1.00 95.55           O  
ATOM   2469  N   LYS A 154     -29.310  10.366  15.771  1.00 96.42           N  
ATOM   2470  H   LYS A 154     -29.579  11.335  15.681  1.00 96.42           H  
ATOM   2471  CA  LYS A 154     -27.975   9.941  15.311  1.00 96.42           C  
ATOM   2472  HA  LYS A 154     -28.081   9.082  14.649  1.00 96.42           H  
ATOM   2473  C   LYS A 154     -27.089   9.490  16.477  1.00 96.42           C  
ATOM   2474  CB  LYS A 154     -27.299  11.089  14.550  1.00 96.42           C  
ATOM   2475  HB2 LYS A 154     -27.339  11.975  15.183  1.00 96.42           H  
ATOM   2476  HB3 LYS A 154     -26.252  10.835  14.382  1.00 96.42           H  
ATOM   2477  O   LYS A 154     -26.368   8.501  16.342  1.00 96.42           O  
ATOM   2478  CG  LYS A 154     -27.937  11.408  13.190  1.00 96.42           C  
ATOM   2479  HG2 LYS A 154     -29.023  11.412  13.281  1.00 96.42           H  
ATOM   2480  HG3 LYS A 154     -27.658  10.646  12.462  1.00 96.42           H  
ATOM   2481  CD  LYS A 154     -27.458  12.789  12.718  1.00 96.42           C  
ATOM   2482  HD2 LYS A 154     -26.408  12.745  12.427  1.00 96.42           H  
ATOM   2483  HD3 LYS A 154     -27.562  13.489  13.547  1.00 96.42           H  
ATOM   2484  CE  LYS A 154     -28.307  13.308  11.556  1.00 96.42           C  
ATOM   2485  HE2 LYS A 154     -28.012  12.812  10.630  1.00 96.42           H  
ATOM   2486  HE3 LYS A 154     -29.345  13.051  11.766  1.00 96.42           H  
ATOM   2487  NZ  LYS A 154     -28.200  14.784  11.440  1.00 96.42           N  
ATOM   2488  HZ1 LYS A 154     -28.455  15.219  12.315  1.00 96.42           H  
ATOM   2489  HZ2 LYS A 154     -27.271  15.130  11.249  1.00 96.42           H  
ATOM   2490  HZ3 LYS A 154     -28.834  15.157  10.748  1.00 96.42           H  
ATOM   2491  N   GLN A 155     -27.140  10.178  17.618  1.00 96.76           N  
ATOM   2492  H   GLN A 155     -27.731  10.995  17.661  1.00 96.76           H  
ATOM   2493  CA  GLN A 155     -26.398   9.788  18.820  1.00 96.76           C  
ATOM   2494  HA  GLN A 155     -25.353   9.631  18.551  1.00 96.76           H  
ATOM   2495  C   GLN A 155     -26.912   8.471  19.409  1.00 96.76           C  
ATOM   2496  CB  GLN A 155     -26.465  10.897  19.878  1.00 96.76           C  
ATOM   2497  HB2 GLN A 155     -26.105  10.500  20.828  1.00 96.76           H  
ATOM   2498  HB3 GLN A 155     -27.497  11.219  20.010  1.00 96.76           H  
ATOM   2499  O   GLN A 155     -26.110   7.599  19.742  1.00 96.76           O  
ATOM   2500  CG  GLN A 155     -25.587  12.095  19.501  1.00 96.76           C  
ATOM   2501  HG2 GLN A 155     -24.555  11.762  19.389  1.00 96.76           H  
ATOM   2502  HG3 GLN A 155     -25.922  12.508  18.550  1.00 96.76           H  
ATOM   2503  CD  GLN A 155     -25.624  13.221  20.525  1.00 96.76           C  
ATOM   2504  NE2 GLN A 155     -24.700  14.153  20.440  1.00 96.76           N  
ATOM   2505 HE21 GLN A 155     -24.842  14.963  21.027  1.00 96.76           H  
ATOM   2506 HE22 GLN A 155     -23.990  14.110  19.723  1.00 96.76           H  
ATOM   2507  OE1 GLN A 155     -26.455  13.286  21.416  1.00 96.76           O  
ATOM   2508  N   GLU A 156     -28.229   8.285  19.497  1.00 97.02           N  
ATOM   2509  H   GLU A 156     -28.842   9.052  19.261  1.00 97.02           H  
ATOM   2510  CA  GLU A 156     -28.854   7.030  19.926  1.00 97.02           C  
ATOM   2511  HA  GLU A 156     -28.529   6.784  20.937  1.00 97.02           H  
ATOM   2512  C   GLU A 156     -28.451   5.863  19.023  1.00 97.02           C  
ATOM   2513  CB  GLU A 156     -30.380   7.166  19.927  1.00 97.02           C  
ATOM   2514  HB2 GLU A 156     -30.706   7.627  18.994  1.00 97.02           H  
ATOM   2515  HB3 GLU A 156     -30.810   6.167  19.989  1.00 97.02           H  
ATOM   2516  O   GLU A 156     -28.069   4.804  19.526  1.00 97.02           O  
ATOM   2517  CG  GLU A 156     -30.887   7.982  21.122  1.00 97.02           C  
ATOM   2518  HG2 GLU A 156     -30.449   8.980  21.100  1.00 97.02           H  
ATOM   2519  HG3 GLU A 156     -30.547   7.495  22.036  1.00 97.02           H  
ATOM   2520  CD  GLU A 156     -32.419   8.092  21.156  1.00 97.02           C  
ATOM   2521  OE1 GLU A 156     -32.911   8.739  22.106  1.00 97.02           O  
ATOM   2522  OE2 GLU A 156     -33.080   7.482  20.283  1.00 97.02           O  
ATOM   2523  N   PHE A 157     -28.447   6.073  17.701  1.00 97.76           N  
ATOM   2524  H   PHE A 157     -28.825   6.943  17.354  1.00 97.76           H  
ATOM   2525  CA  PHE A 157     -27.944   5.093  16.742  1.00 97.76           C  
ATOM   2526  HA  PHE A 157     -28.541   4.185  16.829  1.00 97.76           H  
ATOM   2527  C   PHE A 157     -26.489   4.709  17.046  1.00 97.76           C  
ATOM   2528  CB  PHE A 157     -28.100   5.636  15.314  1.00 97.76           C  
ATOM   2529  HB2 PHE A 157     -27.571   6.585  15.221  1.00 97.76           H  
ATOM   2530  HB3 PHE A 157     -29.155   5.835  15.126  1.00 97.76           H  
ATOM   2531  O   PHE A 157     -26.186   3.528  17.216  1.00 97.76           O  
ATOM   2532  CG  PHE A 157     -27.579   4.687  14.255  1.00 97.76           C  
ATOM   2533  CD1 PHE A 157     -26.223   4.723  13.873  1.00 97.76           C  
ATOM   2534  HD1 PHE A 157     -25.556   5.449  14.313  1.00 97.76           H  
ATOM   2535  CD2 PHE A 157     -28.438   3.730  13.687  1.00 97.76           C  
ATOM   2536  HD2 PHE A 157     -29.476   3.691  13.985  1.00 97.76           H  
ATOM   2537  CE1 PHE A 157     -25.728   3.798  12.937  1.00 97.76           C  
ATOM   2538  HE1 PHE A 157     -24.683   3.809  12.661  1.00 97.76           H  
ATOM   2539  CE2 PHE A 157     -27.943   2.808  12.748  1.00 97.76           C  
ATOM   2540  HE2 PHE A 157     -28.597   2.056  12.332  1.00 97.76           H  
ATOM   2541  CZ  PHE A 157     -26.588   2.839  12.376  1.00 97.76           C  
ATOM   2542  HZ  PHE A 157     -26.203   2.113  11.676  1.00 97.76           H  
ATOM   2543  N   VAL A 158     -25.585   5.685  17.187  1.00 97.81           N  
ATOM   2544  H   VAL A 158     -25.885   6.642  17.063  1.00 97.81           H  
ATOM   2545  CA  VAL A 158     -24.172   5.406  17.504  1.00 97.81           C  
ATOM   2546  HA  VAL A 158     -23.763   4.758  16.729  1.00 97.81           H  
ATOM   2547  C   VAL A 158     -24.041   4.644  18.823  1.00 97.81           C  
ATOM   2548  CB  VAL A 158     -23.341   6.702  17.535  1.00 97.81           C  
ATOM   2549  HB  VAL A 158     -23.835   7.436  18.172  1.00 97.81           H  
ATOM   2550  O   VAL A 158     -23.315   3.655  18.890  1.00 97.81           O  
ATOM   2551  CG1 VAL A 158     -21.920   6.467  18.066  1.00 97.81           C  
ATOM   2552 HG11 VAL A 158     -21.955   6.236  19.131  1.00 97.81           H  
ATOM   2553 HG12 VAL A 158     -21.450   5.642  17.530  1.00 97.81           H  
ATOM   2554 HG13 VAL A 158     -21.314   7.365  17.942  1.00 97.81           H  
ATOM   2555  CG2 VAL A 158     -23.204   7.284  16.125  1.00 97.81           C  
ATOM   2556 HG21 VAL A 158     -22.695   8.247  16.171  1.00 97.81           H  
ATOM   2557 HG22 VAL A 158     -22.636   6.601  15.494  1.00 97.81           H  
ATOM   2558 HG23 VAL A 158     -24.188   7.437  15.682  1.00 97.81           H  
ATOM   2559  N   ASN A 159     -24.766   5.050  19.866  1.00 96.90           N  
ATOM   2560  H   ASN A 159     -25.356   5.862  19.751  1.00 96.90           H  
ATOM   2561  CA  ASN A 159     -24.699   4.406  21.178  1.00 96.90           C  
ATOM   2562  HA  ASN A 159     -23.656   4.362  21.491  1.00 96.90           H  
ATOM   2563  C   ASN A 159     -25.206   2.961  21.156  1.00 96.90           C  
ATOM   2564  CB  ASN A 159     -25.489   5.253  22.184  1.00 96.90           C  
ATOM   2565  HB2 ASN A 159     -25.638   4.688  23.105  1.00 96.90           H  
ATOM   2566  HB3 ASN A 159     -26.469   5.497  21.773  1.00 96.90           H  
ATOM   2567  O   ASN A 159     -24.625   2.105  21.827  1.00 96.90           O  
ATOM   2568  CG  ASN A 159     -24.747   6.522  22.549  1.00 96.90           C  
ATOM   2569  ND2 ASN A 159     -25.442   7.620  22.699  1.00 96.90           N  
ATOM   2570 HD21 ASN A 159     -26.411   7.647  22.415  1.00 96.90           H  
ATOM   2571 HD22 ASN A 159     -24.899   8.468  22.771  1.00 96.90           H  
ATOM   2572  OD1 ASN A 159     -23.539   6.524  22.726  1.00 96.90           O  
ATOM   2573  N   LYS A 160     -26.251   2.683  20.369  1.00 97.79           N  
ATOM   2574  H   LYS A 160     -26.693   3.451  19.884  1.00 97.79           H  
ATOM   2575  CA  LYS A 160     -26.799   1.338  20.169  1.00 97.79           C  
ATOM   2576  HA  LYS A 160     -26.969   0.874  21.141  1.00 97.79           H  
ATOM   2577  C   LYS A 160     -25.835   0.423  19.410  1.00 97.79           C  
ATOM   2578  CB  LYS A 160     -28.140   1.480  19.438  1.00 97.79           C  
ATOM   2579  HB2 LYS A 160     -28.789   2.133  20.021  1.00 97.79           H  
ATOM   2580  HB3 LYS A 160     -27.972   1.944  18.466  1.00 97.79           H  
ATOM   2581  O   LYS A 160     -25.750  -0.757  19.734  1.00 97.79           O  
ATOM   2582  CG  LYS A 160     -28.843   0.133  19.237  1.00 97.79           C  
ATOM   2583  HG2 LYS A 160     -29.026  -0.332  20.206  1.00 97.79           H  
ATOM   2584  HG3 LYS A 160     -28.219  -0.525  18.633  1.00 97.79           H  
ATOM   2585  CD  LYS A 160     -30.169   0.348  18.509  1.00 97.79           C  
ATOM   2586  HD2 LYS A 160     -29.968   0.835  17.555  1.00 97.79           H  
ATOM   2587  HD3 LYS A 160     -30.815   0.988  19.110  1.00 97.79           H  
ATOM   2588  CE  LYS A 160     -30.841  -1.002  18.265  1.00 97.79           C  
ATOM   2589  HE2 LYS A 160     -30.134  -1.642  17.737  1.00 97.79           H  
ATOM   2590  HE3 LYS A 160     -31.067  -1.462  19.226  1.00 97.79           H  
ATOM   2591  NZ  LYS A 160     -32.071  -0.827  17.459  1.00 97.79           N  
ATOM   2592  HZ1 LYS A 160     -32.515  -1.717  17.284  1.00 97.79           H  
ATOM   2593  HZ2 LYS A 160     -32.717  -0.211  17.932  1.00 97.79           H  
ATOM   2594  HZ3 LYS A 160     -31.827  -0.407  16.574  1.00 97.79           H  
ATOM   2595  N   HIS A 161     -25.108   0.964  18.434  1.00 97.78           N  
ATOM   2596  H   HIS A 161     -25.287   1.931  18.203  1.00 97.78           H  
ATOM   2597  CA  HIS A 161     -24.261   0.197  17.516  1.00 97.78           C  
ATOM   2598  HA  HIS A 161     -24.518  -0.859  17.597  1.00 97.78           H  
ATOM   2599  C   HIS A 161     -22.758   0.269  17.838  1.00 97.78           C  
ATOM   2600  CB  HIS A 161     -24.606   0.616  16.078  1.00 97.78           C  
ATOM   2601  HB2 HIS A 161     -24.525   1.699  15.979  1.00 97.78           H  
ATOM   2602  HB3 HIS A 161     -23.898   0.155  15.389  1.00 97.78           H  
ATOM   2603  O   HIS A 161     -21.945  -0.323  17.136  1.00 97.78           O  
ATOM   2604  CG  HIS A 161     -25.994   0.172  15.679  1.00 97.78           C  
ATOM   2605  CD2 HIS A 161     -27.147   0.911  15.637  1.00 97.78           C  
ATOM   2606  HD2 HIS A 161     -27.237   1.967  15.844  1.00 97.78           H  
ATOM   2607  ND1 HIS A 161     -26.334  -1.100  15.301  1.00 97.78           N  
ATOM   2608  HD1 HIS A 161     -25.690  -1.859  15.135  1.00 97.78           H  
ATOM   2609  CE1 HIS A 161     -27.645  -1.134  15.044  1.00 97.78           C  
ATOM   2610  HE1 HIS A 161     -28.168  -2.009  14.685  1.00 97.78           H  
ATOM   2611  NE2 HIS A 161     -28.206   0.066  15.265  1.00 97.78           N  
ATOM   2612  N   LYS A 162     -22.349   0.942  18.923  1.00 96.05           N  
ATOM   2613  H   LYS A 162     -23.045   1.500  19.399  1.00 96.05           H  
ATOM   2614  CA  LYS A 162     -20.930   1.154  19.275  1.00 96.05           C  
ATOM   2615  HA  LYS A 162     -20.484   1.761  18.487  1.00 96.05           H  
ATOM   2616  C   LYS A 162     -20.089  -0.127  19.345  1.00 96.05           C  
ATOM   2617  CB  LYS A 162     -20.830   1.938  20.595  1.00 96.05           C  
ATOM   2618  HB2 LYS A 162     -19.795   2.255  20.728  1.00 96.05           H  
ATOM   2619  HB3 LYS A 162     -21.447   2.835  20.530  1.00 96.05           H  
ATOM   2620  O   LYS A 162     -18.902  -0.085  19.040  1.00 96.05           O  
ATOM   2621  CG  LYS A 162     -21.255   1.111  21.821  1.00 96.05           C  
ATOM   2622  HG2 LYS A 162     -20.593   0.253  21.932  1.00 96.05           H  
ATOM   2623  HG3 LYS A 162     -22.277   0.755  21.689  1.00 96.05           H  
ATOM   2624  CD  LYS A 162     -21.166   1.933  23.105  1.00 96.05           C  
ATOM   2625  HD2 LYS A 162     -20.147   2.300  23.224  1.00 96.05           H  
ATOM   2626  HD3 LYS A 162     -21.852   2.778  23.039  1.00 96.05           H  
ATOM   2627  CE  LYS A 162     -21.545   1.040  24.288  1.00 96.05           C  
ATOM   2628  HE2 LYS A 162     -20.910   0.154  24.273  1.00 96.05           H  
ATOM   2629  HE3 LYS A 162     -22.578   0.716  24.154  1.00 96.05           H  
ATOM   2630  NZ  LYS A 162     -21.389   1.761  25.572  1.00 96.05           N  
ATOM   2631  HZ1 LYS A 162     -20.428   2.047  25.695  1.00 96.05           H  
ATOM   2632  HZ2 LYS A 162     -21.973   2.585  25.577  1.00 96.05           H  
ATOM   2633  HZ3 LYS A 162     -21.652   1.168  26.346  1.00 96.05           H  
ATOM   2634  N   SER A 163     -20.681  -1.258  19.741  1.00 96.00           N  
ATOM   2635  H   SER A 163     -21.680  -1.256  19.891  1.00 96.00           H  
ATOM   2636  CA  SER A 163     -19.979  -2.546  19.828  1.00 96.00           C  
ATOM   2637  HA  SER A 163     -19.085  -2.421  20.438  1.00 96.00           H  
ATOM   2638  C   SER A 163     -19.518  -3.054  18.463  1.00 96.00           C  
ATOM   2639  CB  SER A 163     -20.870  -3.596  20.497  1.00 96.00           C  
ATOM   2640  HB2 SER A 163     -20.395  -4.575  20.441  1.00 96.00           H  
ATOM   2641  HB3 SER A 163     -20.995  -3.330  21.547  1.00 96.00           H  
ATOM   2642  O   SER A 163     -18.517  -3.758  18.390  1.00 96.00           O  
ATOM   2643  OG  SER A 163     -22.147  -3.643  19.889  1.00 96.00           O  
ATOM   2644  HG  SER A 163     -22.088  -4.107  19.051  1.00 96.00           H  
ATOM   2645  N   GLU A 164     -20.188  -2.647  17.384  1.00 97.62           N  
ATOM   2646  H   GLU A 164     -20.973  -2.020  17.487  1.00 97.62           H  
ATOM   2647  CA  GLU A 164     -19.841  -3.039  16.015  1.00 97.62           C  
ATOM   2648  HA  GLU A 164     -19.701  -4.120  15.983  1.00 97.62           H  
ATOM   2649  C   GLU A 164     -18.528  -2.397  15.536  1.00 97.62           C  
ATOM   2650  CB  GLU A 164     -20.982  -2.688  15.052  1.00 97.62           C  
ATOM   2651  HB2 GLU A 164     -20.690  -2.995  14.047  1.00 97.62           H  
ATOM   2652  HB3 GLU A 164     -21.113  -1.606  15.053  1.00 97.62           H  
ATOM   2653  O   GLU A 164     -17.944  -2.850  14.555  1.00 97.62           O  
ATOM   2654  CG  GLU A 164     -22.325  -3.349  15.398  1.00 97.62           C  
ATOM   2655  HG2 GLU A 164     -22.207  -4.432  15.355  1.00 97.62           H  
ATOM   2656  HG3 GLU A 164     -22.604  -3.082  16.417  1.00 97.62           H  
ATOM   2657  CD  GLU A 164     -23.460  -2.927  14.453  1.00 97.62           C  
ATOM   2658  OE1 GLU A 164     -24.631  -3.149  14.841  1.00 97.62           O  
ATOM   2659  OE2 GLU A 164     -23.195  -2.355  13.369  1.00 97.62           O  
ATOM   2660  N   LEU A 165     -17.978  -1.397  16.244  1.00 97.60           N  
ATOM   2661  H   LEU A 165     -18.470  -1.053  17.056  1.00 97.60           H  
ATOM   2662  CA  LEU A 165     -16.617  -0.910  15.972  1.00 97.60           C  
ATOM   2663  HA  LEU A 165     -16.569  -0.555  14.942  1.00 97.60           H  
ATOM   2664  C   LEU A 165     -15.578  -2.039  16.088  1.00 97.60           C  
ATOM   2665  CB  LEU A 165     -16.256   0.239  16.930  1.00 97.60           C  
ATOM   2666  HB2 LEU A 165     -16.372  -0.113  17.955  1.00 97.60           H  
ATOM   2667  HB3 LEU A 165     -15.202   0.477  16.786  1.00 97.60           H  
ATOM   2668  O   LEU A 165     -14.610  -2.074  15.324  1.00 97.60           O  
ATOM   2669  CG  LEU A 165     -17.067   1.536  16.756  1.00 97.60           C  
ATOM   2670  HG  LEU A 165     -18.120   1.347  16.966  1.00 97.60           H  
ATOM   2671  CD1 LEU A 165     -16.549   2.583  17.744  1.00 97.60           C  
ATOM   2672 HD11 LEU A 165     -15.500   2.800  17.547  1.00 97.60           H  
ATOM   2673 HD12 LEU A 165     -16.652   2.204  18.761  1.00 97.60           H  
ATOM   2674 HD13 LEU A 165     -17.131   3.500  17.648  1.00 97.60           H  
ATOM   2675  CD2 LEU A 165     -16.955   2.127  15.348  1.00 97.60           C  
ATOM   2676 HD21 LEU A 165     -17.445   1.465  14.634  1.00 97.60           H  
ATOM   2677 HD22 LEU A 165     -17.463   3.091  15.314  1.00 97.60           H  
ATOM   2678 HD23 LEU A 165     -15.908   2.256  15.073  1.00 97.60           H  
ATOM   2679  N   LYS A 166     -15.811  -3.001  16.987  1.00 97.14           N  
ATOM   2680  H   LYS A 166     -16.652  -2.935  17.544  1.00 97.14           H  
ATOM   2681  CA  LYS A 166     -14.987  -4.205  17.123  1.00 97.14           C  
ATOM   2682  HA  LYS A 166     -13.941  -3.907  17.194  1.00 97.14           H  
ATOM   2683  C   LYS A 166     -15.122  -5.128  15.914  1.00 97.14           C  
ATOM   2684  CB  LYS A 166     -15.399  -4.911  18.413  1.00 97.14           C  
ATOM   2685  HB2 LYS A 166     -15.343  -4.190  19.229  1.00 97.14           H  
ATOM   2686  HB3 LYS A 166     -16.429  -5.257  18.325  1.00 97.14           H  
ATOM   2687  O   LYS A 166     -14.123  -5.693  15.468  1.00 97.14           O  
ATOM   2688  CG  LYS A 166     -14.505  -6.111  18.741  1.00 97.14           C  
ATOM   2689  HG2 LYS A 166     -14.639  -6.900  18.001  1.00 97.14           H  
ATOM   2690  HG3 LYS A 166     -13.462  -5.796  18.759  1.00 97.14           H  
ATOM   2691  CD  LYS A 166     -14.911  -6.625  20.121  1.00 97.14           C  
ATOM   2692  HD2 LYS A 166     -15.943  -6.976  20.093  1.00 97.14           H  
ATOM   2693  HD3 LYS A 166     -14.846  -5.794  20.823  1.00 97.14           H  
ATOM   2694  CE  LYS A 166     -13.996  -7.747  20.599  1.00 97.14           C  
ATOM   2695  HE2 LYS A 166     -12.968  -7.482  20.349  1.00 97.14           H  
ATOM   2696  HE3 LYS A 166     -14.254  -8.671  20.081  1.00 97.14           H  
ATOM   2697  NZ  LYS A 166     -14.133  -7.882  22.068  1.00 97.14           N  
ATOM   2698  HZ1 LYS A 166     -13.484  -8.555  22.450  1.00 97.14           H  
ATOM   2699  HZ2 LYS A 166     -15.080  -8.121  22.323  1.00 97.14           H  
ATOM   2700  HZ3 LYS A 166     -13.942  -6.992  22.506  1.00 97.14           H  
ATOM   2701  N   ASP A 167     -16.317  -5.229  15.343  1.00 97.81           N  
ATOM   2702  H   ASP A 167     -17.100  -4.745  15.759  1.00 97.81           H  
ATOM   2703  CA  ASP A 167     -16.563  -6.017  14.132  1.00 97.81           C  
ATOM   2704  HA  ASP A 167     -16.170  -7.022  14.286  1.00 97.81           H  
ATOM   2705  C   ASP A 167     -15.835  -5.410  12.928  1.00 97.81           C  
ATOM   2706  CB  ASP A 167     -18.070  -6.143  13.860  1.00 97.81           C  
ATOM   2707  HB2 ASP A 167     -18.491  -5.160  13.646  1.00 97.81           H  
ATOM   2708  HB3 ASP A 167     -18.206  -6.760  12.972  1.00 97.81           H  
ATOM   2709  O   ASP A 167     -15.283  -6.134  12.100  1.00 97.81           O  
ATOM   2710  CG  ASP A 167     -18.833  -6.793  15.018  1.00 97.81           C  
ATOM   2711  OD1 ASP A 167     -18.235  -7.657  15.699  1.00 97.81           O  
ATOM   2712  OD2 ASP A 167     -20.001  -6.405  15.227  1.00 97.81           O  
ATOM   2713  N   ILE A 168     -15.726  -4.079  12.866  1.00 98.17           N  
ATOM   2714  H   ILE A 168     -16.253  -3.539  13.537  1.00 98.17           H  
ATOM   2715  CA  ILE A 168     -14.916  -3.388  11.852  1.00 98.17           C  
ATOM   2716  HA  ILE A 168     -15.222  -3.750  10.871  1.00 98.17           H  
ATOM   2717  C   ILE A 168     -13.429  -3.725  12.012  1.00 98.17           C  
ATOM   2718  CB  ILE A 168     -15.154  -1.865  11.899  1.00 98.17           C  
ATOM   2719  HB  ILE A 168     -14.897  -1.491  12.890  1.00 98.17           H  
ATOM   2720  O   ILE A 168     -12.753  -4.008  11.020  1.00 98.17           O  
ATOM   2721  CG1 ILE A 168     -16.641  -1.566  11.626  1.00 98.17           C  
ATOM   2722 HG12 ILE A 168     -16.887  -1.916  10.624  1.00 98.17           H  
ATOM   2723 HG13 ILE A 168     -17.270  -2.118  12.324  1.00 98.17           H  
ATOM   2724  CG2 ILE A 168     -14.258  -1.152  10.868  1.00 98.17           C  
ATOM   2725 HG21 ILE A 168     -14.434  -0.077  10.909  1.00 98.17           H  
ATOM   2726 HG22 ILE A 168     -13.204  -1.311  11.098  1.00 98.17           H  
ATOM   2727 HG23 ILE A 168     -14.473  -1.520   9.865  1.00 98.17           H  
ATOM   2728  CD1 ILE A 168     -17.018  -0.091  11.758  1.00 98.17           C  
ATOM   2729 HD11 ILE A 168     -16.660   0.439  10.875  1.00 98.17           H  
ATOM   2730 HD12 ILE A 168     -16.580   0.334  12.661  1.00 98.17           H  
ATOM   2731 HD13 ILE A 168     -18.103   0.004  11.803  1.00 98.17           H  
ATOM   2732  N   ILE A 169     -12.908  -3.737  13.244  1.00 98.12           N  
ATOM   2733  H   ILE A 169     -13.508  -3.487  14.017  1.00 98.12           H  
ATOM   2734  CA  ILE A 169     -11.526  -4.165  13.519  1.00 98.12           C  
ATOM   2735  HA  ILE A 169     -10.849  -3.564  12.912  1.00 98.12           H  
ATOM   2736  C   ILE A 169     -11.309  -5.619  13.094  1.00 98.12           C  
ATOM   2737  CB  ILE A 169     -11.176  -3.951  15.008  1.00 98.12           C  
ATOM   2738  HB  ILE A 169     -11.980  -4.368  15.616  1.00 98.12           H  
ATOM   2739  O   ILE A 169     -10.293  -5.925  12.464  1.00 98.12           O  
ATOM   2740  CG1 ILE A 169     -11.078  -2.453  15.361  1.00 98.12           C  
ATOM   2741 HG12 ILE A 169     -12.010  -1.951  15.099  1.00 98.12           H  
ATOM   2742 HG13 ILE A 169     -10.968  -2.378  16.443  1.00 98.12           H  
ATOM   2743  CG2 ILE A 169      -9.884  -4.681  15.423  1.00 98.12           C  
ATOM   2744 HG21 ILE A 169      -9.594  -4.373  16.428  1.00 98.12           H  
ATOM   2745 HG22 ILE A 169     -10.053  -5.758  15.442  1.00 98.12           H  
ATOM   2746 HG23 ILE A 169      -9.075  -4.459  14.727  1.00 98.12           H  
ATOM   2747  CD1 ILE A 169      -9.916  -1.685  14.717  1.00 98.12           C  
ATOM   2748 HD11 ILE A 169     -10.070  -1.594  13.642  1.00 98.12           H  
ATOM   2749 HD12 ILE A 169      -9.868  -0.689  15.157  1.00 98.12           H  
ATOM   2750 HD13 ILE A 169      -8.964  -2.177  14.915  1.00 98.12           H  
ATOM   2751  N   GLN A 170     -12.263  -6.507  13.374  1.00 97.91           N  
ATOM   2752  H   GLN A 170     -13.060  -6.209  13.918  1.00 97.91           H  
ATOM   2753  CA  GLN A 170     -12.198  -7.900  12.938  1.00 97.91           C  
ATOM   2754  HA  GLN A 170     -11.259  -8.320  13.297  1.00 97.91           H  
ATOM   2755  C   GLN A 170     -12.196  -8.013  11.407  1.00 97.91           C  
ATOM   2756  CB  GLN A 170     -13.355  -8.679  13.583  1.00 97.91           C  
ATOM   2757  HB2 GLN A 170     -14.305  -8.239  13.280  1.00 97.91           H  
ATOM   2758  HB3 GLN A 170     -13.277  -8.600  14.667  1.00 97.91           H  
ATOM   2759  O   GLN A 170     -11.365  -8.724  10.842  1.00 97.91           O  
ATOM   2760  CG  GLN A 170     -13.368 -10.162  13.191  1.00 97.91           C  
ATOM   2761  HG2 GLN A 170     -13.555 -10.251  12.120  1.00 97.91           H  
ATOM   2762  HG3 GLN A 170     -14.198 -10.651  13.701  1.00 97.91           H  
ATOM   2763  CD  GLN A 170     -12.090 -10.918  13.539  1.00 97.91           C  
ATOM   2764  NE2 GLN A 170     -11.810 -11.989  12.834  1.00 97.91           N  
ATOM   2765 HE21 GLN A 170     -12.412 -12.246  12.065  1.00 97.91           H  
ATOM   2766 HE22 GLN A 170     -11.024 -12.557  13.116  1.00 97.91           H  
ATOM   2767  OE1 GLN A 170     -11.322 -10.582  14.433  1.00 97.91           O  
ATOM   2768  N   TYR A 171     -13.039  -7.243  10.723  1.00 97.79           N  
ATOM   2769  H   TYR A 171     -13.734  -6.722  11.239  1.00 97.79           H  
ATOM   2770  CA  TYR A 171     -13.087  -7.201   9.264  1.00 97.79           C  
ATOM   2771  HA  TYR A 171     -13.271  -8.210   8.897  1.00 97.79           H  
ATOM   2772  C   TYR A 171     -11.758  -6.710   8.652  1.00 97.79           C  
ATOM   2773  CB  TYR A 171     -14.274  -6.314   8.872  1.00 97.79           C  
ATOM   2774  HB2 TYR A 171     -14.034  -5.268   9.063  1.00 97.79           H  
ATOM   2775  HB3 TYR A 171     -15.129  -6.569   9.498  1.00 97.79           H  
ATOM   2776  O   TYR A 171     -11.247  -7.279   7.683  1.00 97.79           O  
ATOM   2777  CG  TYR A 171     -14.702  -6.477   7.436  1.00 97.79           C  
ATOM   2778  CD1 TYR A 171     -14.135  -5.661   6.447  1.00 97.79           C  
ATOM   2779  HD1 TYR A 171     -13.400  -4.925   6.736  1.00 97.79           H  
ATOM   2780  CD2 TYR A 171     -15.662  -7.446   7.091  1.00 97.79           C  
ATOM   2781  HD2 TYR A 171     -16.073  -8.095   7.850  1.00 97.79           H  
ATOM   2782  CE1 TYR A 171     -14.546  -5.788   5.108  1.00 97.79           C  
ATOM   2783  HE1 TYR A 171     -14.119  -5.150   4.348  1.00 97.79           H  
ATOM   2784  CE2 TYR A 171     -16.078  -7.577   5.753  1.00 97.79           C  
ATOM   2785  HE2 TYR A 171     -16.825  -8.308   5.479  1.00 97.79           H  
ATOM   2786  OH  TYR A 171     -15.973  -6.810   3.481  1.00 97.79           O  
ATOM   2787  HH  TYR A 171     -15.754  -6.003   3.010  1.00 97.79           H  
ATOM   2788  CZ  TYR A 171     -15.529  -6.739   4.762  1.00 97.79           C  
ATOM   2789  N   ILE A 172     -11.131  -5.696   9.262  1.00 98.12           N  
ATOM   2790  H   ILE A 172     -11.607  -5.254  10.035  1.00 98.12           H  
ATOM   2791  CA  ILE A 172      -9.785  -5.223   8.896  1.00 98.12           C  
ATOM   2792  HA  ILE A 172      -9.767  -5.024   7.824  1.00 98.12           H  
ATOM   2793  C   ILE A 172      -8.723  -6.302   9.164  1.00 98.12           C  
ATOM   2794  CB  ILE A 172      -9.462  -3.905   9.642  1.00 98.12           C  
ATOM   2795  HB  ILE A 172      -9.694  -4.039  10.699  1.00 98.12           H  
ATOM   2796  O   ILE A 172      -7.810  -6.480   8.353  1.00 98.12           O  
ATOM   2797  CG1 ILE A 172     -10.335  -2.754   9.092  1.00 98.12           C  
ATOM   2798 HG12 ILE A 172     -11.371  -3.084   9.016  1.00 98.12           H  
ATOM   2799 HG13 ILE A 172      -9.998  -2.491   8.090  1.00 98.12           H  
ATOM   2800  CG2 ILE A 172      -7.965  -3.548   9.529  1.00 98.12           C  
ATOM   2801 HG21 ILE A 172      -7.643  -3.607   8.489  1.00 98.12           H  
ATOM   2802 HG22 ILE A 172      -7.775  -2.544   9.908  1.00 98.12           H  
ATOM   2803 HG23 ILE A 172      -7.372  -4.239  10.127  1.00 98.12           H  
ATOM   2804  CD1 ILE A 172     -10.321  -1.496   9.969  1.00 98.12           C  
ATOM   2805 HD11 ILE A 172     -10.512  -1.762  11.009  1.00 98.12           H  
ATOM   2806 HD12 ILE A 172     -11.105  -0.815   9.637  1.00 98.12           H  
ATOM   2807 HD13 ILE A 172      -9.364  -0.981   9.886  1.00 98.12           H  
ATOM   2808  N   SER A 173      -8.834  -7.030  10.276  1.00 98.29           N  
ATOM   2809  H   SER A 173      -9.596  -6.812  10.902  1.00 98.29           H  
ATOM   2810  CA  SER A 173      -7.924  -8.117  10.657  1.00 98.29           C  
ATOM   2811  HA  SER A 173      -6.908  -7.724  10.689  1.00 98.29           H  
ATOM   2812  C   SER A 173      -7.946  -9.255   9.638  1.00 98.29           C  
ATOM   2813  CB  SER A 173      -8.304  -8.619  12.055  1.00 98.29           C  
ATOM   2814  HB2 SER A 173      -8.298  -7.773  12.743  1.00 98.29           H  
ATOM   2815  HB3 SER A 173      -9.313  -9.033  12.039  1.00 98.29           H  
ATOM   2816  O   SER A 173      -6.892  -9.676   9.155  1.00 98.29           O  
ATOM   2817  OG  SER A 173      -7.425  -9.616  12.548  1.00 98.29           O  
ATOM   2818  HG  SER A 173      -7.723  -9.779  13.446  1.00 98.29           H  
ATOM   2819  N   GLU A 174      -9.134  -9.700   9.234  1.00 97.61           N  
ATOM   2820  H   GLU A 174      -9.963  -9.326   9.672  1.00 97.61           H  
ATOM   2821  CA  GLU A 174      -9.315 -10.737   8.215  1.00 97.61           C  
ATOM   2822  HA  GLU A 174      -8.763 -11.633   8.501  1.00 97.61           H  
ATOM   2823  C   GLU A 174      -8.785 -10.298   6.850  1.00 97.61           C  
ATOM   2824  CB  GLU A 174     -10.801 -11.091   8.110  1.00 97.61           C  
ATOM   2825  HB2 GLU A 174     -10.955 -11.710   7.227  1.00 97.61           H  
ATOM   2826  HB3 GLU A 174     -11.383 -10.175   8.008  1.00 97.61           H  
ATOM   2827  O   GLU A 174      -8.035 -11.035   6.203  1.00 97.61           O  
ATOM   2828  CG  GLU A 174     -11.253 -11.872   9.347  1.00 97.61           C  
ATOM   2829  HG2 GLU A 174     -10.983 -11.314  10.244  1.00 97.61           H  
ATOM   2830  HG3 GLU A 174     -10.713 -12.818   9.376  1.00 97.61           H  
ATOM   2831  CD  GLU A 174     -12.758 -12.150   9.371  1.00 97.61           C  
ATOM   2832  OE1 GLU A 174     -13.200 -12.616  10.447  1.00 97.61           O  
ATOM   2833  OE2 GLU A 174     -13.427 -11.916   8.340  1.00 97.61           O  
ATOM   2834  N   PHE A 175      -9.091  -9.067   6.431  1.00 97.53           N  
ATOM   2835  H   PHE A 175      -9.737  -8.516   6.979  1.00 97.53           H  
ATOM   2836  CA  PHE A 175      -8.533  -8.500   5.206  1.00 97.53           C  
ATOM   2837  HA  PHE A 175      -8.810  -9.139   4.368  1.00 97.53           H  
ATOM   2838  C   PHE A 175      -7.001  -8.444   5.258  1.00 97.53           C  
ATOM   2839  CB  PHE A 175      -9.132  -7.110   4.981  1.00 97.53           C  
ATOM   2840  HB2 PHE A 175      -8.885  -6.467   5.826  1.00 97.53           H  
ATOM   2841  HB3 PHE A 175     -10.219  -7.198   4.951  1.00 97.53           H  
ATOM   2842  O   PHE A 175      -6.323  -8.858   4.316  1.00 97.53           O  
ATOM   2843  CG  PHE A 175      -8.663  -6.451   3.700  1.00 97.53           C  
ATOM   2844  CD1 PHE A 175      -7.583  -5.548   3.720  1.00 97.53           C  
ATOM   2845  HD1 PHE A 175      -7.081  -5.335   4.653  1.00 97.53           H  
ATOM   2846  CD2 PHE A 175      -9.330  -6.719   2.491  1.00 97.53           C  
ATOM   2847  HD2 PHE A 175     -10.177  -7.388   2.481  1.00 97.53           H  
ATOM   2848  CE1 PHE A 175      -7.180  -4.905   2.536  1.00 97.53           C  
ATOM   2849  HE1 PHE A 175      -6.372  -4.189   2.546  1.00 97.53           H  
ATOM   2850  CE2 PHE A 175      -8.926  -6.077   1.308  1.00 97.53           C  
ATOM   2851  HE2 PHE A 175      -9.465  -6.246   0.387  1.00 97.53           H  
ATOM   2852  CZ  PHE A 175      -7.856  -5.166   1.333  1.00 97.53           C  
ATOM   2853  HZ  PHE A 175      -7.569  -4.643   0.433  1.00 97.53           H  
ATOM   2854  N   SER A 176      -6.435  -7.990   6.377  1.00 97.64           N  
ATOM   2855  H   SER A 176      -7.041  -7.679   7.123  1.00 97.64           H  
ATOM   2856  CA  SER A 176      -4.989  -7.901   6.565  1.00 97.64           C  
ATOM   2857  HA  SER A 176      -4.591  -7.252   5.784  1.00 97.64           H  
ATOM   2858  C   SER A 176      -4.304  -9.260   6.439  1.00 97.64           C  
ATOM   2859  CB  SER A 176      -4.678  -7.275   7.920  1.00 97.64           C  
ATOM   2860  HB2 SER A 176      -5.116  -6.278   7.964  1.00 97.64           H  
ATOM   2861  HB3 SER A 176      -5.114  -7.884   8.712  1.00 97.64           H  
ATOM   2862  O   SER A 176      -3.357  -9.394   5.658  1.00 97.64           O  
ATOM   2863  OG  SER A 176      -3.276  -7.197   8.099  1.00 97.64           O  
ATOM   2864  HG  SER A 176      -3.101  -7.217   9.042  1.00 97.64           H  
ATOM   2865  N   LYS A 177      -4.824 -10.275   7.138  1.00 97.34           N  
ATOM   2866  H   LYS A 177      -5.613 -10.081   7.737  1.00 97.34           H  
ATOM   2867  CA  LYS A 177      -4.313 -11.654   7.095  1.00 97.34           C  
ATOM   2868  HA  LYS A 177      -3.252 -11.667   7.345  1.00 97.34           H  
ATOM   2869  C   LYS A 177      -4.436 -12.287   5.714  1.00 97.34           C  
ATOM   2870  CB  LYS A 177      -5.079 -12.515   8.106  1.00 97.34           C  
ATOM   2871  HB2 LYS A 177      -4.849 -13.566   7.928  1.00 97.34           H  
ATOM   2872  HB3 LYS A 177      -6.150 -12.370   7.965  1.00 97.34           H  
ATOM   2873  O   LYS A 177      -3.608 -13.111   5.354  1.00 97.34           O  
ATOM   2874  CG  LYS A 177      -4.692 -12.178   9.549  1.00 97.34           C  
ATOM   2875  HG2 LYS A 177      -4.817 -11.109   9.720  1.00 97.34           H  
ATOM   2876  HG3 LYS A 177      -3.647 -12.441   9.714  1.00 97.34           H  
ATOM   2877  CD  LYS A 177      -5.580 -12.946  10.531  1.00 97.34           C  
ATOM   2878  HD2 LYS A 177      -5.454 -14.017  10.373  1.00 97.34           H  
ATOM   2879  HD3 LYS A 177      -6.620 -12.673  10.353  1.00 97.34           H  
ATOM   2880  CE  LYS A 177      -5.194 -12.579  11.966  1.00 97.34           C  
ATOM   2881  HE2 LYS A 177      -5.274 -11.498  12.077  1.00 97.34           H  
ATOM   2882  HE3 LYS A 177      -4.154 -12.858  12.133  1.00 97.34           H  
ATOM   2883  NZ  LYS A 177      -6.078 -13.248  12.951  1.00 97.34           N  
ATOM   2884  HZ1 LYS A 177      -7.033 -12.951  12.811  1.00 97.34           H  
ATOM   2885  HZ2 LYS A 177      -6.027 -14.252  12.850  1.00 97.34           H  
ATOM   2886  HZ3 LYS A 177      -5.802 -13.002  13.891  1.00 97.34           H  
ATOM   2887  N   ARG A 178      -5.454 -11.910   4.936  1.00 96.49           N  
ATOM   2888  H   ARG A 178      -6.156 -11.307   5.339  1.00 96.49           H  
ATOM   2889  CA  ARG A 178      -5.670 -12.466   3.597  1.00 96.49           C  
ATOM   2890  HA  ARG A 178      -5.389 -13.519   3.616  1.00 96.49           H  
ATOM   2891  C   ARG A 178      -4.781 -11.827   2.534  1.00 96.49           C  
ATOM   2892  CB  ARG A 178      -7.161 -12.377   3.254  1.00 96.49           C  
ATOM   2893  HB2 ARG A 178      -7.730 -12.824   4.069  1.00 96.49           H  
ATOM   2894  HB3 ARG A 178      -7.449 -11.329   3.165  1.00 96.49           H  
ATOM   2895  O   ARG A 178      -4.249 -12.544   1.695  1.00 96.49           O  
ATOM   2896  CG  ARG A 178      -7.496 -13.130   1.956  1.00 96.49           C  
ATOM   2897  HG2 ARG A 178      -7.100 -14.143   2.020  1.00 96.49           H  
ATOM   2898  HG3 ARG A 178      -7.032 -12.640   1.099  1.00 96.49           H  
ATOM   2899  CD  ARG A 178      -9.009 -13.223   1.730  1.00 96.49           C  
ATOM   2900  HD2 ARG A 178      -9.196 -13.789   0.817  1.00 96.49           H  
ATOM   2901  HD3 ARG A 178      -9.448 -13.786   2.553  1.00 96.49           H  
ATOM   2902  NE  ARG A 178      -9.658 -11.898   1.663  1.00 96.49           N  
ATOM   2903  HE  ARG A 178     -10.011 -11.535   2.537  1.00 96.49           H  
ATOM   2904  NH1 ARG A 178      -9.509 -11.568  -0.613  1.00 96.49           N  
ATOM   2905 HH11 ARG A 178      -9.736 -11.035  -1.440  1.00 96.49           H  
ATOM   2906 HH12 ARG A 178      -9.003 -12.435  -0.724  1.00 96.49           H  
ATOM   2907  NH2 ARG A 178     -10.554 -10.064   0.673  1.00 96.49           N  
ATOM   2908 HH21 ARG A 178     -10.792  -9.546  -0.161  1.00 96.49           H  
ATOM   2909 HH22 ARG A 178     -10.951  -9.793   1.562  1.00 96.49           H  
ATOM   2910  CZ  ARG A 178      -9.898 -11.187   0.576  1.00 96.49           C  
ATOM   2911  N   VAL A 179      -4.647 -10.495   2.524  1.00 96.63           N  
ATOM   2912  H   VAL A 179      -5.151  -9.969   3.223  1.00 96.63           H  
ATOM   2913  CA  VAL A 179      -4.042  -9.793   1.372  1.00 96.63           C  
ATOM   2914  HA  VAL A 179      -3.580 -10.539   0.726  1.00 96.63           H  
ATOM   2915  C   VAL A 179      -2.904  -8.827   1.698  1.00 96.63           C  
ATOM   2916  CB  VAL A 179      -5.103  -9.103   0.497  1.00 96.63           C  
ATOM   2917  HB  VAL A 179      -4.575  -8.709  -0.371  1.00 96.63           H  
ATOM   2918  O   VAL A 179      -2.039  -8.595   0.850  1.00 96.63           O  
ATOM   2919  CG1 VAL A 179      -6.173 -10.079  -0.007  1.00 96.63           C  
ATOM   2920 HG11 VAL A 179      -6.838 -10.360   0.809  1.00 96.63           H  
ATOM   2921 HG12 VAL A 179      -6.760  -9.606  -0.794  1.00 96.63           H  
ATOM   2922 HG13 VAL A 179      -5.700 -10.973  -0.414  1.00 96.63           H  
ATOM   2923  CG2 VAL A 179      -5.823  -7.934   1.173  1.00 96.63           C  
ATOM   2924 HG21 VAL A 179      -6.448  -8.289   1.992  1.00 96.63           H  
ATOM   2925 HG22 VAL A 179      -6.478  -7.453   0.447  1.00 96.63           H  
ATOM   2926 HG23 VAL A 179      -5.111  -7.193   1.539  1.00 96.63           H  
ATOM   2927  N   ILE A 180      -2.850  -8.266   2.908  1.00 96.69           N  
ATOM   2928  H   ILE A 180      -3.525  -8.550   3.604  1.00 96.69           H  
ATOM   2929  CA  ILE A 180      -1.779  -7.330   3.290  1.00 96.69           C  
ATOM   2930  HA  ILE A 180      -1.507  -6.733   2.419  1.00 96.69           H  
ATOM   2931  C   ILE A 180      -0.536  -8.123   3.694  1.00 96.69           C  
ATOM   2932  CB  ILE A 180      -2.250  -6.354   4.390  1.00 96.69           C  
ATOM   2933  HB  ILE A 180      -2.524  -6.931   5.272  1.00 96.69           H  
ATOM   2934  O   ILE A 180       0.550  -7.876   3.161  1.00 96.69           O  
ATOM   2935  CG1 ILE A 180      -3.483  -5.563   3.893  1.00 96.69           C  
ATOM   2936 HG12 ILE A 180      -4.289  -6.260   3.663  1.00 96.69           H  
ATOM   2937 HG13 ILE A 180      -3.233  -5.024   2.979  1.00 96.69           H  
ATOM   2938  CG2 ILE A 180      -1.130  -5.388   4.812  1.00 96.69           C  
ATOM   2939 HG21 ILE A 180      -1.437  -4.827   5.695  1.00 96.69           H  
ATOM   2940 HG22 ILE A 180      -0.911  -4.694   4.000  1.00 96.69           H  
ATOM   2941 HG23 ILE A 180      -0.228  -5.941   5.075  1.00 96.69           H  
ATOM   2942  CD1 ILE A 180      -4.032  -4.569   4.916  1.00 96.69           C  
ATOM   2943 HD11 ILE A 180      -5.004  -4.218   4.570  1.00 96.69           H  
ATOM   2944 HD12 ILE A 180      -3.356  -3.720   5.020  1.00 96.69           H  
ATOM   2945 HD13 ILE A 180      -4.157  -5.048   5.887  1.00 96.69           H  
ATOM   2946  N   LEU A 181      -0.725  -9.115   4.569  1.00 95.55           N  
ATOM   2947  H   LEU A 181      -1.671  -9.275   4.885  1.00 95.55           H  
ATOM   2948  CA  LEU A 181       0.311  -9.933   5.195  1.00 95.55           C  
ATOM   2949  HA  LEU A 181      -0.176 -10.587   5.918  1.00 95.55           H  
ATOM   2950  C   LEU A 181       1.292  -9.073   5.988  1.00 95.55           C  
ATOM   2951  CB  LEU A 181       1.017 -10.836   4.160  1.00 95.55           C  
ATOM   2952  HB2 LEU A 181       1.643 -11.535   4.714  1.00 95.55           H  
ATOM   2953  HB3 LEU A 181       1.673 -10.228   3.537  1.00 95.55           H  
ATOM   2954  O   LEU A 181       2.471  -9.019   5.661  1.00 95.55           O  
ATOM   2955  CG  LEU A 181       0.106 -11.639   3.224  1.00 95.55           C  
ATOM   2956  HG  LEU A 181      -0.403 -10.964   2.536  1.00 95.55           H  
ATOM   2957  CD1 LEU A 181       0.976 -12.595   2.418  1.00 95.55           C  
ATOM   2958 HD11 LEU A 181       1.440 -13.325   3.081  1.00 95.55           H  
ATOM   2959 HD12 LEU A 181       1.761 -12.048   1.895  1.00 95.55           H  
ATOM   2960 HD13 LEU A 181       0.356 -13.139   1.705  1.00 95.55           H  
ATOM   2961  CD2 LEU A 181      -0.926 -12.459   3.982  1.00 95.55           C  
ATOM   2962 HD21 LEU A 181      -1.616 -11.797   4.505  1.00 95.55           H  
ATOM   2963 HD22 LEU A 181      -1.507 -13.066   3.288  1.00 95.55           H  
ATOM   2964 HD23 LEU A 181      -0.443 -13.115   4.707  1.00 95.55           H  
ATOM   2965  N   ALA A 182       0.823  -8.341   6.996  1.00 97.06           N  
ATOM   2966  H   ALA A 182      -0.150  -8.452   7.242  1.00 97.06           H  
ATOM   2967  CA  ALA A 182       1.658  -7.501   7.859  1.00 97.06           C  
ATOM   2968  HA  ALA A 182       2.707  -7.725   7.670  1.00 97.06           H  
ATOM   2969  C   ALA A 182       1.437  -7.842   9.338  1.00 97.06           C  
ATOM   2970  CB  ALA A 182       1.426  -6.024   7.513  1.00 97.06           C  
ATOM   2971  HB1 ALA A 182       2.072  -5.394   8.124  1.00 97.06           H  
ATOM   2972  HB2 ALA A 182       1.635  -5.842   6.459  1.00 97.06           H  
ATOM   2973  HB3 ALA A 182       0.383  -5.775   7.708  1.00 97.06           H  
ATOM   2974  O   ALA A 182       1.025  -6.985  10.113  1.00 97.06           O  
ATOM   2975  N   ASP A 183       1.712  -9.093   9.707  1.00 97.66           N  
ATOM   2976  H   ASP A 183       1.888  -9.773   8.981  1.00 97.66           H  
ATOM   2977  CA  ASP A 183       1.293  -9.685  10.986  1.00 97.66           C  
ATOM   2978  HA  ASP A 183       0.204  -9.682  11.021  1.00 97.66           H  
ATOM   2979  C   ASP A 183       1.775  -8.905  12.210  1.00 97.66           C  
ATOM   2980  CB  ASP A 183       1.736 -11.155  11.045  1.00 97.66           C  
ATOM   2981  HB2 ASP A 183       1.340 -11.609  11.953  1.00 97.66           H  
ATOM   2982  HB3 ASP A 183       2.825 -11.196  11.086  1.00 97.66           H  
ATOM   2983  O   ASP A 183       0.956  -8.530  13.035  1.00 97.66           O  
ATOM   2984  CG  ASP A 183       1.241 -11.950   9.832  1.00 97.66           C  
ATOM   2985  OD1 ASP A 183       0.191 -11.562   9.267  1.00 97.66           O  
ATOM   2986  OD2 ASP A 183       2.006 -12.819   9.368  1.00 97.66           O  
ATOM   2987  N   SER A 184       3.053  -8.516  12.265  1.00 97.80           N  
ATOM   2988  H   SER A 184       3.698  -8.927  11.604  1.00 97.80           H  
ATOM   2989  CA  SER A 184       3.576  -7.692  13.370  1.00 97.80           C  
ATOM   2990  HA  SER A 184       3.428  -8.237  14.302  1.00 97.80           H  
ATOM   2991  C   SER A 184       2.855  -6.341  13.508  1.00 97.80           C  
ATOM   2992  CB  SER A 184       5.077  -7.475  13.166  1.00 97.80           C  
ATOM   2993  HB2 SER A 184       5.252  -7.040  12.182  1.00 97.80           H  
ATOM   2994  HB3 SER A 184       5.585  -8.437  13.222  1.00 97.80           H  
ATOM   2995  O   SER A 184       2.592  -5.880  14.619  1.00 97.80           O  
ATOM   2996  OG  SER A 184       5.614  -6.611  14.144  1.00 97.80           O  
ATOM   2997  HG  SER A 184       5.298  -6.903  15.002  1.00 97.80           H  
ATOM   2998  N   ASN A 185       2.482  -5.702  12.391  1.00 98.05           N  
ATOM   2999  H   ASN A 185       2.623  -6.161  11.502  1.00 98.05           H  
ATOM   3000  CA  ASN A 185       1.681  -4.480  12.441  1.00 98.05           C  
ATOM   3001  HA  ASN A 185       2.129  -3.790  13.156  1.00 98.05           H  
ATOM   3002  C   ASN A 185       0.264  -4.782  12.936  1.00 98.05           C  
ATOM   3003  CB  ASN A 185       1.604  -3.801  11.064  1.00 98.05           C  
ATOM   3004  HB2 ASN A 185       0.824  -3.041  11.120  1.00 98.05           H  
ATOM   3005  HB3 ASN A 185       1.297  -4.519  10.303  1.00 98.05           H  
ATOM   3006  O   ASN A 185      -0.270  -4.015  13.730  1.00 98.05           O  
ATOM   3007  CG  ASN A 185       2.886  -3.130  10.613  1.00 98.05           C  
ATOM   3008  ND2 ASN A 185       2.751  -1.983   9.993  1.00 98.05           N  
ATOM   3009 HD21 ASN A 185       3.583  -1.414   9.920  1.00 98.05           H  
ATOM   3010 HD22 ASN A 185       1.844  -1.540   9.984  1.00 98.05           H  
ATOM   3011  OD1 ASN A 185       3.990  -3.618  10.765  1.00 98.05           O  
ATOM   3012  N   LEU A 186      -0.340  -5.873  12.458  1.00 98.43           N  
ATOM   3013  H   LEU A 186       0.192  -6.493  11.863  1.00 98.43           H  
ATOM   3014  CA  LEU A 186      -1.689  -6.278  12.837  1.00 98.43           C  
ATOM   3015  HA  LEU A 186      -2.357  -5.433  12.667  1.00 98.43           H  
ATOM   3016  C   LEU A 186      -1.782  -6.624  14.326  1.00 98.43           C  
ATOM   3017  CB  LEU A 186      -2.138  -7.446  11.944  1.00 98.43           C  
ATOM   3018  HB2 LEU A 186      -2.116  -7.122  10.903  1.00 98.43           H  
ATOM   3019  HB3 LEU A 186      -1.432  -8.269  12.059  1.00 98.43           H  
ATOM   3020  O   LEU A 186      -2.694  -6.147  14.986  1.00 98.43           O  
ATOM   3021  CG  LEU A 186      -3.543  -7.970  12.289  1.00 98.43           C  
ATOM   3022  HG  LEU A 186      -3.561  -8.328  13.319  1.00 98.43           H  
ATOM   3023  CD1 LEU A 186      -4.628  -6.906  12.118  1.00 98.43           C  
ATOM   3024 HD11 LEU A 186      -5.589  -7.332  12.406  1.00 98.43           H  
ATOM   3025 HD12 LEU A 186      -4.671  -6.554  11.087  1.00 98.43           H  
ATOM   3026 HD13 LEU A 186      -4.447  -6.066  12.788  1.00 98.43           H  
ATOM   3027  CD2 LEU A 186      -3.873  -9.150  11.381  1.00 98.43           C  
ATOM   3028 HD21 LEU A 186      -4.888  -9.489  11.586  1.00 98.43           H  
ATOM   3029 HD22 LEU A 186      -3.173  -9.963  11.575  1.00 98.43           H  
ATOM   3030 HD23 LEU A 186      -3.800  -8.862  10.332  1.00 98.43           H  
ATOM   3031  N   GLU A 187      -0.833  -7.387  14.863  1.00 98.24           N  
ATOM   3032  H   GLU A 187      -0.124  -7.775  14.257  1.00 98.24           H  
ATOM   3033  CA  GLU A 187      -0.733  -7.698  16.294  1.00 98.24           C  
ATOM   3034  HA  GLU A 187      -1.595  -8.282  16.614  1.00 98.24           H  
ATOM   3035  C   GLU A 187      -0.714  -6.415  17.128  1.00 98.24           C  
ATOM   3036  CB  GLU A 187       0.544  -8.510  16.545  1.00 98.24           C  
ATOM   3037  HB2 GLU A 187       1.374  -8.011  16.044  1.00 98.24           H  
ATOM   3038  HB3 GLU A 187       0.749  -8.534  17.616  1.00 98.24           H  
ATOM   3039  O   GLU A 187      -1.538  -6.251  18.026  1.00 98.24           O  
ATOM   3040  CG  GLU A 187       0.421  -9.958  16.042  1.00 98.24           C  
ATOM   3041  HG2 GLU A 187      -0.007  -9.958  15.040  1.00 98.24           H  
ATOM   3042  HG3 GLU A 187      -0.274 -10.490  16.691  1.00 98.24           H  
ATOM   3043  CD  GLU A 187       1.766 -10.704  16.003  1.00 98.24           C  
ATOM   3044  OE1 GLU A 187       1.753 -11.857  15.516  1.00 98.24           O  
ATOM   3045  OE2 GLU A 187       2.801 -10.120  16.401  1.00 98.24           O  
ATOM   3046  N   LYS A 188       0.134  -5.451  16.745  1.00 98.16           N  
ATOM   3047  H   LYS A 188       0.793  -5.671  16.012  1.00 98.16           H  
ATOM   3048  CA  LYS A 188       0.202  -4.140  17.398  1.00 98.16           C  
ATOM   3049  HA  LYS A 188       0.385  -4.307  18.460  1.00 98.16           H  
ATOM   3050  C   LYS A 188      -1.118  -3.365  17.306  1.00 98.16           C  
ATOM   3051  CB  LYS A 188       1.382  -3.359  16.802  1.00 98.16           C  
ATOM   3052  HB2 LYS A 188       1.173  -3.113  15.761  1.00 98.16           H  
ATOM   3053  HB3 LYS A 188       2.271  -3.988  16.839  1.00 98.16           H  
ATOM   3054  O   LYS A 188      -1.516  -2.728  18.274  1.00 98.16           O  
ATOM   3055  CG  LYS A 188       1.656  -2.074  17.590  1.00 98.16           C  
ATOM   3056  HG2 LYS A 188       1.837  -2.331  18.634  1.00 98.16           H  
ATOM   3057  HG3 LYS A 188       0.786  -1.420  17.533  1.00 98.16           H  
ATOM   3058  CD  LYS A 188       2.870  -1.322  17.035  1.00 98.16           C  
ATOM   3059  HD2 LYS A 188       2.667  -1.016  16.009  1.00 98.16           H  
ATOM   3060  HD3 LYS A 188       3.744  -1.974  17.061  1.00 98.16           H  
ATOM   3061  CE  LYS A 188       3.100  -0.100  17.927  1.00 98.16           C  
ATOM   3062  HE2 LYS A 188       3.327  -0.455  18.932  1.00 98.16           H  
ATOM   3063  HE3 LYS A 188       2.165   0.456  17.986  1.00 98.16           H  
ATOM   3064  NZ  LYS A 188       4.189   0.781  17.435  1.00 98.16           N  
ATOM   3065  HZ1 LYS A 188       4.368   1.501  18.120  1.00 98.16           H  
ATOM   3066  HZ2 LYS A 188       3.923   1.251  16.581  1.00 98.16           H  
ATOM   3067  HZ3 LYS A 188       5.036   0.250  17.293  1.00 98.16           H  
ATOM   3068  N   ILE A 189      -1.804  -3.397  16.160  1.00 98.36           N  
ATOM   3069  H   ILE A 189      -1.421  -3.943  15.401  1.00 98.36           H  
ATOM   3070  CA  ILE A 189      -3.122  -2.757  15.985  1.00 98.36           C  
ATOM   3071  HA  ILE A 189      -3.045  -1.703  16.251  1.00 98.36           H  
ATOM   3072  C   ILE A 189      -4.150  -3.381  16.935  1.00 98.36           C  
ATOM   3073  CB  ILE A 189      -3.598  -2.859  14.513  1.00 98.36           C  
ATOM   3074  HB  ILE A 189      -3.499  -3.896  14.190  1.00 98.36           H  
ATOM   3075  O   ILE A 189      -4.877  -2.654  17.608  1.00 98.36           O  
ATOM   3076  CG1 ILE A 189      -2.742  -1.973  13.585  1.00 98.36           C  
ATOM   3077 HG12 ILE A 189      -3.093  -0.942  13.639  1.00 98.36           H  
ATOM   3078 HG13 ILE A 189      -1.707  -1.991  13.926  1.00 98.36           H  
ATOM   3079  CG2 ILE A 189      -5.077  -2.456  14.348  1.00 98.36           C  
ATOM   3080 HG21 ILE A 189      -5.728  -3.140  14.892  1.00 98.36           H  
ATOM   3081 HG22 ILE A 189      -5.235  -1.445  14.722  1.00 98.36           H  
ATOM   3082 HG23 ILE A 189      -5.374  -2.496  13.300  1.00 98.36           H  
ATOM   3083  CD1 ILE A 189      -2.740  -2.440  12.122  1.00 98.36           C  
ATOM   3084 HD11 ILE A 189      -2.156  -3.355  12.025  1.00 98.36           H  
ATOM   3085 HD12 ILE A 189      -3.751  -2.649  11.773  1.00 98.36           H  
ATOM   3086 HD13 ILE A 189      -2.285  -1.680  11.488  1.00 98.36           H  
ATOM   3087  N   LEU A 190      -4.212  -4.712  16.996  1.00 98.30           N  
ATOM   3088  H   LEU A 190      -3.555  -5.252  16.450  1.00 98.30           H  
ATOM   3089  CA  LEU A 190      -5.179  -5.429  17.826  1.00 98.30           C  
ATOM   3090  HA  LEU A 190      -6.178  -5.047  17.618  1.00 98.30           H  
ATOM   3091  C   LEU A 190      -4.934  -5.181  19.320  1.00 98.30           C  
ATOM   3092  CB  LEU A 190      -5.127  -6.931  17.490  1.00 98.30           C  
ATOM   3093  HB2 LEU A 190      -5.745  -7.466  18.211  1.00 98.30           H  
ATOM   3094  HB3 LEU A 190      -4.101  -7.277  17.615  1.00 98.30           H  
ATOM   3095  O   LEU A 190      -5.886  -4.916  20.051  1.00 98.30           O  
ATOM   3096  CG  LEU A 190      -5.607  -7.295  16.072  1.00 98.30           C  
ATOM   3097  HG  LEU A 190      -5.043  -6.736  15.326  1.00 98.30           H  
ATOM   3098  CD1 LEU A 190      -5.389  -8.789  15.820  1.00 98.30           C  
ATOM   3099 HD11 LEU A 190      -5.684  -9.034  14.800  1.00 98.30           H  
ATOM   3100 HD12 LEU A 190      -4.332  -9.021  15.947  1.00 98.30           H  
ATOM   3101 HD13 LEU A 190      -5.975  -9.373  16.530  1.00 98.30           H  
ATOM   3102  CD2 LEU A 190      -7.087  -6.984  15.851  1.00 98.30           C  
ATOM   3103 HD21 LEU A 190      -7.255  -5.910  15.923  1.00 98.30           H  
ATOM   3104 HD22 LEU A 190      -7.695  -7.492  16.600  1.00 98.30           H  
ATOM   3105 HD23 LEU A 190      -7.391  -7.307  14.855  1.00 98.30           H  
ATOM   3106  N   GLU A 191      -3.673  -5.195  19.756  1.00 98.06           N  
ATOM   3107  H   GLU A 191      -2.940  -5.462  19.116  1.00 98.06           H  
ATOM   3108  CA  GLU A 191      -3.287  -4.867  21.133  1.00 98.06           C  
ATOM   3109  HA  GLU A 191      -3.819  -5.522  21.823  1.00 98.06           H  
ATOM   3110  C   GLU A 191      -3.653  -3.420  21.494  1.00 98.06           C  
ATOM   3111  CB  GLU A 191      -1.779  -5.112  21.289  1.00 98.06           C  
ATOM   3112  HB2 GLU A 191      -1.242  -4.438  20.621  1.00 98.06           H  
ATOM   3113  HB3 GLU A 191      -1.557  -6.139  21.001  1.00 98.06           H  
ATOM   3114  O   GLU A 191      -4.283  -3.170  22.522  1.00 98.06           O  
ATOM   3115  CG  GLU A 191      -1.303  -4.891  22.733  1.00 98.06           C  
ATOM   3116  HG2 GLU A 191      -1.821  -5.595  23.383  1.00 98.06           H  
ATOM   3117  HG3 GLU A 191      -1.573  -3.880  23.041  1.00 98.06           H  
ATOM   3118  CD  GLU A 191       0.214  -5.044  22.913  1.00 98.06           C  
ATOM   3119  OE1 GLU A 191       0.654  -4.908  24.076  1.00 98.06           O  
ATOM   3120  OE2 GLU A 191       0.932  -5.229  21.902  1.00 98.06           O  
ATOM   3121  N   LEU A 192      -3.320  -2.456  20.627  1.00 98.13           N  
ATOM   3122  H   LEU A 192      -2.796  -2.712  19.802  1.00 98.13           H  
ATOM   3123  CA  LEU A 192      -3.653  -1.047  20.849  1.00 98.13           C  
ATOM   3124  HA  LEU A 192      -3.240  -0.739  21.809  1.00 98.13           H  
ATOM   3125  C   LEU A 192      -5.161  -0.820  20.934  1.00 98.13           C  
ATOM   3126  CB  LEU A 192      -3.062  -0.183  19.726  1.00 98.13           C  
ATOM   3127  HB2 LEU A 192      -3.288  -0.660  18.773  1.00 98.13           H  
ATOM   3128  HB3 LEU A 192      -3.553   0.790  19.734  1.00 98.13           H  
ATOM   3129  O   LEU A 192      -5.597  -0.047  21.783  1.00 98.13           O  
ATOM   3130  CG  LEU A 192      -1.547   0.046  19.840  1.00 98.13           C  
ATOM   3131  HG  LEU A 192      -1.027  -0.901  19.983  1.00 98.13           H  
ATOM   3132  CD1 LEU A 192      -1.051   0.688  18.543  1.00 98.13           C  
ATOM   3133 HD11 LEU A 192       0.025   0.845  18.608  1.00 98.13           H  
ATOM   3134 HD12 LEU A 192      -1.267   0.016  17.713  1.00 98.13           H  
ATOM   3135 HD13 LEU A 192      -1.557   1.641  18.386  1.00 98.13           H  
ATOM   3136  CD2 LEU A 192      -1.189   0.973  21.003  1.00 98.13           C  
ATOM   3137 HD21 LEU A 192      -1.463   0.514  21.953  1.00 98.13           H  
ATOM   3138 HD22 LEU A 192      -0.114   1.154  21.019  1.00 98.13           H  
ATOM   3139 HD23 LEU A 192      -1.706   1.927  20.905  1.00 98.13           H  
ATOM   3140  N   TYR A 193      -5.947  -1.490  20.088  1.00 97.82           N  
ATOM   3141  H   TYR A 193      -5.521  -2.118  19.422  1.00 97.82           H  
ATOM   3142  CA  TYR A 193      -7.403  -1.390  20.132  1.00 97.82           C  
ATOM   3143  HA  TYR A 193      -7.678  -0.335  20.115  1.00 97.82           H  
ATOM   3144  C   TYR A 193      -7.967  -1.963  21.437  1.00 97.82           C  
ATOM   3145  CB  TYR A 193      -8.014  -2.069  18.900  1.00 97.82           C  
ATOM   3146  HB2 TYR A 193      -7.784  -3.134  18.924  1.00 97.82           H  
ATOM   3147  HB3 TYR A 193      -7.561  -1.656  17.999  1.00 97.82           H  
ATOM   3148  O   TYR A 193      -8.763  -1.294  22.089  1.00 97.82           O  
ATOM   3149  CG  TYR A 193      -9.514  -1.872  18.812  1.00 97.82           C  
ATOM   3150  CD1 TYR A 193     -10.389  -2.921  19.160  1.00 97.82           C  
ATOM   3151  HD1 TYR A 193      -9.992  -3.875  19.475  1.00 97.82           H  
ATOM   3152  CD2 TYR A 193     -10.035  -0.615  18.444  1.00 97.82           C  
ATOM   3153  HD2 TYR A 193      -9.365   0.196  18.197  1.00 97.82           H  
ATOM   3154  CE1 TYR A 193     -11.782  -2.713  19.134  1.00 97.82           C  
ATOM   3155  HE1 TYR A 193     -12.465  -3.495  19.431  1.00 97.82           H  
ATOM   3156  CE2 TYR A 193     -11.426  -0.397  18.443  1.00 97.82           C  
ATOM   3157  HE2 TYR A 193     -11.830   0.575  18.200  1.00 97.82           H  
ATOM   3158  OH  TYR A 193     -13.643  -1.236  18.836  1.00 97.82           O  
ATOM   3159  HH  TYR A 193     -13.853  -0.307  18.949  1.00 97.82           H  
ATOM   3160  CZ  TYR A 193     -12.303  -1.448  18.791  1.00 97.82           C  
ATOM   3161  N   ALA A 194      -7.500  -3.140  21.868  1.00 96.92           N  
ATOM   3162  H   ALA A 194      -6.822  -3.635  21.306  1.00 96.92           H  
ATOM   3163  CA  ALA A 194      -7.912  -3.742  23.137  1.00 96.92           C  
ATOM   3164  HA  ALA A 194      -8.993  -3.881  23.128  1.00 96.92           H  
ATOM   3165  C   ALA A 194      -7.580  -2.841  24.344  1.00 96.92           C  
ATOM   3166  CB  ALA A 194      -7.243  -5.118  23.256  1.00 96.92           C  
ATOM   3167  HB1 ALA A 194      -7.569  -5.599  24.178  1.00 96.92           H  
ATOM   3168  HB2 ALA A 194      -7.526  -5.742  22.408  1.00 96.92           H  
ATOM   3169  HB3 ALA A 194      -6.159  -5.009  23.276  1.00 96.92           H  
ATOM   3170  O   ALA A 194      -8.414  -2.644  25.224  1.00 96.92           O  
ATOM   3171  N   ASN A 195      -6.400  -2.213  24.350  1.00 96.96           N  
ATOM   3172  H   ASN A 195      -5.733  -2.454  23.630  1.00 96.96           H  
ATOM   3173  CA  ASN A 195      -5.982  -1.293  25.415  1.00 96.96           C  
ATOM   3174  HA  ASN A 195      -6.180  -1.766  26.377  1.00 96.96           H  
ATOM   3175  C   ASN A 195      -6.761   0.039  25.428  1.00 96.96           C  
ATOM   3176  CB  ASN A 195      -4.465  -1.063  25.286  1.00 96.96           C  
ATOM   3177  HB2 ASN A 195      -4.230  -0.758  24.266  1.00 96.96           H  
ATOM   3178  HB3 ASN A 195      -4.166  -0.262  25.961  1.00 96.96           H  
ATOM   3179  O   ASN A 195      -6.735   0.754  26.429  1.00 96.96           O  
ATOM   3180  CG  ASN A 195      -3.644  -2.293  25.647  1.00 96.96           C  
ATOM   3181  ND2 ASN A 195      -2.416  -2.369  25.189  1.00 96.96           N  
ATOM   3182 HD21 ASN A 195      -1.919  -3.226  25.382  1.00 96.96           H  
ATOM   3183 HD22 ASN A 195      -2.061  -1.686  24.535  1.00 96.96           H  
ATOM   3184  OD1 ASN A 195      -4.072  -3.178  26.368  1.00 96.96           O  
ATOM   3185  N   HIS A 196      -7.463   0.373  24.341  1.00 96.03           N  
ATOM   3186  H   HIS A 196      -7.449  -0.264  23.556  1.00 96.03           H  
ATOM   3187  CA  HIS A 196      -8.230   1.612  24.182  1.00 96.03           C  
ATOM   3188  HA  HIS A 196      -8.137   2.199  25.096  1.00 96.03           H  
ATOM   3189  C   HIS A 196      -9.743   1.378  24.005  1.00 96.03           C  
ATOM   3190  CB  HIS A 196      -7.622   2.453  23.049  1.00 96.03           C  
ATOM   3191  HB2 HIS A 196      -8.275   3.300  22.840  1.00 96.03           H  
ATOM   3192  HB3 HIS A 196      -7.563   1.849  22.144  1.00 96.03           H  
ATOM   3193  O   HIS A 196     -10.468   2.321  23.687  1.00 96.03           O  
ATOM   3194  CG  HIS A 196      -6.256   3.001  23.374  1.00 96.03           C  
ATOM   3195  CD2 HIS A 196      -5.973   4.251  23.845  1.00 96.03           C  
ATOM   3196  HD2 HIS A 196      -6.697   5.029  24.039  1.00 96.03           H  
ATOM   3197  ND1 HIS A 196      -5.058   2.351  23.217  1.00 96.03           N  
ATOM   3198  HD1 HIS A 196      -4.962   1.427  22.820  1.00 96.03           H  
ATOM   3199  CE1 HIS A 196      -4.074   3.188  23.594  1.00 96.03           C  
ATOM   3200  HE1 HIS A 196      -3.015   2.975  23.554  1.00 96.03           H  
ATOM   3201  NE2 HIS A 196      -4.591   4.362  23.993  1.00 96.03           N  
ATOM   3202  N   GLU A 197     -10.252   0.167  24.264  1.00 90.46           N  
ATOM   3203  H   GLU A 197      -9.609  -0.589  24.452  1.00 90.46           H  
ATOM   3204  CA  GLU A 197     -11.674  -0.199  24.082  1.00 90.46           C  
ATOM   3205  HA  GLU A 197     -11.940  -0.037  23.038  1.00 90.46           H  
ATOM   3206  C   GLU A 197     -12.627   0.670  24.932  1.00 90.46           C  
ATOM   3207  CB  GLU A 197     -11.831  -1.708  24.386  1.00 90.46           C  
ATOM   3208  HB2 GLU A 197     -11.064  -2.241  23.824  1.00 90.46           H  
ATOM   3209  HB3 GLU A 197     -11.651  -1.875  25.448  1.00 90.46           H  
ATOM   3210  O   GLU A 197     -13.773   0.910  24.554  1.00 90.46           O  
ATOM   3211  CG  GLU A 197     -13.201  -2.310  24.000  1.00 90.46           C  
ATOM   3212  HG2 GLU A 197     -13.427  -2.014  22.976  1.00 90.46           H  
ATOM   3213  HG3 GLU A 197     -13.967  -1.886  24.649  1.00 90.46           H  
ATOM   3214  CD  GLU A 197     -13.262  -3.857  24.096  1.00 90.46           C  
ATOM   3215  OE1 GLU A 197     -14.161  -4.479  23.470  1.00 90.46           O  
ATOM   3216  OE2 GLU A 197     -12.403  -4.464  24.771  1.00 90.46           O  
ATOM   3217  N   ASN A 198     -12.128   1.218  26.048  1.00 91.40           N  
ATOM   3218  H   ASN A 198     -11.175   0.976  26.278  1.00 91.40           H  
ATOM   3219  CA  ASN A 198     -12.876   2.097  26.955  1.00 91.40           C  
ATOM   3220  HA  ASN A 198     -13.933   1.835  26.890  1.00 91.40           H  
ATOM   3221  C   ASN A 198     -12.794   3.598  26.605  1.00 91.40           C  
ATOM   3222  CB  ASN A 198     -12.410   1.829  28.397  1.00 91.40           C  
ATOM   3223  HB2 ASN A 198     -11.337   2.008  28.468  1.00 91.40           H  
ATOM   3224  HB3 ASN A 198     -12.915   2.516  29.076  1.00 91.40           H  
ATOM   3225  O   ASN A 198     -13.350   4.417  27.339  1.00 91.40           O  
ATOM   3226  CG  ASN A 198     -12.731   0.424  28.869  1.00 91.40           C  
ATOM   3227  ND2 ASN A 198     -11.835  -0.204  29.594  1.00 91.40           N  
ATOM   3228 HD21 ASN A 198     -12.060  -1.164  29.814  1.00 91.40           H  
ATOM   3229 HD22 ASN A 198     -10.927   0.202  29.768  1.00 91.40           H  
ATOM   3230  OD1 ASN A 198     -13.788  -0.124  28.618  1.00 91.40           O  
ATOM   3231  N   LYS A 199     -12.087   3.990  25.534  1.00 94.15           N  
ATOM   3232  H   LYS A 199     -11.687   3.281  24.937  1.00 94.15           H  
ATOM   3233  CA  LYS A 199     -12.058   5.392  25.075  1.00 94.15           C  
ATOM   3234  HA  LYS A 199     -11.879   6.035  25.936  1.00 94.15           H  
ATOM   3235  C   LYS A 199     -13.417   5.829  24.533  1.00 94.15           C  
ATOM   3236  CB  LYS A 199     -10.953   5.618  24.024  1.00 94.15           C  
ATOM   3237  HB2 LYS A 199     -11.054   4.884  23.224  1.00 94.15           H  
ATOM   3238  HB3 LYS A 199     -11.099   6.600  23.573  1.00 94.15           H  
ATOM   3239  O   LYS A 199     -14.273   4.999  24.223  1.00 94.15           O  
ATOM   3240  CG  LYS A 199      -9.514   5.586  24.562  1.00 94.15           C  
ATOM   3241  HG2 LYS A 199      -8.856   5.894  23.749  1.00 94.15           H  
ATOM   3242  HG3 LYS A 199      -9.249   4.570  24.853  1.00 94.15           H  
ATOM   3243  CD  LYS A 199      -9.310   6.523  25.762  1.00 94.15           C  
ATOM   3244  HD2 LYS A 199      -9.659   6.003  26.654  1.00 94.15           H  
ATOM   3245  HD3 LYS A 199      -9.914   7.423  25.641  1.00 94.15           H  
ATOM   3246  CE  LYS A 199      -7.847   6.919  25.977  1.00 94.15           C  
ATOM   3247  HE2 LYS A 199      -7.711   7.155  27.032  1.00 94.15           H  
ATOM   3248  HE3 LYS A 199      -7.197   6.079  25.735  1.00 94.15           H  
ATOM   3249  NZ  LYS A 199      -7.510   8.111  25.165  1.00 94.15           N  
ATOM   3250  HZ1 LYS A 199      -8.204   8.839  25.249  1.00 94.15           H  
ATOM   3251  HZ2 LYS A 199      -7.591   7.931  24.174  1.00 94.15           H  
ATOM   3252  HZ3 LYS A 199      -6.575   8.460  25.319  1.00 94.15           H  
ATOM   3253  N   ASP A 200     -13.622   7.137  24.401  1.00 95.23           N  
ATOM   3254  H   ASP A 200     -12.862   7.785  24.555  1.00 95.23           H  
ATOM   3255  CA  ASP A 200     -14.863   7.652  23.834  1.00 95.23           C  
ATOM   3256  HA  ASP A 200     -15.678   7.235  24.426  1.00 95.23           H  
ATOM   3257  C   ASP A 200     -15.066   7.176  22.384  1.00 95.23           C  
ATOM   3258  CB  ASP A 200     -14.945   9.175  23.979  1.00 95.23           C  
ATOM   3259  HB2 ASP A 200     -14.719   9.453  25.009  1.00 95.23           H  
ATOM   3260  HB3 ASP A 200     -15.968   9.487  23.772  1.00 95.23           H  
ATOM   3261  O   ASP A 200     -14.117   6.925  21.636  1.00 95.23           O  
ATOM   3262  CG  ASP A 200     -14.008   9.906  23.024  1.00 95.23           C  
ATOM   3263  OD1 ASP A 200     -14.411  10.067  21.850  1.00 95.23           O  
ATOM   3264  OD2 ASP A 200     -12.923  10.319  23.474  1.00 95.23           O  
ATOM   3265  N   VAL A 201     -16.332   7.030  21.986  1.00 96.49           N  
ATOM   3266  H   VAL A 201     -17.067   7.252  22.643  1.00 96.49           H  
ATOM   3267  CA  VAL A 201     -16.712   6.441  20.691  1.00 96.49           C  
ATOM   3268  HA  VAL A 201     -16.295   5.435  20.650  1.00 96.49           H  
ATOM   3269  C   VAL A 201     -16.135   7.215  19.501  1.00 96.49           C  
ATOM   3270  CB  VAL A 201     -18.248   6.330  20.610  1.00 96.49           C  
ATOM   3271  HB  VAL A 201     -18.591   5.878  21.541  1.00 96.49           H  
ATOM   3272  O   VAL A 201     -15.809   6.627  18.469  1.00 96.49           O  
ATOM   3273  CG1 VAL A 201     -18.959   7.686  20.467  1.00 96.49           C  
ATOM   3274 HG11 VAL A 201     -20.036   7.543  20.551  1.00 96.49           H  
ATOM   3275 HG12 VAL A 201     -18.748   8.133  19.496  1.00 96.49           H  
ATOM   3276 HG13 VAL A 201     -18.644   8.369  21.256  1.00 96.49           H  
ATOM   3277  CG2 VAL A 201     -18.686   5.399  19.481  1.00 96.49           C  
ATOM   3278 HG21 VAL A 201     -18.428   5.829  18.513  1.00 96.49           H  
ATOM   3279 HG22 VAL A 201     -19.763   5.241  19.531  1.00 96.49           H  
ATOM   3280 HG23 VAL A 201     -18.192   4.433  19.591  1.00 96.49           H  
ATOM   3281  N   ARG A 202     -15.952   8.531  19.657  1.00 97.14           N  
ATOM   3282  H   ARG A 202     -16.070   8.916  20.583  1.00 97.14           H  
ATOM   3283  CA  ARG A 202     -15.395   9.401  18.626  1.00 97.14           C  
ATOM   3284  HA  ARG A 202     -15.836   9.130  17.667  1.00 97.14           H  
ATOM   3285  C   ARG A 202     -13.895   9.183  18.473  1.00 97.14           C  
ATOM   3286  CB  ARG A 202     -15.781  10.848  18.958  1.00 97.14           C  
ATOM   3287  HB2 ARG A 202     -15.428  11.116  19.954  1.00 97.14           H  
ATOM   3288  HB3 ARG A 202     -16.868  10.926  18.950  1.00 97.14           H  
ATOM   3289  O   ARG A 202     -13.414   9.099  17.345  1.00 97.14           O  
ATOM   3290  CG  ARG A 202     -15.201  11.843  17.959  1.00 97.14           C  
ATOM   3291  HG2 ARG A 202     -14.113  11.774  17.967  1.00 97.14           H  
ATOM   3292  HG3 ARG A 202     -15.577  11.604  16.964  1.00 97.14           H  
ATOM   3293  CD  ARG A 202     -15.592  13.266  18.347  1.00 97.14           C  
ATOM   3294  HD2 ARG A 202     -15.246  13.444  19.365  1.00 97.14           H  
ATOM   3295  HD3 ARG A 202     -16.678  13.351  18.329  1.00 97.14           H  
ATOM   3296  NE  ARG A 202     -15.006  14.238  17.405  1.00 97.14           N  
ATOM   3297  HE  ARG A 202     -15.070  13.987  16.429  1.00 97.14           H  
ATOM   3298  NH1 ARG A 202     -14.435  15.854  18.936  1.00 97.14           N  
ATOM   3299 HH11 ARG A 202     -14.017  16.747  19.155  1.00 97.14           H  
ATOM   3300 HH12 ARG A 202     -14.754  15.237  19.670  1.00 97.14           H  
ATOM   3301  NH2 ARG A 202     -13.993  16.175  16.772  1.00 97.14           N  
ATOM   3302 HH21 ARG A 202     -14.048  15.870  15.810  1.00 97.14           H  
ATOM   3303 HH22 ARG A 202     -13.626  17.090  16.993  1.00 97.14           H  
ATOM   3304  CZ  ARG A 202     -14.481  15.413  17.709  1.00 97.14           C  
ATOM   3305  N   GLU A 203     -13.152   9.065  19.569  1.00 97.28           N  
ATOM   3306  H   GLU A 203     -13.599   9.213  20.462  1.00 97.28           H  
ATOM   3307  CA  GLU A 203     -11.725   8.731  19.563  1.00 97.28           C  
ATOM   3308  HA  GLU A 203     -11.200   9.459  18.944  1.00 97.28           H  
ATOM   3309  C   GLU A 203     -11.477   7.347  18.943  1.00 97.28           C  
ATOM   3310  CB  GLU A 203     -11.156   8.837  20.993  1.00 97.28           C  
ATOM   3311  HB2 GLU A 203     -11.599   8.065  21.622  1.00 97.28           H  
ATOM   3312  HB3 GLU A 203     -11.412   9.819  21.391  1.00 97.28           H  
ATOM   3313  O   GLU A 203     -10.584   7.199  18.100  1.00 97.28           O  
ATOM   3314  CG  GLU A 203      -9.624   8.703  21.008  1.00 97.28           C  
ATOM   3315  HG2 GLU A 203      -9.206   9.478  20.366  1.00 97.28           H  
ATOM   3316  HG3 GLU A 203      -9.357   7.739  20.576  1.00 97.28           H  
ATOM   3317  CD  GLU A 203      -8.962   8.799  22.398  1.00 97.28           C  
ATOM   3318  OE1 GLU A 203      -7.735   8.562  22.482  1.00 97.28           O  
ATOM   3319  OE2 GLU A 203      -9.608   9.024  23.442  1.00 97.28           O  
ATOM   3320  N   GLN A 204     -12.311   6.355  19.279  1.00 97.78           N  
ATOM   3321  H   GLN A 204     -13.001   6.536  19.994  1.00 97.78           H  
ATOM   3322  CA  GLN A 204     -12.253   5.024  18.667  1.00 97.78           C  
ATOM   3323  HA  GLN A 204     -11.254   4.612  18.811  1.00 97.78           H  
ATOM   3324  C   GLN A 204     -12.505   5.082  17.154  1.00 97.78           C  
ATOM   3325  CB  GLN A 204     -13.266   4.078  19.325  1.00 97.78           C  
ATOM   3326  HB2 GLN A 204     -14.265   4.512  19.276  1.00 97.78           H  
ATOM   3327  HB3 GLN A 204     -13.270   3.150  18.754  1.00 97.78           H  
ATOM   3328  O   GLN A 204     -11.690   4.588  16.371  1.00 97.78           O  
ATOM   3329  CG  GLN A 204     -12.935   3.747  20.786  1.00 97.78           C  
ATOM   3330  HG2 GLN A 204     -13.040   4.638  21.405  1.00 97.78           H  
ATOM   3331  HG3 GLN A 204     -11.903   3.402  20.861  1.00 97.78           H  
ATOM   3332  CD  GLN A 204     -13.837   2.641  21.321  1.00 97.78           C  
ATOM   3333  NE2 GLN A 204     -14.460   2.819  22.462  1.00 97.78           N  
ATOM   3334 HE21 GLN A 204     -14.742   1.971  22.932  1.00 97.78           H  
ATOM   3335 HE22 GLN A 204     -14.312   3.653  23.013  1.00 97.78           H  
ATOM   3336  OE1 GLN A 204     -13.986   1.593  20.709  1.00 97.78           O  
ATOM   3337  N   ALA A 205     -13.590   5.732  16.723  1.00 97.99           N  
ATOM   3338  H   ALA A 205     -14.238   6.103  17.403  1.00 97.99           H  
ATOM   3339  CA  ALA A 205     -13.933   5.847  15.308  1.00 97.99           C  
ATOM   3340  HA  ALA A 205     -14.004   4.845  14.886  1.00 97.99           H  
ATOM   3341  C   ALA A 205     -12.865   6.607  14.508  1.00 97.99           C  
ATOM   3342  CB  ALA A 205     -15.303   6.512  15.190  1.00 97.99           C  
ATOM   3343  HB1 ALA A 205     -15.283   7.502  15.645  1.00 97.99           H  
ATOM   3344  HB2 ALA A 205     -16.035   5.891  15.706  1.00 97.99           H  
ATOM   3345  HB3 ALA A 205     -15.584   6.598  14.140  1.00 97.99           H  
ATOM   3346  O   ALA A 205     -12.464   6.150  13.440  1.00 97.99           O  
ATOM   3347  N   ASN A 206     -12.337   7.715  15.035  1.00 97.80           N  
ATOM   3348  H   ASN A 206     -12.709   8.055  15.911  1.00 97.80           H  
ATOM   3349  CA  ASN A 206     -11.250   8.460  14.391  1.00 97.80           C  
ATOM   3350  HA  ASN A 206     -11.553   8.724  13.378  1.00 97.80           H  
ATOM   3351  C   ASN A 206      -9.970   7.625  14.262  1.00 97.80           C  
ATOM   3352  CB  ASN A 206     -10.979   9.743  15.190  1.00 97.80           C  
ATOM   3353  HB2 ASN A 206     -10.033  10.177  14.866  1.00 97.80           H  
ATOM   3354  HB3 ASN A 206     -10.901   9.507  16.251  1.00 97.80           H  
ATOM   3355  O   ASN A 206      -9.277   7.698  13.245  1.00 97.80           O  
ATOM   3356  CG  ASN A 206     -12.048  10.794  14.969  1.00 97.80           C  
ATOM   3357  ND2 ASN A 206     -12.318  11.625  15.943  1.00 97.80           N  
ATOM   3358 HD21 ASN A 206     -13.130  12.199  15.766  1.00 97.80           H  
ATOM   3359 HD22 ASN A 206     -11.967  11.422  16.868  1.00 97.80           H  
ATOM   3360  OD1 ASN A 206     -12.645  10.909  13.916  1.00 97.80           O  
ATOM   3361  N   SER A 207      -9.668   6.796  15.262  1.00 98.08           N  
ATOM   3362  H   SER A 207     -10.252   6.786  16.086  1.00 98.08           H  
ATOM   3363  CA  SER A 207      -8.533   5.874  15.197  1.00 98.08           C  
ATOM   3364  HA  SER A 207      -7.644   6.440  14.919  1.00 98.08           H  
ATOM   3365  C   SER A 207      -8.740   4.807  14.118  1.00 98.08           C  
ATOM   3366  CB  SER A 207      -8.266   5.256  16.571  1.00 98.08           C  
ATOM   3367  HB2 SER A 207      -9.149   4.735  16.939  1.00 98.08           H  
ATOM   3368  HB3 SER A 207      -7.439   4.550  16.498  1.00 98.08           H  
ATOM   3369  O   SER A 207      -7.813   4.539  13.354  1.00 98.08           O  
ATOM   3370  OG  SER A 207      -7.910   6.301  17.454  1.00 98.08           O  
ATOM   3371  HG  SER A 207      -8.718   6.616  17.866  1.00 98.08           H  
ATOM   3372  N   ILE A 208      -9.954   4.263  13.972  1.00 97.97           N  
ATOM   3373  H   ILE A 208     -10.672   4.508  14.639  1.00 97.97           H  
ATOM   3374  CA  ILE A 208     -10.298   3.327  12.886  1.00 97.97           C  
ATOM   3375  HA  ILE A 208      -9.556   2.529  12.876  1.00 97.97           H  
ATOM   3376  C   ILE A 208     -10.232   4.008  11.509  1.00 97.97           C  
ATOM   3377  CB  ILE A 208     -11.678   2.674  13.134  1.00 97.97           C  
ATOM   3378  HB  ILE A 208     -12.421   3.457  13.283  1.00 97.97           H  
ATOM   3379  O   ILE A 208      -9.706   3.426  10.563  1.00 97.97           O  
ATOM   3380  CG1 ILE A 208     -11.632   1.777  14.391  1.00 97.97           C  
ATOM   3381 HG12 ILE A 208     -11.120   2.293  15.203  1.00 97.97           H  
ATOM   3382 HG13 ILE A 208     -11.060   0.880  14.157  1.00 97.97           H  
ATOM   3383  CG2 ILE A 208     -12.088   1.822  11.916  1.00 97.97           C  
ATOM   3384 HG21 ILE A 208     -12.998   1.260  12.130  1.00 97.97           H  
ATOM   3385 HG22 ILE A 208     -11.296   1.117  11.663  1.00 97.97           H  
ATOM   3386 HG23 ILE A 208     -12.293   2.456  11.053  1.00 97.97           H  
ATOM   3387  CD1 ILE A 208     -13.011   1.360  14.919  1.00 97.97           C  
ATOM   3388 HD11 ILE A 208     -13.592   2.249  15.159  1.00 97.97           H  
ATOM   3389 HD12 ILE A 208     -12.881   0.770  15.826  1.00 97.97           H  
ATOM   3390 HD13 ILE A 208     -13.548   0.751  14.191  1.00 97.97           H  
ATOM   3391  N   VAL A 209     -10.689   5.256  11.380  1.00 97.75           N  
ATOM   3392  H   VAL A 209     -11.166   5.678  12.164  1.00 97.75           H  
ATOM   3393  CA  VAL A 209     -10.562   6.015  10.124  1.00 97.75           C  
ATOM   3394  HA  VAL A 209     -11.040   5.442   9.328  1.00 97.75           H  
ATOM   3395  C   VAL A 209      -9.090   6.170   9.729  1.00 97.75           C  
ATOM   3396  CB  VAL A 209     -11.282   7.374  10.223  1.00 97.75           C  
ATOM   3397  HB  VAL A 209     -10.976   7.880  11.139  1.00 97.75           H  
ATOM   3398  O   VAL A 209      -8.725   5.898   8.585  1.00 97.75           O  
ATOM   3399  CG1 VAL A 209     -10.968   8.294   9.035  1.00 97.75           C  
ATOM   3400 HG11 VAL A 209     -11.182   7.783   8.096  1.00 97.75           H  
ATOM   3401 HG12 VAL A 209      -9.921   8.595   9.056  1.00 97.75           H  
ATOM   3402 HG13 VAL A 209     -11.576   9.197   9.100  1.00 97.75           H  
ATOM   3403  CG2 VAL A 209     -12.804   7.174  10.251  1.00 97.75           C  
ATOM   3404 HG21 VAL A 209     -13.090   6.483  11.044  1.00 97.75           H  
ATOM   3405 HG22 VAL A 209     -13.298   8.128  10.432  1.00 97.75           H  
ATOM   3406 HG23 VAL A 209     -13.147   6.768   9.299  1.00 97.75           H  
ATOM   3407  N   ASN A 210      -8.213   6.518  10.676  1.00 97.86           N  
ATOM   3408  H   ASN A 210      -8.566   6.756  11.592  1.00 97.86           H  
ATOM   3409  CA  ASN A 210      -6.772   6.602  10.420  1.00 97.86           C  
ATOM   3410  HA  ASN A 210      -6.608   7.255   9.563  1.00 97.86           H  
ATOM   3411  C   ASN A 210      -6.152   5.238  10.067  1.00 97.86           C  
ATOM   3412  CB  ASN A 210      -6.079   7.210  11.648  1.00 97.86           C  
ATOM   3413  HB2 ASN A 210      -5.000   7.111  11.529  1.00 97.86           H  
ATOM   3414  HB3 ASN A 210      -6.373   6.664  12.544  1.00 97.86           H  
ATOM   3415  O   ASN A 210      -5.241   5.169   9.231  1.00 97.86           O  
ATOM   3416  CG  ASN A 210      -6.370   8.686  11.835  1.00 97.86           C  
ATOM   3417  ND2 ASN A 210      -6.212   9.190  13.036  1.00 97.86           N  
ATOM   3418 HD21 ASN A 210      -6.026   8.571  13.812  1.00 97.86           H  
ATOM   3419 HD22 ASN A 210      -6.525  10.143  13.151  1.00 97.86           H  
ATOM   3420  OD1 ASN A 210      -6.687   9.419  10.915  1.00 97.86           O  
ATOM   3421  N   LEU A 211      -6.667   4.153  10.659  1.00 97.97           N  
ATOM   3422  H   LEU A 211      -7.393   4.290  11.348  1.00 97.97           H  
ATOM   3423  CA  LEU A 211      -6.256   2.779  10.372  1.00 97.97           C  
ATOM   3424  HA  LEU A 211      -5.182   2.717  10.545  1.00 97.97           H  
ATOM   3425  C   LEU A 211      -6.490   2.388   8.908  1.00 97.97           C  
ATOM   3426  CB  LEU A 211      -6.957   1.817  11.352  1.00 97.97           C  
ATOM   3427  HB2 LEU A 211      -8.036   1.948  11.274  1.00 97.97           H  
ATOM   3428  HB3 LEU A 211      -6.661   2.090  12.365  1.00 97.97           H  
ATOM   3429  O   LEU A 211      -5.750   1.550   8.404  1.00 97.97           O  
ATOM   3430  CG  LEU A 211      -6.693   0.317  11.150  1.00 97.97           C  
ATOM   3431  HG  LEU A 211      -7.027   0.016  10.157  1.00 97.97           H  
ATOM   3432  CD1 LEU A 211      -5.217  -0.033  11.305  1.00 97.97           C  
ATOM   3433 HD11 LEU A 211      -4.891   0.173  12.325  1.00 97.97           H  
ATOM   3434 HD12 LEU A 211      -4.614   0.541  10.602  1.00 97.97           H  
ATOM   3435 HD13 LEU A 211      -5.094  -1.093  11.081  1.00 97.97           H  
ATOM   3436  CD2 LEU A 211      -7.483  -0.490  12.180  1.00 97.97           C  
ATOM   3437 HD21 LEU A 211      -7.346  -1.558  12.010  1.00 97.97           H  
ATOM   3438 HD22 LEU A 211      -8.545  -0.255  12.098  1.00 97.97           H  
ATOM   3439 HD23 LEU A 211      -7.148  -0.248  13.188  1.00 97.97           H  
ATOM   3440  N   PHE A 212      -7.396   3.024   8.159  1.00 97.41           N  
ATOM   3441  H   PHE A 212      -8.025   3.688   8.587  1.00 97.41           H  
ATOM   3442  CA  PHE A 212      -7.520   2.740   6.722  1.00 97.41           C  
ATOM   3443  HA  PHE A 212      -7.653   1.664   6.613  1.00 97.41           H  
ATOM   3444  C   PHE A 212      -6.254   3.058   5.917  1.00 97.41           C  
ATOM   3445  CB  PHE A 212      -8.748   3.427   6.124  1.00 97.41           C  
ATOM   3446  HB2 PHE A 212      -8.766   3.237   5.050  1.00 97.41           H  
ATOM   3447  HB3 PHE A 212      -8.654   4.503   6.266  1.00 97.41           H  
ATOM   3448  O   PHE A 212      -6.058   2.492   4.846  1.00 97.41           O  
ATOM   3449  CG  PHE A 212     -10.066   2.943   6.692  1.00 97.41           C  
ATOM   3450  CD1 PHE A 212     -10.326   1.564   6.834  1.00 97.41           C  
ATOM   3451  HD1 PHE A 212      -9.597   0.829   6.525  1.00 97.41           H  
ATOM   3452  CD2 PHE A 212     -11.039   3.880   7.078  1.00 97.41           C  
ATOM   3453  HD2 PHE A 212     -10.848   4.936   6.964  1.00 97.41           H  
ATOM   3454  CE1 PHE A 212     -11.532   1.129   7.402  1.00 97.41           C  
ATOM   3455  HE1 PHE A 212     -11.725   0.075   7.538  1.00 97.41           H  
ATOM   3456  CE2 PHE A 212     -12.249   3.445   7.640  1.00 97.41           C  
ATOM   3457  HE2 PHE A 212     -12.985   4.168   7.957  1.00 97.41           H  
ATOM   3458  CZ  PHE A 212     -12.481   2.075   7.821  1.00 97.41           C  
ATOM   3459  HZ  PHE A 212     -13.392   1.756   8.306  1.00 97.41           H  
ATOM   3460  N   THR A 213      -5.309   3.838   6.453  1.00 97.43           N  
ATOM   3461  H   THR A 213      -5.508   4.288   7.335  1.00 97.43           H  
ATOM   3462  CA  THR A 213      -3.962   3.972   5.864  1.00 97.43           C  
ATOM   3463  HA  THR A 213      -4.066   4.371   4.855  1.00 97.43           H  
ATOM   3464  C   THR A 213      -3.235   2.618   5.770  1.00 97.43           C  
ATOM   3465  CB  THR A 213      -3.106   4.947   6.687  1.00 97.43           C  
ATOM   3466  HB  THR A 213      -2.855   4.488   7.643  1.00 97.43           H  
ATOM   3467  O   THR A 213      -2.518   2.338   4.801  1.00 97.43           O  
ATOM   3468  CG2 THR A 213      -1.820   5.319   5.949  1.00 97.43           C  
ATOM   3469 HG21 THR A 213      -1.323   6.141   6.465  1.00 97.43           H  
ATOM   3470 HG22 THR A 213      -1.145   4.464   5.923  1.00 97.43           H  
ATOM   3471 HG23 THR A 213      -2.054   5.638   4.933  1.00 97.43           H  
ATOM   3472  OG1 THR A 213      -3.800   6.144   6.937  1.00 97.43           O  
ATOM   3473  HG1 THR A 213      -4.361   5.997   7.702  1.00 97.43           H  
ATOM   3474  N   PHE A 214      -3.458   1.732   6.746  1.00 97.74           N  
ATOM   3475  H   PHE A 214      -4.115   1.979   7.472  1.00 97.74           H  
ATOM   3476  CA  PHE A 214      -2.934   0.368   6.766  1.00 97.74           C  
ATOM   3477  HA  PHE A 214      -1.850   0.402   6.651  1.00 97.74           H  
ATOM   3478  C   PHE A 214      -3.511  -0.495   5.645  1.00 97.74           C  
ATOM   3479  CB  PHE A 214      -3.272  -0.275   8.113  1.00 97.74           C  
ATOM   3480  HB2 PHE A 214      -2.871   0.342   8.917  1.00 97.74           H  
ATOM   3481  HB3 PHE A 214      -4.356  -0.305   8.220  1.00 97.74           H  
ATOM   3482  O   PHE A 214      -2.765  -1.257   5.027  1.00 97.74           O  
ATOM   3483  CG  PHE A 214      -2.792  -1.692   8.296  1.00 97.74           C  
ATOM   3484  CD1 PHE A 214      -3.724  -2.700   8.602  1.00 97.74           C  
ATOM   3485  HD1 PHE A 214      -4.774  -2.467   8.703  1.00 97.74           H  
ATOM   3486  CD2 PHE A 214      -1.425  -2.001   8.190  1.00 97.74           C  
ATOM   3487  HD2 PHE A 214      -0.710  -1.223   7.968  1.00 97.74           H  
ATOM   3488  CE1 PHE A 214      -3.285  -4.012   8.821  1.00 97.74           C  
ATOM   3489  HE1 PHE A 214      -3.999  -4.771   9.106  1.00 97.74           H  
ATOM   3490  CE2 PHE A 214      -0.990  -3.320   8.393  1.00 97.74           C  
ATOM   3491  HE2 PHE A 214       0.061  -3.557   8.329  1.00 97.74           H  
ATOM   3492  CZ  PHE A 214      -1.920  -4.324   8.716  1.00 97.74           C  
ATOM   3493  HZ  PHE A 214      -1.580  -5.331   8.912  1.00 97.74           H  
ATOM   3494  N   THR A 215      -4.799  -0.342   5.328  1.00 96.92           N  
ATOM   3495  H   THR A 215      -5.353   0.323   5.849  1.00 96.92           H  
ATOM   3496  CA  THR A 215      -5.514  -1.175   4.348  1.00 96.92           C  
ATOM   3497  HA  THR A 215      -4.975  -2.116   4.234  1.00 96.92           H  
ATOM   3498  C   THR A 215      -5.585  -0.579   2.947  1.00 96.92           C  
ATOM   3499  CB  THR A 215      -6.926  -1.528   4.830  1.00 96.92           C  
ATOM   3500  HB  THR A 215      -7.404  -2.173   4.093  1.00 96.92           H  
ATOM   3501  O   THR A 215      -5.843  -1.322   2.007  1.00 96.92           O  
ATOM   3502  CG2 THR A 215      -6.912  -2.237   6.183  1.00 96.92           C  
ATOM   3503 HG21 THR A 215      -6.589  -1.553   6.968  1.00 96.92           H  
ATOM   3504 HG22 THR A 215      -7.917  -2.589   6.418  1.00 96.92           H  
ATOM   3505 HG23 THR A 215      -6.244  -3.098   6.156  1.00 96.92           H  
ATOM   3506  OG1 THR A 215      -7.678  -0.353   4.986  1.00 96.92           O  
ATOM   3507  HG1 THR A 215      -8.609  -0.586   4.961  1.00 96.92           H  
ATOM   3508  N   ASN A 216      -5.277   0.712   2.785  1.00 95.75           N  
ATOM   3509  H   ASN A 216      -5.245   1.276   3.622  1.00 95.75           H  
ATOM   3510  CA  ASN A 216      -5.412   1.433   1.518  1.00 95.75           C  
ATOM   3511  HA  ASN A 216      -6.473   1.444   1.268  1.00 95.75           H  
ATOM   3512  C   ASN A 216      -4.662   0.762   0.354  1.00 95.75           C  
ATOM   3513  CB  ASN A 216      -4.932   2.886   1.716  1.00 95.75           C  
ATOM   3514  HB2 ASN A 216      -3.842   2.922   1.721  1.00 95.75           H  
ATOM   3515  HB3 ASN A 216      -5.299   3.279   2.665  1.00 95.75           H  
ATOM   3516  O   ASN A 216      -3.569   0.221   0.553  1.00 95.75           O  
ATOM   3517  CG  ASN A 216      -5.460   3.820   0.644  1.00 95.75           C  
ATOM   3518  ND2 ASN A 216      -4.968   5.033   0.576  1.00 95.75           N  
ATOM   3519 HD21 ASN A 216      -5.379   5.617  -0.138  1.00 95.75           H  
ATOM   3520 HD22 ASN A 216      -4.271   5.356   1.232  1.00 95.75           H  
ATOM   3521  OD1 ASN A 216      -6.341   3.484  -0.124  1.00 95.75           O  
ATOM   3522  N   LEU A 217      -5.198   0.840  -0.861  1.00 95.58           N  
ATOM   3523  H   LEU A 217      -6.040   1.384  -0.982  1.00 95.58           H  
ATOM   3524  CA  LEU A 217      -4.498   0.388  -2.060  1.00 95.58           C  
ATOM   3525  HA  LEU A 217      -4.157  -0.632  -1.882  1.00 95.58           H  
ATOM   3526  C   LEU A 217      -3.249   1.252  -2.312  1.00 95.58           C  
ATOM   3527  CB  LEU A 217      -5.503   0.327  -3.226  1.00 95.58           C  
ATOM   3528  HB2 LEU A 217      -6.229  -0.440  -2.958  1.00 95.58           H  
ATOM   3529  HB3 LEU A 217      -6.043   1.271  -3.305  1.00 95.58           H  
ATOM   3530  O   LEU A 217      -3.194   2.436  -1.982  1.00 95.58           O  
ATOM   3531  CG  LEU A 217      -4.908  -0.036  -4.601  1.00 95.58           C  
ATOM   3532  HG  LEU A 217      -4.023  -0.656  -4.459  1.00 95.58           H  
ATOM   3533  CD1 LEU A 217      -5.888  -0.845  -5.444  1.00 95.58           C  
ATOM   3534 HD11 LEU A 217      -5.439  -1.101  -6.404  1.00 95.58           H  
ATOM   3535 HD12 LEU A 217      -6.162  -1.764  -4.926  1.00 95.58           H  
ATOM   3536 HD13 LEU A 217      -6.789  -0.258  -5.623  1.00 95.58           H  
ATOM   3537  CD2 LEU A 217      -4.523   1.214  -5.398  1.00 95.58           C  
ATOM   3538 HD21 LEU A 217      -4.113   0.929  -6.367  1.00 95.58           H  
ATOM   3539 HD22 LEU A 217      -5.415   1.815  -5.570  1.00 95.58           H  
ATOM   3540 HD23 LEU A 217      -3.792   1.818  -4.861  1.00 95.58           H  
ATOM   3541  N   GLY A 218      -2.211   0.643  -2.886  1.00 95.76           N  
ATOM   3542  H   GLY A 218      -2.326  -0.315  -3.183  1.00 95.76           H  
ATOM   3543  CA  GLY A 218      -0.973   1.321  -3.247  1.00 95.76           C  
ATOM   3544  HA2 GLY A 218      -0.564   0.859  -4.145  1.00 95.76           H  
ATOM   3545  HA3 GLY A 218      -1.195   2.359  -3.494  1.00 95.76           H  
ATOM   3546  C   GLY A 218       0.101   1.287  -2.159  1.00 95.76           C  
ATOM   3547  O   GLY A 218       0.314   0.276  -1.472  1.00 95.76           O  
ATOM   3548  N   ALA A 219       0.866   2.377  -2.083  1.00 95.27           N  
ATOM   3549  H   ALA A 219       0.615   3.166  -2.661  1.00 95.27           H  
ATOM   3550  CA  ALA A 219       2.073   2.469  -1.275  1.00 95.27           C  
ATOM   3551  HA  ALA A 219       2.715   1.632  -1.550  1.00 95.27           H  
ATOM   3552  C   ALA A 219       1.755   2.417   0.229  1.00 95.27           C  
ATOM   3553  CB  ALA A 219       2.833   3.752  -1.632  1.00 95.27           C  
ATOM   3554  HB1 ALA A 219       2.985   3.815  -2.709  1.00 95.27           H  
ATOM   3555  HB2 ALA A 219       3.799   3.758  -1.126  1.00 95.27           H  
ATOM   3556  HB3 ALA A 219       2.257   4.620  -1.310  1.00 95.27           H  
ATOM   3557  O   ALA A 219       0.976   3.232   0.722  1.00 95.27           O  
ATOM   3558  N   PRO A 220       2.399   1.522   0.996  1.00 96.42           N  
ATOM   3559  CA  PRO A 220       2.322   1.549   2.450  1.00 96.42           C  
ATOM   3560  HA  PRO A 220       1.283   1.403   2.745  1.00 96.42           H  
ATOM   3561  C   PRO A 220       2.836   2.881   3.016  1.00 96.42           C  
ATOM   3562  CB  PRO A 220       3.156   0.351   2.914  1.00 96.42           C  
ATOM   3563  HB2 PRO A 220       4.201   0.639   3.029  1.00 96.42           H  
ATOM   3564  HB3 PRO A 220       2.765  -0.093   3.830  1.00 96.42           H  
ATOM   3565  O   PRO A 220       3.904   3.367   2.622  1.00 96.42           O  
ATOM   3566  CG  PRO A 220       3.063  -0.602   1.729  1.00 96.42           C  
ATOM   3567  HG2 PRO A 220       3.882  -1.321   1.693  1.00 96.42           H  
ATOM   3568  HG3 PRO A 220       2.093  -1.098   1.746  1.00 96.42           H  
ATOM   3569  CD  PRO A 220       3.125   0.347   0.545  1.00 96.42           C  
ATOM   3570  HD2 PRO A 220       4.159   0.612   0.327  1.00 96.42           H  
ATOM   3571  HD3 PRO A 220       2.656  -0.119  -0.321  1.00 96.42           H  
ATOM   3572  N   ALA A 221       2.106   3.437   3.980  1.00 96.95           N  
ATOM   3573  H   ALA A 221       1.243   2.993   4.262  1.00 96.95           H  
ATOM   3574  CA  ALA A 221       2.452   4.663   4.690  1.00 96.95           C  
ATOM   3575  HA  ALA A 221       3.479   4.943   4.458  1.00 96.95           H  
ATOM   3576  C   ALA A 221       2.365   4.441   6.205  1.00 96.95           C  
ATOM   3577  CB  ALA A 221       1.545   5.798   4.205  1.00 96.95           C  
ATOM   3578  HB1 ALA A 221       0.500   5.542   4.383  1.00 96.95           H  
ATOM   3579  HB2 ALA A 221       1.777   6.717   4.743  1.00 96.95           H  
ATOM   3580  HB3 ALA A 221       1.690   5.959   3.137  1.00 96.95           H  
ATOM   3581  O   ALA A 221       1.594   3.601   6.669  1.00 96.95           O  
ATOM   3582  N   ALA A 222       3.204   5.157   6.955  1.00 97.77           N  
ATOM   3583  H   ALA A 222       3.746   5.890   6.520  1.00 97.77           H  
ATOM   3584  CA  ALA A 222       3.101   5.188   8.407  1.00 97.77           C  
ATOM   3585  HA  ALA A 222       2.979   4.168   8.773  1.00 97.77           H  
ATOM   3586  C   ALA A 222       1.862   5.997   8.807  1.00 97.77           C  
ATOM   3587  CB  ALA A 222       4.388   5.771   9.002  1.00 97.77           C  
ATOM   3588  HB1 ALA A 222       4.525   6.799   8.668  1.00 97.77           H  
ATOM   3589  HB2 ALA A 222       5.245   5.169   8.698  1.00 97.77           H  
ATOM   3590  HB3 ALA A 222       4.322   5.756  10.089  1.00 97.77           H  
ATOM   3591  O   ALA A 222       1.494   6.949   8.117  1.00 97.77           O  
ATOM   3592  N   PHE A 223       1.230   5.628   9.914  1.00 98.04           N  
ATOM   3593  H   PHE A 223       1.587   4.848  10.447  1.00 98.04           H  
ATOM   3594  CA  PHE A 223       0.013   6.278  10.396  1.00 98.04           C  
ATOM   3595  HA  PHE A 223       0.023   7.322  10.084  1.00 98.04           H  
ATOM   3596  C   PHE A 223      -0.043   6.259  11.921  1.00 98.04           C  
ATOM   3597  CB  PHE A 223      -1.224   5.616   9.770  1.00 98.04           C  
ATOM   3598  HB2 PHE A 223      -1.128   5.679   8.686  1.00 98.04           H  
ATOM   3599  HB3 PHE A 223      -2.110   6.188  10.043  1.00 98.04           H  
ATOM   3600  O   PHE A 223       0.669   5.495  12.575  1.00 98.04           O  
ATOM   3601  CG  PHE A 223      -1.436   4.164  10.152  1.00 98.04           C  
ATOM   3602  CD1 PHE A 223      -0.666   3.154   9.543  1.00 98.04           C  
ATOM   3603  HD1 PHE A 223       0.058   3.407   8.783  1.00 98.04           H  
ATOM   3604  CD2 PHE A 223      -2.394   3.822  11.124  1.00 98.04           C  
ATOM   3605  HD2 PHE A 223      -3.013   4.584  11.575  1.00 98.04           H  
ATOM   3606  CE1 PHE A 223      -0.814   1.816   9.943  1.00 98.04           C  
ATOM   3607  HE1 PHE A 223      -0.203   1.046   9.496  1.00 98.04           H  
ATOM   3608  CE2 PHE A 223      -2.557   2.481  11.506  1.00 98.04           C  
ATOM   3609  HE2 PHE A 223      -3.307   2.211  12.235  1.00 98.04           H  
ATOM   3610  CZ  PHE A 223      -1.753   1.484  10.934  1.00 98.04           C  
ATOM   3611  HZ  PHE A 223      -1.875   0.458  11.246  1.00 98.04           H  
ATOM   3612  N   LYS A 224      -0.887   7.122  12.487  1.00 97.97           N  
ATOM   3613  H   LYS A 224      -1.491   7.663  11.885  1.00 97.97           H  
ATOM   3614  CA  LYS A 224      -1.203   7.104  13.915  1.00 97.97           C  
ATOM   3615  HA  LYS A 224      -0.382   6.650  14.471  1.00 97.97           H  
ATOM   3616  C   LYS A 224      -2.433   6.240  14.157  1.00 97.97           C  
ATOM   3617  CB  LYS A 224      -1.416   8.521  14.454  1.00 97.97           C  
ATOM   3618  HB2 LYS A 224      -1.801   8.438  15.471  1.00 97.97           H  
ATOM   3619  HB3 LYS A 224      -2.161   9.040  13.850  1.00 97.97           H  
ATOM   3620  O   LYS A 224      -3.437   6.404  13.469  1.00 97.97           O  
ATOM   3621  CG  LYS A 224      -0.111   9.329  14.488  1.00 97.97           C  
ATOM   3622  HG2 LYS A 224       0.221   9.544  13.472  1.00 97.97           H  
ATOM   3623  HG3 LYS A 224       0.656   8.749  15.001  1.00 97.97           H  
ATOM   3624  CD  LYS A 224      -0.342  10.638  15.249  1.00 97.97           C  
ATOM   3625  HD2 LYS A 224      -1.084  11.238  14.722  1.00 97.97           H  
ATOM   3626  HD3 LYS A 224      -0.724  10.399  16.241  1.00 97.97           H  
ATOM   3627  CE  LYS A 224       0.964  11.425  15.390  1.00 97.97           C  
ATOM   3628  HE2 LYS A 224       1.723  10.758  15.797  1.00 97.97           H  
ATOM   3629  HE3 LYS A 224       1.291  11.746  14.401  1.00 97.97           H  
ATOM   3630  NZ  LYS A 224       0.778  12.591  16.289  1.00 97.97           N  
ATOM   3631  HZ1 LYS A 224       1.641  13.104  16.402  1.00 97.97           H  
ATOM   3632  HZ2 LYS A 224       0.066  13.211  15.929  1.00 97.97           H  
ATOM   3633  HZ3 LYS A 224       0.480  12.274  17.200  1.00 97.97           H  
ATOM   3634  N   PHE A 225      -2.350   5.360  15.142  1.00 97.96           N  
ATOM   3635  H   PHE A 225      -1.488   5.299  15.664  1.00 97.96           H  
ATOM   3636  CA  PHE A 225      -3.470   4.592  15.659  1.00 97.96           C  
ATOM   3637  HA  PHE A 225      -4.400   4.948  15.216  1.00 97.96           H  
ATOM   3638  C   PHE A 225      -3.526   4.832  17.164  1.00 97.96           C  
ATOM   3639  CB  PHE A 225      -3.281   3.117  15.296  1.00 97.96           C  
ATOM   3640  HB2 PHE A 225      -3.035   3.050  14.236  1.00 97.96           H  
ATOM   3641  HB3 PHE A 225      -2.438   2.711  15.855  1.00 97.96           H  
ATOM   3642  O   PHE A 225      -2.590   4.464  17.875  1.00 97.96           O  
ATOM   3643  CG  PHE A 225      -4.517   2.282  15.544  1.00 97.96           C  
ATOM   3644  CD1 PHE A 225      -4.490   1.224  16.468  1.00 97.96           C  
ATOM   3645  HD1 PHE A 225      -3.585   0.996  17.011  1.00 97.96           H  
ATOM   3646  CD2 PHE A 225      -5.708   2.580  14.859  1.00 97.96           C  
ATOM   3647  HD2 PHE A 225      -5.732   3.390  14.145  1.00 97.96           H  
ATOM   3648  CE1 PHE A 225      -5.652   0.471  16.703  1.00 97.96           C  
ATOM   3649  HE1 PHE A 225      -5.636  -0.329  17.429  1.00 97.96           H  
ATOM   3650  CE2 PHE A 225      -6.872   1.828  15.100  1.00 97.96           C  
ATOM   3651  HE2 PHE A 225      -7.789   2.060  14.578  1.00 97.96           H  
ATOM   3652  CZ  PHE A 225      -6.841   0.766  16.017  1.00 97.96           C  
ATOM   3653  HZ  PHE A 225      -7.731   0.184  16.203  1.00 97.96           H  
ATOM   3654  N   PHE A 226      -4.565   5.539  17.613  1.00 96.57           N  
ATOM   3655  H   PHE A 226      -5.341   5.738  16.997  1.00 96.57           H  
ATOM   3656  CA  PHE A 226      -4.576   6.211  18.913  1.00 96.57           C  
ATOM   3657  HA  PHE A 226      -5.439   6.876  18.936  1.00 96.57           H  
ATOM   3658  C   PHE A 226      -3.341   7.119  19.084  1.00 96.57           C  
ATOM   3659  CB  PHE A 226      -4.798   5.175  20.033  1.00 96.57           C  
ATOM   3660  HB2 PHE A 226      -3.960   4.479  20.079  1.00 96.57           H  
ATOM   3661  HB3 PHE A 226      -4.840   5.691  20.992  1.00 96.57           H  
ATOM   3662  O   PHE A 226      -3.025   7.932  18.209  1.00 96.57           O  
ATOM   3663  CG  PHE A 226      -6.084   4.396  19.875  1.00 96.57           C  
ATOM   3664  CD1 PHE A 226      -7.294   4.965  20.315  1.00 96.57           C  
ATOM   3665  HD1 PHE A 226      -7.297   5.942  20.775  1.00 96.57           H  
ATOM   3666  CD2 PHE A 226      -6.082   3.120  19.283  1.00 96.57           C  
ATOM   3667  HD2 PHE A 226      -5.153   2.677  18.955  1.00 96.57           H  
ATOM   3668  CE1 PHE A 226      -8.499   4.259  20.166  1.00 96.57           C  
ATOM   3669  HE1 PHE A 226      -9.423   4.690  20.523  1.00 96.57           H  
ATOM   3670  CE2 PHE A 226      -7.288   2.414  19.138  1.00 96.57           C  
ATOM   3671  HE2 PHE A 226      -7.283   1.424  18.707  1.00 96.57           H  
ATOM   3672  CZ  PHE A 226      -8.497   2.981  19.581  1.00 96.57           C  
ATOM   3673  HZ  PHE A 226      -9.420   2.426  19.495  1.00 96.57           H  
ATOM   3674  N   ASP A 227      -2.627   6.984  20.195  1.00 94.28           N  
ATOM   3675  H   ASP A 227      -2.870   6.246  20.840  1.00 94.28           H  
ATOM   3676  CA  ASP A 227      -1.423   7.737  20.543  1.00 94.28           C  
ATOM   3677  HA  ASP A 227      -1.534   8.757  20.176  1.00 94.28           H  
ATOM   3678  C   ASP A 227      -0.134   7.168  19.920  1.00 94.28           C  
ATOM   3679  CB  ASP A 227      -1.335   7.799  22.074  1.00 94.28           C  
ATOM   3680  HB2 ASP A 227      -2.259   8.226  22.465  1.00 94.28           H  
ATOM   3681  HB3 ASP A 227      -0.521   8.471  22.345  1.00 94.28           H  
ATOM   3682  O   ASP A 227       0.942   7.760  20.033  1.00 94.28           O  
ATOM   3683  CG  ASP A 227      -1.098   6.435  22.741  1.00 94.28           C  
ATOM   3684  OD1 ASP A 227      -1.319   5.392  22.073  1.00 94.28           O  
ATOM   3685  OD2 ASP A 227      -0.653   6.464  23.905  1.00 94.28           O  
ATOM   3686  N   THR A 228      -0.233   6.046  19.205  1.00 97.78           N  
ATOM   3687  H   THR A 228      -1.144   5.614  19.145  1.00 97.78           H  
ATOM   3688  CA  THR A 228       0.922   5.280  18.751  1.00 97.78           C  
ATOM   3689  HA  THR A 228       1.815   5.682  19.231  1.00 97.78           H  
ATOM   3690  C   THR A 228       1.117   5.378  17.239  1.00 97.78           C  
ATOM   3691  CB  THR A 228       0.796   3.837  19.238  1.00 97.78           C  
ATOM   3692  HB  THR A 228      -0.133   3.394  18.879  1.00 97.78           H  
ATOM   3693  O   THR A 228       0.198   5.182  16.445  1.00 97.78           O  
ATOM   3694  CG2 THR A 228       1.991   2.991  18.791  1.00 97.78           C  
ATOM   3695 HG21 THR A 228       2.919   3.515  19.021  1.00 97.78           H  
ATOM   3696 HG22 THR A 228       1.917   2.790  17.722  1.00 97.78           H  
ATOM   3697 HG23 THR A 228       1.970   2.052  19.344  1.00 97.78           H  
ATOM   3698  OG1 THR A 228       0.833   3.801  20.644  1.00 97.78           O  
ATOM   3699  HG1 THR A 228       0.082   4.265  21.020  1.00 97.78           H  
ATOM   3700  N   THR A 229       2.353   5.643  16.802  1.00 98.17           N  
ATOM   3701  H   THR A 229       3.085   5.749  17.490  1.00 98.17           H  
ATOM   3702  CA  THR A 229       2.709   5.569  15.375  1.00 98.17           C  
ATOM   3703  HA  THR A 229       1.845   5.881  14.789  1.00 98.17           H  
ATOM   3704  C   THR A 229       3.033   4.127  14.985  1.00 98.17           C  
ATOM   3705  CB  THR A 229       3.845   6.534  15.010  1.00 98.17           C  
ATOM   3706  HB  THR A 229       4.740   6.274  15.574  1.00 98.17           H  
ATOM   3707  O   THR A 229       3.819   3.435  15.645  1.00 98.17           O  
ATOM   3708  CG2 THR A 229       4.171   6.541  13.515  1.00 98.17           C  
ATOM   3709 HG21 THR A 229       4.907   7.319  13.309  1.00 98.17           H  
ATOM   3710 HG22 THR A 229       3.268   6.740  12.937  1.00 98.17           H  
ATOM   3711 HG23 THR A 229       4.589   5.580  13.215  1.00 98.17           H  
ATOM   3712  OG1 THR A 229       3.447   7.845  15.351  1.00 98.17           O  
ATOM   3713  HG1 THR A 229       3.139   7.813  16.260  1.00 98.17           H  
ATOM   3714  N   ILE A 230       2.429   3.671  13.893  1.00 98.09           N  
ATOM   3715  H   ILE A 230       1.774   4.278  13.422  1.00 98.09           H  
ATOM   3716  CA  ILE A 230       2.676   2.369  13.280  1.00 98.09           C  
ATOM   3717  HA  ILE A 230       3.315   1.771  13.930  1.00 98.09           H  
ATOM   3718  C   ILE A 230       3.433   2.615  11.978  1.00 98.09           C  
ATOM   3719  CB  ILE A 230       1.350   1.600  13.100  1.00 98.09           C  
ATOM   3720  HB  ILE A 230       0.690   2.185  12.460  1.00 98.09           H  
ATOM   3721  O   ILE A 230       2.927   3.279  11.071  1.00 98.09           O  
ATOM   3722  CG1 ILE A 230       0.672   1.436  14.482  1.00 98.09           C  
ATOM   3723 HG12 ILE A 230       0.367   2.415  14.852  1.00 98.09           H  
ATOM   3724 HG13 ILE A 230       1.387   1.017  15.191  1.00 98.09           H  
ATOM   3725  CG2 ILE A 230       1.611   0.242  12.417  1.00 98.09           C  
ATOM   3726 HG21 ILE A 230       0.664  -0.260  12.218  1.00 98.09           H  
ATOM   3727 HG22 ILE A 230       2.227  -0.393  13.053  1.00 98.09           H  
ATOM   3728 HG23 ILE A 230       2.107   0.393  11.459  1.00 98.09           H  
ATOM   3729  CD1 ILE A 230      -0.570   0.549  14.483  1.00 98.09           C  
ATOM   3730 HD11 ILE A 230      -1.067   0.619  15.450  1.00 98.09           H  
ATOM   3731 HD12 ILE A 230      -0.260  -0.485  14.328  1.00 98.09           H  
ATOM   3732 HD13 ILE A 230      -1.262   0.866  13.703  1.00 98.09           H  
ATOM   3733  N   ASP A 231       4.669   2.116  11.904  1.00 97.54           N  
ATOM   3734  H   ASP A 231       5.032   1.566  12.669  1.00 97.54           H  
ATOM   3735  CA  ASP A 231       5.483   2.236  10.695  1.00 97.54           C  
ATOM   3736  HA  ASP A 231       5.376   3.260  10.337  1.00 97.54           H  
ATOM   3737  C   ASP A 231       4.962   1.310   9.587  1.00 97.54           C  
ATOM   3738  CB  ASP A 231       6.980   2.016  10.993  1.00 97.54           C  
ATOM   3739  HB2 ASP A 231       7.152   0.960  11.201  1.00 97.54           H  
ATOM   3740  HB3 ASP A 231       7.247   2.587  11.882  1.00 97.54           H  
ATOM   3741  O   ASP A 231       4.289   0.306   9.826  1.00 97.54           O  
ATOM   3742  CG  ASP A 231       7.899   2.474   9.840  1.00 97.54           C  
ATOM   3743  OD1 ASP A 231       7.433   3.246   8.964  1.00 97.54           O  
ATOM   3744  OD2 ASP A 231       9.070   2.043   9.804  1.00 97.54           O  
ATOM   3745  N   ARG A 232       5.269   1.650   8.342  1.00 95.53           N  
ATOM   3746  H   ARG A 232       5.935   2.404   8.245  1.00 95.53           H  
ATOM   3747  CA  ARG A 232       4.825   0.912   7.163  1.00 95.53           C  
ATOM   3748  HA  ARG A 232       3.774   0.664   7.310  1.00 95.53           H  
ATOM   3749  C   ARG A 232       5.588  -0.401   6.972  1.00 95.53           C  
ATOM   3750  CB  ARG A 232       4.933   1.811   5.930  1.00 95.53           C  
ATOM   3751  HB2 ARG A 232       4.252   2.652   6.061  1.00 95.53           H  
ATOM   3752  HB3 ARG A 232       4.604   1.238   5.064  1.00 95.53           H  
ATOM   3753  O   ARG A 232       6.817  -0.420   6.950  1.00 95.53           O  
ATOM   3754  CG  ARG A 232       6.345   2.358   5.669  1.00 95.53           C  
ATOM   3755  HG2 ARG A 232       6.659   2.984   6.504  1.00 95.53           H  
ATOM   3756  HG3 ARG A 232       7.061   1.547   5.535  1.00 95.53           H  
ATOM   3757  CD  ARG A 232       6.337   3.198   4.403  1.00 95.53           C  
ATOM   3758  HD2 ARG A 232       5.572   3.967   4.499  1.00 95.53           H  
ATOM   3759  HD3 ARG A 232       6.094   2.551   3.560  1.00 95.53           H  
ATOM   3760  NE  ARG A 232       7.641   3.835   4.181  1.00 95.53           N  
ATOM   3761  HE  ARG A 232       8.281   3.823   4.962  1.00 95.53           H  
ATOM   3762  NH1 ARG A 232       7.057   4.795   2.190  1.00 95.53           N  
ATOM   3763 HH11 ARG A 232       6.133   4.401   2.292  1.00 95.53           H  
ATOM   3764 HH12 ARG A 232       7.274   5.333   1.363  1.00 95.53           H  
ATOM   3765  NH2 ARG A 232       9.119   5.103   3.003  1.00 95.53           N  
ATOM   3766 HH21 ARG A 232       9.775   5.030   3.767  1.00 95.53           H  
ATOM   3767 HH22 ARG A 232       9.288   5.732   2.231  1.00 95.53           H  
ATOM   3768  CZ  ARG A 232       7.936   4.569   3.126  1.00 95.53           C  
ATOM   3769  N   LYS A 233       4.873  -1.480   6.642  1.00 95.97           N  
ATOM   3770  H   LYS A 233       3.867  -1.435   6.727  1.00 95.97           H  
ATOM   3771  CA  LYS A 233       5.487  -2.672   6.038  1.00 95.97           C  
ATOM   3772  HA  LYS A 233       6.436  -2.859   6.541  1.00 95.97           H  
ATOM   3773  C   LYS A 233       5.769  -2.410   4.559  1.00 95.97           C  
ATOM   3774  CB  LYS A 233       4.599  -3.910   6.248  1.00 95.97           C  
ATOM   3775  HB2 LYS A 233       3.624  -3.761   5.784  1.00 95.97           H  
ATOM   3776  HB3 LYS A 233       4.459  -4.065   7.318  1.00 95.97           H  
ATOM   3777  O   LYS A 233       4.836  -2.216   3.787  1.00 95.97           O  
ATOM   3778  CG  LYS A 233       5.275  -5.149   5.635  1.00 95.97           C  
ATOM   3779  HG2 LYS A 233       5.278  -5.064   4.548  1.00 95.97           H  
ATOM   3780  HG3 LYS A 233       6.307  -5.189   5.982  1.00 95.97           H  
ATOM   3781  CD  LYS A 233       4.587  -6.462   6.020  1.00 95.97           C  
ATOM   3782  HD2 LYS A 233       3.582  -6.490   5.598  1.00 95.97           H  
ATOM   3783  HD3 LYS A 233       4.543  -6.527   7.107  1.00 95.97           H  
ATOM   3784  CE  LYS A 233       5.404  -7.634   5.459  1.00 95.97           C  
ATOM   3785  HE2 LYS A 233       5.238  -7.686   4.382  1.00 95.97           H  
ATOM   3786  HE3 LYS A 233       6.461  -7.426   5.624  1.00 95.97           H  
ATOM   3787  NZ  LYS A 233       5.062  -8.933   6.090  1.00 95.97           N  
ATOM   3788  HZ1 LYS A 233       5.169  -8.909   7.094  1.00 95.97           H  
ATOM   3789  HZ2 LYS A 233       5.614  -9.693   5.720  1.00 95.97           H  
ATOM   3790  HZ3 LYS A 233       4.097  -9.165   5.901  1.00 95.97           H  
ATOM   3791  N   ARG A 234       7.041  -2.411   4.150  1.00 95.15           N  
ATOM   3792  H   ARG A 234       7.753  -2.607   4.839  1.00 95.15           H  
ATOM   3793  CA  ARG A 234       7.429  -2.314   2.730  1.00 95.15           C  
ATOM   3794  HA  ARG A 234       6.655  -1.769   2.190  1.00 95.15           H  
ATOM   3795  C   ARG A 234       7.518  -3.701   2.098  1.00 95.15           C  
ATOM   3796  CB  ARG A 234       8.753  -1.560   2.551  1.00 95.15           C  
ATOM   3797  HB2 ARG A 234       8.948  -1.467   1.483  1.00 95.15           H  
ATOM   3798  HB3 ARG A 234       9.559  -2.141   2.999  1.00 95.15           H  
ATOM   3799  O   ARG A 234       7.971  -4.642   2.744  1.00 95.15           O  
ATOM   3800  CG  ARG A 234       8.745  -0.158   3.171  1.00 95.15           C  
ATOM   3801  HG2 ARG A 234       8.717  -0.253   4.256  1.00 95.15           H  
ATOM   3802  HG3 ARG A 234       7.868   0.397   2.838  1.00 95.15           H  
ATOM   3803  CD  ARG A 234      10.013   0.590   2.750  1.00 95.15           C  
ATOM   3804  HD2 ARG A 234       9.871   0.969   1.738  1.00 95.15           H  
ATOM   3805  HD3 ARG A 234      10.850  -0.108   2.747  1.00 95.15           H  
ATOM   3806  NE  ARG A 234      10.323   1.685   3.687  1.00 95.15           N  
ATOM   3807  HE  ARG A 234       9.883   1.625   4.594  1.00 95.15           H  
ATOM   3808  NH1 ARG A 234      11.932   2.704   2.408  1.00 95.15           N  
ATOM   3809 HH11 ARG A 234      12.689   3.364   2.306  1.00 95.15           H  
ATOM   3810 HH12 ARG A 234      11.720   2.054   1.665  1.00 95.15           H  
ATOM   3811  NH2 ARG A 234      11.515   3.450   4.481  1.00 95.15           N  
ATOM   3812 HH21 ARG A 234      11.159   3.251   5.406  1.00 95.15           H  
ATOM   3813 HH22 ARG A 234      12.329   4.043   4.415  1.00 95.15           H  
ATOM   3814  CZ  ARG A 234      11.253   2.605   3.519  1.00 95.15           C  
ATOM   3815  N   TYR A 235       7.158  -3.805   0.822  1.00 96.26           N  
ATOM   3816  H   TYR A 235       6.802  -2.989   0.345  1.00 96.26           H  
ATOM   3817  CA  TYR A 235       7.243  -5.046   0.049  1.00 96.26           C  
ATOM   3818  HA  TYR A 235       7.441  -5.882   0.721  1.00 96.26           H  
ATOM   3819  C   TYR A 235       8.416  -4.962  -0.931  1.00 96.26           C  
ATOM   3820  CB  TYR A 235       5.901  -5.340  -0.632  1.00 96.26           C  
ATOM   3821  HB2 TYR A 235       5.950  -6.325  -1.095  1.00 96.26           H  
ATOM   3822  HB3 TYR A 235       5.743  -4.609  -1.426  1.00 96.26           H  
ATOM   3823  O   TYR A 235       8.243  -4.788  -2.133  1.00 96.26           O  
ATOM   3824  CG  TYR A 235       4.712  -5.297   0.301  1.00 96.26           C  
ATOM   3825  CD1 TYR A 235       4.421  -6.400   1.126  1.00 96.26           C  
ATOM   3826  HD1 TYR A 235       5.022  -7.295   1.062  1.00 96.26           H  
ATOM   3827  CD2 TYR A 235       3.915  -4.138   0.358  1.00 96.26           C  
ATOM   3828  HD2 TYR A 235       4.132  -3.305  -0.294  1.00 96.26           H  
ATOM   3829  CE1 TYR A 235       3.348  -6.333   2.035  1.00 96.26           C  
ATOM   3830  HE1 TYR A 235       3.109  -7.166   2.679  1.00 96.26           H  
ATOM   3831  CE2 TYR A 235       2.832  -4.079   1.252  1.00 96.26           C  
ATOM   3832  HE2 TYR A 235       2.200  -3.204   1.285  1.00 96.26           H  
ATOM   3833  OH  TYR A 235       1.526  -5.096   2.972  1.00 96.26           O  
ATOM   3834  HH  TYR A 235       1.111  -4.230   2.993  1.00 96.26           H  
ATOM   3835  CZ  TYR A 235       2.558  -5.169   2.099  1.00 96.26           C  
ATOM   3836  N   THR A 236       9.638  -5.035  -0.403  1.00 94.83           N  
ATOM   3837  H   THR A 236       9.729  -5.160   0.596  1.00 94.83           H  
ATOM   3838  CA  THR A 236      10.886  -4.847  -1.170  1.00 94.83           C  
ATOM   3839  HA  THR A 236      10.702  -4.117  -1.959  1.00 94.83           H  
ATOM   3840  C   THR A 236      11.385  -6.117  -1.869  1.00 94.83           C  
ATOM   3841  CB  THR A 236      11.996  -4.286  -0.273  1.00 94.83           C  
ATOM   3842  HB  THR A 236      12.916  -4.174  -0.846  1.00 94.83           H  
ATOM   3843  O   THR A 236      12.526  -6.177  -2.318  1.00 94.83           O  
ATOM   3844  CG2 THR A 236      11.633  -2.925   0.319  1.00 94.83           C  
ATOM   3845 HG21 THR A 236      10.769  -3.020   0.976  1.00 94.83           H  
ATOM   3846 HG22 THR A 236      11.406  -2.227  -0.487  1.00 94.83           H  
ATOM   3847 HG23 THR A 236      12.480  -2.548   0.892  1.00 94.83           H  
ATOM   3848  OG1 THR A 236      12.211  -5.172   0.803  1.00 94.83           O  
ATOM   3849  HG1 THR A 236      12.690  -5.926   0.452  1.00 94.83           H  
ATOM   3850  N   SER A 237      10.571  -7.172  -1.900  1.00 94.53           N  
ATOM   3851  H   SER A 237       9.624  -7.041  -1.572  1.00 94.53           H  
ATOM   3852  CA  SER A 237      10.844  -8.397  -2.647  1.00 94.53           C  
ATOM   3853  HA  SER A 237      11.803  -8.322  -3.161  1.00 94.53           H  
ATOM   3854  C   SER A 237       9.751  -8.570  -3.685  1.00 94.53           C  
ATOM   3855  CB  SER A 237      10.906  -9.609  -1.716  1.00 94.53           C  
ATOM   3856  HB2 SER A 237      11.760  -9.503  -1.046  1.00 94.53           H  
ATOM   3857  HB3 SER A 237       9.995  -9.658  -1.120  1.00 94.53           H  
ATOM   3858  O   SER A 237       8.585  -8.709  -3.333  1.00 94.53           O  
ATOM   3859  OG  SER A 237      11.039 -10.806  -2.465  1.00 94.53           O  
ATOM   3860  HG  SER A 237      10.223 -11.300  -2.350  1.00 94.53           H  
ATOM   3861  N   THR A 238      10.141  -8.598  -4.953  1.00 96.01           N  
ATOM   3862  H   THR A 238      11.107  -8.412  -5.184  1.00 96.01           H  
ATOM   3863  CA  THR A 238       9.247  -8.829  -6.094  1.00 96.01           C  
ATOM   3864  HA  THR A 238       8.237  -8.518  -5.829  1.00 96.01           H  
ATOM   3865  C   THR A 238       9.155 -10.303  -6.485  1.00 96.01           C  
ATOM   3866  CB  THR A 238       9.692  -7.983  -7.289  1.00 96.01           C  
ATOM   3867  HB  THR A 238       9.107  -8.267  -8.164  1.00 96.01           H  
ATOM   3868  O   THR A 238       8.478 -10.644  -7.444  1.00 96.01           O  
ATOM   3869  CG2 THR A 238       9.475  -6.494  -7.037  1.00 96.01           C  
ATOM   3870 HG21 THR A 238      10.083  -6.156  -6.197  1.00 96.01           H  
ATOM   3871 HG22 THR A 238       9.726  -5.933  -7.937  1.00 96.01           H  
ATOM   3872 HG23 THR A 238       8.422  -6.304  -6.832  1.00 96.01           H  
ATOM   3873  OG1 THR A 238      11.074  -8.180  -7.505  1.00 96.01           O  
ATOM   3874  HG1 THR A 238      11.386  -7.480  -8.083  1.00 96.01           H  
ATOM   3875  N   LYS A 239       9.797 -11.205  -5.730  1.00 95.06           N  
ATOM   3876  H   LYS A 239      10.347 -10.864  -4.955  1.00 95.06           H  
ATOM   3877  CA  LYS A 239       9.794 -12.644  -6.034  1.00 95.06           C  
ATOM   3878  HA  LYS A 239      10.216 -12.801  -7.027  1.00 95.06           H  
ATOM   3879  C   LYS A 239       8.392 -13.246  -6.090  1.00 95.06           C  
ATOM   3880  CB  LYS A 239      10.623 -13.414  -5.005  1.00 95.06           C  
ATOM   3881  HB2 LYS A 239      10.241 -13.209  -4.005  1.00 95.06           H  
ATOM   3882  HB3 LYS A 239      10.503 -14.479  -5.203  1.00 95.06           H  
ATOM   3883  O   LYS A 239       8.154 -14.111  -6.915  1.00 95.06           O  
ATOM   3884  CG  LYS A 239      12.114 -13.071  -5.075  1.00 95.06           C  
ATOM   3885  HG2 LYS A 239      12.487 -13.274  -6.079  1.00 95.06           H  
ATOM   3886  HG3 LYS A 239      12.270 -12.019  -4.838  1.00 95.06           H  
ATOM   3887  CD  LYS A 239      12.859 -13.942  -4.064  1.00 95.06           C  
ATOM   3888  HD2 LYS A 239      12.685 -14.991  -4.306  1.00 95.06           H  
ATOM   3889  HD3 LYS A 239      12.470 -13.739  -3.066  1.00 95.06           H  
ATOM   3890  CE  LYS A 239      14.357 -13.650  -4.103  1.00 95.06           C  
ATOM   3891  HE2 LYS A 239      14.718 -13.836  -5.115  1.00 95.06           H  
ATOM   3892  HE3 LYS A 239      14.511 -12.595  -3.876  1.00 95.06           H  
ATOM   3893  NZ  LYS A 239      15.066 -14.508  -3.126  1.00 95.06           N  
ATOM   3894  HZ1 LYS A 239      16.060 -14.328  -3.140  1.00 95.06           H  
ATOM   3895  HZ2 LYS A 239      14.710 -14.338  -2.196  1.00 95.06           H  
ATOM   3896  HZ3 LYS A 239      14.900 -15.480  -3.345  1.00 95.06           H  
ATOM   3897  N   GLU A 240       7.478 -12.776  -5.237  1.00 94.72           N  
ATOM   3898  H   GLU A 240       7.721 -12.010  -4.626  1.00 94.72           H  
ATOM   3899  CA  GLU A 240       6.122 -13.335  -5.151  1.00 94.72           C  
ATOM   3900  HA  GLU A 240       6.204 -14.417  -5.042  1.00 94.72           H  
ATOM   3901  C   GLU A 240       5.291 -13.125  -6.423  1.00 94.72           C  
ATOM   3902  CB  GLU A 240       5.388 -12.805  -3.898  1.00 94.72           C  
ATOM   3903  HB2 GLU A 240       5.994 -13.041  -3.023  1.00 94.72           H  
ATOM   3904  HB3 GLU A 240       4.451 -13.353  -3.805  1.00 94.72           H  
ATOM   3905  O   GLU A 240       4.342 -13.863  -6.640  1.00 94.72           O  
ATOM   3906  CG  GLU A 240       5.082 -11.291  -3.886  1.00 94.72           C  
ATOM   3907  HG2 GLU A 240       4.551 -11.025  -4.801  1.00 94.72           H  
ATOM   3908  HG3 GLU A 240       6.029 -10.753  -3.878  1.00 94.72           H  
ATOM   3909  CD  GLU A 240       4.230 -10.831  -2.677  1.00 94.72           C  
ATOM   3910  OE1 GLU A 240       3.942  -9.616  -2.541  1.00 94.72           O  
ATOM   3911  OE2 GLU A 240       3.845 -11.663  -1.824  1.00 94.72           O  
ATOM   3912  N   VAL A 241       5.643 -12.151  -7.272  1.00 95.88           N  
ATOM   3913  H   VAL A 241       6.483 -11.618  -7.099  1.00 95.88           H  
ATOM   3914  CA  VAL A 241       4.899 -11.895  -8.515  1.00 95.88           C  
ATOM   3915  HA  VAL A 241       3.895 -12.300  -8.392  1.00 95.88           H  
ATOM   3916  C   VAL A 241       5.468 -12.618  -9.736  1.00 95.88           C  
ATOM   3917  CB  VAL A 241       4.706 -10.396  -8.801  1.00 95.88           C  
ATOM   3918  HB  VAL A 241       4.125 -10.304  -9.719  1.00 95.88           H  
ATOM   3919  O   VAL A 241       4.879 -12.527 -10.807  1.00 95.88           O  
ATOM   3920  CG1 VAL A 241       3.899  -9.719  -7.687  1.00 95.88           C  
ATOM   3921 HG11 VAL A 241       2.944 -10.234  -7.578  1.00 95.88           H  
ATOM   3922 HG12 VAL A 241       3.711  -8.679  -7.951  1.00 95.88           H  
ATOM   3923 HG13 VAL A 241       4.438  -9.774  -6.742  1.00 95.88           H  
ATOM   3924  CG2 VAL A 241       6.008  -9.619  -9.009  1.00 95.88           C  
ATOM   3925 HG21 VAL A 241       6.682 -10.177  -9.658  1.00 95.88           H  
ATOM   3926 HG22 VAL A 241       5.778  -8.666  -9.485  1.00 95.88           H  
ATOM   3927 HG23 VAL A 241       6.484  -9.430  -8.046  1.00 95.88           H  
ATOM   3928  N   LEU A 242       6.601 -13.319  -9.606  1.00 94.23           N  
ATOM   3929  H   LEU A 242       7.000 -13.441  -8.686  1.00 94.23           H  
ATOM   3930  CA  LEU A 242       7.227 -14.014 -10.739  1.00 94.23           C  
ATOM   3931  HA  LEU A 242       7.251 -13.344 -11.598  1.00 94.23           H  
ATOM   3932  C   LEU A 242       6.420 -15.238 -11.190  1.00 94.23           C  
ATOM   3933  CB  LEU A 242       8.665 -14.419 -10.380  1.00 94.23           C  
ATOM   3934  HB2 LEU A 242       9.076 -14.982 -11.217  1.00 94.23           H  
ATOM   3935  HB3 LEU A 242       8.628 -15.090  -9.522  1.00 94.23           H  
ATOM   3936  O   LEU A 242       6.386 -15.521 -12.382  1.00 94.23           O  
ATOM   3937  CG  LEU A 242       9.609 -13.248 -10.063  1.00 94.23           C  
ATOM   3938  HG  LEU A 242       9.219 -12.681  -9.218  1.00 94.23           H  
ATOM   3939  CD1 LEU A 242      10.975 -13.807  -9.666  1.00 94.23           C  
ATOM   3940 HD11 LEU A 242      11.359 -14.426 -10.477  1.00 94.23           H  
ATOM   3941 HD12 LEU A 242      10.861 -14.433  -8.780  1.00 94.23           H  
ATOM   3942 HD13 LEU A 242      11.673 -12.995  -9.463  1.00 94.23           H  
ATOM   3943  CD2 LEU A 242       9.806 -12.286 -11.238  1.00 94.23           C  
ATOM   3944 HD21 LEU A 242      10.175 -12.833 -12.106  1.00 94.23           H  
ATOM   3945 HD22 LEU A 242       8.858 -11.809 -11.490  1.00 94.23           H  
ATOM   3946 HD23 LEU A 242      10.523 -11.512 -10.965  1.00 94.23           H  
ATOM   3947  N   ASP A 243       5.740 -15.897 -10.250  1.00 92.28           N  
ATOM   3948  H   ASP A 243       5.875 -15.626  -9.286  1.00 92.28           H  
ATOM   3949  CA  ASP A 243       4.853 -17.043 -10.500  1.00 92.28           C  
ATOM   3950  HA  ASP A 243       5.070 -17.452 -11.487  1.00 92.28           H  
ATOM   3951  C   ASP A 243       3.361 -16.637 -10.494  1.00 92.28           C  
ATOM   3952  CB  ASP A 243       5.145 -18.146  -9.465  1.00 92.28           C  
ATOM   3953  HB2 ASP A 243       4.872 -17.776  -8.477  1.00 92.28           H  
ATOM   3954  HB3 ASP A 243       4.521 -19.012  -9.683  1.00 92.28           H  
ATOM   3955  O   ASP A 243       2.471 -17.485 -10.463  1.00 92.28           O  
ATOM   3956  CG  ASP A 243       6.609 -18.607  -9.446  1.00 92.28           C  
ATOM   3957  OD1 ASP A 243       7.186 -18.820 -10.535  1.00 92.28           O  
ATOM   3958  OD2 ASP A 243       7.160 -18.738  -8.327  1.00 92.28           O  
ATOM   3959  N   ALA A 244       3.073 -15.332 -10.468  1.00 95.04           N  
ATOM   3960  H   ALA A 244       3.832 -14.683 -10.620  1.00 95.04           H  
ATOM   3961  CA  ALA A 244       1.719 -14.794 -10.368  1.00 95.04           C  
ATOM   3962  HA  ALA A 244       1.095 -15.512  -9.837  1.00 95.04           H  
ATOM   3963  C   ALA A 244       1.080 -14.564 -11.745  1.00 95.04           C  
ATOM   3964  CB  ALA A 244       1.766 -13.513  -9.531  1.00 95.04           C  
ATOM   3965  HB1 ALA A 244       2.205 -13.740  -8.559  1.00 95.04           H  
ATOM   3966  HB2 ALA A 244       0.760 -13.120  -9.382  1.00 95.04           H  
ATOM   3967  HB3 ALA A 244       2.365 -12.761 -10.046  1.00 95.04           H  
ATOM   3968  O   ALA A 244       1.754 -14.494 -12.772  1.00 95.04           O  
ATOM   3969  N   THR A 245      -0.240 -14.370 -11.764  1.00 95.32           N  
ATOM   3970  H   THR A 245      -0.738 -14.331 -10.887  1.00 95.32           H  
ATOM   3971  CA  THR A 245      -0.959 -14.029 -12.998  1.00 95.32           C  
ATOM   3972  HA  THR A 245      -0.489 -14.545 -13.836  1.00 95.32           H  
ATOM   3973  C   THR A 245      -0.876 -12.525 -13.246  1.00 95.32           C  
ATOM   3974  CB  THR A 245      -2.415 -14.506 -12.940  1.00 95.32           C  
ATOM   3975  HB  THR A 245      -2.938 -14.001 -12.128  1.00 95.32           H  
ATOM   3976  O   THR A 245      -1.328 -11.732 -12.418  1.00 95.32           O  
ATOM   3977  CG2 THR A 245      -3.156 -14.269 -14.255  1.00 95.32           C  
ATOM   3978 HG21 THR A 245      -3.191 -13.205 -14.489  1.00 95.32           H  
ATOM   3979 HG22 THR A 245      -2.657 -14.800 -15.065  1.00 95.32           H  
ATOM   3980 HG23 THR A 245      -4.177 -14.638 -14.162  1.00 95.32           H  
ATOM   3981  OG1 THR A 245      -2.432 -15.896 -12.718  1.00 95.32           O  
ATOM   3982  HG1 THR A 245      -1.995 -16.066 -11.880  1.00 95.32           H  
ATOM   3983  N   LEU A 246      -0.313 -12.115 -14.385  1.00 93.99           N  
ATOM   3984  H   LEU A 246       0.052 -12.811 -15.020  1.00 93.99           H  
ATOM   3985  CA  LEU A 246      -0.344 -10.721 -14.830  1.00 93.99           C  
ATOM   3986  HA  LEU A 246      -0.074 -10.084 -13.988  1.00 93.99           H  
ATOM   3987  C   LEU A 246      -1.763 -10.361 -15.282  1.00 93.99           C  
ATOM   3988  CB  LEU A 246       0.685 -10.510 -15.955  1.00 93.99           C  
ATOM   3989  HB2 LEU A 246       1.678 -10.744 -15.570  1.00 93.99           H  
ATOM   3990  HB3 LEU A 246       0.462 -11.211 -16.759  1.00 93.99           H  
ATOM   3991  O   LEU A 246      -2.288 -10.940 -16.230  1.00 93.99           O  
ATOM   3992  CG  LEU A 246       0.696  -9.086 -16.551  1.00 93.99           C  
ATOM   3993  HG  LEU A 246      -0.290  -8.836 -16.942  1.00 93.99           H  
ATOM   3994  CD1 LEU A 246       1.102  -8.024 -15.525  1.00 93.99           C  
ATOM   3995 HD11 LEU A 246       2.063  -8.285 -15.082  1.00 93.99           H  
ATOM   3996 HD12 LEU A 246       1.167  -7.052 -16.015  1.00 93.99           H  
ATOM   3997 HD13 LEU A 246       0.347  -7.962 -14.741  1.00 93.99           H  
ATOM   3998  CD2 LEU A 246       1.695  -9.028 -17.705  1.00 93.99           C  
ATOM   3999 HD21 LEU A 246       1.374  -9.718 -18.486  1.00 93.99           H  
ATOM   4000 HD22 LEU A 246       1.722  -8.023 -18.126  1.00 93.99           H  
ATOM   4001 HD23 LEU A 246       2.687  -9.321 -17.360  1.00 93.99           H  
ATOM   4002  N   ILE A 247      -2.369  -9.377 -14.623  1.00 91.30           N  
ATOM   4003  H   ILE A 247      -1.870  -8.922 -13.872  1.00 91.30           H  
ATOM   4004  CA  ILE A 247      -3.686  -8.859 -14.980  1.00 91.30           C  
ATOM   4005  HA  ILE A 247      -4.226  -9.619 -15.545  1.00 91.30           H  
ATOM   4006  C   ILE A 247      -3.500  -7.644 -15.883  1.00 91.30           C  
ATOM   4007  CB  ILE A 247      -4.523  -8.538 -13.725  1.00 91.30           C  
ATOM   4008  HB  ILE A 247      -4.039  -7.716 -13.198  1.00 91.30           H  
ATOM   4009  O   ILE A 247      -3.061  -6.576 -15.444  1.00 91.30           O  
ATOM   4010  CG1 ILE A 247      -4.610  -9.715 -12.726  1.00 91.30           C  
ATOM   4011 HG12 ILE A 247      -3.613  -9.935 -12.344  1.00 91.30           H  
ATOM   4012 HG13 ILE A 247      -5.214  -9.405 -11.874  1.00 91.30           H  
ATOM   4013  CG2 ILE A 247      -5.934  -8.069 -14.133  1.00 91.30           C  
ATOM   4014 HG21 ILE A 247      -6.415  -8.815 -14.767  1.00 91.30           H  
ATOM   4015 HG22 ILE A 247      -6.546  -7.912 -13.246  1.00 91.30           H  
ATOM   4016 HG23 ILE A 247      -5.877  -7.131 -14.685  1.00 91.30           H  
ATOM   4017  CD1 ILE A 247      -5.206 -11.010 -13.294  1.00 91.30           C  
ATOM   4018 HD11 ILE A 247      -5.221 -11.774 -12.517  1.00 91.30           H  
ATOM   4019 HD12 ILE A 247      -6.229 -10.839 -13.632  1.00 91.30           H  
ATOM   4020 HD13 ILE A 247      -4.606 -11.372 -14.128  1.00 91.30           H  
ATOM   4021  N   HIS A 248      -3.875  -7.797 -17.149  1.00 82.42           N  
ATOM   4022  H   HIS A 248      -4.198  -8.703 -17.455  1.00 82.42           H  
ATOM   4023  CA  HIS A 248      -3.956  -6.686 -18.086  1.00 82.42           C  
ATOM   4024  HA  HIS A 248      -3.086  -6.043 -17.954  1.00 82.42           H  
ATOM   4025  C   HIS A 248      -5.201  -5.852 -17.771  1.00 82.42           C  
ATOM   4026  CB  HIS A 248      -3.920  -7.217 -19.523  1.00 82.42           C  
ATOM   4027  HB2 HIS A 248      -4.160  -6.404 -20.209  1.00 82.42           H  
ATOM   4028  HB3 HIS A 248      -4.674  -7.993 -19.653  1.00 82.42           H  
ATOM   4029  O   HIS A 248      -6.300  -6.128 -18.242  1.00 82.42           O  
ATOM   4030  CG  HIS A 248      -2.562  -7.762 -19.888  1.00 82.42           C  
ATOM   4031  CD2 HIS A 248      -2.142  -9.063 -19.805  1.00 82.42           C  
ATOM   4032  HD2 HIS A 248      -2.734  -9.905 -19.476  1.00 82.42           H  
ATOM   4033  ND1 HIS A 248      -1.494  -7.018 -20.336  1.00 82.42           N  
ATOM   4034  HD1 HIS A 248      -1.521  -6.037 -20.573  1.00 82.42           H  
ATOM   4035  CE1 HIS A 248      -0.459  -7.852 -20.527  1.00 82.42           C  
ATOM   4036  HE1 HIS A 248       0.511  -7.566 -20.907  1.00 82.42           H  
ATOM   4037  NE2 HIS A 248      -0.802  -9.106 -20.208  1.00 82.42           N  
ATOM   4038  N   GLN A 249      -5.038  -4.830 -16.932  1.00 66.43           N  
ATOM   4039  H   GLN A 249      -4.134  -4.692 -16.503  1.00 66.43           H  
ATOM   4040  CA  GLN A 249      -6.077  -3.822 -16.753  1.00 66.43           C  
ATOM   4041  HA  GLN A 249      -7.047  -4.311 -16.669  1.00 66.43           H  
ATOM   4042  C   GLN A 249      -6.093  -2.934 -17.997  1.00 66.43           C  
ATOM   4043  CB  GLN A 249      -5.835  -3.001 -15.478  1.00 66.43           C  
ATOM   4044  HB2 GLN A 249      -6.590  -2.216 -15.427  1.00 66.43           H  
ATOM   4045  HB3 GLN A 249      -4.852  -2.532 -15.522  1.00 66.43           H  
ATOM   4046  O   GLN A 249      -5.097  -2.266 -18.289  1.00 66.43           O  
ATOM   4047  CG  GLN A 249      -5.934  -3.862 -14.212  1.00 66.43           C  
ATOM   4048  HG2 GLN A 249      -6.870  -4.419 -14.234  1.00 66.43           H  
ATOM   4049  HG3 GLN A 249      -5.110  -4.575 -14.180  1.00 66.43           H  
ATOM   4050  CD  GLN A 249      -5.885  -3.010 -12.949  1.00 66.43           C  
ATOM   4051  NE2 GLN A 249      -6.804  -3.193 -12.028  1.00 66.43           N  
ATOM   4052 HE21 GLN A 249      -6.783  -2.538 -11.259  1.00 66.43           H  
ATOM   4053 HE22 GLN A 249      -7.572  -3.827 -12.196  1.00 66.43           H  
ATOM   4054  OE1 GLN A 249      -5.034  -2.159 -12.757  1.00 66.43           O  
ATOM   4055  N   SER A 250      -7.208  -2.909 -18.731  1.00 59.57           N  
ATOM   4056  H   SER A 250      -7.980  -3.523 -18.515  1.00 59.57           H  
ATOM   4057  CA  SER A 250      -7.379  -1.879 -19.753  1.00 59.57           C  
ATOM   4058  HA  SER A 250      -6.546  -1.956 -20.451  1.00 59.57           H  
ATOM   4059  C   SER A 250      -7.329  -0.500 -19.091  1.00 59.57           C  
ATOM   4060  CB  SER A 250      -8.668  -2.061 -20.563  1.00 59.57           C  
ATOM   4061  HB2 SER A 250      -8.755  -3.097 -20.892  1.00 59.57           H  
ATOM   4062  HB3 SER A 250      -8.629  -1.425 -21.448  1.00 59.57           H  
ATOM   4063  O   SER A 250      -7.661  -0.333 -17.913  1.00 59.57           O  
ATOM   4064  OG  SER A 250      -9.792  -1.699 -19.791  1.00 59.57           O  
ATOM   4065  HG  SER A 250     -10.193  -2.539 -19.557  1.00 59.57           H  
ATOM   4066  N   ILE A 251      -6.965   0.521 -19.867  1.00 53.68           N  
ATOM   4067  H   ILE A 251      -6.688   0.318 -20.816  1.00 53.68           H  
ATOM   4068  CA  ILE A 251      -7.000   1.923 -19.417  1.00 53.68           C  
ATOM   4069  HA  ILE A 251      -6.336   2.033 -18.560  1.00 53.68           H  
ATOM   4070  C   ILE A 251      -8.419   2.303 -18.944  1.00 53.68           C  
ATOM   4071  CB  ILE A 251      -6.502   2.842 -20.561  1.00 53.68           C  
ATOM   4072  HB  ILE A 251      -7.160   2.701 -21.419  1.00 53.68           H  
ATOM   4073  O   ILE A 251      -8.582   3.184 -18.104  1.00 53.68           O  
ATOM   4074  CG1 ILE A 251      -5.059   2.465 -20.983  1.00 53.68           C  
ATOM   4075 HG12 ILE A 251      -4.985   1.390 -21.149  1.00 53.68           H  
ATOM   4076 HG13 ILE A 251      -4.368   2.722 -20.180  1.00 53.68           H  
ATOM   4077  CG2 ILE A 251      -6.552   4.329 -20.157  1.00 53.68           C  
ATOM   4078 HG21 ILE A 251      -7.576   4.632 -19.937  1.00 53.68           H  
ATOM   4079 HG22 ILE A 251      -5.935   4.498 -19.274  1.00 53.68           H  
ATOM   4080 HG23 ILE A 251      -6.205   4.964 -20.972  1.00 53.68           H  
ATOM   4081  CD1 ILE A 251      -4.590   3.131 -22.283  1.00 53.68           C  
ATOM   4082 HD11 ILE A 251      -4.486   4.208 -22.151  1.00 53.68           H  
ATOM   4083 HD12 ILE A 251      -5.301   2.925 -23.083  1.00 53.68           H  
ATOM   4084 HD13 ILE A 251      -3.618   2.725 -22.562  1.00 53.68           H  
ATOM   4085  N   THR A 252      -9.442   1.609 -19.453  1.00 63.24           N  
ATOM   4086  H   THR A 252      -9.227   0.852 -20.085  1.00 63.24           H  
ATOM   4087  CA  THR A 252     -10.852   1.816 -19.100  1.00 63.24           C  
ATOM   4088  HA  THR A 252     -10.999   2.874 -18.882  1.00 63.24           H  
ATOM   4089  C   THR A 252     -11.305   1.060 -17.844  1.00 63.24           C  
ATOM   4090  CB  THR A 252     -11.773   1.468 -20.281  1.00 63.24           C  
ATOM   4091  HB  THR A 252     -12.779   1.806 -20.032  1.00 63.24           H  
ATOM   4092  O   THR A 252     -12.422   1.273 -17.384  1.00 63.24           O  
ATOM   4093  CG2 THR A 252     -11.359   2.160 -21.582  1.00 63.24           C  
ATOM   4094 HG21 THR A 252     -11.273   3.234 -21.417  1.00 63.24           H  
ATOM   4095 HG22 THR A 252     -12.124   1.979 -22.337  1.00 63.24           H  
ATOM   4096 HG23 THR A 252     -10.411   1.764 -21.946  1.00 63.24           H  
ATOM   4097  OG1 THR A 252     -11.833   0.080 -20.522  1.00 63.24           O  
ATOM   4098  HG1 THR A 252     -10.960  -0.315 -20.574  1.00 63.24           H  
ATOM   4099  N   GLY A 253     -10.472   0.178 -17.280  1.00 53.95           N  
ATOM   4100  H   GLY A 253      -9.549   0.062 -17.673  1.00 53.95           H  
ATOM   4101  CA  GLY A 253     -10.836  -0.685 -16.150  1.00 53.95           C  
ATOM   4102  HA2 GLY A 253      -9.922  -1.054 -15.686  1.00 53.95           H  
ATOM   4103  HA3 GLY A 253     -11.384  -0.098 -15.412  1.00 53.95           H  
ATOM   4104  C   GLY A 253     -11.699  -1.900 -16.518  1.00 53.95           C  
ATOM   4105  O   GLY A 253     -12.017  -2.702 -15.643  1.00 53.95           O  
ATOM   4106  N   LEU A 254     -12.055  -2.073 -17.794  1.00 49.77           N  
ATOM   4107  H   LEU A 254     -11.780  -1.369 -18.463  1.00 49.77           H  
ATOM   4108  CA  LEU A 254     -12.733  -3.266 -18.302  1.00 49.77           C  
ATOM   4109  HA  LEU A 254     -13.412  -3.638 -17.534  1.00 49.77           H  
ATOM   4110  C   LEU A 254     -11.712  -4.380 -18.580  1.00 49.77           C  
ATOM   4111  CB  LEU A 254     -13.562  -2.892 -19.546  1.00 49.77           C  
ATOM   4112  HB2 LEU A 254     -12.887  -2.484 -20.299  1.00 49.77           H  
ATOM   4113  HB3 LEU A 254     -14.005  -3.797 -19.962  1.00 49.77           H  
ATOM   4114  O   LEU A 254     -10.627  -4.107 -19.097  1.00 49.77           O  
ATOM   4115  CG  LEU A 254     -14.684  -1.868 -19.267  1.00 49.77           C  
ATOM   4116  HG  LEU A 254     -14.272  -0.991 -18.770  1.00 49.77           H  
ATOM   4117  CD1 LEU A 254     -15.319  -1.404 -20.577  1.00 49.77           C  
ATOM   4118 HD11 LEU A 254     -14.558  -0.929 -21.197  1.00 49.77           H  
ATOM   4119 HD12 LEU A 254     -16.108  -0.681 -20.373  1.00 49.77           H  
ATOM   4120 HD13 LEU A 254     -15.734  -2.258 -21.114  1.00 49.77           H  
ATOM   4121  CD2 LEU A 254     -15.793  -2.458 -18.390  1.00 49.77           C  
ATOM   4122 HD21 LEU A 254     -16.582  -1.718 -18.255  1.00 49.77           H  
ATOM   4123 HD22 LEU A 254     -16.210  -3.347 -18.862  1.00 49.77           H  
ATOM   4124 HD23 LEU A 254     -15.399  -2.714 -17.407  1.00 49.77           H  
ATOM   4125  N   TYR A 255     -12.046  -5.620 -18.218  1.00 46.42           N  
ATOM   4126  H   TYR A 255     -12.963  -5.769 -17.824  1.00 46.42           H  
ATOM   4127  CA  TYR A 255     -11.295  -6.809 -18.631  1.00 46.42           C  
ATOM   4128  HA  TYR A 255     -10.253  -6.718 -18.323  1.00 46.42           H  
ATOM   4129  C   TYR A 255     -11.352  -6.897 -20.161  1.00 46.42           C  
ATOM   4130  CB  TYR A 255     -11.913  -8.071 -17.988  1.00 46.42           C  
ATOM   4131  HB2 TYR A 255     -12.846  -7.814 -17.487  1.00 46.42           H  
ATOM   4132  HB3 TYR A 255     -12.182  -8.779 -18.771  1.00 46.42           H  
ATOM   4133  O   TYR A 255     -12.442  -7.008 -20.719  1.00 46.42           O  
ATOM   4134  CG  TYR A 255     -11.024  -8.801 -16.998  1.00 46.42           C  
ATOM   4135  CD1 TYR A 255     -10.255  -9.900 -17.428  1.00 46.42           C  
ATOM   4136  HD1 TYR A 255     -10.263 -10.194 -18.467  1.00 46.42           H  
ATOM   4137  CD2 TYR A 255     -11.000  -8.412 -15.643  1.00 46.42           C  
ATOM   4138  HD2 TYR A 255     -11.591  -7.568 -15.321  1.00 46.42           H  
ATOM   4139  CE1 TYR A 255      -9.476 -10.620 -16.503  1.00 46.42           C  
ATOM   4140  HE1 TYR A 255      -8.889 -11.467 -16.826  1.00 46.42           H  
ATOM   4141  CE2 TYR A 255     -10.221  -9.132 -14.714  1.00 46.42           C  
ATOM   4142  HE2 TYR A 255     -10.212  -8.843 -13.674  1.00 46.42           H  
ATOM   4143  OH  TYR A 255      -8.728 -10.965 -14.261  1.00 46.42           O  
ATOM   4144  HH  TYR A 255      -8.828 -10.678 -13.350  1.00 46.42           H  
ATOM   4145  CZ  TYR A 255      -9.464 -10.244 -15.146  1.00 46.42           C  
ATOM   4146  N   GLU A 256     -10.206  -6.840 -20.832  1.00 41.87           N  
ATOM   4147  H   GLU A 256      -9.335  -6.757 -20.328  1.00 41.87           H  
ATOM   4148  CA  GLU A 256     -10.121  -7.282 -22.223  1.00 41.87           C  
ATOM   4149  HA  GLU A 256     -11.091  -7.186 -22.709  1.00 41.87           H  
ATOM   4150  C   GLU A 256      -9.773  -8.773 -22.191  1.00 41.87           C  
ATOM   4151  CB  GLU A 256      -9.134  -6.417 -23.031  1.00 41.87           C  
ATOM   4152  HB2 GLU A 256      -8.936  -6.917 -23.979  1.00 41.87           H  
ATOM   4153  HB3 GLU A 256      -8.198  -6.314 -22.482  1.00 41.87           H  
ATOM   4154  O   GLU A 256      -8.736  -9.162 -21.652  1.00 41.87           O  
ATOM   4155  CG  GLU A 256      -9.734  -5.025 -23.319  1.00 41.87           C  
ATOM   4156  HG2 GLU A 256     -10.678  -5.157 -23.848  1.00 41.87           H  
ATOM   4157  HG3 GLU A 256      -9.954  -4.538 -22.369  1.00 41.87           H  
ATOM   4158  CD  GLU A 256      -8.832  -4.097 -24.154  1.00 41.87           C  
ATOM   4159  OE1 GLU A 256      -9.122  -2.875 -24.157  1.00 41.87           O  
ATOM   4160  OE2 GLU A 256      -7.839  -4.570 -24.749  1.00 41.87           O  
ATOM   4161  N   THR A 257     -10.708  -9.597 -22.665  1.00 40.80           N  
ATOM   4162  H   THR A 257     -11.535  -9.189 -23.077  1.00 40.80           H  
ATOM   4163  CA  THR A 257     -10.514 -11.027 -22.948  1.00 40.80           C  
ATOM   4164  HA  THR A 257      -9.822 -11.469 -22.231  1.00 40.80           H  
ATOM   4165  C   THR A 257      -9.904 -11.214 -24.322  1.00 40.80           C  
ATOM   4166  CB  THR A 257     -11.834 -11.795 -22.934  1.00 40.80           C  
ATOM   4167  HB  THR A 257     -11.660 -12.808 -23.299  1.00 40.80           H  
ATOM   4168  O   THR A 257     -10.413 -10.536 -25.245  1.00 40.80           O  
ATOM   4169  CG2 THR A 257     -12.446 -11.880 -21.538  1.00 40.80           C  
ATOM   4170 HG21 THR A 257     -13.364 -12.466 -21.582  1.00 40.80           H  
ATOM   4171 HG22 THR A 257     -12.671 -10.879 -21.170  1.00 40.80           H  
ATOM   4172 HG23 THR A 257     -11.740 -12.365 -20.863  1.00 40.80           H  
ATOM   4173  OG1 THR A 257     -12.726 -11.137 -23.803  1.00 40.80           O  
ATOM   4174  HG1 THR A 257     -12.160 -10.867 -24.529  1.00 40.80           H  
ATOM   4175  OXT THR A 257      -9.038 -12.102 -24.427  1.00 40.80           O  
TER    4176      THR A 257                                                       
END   
