# Supplementary material for: Computational design of novel Cas9 PAM-interacting domains using evolution-based modelling and structural quality assessment
Source: PLoS Comput Biol. 2023 Nov 17;19(11):e1011621. doi: 10.1371/journal.pcbi.1011621 (PMC10729993; doi:10.1371/journal.pcbi.1011621)
Supplement: S1 File — This file contains the experimentally tested sequences in a zip format. It includes Fasta files, AlphaFold Prediction with PDB file, pLDDT, and more. (ZIP) [file pcbi.1011621.s001.zip › pdb/dg_20_relaxed_rank_1_model_3.pdb]

ATOM      1  N   THR A   1      15.647  19.593 -11.091  1.00 37.74           N  
ATOM      2  H   THR A   1      15.943  20.156 -11.876  1.00 37.74           H  
ATOM      3  H2  THR A   1      14.907  18.962 -11.365  1.00 37.74           H  
ATOM      4  H3  THR A   1      15.307  20.218 -10.374  1.00 37.74           H  
ATOM      5  CA  THR A   1      16.797  18.858 -10.528  1.00 37.74           C  
ATOM      6  HA  THR A   1      17.256  18.215 -11.279  1.00 37.74           H  
ATOM      7  C   THR A   1      16.277  17.980  -9.406  1.00 37.74           C  
ATOM      8  CB  THR A   1      17.852  19.847 -10.012  1.00 37.74           C  
ATOM      9  HB  THR A   1      18.471  19.382  -9.244  1.00 37.74           H  
ATOM     10  O   THR A   1      16.033  18.474  -8.318  1.00 37.74           O  
ATOM     11  CG2 THR A   1      18.737  20.338 -11.155  1.00 37.74           C  
ATOM     12 HG21 THR A   1      19.253  19.494 -11.613  1.00 37.74           H  
ATOM     13 HG22 THR A   1      19.489  21.021 -10.760  1.00 37.74           H  
ATOM     14 HG23 THR A   1      18.149  20.862 -11.909  1.00 37.74           H  
ATOM     15  OG1 THR A   1      17.205  20.989  -9.504  1.00 37.74           O  
ATOM     16  HG1 THR A   1      17.719  21.307  -8.759  1.00 37.74           H  
ATOM     17  N   GLY A   2      15.954  16.716  -9.695  1.00 42.59           N  
ATOM     18  H   GLY A   2      16.219  16.309 -10.581  1.00 42.59           H  
ATOM     19  CA  GLY A   2      15.530  15.772  -8.654  1.00 42.59           C  
ATOM     20  HA2 GLY A   2      15.071  14.891  -9.104  1.00 42.59           H  
ATOM     21  HA3 GLY A   2      14.805  16.241  -7.989  1.00 42.59           H  
ATOM     22  C   GLY A   2      16.745  15.323  -7.847  1.00 42.59           C  
ATOM     23  O   GLY A   2      17.805  15.118  -8.435  1.00 42.59           O  
ATOM     24  N   ALA A   3      16.618  15.218  -6.525  1.00 51.74           N  
ATOM     25  H   ALA A   3      15.732  15.419  -6.085  1.00 51.74           H  
ATOM     26  CA  ALA A   3      17.702  14.732  -5.677  1.00 51.74           C  
ATOM     27  HA  ALA A   3      18.553  15.405  -5.776  1.00 51.74           H  
ATOM     28  C   ALA A   3      18.135  13.324  -6.124  1.00 51.74           C  
ATOM     29  CB  ALA A   3      17.238  14.753  -4.215  1.00 51.74           C  
ATOM     30  HB1 ALA A   3      16.392  14.080  -4.076  1.00 51.74           H  
ATOM     31  HB2 ALA A   3      16.951  15.763  -3.923  1.00 51.74           H  
ATOM     32  HB3 ALA A   3      18.051  14.427  -3.565  1.00 51.74           H  
ATOM     33  O   ALA A   3      17.289  12.449  -6.322  1.00 51.74           O  
ATOM     34  N   PHE A   4      19.444  13.105  -6.276  1.00 53.14           N  
ATOM     35  H   PHE A   4      20.084  13.873  -6.133  1.00 53.14           H  
ATOM     36  CA  PHE A   4      20.012  11.818  -6.705  1.00 53.14           C  
ATOM     37  HA  PHE A   4      19.419  11.463  -7.548  1.00 53.14           H  
ATOM     38  C   PHE A   4      19.948  10.732  -5.623  1.00 53.14           C  
ATOM     39  CB  PHE A   4      21.463  12.018  -7.171  1.00 53.14           C  
ATOM     40  HB2 PHE A   4      22.037  12.486  -6.372  1.00 53.14           H  
ATOM     41  HB3 PHE A   4      21.911  11.041  -7.356  1.00 53.14           H  
ATOM     42  O   PHE A   4      20.222   9.563  -5.889  1.00 53.14           O  
ATOM     43  CG  PHE A   4      21.596  12.836  -8.440  1.00 53.14           C  
ATOM     44  CD1 PHE A   4      21.425  12.216  -9.687  1.00 53.14           C  
ATOM     45  HD1 PHE A   4      21.301  11.144  -9.729  1.00 53.14           H  
ATOM     46  CD2 PHE A   4      21.914  14.204  -8.388  1.00 53.14           C  
ATOM     47  HD2 PHE A   4      22.095  14.684  -7.437  1.00 53.14           H  
ATOM     48  CE1 PHE A   4      21.486  12.960 -10.877  1.00 53.14           C  
ATOM     49  HE1 PHE A   4      21.361  12.466 -11.829  1.00 53.14           H  
ATOM     50  CE2 PHE A   4      22.017  14.947  -9.577  1.00 53.14           C  
ATOM     51  HE2 PHE A   4      22.281  15.994  -9.533  1.00 53.14           H  
ATOM     52  CZ  PHE A   4      21.783  14.332 -10.820  1.00 53.14           C  
ATOM     53  HZ  PHE A   4      21.871  14.903 -11.732  1.00 53.14           H  
ATOM     54  N   SER A   5      19.587  11.111  -4.401  1.00 52.92           N  
ATOM     55  H   SER A   5      19.401  12.089  -4.232  1.00 52.92           H  
ATOM     56  CA  SER A   5      19.525  10.250  -3.229  1.00 52.92           C  
ATOM     57  HA  SER A   5      19.342   9.220  -3.537  1.00 52.92           H  
ATOM     58  C   SER A   5      18.381  10.662  -2.305  1.00 52.92           C  
ATOM     59  CB  SER A   5      20.868  10.304  -2.500  1.00 52.92           C  
ATOM     60  HB2 SER A   5      21.648   9.890  -3.139  1.00 52.92           H  
ATOM     61  HB3 SER A   5      20.803   9.710  -1.589  1.00 52.92           H  
ATOM     62  O   SER A   5      17.949  11.818  -2.286  1.00 52.92           O  
ATOM     63  OG  SER A   5      21.172  11.652  -2.199  1.00 52.92           O  
ATOM     64  HG  SER A   5      21.917  11.704  -1.596  1.00 52.92           H  
ATOM     65  N   LYS A   6      17.881   9.706  -1.512  1.00 55.96           N  
ATOM     66  H   LYS A   6      18.300   8.788  -1.553  1.00 55.96           H  
ATOM     67  CA  LYS A   6      16.941  10.012  -0.431  1.00 55.96           C  
ATOM     68  HA  LYS A   6      16.160  10.666  -0.819  1.00 55.96           H  
ATOM     69  C   LYS A   6      17.688  10.766   0.661  1.00 55.96           C  
ATOM     70  CB  LYS A   6      16.301   8.735   0.128  1.00 55.96           C  
ATOM     71  HB2 LYS A   6      15.772   8.989   1.046  1.00 55.96           H  
ATOM     72  HB3 LYS A   6      17.080   8.013   0.370  1.00 55.96           H  
ATOM     73  O   LYS A   6      18.609  10.229   1.271  1.00 55.96           O  
ATOM     74  CG  LYS A   6      15.304   8.112  -0.857  1.00 55.96           C  
ATOM     75  HG2 LYS A   6      15.833   7.783  -1.751  1.00 55.96           H  
ATOM     76  HG3 LYS A   6      14.551   8.850  -1.135  1.00 55.96           H  
ATOM     77  CD  LYS A   6      14.624   6.913  -0.192  1.00 55.96           C  
ATOM     78  HD2 LYS A   6      15.394   6.213   0.132  1.00 55.96           H  
ATOM     79  HD3 LYS A   6      14.065   7.252   0.680  1.00 55.96           H  
ATOM     80  CE  LYS A   6      13.685   6.219  -1.177  1.00 55.96           C  
ATOM     81  HE2 LYS A   6      14.250   5.995  -2.082  1.00 55.96           H  
ATOM     82  HE3 LYS A   6      12.877   6.902  -1.439  1.00 55.96           H  
ATOM     83  NZ  LYS A   6      13.158   4.970  -0.582  1.00 55.96           N  
ATOM     84  HZ1 LYS A   6      12.557   4.487  -1.234  1.00 55.96           H  
ATOM     85  HZ2 LYS A   6      13.935   4.370  -0.345  1.00 55.96           H  
ATOM     86  HZ3 LYS A   6      12.651   5.174   0.267  1.00 55.96           H  
ATOM     87  N   GLU A   7      17.238  11.978   0.964  1.00 54.46           N  
ATOM     88  H   GLU A   7      16.558  12.390   0.341  1.00 54.46           H  
ATOM     89  CA  GLU A   7      17.874  12.876   1.940  1.00 54.46           C  
ATOM     90  HA  GLU A   7      18.933  12.935   1.692  1.00 54.46           H  
ATOM     91  C   GLU A   7      17.793  12.401   3.405  1.00 54.46           C  
ATOM     92  CB  GLU A   7      17.297  14.289   1.810  1.00 54.46           C  
ATOM     93  HB2 GLU A   7      16.220  14.249   1.970  1.00 54.46           H  
ATOM     94  HB3 GLU A   7      17.743  14.914   2.583  1.00 54.46           H  
ATOM     95  O   GLU A   7      18.164  13.131   4.326  1.00 54.46           O  
ATOM     96  CG  GLU A   7      17.598  14.941   0.454  1.00 54.46           C  
ATOM     97  HG2 GLU A   7      17.094  14.379  -0.332  1.00 54.46           H  
ATOM     98  HG3 GLU A   7      18.673  14.896   0.277  1.00 54.46           H  
ATOM     99  CD  GLU A   7      17.136  16.407   0.406  1.00 54.46           C  
ATOM    100  OE1 GLU A   7      17.426  17.061  -0.618  1.00 54.46           O  
ATOM    101  OE2 GLU A   7      16.508  16.865   1.390  1.00 54.46           O  
ATOM    102  N   SER A   8      17.330  11.174   3.657  1.00 56.89           N  
ATOM    103  H   SER A   8      17.105  10.587   2.866  1.00 56.89           H  
ATOM    104  CA  SER A   8      17.418  10.532   4.965  1.00 56.89           C  
ATOM    105  HA  SER A   8      16.941  11.176   5.703  1.00 56.89           H  
ATOM    106  C   SER A   8      18.890  10.361   5.348  1.00 56.89           C  
ATOM    107  CB  SER A   8      16.678   9.193   4.959  1.00 56.89           C  
ATOM    108  HB2 SER A   8      17.140   8.520   4.236  1.00 56.89           H  
ATOM    109  HB3 SER A   8      16.736   8.739   5.949  1.00 56.89           H  
ATOM    110  O   SER A   8      19.581   9.447   4.902  1.00 56.89           O  
ATOM    111  OG  SER A   8      15.318   9.397   4.607  1.00 56.89           O  
ATOM    112  HG  SER A   8      14.930  10.031   5.215  1.00 56.89           H  
ATOM    113  N   ARG A   9      19.369  11.301   6.167  1.00 57.80           N  
ATOM    114  H   ARG A   9      18.757  12.085   6.345  1.00 57.80           H  
ATOM    115  CA  ARG A   9      20.739  11.360   6.676  1.00 57.80           C  
ATOM    116  HA  ARG A   9      21.433  11.170   5.857  1.00 57.80           H  
ATOM    117  C   ARG A   9      20.938  10.278   7.723  1.00 57.80           C  
ATOM    118  CB  ARG A   9      21.017  12.744   7.285  1.00 57.80           C  
ATOM    119  HB2 ARG A   9      20.271  12.949   8.053  1.00 57.80           H  
ATOM    120  HB3 ARG A   9      21.997  12.725   7.761  1.00 57.80           H  
ATOM    121  O   ARG A   9      20.361  10.360   8.807  1.00 57.80           O  
ATOM    122  CG  ARG A   9      21.001  13.872   6.243  1.00 57.80           C  
ATOM    123  HG2 ARG A   9      20.035  13.910   5.739  1.00 57.80           H  
ATOM    124  HG3 ARG A   9      21.771  13.675   5.498  1.00 57.80           H  
ATOM    125  CD  ARG A   9      21.267  15.240   6.882  1.00 57.80           C  
ATOM    126  HD2 ARG A   9      21.452  15.956   6.081  1.00 57.80           H  
ATOM    127  HD3 ARG A   9      22.178  15.181   7.478  1.00 57.80           H  
ATOM    128  NE  ARG A   9      20.146  15.687   7.740  1.00 57.80           N  
ATOM    129  HE  ARG A   9      19.969  15.134   8.566  1.00 57.80           H  
ATOM    130  NH1 ARG A   9      19.448  17.496   6.491  1.00 57.80           N  
ATOM    131 HH11 ARG A   9      20.103  17.253   5.761  1.00 57.80           H  
ATOM    132 HH12 ARG A   9      18.777  18.228   6.308  1.00 57.80           H  
ATOM    133  NH2 ARG A   9      18.405  17.006   8.394  1.00 57.80           N  
ATOM    134 HH21 ARG A   9      18.261  16.425   9.207  1.00 57.80           H  
ATOM    135 HH22 ARG A   9      17.789  17.785   8.211  1.00 57.80           H  
ATOM    136  CZ  ARG A   9      19.345  16.723   7.535  1.00 57.80           C  
ATOM    137  N   LEU A  10      21.794   9.313   7.417  1.00 62.17           N  
ATOM    138  H   LEU A  10      22.219   9.298   6.501  1.00 62.17           H  
ATOM    139  CA  LEU A  10      22.282   8.375   8.415  1.00 62.17           C  
ATOM    140  HA  LEU A  10      21.599   8.362   9.264  1.00 62.17           H  
ATOM    141  C   LEU A  10      23.618   8.871   8.964  1.00 62.17           C  
ATOM    142  CB  LEU A  10      22.312   6.955   7.836  1.00 62.17           C  
ATOM    143  HB2 LEU A  10      22.924   6.960   6.934  1.00 62.17           H  
ATOM    144  HB3 LEU A  10      22.788   6.291   8.558  1.00 62.17           H  
ATOM    145  O   LEU A  10      24.421   9.472   8.242  1.00 62.17           O  
ATOM    146  CG  LEU A  10      20.909   6.409   7.495  1.00 62.17           C  
ATOM    147  HG  LEU A  10      20.440   7.042   6.742  1.00 62.17           H  
ATOM    148  CD1 LEU A  10      21.040   5.000   6.935  1.00 62.17           C  
ATOM    149 HD11 LEU A  10      21.537   4.351   7.656  1.00 62.17           H  
ATOM    150 HD12 LEU A  10      21.621   5.020   6.012  1.00 62.17           H  
ATOM    151 HD13 LEU A  10      20.057   4.593   6.695  1.00 62.17           H  
ATOM    152  CD2 LEU A  10      19.982   6.330   8.716  1.00 62.17           C  
ATOM    153 HD21 LEU A  10      19.061   5.817   8.438  1.00 62.17           H  
ATOM    154 HD22 LEU A  10      20.472   5.783   9.522  1.00 62.17           H  
ATOM    155 HD23 LEU A  10      19.717   7.333   9.051  1.00 62.17           H  
ATOM    156  N   LYS A  11      23.792   8.681  10.274  1.00 61.28           N  
ATOM    157  H   LYS A  11      23.105   8.116  10.751  1.00 61.28           H  
ATOM    158  CA  LYS A  11      25.090   8.830  10.929  1.00 61.28           C  
ATOM    159  HA  LYS A  11      25.544   9.780  10.648  1.00 61.28           H  
ATOM    160  C   LYS A  11      26.041   7.746  10.417  1.00 61.28           C  
ATOM    161  CB  LYS A  11      24.935   8.775  12.456  1.00 61.28           C  
ATOM    162  HB2 LYS A  11      24.334   7.909  12.736  1.00 61.28           H  
ATOM    163  HB3 LYS A  11      25.921   8.650  12.903  1.00 61.28           H  
ATOM    164  O   LYS A  11      25.587   6.757   9.842  1.00 61.28           O  
ATOM    165  CG  LYS A  11      24.311  10.061  13.016  1.00 61.28           C  
ATOM    166  HG2 LYS A  11      23.276  10.144  12.686  1.00 61.28           H  
ATOM    167  HG3 LYS A  11      24.874  10.921  12.652  1.00 61.28           H  
ATOM    168  CD  LYS A  11      24.370  10.036  14.546  1.00 61.28           C  
ATOM    169  HD2 LYS A  11      25.409   9.908  14.848  1.00 61.28           H  
ATOM    170  HD3 LYS A  11      23.793   9.187  14.912  1.00 61.28           H  
ATOM    171  CE  LYS A  11      23.823  11.338  15.135  1.00 61.28           C  
ATOM    172  HE2 LYS A  11      22.773  11.435  14.861  1.00 61.28           H  
ATOM    173  HE3 LYS A  11      24.374  12.168  14.693  1.00 61.28           H  
ATOM    174  NZ  LYS A  11      23.989  11.342  16.608  1.00 61.28           N  
ATOM    175  HZ1 LYS A  11      24.968  11.233  16.831  1.00 61.28           H  
ATOM    176  HZ2 LYS A  11      23.658  12.206  17.014  1.00 61.28           H  
ATOM    177  HZ3 LYS A  11      23.498  10.560  17.018  1.00 61.28           H  
ATOM    178  N   ASP A  12      27.323   8.006  10.607  1.00 56.97           N  
ATOM    179  H   ASP A  12      27.541   8.716  11.292  1.00 56.97           H  
ATOM    180  CA  ASP A  12      28.412   7.053  10.447  1.00 56.97           C  
ATOM    181  HA  ASP A  12      28.632   6.935   9.386  1.00 56.97           H  
ATOM    182  C   ASP A  12      28.032   5.681  11.022  1.00 56.97           C  
ATOM    183  CB  ASP A  12      29.674   7.625  11.124  1.00 56.97           C  
ATOM    184  HB2 ASP A  12      29.985   8.502  10.558  1.00 56.97           H  
ATOM    185  HB3 ASP A  12      30.465   6.879  11.047  1.00 56.97           H  
ATOM    186  O   ASP A  12      27.679   5.533  12.190  1.00 56.97           O  
ATOM    187  CG  ASP A  12      29.534   8.049  12.604  1.00 56.97           C  
ATOM    188  OD1 ASP A  12      28.417   8.457  13.022  1.00 56.97           O  
ATOM    189  OD2 ASP A  12      30.567   8.132  13.301  1.00 56.97           O  
ATOM    190  N   ASP A  13      28.019   4.683  10.150  1.00 57.43           N  
ATOM    191  H   ASP A  13      28.305   4.865   9.199  1.00 57.43           H  
ATOM    192  CA  ASP A  13      27.820   3.288  10.507  1.00 57.43           C  
ATOM    193  HA  ASP A  13      28.244   3.093  11.492  1.00 57.43           H  
ATOM    194  C   ASP A  13      28.585   2.479   9.464  1.00 57.43           C  
ATOM    195  CB  ASP A  13      26.311   2.966  10.540  1.00 57.43           C  
ATOM    196  HB2 ASP A  13      25.889   3.117   9.546  1.00 57.43           H  
ATOM    197  HB3 ASP A  13      25.821   3.671  11.212  1.00 57.43           H  
ATOM    198  O   ASP A  13      28.156   2.403   8.308  1.00 57.43           O  
ATOM    199  CG  ASP A  13      25.956   1.552  11.011  1.00 57.43           C  
ATOM    200  OD1 ASP A  13      26.855   0.695  11.173  1.00 57.43           O  
ATOM    201  OD2 ASP A  13      24.726   1.302  11.138  1.00 57.43           O  
ATOM    202  N   ASP A  14      29.723   1.909   9.871  1.00 54.70           N  
ATOM    203  H   ASP A  14      30.068   2.148  10.790  1.00 54.70           H  
ATOM    204  CA  ASP A  14      30.641   1.113   9.038  1.00 54.70           C  
ATOM    205  HA  ASP A  14      31.165   1.768   8.341  1.00 54.70           H  
ATOM    206  C   ASP A  14      29.921   0.020   8.228  1.00 54.70           C  
ATOM    207  CB  ASP A  14      31.675   0.421   9.952  1.00 54.70           C  
ATOM    208  HB2 ASP A  14      32.272  -0.261   9.345  1.00 54.70           H  
ATOM    209  HB3 ASP A  14      31.143  -0.177  10.691  1.00 54.70           H  
ATOM    210  O   ASP A  14      30.427  -0.477   7.223  1.00 54.70           O  
ATOM    211  CG  ASP A  14      32.644   1.363  10.674  1.00 54.70           C  
ATOM    212  OD1 ASP A  14      32.736   2.538  10.265  1.00 54.70           O  
ATOM    213  OD2 ASP A  14      33.248   0.890  11.665  1.00 54.70           O  
ATOM    214  N   SER A  15      28.722  -0.378   8.661  1.00 52.45           N  
ATOM    215  H   SER A  15      28.348   0.097   9.470  1.00 52.45           H  
ATOM    216  CA  SER A  15      27.947  -1.455   8.052  1.00 52.45           C  
ATOM    217  HA  SER A  15      28.651  -2.206   7.693  1.00 52.45           H  
ATOM    218  C   SER A  15      27.100  -1.048   6.841  1.00 52.45           C  
ATOM    219  CB  SER A  15      27.087  -2.121   9.127  1.00 52.45           C  
ATOM    220  HB2 SER A  15      27.719  -2.411   9.967  1.00 52.45           H  
ATOM    221  HB3 SER A  15      26.639  -3.020   8.705  1.00 52.45           H  
ATOM    222  O   SER A  15      26.568  -1.927   6.155  1.00 52.45           O  
ATOM    223  OG  SER A  15      26.047  -1.282   9.593  1.00 52.45           O  
ATOM    224  HG  SER A  15      26.405  -0.626  10.196  1.00 52.45           H  
ATOM    225  N   LYS A  16      26.936   0.250   6.554  1.00 54.46           N  
ATOM    226  H   LYS A  16      27.452   0.929   7.095  1.00 54.46           H  
ATOM    227  CA  LYS A  16      25.993   0.721   5.528  1.00 54.46           C  
ATOM    228  HA  LYS A  16      25.439  -0.131   5.134  1.00 54.46           H  
ATOM    229  C   LYS A  16      26.742   1.327   4.348  1.00 54.46           C  
ATOM    230  CB  LYS A  16      24.962   1.667   6.164  1.00 54.46           C  
ATOM    231  HB2 LYS A  16      24.343   2.104   5.380  1.00 54.46           H  
ATOM    232  HB3 LYS A  16      25.479   2.467   6.694  1.00 54.46           H  
ATOM    233  O   LYS A  16      27.507   2.268   4.509  1.00 54.46           O  
ATOM    234  CG  LYS A  16      24.069   0.882   7.137  1.00 54.46           C  
ATOM    235  HG2 LYS A  16      23.566   0.080   6.597  1.00 54.46           H  
ATOM    236  HG3 LYS A  16      24.683   0.443   7.924  1.00 54.46           H  
ATOM    237  CD  LYS A  16      23.020   1.779   7.789  1.00 54.46           C  
ATOM    238  HD2 LYS A  16      23.538   2.593   8.297  1.00 54.46           H  
ATOM    239  HD3 LYS A  16      22.363   2.189   7.022  1.00 54.46           H  
ATOM    240  CE  LYS A  16      22.206   0.941   8.780  1.00 54.46           C  
ATOM    241  HE2 LYS A  16      22.670  -0.042   8.857  1.00 54.46           H  
ATOM    242  HE3 LYS A  16      21.193   0.819   8.396  1.00 54.46           H  
ATOM    243  NZ  LYS A  16      22.204   1.565  10.116  1.00 54.46           N  
ATOM    244  HZ1 LYS A  16      21.654   1.041  10.782  1.00 54.46           H  
ATOM    245  HZ2 LYS A  16      21.947   2.541  10.081  1.00 54.46           H  
ATOM    246  HZ3 LYS A  16      23.148   1.526  10.471  1.00 54.46           H  
ATOM    247  N   GLY A  17      26.493   0.802   3.145  1.00 61.51           N  
ATOM    248  H   GLY A  17      25.881  -0.000   3.110  1.00 61.51           H  
ATOM    249  CA  GLY A  17      26.975   1.354   1.872  1.00 61.51           C  
ATOM    250  HA2 GLY A  17      28.056   1.486   1.921  1.00 61.51           H  
ATOM    251  HA3 GLY A  17      26.743   0.665   1.060  1.00 61.51           H  
ATOM    252  C   GLY A  17      26.334   2.707   1.562  1.00 61.51           C  
ATOM    253  O   GLY A  17      25.512   2.814   0.655  1.00 61.51           O  
ATOM    254  N   LEU A  18      26.666   3.714   2.367  1.00 69.20           N  
ATOM    255  H   LEU A  18      27.324   3.512   3.106  1.00 69.20           H  
ATOM    256  CA  LEU A  18      26.149   5.068   2.277  1.00 69.20           C  
ATOM    257  HA  LEU A  18      25.063   5.022   2.188  1.00 69.20           H  
ATOM    258  C   LEU A  18      26.685   5.754   1.021  1.00 69.20           C  
ATOM    259  CB  LEU A  18      26.529   5.853   3.547  1.00 69.20           C  
ATOM    260  HB2 LEU A  18      26.229   6.892   3.412  1.00 69.20           H  
ATOM    261  HB3 LEU A  18      27.614   5.823   3.645  1.00 69.20           H  
ATOM    262  O   LEU A  18      27.823   5.547   0.600  1.00 69.20           O  
ATOM    263  CG  LEU A  18      25.910   5.338   4.860  1.00 69.20           C  
ATOM    264  HG  LEU A  18      26.155   4.285   4.996  1.00 69.20           H  
ATOM    265  CD1 LEU A  18      26.465   6.109   6.058  1.00 69.20           C  
ATOM    266 HD11 LEU A  18      26.113   5.650   6.982  1.00 69.20           H  
ATOM    267 HD12 LEU A  18      26.144   7.150   6.030  1.00 69.20           H  
ATOM    268 HD13 LEU A  18      27.554   6.056   6.057  1.00 69.20           H  
ATOM    269  CD2 LEU A  18      24.388   5.477   4.868  1.00 69.20           C  
ATOM    270 HD21 LEU A  18      24.099   6.514   4.697  1.00 69.20           H  
ATOM    271 HD22 LEU A  18      23.958   4.845   4.091  1.00 69.20           H  
ATOM    272 HD23 LEU A  18      24.009   5.134   5.831  1.00 69.20           H  
ATOM    273  N   ILE A  19      25.863   6.622   0.443  1.00 67.39           N  
ATOM    274  H   ILE A  19      24.935   6.725   0.827  1.00 67.39           H  
ATOM    275  CA  ILE A  19      26.260   7.458  -0.687  1.00 67.39           C  
ATOM    276  HA  ILE A  19      27.045   6.948  -1.245  1.00 67.39           H  
ATOM    277  C   ILE A  19      26.833   8.759  -0.143  1.00 67.39           C  
ATOM    278  CB  ILE A  19      25.085   7.674  -1.651  1.00 67.39           C  
ATOM    279  HB  ILE A  19      24.256   8.107  -1.091  1.00 67.39           H  
ATOM    280  O   ILE A  19      26.203   9.433   0.683  1.00 67.39           O  
ATOM    281  CG1 ILE A  19      24.648   6.316  -2.227  1.00 67.39           C  
ATOM    282 HG12 ILE A  19      24.610   5.550  -1.453  1.00 67.39           H  
ATOM    283 HG13 ILE A  19      25.361   5.991  -2.985  1.00 67.39           H  
ATOM    284  CG2 ILE A  19      25.468   8.631  -2.797  1.00 67.39           C  
ATOM    285 HG21 ILE A  19      25.716   9.617  -2.404  1.00 67.39           H  
ATOM    286 HG22 ILE A  19      26.326   8.244  -3.346  1.00 67.39           H  
ATOM    287 HG23 ILE A  19      24.642   8.770  -3.494  1.00 67.39           H  
ATOM    288  CD1 ILE A  19      23.260   6.392  -2.835  1.00 67.39           C  
ATOM    289 HD11 ILE A  19      23.066   5.427  -3.303  1.00 67.39           H  
ATOM    290 HD12 ILE A  19      22.532   6.590  -2.048  1.00 67.39           H  
ATOM    291 HD13 ILE A  19      23.201   7.171  -3.595  1.00 67.39           H  
ATOM    292  N   ARG A  20      28.030   9.108  -0.619  1.00 68.96           N  
ATOM    293  H   ARG A  20      28.464   8.498  -1.298  1.00 68.96           H  
ATOM    294  CA  ARG A  20      28.715  10.355  -0.272  1.00 68.96           C  
ATOM    295  HA  ARG A  20      28.881  10.375   0.805  1.00 68.96           H  
ATOM    296  C   ARG A  20      27.847  11.556  -0.631  1.00 68.96           C  
ATOM    297  CB  ARG A  20      30.076  10.441  -0.973  1.00 68.96           C  
ATOM    298  HB2 ARG A  20      30.529  11.401  -0.724  1.00 68.96           H  
ATOM    299  HB3 ARG A  20      29.940  10.393  -2.054  1.00 68.96           H  
ATOM    300  O   ARG A  20      27.156  11.559  -1.646  1.00 68.96           O  
ATOM    301  CG  ARG A  20      31.028   9.330  -0.519  1.00 68.96           C  
ATOM    302  HG2 ARG A  20      31.149   9.382   0.563  1.00 68.96           H  
ATOM    303  HG3 ARG A  20      30.627   8.354  -0.791  1.00 68.96           H  
ATOM    304  CD  ARG A  20      32.404   9.503  -1.150  1.00 68.96           C  
ATOM    305  HD2 ARG A  20      32.778  10.499  -0.911  1.00 68.96           H  
ATOM    306  HD3 ARG A  20      32.316   9.413  -2.233  1.00 68.96           H  
ATOM    307  NE  ARG A  20      33.332   8.488  -0.627  1.00 68.96           N  
ATOM    308  HE  ARG A  20      32.989   7.887   0.109  1.00 68.96           H  
ATOM    309  NH1 ARG A  20      35.150   9.149  -1.852  1.00 68.96           N  
ATOM    310 HH11 ARG A  20      36.145   9.124  -2.027  1.00 68.96           H  
ATOM    311 HH12 ARG A  20      34.626   9.947  -2.181  1.00 68.96           H  
ATOM    312  NH2 ARG A  20      35.339   7.467  -0.373  1.00 68.96           N  
ATOM    313 HH21 ARG A  20      34.972   6.973   0.428  1.00 68.96           H  
ATOM    314 HH22 ARG A  20      36.332   7.426  -0.554  1.00 68.96           H  
ATOM    315  CZ  ARG A  20      34.600   8.368  -0.960  1.00 68.96           C  
ATOM    316  N   ARG A  21      27.859  12.568   0.238  1.00 70.21           N  
ATOM    317  H   ARG A  21      28.490  12.502   1.024  1.00 70.21           H  
ATOM    318  CA  ARG A  21      27.094  13.807   0.018  1.00 70.21           C  
ATOM    319  HA  ARG A  21      26.135  13.557  -0.438  1.00 70.21           H  
ATOM    320  C   ARG A  21      27.773  14.736  -0.982  1.00 70.21           C  
ATOM    321  CB  ARG A  21      26.853  14.542   1.338  1.00 70.21           C  
ATOM    322  HB2 ARG A  21      27.812  14.809   1.782  1.00 70.21           H  
ATOM    323  HB3 ARG A  21      26.307  15.461   1.125  1.00 70.21           H  
ATOM    324  O   ARG A  21      27.080  15.453  -1.689  1.00 70.21           O  
ATOM    325  CG  ARG A  21      26.042  13.698   2.326  1.00 70.21           C  
ATOM    326  HG2 ARG A  21      26.627  12.828   2.624  1.00 70.21           H  
ATOM    327  HG3 ARG A  21      25.118  13.363   1.854  1.00 70.21           H  
ATOM    328  CD  ARG A  21      25.709  14.526   3.566  1.00 70.21           C  
ATOM    329  HD2 ARG A  21      26.648  14.883   3.988  1.00 70.21           H  
ATOM    330  HD3 ARG A  21      25.107  15.384   3.268  1.00 70.21           H  
ATOM    331  NE  ARG A  21      24.966  13.712   4.546  1.00 70.21           N  
ATOM    332  HE  ARG A  21      24.384  12.982   4.162  1.00 70.21           H  
ATOM    333  NH1 ARG A  21      25.891  14.596   6.449  1.00 70.21           N  
ATOM    334 HH11 ARG A  21      26.350  15.276   5.860  1.00 70.21           H  
ATOM    335 HH12 ARG A  21      26.400  14.277   7.261  1.00 70.21           H  
ATOM    336  NH2 ARG A  21      24.654  12.748   6.579  1.00 70.21           N  
ATOM    337 HH21 ARG A  21      25.044  12.617   7.502  1.00 70.21           H  
ATOM    338 HH22 ARG A  21      24.284  11.926   6.124  1.00 70.21           H  
ATOM    339  CZ  ARG A  21      25.162  13.700   5.849  1.00 70.21           C  
ATOM    340  N   ASP A  22      29.097  14.683  -1.005  1.00 67.03           N  
ATOM    341  H   ASP A  22      29.560  13.999  -0.422  1.00 67.03           H  
ATOM    342  CA  ASP A  22      29.998  15.426  -1.876  1.00 67.03           C  
ATOM    343  HA  ASP A  22      29.487  15.688  -2.803  1.00 67.03           H  
ATOM    344  C   ASP A  22      31.180  14.517  -2.223  1.00 67.03           C  
ATOM    345  CB  ASP A  22      30.493  16.699  -1.160  1.00 67.03           C  
ATOM    346  HB2 ASP A  22      31.580  16.757  -1.221  1.00 67.03           H  
ATOM    347  HB3 ASP A  22      30.234  16.661  -0.102  1.00 67.03           H  
ATOM    348  O   ASP A  22      31.499  13.607  -1.448  1.00 67.03           O  
ATOM    349  CG  ASP A  22      29.923  17.972  -1.786  1.00 67.03           C  
ATOM    350  OD1 ASP A  22      29.941  18.055  -3.033  1.00 67.03           O  
ATOM    351  OD2 ASP A  22      29.496  18.857  -1.008  1.00 67.03           O  
ATOM    352  N   ASP A  23      31.840  14.767  -3.354  1.00 71.06           N  
ATOM    353  H   ASP A  23      31.525  15.527  -3.940  1.00 71.06           H  
ATOM    354  CA  ASP A  23      32.946  13.930  -3.851  1.00 71.06           C  
ATOM    355  HA  ASP A  23      32.563  12.934  -4.069  1.00 71.06           H  
ATOM    356  C   ASP A  23      34.067  13.758  -2.804  1.00 71.06           C  
ATOM    357  CB  ASP A  23      33.499  14.537  -5.157  1.00 71.06           C  
ATOM    358  HB2 ASP A  23      33.698  15.598  -5.004  1.00 71.06           H  
ATOM    359  HB3 ASP A  23      34.447  14.051  -5.386  1.00 71.06           H  
ATOM    360  O   ASP A  23      34.634  12.668  -2.658  1.00 71.06           O  
ATOM    361  CG  ASP A  23      32.579  14.350  -6.375  1.00 71.06           C  
ATOM    362  OD1 ASP A  23      31.770  13.393  -6.368  1.00 71.06           O  
ATOM    363  OD2 ASP A  23      32.722  15.134  -7.341  1.00 71.06           O  
ATOM    364  N   ASP A  24      34.304  14.806  -2.009  1.00 72.60           N  
ATOM    365  H   ASP A  24      33.807  15.657  -2.231  1.00 72.60           H  
ATOM    366  CA  ASP A  24      35.357  14.876  -0.990  1.00 72.60           C  
ATOM    367  HA  ASP A  24      36.184  14.238  -1.299  1.00 72.60           H  
ATOM    368  C   ASP A  24      34.916  14.405   0.408  1.00 72.60           C  
ATOM    369  CB  ASP A  24      35.874  16.321  -0.919  1.00 72.60           C  
ATOM    370  HB2 ASP A  24      36.616  16.394  -0.124  1.00 72.60           H  
ATOM    371  HB3 ASP A  24      35.045  16.980  -0.662  1.00 72.60           H  
ATOM    372  O   ASP A  24      35.720  14.380   1.344  1.00 72.60           O  
ATOM    373  CG  ASP A  24      36.533  16.807  -2.214  1.00 72.60           C  
ATOM    374  OD1 ASP A  24      37.150  15.974  -2.915  1.00 72.60           O  
ATOM    375  OD2 ASP A  24      36.463  18.033  -2.451  1.00 72.60           O  
ATOM    376  N   TRP A  25      33.637  14.069   0.603  1.00 70.54           N  
ATOM    377  H   TRP A  25      33.022  14.029  -0.196  1.00 70.54           H  
ATOM    378  CA  TRP A  25      33.112  13.723   1.925  1.00 70.54           C  
ATOM    379  HA  TRP A  25      33.764  14.142   2.691  1.00 70.54           H  
ATOM    380  C   TRP A  25      33.098  12.218   2.128  1.00 70.54           C  
ATOM    381  CB  TRP A  25      31.734  14.339   2.161  1.00 70.54           C  
ATOM    382  HB2 TRP A  25      31.100  14.143   1.296  1.00 70.54           H  
ATOM    383  HB3 TRP A  25      31.283  13.840   3.019  1.00 70.54           H  
ATOM    384  O   TRP A  25      32.290  11.496   1.544  1.00 70.54           O  
ATOM    385  CG  TRP A  25      31.722  15.808   2.448  1.00 70.54           C  
ATOM    386  CD1 TRP A  25      32.660  16.710   2.076  1.00 70.54           C  
ATOM    387  HD1 TRP A  25      33.552  16.488   1.509  1.00 70.54           H  
ATOM    388  CD2 TRP A  25      30.687  16.576   3.129  1.00 70.54           C  
ATOM    389  CE2 TRP A  25      31.056  17.954   3.101  1.00 70.54           C  
ATOM    390  CE3 TRP A  25      29.458  16.248   3.744  1.00 70.54           C  
ATOM    391  HE3 TRP A  25      29.166  15.208   3.778  1.00 70.54           H  
ATOM    392  NE1 TRP A  25      32.269  17.976   2.453  1.00 70.54           N  
ATOM    393  HE1 TRP A  25      32.750  18.808   2.143  1.00 70.54           H  
ATOM    394  CH2 TRP A  25      29.014  18.604   4.220  1.00 70.54           C  
ATOM    395  HH2 TRP A  25      28.365  19.375   4.608  1.00 70.54           H  
ATOM    396  CZ2 TRP A  25      30.240  18.959   3.634  1.00 70.54           C  
ATOM    397  HZ2 TRP A  25      30.540  19.994   3.556  1.00 70.54           H  
ATOM    398  CZ3 TRP A  25      28.627  17.252   4.279  1.00 70.54           C  
ATOM    399  HZ3 TRP A  25      27.677  16.994   4.725  1.00 70.54           H  
ATOM    400  N   ASP A  26      33.968  11.755   3.018  1.00 72.64           N  
ATOM    401  H   ASP A  26      34.665  12.381   3.395  1.00 72.64           H  
ATOM    402  CA  ASP A  26      33.981  10.361   3.427  1.00 72.64           C  
ATOM    403  HA  ASP A  26      33.943   9.756   2.522  1.00 72.64           H  
ATOM    404  C   ASP A  26      32.758  10.015   4.288  1.00 72.64           C  
ATOM    405  CB  ASP A  26      35.291  10.033   4.140  1.00 72.64           C  
ATOM    406  HB2 ASP A  26      35.301  10.509   5.121  1.00 72.64           H  
ATOM    407  HB3 ASP A  26      36.120  10.432   3.556  1.00 72.64           H  
ATOM    408  O   ASP A  26      32.447  10.680   5.284  1.00 72.64           O  
ATOM    409  CG  ASP A  26      35.494   8.527   4.295  1.00 72.64           C  
ATOM    410  OD1 ASP A  26      34.619   7.759   3.821  1.00 72.64           O  
ATOM    411  OD2 ASP A  26      36.552   8.190   4.851  1.00 72.64           O  
ATOM    412  N   THR A  27      32.068   8.949   3.899  1.00 69.82           N  
ATOM    413  H   THR A  27      32.495   8.349   3.208  1.00 69.82           H  
ATOM    414  CA  THR A  27      30.871   8.446   4.570  1.00 69.82           C  
ATOM    415  HA  THR A  27      30.165   9.269   4.683  1.00 69.82           H  
ATOM    416  C   THR A  27      31.156   7.922   5.967  1.00 69.82           C  
ATOM    417  CB  THR A  27      30.212   7.345   3.732  1.00 69.82           C  
ATOM    418  HB  THR A  27      29.544   6.752   4.357  1.00 69.82           H  
ATOM    419  O   THR A  27      30.271   8.014   6.814  1.00 69.82           O  
ATOM    420  CG2 THR A  27      29.400   7.976   2.602  1.00 69.82           C  
ATOM    421 HG21 THR A  27      29.244   7.250   1.804  1.00 69.82           H  
ATOM    422 HG22 THR A  27      28.436   8.300   2.993  1.00 69.82           H  
ATOM    423 HG23 THR A  27      29.923   8.848   2.210  1.00 69.82           H  
ATOM    424  OG1 THR A  27      31.171   6.493   3.141  1.00 69.82           O  
ATOM    425  HG1 THR A  27      31.636   6.016   3.832  1.00 69.82           H  
ATOM    426  N   GLU A  28      32.379   7.453   6.237  1.00 71.68           N  
ATOM    427  H   GLU A  28      33.069   7.398   5.501  1.00 71.68           H  
ATOM    428  CA  GLU A  28      32.796   7.031   7.583  1.00 71.68           C  
ATOM    429  HA  GLU A  28      32.106   6.283   7.974  1.00 71.68           H  
ATOM    430  C   GLU A  28      32.805   8.201   8.574  1.00 71.68           C  
ATOM    431  CB  GLU A  28      34.200   6.408   7.531  1.00 71.68           C  
ATOM    432  HB2 GLU A  28      34.881   7.099   7.033  1.00 71.68           H  
ATOM    433  HB3 GLU A  28      34.543   6.262   8.555  1.00 71.68           H  
ATOM    434  O   GLU A  28      32.516   8.030   9.751  1.00 71.68           O  
ATOM    435  CG  GLU A  28      34.220   5.049   6.815  1.00 71.68           C  
ATOM    436  HG2 GLU A  28      33.486   4.397   7.289  1.00 71.68           H  
ATOM    437  HG3 GLU A  28      33.913   5.194   5.779  1.00 71.68           H  
ATOM    438  CD  GLU A  28      35.599   4.359   6.841  1.00 71.68           C  
ATOM    439  OE1 GLU A  28      35.696   3.262   6.239  1.00 71.68           O  
ATOM    440  OE2 GLU A  28      36.555   4.920   7.428  1.00 71.68           O  
ATOM    441  N   ARG A  29      33.095   9.423   8.109  1.00 72.73           N  
ATOM    442  H   ARG A  29      33.304   9.499   7.124  1.00 72.73           H  
ATOM    443  CA  ARG A  29      33.249  10.594   8.985  1.00 72.73           C  
ATOM    444  HA  ARG A  29      33.377  10.240  10.008  1.00 72.73           H  
ATOM    445  C   ARG A  29      32.030  11.506   9.010  1.00 72.73           C  
ATOM    446  CB  ARG A  29      34.521  11.331   8.561  1.00 72.73           C  
ATOM    447  HB2 ARG A  29      34.374  11.787   7.582  1.00 72.73           H  
ATOM    448  HB3 ARG A  29      35.331  10.605   8.485  1.00 72.73           H  
ATOM    449  O   ARG A  29      31.742  12.135  10.028  1.00 72.73           O  
ATOM    450  CG  ARG A  29      34.911  12.399   9.585  1.00 72.73           C  
ATOM    451  HG2 ARG A  29      34.161  13.190   9.605  1.00 72.73           H  
ATOM    452  HG3 ARG A  29      34.986  11.942  10.571  1.00 72.73           H  
ATOM    453  CD  ARG A  29      36.259  12.997   9.198  1.00 72.73           C  
ATOM    454  HD2 ARG A  29      36.155  13.489   8.230  1.00 72.73           H  
ATOM    455  HD3 ARG A  29      36.987  12.191   9.109  1.00 72.73           H  
ATOM    456  NE  ARG A  29      36.715  13.964  10.210  1.00 72.73           N  
ATOM    457  HE  ARG A  29      36.153  14.029  11.047  1.00 72.73           H  
ATOM    458  NH1 ARG A  29      38.583  14.650   9.079  1.00 72.73           N  
ATOM    459 HH11 ARG A  29      39.414  15.219   8.998  1.00 72.73           H  
ATOM    460 HH12 ARG A  29      38.318  14.033   8.325  1.00 72.73           H  
ATOM    461  NH2 ARG A  29      38.129  15.512  11.091  1.00 72.73           N  
ATOM    462 HH21 ARG A  29      37.557  15.545  11.923  1.00 72.73           H  
ATOM    463 HH22 ARG A  29      38.975  16.059  11.021  1.00 72.73           H  
ATOM    464  CZ  ARG A  29      37.803  14.703  10.122  1.00 72.73           C  
ATOM    465  N   TYR A  30      31.339  11.631   7.882  1.00 76.41           N  
ATOM    466  H   TYR A  30      31.674  11.130   7.071  1.00 76.41           H  
ATOM    467  CA  TYR A  30      30.241  12.589   7.712  1.00 76.41           C  
ATOM    468  HA  TYR A  30      30.179  13.220   8.598  1.00 76.41           H  
ATOM    469  C   TYR A  30      28.868  11.919   7.592  1.00 76.41           C  
ATOM    470  CB  TYR A  30      30.578  13.508   6.530  1.00 76.41           C  
ATOM    471  HB2 TYR A  30      29.751  14.199   6.367  1.00 76.41           H  
ATOM    472  HB3 TYR A  30      30.689  12.908   5.627  1.00 76.41           H  
ATOM    473  O   TYR A  30      27.838  12.607   7.484  1.00 76.41           O  
ATOM    474  CG  TYR A  30      31.840  14.320   6.770  1.00 76.41           C  
ATOM    475  CD1 TYR A  30      31.809  15.407   7.664  1.00 76.41           C  
ATOM    476  HD1 TYR A  30      30.883  15.673   8.152  1.00 76.41           H  
ATOM    477  CD2 TYR A  30      33.048  13.965   6.140  1.00 76.41           C  
ATOM    478  HD2 TYR A  30      33.073  13.129   5.457  1.00 76.41           H  
ATOM    479  CE1 TYR A  30      32.979  16.145   7.924  1.00 76.41           C  
ATOM    480  HE1 TYR A  30      32.948  16.982   8.607  1.00 76.41           H  
ATOM    481  CE2 TYR A  30      34.224  14.694   6.402  1.00 76.41           C  
ATOM    482  HE2 TYR A  30      35.148  14.433   5.907  1.00 76.41           H  
ATOM    483  OH  TYR A  30      35.324  16.488   7.559  1.00 76.41           O  
ATOM    484  HH  TYR A  30      35.123  17.294   8.041  1.00 76.41           H  
ATOM    485  CZ  TYR A  30      34.191  15.786   7.294  1.00 76.41           C  
ATOM    486  N   GLY A  31      28.844  10.583   7.624  1.00 70.00           N  
ATOM    487  H   GLY A  31      29.714  10.082   7.740  1.00 70.00           H  
ATOM    488  CA  GLY A  31      27.704   9.804   7.182  1.00 70.00           C  
ATOM    489  HA2 GLY A  31      26.831  10.068   7.780  1.00 70.00           H  
ATOM    490  HA3 GLY A  31      27.905   8.742   7.323  1.00 70.00           H  
ATOM    491  C   GLY A  31      27.410  10.063   5.705  1.00 70.00           C  
ATOM    492  O   GLY A  31      28.180  10.679   4.967  1.00 70.00           O  
ATOM    493  N   GLY A  32      26.232   9.650   5.270  1.00 68.95           N  
ATOM    494  H   GLY A  32      25.620   9.158   5.906  1.00 68.95           H  
ATOM    495  CA  GLY A  32      25.831   9.801   3.880  1.00 68.95           C  
ATOM    496  HA2 GLY A  32      26.314   9.032   3.277  1.00 68.95           H  
ATOM    497  HA3 GLY A  32      26.152  10.768   3.494  1.00 68.95           H  
ATOM    498  C   GLY A  32      24.333   9.693   3.709  1.00 68.95           C  
ATOM    499  O   GLY A  32      23.568   9.778   4.678  1.00 68.95           O  
ATOM    500  N   PHE A  33      23.927   9.563   2.457  1.00 69.08           N  
ATOM    501  H   PHE A  33      24.628   9.499   1.732  1.00 69.08           H  
ATOM    502  CA  PHE A  33      22.563   9.211   2.112  1.00 69.08           C  
ATOM    503  HA  PHE A  33      21.883   9.632   2.853  1.00 69.08           H  
ATOM    504  C   PHE A  33      22.399   7.695   2.138  1.00 69.08           C  
ATOM    505  CB  PHE A  33      22.204   9.809   0.756  1.00 69.08           C  
ATOM    506  HB2 PHE A  33      21.166   9.552   0.544  1.00 69.08           H  
ATOM    507  HB3 PHE A  33      22.825   9.354  -0.016  1.00 69.08           H  
ATOM    508  O   PHE A  33      23.285   6.962   1.705  1.00 69.08           O  
ATOM    509  CG  PHE A  33      22.347  11.315   0.697  1.00 69.08           C  
ATOM    510  CD1 PHE A  33      21.501  12.119   1.484  1.00 69.08           C  
ATOM    511  HD1 PHE A  33      20.777  11.653   2.136  1.00 69.08           H  
ATOM    512  CD2 PHE A  33      23.292  11.917  -0.157  1.00 69.08           C  
ATOM    513  HD2 PHE A  33      23.965  11.312  -0.747  1.00 69.08           H  
ATOM    514  CE1 PHE A  33      21.575  13.520   1.396  1.00 69.08           C  
ATOM    515  HE1 PHE A  33      20.908  14.141   1.976  1.00 69.08           H  
ATOM    516  CE2 PHE A  33      23.334  13.317  -0.274  1.00 69.08           C  
ATOM    517  HE2 PHE A  33      24.016  13.782  -0.971  1.00 69.08           H  
ATOM    518  CZ  PHE A  33      22.480  14.118   0.503  1.00 69.08           C  
ATOM    519  HZ  PHE A  33      22.509  15.192   0.396  1.00 69.08           H  
ATOM    520  N   ASP A  34      21.261   7.242   2.655  1.00 65.97           N  
ATOM    521  H   ASP A  34      20.605   7.909   3.037  1.00 65.97           H  
ATOM    522  CA  ASP A  34      20.962   5.819   2.843  1.00 65.97           C  
ATOM    523  HA  ASP A  34      21.751   5.340   3.422  1.00 65.97           H  
ATOM    524  C   ASP A  34      20.828   5.054   1.520  1.00 65.97           C  
ATOM    525  CB  ASP A  34      19.652   5.747   3.636  1.00 65.97           C  
ATOM    526  HB2 ASP A  34      19.792   6.228   4.604  1.00 65.97           H  
ATOM    527  HB3 ASP A  34      18.886   6.308   3.100  1.00 65.97           H  
ATOM    528  O   ASP A  34      21.280   3.923   1.381  1.00 65.97           O  
ATOM    529  CG  ASP A  34      19.156   4.317   3.859  1.00 65.97           C  
ATOM    530  OD1 ASP A  34      19.965   3.464   4.277  1.00 65.97           O  
ATOM    531  OD2 ASP A  34      17.942   4.111   3.631  1.00 65.97           O  
ATOM    532  N   SER A  35      20.188   5.668   0.526  1.00 59.10           N  
ATOM    533  H   SER A  35      19.876   6.620   0.654  1.00 59.10           H  
ATOM    534  CA  SER A  35      19.920   5.009  -0.749  1.00 59.10           C  
ATOM    535  HA  SER A  35      20.768   4.361  -0.967  1.00 59.10           H  
ATOM    536  C   SER A  35      19.799   6.012  -1.891  1.00 59.10           C  
ATOM    537  CB  SER A  35      18.670   4.121  -0.653  1.00 59.10           C  
ATOM    538  HB2 SER A  35      18.355   3.823  -1.653  1.00 59.10           H  
ATOM    539  HB3 SER A  35      18.930   3.221  -0.095  1.00 59.10           H  
ATOM    540  O   SER A  35      19.373   7.157  -1.679  1.00 59.10           O  
ATOM    541  OG  SER A  35      17.585   4.755   0.007  1.00 59.10           O  
ATOM    542  HG  SER A  35      17.810   4.740   0.940  1.00 59.10           H  
ATOM    543  N   PRO A  36      20.171   5.604  -3.114  1.00 62.10           N  
ATOM    544  CA  PRO A  36      20.047   6.470  -4.264  1.00 62.10           C  
ATOM    545  HA  PRO A  36      20.442   7.461  -4.040  1.00 62.10           H  
ATOM    546  C   PRO A  36      18.571   6.584  -4.664  1.00 62.10           C  
ATOM    547  CB  PRO A  36      20.932   5.828  -5.320  1.00 62.10           C  
ATOM    548  HB2 PRO A  36      20.632   6.126  -6.324  1.00 62.10           H  
ATOM    549  HB3 PRO A  36      21.966   6.140  -5.168  1.00 62.10           H  
ATOM    550  O   PRO A  36      17.743   5.717  -4.359  1.00 62.10           O  
ATOM    551  CG  PRO A  36      20.812   4.331  -5.040  1.00 62.10           C  
ATOM    552  HG2 PRO A  36      21.706   3.791  -5.352  1.00 62.10           H  
ATOM    553  HG3 PRO A  36      19.927   3.933  -5.537  1.00 62.10           H  
ATOM    554  CD  PRO A  36      20.617   4.271  -3.523  1.00 62.10           C  
ATOM    555  HD2 PRO A  36      21.554   4.007  -3.032  1.00 62.10           H  
ATOM    556  HD3 PRO A  36      19.864   3.520  -3.286  1.00 62.10           H  
ATOM    557  N   THR A  37      18.221   7.671  -5.343  1.00 60.50           N  
ATOM    558  H   THR A  37      18.933   8.342  -5.591  1.00 60.50           H  
ATOM    559  CA  THR A  37      16.870   7.873  -5.859  1.00 60.50           C  
ATOM    560  HA  THR A  37      16.159   7.610  -5.076  1.00 60.50           H  
ATOM    561  C   THR A  37      16.662   6.953  -7.048  1.00 60.50           C  
ATOM    562  CB  THR A  37      16.607   9.331  -6.236  1.00 60.50           C  
ATOM    563  HB  THR A  37      17.337   9.668  -6.972  1.00 60.50           H  
ATOM    564  O   THR A  37      17.388   7.004  -8.041  1.00 60.50           O  
ATOM    565  CG2 THR A  37      15.189   9.556  -6.765  1.00 60.50           C  
ATOM    566 HG21 THR A  37      15.033  10.621  -6.936  1.00 60.50           H  
ATOM    567 HG22 THR A  37      15.056   9.037  -7.714  1.00 60.50           H  
ATOM    568 HG23 THR A  37      14.456   9.196  -6.043  1.00 60.50           H  
ATOM    569  OG1 THR A  37      16.704  10.112  -5.074  1.00 60.50           O  
ATOM    570  HG1 THR A  37      16.848  11.010  -5.380  1.00 60.50           H  
ATOM    571  N   LEU A  38      15.647   6.099  -6.946  1.00 56.64           N  
ATOM    572  H   LEU A  38      15.103   6.102  -6.095  1.00 56.64           H  
ATOM    573  CA  LEU A  38      15.261   5.201  -8.021  1.00 56.64           C  
ATOM    574  HA  LEU A  38      16.141   4.633  -8.321  1.00 56.64           H  
ATOM    575  C   LEU A  38      14.751   6.010  -9.222  1.00 56.64           C  
ATOM    576  CB  LEU A  38      14.179   4.251  -7.480  1.00 56.64           C  
ATOM    577  HB2 LEU A  38      13.297   4.837  -7.221  1.00 56.64           H  
ATOM    578  HB3 LEU A  38      14.543   3.772  -6.571  1.00 56.64           H  
ATOM    579  O   LEU A  38      13.748   6.708  -9.097  1.00 56.64           O  
ATOM    580  CG  LEU A  38      13.773   3.172  -8.492  1.00 56.64           C  
ATOM    581  HG  LEU A  38      13.463   3.623  -9.436  1.00 56.64           H  
ATOM    582  CD1 LEU A  38      14.931   2.226  -8.733  1.00 56.64           C  
ATOM    583 HD11 LEU A  38      14.569   1.383  -9.321  1.00 56.64           H  
ATOM    584 HD12 LEU A  38      15.305   1.900  -7.762  1.00 56.64           H  
ATOM    585 HD13 LEU A  38      15.722   2.722  -9.296  1.00 56.64           H  
ATOM    586  CD2 LEU A  38      12.616   2.338  -7.949  1.00 56.64           C  
ATOM    587 HD21 LEU A  38      11.763   2.986  -7.750  1.00 56.64           H  
ATOM    588 HD22 LEU A  38      12.315   1.590  -8.682  1.00 56.64           H  
ATOM    589 HD23 LEU A  38      12.907   1.841  -7.023  1.00 56.64           H  
ATOM    590  N   ALA A  39      15.394   5.879 -10.383  1.00 55.80           N  
ATOM    591  H   ALA A  39      16.207   5.282 -10.438  1.00 55.80           H  
ATOM    592  CA  ALA A  39      14.913   6.475 -11.627  1.00 55.80           C  
ATOM    593  HA  ALA A  39      14.435   7.429 -11.403  1.00 55.80           H  
ATOM    594  C   ALA A  39      13.859   5.575 -12.290  1.00 55.80           C  
ATOM    595  CB  ALA A  39      16.109   6.753 -12.550  1.00 55.80           C  
ATOM    596  HB1 ALA A  39      16.845   7.363 -12.026  1.00 55.80           H  
ATOM    597  HB2 ALA A  39      15.767   7.296 -13.431  1.00 55.80           H  
ATOM    598  HB3 ALA A  39      16.579   5.824 -12.870  1.00 55.80           H  
ATOM    599  O   ALA A  39      12.771   6.026 -12.648  1.00 55.80           O  
ATOM    600  N   TYR A  40      14.156   4.281 -12.423  1.00 56.34           N  
ATOM    601  H   TYR A  40      15.075   3.972 -12.143  1.00 56.34           H  
ATOM    602  CA  TYR A  40      13.199   3.269 -12.868  1.00 56.34           C  
ATOM    603  HA  TYR A  40      12.243   3.460 -12.380  1.00 56.34           H  
ATOM    604  C   TYR A  40      13.644   1.872 -12.455  1.00 56.34           C  
ATOM    605  CB  TYR A  40      12.975   3.335 -14.389  1.00 56.34           C  
ATOM    606  HB2 TYR A  40      12.405   4.237 -14.614  1.00 56.34           H  
ATOM    607  HB3 TYR A  40      12.362   2.497 -14.719  1.00 56.34           H  
ATOM    608  O   TYR A  40      14.766   1.625 -12.022  1.00 56.34           O  
ATOM    609  CG  TYR A  40      14.237   3.346 -15.211  1.00 56.34           C  
ATOM    610  CD1 TYR A  40      14.774   4.587 -15.579  1.00 56.34           C  
ATOM    611  HD1 TYR A  40      14.289   5.505 -15.284  1.00 56.34           H  
ATOM    612  CD2 TYR A  40      14.850   2.146 -15.627  1.00 56.34           C  
ATOM    613  HD2 TYR A  40      14.417   1.194 -15.358  1.00 56.34           H  
ATOM    614  CE1 TYR A  40      15.929   4.624 -16.359  1.00 56.34           C  
ATOM    615  HE1 TYR A  40      16.328   5.557 -16.729  1.00 56.34           H  
ATOM    616  CE2 TYR A  40      16.037   2.202 -16.384  1.00 56.34           C  
ATOM    617  HE2 TYR A  40      16.542   1.315 -16.737  1.00 56.34           H  
ATOM    618  OH  TYR A  40      17.711   3.558 -17.438  1.00 56.34           O  
ATOM    619  HH  TYR A  40      17.761   4.381 -17.930  1.00 56.34           H  
ATOM    620  CZ  TYR A  40      16.585   3.450 -16.719  1.00 56.34           C  
ATOM    621  N   SER A  41      12.722   0.935 -12.597  1.00 63.74           N  
ATOM    622  H   SER A  41      11.848   1.202 -13.027  1.00 63.74           H  
ATOM    623  CA  SER A  41      12.988  -0.486 -12.506  1.00 63.74           C  
ATOM    624  HA  SER A  41      13.910  -0.655 -11.949  1.00 63.74           H  
ATOM    625  C   SER A  41      13.145  -1.054 -13.921  1.00 63.74           C  
ATOM    626  CB  SER A  41      11.840  -1.117 -11.728  1.00 63.74           C  
ATOM    627  HB2 SER A  41      11.641  -2.115 -12.118  1.00 63.74           H  
ATOM    628  HB3 SER A  41      10.940  -0.520 -11.877  1.00 63.74           H  
ATOM    629  O   SER A  41      12.416  -0.672 -14.832  1.00 63.74           O  
ATOM    630  OG  SER A  41      12.113  -1.170 -10.338  1.00 63.74           O  
ATOM    631  HG  SER A  41      12.594  -0.375 -10.096  1.00 63.74           H  
ATOM    632  N   VAL A  42      14.084  -1.966 -14.136  1.00 61.17           N  
ATOM    633  H   VAL A  42      14.743  -2.151 -13.393  1.00 61.17           H  
ATOM    634  CA  VAL A  42      14.245  -2.690 -15.406  1.00 61.17           C  
ATOM    635  HA  VAL A  42      13.588  -2.271 -16.168  1.00 61.17           H  
ATOM    636  C   VAL A  42      13.868  -4.130 -15.189  1.00 61.17           C  
ATOM    637  CB  VAL A  42      15.680  -2.617 -15.935  1.00 61.17           C  
ATOM    638  HB  VAL A  42      16.372  -2.967 -15.169  1.00 61.17           H  
ATOM    639  O   VAL A  42      14.414  -4.770 -14.300  1.00 61.17           O  
ATOM    640  CG1 VAL A  42      15.871  -3.462 -17.193  1.00 61.17           C  
ATOM    641 HG11 VAL A  42      15.150  -3.166 -17.954  1.00 61.17           H  
ATOM    642 HG12 VAL A  42      16.888  -3.309 -17.555  1.00 61.17           H  
ATOM    643 HG13 VAL A  42      15.757  -4.523 -16.971  1.00 61.17           H  
ATOM    644  CG2 VAL A  42      16.026  -1.179 -16.288  1.00 61.17           C  
ATOM    645 HG21 VAL A  42      15.383  -0.816 -17.091  1.00 61.17           H  
ATOM    646 HG22 VAL A  42      15.903  -0.550 -15.407  1.00 61.17           H  
ATOM    647 HG23 VAL A  42      17.070  -1.121 -16.595  1.00 61.17           H  
ATOM    648  N   ILE A  43      12.968  -4.648 -16.011  1.00 63.23           N  
ATOM    649  H   ILE A  43      12.578  -4.060 -16.734  1.00 63.23           H  
ATOM    650  CA  ILE A  43      12.588  -6.051 -15.999  1.00 63.23           C  
ATOM    651  HA  ILE A  43      12.966  -6.522 -15.091  1.00 63.23           H  
ATOM    652  C   ILE A  43      13.286  -6.723 -17.171  1.00 63.23           C  
ATOM    653  CB  ILE A  43      11.052  -6.183 -15.972  1.00 63.23           C  
ATOM    654  HB  ILE A  43      10.614  -5.612 -16.791  1.00 63.23           H  
ATOM    655  O   ILE A  43      13.009  -6.420 -18.330  1.00 63.23           O  
ATOM    656  CG1 ILE A  43      10.601  -5.586 -14.617  1.00 63.23           C  
ATOM    657 HG12 ILE A  43      10.950  -4.557 -14.528  1.00 63.23           H  
ATOM    658 HG13 ILE A  43      11.084  -6.159 -13.826  1.00 63.23           H  
ATOM    659  CG2 ILE A  43      10.638  -7.658 -16.098  1.00 63.23           C  
ATOM    660 HG21 ILE A  43      11.065  -8.231 -15.276  1.00 63.23           H  
ATOM    661 HG22 ILE A  43       9.551  -7.742 -16.082  1.00 63.23           H  
ATOM    662 HG23 ILE A  43      10.985  -8.065 -17.048  1.00 63.23           H  
ATOM    663  CD1 ILE A  43       9.112  -5.543 -14.320  1.00 63.23           C  
ATOM    664 HD11 ILE A  43       8.963  -5.153 -13.314  1.00 63.23           H  
ATOM    665 HD12 ILE A  43       8.673  -6.540 -14.366  1.00 63.23           H  
ATOM    666 HD13 ILE A  43       8.654  -4.847 -15.023  1.00 63.23           H  
ATOM    667  N   ILE A  44      14.219  -7.616 -16.845  1.00 59.24           N  
ATOM    668  H   ILE A  44      14.448  -7.742 -15.869  1.00 59.24           H  
ATOM    669  CA  ILE A  44      14.871  -8.483 -17.822  1.00 59.24           C  
ATOM    670  HA  ILE A  44      14.966  -7.956 -18.772  1.00 59.24           H  
ATOM    671  C   ILE A  44      13.991  -9.709 -18.025  1.00 59.24           C  
ATOM    672  CB  ILE A  44      16.278  -8.897 -17.356  1.00 59.24           C  
ATOM    673  HB  ILE A  44      16.182  -9.414 -16.401  1.00 59.24           H  
ATOM    674  O   ILE A  44      13.788 -10.495 -17.094  1.00 59.24           O  
ATOM    675  CG1 ILE A  44      17.197  -7.675 -17.154  1.00 59.24           C  
ATOM    676 HG12 ILE A  44      17.470  -7.249 -18.119  1.00 59.24           H  
ATOM    677 HG13 ILE A  44      16.688  -6.908 -16.569  1.00 59.24           H  
ATOM    678  CG2 ILE A  44      16.877  -9.880 -18.382  1.00 59.24           C  
ATOM    679 HG21 ILE A  44      16.297 -10.802 -18.415  1.00 59.24           H  
ATOM    680 HG22 ILE A  44      17.895 -10.167 -18.118  1.00 59.24           H  
ATOM    681 HG23 ILE A  44      16.860  -9.435 -19.377  1.00 59.24           H  
ATOM    682  CD1 ILE A  44      18.458  -8.075 -16.387  1.00 59.24           C  
ATOM    683 HD11 ILE A  44      19.087  -7.197 -16.241  1.00 59.24           H  
ATOM    684 HD12 ILE A  44      18.187  -8.488 -15.415  1.00 59.24           H  
ATOM    685 HD13 ILE A  44      19.046  -8.810 -16.937  1.00 59.24           H  
ATOM    686  N   VAL A  45      13.502  -9.892 -19.244  1.00 55.96           N  
ATOM    687  H   VAL A  45      13.706  -9.211 -19.961  1.00 55.96           H  
ATOM    688  CA  VAL A  45      12.844 -11.131 -19.659  1.00 55.96           C  
ATOM    689  HA  VAL A  45      12.447 -11.656 -18.790  1.00 55.96           H  
ATOM    690  C   VAL A  45      13.909 -12.003 -20.310  1.00 55.96           C  
ATOM    691  CB  VAL A  45      11.668 -10.829 -20.606  1.00 55.96           C  
ATOM    692  HB  VAL A  45      12.037 -10.364 -21.520  1.00 55.96           H  
ATOM    693  O   VAL A  45      14.503 -11.603 -21.291  1.00 55.96           O  
ATOM    694  CG1 VAL A  45      10.929 -12.123 -20.964  1.00 55.96           C  
ATOM    695 HG11 VAL A  45      10.075 -11.895 -21.602  1.00 55.96           H  
ATOM    696 HG12 VAL A  45      10.573 -12.625 -20.065  1.00 55.96           H  
ATOM    697 HG13 VAL A  45      11.588 -12.792 -21.517  1.00 55.96           H  
ATOM    698  CG2 VAL A  45      10.665  -9.871 -19.940  1.00 55.96           C  
ATOM    699 HG21 VAL A  45      11.121  -8.893 -19.790  1.00 55.96           H  
ATOM    700 HG22 VAL A  45       9.798  -9.745 -20.589  1.00 55.96           H  
ATOM    701 HG23 VAL A  45      10.336 -10.278 -18.984  1.00 55.96           H  
ATOM    702  N   HIS A  46      14.221 -13.177 -19.772  1.00 49.94           N  
ATOM    703  H   HIS A  46      13.677 -13.524 -18.994  1.00 49.94           H  
ATOM    704  CA  HIS A  46      15.121 -14.109 -20.464  1.00 49.94           C  
ATOM    705  HA  HIS A  46      15.490 -13.652 -21.382  1.00 49.94           H  
ATOM    706  C   HIS A  46      14.352 -15.342 -20.909  1.00 49.94           C  
ATOM    707  CB  HIS A  46      16.368 -14.429 -19.636  1.00 49.94           C  
ATOM    708  HB2 HIS A  46      17.009 -15.093 -20.215  1.00 49.94           H  
ATOM    709  HB3 HIS A  46      16.919 -13.505 -19.460  1.00 49.94           H  
ATOM    710  O   HIS A  46      13.485 -15.836 -20.184  1.00 49.94           O  
ATOM    711  CG  HIS A  46      16.077 -15.080 -18.317  1.00 49.94           C  
ATOM    712  CD2 HIS A  46      15.875 -14.432 -17.139  1.00 49.94           C  
ATOM    713  HD2 HIS A  46      15.876 -13.362 -16.991  1.00 49.94           H  
ATOM    714  ND1 HIS A  46      16.009 -16.449 -18.090  1.00 49.94           N  
ATOM    715  CE1 HIS A  46      15.742 -16.608 -16.791  1.00 49.94           C  
ATOM    716  HE1 HIS A  46      15.618 -17.563 -16.303  1.00 49.94           H  
ATOM    717  NE2 HIS A  46      15.694 -15.406 -16.191  1.00 49.94           N  
ATOM    718  HE2 HIS A  46      15.565 -15.220 -15.207  1.00 49.94           H  
ATOM    719  N   GLU A  47      14.683 -15.807 -22.109  1.00 46.19           N  
ATOM    720  H   GLU A  47      15.382 -15.322 -22.653  1.00 46.19           H  
ATOM    721  CA  GLU A  47      14.213 -17.070 -22.657  1.00 46.19           C  
ATOM    722  HA  GLU A  47      13.181 -17.232 -22.343  1.00 46.19           H  
ATOM    723  C   GLU A  47      15.098 -18.190 -22.089  1.00 46.19           C  
ATOM    724  CB  GLU A  47      14.236 -16.977 -24.193  1.00 46.19           C  
ATOM    725  HB2 GLU A  47      13.843 -16.004 -24.485  1.00 46.19           H  
ATOM    726  HB3 GLU A  47      15.265 -17.052 -24.545  1.00 46.19           H  
ATOM    727  O   GLU A  47      16.310 -18.225 -22.314  1.00 46.19           O  
ATOM    728  CG  GLU A  47      13.366 -18.051 -24.859  1.00 46.19           C  
ATOM    729  HG2 GLU A  47      13.770 -19.030 -24.604  1.00 46.19           H  
ATOM    730  HG3 GLU A  47      12.360 -17.985 -24.445  1.00 46.19           H  
ATOM    731  CD  GLU A  47      13.302 -17.906 -26.391  1.00 46.19           C  
ATOM    732  OE1 GLU A  47      12.309 -18.404 -26.971  1.00 46.19           O  
ATOM    733  OE2 GLU A  47      14.246 -17.320 -26.968  1.00 46.19           O  
ATOM    734  N   VAL A  48      14.514 -19.094 -21.298  1.00 42.03           N  
ATOM    735  H   VAL A  48      13.520 -19.019 -21.137  1.00 42.03           H  
ATOM    736  CA  VAL A  48      15.221 -20.285 -20.804  1.00 42.03           C  
ATOM    737  HA  VAL A  48      16.294 -20.118 -20.889  1.00 42.03           H  
ATOM    738  C   VAL A  48      14.873 -21.467 -21.709  1.00 42.03           C  
ATOM    739  CB  VAL A  48      14.946 -20.587 -19.314  1.00 42.03           C  
ATOM    740  HB  VAL A  48      13.908 -20.892 -19.180  1.00 42.03           H  
ATOM    741  O   VAL A  48      13.956 -22.232 -21.422  1.00 42.03           O  
ATOM    742  CG1 VAL A  48      15.873 -21.702 -18.804  1.00 42.03           C  
ATOM    743 HG11 VAL A  48      15.674 -21.898 -17.751  1.00 42.03           H  
ATOM    744 HG12 VAL A  48      16.916 -21.410 -18.929  1.00 42.03           H  
ATOM    745 HG13 VAL A  48      15.691 -22.621 -19.362  1.00 42.03           H  
ATOM    746  CG2 VAL A  48      15.203 -19.381 -18.416  1.00 42.03           C  
ATOM    747 HG21 VAL A  48      15.029 -19.646 -17.373  1.00 42.03           H  
ATOM    748 HG22 VAL A  48      16.229 -19.041 -18.553  1.00 42.03           H  
ATOM    749 HG23 VAL A  48      14.515 -18.580 -18.687  1.00 42.03           H  
ATOM    750  N   GLY A  49      15.634 -21.637 -22.792  1.00 46.41           N  
ATOM    751  H   GLY A  49      16.252 -20.880 -23.046  1.00 46.41           H  
ATOM    752  CA  GLY A  49      15.560 -22.806 -23.680  1.00 46.41           C  
ATOM    753  HA2 GLY A  49      16.514 -22.902 -24.199  1.00 46.41           H  
ATOM    754  HA3 GLY A  49      15.419 -23.701 -23.074  1.00 46.41           H  
ATOM    755  C   GLY A  49      14.452 -22.778 -24.749  1.00 46.41           C  
ATOM    756  O   GLY A  49      13.667 -21.848 -24.837  1.00 46.41           O  
ATOM    757  N   ASN A  50      14.388 -23.839 -25.569  1.00 39.93           N  
ATOM    758  H   ASN A  50      15.093 -24.549 -25.435  1.00 39.93           H  
ATOM    759  CA  ASN A  50      13.603 -23.930 -26.821  1.00 39.93           C  
ATOM    760  HA  ASN A  50      13.722 -22.986 -27.353  1.00 39.93           H  
ATOM    761  C   ASN A  50      12.075 -24.106 -26.669  1.00 39.93           C  
ATOM    762  CB  ASN A  50      14.194 -25.062 -27.698  1.00 39.93           C  
ATOM    763  HB2 ASN A  50      13.499 -25.316 -28.498  1.00 39.93           H  
ATOM    764  HB3 ASN A  50      14.350 -25.958 -27.096  1.00 39.93           H  
ATOM    765  O   ASN A  50      11.409 -24.568 -27.598  1.00 39.93           O  
ATOM    766  CG  ASN A  50      15.480 -24.695 -28.404  1.00 39.93           C  
ATOM    767  ND2 ASN A  50      16.095 -25.636 -29.080  1.00 39.93           N  
ATOM    768 HD21 ASN A  50      15.685 -26.552 -29.192  1.00 39.93           H  
ATOM    769 HD22 ASN A  50      16.922 -25.334 -29.575  1.00 39.93           H  
ATOM    770  OD1 ASN A  50      15.962 -23.583 -28.363  1.00 39.93           O  
ATOM    771  N   LYS A  51      11.486 -23.792 -25.515  1.00 31.39           N  
ATOM    772  H   LYS A  51      12.037 -23.275 -24.845  1.00 31.39           H  
ATOM    773  CA  LYS A  51      10.027 -23.784 -25.366  1.00 31.39           C  
ATOM    774  HA  LYS A  51       9.550 -24.077 -26.302  1.00 31.39           H  
ATOM    775  C   LYS A  51       9.593 -22.355 -25.117  1.00 31.39           C  
ATOM    776  CB  LYS A  51       9.548 -24.773 -24.289  1.00 31.39           C  
ATOM    777  HB2 LYS A  51       8.565 -24.457 -23.939  1.00 31.39           H  
ATOM    778  HB3 LYS A  51      10.233 -24.760 -23.441  1.00 31.39           H  
ATOM    779  O   LYS A  51       9.736 -21.855 -24.007  1.00 31.39           O  
ATOM    780  CG  LYS A  51       9.422 -26.195 -24.864  1.00 31.39           C  
ATOM    781  HG2 LYS A  51      10.400 -26.533 -25.207  1.00 31.39           H  
ATOM    782  HG3 LYS A  51       8.740 -26.175 -25.713  1.00 31.39           H  
ATOM    783  CD  LYS A  51       8.884 -27.180 -23.818  1.00 31.39           C  
ATOM    784  HD2 LYS A  51       7.933 -26.809 -23.437  1.00 31.39           H  
ATOM    785  HD3 LYS A  51       9.596 -27.246 -22.995  1.00 31.39           H  
ATOM    786  CE  LYS A  51       8.682 -28.561 -24.454  1.00 31.39           C  
ATOM    787  HE2 LYS A  51       9.633 -28.892 -24.872  1.00 31.39           H  
ATOM    788  HE3 LYS A  51       7.977 -28.459 -25.279  1.00 31.39           H  
ATOM    789  NZ  LYS A  51       8.179 -29.552 -23.469  1.00 31.39           N  
ATOM    790  HZ1 LYS A  51       8.040 -30.449 -23.912  1.00 31.39           H  
ATOM    791  HZ2 LYS A  51       8.839 -29.663 -22.712  1.00 31.39           H  
ATOM    792  HZ3 LYS A  51       7.296 -29.245 -23.086  1.00 31.39           H  
ATOM    793  N   VAL A  52       8.991 -21.767 -26.150  1.00 32.78           N  
ATOM    794  H   VAL A  52       9.068 -22.234 -27.042  1.00 32.78           H  
ATOM    795  CA  VAL A  52       8.156 -20.557 -26.126  1.00 32.78           C  
ATOM    796  HA  VAL A  52       8.722 -19.755 -25.651  1.00 32.78           H  
ATOM    797  C   VAL A  52       6.903 -20.831 -25.282  1.00 32.78           C  
ATOM    798  CB  VAL A  52       7.797 -20.110 -27.565  1.00 32.78           C  
ATOM    799  HB  VAL A  52       7.112 -20.836 -28.003  1.00 32.78           H  
ATOM    800  O   VAL A  52       5.765 -20.766 -25.731  1.00 32.78           O  
ATOM    801  CG1 VAL A  52       7.137 -18.725 -27.598  1.00 32.78           C  
ATOM    802 HG11 VAL A  52       6.206 -18.712 -27.030  1.00 32.78           H  
ATOM    803 HG12 VAL A  52       7.817 -17.981 -27.183  1.00 32.78           H  
ATOM    804 HG13 VAL A  52       6.905 -18.451 -28.628  1.00 32.78           H  
ATOM    805  CG2 VAL A  52       9.035 -20.042 -28.470  1.00 32.78           C  
ATOM    806 HG21 VAL A  52       9.471 -21.030 -28.619  1.00 32.78           H  
ATOM    807 HG22 VAL A  52       9.787 -19.388 -28.028  1.00 32.78           H  
ATOM    808 HG23 VAL A  52       8.763 -19.646 -29.449  1.00 32.78           H  
ATOM    809  N   SER A  53       7.093 -21.263 -24.042  1.00 25.83           N  
ATOM    810  H   SER A  53       8.049 -21.343 -23.724  1.00 25.83           H  
ATOM    811  CA  SER A  53       6.077 -21.170 -23.023  1.00 25.83           C  
ATOM    812  HA  SER A  53       5.084 -21.165 -23.472  1.00 25.83           H  
ATOM    813  C   SER A  53       6.327 -19.834 -22.359  1.00 25.83           C  
ATOM    814  CB  SER A  53       6.135 -22.350 -22.046  1.00 25.83           C  
ATOM    815  HB2 SER A  53       5.894 -23.268 -22.581  1.00 25.83           H  
ATOM    816  HB3 SER A  53       5.385 -22.198 -21.270  1.00 25.83           H  
ATOM    817  O   SER A  53       7.314 -19.683 -21.643  1.00 25.83           O  
ATOM    818  OG  SER A  53       7.404 -22.496 -21.439  1.00 25.83           O  
ATOM    819  HG  SER A  53       7.790 -21.622 -21.342  1.00 25.83           H  
ATOM    820  N   LEU A  54       5.393 -18.906 -22.530  1.00 26.85           N  
ATOM    821  H   LEU A  54       4.687 -19.083 -23.230  1.00 26.85           H  
ATOM    822  CA  LEU A  54       5.190 -17.721 -21.690  1.00 26.85           C  
ATOM    823  HA  LEU A  54       6.090 -17.105 -21.718  1.00 26.85           H  
ATOM    824  C   LEU A  54       4.944 -18.076 -20.202  1.00 26.85           C  
ATOM    825  CB  LEU A  54       4.016 -16.933 -22.308  1.00 26.85           C  
ATOM    826  HB2 LEU A  54       3.231 -17.635 -22.589  1.00 26.85           H  
ATOM    827  HB3 LEU A  54       3.581 -16.260 -21.570  1.00 26.85           H  
ATOM    828  O   LEU A  54       4.349 -17.310 -19.457  1.00 26.85           O  
ATOM    829  CG  LEU A  54       4.432 -16.096 -23.530  1.00 26.85           C  
ATOM    830  HG  LEU A  54       5.228 -16.603 -24.076  1.00 26.85           H  
ATOM    831  CD1 LEU A  54       3.254 -15.901 -24.482  1.00 26.85           C  
ATOM    832 HD11 LEU A  54       2.913 -16.865 -24.860  1.00 26.85           H  
ATOM    833 HD12 LEU A  54       2.437 -15.400 -23.963  1.00 26.85           H  
ATOM    834 HD13 LEU A  54       3.567 -15.282 -25.323  1.00 26.85           H  
ATOM    835  CD2 LEU A  54       4.922 -14.731 -23.070  1.00 26.85           C  
ATOM    836 HD21 LEU A  54       5.247 -14.142 -23.927  1.00 26.85           H  
ATOM    837 HD22 LEU A  54       4.124 -14.184 -22.567  1.00 26.85           H  
ATOM    838 HD23 LEU A  54       5.766 -14.830 -22.387  1.00 26.85           H  
ATOM    839  N   GLN A  55       5.394 -19.246 -19.738  1.00 24.49           N  
ATOM    840  H   GLN A  55       5.991 -19.765 -20.367  1.00 24.49           H  
ATOM    841  CA  GLN A  55       5.611 -19.516 -18.331  1.00 24.49           C  
ATOM    842  HA  GLN A  55       4.746 -19.194 -17.751  1.00 24.49           H  
ATOM    843  C   GLN A  55       6.820 -18.695 -17.919  1.00 24.49           C  
ATOM    844  CB  GLN A  55       5.859 -21.011 -18.084  1.00 24.49           C  
ATOM    845  HB2 GLN A  55       6.639 -21.381 -18.749  1.00 24.49           H  
ATOM    846  HB3 GLN A  55       6.196 -21.128 -17.054  1.00 24.49           H  
ATOM    847  O   GLN A  55       7.966 -19.071 -18.165  1.00 24.49           O  
ATOM    848  CG  GLN A  55       4.582 -21.835 -18.276  1.00 24.49           C  
ATOM    849  HG2 GLN A  55       3.768 -21.355 -17.732  1.00 24.49           H  
ATOM    850  HG3 GLN A  55       4.311 -21.859 -19.331  1.00 24.49           H  
ATOM    851  CD  GLN A  55       4.705 -23.264 -17.758  1.00 24.49           C  
ATOM    852  NE2 GLN A  55       3.635 -24.025 -17.818  1.00 24.49           N  
ATOM    853 HE21 GLN A  55       2.759 -23.644 -18.146  1.00 24.49           H  
ATOM    854 HE22 GLN A  55       3.714 -24.947 -17.413  1.00 24.49           H  
ATOM    855  OE1 GLN A  55       5.731 -23.729 -17.279  1.00 24.49           O  
ATOM    856  N   LEU A  56       6.556 -17.554 -17.302  1.00 25.61           N  
ATOM    857  H   LEU A  56       5.588 -17.270 -17.253  1.00 25.61           H  
ATOM    858  CA  LEU A  56       7.540 -16.667 -16.712  1.00 25.61           C  
ATOM    859  HA  LEU A  56       8.307 -16.481 -17.463  1.00 25.61           H  
ATOM    860  C   LEU A  56       8.272 -17.326 -15.528  1.00 25.61           C  
ATOM    861  CB  LEU A  56       6.799 -15.350 -16.406  1.00 25.61           C  
ATOM    862  HB2 LEU A  56       7.187 -14.876 -15.504  1.00 25.61           H  
ATOM    863  HB3 LEU A  56       5.742 -15.547 -16.226  1.00 25.61           H  
ATOM    864  O   LEU A  56       8.174 -16.908 -14.387  1.00 25.61           O  
ATOM    865  CG  LEU A  56       6.957 -14.417 -17.615  1.00 25.61           C  
ATOM    866  HG  LEU A  56       7.023 -15.003 -18.532  1.00 25.61           H  
ATOM    867  CD1 LEU A  56       5.792 -13.480 -17.804  1.00 25.61           C  
ATOM    868 HD11 LEU A  56       6.008 -12.740 -18.574  1.00 25.61           H  
ATOM    869 HD12 LEU A  56       4.990 -14.113 -18.185  1.00 25.61           H  
ATOM    870 HD13 LEU A  56       5.470 -13.034 -16.863  1.00 25.61           H  
ATOM    871  CD2 LEU A  56       8.258 -13.662 -17.462  1.00 25.61           C  
ATOM    872 HD21 LEU A  56       8.346 -12.914 -18.250  1.00 25.61           H  
ATOM    873 HD22 LEU A  56       8.360 -13.276 -16.448  1.00 25.61           H  
ATOM    874 HD23 LEU A  56       9.051 -14.392 -17.620  1.00 25.61           H  
ATOM    875  N   LYS A  57       9.087 -18.347 -15.822  1.00 26.25           N  
ATOM    876  H   LYS A  57       9.012 -18.709 -16.763  1.00 26.25           H  
ATOM    877  CA  LYS A  57      10.247 -18.759 -15.018  1.00 26.25           C  
ATOM    878  HA  LYS A  57      10.012 -18.605 -13.965  1.00 26.25           H  
ATOM    879  C   LYS A  57      11.461 -17.878 -15.291  1.00 26.25           C  
ATOM    880  CB  LYS A  57      10.589 -20.236 -15.256  1.00 26.25           C  
ATOM    881  HB2 LYS A  57      10.468 -20.481 -16.311  1.00 26.25           H  
ATOM    882  HB3 LYS A  57      11.630 -20.419 -14.988  1.00 26.25           H  
ATOM    883  O   LYS A  57      12.564 -18.180 -14.827  1.00 26.25           O  
ATOM    884  CG  LYS A  57       9.730 -21.163 -14.397  1.00 26.25           C  
ATOM    885  HG2 LYS A  57       9.747 -20.824 -13.361  1.00 26.25           H  
ATOM    886  HG3 LYS A  57       8.703 -21.157 -14.762  1.00 26.25           H  
ATOM    887  CD  LYS A  57      10.311 -22.579 -14.469  1.00 26.25           C  
ATOM    888  HD2 LYS A  57      11.340 -22.567 -14.109  1.00 26.25           H  
ATOM    889  HD3 LYS A  57      10.292 -22.919 -15.504  1.00 26.25           H  
ATOM    890  CE  LYS A  57       9.474 -23.515 -13.599  1.00 26.25           C  
ATOM    891  HE2 LYS A  57       9.465 -23.130 -12.579  1.00 26.25           H  
ATOM    892  HE3 LYS A  57       8.448 -23.500 -13.967  1.00 26.25           H  
ATOM    893  NZ  LYS A  57      10.012 -24.896 -13.627  1.00 26.25           N  
ATOM    894  HZ1 LYS A  57       9.442 -25.498 -13.051  1.00 26.25           H  
ATOM    895  HZ2 LYS A  57      10.961 -24.914 -13.281  1.00 26.25           H  
ATOM    896  HZ3 LYS A  57       9.995 -25.250 -14.573  1.00 26.25           H  
ATOM    897  N   SER A  58      11.286 -16.781 -16.026  1.00 28.77           N  
ATOM    898  H   SER A  58      10.376 -16.596 -16.424  1.00 28.77           H  
ATOM    899  CA  SER A  58      12.250 -15.702 -15.983  1.00 28.77           C  
ATOM    900  HA  SER A  58      13.171 -16.023 -16.470  1.00 28.77           H  
ATOM    901  C   SER A  58      12.497 -15.392 -14.511  1.00 28.77           C  
ATOM    902  CB  SER A  58      11.726 -14.458 -16.694  1.00 28.77           C  
ATOM    903  HB2 SER A  58      12.483 -13.674 -16.680  1.00 28.77           H  
ATOM    904  HB3 SER A  58      10.831 -14.128 -16.167  1.00 28.77           H  
ATOM    905  O   SER A  58      11.605 -14.955 -13.791  1.00 28.77           O  
ATOM    906  OG  SER A  58      11.357 -14.745 -18.023  1.00 28.77           O  
ATOM    907  HG  SER A  58      12.045 -15.222 -18.493  1.00 28.77           H  
ATOM    908  N   ILE A  59      13.727 -15.599 -14.049  1.00 30.82           N  
ATOM    909  H   ILE A  59      14.309 -16.242 -14.565  1.00 30.82           H  
ATOM    910  CA  ILE A  59      14.302 -14.736 -13.021  1.00 30.82           C  
ATOM    911  HA  ILE A  59      13.681 -14.788 -12.127  1.00 30.82           H  
ATOM    912  C   ILE A  59      14.209 -13.318 -13.606  1.00 30.82           C  
ATOM    913  CB  ILE A  59      15.750 -15.146 -12.648  1.00 30.82           C  
ATOM    914  HB  ILE A  59      16.394 -14.992 -13.513  1.00 30.82           H  
ATOM    915  O   ILE A  59      15.161 -12.824 -14.206  1.00 30.82           O  
ATOM    916  CG1 ILE A  59      15.845 -16.638 -12.249  1.00 30.82           C  
ATOM    917 HG12 ILE A  59      15.408 -17.256 -13.033  1.00 30.82           H  
ATOM    918 HG13 ILE A  59      15.276 -16.808 -11.335  1.00 30.82           H  
ATOM    919  CG2 ILE A  59      16.260 -14.247 -11.504  1.00 30.82           C  
ATOM    920 HG21 ILE A  59      16.183 -13.195 -11.778  1.00 30.82           H  
ATOM    921 HG22 ILE A  59      17.309 -14.454 -11.292  1.00 30.82           H  
ATOM    922 HG23 ILE A  59      15.671 -14.420 -10.603  1.00 30.82           H  
ATOM    923  CD1 ILE A  59      17.283 -17.136 -12.046  1.00 30.82           C  
ATOM    924 HD11 ILE A  59      17.270 -18.215 -11.894  1.00 30.82           H  
ATOM    925 HD12 ILE A  59      17.884 -16.910 -12.927  1.00 30.82           H  
ATOM    926 HD13 ILE A  59      17.730 -16.672 -11.167  1.00 30.82           H  
ATOM    927  N   LYS A  60      13.018 -12.712 -13.528  1.00 42.47           N  
ATOM    928  H   LYS A  60      12.251 -13.268 -13.178  1.00 42.47           H  
ATOM    929  CA  LYS A  60      12.755 -11.306 -13.790  1.00 42.47           C  
ATOM    930  HA  LYS A  60      13.197 -10.998 -14.738  1.00 42.47           H  
ATOM    931  C   LYS A  60      13.468 -10.595 -12.664  1.00 42.47           C  
ATOM    932  CB  LYS A  60      11.238 -11.015 -13.795  1.00 42.47           C  
ATOM    933  HB2 LYS A  60      11.081  -9.981 -13.486  1.00 42.47           H  
ATOM    934  HB3 LYS A  60      10.737 -11.656 -13.071  1.00 42.47           H  
ATOM    935  O   LYS A  60      12.896 -10.317 -11.613  1.00 42.47           O  
ATOM    936  CG  LYS A  60      10.586 -11.183 -15.174  1.00 42.47           C  
ATOM    937  HG2 LYS A  60      10.774 -12.191 -15.545  1.00 42.47           H  
ATOM    938  HG3 LYS A  60      11.037 -10.476 -15.871  1.00 42.47           H  
ATOM    939  CD  LYS A  60       9.068 -10.948 -15.100  1.00 42.47           C  
ATOM    940  HD2 LYS A  60       8.619 -11.818 -14.622  1.00 42.47           H  
ATOM    941  HD3 LYS A  60       8.862 -10.066 -14.492  1.00 42.47           H  
ATOM    942  CE  LYS A  60       8.454 -10.735 -16.492  1.00 42.47           C  
ATOM    943  HE2 LYS A  60       8.953 -11.406 -17.190  1.00 42.47           H  
ATOM    944  HE3 LYS A  60       8.681  -9.724 -16.831  1.00 42.47           H  
ATOM    945  NZ  LYS A  60       6.982 -10.961 -16.527  1.00 42.47           N  
ATOM    946  HZ1 LYS A  60       6.643 -10.985 -17.478  1.00 42.47           H  
ATOM    947  HZ2 LYS A  60       6.727 -11.844 -16.109  1.00 42.47           H  
ATOM    948  HZ3 LYS A  60       6.465 -10.239 -16.045  1.00 42.47           H  
ATOM    949  N   LYS A  61      14.772 -10.393 -12.833  1.00 48.09           N  
ATOM    950  H   LYS A  61      15.207 -10.742 -13.675  1.00 48.09           H  
ATOM    951  CA  LYS A  61      15.508  -9.545 -11.916  1.00 48.09           C  
ATOM    952  HA  LYS A  61      15.195  -9.781 -10.899  1.00 48.09           H  
ATOM    953  C   LYS A  61      15.054  -8.145 -12.247  1.00 48.09           C  
ATOM    954  CB  LYS A  61      17.018  -9.761 -12.017  1.00 48.09           C  
ATOM    955  HB2 LYS A  61      17.408  -9.358 -12.952  1.00 48.09           H  
ATOM    956  HB3 LYS A  61      17.218 -10.832 -11.985  1.00 48.09           H  
ATOM    957  O   LYS A  61      15.391  -7.615 -13.302  1.00 48.09           O  
ATOM    958  CG  LYS A  61      17.700  -9.084 -10.818  1.00 48.09           C  
ATOM    959  HG2 LYS A  61      17.681  -8.002 -10.946  1.00 48.09           H  
ATOM    960  HG3 LYS A  61      17.161  -9.337  -9.905  1.00 48.09           H  
ATOM    961  CD  LYS A  61      19.144  -9.565 -10.671  1.00 48.09           C  
ATOM    962  HD2 LYS A  61      19.705  -9.294 -11.565  1.00 48.09           H  
ATOM    963  HD3 LYS A  61      19.147 -10.649 -10.562  1.00 48.09           H  
ATOM    964  CE  LYS A  61      19.774  -8.922  -9.429  1.00 48.09           C  
ATOM    965  HE2 LYS A  61      19.086  -9.027  -8.590  1.00 48.09           H  
ATOM    966  HE3 LYS A  61      19.901  -7.857  -9.623  1.00 48.09           H  
ATOM    967  NZ  LYS A  61      21.081  -9.541  -9.090  1.00 48.09           N  
ATOM    968  HZ1 LYS A  61      21.702  -9.483  -9.885  1.00 48.09           H  
ATOM    969  HZ2 LYS A  61      20.974 -10.511  -8.832  1.00 48.09           H  
ATOM    970  HZ3 LYS A  61      21.519  -9.050  -8.324  1.00 48.09           H  
ATOM    971  N   VAL A  62      14.213  -7.603 -11.380  1.00 51.34           N  
ATOM    972  H   VAL A  62      13.889  -8.138 -10.587  1.00 51.34           H  
ATOM    973  CA  VAL A  62      13.904  -6.197 -11.476  1.00 51.34           C  
ATOM    974  HA  VAL A  62      13.790  -5.974 -12.537  1.00 51.34           H  
ATOM    975  C   VAL A  62      15.098  -5.448 -10.918  1.00 51.34           C  
ATOM    976  CB  VAL A  62      12.591  -5.810 -10.817  1.00 51.34           C  
ATOM    977  HB  VAL A  62      12.701  -5.896  -9.736  1.00 51.34           H  
ATOM    978  O   VAL A  62      15.501  -5.692  -9.783  1.00 51.34           O  
ATOM    979  CG1 VAL A  62      12.339  -4.354 -11.228  1.00 51.34           C  
ATOM    980 HG11 VAL A  62      13.008  -3.692 -10.679  1.00 51.34           H  
ATOM    981 HG12 VAL A  62      11.303  -4.061 -11.056  1.00 51.34           H  
ATOM    982 HG13 VAL A  62      12.518  -4.230 -12.296  1.00 51.34           H  
ATOM    983  CG2 VAL A  62      11.435  -6.736 -11.223  1.00 51.34           C  
ATOM    984 HG21 VAL A  62      11.275  -7.470 -10.433  1.00 51.34           H  
ATOM    985 HG22 VAL A  62      10.510  -6.182 -11.381  1.00 51.34           H  
ATOM    986 HG23 VAL A  62      11.678  -7.288 -12.131  1.00 51.34           H  
ATOM    987  N   ILE A  63      15.704  -4.596 -11.730  1.00 55.93           N  
ATOM    988  H   ILE A  63      15.365  -4.512 -12.678  1.00 55.93           H  
ATOM    989  CA  ILE A  63      16.904  -3.858 -11.349  1.00 55.93           C  
ATOM    990  HA  ILE A  63      17.309  -4.252 -10.417  1.00 55.93           H  
ATOM    991  C   ILE A  63      16.503  -2.427 -11.134  1.00 55.93           C  
ATOM    992  CB  ILE A  63      18.000  -3.969 -12.407  1.00 55.93           C  
ATOM    993  HB  ILE A  63      17.615  -3.553 -13.338  1.00 55.93           H  
ATOM    994  O   ILE A  63      15.897  -1.809 -12.004  1.00 55.93           O  
ATOM    995  CG1 ILE A  63      18.351  -5.451 -12.605  1.00 55.93           C  
ATOM    996 HG12 ILE A  63      17.502  -6.113 -12.434  1.00 55.93           H  
ATOM    997 HG13 ILE A  63      19.137  -5.746 -11.911  1.00 55.93           H  
ATOM    998  CG2 ILE A  63      19.263  -3.184 -12.003  1.00 55.93           C  
ATOM    999 HG21 ILE A  63      19.637  -3.516 -11.034  1.00 55.93           H  
ATOM   1000 HG22 ILE A  63      20.049  -3.316 -12.746  1.00 55.93           H  
ATOM   1001 HG23 ILE A  63      19.049  -2.116 -11.949  1.00 55.93           H  
ATOM   1002  CD1 ILE A  63      18.778  -5.668 -14.038  1.00 55.93           C  
ATOM   1003 HD11 ILE A  63      19.569  -4.966 -14.302  1.00 55.93           H  
ATOM   1004 HD12 ILE A  63      17.928  -5.506 -14.701  1.00 55.93           H  
ATOM   1005 HD13 ILE A  63      19.108  -6.702 -14.132  1.00 55.93           H  
ATOM   1006  N   ASN A  64      16.849  -1.918  -9.968  1.00 56.45           N  
ATOM   1007  H   ASN A  64      17.420  -2.472  -9.346  1.00 56.45           H  
ATOM   1008  CA  ASN A  64      16.741  -0.508  -9.702  1.00 56.45           C  
ATOM   1009  HA  ASN A  64      15.782  -0.137 -10.066  1.00 56.45           H  
ATOM   1010  C   ASN A  64      17.853   0.201 -10.467  1.00 56.45           C  
ATOM   1011  CB  ASN A  64      16.851  -0.331  -8.186  1.00 56.45           C  
ATOM   1012  HB2 ASN A  64      17.074   0.711  -7.952  1.00 56.45           H  
ATOM   1013  HB3 ASN A  64      17.704  -0.903  -7.821  1.00 56.45           H  
ATOM   1014  O   ASN A  64      19.020   0.014 -10.141  1.00 56.45           O  
ATOM   1015  CG  ASN A  64      15.601  -0.768  -7.446  1.00 56.45           C  
ATOM   1016  ND2 ASN A  64      15.726  -0.965  -6.156  1.00 56.45           N  
ATOM   1017 HD21 ASN A  64      14.916  -1.223  -5.610  1.00 56.45           H  
ATOM   1018 HD22 ASN A  64      16.613  -0.759  -5.718  1.00 56.45           H  
ATOM   1019  OD1 ASN A  64      14.521  -0.966  -7.988  1.00 56.45           O  
ATOM   1020  N   ILE A  65      17.488   0.980 -11.480  1.00 59.21           N  
ATOM   1021  H   ILE A  65      16.508   1.074 -11.704  1.00 59.21           H  
ATOM   1022  CA  ILE A  65      18.394   1.958 -12.064  1.00 59.21           C  
ATOM   1023  HA  ILE A  65      19.429   1.656 -11.899  1.00 59.21           H  
ATOM   1024  C   ILE A  65      18.153   3.238 -11.298  1.00 59.21           C  
ATOM   1025  CB  ILE A  65      18.187   2.119 -13.578  1.00 59.21           C  
ATOM   1026  HB  ILE A  65      17.178   2.491 -13.756  1.00 59.21           H  
ATOM   1027  O   ILE A  65      17.075   3.834 -11.369  1.00 59.21           O  
ATOM   1028  CG1 ILE A  65      18.330   0.771 -14.316  1.00 59.21           C  
ATOM   1029 HG12 ILE A  65      17.536   0.101 -13.985  1.00 59.21           H  
ATOM   1030 HG13 ILE A  65      18.204   0.943 -15.385  1.00 59.21           H  
ATOM   1031  CG2 ILE A  65      19.183   3.150 -14.135  1.00 59.21           C  
ATOM   1032 HG21 ILE A  65      18.932   4.146 -13.770  1.00 59.21           H  
ATOM   1033 HG22 ILE A  65      20.201   2.911 -13.827  1.00 59.21           H  
ATOM   1034 HG23 ILE A  65      19.140   3.161 -15.224  1.00 59.21           H  
ATOM   1035  CD1 ILE A  65      19.667   0.047 -14.143  1.00 59.21           C  
ATOM   1036 HD11 ILE A  65      20.482   0.661 -14.527  1.00 59.21           H  
ATOM   1037 HD12 ILE A  65      19.852  -0.185 -13.094  1.00 59.21           H  
ATOM   1038 HD13 ILE A  65      19.640  -0.886 -14.707  1.00 59.21           H  
ATOM   1039  N   ASP A  66      19.131   3.610 -10.492  1.00 60.17           N  
ATOM   1040  H   ASP A  66      19.993   3.084 -10.471  1.00 60.17           H  
ATOM   1041  CA  ASP A  66      19.110   4.902  -9.848  1.00 60.17           C  
ATOM   1042  HA  ASP A  66      18.087   5.120  -9.541  1.00 60.17           H  
ATOM   1043  C   ASP A  66      19.521   6.018 -10.811  1.00 60.17           C  
ATOM   1044  CB  ASP A  66      19.931   4.870  -8.568  1.00 60.17           C  
ATOM   1045  HB2 ASP A  66      19.790   5.852  -8.116  1.00 60.17           H  
ATOM   1046  HB3 ASP A  66      19.517   4.116  -7.899  1.00 60.17           H  
ATOM   1047  O   ASP A  66      19.977   5.799 -11.935  1.00 60.17           O  
ATOM   1048  CG  ASP A  66      21.424   4.627  -8.781  1.00 60.17           C  
ATOM   1049  OD1 ASP A  66      21.996   5.328  -9.641  1.00 60.17           O  
ATOM   1050  OD2 ASP A  66      21.973   3.768  -8.066  1.00 60.17           O  
ATOM   1051  N   THR A  67      19.330   7.251 -10.367  1.00 57.69           N  
ATOM   1052  H   THR A  67      18.913   7.383  -9.457  1.00 57.69           H  
ATOM   1053  CA  THR A  67      19.675   8.440 -11.143  1.00 57.69           C  
ATOM   1054  HA  THR A  67      19.164   8.389 -12.104  1.00 57.69           H  
ATOM   1055  C   THR A  67      21.173   8.575 -11.459  1.00 57.69           C  
ATOM   1056  CB  THR A  67      19.173   9.682 -10.402  1.00 57.69           C  
ATOM   1057  HB  THR A  67      19.631  10.571 -10.835  1.00 57.69           H  
ATOM   1058  O   THR A  67      21.505   9.267 -12.419  1.00 57.69           O  
ATOM   1059  CG2 THR A  67      17.659   9.850 -10.501  1.00 57.69           C  
ATOM   1060 HG21 THR A  67      17.155   8.995 -10.051  1.00 57.69           H  
ATOM   1061 HG22 THR A  67      17.366   9.939 -11.547  1.00 57.69           H  
ATOM   1062 HG23 THR A  67      17.364  10.755  -9.970  1.00 57.69           H  
ATOM   1063  OG1 THR A  67      19.458   9.582  -9.022  1.00 57.69           O  
ATOM   1064  HG1 THR A  67      20.362   9.285  -8.892  1.00 57.69           H  
ATOM   1065  N   MET A  68      22.077   7.930 -10.708  1.00 62.62           N  
ATOM   1066  H   MET A  68      21.760   7.210 -10.074  1.00 62.62           H  
ATOM   1067  CA  MET A  68      23.527   7.968 -10.963  1.00 62.62           C  
ATOM   1068  HA  MET A  68      23.809   8.969 -11.287  1.00 62.62           H  
ATOM   1069  C   MET A  68      23.916   6.992 -12.083  1.00 62.62           C  
ATOM   1070  CB  MET A  68      24.319   7.641  -9.681  1.00 62.62           C  
ATOM   1071  HB2 MET A  68      25.383   7.734  -9.900  1.00 62.62           H  
ATOM   1072  HB3 MET A  68      24.132   6.607  -9.390  1.00 62.62           H  
ATOM   1073  O   MET A  68      24.672   7.342 -12.992  1.00 62.62           O  
ATOM   1074  CG  MET A  68      23.987   8.569  -8.505  1.00 62.62           C  
ATOM   1075  HG2 MET A  68      24.174   9.598  -8.812  1.00 62.62           H  
ATOM   1076  HG3 MET A  68      22.928   8.474  -8.267  1.00 62.62           H  
ATOM   1077  SD  MET A  68      24.926   8.254  -6.982  1.00 62.62           S  
ATOM   1078  CE  MET A  68      24.422   6.546  -6.638  1.00 62.62           C  
ATOM   1079  HE1 MET A  68      24.659   6.291  -5.605  1.00 62.62           H  
ATOM   1080  HE2 MET A  68      23.352   6.434  -6.815  1.00 62.62           H  
ATOM   1081  HE3 MET A  68      24.953   5.865  -7.303  1.00 62.62           H  
ATOM   1082  N   GLU A  69      23.335   5.793 -12.074  1.00 70.60           N  
ATOM   1083  H   GLU A  69      22.787   5.550 -11.260  1.00 70.60           H  
ATOM   1084  CA  GLU A  69      23.563   4.752 -13.080  1.00 70.60           C  
ATOM   1085  HA  GLU A  69      24.602   4.805 -13.407  1.00 70.60           H  
ATOM   1086  C   GLU A  69      22.713   4.944 -14.347  1.00 70.60           C  
ATOM   1087  CB  GLU A  69      23.344   3.370 -12.446  1.00 70.60           C  
ATOM   1088  HB2 GLU A  69      23.390   2.611 -13.227  1.00 70.60           H  
ATOM   1089  HB3 GLU A  69      22.348   3.330 -12.006  1.00 70.60           H  
ATOM   1090  O   GLU A  69      23.019   4.360 -15.390  1.00 70.60           O  
ATOM   1091  CG  GLU A  69      24.390   3.029 -11.362  1.00 70.60           C  
ATOM   1092  HG2 GLU A  69      24.307   3.743 -10.542  1.00 70.60           H  
ATOM   1093  HG3 GLU A  69      24.155   2.041 -10.967  1.00 70.60           H  
ATOM   1094  CD  GLU A  69      25.841   3.013 -11.889  1.00 70.60           C  
ATOM   1095  OE1 GLU A  69      26.782   3.481 -11.213  1.00 70.60           O  
ATOM   1096  OE2 GLU A  69      26.069   2.536 -13.021  1.00 70.60           O  
ATOM   1097  N   TYR A  70      21.702   5.822 -14.299  1.00 70.96           N  
ATOM   1098  H   TYR A  70      21.446   6.162 -13.383  1.00 70.96           H  
ATOM   1099  CA  TYR A  70      20.838   6.185 -15.429  1.00 70.96           C  
ATOM   1100  HA  TYR A  70      20.147   5.365 -15.625  1.00 70.96           H  
ATOM   1101  C   TYR A  70      21.634   6.438 -16.716  1.00 70.96           C  
ATOM   1102  CB  TYR A  70      20.025   7.438 -15.055  1.00 70.96           C  
ATOM   1103  HB2 TYR A  70      20.708   8.245 -14.792  1.00 70.96           H  
ATOM   1104  HB3 TYR A  70      19.432   7.214 -14.168  1.00 70.96           H  
ATOM   1105  O   TYR A  70      21.376   5.824 -17.748  1.00 70.96           O  
ATOM   1106  CG  TYR A  70      19.095   7.927 -16.152  1.00 70.96           C  
ATOM   1107  CD1 TYR A  70      19.549   8.818 -17.146  1.00 70.96           C  
ATOM   1108  HD1 TYR A  70      20.562   9.190 -17.113  1.00 70.96           H  
ATOM   1109  CD2 TYR A  70      17.765   7.484 -16.178  1.00 70.96           C  
ATOM   1110  HD2 TYR A  70      17.411   6.847 -15.382  1.00 70.96           H  
ATOM   1111  CE1 TYR A  70      18.699   9.199 -18.204  1.00 70.96           C  
ATOM   1112  HE1 TYR A  70      19.062   9.854 -18.982  1.00 70.96           H  
ATOM   1113  CE2 TYR A  70      16.906   7.878 -17.226  1.00 70.96           C  
ATOM   1114  HE2 TYR A  70      15.873   7.562 -17.258  1.00 70.96           H  
ATOM   1115  OH  TYR A  70      16.554   9.023 -19.289  1.00 70.96           O  
ATOM   1116  HH  TYR A  70      17.009   9.531 -19.965  1.00 70.96           H  
ATOM   1117  CZ  TYR A  70      17.380   8.702 -18.259  1.00 70.96           C  
ATOM   1118  N   SER A  71      22.647   7.309 -16.656  1.00 76.41           N  
ATOM   1119  H   SER A  71      22.857   7.720 -15.758  1.00 76.41           H  
ATOM   1120  CA  SER A  71      23.430   7.695 -17.840  1.00 76.41           C  
ATOM   1121  HA  SER A  71      22.739   8.028 -18.614  1.00 76.41           H  
ATOM   1122  C   SER A  71      24.240   6.533 -18.429  1.00 76.41           C  
ATOM   1123  CB  SER A  71      24.358   8.864 -17.494  1.00 76.41           C  
ATOM   1124  HB2 SER A  71      24.858   9.194 -18.405  1.00 76.41           H  
ATOM   1125  HB3 SER A  71      23.772   9.694 -17.100  1.00 76.41           H  
ATOM   1126  O   SER A  71      24.372   6.419 -19.651  1.00 76.41           O  
ATOM   1127  OG  SER A  71      25.341   8.481 -16.548  1.00 76.41           O  
ATOM   1128  HG  SER A  71      25.013   8.592 -15.652  1.00 76.41           H  
ATOM   1129  N   ARG A  72      24.761   5.647 -17.570  1.00 76.70           N  
ATOM   1130  H   ARG A  72      24.537   5.764 -16.592  1.00 76.70           H  
ATOM   1131  CA  ARG A  72      25.527   4.461 -17.972  1.00 76.70           C  
ATOM   1132  HA  ARG A  72      26.268   4.740 -18.721  1.00 76.70           H  
ATOM   1133  C   ARG A  72      24.624   3.428 -18.629  1.00 76.70           C  
ATOM   1134  CB  ARG A  72      26.234   3.856 -16.753  1.00 76.70           C  
ATOM   1135  HB2 ARG A  72      26.611   2.868 -17.017  1.00 76.70           H  
ATOM   1136  HB3 ARG A  72      25.522   3.734 -15.937  1.00 76.70           H  
ATOM   1137  O   ARG A  72      24.971   2.922 -19.696  1.00 76.70           O  
ATOM   1138  CG  ARG A  72      27.417   4.712 -16.284  1.00 76.70           C  
ATOM   1139  HG2 ARG A  72      28.194   4.706 -17.048  1.00 76.70           H  
ATOM   1140  HG3 ARG A  72      27.094   5.736 -16.096  1.00 76.70           H  
ATOM   1141  CD  ARG A  72      27.954   4.111 -14.988  1.00 76.70           C  
ATOM   1142  HD2 ARG A  72      27.191   4.248 -14.222  1.00 76.70           H  
ATOM   1143  HD3 ARG A  72      28.122   3.042 -15.121  1.00 76.70           H  
ATOM   1144  NE  ARG A  72      29.195   4.755 -14.528  1.00 76.70           N  
ATOM   1145  HE  ARG A  72      29.521   5.572 -15.023  1.00 76.70           H  
ATOM   1146  NH1 ARG A  72      29.399   3.429 -12.668  1.00 76.70           N  
ATOM   1147 HH11 ARG A  72      29.781   3.272 -11.746  1.00 76.70           H  
ATOM   1148 HH12 ARG A  72      28.426   3.166 -12.746  1.00 76.70           H  
ATOM   1149  NH2 ARG A  72      30.917   5.021 -13.062  1.00 76.70           N  
ATOM   1150 HH21 ARG A  72      31.340   4.766 -12.181  1.00 76.70           H  
ATOM   1151 HH22 ARG A  72      31.229   5.843 -13.560  1.00 76.70           H  
ATOM   1152  CZ  ARG A  72      29.833   4.393 -13.428  1.00 76.70           C  
ATOM   1153  N   PHE A  73      23.461   3.171 -18.034  1.00 79.13           N  
ATOM   1154  H   PHE A  73      23.257   3.619 -17.152  1.00 79.13           H  
ATOM   1155  CA  PHE A  73      22.476   2.259 -18.597  1.00 79.13           C  
ATOM   1156  HA  PHE A  73      22.958   1.301 -18.789  1.00 79.13           H  
ATOM   1157  C   PHE A  73      21.940   2.765 -19.945  1.00 79.13           C  
ATOM   1158  CB  PHE A  73      21.362   2.022 -17.577  1.00 79.13           C  
ATOM   1159  HB2 PHE A  73      20.947   2.980 -17.266  1.00 79.13           H  
ATOM   1160  HB3 PHE A  73      21.784   1.543 -16.694  1.00 79.13           H  
ATOM   1161  O   PHE A  73      21.974   2.015 -20.916  1.00 79.13           O  
ATOM   1162  CG  PHE A  73      20.244   1.164 -18.126  1.00 79.13           C  
ATOM   1163  CD1 PHE A  73      19.216   1.766 -18.857  1.00 79.13           C  
ATOM   1164  HD1 PHE A  73      19.264   2.822 -19.078  1.00 79.13           H  
ATOM   1165  CD2 PHE A  73      20.225  -0.228 -17.947  1.00 79.13           C  
ATOM   1166  HD2 PHE A  73      21.037  -0.709 -17.422  1.00 79.13           H  
ATOM   1167  CE1 PHE A  73      18.098   1.029 -19.253  1.00 79.13           C  
ATOM   1168  HE1 PHE A  73      17.275   1.550 -19.720  1.00 79.13           H  
ATOM   1169  CE2 PHE A  73      19.153  -0.993 -18.443  1.00 79.13           C  
ATOM   1170  HE2 PHE A  73      19.148  -2.066 -18.316  1.00 79.13           H  
ATOM   1171  CZ  PHE A  73      18.064  -0.356 -19.060  1.00 79.13           C  
ATOM   1172  HZ  PHE A  73      17.208  -0.926 -19.390  1.00 79.13           H  
ATOM   1173  N   GLU A  74      21.520   4.034 -20.055  1.00 78.72           N  
ATOM   1174  H   GLU A  74      21.494   4.611 -19.227  1.00 78.72           H  
ATOM   1175  CA  GLU A  74      20.979   4.584 -21.314  1.00 78.72           C  
ATOM   1176  HA  GLU A  74      20.117   3.995 -21.628  1.00 78.72           H  
ATOM   1177  C   GLU A  74      21.994   4.525 -22.468  1.00 78.72           C  
ATOM   1178  CB  GLU A  74      20.542   6.050 -21.129  1.00 78.72           C  
ATOM   1179  HB2 GLU A  74      20.355   6.480 -22.113  1.00 78.72           H  
ATOM   1180  HB3 GLU A  74      21.367   6.609 -20.687  1.00 78.72           H  
ATOM   1181  O   GLU A  74      21.620   4.322 -23.624  1.00 78.72           O  
ATOM   1182  CG  GLU A  74      19.284   6.281 -20.278  1.00 78.72           C  
ATOM   1183  HG2 GLU A  74      19.472   5.965 -19.251  1.00 78.72           H  
ATOM   1184  HG3 GLU A  74      19.082   7.352 -20.265  1.00 78.72           H  
ATOM   1185  CD  GLU A  74      18.042   5.555 -20.790  1.00 78.72           C  
ATOM   1186  OE1 GLU A  74      17.359   4.900 -19.965  1.00 78.72           O  
ATOM   1187  OE2 GLU A  74      17.755   5.578 -22.008  1.00 78.72           O  
ATOM   1188  N   LYS A  75      23.294   4.669 -22.171  1.00 84.44           N  
ATOM   1189  H   LYS A  75      23.537   4.852 -21.208  1.00 84.44           H  
ATOM   1190  CA  LYS A  75      24.355   4.619 -23.185  1.00 84.44           C  
ATOM   1191  HA  LYS A  75      24.081   5.301 -23.990  1.00 84.44           H  
ATOM   1192  C   LYS A  75      24.494   3.234 -23.822  1.00 84.44           C  
ATOM   1193  CB  LYS A  75      25.669   5.094 -22.549  1.00 84.44           C  
ATOM   1194  HB2 LYS A  75      25.965   4.396 -21.765  1.00 84.44           H  
ATOM   1195  HB3 LYS A  75      25.499   6.069 -22.093  1.00 84.44           H  
ATOM   1196  O   LYS A  75      24.730   3.146 -25.028  1.00 84.44           O  
ATOM   1197  CG  LYS A  75      26.804   5.224 -23.576  1.00 84.44           C  
ATOM   1198  HG2 LYS A  75      26.494   5.903 -24.370  1.00 84.44           H  
ATOM   1199  HG3 LYS A  75      27.026   4.247 -24.007  1.00 84.44           H  
ATOM   1200  CD  LYS A  75      28.069   5.768 -22.906  1.00 84.44           C  
ATOM   1201  HD2 LYS A  75      27.845   6.738 -22.464  1.00 84.44           H  
ATOM   1202  HD3 LYS A  75      28.378   5.081 -22.118  1.00 84.44           H  
ATOM   1203  CE  LYS A  75      29.190   5.917 -23.940  1.00 84.44           C  
ATOM   1204  HE2 LYS A  75      29.394   4.938 -24.376  1.00 84.44           H  
ATOM   1205  HE3 LYS A  75      28.838   6.571 -24.737  1.00 84.44           H  
ATOM   1206  NZ  LYS A  75      30.419   6.476 -23.323  1.00 84.44           N  
ATOM   1207  HZ1 LYS A  75      31.152   6.579 -24.011  1.00 84.44           H  
ATOM   1208  HZ2 LYS A  75      30.749   5.878 -22.580  1.00 84.44           H  
ATOM   1209  HZ3 LYS A  75      30.226   7.386 -22.929  1.00 84.44           H  
ATOM   1210  N   ASN A  76      24.412   2.161 -23.031  1.00 82.42           N  
ATOM   1211  H   ASN A  76      24.178   2.308 -22.059  1.00 82.42           H  
ATOM   1212  CA  ASN A  76      24.483   0.787 -23.531  1.00 82.42           C  
ATOM   1213  HA  ASN A  76      23.917   0.738 -24.460  1.00 82.42           H  
ATOM   1214  C   ASN A  76      23.832  -0.207 -22.554  1.00 82.42           C  
ATOM   1215  CB  ASN A  76      25.948   0.423 -23.851  1.00 82.42           C  
ATOM   1216  HB2 ASN A  76      26.516   0.317 -22.927  1.00 82.42           H  
ATOM   1217  HB3 ASN A  76      26.396   1.225 -24.438  1.00 82.42           H  
ATOM   1218  O   ASN A  76      24.510  -0.864 -21.763  1.00 82.42           O  
ATOM   1219  CG  ASN A  76      26.061  -0.861 -24.656  1.00 82.42           C  
ATOM   1220  ND2 ASN A  76      27.144  -1.030 -25.379  1.00 82.42           N  
ATOM   1221 HD21 ASN A  76      27.181  -1.882 -25.921  1.00 82.42           H  
ATOM   1222 HD22 ASN A  76      27.840  -0.301 -25.436  1.00 82.42           H  
ATOM   1223  OD1 ASN A  76      25.200  -1.726 -24.674  1.00 82.42           O  
ATOM   1224  N   GLU A  77      22.510  -0.335 -22.661  1.00 78.06           N  
ATOM   1225  H   GLU A  77      22.028   0.358 -23.214  1.00 78.06           H  
ATOM   1226  CA  GLU A  77      21.668  -1.146 -21.772  1.00 78.06           C  
ATOM   1227  HA  GLU A  77      21.694  -0.724 -20.767  1.00 78.06           H  
ATOM   1228  C   GLU A  77      22.144  -2.603 -21.693  1.00 78.06           C  
ATOM   1229  CB  GLU A  77      20.216  -1.113 -22.285  1.00 78.06           C  
ATOM   1230  HB2 GLU A  77      19.586  -1.667 -21.589  1.00 78.06           H  
ATOM   1231  HB3 GLU A  77      20.188  -1.613 -23.253  1.00 78.06           H  
ATOM   1232  O   GLU A  77      22.300  -3.150 -20.606  1.00 78.06           O  
ATOM   1233  CG  GLU A  77      19.644   0.307 -22.446  1.00 78.06           C  
ATOM   1234  HG2 GLU A  77      20.313   0.898 -23.071  1.00 78.06           H  
ATOM   1235  HG3 GLU A  77      19.592   0.783 -21.467  1.00 78.06           H  
ATOM   1236  CD  GLU A  77      18.263   0.342 -23.113  1.00 78.06           C  
ATOM   1237  OE1 GLU A  77      17.687   1.449 -23.200  1.00 78.06           O  
ATOM   1238  OE2 GLU A  77      17.808  -0.693 -23.644  1.00 78.06           O  
ATOM   1239  N   GLY A  78      22.441  -3.226 -22.839  1.00 74.94           N  
ATOM   1240  H   GLY A  78      22.356  -2.703 -23.699  1.00 74.94           H  
ATOM   1241  CA  GLY A  78      22.886  -4.621 -22.892  1.00 74.94           C  
ATOM   1242  HA2 GLY A  78      22.127  -5.262 -22.441  1.00 74.94           H  
ATOM   1243  HA3 GLY A  78      23.020  -4.919 -23.932  1.00 74.94           H  
ATOM   1244  C   GLY A  78      24.207  -4.844 -22.154  1.00 74.94           C  
ATOM   1245  O   GLY A  78      24.308  -5.771 -21.353  1.00 74.94           O  
ATOM   1246  N   LYS A  79      25.192  -3.959 -22.367  1.00 80.41           N  
ATOM   1247  H   LYS A  79      25.006  -3.181 -22.984  1.00 80.41           H  
ATOM   1248  CA  LYS A  79      26.503  -4.036 -21.703  1.00 80.41           C  
ATOM   1249  HA  LYS A  79      26.893  -5.047 -21.821  1.00 80.41           H  
ATOM   1250  C   LYS A  79      26.397  -3.785 -20.202  1.00 80.41           C  
ATOM   1251  CB  LYS A  79      27.472  -3.045 -22.358  1.00 80.41           C  
ATOM   1252  HB2 LYS A  79      27.155  -2.027 -22.131  1.00 80.41           H  
ATOM   1253  HB3 LYS A  79      27.436  -3.193 -23.438  1.00 80.41           H  
ATOM   1254  O   LYS A  79      27.015  -4.509 -19.435  1.00 80.41           O  
ATOM   1255  CG  LYS A  79      28.921  -3.247 -21.889  1.00 80.41           C  
ATOM   1256  HG2 LYS A  79      28.990  -3.111 -20.810  1.00 80.41           H  
ATOM   1257  HG3 LYS A  79      29.231  -4.261 -22.140  1.00 80.41           H  
ATOM   1258  CD  LYS A  79      29.848  -2.244 -22.589  1.00 80.41           C  
ATOM   1259  HD2 LYS A  79      29.616  -1.234 -22.253  1.00 80.41           H  
ATOM   1260  HD3 LYS A  79      29.667  -2.304 -23.663  1.00 80.41           H  
ATOM   1261  CE  LYS A  79      31.324  -2.579 -22.340  1.00 80.41           C  
ATOM   1262  HE2 LYS A  79      31.400  -3.641 -22.107  1.00 80.41           H  
ATOM   1263  HE3 LYS A  79      31.885  -2.397 -23.256  1.00 80.41           H  
ATOM   1264  NZ  LYS A  79      31.903  -1.790 -21.237  1.00 80.41           N  
ATOM   1265  HZ1 LYS A  79      31.401  -2.007 -20.388  1.00 80.41           H  
ATOM   1266  HZ2 LYS A  79      31.833  -0.791 -21.366  1.00 80.41           H  
ATOM   1267  HZ3 LYS A  79      32.849  -2.073 -21.023  1.00 80.41           H  
ATOM   1268  N   TYR A  80      25.590  -2.808 -19.785  1.00 80.73           N  
ATOM   1269  H   TYR A  80      25.110  -2.245 -20.472  1.00 80.73           H  
ATOM   1270  CA  TYR A  80      25.349  -2.538 -18.366  1.00 80.73           C  
ATOM   1271  HA  TYR A  80      26.287  -2.259 -17.885  1.00 80.73           H  
ATOM   1272  C   TYR A  80      24.808  -3.782 -17.648  1.00 80.73           C  
ATOM   1273  CB  TYR A  80      24.356  -1.375 -18.242  1.00 80.73           C  
ATOM   1274  HB2 TYR A  80      23.439  -1.615 -18.780  1.00 80.73           H  
ATOM   1275  HB3 TYR A  80      24.788  -0.492 -18.713  1.00 80.73           H  
ATOM   1276  O   TYR A  80      25.298  -4.178 -16.595  1.00 80.73           O  
ATOM   1277  CG  TYR A  80      24.006  -1.050 -16.807  1.00 80.73           C  
ATOM   1278  CD1 TYR A  80      22.962  -1.732 -16.150  1.00 80.73           C  
ATOM   1279  HD1 TYR A  80      22.393  -2.485 -16.675  1.00 80.73           H  
ATOM   1280  CD2 TYR A  80      24.769  -0.100 -16.111  1.00 80.73           C  
ATOM   1281  HD2 TYR A  80      25.595   0.400 -16.595  1.00 80.73           H  
ATOM   1282  CE1 TYR A  80      22.661  -1.441 -14.806  1.00 80.73           C  
ATOM   1283  HE1 TYR A  80      21.865  -1.955 -14.288  1.00 80.73           H  
ATOM   1284  CE2 TYR A  80      24.475   0.181 -14.768  1.00 80.73           C  
ATOM   1285  HE2 TYR A  80      25.074   0.902 -14.232  1.00 80.73           H  
ATOM   1286  OH  TYR A  80      23.139  -0.206 -12.812  1.00 80.73           O  
ATOM   1287  HH  TYR A  80      23.728   0.465 -12.460  1.00 80.73           H  
ATOM   1288  CZ  TYR A  80      23.418  -0.478 -14.111  1.00 80.73           C  
ATOM   1289  N   ILE A  81      23.810  -4.437 -18.243  1.00 73.87           N  
ATOM   1290  H   ILE A  81      23.448  -4.072 -19.112  1.00 73.87           H  
ATOM   1291  CA  ILE A  81      23.195  -5.641 -17.677  1.00 73.87           C  
ATOM   1292  HA  ILE A  81      22.932  -5.442 -16.637  1.00 73.87           H  
ATOM   1293  C   ILE A  81      24.186  -6.812 -17.648  1.00 73.87           C  
ATOM   1294  CB  ILE A  81      21.915  -5.953 -18.481  1.00 73.87           C  
ATOM   1295  HB  ILE A  81      22.185  -6.007 -19.535  1.00 73.87           H  
ATOM   1296  O   ILE A  81      24.242  -7.558 -16.668  1.00 73.87           O  
ATOM   1297  CG1 ILE A  81      20.857  -4.830 -18.336  1.00 73.87           C  
ATOM   1298 HG12 ILE A  81      20.058  -5.002 -19.058  1.00 73.87           H  
ATOM   1299 HG13 ILE A  81      21.311  -3.871 -18.586  1.00 73.87           H  
ATOM   1300  CG2 ILE A  81      21.310  -7.308 -18.105  1.00 73.87           C  
ATOM   1301 HG21 ILE A  81      21.151  -7.353 -17.028  1.00 73.87           H  
ATOM   1302 HG22 ILE A  81      20.358  -7.430 -18.623  1.00 73.87           H  
ATOM   1303 HG23 ILE A  81      21.977  -8.115 -18.407  1.00 73.87           H  
ATOM   1304  CD1 ILE A  81      20.226  -4.634 -16.956  1.00 73.87           C  
ATOM   1305 HD11 ILE A  81      19.976  -3.583 -16.814  1.00 73.87           H  
ATOM   1306 HD12 ILE A  81      20.912  -4.934 -16.164  1.00 73.87           H  
ATOM   1307 HD13 ILE A  81      19.298  -5.203 -16.900  1.00 73.87           H  
ATOM   1308  N   GLU A  82      25.000  -6.950 -18.693  1.00 76.83           N  
ATOM   1309  H   GLU A  82      24.890  -6.326 -19.479  1.00 76.83           H  
ATOM   1310  CA  GLU A  82      26.052  -7.960 -18.774  1.00 76.83           C  
ATOM   1311  HA  GLU A  82      25.608  -8.934 -18.567  1.00 76.83           H  
ATOM   1312  C   GLU A  82      27.150  -7.737 -17.720  1.00 76.83           C  
ATOM   1313  CB  GLU A  82      26.582  -7.972 -20.215  1.00 76.83           C  
ATOM   1314  HB2 GLU A  82      27.181  -7.077 -20.387  1.00 76.83           H  
ATOM   1315  HB3 GLU A  82      25.724  -7.947 -20.887  1.00 76.83           H  
ATOM   1316  O   GLU A  82      27.569  -8.695 -17.080  1.00 76.83           O  
ATOM   1317  CG  GLU A  82      27.397  -9.216 -20.584  1.00 76.83           C  
ATOM   1318  HG2 GLU A  82      28.341  -9.200 -20.040  1.00 76.83           H  
ATOM   1319  HG3 GLU A  82      26.845 -10.104 -20.275  1.00 76.83           H  
ATOM   1320  CD  GLU A  82      27.671  -9.279 -22.099  1.00 76.83           C  
ATOM   1321  OE1 GLU A  82      27.656 -10.404 -22.651  1.00 76.83           O  
ATOM   1322  OE2 GLU A  82      27.849  -8.212 -22.730  1.00 76.83           O  
ATOM   1323  N   GLU A  83      27.543  -6.489 -17.451  1.00 76.85           N  
ATOM   1324  H   GLU A  83      27.188  -5.743 -18.032  1.00 76.85           H  
ATOM   1325  CA  GLU A  83      28.485  -6.125 -16.381  1.00 76.85           C  
ATOM   1326  HA  GLU A  83      29.390  -6.725 -16.476  1.00 76.85           H  
ATOM   1327  C   GLU A  83      27.913  -6.407 -14.982  1.00 76.85           C  
ATOM   1328  CB  GLU A  83      28.863  -4.636 -16.508  1.00 76.85           C  
ATOM   1329  HB2 GLU A  83      29.345  -4.311 -15.586  1.00 76.85           H  
ATOM   1330  HB3 GLU A  83      27.954  -4.050 -16.643  1.00 76.85           H  
ATOM   1331  O   GLU A  83      28.627  -6.899 -14.110  1.00 76.85           O  
ATOM   1332  CG  GLU A  83      29.833  -4.365 -17.673  1.00 76.85           C  
ATOM   1333  HG2 GLU A  83      29.459  -4.845 -18.577  1.00 76.85           H  
ATOM   1334  HG3 GLU A  83      30.789  -4.833 -17.437  1.00 76.85           H  
ATOM   1335  CD  GLU A  83      30.067  -2.871 -17.974  1.00 76.85           C  
ATOM   1336  OE1 GLU A  83      30.840  -2.586 -18.929  1.00 76.85           O  
ATOM   1337  OE2 GLU A  83      29.483  -1.990 -17.310  1.00 76.85           O  
ATOM   1338  N   GLN A  84      26.621  -6.144 -14.766  1.00 68.53           N  
ATOM   1339  H   GLN A  84      26.100  -5.696 -15.507  1.00 68.53           H  
ATOM   1340  CA  GLN A  84      25.978  -6.333 -13.460  1.00 68.53           C  
ATOM   1341  HA  GLN A  84      26.661  -5.991 -12.682  1.00 68.53           H  
ATOM   1342  C   GLN A  84      25.664  -7.802 -13.133  1.00 68.53           C  
ATOM   1343  CB  GLN A  84      24.698  -5.484 -13.398  1.00 68.53           C  
ATOM   1344  HB2 GLN A  84      24.132  -5.765 -12.510  1.00 68.53           H  
ATOM   1345  HB3 GLN A  84      24.084  -5.696 -14.274  1.00 68.53           H  
ATOM   1346  O   GLN A  84      25.634  -8.179 -11.959  1.00 68.53           O  
ATOM   1347  CG  GLN A  84      24.967  -3.972 -13.333  1.00 68.53           C  
ATOM   1348  HG2 GLN A  84      24.015  -3.442 -13.329  1.00 68.53           H  
ATOM   1349  HG3 GLN A  84      25.527  -3.652 -14.212  1.00 68.53           H  
ATOM   1350  CD  GLN A  84      25.739  -3.563 -12.087  1.00 68.53           C  
ATOM   1351  NE2 GLN A  84      26.756  -2.741 -12.220  1.00 68.53           N  
ATOM   1352 HE21 GLN A  84      27.227  -2.465 -11.370  1.00 68.53           H  
ATOM   1353 HE22 GLN A  84      27.003  -2.372 -13.127  1.00 68.53           H  
ATOM   1354  OE1 GLN A  84      25.444  -3.983 -10.979  1.00 68.53           O  
ATOM   1355  N   PHE A  85      25.396  -8.647 -14.137  1.00 63.99           N  
ATOM   1356  H   PHE A  85      25.366  -8.265 -15.071  1.00 63.99           H  
ATOM   1357  CA  PHE A  85      24.952 -10.036 -13.910  1.00 63.99           C  
ATOM   1358  HA  PHE A  85      25.073 -10.268 -12.852  1.00 63.99           H  
ATOM   1359  C   PHE A  85      25.779 -11.107 -14.615  1.00 63.99           C  
ATOM   1360  CB  PHE A  85      23.455 -10.180 -14.240  1.00 63.99           C  
ATOM   1361  HB2 PHE A  85      23.319 -10.074 -15.316  1.00 63.99           H  
ATOM   1362  HB3 PHE A  85      23.116 -11.177 -13.955  1.00 63.99           H  
ATOM   1363  O   PHE A  85      25.450 -12.288 -14.491  1.00 63.99           O  
ATOM   1364  CG  PHE A  85      22.609  -9.162 -13.513  1.00 63.99           C  
ATOM   1365  CD1 PHE A  85      22.590  -9.142 -12.107  1.00 63.99           C  
ATOM   1366  HD1 PHE A  85      23.131  -9.902 -11.563  1.00 63.99           H  
ATOM   1367  CD2 PHE A  85      22.090  -8.080 -14.233  1.00 63.99           C  
ATOM   1368  HD2 PHE A  85      22.202  -8.051 -15.307  1.00 63.99           H  
ATOM   1369  CE1 PHE A  85      22.101  -8.004 -11.440  1.00 63.99           C  
ATOM   1370  HE1 PHE A  85      22.323  -7.836 -10.396  1.00 63.99           H  
ATOM   1371  CE2 PHE A  85      21.587  -6.966 -13.558  1.00 63.99           C  
ATOM   1372  HE2 PHE A  85      21.357  -6.076 -14.126  1.00 63.99           H  
ATOM   1373  CZ  PHE A  85      21.561  -6.934 -12.160  1.00 63.99           C  
ATOM   1374  HZ  PHE A  85      21.307  -6.014 -11.653  1.00 63.99           H  
ATOM   1375  N   GLY A  86      26.813 -10.730 -15.369  1.00 66.29           N  
ATOM   1376  H   GLY A  86      27.033  -9.748 -15.455  1.00 66.29           H  
ATOM   1377  CA  GLY A  86      27.624 -11.655 -16.163  1.00 66.29           C  
ATOM   1378  HA2 GLY A  86      28.436 -11.098 -16.631  1.00 66.29           H  
ATOM   1379  HA3 GLY A  86      28.056 -12.412 -15.508  1.00 66.29           H  
ATOM   1380  C   GLY A  86      26.838 -12.363 -17.270  1.00 66.29           C  
ATOM   1381  O   GLY A  86      27.262 -13.413 -17.749  1.00 66.29           O  
ATOM   1382  N   LYS A  87      25.656 -11.851 -17.635  1.00 67.08           N  
ATOM   1383  H   LYS A  87      25.400 -10.957 -17.243  1.00 67.08           H  
ATOM   1384  CA  LYS A  87      24.754 -12.476 -18.608  1.00 67.08           C  
ATOM   1385  HA  LYS A  87      25.251 -13.335 -19.057  1.00 67.08           H  
ATOM   1386  C   LYS A  87      24.435 -11.509 -19.728  1.00 67.08           C  
ATOM   1387  CB  LYS A  87      23.461 -12.963 -17.941  1.00 67.08           C  
ATOM   1388  HB2 LYS A  87      23.025 -12.155 -17.353  1.00 67.08           H  
ATOM   1389  HB3 LYS A  87      22.754 -13.241 -18.722  1.00 67.08           H  
ATOM   1390  O   LYS A  87      23.886 -10.436 -19.484  1.00 67.08           O  
ATOM   1391  CG  LYS A  87      23.711 -14.183 -17.048  1.00 67.08           C  
ATOM   1392  HG2 LYS A  87      24.348 -13.903 -16.209  1.00 67.08           H  
ATOM   1393  HG3 LYS A  87      24.214 -14.955 -17.629  1.00 67.08           H  
ATOM   1394  CD  LYS A  87      22.386 -14.738 -16.520  1.00 67.08           C  
ATOM   1395  HD2 LYS A  87      21.765 -15.037 -17.365  1.00 67.08           H  
ATOM   1396  HD3 LYS A  87      21.873 -13.964 -15.949  1.00 67.08           H  
ATOM   1397  CE  LYS A  87      22.674 -15.945 -15.627  1.00 67.08           C  
ATOM   1398  HE2 LYS A  87      23.295 -16.645 -16.186  1.00 67.08           H  
ATOM   1399  HE3 LYS A  87      23.250 -15.608 -14.765  1.00 67.08           H  
ATOM   1400  NZ  LYS A  87      21.418 -16.606 -15.198  1.00 67.08           N  
ATOM   1401  HZ1 LYS A  87      20.844 -15.958 -14.678  1.00 67.08           H  
ATOM   1402  HZ2 LYS A  87      20.902 -16.918 -16.008  1.00 67.08           H  
ATOM   1403  HZ3 LYS A  87      21.627 -17.407 -14.619  1.00 67.08           H  
ATOM   1404  N   ARG A  88      24.705 -11.940 -20.958  1.00 68.86           N  
ATOM   1405  H   ARG A  88      25.223 -12.799 -21.068  1.00 68.86           H  
ATOM   1406  CA  ARG A  88      24.280 -11.218 -22.150  1.00 68.86           C  
ATOM   1407  HA  ARG A  88      24.633 -10.191 -22.053  1.00 68.86           H  
ATOM   1408  C   ARG A  88      22.761 -11.222 -22.236  1.00 68.86           C  
ATOM   1409  CB  ARG A  88      24.918 -11.841 -23.394  1.00 68.86           C  
ATOM   1410  HB2 ARG A  88      25.962 -12.079 -23.191  1.00 68.86           H  
ATOM   1411  HB3 ARG A  88      24.409 -12.770 -23.652  1.00 68.86           H  
ATOM   1412  O   ARG A  88      22.137 -12.281 -22.201  1.00 68.86           O  
ATOM   1413  CG  ARG A  88      24.839 -10.857 -24.565  1.00 68.86           C  
ATOM   1414  HG2 ARG A  88      25.222  -9.884 -24.257  1.00 68.86           H  
ATOM   1415  HG3 ARG A  88      23.801 -10.752 -24.881  1.00 68.86           H  
ATOM   1416  CD  ARG A  88      25.684 -11.368 -25.728  1.00 68.86           C  
ATOM   1417  HD2 ARG A  88      26.731 -11.341 -25.428  1.00 68.86           H  
ATOM   1418  HD3 ARG A  88      25.399 -12.399 -25.940  1.00 68.86           H  
ATOM   1419  NE  ARG A  88      25.482 -10.540 -26.930  1.00 68.86           N  
ATOM   1420  HE  ARG A  88      24.977  -9.676 -26.794  1.00 68.86           H  
ATOM   1421  NH1 ARG A  88      26.686 -11.849 -28.372  1.00 68.86           N  
ATOM   1422 HH11 ARG A  88      26.946 -12.425 -27.584  1.00 68.86           H  
ATOM   1423 HH12 ARG A  88      27.053 -12.039 -29.293  1.00 68.86           H  
ATOM   1424  NH2 ARG A  88      25.654 -10.023 -29.139  1.00 68.86           N  
ATOM   1425 HH21 ARG A  88      25.993 -10.240 -30.066  1.00 68.86           H  
ATOM   1426 HH22 ARG A  88      25.067  -9.215 -28.988  1.00 68.86           H  
ATOM   1427  CZ  ARG A  88      25.940 -10.805 -28.137  1.00 68.86           C  
ATOM   1428  N   VAL A  89      22.179 -10.040 -22.384  1.00 66.39           N  
ATOM   1429  H   VAL A  89      22.759  -9.213 -22.368  1.00 66.39           H  
ATOM   1430  CA  VAL A  89      20.739  -9.854 -22.580  1.00 66.39           C  
ATOM   1431  HA  VAL A  89      20.254 -10.823 -22.697  1.00 66.39           H  
ATOM   1432  C   VAL A  89      20.538  -9.073 -23.871  1.00 66.39           C  
ATOM   1433  CB  VAL A  89      20.108  -9.165 -21.358  1.00 66.39           C  
ATOM   1434  HB  VAL A  89      20.612  -8.214 -21.181  1.00 66.39           H  
ATOM   1435  O   VAL A  89      21.176  -8.041 -24.085  1.00 66.39           O  
ATOM   1436  CG1 VAL A  89      18.615  -8.892 -21.550  1.00 66.39           C  
ATOM   1437 HG11 VAL A  89      18.236  -8.351 -20.684  1.00 66.39           H  
ATOM   1438 HG12 VAL A  89      18.062  -9.821 -21.686  1.00 66.39           H  
ATOM   1439 HG13 VAL A  89      18.460  -8.246 -22.414  1.00 66.39           H  
ATOM   1440  CG2 VAL A  89      20.258 -10.046 -20.110  1.00 66.39           C  
ATOM   1441 HG21 VAL A  89      19.813 -11.026 -20.286  1.00 66.39           H  
ATOM   1442 HG22 VAL A  89      19.766  -9.572 -19.261  1.00 66.39           H  
ATOM   1443 HG23 VAL A  89      21.312 -10.169 -19.861  1.00 66.39           H  
ATOM   1444  N   ALA A  90      19.684  -9.587 -24.755  1.00 67.38           N  
ATOM   1445  H   ALA A  90      19.162 -10.418 -24.519  1.00 67.38           H  
ATOM   1446  CA  ALA A  90      19.314  -8.879 -25.973  1.00 67.38           C  
ATOM   1447  HA  ALA A  90      20.227  -8.557 -26.473  1.00 67.38           H  
ATOM   1448  C   ALA A  90      18.497  -7.626 -25.613  1.00 67.38           C  
ATOM   1449  CB  ALA A  90      18.582  -9.845 -26.907  1.00 67.38           C  
ATOM   1450  HB1 ALA A  90      17.584 -10.059 -26.525  1.00 67.38           H  
ATOM   1451  HB2 ALA A  90      18.487  -9.398 -27.896  1.00 67.38           H  
ATOM   1452  HB3 ALA A  90      19.139 -10.777 -27.006  1.00 67.38           H  
ATOM   1453  O   ALA A  90      17.689  -7.646 -24.689  1.00 67.38           O  
ATOM   1454  N   LYS A  91      18.732  -6.504 -26.297  1.00 65.92           N  
ATOM   1455  H   LYS A  91      19.351  -6.554 -27.093  1.00 65.92           H  
ATOM   1456  CA  LYS A  91      18.146  -5.205 -25.919  1.00 65.92           C  
ATOM   1457  HA  LYS A  91      18.446  -4.968 -24.898  1.00 65.92           H  
ATOM   1458  C   LYS A  91      16.609  -5.222 -25.914  1.00 65.92           C  
ATOM   1459  CB  LYS A  91      18.699  -4.133 -26.867  1.00 65.92           C  
ATOM   1460  HB2 LYS A  91      19.788  -4.156 -26.836  1.00 65.92           H  
ATOM   1461  HB3 LYS A  91      18.369  -4.347 -27.884  1.00 65.92           H  
ATOM   1462  O   LYS A  91      15.981  -4.611 -25.061  1.00 65.92           O  
ATOM   1463  CG  LYS A  91      18.220  -2.736 -26.460  1.00 65.92           C  
ATOM   1464  HG2 LYS A  91      18.555  -2.532 -25.443  1.00 65.92           H  
ATOM   1465  HG3 LYS A  91      17.131  -2.699 -26.485  1.00 65.92           H  
ATOM   1466  CD  LYS A  91      18.753  -1.652 -27.396  1.00 65.92           C  
ATOM   1467  HD2 LYS A  91      18.447  -1.867 -28.420  1.00 65.92           H  
ATOM   1468  HD3 LYS A  91      19.840  -1.614 -27.328  1.00 65.92           H  
ATOM   1469  CE  LYS A  91      18.141  -0.329 -26.929  1.00 65.92           C  
ATOM   1470  HE2 LYS A  91      18.390  -0.187 -25.877  1.00 65.92           H  
ATOM   1471  HE3 LYS A  91      17.055  -0.408 -26.977  1.00 65.92           H  
ATOM   1472  NZ  LYS A  91      18.615   0.824 -27.729  1.00 65.92           N  
ATOM   1473  HZ1 LYS A  91      18.213   1.668 -27.345  1.00 65.92           H  
ATOM   1474  HZ2 LYS A  91      19.619   0.907 -27.654  1.00 65.92           H  
ATOM   1475  HZ3 LYS A  91      18.340   0.731 -28.696  1.00 65.92           H  
ATOM   1476  N   ASP A  92      16.008  -5.951 -26.843  1.00 67.12           N  
ATOM   1477  H   ASP A  92      16.585  -6.534 -27.432  1.00 67.12           H  
ATOM   1478  CA  ASP A  92      14.564  -6.172 -26.994  1.00 67.12           C  
ATOM   1479  HA  ASP A  92      14.069  -5.203 -27.053  1.00 67.12           H  
ATOM   1480  C   ASP A  92      13.915  -6.923 -25.815  1.00 67.12           C  
ATOM   1481  CB  ASP A  92      14.336  -6.904 -28.330  1.00 67.12           C  
ATOM   1482  HB2 ASP A  92      13.273  -7.120 -28.436  1.00 67.12           H  
ATOM   1483  HB3 ASP A  92      14.614  -6.231 -29.141  1.00 67.12           H  
ATOM   1484  O   ASP A  92      12.697  -6.868 -25.629  1.00 67.12           O  
ATOM   1485  CG  ASP A  92      15.149  -8.201 -28.483  1.00 67.12           C  
ATOM   1486  OD1 ASP A  92      16.397  -8.121 -28.352  1.00 67.12           O  
ATOM   1487  OD2 ASP A  92      14.529  -9.244 -28.756  1.00 67.12           O  
ATOM   1488  N   LEU A  93      14.734  -7.546 -24.967  1.00 66.00           N  
ATOM   1489  H   LEU A  93      15.719  -7.556 -25.190  1.00 66.00           H  
ATOM   1490  CA  LEU A  93      14.324  -8.244 -23.752  1.00 66.00           C  
ATOM   1491  HA  LEU A  93      13.287  -8.565 -23.855  1.00 66.00           H  
ATOM   1492  C   LEU A  93      14.376  -7.375 -22.482  1.00 66.00           C  
ATOM   1493  CB  LEU A  93      15.214  -9.480 -23.622  1.00 66.00           C  
ATOM   1494  HB2 LEU A  93      16.261  -9.181 -23.581  1.00 66.00           H  
ATOM   1495  HB3 LEU A  93      15.001  -9.910 -22.643  1.00 66.00           H  
ATOM   1496  O   LEU A  93      14.053  -7.840 -21.383  1.00 66.00           O  
ATOM   1497  CG  LEU A  93      15.038 -10.552 -24.713  1.00 66.00           C  
ATOM   1498  HG  LEU A  93      15.300 -10.127 -25.681  1.00 66.00           H  
ATOM   1499  CD1 LEU A  93      15.989 -11.719 -24.432  1.00 66.00           C  
ATOM   1500 HD11 LEU A  93      15.721 -12.200 -23.491  1.00 66.00           H  
ATOM   1501 HD12 LEU A  93      15.912 -12.445 -25.241  1.00 66.00           H  
ATOM   1502 HD13 LEU A  93      17.014 -11.353 -24.382  1.00 66.00           H  
ATOM   1503  CD2 LEU A  93      13.610 -11.095 -24.784  1.00 66.00           C  
ATOM   1504 HD21 LEU A  93      13.568 -11.913 -25.504  1.00 66.00           H  
ATOM   1505 HD22 LEU A  93      13.293 -11.456 -23.806  1.00 66.00           H  
ATOM   1506 HD23 LEU A  93      12.933 -10.316 -25.134  1.00 66.00           H  
ATOM   1507  N   ILE A  94      14.781  -6.111 -22.616  1.00 67.03           N  
ATOM   1508  H   ILE A  94      15.019  -5.789 -23.543  1.00 67.03           H  
ATOM   1509  CA  ILE A  94      14.901  -5.148 -21.522  1.00 67.03           C  
ATOM   1510  HA  ILE A  94      14.953  -5.681 -20.573  1.00 67.03           H  
ATOM   1511  C   ILE A  94      13.650  -4.262 -21.511  1.00 67.03           C  
ATOM   1512  CB  ILE A  94      16.211  -4.344 -21.686  1.00 67.03           C  
ATOM   1513  HB  ILE A  94      16.177  -3.807 -22.634  1.00 67.03           H  
ATOM   1514  O   ILE A  94      13.434  -3.448 -22.407  1.00 67.03           O  
ATOM   1515  CG1 ILE A  94      17.440  -5.288 -21.688  1.00 67.03           C  
ATOM   1516 HG12 ILE A  94      17.349  -5.989 -22.518  1.00 67.03           H  
ATOM   1517 HG13 ILE A  94      17.457  -5.865 -20.763  1.00 67.03           H  
ATOM   1518  CG2 ILE A  94      16.369  -3.307 -20.570  1.00 67.03           C  
ATOM   1519 HG21 ILE A  94      15.460  -2.722 -20.434  1.00 67.03           H  
ATOM   1520 HG22 ILE A  94      17.165  -2.616 -20.850  1.00 67.03           H  
ATOM   1521 HG23 ILE A  94      16.646  -3.826 -19.653  1.00 67.03           H  
ATOM   1522  CD1 ILE A  94      18.793  -4.584 -21.852  1.00 67.03           C  
ATOM   1523 HD11 ILE A  94      19.025  -3.988 -20.969  1.00 67.03           H  
ATOM   1524 HD12 ILE A  94      18.771  -3.940 -22.731  1.00 67.03           H  
ATOM   1525 HD13 ILE A  94      19.575  -5.332 -21.979  1.00 67.03           H  
ATOM   1526  N   ARG A  95      12.811  -4.386 -20.475  1.00 69.65           N  
ATOM   1527  H   ARG A  95      12.997  -5.108 -19.794  1.00 69.65           H  
ATOM   1528  CA  ARG A  95      11.617  -3.542 -20.303  1.00 69.65           C  
ATOM   1529  HA  ARG A  95      11.458  -2.953 -21.206  1.00 69.65           H  
ATOM   1530  C   ARG A  95      11.832  -2.541 -19.174  1.00 69.65           C  
ATOM   1531  CB  ARG A  95      10.367  -4.418 -20.092  1.00 69.65           C  
ATOM   1532  HB2 ARG A  95       9.507  -3.774 -19.911  1.00 69.65           H  
ATOM   1533  HB3 ARG A  95      10.513  -5.035 -19.205  1.00 69.65           H  
ATOM   1534  O   ARG A  95      11.915  -2.922 -18.007  1.00 69.65           O  
ATOM   1535  CG  ARG A  95      10.048  -5.346 -21.279  1.00 69.65           C  
ATOM   1536  HG2 ARG A  95       9.193  -5.966 -21.009  1.00 69.65           H  
ATOM   1537  HG3 ARG A  95      10.895  -6.007 -21.465  1.00 69.65           H  
ATOM   1538  CD  ARG A  95       9.708  -4.578 -22.566  1.00 69.65           C  
ATOM   1539  HD2 ARG A  95      10.557  -3.957 -22.852  1.00 69.65           H  
ATOM   1540  HD3 ARG A  95       8.847  -3.940 -22.366  1.00 69.65           H  
ATOM   1541  NE  ARG A  95       9.417  -5.497 -23.681  1.00 69.65           N  
ATOM   1542  HE  ARG A  95       9.881  -6.394 -23.662  1.00 69.65           H  
ATOM   1543  NH1 ARG A  95       8.093  -4.095 -24.936  1.00 69.65           N  
ATOM   1544 HH11 ARG A  95       7.501  -3.953 -25.741  1.00 69.65           H  
ATOM   1545 HH12 ARG A  95       8.157  -3.396 -24.210  1.00 69.65           H  
ATOM   1546  NH2 ARG A  95       8.538  -6.154 -25.671  1.00 69.65           N  
ATOM   1547 HH21 ARG A  95       7.955  -5.991 -26.480  1.00 69.65           H  
ATOM   1548 HH22 ARG A  95       9.030  -7.032 -25.587  1.00 69.65           H  
ATOM   1549  CZ  ARG A  95       8.686  -5.243 -24.753  1.00 69.65           C  
ATOM   1550  N   LYS A  96      11.908  -1.252 -19.514  1.00 71.46           N  
ATOM   1551  H   LYS A  96      11.858  -1.015 -20.494  1.00 71.46           H  
ATOM   1552  CA  LYS A  96      11.935  -0.163 -18.524  1.00 71.46           C  
ATOM   1553  HA  LYS A  96      12.583  -0.455 -17.698  1.00 71.46           H  
ATOM   1554  C   LYS A  96      10.529   0.042 -17.967  1.00 71.46           C  
ATOM   1555  CB  LYS A  96      12.485   1.148 -19.116  1.00 71.46           C  
ATOM   1556  HB2 LYS A  96      11.774   1.538 -19.845  1.00 71.46           H  
ATOM   1557  HB3 LYS A  96      12.583   1.875 -18.310  1.00 71.46           H  
ATOM   1558  O   LYS A  96       9.578   0.210 -18.730  1.00 71.46           O  
ATOM   1559  CG  LYS A  96      13.849   0.983 -19.801  1.00 71.46           C  
ATOM   1560  HG2 LYS A  96      14.551   0.506 -19.118  1.00 71.46           H  
ATOM   1561  HG3 LYS A  96      13.720   0.338 -20.671  1.00 71.46           H  
ATOM   1562  CD  LYS A  96      14.430   2.331 -20.259  1.00 71.46           C  
ATOM   1563  HD2 LYS A  96      13.641   2.986 -20.627  1.00 71.46           H  
ATOM   1564  HD3 LYS A  96      14.936   2.811 -19.421  1.00 71.46           H  
ATOM   1565  CE  LYS A  96      15.418   2.059 -21.395  1.00 71.46           C  
ATOM   1566  HE2 LYS A  96      16.047   1.209 -21.133  1.00 71.46           H  
ATOM   1567  HE3 LYS A  96      14.871   1.757 -22.288  1.00 71.46           H  
ATOM   1568  NZ  LYS A  96      16.289   3.207 -21.724  1.00 71.46           N  
ATOM   1569  HZ1 LYS A  96      16.770   3.595 -20.924  1.00 71.46           H  
ATOM   1570  HZ2 LYS A  96      15.836   4.004 -22.148  1.00 71.46           H  
ATOM   1571  HZ3 LYS A  96      17.009   2.892 -22.358  1.00 71.46           H  
ATOM   1572  N   VAL A  97      10.405   0.046 -16.646  1.00 71.23           N  
ATOM   1573  H   VAL A  97      11.228  -0.126 -16.085  1.00 71.23           H  
ATOM   1574  CA  VAL A  97       9.148   0.261 -15.927  1.00 71.23           C  
ATOM   1575  HA  VAL A  97       8.402   0.633 -16.630  1.00 71.23           H  
ATOM   1576  C   VAL A  97       9.338   1.344 -14.874  1.00 71.23           C  
ATOM   1577  CB  VAL A  97       8.576  -1.040 -15.336  1.00 71.23           C  
ATOM   1578  HB  VAL A  97       7.688  -0.789 -14.756  1.00 71.23           H  
ATOM   1579  O   VAL A  97      10.260   1.304 -14.057  1.00 71.23           O  
ATOM   1580  CG1 VAL A  97       8.155  -1.980 -16.465  1.00 71.23           C  
ATOM   1581 HG11 VAL A  97       7.716  -2.880 -16.037  1.00 71.23           H  
ATOM   1582 HG12 VAL A  97       7.409  -1.497 -17.097  1.00 71.23           H  
ATOM   1583 HG13 VAL A  97       9.011  -2.270 -17.074  1.00 71.23           H  
ATOM   1584  CG2 VAL A  97       9.535  -1.816 -14.429  1.00 71.23           C  
ATOM   1585 HG21 VAL A  97       9.874  -1.164 -13.624  1.00 71.23           H  
ATOM   1586 HG22 VAL A  97       9.014  -2.668 -13.994  1.00 71.23           H  
ATOM   1587 HG23 VAL A  97      10.386  -2.180 -15.004  1.00 71.23           H  
ATOM   1588  N   ARG A  98       8.472   2.354 -14.912  1.00 70.58           N  
ATOM   1589  H   ARG A  98       7.677   2.282 -15.530  1.00 70.58           H  
ATOM   1590  CA  ARG A  98       8.522   3.473 -13.969  1.00 70.58           C  
ATOM   1591  HA  ARG A  98       9.562   3.756 -13.809  1.00 70.58           H  
ATOM   1592  C   ARG A  98       7.978   3.049 -12.606  1.00 70.58           C  
ATOM   1593  CB  ARG A  98       7.771   4.686 -14.543  1.00 70.58           C  
ATOM   1594  HB2 ARG A  98       6.766   4.385 -14.838  1.00 70.58           H  
ATOM   1595  HB3 ARG A  98       7.682   5.444 -13.765  1.00 70.58           H  
ATOM   1596  O   ARG A  98       7.260   2.049 -12.492  1.00 70.58           O  
ATOM   1597  CG  ARG A  98       8.500   5.312 -15.746  1.00 70.58           C  
ATOM   1598  HG2 ARG A  98       8.523   4.604 -16.575  1.00 70.58           H  
ATOM   1599  HG3 ARG A  98       9.522   5.558 -15.458  1.00 70.58           H  
ATOM   1600  CD  ARG A  98       7.784   6.595 -16.190  1.00 70.58           C  
ATOM   1601  HD2 ARG A  98       7.707   7.260 -15.329  1.00 70.58           H  
ATOM   1602  HD3 ARG A  98       6.778   6.333 -16.518  1.00 70.58           H  
ATOM   1603  NE  ARG A  98       8.479   7.292 -17.295  1.00 70.58           N  
ATOM   1604  HE  ARG A  98       9.100   6.743 -17.871  1.00 70.58           H  
ATOM   1605  NH1 ARG A  98       7.587   9.399 -16.957  1.00 70.58           N  
ATOM   1606 HH11 ARG A  98       7.461  10.361 -17.240  1.00 70.58           H  
ATOM   1607 HH12 ARG A  98       7.129   9.101 -16.108  1.00 70.58           H  
ATOM   1608  NH2 ARG A  98       8.965   9.067 -18.658  1.00 70.58           N  
ATOM   1609 HH21 ARG A  98       9.608   8.516 -19.209  1.00 70.58           H  
ATOM   1610 HH22 ARG A  98       8.875  10.057 -18.834  1.00 70.58           H  
ATOM   1611  CZ  ARG A  98       8.339   8.572 -17.628  1.00 70.58           C  
ATOM   1612  N   PHE A  99       8.300   3.836 -11.586  1.00 75.42           N  
ATOM   1613  H   PHE A  99       8.871   4.651 -11.762  1.00 75.42           H  
ATOM   1614  CA  PHE A  99       7.695   3.704 -10.267  1.00 75.42           C  
ATOM   1615  HA  PHE A  99       8.038   2.773  -9.815  1.00 75.42           H  
ATOM   1616  C   PHE A  99       6.162   3.656 -10.370  1.00 75.42           C  
ATOM   1617  CB  PHE A  99       8.157   4.870  -9.392  1.00 75.42           C  
ATOM   1618  HB2 PHE A  99       7.854   5.807  -9.860  1.00 75.42           H  
ATOM   1619  HB3 PHE A  99       9.246   4.865  -9.340  1.00 75.42           H  
ATOM   1620  O   PHE A  99       5.559   4.405 -11.136  1.00 75.42           O  
ATOM   1621  CG  PHE A  99       7.613   4.821  -7.982  1.00 75.42           C  
ATOM   1622  CD1 PHE A  99       6.598   5.710  -7.581  1.00 75.42           C  
ATOM   1623  HD1 PHE A  99       6.189   6.424  -8.280  1.00 75.42           H  
ATOM   1624  CD2 PHE A  99       8.130   3.889  -7.064  1.00 75.42           C  
ATOM   1625  HD2 PHE A  99       8.916   3.212  -7.363  1.00 75.42           H  
ATOM   1626  CE1 PHE A  99       6.122   5.685  -6.259  1.00 75.42           C  
ATOM   1627  HE1 PHE A  99       5.358   6.384  -5.954  1.00 75.42           H  
ATOM   1628  CE2 PHE A  99       7.642   3.857  -5.747  1.00 75.42           C  
ATOM   1629  HE2 PHE A  99       8.068   3.162  -5.039  1.00 75.42           H  
ATOM   1630  CZ  PHE A  99       6.637   4.752  -5.343  1.00 75.42           C  
ATOM   1631  HZ  PHE A  99       6.274   4.741  -4.326  1.00 75.42           H  
ATOM   1632  N   GLN A 100       5.566   2.728  -9.627  1.00 76.63           N  
ATOM   1633  H   GLN A 100       6.160   2.141  -9.060  1.00 76.63           H  
ATOM   1634  CA  GLN A 100       4.139   2.417  -9.580  1.00 76.63           C  
ATOM   1635  HA  GLN A 100       4.061   1.522  -8.964  1.00 76.63           H  
ATOM   1636  C   GLN A 100       3.485   2.006 -10.909  1.00 76.63           C  
ATOM   1637  CB  GLN A 100       3.376   3.522  -8.841  1.00 76.63           C  
ATOM   1638  HB2 GLN A 100       3.600   4.487  -9.297  1.00 76.63           H  
ATOM   1639  HB3 GLN A 100       2.307   3.333  -8.933  1.00 76.63           H  
ATOM   1640  O   GLN A 100       2.263   1.976 -10.996  1.00 76.63           O  
ATOM   1641  CG  GLN A 100       3.698   3.545  -7.342  1.00 76.63           C  
ATOM   1642  HG2 GLN A 100       3.304   2.636  -6.889  1.00 76.63           H  
ATOM   1643  HG3 GLN A 100       4.778   3.555  -7.189  1.00 76.63           H  
ATOM   1644  CD  GLN A 100       3.090   4.751  -6.633  1.00 76.63           C  
ATOM   1645  NE2 GLN A 100       2.899   4.704  -5.334  1.00 76.63           N  
ATOM   1646 HE21 GLN A 100       2.460   5.526  -4.944  1.00 76.63           H  
ATOM   1647 HE22 GLN A 100       3.129   3.884  -4.791  1.00 76.63           H  
ATOM   1648  OE1 GLN A 100       2.803   5.783  -7.202  1.00 76.63           O  
ATOM   1649  N   THR A 101       4.264   1.598 -11.919  1.00 78.06           N  
ATOM   1650  H   THR A 101       5.267   1.667 -11.824  1.00 78.06           H  
ATOM   1651  CA  THR A 101       3.683   0.931 -13.099  1.00 78.06           C  
ATOM   1652  HA  THR A 101       2.970   1.609 -13.568  1.00 78.06           H  
ATOM   1653  C   THR A 101       2.942  -0.324 -12.644  1.00 78.06           C  
ATOM   1654  CB  THR A 101       4.739   0.537 -14.141  1.00 78.06           C  
ATOM   1655  HB  THR A 101       5.416  -0.199 -13.709  1.00 78.06           H  
ATOM   1656  O   THR A 101       3.521  -1.157 -11.936  1.00 78.06           O  
ATOM   1657  CG2 THR A 101       4.125  -0.044 -15.414  1.00 78.06           C  
ATOM   1658 HG21 THR A 101       4.904  -0.209 -16.159  1.00 78.06           H  
ATOM   1659 HG22 THR A 101       3.643  -0.998 -15.201  1.00 78.06           H  
ATOM   1660 HG23 THR A 101       3.382   0.645 -15.817  1.00 78.06           H  
ATOM   1661  OG1 THR A 101       5.496   1.661 -14.530  1.00 78.06           O  
ATOM   1662  HG1 THR A 101       6.002   1.912 -13.753  1.00 78.06           H  
ATOM   1663  N   CYS A 102       1.679  -0.448 -13.042  1.00 79.68           N  
ATOM   1664  H   CYS A 102       1.273   0.267 -13.628  1.00 79.68           H  
ATOM   1665  CA  CYS A 102       0.855  -1.603 -12.730  1.00 79.68           C  
ATOM   1666  HA  CYS A 102       1.093  -1.926 -11.716  1.00 79.68           H  
ATOM   1667  C   CYS A 102       1.175  -2.766 -13.685  1.00 79.68           C  
ATOM   1668  CB  CYS A 102      -0.611  -1.157 -12.723  1.00 79.68           C  
ATOM   1669  HB2 CYS A 102      -0.716  -0.289 -12.072  1.00 79.68           H  
ATOM   1670  HB3 CYS A 102      -0.921  -0.868 -13.728  1.00 79.68           H  
ATOM   1671  O   CYS A 102       1.494  -2.564 -14.856  1.00 79.68           O  
ATOM   1672  SG  CYS A 102      -1.664  -2.489 -12.092  1.00 79.68           S  
ATOM   1673  HG  CYS A 102      -2.779  -1.766 -11.957  1.00 79.68           H  
ATOM   1674  N   TYR A 103       1.140  -3.995 -13.192  1.00 75.09           N  
ATOM   1675  H   TYR A 103       0.925  -4.117 -12.213  1.00 75.09           H  
ATOM   1676  CA  TYR A 103       1.327  -5.206 -13.986  1.00 75.09           C  
ATOM   1677  HA  TYR A 103       1.051  -5.004 -15.021  1.00 75.09           H  
ATOM   1678  C   TYR A 103       0.409  -6.308 -13.486  1.00 75.09           C  
ATOM   1679  CB  TYR A 103       2.793  -5.656 -13.963  1.00 75.09           C  
ATOM   1680  HB2 TYR A 103       3.396  -4.859 -14.397  1.00 75.09           H  
ATOM   1681  HB3 TYR A 103       2.898  -6.524 -14.614  1.00 75.09           H  
ATOM   1682  O   TYR A 103       0.082  -6.357 -12.298  1.00 75.09           O  
ATOM   1683  CG  TYR A 103       3.363  -5.996 -12.596  1.00 75.09           C  
ATOM   1684  CD1 TYR A 103       3.888  -4.975 -11.782  1.00 75.09           C  
ATOM   1685  HD1 TYR A 103       3.801  -3.950 -12.113  1.00 75.09           H  
ATOM   1686  CD2 TYR A 103       3.365  -7.324 -12.135  1.00 75.09           C  
ATOM   1687  HD2 TYR A 103       2.893  -8.099 -12.721  1.00 75.09           H  
ATOM   1688  CE1 TYR A 103       4.427  -5.276 -10.517  1.00 75.09           C  
ATOM   1689  HE1 TYR A 103       4.766  -4.478  -9.872  1.00 75.09           H  
ATOM   1690  CE2 TYR A 103       3.954  -7.635 -10.896  1.00 75.09           C  
ATOM   1691  HE2 TYR A 103       3.954  -8.651 -10.531  1.00 75.09           H  
ATOM   1692  OH  TYR A 103       4.966  -6.912  -8.854  1.00 75.09           O  
ATOM   1693  HH  TYR A 103       4.978  -6.133  -8.293  1.00 75.09           H  
ATOM   1694  CZ  TYR A 103       4.476  -6.615 -10.083  1.00 75.09           C  
ATOM   1695  N   GLU A 104       0.008  -7.185 -14.399  1.00 75.83           N  
ATOM   1696  H   GLU A 104       0.289  -7.074 -15.363  1.00 75.83           H  
ATOM   1697  CA  GLU A 104      -0.791  -8.353 -14.058  1.00 75.83           C  
ATOM   1698  HA  GLU A 104      -1.386  -8.088 -13.184  1.00 75.83           H  
ATOM   1699  C   GLU A 104       0.096  -9.548 -13.647  1.00 75.83           C  
ATOM   1700  CB  GLU A 104      -1.805  -8.647 -15.175  1.00 75.83           C  
ATOM   1701  HB2 GLU A 104      -1.301  -9.098 -16.030  1.00 75.83           H  
ATOM   1702  HB3 GLU A 104      -2.253  -7.704 -15.488  1.00 75.83           H  
ATOM   1703  O   GLU A 104       1.172  -9.813 -14.193  1.00 75.83           O  
ATOM   1704  CG  GLU A 104      -2.917  -9.574 -14.668  1.00 75.83           C  
ATOM   1705  HG2 GLU A 104      -2.498 -10.568 -14.509  1.00 75.83           H  
ATOM   1706  HG3 GLU A 104      -3.274  -9.208 -13.705  1.00 75.83           H  
ATOM   1707  CD  GLU A 104      -4.115  -9.656 -15.620  1.00 75.83           C  
ATOM   1708  OE1 GLU A 104      -4.444 -10.799 -16.015  1.00 75.83           O  
ATOM   1709  OE2 GLU A 104      -4.765  -8.601 -15.817  1.00 75.83           O  
ATOM   1710  N   CYS A 105      -0.367 -10.243 -12.620  1.00 73.65           N  
ATOM   1711  H   CYS A 105      -1.271  -9.951 -12.277  1.00 73.65           H  
ATOM   1712  CA  CYS A 105       0.160 -11.439 -11.991  1.00 73.65           C  
ATOM   1713  HA  CYS A 105       1.089 -11.742 -12.474  1.00 73.65           H  
ATOM   1714  C   CYS A 105      -0.870 -12.567 -12.134  1.00 73.65           C  
ATOM   1715  CB  CYS A 105       0.413 -11.172 -10.500  1.00 73.65           C  
ATOM   1716  HB2 CYS A 105       0.717 -12.095 -10.005  1.00 73.65           H  
ATOM   1717  HB3 CYS A 105      -0.517 -10.809 -10.062  1.00 73.65           H  
ATOM   1718  O   CYS A 105      -2.024 -12.355 -12.515  1.00 73.65           O  
ATOM   1719  SG  CYS A 105       1.663  -9.912 -10.192  1.00 73.65           S  
ATOM   1720  HG  CYS A 105       1.508  -9.875  -8.866  1.00 73.65           H  
ATOM   1721  N   GLU A 106      -0.471 -13.784 -11.755  1.00 70.74           N  
ATOM   1722  H   GLU A 106       0.496 -13.906 -11.489  1.00 70.74           H  
ATOM   1723  CA  GLU A 106      -1.313 -14.967 -11.932  1.00 70.74           C  
ATOM   1724  HA  GLU A 106      -1.431 -15.146 -13.001  1.00 70.74           H  
ATOM   1725  C   GLU A 106      -2.698 -14.769 -11.309  1.00 70.74           C  
ATOM   1726  CB  GLU A 106      -0.679 -16.203 -11.286  1.00 70.74           C  
ATOM   1727  HB2 GLU A 106      -0.553 -16.015 -10.220  1.00 70.74           H  
ATOM   1728  HB3 GLU A 106      -1.372 -17.034 -11.410  1.00 70.74           H  
ATOM   1729  O   GLU A 106      -2.802 -14.233 -10.202  1.00 70.74           O  
ATOM   1730  CG  GLU A 106       0.672 -16.607 -11.889  1.00 70.74           C  
ATOM   1731  HG2 GLU A 106       1.400 -15.824 -11.676  1.00 70.74           H  
ATOM   1732  HG3 GLU A 106       0.559 -16.702 -12.969  1.00 70.74           H  
ATOM   1733  CD  GLU A 106       1.194 -17.929 -11.310  1.00 70.74           C  
ATOM   1734  OE1 GLU A 106       2.166 -18.461 -11.891  1.00 70.74           O  
ATOM   1735  OE2 GLU A 106       0.617 -18.401 -10.302  1.00 70.74           O  
ATOM   1736  N   LYS A 107      -3.739 -15.267 -11.991  1.00 72.43           N  
ATOM   1737  H   LYS A 107      -3.538 -15.674 -12.893  1.00 72.43           H  
ATOM   1738  CA  LYS A 107      -5.157 -15.149 -11.599  1.00 72.43           C  
ATOM   1739  HA  LYS A 107      -5.739 -15.690 -12.344  1.00 72.43           H  
ATOM   1740  C   LYS A 107      -5.718 -13.716 -11.655  1.00 72.43           C  
ATOM   1741  CB  LYS A 107      -5.428 -15.828 -10.239  1.00 72.43           C  
ATOM   1742  HB2 LYS A 107      -4.995 -15.222  -9.443  1.00 72.43           H  
ATOM   1743  HB3 LYS A 107      -6.505 -15.849 -10.075  1.00 72.43           H  
ATOM   1744  O   LYS A 107      -6.632 -13.396 -10.901  1.00 72.43           O  
ATOM   1745  CG  LYS A 107      -4.900 -17.265 -10.123  1.00 72.43           C  
ATOM   1746  HG2 LYS A 107      -5.400 -17.896 -10.858  1.00 72.43           H  
ATOM   1747  HG3 LYS A 107      -3.825 -17.289 -10.301  1.00 72.43           H  
ATOM   1748  CD  LYS A 107      -5.173 -17.792  -8.711  1.00 72.43           C  
ATOM   1749  HD2 LYS A 107      -6.245 -17.767  -8.518  1.00 72.43           H  
ATOM   1750  HD3 LYS A 107      -4.669 -17.146  -7.993  1.00 72.43           H  
ATOM   1751  CE  LYS A 107      -4.653 -19.224  -8.568  1.00 72.43           C  
ATOM   1752  HE2 LYS A 107      -5.186 -19.865  -9.270  1.00 72.43           H  
ATOM   1753  HE3 LYS A 107      -3.596 -19.234  -8.836  1.00 72.43           H  
ATOM   1754  NZ  LYS A 107      -4.830 -19.709  -7.177  1.00 72.43           N  
ATOM   1755  HZ1 LYS A 107      -4.468 -20.646  -7.076  1.00 72.43           H  
ATOM   1756  HZ2 LYS A 107      -5.806 -19.697  -6.917  1.00 72.43           H  
ATOM   1757  HZ3 LYS A 107      -4.333 -19.104  -6.539  1.00 72.43           H  
ATOM   1758  N   GLY A 108      -5.190 -12.865 -12.538  1.00 74.03           N  
ATOM   1759  H   GLY A 108      -4.400 -13.150 -13.099  1.00 74.03           H  
ATOM   1760  CA  GLY A 108      -5.692 -11.499 -12.742  1.00 74.03           C  
ATOM   1761  HA2 GLY A 108      -6.778 -11.516 -12.836  1.00 74.03           H  
ATOM   1762  HA3 GLY A 108      -5.277 -11.108 -13.670  1.00 74.03           H  
ATOM   1763  C   GLY A 108      -5.321 -10.536 -11.616  1.00 74.03           C  
ATOM   1764  O   GLY A 108      -5.900  -9.456 -11.488  1.00 74.03           O  
ATOM   1765  N   ARG A 109      -4.379 -10.928 -10.750  1.00 79.00           N  
ATOM   1766  H   ARG A 109      -3.864 -11.769 -10.968  1.00 79.00           H  
ATOM   1767  CA  ARG A 109      -3.917 -10.058  -9.674  1.00 79.00           C  
ATOM   1768  HA  ARG A 109      -4.793  -9.602  -9.213  1.00 79.00           H  
ATOM   1769  C   ARG A 109      -3.109  -8.928 -10.269  1.00 79.00           C  
ATOM   1770  CB  ARG A 109      -3.088 -10.830  -8.649  1.00 79.00           C  
ATOM   1771  HB2 ARG A 109      -2.219 -11.252  -9.155  1.00 79.00           H  
ATOM   1772  HB3 ARG A 109      -2.743 -10.135  -7.883  1.00 79.00           H  
ATOM   1773  O   ARG A 109      -2.265  -9.162 -11.110  1.00 79.00           O  
ATOM   1774  CG  ARG A 109      -3.819 -11.997  -7.986  1.00 79.00           C  
ATOM   1775  HG2 ARG A 109      -4.763 -11.671  -7.549  1.00 79.00           H  
ATOM   1776  HG3 ARG A 109      -4.085 -12.757  -8.720  1.00 79.00           H  
ATOM   1777  CD  ARG A 109      -2.905 -12.588  -6.912  1.00 79.00           C  
ATOM   1778  HD2 ARG A 109      -2.421 -11.785  -6.357  1.00 79.00           H  
ATOM   1779  HD3 ARG A 109      -3.467 -13.201  -6.206  1.00 79.00           H  
ATOM   1780  NE  ARG A 109      -1.923 -13.445  -7.557  1.00 79.00           N  
ATOM   1781  HE  ARG A 109      -2.151 -13.768  -8.487  1.00 79.00           H  
ATOM   1782  NH1 ARG A 109      -0.384 -13.489  -5.864  1.00 79.00           N  
ATOM   1783 HH11 ARG A 109      -0.925 -12.843  -5.307  1.00 79.00           H  
ATOM   1784 HH12 ARG A 109       0.582 -13.707  -5.667  1.00 79.00           H  
ATOM   1785  NH2 ARG A 109      -0.005 -14.579  -7.749  1.00 79.00           N  
ATOM   1786 HH21 ARG A 109       0.919 -14.722  -7.365  1.00 79.00           H  
ATOM   1787 HH22 ARG A 109      -0.242 -14.880  -8.684  1.00 79.00           H  
ATOM   1788  CZ  ARG A 109      -0.788 -13.834  -7.047  1.00 79.00           C  
ATOM   1789  N   ARG A 110      -3.316  -7.710  -9.809  1.00 80.65           N  
ATOM   1790  H   ARG A 110      -3.952  -7.591  -9.033  1.00 80.65           H  
ATOM   1791  CA  ARG A 110      -2.526  -6.557 -10.231  1.00 80.65           C  
ATOM   1792  HA  ARG A 110      -1.979  -6.799 -11.142  1.00 80.65           H  
ATOM   1793  C   ARG A 110      -1.473  -6.251  -9.184  1.00 80.65           C  
ATOM   1794  CB  ARG A 110      -3.475  -5.406 -10.556  1.00 80.65           C  
ATOM   1795  HB2 ARG A 110      -2.900  -4.494 -10.715  1.00 80.65           H  
ATOM   1796  HB3 ARG A 110      -4.166  -5.245  -9.729  1.00 80.65           H  
ATOM   1797  O   ARG A 110      -1.615  -6.615  -8.033  1.00 80.65           O  
ATOM   1798  CG  ARG A 110      -4.246  -5.761 -11.836  1.00 80.65           C  
ATOM   1799  HG2 ARG A 110      -3.543  -5.906 -12.657  1.00 80.65           H  
ATOM   1800  HG3 ARG A 110      -4.806  -6.685 -11.691  1.00 80.65           H  
ATOM   1801  CD  ARG A 110      -5.231  -4.663 -12.213  1.00 80.65           C  
ATOM   1802  HD2 ARG A 110      -5.898  -4.484 -11.370  1.00 80.65           H  
ATOM   1803  HD3 ARG A 110      -4.680  -3.748 -12.430  1.00 80.65           H  
ATOM   1804  NE  ARG A 110      -6.012  -5.069 -13.392  1.00 80.65           N  
ATOM   1805  HE  ARG A 110      -5.718  -5.910 -13.867  1.00 80.65           H  
ATOM   1806  NH1 ARG A 110      -7.528  -3.343 -13.347  1.00 80.65           N  
ATOM   1807 HH11 ARG A 110      -8.339  -2.868 -13.719  1.00 80.65           H  
ATOM   1808 HH12 ARG A 110      -7.053  -2.934 -12.555  1.00 80.65           H  
ATOM   1809  NH2 ARG A 110      -7.674  -4.936 -14.920  1.00 80.65           N  
ATOM   1810 HH21 ARG A 110      -7.312  -5.777 -15.348  1.00 80.65           H  
ATOM   1811 HH22 ARG A 110      -8.483  -4.472 -15.308  1.00 80.65           H  
ATOM   1812  CZ  ARG A 110      -7.068  -4.446 -13.877  1.00 80.65           C  
ATOM   1813  N   MET A 111      -0.369  -5.645  -9.555  1.00 80.14           N  
ATOM   1814  H   MET A 111      -0.206  -5.498 -10.541  1.00 80.14           H  
ATOM   1815  CA  MET A 111       0.633  -5.196  -8.597  1.00 80.14           C  
ATOM   1816  HA  MET A 111       0.151  -4.904  -7.663  1.00 80.14           H  
ATOM   1817  C   MET A 111       1.320  -3.973  -9.178  1.00 80.14           C  
ATOM   1818  CB  MET A 111       1.653  -6.310  -8.308  1.00 80.14           C  
ATOM   1819  HB2 MET A 111       2.505  -5.875  -7.787  1.00 80.14           H  
ATOM   1820  HB3 MET A 111       1.996  -6.694  -9.269  1.00 80.14           H  
ATOM   1821  O   MET A 111       1.454  -3.839 -10.388  1.00 80.14           O  
ATOM   1822  CG  MET A 111       1.153  -7.514  -7.491  1.00 80.14           C  
ATOM   1823  HG2 MET A 111       1.988  -8.204  -7.364  1.00 80.14           H  
ATOM   1824  HG3 MET A 111       0.401  -8.040  -8.080  1.00 80.14           H  
ATOM   1825  SD  MET A 111       0.453  -7.171  -5.848  1.00 80.14           S  
ATOM   1826  CE  MET A 111       1.939  -6.666  -4.960  1.00 80.14           C  
ATOM   1827  HE1 MET A 111       2.605  -7.522  -4.844  1.00 80.14           H  
ATOM   1828  HE2 MET A 111       2.445  -5.879  -5.519  1.00 80.14           H  
ATOM   1829  HE3 MET A 111       1.669  -6.269  -3.982  1.00 80.14           H  
ATOM   1830  N   MET A 112       1.788  -3.080  -8.320  1.00 80.89           N  
ATOM   1831  H   MET A 112       1.616  -3.238  -7.338  1.00 80.89           H  
ATOM   1832  CA  MET A 112       2.541  -1.899  -8.718  1.00 80.89           C  
ATOM   1833  HA  MET A 112       2.434  -1.741  -9.791  1.00 80.89           H  
ATOM   1834  C   MET A 112       4.027  -2.085  -8.427  1.00 80.89           C  
ATOM   1835  CB  MET A 112       1.969  -0.665  -8.024  1.00 80.89           C  
ATOM   1836  HB2 MET A 112       1.823  -0.874  -6.964  1.00 80.89           H  
ATOM   1837  HB3 MET A 112       2.677   0.158  -8.124  1.00 80.89           H  
ATOM   1838  O   MET A 112       4.422  -2.531  -7.347  1.00 80.89           O  
ATOM   1839  CG  MET A 112       0.638  -0.232  -8.634  1.00 80.89           C  
ATOM   1840  HG2 MET A 112       0.747  -0.184  -9.717  1.00 80.89           H  
ATOM   1841  HG3 MET A 112      -0.134  -0.964  -8.398  1.00 80.89           H  
ATOM   1842  SD  MET A 112       0.123   1.404  -8.060  1.00 80.89           S  
ATOM   1843  CE  MET A 112      -0.502   1.016  -6.415  1.00 80.89           C  
ATOM   1844  HE1 MET A 112      -1.360   0.351  -6.513  1.00 80.89           H  
ATOM   1845  HE2 MET A 112      -0.843   1.941  -5.949  1.00 80.89           H  
ATOM   1846  HE3 MET A 112       0.273   0.549  -5.808  1.00 80.89           H  
ATOM   1847  N   VAL A 113       4.875  -1.728  -9.390  1.00 76.85           N  
ATOM   1848  H   VAL A 113       4.484  -1.409 -10.266  1.00 76.85           H  
ATOM   1849  CA  VAL A 113       6.334  -1.783  -9.241  1.00 76.85           C  
ATOM   1850  HA  VAL A 113       6.609  -2.757  -8.834  1.00 76.85           H  
ATOM   1851  C   VAL A 113       6.811  -0.706  -8.263  1.00 76.85           C  
ATOM   1852  CB  VAL A 113       7.023  -1.615 -10.610  1.00 76.85           C  
ATOM   1853  HB  VAL A 113       6.666  -0.699 -11.082  1.00 76.85           H  
ATOM   1854  O   VAL A 113       6.681   0.477  -8.547  1.00 76.85           O  
ATOM   1855  CG1 VAL A 113       8.549  -1.499 -10.461  1.00 76.85           C  
ATOM   1856 HG11 VAL A 113       8.910  -2.033  -9.582  1.00 76.85           H  
ATOM   1857 HG12 VAL A 113       9.053  -1.841 -11.365  1.00 76.85           H  
ATOM   1858 HG13 VAL A 113       8.799  -0.448 -10.321  1.00 76.85           H  
ATOM   1859  CG2 VAL A 113       6.680  -2.776 -11.552  1.00 76.85           C  
ATOM   1860 HG21 VAL A 113       7.224  -2.673 -12.491  1.00 76.85           H  
ATOM   1861 HG22 VAL A 113       6.897  -3.742 -11.098  1.00 76.85           H  
ATOM   1862 HG23 VAL A 113       5.619  -2.730 -11.797  1.00 76.85           H  
ATOM   1863  N   VAL A 114       7.420  -1.094  -7.139  1.00 74.62           N  
ATOM   1864  H   VAL A 114       7.443  -2.076  -6.905  1.00 74.62           H  
ATOM   1865  CA  VAL A 114       8.046  -0.141  -6.198  1.00 74.62           C  
ATOM   1866  HA  VAL A 114       7.673   0.867  -6.380  1.00 74.62           H  
ATOM   1867  C   VAL A 114       9.551  -0.107  -6.402  1.00 74.62           C  
ATOM   1868  CB  VAL A 114       7.715  -0.501  -4.740  1.00 74.62           C  
ATOM   1869  HB  VAL A 114       8.043  -1.522  -4.545  1.00 74.62           H  
ATOM   1870  O   VAL A 114      10.123   0.942  -6.671  1.00 74.62           O  
ATOM   1871  CG1 VAL A 114       8.382   0.411  -3.702  1.00 74.62           C  
ATOM   1872 HG11 VAL A 114       8.167   0.033  -2.703  1.00 74.62           H  
ATOM   1873 HG12 VAL A 114       9.465   0.423  -3.824  1.00 74.62           H  
ATOM   1874 HG13 VAL A 114       7.989   1.425  -3.776  1.00 74.62           H  
ATOM   1875  CG2 VAL A 114       6.212  -0.431  -4.517  1.00 74.62           C  
ATOM   1876 HG21 VAL A 114       6.012  -0.700  -3.480  1.00 74.62           H  
ATOM   1877 HG22 VAL A 114       5.851   0.576  -4.722  1.00 74.62           H  
ATOM   1878 HG23 VAL A 114       5.694  -1.142  -5.161  1.00 74.62           H  
ATOM   1879  N   SER A 115      10.197  -1.261  -6.254  1.00 68.79           N  
ATOM   1880  H   SER A 115       9.665  -2.087  -6.022  1.00 68.79           H  
ATOM   1881  CA  SER A 115      11.652  -1.410  -6.327  1.00 68.79           C  
ATOM   1882  HA  SER A 115      12.042  -0.830  -7.164  1.00 68.79           H  
ATOM   1883  C   SER A 115      12.001  -2.877  -6.508  1.00 68.79           C  
ATOM   1884  CB  SER A 115      12.290  -0.922  -5.023  1.00 68.79           C  
ATOM   1885  HB2 SER A 115      13.337  -0.687  -5.214  1.00 68.79           H  
ATOM   1886  HB3 SER A 115      11.805  -0.006  -4.685  1.00 68.79           H  
ATOM   1887  O   SER A 115      11.168  -3.719  -6.193  1.00 68.79           O  
ATOM   1888  OG  SER A 115      12.231  -1.907  -4.005  1.00 68.79           O  
ATOM   1889  HG  SER A 115      11.377  -1.865  -3.569  1.00 68.79           H  
ATOM   1890  N   ALA A 116      13.202  -3.217  -6.979  1.00 65.68           N  
ATOM   1891  H   ALA A 116      13.800  -2.461  -7.281  1.00 65.68           H  
ATOM   1892  CA  ALA A 116      13.708  -4.578  -7.206  1.00 65.68           C  
ATOM   1893  HA  ALA A 116      13.533  -4.832  -8.251  1.00 65.68           H  
ATOM   1894  C   ALA A 116      13.063  -5.684  -6.336  1.00 65.68           C  
ATOM   1895  CB  ALA A 116      15.227  -4.544  -7.027  1.00 65.68           C  
ATOM   1896  HB1 ALA A 116      15.639  -5.541  -7.182  1.00 65.68           H  
ATOM   1897  HB2 ALA A 116      15.670  -3.864  -7.754  1.00 65.68           H  
ATOM   1898  HB3 ALA A 116      15.483  -4.210  -6.022  1.00 65.68           H  
ATOM   1899  O   ALA A 116      12.459  -6.608  -6.882  1.00 65.68           O  
ATOM   1900  N   GLY A 117      13.095  -5.527  -5.009  1.00 67.69           N  
ATOM   1901  H   GLY A 117      13.513  -4.681  -4.647  1.00 67.69           H  
ATOM   1902  CA  GLY A 117      12.571  -6.487  -4.027  1.00 67.69           C  
ATOM   1903  HA2 GLY A 117      13.284  -6.570  -3.207  1.00 67.69           H  
ATOM   1904  HA3 GLY A 117      12.486  -7.469  -4.491  1.00 67.69           H  
ATOM   1905  C   GLY A 117      11.205  -6.159  -3.412  1.00 67.69           C  
ATOM   1906  O   GLY A 117      10.904  -6.663  -2.334  1.00 67.69           O  
ATOM   1907  N   GLU A 118      10.406  -5.284  -4.023  1.00 73.50           N  
ATOM   1908  H   GLU A 118      10.713  -4.844  -4.878  1.00 73.50           H  
ATOM   1909  CA  GLU A 118       9.109  -4.882  -3.484  1.00 73.50           C  
ATOM   1910  HA  GLU A 118       8.706  -5.718  -2.912  1.00 73.50           H  
ATOM   1911  C   GLU A 118       8.069  -4.537  -4.561  1.00 73.50           C  
ATOM   1912  CB  GLU A 118       9.309  -3.710  -2.515  1.00 73.50           C  
ATOM   1913  HB2 GLU A 118      10.021  -4.005  -1.745  1.00 73.50           H  
ATOM   1914  HB3 GLU A 118       9.696  -2.842  -3.049  1.00 73.50           H  
ATOM   1915  O   GLU A 118       8.358  -3.877  -5.570  1.00 73.50           O  
ATOM   1916  CG  GLU A 118       7.975  -3.362  -1.858  1.00 73.50           C  
ATOM   1917  HG2 GLU A 118       7.491  -4.288  -1.547  1.00 73.50           H  
ATOM   1918  HG3 GLU A 118       7.332  -2.865  -2.585  1.00 73.50           H  
ATOM   1919  CD  GLU A 118       8.110  -2.461  -0.648  1.00 73.50           C  
ATOM   1920  OE1 GLU A 118       7.158  -2.494   0.160  1.00 73.50           O  
ATOM   1921  OE2 GLU A 118       9.118  -1.735  -0.489  1.00 73.50           O  
ATOM   1922  N   ALA A 119       6.826  -4.939  -4.298  1.00 76.77           N  
ATOM   1923  H   ALA A 119       6.637  -5.449  -3.446  1.00 76.77           H  
ATOM   1924  CA  ALA A 119       5.654  -4.523  -5.042  1.00 76.77           C  
ATOM   1925  HA  ALA A 119       5.919  -3.690  -5.693  1.00 76.77           H  
ATOM   1926  C   ALA A 119       4.544  -4.043  -4.099  1.00 76.77           C  
ATOM   1927  CB  ALA A 119       5.192  -5.691  -5.909  1.00 76.77           C  
ATOM   1928  HB1 ALA A 119       6.029  -6.054  -6.506  1.00 76.77           H  
ATOM   1929  HB2 ALA A 119       4.838  -6.503  -5.274  1.00 76.77           H  
ATOM   1930  HB3 ALA A 119       4.387  -5.355  -6.562  1.00 76.77           H  
ATOM   1931  O   ALA A 119       4.405  -4.520  -2.976  1.00 76.77           O  
ATOM   1932  N   ASN A 120       3.727  -3.122  -4.593  1.00 80.08           N  
ATOM   1933  H   ASN A 120       3.861  -2.836  -5.552  1.00 80.08           H  
ATOM   1934  CA  ASN A 120       2.538  -2.645  -3.900  1.00 80.08           C  
ATOM   1935  HA  ASN A 120       2.586  -2.921  -2.846  1.00 80.08           H  
ATOM   1936  C   ASN A 120       1.283  -3.304  -4.469  1.00 80.08           C  
ATOM   1937  CB  ASN A 120       2.489  -1.114  -4.014  1.00 80.08           C  
ATOM   1938  HB2 ASN A 120       1.469  -0.771  -3.841  1.00 80.08           H  
ATOM   1939  HB3 ASN A 120       2.782  -0.811  -5.019  1.00 80.08           H  
ATOM   1940  O   ASN A 120       1.263  -3.659  -5.645  1.00 80.08           O  
ATOM   1941  CG  ASN A 120       3.397  -0.423  -3.024  1.00 80.08           C  
ATOM   1942  ND2 ASN A 120       3.607   0.861  -3.182  1.00 80.08           N  
ATOM   1943 HD21 ASN A 120       3.191   1.351  -3.960  1.00 80.08           H  
ATOM   1944 HD22 ASN A 120       4.183   1.303  -2.479  1.00 80.08           H  
ATOM   1945  OD1 ASN A 120       3.887  -0.993  -2.068  1.00 80.08           O  
ATOM   1946  N   ASN A 121       0.233  -3.410  -3.653  1.00 80.86           N  
ATOM   1947  H   ASN A 121       0.318  -3.100  -2.696  1.00 80.86           H  
ATOM   1948  CA  ASN A 121      -1.108  -3.753  -4.124  1.00 80.86           C  
ATOM   1949  HA  ASN A 121      -1.115  -4.773  -4.506  1.00 80.86           H  
ATOM   1950  C   ASN A 121      -1.509  -2.792  -5.261  1.00 80.86           C  
ATOM   1951  CB  ASN A 121      -2.063  -3.650  -2.920  1.00 80.86           C  
ATOM   1952  HB2 ASN A 121      -2.105  -2.616  -2.577  1.00 80.86           H  
ATOM   1953  HB3 ASN A 121      -1.701  -4.272  -2.101  1.00 80.86           H  
ATOM   1954  O   ASN A 121      -1.363  -1.582  -5.098  1.00 80.86           O  
ATOM   1955  CG  ASN A 121      -3.467  -4.117  -3.254  1.00 80.86           C  
ATOM   1956  ND2 ASN A 121      -4.482  -3.417  -2.814  1.00 80.86           N  
ATOM   1957 HD21 ASN A 121      -5.404  -3.684  -3.128  1.00 80.86           H  
ATOM   1958 HD22 ASN A 121      -4.332  -2.565  -2.292  1.00 80.86           H  
ATOM   1959  OD1 ASN A 121      -3.660  -5.119  -3.911  1.00 80.86           O  
ATOM   1960  N   GLY A 122      -1.944  -3.320  -6.407  1.00 81.65           N  
ATOM   1961  H   GLY A 122      -2.121  -4.314  -6.430  1.00 81.65           H  
ATOM   1962  CA  GLY A 122      -2.361  -2.562  -7.599  1.00 81.65           C  
ATOM   1963  HA2 GLY A 122      -2.167  -1.499  -7.455  1.00 81.65           H  
ATOM   1964  HA3 GLY A 122      -1.788  -2.908  -8.460  1.00 81.65           H  
ATOM   1965  C   GLY A 122      -3.849  -2.713  -7.929  1.00 81.65           C  
ATOM   1966  O   GLY A 122      -4.266  -2.466  -9.058  1.00 81.65           O  
ATOM   1967  N   GLN A 123      -4.629  -3.193  -6.971  1.00 80.83           N  
ATOM   1968  H   GLN A 123      -4.187  -3.446  -6.099  1.00 80.83           H  
ATOM   1969  CA  GLN A 123      -5.996  -3.638  -7.151  1.00 80.83           C  
ATOM   1970  HA  GLN A 123      -6.197  -3.843  -8.202  1.00 80.83           H  
ATOM   1971  C   GLN A 123      -6.921  -2.540  -6.674  1.00 80.83           C  
ATOM   1972  CB  GLN A 123      -6.290  -4.887  -6.319  1.00 80.83           C  
ATOM   1973  HB2 GLN A 123      -7.373  -4.946  -6.206  1.00 80.83           H  
ATOM   1974  HB3 GLN A 123      -5.827  -4.737  -5.344  1.00 80.83           H  
ATOM   1975  O   GLN A 123      -6.668  -1.877  -5.667  1.00 80.83           O  
ATOM   1976  CG  GLN A 123      -5.851  -6.247  -6.853  1.00 80.83           C  
ATOM   1977  HG2 GLN A 123      -6.312  -7.014  -6.231  1.00 80.83           H  
ATOM   1978  HG3 GLN A 123      -6.214  -6.376  -7.873  1.00 80.83           H  
ATOM   1979  CD  GLN A 123      -4.355  -6.449  -6.827  1.00 80.83           C  
ATOM   1980  NE2 GLN A 123      -3.892  -7.659  -6.977  1.00 80.83           N  
ATOM   1981 HE21 GLN A 123      -4.490  -8.456  -6.812  1.00 80.83           H  
ATOM   1982 HE22 GLN A 123      -2.882  -7.677  -6.967  1.00 80.83           H  
ATOM   1983  OE1 GLN A 123      -3.559  -5.548  -6.708  1.00 80.83           O  
ATOM   1984  N   GLU A 124      -8.042  -2.427  -7.362  1.00 80.01           N  
ATOM   1985  H   GLU A 124      -8.208  -3.027  -8.157  1.00 80.01           H  
ATOM   1986  CA  GLU A 124      -9.104  -1.519  -6.982  1.00 80.01           C  
ATOM   1987  HA  GLU A 124      -8.683  -0.658  -6.464  1.00 80.01           H  
ATOM   1988  C   GLU A 124     -10.058  -2.236  -6.027  1.00 80.01           C  
ATOM   1989  CB  GLU A 124      -9.797  -1.002  -8.244  1.00 80.01           C  
ATOM   1990  HB2 GLU A 124     -10.669  -0.416  -7.955  1.00 80.01           H  
ATOM   1991  HB3 GLU A 124     -10.122  -1.852  -8.845  1.00 80.01           H  
ATOM   1992  O   GLU A 124     -10.563  -3.320  -6.323  1.00 80.01           O  
ATOM   1993  CG  GLU A 124      -8.841  -0.114  -9.063  1.00 80.01           C  
ATOM   1994  HG2 GLU A 124      -8.616   0.782  -8.485  1.00 80.01           H  
ATOM   1995  HG3 GLU A 124      -7.905  -0.647  -9.234  1.00 80.01           H  
ATOM   1996  CD  GLU A 124      -9.413   0.287 -10.427  1.00 80.01           C  
ATOM   1997  OE1 GLU A 124      -8.614   0.784 -11.249  1.00 80.01           O  
ATOM   1998  OE2 GLU A 124     -10.617   0.045 -10.668  1.00 80.01           O  
ATOM   1999  N   LEU A 125     -10.294  -1.621  -4.870  1.00 80.81           N  
ATOM   2000  H   LEU A 125      -9.830  -0.743  -4.688  1.00 80.81           H  
ATOM   2001  CA  LEU A 125     -11.315  -2.040  -3.921  1.00 80.81           C  
ATOM   2002  HA  LEU A 125     -11.745  -2.988  -4.246  1.00 80.81           H  
ATOM   2003  C   LEU A 125     -12.416  -0.983  -3.925  1.00 80.81           C  
ATOM   2004  CB  LEU A 125     -10.679  -2.254  -2.537  1.00 80.81           C  
ATOM   2005  HB2 LEU A 125     -10.198  -1.326  -2.229  1.00 80.81           H  
ATOM   2006  HB3 LEU A 125      -9.911  -3.023  -2.621  1.00 80.81           H  
ATOM   2007  O   LEU A 125     -12.192   0.161  -3.526  1.00 80.81           O  
ATOM   2008  CG  LEU A 125     -11.683  -2.671  -1.444  1.00 80.81           C  
ATOM   2009  HG  LEU A 125     -12.448  -1.902  -1.341  1.00 80.81           H  
ATOM   2010  CD1 LEU A 125     -12.360  -4.010  -1.743  1.00 80.81           C  
ATOM   2011 HD11 LEU A 125     -11.614  -4.787  -1.907  1.00 80.81           H  
ATOM   2012 HD12 LEU A 125     -13.003  -3.923  -2.619  1.00 80.81           H  
ATOM   2013 HD13 LEU A 125     -12.990  -4.289  -0.898  1.00 80.81           H  
ATOM   2014  CD2 LEU A 125     -10.952  -2.802  -0.109  1.00 80.81           C  
ATOM   2015 HD21 LEU A 125     -10.379  -1.897   0.097  1.00 80.81           H  
ATOM   2016 HD22 LEU A 125     -10.269  -3.651  -0.135  1.00 80.81           H  
ATOM   2017 HD23 LEU A 125     -11.678  -2.955   0.690  1.00 80.81           H  
ATOM   2018  N   TRP A 126     -13.605  -1.362  -4.386  1.00 81.70           N  
ATOM   2019  H   TRP A 126     -13.730  -2.313  -4.704  1.00 81.70           H  
ATOM   2020  CA  TRP A 126     -14.763  -0.483  -4.316  1.00 81.70           C  
ATOM   2021  HA  TRP A 126     -14.458   0.524  -4.603  1.00 81.70           H  
ATOM   2022  C   TRP A 126     -15.286  -0.438  -2.883  1.00 81.70           C  
ATOM   2023  CB  TRP A 126     -15.847  -0.937  -5.293  1.00 81.70           C  
ATOM   2024  HB2 TRP A 126     -15.422  -0.985  -6.296  1.00 81.70           H  
ATOM   2025  HB3 TRP A 126     -16.182  -1.939  -5.024  1.00 81.70           H  
ATOM   2026  O   TRP A 126     -15.687  -1.468  -2.342  1.00 81.70           O  
ATOM   2027  CG  TRP A 126     -17.031  -0.022  -5.320  1.00 81.70           C  
ATOM   2028  CD1 TRP A 126     -17.150   1.078  -6.095  1.00 81.70           C  
ATOM   2029  HD1 TRP A 126     -16.408   1.413  -6.805  1.00 81.70           H  
ATOM   2030  CD2 TRP A 126     -18.249  -0.076  -4.513  1.00 81.70           C  
ATOM   2031  CE2 TRP A 126     -19.072   1.035  -4.865  1.00 81.70           C  
ATOM   2032  CE3 TRP A 126     -18.741  -0.946  -3.517  1.00 81.70           C  
ATOM   2033  HE3 TRP A 126     -18.143  -1.798  -3.230  1.00 81.70           H  
ATOM   2034  NE1 TRP A 126     -18.354   1.702  -5.833  1.00 81.70           N  
ATOM   2035  HE1 TRP A 126     -18.651   2.549  -6.297  1.00 81.70           H  
ATOM   2036  CH2 TRP A 126     -20.782   0.375  -3.284  1.00 81.70           C  
ATOM   2037  HH2 TRP A 126     -21.744   0.531  -2.818  1.00 81.70           H  
ATOM   2038  CZ2 TRP A 126     -20.320   1.265  -4.269  1.00 81.70           C  
ATOM   2039  HZ2 TRP A 126     -20.917   2.114  -4.568  1.00 81.70           H  
ATOM   2040  CZ3 TRP A 126     -19.990  -0.725  -2.906  1.00 81.70           C  
ATOM   2041  HZ3 TRP A 126     -20.342  -1.411  -2.150  1.00 81.70           H  
ATOM   2042  N   ILE A 127     -15.315   0.753  -2.288  1.00 83.20           N  
ATOM   2043  H   ILE A 127     -14.972   1.555  -2.795  1.00 83.20           H  
ATOM   2044  CA  ILE A 127     -15.829   0.965  -0.934  1.00 83.20           C  
ATOM   2045  HA  ILE A 127     -16.092  -0.010  -0.525  1.00 83.20           H  
ATOM   2046  C   ILE A 127     -17.108   1.811  -0.954  1.00 83.20           C  
ATOM   2047  CB  ILE A 127     -14.755   1.549   0.003  1.00 83.20           C  
ATOM   2048  HB  ILE A 127     -15.249   1.786   0.945  1.00 83.20           H  
ATOM   2049  O   ILE A 127     -17.157   2.822  -1.665  1.00 83.20           O  
ATOM   2050  CG1 ILE A 127     -14.119   2.859  -0.505  1.00 83.20           C  
ATOM   2051 HG12 ILE A 127     -13.541   2.665  -1.409  1.00 83.20           H  
ATOM   2052 HG13 ILE A 127     -14.908   3.570  -0.751  1.00 83.20           H  
ATOM   2053  CG2 ILE A 127     -13.683   0.476   0.266  1.00 83.20           C  
ATOM   2054 HG21 ILE A 127     -13.075   0.761   1.124  1.00 83.20           H  
ATOM   2055 HG22 ILE A 127     -14.150  -0.482   0.495  1.00 83.20           H  
ATOM   2056 HG23 ILE A 127     -13.047   0.354  -0.610  1.00 83.20           H  
ATOM   2057  CD1 ILE A 127     -13.207   3.525   0.532  1.00 83.20           C  
ATOM   2058 HD11 ILE A 127     -12.837   4.469   0.132  1.00 83.20           H  
ATOM   2059 HD12 ILE A 127     -12.347   2.891   0.749  1.00 83.20           H  
ATOM   2060 HD13 ILE A 127     -13.761   3.715   1.451  1.00 83.20           H  
ATOM   2061  N   PRO A 128     -18.138   1.442  -0.171  1.00 85.20           N  
ATOM   2062  CA  PRO A 128     -19.383   2.195  -0.120  1.00 85.20           C  
ATOM   2063  HA  PRO A 128     -19.756   2.347  -1.133  1.00 85.20           H  
ATOM   2064  C   PRO A 128     -19.186   3.569   0.541  1.00 85.20           C  
ATOM   2065  CB  PRO A 128     -20.356   1.291   0.641  1.00 85.20           C  
ATOM   2066  HB2 PRO A 128     -21.130   1.857   1.160  1.00 85.20           H  
ATOM   2067  HB3 PRO A 128     -20.816   0.592  -0.057  1.00 85.20           H  
ATOM   2068  O   PRO A 128     -18.265   3.778   1.330  1.00 85.20           O  
ATOM   2069  CG  PRO A 128     -19.443   0.517   1.594  1.00 85.20           C  
ATOM   2070  HG2 PRO A 128     -19.886  -0.427   1.909  1.00 85.20           H  
ATOM   2071  HG3 PRO A 128     -19.194   1.135   2.457  1.00 85.20           H  
ATOM   2072  CD  PRO A 128     -18.195   0.303   0.740  1.00 85.20           C  
ATOM   2073  HD2 PRO A 128     -17.313   0.252   1.378  1.00 85.20           H  
ATOM   2074  HD3 PRO A 128     -18.294  -0.617   0.164  1.00 85.20           H  
ATOM   2075  N   TYR A 129     -20.077   4.517   0.236  1.00 90.20           N  
ATOM   2076  H   TYR A 129     -20.796   4.299  -0.439  1.00 90.20           H  
ATOM   2077  CA  TYR A 129     -19.976   5.905   0.712  1.00 90.20           C  
ATOM   2078  HA  TYR A 129     -19.063   6.349   0.317  1.00 90.20           H  
ATOM   2079  C   TYR A 129     -19.911   6.025   2.242  1.00 90.20           C  
ATOM   2080  CB  TYR A 129     -21.175   6.699   0.177  1.00 90.20           C  
ATOM   2081  HB2 TYR A 129     -21.134   6.711  -0.912  1.00 90.20           H  
ATOM   2082  HB3 TYR A 129     -22.097   6.197   0.470  1.00 90.20           H  
ATOM   2083  O   TYR A 129     -19.114   6.789   2.769  1.00 90.20           O  
ATOM   2084  CG  TYR A 129     -21.215   8.130   0.676  1.00 90.20           C  
ATOM   2085  CD1 TYR A 129     -22.096   8.498   1.713  1.00 90.20           C  
ATOM   2086  HD1 TYR A 129     -22.754   7.769   2.164  1.00 90.20           H  
ATOM   2087  CD2 TYR A 129     -20.319   9.077   0.146  1.00 90.20           C  
ATOM   2088  HD2 TYR A 129     -19.613   8.790  -0.620  1.00 90.20           H  
ATOM   2089  CE1 TYR A 129     -22.092   9.816   2.206  1.00 90.20           C  
ATOM   2090  HE1 TYR A 129     -22.725  10.096   3.036  1.00 90.20           H  
ATOM   2091  CE2 TYR A 129     -20.313  10.396   0.637  1.00 90.20           C  
ATOM   2092  HE2 TYR A 129     -19.614  11.117   0.240  1.00 90.20           H  
ATOM   2093  OH  TYR A 129     -21.206  12.044   2.136  1.00 90.20           O  
ATOM   2094  HH  TYR A 129     -20.454  12.541   1.806  1.00 90.20           H  
ATOM   2095  CZ  TYR A 129     -21.206  10.769   1.666  1.00 90.20           C  
ATOM   2096  N   ASN A 130     -20.691   5.226   2.966  1.00 91.24           N  
ATOM   2097  H   ASN A 130     -21.252   4.534   2.490  1.00 91.24           H  
ATOM   2098  CA  ASN A 130     -20.690   5.222   4.429  1.00 91.24           C  
ATOM   2099  HA  ASN A 130     -20.834   6.245   4.775  1.00 91.24           H  
ATOM   2100  C   ASN A 130     -19.351   4.747   5.032  1.00 91.24           C  
ATOM   2101  CB  ASN A 130     -21.889   4.385   4.910  1.00 91.24           C  
ATOM   2102  HB2 ASN A 130     -21.926   4.439   5.998  1.00 91.24           H  
ATOM   2103  HB3 ASN A 130     -22.809   4.832   4.535  1.00 91.24           H  
ATOM   2104  O   ASN A 130     -18.964   5.219   6.097  1.00 91.24           O  
ATOM   2105  CG  ASN A 130     -21.860   2.924   4.487  1.00 91.24           C  
ATOM   2106  ND2 ASN A 130     -22.630   2.083   5.132  1.00 91.24           N  
ATOM   2107 HD21 ASN A 130     -22.453   1.104   4.961  1.00 91.24           H  
ATOM   2108 HD22 ASN A 130     -23.122   2.394   5.958  1.00 91.24           H  
ATOM   2109  OD1 ASN A 130     -21.185   2.510   3.558  1.00 91.24           O  
ATOM   2110  N   LEU A 131     -18.610   3.868   4.344  1.00 89.79           N  
ATOM   2111  H   LEU A 131     -18.969   3.522   3.466  1.00 89.79           H  
ATOM   2112  CA  LEU A 131     -17.236   3.521   4.721  1.00 89.79           C  
ATOM   2113  HA  LEU A 131     -17.218   3.311   5.791  1.00 89.79           H  
ATOM   2114  C   LEU A 131     -16.287   4.703   4.483  1.00 89.79           C  
ATOM   2115  CB  LEU A 131     -16.794   2.250   3.966  1.00 89.79           C  
ATOM   2116  HB2 LEU A 131     -16.926   2.408   2.896  1.00 89.79           H  
ATOM   2117  HB3 LEU A 131     -17.450   1.431   4.260  1.00 89.79           H  
ATOM   2118  O   LEU A 131     -15.439   4.980   5.324  1.00 89.79           O  
ATOM   2119  CG  LEU A 131     -15.328   1.823   4.180  1.00 89.79           C  
ATOM   2120  HG  LEU A 131     -14.673   2.544   3.691  1.00 89.79           H  
ATOM   2121  CD1 LEU A 131     -14.922   1.679   5.641  1.00 89.79           C  
ATOM   2122 HD11 LEU A 131     -13.869   1.407   5.700  1.00 89.79           H  
ATOM   2123 HD12 LEU A 131     -15.519   0.886   6.092  1.00 89.79           H  
ATOM   2124 HD13 LEU A 131     -15.063   2.613   6.185  1.00 89.79           H  
ATOM   2125  CD2 LEU A 131     -15.087   0.442   3.571  1.00 89.79           C  
ATOM   2126 HD21 LEU A 131     -15.625  -0.320   4.135  1.00 89.79           H  
ATOM   2127 HD22 LEU A 131     -14.022   0.214   3.589  1.00 89.79           H  
ATOM   2128 HD23 LEU A 131     -15.440   0.399   2.541  1.00 89.79           H  
ATOM   2129  N   GLN A 132     -16.447   5.432   3.376  1.00 90.82           N  
ATOM   2130  H   GLN A 132     -17.190   5.187   2.738  1.00 90.82           H  
ATOM   2131  CA  GLN A 132     -15.661   6.645   3.120  1.00 90.82           C  
ATOM   2132  HA  GLN A 132     -14.602   6.397   3.184  1.00 90.82           H  
ATOM   2133  C   GLN A 132     -15.929   7.723   4.183  1.00 90.82           C  
ATOM   2134  CB  GLN A 132     -15.942   7.192   1.713  1.00 90.82           C  
ATOM   2135  HB2 GLN A 132     -15.367   8.109   1.580  1.00 90.82           H  
ATOM   2136  HB3 GLN A 132     -16.998   7.444   1.614  1.00 90.82           H  
ATOM   2137  O   GLN A 132     -14.978   8.285   4.718  1.00 90.82           O  
ATOM   2138  CG  GLN A 132     -15.551   6.207   0.603  1.00 90.82           C  
ATOM   2139  HG2 GLN A 132     -14.473   6.049   0.638  1.00 90.82           H  
ATOM   2140  HG3 GLN A 132     -16.051   5.252   0.766  1.00 90.82           H  
ATOM   2141  CD  GLN A 132     -15.916   6.708  -0.791  1.00 90.82           C  
ATOM   2142  NE2 GLN A 132     -16.075   5.830  -1.758  1.00 90.82           N  
ATOM   2143 HE21 GLN A 132     -16.090   4.837  -1.573  1.00 90.82           H  
ATOM   2144 HE22 GLN A 132     -16.303   6.215  -2.663  1.00 90.82           H  
ATOM   2145  OE1 GLN A 132     -16.082   7.886  -1.052  1.00 90.82           O  
ATOM   2146  N   GLU A 133     -17.197   7.951   4.544  1.00 92.26           N  
ATOM   2147  H   GLU A 133     -17.930   7.491   4.023  1.00 92.26           H  
ATOM   2148  CA  GLU A 133     -17.600   8.873   5.618  1.00 92.26           C  
ATOM   2149  HA  GLU A 133     -17.199   9.863   5.398  1.00 92.26           H  
ATOM   2150  C   GLU A 133     -17.007   8.443   6.972  1.00 92.26           C  
ATOM   2151  CB  GLU A 133     -19.145   8.976   5.646  1.00 92.26           C  
ATOM   2152  HB2 GLU A 133     -19.564   7.997   5.880  1.00 92.26           H  
ATOM   2153  HB3 GLU A 133     -19.485   9.266   4.651  1.00 92.26           H  
ATOM   2154  O   GLU A 133     -16.463   9.272   7.701  1.00 92.26           O  
ATOM   2155  CG  GLU A 133     -19.679  10.007   6.663  1.00 92.26           C  
ATOM   2156  HG2 GLU A 133     -19.425   9.635   7.656  1.00 92.26           H  
ATOM   2157  HG3 GLU A 133     -19.168  10.955   6.497  1.00 92.26           H  
ATOM   2158  CD  GLU A 133     -21.207  10.245   6.647  1.00 92.26           C  
ATOM   2159  OE1 GLU A 133     -21.688  11.162   7.373  1.00 92.26           O  
ATOM   2160  OE2 GLU A 133     -21.917   9.500   5.934  1.00 92.26           O  
ATOM   2161  N   ALA A 134     -17.018   7.140   7.286  1.00 92.11           N  
ATOM   2162  H   ALA A 134     -17.511   6.498   6.682  1.00 92.11           H  
ATOM   2163  CA  ALA A 134     -16.381   6.618   8.495  1.00 92.11           C  
ATOM   2164  HA  ALA A 134     -16.811   7.135   9.353  1.00 92.11           H  
ATOM   2165  C   ALA A 134     -14.864   6.877   8.517  1.00 92.11           C  
ATOM   2166  CB  ALA A 134     -16.687   5.120   8.631  1.00 92.11           C  
ATOM   2167  HB1 ALA A 134     -17.764   4.955   8.653  1.00 92.11           H  
ATOM   2168  HB2 ALA A 134     -16.260   4.569   7.792  1.00 92.11           H  
ATOM   2169  HB3 ALA A 134     -16.254   4.745   9.559  1.00 92.11           H  
ATOM   2170  O   ALA A 134     -14.334   7.295   9.547  1.00 92.11           O  
ATOM   2171  N   ILE A 135     -14.166   6.649   7.398  1.00 91.38           N  
ATOM   2172  H   ILE A 135     -14.669   6.313   6.589  1.00 91.38           H  
ATOM   2173  CA  ILE A 135     -12.719   6.892   7.268  1.00 91.38           C  
ATOM   2174  HA  ILE A 135     -12.199   6.368   8.070  1.00 91.38           H  
ATOM   2175  C   ILE A 135     -12.405   8.381   7.431  1.00 91.38           C  
ATOM   2176  CB  ILE A 135     -12.200   6.355   5.914  1.00 91.38           C  
ATOM   2177  HB  ILE A 135     -12.852   6.741   5.130  1.00 91.38           H  
ATOM   2178  O   ILE A 135     -11.483   8.722   8.173  1.00 91.38           O  
ATOM   2179  CG1 ILE A 135     -12.250   4.811   5.883  1.00 91.38           C  
ATOM   2180 HG12 ILE A 135     -13.198   4.463   6.292  1.00 91.38           H  
ATOM   2181 HG13 ILE A 135     -11.460   4.399   6.511  1.00 91.38           H  
ATOM   2182  CG2 ILE A 135     -10.763   6.821   5.600  1.00 91.38           C  
ATOM   2183 HG21 ILE A 135     -10.721   7.908   5.534  1.00 91.38           H  
ATOM   2184 HG22 ILE A 135     -10.439   6.431   4.635  1.00 91.38           H  
ATOM   2185 HG23 ILE A 135     -10.081   6.484   6.381  1.00 91.38           H  
ATOM   2186  CD1 ILE A 135     -12.119   4.251   4.460  1.00 91.38           C  
ATOM   2187 HD11 ILE A 135     -12.480   3.223   4.445  1.00 91.38           H  
ATOM   2188 HD12 ILE A 135     -11.080   4.276   4.132  1.00 91.38           H  
ATOM   2189 HD13 ILE A 135     -12.736   4.828   3.771  1.00 91.38           H  
ATOM   2190  N   ASP A 136     -13.166   9.259   6.773  1.00 91.44           N  
ATOM   2191  H   ASP A 136     -13.909   8.915   6.183  1.00 91.44           H  
ATOM   2192  CA  ASP A 136     -12.949  10.707   6.812  1.00 91.44           C  
ATOM   2193  HA  ASP A 136     -11.922  10.916   6.513  1.00 91.44           H  
ATOM   2194  C   ASP A 136     -13.133  11.261   8.230  1.00 91.44           C  
ATOM   2195  CB  ASP A 136     -13.880  11.401   5.807  1.00 91.44           C  
ATOM   2196  HB2 ASP A 136     -14.917  11.260   6.111  1.00 91.44           H  
ATOM   2197  HB3 ASP A 136     -13.748  10.943   4.827  1.00 91.44           H  
ATOM   2198  O   ASP A 136     -12.207  11.856   8.782  1.00 91.44           O  
ATOM   2199  CG  ASP A 136     -13.564  12.896   5.690  1.00 91.44           C  
ATOM   2200  OD1 ASP A 136     -12.390  13.215   5.391  1.00 91.44           O  
ATOM   2201  OD2 ASP A 136     -14.492  13.712   5.883  1.00 91.44           O  
ATOM   2202  N   HIS A 137     -14.262  10.961   8.883  1.00 91.08           N  
ATOM   2203  H   HIS A 137     -14.994  10.471   8.388  1.00 91.08           H  
ATOM   2204  CA  HIS A 137     -14.512  11.408  10.257  1.00 91.08           C  
ATOM   2205  HA  HIS A 137     -14.377  12.489  10.298  1.00 91.08           H  
ATOM   2206  C   HIS A 137     -13.529  10.806  11.263  1.00 91.08           C  
ATOM   2207  CB  HIS A 137     -15.956  11.091  10.659  1.00 91.08           C  
ATOM   2208  HB2 HIS A 137     -16.195  10.059  10.404  1.00 91.08           H  
ATOM   2209  HB3 HIS A 137     -16.056  11.210  11.738  1.00 91.08           H  
ATOM   2210  O   HIS A 137     -13.102  11.492  12.192  1.00 91.08           O  
ATOM   2211  CG  HIS A 137     -16.940  12.023  10.010  1.00 91.08           C  
ATOM   2212  CD2 HIS A 137     -17.981  11.685   9.196  1.00 91.08           C  
ATOM   2213  HD2 HIS A 137     -18.245  10.673   8.927  1.00 91.08           H  
ATOM   2214  ND1 HIS A 137     -16.943  13.390  10.120  1.00 91.08           N  
ATOM   2215  HD1 HIS A 137     -16.298  13.941  10.669  1.00 91.08           H  
ATOM   2216  CE1 HIS A 137     -17.938  13.867   9.362  1.00 91.08           C  
ATOM   2217  HE1 HIS A 137     -18.154  14.916   9.228  1.00 91.08           H  
ATOM   2218  NE2 HIS A 137     -18.635  12.864   8.809  1.00 91.08           N  
ATOM   2219  N   THR A 138     -13.105   9.554  11.071  1.00 90.98           N  
ATOM   2220  H   THR A 138     -13.480   9.032  10.292  1.00 90.98           H  
ATOM   2221  CA  THR A 138     -12.065   8.946  11.914  1.00 90.98           C  
ATOM   2222  HA  THR A 138     -12.357   9.040  12.960  1.00 90.98           H  
ATOM   2223  C   THR A 138     -10.725   9.657  11.737  1.00 90.98           C  
ATOM   2224  CB  THR A 138     -11.889   7.459  11.598  1.00 90.98           C  
ATOM   2225  HB  THR A 138     -11.585   7.332  10.559  1.00 90.98           H  
ATOM   2226  O   THR A 138     -10.076  10.015  12.719  1.00 90.98           O  
ATOM   2227  CG2 THR A 138     -10.869   6.795  12.511  1.00 90.98           C  
ATOM   2228 HG21 THR A 138     -10.844   5.736  12.254  1.00 90.98           H  
ATOM   2229 HG22 THR A 138      -9.875   7.214  12.354  1.00 90.98           H  
ATOM   2230 HG23 THR A 138     -11.167   6.922  13.551  1.00 90.98           H  
ATOM   2231  OG1 THR A 138     -13.092   6.771  11.818  1.00 90.98           O  
ATOM   2232  HG1 THR A 138     -13.634   6.942  11.044  1.00 90.98           H  
ATOM   2233  N   HIS A 139     -10.306   9.904  10.495  1.00 89.44           N  
ATOM   2234  H   HIS A 139     -10.885   9.626   9.716  1.00 89.44           H  
ATOM   2235  CA  HIS A 139      -9.053  10.595  10.205  1.00 89.44           C  
ATOM   2236  HA  HIS A 139      -8.242  10.075  10.715  1.00 89.44           H  
ATOM   2237  C   HIS A 139      -9.068  12.044  10.712  1.00 89.44           C  
ATOM   2238  CB  HIS A 139      -8.804  10.554   8.694  1.00 89.44           C  
ATOM   2239  HB2 HIS A 139      -8.792   9.516   8.361  1.00 89.44           H  
ATOM   2240  HB3 HIS A 139      -9.614  11.066   8.175  1.00 89.44           H  
ATOM   2241  O   HIS A 139      -8.088  12.527  11.286  1.00 89.44           O  
ATOM   2242  CG  HIS A 139      -7.494  11.192   8.323  1.00 89.44           C  
ATOM   2243  CD2 HIS A 139      -7.309  12.325   7.577  1.00 89.44           C  
ATOM   2244  HD2 HIS A 139      -8.088  12.916   7.119  1.00 89.44           H  
ATOM   2245  ND1 HIS A 139      -6.255  10.763   8.735  1.00 89.44           N  
ATOM   2246  HD1 HIS A 139      -6.082  10.002   9.375  1.00 89.44           H  
ATOM   2247  CE1 HIS A 139      -5.340  11.607   8.234  1.00 89.44           C  
ATOM   2248  HE1 HIS A 139      -4.275  11.543   8.407  1.00 89.44           H  
ATOM   2249  NE2 HIS A 139      -5.931  12.579   7.525  1.00 89.44           N  
ATOM   2250  N   HIS A 140     -10.194  12.734  10.545  1.00 87.58           N  
ATOM   2251  H   HIS A 140     -10.945  12.305  10.024  1.00 87.58           H  
ATOM   2252  CA  HIS A 140     -10.408  14.088  11.036  1.00 87.58           C  
ATOM   2253  HA  HIS A 140      -9.630  14.735  10.630  1.00 87.58           H  
ATOM   2254  C   HIS A 140     -10.330  14.152  12.569  1.00 87.58           C  
ATOM   2255  CB  HIS A 140     -11.761  14.561  10.506  1.00 87.58           C  
ATOM   2256  HB2 HIS A 140     -12.562  13.989  10.976  1.00 87.58           H  
ATOM   2257  HB3 HIS A 140     -11.810  14.382   9.432  1.00 87.58           H  
ATOM   2258  O   HIS A 140      -9.611  14.995  13.115  1.00 87.58           O  
ATOM   2259  CG  HIS A 140     -12.003  16.021  10.728  1.00 87.58           C  
ATOM   2260  CD2 HIS A 140     -11.412  17.047  10.056  1.00 87.58           C  
ATOM   2261  HD2 HIS A 140     -10.661  16.928   9.290  1.00 87.58           H  
ATOM   2262  ND1 HIS A 140     -12.970  16.566  11.528  1.00 87.58           N  
ATOM   2263  HD1 HIS A 140     -13.602  16.055  12.127  1.00 87.58           H  
ATOM   2264  CE1 HIS A 140     -12.982  17.886  11.342  1.00 87.58           C  
ATOM   2265  HE1 HIS A 140     -13.682  18.553  11.823  1.00 87.58           H  
ATOM   2266  NE2 HIS A 140     -12.042  18.241  10.447  1.00 87.58           N  
ATOM   2267  N   TYR A 141     -10.965  13.195  13.254  1.00 85.30           N  
ATOM   2268  H   TYR A 141     -11.573  12.568  12.747  1.00 85.30           H  
ATOM   2269  CA  TYR A 141     -10.884  13.026  14.705  1.00 85.30           C  
ATOM   2270  HA  TYR A 141     -11.253  13.934  15.182  1.00 85.30           H  
ATOM   2271  C   TYR A 141      -9.436  12.799  15.181  1.00 85.30           C  
ATOM   2272  CB  TYR A 141     -11.807  11.861  15.099  1.00 85.30           C  
ATOM   2273  HB2 TYR A 141     -12.814  12.089  14.750  1.00 85.30           H  
ATOM   2274  HB3 TYR A 141     -11.489  10.953  14.588  1.00 85.30           H  
ATOM   2275  O   TYR A 141      -8.996  13.408  16.160  1.00 85.30           O  
ATOM   2276  CG  TYR A 141     -11.872  11.563  16.582  1.00 85.30           C  
ATOM   2277  CD1 TYR A 141     -10.833  10.844  17.203  1.00 85.30           C  
ATOM   2278  HD1 TYR A 141      -9.996  10.496  16.615  1.00 85.30           H  
ATOM   2279  CD2 TYR A 141     -12.995  11.965  17.329  1.00 85.30           C  
ATOM   2280  HD2 TYR A 141     -13.815  12.471  16.840  1.00 85.30           H  
ATOM   2281  CE1 TYR A 141     -10.882  10.580  18.582  1.00 85.30           C  
ATOM   2282  HE1 TYR A 141     -10.074  10.039  19.052  1.00 85.30           H  
ATOM   2283  CE2 TYR A 141     -13.066  11.668  18.703  1.00 85.30           C  
ATOM   2284  HE2 TYR A 141     -13.942  11.933  19.277  1.00 85.30           H  
ATOM   2285  OH  TYR A 141     -12.040  10.752  20.672  1.00 85.30           O  
ATOM   2286  HH  TYR A 141     -11.320  10.175  20.936  1.00 85.30           H  
ATOM   2287  CZ  TYR A 141     -11.996  11.006  19.337  1.00 85.30           C  
ATOM   2288  N   GLU A 142      -8.669  11.952  14.482  1.00 84.46           N  
ATOM   2289  H   GLU A 142      -9.099  11.448  13.720  1.00 84.46           H  
ATOM   2290  CA  GLU A 142      -7.270  11.643  14.818  1.00 84.46           C  
ATOM   2291  HA  GLU A 142      -7.207  11.394  15.878  1.00 84.46           H  
ATOM   2292  C   GLU A 142      -6.316  12.827  14.597  1.00 84.46           C  
ATOM   2293  CB  GLU A 142      -6.783  10.430  14.001  1.00 84.46           C  
ATOM   2294  HB2 GLU A 142      -7.042  10.565  12.951  1.00 84.46           H  
ATOM   2295  HB3 GLU A 142      -5.698  10.366  14.083  1.00 84.46           H  
ATOM   2296  O   GLU A 142      -5.362  12.999  15.357  1.00 84.46           O  
ATOM   2297  CG  GLU A 142      -7.375   9.113  14.522  1.00 84.46           C  
ATOM   2298  HG2 GLU A 142      -7.120   9.031  15.579  1.00 84.46           H  
ATOM   2299  HG3 GLU A 142      -8.463   9.146  14.462  1.00 84.46           H  
ATOM   2300  CD  GLU A 142      -6.866   7.851  13.803  1.00 84.46           C  
ATOM   2301  OE1 GLU A 142      -7.116   6.769  14.387  1.00 84.46           O  
ATOM   2302  OE2 GLU A 142      -6.200   7.934  12.738  1.00 84.46           O  
ATOM   2303  N   THR A 143      -6.561  13.648  13.573  1.00 84.53           N  
ATOM   2304  H   THR A 143      -7.361  13.443  12.992  1.00 84.53           H  
ATOM   2305  CA  THR A 143      -5.644  14.724  13.160  1.00 84.53           C  
ATOM   2306  HA  THR A 143      -4.630  14.451  13.452  1.00 84.53           H  
ATOM   2307  C   THR A 143      -5.929  16.066  13.819  1.00 84.53           C  
ATOM   2308  CB  THR A 143      -5.646  14.919  11.639  1.00 84.53           C  
ATOM   2309  HB  THR A 143      -5.090  15.827  11.403  1.00 84.53           H  
ATOM   2310  O   THR A 143      -4.989  16.771  14.188  1.00 84.53           O  
ATOM   2311  CG2 THR A 143      -4.979  13.756  10.912  1.00 84.53           C  
ATOM   2312 HG21 THR A 143      -3.936  13.682  11.222  1.00 84.53           H  
ATOM   2313 HG22 THR A 143      -5.015  13.940   9.838  1.00 84.53           H  
ATOM   2314 HG23 THR A 143      -5.487  12.818  11.137  1.00 84.53           H  
ATOM   2315  OG1 THR A 143      -6.956  15.057  11.144  1.00 84.53           O  
ATOM   2316  HG1 THR A 143      -7.327  14.173  11.084  1.00 84.53           H  
ATOM   2317  N   LYS A 144      -7.202  16.451  13.975  1.00 79.31           N  
ATOM   2318  H   LYS A 144      -7.932  15.845  13.629  1.00 79.31           H  
ATOM   2319  CA  LYS A 144      -7.565  17.792  14.465  1.00 79.31           C  
ATOM   2320  HA  LYS A 144      -6.719  18.457  14.287  1.00 79.31           H  
ATOM   2321  C   LYS A 144      -7.784  17.878  15.974  1.00 79.31           C  
ATOM   2322  CB  LYS A 144      -8.738  18.364  13.670  1.00 79.31           C  
ATOM   2323  HB2 LYS A 144      -8.925  19.362  14.067  1.00 79.31           H  
ATOM   2324  HB3 LYS A 144      -9.628  17.752  13.810  1.00 79.31           H  
ATOM   2325  O   LYS A 144      -7.925  18.976  16.513  1.00 79.31           O  
ATOM   2326  CG  LYS A 144      -8.416  18.490  12.172  1.00 79.31           C  
ATOM   2327  HG2 LYS A 144      -7.380  18.800  12.034  1.00 79.31           H  
ATOM   2328  HG3 LYS A 144      -8.566  17.523  11.692  1.00 79.31           H  
ATOM   2329  CD  LYS A 144      -9.331  19.538  11.537  1.00 79.31           C  
ATOM   2330  HD2 LYS A 144     -10.354  19.313  11.841  1.00 79.31           H  
ATOM   2331  HD3 LYS A 144      -9.076  20.525  11.923  1.00 79.31           H  
ATOM   2332  CE  LYS A 144      -9.194  19.536  10.010  1.00 79.31           C  
ATOM   2333  HE2 LYS A 144      -9.144  18.497   9.682  1.00 79.31           H  
ATOM   2334  HE3 LYS A 144      -8.258  20.020   9.732  1.00 79.31           H  
ATOM   2335  NZ  LYS A 144     -10.355  20.194   9.360  1.00 79.31           N  
ATOM   2336  HZ1 LYS A 144     -11.182  19.679   9.628  1.00 79.31           H  
ATOM   2337  HZ2 LYS A 144     -10.466  21.150   9.665  1.00 79.31           H  
ATOM   2338  HZ3 LYS A 144     -10.292  20.138   8.354  1.00 79.31           H  
ATOM   2339  N   GLY A 145      -7.728  16.749  16.677  1.00 66.63           N  
ATOM   2340  H   GLY A 145      -7.681  15.878  16.167  1.00 66.63           H  
ATOM   2341  CA  GLY A 145      -7.734  16.718  18.135  1.00 66.63           C  
ATOM   2342  HA2 GLY A 145      -6.958  17.391  18.501  1.00 66.63           H  
ATOM   2343  HA3 GLY A 145      -7.490  15.706  18.458  1.00 66.63           H  
ATOM   2344  C   GLY A 145      -9.071  17.115  18.772  1.00 66.63           C  
ATOM   2345  O   GLY A 145     -10.107  17.247  18.125  1.00 66.63           O  
ATOM   2346  N   LYS A 146      -9.048  17.263  20.103  1.00 65.23           N  
ATOM   2347  H   LYS A 146      -8.140  17.209  20.541  1.00 65.23           H  
ATOM   2348  CA  LYS A 146     -10.235  17.170  20.974  1.00 65.23           C  
ATOM   2349  HA  LYS A 146     -10.657  16.174  20.840  1.00 65.23           H  
ATOM   2350  C   LYS A 146     -11.400  18.119  20.667  1.00 65.23           C  
ATOM   2351  CB  LYS A 146      -9.837  17.265  22.453  1.00 65.23           C  
ATOM   2352  HB2 LYS A 146     -10.745  17.344  23.050  1.00 65.23           H  
ATOM   2353  HB3 LYS A 146      -9.241  18.163  22.615  1.00 65.23           H  
ATOM   2354  O   LYS A 146     -12.533  17.789  21.000  1.00 65.23           O  
ATOM   2355  CG  LYS A 146      -9.063  16.023  22.925  1.00 65.23           C  
ATOM   2356  HG2 LYS A 146      -9.654  15.130  22.724  1.00 65.23           H  
ATOM   2357  HG3 LYS A 146      -8.118  15.952  22.388  1.00 65.23           H  
ATOM   2358  CD  LYS A 146      -8.790  16.093  24.431  1.00 65.23           C  
ATOM   2359  HD2 LYS A 146      -9.739  16.172  24.961  1.00 65.23           H  
ATOM   2360  HD3 LYS A 146      -8.185  16.974  24.644  1.00 65.23           H  
ATOM   2361  CE  LYS A 146      -8.051  14.830  24.884  1.00 65.23           C  
ATOM   2362  HE2 LYS A 146      -7.122  14.748  24.319  1.00 65.23           H  
ATOM   2363  HE3 LYS A 146      -8.667  13.965  24.636  1.00 65.23           H  
ATOM   2364  NZ  LYS A 146      -7.769  14.857  26.340  1.00 65.23           N  
ATOM   2365  HZ1 LYS A 146      -7.287  14.014  26.619  1.00 65.23           H  
ATOM   2366  HZ2 LYS A 146      -8.631  14.915  26.863  1.00 65.23           H  
ATOM   2367  HZ3 LYS A 146      -7.191  15.651  26.576  1.00 65.23           H  
ATOM   2368  N   SER A 147     -11.151  19.293  20.089  1.00 65.22           N  
ATOM   2369  H   SER A 147     -10.238  19.465  19.691  1.00 65.22           H  
ATOM   2370  CA  SER A 147     -12.178  20.334  19.940  1.00 65.22           C  
ATOM   2371  HA  SER A 147     -12.698  20.448  20.892  1.00 65.22           H  
ATOM   2372  C   SER A 147     -13.248  20.000  18.899  1.00 65.22           C  
ATOM   2373  CB  SER A 147     -11.536  21.680  19.602  1.00 65.22           C  
ATOM   2374  HB2 SER A 147     -10.896  21.997  20.426  1.00 65.22           H  
ATOM   2375  HB3 SER A 147     -12.318  22.424  19.454  1.00 65.22           H  
ATOM   2376  O   SER A 147     -14.396  20.393  19.085  1.00 65.22           O  
ATOM   2377  OG  SER A 147     -10.764  21.561  18.426  1.00 65.22           O  
ATOM   2378  HG  SER A 147     -10.603  22.431  18.054  1.00 65.22           H  
ATOM   2379  N   LEU A 148     -12.900  19.250  17.850  1.00 62.97           N  
ATOM   2380  H   LEU A 148     -11.933  18.976  17.756  1.00 62.97           H  
ATOM   2381  CA  LEU A 148     -13.832  18.834  16.791  1.00 62.97           C  
ATOM   2382  HA  LEU A 148     -14.691  19.505  16.789  1.00 62.97           H  
ATOM   2383  C   LEU A 148     -14.432  17.440  17.036  1.00 62.97           C  
ATOM   2384  CB  LEU A 148     -13.127  18.968  15.428  1.00 62.97           C  
ATOM   2385  HB2 LEU A 148     -13.734  18.490  14.659  1.00 62.97           H  
ATOM   2386  HB3 LEU A 148     -12.176  18.437  15.473  1.00 62.97           H  
ATOM   2387  O   LEU A 148     -15.346  17.026  16.330  1.00 62.97           O  
ATOM   2388  CG  LEU A 148     -12.887  20.440  15.032  1.00 62.97           C  
ATOM   2389  HG  LEU A 148     -12.455  20.985  15.872  1.00 62.97           H  
ATOM   2390  CD1 LEU A 148     -11.902  20.535  13.873  1.00 62.97           C  
ATOM   2391 HD11 LEU A 148     -10.965  20.070  14.181  1.00 62.97           H  
ATOM   2392 HD12 LEU A 148     -11.719  21.580  13.625  1.00 62.97           H  
ATOM   2393 HD13 LEU A 148     -12.306  20.013  13.006  1.00 62.97           H  
ATOM   2394  CD2 LEU A 148     -14.172  21.148  14.599  1.00 62.97           C  
ATOM   2395 HD21 LEU A 148     -13.953  22.167  14.281  1.00 62.97           H  
ATOM   2396 HD22 LEU A 148     -14.640  20.605  13.777  1.00 62.97           H  
ATOM   2397 HD23 LEU A 148     -14.877  21.194  15.429  1.00 62.97           H  
ATOM   2398  N   MET A 149     -14.002  16.761  18.110  1.00 69.57           N  
ATOM   2399  H   MET A 149     -13.271  17.181  18.665  1.00 69.57           H  
ATOM   2400  CA  MET A 149     -14.405  15.387  18.421  1.00 69.57           C  
ATOM   2401  HA  MET A 149     -14.053  14.734  17.622  1.00 69.57           H  
ATOM   2402  C   MET A 149     -15.913  15.185  18.516  1.00 69.57           C  
ATOM   2403  CB  MET A 149     -13.793  14.930  19.751  1.00 69.57           C  
ATOM   2404  HB2 MET A 149     -13.956  15.683  20.521  1.00 69.57           H  
ATOM   2405  HB3 MET A 149     -14.289  14.015  20.074  1.00 69.57           H  
ATOM   2406  O   MET A 149     -16.379  14.117  18.150  1.00 69.57           O  
ATOM   2407  CG  MET A 149     -12.305  14.631  19.611  1.00 69.57           C  
ATOM   2408  HG2 MET A 149     -11.784  15.556  19.362  1.00 69.57           H  
ATOM   2409  HG3 MET A 149     -12.151  13.976  18.753  1.00 69.57           H  
ATOM   2410  SD  MET A 149     -11.591  13.839  21.087  1.00 69.57           S  
ATOM   2411  CE  MET A 149      -9.973  13.385  20.403  1.00 69.57           C  
ATOM   2412  HE1 MET A 149      -9.355  14.276  20.289  1.00 69.57           H  
ATOM   2413  HE2 MET A 149     -10.101  12.937  19.418  1.00 69.57           H  
ATOM   2414  HE3 MET A 149      -9.479  12.673  21.064  1.00 69.57           H  
ATOM   2415  N   ARG A 150     -16.683  16.165  19.010  1.00 78.11           N  
ATOM   2416  H   ARG A 150     -16.254  17.058  19.205  1.00 78.11           H  
ATOM   2417  CA  ARG A 150     -18.127  15.967  19.223  1.00 78.11           C  
ATOM   2418  HA  ARG A 150     -18.278  15.030  19.759  1.00 78.11           H  
ATOM   2419  C   ARG A 150     -18.884  15.777  17.915  1.00 78.11           C  
ATOM   2420  CB  ARG A 150     -18.748  17.113  20.028  1.00 78.11           C  
ATOM   2421  HB2 ARG A 150     -18.452  18.070  19.601  1.00 78.11           H  
ATOM   2422  HB3 ARG A 150     -19.833  17.028  19.958  1.00 78.11           H  
ATOM   2423  O   ARG A 150     -19.725  14.891  17.845  1.00 78.11           O  
ATOM   2424  CG  ARG A 150     -18.355  17.048  21.508  1.00 78.11           C  
ATOM   2425  HG2 ARG A 150     -17.287  17.243  21.612  1.00 78.11           H  
ATOM   2426  HG3 ARG A 150     -18.580  16.055  21.899  1.00 78.11           H  
ATOM   2427  CD  ARG A 150     -19.154  18.091  22.293  1.00 78.11           C  
ATOM   2428  HD2 ARG A 150     -18.936  19.079  21.887  1.00 78.11           H  
ATOM   2429  HD3 ARG A 150     -20.215  17.881  22.156  1.00 78.11           H  
ATOM   2430  NE  ARG A 150     -18.820  18.059  23.729  1.00 78.11           N  
ATOM   2431  HE  ARG A 150     -18.016  17.505  23.987  1.00 78.11           H  
ATOM   2432  NH1 ARG A 150     -20.568  19.355  24.458  1.00 78.11           N  
ATOM   2433 HH11 ARG A 150     -21.098  19.782  25.205  1.00 78.11           H  
ATOM   2434 HH12 ARG A 150     -20.885  19.434  23.502  1.00 78.11           H  
ATOM   2435  NH2 ARG A 150     -19.101  18.549  25.935  1.00 78.11           N  
ATOM   2436 HH21 ARG A 150     -19.636  18.986  26.672  1.00 78.11           H  
ATOM   2437 HH22 ARG A 150     -18.299  17.978  26.159  1.00 78.11           H  
ATOM   2438  CZ  ARG A 150     -19.495  18.653  24.696  1.00 78.11           C  
ATOM   2439  N   ASP A 151     -18.594  16.576  16.894  1.00 85.53           N  
ATOM   2440  H   ASP A 151     -17.835  17.238  16.971  1.00 85.53           H  
ATOM   2441  CA  ASP A 151     -19.331  16.498  15.631  1.00 85.53           C  
ATOM   2442  HA  ASP A 151     -20.397  16.428  15.847  1.00 85.53           H  
ATOM   2443  C   ASP A 151     -18.964  15.231  14.857  1.00 85.53           C  
ATOM   2444  CB  ASP A 151     -19.105  17.766  14.796  1.00 85.53           C  
ATOM   2445  HB2 ASP A 151     -19.502  17.596  13.795  1.00 85.53           H  
ATOM   2446  HB3 ASP A 151     -18.035  17.955  14.708  1.00 85.53           H  
ATOM   2447  O   ASP A 151     -19.864  14.536  14.381  1.00 85.53           O  
ATOM   2448  CG  ASP A 151     -19.805  19.001  15.376  1.00 85.53           C  
ATOM   2449  OD1 ASP A 151     -20.727  18.829  16.211  1.00 85.53           O  
ATOM   2450  OD2 ASP A 151     -19.425  20.117  14.964  1.00 85.53           O  
ATOM   2451  N   ASP A 152     -17.673  14.885  14.807  1.00 86.71           N  
ATOM   2452  H   ASP A 152     -16.985  15.519  15.187  1.00 86.71           H  
ATOM   2453  CA  ASP A 152     -17.193  13.646  14.187  1.00 86.71           C  
ATOM   2454  HA  ASP A 152     -17.571  13.582  13.167  1.00 86.71           H  
ATOM   2455  C   ASP A 152     -17.684  12.408  14.944  1.00 86.71           C  
ATOM   2456  CB  ASP A 152     -15.662  13.634  14.133  1.00 86.71           C  
ATOM   2457  HB2 ASP A 152     -15.329  12.661  13.771  1.00 86.71           H  
ATOM   2458  HB3 ASP A 152     -15.263  13.773  15.138  1.00 86.71           H  
ATOM   2459  O   ASP A 152     -18.173  11.467  14.329  1.00 86.71           O  
ATOM   2460  CG  ASP A 152     -15.107  14.706  13.202  1.00 86.71           C  
ATOM   2461  OD1 ASP A 152     -15.487  14.732  12.012  1.00 86.71           O  
ATOM   2462  OD2 ASP A 152     -14.283  15.520  13.669  1.00 86.71           O  
ATOM   2463  N   GLN A 153     -17.634  12.412  16.279  1.00 85.86           N  
ATOM   2464  H   GLN A 153     -17.222  13.201  16.755  1.00 85.86           H  
ATOM   2465  CA  GLN A 153     -18.154  11.307  17.083  1.00 85.86           C  
ATOM   2466  HA  GLN A 153     -17.678  10.387  16.746  1.00 85.86           H  
ATOM   2467  C   GLN A 153     -19.663  11.140  16.873  1.00 85.86           C  
ATOM   2468  CB  GLN A 153     -17.797  11.516  18.560  1.00 85.86           C  
ATOM   2469  HB2 GLN A 153     -16.713  11.595  18.653  1.00 85.86           H  
ATOM   2470  HB3 GLN A 153     -18.261  12.432  18.925  1.00 85.86           H  
ATOM   2471  O   GLN A 153     -20.113  10.033  16.603  1.00 85.86           O  
ATOM   2472  CG  GLN A 153     -18.274  10.340  19.416  1.00 85.86           C  
ATOM   2473  HG2 GLN A 153     -17.840   9.414  19.040  1.00 85.86           H  
ATOM   2474  HG3 GLN A 153     -19.358  10.263  19.334  1.00 85.86           H  
ATOM   2475  CD  GLN A 153     -17.929  10.472  20.893  1.00 85.86           C  
ATOM   2476  NE2 GLN A 153     -18.565   9.669  21.714  1.00 85.86           N  
ATOM   2477 HE21 GLN A 153     -19.371   9.180  21.351  1.00 85.86           H  
ATOM   2478 HE22 GLN A 153     -18.435   9.800  22.707  1.00 85.86           H  
ATOM   2479  OE1 GLN A 153     -17.107  11.268  21.331  1.00 85.86           O  
ATOM   2480  N   ASN A 154     -20.437  12.230  16.898  1.00 88.94           N  
ATOM   2481  H   ASN A 154     -20.020  13.115  17.150  1.00 88.94           H  
ATOM   2482  CA  ASN A 154     -21.874  12.185  16.620  1.00 88.94           C  
ATOM   2483  HA  ASN A 154     -22.352  11.496  17.316  1.00 88.94           H  
ATOM   2484  C   ASN A 154     -22.175  11.693  15.193  1.00 88.94           C  
ATOM   2485  CB  ASN A 154     -22.468  13.593  16.796  1.00 88.94           C  
ATOM   2486  HB2 ASN A 154     -23.486  13.592  16.408  1.00 88.94           H  
ATOM   2487  HB3 ASN A 154     -21.877  14.307  16.221  1.00 88.94           H  
ATOM   2488  O   ASN A 154     -23.224  11.100  14.955  1.00 88.94           O  
ATOM   2489  CG  ASN A 154     -22.564  14.074  18.232  1.00 88.94           C  
ATOM   2490  ND2 ASN A 154     -22.684  15.366  18.432  1.00 88.94           N  
ATOM   2491 HD21 ASN A 154     -22.464  16.013  17.688  1.00 88.94           H  
ATOM   2492 HD22 ASN A 154     -22.715  15.635  19.405  1.00 88.94           H  
ATOM   2493  OD1 ASN A 154     -22.603  13.331  19.191  1.00 88.94           O  
ATOM   2494  N   ARG A 155     -21.305  11.984  14.216  1.00 89.90           N  
ATOM   2495  H   ARG A 155     -20.478  12.510  14.460  1.00 89.90           H  
ATOM   2496  CA  ARG A 155     -21.412  11.458  12.845  1.00 89.90           C  
ATOM   2497  HA  ARG A 155     -22.433  11.567  12.480  1.00 89.90           H  
ATOM   2498  C   ARG A 155     -21.143   9.960  12.820  1.00 89.90           C  
ATOM   2499  CB  ARG A 155     -20.441  12.198  11.907  1.00 89.90           C  
ATOM   2500  HB2 ARG A 155     -20.307  11.619  10.993  1.00 89.90           H  
ATOM   2501  HB3 ARG A 155     -19.461  12.272  12.378  1.00 89.90           H  
ATOM   2502  O   ARG A 155     -21.981   9.227  12.310  1.00 89.90           O  
ATOM   2503  CG  ARG A 155     -20.908  13.610  11.544  1.00 89.90           C  
ATOM   2504  HG2 ARG A 155     -21.435  14.061  12.385  1.00 89.90           H  
ATOM   2505  HG3 ARG A 155     -20.036  14.222  11.316  1.00 89.90           H  
ATOM   2506  CD  ARG A 155     -21.807  13.559  10.309  1.00 89.90           C  
ATOM   2507  HD2 ARG A 155     -21.191  13.276   9.456  1.00 89.90           H  
ATOM   2508  HD3 ARG A 155     -22.558  12.779  10.430  1.00 89.90           H  
ATOM   2509  NE  ARG A 155     -22.442  14.866  10.047  1.00 89.90           N  
ATOM   2510  HE  ARG A 155     -22.092  15.652  10.575  1.00 89.90           H  
ATOM   2511  NH1 ARG A 155     -23.511  14.185   8.141  1.00 89.90           N  
ATOM   2512 HH11 ARG A 155     -22.986  13.323   8.155  1.00 89.90           H  
ATOM   2513 HH12 ARG A 155     -24.008  14.382   7.284  1.00 89.90           H  
ATOM   2514  NH2 ARG A 155     -23.675  16.324   8.812  1.00 89.90           N  
ATOM   2515 HH21 ARG A 155     -24.209  16.513   7.976  1.00 89.90           H  
ATOM   2516 HH22 ARG A 155     -23.391  17.078   9.421  1.00 89.90           H  
ATOM   2517  CZ  ARG A 155     -23.206  15.120   9.001  1.00 89.90           C  
ATOM   2518  N   LEU A 156     -20.044   9.518  13.429  1.00 91.35           N  
ATOM   2519  H   LEU A 156     -19.419  10.203  13.828  1.00 91.35           H  
ATOM   2520  CA  LEU A 156     -19.677   8.106  13.539  1.00 91.35           C  
ATOM   2521  HA  LEU A 156     -19.594   7.683  12.537  1.00 91.35           H  
ATOM   2522  C   LEU A 156     -20.753   7.288  14.266  1.00 91.35           C  
ATOM   2523  CB  LEU A 156     -18.319   7.987  14.256  1.00 91.35           C  
ATOM   2524  HB2 LEU A 156     -18.147   6.938  14.497  1.00 91.35           H  
ATOM   2525  HB3 LEU A 156     -18.376   8.534  15.197  1.00 91.35           H  
ATOM   2526  O   LEU A 156     -21.081   6.202  13.811  1.00 91.35           O  
ATOM   2527  CG  LEU A 156     -17.106   8.497  13.452  1.00 91.35           C  
ATOM   2528  HG  LEU A 156     -17.290   9.509  13.092  1.00 91.35           H  
ATOM   2529  CD1 LEU A 156     -15.866   8.518  14.347  1.00 91.35           C  
ATOM   2530 HD11 LEU A 156     -16.047   9.162  15.208  1.00 91.35           H  
ATOM   2531 HD12 LEU A 156     -15.022   8.921  13.788  1.00 91.35           H  
ATOM   2532 HD13 LEU A 156     -15.627   7.508  14.682  1.00 91.35           H  
ATOM   2533  CD2 LEU A 156     -16.814   7.614  12.240  1.00 91.35           C  
ATOM   2534 HD21 LEU A 156     -17.609   7.730  11.504  1.00 91.35           H  
ATOM   2535 HD22 LEU A 156     -16.740   6.569  12.540  1.00 91.35           H  
ATOM   2536 HD23 LEU A 156     -15.876   7.924  11.777  1.00 91.35           H  
ATOM   2537  N   GLU A 157     -21.350   7.813  15.338  1.00 90.58           N  
ATOM   2538  H   GLU A 157     -20.988   8.681  15.707  1.00 90.58           H  
ATOM   2539  CA  GLU A 157     -22.438   7.158  16.087  1.00 90.58           C  
ATOM   2540  HA  GLU A 157     -22.141   6.145  16.359  1.00 90.58           H  
ATOM   2541  C   GLU A 157     -23.735   7.009  15.279  1.00 90.58           C  
ATOM   2542  CB  GLU A 157     -22.725   7.947  17.376  1.00 90.58           C  
ATOM   2543  HB2 GLU A 157     -22.801   9.008  17.137  1.00 90.58           H  
ATOM   2544  HB3 GLU A 157     -23.682   7.619  17.783  1.00 90.58           H  
ATOM   2545  O   GLU A 157     -24.552   6.142  15.580  1.00 90.58           O  
ATOM   2546  CG  GLU A 157     -21.651   7.728  18.457  1.00 90.58           C  
ATOM   2547  HG2 GLU A 157     -20.667   7.953  18.044  1.00 90.58           H  
ATOM   2548  HG3 GLU A 157     -21.650   6.673  18.731  1.00 90.58           H  
ATOM   2549  CD  GLU A 157     -21.871   8.572  19.726  1.00 90.58           C  
ATOM   2550  OE1 GLU A 157     -20.929   8.600  20.563  1.00 90.58           O  
ATOM   2551  OE2 GLU A 157     -22.953   9.183  19.870  1.00 90.58           O  
ATOM   2552  N   ARG A 158     -23.935   7.832  14.241  1.00 92.38           N  
ATOM   2553  H   ARG A 158     -23.210   8.503  14.031  1.00 92.38           H  
ATOM   2554  CA  ARG A 158     -25.055   7.679  13.298  1.00 92.38           C  
ATOM   2555  HA  ARG A 158     -25.910   7.256  13.825  1.00 92.38           H  
ATOM   2556  C   ARG A 158     -24.759   6.693  12.174  1.00 92.38           C  
ATOM   2557  CB  ARG A 158     -25.441   9.036  12.705  1.00 92.38           C  
ATOM   2558  HB2 ARG A 158     -26.127   8.871  11.875  1.00 92.38           H  
ATOM   2559  HB3 ARG A 158     -24.550   9.531  12.317  1.00 92.38           H  
ATOM   2560  O   ARG A 158     -25.688   6.302  11.468  1.00 92.38           O  
ATOM   2561  CG  ARG A 158     -26.143   9.931  13.730  1.00 92.38           C  
ATOM   2562  HG2 ARG A 158     -26.985   9.385  14.155  1.00 92.38           H  
ATOM   2563  HG3 ARG A 158     -25.466  10.192  14.543  1.00 92.38           H  
ATOM   2564  CD  ARG A 158     -26.682  11.197  13.055  1.00 92.38           C  
ATOM   2565  HD2 ARG A 158     -27.247  11.771  13.789  1.00 92.38           H  
ATOM   2566  HD3 ARG A 158     -27.381  10.897  12.275  1.00 92.38           H  
ATOM   2567  NE  ARG A 158     -25.617  12.023  12.451  1.00 92.38           N  
ATOM   2568  HE  ARG A 158     -25.278  11.717  11.550  1.00 92.38           H  
ATOM   2569  NH1 ARG A 158     -25.287  13.441  14.225  1.00 92.38           N  
ATOM   2570 HH11 ARG A 158     -25.771  12.773  14.808  1.00 92.38           H  
ATOM   2571 HH12 ARG A 158     -24.786  14.206  14.653  1.00 92.38           H  
ATOM   2572  NH2 ARG A 158     -24.168  13.774  12.346  1.00 92.38           N  
ATOM   2573 HH21 ARG A 158     -23.911  13.490  11.411  1.00 92.38           H  
ATOM   2574 HH22 ARG A 158     -23.618  14.462  12.840  1.00 92.38           H  
ATOM   2575  CZ  ARG A 158     -25.031  13.066  13.007  1.00 92.38           C  
ATOM   2576  N   LEU A 159     -23.495   6.331  11.972  1.00 91.76           N  
ATOM   2577  H   LEU A 159     -22.797   6.616  12.643  1.00 91.76           H  
ATOM   2578  CA  LEU A 159     -23.127   5.310  11.007  1.00 91.76           C  
ATOM   2579  HA  LEU A 159     -23.793   5.379  10.146  1.00 91.76           H  
ATOM   2580  C   LEU A 159     -23.329   3.935  11.632  1.00 91.76           C  
ATOM   2581  CB  LEU A 159     -21.681   5.499  10.519  1.00 91.76           C  
ATOM   2582  HB2 LEU A 159     -21.422   4.662   9.871  1.00 91.76           H  
ATOM   2583  HB3 LEU A 159     -21.015   5.460  11.381  1.00 91.76           H  
ATOM   2584  O   LEU A 159     -22.884   3.660  12.743  1.00 91.76           O  
ATOM   2585  CG  LEU A 159     -21.431   6.807   9.751  1.00 91.76           C  
ATOM   2586  HG  LEU A 159     -21.699   7.660  10.375  1.00 91.76           H  
ATOM   2587  CD1 LEU A 159     -19.949   6.912   9.406  1.00 91.76           C  
ATOM   2588 HD11 LEU A 159     -19.739   7.905   9.010  1.00 91.76           H  
ATOM   2589 HD12 LEU A 159     -19.692   6.166   8.654  1.00 91.76           H  
ATOM   2590 HD13 LEU A 159     -19.346   6.754  10.300  1.00 91.76           H  
ATOM   2591  CD2 LEU A 159     -22.232   6.873   8.450  1.00 91.76           C  
ATOM   2592 HD21 LEU A 159     -22.014   6.005   7.828  1.00 91.76           H  
ATOM   2593 HD22 LEU A 159     -23.299   6.927   8.664  1.00 91.76           H  
ATOM   2594 HD23 LEU A 159     -21.958   7.776   7.904  1.00 91.76           H  
ATOM   2595  N   ASP A 160     -23.944   3.043  10.866  1.00 90.28           N  
ATOM   2596  H   ASP A 160     -24.346   3.342   9.989  1.00 90.28           H  
ATOM   2597  CA  ASP A 160     -23.980   1.623  11.189  1.00 90.28           C  
ATOM   2598  HA  ASP A 160     -24.178   1.499  12.254  1.00 90.28           H  
ATOM   2599  C   ASP A 160     -22.602   1.005  10.891  1.00 90.28           C  
ATOM   2600  CB  ASP A 160     -25.146   0.979  10.431  1.00 90.28           C  
ATOM   2601  HB2 ASP A 160     -26.050   1.555  10.631  1.00 90.28           H  
ATOM   2602  HB3 ASP A 160     -24.952   1.019   9.359  1.00 90.28           H  
ATOM   2603  O   ASP A 160     -22.365   0.413   9.832  1.00 90.28           O  
ATOM   2604  CG  ASP A 160     -25.399  -0.469  10.848  1.00 90.28           C  
ATOM   2605  OD1 ASP A 160     -24.541  -1.049  11.550  1.00 90.28           O  
ATOM   2606  OD2 ASP A 160     -26.428  -0.999  10.377  1.00 90.28           O  
ATOM   2607  N   ILE A 161     -21.647   1.253  11.796  1.00 88.85           N  
ATOM   2608  H   ILE A 161     -21.904   1.840  12.577  1.00 88.85           H  
ATOM   2609  CA  ILE A 161     -20.257   0.792  11.679  1.00 88.85           C  
ATOM   2610  HA  ILE A 161     -19.848   1.153  10.735  1.00 88.85           H  
ATOM   2611  C   ILE A 161     -20.190  -0.734  11.609  1.00 88.85           C  
ATOM   2612  CB  ILE A 161     -19.389   1.354  12.832  1.00 88.85           C  
ATOM   2613  HB  ILE A 161     -19.887   1.119  13.773  1.00 88.85           H  
ATOM   2614  O   ILE A 161     -19.342  -1.257  10.888  1.00 88.85           O  
ATOM   2615  CG1 ILE A 161     -19.225   2.892  12.766  1.00 88.85           C  
ATOM   2616 HG12 ILE A 161     -18.658   3.210  13.641  1.00 88.85           H  
ATOM   2617 HG13 ILE A 161     -20.206   3.361  12.827  1.00 88.85           H  
ATOM   2618  CG2 ILE A 161     -17.991   0.708  12.883  1.00 88.85           C  
ATOM   2619 HG21 ILE A 161     -17.522   0.749  11.900  1.00 88.85           H  
ATOM   2620 HG22 ILE A 161     -17.367   1.236  13.604  1.00 88.85           H  
ATOM   2621 HG23 ILE A 161     -18.076  -0.333  13.194  1.00 88.85           H  
ATOM   2622  CD1 ILE A 161     -18.491   3.454  11.539  1.00 88.85           C  
ATOM   2623 HD11 ILE A 161     -17.480   3.052  11.475  1.00 88.85           H  
ATOM   2624 HD12 ILE A 161     -18.426   4.538  11.632  1.00 88.85           H  
ATOM   2625 HD13 ILE A 161     -19.038   3.221  10.626  1.00 88.85           H  
ATOM   2626  N   ASP A 162     -21.090  -1.442  12.289  1.00 85.71           N  
ATOM   2627  H   ASP A 162     -21.825  -0.962  12.789  1.00 85.71           H  
ATOM   2628  CA  ASP A 162     -21.133  -2.904  12.271  1.00 85.71           C  
ATOM   2629  HA  ASP A 162     -20.127  -3.285  12.446  1.00 85.71           H  
ATOM   2630  C   ASP A 162     -21.558  -3.430  10.896  1.00 85.71           C  
ATOM   2631  CB  ASP A 162     -22.024  -3.405  13.417  1.00 85.71           C  
ATOM   2632  HB2 ASP A 162     -22.139  -4.486  13.331  1.00 85.71           H  
ATOM   2633  HB3 ASP A 162     -23.008  -2.943  13.348  1.00 85.71           H  
ATOM   2634  O   ASP A 162     -20.860  -4.268  10.320  1.00 85.71           O  
ATOM   2635  CG  ASP A 162     -21.379  -3.087  14.770  1.00 85.71           C  
ATOM   2636  OD1 ASP A 162     -20.143  -3.256  14.901  1.00 85.71           O  
ATOM   2637  OD2 ASP A 162     -22.052  -2.582  15.693  1.00 85.71           O  
ATOM   2638  N   SER A 163     -22.592  -2.840  10.283  1.00 88.78           N  
ATOM   2639  H   SER A 163     -23.163  -2.192  10.807  1.00 88.78           H  
ATOM   2640  CA  SER A 163     -22.959  -3.163   8.898  1.00 88.78           C  
ATOM   2641  HA  SER A 163     -23.122  -4.239   8.839  1.00 88.78           H  
ATOM   2642  C   SER A 163     -21.862  -2.795   7.893  1.00 88.78           C  
ATOM   2643  CB  SER A 163     -24.253  -2.446   8.506  1.00 88.78           C  
ATOM   2644  HB2 SER A 163     -24.098  -1.367   8.525  1.00 88.78           H  
ATOM   2645  HB3 SER A 163     -25.031  -2.713   9.220  1.00 88.78           H  
ATOM   2646  O   SER A 163     -21.649  -3.511   6.909  1.00 88.78           O  
ATOM   2647  OG  SER A 163     -24.661  -2.855   7.204  1.00 88.78           O  
ATOM   2648  HG  SER A 163     -24.906  -3.774   7.333  1.00 88.78           H  
ATOM   2649  N   ILE A 164     -21.150  -1.681   8.108  1.00 89.31           N  
ATOM   2650  H   ILE A 164     -21.384  -1.120   8.915  1.00 89.31           H  
ATOM   2651  CA  ILE A 164     -19.998  -1.310   7.271  1.00 89.31           C  
ATOM   2652  HA  ILE A 164     -20.316  -1.278   6.229  1.00 89.31           H  
ATOM   2653  C   ILE A 164     -18.908  -2.378   7.369  1.00 89.31           C  
ATOM   2654  CB  ILE A 164     -19.448   0.080   7.659  1.00 89.31           C  
ATOM   2655  HB  ILE A 164     -19.285   0.121   8.736  1.00 89.31           H  
ATOM   2656  O   ILE A 164     -18.358  -2.791   6.346  1.00 89.31           O  
ATOM   2657  CG1 ILE A 164     -20.432   1.189   7.250  1.00 89.31           C  
ATOM   2658 HG12 ILE A 164     -20.334   1.348   6.177  1.00 89.31           H  
ATOM   2659 HG13 ILE A 164     -21.456   0.874   7.455  1.00 89.31           H  
ATOM   2660  CG2 ILE A 164     -18.110   0.331   6.944  1.00 89.31           C  
ATOM   2661 HG21 ILE A 164     -17.335  -0.305   7.371  1.00 89.31           H  
ATOM   2662 HG22 ILE A 164     -18.208   0.100   5.883  1.00 89.31           H  
ATOM   2663 HG23 ILE A 164     -17.800   1.370   7.060  1.00 89.31           H  
ATOM   2664  CD1 ILE A 164     -20.204   2.523   7.970  1.00 89.31           C  
ATOM   2665 HD11 ILE A 164     -19.193   2.896   7.809  1.00 89.31           H  
ATOM   2666 HD12 ILE A 164     -20.914   3.263   7.599  1.00 89.31           H  
ATOM   2667 HD13 ILE A 164     -20.386   2.394   9.037  1.00 89.31           H  
ATOM   2668  N   TRP A 165     -18.621  -2.833   8.585  1.00 85.68           N  
ATOM   2669  H   TRP A 165     -19.127  -2.456   9.374  1.00 85.68           H  
ATOM   2670  CA  TRP A 165     -17.671  -3.901   8.846  1.00 85.68           C  
ATOM   2671  HA  TRP A 165     -16.694  -3.616   8.457  1.00 85.68           H  
ATOM   2672  C   TRP A 165     -18.064  -5.198   8.150  1.00 85.68           C  
ATOM   2673  CB  TRP A 165     -17.560  -4.109  10.352  1.00 85.68           C  
ATOM   2674  HB2 TRP A 165     -17.518  -5.180  10.552  1.00 85.68           H  
ATOM   2675  HB3 TRP A 165     -18.445  -3.735  10.867  1.00 85.68           H  
ATOM   2676  O   TRP A 165     -17.227  -5.760   7.453  1.00 85.68           O  
ATOM   2677  CG  TRP A 165     -16.356  -3.510  10.980  1.00 85.68           C  
ATOM   2678  CD1 TRP A 165     -16.152  -2.212  11.287  1.00 85.68           C  
ATOM   2679  HD1 TRP A 165     -16.862  -1.424  11.081  1.00 85.68           H  
ATOM   2680  CD2 TRP A 165     -15.209  -4.224  11.482  1.00 85.68           C  
ATOM   2681  CE2 TRP A 165     -14.376  -3.312  12.185  1.00 85.68           C  
ATOM   2682  CE3 TRP A 165     -14.820  -5.567  11.434  1.00 85.68           C  
ATOM   2683  HE3 TRP A 165     -15.386  -6.254  10.822  1.00 85.68           H  
ATOM   2684  NE1 TRP A 165     -14.962  -2.086  11.981  1.00 85.68           N  
ATOM   2685  HE1 TRP A 165     -14.636  -1.216  12.377  1.00 85.68           H  
ATOM   2686  CH2 TRP A 165     -13.002  -5.109  12.969  1.00 85.68           C  
ATOM   2687  HH2 TRP A 165     -12.201  -5.486  13.588  1.00 85.68           H  
ATOM   2688  CZ2 TRP A 165     -13.280  -3.739  12.935  1.00 85.68           C  
ATOM   2689  HZ2 TRP A 165     -12.707  -3.038  13.523  1.00 85.68           H  
ATOM   2690  CZ3 TRP A 165     -13.695  -5.995  12.142  1.00 85.68           C  
ATOM   2691  HZ3 TRP A 165     -13.365  -7.020  12.056  1.00 85.68           H  
ATOM   2692  N   ASP A 166     -19.315  -5.645   8.269  1.00 84.88           N  
ATOM   2693  H   ASP A 166     -19.945  -5.164   8.894  1.00 84.88           H  
ATOM   2694  CA  ASP A 166     -19.790  -6.861   7.596  1.00 84.88           C  
ATOM   2695  HA  ASP A 166     -19.222  -7.721   7.950  1.00 84.88           H  
ATOM   2696  C   ASP A 166     -19.580  -6.803   6.087  1.00 84.88           C  
ATOM   2697  CB  ASP A 166     -21.286  -7.074   7.874  1.00 84.88           C  
ATOM   2698  HB2 ASP A 166     -21.684  -7.776   7.143  1.00 84.88           H  
ATOM   2699  HB3 ASP A 166     -21.821  -6.131   7.758  1.00 84.88           H  
ATOM   2700  O   ASP A 166     -19.044  -7.733   5.484  1.00 84.88           O  
ATOM   2701  CG  ASP A 166     -21.540  -7.659   9.254  1.00 84.88           C  
ATOM   2702  OD1 ASP A 166     -20.684  -8.469   9.681  1.00 84.88           O  
ATOM   2703  OD2 ASP A 166     -22.567  -7.301   9.856  1.00 84.88           O  
ATOM   2704  N   LYS A 167     -19.954  -5.677   5.472  1.00 86.78           N  
ATOM   2705  H   LYS A 167     -20.368  -4.952   6.040  1.00 86.78           H  
ATOM   2706  CA  LYS A 167     -19.812  -5.485   4.026  1.00 86.78           C  
ATOM   2707  HA  LYS A 167     -20.257  -6.336   3.510  1.00 86.78           H  
ATOM   2708  C   LYS A 167     -18.353  -5.457   3.601  1.00 86.78           C  
ATOM   2709  CB  LYS A 167     -20.521  -4.198   3.605  1.00 86.78           C  
ATOM   2710  HB2 LYS A 167     -20.199  -3.381   4.251  1.00 86.78           H  
ATOM   2711  HB3 LYS A 167     -20.253  -3.957   2.577  1.00 86.78           H  
ATOM   2712  O   LYS A 167     -18.005  -6.090   2.606  1.00 86.78           O  
ATOM   2713  CG  LYS A 167     -22.039  -4.373   3.691  1.00 86.78           C  
ATOM   2714  HG2 LYS A 167     -22.364  -5.088   2.935  1.00 86.78           H  
ATOM   2715  HG3 LYS A 167     -22.316  -4.756   4.673  1.00 86.78           H  
ATOM   2716  CD  LYS A 167     -22.740  -3.035   3.469  1.00 86.78           C  
ATOM   2717  HD2 LYS A 167     -22.525  -2.660   2.468  1.00 86.78           H  
ATOM   2718  HD3 LYS A 167     -22.381  -2.327   4.216  1.00 86.78           H  
ATOM   2719  CE  LYS A 167     -24.241  -3.257   3.649  1.00 86.78           C  
ATOM   2720  HE2 LYS A 167     -24.385  -3.820   4.572  1.00 86.78           H  
ATOM   2721  HE3 LYS A 167     -24.615  -3.863   2.824  1.00 86.78           H  
ATOM   2722  NZ  LYS A 167     -24.972  -1.975   3.750  1.00 86.78           N  
ATOM   2723  HZ1 LYS A 167     -24.801  -1.387   2.947  1.00 86.78           H  
ATOM   2724  HZ2 LYS A 167     -24.675  -1.506   4.594  1.00 86.78           H  
ATOM   2725  HZ3 LYS A 167     -25.961  -2.149   3.854  1.00 86.78           H  
ATOM   2726  N   LEU A 168     -17.504  -4.747   4.344  1.00 85.62           N  
ATOM   2727  H   LEU A 168     -17.854  -4.260   5.156  1.00 85.62           H  
ATOM   2728  CA  LEU A 168     -16.080  -4.705   4.045  1.00 85.62           C  
ATOM   2729  HA  LEU A 168     -15.966  -4.428   2.996  1.00 85.62           H  
ATOM   2730  C   LEU A 168     -15.455  -6.091   4.220  1.00 85.62           C  
ATOM   2731  CB  LEU A 168     -15.386  -3.646   4.915  1.00 85.62           C  
ATOM   2732  HB2 LEU A 168     -15.844  -2.674   4.732  1.00 85.62           H  
ATOM   2733  HB3 LEU A 168     -15.536  -3.901   5.964  1.00 85.62           H  
ATOM   2734  O   LEU A 168     -14.741  -6.536   3.334  1.00 85.62           O  
ATOM   2735  CG  LEU A 168     -13.875  -3.561   4.631  1.00 85.62           C  
ATOM   2736  HG  LEU A 168     -13.434  -4.545   4.788  1.00 85.62           H  
ATOM   2737  CD1 LEU A 168     -13.550  -3.101   3.209  1.00 85.62           C  
ATOM   2738 HD11 LEU A 168     -14.026  -2.143   3.000  1.00 85.62           H  
ATOM   2739 HD12 LEU A 168     -12.471  -3.004   3.091  1.00 85.62           H  
ATOM   2740 HD13 LEU A 168     -13.900  -3.836   2.485  1.00 85.62           H  
ATOM   2741  CD2 LEU A 168     -13.202  -2.617   5.615  1.00 85.62           C  
ATOM   2742 HD21 LEU A 168     -13.600  -1.609   5.495  1.00 85.62           H  
ATOM   2743 HD22 LEU A 168     -12.127  -2.603   5.437  1.00 85.62           H  
ATOM   2744 HD23 LEU A 168     -13.389  -2.988   6.622  1.00 85.62           H  
ATOM   2745  N   PHE A 169     -15.741  -6.799   5.312  1.00 81.87           N  
ATOM   2746  H   PHE A 169     -16.380  -6.417   5.994  1.00 81.87           H  
ATOM   2747  CA  PHE A 169     -15.197  -8.137   5.544  1.00 81.87           C  
ATOM   2748  HA  PHE A 169     -14.110  -8.079   5.474  1.00 81.87           H  
ATOM   2749  C   PHE A 169     -15.640  -9.132   4.480  1.00 81.87           C  
ATOM   2750  CB  PHE A 169     -15.527  -8.635   6.950  1.00 81.87           C  
ATOM   2751  HB2 PHE A 169     -16.489  -8.245   7.281  1.00 81.87           H  
ATOM   2752  HB3 PHE A 169     -15.614  -9.722   6.927  1.00 81.87           H  
ATOM   2753  O   PHE A 169     -14.800  -9.879   4.001  1.00 81.87           O  
ATOM   2754  CG  PHE A 169     -14.441  -8.266   7.933  1.00 81.87           C  
ATOM   2755  CD1 PHE A 169     -13.582  -9.259   8.430  1.00 81.87           C  
ATOM   2756  HD1 PHE A 169     -13.740 -10.293   8.163  1.00 81.87           H  
ATOM   2757  CD2 PHE A 169     -14.251  -6.927   8.312  1.00 81.87           C  
ATOM   2758  HD2 PHE A 169     -14.891  -6.151   7.919  1.00 81.87           H  
ATOM   2759  CE1 PHE A 169     -12.576  -8.915   9.343  1.00 81.87           C  
ATOM   2760  HE1 PHE A 169     -12.018  -9.696   9.839  1.00 81.87           H  
ATOM   2761  CE2 PHE A 169     -13.184  -6.579   9.151  1.00 81.87           C  
ATOM   2762  HE2 PHE A 169     -13.021  -5.542   9.407  1.00 81.87           H  
ATOM   2763  CZ  PHE A 169     -12.350  -7.576   9.673  1.00 81.87           C  
ATOM   2764  HZ  PHE A 169     -11.551  -7.324  10.355  1.00 81.87           H  
ATOM   2765  N   ALA A 170     -16.891  -9.076   4.023  1.00 83.77           N  
ATOM   2766  H   ALA A 170     -17.567  -8.491   4.493  1.00 83.77           H  
ATOM   2767  CA  ALA A 170     -17.336  -9.890   2.896  1.00 83.77           C  
ATOM   2768  HA  ALA A 170     -17.183 -10.941   3.144  1.00 83.77           H  
ATOM   2769  C   ALA A 170     -16.529  -9.593   1.615  1.00 83.77           C  
ATOM   2770  CB  ALA A 170     -18.835  -9.648   2.695  1.00 83.77           C  
ATOM   2771  HB1 ALA A 170     -19.194 -10.268   1.874  1.00 83.77           H  
ATOM   2772  HB2 ALA A 170     -19.373  -9.917   3.603  1.00 83.77           H  
ATOM   2773  HB3 ALA A 170     -19.021  -8.599   2.464  1.00 83.77           H  
ATOM   2774  O   ALA A 170     -16.093 -10.515   0.926  1.00 83.77           O  
ATOM   2775  N   GLN A 171     -16.265  -8.314   1.314  1.00 81.65           N  
ATOM   2776  H   GLN A 171     -16.642  -7.589   1.909  1.00 81.65           H  
ATOM   2777  CA  GLN A 171     -15.416  -7.936   0.177  1.00 81.65           C  
ATOM   2778  HA  GLN A 171     -15.804  -8.402  -0.729  1.00 81.65           H  
ATOM   2779  C   GLN A 171     -13.974  -8.415   0.352  1.00 81.65           C  
ATOM   2780  CB  GLN A 171     -15.401  -6.415  -0.006  1.00 81.65           C  
ATOM   2781  HB2 GLN A 171     -15.148  -5.933   0.938  1.00 81.65           H  
ATOM   2782  HB3 GLN A 171     -14.625  -6.164  -0.730  1.00 81.65           H  
ATOM   2783  O   GLN A 171     -13.361  -8.895  -0.595  1.00 81.65           O  
ATOM   2784  CG  GLN A 171     -16.723  -5.851  -0.530  1.00 81.65           C  
ATOM   2785  HG2 GLN A 171     -17.542  -6.082   0.152  1.00 81.65           H  
ATOM   2786  HG3 GLN A 171     -16.944  -6.313  -1.492  1.00 81.65           H  
ATOM   2787  CD  GLN A 171     -16.632  -4.342  -0.704  1.00 81.65           C  
ATOM   2788  NE2 GLN A 171     -17.248  -3.790  -1.721  1.00 81.65           N  
ATOM   2789 HE21 GLN A 171     -17.720  -4.366  -2.403  1.00 81.65           H  
ATOM   2790 HE22 GLN A 171     -16.924  -2.851  -1.904  1.00 81.65           H  
ATOM   2791  OE1 GLN A 171     -15.980  -3.622   0.035  1.00 81.65           O  
ATOM   2792  N   ILE A 172     -13.429  -8.297   1.559  1.00 79.03           N  
ATOM   2793  H   ILE A 172     -14.001  -7.881   2.279  1.00 79.03           H  
ATOM   2794  CA  ILE A 172     -12.096  -8.770   1.934  1.00 79.03           C  
ATOM   2795  HA  ILE A 172     -11.360  -8.334   1.257  1.00 79.03           H  
ATOM   2796  C   ILE A 172     -12.020 -10.286   1.763  1.00 79.03           C  
ATOM   2797  CB  ILE A 172     -11.807  -8.289   3.374  1.00 79.03           C  
ATOM   2798  HB  ILE A 172     -12.722  -8.449   3.944  1.00 79.03           H  
ATOM   2799  O   ILE A 172     -11.150 -10.778   1.059  1.00 79.03           O  
ATOM   2800  CG1 ILE A 172     -11.574  -6.765   3.320  1.00 79.03           C  
ATOM   2801 HG12 ILE A 172     -10.818  -6.558   2.562  1.00 79.03           H  
ATOM   2802 HG13 ILE A 172     -12.457  -6.257   2.932  1.00 79.03           H  
ATOM   2803  CG2 ILE A 172     -10.715  -9.049   4.164  1.00 79.03           C  
ATOM   2804 HG21 ILE A 172     -11.099  -9.244   5.165  1.00 79.03           H  
ATOM   2805 HG22 ILE A 172      -9.806  -8.460   4.287  1.00 79.03           H  
ATOM   2806 HG23 ILE A 172     -10.474 -10.016   3.723  1.00 79.03           H  
ATOM   2807  CD1 ILE A 172     -11.235  -6.117   4.670  1.00 79.03           C  
ATOM   2808 HD11 ILE A 172     -11.156  -5.037   4.541  1.00 79.03           H  
ATOM   2809 HD12 ILE A 172     -10.288  -6.483   5.066  1.00 79.03           H  
ATOM   2810 HD13 ILE A 172     -12.029  -6.338   5.383  1.00 79.03           H  
ATOM   2811  N   GLU A 173     -12.937 -11.053   2.326  1.00 76.58           N  
ATOM   2812  H   GLU A 173     -13.666 -10.630   2.882  1.00 76.58           H  
ATOM   2813  CA  GLU A 173     -12.942 -12.512   2.203  1.00 76.58           C  
ATOM   2814  HA  GLU A 173     -12.006 -12.915   2.589  1.00 76.58           H  
ATOM   2815  C   GLU A 173     -13.050 -12.965   0.739  1.00 76.58           C  
ATOM   2816  CB  GLU A 173     -14.088 -13.070   3.050  1.00 76.58           C  
ATOM   2817  HB2 GLU A 173     -15.003 -12.522   2.826  1.00 76.58           H  
ATOM   2818  HB3 GLU A 173     -14.236 -14.121   2.798  1.00 76.58           H  
ATOM   2819  O   GLU A 173     -12.424 -13.949   0.346  1.00 76.58           O  
ATOM   2820  CG  GLU A 173     -13.750 -12.966   4.547  1.00 76.58           C  
ATOM   2821  HG2 GLU A 173     -12.882 -13.596   4.742  1.00 76.58           H  
ATOM   2822  HG3 GLU A 173     -13.466 -11.943   4.797  1.00 76.58           H  
ATOM   2823  CD  GLU A 173     -14.896 -13.400   5.469  1.00 76.58           C  
ATOM   2824  OE1 GLU A 173     -14.657 -13.386   6.702  1.00 76.58           O  
ATOM   2825  OE2 GLU A 173     -15.990 -13.732   4.957  1.00 76.58           O  
ATOM   2826  N   GLU A 174     -13.747 -12.205  -0.110  1.00 76.57           N  
ATOM   2827  H   GLU A 174     -14.317 -11.460   0.265  1.00 76.57           H  
ATOM   2828  CA  GLU A 174     -13.754 -12.448  -1.552  1.00 76.57           C  
ATOM   2829  HA  GLU A 174     -13.906 -13.517  -1.706  1.00 76.57           H  
ATOM   2830  C   GLU A 174     -12.420 -12.072  -2.231  1.00 76.57           C  
ATOM   2831  CB  GLU A 174     -14.939 -11.697  -2.186  1.00 76.57           C  
ATOM   2832  HB2 GLU A 174     -14.769 -10.622  -2.142  1.00 76.57           H  
ATOM   2833  HB3 GLU A 174     -15.852 -11.943  -1.644  1.00 76.57           H  
ATOM   2834  O   GLU A 174     -11.948 -12.770  -3.137  1.00 76.57           O  
ATOM   2835  CG  GLU A 174     -15.091 -12.142  -3.644  1.00 76.57           C  
ATOM   2836  HG2 GLU A 174     -14.176 -11.909  -4.188  1.00 76.57           H  
ATOM   2837  HG3 GLU A 174     -15.212 -13.225  -3.649  1.00 76.57           H  
ATOM   2838  CD  GLU A 174     -16.253 -11.519  -4.425  1.00 76.57           C  
ATOM   2839  OE1 GLU A 174     -16.340 -11.901  -5.622  1.00 76.57           O  
ATOM   2840  OE2 GLU A 174     -17.015 -10.706  -3.867  1.00 76.57           O  
ATOM   2841  N   PHE A 175     -11.815 -10.962  -1.811  1.00 73.29           N  
ATOM   2842  H   PHE A 175     -12.281 -10.450  -1.075  1.00 73.29           H  
ATOM   2843  CA  PHE A 175     -10.657 -10.329  -2.435  1.00 73.29           C  
ATOM   2844  HA  PHE A 175     -10.743 -10.439  -3.516  1.00 73.29           H  
ATOM   2845  C   PHE A 175      -9.318 -10.958  -2.011  1.00 73.29           C  
ATOM   2846  CB  PHE A 175     -10.738  -8.834  -2.096  1.00 73.29           C  
ATOM   2847  HB2 PHE A 175     -11.716  -8.470  -2.410  1.00 73.29           H  
ATOM   2848  HB3 PHE A 175     -10.675  -8.713  -1.014  1.00 73.29           H  
ATOM   2849  O   PHE A 175      -8.454 -11.202  -2.851  1.00 73.29           O  
ATOM   2850  CG  PHE A 175      -9.706  -7.939  -2.732  1.00 73.29           C  
ATOM   2851  CD1 PHE A 175      -8.433  -7.813  -2.146  1.00 73.29           C  
ATOM   2852  HD1 PHE A 175      -8.177  -8.389  -1.269  1.00 73.29           H  
ATOM   2853  CD2 PHE A 175     -10.044  -7.187  -3.873  1.00 73.29           C  
ATOM   2854  HD2 PHE A 175     -11.026  -7.276  -4.315  1.00 73.29           H  
ATOM   2855  CE1 PHE A 175      -7.516  -6.892  -2.666  1.00 73.29           C  
ATOM   2856  HE1 PHE A 175      -6.558  -6.747  -2.187  1.00 73.29           H  
ATOM   2857  CE2 PHE A 175      -9.132  -6.255  -4.387  1.00 73.29           C  
ATOM   2858  HE2 PHE A 175      -9.420  -5.613  -5.206  1.00 73.29           H  
ATOM   2859  CZ  PHE A 175      -7.893  -6.085  -3.745  1.00 73.29           C  
ATOM   2860  HZ  PHE A 175      -7.250  -5.259  -4.011  1.00 73.29           H  
ATOM   2861  N   TYR A 176      -9.108 -11.260  -0.729  1.00 70.63           N  
ATOM   2862  H   TYR A 176      -9.879 -11.144  -0.087  1.00 70.63           H  
ATOM   2863  CA  TYR A 176      -7.810 -11.703  -0.193  1.00 70.63           C  
ATOM   2864  HA  TYR A 176      -7.069 -10.943  -0.437  1.00 70.63           H  
ATOM   2865  C   TYR A 176      -7.315 -12.992  -0.813  1.00 70.63           C  
ATOM   2866  CB  TYR A 176      -7.808 -11.886   1.330  1.00 70.63           C  
ATOM   2867  HB2 TYR A 176      -7.078 -12.643   1.616  1.00 70.63           H  
ATOM   2868  HB3 TYR A 176      -8.785 -12.203   1.696  1.00 70.63           H  
ATOM   2869  O   TYR A 176      -6.205 -12.977  -1.344  1.00 70.63           O  
ATOM   2870  CG  TYR A 176      -7.463 -10.619   2.022  1.00 70.63           C  
ATOM   2871  CD1 TYR A 176      -6.238 -10.423   2.682  1.00 70.63           C  
ATOM   2872  HD1 TYR A 176      -5.511 -11.220   2.732  1.00 70.63           H  
ATOM   2873  CD2 TYR A 176      -8.383  -9.590   1.910  1.00 70.63           C  
ATOM   2874  HD2 TYR A 176      -9.277  -9.685   1.311  1.00 70.63           H  
ATOM   2875  CE1 TYR A 176      -5.962  -9.164   3.242  1.00 70.63           C  
ATOM   2876  HE1 TYR A 176      -5.005  -8.987   3.712  1.00 70.63           H  
ATOM   2877  CE2 TYR A 176      -8.138  -8.377   2.486  1.00 70.63           C  
ATOM   2878  HE2 TYR A 176      -8.903  -7.623   2.369  1.00 70.63           H  
ATOM   2879  OH  TYR A 176      -6.731  -6.884   3.535  1.00 70.63           O  
ATOM   2880  HH  TYR A 176      -5.867  -6.765   3.936  1.00 70.63           H  
ATOM   2881  CZ  TYR A 176      -6.932  -8.140   3.131  1.00 70.63           C  
ATOM   2882  N   PRO A 177      -8.101 -14.086  -0.812  1.00 66.50           N  
ATOM   2883  CA  PRO A 177      -7.641 -15.350  -1.373  1.00 66.50           C  
ATOM   2884  HA  PRO A 177      -6.749 -15.675  -0.837  1.00 66.50           H  
ATOM   2885  C   PRO A 177      -7.320 -15.227  -2.865  1.00 66.50           C  
ATOM   2886  CB  PRO A 177      -8.783 -16.345  -1.134  1.00 66.50           C  
ATOM   2887  HB2 PRO A 177      -9.417 -16.411  -2.018  1.00 66.50           H  
ATOM   2888  HB3 PRO A 177      -8.404 -17.332  -0.867  1.00 66.50           H  
ATOM   2889  O   PRO A 177      -6.526 -16.004  -3.399  1.00 66.50           O  
ATOM   2890  CG  PRO A 177      -9.589 -15.730   0.007  1.00 66.50           C  
ATOM   2891  HG2 PRO A 177      -9.125 -15.969   0.964  1.00 66.50           H  
ATOM   2892  HG3 PRO A 177     -10.631 -16.051  -0.009  1.00 66.50           H  
ATOM   2893  CD  PRO A 177      -9.449 -14.244  -0.275  1.00 66.50           C  
ATOM   2894  HD2 PRO A 177      -9.633 -13.694   0.647  1.00 66.50           H  
ATOM   2895  HD3 PRO A 177     -10.176 -13.944  -1.030  1.00 66.50           H  
ATOM   2896  N   ARG A 178      -7.936 -14.247  -3.542  1.00 66.16           N  
ATOM   2897  H   ARG A 178      -8.558 -13.637  -3.030  1.00 66.16           H  
ATOM   2898  CA  ARG A 178      -7.680 -13.955  -4.949  1.00 66.16           C  
ATOM   2899  HA  ARG A 178      -7.504 -14.891  -5.479  1.00 66.16           H  
ATOM   2900  C   ARG A 178      -6.423 -13.129  -5.153  1.00 66.16           C  
ATOM   2901  CB  ARG A 178      -8.877 -13.251  -5.596  1.00 66.16           C  
ATOM   2902  HB2 ARG A 178      -9.092 -12.326  -5.062  1.00 66.16           H  
ATOM   2903  HB3 ARG A 178      -8.618 -12.999  -6.624  1.00 66.16           H  
ATOM   2904  O   ARG A 178      -5.725 -13.421  -6.113  1.00 66.16           O  
ATOM   2905  CG  ARG A 178     -10.131 -14.127  -5.605  1.00 66.16           C  
ATOM   2906  HG2 ARG A 178     -10.447 -14.308  -4.578  1.00 66.16           H  
ATOM   2907  HG3 ARG A 178      -9.922 -15.083  -6.085  1.00 66.16           H  
ATOM   2908  CD  ARG A 178     -11.243 -13.407  -6.371  1.00 66.16           C  
ATOM   2909  HD2 ARG A 178     -11.211 -12.346  -6.125  1.00 66.16           H  
ATOM   2910  HD3 ARG A 178     -11.072 -13.527  -7.441  1.00 66.16           H  
ATOM   2911  NE  ARG A 178     -12.565 -13.920  -5.983  1.00 66.16           N  
ATOM   2912  HE  ARG A 178     -12.664 -14.147  -5.004  1.00 66.16           H  
ATOM   2913  NH1 ARG A 178     -13.740 -13.262  -7.851  1.00 66.16           N  
ATOM   2914 HH11 ARG A 178     -12.894 -12.916  -8.282  1.00 66.16           H  
ATOM   2915 HH12 ARG A 178     -14.654 -13.069  -8.236  1.00 66.16           H  
ATOM   2916  NH2 ARG A 178     -14.825 -14.099  -6.119  1.00 66.16           N  
ATOM   2917 HH21 ARG A 178     -14.822 -14.463  -5.177  1.00 66.16           H  
ATOM   2918 HH22 ARG A 178     -15.583 -13.450  -6.272  1.00 66.16           H  
ATOM   2919  CZ  ARG A 178     -13.692 -13.770  -6.654  1.00 66.16           C  
ATOM   2920  N   TYR A 179      -6.139 -12.136  -4.302  1.00 66.23           N  
ATOM   2921  H   TYR A 179      -6.805 -11.975  -3.560  1.00 66.23           H  
ATOM   2922  CA  TYR A 179      -5.184 -11.060  -4.604  1.00 66.23           C  
ATOM   2923  HA  TYR A 179      -4.734 -11.254  -5.578  1.00 66.23           H  
ATOM   2924  C   TYR A 179      -3.990 -10.932  -3.653  1.00 66.23           C  
ATOM   2925  CB  TYR A 179      -5.945  -9.733  -4.742  1.00 66.23           C  
ATOM   2926  HB2 TYR A 179      -6.399  -9.490  -3.781  1.00 66.23           H  
ATOM   2927  HB3 TYR A 179      -5.234  -8.938  -4.968  1.00 66.23           H  
ATOM   2928  O   TYR A 179      -2.916 -10.528  -4.101  1.00 66.23           O  
ATOM   2929  CG  TYR A 179      -7.021  -9.749  -5.820  1.00 66.23           C  
ATOM   2930  CD1 TYR A 179      -6.683  -9.904  -7.171  1.00 66.23           C  
ATOM   2931  HD1 TYR A 179      -5.637  -9.896  -7.442  1.00 66.23           H  
ATOM   2932  CD2 TYR A 179      -8.374  -9.621  -5.479  1.00 66.23           C  
ATOM   2933  HD2 TYR A 179      -8.642  -9.447  -4.447  1.00 66.23           H  
ATOM   2934  CE1 TYR A 179      -7.675 -10.040  -8.161  1.00 66.23           C  
ATOM   2935  HE1 TYR A 179      -7.414 -10.182  -9.199  1.00 66.23           H  
ATOM   2936  CE2 TYR A 179      -9.381  -9.706  -6.454  1.00 66.23           C  
ATOM   2937  HE2 TYR A 179     -10.416  -9.594  -6.167  1.00 66.23           H  
ATOM   2938  OH  TYR A 179     -10.006 -10.038  -8.740  1.00 66.23           O  
ATOM   2939  HH  TYR A 179     -10.863  -9.780  -8.391  1.00 66.23           H  
ATOM   2940  CZ  TYR A 179      -9.033  -9.941  -7.799  1.00 66.23           C  
ATOM   2941  N   ILE A 180      -4.128 -11.303  -2.380  1.00 63.08           N  
ATOM   2942  H   ILE A 180      -4.984 -11.758  -2.095  1.00 63.08           H  
ATOM   2943  CA  ILE A 180      -3.077 -11.156  -1.369  1.00 63.08           C  
ATOM   2944  HA  ILE A 180      -2.251 -10.582  -1.789  1.00 63.08           H  
ATOM   2945  C   ILE A 180      -2.539 -12.543  -1.029  1.00 63.08           C  
ATOM   2946  CB  ILE A 180      -3.589 -10.358  -0.148  1.00 63.08           C  
ATOM   2947  HB  ILE A 180      -4.491 -10.837   0.233  1.00 63.08           H  
ATOM   2948  O   ILE A 180      -3.247 -13.403  -0.508  1.00 63.08           O  
ATOM   2949  CG1 ILE A 180      -3.928  -8.915  -0.601  1.00 63.08           C  
ATOM   2950 HG12 ILE A 180      -3.007  -8.407  -0.890  1.00 63.08           H  
ATOM   2951 HG13 ILE A 180      -4.573  -8.945  -1.479  1.00 63.08           H  
ATOM   2952  CG2 ILE A 180      -2.527 -10.331   0.972  1.00 63.08           C  
ATOM   2953 HG21 ILE A 180      -2.902  -9.784   1.837  1.00 63.08           H  
ATOM   2954 HG22 ILE A 180      -1.612  -9.855   0.620  1.00 63.08           H  
ATOM   2955 HG23 ILE A 180      -2.298 -11.341   1.309  1.00 63.08           H  
ATOM   2956  CD1 ILE A 180      -4.655  -8.053   0.434  1.00 63.08           C  
ATOM   2957 HD11 ILE A 180      -4.072  -7.958   1.350  1.00 63.08           H  
ATOM   2958 HD12 ILE A 180      -5.629  -8.494   0.642  1.00 63.08           H  
ATOM   2959 HD13 ILE A 180      -4.812  -7.057   0.021  1.00 63.08           H  
ATOM   2960  N   LEU A 181      -1.260 -12.768  -1.331  1.00 57.20           N  
ATOM   2961  H   LEU A 181      -0.712 -12.016  -1.726  1.00 57.20           H  
ATOM   2962  CA  LEU A 181      -0.591 -13.996  -0.931  1.00 57.20           C  
ATOM   2963  HA  LEU A 181      -1.129 -14.852  -1.340  1.00 57.20           H  
ATOM   2964  C   LEU A 181      -0.585 -14.093   0.588  1.00 57.20           C  
ATOM   2965  CB  LEU A 181       0.864 -14.018  -1.407  1.00 57.20           C  
ATOM   2966  HB2 LEU A 181       1.334 -13.104  -1.046  1.00 57.20           H  
ATOM   2967  HB3 LEU A 181       1.376 -14.855  -0.933  1.00 57.20           H  
ATOM   2968  O   LEU A 181       0.040 -13.278   1.259  1.00 57.20           O  
ATOM   2969  CG  LEU A 181       1.069 -14.127  -2.916  1.00 57.20           C  
ATOM   2970  HG  LEU A 181       0.508 -13.332  -3.406  1.00 57.20           H  
ATOM   2971  CD1 LEU A 181       2.559 -13.885  -3.149  1.00 57.20           C  
ATOM   2972 HD11 LEU A 181       2.920 -13.043  -2.558  1.00 57.20           H  
ATOM   2973 HD12 LEU A 181       3.130 -14.780  -2.901  1.00 57.20           H  
ATOM   2974 HD13 LEU A 181       2.742 -13.623  -4.192  1.00 57.20           H  
ATOM   2975  CD2 LEU A 181       0.626 -15.497  -3.444  1.00 57.20           C  
ATOM   2976 HD21 LEU A 181      -0.454 -15.612  -3.352  1.00 57.20           H  
ATOM   2977 HD22 LEU A 181       1.136 -16.292  -2.900  1.00 57.20           H  
ATOM   2978 HD23 LEU A 181       0.898 -15.586  -4.496  1.00 57.20           H  
ATOM   2979  N   HIS A 182      -1.168 -15.177   1.085  1.00 54.44           N  
ATOM   2980  H   HIS A 182      -1.784 -15.693   0.473  1.00 54.44           H  
ATOM   2981  CA  HIS A 182      -0.663 -15.846   2.271  1.00 54.44           C  
ATOM   2982  HA  HIS A 182      -1.352 -16.661   2.491  1.00 54.44           H  
ATOM   2983  C   HIS A 182      -0.607 -14.945   3.512  1.00 54.44           C  
ATOM   2984  CB  HIS A 182       0.703 -16.461   1.892  1.00 54.44           C  
ATOM   2985  HB2 HIS A 182       1.523 -15.785   2.133  1.00 54.44           H  
ATOM   2986  HB3 HIS A 182       0.739 -16.600   0.812  1.00 54.44           H  
ATOM   2987  O   HIS A 182       0.476 -14.578   3.967  1.00 54.44           O  
ATOM   2988  CG  HIS A 182       0.975 -17.813   2.479  1.00 54.44           C  
ATOM   2989  CD2 HIS A 182       1.620 -18.827   1.827  1.00 54.44           C  
ATOM   2990  HD2 HIS A 182       2.044 -18.777   0.836  1.00 54.44           H  
ATOM   2991  ND1 HIS A 182       0.549 -18.308   3.691  1.00 54.44           N  
ATOM   2992  HD1 HIS A 182       0.018 -17.808   4.389  1.00 54.44           H  
ATOM   2993  CE1 HIS A 182       0.919 -19.598   3.756  1.00 54.44           C  
ATOM   2994  HE1 HIS A 182       0.709 -20.264   4.580  1.00 54.44           H  
ATOM   2995  NE2 HIS A 182       1.586 -19.954   2.648  1.00 54.44           N  
ATOM   2996  N   ASN A 183      -1.759 -14.669   4.128  1.00 56.80           N  
ATOM   2997  H   ASN A 183      -2.642 -14.928   3.711  1.00 56.80           H  
ATOM   2998  CA  ASN A 183      -1.742 -14.195   5.504  1.00 56.80           C  
ATOM   2999  HA  ASN A 183      -0.700 -14.193   5.822  1.00 56.80           H  
ATOM   3000  C   ASN A 183      -2.424 -15.187   6.448  1.00 56.80           C  
ATOM   3001  CB  ASN A 183      -2.199 -12.731   5.604  1.00 56.80           C  
ATOM   3002  HB2 ASN A 183      -1.914 -12.193   4.701  1.00 56.80           H  
ATOM   3003  HB3 ASN A 183      -3.279 -12.669   5.735  1.00 56.80           H  
ATOM   3004  O   ASN A 183      -3.631 -15.394   6.402  1.00 56.80           O  
ATOM   3005  CG  ASN A 183      -1.495 -12.066   6.770  1.00 56.80           C  
ATOM   3006  ND2 ASN A 183      -1.628 -10.783   6.948  1.00 56.80           N  
ATOM   3007 HD21 ASN A 183      -2.036 -10.179   6.249  1.00 56.80           H  
ATOM   3008 HD22 ASN A 183      -1.067 -10.445   7.717  1.00 56.80           H  
ATOM   3009  OD1 ASN A 183      -0.812 -12.714   7.547  1.00 56.80           O  
ATOM   3010  N   ALA A 184      -1.614 -15.824   7.294  1.00 52.93           N  
ATOM   3011  H   ALA A 184      -0.663 -15.490   7.354  1.00 52.93           H  
ATOM   3012  CA  ALA A 184      -2.028 -16.851   8.251  1.00 52.93           C  
ATOM   3013  HA  ALA A 184      -2.661 -17.572   7.734  1.00 52.93           H  
ATOM   3014  C   ALA A 184      -2.860 -16.289   9.424  1.00 52.93           C  
ATOM   3015  CB  ALA A 184      -0.758 -17.566   8.738  1.00 52.93           C  
ATOM   3016  HB1 ALA A 184      -0.127 -16.867   9.286  1.00 52.93           H  
ATOM   3017  HB2 ALA A 184      -1.036 -18.384   9.403  1.00 52.93           H  
ATOM   3018  HB3 ALA A 184      -0.210 -17.975   7.889  1.00 52.93           H  
ATOM   3019  O   ALA A 184      -3.178 -17.020  10.358  1.00 52.93           O  
ATOM   3020  N   GLU A 185      -3.186 -14.995   9.404  1.00 65.37           N  
ATOM   3021  H   GLU A 185      -2.890 -14.444   8.611  1.00 65.37           H  
ATOM   3022  CA  GLU A 185      -3.720 -14.270  10.558  1.00 65.37           C  
ATOM   3023  HA  GLU A 185      -3.787 -14.959  11.400  1.00 65.37           H  
ATOM   3024  C   GLU A 185      -5.151 -13.750  10.371  1.00 65.37           C  
ATOM   3025  CB  GLU A 185      -2.744 -13.168  10.982  1.00 65.37           C  
ATOM   3026  HB2 GLU A 185      -2.708 -12.389  10.220  1.00 65.37           H  
ATOM   3027  HB3 GLU A 185      -3.130 -12.745  11.909  1.00 65.37           H  
ATOM   3028  O   GLU A 185      -5.634 -12.955  11.177  1.00 65.37           O  
ATOM   3029  CG  GLU A 185      -1.325 -13.711  11.229  1.00 65.37           C  
ATOM   3030  HG2 GLU A 185      -0.785 -13.763  10.284  1.00 65.37           H  
ATOM   3031  HG3 GLU A 185      -1.408 -14.725  11.621  1.00 65.37           H  
ATOM   3032  CD  GLU A 185      -0.525 -12.889  12.244  1.00 65.37           C  
ATOM   3033  OE1 GLU A 185       0.383 -13.478  12.873  1.00 65.37           O  
ATOM   3034  OE2 GLU A 185      -0.912 -11.759  12.601  1.00 65.37           O  
ATOM   3035  N   GLU A 186      -5.867 -14.242   9.356  1.00 67.89           N  
ATOM   3036  H   GLU A 186      -5.413 -14.868   8.706  1.00 67.89           H  
ATOM   3037  CA  GLU A 186      -7.317 -14.044   9.224  1.00 67.89           C  
ATOM   3038  HA  GLU A 186      -7.529 -12.997   9.009  1.00 67.89           H  
ATOM   3039  C   GLU A 186      -8.061 -14.398  10.521  1.00 67.89           C  
ATOM   3040  CB  GLU A 186      -7.803 -14.893   8.046  1.00 67.89           C  
ATOM   3041  HB2 GLU A 186      -7.382 -15.896   8.117  1.00 67.89           H  
ATOM   3042  HB3 GLU A 186      -7.426 -14.429   7.134  1.00 67.89           H  
ATOM   3043  O   GLU A 186      -8.907 -13.633  10.983  1.00 67.89           O  
ATOM   3044  CG  GLU A 186      -9.328 -15.011   7.969  1.00 67.89           C  
ATOM   3045  HG2 GLU A 186      -9.784 -14.100   8.356  1.00 67.89           H  
ATOM   3046  HG3 GLU A 186      -9.659 -15.842   8.592  1.00 67.89           H  
ATOM   3047  CD  GLU A 186      -9.749 -15.231   6.523  1.00 67.89           C  
ATOM   3048  OE1 GLU A 186     -10.384 -14.287   6.005  1.00 67.89           O  
ATOM   3049  OE2 GLU A 186      -9.295 -16.235   5.931  1.00 67.89           O  
ATOM   3050  N   SER A 187      -7.661 -15.492  11.176  1.00 71.69           N  
ATOM   3051  H   SER A 187      -6.923 -16.050  10.771  1.00 71.69           H  
ATOM   3052  CA  SER A 187      -8.222 -15.914  12.461  1.00 71.69           C  
ATOM   3053  HA  SER A 187      -9.294 -16.064  12.337  1.00 71.69           H  
ATOM   3054  C   SER A 187      -8.028 -14.876  13.568  1.00 71.69           C  
ATOM   3055  CB  SER A 187      -7.600 -17.248  12.880  1.00 71.69           C  
ATOM   3056  HB2 SER A 187      -7.840 -18.002  12.131  1.00 71.69           H  
ATOM   3057  HB3 SER A 187      -8.016 -17.560  13.838  1.00 71.69           H  
ATOM   3058  O   SER A 187      -8.948 -14.657  14.354  1.00 71.69           O  
ATOM   3059  OG  SER A 187      -6.190 -17.129  12.989  1.00 71.69           O  
ATOM   3060  HG  SER A 187      -5.811 -18.011  13.000  1.00 71.69           H  
ATOM   3061  N   LYS A 188      -6.875 -14.193  13.625  1.00 76.44           N  
ATOM   3062  H   LYS A 188      -6.190 -14.375  12.906  1.00 76.44           H  
ATOM   3063  CA  LYS A 188      -6.614 -13.134  14.614  1.00 76.44           C  
ATOM   3064  HA  LYS A 188      -6.890 -13.487  15.608  1.00 76.44           H  
ATOM   3065  C   LYS A 188      -7.470 -11.906  14.346  1.00 76.44           C  
ATOM   3066  CB  LYS A 188      -5.141 -12.715  14.630  1.00 76.44           C  
ATOM   3067  HB2 LYS A 188      -4.840 -12.402  13.630  1.00 76.44           H  
ATOM   3068  HB3 LYS A 188      -5.049 -11.852  15.289  1.00 76.44           H  
ATOM   3069  O   LYS A 188      -8.075 -11.381  15.271  1.00 76.44           O  
ATOM   3070  CG  LYS A 188      -4.192 -13.807  15.135  1.00 76.44           C  
ATOM   3071  HG2 LYS A 188      -4.500 -14.140  16.126  1.00 76.44           H  
ATOM   3072  HG3 LYS A 188      -4.198 -14.651  14.445  1.00 76.44           H  
ATOM   3073  CD  LYS A 188      -2.788 -13.201  15.204  1.00 76.44           C  
ATOM   3074  HD2 LYS A 188      -2.544 -12.802  14.219  1.00 76.44           H  
ATOM   3075  HD3 LYS A 188      -2.788 -12.372  15.912  1.00 76.44           H  
ATOM   3076  CE  LYS A 188      -1.719 -14.213  15.611  1.00 76.44           C  
ATOM   3077  HE2 LYS A 188      -1.807 -15.090  14.969  1.00 76.44           H  
ATOM   3078  HE3 LYS A 188      -1.889 -14.512  16.646  1.00 76.44           H  
ATOM   3079  NZ  LYS A 188      -0.377 -13.606  15.445  1.00 76.44           N  
ATOM   3080  HZ1 LYS A 188      -0.204 -13.422  14.467  1.00 76.44           H  
ATOM   3081  HZ2 LYS A 188      -0.314 -12.699  15.884  1.00 76.44           H  
ATOM   3082  HZ3 LYS A 188       0.375 -14.216  15.733  1.00 76.44           H  
ATOM   3083  N   ARG A 189      -7.572 -11.482  13.083  1.00 78.26           N  
ATOM   3084  H   ARG A 189      -7.059 -11.990  12.377  1.00 78.26           H  
ATOM   3085  CA  ARG A 189      -8.422 -10.351  12.681  1.00 78.26           C  
ATOM   3086  HA  ARG A 189      -8.122  -9.464  13.240  1.00 78.26           H  
ATOM   3087  C   ARG A 189      -9.890 -10.614  13.031  1.00 78.26           C  
ATOM   3088  CB  ARG A 189      -8.220 -10.100  11.182  1.00 78.26           C  
ATOM   3089  HB2 ARG A 189      -7.157  -9.966  10.981  1.00 78.26           H  
ATOM   3090  HB3 ARG A 189      -8.553 -10.987  10.643  1.00 78.26           H  
ATOM   3091  O   ARG A 189     -10.522  -9.760  13.649  1.00 78.26           O  
ATOM   3092  CG  ARG A 189      -8.973  -8.861  10.670  1.00 78.26           C  
ATOM   3093  HG2 ARG A 189     -10.001  -8.871  11.033  1.00 78.26           H  
ATOM   3094  HG3 ARG A 189      -8.480  -7.963  11.043  1.00 78.26           H  
ATOM   3095  CD  ARG A 189      -8.994  -8.824   9.135  1.00 78.26           C  
ATOM   3096  HD2 ARG A 189      -7.968  -8.835   8.767  1.00 78.26           H  
ATOM   3097  HD3 ARG A 189      -9.465  -7.895   8.813  1.00 78.26           H  
ATOM   3098  NE  ARG A 189      -9.763  -9.963   8.585  1.00 78.26           N  
ATOM   3099  HE  ARG A 189     -10.649 -10.169   9.024  1.00 78.26           H  
ATOM   3100  NH1 ARG A 189      -8.367 -10.717   6.921  1.00 78.26           N  
ATOM   3101 HH11 ARG A 189      -7.744  -9.934   7.063  1.00 78.26           H  
ATOM   3102 HH12 ARG A 189      -8.260 -11.360   6.150  1.00 78.26           H  
ATOM   3103  NH2 ARG A 189     -10.307 -11.758   7.331  1.00 78.26           N  
ATOM   3104 HH21 ARG A 189     -11.144 -11.890   7.881  1.00 78.26           H  
ATOM   3105 HH22 ARG A 189     -10.164 -12.478   6.637  1.00 78.26           H  
ATOM   3106  CZ  ARG A 189      -9.469 -10.803   7.612  1.00 78.26           C  
ATOM   3107  N   ASN A 190     -10.410 -11.793  12.692  1.00 79.51           N  
ATOM   3108  H   ASN A 190      -9.852 -12.432  12.143  1.00 79.51           H  
ATOM   3109  CA  ASN A 190     -11.796 -12.164  12.988  1.00 79.51           C  
ATOM   3110  HA  ASN A 190     -12.454 -11.359  12.661  1.00 79.51           H  
ATOM   3111  C   ASN A 190     -12.019 -12.308  14.508  1.00 79.51           C  
ATOM   3112  CB  ASN A 190     -12.170 -13.424  12.184  1.00 79.51           C  
ATOM   3113  HB2 ASN A 190     -13.155 -13.760  12.510  1.00 79.51           H  
ATOM   3114  HB3 ASN A 190     -11.459 -14.224  12.390  1.00 79.51           H  
ATOM   3115  O   ASN A 190     -12.962 -11.735  15.041  1.00 79.51           O  
ATOM   3116  CG  ASN A 190     -12.239 -13.202  10.672  1.00 79.51           C  
ATOM   3117  ND2 ASN A 190     -12.600 -14.217   9.923  1.00 79.51           N  
ATOM   3118 HD21 ASN A 190     -12.812 -14.028   8.954  1.00 79.51           H  
ATOM   3119 HD22 ASN A 190     -12.936 -15.070  10.348  1.00 79.51           H  
ATOM   3120  OD1 ASN A 190     -11.965 -12.129  10.143  1.00 79.51           O  
ATOM   3121  N   SER A 191     -11.084 -12.920  15.242  1.00 82.46           N  
ATOM   3122  H   SER A 191     -10.325 -13.389  14.767  1.00 82.46           H  
ATOM   3123  CA  SER A 191     -11.159 -12.994  16.713  1.00 82.46           C  
ATOM   3124  HA  SER A 191     -12.092 -13.482  16.997  1.00 82.46           H  
ATOM   3125  C   SER A 191     -11.123 -11.610  17.375  1.00 82.46           C  
ATOM   3126  CB  SER A 191      -9.988 -13.796  17.287  1.00 82.46           C  
ATOM   3127  HB2 SER A 191      -9.050 -13.306  17.024  1.00 82.46           H  
ATOM   3128  HB3 SER A 191     -10.077 -13.814  18.373  1.00 82.46           H  
ATOM   3129  O   SER A 191     -11.833 -11.355  18.344  1.00 82.46           O  
ATOM   3130  OG  SER A 191      -9.954 -15.126  16.822  1.00 82.46           O  
ATOM   3131  HG  SER A 191      -9.809 -15.098  15.874  1.00 82.46           H  
ATOM   3132  N   ALA A 192     -10.282 -10.697  16.882  1.00 83.41           N  
ATOM   3133  H   ALA A 192      -9.660 -10.960  16.131  1.00 83.41           H  
ATOM   3134  CA  ALA A 192     -10.192  -9.332  17.392  1.00 83.41           C  
ATOM   3135  HA  ALA A 192     -10.043  -9.366  18.471  1.00 83.41           H  
ATOM   3136  C   ALA A 192     -11.478  -8.541  17.120  1.00 83.41           C  
ATOM   3137  CB  ALA A 192      -8.981  -8.649  16.756  1.00 83.41           C  
ATOM   3138  HB1 ALA A 192      -8.895  -7.626  17.123  1.00 83.41           H  
ATOM   3139  HB2 ALA A 192      -8.073  -9.196  17.010  1.00 83.41           H  
ATOM   3140  HB3 ALA A 192      -9.095  -8.644  15.672  1.00 83.41           H  
ATOM   3141  O   ALA A 192     -11.878  -7.739  17.962  1.00 83.41           O  
ATOM   3142  N   ARG A 193     -12.132  -8.785  15.976  1.00 83.57           N  
ATOM   3143  H   ARG A 193     -11.730  -9.454  15.336  1.00 83.57           H  
ATOM   3144  CA  ARG A 193     -13.459  -8.247  15.663  1.00 83.57           C  
ATOM   3145  HA  ARG A 193     -13.436  -7.158  15.710  1.00 83.57           H  
ATOM   3146  C   ARG A 193     -14.492  -8.695  16.687  1.00 83.57           C  
ATOM   3147  CB  ARG A 193     -13.874  -8.686  14.255  1.00 83.57           C  
ATOM   3148  HB2 ARG A 193     -13.965  -9.771  14.203  1.00 83.57           H  
ATOM   3149  HB3 ARG A 193     -13.099  -8.391  13.548  1.00 83.57           H  
ATOM   3150  O   ARG A 193     -15.096  -7.843  17.324  1.00 83.57           O  
ATOM   3151  CG  ARG A 193     -15.239  -8.105  13.883  1.00 83.57           C  
ATOM   3152  HG2 ARG A 193     -15.989  -8.442  14.598  1.00 83.57           H  
ATOM   3153  HG3 ARG A 193     -15.207  -7.017  13.937  1.00 83.57           H  
ATOM   3154  CD  ARG A 193     -15.703  -8.568  12.501  1.00 83.57           C  
ATOM   3155  HD2 ARG A 193     -14.944  -8.388  11.740  1.00 83.57           H  
ATOM   3156  HD3 ARG A 193     -15.909  -9.638  12.540  1.00 83.57           H  
ATOM   3157  NE  ARG A 193     -16.930  -7.842  12.181  1.00 83.57           N  
ATOM   3158  HE  ARG A 193     -17.256  -7.188  12.878  1.00 83.57           H  
ATOM   3159  NH1 ARG A 193     -17.557  -8.840  10.187  1.00 83.57           N  
ATOM   3160 HH11 ARG A 193     -18.362  -9.016   9.604  1.00 83.57           H  
ATOM   3161 HH12 ARG A 193     -16.751  -9.449  10.166  1.00 83.57           H  
ATOM   3162  NH2 ARG A 193     -18.861  -7.361  11.216  1.00 83.57           N  
ATOM   3163 HH21 ARG A 193     -19.609  -7.666  10.610  1.00 83.57           H  
ATOM   3164 HH22 ARG A 193     -19.146  -6.804  12.009  1.00 83.57           H  
ATOM   3165  CZ  ARG A 193     -17.759  -8.028  11.184  1.00 83.57           C  
ATOM   3166  N   GLU A 194     -14.640 -10.006  16.863  1.00 85.21           N  
ATOM   3167  H   GLU A 194     -14.112 -10.633  16.272  1.00 85.21           H  
ATOM   3168  CA  GLU A 194     -15.628 -10.612  17.766  1.00 85.21           C  
ATOM   3169  HA  GLU A 194     -16.640 -10.349  17.457  1.00 85.21           H  
ATOM   3170  C   GLU A 194     -15.449 -10.112  19.208  1.00 85.21           C  
ATOM   3171  CB  GLU A 194     -15.476 -12.140  17.708  1.00 85.21           C  
ATOM   3172  HB2 GLU A 194     -16.060 -12.583  18.515  1.00 85.21           H  
ATOM   3173  HB3 GLU A 194     -14.426 -12.386  17.871  1.00 85.21           H  
ATOM   3174  O   GLU A 194     -16.393  -9.664  19.847  1.00 85.21           O  
ATOM   3175  CG  GLU A 194     -15.948 -12.750  16.374  1.00 85.21           C  
ATOM   3176  HG2 GLU A 194     -15.516 -12.186  15.547  1.00 85.21           H  
ATOM   3177  HG3 GLU A 194     -17.031 -12.649  16.310  1.00 85.21           H  
ATOM   3178  CD  GLU A 194     -15.560 -14.233  16.219  1.00 85.21           C  
ATOM   3179  OE1 GLU A 194     -15.719 -14.755  15.092  1.00 85.21           O  
ATOM   3180  OE2 GLU A 194     -15.046 -14.830  17.196  1.00 85.21           O  
ATOM   3181  N   LYS A 195     -14.209 -10.057  19.712  1.00 87.15           N  
ATOM   3182  H   LYS A 195     -13.461 -10.446  19.156  1.00 87.15           H  
ATOM   3183  CA  LYS A 195     -13.924  -9.536  21.066  1.00 87.15           C  
ATOM   3184  HA  LYS A 195     -14.519 -10.092  21.791  1.00 87.15           H  
ATOM   3185  C   LYS A 195     -14.283  -8.061  21.268  1.00 87.15           C  
ATOM   3186  CB  LYS A 195     -12.437  -9.690  21.375  1.00 87.15           C  
ATOM   3187  HB2 LYS A 195     -12.203  -9.128  22.279  1.00 87.15           H  
ATOM   3188  HB3 LYS A 195     -11.878  -9.247  20.550  1.00 87.15           H  
ATOM   3189  O   LYS A 195     -14.378  -7.620  22.411  1.00 87.15           O  
ATOM   3190  CG  LYS A 195     -11.984 -11.136  21.597  1.00 87.15           C  
ATOM   3191  HG2 LYS A 195     -12.452 -11.545  22.493  1.00 87.15           H  
ATOM   3192  HG3 LYS A 195     -12.256 -11.757  20.743  1.00 87.15           H  
ATOM   3193  CD  LYS A 195     -10.462 -11.098  21.768  1.00 87.15           C  
ATOM   3194  HD2 LYS A 195     -10.220 -10.721  22.762  1.00 87.15           H  
ATOM   3195  HD3 LYS A 195     -10.046 -10.413  21.029  1.00 87.15           H  
ATOM   3196  CE  LYS A 195      -9.808 -12.455  21.545  1.00 87.15           C  
ATOM   3197  HE2 LYS A 195     -10.203 -12.863  20.614  1.00 87.15           H  
ATOM   3198  HE3 LYS A 195     -10.070 -13.133  22.357  1.00 87.15           H  
ATOM   3199  NZ  LYS A 195      -8.337 -12.268  21.429  1.00 87.15           N  
ATOM   3200  HZ1 LYS A 195      -7.925 -11.988  22.307  1.00 87.15           H  
ATOM   3201  HZ2 LYS A 195      -7.882 -13.095  21.069  1.00 87.15           H  
ATOM   3202  HZ3 LYS A 195      -8.111 -11.517  20.793  1.00 87.15           H  
ATOM   3203  N   ASN A 196     -14.382  -7.283  20.192  1.00 86.51           N  
ATOM   3204  H   ASN A 196     -14.373  -7.729  19.286  1.00 86.51           H  
ATOM   3205  CA  ASN A 196     -14.689  -5.853  20.237  1.00 86.51           C  
ATOM   3206  HA  ASN A 196     -14.791  -5.544  21.278  1.00 86.51           H  
ATOM   3207  C   ASN A 196     -16.056  -5.543  19.603  1.00 86.51           C  
ATOM   3208  CB  ASN A 196     -13.528  -5.042  19.629  1.00 86.51           C  
ATOM   3209  HB2 ASN A 196     -13.346  -5.390  18.612  1.00 86.51           H  
ATOM   3210  HB3 ASN A 196     -13.814  -3.992  19.580  1.00 86.51           H  
ATOM   3211  O   ASN A 196     -16.325  -4.382  19.287  1.00 86.51           O  
ATOM   3212  CG  ASN A 196     -12.244  -5.121  20.436  1.00 86.51           C  
ATOM   3213  ND2 ASN A 196     -11.362  -6.031  20.101  1.00 86.51           N  
ATOM   3214 HD21 ASN A 196     -10.542  -6.138  20.681  1.00 86.51           H  
ATOM   3215 HD22 ASN A 196     -11.589  -6.650  19.336  1.00 86.51           H  
ATOM   3216  OD1 ASN A 196     -11.994  -4.363  21.363  1.00 86.51           O  
ATOM   3217  N   GLU A 197     -16.916  -6.555  19.442  1.00 83.72           N  
ATOM   3218  H   GLU A 197     -16.631  -7.496  19.676  1.00 83.72           H  
ATOM   3219  CA  GLU A 197     -18.266  -6.418  18.889  1.00 83.72           C  
ATOM   3220  HA  GLU A 197     -18.196  -6.012  17.880  1.00 83.72           H  
ATOM   3221  C   GLU A 197     -19.124  -5.452  19.715  1.00 83.72           C  
ATOM   3222  CB  GLU A 197     -18.910  -7.807  18.790  1.00 83.72           C  
ATOM   3223  HB2 GLU A 197     -18.234  -8.452  18.229  1.00 83.72           H  
ATOM   3224  HB3 GLU A 197     -19.040  -8.214  19.793  1.00 83.72           H  
ATOM   3225  O   GLU A 197     -19.768  -4.588  19.145  1.00 83.72           O  
ATOM   3226  CG  GLU A 197     -20.263  -7.772  18.063  1.00 83.72           C  
ATOM   3227  HG2 GLU A 197     -20.115  -7.315  17.085  1.00 83.72           H  
ATOM   3228  HG3 GLU A 197     -20.955  -7.147  18.628  1.00 83.72           H  
ATOM   3229  CD  GLU A 197     -20.888  -9.166  17.878  1.00 83.72           C  
ATOM   3230  OE1 GLU A 197     -21.974  -9.225  17.260  1.00 83.72           O  
ATOM   3231  OE2 GLU A 197     -20.265 -10.166  18.304  1.00 83.72           O  
ATOM   3232  N   ASP A 198     -19.029  -5.463  21.045  1.00 86.36           N  
ATOM   3233  H   ASP A 198     -18.599  -6.267  21.478  1.00 86.36           H  
ATOM   3234  CA  ASP A 198     -19.716  -4.485  21.913  1.00 86.36           C  
ATOM   3235  HA  ASP A 198     -20.597  -4.114  21.390  1.00 86.36           H  
ATOM   3236  C   ASP A 198     -18.850  -3.248  22.238  1.00 86.36           C  
ATOM   3237  CB  ASP A 198     -20.223  -5.190  23.175  1.00 86.36           C  
ATOM   3238  HB2 ASP A 198     -19.377  -5.637  23.697  1.00 86.36           H  
ATOM   3239  HB3 ASP A 198     -20.680  -4.457  23.839  1.00 86.36           H  
ATOM   3240  O   ASP A 198     -19.087  -2.508  23.197  1.00 86.36           O  
ATOM   3241  CG  ASP A 198     -21.275  -6.256  22.868  1.00 86.36           C  
ATOM   3242  OD1 ASP A 198     -22.208  -5.942  22.099  1.00 86.36           O  
ATOM   3243  OD2 ASP A 198     -21.153  -7.345  23.471  1.00 86.36           O  
ATOM   3244  N   GLY A 199     -17.779  -3.034  21.469  1.00 85.98           N  
ATOM   3245  H   GLY A 199     -17.641  -3.656  20.686  1.00 85.98           H  
ATOM   3246  CA  GLY A 199     -16.814  -1.963  21.698  1.00 85.98           C  
ATOM   3247  HA2 GLY A 199     -15.913  -2.169  21.119  1.00 85.98           H  
ATOM   3248  HA3 GLY A 199     -16.554  -1.978  22.756  1.00 85.98           H  
ATOM   3249  C   GLY A 199     -17.327  -0.565  21.315  1.00 85.98           C  
ATOM   3250  O   GLY A 199     -18.265  -0.429  20.527  1.00 85.98           O  
ATOM   3251  N   PRO A 200     -16.675   0.511  21.802  1.00 90.27           N  
ATOM   3252  CA  PRO A 200     -17.029   1.878  21.426  1.00 90.27           C  
ATOM   3253  HA  PRO A 200     -18.043   2.077  21.772  1.00 90.27           H  
ATOM   3254  C   PRO A 200     -16.947   2.099  19.910  1.00 90.27           C  
ATOM   3255  CB  PRO A 200     -16.044   2.788  22.171  1.00 90.27           C  
ATOM   3256  HB2 PRO A 200     -16.525   3.704  22.514  1.00 90.27           H  
ATOM   3257  HB3 PRO A 200     -15.191   3.025  21.535  1.00 90.27           H  
ATOM   3258  O   PRO A 200     -15.956   1.717  19.282  1.00 90.27           O  
ATOM   3259  CG  PRO A 200     -15.567   1.929  23.341  1.00 90.27           C  
ATOM   3260  HG2 PRO A 200     -16.282   2.002  24.161  1.00 90.27           H  
ATOM   3261  HG3 PRO A 200     -14.569   2.214  23.674  1.00 90.27           H  
ATOM   3262  CD  PRO A 200     -15.591   0.513  22.772  1.00 90.27           C  
ATOM   3263  HD2 PRO A 200     -15.764  -0.200  23.577  1.00 90.27           H  
ATOM   3264  HD3 PRO A 200     -14.652   0.296  22.264  1.00 90.27           H  
ATOM   3265  N   VAL A 201     -17.933   2.803  19.343  1.00 89.58           N  
ATOM   3266  H   VAL A 201     -18.737   3.023  19.915  1.00 89.58           H  
ATOM   3267  CA  VAL A 201     -18.037   3.106  17.900  1.00 89.58           C  
ATOM   3268  HA  VAL A 201     -18.248   2.184  17.358  1.00 89.58           H  
ATOM   3269  C   VAL A 201     -16.736   3.682  17.339  1.00 89.58           C  
ATOM   3270  CB  VAL A 201     -19.197   4.093  17.649  1.00 89.58           C  
ATOM   3271  HB  VAL A 201     -19.026   4.996  18.236  1.00 89.58           H  
ATOM   3272  O   VAL A 201     -16.244   3.229  16.308  1.00 89.58           O  
ATOM   3273  CG1 VAL A 201     -19.317   4.492  16.179  1.00 89.58           C  
ATOM   3274 HG11 VAL A 201     -18.399   4.940  15.801  1.00 89.58           H  
ATOM   3275 HG12 VAL A 201     -20.118   5.224  16.073  1.00 89.58           H  
ATOM   3276 HG13 VAL A 201     -19.579   3.616  15.586  1.00 89.58           H  
ATOM   3277  CG2 VAL A 201     -20.540   3.482  18.066  1.00 89.58           C  
ATOM   3278 HG21 VAL A 201     -20.720   2.556  17.520  1.00 89.58           H  
ATOM   3279 HG22 VAL A 201     -20.562   3.278  19.136  1.00 89.58           H  
ATOM   3280 HG23 VAL A 201     -21.348   4.178  17.843  1.00 89.58           H  
ATOM   3281  N   LEU A 202     -16.120   4.624  18.057  1.00 88.99           N  
ATOM   3282  H   LEU A 202     -16.592   4.978  18.877  1.00 88.99           H  
ATOM   3283  CA  LEU A 202     -14.844   5.218  17.664  1.00 88.99           C  
ATOM   3284  HA  LEU A 202     -14.971   5.691  16.690  1.00 88.99           H  
ATOM   3285  C   LEU A 202     -13.725   4.173  17.529  1.00 88.99           C  
ATOM   3286  CB  LEU A 202     -14.478   6.289  18.700  1.00 88.99           C  
ATOM   3287  HB2 LEU A 202     -15.256   7.053  18.714  1.00 88.99           H  
ATOM   3288  HB3 LEU A 202     -14.446   5.819  19.683  1.00 88.99           H  
ATOM   3289  O   LEU A 202     -12.982   4.196  16.554  1.00 88.99           O  
ATOM   3290  CG  LEU A 202     -13.121   6.961  18.429  1.00 88.99           C  
ATOM   3291  HG  LEU A 202     -12.339   6.206  18.355  1.00 88.99           H  
ATOM   3292  CD1 LEU A 202     -13.128   7.797  17.149  1.00 88.99           C  
ATOM   3293 HD11 LEU A 202     -13.297   7.161  16.280  1.00 88.99           H  
ATOM   3294 HD12 LEU A 202     -13.905   8.560  17.196  1.00 88.99           H  
ATOM   3295 HD13 LEU A 202     -12.161   8.285  17.024  1.00 88.99           H  
ATOM   3296  CD2 LEU A 202     -12.780   7.842  19.622  1.00 88.99           C  
ATOM   3297 HD21 LEU A 202     -13.494   8.663  19.689  1.00 88.99           H  
ATOM   3298 HD22 LEU A 202     -11.767   8.221  19.490  1.00 88.99           H  
ATOM   3299 HD23 LEU A 202     -12.813   7.257  20.541  1.00 88.99           H  
ATOM   3300  N   ALA A 203     -13.608   3.233  18.470  1.00 90.12           N  
ATOM   3301  H   ALA A 203     -14.341   3.146  19.159  1.00 90.12           H  
ATOM   3302  CA  ALA A 203     -12.568   2.204  18.420  1.00 90.12           C  
ATOM   3303  HA  ALA A 203     -11.603   2.692  18.288  1.00 90.12           H  
ATOM   3304  C   ALA A 203     -12.772   1.249  17.230  1.00 90.12           C  
ATOM   3305  CB  ALA A 203     -12.557   1.451  19.756  1.00 90.12           C  
ATOM   3306  HB1 ALA A 203     -12.398   2.153  20.575  1.00 90.12           H  
ATOM   3307  HB2 ALA A 203     -11.748   0.720  19.752  1.00 90.12           H  
ATOM   3308  HB3 ALA A 203     -13.502   0.929  19.904  1.00 90.12           H  
ATOM   3309  O   ALA A 203     -11.799   0.837  16.586  1.00 90.12           O  
ATOM   3310  N   LYS A 204     -14.033   0.934  16.902  1.00 90.60           N  
ATOM   3311  H   LYS A 204     -14.779   1.291  17.482  1.00 90.60           H  
ATOM   3312  CA  LYS A 204     -14.388   0.165  15.702  1.00 90.60           C  
ATOM   3313  HA  LYS A 204     -13.813  -0.761  15.676  1.00 90.60           H  
ATOM   3314  C   LYS A 204     -14.051   0.932  14.422  1.00 90.60           C  
ATOM   3315  CB  LYS A 204     -15.881  -0.194  15.714  1.00 90.60           C  
ATOM   3316  HB2 LYS A 204     -16.110  -0.697  14.775  1.00 90.60           H  
ATOM   3317  HB3 LYS A 204     -16.470   0.723  15.756  1.00 90.60           H  
ATOM   3318  O   LYS A 204     -13.469   0.348  13.508  1.00 90.60           O  
ATOM   3319  CG  LYS A 204     -16.326  -1.115  16.861  1.00 90.60           C  
ATOM   3320  HG2 LYS A 204     -16.147  -0.636  17.824  1.00 90.60           H  
ATOM   3321  HG3 LYS A 204     -15.778  -2.056  16.814  1.00 90.60           H  
ATOM   3322  CD  LYS A 204     -17.828  -1.380  16.689  1.00 90.60           C  
ATOM   3323  HD2 LYS A 204     -18.367  -0.434  16.721  1.00 90.60           H  
ATOM   3324  HD3 LYS A 204     -17.998  -1.840  15.716  1.00 90.60           H  
ATOM   3325  CE  LYS A 204     -18.404  -2.302  17.760  1.00 90.60           C  
ATOM   3326  HE2 LYS A 204     -17.870  -3.252  17.744  1.00 90.60           H  
ATOM   3327  HE3 LYS A 204     -18.277  -1.860  18.749  1.00 90.60           H  
ATOM   3328  NZ  LYS A 204     -19.843  -2.553  17.502  1.00 90.60           N  
ATOM   3329  HZ1 LYS A 204     -20.448  -1.747  17.573  1.00 90.60           H  
ATOM   3330  HZ2 LYS A 204     -20.196  -3.275  18.113  1.00 90.60           H  
ATOM   3331  HZ3 LYS A 204     -20.002  -2.915  16.572  1.00 90.60           H  
ATOM   3332  N   ALA A 205     -14.349   2.231  14.372  1.00 90.97           N  
ATOM   3333  H   ALA A 205     -14.871   2.627  15.141  1.00 90.97           H  
ATOM   3334  CA  ALA A 205     -14.069   3.098  13.226  1.00 90.97           C  
ATOM   3335  HA  ALA A 205     -14.469   2.624  12.329  1.00 90.97           H  
ATOM   3336  C   ALA A 205     -12.557   3.317  12.999  1.00 90.97           C  
ATOM   3337  CB  ALA A 205     -14.826   4.413  13.435  1.00 90.97           C  
ATOM   3338  HB1 ALA A 205     -15.872   4.213  13.663  1.00 90.97           H  
ATOM   3339  HB2 ALA A 205     -14.786   5.000  12.517  1.00 90.97           H  
ATOM   3340  HB3 ALA A 205     -14.380   4.986  14.248  1.00 90.97           H  
ATOM   3341  O   ALA A 205     -12.076   3.265  11.865  1.00 90.97           O  
ATOM   3342  N   GLN A 206     -11.771   3.447  14.072  1.00 90.93           N  
ATOM   3343  H   GLN A 206     -12.215   3.570  14.971  1.00 90.93           H  
ATOM   3344  CA  GLN A 206     -10.303   3.476  14.012  1.00 90.93           C  
ATOM   3345  HA  GLN A 206      -9.965   4.249  13.322  1.00 90.93           H  
ATOM   3346  C   GLN A 206      -9.719   2.164  13.492  1.00 90.93           C  
ATOM   3347  CB  GLN A 206      -9.734   3.798  15.396  1.00 90.93           C  
ATOM   3348  HB2 GLN A 206      -8.659   3.617  15.387  1.00 90.93           H  
ATOM   3349  HB3 GLN A 206     -10.188   3.152  16.148  1.00 90.93           H  
ATOM   3350  O   GLN A 206      -8.831   2.171  12.639  1.00 90.93           O  
ATOM   3351  CG  GLN A 206      -9.967   5.267  15.756  1.00 90.93           C  
ATOM   3352  HG2 GLN A 206     -11.031   5.500  15.803  1.00 90.93           H  
ATOM   3353  HG3 GLN A 206      -9.531   5.889  14.973  1.00 90.93           H  
ATOM   3354  CD  GLN A 206      -9.328   5.621  17.086  1.00 90.93           C  
ATOM   3355  NE2 GLN A 206      -8.391   6.541  17.073  1.00 90.93           N  
ATOM   3356 HE21 GLN A 206      -7.908   6.729  17.940  1.00 90.93           H  
ATOM   3357 HE22 GLN A 206      -8.025   6.817  16.173  1.00 90.93           H  
ATOM   3358  OE1 GLN A 206      -9.613   5.057  18.134  1.00 90.93           O  
ATOM   3359  N   SER A 207     -10.241   1.030  13.957  1.00 90.11           N  
ATOM   3360  H   SER A 207     -10.950   1.082  14.674  1.00 90.11           H  
ATOM   3361  CA  SER A 207      -9.787  -0.288  13.500  1.00 90.11           C  
ATOM   3362  HA  SER A 207      -8.700  -0.329  13.579  1.00 90.11           H  
ATOM   3363  C   SER A 207     -10.141  -0.536  12.034  1.00 90.11           C  
ATOM   3364  CB  SER A 207     -10.355  -1.377  14.404  1.00 90.11           C  
ATOM   3365  HB2 SER A 207     -11.445  -1.360  14.381  1.00 90.11           H  
ATOM   3366  HB3 SER A 207      -9.996  -2.353  14.079  1.00 90.11           H  
ATOM   3367  O   SER A 207      -9.304  -1.027  11.279  1.00 90.11           O  
ATOM   3368  OG  SER A 207      -9.897  -1.114  15.713  1.00 90.11           O  
ATOM   3369  HG  SER A 207     -10.560  -0.566  16.140  1.00 90.11           H  
ATOM   3370  N   LEU A 208     -11.330  -0.103  11.608  1.00 89.24           N  
ATOM   3371  H   LEU A 208     -11.975   0.260  12.295  1.00 89.24           H  
ATOM   3372  CA  LEU A 208     -11.769  -0.095  10.212  1.00 89.24           C  
ATOM   3373  HA  LEU A 208     -11.765  -1.117   9.833  1.00 89.24           H  
ATOM   3374  C   LEU A 208     -10.848   0.758   9.329  1.00 89.24           C  
ATOM   3375  CB  LEU A 208     -13.199   0.463  10.208  1.00 89.24           C  
ATOM   3376  HB2 LEU A 208     -13.802  -0.115  10.909  1.00 89.24           H  
ATOM   3377  HB3 LEU A 208     -13.173   1.486  10.581  1.00 89.24           H  
ATOM   3378  O   LEU A 208     -10.361   0.302   8.297  1.00 89.24           O  
ATOM   3379  CG  LEU A 208     -13.923   0.481   8.861  1.00 89.24           C  
ATOM   3380  HG  LEU A 208     -13.347   1.056   8.135  1.00 89.24           H  
ATOM   3381  CD1 LEU A 208     -14.144  -0.934   8.341  1.00 89.24           C  
ATOM   3382 HD11 LEU A 208     -13.177  -1.391   8.129  1.00 89.24           H  
ATOM   3383 HD12 LEU A 208     -14.675  -1.535   9.079  1.00 89.24           H  
ATOM   3384 HD13 LEU A 208     -14.738  -0.901   7.427  1.00 89.24           H  
ATOM   3385  CD2 LEU A 208     -15.266   1.170   9.098  1.00 89.24           C  
ATOM   3386 HD21 LEU A 208     -15.820   1.269   8.165  1.00 89.24           H  
ATOM   3387 HD22 LEU A 208     -15.868   0.595   9.801  1.00 89.24           H  
ATOM   3388 HD23 LEU A 208     -15.108   2.173   9.495  1.00 89.24           H  
ATOM   3389  N   THR A 209     -10.549   1.981   9.768  1.00 89.28           N  
ATOM   3390  H   THR A 209     -11.013   2.311  10.602  1.00 89.28           H  
ATOM   3391  CA  THR A 209      -9.647   2.899   9.061  1.00 89.28           C  
ATOM   3392  HA  THR A 209     -10.015   3.044   8.045  1.00 89.28           H  
ATOM   3393  C   THR A 209      -8.235   2.326   8.967  1.00 89.28           C  
ATOM   3394  CB  THR A 209      -9.626   4.264   9.760  1.00 89.28           C  
ATOM   3395  HB  THR A 209      -9.322   4.147  10.800  1.00 89.28           H  
ATOM   3396  O   THR A 209      -7.597   2.408   7.917  1.00 89.28           O  
ATOM   3397  CG2 THR A 209      -8.693   5.265   9.078  1.00 89.28           C  
ATOM   3398 HG21 THR A 209      -8.892   6.265   9.463  1.00 89.28           H  
ATOM   3399 HG22 THR A 209      -8.862   5.256   8.001  1.00 89.28           H  
ATOM   3400 HG23 THR A 209      -7.656   5.007   9.293  1.00 89.28           H  
ATOM   3401  OG1 THR A 209     -10.918   4.811   9.721  1.00 89.28           O  
ATOM   3402  HG1 THR A 209     -11.438   4.427  10.431  1.00 89.28           H  
ATOM   3403  N   ASN A 210      -7.744   1.693  10.035  1.00 88.03           N  
ATOM   3404  H   ASN A 210      -8.290   1.676  10.884  1.00 88.03           H  
ATOM   3405  CA  ASN A 210      -6.451   1.022  10.015  1.00 88.03           C  
ATOM   3406  HA  ASN A 210      -5.711   1.722   9.627  1.00 88.03           H  
ATOM   3407  C   ASN A 210      -6.437  -0.154   9.043  1.00 88.03           C  
ATOM   3408  CB  ASN A 210      -6.036   0.617  11.434  1.00 88.03           C  
ATOM   3409  HB2 ASN A 210      -5.213  -0.096  11.382  1.00 88.03           H  
ATOM   3410  HB3 ASN A 210      -6.871   0.128  11.937  1.00 88.03           H  
ATOM   3411  O   ASN A 210      -5.496  -0.229   8.266  1.00 88.03           O  
ATOM   3412  CG  ASN A 210      -5.562   1.799  12.260  1.00 88.03           C  
ATOM   3413  ND2 ASN A 210      -5.524   1.635  13.560  1.00 88.03           N  
ATOM   3414 HD21 ASN A 210      -5.802   0.747  13.953  1.00 88.03           H  
ATOM   3415 HD22 ASN A 210      -5.348   2.455  14.123  1.00 88.03           H  
ATOM   3416  OD1 ASN A 210      -5.169   2.850  11.757  1.00 88.03           O  
ATOM   3417  N   LEU A 211      -7.476  -0.995   9.007  1.00 85.84           N  
ATOM   3418  H   LEU A 211      -8.221  -0.872   9.677  1.00 85.84           H  
ATOM   3419  CA  LEU A 211      -7.603  -2.085   8.033  1.00 85.84           C  
ATOM   3420  HA  LEU A 211      -6.779  -2.782   8.186  1.00 85.84           H  
ATOM   3421  C   LEU A 211      -7.510  -1.571   6.590  1.00 85.84           C  
ATOM   3422  CB  LEU A 211      -8.928  -2.811   8.309  1.00 85.84           C  
ATOM   3423  HB2 LEU A 211      -9.750  -2.101   8.220  1.00 85.84           H  
ATOM   3424  HB3 LEU A 211      -8.889  -3.155   9.342  1.00 85.84           H  
ATOM   3425  O   LEU A 211      -6.793  -2.147   5.775  1.00 85.84           O  
ATOM   3426  CG  LEU A 211      -9.250  -4.018   7.415  1.00 85.84           C  
ATOM   3427  HG  LEU A 211      -9.330  -3.694   6.378  1.00 85.84           H  
ATOM   3428  CD1 LEU A 211      -8.199  -5.124   7.527  1.00 85.84           C  
ATOM   3429 HD11 LEU A 211      -8.509  -5.982   6.929  1.00 85.84           H  
ATOM   3430 HD12 LEU A 211      -7.245  -4.767   7.139  1.00 85.84           H  
ATOM   3431 HD13 LEU A 211      -8.080  -5.424   8.568  1.00 85.84           H  
ATOM   3432  CD2 LEU A 211     -10.599  -4.589   7.849  1.00 85.84           C  
ATOM   3433 HD21 LEU A 211     -10.570  -4.862   8.904  1.00 85.84           H  
ATOM   3434 HD22 LEU A 211     -11.381  -3.845   7.694  1.00 85.84           H  
ATOM   3435 HD23 LEU A 211     -10.842  -5.479   7.269  1.00 85.84           H  
ATOM   3436  N   MET A 212      -8.141  -0.432   6.292  1.00 85.95           N  
ATOM   3437  H   MET A 212      -8.744  -0.023   6.992  1.00 85.95           H  
ATOM   3438  CA  MET A 212      -8.076   0.184   4.964  1.00 85.95           C  
ATOM   3439  HA  MET A 212      -8.365  -0.573   4.236  1.00 85.95           H  
ATOM   3440  C   MET A 212      -6.665   0.645   4.567  1.00 85.95           C  
ATOM   3441  CB  MET A 212      -9.095   1.322   4.858  1.00 85.95           C  
ATOM   3442  HB2 MET A 212      -8.931   1.868   3.929  1.00 85.95           H  
ATOM   3443  HB3 MET A 212      -8.968   2.020   5.686  1.00 85.95           H  
ATOM   3444  O   MET A 212      -6.292   0.524   3.398  1.00 85.95           O  
ATOM   3445  CG  MET A 212     -10.529   0.777   4.867  1.00 85.95           C  
ATOM   3446  HG2 MET A 212     -11.212   1.619   4.756  1.00 85.95           H  
ATOM   3447  HG3 MET A 212     -10.731   0.327   5.838  1.00 85.95           H  
ATOM   3448  SD  MET A 212     -10.941  -0.454   3.596  1.00 85.95           S  
ATOM   3449  CE  MET A 212     -10.459   0.424   2.088  1.00 85.95           C  
ATOM   3450  HE1 MET A 212     -10.850  -0.106   1.220  1.00 85.95           H  
ATOM   3451  HE2 MET A 212      -9.373   0.475   2.018  1.00 85.95           H  
ATOM   3452  HE3 MET A 212     -10.873   1.432   2.103  1.00 85.95           H  
ATOM   3453  N   LYS A 213      -5.830   1.081   5.524  1.00 83.26           N  
ATOM   3454  H   LYS A 213      -6.178   1.117   6.472  1.00 83.26           H  
ATOM   3455  CA  LYS A 213      -4.416   1.432   5.263  1.00 83.26           C  
ATOM   3456  HA  LYS A 213      -4.387   2.193   4.484  1.00 83.26           H  
ATOM   3457  C   LYS A 213      -3.610   0.246   4.719  1.00 83.26           C  
ATOM   3458  CB  LYS A 213      -3.730   1.994   6.526  1.00 83.26           C  
ATOM   3459  HB2 LYS A 213      -2.674   2.152   6.307  1.00 83.26           H  
ATOM   3460  HB3 LYS A 213      -3.786   1.257   7.327  1.00 83.26           H  
ATOM   3461  O   LYS A 213      -2.590   0.465   4.070  1.00 83.26           O  
ATOM   3462  CG  LYS A 213      -4.317   3.333   7.006  1.00 83.26           C  
ATOM   3463  HG2 LYS A 213      -5.400   3.244   7.085  1.00 83.26           H  
ATOM   3464  HG3 LYS A 213      -4.093   4.105   6.271  1.00 83.26           H  
ATOM   3465  CD  LYS A 213      -3.759   3.754   8.378  1.00 83.26           C  
ATOM   3466  HD2 LYS A 213      -3.914   2.936   9.082  1.00 83.26           H  
ATOM   3467  HD3 LYS A 213      -2.690   3.951   8.299  1.00 83.26           H  
ATOM   3468  CE  LYS A 213      -4.492   5.008   8.886  1.00 83.26           C  
ATOM   3469  HE2 LYS A 213      -5.553   4.879   8.673  1.00 83.26           H  
ATOM   3470  HE3 LYS A 213      -4.150   5.877   8.324  1.00 83.26           H  
ATOM   3471  NZ  LYS A 213      -4.324   5.224  10.351  1.00 83.26           N  
ATOM   3472  HZ1 LYS A 213      -4.651   4.418  10.863  1.00 83.26           H  
ATOM   3473  HZ2 LYS A 213      -4.893   5.991  10.681  1.00 83.26           H  
ATOM   3474  HZ3 LYS A 213      -3.364   5.399  10.610  1.00 83.26           H  
ATOM   3475  N   PHE A 214      -4.060  -0.990   4.934  1.00 78.98           N  
ATOM   3476  H   PHE A 214      -4.908  -1.114   5.470  1.00 78.98           H  
ATOM   3477  CA  PHE A 214      -3.351  -2.190   4.489  1.00 78.98           C  
ATOM   3478  HA  PHE A 214      -2.285  -1.961   4.501  1.00 78.98           H  
ATOM   3479  C   PHE A 214      -3.648  -2.628   3.053  1.00 78.98           C  
ATOM   3480  CB  PHE A 214      -3.553  -3.319   5.494  1.00 78.98           C  
ATOM   3481  HB2 PHE A 214      -3.154  -4.230   5.048  1.00 78.98           H  
ATOM   3482  HB3 PHE A 214      -4.611  -3.478   5.702  1.00 78.98           H  
ATOM   3483  O   PHE A 214      -2.888  -3.414   2.487  1.00 78.98           O  
ATOM   3484  CG  PHE A 214      -2.783  -3.054   6.758  1.00 78.98           C  
ATOM   3485  CD1 PHE A 214      -1.410  -3.335   6.827  1.00 78.98           C  
ATOM   3486  HD1 PHE A 214      -0.917  -3.865   6.026  1.00 78.98           H  
ATOM   3487  CD2 PHE A 214      -3.408  -2.359   7.794  1.00 78.98           C  
ATOM   3488  HD2 PHE A 214      -4.479  -2.221   7.749  1.00 78.98           H  
ATOM   3489  CE1 PHE A 214      -0.656  -2.858   7.906  1.00 78.98           C  
ATOM   3490  HE1 PHE A 214       0.398  -3.081   7.973  1.00 78.98           H  
ATOM   3491  CE2 PHE A 214      -2.642  -1.789   8.818  1.00 78.98           C  
ATOM   3492  HE2 PHE A 214      -3.119  -1.168   9.561  1.00 78.98           H  
ATOM   3493  CZ  PHE A 214      -1.257  -2.008   8.844  1.00 78.98           C  
ATOM   3494  HZ  PHE A 214      -0.648  -1.528   9.596  1.00 78.98           H  
ATOM   3495  N   PHE A 215      -4.692  -2.075   2.435  1.00 78.54           N  
ATOM   3496  H   PHE A 215      -5.312  -1.480   2.966  1.00 78.54           H  
ATOM   3497  CA  PHE A 215      -4.914  -2.191   0.988  1.00 78.54           C  
ATOM   3498  HA  PHE A 215      -4.560  -3.160   0.637  1.00 78.54           H  
ATOM   3499  C   PHE A 215      -4.182  -1.116   0.200  1.00 78.54           C  
ATOM   3500  CB  PHE A 215      -6.398  -2.075   0.668  1.00 78.54           C  
ATOM   3501  HB2 PHE A 215      -6.770  -1.102   0.989  1.00 78.54           H  
ATOM   3502  HB3 PHE A 215      -6.544  -2.144  -0.410  1.00 78.54           H  
ATOM   3503  O   PHE A 215      -4.051  -1.228  -1.020  1.00 78.54           O  
ATOM   3504  CG  PHE A 215      -7.188  -3.156   1.326  1.00 78.54           C  
ATOM   3505  CD1 PHE A 215      -7.372  -4.387   0.682  1.00 78.54           C  
ATOM   3506  HD1 PHE A 215      -6.973  -4.563  -0.306  1.00 78.54           H  
ATOM   3507  CD2 PHE A 215      -7.691  -2.920   2.610  1.00 78.54           C  
ATOM   3508  HD2 PHE A 215      -7.493  -1.978   3.099  1.00 78.54           H  
ATOM   3509  CE1 PHE A 215      -8.110  -5.378   1.331  1.00 78.54           C  
ATOM   3510  HE1 PHE A 215      -8.273  -6.322   0.832  1.00 78.54           H  
ATOM   3511  CE2 PHE A 215      -8.404  -3.910   3.271  1.00 78.54           C  
ATOM   3512  HE2 PHE A 215      -8.772  -3.747   4.273  1.00 78.54           H  
ATOM   3513  CZ  PHE A 215      -8.611  -5.121   2.626  1.00 78.54           C  
ATOM   3514  HZ  PHE A 215      -9.080  -5.879   3.235  1.00 78.54           H  
ATOM   3515  N   HIS A 216      -3.726  -0.067   0.882  1.00 78.67           N  
ATOM   3516  H   HIS A 216      -3.849  -0.045   1.884  1.00 78.67           H  
ATOM   3517  CA  HIS A 216      -3.033   1.033   0.246  1.00 78.67           C  
ATOM   3518  HA  HIS A 216      -3.631   1.349  -0.610  1.00 78.67           H  
ATOM   3519  C   HIS A 216      -1.658   0.597  -0.277  1.00 78.67           C  
ATOM   3520  CB  HIS A 216      -2.947   2.216   1.217  1.00 78.67           C  
ATOM   3521  HB2 HIS A 216      -2.273   1.962   2.035  1.00 78.67           H  
ATOM   3522  HB3 HIS A 216      -3.935   2.415   1.633  1.00 78.67           H  
ATOM   3523  O   HIS A 216      -0.979  -0.276   0.273  1.00 78.67           O  
ATOM   3524  CG  HIS A 216      -2.446   3.470   0.553  1.00 78.67           C  
ATOM   3525  CD2 HIS A 216      -3.185   4.379  -0.154  1.00 78.67           C  
ATOM   3526  HD2 HIS A 216      -4.253   4.350  -0.308  1.00 78.67           H  
ATOM   3527  ND1 HIS A 216      -1.133   3.865   0.465  1.00 78.67           N  
ATOM   3528  HD1 HIS A 216      -0.320   3.344   0.760  1.00 78.67           H  
ATOM   3529  CE1 HIS A 216      -1.074   4.971  -0.289  1.00 78.67           C  
ATOM   3530  HE1 HIS A 216      -0.166   5.484  -0.567  1.00 78.67           H  
ATOM   3531  NE2 HIS A 216      -2.302   5.321  -0.691  1.00 78.67           N  
ATOM   3532  N   ALA A 217      -1.207   1.257  -1.339  1.00 76.60           N  
ATOM   3533  H   ALA A 217      -1.783   1.991  -1.727  1.00 76.60           H  
ATOM   3534  CA  ALA A 217       0.138   1.092  -1.860  1.00 76.60           C  
ATOM   3535  HA  ALA A 217       0.275   0.041  -2.116  1.00 76.60           H  
ATOM   3536  C   ALA A 217       1.181   1.496  -0.798  1.00 76.60           C  
ATOM   3537  CB  ALA A 217       0.231   1.938  -3.131  1.00 76.60           C  
ATOM   3538  HB1 ALA A 217      -0.612   1.693  -3.777  1.00 76.60           H  
ATOM   3539  HB2 ALA A 217       1.161   1.740  -3.664  1.00 76.60           H  
ATOM   3540  HB3 ALA A 217       0.177   2.997  -2.878  1.00 76.60           H  
ATOM   3541  O   ALA A 217       1.174   2.619  -0.302  1.00 76.60           O  
ATOM   3542  N   GLY A 218       2.100   0.600  -0.443  1.00 75.01           N  
ATOM   3543  H   GLY A 218       2.117  -0.308  -0.885  1.00 75.01           H  
ATOM   3544  CA  GLY A 218       3.086   0.861   0.607  1.00 75.01           C  
ATOM   3545  HA2 GLY A 218       3.483   1.871   0.509  1.00 75.01           H  
ATOM   3546  HA3 GLY A 218       3.906   0.151   0.500  1.00 75.01           H  
ATOM   3547  C   GLY A 218       2.510   0.700   2.011  1.00 75.01           C  
ATOM   3548  O   GLY A 218       2.980   1.357   2.939  1.00 75.01           O  
ATOM   3549  N   ALA A 219       1.492  -0.155   2.157  1.00 77.44           N  
ATOM   3550  H   ALA A 219       1.065  -0.554   1.334  1.00 77.44           H  
ATOM   3551  CA  ALA A 219       0.966  -0.583   3.443  1.00 77.44           C  
ATOM   3552  HA  ALA A 219       0.345   0.225   3.829  1.00 77.44           H  
ATOM   3553  C   ALA A 219       2.094  -0.933   4.441  1.00 77.44           C  
ATOM   3554  CB  ALA A 219       0.069  -1.802   3.216  1.00 77.44           C  
ATOM   3555  HB1 ALA A 219      -0.821  -1.510   2.659  1.00 77.44           H  
ATOM   3556  HB2 ALA A 219       0.609  -2.568   2.660  1.00 77.44           H  
ATOM   3557  HB3 ALA A 219      -0.219  -2.222   4.180  1.00 77.44           H  
ATOM   3558  O   ALA A 219       3.110  -1.528   4.049  1.00 77.44           O  
ATOM   3559  N   PRO A 220       1.931  -0.598   5.735  1.00 76.86           N  
ATOM   3560  CA  PRO A 220       2.865  -1.012   6.776  1.00 76.86           C  
ATOM   3561  HA  PRO A 220       3.827  -0.540   6.580  1.00 76.86           H  
ATOM   3562  C   PRO A 220       3.046  -2.538   6.817  1.00 76.86           C  
ATOM   3563  CB  PRO A 220       2.294  -0.470   8.092  1.00 76.86           C  
ATOM   3564  HB2 PRO A 220       1.713  -1.243   8.595  1.00 76.86           H  
ATOM   3565  HB3 PRO A 220       3.081  -0.107   8.753  1.00 76.86           H  
ATOM   3566  O   PRO A 220       2.202  -3.297   6.347  1.00 76.86           O  
ATOM   3567  CG  PRO A 220       1.357   0.657   7.660  1.00 76.86           C  
ATOM   3568  HG2 PRO A 220       1.927   1.579   7.541  1.00 76.86           H  
ATOM   3569  HG3 PRO A 220       0.541   0.799   8.368  1.00 76.86           H  
ATOM   3570  CD  PRO A 220       0.850   0.195   6.300  1.00 76.86           C  
ATOM   3571  HD2 PRO A 220      -0.035  -0.430   6.422  1.00 76.86           H  
ATOM   3572  HD3 PRO A 220       0.618   1.067   5.689  1.00 76.86           H  
ATOM   3573  N   ALA A 221       4.157  -3.004   7.394  1.00 75.69           N  
ATOM   3574  H   ALA A 221       4.807  -2.351   7.809  1.00 75.69           H  
ATOM   3575  CA  ALA A 221       4.377  -4.440   7.586  1.00 75.69           C  
ATOM   3576  HA  ALA A 221       4.079  -4.970   6.681  1.00 75.69           H  
ATOM   3577  C   ALA A 221       3.518  -5.024   8.718  1.00 75.69           C  
ATOM   3578  CB  ALA A 221       5.870  -4.686   7.826  1.00 75.69           C  
ATOM   3579  HB1 ALA A 221       6.183  -4.193   8.746  1.00 75.69           H  
ATOM   3580  HB2 ALA A 221       6.455  -4.310   6.986  1.00 75.69           H  
ATOM   3581  HB3 ALA A 221       6.040  -5.757   7.938  1.00 75.69           H  
ATOM   3582  O   ALA A 221       3.075  -6.162   8.608  1.00 75.69           O  
ATOM   3583  N   ASP A 222       3.251  -4.225   9.753  1.00 78.13           N  
ATOM   3584  H   ASP A 222       3.617  -3.284   9.755  1.00 78.13           H  
ATOM   3585  CA  ASP A 222       2.463  -4.621  10.917  1.00 78.13           C  
ATOM   3586  HA  ASP A 222       2.217  -5.682  10.857  1.00 78.13           H  
ATOM   3587  C   ASP A 222       1.170  -3.810  10.968  1.00 78.13           C  
ATOM   3588  CB  ASP A 222       3.258  -4.396  12.212  1.00 78.13           C  
ATOM   3589  HB2 ASP A 222       2.644  -4.714  13.055  1.00 78.13           H  
ATOM   3590  HB3 ASP A 222       3.448  -3.329  12.324  1.00 78.13           H  
ATOM   3591  O   ASP A 222       1.198  -2.577  10.886  1.00 78.13           O  
ATOM   3592  CG  ASP A 222       4.589  -5.146  12.277  1.00 78.13           C  
ATOM   3593  OD1 ASP A 222       4.659  -6.286  11.779  1.00 78.13           O  
ATOM   3594  OD2 ASP A 222       5.530  -4.560  12.863  1.00 78.13           O  
ATOM   3595  N   MET A 223       0.046  -4.497  11.155  1.00 79.75           N  
ATOM   3596  H   MET A 223       0.104  -5.504  11.219  1.00 79.75           H  
ATOM   3597  CA  MET A 223      -1.258  -3.892  11.383  1.00 79.75           C  
ATOM   3598  HA  MET A 223      -1.234  -2.851  11.061  1.00 79.75           H  
ATOM   3599  C   MET A 223      -1.586  -3.834  12.862  1.00 79.75           C  
ATOM   3600  CB  MET A 223      -2.336  -4.622  10.563  1.00 79.75           C  
ATOM   3601  HB2 MET A 223      -2.317  -5.683  10.810  1.00 79.75           H  
ATOM   3602  HB3 MET A 223      -2.114  -4.535   9.499  1.00 79.75           H  
ATOM   3603  O   MET A 223      -1.666  -4.857  13.532  1.00 79.75           O  
ATOM   3604  CG  MET A 223      -3.739  -4.064  10.839  1.00 79.75           C  
ATOM   3605  HG2 MET A 223      -3.712  -2.975  10.795  1.00 79.75           H  
ATOM   3606  HG3 MET A 223      -4.019  -4.332  11.858  1.00 79.75           H  
ATOM   3607  SD  MET A 223      -5.049  -4.637   9.725  1.00 79.75           S  
ATOM   3608  CE  MET A 223      -5.119  -6.384  10.188  1.00 79.75           C  
ATOM   3609  HE1 MET A 223      -5.935  -6.865   9.648  1.00 79.75           H  
ATOM   3610  HE2 MET A 223      -5.292  -6.483  11.260  1.00 79.75           H  
ATOM   3611  HE3 MET A 223      -4.181  -6.871   9.923  1.00 79.75           H  
ATOM   3612  N   SER A 224      -1.861  -2.630  13.357  1.00 81.34           N  
ATOM   3613  H   SER A 224      -1.733  -1.823  12.764  1.00 81.34           H  
ATOM   3614  CA  SER A 224      -2.573  -2.455  14.621  1.00 81.34           C  
ATOM   3615  HA  SER A 224      -2.297  -3.248  15.316  1.00 81.34           H  
ATOM   3616  C   SER A 224      -4.070  -2.536  14.347  1.00 81.34           C  
ATOM   3617  CB  SER A 224      -2.220  -1.122  15.275  1.00 81.34           C  
ATOM   3618  HB2 SER A 224      -2.475  -0.307  14.598  1.00 81.34           H  
ATOM   3619  HB3 SER A 224      -2.797  -1.011  16.193  1.00 81.34           H  
ATOM   3620  O   SER A 224      -4.648  -1.624  13.749  1.00 81.34           O  
ATOM   3621  OG  SER A 224      -0.837  -1.064  15.581  1.00 81.34           O  
ATOM   3622  HG  SER A 224      -0.632  -0.162  15.837  1.00 81.34           H  
ATOM   3623  N   PHE A 225      -4.690  -3.629  14.777  1.00 83.28           N  
ATOM   3624  H   PHE A 225      -4.153  -4.322  15.280  1.00 83.28           H  
ATOM   3625  CA  PHE A 225      -6.122  -3.857  14.662  1.00 83.28           C  
ATOM   3626  HA  PHE A 225      -6.584  -3.021  14.137  1.00 83.28           H  
ATOM   3627  C   PHE A 225      -6.722  -3.936  16.061  1.00 83.28           C  
ATOM   3628  CB  PHE A 225      -6.355  -5.124  13.847  1.00 83.28           C  
ATOM   3629  HB2 PHE A 225      -5.691  -5.115  12.982  1.00 83.28           H  
ATOM   3630  HB3 PHE A 225      -6.101  -6.001  14.444  1.00 83.28           H  
ATOM   3631  O   PHE A 225      -6.399  -4.835  16.839  1.00 83.28           O  
ATOM   3632  CG  PHE A 225      -7.762  -5.227  13.329  1.00 83.28           C  
ATOM   3633  CD1 PHE A 225      -8.588  -6.287  13.736  1.00 83.28           C  
ATOM   3634  HD1 PHE A 225      -8.235  -6.999  14.467  1.00 83.28           H  
ATOM   3635  CD2 PHE A 225      -8.223  -4.273  12.403  1.00 83.28           C  
ATOM   3636  HD2 PHE A 225      -7.599  -3.444  12.104  1.00 83.28           H  
ATOM   3637  CE1 PHE A 225      -9.838  -6.457  13.128  1.00 83.28           C  
ATOM   3638  HE1 PHE A 225     -10.468  -7.294  13.392  1.00 83.28           H  
ATOM   3639  CE2 PHE A 225      -9.487  -4.423  11.827  1.00 83.28           C  
ATOM   3640  HE2 PHE A 225      -9.865  -3.700  11.121  1.00 83.28           H  
ATOM   3641  CZ  PHE A 225     -10.240  -5.557  12.126  1.00 83.28           C  
ATOM   3642  HZ  PHE A 225     -11.152  -5.710  11.569  1.00 83.28           H  
ATOM   3643  N   PHE A 226      -7.525  -2.937  16.428  1.00 86.08           N  
ATOM   3644  H   PHE A 226      -7.859  -2.282  15.737  1.00 86.08           H  
ATOM   3645  CA  PHE A 226      -7.799  -2.622  17.829  1.00 86.08           C  
ATOM   3646  HA  PHE A 226      -8.246  -1.628  17.860  1.00 86.08           H  
ATOM   3647  C   PHE A 226      -6.495  -2.525  18.644  1.00 86.08           C  
ATOM   3648  CB  PHE A 226      -8.838  -3.601  18.407  1.00 86.08           C  
ATOM   3649  HB2 PHE A 226      -8.994  -3.369  19.461  1.00 86.08           H  
ATOM   3650  HB3 PHE A 226      -8.467  -4.625  18.353  1.00 86.08           H  
ATOM   3651  O   PHE A 226      -5.632  -1.696  18.355  1.00 86.08           O  
ATOM   3652  CG  PHE A 226     -10.186  -3.533  17.737  1.00 86.08           C  
ATOM   3653  CD1 PHE A 226     -11.106  -2.543  18.131  1.00 86.08           C  
ATOM   3654  HD1 PHE A 226     -10.841  -1.826  18.893  1.00 86.08           H  
ATOM   3655  CD2 PHE A 226     -10.544  -4.482  16.767  1.00 86.08           C  
ATOM   3656  HD2 PHE A 226      -9.859  -5.269  16.487  1.00 86.08           H  
ATOM   3657  CE1 PHE A 226     -12.380  -2.489  17.541  1.00 86.08           C  
ATOM   3658  HE1 PHE A 226     -13.096  -1.745  17.856  1.00 86.08           H  
ATOM   3659  CE2 PHE A 226     -11.834  -4.452  16.219  1.00 86.08           C  
ATOM   3660  HE2 PHE A 226     -12.155  -5.257  15.575  1.00 86.08           H  
ATOM   3661  CZ  PHE A 226     -12.745  -3.447  16.582  1.00 86.08           C  
ATOM   3662  HZ  PHE A 226     -13.744  -3.453  16.170  1.00 86.08           H  
ATOM   3663  N   LYS A 227      -6.345  -3.367  19.671  1.00 82.66           N  
ATOM   3664  H   LYS A 227      -7.068  -4.061  19.792  1.00 82.66           H  
ATOM   3665  CA  LYS A 227      -5.153  -3.455  20.529  1.00 82.66           C  
ATOM   3666  HA  LYS A 227      -4.536  -2.569  20.373  1.00 82.66           H  
ATOM   3667  C   LYS A 227      -4.250  -4.638  20.166  1.00 82.66           C  
ATOM   3668  CB  LYS A 227      -5.580  -3.495  22.004  1.00 82.66           C  
ATOM   3669  HB2 LYS A 227      -4.694  -3.610  22.628  1.00 82.66           H  
ATOM   3670  HB3 LYS A 227      -6.224  -4.361  22.163  1.00 82.66           H  
ATOM   3671  O   LYS A 227      -3.281  -4.896  20.876  1.00 82.66           O  
ATOM   3672  CG  LYS A 227      -6.315  -2.218  22.439  1.00 82.66           C  
ATOM   3673  HG2 LYS A 227      -7.211  -2.082  21.834  1.00 82.66           H  
ATOM   3674  HG3 LYS A 227      -5.659  -1.358  22.300  1.00 82.66           H  
ATOM   3675  CD  LYS A 227      -6.725  -2.319  23.912  1.00 82.66           C  
ATOM   3676  HD2 LYS A 227      -7.361  -3.195  24.038  1.00 82.66           H  
ATOM   3677  HD3 LYS A 227      -5.833  -2.432  24.529  1.00 82.66           H  
ATOM   3678  CE  LYS A 227      -7.493  -1.061  24.328  1.00 82.66           C  
ATOM   3679  HE2 LYS A 227      -8.317  -0.917  23.629  1.00 82.66           H  
ATOM   3680  HE3 LYS A 227      -6.829  -0.201  24.244  1.00 82.66           H  
ATOM   3681  NZ  LYS A 227      -8.021  -1.184  25.709  1.00 82.66           N  
ATOM   3682  HZ1 LYS A 227      -8.656  -1.967  25.765  1.00 82.66           H  
ATOM   3683  HZ2 LYS A 227      -7.272  -1.330  26.371  1.00 82.66           H  
ATOM   3684  HZ3 LYS A 227      -8.534  -0.353  25.967  1.00 82.66           H  
ATOM   3685  N   GLU A 228      -4.566  -5.360  19.094  1.00 83.48           N  
ATOM   3686  H   GLU A 228      -5.316  -5.055  18.491  1.00 83.48           H  
ATOM   3687  CA  GLU A 228      -3.802  -6.517  18.638  1.00 83.48           C  
ATOM   3688  HA  GLU A 228      -3.156  -6.854  19.449  1.00 83.48           H  
ATOM   3689  C   GLU A 228      -2.885  -6.120  17.469  1.00 83.48           C  
ATOM   3690  CB  GLU A 228      -4.736  -7.701  18.308  1.00 83.48           C  
ATOM   3691  HB2 GLU A 228      -4.104  -8.529  17.989  1.00 83.48           H  
ATOM   3692  HB3 GLU A 228      -5.396  -7.432  17.483  1.00 83.48           H  
ATOM   3693  O   GLU A 228      -3.249  -5.313  16.611  1.00 83.48           O  
ATOM   3694  CG  GLU A 228      -5.589  -8.158  19.522  1.00 83.48           C  
ATOM   3695  HG2 GLU A 228      -6.339  -7.396  19.732  1.00 83.48           H  
ATOM   3696  HG3 GLU A 228      -4.935  -8.223  20.391  1.00 83.48           H  
ATOM   3697  CD  GLU A 228      -6.293  -9.527  19.347  1.00 83.48           C  
ATOM   3698  OE1 GLU A 228      -7.022  -9.968  20.280  1.00 83.48           O  
ATOM   3699  OE2 GLU A 228      -6.061 -10.187  18.315  1.00 83.48           O  
ATOM   3700  N   LYS A 229      -1.670  -6.677  17.444  1.00 82.44           N  
ATOM   3701  H   LYS A 229      -1.457  -7.378  18.140  1.00 82.44           H  
ATOM   3702  CA  LYS A 229      -0.767  -6.577  16.293  1.00 82.44           C  
ATOM   3703  HA  LYS A 229      -1.029  -5.698  15.703  1.00 82.44           H  
ATOM   3704  C   LYS A 229      -0.962  -7.800  15.403  1.00 82.44           C  
ATOM   3705  CB  LYS A 229       0.699  -6.441  16.720  1.00 82.44           C  
ATOM   3706  HB2 LYS A 229       0.950  -7.231  17.428  1.00 82.44           H  
ATOM   3707  HB3 LYS A 229       1.315  -6.575  15.831  1.00 82.44           H  
ATOM   3708  O   LYS A 229      -0.820  -8.925  15.880  1.00 82.44           O  
ATOM   3709  CG  LYS A 229       1.021  -5.070  17.331  1.00 82.44           C  
ATOM   3710  HG2 LYS A 229       0.516  -4.964  18.291  1.00 82.44           H  
ATOM   3711  HG3 LYS A 229       0.679  -4.285  16.656  1.00 82.44           H  
ATOM   3712  CD  LYS A 229       2.538  -4.949  17.519  1.00 82.44           C  
ATOM   3713  HD2 LYS A 229       2.879  -5.722  18.207  1.00 82.44           H  
ATOM   3714  HD3 LYS A 229       3.018  -5.101  16.552  1.00 82.44           H  
ATOM   3715  CE  LYS A 229       2.919  -3.569  18.057  1.00 82.44           C  
ATOM   3716  HE2 LYS A 229       2.456  -2.816  17.419  1.00 82.44           H  
ATOM   3717  HE3 LYS A 229       2.515  -3.457  19.063  1.00 82.44           H  
ATOM   3718  NZ  LYS A 229       4.393  -3.402  18.053  1.00 82.44           N  
ATOM   3719  HZ1 LYS A 229       4.741  -3.514  17.112  1.00 82.44           H  
ATOM   3720  HZ2 LYS A 229       4.655  -2.483  18.381  1.00 82.44           H  
ATOM   3721  HZ3 LYS A 229       4.833  -4.106  18.629  1.00 82.44           H  
ATOM   3722  N   VAL A 230      -1.258  -7.558  14.135  1.00 77.38           N  
ATOM   3723  H   VAL A 230      -1.355  -6.592  13.855  1.00 77.38           H  
ATOM   3724  CA  VAL A 230      -1.426  -8.563  13.084  1.00 77.38           C  
ATOM   3725  HA  VAL A 230      -1.366  -9.561  13.518  1.00 77.38           H  
ATOM   3726  C   VAL A 230      -0.274  -8.396  12.091  1.00 77.38           C  
ATOM   3727  CB  VAL A 230      -2.811  -8.412  12.421  1.00 77.38           C  
ATOM   3728  HB  VAL A 230      -2.888  -7.417  11.983  1.00 77.38           H  
ATOM   3729  O   VAL A 230      -0.073  -7.300  11.565  1.00 77.38           O  
ATOM   3730  CG1 VAL A 230      -3.044  -9.442  11.313  1.00 77.38           C  
ATOM   3731 HG11 VAL A 230      -4.021  -9.290  10.854  1.00 77.38           H  
ATOM   3732 HG12 VAL A 230      -2.278  -9.353  10.542  1.00 77.38           H  
ATOM   3733 HG13 VAL A 230      -3.002 -10.444  11.738  1.00 77.38           H  
ATOM   3734  CG2 VAL A 230      -3.953  -8.557  13.441  1.00 77.38           C  
ATOM   3735 HG21 VAL A 230      -4.916  -8.492  12.936  1.00 77.38           H  
ATOM   3736 HG22 VAL A 230      -3.902  -7.760  14.183  1.00 77.38           H  
ATOM   3737 HG23 VAL A 230      -3.878  -9.521  13.945  1.00 77.38           H  
ATOM   3738  N   ASP A 231       0.500  -9.455  11.855  1.00 73.77           N  
ATOM   3739  H   ASP A 231       0.197 -10.345  12.224  1.00 73.77           H  
ATOM   3740  CA  ASP A 231       1.572  -9.463  10.851  1.00 73.77           C  
ATOM   3741  HA  ASP A 231       2.191  -8.575  10.975  1.00 73.77           H  
ATOM   3742  C   ASP A 231       0.921  -9.416   9.467  1.00 73.77           C  
ATOM   3743  CB  ASP A 231       2.479 -10.698  11.031  1.00 73.77           C  
ATOM   3744  HB2 ASP A 231       2.899 -10.676  12.036  1.00 73.77           H  
ATOM   3745  HB3 ASP A 231       1.874 -11.600  10.940  1.00 73.77           H  
ATOM   3746  O   ASP A 231       0.246 -10.356   9.049  1.00 73.77           O  
ATOM   3747  CG  ASP A 231       3.642 -10.782  10.021  1.00 73.77           C  
ATOM   3748  OD1 ASP A 231       3.867  -9.813   9.257  1.00 73.77           O  
ATOM   3749  OD2 ASP A 231       4.304 -11.851   9.972  1.00 73.77           O  
ATOM   3750  N   TRP A 232       1.054  -8.292   8.762  1.00 69.49           N  
ATOM   3751  H   TRP A 232       1.657  -7.562   9.112  1.00 69.49           H  
ATOM   3752  CA  TRP A 232       0.436  -8.135   7.449  1.00 69.49           C  
ATOM   3753  HA  TRP A 232      -0.539  -8.622   7.471  1.00 69.49           H  
ATOM   3754  C   TRP A 232       1.244  -8.786   6.335  1.00 69.49           C  
ATOM   3755  CB  TRP A 232       0.201  -6.664   7.120  1.00 69.49           C  
ATOM   3756  HB2 TRP A 232      -0.238  -6.164   7.984  1.00 69.49           H  
ATOM   3757  HB3 TRP A 232       1.145  -6.174   6.881  1.00 69.49           H  
ATOM   3758  O   TRP A 232       0.679  -9.189   5.321  1.00 69.49           O  
ATOM   3759  CG  TRP A 232      -0.735  -6.526   5.971  1.00 69.49           C  
ATOM   3760  CD1 TRP A 232      -0.473  -6.043   4.735  1.00 69.49           C  
ATOM   3761  HD1 TRP A 232       0.486  -5.662   4.414  1.00 69.49           H  
ATOM   3762  CD2 TRP A 232      -2.122  -6.924   5.967  1.00 69.49           C  
ATOM   3763  CE2 TRP A 232      -2.681  -6.591   4.707  1.00 69.49           C  
ATOM   3764  CE3 TRP A 232      -2.953  -7.482   6.955  1.00 69.49           C  
ATOM   3765  HE3 TRP A 232      -2.536  -7.734   7.919  1.00 69.49           H  
ATOM   3766  NE1 TRP A 232      -1.632  -6.069   3.979  1.00 69.49           N  
ATOM   3767  HE1 TRP A 232      -1.725  -5.622   3.078  1.00 69.49           H  
ATOM   3768  CH2 TRP A 232      -4.872  -7.150   5.553  1.00 69.49           C  
ATOM   3769  HH2 TRP A 232      -5.951  -7.150   5.576  1.00 69.49           H  
ATOM   3770  CZ2 TRP A 232      -4.057  -6.669   4.492  1.00 69.49           C  
ATOM   3771  HZ2 TRP A 232      -4.433  -6.269   3.561  1.00 69.49           H  
ATOM   3772  CZ3 TRP A 232      -4.320  -7.618   6.738  1.00 69.49           C  
ATOM   3773  HZ3 TRP A 232      -4.957  -7.989   7.528  1.00 69.49           H  
ATOM   3774  N   LYS A 233       2.565  -8.867   6.536  1.00 68.38           N  
ATOM   3775  H   LYS A 233       2.877  -8.680   7.478  1.00 68.38           H  
ATOM   3776  CA  LYS A 233       3.584  -9.204   5.536  1.00 68.38           C  
ATOM   3777  HA  LYS A 233       4.549  -8.962   5.983  1.00 68.38           H  
ATOM   3778  C   LYS A 233       3.451  -8.387   4.246  1.00 68.38           C  
ATOM   3779  CB  LYS A 233       3.587 -10.715   5.261  1.00 68.38           C  
ATOM   3780  HB2 LYS A 233       2.620 -11.026   4.864  1.00 68.38           H  
ATOM   3781  HB3 LYS A 233       4.353 -10.936   4.518  1.00 68.38           H  
ATOM   3782  O   LYS A 233       2.650  -8.668   3.362  1.00 68.38           O  
ATOM   3783  CG  LYS A 233       3.887 -11.495   6.543  1.00 68.38           C  
ATOM   3784  HG2 LYS A 233       3.059 -11.365   7.240  1.00 68.38           H  
ATOM   3785  HG3 LYS A 233       4.801 -11.107   6.993  1.00 68.38           H  
ATOM   3786  CD  LYS A 233       4.059 -12.987   6.277  1.00 68.38           C  
ATOM   3787  HD2 LYS A 233       3.139 -13.384   5.848  1.00 68.38           H  
ATOM   3788  HD3 LYS A 233       4.895 -13.150   5.597  1.00 68.38           H  
ATOM   3789  CE  LYS A 233       4.334 -13.628   7.635  1.00 68.38           C  
ATOM   3790  HE2 LYS A 233       3.513 -13.369   8.304  1.00 68.38           H  
ATOM   3791  HE3 LYS A 233       5.221 -13.172   8.076  1.00 68.38           H  
ATOM   3792  NZ  LYS A 233       4.474 -15.094   7.537  1.00 68.38           N  
ATOM   3793  HZ1 LYS A 233       4.604 -15.459   8.470  1.00 68.38           H  
ATOM   3794  HZ2 LYS A 233       5.264 -15.336   6.955  1.00 68.38           H  
ATOM   3795  HZ3 LYS A 233       3.623 -15.479   7.153  1.00 68.38           H  
ATOM   3796  N   ARG A 234       4.342  -7.402   4.073  1.00 65.91           N  
ATOM   3797  H   ARG A 234       4.944  -7.186   4.854  1.00 65.91           H  
ATOM   3798  CA  ARG A 234       4.499  -6.688   2.788  1.00 65.91           C  
ATOM   3799  HA  ARG A 234       3.569  -6.157   2.583  1.00 65.91           H  
ATOM   3800  C   ARG A 234       4.704  -7.683   1.642  1.00 65.91           C  
ATOM   3801  CB  ARG A 234       5.658  -5.674   2.837  1.00 65.91           C  
ATOM   3802  HB2 ARG A 234       6.543  -6.163   3.244  1.00 65.91           H  
ATOM   3803  HB3 ARG A 234       5.886  -5.334   1.827  1.00 65.91           H  
ATOM   3804  O   ARG A 234       5.468  -8.642   1.775  1.00 65.91           O  
ATOM   3805  CG  ARG A 234       5.295  -4.449   3.687  1.00 65.91           C  
ATOM   3806  HG2 ARG A 234       4.886  -4.794   4.636  1.00 65.91           H  
ATOM   3807  HG3 ARG A 234       4.521  -3.868   3.185  1.00 65.91           H  
ATOM   3808  CD  ARG A 234       6.493  -3.545   4.005  1.00 65.91           C  
ATOM   3809  HD2 ARG A 234       7.328  -4.159   4.342  1.00 65.91           H  
ATOM   3810  HD3 ARG A 234       6.186  -2.900   4.829  1.00 65.91           H  
ATOM   3811  NE  ARG A 234       6.923  -2.677   2.890  1.00 65.91           N  
ATOM   3812  HE  ARG A 234       6.526  -2.798   1.969  1.00 65.91           H  
ATOM   3813  NH1 ARG A 234       8.476  -1.449   4.049  1.00 65.91           N  
ATOM   3814 HH11 ARG A 234       8.289  -2.012   4.866  1.00 65.91           H  
ATOM   3815 HH12 ARG A 234       9.041  -0.613   4.095  1.00 65.91           H  
ATOM   3816  NH2 ARG A 234       7.971  -0.842   2.002  1.00 65.91           N  
ATOM   3817 HH21 ARG A 234       7.620  -1.174   1.115  1.00 65.91           H  
ATOM   3818 HH22 ARG A 234       8.789  -0.251   1.952  1.00 65.91           H  
ATOM   3819  CZ  ARG A 234       7.776  -1.669   2.975  1.00 65.91           C  
ATOM   3820  N   LEU A 235       4.091  -7.402   0.496  1.00 65.18           N  
ATOM   3821  H   LEU A 235       3.482  -6.598   0.462  1.00 65.18           H  
ATOM   3822  CA  LEU A 235       4.252  -8.186  -0.728  1.00 65.18           C  
ATOM   3823  HA  LEU A 235       4.195  -9.244  -0.473  1.00 65.18           H  
ATOM   3824  C   LEU A 235       5.651  -7.939  -1.321  1.00 65.18           C  
ATOM   3825  CB  LEU A 235       3.091  -7.867  -1.693  1.00 65.18           C  
ATOM   3826  HB2 LEU A 235       3.062  -6.789  -1.855  1.00 65.18           H  
ATOM   3827  HB3 LEU A 235       3.289  -8.341  -2.654  1.00 65.18           H  
ATOM   3828  O   LEU A 235       5.874  -7.068  -2.160  1.00 65.18           O  
ATOM   3829  CG  LEU A 235       1.712  -8.342  -1.182  1.00 65.18           C  
ATOM   3830  HG  LEU A 235       1.569  -8.003  -0.156  1.00 65.18           H  
ATOM   3831  CD1 LEU A 235       0.577  -7.759  -2.020  1.00 65.18           C  
ATOM   3832 HD11 LEU A 235       0.615  -8.150  -3.037  1.00 65.18           H  
ATOM   3833 HD12 LEU A 235       0.635  -6.671  -2.029  1.00 65.18           H  
ATOM   3834 HD13 LEU A 235      -0.381  -8.041  -1.582  1.00 65.18           H  
ATOM   3835  CD2 LEU A 235       1.573  -9.867  -1.222  1.00 65.18           C  
ATOM   3836 HD21 LEU A 235       0.573 -10.148  -0.892  1.00 65.18           H  
ATOM   3837 HD22 LEU A 235       1.735 -10.237  -2.235  1.00 65.18           H  
ATOM   3838 HD23 LEU A 235       2.283 -10.331  -0.538  1.00 65.18           H  
ATOM   3839  N   ARG A 236       6.637  -8.697  -0.831  1.00 60.84           N  
ATOM   3840  H   ARG A 236       6.401  -9.280  -0.041  1.00 60.84           H  
ATOM   3841  CA  ARG A 236       8.050  -8.557  -1.229  1.00 60.84           C  
ATOM   3842  HA  ARG A 236       8.262  -7.513  -1.458  1.00 60.84           H  
ATOM   3843  C   ARG A 236       8.400  -9.322  -2.504  1.00 60.84           C  
ATOM   3844  CB  ARG A 236       8.967  -8.987  -0.073  1.00 60.84           C  
ATOM   3845  HB2 ARG A 236       8.709  -9.999   0.239  1.00 60.84           H  
ATOM   3846  HB3 ARG A 236       9.996  -8.991  -0.434  1.00 60.84           H  
ATOM   3847  O   ARG A 236       9.350  -8.963  -3.192  1.00 60.84           O  
ATOM   3848  CG  ARG A 236       8.883  -8.035   1.128  1.00 60.84           C  
ATOM   3849  HG2 ARG A 236       7.873  -8.042   1.538  1.00 60.84           H  
ATOM   3850  HG3 ARG A 236       9.125  -7.023   0.804  1.00 60.84           H  
ATOM   3851  CD  ARG A 236       9.867  -8.467   2.220  1.00 60.84           C  
ATOM   3852  HD2 ARG A 236      10.879  -8.377   1.825  1.00 60.84           H  
ATOM   3853  HD3 ARG A 236       9.676  -9.510   2.471  1.00 60.84           H  
ATOM   3854  NE  ARG A 236       9.725  -7.643   3.435  1.00 60.84           N  
ATOM   3855  HE  ARG A 236       8.905  -7.054   3.481  1.00 60.84           H  
ATOM   3856  NH1 ARG A 236      11.623  -8.361   4.512  1.00 60.84           N  
ATOM   3857 HH11 ARG A 236      12.233  -8.344   5.317  1.00 60.84           H  
ATOM   3858 HH12 ARG A 236      11.849  -8.938   3.714  1.00 60.84           H  
ATOM   3859  NH2 ARG A 236      10.275  -6.903   5.522  1.00 60.84           N  
ATOM   3860 HH21 ARG A 236       9.410  -6.385   5.577  1.00 60.84           H  
ATOM   3861 HH22 ARG A 236      10.881  -6.937   6.330  1.00 60.84           H  
ATOM   3862  CZ  ARG A 236      10.539  -7.637   4.477  1.00 60.84           C  
ATOM   3863  N   ASN A 237       7.684 -10.400  -2.819  1.00 55.99           N  
ATOM   3864  H   ASN A 237       6.847 -10.614  -2.295  1.00 55.99           H  
ATOM   3865  CA  ASN A 237       8.159 -11.340  -3.828  1.00 55.99           C  
ATOM   3866  HA  ASN A 237       9.230 -11.170  -3.945  1.00 55.99           H  
ATOM   3867  C   ASN A 237       7.528 -11.099  -5.205  1.00 55.99           C  
ATOM   3868  CB  ASN A 237       8.021 -12.780  -3.315  1.00 55.99           C  
ATOM   3869  HB2 ASN A 237       8.227 -12.812  -2.245  1.00 55.99           H  
ATOM   3870  HB3 ASN A 237       7.008 -13.144  -3.488  1.00 55.99           H  
ATOM   3871  O   ASN A 237       6.315 -11.177  -5.365  1.00 55.99           O  
ATOM   3872  CG  ASN A 237       9.012 -13.706  -3.997  1.00 55.99           C  
ATOM   3873  ND2 ASN A 237       9.076 -14.945  -3.577  1.00 55.99           N  
ATOM   3874 HD21 ASN A 237       9.633 -15.566  -4.146  1.00 55.99           H  
ATOM   3875 HD22 ASN A 237       8.395 -15.294  -2.919  1.00 55.99           H  
ATOM   3876  OD1 ASN A 237       9.754 -13.323  -4.892  1.00 55.99           O  
ATOM   3877  N   ARG A 238       8.376 -10.825  -6.205  1.00 52.68           N  
ATOM   3878  H   ARG A 238       9.359 -10.810  -5.973  1.00 52.68           H  
ATOM   3879  CA  ARG A 238       7.990 -10.600  -7.608  1.00 52.68           C  
ATOM   3880  HA  ARG A 238       6.908 -10.473  -7.651  1.00 52.68           H  
ATOM   3881  C   ARG A 238       8.247 -11.789  -8.523  1.00 52.68           C  
ATOM   3882  CB  ARG A 238       8.634  -9.318  -8.155  1.00 52.68           C  
ATOM   3883  HB2 ARG A 238       9.708  -9.317  -7.970  1.00 52.68           H  
ATOM   3884  HB3 ARG A 238       8.471  -9.270  -9.232  1.00 52.68           H  
ATOM   3885  O   ARG A 238       8.156 -11.643  -9.738  1.00 52.68           O  
ATOM   3886  CG  ARG A 238       7.982  -8.090  -7.520  1.00 52.68           C  
ATOM   3887  HG2 ARG A 238       6.910  -8.265  -7.435  1.00 52.68           H  
ATOM   3888  HG3 ARG A 238       8.379  -7.912  -6.520  1.00 52.68           H  
ATOM   3889  CD  ARG A 238       8.174  -6.866  -8.405  1.00 52.68           C  
ATOM   3890  HD2 ARG A 238       7.407  -6.140  -8.136  1.00 52.68           H  
ATOM   3891  HD3 ARG A 238       8.015  -7.141  -9.448  1.00 52.68           H  
ATOM   3892  NE  ARG A 238       9.476  -6.219  -8.232  1.00 52.68           N  
ATOM   3893  HE  ARG A 238      10.137  -6.597  -7.568  1.00 52.68           H  
ATOM   3894  NH1 ARG A 238       9.010  -4.568  -9.745  1.00 52.68           N  
ATOM   3895 HH11 ARG A 238       9.273  -3.708 -10.204  1.00 52.68           H  
ATOM   3896 HH12 ARG A 238       8.151  -5.045  -9.980  1.00 52.68           H  
ATOM   3897  NH2 ARG A 238      10.879  -4.502  -8.617  1.00 52.68           N  
ATOM   3898 HH21 ARG A 238      11.116  -3.637  -9.082  1.00 52.68           H  
ATOM   3899 HH22 ARG A 238      11.339  -4.758  -7.756  1.00 52.68           H  
ATOM   3900  CZ  ARG A 238       9.780  -5.104  -8.850  1.00 52.68           C  
ATOM   3901  N   SER A 239       8.515 -12.975  -7.979  1.00 52.73           N  
ATOM   3902  H   SER A 239       8.576 -13.076  -6.976  1.00 52.73           H  
ATOM   3903  CA  SER A 239       8.566 -14.188  -8.806  1.00 52.73           C  
ATOM   3904  HA  SER A 239       9.335 -14.053  -9.566  1.00 52.73           H  
ATOM   3905  C   SER A 239       7.257 -14.460  -9.568  1.00 52.73           C  
ATOM   3906  CB  SER A 239       8.967 -15.400  -7.958  1.00 52.73           C  
ATOM   3907  HB2 SER A 239       9.987 -15.254  -7.605  1.00 52.73           H  
ATOM   3908  HB3 SER A 239       8.938 -16.303  -8.567  1.00 52.73           H  
ATOM   3909  O   SER A 239       7.243 -15.319 -10.435  1.00 52.73           O  
ATOM   3910  OG  SER A 239       8.122 -15.554  -6.833  1.00 52.73           O  
ATOM   3911  HG  SER A 239       7.270 -15.892  -7.120  1.00 52.73           H  
ATOM   3912  N   GLU A 240       6.179 -13.727  -9.266  1.00 55.05           N  
ATOM   3913  H   GLU A 240       6.262 -13.064  -8.509  1.00 55.05           H  
ATOM   3914  CA  GLU A 240       4.825 -13.942  -9.781  1.00 55.05           C  
ATOM   3915  HA  GLU A 240       4.766 -14.938 -10.220  1.00 55.05           H  
ATOM   3916  C   GLU A 240       4.377 -12.967 -10.883  1.00 55.05           C  
ATOM   3917  CB  GLU A 240       3.840 -13.896  -8.609  1.00 55.05           C  
ATOM   3918  HB2 GLU A 240       2.844 -14.143  -8.978  1.00 55.05           H  
ATOM   3919  HB3 GLU A 240       3.825 -12.887  -8.198  1.00 55.05           H  
ATOM   3920  O   GLU A 240       3.192 -12.951 -11.213  1.00 55.05           O  
ATOM   3921  CG  GLU A 240       4.204 -14.894  -7.501  1.00 55.05           C  
ATOM   3922  HG2 GLU A 240       5.149 -14.604  -7.042  1.00 55.05           H  
ATOM   3923  HG3 GLU A 240       4.328 -15.883  -7.943  1.00 55.05           H  
ATOM   3924  CD  GLU A 240       3.136 -14.952  -6.414  1.00 55.05           C  
ATOM   3925  OE1 GLU A 240       3.215 -15.858  -5.565  1.00 55.05           O  
ATOM   3926  OE2 GLU A 240       2.224 -14.094  -6.420  1.00 55.05           O  
ATOM   3927  N   VAL A 241       5.273 -12.153 -11.465  1.00 57.53           N  
ATOM   3928  H   VAL A 241       6.237 -12.202 -11.166  1.00 57.53           H  
ATOM   3929  CA  VAL A 241       4.913 -11.355 -12.657  1.00 57.53           C  
ATOM   3930  HA  VAL A 241       4.020 -10.773 -12.430  1.00 57.53           H  
ATOM   3931  C   VAL A 241       4.586 -12.325 -13.802  1.00 57.53           C  
ATOM   3932  CB  VAL A 241       6.029 -10.381 -13.094  1.00 57.53           C  
ATOM   3933  HB  VAL A 241       6.854 -10.960 -13.509  1.00 57.53           H  
ATOM   3934  O   VAL A 241       5.508 -12.818 -14.459  1.00 57.53           O  
ATOM   3935  CG1 VAL A 241       5.525  -9.435 -14.195  1.00 57.53           C  
ATOM   3936 HG11 VAL A 241       6.352  -8.861 -14.614  1.00 57.53           H  
ATOM   3937 HG12 VAL A 241       4.808  -8.732 -13.772  1.00 57.53           H  
ATOM   3938 HG13 VAL A 241       5.000  -9.978 -14.981  1.00 57.53           H  
ATOM   3939  CG2 VAL A 241       6.629  -9.542 -11.959  1.00 57.53           C  
ATOM   3940 HG21 VAL A 241       7.488 -10.070 -11.546  1.00 57.53           H  
ATOM   3941 HG22 VAL A 241       6.961  -8.568 -12.320  1.00 57.53           H  
ATOM   3942 HG23 VAL A 241       5.898  -9.404 -11.162  1.00 57.53           H  
ATOM   3943  N   SER A 242       3.301 -12.607 -14.032  1.00 53.51           N  
ATOM   3944  H   SER A 242       2.602 -12.117 -13.492  1.00 53.51           H  
ATOM   3945  CA  SER A 242       2.844 -13.800 -14.761  1.00 53.51           C  
ATOM   3946  HA  SER A 242       3.490 -14.636 -14.494  1.00 53.51           H  
ATOM   3947  C   SER A 242       2.861 -13.691 -16.274  1.00 53.51           C  
ATOM   3948  CB  SER A 242       1.424 -14.170 -14.350  1.00 53.51           C  
ATOM   3949  HB2 SER A 242       1.114 -15.079 -14.865  1.00 53.51           H  
ATOM   3950  HB3 SER A 242       1.437 -14.359 -13.277  1.00 53.51           H  
ATOM   3951  O   SER A 242       2.947 -14.717 -16.939  1.00 53.51           O  
ATOM   3952  OG  SER A 242       0.514 -13.125 -14.633  1.00 53.51           O  
ATOM   3953  HG  SER A 242       0.402 -12.998 -15.578  1.00 53.51           H  
ATOM   3954  N   SER A 243       2.782 -12.487 -16.833  1.00 49.99           N  
ATOM   3955  H   SER A 243       2.600 -11.686 -16.246  1.00 49.99           H  
ATOM   3956  CA  SER A 243       2.729 -12.271 -18.285  1.00 49.99           C  
ATOM   3957  HA  SER A 243       3.468 -12.893 -18.790  1.00 49.99           H  
ATOM   3958  C   SER A 243       3.077 -10.824 -18.625  1.00 49.99           C  
ATOM   3959  CB  SER A 243       1.373 -12.707 -18.858  1.00 49.99           C  
ATOM   3960  HB2 SER A 243       1.347 -13.795 -18.922  1.00 49.99           H  
ATOM   3961  HB3 SER A 243       1.245 -12.300 -19.861  1.00 49.99           H  
ATOM   3962  O   SER A 243       3.171  -9.970 -17.747  1.00 49.99           O  
ATOM   3963  OG  SER A 243       0.313 -12.285 -18.029  1.00 49.99           O  
ATOM   3964  HG  SER A 243      -0.431 -11.995 -18.562  1.00 49.99           H  
ATOM   3965  N   ASP A 244       3.377 -10.568 -19.894  1.00 51.07           N  
ATOM   3966  H   ASP A 244       3.278 -11.325 -20.556  1.00 51.07           H  
ATOM   3967  CA  ASP A 244       4.012  -9.355 -20.432  1.00 51.07           C  
ATOM   3968  HA  ASP A 244       4.916  -9.158 -19.856  1.00 51.07           H  
ATOM   3969  C   ASP A 244       3.174  -8.064 -20.373  1.00 51.07           C  
ATOM   3970  CB  ASP A 244       4.429  -9.667 -21.875  1.00 51.07           C  
ATOM   3971  HB2 ASP A 244       3.542  -9.897 -22.466  1.00 51.07           H  
ATOM   3972  HB3 ASP A 244       4.916  -8.795 -22.312  1.00 51.07           H  
ATOM   3973  O   ASP A 244       3.580  -7.028 -20.906  1.00 51.07           O  
ATOM   3974  CG  ASP A 244       5.411 -10.833 -21.922  1.00 51.07           C  
ATOM   3975  OD1 ASP A 244       6.392 -10.799 -21.137  1.00 51.07           O  
ATOM   3976  OD2 ASP A 244       5.147 -11.768 -22.701  1.00 51.07           O  
ATOM   3977  N   GLU A 245       2.018  -8.094 -19.717  1.00 58.92           N  
ATOM   3978  H   GLU A 245       1.768  -8.936 -19.217  1.00 58.92           H  
ATOM   3979  CA  GLU A 245       1.083  -6.977 -19.675  1.00 58.92           C  
ATOM   3980  HA  GLU A 245       1.215  -6.378 -20.576  1.00 58.92           H  
ATOM   3981  C   GLU A 245       1.410  -6.052 -18.503  1.00 58.92           C  
ATOM   3982  CB  GLU A 245      -0.366  -7.475 -19.718  1.00 58.92           C  
ATOM   3983  HB2 GLU A 245      -0.543  -8.179 -18.904  1.00 58.92           H  
ATOM   3984  HB3 GLU A 245      -1.025  -6.615 -19.603  1.00 58.92           H  
ATOM   3985  O   GLU A 245       0.810  -6.075 -17.425  1.00 58.92           O  
ATOM   3986  CG  GLU A 245      -0.644  -8.149 -21.076  1.00 58.92           C  
ATOM   3987  HG2 GLU A 245      -0.324  -7.474 -21.870  1.00 58.92           H  
ATOM   3988  HG3 GLU A 245      -0.048  -9.058 -21.150  1.00 58.92           H  
ATOM   3989  CD  GLU A 245      -2.118  -8.505 -21.305  1.00 58.92           C  
ATOM   3990  OE1 GLU A 245      -2.414  -8.970 -22.429  1.00 58.92           O  
ATOM   3991  OE2 GLU A 245      -2.930  -8.305 -20.379  1.00 58.92           O  
ATOM   3992  N   PHE A 246       2.407  -5.197 -18.728  1.00 66.39           N  
ATOM   3993  H   PHE A 246       2.912  -5.290 -19.598  1.00 66.39           H  
ATOM   3994  CA  PHE A 246       2.476  -3.943 -17.994  1.00 66.39           C  
ATOM   3995  HA  PHE A 246       2.416  -4.153 -16.926  1.00 66.39           H  
ATOM   3996  C   PHE A 246       1.266  -3.109 -18.388  1.00 66.39           C  
ATOM   3997  CB  PHE A 246       3.786  -3.198 -18.265  1.00 66.39           C  
ATOM   3998  HB2 PHE A 246       3.913  -3.069 -19.340  1.00 66.39           H  
ATOM   3999  HB3 PHE A 246       3.737  -2.210 -17.807  1.00 66.39           H  
ATOM   4000  O   PHE A 246       1.142  -2.649 -19.524  1.00 66.39           O  
ATOM   4001  CG  PHE A 246       4.964  -3.943 -17.696  1.00 66.39           C  
ATOM   4002  CD1 PHE A 246       5.180  -3.938 -16.307  1.00 66.39           C  
ATOM   4003  HD1 PHE A 246       4.565  -3.320 -15.670  1.00 66.39           H  
ATOM   4004  CD2 PHE A 246       5.734  -4.767 -18.534  1.00 66.39           C  
ATOM   4005  HD2 PHE A 246       5.534  -4.794 -19.596  1.00 66.39           H  
ATOM   4006  CE1 PHE A 246       6.112  -4.827 -15.749  1.00 66.39           C  
ATOM   4007  HE1 PHE A 246       6.212  -4.891 -14.676  1.00 66.39           H  
ATOM   4008  CE2 PHE A 246       6.697  -5.622 -17.983  1.00 66.39           C  
ATOM   4009  HE2 PHE A 246       7.248  -6.292 -18.626  1.00 66.39           H  
ATOM   4010  CZ  PHE A 246       6.853  -5.677 -16.593  1.00 66.39           C  
ATOM   4011  HZ  PHE A 246       7.513  -6.428 -16.185  1.00 66.39           H  
ATOM   4012  N   ILE A 247       0.389  -2.883 -17.421  1.00 66.67           N  
ATOM   4013  H   ILE A 247       0.582  -3.263 -16.506  1.00 66.67           H  
ATOM   4014  CA  ILE A 247      -0.619  -1.845 -17.512  1.00 66.67           C  
ATOM   4015  HA  ILE A 247      -1.051  -1.848 -18.513  1.00 66.67           H  
ATOM   4016  C   ILE A 247       0.154  -0.542 -17.303  1.00 66.67           C  
ATOM   4017  CB  ILE A 247      -1.757  -2.089 -16.499  1.00 66.67           C  
ATOM   4018  HB  ILE A 247      -1.343  -2.040 -15.492  1.00 66.67           H  
ATOM   4019  O   ILE A 247       0.408  -0.115 -16.175  1.00 66.67           O  
ATOM   4020  CG1 ILE A 247      -2.385  -3.493 -16.685  1.00 66.67           C  
ATOM   4021 HG12 ILE A 247      -1.605  -4.254 -16.639  1.00 66.67           H  
ATOM   4022 HG13 ILE A 247      -2.854  -3.556 -17.666  1.00 66.67           H  
ATOM   4023  CG2 ILE A 247      -2.818  -0.983 -16.659  1.00 66.67           C  
ATOM   4024 HG21 ILE A 247      -3.590  -1.086 -15.897  1.00 66.67           H  
ATOM   4025 HG22 ILE A 247      -3.280  -1.043 -17.645  1.00 66.67           H  
ATOM   4026 HG23 ILE A 247      -2.367   0.000 -16.529  1.00 66.67           H  
ATOM   4027  CD1 ILE A 247      -3.417  -3.864 -15.613  1.00 66.67           C  
ATOM   4028 HD11 ILE A 247      -3.721  -4.901 -15.755  1.00 66.67           H  
ATOM   4029 HD12 ILE A 247      -4.300  -3.231 -15.692  1.00 66.67           H  
ATOM   4030 HD13 ILE A 247      -2.976  -3.761 -14.621  1.00 66.67           H  
ATOM   4031  N   TYR A 248       0.606   0.056 -18.409  1.00 61.29           N  
ATOM   4032  H   TYR A 248       0.490  -0.444 -19.279  1.00 61.29           H  
ATOM   4033  CA  TYR A 248       1.284   1.354 -18.435  1.00 61.29           C  
ATOM   4034  HA  TYR A 248       2.069   1.349 -17.678  1.00 61.29           H  
ATOM   4035  C   TYR A 248       0.305   2.476 -18.064  1.00 61.29           C  
ATOM   4036  CB  TYR A 248       1.947   1.602 -19.800  1.00 61.29           C  
ATOM   4037  HB2 TYR A 248       1.205   1.459 -20.587  1.00 61.29           H  
ATOM   4038  HB3 TYR A 248       2.264   2.643 -19.848  1.00 61.29           H  
ATOM   4039  O   TYR A 248      -0.032   3.335 -18.874  1.00 61.29           O  
ATOM   4040  CG  TYR A 248       3.168   0.756 -20.099  1.00 61.29           C  
ATOM   4041  CD1 TYR A 248       4.426   1.133 -19.589  1.00 61.29           C  
ATOM   4042  HD1 TYR A 248       4.506   2.003 -18.954  1.00 61.29           H  
ATOM   4043  CD2 TYR A 248       3.057  -0.378 -20.926  1.00 61.29           C  
ATOM   4044  HD2 TYR A 248       2.092  -0.686 -21.301  1.00 61.29           H  
ATOM   4045  CE1 TYR A 248       5.573   0.382 -19.909  1.00 61.29           C  
ATOM   4046  HE1 TYR A 248       6.537   0.670 -19.515  1.00 61.29           H  
ATOM   4047  CE2 TYR A 248       4.203  -1.124 -21.259  1.00 61.29           C  
ATOM   4048  HE2 TYR A 248       4.117  -2.002 -21.883  1.00 61.29           H  
ATOM   4049  OH  TYR A 248       6.577  -1.464 -21.059  1.00 61.29           O  
ATOM   4050  HH  TYR A 248       7.333  -1.115 -20.583  1.00 61.29           H  
ATOM   4051  CZ  TYR A 248       5.462  -0.747 -20.751  1.00 61.29           C  
ATOM   4052  N   GLN A 249      -0.156   2.465 -16.821  1.00 55.94           N  
ATOM   4053  H   GLN A 249       0.106   1.691 -16.228  1.00 55.94           H  
ATOM   4054  CA  GLN A 249      -0.856   3.560 -16.182  1.00 55.94           C  
ATOM   4055  HA  GLN A 249      -0.898   4.419 -16.853  1.00 55.94           H  
ATOM   4056  C   GLN A 249      -0.044   3.966 -14.960  1.00 55.94           C  
ATOM   4057  CB  GLN A 249      -2.294   3.161 -15.830  1.00 55.94           C  
ATOM   4058  HB2 GLN A 249      -2.718   3.926 -15.180  1.00 55.94           H  
ATOM   4059  HB3 GLN A 249      -2.296   2.212 -15.293  1.00 55.94           H  
ATOM   4060  O   GLN A 249       0.417   3.121 -14.189  1.00 55.94           O  
ATOM   4061  CG  GLN A 249      -3.165   3.056 -17.093  1.00 55.94           C  
ATOM   4062  HG2 GLN A 249      -3.117   3.998 -17.641  1.00 55.94           H  
ATOM   4063  HG3 GLN A 249      -2.780   2.266 -17.738  1.00 55.94           H  
ATOM   4064  CD  GLN A 249      -4.629   2.756 -16.789  1.00 55.94           C  
ATOM   4065  NE2 GLN A 249      -5.476   2.674 -17.790  1.00 55.94           N  
ATOM   4066 HE21 GLN A 249      -6.429   2.475 -17.521  1.00 55.94           H  
ATOM   4067 HE22 GLN A 249      -5.180   2.820 -18.745  1.00 55.94           H  
ATOM   4068  OE1 GLN A 249      -5.047   2.579 -15.663  1.00 55.94           O  
ATOM   4069  N   SER A 250       0.168   5.270 -14.809  1.00 57.32           N  
ATOM   4070  H   SER A 250      -0.265   5.913 -15.457  1.00 57.32           H  
ATOM   4071  CA  SER A 250       0.552   5.798 -13.509  1.00 57.32           C  
ATOM   4072  HA  SER A 250       1.361   5.186 -13.111  1.00 57.32           H  
ATOM   4073  C   SER A 250      -0.662   5.701 -12.570  1.00 57.32           C  
ATOM   4074  CB  SER A 250       1.061   7.234 -13.646  1.00 57.32           C  
ATOM   4075  HB2 SER A 250       1.640   7.503 -12.762  1.00 57.32           H  
ATOM   4076  HB3 SER A 250       1.706   7.319 -14.520  1.00 57.32           H  
ATOM   4077  O   SER A 250      -1.798   5.651 -13.052  1.00 57.32           O  
ATOM   4078  OG  SER A 250      -0.020   8.118 -13.760  1.00 57.32           O  
ATOM   4079  HG  SER A 250       0.329   9.012 -13.783  1.00 57.32           H  
ATOM   4080  N   PRO A 251      -0.466   5.739 -11.243  1.00 52.59           N  
ATOM   4081  CA  PRO A 251      -1.586   5.814 -10.305  1.00 52.59           C  
ATOM   4082  HA  PRO A 251      -2.170   4.895 -10.370  1.00 52.59           H  
ATOM   4083  C   PRO A 251      -2.519   7.004 -10.563  1.00 52.59           C  
ATOM   4084  CB  PRO A 251      -0.977   5.934  -8.910  1.00 52.59           C  
ATOM   4085  HB2 PRO A 251      -1.188   6.910  -8.472  1.00 52.59           H  
ATOM   4086  HB3 PRO A 251      -1.371   5.153  -8.259  1.00 52.59           H  
ATOM   4087  O   PRO A 251      -3.686   6.964 -10.197  1.00 52.59           O  
ATOM   4088  CG  PRO A 251       0.525   5.773  -9.086  1.00 52.59           C  
ATOM   4089  HG2 PRO A 251       1.029   6.650  -8.679  1.00 52.59           H  
ATOM   4090  HG3 PRO A 251       0.835   4.864  -8.569  1.00 52.59           H  
ATOM   4091  CD  PRO A 251       0.817   5.668 -10.575  1.00 52.59           C  
ATOM   4092  HD2 PRO A 251       1.301   4.716 -10.792  1.00 52.59           H  
ATOM   4093  HD3 PRO A 251       1.459   6.497 -10.874  1.00 52.59           H  
ATOM   4094  N   THR A 252      -2.010   8.069 -11.188  1.00 58.82           N  
ATOM   4095  H   THR A 252      -1.047   8.040 -11.492  1.00 58.82           H  
ATOM   4096  CA  THR A 252      -2.775   9.270 -11.546  1.00 58.82           C  
ATOM   4097  HA  THR A 252      -3.654   9.337 -10.905  1.00 58.82           H  
ATOM   4098  C   THR A 252      -3.296   9.245 -12.987  1.00 58.82           C  
ATOM   4099  CB  THR A 252      -1.928  10.531 -11.314  1.00 58.82           C  
ATOM   4100  HB  THR A 252      -2.512  11.412 -11.580  1.00 58.82           H  
ATOM   4101  O   THR A 252      -3.885  10.222 -13.439  1.00 58.82           O  
ATOM   4102  CG2 THR A 252      -1.477  10.669  -9.858  1.00 58.82           C  
ATOM   4103 HG21 THR A 252      -0.973  11.625  -9.720  1.00 58.82           H  
ATOM   4104 HG22 THR A 252      -0.795   9.863  -9.589  1.00 58.82           H  
ATOM   4105 HG23 THR A 252      -2.348  10.634  -9.203  1.00 58.82           H  
ATOM   4106  OG1 THR A 252      -0.760  10.490 -12.108  1.00 58.82           O  
ATOM   4107  HG1 THR A 252      -0.290  11.316 -11.973  1.00 58.82           H  
ATOM   4108  N   GLY A 253      -3.037   8.179 -13.751  1.00 52.91           N  
ATOM   4109  H   GLY A 253      -2.585   7.385 -13.321  1.00 52.91           H  
ATOM   4110  CA  GLY A 253      -3.307   8.097 -15.191  1.00 52.91           C  
ATOM   4111  HA2 GLY A 253      -3.201   7.059 -15.507  1.00 52.91           H  
ATOM   4112  HA3 GLY A 253      -4.336   8.406 -15.373  1.00 52.91           H  
ATOM   4113  C   GLY A 253      -2.392   8.962 -16.074  1.00 52.91           C  
ATOM   4114  O   GLY A 253      -2.422   8.837 -17.297  1.00 52.91           O  
ATOM   4115  N   LEU A 254      -1.547   9.811 -15.485  1.00 48.19           N  
ATOM   4116  H   LEU A 254      -1.572   9.849 -14.476  1.00 48.19           H  
ATOM   4117  CA  LEU A 254      -0.600  10.683 -16.173  1.00 48.19           C  
ATOM   4118  HA  LEU A 254      -0.731  10.595 -17.252  1.00 48.19           H  
ATOM   4119  C   LEU A 254       0.838  10.272 -15.842  1.00 48.19           C  
ATOM   4120  CB  LEU A 254      -0.881  12.141 -15.763  1.00 48.19           C  
ATOM   4121  HB2 LEU A 254      -0.781  12.216 -14.680  1.00 48.19           H  
ATOM   4122  HB3 LEU A 254      -0.125  12.786 -16.209  1.00 48.19           H  
ATOM   4123  O   LEU A 254       1.266  10.347 -14.689  1.00 48.19           O  
ATOM   4124  CG  LEU A 254      -2.278  12.657 -16.162  1.00 48.19           C  
ATOM   4125  HG  LEU A 254      -3.049  11.979 -15.794  1.00 48.19           H  
ATOM   4126  CD1 LEU A 254      -2.519  14.026 -15.528  1.00 48.19           C  
ATOM   4127 HD11 LEU A 254      -3.514  14.384 -15.793  1.00 48.19           H  
ATOM   4128 HD12 LEU A 254      -1.771  14.740 -15.873  1.00 48.19           H  
ATOM   4129 HD13 LEU A 254      -2.462  13.940 -14.443  1.00 48.19           H  
ATOM   4130  CD2 LEU A 254      -2.423  12.795 -17.680  1.00 48.19           C  
ATOM   4131 HD21 LEU A 254      -1.639  13.440 -18.076  1.00 48.19           H  
ATOM   4132 HD22 LEU A 254      -2.368  11.812 -18.147  1.00 48.19           H  
ATOM   4133 HD23 LEU A 254      -3.398  13.224 -17.913  1.00 48.19           H  
ATOM   4134  N   PHE A 255       1.611   9.860 -16.845  1.00 50.05           N  
ATOM   4135  H   PHE A 255       1.209   9.806 -17.770  1.00 50.05           H  
ATOM   4136  CA  PHE A 255       3.063   9.946 -16.728  1.00 50.05           C  
ATOM   4137  HA  PHE A 255       3.369   9.685 -15.715  1.00 50.05           H  
ATOM   4138  C   PHE A 255       3.449  11.398 -16.985  1.00 50.05           C  
ATOM   4139  CB  PHE A 255       3.763   8.989 -17.701  1.00 50.05           C  
ATOM   4140  HB2 PHE A 255       3.399   9.176 -18.711  1.00 50.05           H  
ATOM   4141  HB3 PHE A 255       4.830   9.211 -17.696  1.00 50.05           H  
ATOM   4142  O   PHE A 255       3.171  11.920 -18.065  1.00 50.05           O  
ATOM   4143  CG  PHE A 255       3.587   7.523 -17.355  1.00 50.05           C  
ATOM   4144  CD1 PHE A 255       4.217   6.982 -16.218  1.00 50.05           C  
ATOM   4145  HD1 PHE A 255       4.810   7.618 -15.576  1.00 50.05           H  
ATOM   4146  CD2 PHE A 255       2.771   6.702 -18.154  1.00 50.05           C  
ATOM   4147  HD2 PHE A 255       2.266   7.108 -19.018  1.00 50.05           H  
ATOM   4148  CE1 PHE A 255       4.039   5.626 -15.886  1.00 50.05           C  
ATOM   4149  HE1 PHE A 255       4.489   5.218 -14.993  1.00 50.05           H  
ATOM   4150  CE2 PHE A 255       2.598   5.348 -17.824  1.00 50.05           C  
ATOM   4151  HE2 PHE A 255       1.965   4.730 -18.443  1.00 50.05           H  
ATOM   4152  CZ  PHE A 255       3.229   4.808 -16.691  1.00 50.05           C  
ATOM   4153  HZ  PHE A 255       3.072   3.773 -16.424  1.00 50.05           H  
ATOM   4154  N   GLU A 256       4.090  12.046 -16.013  1.00 43.89           N  
ATOM   4155  H   GLU A 256       4.198  11.632 -15.098  1.00 43.89           H  
ATOM   4156  CA  GLU A 256       4.776  13.306 -16.288  1.00 43.89           C  
ATOM   4157  HA  GLU A 256       4.044  14.029 -16.649  1.00 43.89           H  
ATOM   4158  C   GLU A 256       5.795  13.060 -17.416  1.00 43.89           C  
ATOM   4159  CB  GLU A 256       5.413  13.891 -15.017  1.00 43.89           C  
ATOM   4160  HB2 GLU A 256       6.014  14.754 -15.304  1.00 43.89           H  
ATOM   4161  HB3 GLU A 256       6.061  13.142 -14.562  1.00 43.89           H  
ATOM   4162  O   GLU A 256       6.547  12.068 -17.398  1.00 43.89           O  
ATOM   4163  CG  GLU A 256       4.342  14.344 -14.006  1.00 43.89           C  
ATOM   4164  HG2 GLU A 256       3.763  13.475 -13.696  1.00 43.89           H  
ATOM   4165  HG3 GLU A 256       3.665  15.035 -14.509  1.00 43.89           H  
ATOM   4166  CD  GLU A 256       4.918  15.030 -12.755  1.00 43.89           C  
ATOM   4167  OE1 GLU A 256       4.094  15.511 -11.946  1.00 43.89           O  
ATOM   4168  OE2 GLU A 256       6.160  15.050 -12.601  1.00 43.89           O  
ATOM   4169  N   ARG A 257       5.710  13.901 -18.452  1.00 39.21           N  
ATOM   4170  H   ARG A 257       5.142  14.727 -18.326  1.00 39.21           H  
ATOM   4171  CA  ARG A 257       6.628  13.906 -19.593  1.00 39.21           C  
ATOM   4172  HA  ARG A 257       6.874  12.882 -19.873  1.00 39.21           H  
ATOM   4173  C   ARG A 257       7.952  14.532 -19.199  1.00 39.21           C  
ATOM   4174  CB  ARG A 257       6.039  14.653 -20.797  1.00 39.21           C  
ATOM   4175  HB2 ARG A 257       6.867  14.953 -21.440  1.00 39.21           H  
ATOM   4176  HB3 ARG A 257       5.533  15.558 -20.460  1.00 39.21           H  
ATOM   4177  O   ARG A 257       7.911  15.583 -18.527  1.00 39.21           O  
ATOM   4178  CG  ARG A 257       5.087  13.784 -21.623  1.00 39.21           C  
ATOM   4179  HG2 ARG A 257       5.581  12.845 -21.872  1.00 39.21           H  
ATOM   4180  HG3 ARG A 257       4.184  13.577 -21.049  1.00 39.21           H  
ATOM   4181  CD  ARG A 257       4.733  14.525 -22.917  1.00 39.21           C  
ATOM   4182  HD2 ARG A 257       4.204  15.443 -22.662  1.00 39.21           H  
ATOM   4183  HD3 ARG A 257       5.659  14.785 -23.430  1.00 39.21           H  
ATOM   4184  NE  ARG A 257       3.896  13.707 -23.813  1.00 39.21           N  
ATOM   4185  HE  ARG A 257       3.520  12.857 -23.417  1.00 39.21           H  
ATOM   4186  NH1 ARG A 257       4.004  15.088 -25.640  1.00 39.21           N  
ATOM   4187 HH11 ARG A 257       4.579  15.721 -25.104  1.00 39.21           H  
ATOM   4188 HH12 ARG A 257       3.748  15.307 -26.593  1.00 39.21           H  
ATOM   4189  NH2 ARG A 257       2.832  13.194 -25.756  1.00 39.21           N  
ATOM   4190 HH21 ARG A 257       2.582  13.426 -26.707  1.00 39.21           H  
ATOM   4191 HH22 ARG A 257       2.471  12.353 -25.330  1.00 39.21           H  
ATOM   4192  CZ  ARG A 257       3.583  13.999 -25.060  1.00 39.21           C  
ATOM   4193  OXT ARG A 257       8.952  13.941 -19.654  1.00 39.21           O  
TER    4194      ARG A 257                                                       
END   
