# Supplementary material for: Computational design of novel Cas9 PAM-interacting domains using evolution-based modelling and structural quality assessment
Source: PLoS Comput Biol. 2023 Nov 17;19(11):e1011621. doi: 10.1371/journal.pcbi.1011621 (PMC10729993; doi:10.1371/journal.pcbi.1011621)
Supplement: S1 File — This file contains the experimentally tested sequences in a zip format. It includes Fasta files, AlphaFold Prediction with PDB file, pLDDT, and more. (ZIP) [file pcbi.1011621.s001.zip › pdb/dgfx_13_relaxed_rank_1_model_3.pdb]

ATOM      1  N   LYS A   1      -0.844  13.815 -22.276  1.00 40.68           N  
ATOM      2  H   LYS A   1      -0.924  12.881 -21.900  1.00 40.68           H  
ATOM      3  H2  LYS A   1      -1.222  14.460 -21.596  1.00 40.68           H  
ATOM      4  H3  LYS A   1      -1.392  13.874 -23.122  1.00 40.68           H  
ATOM      5  CA  LYS A   1       0.577  14.157 -22.542  1.00 40.68           C  
ATOM      6  HA  LYS A   1       1.018  13.431 -23.225  1.00 40.68           H  
ATOM      7  C   LYS A   1       1.337  14.077 -21.217  1.00 40.68           C  
ATOM      8  CB  LYS A   1       0.708  15.570 -23.168  1.00 40.68           C  
ATOM      9  HB2 LYS A   1       1.763  15.844 -23.169  1.00 40.68           H  
ATOM     10  HB3 LYS A   1       0.180  16.292 -22.544  1.00 40.68           H  
ATOM     11  O   LYS A   1       1.205  14.991 -20.420  1.00 40.68           O  
ATOM     12  CG  LYS A   1       0.185  15.682 -24.615  1.00 40.68           C  
ATOM     13  HG2 LYS A   1      -0.872  15.417 -24.640  1.00 40.68           H  
ATOM     14  HG3 LYS A   1       0.735  14.981 -25.243  1.00 40.68           H  
ATOM     15  CD  LYS A   1       0.357  17.108 -25.181  1.00 40.68           C  
ATOM     16  HD2 LYS A   1       1.409  17.389 -25.130  1.00 40.68           H  
ATOM     17  HD3 LYS A   1      -0.220  17.804 -24.572  1.00 40.68           H  
ATOM     18  CE  LYS A   1      -0.118  17.196 -26.645  1.00 40.68           C  
ATOM     19  HE2 LYS A   1      -1.155  16.864 -26.697  1.00 40.68           H  
ATOM     20  HE3 LYS A   1       0.477  16.510 -27.248  1.00 40.68           H  
ATOM     21  NZ  LYS A   1      -0.010  18.575 -27.199  1.00 40.68           N  
ATOM     22  HZ1 LYS A   1       0.945  18.903 -27.186  1.00 40.68           H  
ATOM     23  HZ2 LYS A   1      -0.325  18.597 -28.158  1.00 40.68           H  
ATOM     24  HZ3 LYS A   1      -0.580  19.227 -26.680  1.00 40.68           H  
ATOM     25  N   GLY A   2       2.009  12.962 -20.921  1.00 59.52           N  
ATOM     26  H   GLY A   2       2.140  12.255 -21.630  1.00 59.52           H  
ATOM     27  CA  GLY A   2       2.928  12.868 -19.776  1.00 59.52           C  
ATOM     28  HA2 GLY A   2       2.635  13.556 -18.982  1.00 59.52           H  
ATOM     29  HA3 GLY A   2       2.927  11.855 -19.374  1.00 59.52           H  
ATOM     30  C   GLY A   2       4.346  13.201 -20.238  1.00 59.52           C  
ATOM     31  O   GLY A   2       4.682  12.870 -21.374  1.00 59.52           O  
ATOM     32  N   GLY A   3       5.142  13.881 -19.411  1.00 74.30           N  
ATOM     33  H   GLY A   3       4.806  14.143 -18.495  1.00 74.30           H  
ATOM     34  CA  GLY A   3       6.551  14.151 -19.719  1.00 74.30           C  
ATOM     35  HA2 GLY A   3       6.999  14.756 -18.931  1.00 74.30           H  
ATOM     36  HA3 GLY A   3       6.617  14.713 -20.651  1.00 74.30           H  
ATOM     37  C   GLY A   3       7.364  12.858 -19.862  1.00 74.30           C  
ATOM     38  O   GLY A   3       6.966  11.804 -19.366  1.00 74.30           O  
ATOM     39  N   PHE A   4       8.511  12.927 -20.537  1.00 82.41           N  
ATOM     40  H   PHE A   4       8.777  13.812 -20.946  1.00 82.41           H  
ATOM     41  CA  PHE A   4       9.457  11.802 -20.630  1.00 82.41           C  
ATOM     42  HA  PHE A   4       8.901  10.879 -20.795  1.00 82.41           H  
ATOM     43  C   PHE A   4      10.271  11.616 -19.343  1.00 82.41           C  
ATOM     44  CB  PHE A   4      10.393  12.035 -21.823  1.00 82.41           C  
ATOM     45  HB2 PHE A   4      10.928  12.974 -21.681  1.00 82.41           H  
ATOM     46  HB3 PHE A   4      11.134  11.237 -21.848  1.00 82.41           H  
ATOM     47  O   PHE A   4      10.807  10.539 -19.071  1.00 82.41           O  
ATOM     48  CG  PHE A   4       9.677  12.052 -23.157  1.00 82.41           C  
ATOM     49  CD1 PHE A   4       9.060  10.879 -23.615  1.00 82.41           C  
ATOM     50  HD1 PHE A   4       9.148   9.982 -23.020  1.00 82.41           H  
ATOM     51  CD2 PHE A   4       9.618  13.219 -23.940  1.00 82.41           C  
ATOM     52  HD2 PHE A   4      10.101  14.126 -23.604  1.00 82.41           H  
ATOM     53  CE1 PHE A   4       8.363  10.864 -24.835  1.00 82.41           C  
ATOM     54  HE1 PHE A   4       7.896   9.956 -25.187  1.00 82.41           H  
ATOM     55  CE2 PHE A   4       8.936  13.205 -25.170  1.00 82.41           C  
ATOM     56  HE2 PHE A   4       8.901  14.098 -25.777  1.00 82.41           H  
ATOM     57  CZ  PHE A   4       8.302  12.031 -25.615  1.00 82.41           C  
ATOM     58  HZ  PHE A   4       7.785  12.022 -26.563  1.00 82.41           H  
ATOM     59  N   SER A   5      10.351  12.672 -18.541  1.00 83.35           N  
ATOM     60  H   SER A   5       9.895  13.526 -18.827  1.00 83.35           H  
ATOM     61  CA  SER A   5      11.099  12.762 -17.298  1.00 83.35           C  
ATOM     62  HA  SER A   5      11.266  11.765 -16.890  1.00 83.35           H  
ATOM     63  C   SER A   5      10.309  13.565 -16.271  1.00 83.35           C  
ATOM     64  CB  SER A   5      12.456  13.420 -17.569  1.00 83.35           C  
ATOM     65  HB2 SER A   5      13.016  13.519 -16.639  1.00 83.35           H  
ATOM     66  HB3 SER A   5      13.011  12.793 -18.267  1.00 83.35           H  
ATOM     67  O   SER A   5       9.315  14.224 -16.579  1.00 83.35           O  
ATOM     68  OG  SER A   5      12.267  14.692 -18.151  1.00 83.35           O  
ATOM     69  HG  SER A   5      13.078  15.205 -18.166  1.00 83.35           H  
ATOM     70  N   LYS A   6      10.745  13.507 -15.015  1.00 81.27           N  
ATOM     71  H   LYS A   6      11.544  12.923 -14.814  1.00 81.27           H  
ATOM     72  CA  LYS A   6      10.289  14.472 -14.017  1.00 81.27           C  
ATOM     73  HA  LYS A   6       9.202  14.547 -14.056  1.00 81.27           H  
ATOM     74  C   LYS A   6      10.880  15.840 -14.355  1.00 81.27           C  
ATOM     75  CB  LYS A   6      10.715  14.031 -12.624  1.00 81.27           C  
ATOM     76  HB2 LYS A   6      11.800  13.920 -12.628  1.00 81.27           H  
ATOM     77  HB3 LYS A   6      10.448  14.814 -11.915  1.00 81.27           H  
ATOM     78  O   LYS A   6      12.096  16.012 -14.303  1.00 81.27           O  
ATOM     79  CG  LYS A   6      10.076  12.708 -12.183  1.00 81.27           C  
ATOM     80  HG2 LYS A   6       8.989  12.789 -12.175  1.00 81.27           H  
ATOM     81  HG3 LYS A   6      10.384  11.905 -12.852  1.00 81.27           H  
ATOM     82  CD  LYS A   6      10.595  12.437 -10.775  1.00 81.27           C  
ATOM     83  HD2 LYS A   6      11.663  12.653 -10.788  1.00 81.27           H  
ATOM     84  HD3 LYS A   6      10.117  13.115 -10.068  1.00 81.27           H  
ATOM     85  CE  LYS A   6      10.417  10.993 -10.326  1.00 81.27           C  
ATOM     86  HE2 LYS A   6      10.710  10.343 -11.150  1.00 81.27           H  
ATOM     87  HE3 LYS A   6       9.373  10.806 -10.074  1.00 81.27           H  
ATOM     88  NZ  LYS A   6      11.318  10.767  -9.174  1.00 81.27           N  
ATOM     89  HZ1 LYS A   6      11.084  11.382  -8.407  1.00 81.27           H  
ATOM     90  HZ2 LYS A   6      11.324   9.799  -8.887  1.00 81.27           H  
ATOM     91  HZ3 LYS A   6      12.252  11.032  -9.453  1.00 81.27           H  
ATOM     92  N   GLU A   7      10.007  16.800 -14.635  1.00 81.81           N  
ATOM     93  H   GLU A   7       9.048  16.519 -14.784  1.00 81.81           H  
ATOM     94  CA  GLU A   7      10.362  18.154 -15.091  1.00 81.81           C  
ATOM     95  HA  GLU A   7      11.014  18.078 -15.962  1.00 81.81           H  
ATOM     96  C   GLU A   7      11.123  18.995 -14.048  1.00 81.81           C  
ATOM     97  CB  GLU A   7       9.076  18.883 -15.519  1.00 81.81           C  
ATOM     98  HB2 GLU A   7       9.312  19.914 -15.782  1.00 81.81           H  
ATOM     99  HB3 GLU A   7       8.394  18.911 -14.669  1.00 81.81           H  
ATOM    100  O   GLU A   7      11.634  20.070 -14.354  1.00 81.81           O  
ATOM    101  CG  GLU A   7       8.349  18.224 -16.707  1.00 81.81           C  
ATOM    102  HG2 GLU A   7       7.425  18.775 -16.881  1.00 81.81           H  
ATOM    103  HG3 GLU A   7       8.067  17.207 -16.431  1.00 81.81           H  
ATOM    104  CD  GLU A   7       9.165  18.205 -18.011  1.00 81.81           C  
ATOM    105  OE1 GLU A   7       8.813  17.382 -18.888  1.00 81.81           O  
ATOM    106  OE2 GLU A   7      10.121  19.006 -18.119  1.00 81.81           O  
ATOM    107  N   SER A   8      11.241  18.516 -12.805  1.00 84.90           N  
ATOM    108  H   SER A   8      10.819  17.624 -12.589  1.00 84.90           H  
ATOM    109  CA  SER A   8      12.085  19.152 -11.795  1.00 84.90           C  
ATOM    110  HA  SER A   8      11.750  20.181 -11.664  1.00 84.90           H  
ATOM    111  C   SER A   8      13.547  19.171 -12.246  1.00 84.90           C  
ATOM    112  CB  SER A   8      11.969  18.436 -10.447  1.00 84.90           C  
ATOM    113  HB2 SER A   8      12.565  18.966  -9.704  1.00 84.90           H  
ATOM    114  HB3 SER A   8      12.351  17.420 -10.542  1.00 84.90           H  
ATOM    115  O   SER A   8      14.188  18.125 -12.384  1.00 84.90           O  
ATOM    116  OG  SER A   8      10.620  18.384 -10.021  1.00 84.90           O  
ATOM    117  HG  SER A   8      10.265  19.276 -10.006  1.00 84.90           H  
ATOM    118  N   ILE A   9      14.083  20.378 -12.432  1.00 83.77           N  
ATOM    119  H   ILE A   9      13.478  21.184 -12.366  1.00 83.77           H  
ATOM    120  CA  ILE A   9      15.496  20.599 -12.732  1.00 83.77           C  
ATOM    121  HA  ILE A   9      15.833  19.817 -13.413  1.00 83.77           H  
ATOM    122  C   ILE A   9      16.281  20.480 -11.431  1.00 83.77           C  
ATOM    123  CB  ILE A   9      15.729  21.959 -13.423  1.00 83.77           C  
ATOM    124  HB  ILE A   9      15.365  22.749 -12.766  1.00 83.77           H  
ATOM    125  O   ILE A   9      16.066  21.238 -10.486  1.00 83.77           O  
ATOM    126  CG1 ILE A   9      14.951  22.024 -14.757  1.00 83.77           C  
ATOM    127 HG12 ILE A   9      15.380  21.312 -15.463  1.00 83.77           H  
ATOM    128 HG13 ILE A   9      13.912  21.740 -14.592  1.00 83.77           H  
ATOM    129  CG2 ILE A   9      17.239  22.174 -13.665  1.00 83.77           C  
ATOM    130 HG21 ILE A   9      17.640  21.358 -14.267  1.00 83.77           H  
ATOM    131 HG22 ILE A   9      17.417  23.127 -14.163  1.00 83.77           H  
ATOM    132 HG23 ILE A   9      17.774  22.206 -12.716  1.00 83.77           H  
ATOM    133  CD1 ILE A   9      14.930  23.417 -15.395  1.00 83.77           C  
ATOM    134 HD11 ILE A   9      15.932  23.719 -15.701  1.00 83.77           H  
ATOM    135 HD12 ILE A   9      14.289  23.396 -16.276  1.00 83.77           H  
ATOM    136 HD13 ILE A   9      14.530  24.143 -14.687  1.00 83.77           H  
ATOM    137  N   LEU A  10      17.207  19.532 -11.396  1.00 86.52           N  
ATOM    138  H   LEU A  10      17.339  18.963 -12.220  1.00 86.52           H  
ATOM    139  CA  LEU A  10      18.109  19.336 -10.274  1.00 86.52           C  
ATOM    140  HA  LEU A  10      17.707  19.872  -9.414  1.00 86.52           H  
ATOM    141  C   LEU A  10      19.489  19.929 -10.569  1.00 86.52           C  
ATOM    142  CB  LEU A  10      18.180  17.847  -9.927  1.00 86.52           C  
ATOM    143  HB2 LEU A  10      18.496  17.307 -10.820  1.00 86.52           H  
ATOM    144  HB3 LEU A  10      18.940  17.707  -9.158  1.00 86.52           H  
ATOM    145  O   LEU A  10      19.940  19.905 -11.721  1.00 86.52           O  
ATOM    146  CG  LEU A  10      16.851  17.250  -9.436  1.00 86.52           C  
ATOM    147  HG  LEU A  10      16.141  17.198 -10.262  1.00 86.52           H  
ATOM    148  CD1 LEU A  10      17.138  15.843  -8.930  1.00 86.52           C  
ATOM    149 HD11 LEU A  10      17.534  15.242  -9.749  1.00 86.52           H  
ATOM    150 HD12 LEU A  10      17.849  15.882  -8.105  1.00 86.52           H  
ATOM    151 HD13 LEU A  10      16.210  15.394  -8.576  1.00 86.52           H  
ATOM    152  CD2 LEU A  10      16.214  18.015  -8.274  1.00 86.52           C  
ATOM    153 HD21 LEU A  10      16.929  18.147  -7.463  1.00 86.52           H  
ATOM    154 HD22 LEU A  10      15.870  18.990  -8.618  1.00 86.52           H  
ATOM    155 HD23 LEU A  10      15.341  17.473  -7.908  1.00 86.52           H  
ATOM    156  N   PRO A  11      20.184  20.435  -9.534  1.00 86.60           N  
ATOM    157  CA  PRO A  11      21.528  20.970  -9.689  1.00 86.60           C  
ATOM    158  HA  PRO A  11      21.525  21.762 -10.437  1.00 86.60           H  
ATOM    159  C   PRO A  11      22.516  19.882 -10.126  1.00 86.60           C  
ATOM    160  CB  PRO A  11      21.888  21.564  -8.322  1.00 86.60           C  
ATOM    161  HB2 PRO A  11      21.545  22.598  -8.273  1.00 86.60           H  
ATOM    162  HB3 PRO A  11      22.955  21.511  -8.109  1.00 86.60           H  
ATOM    163  O   PRO A  11      22.261  18.679  -9.992  1.00 86.60           O  
ATOM    164  CG  PRO A  11      21.076  20.715  -7.345  1.00 86.60           C  
ATOM    165  HG2 PRO A  11      21.595  19.775  -7.155  1.00 86.60           H  
ATOM    166  HG3 PRO A  11      20.880  21.244  -6.413  1.00 86.60           H  
ATOM    167  CD  PRO A  11      19.793  20.448  -8.128  1.00 86.60           C  
ATOM    168  HD2 PRO A  11      19.084  21.259  -7.960  1.00 86.60           H  
ATOM    169  HD3 PRO A  11      19.360  19.499  -7.812  1.00 86.60           H  
ATOM    170  N   LYS A  12      23.676  20.318 -10.628  1.00 85.64           N  
ATOM    171  H   LYS A  12      23.815  21.316 -10.705  1.00 85.64           H  
ATOM    172  CA  LYS A  12      24.773  19.427 -11.014  1.00 85.64           C  
ATOM    173  HA  LYS A  12      24.425  18.805 -11.839  1.00 85.64           H  
ATOM    174  C   LYS A  12      25.137  18.488  -9.859  1.00 85.64           C  
ATOM    175  CB  LYS A  12      25.972  20.243 -11.532  1.00 85.64           C  
ATOM    176  HB2 LYS A  12      26.668  19.546 -11.997  1.00 85.64           H  
ATOM    177  HB3 LYS A  12      25.626  20.931 -12.303  1.00 85.64           H  
ATOM    178  O   LYS A  12      25.374  18.923  -8.734  1.00 85.64           O  
ATOM    179  CG  LYS A  12      26.733  21.037 -10.455  1.00 85.64           C  
ATOM    180  HG2 LYS A  12      27.154  20.347  -9.724  1.00 85.64           H  
ATOM    181  HG3 LYS A  12      26.048  21.717  -9.949  1.00 85.64           H  
ATOM    182  CD  LYS A  12      27.895  21.837 -11.051  1.00 85.64           C  
ATOM    183  HD2 LYS A  12      27.502  22.578 -11.747  1.00 85.64           H  
ATOM    184  HD3 LYS A  12      28.560  21.160 -11.588  1.00 85.64           H  
ATOM    185  CE  LYS A  12      28.662  22.535  -9.917  1.00 85.64           C  
ATOM    186  HE2 LYS A  12      29.015  21.777  -9.218  1.00 85.64           H  
ATOM    187  HE3 LYS A  12      27.970  23.184  -9.380  1.00 85.64           H  
ATOM    188  NZ  LYS A  12      29.808  23.328 -10.430  1.00 85.64           N  
ATOM    189  HZ1 LYS A  12      30.288  23.791  -9.672  1.00 85.64           H  
ATOM    190  HZ2 LYS A  12      29.490  24.034 -11.078  1.00 85.64           H  
ATOM    191  HZ3 LYS A  12      30.470  22.732 -10.908  1.00 85.64           H  
ATOM    192  N   ARG A  13      25.177  17.189 -10.136  1.00 81.72           N  
ATOM    193  H   ARG A  13      24.950  16.905 -11.079  1.00 81.72           H  
ATOM    194  CA  ARG A  13      25.667  16.160  -9.209  1.00 81.72           C  
ATOM    195  HA  ARG A  13      26.487  16.588  -8.633  1.00 81.72           H  
ATOM    196  C   ARG A  13      26.232  14.999 -10.005  1.00 81.72           C  
ATOM    197  CB  ARG A  13      24.572  15.717  -8.211  1.00 81.72           C  
ATOM    198  HB2 ARG A  13      24.983  14.940  -7.568  1.00 81.72           H  
ATOM    199  HB3 ARG A  13      24.315  16.567  -7.578  1.00 81.72           H  
ATOM    200  O   ARG A  13      25.826  14.769 -11.143  1.00 81.72           O  
ATOM    201  CG  ARG A  13      23.283  15.193  -8.865  1.00 81.72           C  
ATOM    202  HG2 ARG A  13      23.530  14.410  -9.582  1.00 81.72           H  
ATOM    203  HG3 ARG A  13      22.808  16.024  -9.388  1.00 81.72           H  
ATOM    204  CD  ARG A  13      22.280  14.645  -7.839  1.00 81.72           C  
ATOM    205  HD2 ARG A  13      22.763  13.863  -7.254  1.00 81.72           H  
ATOM    206  HD3 ARG A  13      21.995  15.459  -7.171  1.00 81.72           H  
ATOM    207  NE  ARG A  13      21.075  14.092  -8.502  1.00 81.72           N  
ATOM    208  HE  ARG A  13      21.078  14.094  -9.512  1.00 81.72           H  
ATOM    209  NH1 ARG A  13      19.759  13.819  -6.636  1.00 81.72           N  
ATOM    210 HH11 ARG A  13      20.481  14.235  -6.065  1.00 81.72           H  
ATOM    211 HH12 ARG A  13      18.865  13.573  -6.237  1.00 81.72           H  
ATOM    212  NH2 ARG A  13      18.965  13.231  -8.646  1.00 81.72           N  
ATOM    213 HH21 ARG A  13      18.994  13.249  -9.655  1.00 81.72           H  
ATOM    214 HH22 ARG A  13      18.030  13.111  -8.283  1.00 81.72           H  
ATOM    215  CZ  ARG A  13      19.942  13.716  -7.925  1.00 81.72           C  
ATOM    216  N   ASN A  14      27.134  14.238  -9.393  1.00 78.51           N  
ATOM    217  H   ASN A  14      27.422  14.478  -8.455  1.00 78.51           H  
ATOM    218  CA  ASN A  14      27.671  13.022  -9.995  1.00 78.51           C  
ATOM    219  HA  ASN A  14      27.873  13.226 -11.046  1.00 78.51           H  
ATOM    220  C   ASN A  14      26.617  11.899  -9.938  1.00 78.51           C  
ATOM    221  CB  ASN A  14      29.009  12.675  -9.318  1.00 78.51           C  
ATOM    222  HB2 ASN A  14      29.613  13.577  -9.216  1.00 78.51           H  
ATOM    223  HB3 ASN A  14      28.826  12.272  -8.322  1.00 78.51           H  
ATOM    224  O   ASN A  14      26.675  11.011  -9.094  1.00 78.51           O  
ATOM    225  CG  ASN A  14      29.832  11.679 -10.119  1.00 78.51           C  
ATOM    226  ND2 ASN A  14      30.831  11.096  -9.501  1.00 78.51           N  
ATOM    227 HD21 ASN A  14      31.395  10.438 -10.021  1.00 78.51           H  
ATOM    228 HD22 ASN A  14      31.015  11.286  -8.526  1.00 78.51           H  
ATOM    229  OD1 ASN A  14      29.625  11.451 -11.307  1.00 78.51           O  
ATOM    230  N   SER A  15      25.597  11.992 -10.791  1.00 77.62           N  
ATOM    231  H   SER A  15      25.581  12.782 -11.420  1.00 77.62           H  
ATOM    232  CA  SER A  15      24.511  11.020 -10.907  1.00 77.62           C  
ATOM    233  HA  SER A  15      24.768  10.109 -10.366  1.00 77.62           H  
ATOM    234  C   SER A  15      24.291  10.678 -12.372  1.00 77.62           C  
ATOM    235  CB  SER A  15      23.221  11.584 -10.309  1.00 77.62           C  
ATOM    236  HB2 SER A  15      22.973  12.517 -10.815  1.00 77.62           H  
ATOM    237  HB3 SER A  15      23.371  11.781  -9.248  1.00 77.62           H  
ATOM    238  O   SER A  15      24.042  11.566 -13.183  1.00 77.62           O  
ATOM    239  OG  SER A  15      22.156  10.665 -10.477  1.00 77.62           O  
ATOM    240  HG  SER A  15      21.345  11.072 -10.165  1.00 77.62           H  
ATOM    241  N   SER A  16      24.317   9.387 -12.694  1.00 74.36           N  
ATOM    242  H   SER A  16      24.516   8.699 -11.983  1.00 74.36           H  
ATOM    243  CA  SER A  16      23.932   8.867 -14.011  1.00 74.36           C  
ATOM    244  HA  SER A  16      24.421   9.454 -14.788  1.00 74.36           H  
ATOM    245  C   SER A  16      22.424   8.942 -14.277  1.00 74.36           C  
ATOM    246  CB  SER A  16      24.400   7.414 -14.138  1.00 74.36           C  
ATOM    247  HB2 SER A  16      25.490   7.388 -14.162  1.00 74.36           H  
ATOM    248  HB3 SER A  16      24.022   6.987 -15.067  1.00 74.36           H  
ATOM    249  O   SER A  16      21.991   8.643 -15.382  1.00 74.36           O  
ATOM    250  OG  SER A  16      23.939   6.654 -13.032  1.00 74.36           O  
ATOM    251  HG  SER A  16      24.069   5.727 -13.246  1.00 74.36           H  
ATOM    252  N   LYS A  17      21.614   9.326 -13.278  1.00 76.17           N  
ATOM    253  H   LYS A  17      22.039   9.555 -12.390  1.00 76.17           H  
ATOM    254  CA  LYS A  17      20.150   9.413 -13.408  1.00 76.17           C  
ATOM    255  HA  LYS A  17      19.815   8.644 -14.104  1.00 76.17           H  
ATOM    256  C   LYS A  17      19.669  10.731 -14.012  1.00 76.17           C  
ATOM    257  CB  LYS A  17      19.464   9.180 -12.053  1.00 76.17           C  
ATOM    258  HB2 LYS A  17      19.749   9.968 -11.357  1.00 76.17           H  
ATOM    259  HB3 LYS A  17      18.386   9.242 -12.203  1.00 76.17           H  
ATOM    260  O   LYS A  17      18.544  10.776 -14.499  1.00 76.17           O  
ATOM    261  CG  LYS A  17      19.796   7.807 -11.452  1.00 76.17           C  
ATOM    262  HG2 LYS A  17      19.540   7.032 -12.175  1.00 76.17           H  
ATOM    263  HG3 LYS A  17      20.862   7.749 -11.234  1.00 76.17           H  
ATOM    264  CD  LYS A  17      19.008   7.571 -10.158  1.00 76.17           C  
ATOM    265  HD2 LYS A  17      17.941   7.635 -10.373  1.00 76.17           H  
ATOM    266  HD3 LYS A  17      19.276   8.334  -9.427  1.00 76.17           H  
ATOM    267  CE  LYS A  17      19.345   6.178  -9.612  1.00 76.17           C  
ATOM    268  HE2 LYS A  17      20.418   6.128  -9.427  1.00 76.17           H  
ATOM    269  HE3 LYS A  17      19.113   5.443 -10.382  1.00 76.17           H  
ATOM    270  NZ  LYS A  17      18.594   5.866  -8.370  1.00 76.17           N  
ATOM    271  HZ1 LYS A  17      18.832   4.937  -8.050  1.00 76.17           H  
ATOM    272  HZ2 LYS A  17      18.820   6.524  -7.637  1.00 76.17           H  
ATOM    273  HZ3 LYS A  17      17.600   5.888  -8.546  1.00 76.17           H  
ATOM    274  N   LEU A  18      20.491  11.784 -13.941  1.00 84.15           N  
ATOM    275  H   LEU A  18      21.453  11.625 -13.679  1.00 84.15           H  
ATOM    276  CA  LEU A  18      20.118  13.092 -14.471  1.00 84.15           C  
ATOM    277  HA  LEU A  18      19.123  13.343 -14.104  1.00 84.15           H  
ATOM    278  C   LEU A  18      20.046  13.043 -15.995  1.00 84.15           C  
ATOM    279  CB  LEU A  18      21.117  14.178 -14.046  1.00 84.15           C  
ATOM    280  HB2 LEU A  18      20.885  15.069 -14.630  1.00 84.15           H  
ATOM    281  HB3 LEU A  18      22.120  13.847 -14.315  1.00 84.15           H  
ATOM    282  O   LEU A  18      20.968  12.561 -16.648  1.00 84.15           O  
ATOM    283  CG  LEU A  18      21.111  14.587 -12.570  1.00 84.15           C  
ATOM    284  HG  LEU A  18      21.388  13.735 -11.948  1.00 84.15           H  
ATOM    285  CD1 LEU A  18      22.146  15.697 -12.376  1.00 84.15           C  
ATOM    286 HD11 LEU A  18      22.051  16.148 -11.389  1.00 84.15           H  
ATOM    287 HD12 LEU A  18      21.986  16.484 -13.113  1.00 84.15           H  
ATOM    288 HD13 LEU A  18      23.151  15.296 -12.509  1.00 84.15           H  
ATOM    289  CD2 LEU A  18      19.754  15.105 -12.099  1.00 84.15           C  
ATOM    290 HD21 LEU A  18      19.823  15.456 -11.069  1.00 84.15           H  
ATOM    291 HD22 LEU A  18      19.006  14.314 -12.157  1.00 84.15           H  
ATOM    292 HD23 LEU A  18      19.432  15.930 -12.735  1.00 84.15           H  
ATOM    293  N   ILE A  19      18.980  13.608 -16.551  1.00 85.39           N  
ATOM    294  H   ILE A  19      18.269  13.988 -15.943  1.00 85.39           H  
ATOM    295  CA  ILE A  19      18.799  13.712 -17.998  1.00 85.39           C  
ATOM    296  HA  ILE A  19      19.442  12.982 -18.490  1.00 85.39           H  
ATOM    297  C   ILE A  19      19.230  15.101 -18.451  1.00 85.39           C  
ATOM    298  CB  ILE A  19      17.353  13.379 -18.400  1.00 85.39           C  
ATOM    299  HB  ILE A  19      16.693  14.077 -17.885  1.00 85.39           H  
ATOM    300  O   ILE A  19      18.833  16.114 -17.866  1.00 85.39           O  
ATOM    301  CG1 ILE A  19      16.982  11.946 -17.970  1.00 85.39           C  
ATOM    302 HG12 ILE A  19      17.362  11.721 -16.974  1.00 85.39           H  
ATOM    303 HG13 ILE A  19      17.426  11.232 -18.664  1.00 85.39           H  
ATOM    304  CG2 ILE A  19      17.151  13.549 -19.919  1.00 85.39           C  
ATOM    305 HG21 ILE A  19      17.845  12.913 -20.469  1.00 85.39           H  
ATOM    306 HG22 ILE A  19      17.307  14.586 -20.215  1.00 85.39           H  
ATOM    307 HG23 ILE A  19      16.135  13.288 -20.216  1.00 85.39           H  
ATOM    308  CD1 ILE A  19      15.472  11.747 -17.922  1.00 85.39           C  
ATOM    309 HD11 ILE A  19      15.277  10.684 -17.779  1.00 85.39           H  
ATOM    310 HD12 ILE A  19      15.002  12.050 -18.858  1.00 85.39           H  
ATOM    311 HD13 ILE A  19      15.056  12.315 -17.091  1.00 85.39           H  
ATOM    312  N   ALA A  20      20.039  15.145 -19.506  1.00 86.93           N  
ATOM    313  H   ALA A  20      20.310  14.278 -19.948  1.00 86.93           H  
ATOM    314  CA  ALA A  20      20.495  16.385 -20.110  1.00 86.93           C  
ATOM    315  HA  ALA A  20      21.074  16.945 -19.376  1.00 86.93           H  
ATOM    316  C   ALA A  20      19.311  17.251 -20.551  1.00 86.93           C  
ATOM    317  CB  ALA A  20      21.409  16.039 -21.285  1.00 86.93           C  
ATOM    318  HB1 ALA A  20      20.847  15.516 -22.059  1.00 86.93           H  
ATOM    319  HB2 ALA A  20      22.233  15.408 -20.950  1.00 86.93           H  
ATOM    320  HB3 ALA A  20      21.821  16.955 -21.706  1.00 86.93           H  
ATOM    321  O   ALA A  20      18.379  16.781 -21.199  1.00 86.93           O  
ATOM    322  N   ARG A  21      19.361  18.544 -20.215  1.00 84.64           N  
ATOM    323  H   ARG A  21      20.140  18.854 -19.652  1.00 84.64           H  
ATOM    324  CA  ARG A  21      18.324  19.511 -20.619  1.00 84.64           C  
ATOM    325  HA  ARG A  21      17.341  19.089 -20.412  1.00 84.64           H  
ATOM    326  C   ARG A  21      18.345  19.804 -22.118  1.00 84.64           C  
ATOM    327  CB  ARG A  21      18.494  20.817 -19.837  1.00 84.64           C  
ATOM    328  HB2 ARG A  21      19.516  21.176 -19.958  1.00 84.64           H  
ATOM    329  HB3 ARG A  21      17.817  21.563 -20.254  1.00 84.64           H  
ATOM    330  O   ARG A  21      17.340  20.231 -22.674  1.00 84.64           O  
ATOM    331  CG  ARG A  21      18.178  20.645 -18.345  1.00 84.64           C  
ATOM    332  HG2 ARG A  21      18.767  19.819 -17.946  1.00 84.64           H  
ATOM    333  HG3 ARG A  21      17.121  20.411 -18.217  1.00 84.64           H  
ATOM    334  CD  ARG A  21      18.532  21.909 -17.554  1.00 84.64           C  
ATOM    335  HD2 ARG A  21      19.596  22.106 -17.677  1.00 84.64           H  
ATOM    336  HD3 ARG A  21      18.336  21.719 -16.499  1.00 84.64           H  
ATOM    337  NE  ARG A  21      17.739  23.073 -17.996  1.00 84.64           N  
ATOM    338  HE  ARG A  21      16.893  22.870 -18.508  1.00 84.64           H  
ATOM    339  NH1 ARG A  21      19.019  24.704 -17.009  1.00 84.64           N  
ATOM    340 HH11 ARG A  21      19.179  25.676 -16.783  1.00 84.64           H  
ATOM    341 HH12 ARG A  21      19.620  23.991 -16.621  1.00 84.64           H  
ATOM    342  NH2 ARG A  21      17.204  25.277 -18.177  1.00 84.64           N  
ATOM    343 HH21 ARG A  21      17.363  26.240 -17.919  1.00 84.64           H  
ATOM    344 HH22 ARG A  21      16.362  25.034 -18.679  1.00 84.64           H  
ATOM    345  CZ  ARG A  21      17.993  24.341 -17.729  1.00 84.64           C  
ATOM    346  N   LYS A  22      19.510  19.638 -22.743  1.00 82.78           N  
ATOM    347  H   LYS A  22      20.260  19.214 -22.216  1.00 82.78           H  
ATOM    348  CA  LYS A  22      19.767  19.857 -24.166  1.00 82.78           C  
ATOM    349  HA  LYS A  22      18.831  19.787 -24.720  1.00 82.78           H  
ATOM    350  C   LYS A  22      20.691  18.758 -24.675  1.00 82.78           C  
ATOM    351  CB  LYS A  22      20.397  21.242 -24.396  1.00 82.78           C  
ATOM    352  HB2 LYS A  22      21.299  21.333 -23.791  1.00 82.78           H  
ATOM    353  HB3 LYS A  22      20.685  21.324 -25.444  1.00 82.78           H  
ATOM    354  O   LYS A  22      21.437  18.168 -23.893  1.00 82.78           O  
ATOM    355  CG  LYS A  22      19.438  22.395 -24.060  1.00 82.78           C  
ATOM    356  HG2 LYS A  22      19.219  22.393 -22.992  1.00 82.78           H  
ATOM    357  HG3 LYS A  22      18.509  22.259 -24.614  1.00 82.78           H  
ATOM    358  CD  LYS A  22      20.055  23.746 -24.437  1.00 82.78           C  
ATOM    359  HD2 LYS A  22      20.313  23.735 -25.496  1.00 82.78           H  
ATOM    360  HD3 LYS A  22      20.963  23.899 -23.853  1.00 82.78           H  
ATOM    361  CE  LYS A  22      19.062  24.882 -24.162  1.00 82.78           C  
ATOM    362  HE2 LYS A  22      18.836  24.896 -23.095  1.00 82.78           H  
ATOM    363  HE3 LYS A  22      18.139  24.669 -24.699  1.00 82.78           H  
ATOM    364  NZ  LYS A  22      19.608  26.195 -24.594  1.00 82.78           N  
ATOM    365  HZ1 LYS A  22      18.944  26.938 -24.425  1.00 82.78           H  
ATOM    366  HZ2 LYS A  22      19.808  26.184 -25.583  1.00 82.78           H  
ATOM    367  HZ3 LYS A  22      20.466  26.407 -24.104  1.00 82.78           H  
ATOM    368  N   LYS A  23      20.652  18.510 -25.983  1.00 83.64           N  
ATOM    369  H   LYS A  23      20.037  19.066 -26.560  1.00 83.64           H  
ATOM    370  CA  LYS A  23      21.615  17.628 -26.646  1.00 83.64           C  
ATOM    371  HA  LYS A  23      21.498  16.622 -26.245  1.00 83.64           H  
ATOM    372  C   LYS A  23      23.041  18.105 -26.329  1.00 83.64           C  
ATOM    373  CB  LYS A  23      21.318  17.611 -28.153  1.00 83.64           C  
ATOM    374  HB2 LYS A  23      21.681  18.538 -28.597  1.00 83.64           H  
ATOM    375  HB3 LYS A  23      20.242  17.545 -28.313  1.00 83.64           H  
ATOM    376  O   LYS A  23      23.279  19.310 -26.254  1.00 83.64           O  
ATOM    377  CG  LYS A  23      21.977  16.413 -28.844  1.00 83.64           C  
ATOM    378  HG2 LYS A  23      21.529  15.490 -28.476  1.00 83.64           H  
ATOM    379  HG3 LYS A  23      23.040  16.397 -28.605  1.00 83.64           H  
ATOM    380  CD  LYS A  23      21.806  16.492 -30.363  1.00 83.64           C  
ATOM    381  HD2 LYS A  23      20.757  16.351 -30.625  1.00 83.64           H  
ATOM    382  HD3 LYS A  23      22.145  17.468 -30.709  1.00 83.64           H  
ATOM    383  CE  LYS A  23      22.673  15.408 -31.008  1.00 83.64           C  
ATOM    384  HE2 LYS A  23      23.702  15.578 -30.691  1.00 83.64           H  
ATOM    385  HE3 LYS A  23      22.369  14.432 -30.629  1.00 83.64           H  
ATOM    386  NZ  LYS A  23      22.587  15.447 -32.489  1.00 83.64           N  
ATOM    387  HZ1 LYS A  23      22.907  16.347 -32.817  1.00 83.64           H  
ATOM    388  HZ2 LYS A  23      21.642  15.287 -32.809  1.00 83.64           H  
ATOM    389  HZ3 LYS A  23      23.199  14.748 -32.884  1.00 83.64           H  
ATOM    390  N   ASP A  24      23.941  17.161 -26.073  1.00 84.16           N  
ATOM    391  H   ASP A  24      23.685  16.203 -26.265  1.00 84.16           H  
ATOM    392  CA  ASP A  24      25.368  17.396 -25.796  1.00 84.16           C  
ATOM    393  HA  ASP A  24      25.806  16.412 -25.631  1.00 84.16           H  
ATOM    394  C   ASP A  24      25.680  18.189 -24.507  1.00 84.16           C  
ATOM    395  CB  ASP A  24      26.057  17.942 -27.063  1.00 84.16           C  
ATOM    396  HB2 ASP A  24      25.789  18.989 -27.200  1.00 84.16           H  
ATOM    397  HB3 ASP A  24      27.138  17.881 -26.938  1.00 84.16           H  
ATOM    398  O   ASP A  24      26.825  18.561 -24.253  1.00 84.16           O  
ATOM    399  CG  ASP A  24      25.651  17.137 -28.307  1.00 84.16           C  
ATOM    400  OD1 ASP A  24      25.712  15.889 -28.233  1.00 84.16           O  
ATOM    401  OD2 ASP A  24      25.139  17.741 -29.278  1.00 84.16           O  
ATOM    402  N   TRP A  25      24.687  18.420 -23.638  1.00 87.27           N  
ATOM    403  H   TRP A  25      23.754  18.118 -23.880  1.00 87.27           H  
ATOM    404  CA  TRP A  25      24.911  19.007 -22.315  1.00 87.27           C  
ATOM    405  HA  TRP A  25      25.798  19.640 -22.348  1.00 87.27           H  
ATOM    406  C   TRP A  25      25.158  17.925 -21.275  1.00 87.27           C  
ATOM    407  CB  TRP A  25      23.740  19.898 -21.896  1.00 87.27           C  
ATOM    408  HB2 TRP A  25      23.776  20.011 -20.813  1.00 87.27           H  
ATOM    409  HB3 TRP A  25      22.795  19.409 -22.136  1.00 87.27           H  
ATOM    410  O   TRP A  25      24.258  17.162 -20.942  1.00 87.27           O  
ATOM    411  CG  TRP A  25      23.749  21.275 -22.474  1.00 87.27           C  
ATOM    412  CD1 TRP A  25      24.225  21.630 -23.690  1.00 87.27           C  
ATOM    413  HD1 TRP A  25      24.646  20.951 -24.416  1.00 87.27           H  
ATOM    414  CD2 TRP A  25      23.293  22.509 -21.847  1.00 87.27           C  
ATOM    415  CE2 TRP A  25      23.554  23.590 -22.741  1.00 87.27           C  
ATOM    416  CE3 TRP A  25      22.695  22.823 -20.607  1.00 87.27           C  
ATOM    417  HE3 TRP A  25      22.514  22.028 -19.899  1.00 87.27           H  
ATOM    418  NE1 TRP A  25      24.125  22.996 -23.846  1.00 87.27           N  
ATOM    419  HE1 TRP A  25      24.501  23.475 -24.653  1.00 87.27           H  
ATOM    420  CH2 TRP A  25      22.657  25.199 -21.174  1.00 87.27           C  
ATOM    421  HH2 TRP A  25      22.455  26.222 -20.891  1.00 87.27           H  
ATOM    422  CZ2 TRP A  25      23.247  24.919 -22.418  1.00 87.27           C  
ATOM    423  HZ2 TRP A  25      23.507  25.715 -23.100  1.00 87.27           H  
ATOM    424  CZ3 TRP A  25      22.379  24.154 -20.274  1.00 87.27           C  
ATOM    425  HZ3 TRP A  25      21.958  24.379 -19.305  1.00 87.27           H  
ATOM    426  N   ASP A  26      26.354  17.912 -20.695  1.00 85.83           N  
ATOM    427  H   ASP A  26      27.079  18.507 -21.070  1.00 85.83           H  
ATOM    428  CA  ASP A  26      26.680  17.006 -19.596  1.00 85.83           C  
ATOM    429  HA  ASP A  26      26.409  15.994 -19.898  1.00 85.83           H  
ATOM    430  C   ASP A  26      25.913  17.399 -18.312  1.00 85.83           C  
ATOM    431  CB  ASP A  26      28.198  16.991 -19.380  1.00 85.83           C  
ATOM    432  HB2 ASP A  26      28.682  16.696 -20.311  1.00 85.83           H  
ATOM    433  HB3 ASP A  26      28.533  17.998 -19.132  1.00 85.83           H  
ATOM    434  O   ASP A  26      26.183  18.462 -17.730  1.00 85.83           O  
ATOM    435  CG  ASP A  26      28.647  16.032 -18.271  1.00 85.83           C  
ATOM    436  OD1 ASP A  26      27.788  15.349 -17.663  1.00 85.83           O  
ATOM    437  OD2 ASP A  26      29.860  16.051 -17.972  1.00 85.83           O  
ATOM    438  N   PRO A  27      24.994  16.553 -17.804  1.00 86.81           N  
ATOM    439  CA  PRO A  27      24.260  16.839 -16.574  1.00 86.81           C  
ATOM    440  HA  PRO A  27      23.721  17.776 -16.715  1.00 86.81           H  
ATOM    441  C   PRO A  27      25.161  16.962 -15.340  1.00 86.81           C  
ATOM    442  CB  PRO A  27      23.265  15.689 -16.403  1.00 86.81           C  
ATOM    443  HB2 PRO A  27      22.296  16.063 -16.073  1.00 86.81           H  
ATOM    444  HB3 PRO A  27      23.659  14.953 -15.702  1.00 86.81           H  
ATOM    445  O   PRO A  27      24.787  17.609 -14.358  1.00 86.81           O  
ATOM    446  CG  PRO A  27      23.171  15.056 -17.785  1.00 86.81           C  
ATOM    447  HG2 PRO A  27      22.441  15.604 -18.380  1.00 86.81           H  
ATOM    448  HG3 PRO A  27      22.922  13.996 -17.738  1.00 86.81           H  
ATOM    449  CD  PRO A  27      24.555  15.285 -18.366  1.00 86.81           C  
ATOM    450  HD2 PRO A  27      24.494  15.293 -19.454  1.00 86.81           H  
ATOM    451  HD3 PRO A  27      25.229  14.493 -18.040  1.00 86.81           H  
ATOM    452  N   LYS A  28      26.372  16.388 -15.375  1.00 87.92           N  
ATOM    453  H   LYS A  28      26.655  15.901 -16.214  1.00 87.92           H  
ATOM    454  CA  LYS A  28      27.365  16.552 -14.305  1.00 87.92           C  
ATOM    455  HA  LYS A  28      26.887  16.367 -13.343  1.00 87.92           H  
ATOM    456  C   LYS A  28      27.937  17.967 -14.252  1.00 87.92           C  
ATOM    457  CB  LYS A  28      28.514  15.555 -14.484  1.00 87.92           C  
ATOM    458  HB2 LYS A  28      29.232  15.717 -13.680  1.00 87.92           H  
ATOM    459  HB3 LYS A  28      29.025  15.752 -15.427  1.00 87.92           H  
ATOM    460  O   LYS A  28      28.407  18.380 -13.194  1.00 87.92           O  
ATOM    461  CG  LYS A  28      28.057  14.093 -14.441  1.00 87.92           C  
ATOM    462  HG2 LYS A  28      27.379  13.886 -15.269  1.00 87.92           H  
ATOM    463  HG3 LYS A  28      27.545  13.898 -13.499  1.00 87.92           H  
ATOM    464  CD  LYS A  28      29.286  13.188 -14.555  1.00 87.92           C  
ATOM    465  HD2 LYS A  28      29.958  13.396 -13.722  1.00 87.92           H  
ATOM    466  HD3 LYS A  28      29.799  13.402 -15.492  1.00 87.92           H  
ATOM    467  CE  LYS A  28      28.868  11.718 -14.524  1.00 87.92           C  
ATOM    468  HE2 LYS A  28      28.230  11.553 -13.656  1.00 87.92           H  
ATOM    469  HE3 LYS A  28      28.291  11.507 -15.424  1.00 87.92           H  
ATOM    470  NZ  LYS A  28      30.059  10.840 -14.445  1.00 87.92           N  
ATOM    471  HZ1 LYS A  28      29.794   9.869 -14.524  1.00 87.92           H  
ATOM    472  HZ2 LYS A  28      30.510  10.978 -13.552  1.00 87.92           H  
ATOM    473  HZ3 LYS A  28      30.708  11.063 -15.186  1.00 87.92           H  
ATOM    474  N   LYS A  29      27.882  18.718 -15.357  1.00 87.99           N  
ATOM    475  H   LYS A  29      27.491  18.295 -16.186  1.00 87.99           H  
ATOM    476  CA  LYS A  29      28.318  20.121 -15.425  1.00 87.99           C  
ATOM    477  HA  LYS A  29      29.042  20.314 -14.634  1.00 87.99           H  
ATOM    478  C   LYS A  29      27.165  21.091 -15.184  1.00 87.99           C  
ATOM    479  CB  LYS A  29      29.006  20.394 -16.773  1.00 87.99           C  
ATOM    480  HB2 LYS A  29      28.339  20.114 -17.588  1.00 87.99           H  
ATOM    481  HB3 LYS A  29      29.211  21.461 -16.850  1.00 87.99           H  
ATOM    482  O   LYS A  29      27.339  22.055 -14.442  1.00 87.99           O  
ATOM    483  CG  LYS A  29      30.330  19.626 -16.909  1.00 87.99           C  
ATOM    484  HG2 LYS A  29      30.981  19.877 -16.072  1.00 87.99           H  
ATOM    485  HG3 LYS A  29      30.132  18.554 -16.890  1.00 87.99           H  
ATOM    486  CD  LYS A  29      31.038  19.983 -18.222  1.00 87.99           C  
ATOM    487  HD2 LYS A  29      30.369  19.773 -19.056  1.00 87.99           H  
ATOM    488  HD3 LYS A  29      31.287  21.044 -18.221  1.00 87.99           H  
ATOM    489  CE  LYS A  29      32.315  19.146 -18.370  1.00 87.99           C  
ATOM    490  HE2 LYS A  29      32.960  19.330 -17.510  1.00 87.99           H  
ATOM    491  HE3 LYS A  29      32.032  18.093 -18.355  1.00 87.99           H  
ATOM    492  NZ  LYS A  29      33.037  19.460 -19.631  1.00 87.99           N  
ATOM    493  HZ1 LYS A  29      33.316  20.430 -19.661  1.00 87.99           H  
ATOM    494  HZ2 LYS A  29      33.863  18.886 -19.718  1.00 87.99           H  
ATOM    495  HZ3 LYS A  29      32.447  19.269 -20.428  1.00 87.99           H  
ATOM    496  N   TYR A  30      25.993  20.817 -15.756  1.00 89.63           N  
ATOM    497  H   TYR A  30      25.959  20.024 -16.380  1.00 89.63           H  
ATOM    498  CA  TYR A  30      24.889  21.787 -15.827  1.00 89.63           C  
ATOM    499  HA  TYR A  30      25.230  22.744 -15.432  1.00 89.63           H  
ATOM    500  C   TYR A  30      23.648  21.422 -15.007  1.00 89.63           C  
ATOM    501  CB  TYR A  30      24.536  22.013 -17.302  1.00 89.63           C  
ATOM    502  HB2 TYR A  30      24.151  21.084 -17.723  1.00 89.63           H  
ATOM    503  HB3 TYR A  30      23.746  22.761 -17.372  1.00 89.63           H  
ATOM    504  O   TYR A  30      22.677  22.180 -14.992  1.00 89.63           O  
ATOM    505  CG  TYR A  30      25.717  22.493 -18.119  1.00 89.63           C  
ATOM    506  CD1 TYR A  30      26.214  23.798 -17.928  1.00 89.63           C  
ATOM    507  HD1 TYR A  30      25.735  24.462 -17.224  1.00 89.63           H  
ATOM    508  CD2 TYR A  30      26.343  21.626 -19.034  1.00 89.63           C  
ATOM    509  HD2 TYR A  30      25.965  20.625 -19.182  1.00 89.63           H  
ATOM    510  CE1 TYR A  30      27.336  24.240 -18.654  1.00 89.63           C  
ATOM    511  HE1 TYR A  30      27.714  25.241 -18.511  1.00 89.63           H  
ATOM    512  CE2 TYR A  30      27.467  22.063 -19.758  1.00 89.63           C  
ATOM    513  HE2 TYR A  30      27.948  21.414 -20.475  1.00 89.63           H  
ATOM    514  OH  TYR A  30      29.055  23.775 -20.269  1.00 89.63           O  
ATOM    515  HH  TYR A  30      29.255  24.705 -20.135  1.00 89.63           H  
ATOM    516  CZ  TYR A  30      27.964  23.370 -19.571  1.00 89.63           C  
ATOM    517  N   GLY A  31      23.656  20.275 -14.328  1.00 87.07           N  
ATOM    518  H   GLY A  31      24.447  19.654 -14.429  1.00 87.07           H  
ATOM    519  CA  GLY A  31      22.426  19.701 -13.799  1.00 87.07           C  
ATOM    520  HA2 GLY A  31      22.656  18.878 -13.122  1.00 87.07           H  
ATOM    521  HA3 GLY A  31      21.875  20.461 -13.245  1.00 87.07           H  
ATOM    522  C   GLY A  31      21.533  19.165 -14.916  1.00 87.07           C  
ATOM    523  O   GLY A  31      21.883  19.173 -16.098  1.00 87.07           O  
ATOM    524  N   GLY A  32      20.364  18.669 -14.540  1.00 89.63           N  
ATOM    525  H   GLY A  32      20.067  18.772 -13.581  1.00 89.63           H  
ATOM    526  CA  GLY A  32      19.486  17.972 -15.470  1.00 89.63           C  
ATOM    527  HA2 GLY A  32      19.911  16.994 -15.698  1.00 89.63           H  
ATOM    528  HA3 GLY A  32      19.411  18.529 -16.404  1.00 89.63           H  
ATOM    529  C   GLY A  32      18.093  17.765 -14.912  1.00 89.63           C  
ATOM    530  O   GLY A  32      17.828  18.083 -13.753  1.00 89.63           O  
ATOM    531  N   PHE A  33      17.208  17.209 -15.730  1.00 88.76           N  
ATOM    532  H   PHE A  33      17.515  16.921 -16.648  1.00 88.76           H  
ATOM    533  CA  PHE A  33      15.941  16.680 -15.229  1.00 88.76           C  
ATOM    534  HA  PHE A  33      15.434  17.452 -14.650  1.00 88.76           H  
ATOM    535  C   PHE A  33      16.217  15.493 -14.299  1.00 88.76           C  
ATOM    536  CB  PHE A  33      15.040  16.289 -16.400  1.00 88.76           C  
ATOM    537  HB2 PHE A  33      14.100  15.906 -16.002  1.00 88.76           H  
ATOM    538  HB3 PHE A  33      15.506  15.478 -16.959  1.00 88.76           H  
ATOM    539  O   PHE A  33      17.168  14.744 -14.534  1.00 88.76           O  
ATOM    540  CG  PHE A  33      14.725  17.431 -17.341  1.00 88.76           C  
ATOM    541  CD1 PHE A  33      13.869  18.456 -16.903  1.00 88.76           C  
ATOM    542  HD1 PHE A  33      13.449  18.429 -15.908  1.00 88.76           H  
ATOM    543  CD2 PHE A  33      15.240  17.456 -18.653  1.00 88.76           C  
ATOM    544  HD2 PHE A  33      15.889  16.667 -19.003  1.00 88.76           H  
ATOM    545  CE1 PHE A  33      13.505  19.491 -17.777  1.00 88.76           C  
ATOM    546  HE1 PHE A  33      12.783  20.230 -17.460  1.00 88.76           H  
ATOM    547  CE2 PHE A  33      14.867  18.491 -19.530  1.00 88.76           C  
ATOM    548  HE2 PHE A  33      15.202  18.477 -20.557  1.00 88.76           H  
ATOM    549  CZ  PHE A  33      13.999  19.506 -19.093  1.00 88.76           C  
ATOM    550  HZ  PHE A  33      13.662  20.268 -19.781  1.00 88.76           H  
ATOM    551  N   ASP A  34      15.421  15.331 -13.237  1.00 83.30           N  
ATOM    552  H   ASP A  34      14.686  16.009 -13.094  1.00 83.30           H  
ATOM    553  CA  ASP A  34      15.729  14.391 -12.147  1.00 83.30           C  
ATOM    554  HA  ASP A  34      16.670  14.699 -11.691  1.00 83.30           H  
ATOM    555  C   ASP A  34      15.926  12.948 -12.622  1.00 83.30           C  
ATOM    556  CB  ASP A  34      14.632  14.439 -11.062  1.00 83.30           C  
ATOM    557  HB2 ASP A  34      14.648  15.413 -10.573  1.00 83.30           H  
ATOM    558  HB3 ASP A  34      13.659  14.333 -11.543  1.00 83.30           H  
ATOM    559  O   ASP A  34      16.979  12.349 -12.394  1.00 83.30           O  
ATOM    560  CG  ASP A  34      14.780  13.331  -9.997  1.00 83.30           C  
ATOM    561  OD1 ASP A  34      15.916  13.063  -9.538  1.00 83.30           O  
ATOM    562  OD2 ASP A  34      13.753  12.683  -9.669  1.00 83.30           O  
ATOM    563  N   SER A  35      14.882  12.381 -13.223  1.00 82.71           N  
ATOM    564  H   SER A  35      14.074  12.951 -13.429  1.00 82.71           H  
ATOM    565  CA  SER A  35      14.847  10.979 -13.621  1.00 82.71           C  
ATOM    566  HA  SER A  35      15.836  10.725 -14.003  1.00 82.71           H  
ATOM    567  C   SER A  35      13.826  10.740 -14.735  1.00 82.71           C  
ATOM    568  CB  SER A  35      14.556  10.074 -12.409  1.00 82.71           C  
ATOM    569  HB2 SER A  35      14.318   9.069 -12.758  1.00 82.71           H  
ATOM    570  HB3 SER A  35      15.460  10.016 -11.803  1.00 82.71           H  
ATOM    571  O   SER A  35      12.817  11.454 -14.806  1.00 82.71           O  
ATOM    572  OG  SER A  35      13.496  10.538 -11.580  1.00 82.71           O  
ATOM    573  HG  SER A  35      13.803  11.339 -11.149  1.00 82.71           H  
ATOM    574  N   PRO A  36      14.068   9.749 -15.610  1.00 86.74           N  
ATOM    575  CA  PRO A  36      13.102   9.347 -16.623  1.00 86.74           C  
ATOM    576  HA  PRO A  36      12.841  10.191 -17.260  1.00 86.74           H  
ATOM    577  C   PRO A  36      11.836   8.789 -15.972  1.00 86.74           C  
ATOM    578  CB  PRO A  36      13.801   8.277 -17.457  1.00 86.74           C  
ATOM    579  HB2 PRO A  36      14.324   8.732 -18.299  1.00 86.74           H  
ATOM    580  HB3 PRO A  36      13.096   7.528 -17.817  1.00 86.74           H  
ATOM    581  O   PRO A  36      11.888   8.158 -14.913  1.00 86.74           O  
ATOM    582  CG  PRO A  36      14.838   7.685 -16.509  1.00 86.74           C  
ATOM    583  HG2 PRO A  36      14.372   6.922 -15.886  1.00 86.74           H  
ATOM    584  HG3 PRO A  36      15.694   7.274 -17.046  1.00 86.74           H  
ATOM    585  CD  PRO A  36      15.235   8.872 -15.639  1.00 86.74           C  
ATOM    586  HD2 PRO A  36      16.080   9.395 -16.086  1.00 86.74           H  
ATOM    587  HD3 PRO A  36      15.505   8.519 -14.644  1.00 86.74           H  
ATOM    588  N   ILE A  37      10.695   8.984 -16.627  1.00 88.11           N  
ATOM    589  H   ILE A  37      10.719   9.471 -17.512  1.00 88.11           H  
ATOM    590  CA  ILE A  37       9.447   8.340 -16.226  1.00 88.11           C  
ATOM    591  HA  ILE A  37       9.424   8.283 -15.138  1.00 88.11           H  
ATOM    592  C   ILE A  37       9.454   6.901 -16.750  1.00 88.11           C  
ATOM    593  CB  ILE A  37       8.230   9.191 -16.655  1.00 88.11           C  
ATOM    594  HB  ILE A  37       8.349   9.486 -17.697  1.00 88.11           H  
ATOM    595  O   ILE A  37       9.722   6.647 -17.926  1.00 88.11           O  
ATOM    596  CG1 ILE A  37       8.185  10.454 -15.760  1.00 88.11           C  
ATOM    597 HG12 ILE A  37       7.891  10.158 -14.753  1.00 88.11           H  
ATOM    598 HG13 ILE A  37       9.180  10.892 -15.687  1.00 88.11           H  
ATOM    599  CG2 ILE A  37       6.920   8.395 -16.500  1.00 88.11           C  
ATOM    600 HG21 ILE A  37       6.068   9.005 -16.799  1.00 88.11           H  
ATOM    601 HG22 ILE A  37       6.926   7.519 -17.149  1.00 88.11           H  
ATOM    602 HG23 ILE A  37       6.785   8.071 -15.468  1.00 88.11           H  
ATOM    603  CD1 ILE A  37       7.244  11.568 -16.228  1.00 88.11           C  
ATOM    604 HD11 ILE A  37       7.697  12.078 -17.078  1.00 88.11           H  
ATOM    605 HD12 ILE A  37       7.130  12.297 -15.426  1.00 88.11           H  
ATOM    606 HD13 ILE A  37       6.260  11.182 -16.496  1.00 88.11           H  
ATOM    607  N   VAL A  38       9.171   5.952 -15.856  1.00 90.64           N  
ATOM    608  H   VAL A  38       8.963   6.239 -14.910  1.00 90.64           H  
ATOM    609  CA  VAL A  38       8.981   4.537 -16.196  1.00 90.64           C  
ATOM    610  HA  VAL A  38       9.748   4.227 -16.905  1.00 90.64           H  
ATOM    611  C   VAL A  38       7.617   4.376 -16.863  1.00 90.64           C  
ATOM    612  CB  VAL A  38       9.149   3.629 -14.965  1.00 90.64           C  
ATOM    613  HB  VAL A  38       8.445   3.932 -14.190  1.00 90.64           H  
ATOM    614  O   VAL A  38       6.607   4.786 -16.296  1.00 90.64           O  
ATOM    615  CG1 VAL A  38       8.906   2.154 -15.305  1.00 90.64           C  
ATOM    616 HG11 VAL A  38       9.558   1.841 -16.119  1.00 90.64           H  
ATOM    617 HG12 VAL A  38       9.099   1.530 -14.433  1.00 90.64           H  
ATOM    618 HG13 VAL A  38       7.868   2.002 -15.602  1.00 90.64           H  
ATOM    619  CG2 VAL A  38      10.577   3.744 -14.407  1.00 90.64           C  
ATOM    620 HG21 VAL A  38      10.688   3.094 -13.539  1.00 90.64           H  
ATOM    621 HG22 VAL A  38      10.786   4.768 -14.100  1.00 90.64           H  
ATOM    622 HG23 VAL A  38      11.298   3.447 -15.168  1.00 90.64           H  
ATOM    623  N   ALA A  39       7.593   3.800 -18.064  1.00 91.79           N  
ATOM    624  H   ALA A  39       8.450   3.417 -18.435  1.00 91.79           H  
ATOM    625  CA  ALA A  39       6.369   3.517 -18.804  1.00 91.79           C  
ATOM    626  HA  ALA A  39       5.688   4.363 -18.711  1.00 91.79           H  
ATOM    627  C   ALA A  39       5.657   2.277 -18.242  1.00 91.79           C  
ATOM    628  CB  ALA A  39       6.732   3.336 -20.286  1.00 91.79           C  
ATOM    629  HB1 ALA A  39       5.823   3.185 -20.868  1.00 91.79           H  
ATOM    630  HB2 ALA A  39       7.382   2.470 -20.414  1.00 91.79           H  
ATOM    631  HB3 ALA A  39       7.251   4.221 -20.654  1.00 91.79           H  
ATOM    632  O   ALA A  39       4.454   2.306 -17.994  1.00 91.79           O  
ATOM    633  N   TYR A  40       6.408   1.197 -18.032  1.00 94.52           N  
ATOM    634  H   TYR A  40       7.389   1.242 -18.270  1.00 94.52           H  
ATOM    635  CA  TYR A  40       5.940  -0.069 -17.467  1.00 94.52           C  
ATOM    636  HA  TYR A  40       5.266   0.129 -16.633  1.00 94.52           H  
ATOM    637  C   TYR A  40       7.132  -0.866 -16.922  1.00 94.52           C  
ATOM    638  CB  TYR A  40       5.166  -0.861 -18.535  1.00 94.52           C  
ATOM    639  HB2 TYR A  40       4.213  -0.362 -18.705  1.00 94.52           H  
ATOM    640  HB3 TYR A  40       4.929  -1.853 -18.150  1.00 94.52           H  
ATOM    641  O   TYR A  40       8.286  -0.492 -17.153  1.00 94.52           O  
ATOM    642  CG  TYR A  40       5.868  -1.023 -19.870  1.00 94.52           C  
ATOM    643  CD1 TYR A  40       5.545  -0.169 -20.944  1.00 94.52           C  
ATOM    644  HD1 TYR A  40       4.823   0.621 -20.798  1.00 94.52           H  
ATOM    645  CD2 TYR A  40       6.815  -2.048 -20.047  1.00 94.52           C  
ATOM    646  HD2 TYR A  40       7.063  -2.709 -19.229  1.00 94.52           H  
ATOM    647  CE1 TYR A  40       6.143  -0.363 -22.204  1.00 94.52           C  
ATOM    648  HE1 TYR A  40       5.888   0.268 -23.043  1.00 94.52           H  
ATOM    649  CE2 TYR A  40       7.421  -2.238 -21.301  1.00 94.52           C  
ATOM    650  HE2 TYR A  40       8.131  -3.037 -21.459  1.00 94.52           H  
ATOM    651  OH  TYR A  40       7.580  -1.668 -23.608  1.00 94.52           O  
ATOM    652  HH  TYR A  40       7.116  -1.229 -24.324  1.00 94.52           H  
ATOM    653  CZ  TYR A  40       7.075  -1.407 -22.382  1.00 94.52           C  
ATOM    654  N   ALA A  41       6.869  -1.946 -16.187  1.00 96.87           N  
ATOM    655  H   ALA A  41       5.914  -2.262 -16.099  1.00 96.87           H  
ATOM    656  CA  ALA A  41       7.907  -2.911 -15.841  1.00 96.87           C  
ATOM    657  HA  ALA A  41       8.884  -2.453 -15.999  1.00 96.87           H  
ATOM    658  C   ALA A  41       7.825  -4.140 -16.748  1.00 96.87           C  
ATOM    659  CB  ALA A  41       7.821  -3.295 -14.365  1.00 96.87           C  
ATOM    660  HB1 ALA A  41       7.006  -4.008 -14.238  1.00 96.87           H  
ATOM    661  HB2 ALA A  41       7.665  -2.411 -13.745  1.00 96.87           H  
ATOM    662  HB3 ALA A  41       8.747  -3.785 -14.066  1.00 96.87           H  
ATOM    663  O   ALA A  41       6.796  -4.401 -17.371  1.00 96.87           O  
ATOM    664  N   VAL A  42       8.906  -4.903 -16.801  1.00 97.04           N  
ATOM    665  H   VAL A  42       9.746  -4.590 -16.336  1.00 97.04           H  
ATOM    666  CA  VAL A  42       8.961  -6.201 -17.467  1.00 97.04           C  
ATOM    667  HA  VAL A  42       7.944  -6.528 -17.682  1.00 97.04           H  
ATOM    668  C   VAL A  42       9.565  -7.216 -16.505  1.00 97.04           C  
ATOM    669  CB  VAL A  42       9.705  -6.126 -18.816  1.00 97.04           C  
ATOM    670  HB  VAL A  42       9.716  -7.121 -19.261  1.00 97.04           H  
ATOM    671  O   VAL A  42      10.583  -6.929 -15.877  1.00 97.04           O  
ATOM    672  CG1 VAL A  42       8.961  -5.179 -19.765  1.00 97.04           C  
ATOM    673 HG11 VAL A  42       7.947  -5.543 -19.933  1.00 97.04           H  
ATOM    674 HG12 VAL A  42       9.477  -5.135 -20.724  1.00 97.04           H  
ATOM    675 HG13 VAL A  42       8.930  -4.171 -19.353  1.00 97.04           H  
ATOM    676  CG2 VAL A  42      11.147  -5.621 -18.717  1.00 97.04           C  
ATOM    677 HG21 VAL A  42      11.609  -5.635 -19.704  1.00 97.04           H  
ATOM    678 HG22 VAL A  42      11.177  -4.606 -18.321  1.00 97.04           H  
ATOM    679 HG23 VAL A  42      11.715  -6.284 -18.063  1.00 97.04           H  
ATOM    680  N   LEU A  43       8.919  -8.369 -16.351  1.00 97.30           N  
ATOM    681  H   LEU A  43       8.089  -8.530 -16.903  1.00 97.30           H  
ATOM    682  CA  LEU A  43       9.516  -9.523 -15.685  1.00 97.30           C  
ATOM    683  HA  LEU A  43      10.051  -9.188 -14.796  1.00 97.30           H  
ATOM    684  C   LEU A  43      10.526 -10.152 -16.637  1.00 97.30           C  
ATOM    685  CB  LEU A  43       8.422 -10.525 -15.280  1.00 97.30           C  
ATOM    686  HB2 LEU A  43       7.698 -10.029 -14.633  1.00 97.30           H  
ATOM    687  HB3 LEU A  43       7.910 -10.840 -16.189  1.00 97.30           H  
ATOM    688  O   LEU A  43      10.204 -10.391 -17.800  1.00 97.30           O  
ATOM    689  CG  LEU A  43       8.953 -11.788 -14.572  1.00 97.30           C  
ATOM    690  HG  LEU A  43       9.748 -12.242 -15.163  1.00 97.30           H  
ATOM    691  CD1 LEU A  43       9.494 -11.485 -13.173  1.00 97.30           C  
ATOM    692 HD11 LEU A  43      10.363 -10.830 -13.241  1.00 97.30           H  
ATOM    693 HD12 LEU A  43       8.722 -11.012 -12.566  1.00 97.30           H  
ATOM    694 HD13 LEU A  43       9.805 -12.414 -12.696  1.00 97.30           H  
ATOM    695  CD2 LEU A  43       7.831 -12.814 -14.437  1.00 97.30           C  
ATOM    696 HD21 LEU A  43       8.199 -13.705 -13.930  1.00 97.30           H  
ATOM    697 HD22 LEU A  43       7.493 -13.107 -15.431  1.00 97.30           H  
ATOM    698 HD23 LEU A  43       6.994 -12.397 -13.876  1.00 97.30           H  
ATOM    699  N   ILE A  44      11.734 -10.401 -16.143  1.00 96.81           N  
ATOM    700  H   ILE A  44      11.933 -10.122 -15.193  1.00 96.81           H  
ATOM    701  CA  ILE A  44      12.823 -10.998 -16.912  1.00 96.81           C  
ATOM    702  HA  ILE A  44      12.442 -11.360 -17.867  1.00 96.81           H  
ATOM    703  C   ILE A  44      13.374 -12.186 -16.135  1.00 96.81           C  
ATOM    704  CB  ILE A  44      13.933  -9.964 -17.195  1.00 96.81           C  
ATOM    705  HB  ILE A  44      14.329  -9.631 -16.235  1.00 96.81           H  
ATOM    706  O   ILE A  44      13.613 -12.083 -14.930  1.00 96.81           O  
ATOM    707  CG1 ILE A  44      13.389  -8.737 -17.958  1.00 96.81           C  
ATOM    708 HG12 ILE A  44      13.251  -8.981 -19.011  1.00 96.81           H  
ATOM    709 HG13 ILE A  44      12.427  -8.423 -17.552  1.00 96.81           H  
ATOM    710  CG2 ILE A  44      15.081 -10.605 -18.003  1.00 96.81           C  
ATOM    711 HG21 ILE A  44      15.865  -9.878 -18.219  1.00 96.81           H  
ATOM    712 HG22 ILE A  44      14.704 -11.009 -18.942  1.00 96.81           H  
ATOM    713 HG23 ILE A  44      15.550 -11.404 -17.429  1.00 96.81           H  
ATOM    714  CD1 ILE A  44      14.333  -7.548 -17.813  1.00 96.81           C  
ATOM    715 HD11 ILE A  44      14.425  -7.297 -16.757  1.00 96.81           H  
ATOM    716 HD12 ILE A  44      13.931  -6.697 -18.364  1.00 96.81           H  
ATOM    717 HD13 ILE A  44      15.324  -7.789 -18.196  1.00 96.81           H  
ATOM    718  N   VAL A  45      13.621 -13.280 -16.854  1.00 96.92           N  
ATOM    719  H   VAL A  45      13.368 -13.272 -17.832  1.00 96.92           H  
ATOM    720  CA  VAL A  45      14.444 -14.404 -16.406  1.00 96.92           C  
ATOM    721  HA  VAL A  45      14.788 -14.209 -15.390  1.00 96.92           H  
ATOM    722  C   VAL A  45      15.659 -14.482 -17.328  1.00 96.92           C  
ATOM    723  CB  VAL A  45      13.644 -15.718 -16.375  1.00 96.92           C  
ATOM    724  HB  VAL A  45      13.295 -15.959 -17.379  1.00 96.92           H  
ATOM    725  O   VAL A  45      15.509 -14.636 -18.539  1.00 96.92           O  
ATOM    726  CG1 VAL A  45      14.510 -16.872 -15.857  1.00 96.92           C  
ATOM    727 HG11 VAL A  45      13.919 -17.787 -15.811  1.00 96.92           H  
ATOM    728 HG12 VAL A  45      14.890 -16.639 -14.862  1.00 96.92           H  
ATOM    729 HG13 VAL A  45      15.351 -17.045 -16.529  1.00 96.92           H  
ATOM    730  CG2 VAL A  45      12.418 -15.601 -15.462  1.00 96.92           C  
ATOM    731 HG21 VAL A  45      12.737 -15.329 -14.456  1.00 96.92           H  
ATOM    732 HG22 VAL A  45      11.732 -14.846 -15.845  1.00 96.92           H  
ATOM    733 HG23 VAL A  45      11.889 -16.554 -15.430  1.00 96.92           H  
ATOM    734  N   ALA A  46      16.853 -14.294 -16.775  1.00 97.31           N  
ATOM    735  H   ALA A  46      16.915 -14.212 -15.770  1.00 97.31           H  
ATOM    736  CA  ALA A  46      18.103 -14.201 -17.532  1.00 97.31           C  
ATOM    737  HA  ALA A  46      18.113 -14.932 -18.341  1.00 97.31           H  
ATOM    738  C   ALA A  46      19.301 -14.482 -16.618  1.00 97.31           C  
ATOM    739  CB  ALA A  46      18.193 -12.784 -18.125  1.00 97.31           C  
ATOM    740  HB1 ALA A  46      17.335 -12.595 -18.770  1.00 97.31           H  
ATOM    741  HB2 ALA A  46      18.209 -12.046 -17.322  1.00 97.31           H  
ATOM    742  HB3 ALA A  46      19.099 -12.685 -18.723  1.00 97.31           H  
ATOM    743  O   ALA A  46      19.135 -14.705 -15.420  1.00 97.31           O  
ATOM    744  N   GLU A  47      20.512 -14.402 -17.151  1.00 96.82           N  
ATOM    745  H   GLU A  47      20.592 -14.286 -18.151  1.00 96.82           H  
ATOM    746  CA  GLU A  47      21.745 -14.346 -16.376  1.00 96.82           C  
ATOM    747  HA  GLU A  47      21.520 -14.595 -15.339  1.00 96.82           H  
ATOM    748  C   GLU A  47      22.350 -12.944 -16.390  1.00 96.82           C  
ATOM    749  CB  GLU A  47      22.756 -15.378 -16.872  1.00 96.82           C  
ATOM    750  HB2 GLU A  47      23.621 -15.311 -16.211  1.00 96.82           H  
ATOM    751  HB3 GLU A  47      23.070 -15.138 -17.888  1.00 96.82           H  
ATOM    752  O   GLU A  47      22.220 -12.195 -17.356  1.00 96.82           O  
ATOM    753  CG  GLU A  47      22.187 -16.803 -16.829  1.00 96.82           C  
ATOM    754  HG2 GLU A  47      21.531 -16.888 -15.963  1.00 96.82           H  
ATOM    755  HG3 GLU A  47      21.589 -16.989 -17.721  1.00 96.82           H  
ATOM    756  CD  GLU A  47      23.299 -17.844 -16.703  1.00 96.82           C  
ATOM    757  OE1 GLU A  47      23.043 -18.806 -15.941  1.00 96.82           O  
ATOM    758  OE2 GLU A  47      24.434 -17.554 -17.151  1.00 96.82           O  
ATOM    759  N   ILE A  48      23.028 -12.562 -15.311  1.00 95.05           N  
ATOM    760  H   ILE A  48      23.053 -13.184 -14.515  1.00 95.05           H  
ATOM    761  CA  ILE A  48      23.763 -11.296 -15.245  1.00 95.05           C  
ATOM    762  HA  ILE A  48      24.058 -11.032 -16.261  1.00 95.05           H  
ATOM    763  C   ILE A  48      25.050 -11.464 -14.442  1.00 95.05           C  
ATOM    764  CB  ILE A  48      22.844 -10.163 -14.731  1.00 95.05           C  
ATOM    765  HB  ILE A  48      21.937 -10.183 -15.336  1.00 95.05           H  
ATOM    766  O   ILE A  48      25.105 -12.205 -13.455  1.00 95.05           O  
ATOM    767  CG1 ILE A  48      23.495  -8.777 -14.925  1.00 95.05           C  
ATOM    768 HG12 ILE A  48      24.375  -8.685 -14.289  1.00 95.05           H  
ATOM    769 HG13 ILE A  48      23.817  -8.687 -15.963  1.00 95.05           H  
ATOM    770  CG2 ILE A  48      22.436 -10.381 -13.269  1.00 95.05           C  
ATOM    771 HG21 ILE A  48      22.126 -11.416 -13.125  1.00 95.05           H  
ATOM    772 HG22 ILE A  48      23.291 -10.162 -12.630  1.00 95.05           H  
ATOM    773 HG23 ILE A  48      21.597  -9.728 -13.028  1.00 95.05           H  
ATOM    774  CD1 ILE A  48      22.555  -7.602 -14.626  1.00 95.05           C  
ATOM    775 HD11 ILE A  48      21.647  -7.693 -15.223  1.00 95.05           H  
ATOM    776 HD12 ILE A  48      22.297  -7.576 -13.568  1.00 95.05           H  
ATOM    777 HD13 ILE A  48      23.053  -6.668 -14.887  1.00 95.05           H  
ATOM    778  N   GLU A  49      26.103 -10.765 -14.858  1.00 93.31           N  
ATOM    779  H   GLU A  49      26.006 -10.184 -15.679  1.00 93.31           H  
ATOM    780  CA  GLU A  49      27.373 -10.749 -14.135  1.00 93.31           C  
ATOM    781  HA  GLU A  49      27.668 -11.776 -13.923  1.00 93.31           H  
ATOM    782  C   GLU A  49      27.210 -10.005 -12.801  1.00 93.31           C  
ATOM    783  CB  GLU A  49      28.480 -10.112 -14.990  1.00 93.31           C  
ATOM    784  HB2 GLU A  49      28.173  -9.112 -15.296  1.00 93.31           H  
ATOM    785  HB3 GLU A  49      29.378 -10.029 -14.377  1.00 93.31           H  
ATOM    786  O   GLU A  49      26.912  -8.808 -12.767  1.00 93.31           O  
ATOM    787  CG  GLU A  49      28.804 -10.953 -16.234  1.00 93.31           C  
ATOM    788  HG2 GLU A  49      27.911 -11.016 -16.856  1.00 93.31           H  
ATOM    789  HG3 GLU A  49      29.059 -11.964 -15.918  1.00 93.31           H  
ATOM    790  CD  GLU A  49      29.949 -10.387 -17.091  1.00 93.31           C  
ATOM    791  OE1 GLU A  49      30.204 -11.012 -18.150  1.00 93.31           O  
ATOM    792  OE2 GLU A  49      30.539  -9.338 -16.731  1.00 93.31           O  
ATOM    793  N   LYS A  50      27.422 -10.700 -11.674  1.00 86.21           N  
ATOM    794  H   LYS A  50      27.612 -11.688 -11.766  1.00 86.21           H  
ATOM    795  CA  LYS A  50      27.365 -10.101 -10.327  1.00 86.21           C  
ATOM    796  HA  LYS A  50      27.291  -9.020 -10.451  1.00 86.21           H  
ATOM    797  C   LYS A  50      28.647 -10.338  -9.531  1.00 86.21           C  
ATOM    798  CB  LYS A  50      26.106 -10.561  -9.556  1.00 86.21           C  
ATOM    799  HB2 LYS A  50      26.231 -10.320  -8.500  1.00 86.21           H  
ATOM    800  HB3 LYS A  50      25.992 -11.640  -9.656  1.00 86.21           H  
ATOM    801  O   LYS A  50      29.242 -11.414  -9.547  1.00 86.21           O  
ATOM    802  CG  LYS A  50      24.834  -9.853 -10.057  1.00 86.21           C  
ATOM    803  HG2 LYS A  50      24.694 -10.143 -11.099  1.00 86.21           H  
ATOM    804  HG3 LYS A  50      24.995  -8.776 -10.021  1.00 86.21           H  
ATOM    805  CD  LYS A  50      23.554 -10.187  -9.261  1.00 86.21           C  
ATOM    806  HD2 LYS A  50      23.340 -11.251  -9.367  1.00 86.21           H  
ATOM    807  HD3 LYS A  50      23.704  -9.947  -8.208  1.00 86.21           H  
ATOM    808  CE  LYS A  50      22.371  -9.363  -9.815  1.00 86.21           C  
ATOM    809  HE2 LYS A  50      22.318  -9.539 -10.890  1.00 86.21           H  
ATOM    810  HE3 LYS A  50      22.584  -8.303  -9.683  1.00 86.21           H  
ATOM    811  NZ  LYS A  50      21.045  -9.696  -9.219  1.00 86.21           N  
ATOM    812  HZ1 LYS A  50      20.808 -10.662  -9.393  1.00 86.21           H  
ATOM    813  HZ2 LYS A  50      20.998  -9.497  -8.229  1.00 86.21           H  
ATOM    814  HZ3 LYS A  50      20.322  -9.164  -9.681  1.00 86.21           H  
ATOM    815  N   GLY A  51      29.009  -9.333  -8.732  1.00 83.28           N  
ATOM    816  H   GLY A  51      28.502  -8.465  -8.832  1.00 83.28           H  
ATOM    817  CA  GLY A  51      30.146  -9.373  -7.809  1.00 83.28           C  
ATOM    818  HA2 GLY A  51      30.207 -10.363  -7.357  1.00 83.28           H  
ATOM    819  HA3 GLY A  51      29.977  -8.648  -7.013  1.00 83.28           H  
ATOM    820  C   GLY A  51      31.494  -9.061  -8.464  1.00 83.28           C  
ATOM    821  O   GLY A  51      31.592  -8.851  -9.670  1.00 83.28           O  
ATOM    822  N   LYS A  52      32.556  -9.030  -7.648  1.00 83.39           N  
ATOM    823  H   LYS A  52      32.409  -9.211  -6.666  1.00 83.39           H  
ATOM    824  CA  LYS A  52      33.915  -8.670  -8.100  1.00 83.39           C  
ATOM    825  HA  LYS A  52      33.889  -7.685  -8.567  1.00 83.39           H  
ATOM    826  C   LYS A  52      34.465  -9.612  -9.176  1.00 83.39           C  
ATOM    827  CB  LYS A  52      34.890  -8.635  -6.911  1.00 83.39           C  
ATOM    828  HB2 LYS A  52      35.897  -8.506  -7.307  1.00 83.39           H  
ATOM    829  HB3 LYS A  52      34.857  -9.588  -6.383  1.00 83.39           H  
ATOM    830  O   LYS A  52      35.180  -9.168 -10.061  1.00 83.39           O  
ATOM    831  CG  LYS A  52      34.616  -7.489  -5.923  1.00 83.39           C  
ATOM    832  HG2 LYS A  52      34.587  -6.545  -6.467  1.00 83.39           H  
ATOM    833  HG3 LYS A  52      33.656  -7.648  -5.432  1.00 83.39           H  
ATOM    834  CD  LYS A  52      35.730  -7.426  -4.865  1.00 83.39           C  
ATOM    835  HD2 LYS A  52      35.762  -8.371  -4.322  1.00 83.39           H  
ATOM    836  HD3 LYS A  52      36.686  -7.280  -5.368  1.00 83.39           H  
ATOM    837  CE  LYS A  52      35.500  -6.275  -3.875  1.00 83.39           C  
ATOM    838  HE2 LYS A  52      35.422  -5.345  -4.437  1.00 83.39           H  
ATOM    839  HE3 LYS A  52      34.551  -6.438  -3.362  1.00 83.39           H  
ATOM    840  NZ  LYS A  52      36.605  -6.175  -2.883  1.00 83.39           N  
ATOM    841  HZ1 LYS A  52      36.444  -5.414  -2.238  1.00 83.39           H  
ATOM    842  HZ2 LYS A  52      37.488  -6.005  -3.344  1.00 83.39           H  
ATOM    843  HZ3 LYS A  52      36.693  -7.025  -2.346  1.00 83.39           H  
ATOM    844  N   SER A  53      34.116 -10.894  -9.101  1.00 85.51           N  
ATOM    845  H   SER A  53      33.500 -11.191  -8.357  1.00 85.51           H  
ATOM    846  CA  SER A  53      34.545 -11.928 -10.046  1.00 85.51           C  
ATOM    847  HA  SER A  53      35.562 -11.708 -10.372  1.00 85.51           H  
ATOM    848  C   SER A  53      33.700 -12.000 -11.320  1.00 85.51           C  
ATOM    849  CB  SER A  53      34.570 -13.285  -9.335  1.00 85.51           C  
ATOM    850  HB2 SER A  53      34.737 -14.087 -10.054  1.00 85.51           H  
ATOM    851  HB3 SER A  53      35.396 -13.286  -8.624  1.00 85.51           H  
ATOM    852  O   SER A  53      33.960 -12.874 -12.138  1.00 85.51           O  
ATOM    853  OG  SER A  53      33.358 -13.506  -8.625  1.00 85.51           O  
ATOM    854  HG  SER A  53      33.495 -14.254  -8.039  1.00 85.51           H  
ATOM    855  N   LYS A  54      32.689 -11.126 -11.481  1.00 86.43           N  
ATOM    856  H   LYS A  54      32.564 -10.404 -10.786  1.00 86.43           H  
ATOM    857  CA  LYS A  54      31.788 -11.093 -12.648  1.00 86.43           C  
ATOM    858  HA  LYS A  54      30.929 -10.470 -12.401  1.00 86.43           H  
ATOM    859  C   LYS A  54      31.195 -12.462 -13.013  1.00 86.43           C  
ATOM    860  CB  LYS A  54      32.496 -10.446 -13.847  1.00 86.43           C  
ATOM    861  HB2 LYS A  54      33.389 -11.019 -14.096  1.00 86.43           H  
ATOM    862  HB3 LYS A  54      31.825 -10.489 -14.706  1.00 86.43           H  
ATOM    863  O   LYS A  54      30.991 -12.775 -14.179  1.00 86.43           O  
ATOM    864  CG  LYS A  54      32.870  -8.978 -13.620  1.00 86.43           C  
ATOM    865  HG2 LYS A  54      33.604  -8.888 -12.819  1.00 86.43           H  
ATOM    866  HG3 LYS A  54      31.974  -8.412 -13.365  1.00 86.43           H  
ATOM    867  CD  LYS A  54      33.461  -8.446 -14.928  1.00 86.43           C  
ATOM    868  HD2 LYS A  54      34.401  -8.958 -15.134  1.00 86.43           H  
ATOM    869  HD3 LYS A  54      32.766  -8.667 -15.738  1.00 86.43           H  
ATOM    870  CE  LYS A  54      33.689  -6.938 -14.880  1.00 86.43           C  
ATOM    871  HE2 LYS A  54      32.774  -6.467 -14.523  1.00 86.43           H  
ATOM    872  HE3 LYS A  54      34.497  -6.717 -14.183  1.00 86.43           H  
ATOM    873  NZ  LYS A  54      34.006  -6.450 -16.244  1.00 86.43           N  
ATOM    874  HZ1 LYS A  54      34.846  -6.890 -16.593  1.00 86.43           H  
ATOM    875  HZ2 LYS A  54      33.256  -6.716 -16.866  1.00 86.43           H  
ATOM    876  HZ3 LYS A  54      34.109  -5.446 -16.271  1.00 86.43           H  
ATOM    877  N   LYS A  55      30.917 -13.298 -12.009  1.00 90.39           N  
ATOM    878  H   LYS A  55      31.044 -12.964 -11.065  1.00 90.39           H  
ATOM    879  CA  LYS A  55      30.298 -14.606 -12.246  1.00 90.39           C  
ATOM    880  HA  LYS A  55      30.843 -15.106 -13.046  1.00 90.39           H  
ATOM    881  C   LYS A  55      28.870 -14.406 -12.741  1.00 90.39           C  
ATOM    882  CB  LYS A  55      30.343 -15.486 -10.990  1.00 90.39           C  
ATOM    883  HB2 LYS A  55      29.710 -16.358 -11.157  1.00 90.39           H  
ATOM    884  HB3 LYS A  55      29.950 -14.931 -10.139  1.00 90.39           H  
ATOM    885  O   LYS A  55      28.135 -13.598 -12.162  1.00 90.39           O  
ATOM    886  CG  LYS A  55      31.772 -15.965 -10.697  1.00 90.39           C  
ATOM    887  HG2 LYS A  55      32.414 -15.107 -10.499  1.00 90.39           H  
ATOM    888  HG3 LYS A  55      32.155 -16.488 -11.573  1.00 90.39           H  
ATOM    889  CD  LYS A  55      31.803 -16.922  -9.497  1.00 90.39           C  
ATOM    890  HD2 LYS A  55      31.456 -16.400  -8.605  1.00 90.39           H  
ATOM    891  HD3 LYS A  55      31.137 -17.759  -9.704  1.00 90.39           H  
ATOM    892  CE  LYS A  55      33.229 -17.448  -9.278  1.00 90.39           C  
ATOM    893  HE2 LYS A  55      33.878 -16.620  -8.990  1.00 90.39           H  
ATOM    894  HE3 LYS A  55      33.594 -17.830 -10.231  1.00 90.39           H  
ATOM    895  NZ  LYS A  55      33.277 -18.536  -8.264  1.00 90.39           N  
ATOM    896  HZ1 LYS A  55      34.218 -18.890  -8.170  1.00 90.39           H  
ATOM    897  HZ2 LYS A  55      32.708 -19.314  -8.566  1.00 90.39           H  
ATOM    898  HZ3 LYS A  55      32.949 -18.231  -7.359  1.00 90.39           H  
ATOM    899  N   LEU A  56      28.499 -15.155 -13.775  1.00 93.27           N  
ATOM    900  H   LEU A  56      29.165 -15.782 -14.203  1.00 93.27           H  
ATOM    901  CA  LEU A  56      27.123 -15.220 -14.242  1.00 93.27           C  
ATOM    902  HA  LEU A  56      26.758 -14.202 -14.378  1.00 93.27           H  
ATOM    903  C   LEU A  56      26.248 -15.863 -13.172  1.00 93.27           C  
ATOM    904  CB  LEU A  56      27.035 -15.976 -15.578  1.00 93.27           C  
ATOM    905  HB2 LEU A  56      25.987 -16.195 -15.784  1.00 93.27           H  
ATOM    906  HB3 LEU A  56      27.555 -16.930 -15.487  1.00 93.27           H  
ATOM    907  O   LEU A  56      26.632 -16.843 -12.529  1.00 93.27           O  
ATOM    908  CG  LEU A  56      27.601 -15.188 -16.769  1.00 93.27           C  
ATOM    909  HG  LEU A  56      28.595 -14.825 -16.511  1.00 93.27           H  
ATOM    910  CD1 LEU A  56      27.728 -16.078 -18.003  1.00 93.27           C  
ATOM    911 HD11 LEU A  56      26.753 -16.492 -18.258  1.00 93.27           H  
ATOM    912 HD12 LEU A  56      28.111 -15.510 -18.851  1.00 93.27           H  
ATOM    913 HD13 LEU A  56      28.400 -16.911 -17.794  1.00 93.27           H  
ATOM    914  CD2 LEU A  56      26.725 -13.982 -17.124  1.00 93.27           C  
ATOM    915 HD21 LEU A  56      26.454 -13.401 -16.242  1.00 93.27           H  
ATOM    916 HD22 LEU A  56      25.810 -14.324 -17.609  1.00 93.27           H  
ATOM    917 HD23 LEU A  56      27.289 -13.321 -17.782  1.00 93.27           H  
ATOM    918  N   LYS A  57      25.104 -15.234 -12.921  1.00 94.80           N  
ATOM    919  H   LYS A  57      24.897 -14.398 -13.449  1.00 94.80           H  
ATOM    920  CA  LYS A  57      24.082 -15.731 -12.008  1.00 94.80           C  
ATOM    921  HA  LYS A  57      24.237 -16.796 -11.836  1.00 94.80           H  
ATOM    922  C   LYS A  57      22.725 -15.561 -12.651  1.00 94.80           C  
ATOM    923  CB  LYS A  57      24.118 -14.975 -10.674  1.00 94.80           C  
ATOM    924  HB2 LYS A  57      23.256 -15.294 -10.089  1.00 94.80           H  
ATOM    925  HB3 LYS A  57      24.032 -13.904 -10.859  1.00 94.80           H  
ATOM    926  O   LYS A  57      22.407 -14.461 -13.106  1.00 94.80           O  
ATOM    927  CG  LYS A  57      25.396 -15.257  -9.877  1.00 94.80           C  
ATOM    928  HG2 LYS A  57      26.246 -14.773 -10.358  1.00 94.80           H  
ATOM    929  HG3 LYS A  57      25.567 -16.333  -9.845  1.00 94.80           H  
ATOM    930  CD  LYS A  57      25.243 -14.735  -8.448  1.00 94.80           C  
ATOM    931  HD2 LYS A  57      25.102 -13.654  -8.466  1.00 94.80           H  
ATOM    932  HD3 LYS A  57      24.368 -15.206  -7.999  1.00 94.80           H  
ATOM    933  CE  LYS A  57      26.491 -15.094  -7.641  1.00 94.80           C  
ATOM    934  HE2 LYS A  57      27.331 -14.512  -8.020  1.00 94.80           H  
ATOM    935  HE3 LYS A  57      26.708 -16.148  -7.813  1.00 94.80           H  
ATOM    936  NZ  LYS A  57      26.274 -14.853  -6.193  1.00 94.80           N  
ATOM    937  HZ1 LYS A  57      26.059 -13.881  -6.019  1.00 94.80           H  
ATOM    938  HZ2 LYS A  57      25.496 -15.413  -5.875  1.00 94.80           H  
ATOM    939  HZ3 LYS A  57      27.087 -15.126  -5.660  1.00 94.80           H  
ATOM    940  N   SER A  58      21.920 -16.611 -12.588  1.00 95.08           N  
ATOM    941  H   SER A  58      22.286 -17.519 -12.339  1.00 95.08           H  
ATOM    942  CA  SER A  58      20.518 -16.552 -12.972  1.00 95.08           C  
ATOM    943  HA  SER A  58      20.468 -16.196 -14.001  1.00 95.08           H  
ATOM    944  C   SER A  58      19.765 -15.569 -12.069  1.00 95.08           C  
ATOM    945  CB  SER A  58      19.881 -17.945 -12.943  1.00 95.08           C  
ATOM    946  HB2 SER A  58      19.570 -18.175 -11.924  1.00 95.08           H  
ATOM    947  HB3 SER A  58      19.002 -17.957 -13.588  1.00 95.08           H  
ATOM    948  O   SER A  58      19.972 -15.509 -10.852  1.00 95.08           O  
ATOM    949  OG  SER A  58      20.797 -18.945 -13.358  1.00 95.08           O  
ATOM    950  HG  SER A  58      21.092 -18.819 -14.263  1.00 95.08           H  
ATOM    951  N   VAL A  59      18.905 -14.767 -12.680  1.00 95.00           N  
ATOM    952  H   VAL A  59      18.816 -14.850 -13.682  1.00 95.00           H  
ATOM    953  CA  VAL A  59      18.081 -13.750 -12.035  1.00 95.00           C  
ATOM    954  HA  VAL A  59      18.046 -13.959 -10.966  1.00 95.00           H  
ATOM    955  C   VAL A  59      16.653 -13.834 -12.553  1.00 95.00           C  
ATOM    956  CB  VAL A  59      18.642 -12.324 -12.221  1.00 95.00           C  
ATOM    957  HB  VAL A  59      17.918 -11.628 -11.797  1.00 95.00           H  
ATOM    958  O   VAL A  59      16.417 -14.105 -13.728  1.00 95.00           O  
ATOM    959  CG1 VAL A  59      19.945 -12.153 -11.430  1.00 95.00           C  
ATOM    960 HG11 VAL A  59      20.261 -11.113 -11.502  1.00 95.00           H  
ATOM    961 HG12 VAL A  59      20.715 -12.801 -11.850  1.00 95.00           H  
ATOM    962 HG13 VAL A  59      19.776 -12.431 -10.390  1.00 95.00           H  
ATOM    963  CG2 VAL A  59      18.894 -11.908 -13.676  1.00 95.00           C  
ATOM    964 HG21 VAL A  59      19.179 -10.857 -13.717  1.00 95.00           H  
ATOM    965 HG22 VAL A  59      19.694 -12.508 -14.110  1.00 95.00           H  
ATOM    966 HG23 VAL A  59      17.990 -12.040 -14.270  1.00 95.00           H  
ATOM    967  N   LYS A  60      15.711 -13.568 -11.650  1.00 95.67           N  
ATOM    968  H   LYS A  60      16.007 -13.391 -10.701  1.00 95.67           H  
ATOM    969  CA  LYS A  60      14.299 -13.324 -11.930  1.00 95.67           C  
ATOM    970  HA  LYS A  60      14.139 -13.273 -13.007  1.00 95.67           H  
ATOM    971  C   LYS A  60      13.964 -11.975 -11.308  1.00 95.67           C  
ATOM    972  CB  LYS A  60      13.470 -14.488 -11.367  1.00 95.67           C  
ATOM    973  HB2 LYS A  60      13.809 -15.411 -11.839  1.00 95.67           H  
ATOM    974  HB3 LYS A  60      13.640 -14.571 -10.293  1.00 95.67           H  
ATOM    975  O   LYS A  60      14.022 -11.845 -10.088  1.00 95.67           O  
ATOM    976  CG  LYS A  60      11.967 -14.326 -11.626  1.00 95.67           C  
ATOM    977  HG2 LYS A  60      11.604 -13.444 -11.098  1.00 95.67           H  
ATOM    978  HG3 LYS A  60      11.789 -14.196 -12.693  1.00 95.67           H  
ATOM    979  CD  LYS A  60      11.207 -15.559 -11.123  1.00 95.67           C  
ATOM    980  HD2 LYS A  60      11.365 -15.669 -10.050  1.00 95.67           H  
ATOM    981  HD3 LYS A  60      11.577 -16.451 -11.629  1.00 95.67           H  
ATOM    982  CE  LYS A  60       9.711 -15.404 -11.398  1.00 95.67           C  
ATOM    983  HE2 LYS A  60       9.538 -15.324 -12.471  1.00 95.67           H  
ATOM    984  HE3 LYS A  60       9.377 -14.477 -10.932  1.00 95.67           H  
ATOM    985  NZ  LYS A  60       8.928 -16.530 -10.833  1.00 95.67           N  
ATOM    986  HZ1 LYS A  60       9.205 -16.742  -9.885  1.00 95.67           H  
ATOM    987  HZ2 LYS A  60       7.967 -16.242 -10.716  1.00 95.67           H  
ATOM    988  HZ3 LYS A  60       8.988 -17.388 -11.363  1.00 95.67           H  
ATOM    989  N   GLU A  61      13.718 -10.952 -12.117  1.00 95.69           N  
ATOM    990  H   GLU A  61      13.689 -11.112 -13.114  1.00 95.69           H  
ATOM    991  CA  GLU A  61      13.539  -9.586 -11.611  1.00 95.69           C  
ATOM    992  HA  GLU A  61      13.069  -9.652 -10.630  1.00 95.69           H  
ATOM    993  C   GLU A  61      12.595  -8.749 -12.472  1.00 95.69           C  
ATOM    994  CB  GLU A  61      14.901  -8.889 -11.398  1.00 95.69           C  
ATOM    995  HB2 GLU A  61      14.725  -7.923 -10.924  1.00 95.69           H  
ATOM    996  HB3 GLU A  61      15.479  -9.493 -10.698  1.00 95.69           H  
ATOM    997  O   GLU A  61      12.292  -9.087 -13.615  1.00 95.69           O  
ATOM    998  CG  GLU A  61      15.738  -8.666 -12.667  1.00 95.69           C  
ATOM    999  HG2 GLU A  61      15.925  -9.627 -13.146  1.00 95.69           H  
ATOM   1000  HG3 GLU A  61      15.168  -8.046 -13.359  1.00 95.69           H  
ATOM   1001  CD  GLU A  61      17.092  -7.993 -12.362  1.00 95.69           C  
ATOM   1002  OE1 GLU A  61      17.534  -7.184 -13.207  1.00 95.69           O  
ATOM   1003  OE2 GLU A  61      17.721  -8.288 -11.313  1.00 95.69           O  
ATOM   1004  N   LEU A  62      12.124  -7.642 -11.897  1.00 96.88           N  
ATOM   1005  H   LEU A  62      12.454  -7.404 -10.973  1.00 96.88           H  
ATOM   1006  CA  LEU A  62      11.362  -6.630 -12.613  1.00 96.88           C  
ATOM   1007  HA  LEU A  62      10.916  -7.077 -13.502  1.00 96.88           H  
ATOM   1008  C   LEU A  62      12.305  -5.517 -13.073  1.00 96.88           C  
ATOM   1009  CB  LEU A  62      10.231  -6.086 -11.724  1.00 96.88           C  
ATOM   1010  HB2 LEU A  62       9.732  -5.281 -12.264  1.00 96.88           H  
ATOM   1011  HB3 LEU A  62      10.671  -5.663 -10.821  1.00 96.88           H  
ATOM   1012  O   LEU A  62      12.962  -4.875 -12.254  1.00 96.88           O  
ATOM   1013  CG  LEU A  62       9.175  -7.127 -11.312  1.00 96.88           C  
ATOM   1014  HG  LEU A  62       9.637  -7.902 -10.699  1.00 96.88           H  
ATOM   1015  CD1 LEU A  62       8.081  -6.448 -10.495  1.00 96.88           C  
ATOM   1016 HD11 LEU A  62       8.524  -5.914  -9.654  1.00 96.88           H  
ATOM   1017 HD12 LEU A  62       7.394  -7.201 -10.110  1.00 96.88           H  
ATOM   1018 HD13 LEU A  62       7.533  -5.752 -11.131  1.00 96.88           H  
ATOM   1019  CD2 LEU A  62       8.506  -7.769 -12.522  1.00 96.88           C  
ATOM   1020 HD21 LEU A  62       7.654  -8.370 -12.204  1.00 96.88           H  
ATOM   1021 HD22 LEU A  62       8.183  -7.000 -13.224  1.00 96.88           H  
ATOM   1022 HD23 LEU A  62       9.219  -8.436 -13.006  1.00 96.88           H  
ATOM   1023  N   LEU A  63      12.323  -5.236 -14.373  1.00 96.36           N  
ATOM   1024  H   LEU A  63      11.803  -5.843 -14.992  1.00 96.36           H  
ATOM   1025  CA  LEU A  63      13.038  -4.102 -14.952  1.00 96.36           C  
ATOM   1026  HA  LEU A  63      13.715  -3.692 -14.203  1.00 96.36           H  
ATOM   1027  C   LEU A  63      12.049  -3.014 -15.363  1.00 96.36           C  
ATOM   1028  CB  LEU A  63      13.889  -4.588 -16.131  1.00 96.36           C  
ATOM   1029  HB2 LEU A  63      14.605  -5.321 -15.759  1.00 96.36           H  
ATOM   1030  HB3 LEU A  63      13.223  -5.078 -16.841  1.00 96.36           H  
ATOM   1031  O   LEU A  63      11.088  -3.269 -16.079  1.00 96.36           O  
ATOM   1032  CG  LEU A  63      14.658  -3.481 -16.871  1.00 96.36           C  
ATOM   1033  HG  LEU A  63      13.974  -2.685 -17.163  1.00 96.36           H  
ATOM   1034  CD1 LEU A  63      15.768  -2.881 -16.005  1.00 96.36           C  
ATOM   1035 HD11 LEU A  63      15.344  -2.411 -15.117  1.00 96.36           H  
ATOM   1036 HD12 LEU A  63      16.451  -3.671 -15.694  1.00 96.36           H  
ATOM   1037 HD13 LEU A  63      16.321  -2.134 -16.573  1.00 96.36           H  
ATOM   1038  CD2 LEU A  63      15.287  -4.036 -18.144  1.00 96.36           C  
ATOM   1039 HD21 LEU A  63      15.958  -4.859 -17.897  1.00 96.36           H  
ATOM   1040 HD22 LEU A  63      15.841  -3.255 -18.665  1.00 96.36           H  
ATOM   1041 HD23 LEU A  63      14.502  -4.406 -18.803  1.00 96.36           H  
ATOM   1042  N   GLY A  64      12.297  -1.776 -14.941  1.00 96.31           N  
ATOM   1043  H   GLY A  64      13.124  -1.620 -14.382  1.00 96.31           H  
ATOM   1044  CA  GLY A  64      11.535  -0.624 -15.418  1.00 96.31           C  
ATOM   1045  HA2 GLY A  64      11.686   0.221 -14.746  1.00 96.31           H  
ATOM   1046  HA3 GLY A  64      10.471  -0.862 -15.438  1.00 96.31           H  
ATOM   1047  C   GLY A  64      11.990  -0.212 -16.815  1.00 96.31           C  
ATOM   1048  O   GLY A  64      13.159   0.127 -16.995  1.00 96.31           O  
ATOM   1049  N   ILE A  65      11.068  -0.191 -17.775  1.00 96.00           N  
ATOM   1050  H   ILE A  65      10.129  -0.491 -17.553  1.00 96.00           H  
ATOM   1051  CA  ILE A  65      11.291   0.365 -19.112  1.00 96.00           C  
ATOM   1052  HA  ILE A  65      12.358   0.364 -19.334  1.00 96.00           H  
ATOM   1053  C   ILE A  65      10.817   1.812 -19.102  1.00 96.00           C  
ATOM   1054  CB  ILE A  65      10.580  -0.475 -20.195  1.00 96.00           C  
ATOM   1055  HB  ILE A  65       9.507  -0.439 -20.006  1.00 96.00           H  
ATOM   1056  O   ILE A  65       9.644   2.100 -18.851  1.00 96.00           O  
ATOM   1057  CG1 ILE A  65      11.001  -1.961 -20.158  1.00 96.00           C  
ATOM   1058 HG12 ILE A  65      10.657  -2.402 -19.222  1.00 96.00           H  
ATOM   1059 HG13 ILE A  65      10.491  -2.489 -20.964  1.00 96.00           H  
ATOM   1060  CG2 ILE A  65      10.825   0.119 -21.594  1.00 96.00           C  
ATOM   1061 HG21 ILE A  65      11.892   0.210 -21.796  1.00 96.00           H  
ATOM   1062 HG22 ILE A  65      10.382  -0.531 -22.349  1.00 96.00           H  
ATOM   1063 HG23 ILE A  65      10.361   1.102 -21.679  1.00 96.00           H  
ATOM   1064  CD1 ILE A  65      12.507  -2.229 -20.291  1.00 96.00           C  
ATOM   1065 HD11 ILE A  65      13.051  -1.796 -19.452  1.00 96.00           H  
ATOM   1066 HD12 ILE A  65      12.886  -1.819 -21.228  1.00 96.00           H  
ATOM   1067 HD13 ILE A  65      12.677  -3.306 -20.295  1.00 96.00           H  
ATOM   1068  N   THR A  66      11.731   2.748 -19.331  1.00 93.55           N  
ATOM   1069  H   THR A  66      12.684   2.467 -19.511  1.00 93.55           H  
ATOM   1070  CA  THR A  66      11.390   4.174 -19.379  1.00 93.55           C  
ATOM   1071  HA  THR A  66      10.699   4.397 -18.565  1.00 93.55           H  
ATOM   1072  C   THR A  66      10.663   4.540 -20.665  1.00 93.55           C  
ATOM   1073  CB  THR A  66      12.610   5.062 -19.165  1.00 93.55           C  
ATOM   1074  HB  THR A  66      12.279   6.101 -19.165  1.00 93.55           H  
ATOM   1075  O   THR A  66      10.761   3.837 -21.668  1.00 93.55           O  
ATOM   1076  CG2 THR A  66      13.333   4.765 -17.849  1.00 93.55           C  
ATOM   1077 HG21 THR A  66      12.706   5.067 -17.011  1.00 93.55           H  
ATOM   1078 HG22 THR A  66      13.563   3.703 -17.757  1.00 93.55           H  
ATOM   1079 HG23 THR A  66      14.275   5.313 -17.823  1.00 93.55           H  
ATOM   1080  OG1 THR A  66      13.520   4.905 -20.211  1.00 93.55           O  
ATOM   1081  HG1 THR A  66      13.943   4.057 -20.057  1.00 93.55           H  
ATOM   1082  N   ILE A  67       9.947   5.669 -20.676  1.00 90.58           N  
ATOM   1083  H   ILE A  67       9.844   6.195 -19.820  1.00 90.58           H  
ATOM   1084  CA  ILE A  67       9.291   6.144 -21.906  1.00 90.58           C  
ATOM   1085  HA  ILE A  67       8.616   5.360 -22.251  1.00 90.58           H  
ATOM   1086  C   ILE A  67      10.326   6.351 -23.029  1.00 90.58           C  
ATOM   1087  CB  ILE A  67       8.450   7.418 -21.652  1.00 90.58           C  
ATOM   1088  HB  ILE A  67       9.118   8.221 -21.343  1.00 90.58           H  
ATOM   1089  O   ILE A  67      10.037   6.047 -24.182  1.00 90.58           O  
ATOM   1090  CG1 ILE A  67       7.380   7.202 -20.555  1.00 90.58           C  
ATOM   1091 HG12 ILE A  67       6.643   6.478 -20.903  1.00 90.58           H  
ATOM   1092 HG13 ILE A  67       7.846   6.795 -19.658  1.00 90.58           H  
ATOM   1093  CG2 ILE A  67       7.731   7.823 -22.955  1.00 90.58           C  
ATOM   1094 HG21 ILE A  67       7.174   8.751 -22.823  1.00 90.58           H  
ATOM   1095 HG22 ILE A  67       8.440   7.983 -23.767  1.00 90.58           H  
ATOM   1096 HG23 ILE A  67       7.040   7.037 -23.260  1.00 90.58           H  
ATOM   1097  CD1 ILE A  67       6.647   8.483 -20.139  1.00 90.58           C  
ATOM   1098 HD11 ILE A  67       5.987   8.263 -19.300  1.00 90.58           H  
ATOM   1099 HD12 ILE A  67       7.373   9.237 -19.836  1.00 90.58           H  
ATOM   1100 HD13 ILE A  67       6.035   8.869 -20.954  1.00 90.58           H  
ATOM   1101  N   MET A  68      11.543   6.798 -22.694  1.00 88.38           N  
ATOM   1102  H   MET A  68      11.741   6.968 -21.719  1.00 88.38           H  
ATOM   1103  CA  MET A  68      12.633   6.972 -23.665  1.00 88.38           C  
ATOM   1104  HA  MET A  68      12.254   7.518 -24.530  1.00 88.38           H  
ATOM   1105  C   MET A  68      13.194   5.645 -24.197  1.00 88.38           C  
ATOM   1106  CB  MET A  68      13.769   7.789 -23.036  1.00 88.38           C  
ATOM   1107  HB2 MET A  68      14.115   7.292 -22.129  1.00 88.38           H  
ATOM   1108  HB3 MET A  68      14.597   7.828 -23.743  1.00 88.38           H  
ATOM   1109  O   MET A  68      13.603   5.576 -25.350  1.00 88.38           O  
ATOM   1110  CG  MET A  68      13.349   9.228 -22.716  1.00 88.38           C  
ATOM   1111  HG2 MET A  68      12.631   9.226 -21.895  1.00 88.38           H  
ATOM   1112  HG3 MET A  68      12.858   9.645 -23.596  1.00 88.38           H  
ATOM   1113  SD  MET A  68      14.734  10.321 -22.293  1.00 88.38           S  
ATOM   1114  CE  MET A  68      15.180   9.663 -20.675  1.00 88.38           C  
ATOM   1115  HE1 MET A  68      14.350   9.868 -20.000  1.00 88.38           H  
ATOM   1116  HE2 MET A  68      16.079  10.166 -20.319  1.00 88.38           H  
ATOM   1117  HE3 MET A  68      15.369   8.591 -20.737  1.00 88.38           H  
ATOM   1118  N   GLU A  69      13.200   4.589 -23.382  1.00 94.33           N  
ATOM   1119  H   GLU A  69      12.872   4.705 -22.434  1.00 94.33           H  
ATOM   1120  CA  GLU A  69      13.672   3.251 -23.771  1.00 94.33           C  
ATOM   1121  HA  GLU A  69      14.510   3.329 -24.464  1.00 94.33           H  
ATOM   1122  C   GLU A  69      12.593   2.413 -24.461  1.00 94.33           C  
ATOM   1123  CB  GLU A  69      14.128   2.508 -22.516  1.00 94.33           C  
ATOM   1124  HB2 GLU A  69      14.282   1.456 -22.753  1.00 94.33           H  
ATOM   1125  HB3 GLU A  69      13.313   2.564 -21.794  1.00 94.33           H  
ATOM   1126  O   GLU A  69      12.900   1.402 -25.083  1.00 94.33           O  
ATOM   1127  CG  GLU A  69      15.431   3.067 -21.914  1.00 94.33           C  
ATOM   1128  HG2 GLU A  69      15.403   4.156 -21.899  1.00 94.33           H  
ATOM   1129  HG3 GLU A  69      16.266   2.766 -22.547  1.00 94.33           H  
ATOM   1130  CD  GLU A  69      15.642   2.557 -20.483  1.00 94.33           C  
ATOM   1131  OE1 GLU A  69      16.795   2.297 -20.078  1.00 94.33           O  
ATOM   1132  OE2 GLU A  69      14.636   2.407 -19.753  1.00 94.33           O  
ATOM   1133  N   ARG A  70      11.321   2.811 -24.356  1.00 94.49           N  
ATOM   1134  H   ARG A  70      11.136   3.609 -23.765  1.00 94.49           H  
ATOM   1135  CA  ARG A  70      10.190   2.018 -24.841  1.00 94.49           C  
ATOM   1136  HA  ARG A  70      10.154   1.084 -24.280  1.00 94.49           H  
ATOM   1137  C   ARG A  70      10.339   1.617 -26.307  1.00 94.49           C  
ATOM   1138  CB  ARG A  70       8.897   2.803 -24.594  1.00 94.49           C  
ATOM   1139  HB2 ARG A  70       8.944   3.759 -25.117  1.00 94.49           H  
ATOM   1140  HB3 ARG A  70       8.786   2.989 -23.526  1.00 94.49           H  
ATOM   1141  O   ARG A  70      10.122   0.458 -26.627  1.00 94.49           O  
ATOM   1142  CG  ARG A  70       7.690   2.013 -25.100  1.00 94.49           C  
ATOM   1143  HG2 ARG A  70       7.785   1.841 -26.172  1.00 94.49           H  
ATOM   1144  HG3 ARG A  70       7.646   1.050 -24.590  1.00 94.49           H  
ATOM   1145  CD  ARG A  70       6.390   2.773 -24.870  1.00 94.49           C  
ATOM   1146  HD2 ARG A  70       6.207   2.856 -23.799  1.00 94.49           H  
ATOM   1147  HD3 ARG A  70       6.479   3.767 -25.309  1.00 94.49           H  
ATOM   1148  NE  ARG A  70       5.296   2.046 -25.522  1.00 94.49           N  
ATOM   1149  HE  ARG A  70       5.564   1.234 -26.060  1.00 94.49           H  
ATOM   1150  NH1 ARG A  70       3.562   3.442 -24.962  1.00 94.49           N  
ATOM   1151 HH11 ARG A  70       2.581   3.667 -25.036  1.00 94.49           H  
ATOM   1152 HH12 ARG A  70       4.220   4.050 -24.496  1.00 94.49           H  
ATOM   1153  NH2 ARG A  70       3.207   1.613 -26.217  1.00 94.49           N  
ATOM   1154 HH21 ARG A  70       2.235   1.851 -26.354  1.00 94.49           H  
ATOM   1155 HH22 ARG A  70       3.621   0.868 -26.758  1.00 94.49           H  
ATOM   1156  CZ  ARG A  70       4.026   2.375 -25.561  1.00 94.49           C  
ATOM   1157  N   SER A  71      10.705   2.557 -27.177  1.00 95.10           N  
ATOM   1158  H   SER A  71      10.914   3.477 -26.815  1.00 95.10           H  
ATOM   1159  CA  SER A  71      10.817   2.296 -28.619  1.00 95.10           C  
ATOM   1160  HA  SER A  71       9.884   1.858 -28.974  1.00 95.10           H  
ATOM   1161  C   SER A  71      11.935   1.299 -28.942  1.00 95.10           C  
ATOM   1162  CB  SER A  71      11.035   3.617 -29.363  1.00 95.10           C  
ATOM   1163  HB2 SER A  71      11.967   4.076 -29.031  1.00 95.10           H  
ATOM   1164  HB3 SER A  71      10.209   4.291 -29.138  1.00 95.10           H  
ATOM   1165  O   SER A  71      11.739   0.388 -29.742  1.00 95.10           O  
ATOM   1166  OG  SER A  71      11.088   3.404 -30.757  1.00 95.10           O  
ATOM   1167  HG  SER A  71      11.067   4.246 -31.217  1.00 95.10           H  
ATOM   1168  N   SER A  72      13.095   1.418 -28.285  1.00 96.25           N  
ATOM   1169  H   SER A  72      13.188   2.084 -27.531  1.00 96.25           H  
ATOM   1170  CA  SER A  72      14.203   0.483 -28.500  1.00 96.25           C  
ATOM   1171  HA  SER A  72      14.327   0.337 -29.573  1.00 96.25           H  
ATOM   1172  C   SER A  72      13.914  -0.894 -27.909  1.00 96.25           C  
ATOM   1173  CB  SER A  72      15.520   1.046 -27.962  1.00 96.25           C  
ATOM   1174  HB2 SER A  72      16.289   0.277 -28.034  1.00 96.25           H  
ATOM   1175  HB3 SER A  72      15.822   1.891 -28.581  1.00 96.25           H  
ATOM   1176  O   SER A  72      14.191  -1.891 -28.569  1.00 96.25           O  
ATOM   1177  OG  SER A  72      15.410   1.483 -26.621  1.00 96.25           O  
ATOM   1178  HG  SER A  72      16.296   1.585 -26.265  1.00 96.25           H  
ATOM   1179  N   TYR A  73      13.307  -0.955 -26.721  1.00 96.92           N  
ATOM   1180  H   TYR A  73      13.151  -0.097 -26.213  1.00 96.92           H  
ATOM   1181  CA  TYR A  73      12.888  -2.214 -26.111  1.00 96.92           C  
ATOM   1182  HA  TYR A  73      13.745  -2.886 -26.069  1.00 96.92           H  
ATOM   1183  C   TYR A  73      11.808  -2.928 -26.936  1.00 96.92           C  
ATOM   1184  CB  TYR A  73      12.404  -1.958 -24.678  1.00 96.92           C  
ATOM   1185  HB2 TYR A  73      13.235  -1.574 -24.086  1.00 96.92           H  
ATOM   1186  HB3 TYR A  73      11.626  -1.195 -24.693  1.00 96.92           H  
ATOM   1187  O   TYR A  73      11.927  -4.120 -27.179  1.00 96.92           O  
ATOM   1188  CG  TYR A  73      11.860  -3.208 -24.014  1.00 96.92           C  
ATOM   1189  CD1 TYR A  73      10.471  -3.425 -23.950  1.00 96.92           C  
ATOM   1190  HD1 TYR A  73       9.793  -2.689 -24.356  1.00 96.92           H  
ATOM   1191  CD2 TYR A  73      12.746  -4.197 -23.549  1.00 96.92           C  
ATOM   1192  HD2 TYR A  73      13.811  -4.059 -23.662  1.00 96.92           H  
ATOM   1193  CE1 TYR A  73       9.971  -4.626 -23.416  1.00 96.92           C  
ATOM   1194  HE1 TYR A  73       8.908  -4.818 -23.391  1.00 96.92           H  
ATOM   1195  CE2 TYR A  73      12.254  -5.395 -23.002  1.00 96.92           C  
ATOM   1196  HE2 TYR A  73      12.942  -6.160 -22.673  1.00 96.92           H  
ATOM   1197  OH  TYR A  73      10.373  -6.773 -22.444  1.00 96.92           O  
ATOM   1198  HH  TYR A  73      11.069  -7.391 -22.208  1.00 96.92           H  
ATOM   1199  CZ  TYR A  73      10.862  -5.612 -22.946  1.00 96.92           C  
ATOM   1200  N   GLU A  74      10.768  -2.224 -27.397  1.00 95.76           N  
ATOM   1201  H   GLU A  74      10.699  -1.243 -27.168  1.00 95.76           H  
ATOM   1202  CA  GLU A  74       9.674  -2.836 -28.172  1.00 95.76           C  
ATOM   1203  HA  GLU A  74       9.373  -3.757 -27.672  1.00 95.76           H  
ATOM   1204  C   GLU A  74      10.124  -3.274 -29.578  1.00 95.76           C  
ATOM   1205  CB  GLU A  74       8.438  -1.898 -28.217  1.00 95.76           C  
ATOM   1206  HB2 GLU A  74       7.719  -2.289 -28.937  1.00 95.76           H  
ATOM   1207  HB3 GLU A  74       8.745  -0.904 -28.541  1.00 95.76           H  
ATOM   1208  O   GLU A  74       9.545  -4.208 -30.127  1.00 95.76           O  
ATOM   1209  CG  GLU A  74       7.745  -1.818 -26.839  1.00 95.76           C  
ATOM   1210  HG2 GLU A  74       7.434  -2.826 -26.563  1.00 95.76           H  
ATOM   1211  HG3 GLU A  74       8.485  -1.506 -26.102  1.00 95.76           H  
ATOM   1212  CD  GLU A  74       6.519  -0.883 -26.688  1.00 95.76           C  
ATOM   1213  OE1 GLU A  74       5.868  -0.944 -25.605  1.00 95.76           O  
ATOM   1214  OE2 GLU A  74       6.227   0.003 -27.518  1.00 95.76           O  
ATOM   1215  N   LYS A  75      11.170  -2.650 -30.145  1.00 97.15           N  
ATOM   1216  H   LYS A  75      11.579  -1.871 -29.651  1.00 97.15           H  
ATOM   1217  CA  LYS A  75      11.760  -3.059 -31.430  1.00 97.15           C  
ATOM   1218  HA  LYS A  75      10.952  -3.207 -32.147  1.00 97.15           H  
ATOM   1219  C   LYS A  75      12.489  -4.401 -31.336  1.00 97.15           C  
ATOM   1220  CB  LYS A  75      12.690  -1.947 -31.943  1.00 97.15           C  
ATOM   1221  HB2 LYS A  75      12.122  -1.021 -32.022  1.00 97.15           H  
ATOM   1222  HB3 LYS A  75      13.502  -1.798 -31.231  1.00 97.15           H  
ATOM   1223  O   LYS A  75      12.306  -5.244 -32.209  1.00 97.15           O  
ATOM   1224  CG  LYS A  75      13.279  -2.287 -33.321  1.00 97.15           C  
ATOM   1225  HG2 LYS A  75      12.465  -2.419 -34.034  1.00 97.15           H  
ATOM   1226  HG3 LYS A  75      13.847  -3.215 -33.260  1.00 97.15           H  
ATOM   1227  CD  LYS A  75      14.219  -1.186 -33.821  1.00 97.15           C  
ATOM   1228  HD2 LYS A  75      13.665  -0.252 -33.919  1.00 97.15           H  
ATOM   1229  HD3 LYS A  75      15.030  -1.060 -33.104  1.00 97.15           H  
ATOM   1230  CE  LYS A  75      14.782  -1.617 -35.180  1.00 97.15           C  
ATOM   1231  HE2 LYS A  75      15.250  -2.594 -35.059  1.00 97.15           H  
ATOM   1232  HE3 LYS A  75      13.952  -1.738 -35.877  1.00 97.15           H  
ATOM   1233  NZ  LYS A  75      15.767  -0.643 -35.709  1.00 97.15           N  
ATOM   1234  HZ1 LYS A  75      15.337   0.262 -35.835  1.00 97.15           H  
ATOM   1235  HZ2 LYS A  75      16.547  -0.563 -35.071  1.00 97.15           H  
ATOM   1236  HZ3 LYS A  75      16.120  -0.966 -36.598  1.00 97.15           H  
ATOM   1237  N   ASP A  76      13.330  -4.573 -30.319  1.00 96.67           N  
ATOM   1238  H   ASP A  76      13.425  -3.830 -29.641  1.00 96.67           H  
ATOM   1239  CA  ASP A  76      14.049  -5.823 -30.062  1.00 96.67           C  
ATOM   1240  HA  ASP A  76      13.436  -6.661 -30.393  1.00 96.67           H  
ATOM   1241  C   ASP A  76      14.328  -5.979 -28.554  1.00 96.67           C  
ATOM   1242  CB  ASP A  76      15.340  -5.884 -30.891  1.00 96.67           C  
ATOM   1243  HB2 ASP A  76      15.099  -5.656 -31.929  1.00 96.67           H  
ATOM   1244  HB3 ASP A  76      16.045  -5.129 -30.542  1.00 96.67           H  
ATOM   1245  O   ASP A  76      15.337  -5.473 -28.044  1.00 96.67           O  
ATOM   1246  CG  ASP A  76      15.995  -7.272 -30.842  1.00 96.67           C  
ATOM   1247  OD1 ASP A  76      15.720  -8.048 -29.889  1.00 96.67           O  
ATOM   1248  OD2 ASP A  76      16.775  -7.541 -31.776  1.00 96.67           O  
ATOM   1249  N   PRO A  77      13.437  -6.676 -27.821  1.00 96.46           N  
ATOM   1250  CA  PRO A  77      13.585  -6.858 -26.383  1.00 96.46           C  
ATOM   1251  HA  PRO A  77      13.549  -5.880 -25.903  1.00 96.46           H  
ATOM   1252  C   PRO A  77      14.884  -7.562 -25.990  1.00 96.46           C  
ATOM   1253  CB  PRO A  77      12.369  -7.684 -25.952  1.00 96.46           C  
ATOM   1254  HB2 PRO A  77      12.049  -7.438 -24.939  1.00 96.46           H  
ATOM   1255  HB3 PRO A  77      12.591  -8.749 -26.027  1.00 96.46           H  
ATOM   1256  O   PRO A  77      15.439  -7.251 -24.941  1.00 96.46           O  
ATOM   1257  CG  PRO A  77      11.303  -7.324 -26.983  1.00 96.46           C  
ATOM   1258  HG2 PRO A  77      10.565  -8.118 -27.096  1.00 96.46           H  
ATOM   1259  HG3 PRO A  77      10.817  -6.390 -26.702  1.00 96.46           H  
ATOM   1260  CD  PRO A  77      12.122  -7.130 -28.259  1.00 96.46           C  
ATOM   1261  HD2 PRO A  77      11.635  -6.394 -28.898  1.00 96.46           H  
ATOM   1262  HD3 PRO A  77      12.225  -8.079 -28.784  1.00 96.46           H  
ATOM   1263  N   ILE A  78      15.373  -8.501 -26.804  1.00 97.01           N  
ATOM   1264  H   ILE A  78      15.020  -8.557 -27.749  1.00 97.01           H  
ATOM   1265  CA  ILE A  78      16.551  -9.305 -26.462  1.00 97.01           C  
ATOM   1266  HA  ILE A  78      16.511  -9.558 -25.402  1.00 97.01           H  
ATOM   1267  C   ILE A  78      17.807  -8.465 -26.635  1.00 97.01           C  
ATOM   1268  CB  ILE A  78      16.592 -10.619 -27.269  1.00 97.01           C  
ATOM   1269  HB  ILE A  78      16.651 -10.371 -28.329  1.00 97.01           H  
ATOM   1270  O   ILE A  78      18.547  -8.303 -25.667  1.00 97.01           O  
ATOM   1271  CG1 ILE A  78      15.316 -11.468 -27.059  1.00 97.01           C  
ATOM   1272 HG12 ILE A  78      14.456 -10.912 -27.434  1.00 97.01           H  
ATOM   1273 HG13 ILE A  78      15.398 -12.373 -27.660  1.00 97.01           H  
ATOM   1274  CG2 ILE A  78      17.844 -11.438 -26.912  1.00 97.01           C  
ATOM   1275 HG21 ILE A  78      17.824 -12.405 -27.416  1.00 97.01           H  
ATOM   1276 HG22 ILE A  78      18.745 -10.922 -27.244  1.00 97.01           H  
ATOM   1277 HG23 ILE A  78      17.918 -11.596 -25.836  1.00 97.01           H  
ATOM   1278  CD1 ILE A  78      15.029 -11.877 -25.606  1.00 97.01           C  
ATOM   1279 HD11 ILE A  78      14.990 -11.005 -24.953  1.00 97.01           H  
ATOM   1280 HD12 ILE A  78      14.056 -12.366 -25.557  1.00 97.01           H  
ATOM   1281 HD13 ILE A  78      15.790 -12.574 -25.256  1.00 97.01           H  
ATOM   1282  N   ALA A  79      17.981  -7.825 -27.795  1.00 97.23           N  
ATOM   1283  H   ALA A  79      17.327  -7.979 -28.549  1.00 97.23           H  
ATOM   1284  CA  ALA A  79      19.130  -6.953 -28.030  1.00 97.23           C  
ATOM   1285  HA  ALA A  79      20.040  -7.543 -27.917  1.00 97.23           H  
ATOM   1286  C   ALA A  79      19.189  -5.788 -27.023  1.00 97.23           C  
ATOM   1287  CB  ALA A  79      19.061  -6.436 -29.469  1.00 97.23           C  
ATOM   1288  HB1 ALA A  79      19.948  -5.841 -29.685  1.00 97.23           H  
ATOM   1289  HB2 ALA A  79      18.171  -5.822 -29.605  1.00 97.23           H  
ATOM   1290  HB3 ALA A  79      19.027  -7.278 -30.161  1.00 97.23           H  
ATOM   1291  O   ALA A  79      20.265  -5.412 -26.556  1.00 97.23           O  
ATOM   1292  N   PHE A  80      18.034  -5.229 -26.633  1.00 97.61           N  
ATOM   1293  H   PHE A  80      17.178  -5.541 -27.069  1.00 97.61           H  
ATOM   1294  CA  PHE A  80      17.972  -4.200 -25.592  1.00 97.61           C  
ATOM   1295  HA  PHE A  80      18.625  -3.375 -25.879  1.00 97.61           H  
ATOM   1296  C   PHE A  80      18.462  -4.713 -24.229  1.00 97.61           C  
ATOM   1297  CB  PHE A  80      16.535  -3.674 -25.482  1.00 97.61           C  
ATOM   1298  HB2 PHE A  80      16.241  -3.248 -26.441  1.00 97.61           H  
ATOM   1299  HB3 PHE A  80      15.863  -4.507 -25.277  1.00 97.61           H  
ATOM   1300  O   PHE A  80      19.188  -4.008 -23.523  1.00 97.61           O  
ATOM   1301  CG  PHE A  80      16.359  -2.626 -24.397  1.00 97.61           C  
ATOM   1302  CD1 PHE A  80      16.083  -3.014 -23.072  1.00 97.61           C  
ATOM   1303  HD1 PHE A  80      15.997  -4.063 -22.829  1.00 97.61           H  
ATOM   1304  CD2 PHE A  80      16.490  -1.262 -24.709  1.00 97.61           C  
ATOM   1305  HD2 PHE A  80      16.708  -0.966 -25.725  1.00 97.61           H  
ATOM   1306  CE1 PHE A  80      15.898  -2.047 -22.072  1.00 97.61           C  
ATOM   1307  HE1 PHE A  80      15.644  -2.361 -21.071  1.00 97.61           H  
ATOM   1308  CE2 PHE A  80      16.328  -0.292 -23.705  1.00 97.61           C  
ATOM   1309  HE2 PHE A  80      16.415   0.756 -23.952  1.00 97.61           H  
ATOM   1310  CZ  PHE A  80      16.019  -0.684 -22.391  1.00 97.61           C  
ATOM   1311  HZ  PHE A  80      15.860   0.067 -21.631  1.00 97.61           H  
ATOM   1312  N   LEU A  81      18.055  -5.922 -23.836  1.00 97.26           N  
ATOM   1313  H   LEU A  81      17.502  -6.476 -24.474  1.00 97.26           H  
ATOM   1314  CA  LEU A  81      18.454  -6.528 -22.566  1.00 97.26           C  
ATOM   1315  HA  LEU A  81      18.371  -5.778 -21.779  1.00 97.26           H  
ATOM   1316  C   LEU A  81      19.929  -6.950 -22.579  1.00 97.26           C  
ATOM   1317  CB  LEU A  81      17.506  -7.698 -22.249  1.00 97.26           C  
ATOM   1318  HB2 LEU A  81      17.465  -8.359 -23.115  1.00 97.26           H  
ATOM   1319  HB3 LEU A  81      17.915  -8.271 -21.417  1.00 97.26           H  
ATOM   1320  O   LEU A  81      20.644  -6.689 -21.612  1.00 97.26           O  
ATOM   1321  CG  LEU A  81      16.077  -7.261 -21.880  1.00 97.26           C  
ATOM   1322  HG  LEU A  81      15.660  -6.612 -22.650  1.00 97.26           H  
ATOM   1323  CD1 LEU A  81      15.176  -8.486 -21.728  1.00 97.26           C  
ATOM   1324 HD11 LEU A  81      15.114  -8.996 -22.690  1.00 97.26           H  
ATOM   1325 HD12 LEU A  81      14.172  -8.183 -21.432  1.00 97.26           H  
ATOM   1326 HD13 LEU A  81      15.587  -9.164 -20.979  1.00 97.26           H  
ATOM   1327  CD2 LEU A  81      16.042  -6.456 -20.585  1.00 97.26           C  
ATOM   1328 HD21 LEU A  81      16.527  -5.491 -20.730  1.00 97.26           H  
ATOM   1329 HD22 LEU A  81      15.004  -6.276 -20.305  1.00 97.26           H  
ATOM   1330 HD23 LEU A  81      16.563  -7.005 -19.801  1.00 97.26           H  
ATOM   1331  N   GLU A  82      20.424  -7.489 -23.687  1.00 96.26           N  
ATOM   1332  H   GLU A  82      19.795  -7.721 -24.443  1.00 96.26           H  
ATOM   1333  CA  GLU A  82      21.846  -7.794 -23.872  1.00 96.26           C  
ATOM   1334  HA  GLU A  82      22.183  -8.464 -23.081  1.00 96.26           H  
ATOM   1335  C   GLU A  82      22.716  -6.540 -23.771  1.00 96.26           C  
ATOM   1336  CB  GLU A  82      22.054  -8.496 -25.214  1.00 96.26           C  
ATOM   1337  HB2 GLU A  82      23.122  -8.544 -25.425  1.00 96.26           H  
ATOM   1338  HB3 GLU A  82      21.568  -7.912 -25.996  1.00 96.26           H  
ATOM   1339  O   GLU A  82      23.720  -6.532 -23.057  1.00 96.26           O  
ATOM   1340  CG  GLU A  82      21.497  -9.928 -25.193  1.00 96.26           C  
ATOM   1341  HG2 GLU A  82      22.039 -10.496 -24.437  1.00 96.26           H  
ATOM   1342  HG3 GLU A  82      20.446  -9.915 -24.904  1.00 96.26           H  
ATOM   1343  CD  GLU A  82      21.634 -10.635 -26.547  1.00 96.26           C  
ATOM   1344  OE1 GLU A  82      21.502 -11.879 -26.544  1.00 96.26           O  
ATOM   1345  OE2 GLU A  82      21.857  -9.938 -27.564  1.00 96.26           O  
ATOM   1346  N   ALA A  83      22.274  -5.427 -24.366  1.00 96.13           N  
ATOM   1347  H   ALA A  83      21.476  -5.497 -24.981  1.00 96.13           H  
ATOM   1348  CA  ALA A  83      22.935  -4.131 -24.218  1.00 96.13           C  
ATOM   1349  HA  ALA A  83      23.978  -4.247 -24.513  1.00 96.13           H  
ATOM   1350  C   ALA A  83      22.925  -3.608 -22.767  1.00 96.13           C  
ATOM   1351  CB  ALA A  83      22.269  -3.138 -25.176  1.00 96.13           C  
ATOM   1352  HB1 ALA A  83      21.222  -3.001 -24.906  1.00 96.13           H  
ATOM   1353  HB2 ALA A  83      22.326  -3.518 -26.196  1.00 96.13           H  
ATOM   1354  HB3 ALA A  83      22.784  -2.179 -25.125  1.00 96.13           H  
ATOM   1355  O   ALA A  83      23.810  -2.841 -22.381  1.00 96.13           O  
ATOM   1356  N   LYS A  84      21.957  -4.033 -21.940  1.00 94.11           N  
ATOM   1357  H   LYS A  84      21.265  -4.658 -22.328  1.00 94.11           H  
ATOM   1358  CA  LYS A  84      21.930  -3.773 -20.488  1.00 94.11           C  
ATOM   1359  HA  LYS A  84      22.418  -2.814 -20.310  1.00 94.11           H  
ATOM   1360  C   LYS A  84      22.763  -4.762 -19.663  1.00 94.11           C  
ATOM   1361  CB  LYS A  84      20.480  -3.678 -19.979  1.00 94.11           C  
ATOM   1362  HB2 LYS A  84      20.482  -3.781 -18.894  1.00 94.11           H  
ATOM   1363  HB3 LYS A  84      19.874  -4.484 -20.394  1.00 94.11           H  
ATOM   1364  O   LYS A  84      22.872  -4.578 -18.451  1.00 94.11           O  
ATOM   1365  CG  LYS A  84      19.859  -2.321 -20.332  1.00 94.11           C  
ATOM   1366  HG2 LYS A  84      19.632  -2.285 -21.397  1.00 94.11           H  
ATOM   1367  HG3 LYS A  84      20.581  -1.537 -20.103  1.00 94.11           H  
ATOM   1368  CD  LYS A  84      18.585  -2.053 -19.518  1.00 94.11           C  
ATOM   1369  HD2 LYS A  84      18.791  -2.200 -18.458  1.00 94.11           H  
ATOM   1370  HD3 LYS A  84      17.803  -2.739 -19.842  1.00 94.11           H  
ATOM   1371  CE  LYS A  84      18.169  -0.599 -19.769  1.00 94.11           C  
ATOM   1372  HE2 LYS A  84      19.031   0.044 -19.591  1.00 94.11           H  
ATOM   1373  HE3 LYS A  84      17.912  -0.492 -20.823  1.00 94.11           H  
ATOM   1374  NZ  LYS A  84      17.040  -0.145 -18.920  1.00 94.11           N  
ATOM   1375  HZ1 LYS A  84      17.265  -0.181 -17.936  1.00 94.11           H  
ATOM   1376  HZ2 LYS A  84      16.841   0.815 -19.164  1.00 94.11           H  
ATOM   1377  HZ3 LYS A  84      16.196  -0.666 -19.112  1.00 94.11           H  
ATOM   1378  N   GLY A  85      23.384  -5.757 -20.295  1.00 95.27           N  
ATOM   1379  H   GLY A  85      23.256  -5.842 -21.293  1.00 95.27           H  
ATOM   1380  CA  GLY A  85      24.266  -6.735 -19.658  1.00 95.27           C  
ATOM   1381  HA2 GLY A  85      24.732  -6.295 -18.776  1.00 95.27           H  
ATOM   1382  HA3 GLY A  85      25.051  -6.994 -20.368  1.00 95.27           H  
ATOM   1383  C   GLY A  85      23.587  -8.038 -19.236  1.00 95.27           C  
ATOM   1384  O   GLY A  85      24.234  -8.856 -18.580  1.00 95.27           O  
ATOM   1385  N   TYR A  86      22.317  -8.247 -19.596  1.00 96.66           N  
ATOM   1386  H   TYR A  86      21.862  -7.577 -20.199  1.00 96.66           H  
ATOM   1387  CA  TYR A  86      21.672  -9.548 -19.426  1.00 96.66           C  
ATOM   1388  HA  TYR A  86      21.932  -9.939 -18.442  1.00 96.66           H  
ATOM   1389  C   TYR A  86      22.190 -10.532 -20.480  1.00 96.66           C  
ATOM   1390  CB  TYR A  86      20.145  -9.420 -19.488  1.00 96.66           C  
ATOM   1391  HB2 TYR A  86      19.864  -9.037 -20.469  1.00 96.66           H  
ATOM   1392  HB3 TYR A  86      19.716 -10.418 -19.398  1.00 96.66           H  
ATOM   1393  O   TYR A  86      22.434 -10.162 -21.622  1.00 96.66           O  
ATOM   1394  CG  TYR A  86      19.540  -8.548 -18.401  1.00 96.66           C  
ATOM   1395  CD1 TYR A  86      19.304  -9.074 -17.115  1.00 96.66           C  
ATOM   1396  HD1 TYR A  86      19.561 -10.100 -16.900  1.00 96.66           H  
ATOM   1397  CD2 TYR A  86      19.214  -7.207 -18.674  1.00 96.66           C  
ATOM   1398  HD2 TYR A  86      19.381  -6.801 -19.660  1.00 96.66           H  
ATOM   1399  CE1 TYR A  86      18.741  -8.258 -16.110  1.00 96.66           C  
ATOM   1400  HE1 TYR A  86      18.551  -8.653 -15.123  1.00 96.66           H  
ATOM   1401  CE2 TYR A  86      18.668  -6.387 -17.676  1.00 96.66           C  
ATOM   1402  HE2 TYR A  86      18.425  -5.355 -17.882  1.00 96.66           H  
ATOM   1403  OH  TYR A  86      17.895  -6.082 -15.459  1.00 96.66           O  
ATOM   1404  HH  TYR A  86      17.775  -6.527 -14.617  1.00 96.66           H  
ATOM   1405  CZ  TYR A  86      18.427  -6.909 -16.394  1.00 96.66           C  
ATOM   1406  N   LYS A  87      22.353 -11.795 -20.105  1.00 95.77           N  
ATOM   1407  H   LYS A  87      22.133 -12.034 -19.148  1.00 95.77           H  
ATOM   1408  CA  LYS A  87      22.741 -12.898 -20.990  1.00 95.77           C  
ATOM   1409  HA  LYS A  87      22.726 -12.559 -22.026  1.00 95.77           H  
ATOM   1410  C   LYS A  87      21.717 -14.018 -20.872  1.00 95.77           C  
ATOM   1411  CB  LYS A  87      24.160 -13.383 -20.651  1.00 95.77           C  
ATOM   1412  HB2 LYS A  87      24.177 -13.774 -19.634  1.00 95.77           H  
ATOM   1413  HB3 LYS A  87      24.420 -14.194 -21.332  1.00 95.77           H  
ATOM   1414  O   LYS A  87      20.986 -14.067 -19.886  1.00 95.77           O  
ATOM   1415  CG  LYS A  87      25.205 -12.263 -20.782  1.00 95.77           C  
ATOM   1416  HG2 LYS A  87      25.082 -11.760 -21.742  1.00 95.77           H  
ATOM   1417  HG3 LYS A  87      25.055 -11.538 -19.982  1.00 95.77           H  
ATOM   1418  CD  LYS A  87      26.628 -12.823 -20.692  1.00 95.77           C  
ATOM   1419  HD2 LYS A  87      26.826 -13.441 -21.567  1.00 95.77           H  
ATOM   1420  HD3 LYS A  87      26.708 -13.455 -19.807  1.00 95.77           H  
ATOM   1421  CE  LYS A  87      27.636 -11.666 -20.637  1.00 95.77           C  
ATOM   1422  HE2 LYS A  87      27.641 -11.188 -21.617  1.00 95.77           H  
ATOM   1423  HE3 LYS A  87      27.292 -10.930 -19.912  1.00 95.77           H  
ATOM   1424  NZ  LYS A  87      29.006 -12.116 -20.281  1.00 95.77           N  
ATOM   1425  HZ1 LYS A  87      29.698 -11.459 -20.611  1.00 95.77           H  
ATOM   1426  HZ2 LYS A  87      29.160 -12.077 -19.283  1.00 95.77           H  
ATOM   1427  HZ3 LYS A  87      29.208 -13.043 -20.628  1.00 95.77           H  
ATOM   1428  N   GLU A  88      21.645 -14.887 -21.878  1.00 95.29           N  
ATOM   1429  H   GLU A  88      22.304 -14.797 -22.637  1.00 95.29           H  
ATOM   1430  CA  GLU A  88      20.738 -16.049 -21.889  1.00 95.29           C  
ATOM   1431  HA  GLU A  88      20.693 -16.422 -22.912  1.00 95.29           H  
ATOM   1432  C   GLU A  88      19.287 -15.690 -21.517  1.00 95.29           C  
ATOM   1433  CB  GLU A  88      21.296 -17.195 -21.035  1.00 95.29           C  
ATOM   1434  HB2 GLU A  88      21.317 -16.894 -19.988  1.00 95.29           H  
ATOM   1435  HB3 GLU A  88      20.622 -18.044 -21.148  1.00 95.29           H  
ATOM   1436  O   GLU A  88      18.631 -16.329 -20.693  1.00 95.29           O  
ATOM   1437  CG  GLU A  88      22.706 -17.616 -21.474  1.00 95.29           C  
ATOM   1438  HG2 GLU A  88      22.713 -17.718 -22.559  1.00 95.29           H  
ATOM   1439  HG3 GLU A  88      23.413 -16.831 -21.206  1.00 95.29           H  
ATOM   1440  CD  GLU A  88      23.157 -18.943 -20.847  1.00 95.29           C  
ATOM   1441  OE1 GLU A  88      24.256 -19.392 -21.245  1.00 95.29           O  
ATOM   1442  OE2 GLU A  88      22.391 -19.513 -20.039  1.00 95.29           O  
ATOM   1443  N   VAL A  89      18.786 -14.598 -22.099  1.00 96.59           N  
ATOM   1444  H   VAL A  89      19.355 -14.106 -22.773  1.00 96.59           H  
ATOM   1445  CA  VAL A  89      17.451 -14.088 -21.788  1.00 96.59           C  
ATOM   1446  HA  VAL A  89      17.378 -13.975 -20.706  1.00 96.59           H  
ATOM   1447  C   VAL A  89      16.391 -15.097 -22.234  1.00 96.59           C  
ATOM   1448  CB  VAL A  89      17.217 -12.712 -22.431  1.00 96.59           C  
ATOM   1449  HB  VAL A  89      17.291 -12.804 -23.515  1.00 96.59           H  
ATOM   1450  O   VAL A  89      16.258 -15.411 -23.419  1.00 96.59           O  
ATOM   1451  CG1 VAL A  89      15.826 -12.182 -22.069  1.00 96.59           C  
ATOM   1452 HG11 VAL A  89      15.723 -12.100 -20.987  1.00 96.59           H  
ATOM   1453 HG12 VAL A  89      15.056 -12.847 -22.457  1.00 96.59           H  
ATOM   1454 HG13 VAL A  89      15.689 -11.201 -22.526  1.00 96.59           H  
ATOM   1455  CG2 VAL A  89      18.246 -11.673 -21.967  1.00 96.59           C  
ATOM   1456 HG21 VAL A  89      18.052 -10.719 -22.457  1.00 96.59           H  
ATOM   1457 HG22 VAL A  89      19.254 -11.985 -22.239  1.00 96.59           H  
ATOM   1458 HG23 VAL A  89      18.190 -11.545 -20.886  1.00 96.59           H  
ATOM   1459  N   ARG A  90      15.572 -15.561 -21.287  1.00 95.40           N  
ATOM   1460  H   ARG A  90      15.745 -15.270 -20.335  1.00 95.40           H  
ATOM   1461  CA  ARG A  90      14.437 -16.456 -21.535  1.00 95.40           C  
ATOM   1462  HA  ARG A  90      14.717 -17.207 -22.274  1.00 95.40           H  
ATOM   1463  C   ARG A  90      13.270 -15.677 -22.132  1.00 95.40           C  
ATOM   1464  CB  ARG A  90      14.053 -17.159 -20.226  1.00 95.40           C  
ATOM   1465  HB2 ARG A  90      13.848 -16.401 -19.470  1.00 95.40           H  
ATOM   1466  HB3 ARG A  90      13.128 -17.715 -20.378  1.00 95.40           H  
ATOM   1467  O   ARG A  90      12.384 -15.216 -21.414  1.00 95.40           O  
ATOM   1468  CG  ARG A  90      15.146 -18.104 -19.695  1.00 95.40           C  
ATOM   1469  HG2 ARG A  90      14.831 -18.488 -18.725  1.00 95.40           H  
ATOM   1470  HG3 ARG A  90      16.077 -17.556 -19.551  1.00 95.40           H  
ATOM   1471  CD  ARG A  90      15.400 -19.291 -20.637  1.00 95.40           C  
ATOM   1472  HD2 ARG A  90      16.171 -19.930 -20.206  1.00 95.40           H  
ATOM   1473  HD3 ARG A  90      15.789 -18.924 -21.587  1.00 95.40           H  
ATOM   1474  NE  ARG A  90      14.152 -20.048 -20.873  1.00 95.40           N  
ATOM   1475  HE  ARG A  90      13.520 -19.691 -21.575  1.00 95.40           H  
ATOM   1476  NH1 ARG A  90      14.392 -21.608 -19.206  1.00 95.40           N  
ATOM   1477 HH11 ARG A  90      15.342 -21.291 -19.070  1.00 95.40           H  
ATOM   1478 HH12 ARG A  90      14.023 -22.400 -18.699  1.00 95.40           H  
ATOM   1479  NH2 ARG A  90      12.487 -21.499 -20.390  1.00 95.40           N  
ATOM   1480 HH21 ARG A  90      12.087 -22.271 -19.877  1.00 95.40           H  
ATOM   1481 HH22 ARG A  90      11.884 -21.009 -21.036  1.00 95.40           H  
ATOM   1482  CZ  ARG A  90      13.687 -21.052 -20.160  1.00 95.40           C  
ATOM   1483  N   LYS A  91      13.296 -15.500 -23.456  1.00 93.86           N  
ATOM   1484  H   LYS A  91      14.124 -15.834 -23.929  1.00 93.86           H  
ATOM   1485  CA  LYS A  91      12.301 -14.725 -24.220  1.00 93.86           C  
ATOM   1486  HA  LYS A  91      12.374 -13.678 -23.923  1.00 93.86           H  
ATOM   1487  C   LYS A  91      10.858 -15.160 -23.943  1.00 93.86           C  
ATOM   1488  CB  LYS A  91      12.624 -14.849 -25.719  1.00 93.86           C  
ATOM   1489  HB2 LYS A  91      12.479 -15.882 -26.034  1.00 93.86           H  
ATOM   1490  HB3 LYS A  91      13.671 -14.593 -25.879  1.00 93.86           H  
ATOM   1491  O   LYS A  91       9.978 -14.312 -23.857  1.00 93.86           O  
ATOM   1492  CG  LYS A  91      11.738 -13.928 -26.576  1.00 93.86           C  
ATOM   1493  HG2 LYS A  91      10.696 -14.238 -26.490  1.00 93.86           H  
ATOM   1494  HG3 LYS A  91      11.829 -12.901 -26.222  1.00 93.86           H  
ATOM   1495  CD  LYS A  91      12.146 -13.992 -28.052  1.00 93.86           C  
ATOM   1496  HD2 LYS A  91      13.179 -13.659 -28.150  1.00 93.86           H  
ATOM   1497  HD3 LYS A  91      12.068 -15.022 -28.399  1.00 93.86           H  
ATOM   1498  CE  LYS A  91      11.228 -13.093 -28.888  1.00 93.86           C  
ATOM   1499  HE2 LYS A  91      11.287 -12.078 -28.496  1.00 93.86           H  
ATOM   1500  HE3 LYS A  91      10.201 -13.439 -28.769  1.00 93.86           H  
ATOM   1501  NZ  LYS A  91      11.615 -13.109 -30.322  1.00 93.86           N  
ATOM   1502  HZ1 LYS A  91      11.008 -12.509 -30.863  1.00 93.86           H  
ATOM   1503  HZ2 LYS A  91      11.558 -14.046 -30.695  1.00 93.86           H  
ATOM   1504  HZ3 LYS A  91      12.563 -12.780 -30.435  1.00 93.86           H  
ATOM   1505  N   ASP A  92      10.642 -16.463 -23.786  1.00 94.38           N  
ATOM   1506  H   ASP A  92      11.445 -17.075 -23.763  1.00 94.38           H  
ATOM   1507  CA  ASP A  92       9.361 -17.107 -23.481  1.00 94.38           C  
ATOM   1508  HA  ASP A  92       8.625 -16.804 -24.226  1.00 94.38           H  
ATOM   1509  C   ASP A  92       8.781 -16.723 -22.109  1.00 94.38           C  
ATOM   1510  CB  ASP A  92       9.550 -18.638 -23.587  1.00 94.38           C  
ATOM   1511  HB2 ASP A  92       8.607 -19.125 -23.340  1.00 94.38           H  
ATOM   1512  HB3 ASP A  92       9.780 -18.884 -24.624  1.00 94.38           H  
ATOM   1513  O   ASP A  92       7.577 -16.834 -21.900  1.00 94.38           O  
ATOM   1514  CG  ASP A  92      10.673 -19.221 -22.697  1.00 94.38           C  
ATOM   1515  OD1 ASP A  92      11.832 -18.746 -22.786  1.00 94.38           O  
ATOM   1516  OD2 ASP A  92      10.431 -20.174 -21.923  1.00 94.38           O  
ATOM   1517  N   LEU A  93       9.620 -16.238 -21.190  1.00 94.05           N  
ATOM   1518  H   LEU A  93      10.595 -16.149 -21.439  1.00 94.05           H  
ATOM   1519  CA  LEU A  93       9.240 -15.871 -19.823  1.00 94.05           C  
ATOM   1520  HA  LEU A  93       8.230 -16.230 -19.626  1.00 94.05           H  
ATOM   1521  C   LEU A  93       9.185 -14.354 -19.598  1.00 94.05           C  
ATOM   1522  CB  LEU A  93      10.198 -16.558 -18.832  1.00 94.05           C  
ATOM   1523  HB2 LEU A  93      11.200 -16.158 -18.988  1.00 94.05           H  
ATOM   1524  HB3 LEU A  93       9.889 -16.302 -17.819  1.00 94.05           H  
ATOM   1525  O   LEU A  93       8.989 -13.905 -18.466  1.00 94.05           O  
ATOM   1526  CG  LEU A  93      10.256 -18.092 -18.948  1.00 94.05           C  
ATOM   1527  HG  LEU A  93      10.644 -18.368 -19.929  1.00 94.05           H  
ATOM   1528  CD1 LEU A  93      11.217 -18.641 -17.892  1.00 94.05           C  
ATOM   1529 HD11 LEU A  93      11.301 -19.722 -18.011  1.00 94.05           H  
ATOM   1530 HD12 LEU A  93      10.843 -18.415 -16.894  1.00 94.05           H  
ATOM   1531 HD13 LEU A  93      12.203 -18.195 -18.026  1.00 94.05           H  
ATOM   1532  CD2 LEU A  93       8.890 -18.750 -18.741  1.00 94.05           C  
ATOM   1533 HD21 LEU A  93       8.220 -18.472 -19.555  1.00 94.05           H  
ATOM   1534 HD22 LEU A  93       8.998 -19.834 -18.766  1.00 94.05           H  
ATOM   1535 HD23 LEU A  93       8.457 -18.443 -17.790  1.00 94.05           H  
ATOM   1536  N   ILE A  94       9.371 -13.550 -20.650  1.00 95.55           N  
ATOM   1537  H   ILE A  94       9.477 -13.972 -21.561  1.00 95.55           H  
ATOM   1538  CA  ILE A  94       9.258 -12.095 -20.551  1.00 95.55           C  
ATOM   1539  HA  ILE A  94       9.754 -11.787 -19.631  1.00 95.55           H  
ATOM   1540  C   ILE A  94       7.781 -11.711 -20.452  1.00 95.55           C  
ATOM   1541  CB  ILE A  94       9.964 -11.377 -21.719  1.00 95.55           C  
ATOM   1542  HB  ILE A  94       9.546 -11.745 -22.656  1.00 95.55           H  
ATOM   1543  O   ILE A  94       7.004 -11.956 -21.372  1.00 95.55           O  
ATOM   1544  CG1 ILE A  94      11.480 -11.673 -21.701  1.00 95.55           C  
ATOM   1545 HG12 ILE A  94      11.628 -12.751 -21.772  1.00 95.55           H  
ATOM   1546 HG13 ILE A  94      11.909 -11.337 -20.757  1.00 95.55           H  
ATOM   1547  CG2 ILE A  94       9.720  -9.856 -21.646  1.00 95.55           C  
ATOM   1548 HG21 ILE A  94      10.150  -9.376 -22.525  1.00 95.55           H  
ATOM   1549 HG22 ILE A  94      10.161  -9.449 -20.736  1.00 95.55           H  
ATOM   1550 HG23 ILE A  94       8.654  -9.631 -21.664  1.00 95.55           H  
ATOM   1551  CD1 ILE A  94      12.254 -11.026 -22.858  1.00 95.55           C  
ATOM   1552 HD11 ILE A  94      12.320  -9.947 -22.722  1.00 95.55           H  
ATOM   1553 HD12 ILE A  94      13.266 -11.429 -22.884  1.00 95.55           H  
ATOM   1554 HD13 ILE A  94      11.763 -11.250 -23.805  1.00 95.55           H  
ATOM   1555  N   ILE A  95       7.407 -11.029 -19.367  1.00 94.99           N  
ATOM   1556  H   ILE A  95       8.102 -10.873 -18.651  1.00 94.99           H  
ATOM   1557  CA  ILE A  95       6.034 -10.546 -19.158  1.00 94.99           C  
ATOM   1558  HA  ILE A  95       5.438 -10.784 -20.038  1.00 94.99           H  
ATOM   1559  C   ILE A  95       6.045  -9.028 -19.007  1.00 94.99           C  
ATOM   1560  CB  ILE A  95       5.346 -11.246 -17.963  1.00 94.99           C  
ATOM   1561  HB  ILE A  95       5.852 -10.952 -17.043  1.00 94.99           H  
ATOM   1562  O   ILE A  95       6.672  -8.488 -18.094  1.00 94.99           O  
ATOM   1563  CG1 ILE A  95       5.434 -12.785 -18.094  1.00 94.99           C  
ATOM   1564 HG12 ILE A  95       4.970 -13.100 -19.029  1.00 94.99           H  
ATOM   1565 HG13 ILE A  95       6.482 -13.083 -18.121  1.00 94.99           H  
ATOM   1566  CG2 ILE A  95       3.880 -10.781 -17.864  1.00 94.99           C  
ATOM   1567 HG21 ILE A  95       3.814  -9.698 -17.759  1.00 94.99           H  
ATOM   1568 HG22 ILE A  95       3.326 -11.094 -18.749  1.00 94.99           H  
ATOM   1569 HG23 ILE A  95       3.406 -11.217 -16.984  1.00 94.99           H  
ATOM   1570  CD1 ILE A  95       4.792 -13.558 -16.936  1.00 94.99           C  
ATOM   1571 HD11 ILE A  95       5.069 -14.609 -17.009  1.00 94.99           H  
ATOM   1572 HD12 ILE A  95       3.705 -13.485 -16.988  1.00 94.99           H  
ATOM   1573 HD13 ILE A  95       5.138 -13.162 -15.981  1.00 94.99           H  
ATOM   1574  N   LYS A  96       5.321  -8.325 -19.883  1.00 94.80           N  
ATOM   1575  H   LYS A  96       4.809  -8.840 -20.585  1.00 94.80           H  
ATOM   1576  CA  LYS A  96       5.095  -6.880 -19.764  1.00 94.80           C  
ATOM   1577  HA  LYS A  96       6.022  -6.414 -19.429  1.00 94.80           H  
ATOM   1578  C   LYS A  96       4.034  -6.606 -18.703  1.00 94.80           C  
ATOM   1579  CB  LYS A  96       4.731  -6.298 -21.136  1.00 94.80           C  
ATOM   1580  HB2 LYS A  96       5.558  -6.492 -21.819  1.00 94.80           H  
ATOM   1581  HB3 LYS A  96       3.845  -6.807 -21.517  1.00 94.80           H  
ATOM   1582  O   LYS A  96       2.907  -7.072 -18.808  1.00 94.80           O  
ATOM   1583  CG  LYS A  96       4.459  -4.786 -21.093  1.00 94.80           C  
ATOM   1584  HG2 LYS A  96       5.293  -4.280 -20.607  1.00 94.80           H  
ATOM   1585  HG3 LYS A  96       3.546  -4.594 -20.528  1.00 94.80           H  
ATOM   1586  CD  LYS A  96       4.297  -4.250 -22.521  1.00 94.80           C  
ATOM   1587  HD2 LYS A  96       3.551  -4.849 -23.045  1.00 94.80           H  
ATOM   1588  HD3 LYS A  96       5.251  -4.348 -23.039  1.00 94.80           H  
ATOM   1589  CE  LYS A  96       3.857  -2.784 -22.533  1.00 94.80           C  
ATOM   1590  HE2 LYS A  96       4.538  -2.217 -21.898  1.00 94.80           H  
ATOM   1591  HE3 LYS A  96       2.858  -2.726 -22.101  1.00 94.80           H  
ATOM   1592  NZ  LYS A  96       3.856  -2.235 -23.918  1.00 94.80           N  
ATOM   1593  HZ1 LYS A  96       3.353  -2.847 -24.546  1.00 94.80           H  
ATOM   1594  HZ2 LYS A  96       3.439  -1.316 -23.957  1.00 94.80           H  
ATOM   1595  HZ3 LYS A  96       4.787  -2.136 -24.296  1.00 94.80           H  
ATOM   1596  N   LEU A  97       4.397  -5.807 -17.707  1.00 94.98           N  
ATOM   1597  H   LEU A  97       5.344  -5.454 -17.704  1.00 94.98           H  
ATOM   1598  CA  LEU A  97       3.576  -5.505 -16.542  1.00 94.98           C  
ATOM   1599  HA  LEU A  97       2.636  -6.052 -16.597  1.00 94.98           H  
ATOM   1600  C   LEU A  97       3.284  -3.998 -16.495  1.00 94.98           C  
ATOM   1601  CB  LEU A  97       4.304  -6.000 -15.286  1.00 94.98           C  
ATOM   1602  HB2 LEU A  97       3.754  -5.657 -14.410  1.00 94.98           H  
ATOM   1603  HB3 LEU A  97       5.298  -5.554 -15.262  1.00 94.98           H  
ATOM   1604  O   LEU A  97       4.145  -3.209 -16.076  1.00 94.98           O  
ATOM   1605  CG  LEU A  97       4.434  -7.533 -15.212  1.00 94.98           C  
ATOM   1606  HG  LEU A  97       4.779  -7.932 -16.166  1.00 94.98           H  
ATOM   1607  CD1 LEU A  97       5.481  -7.884 -14.162  1.00 94.98           C  
ATOM   1608 HD11 LEU A  97       5.300  -7.337 -13.236  1.00 94.98           H  
ATOM   1609 HD12 LEU A  97       5.469  -8.957 -13.968  1.00 94.98           H  
ATOM   1610 HD13 LEU A  97       6.462  -7.621 -14.557  1.00 94.98           H  
ATOM   1611  CD2 LEU A  97       3.109  -8.202 -14.857  1.00 94.98           C  
ATOM   1612 HD21 LEU A  97       2.713  -7.801 -13.923  1.00 94.98           H  
ATOM   1613 HD22 LEU A  97       2.381  -8.046 -15.653  1.00 94.98           H  
ATOM   1614 HD23 LEU A  97       3.262  -9.275 -14.747  1.00 94.98           H  
ATOM   1615  N   PRO A  98       2.091  -3.555 -16.935  1.00 92.35           N  
ATOM   1616  CA  PRO A  98       1.683  -2.167 -16.768  1.00 92.35           C  
ATOM   1617  HA  PRO A  98       2.407  -1.512 -17.253  1.00 92.35           H  
ATOM   1618  C   PRO A  98       1.596  -1.786 -15.285  1.00 92.35           C  
ATOM   1619  CB  PRO A  98       0.334  -2.041 -17.484  1.00 92.35           C  
ATOM   1620  HB2 PRO A  98      -0.324  -1.310 -17.013  1.00 92.35           H  
ATOM   1621  HB3 PRO A  98       0.500  -1.782 -18.529  1.00 92.35           H  
ATOM   1622  O   PRO A  98       1.532  -2.630 -14.382  1.00 92.35           O  
ATOM   1623  CG  PRO A  98      -0.244  -3.451 -17.399  1.00 92.35           C  
ATOM   1624  HG2 PRO A  98      -0.712  -3.598 -16.425  1.00 92.35           H  
ATOM   1625  HG3 PRO A  98      -0.956  -3.649 -18.200  1.00 92.35           H  
ATOM   1626  CD  PRO A  98       0.997  -4.334 -17.511  1.00 92.35           C  
ATOM   1627  HD2 PRO A  98       1.212  -4.541 -18.560  1.00 92.35           H  
ATOM   1628  HD3 PRO A  98       0.815  -5.270 -16.982  1.00 92.35           H  
ATOM   1629  N   LYS A  99       1.577  -0.478 -15.021  1.00 91.23           N  
ATOM   1630  H   LYS A  99       1.565   0.165 -15.800  1.00 91.23           H  
ATOM   1631  CA  LYS A  99       1.342   0.035 -13.670  1.00 91.23           C  
ATOM   1632  HA  LYS A  99       2.130  -0.347 -13.022  1.00 91.23           H  
ATOM   1633  C   LYS A  99       0.000  -0.489 -13.146  1.00 91.23           C  
ATOM   1634  CB  LYS A  99       1.389   1.565 -13.690  1.00 91.23           C  
ATOM   1635  HB2 LYS A  99       0.477   1.949 -14.146  1.00 91.23           H  
ATOM   1636  HB3 LYS A  99       2.241   1.887 -14.289  1.00 91.23           H  
ATOM   1637  O   LYS A  99      -0.975  -0.521 -13.886  1.00 91.23           O  
ATOM   1638  CG  LYS A  99       1.550   2.128 -12.276  1.00 91.23           C  
ATOM   1639  HG2 LYS A  99       2.490   1.773 -11.855  1.00 91.23           H  
ATOM   1640  HG3 LYS A  99       0.729   1.794 -11.640  1.00 91.23           H  
ATOM   1641  CD  LYS A  99       1.552   3.654 -12.328  1.00 91.23           C  
ATOM   1642  HD2 LYS A  99       0.577   3.990 -12.680  1.00 91.23           H  
ATOM   1643  HD3 LYS A  99       2.325   3.999 -13.014  1.00 91.23           H  
ATOM   1644  CE  LYS A  99       1.826   4.195 -10.927  1.00 91.23           C  
ATOM   1645  HE2 LYS A  99       2.869   3.998 -10.680  1.00 91.23           H  
ATOM   1646  HE3 LYS A  99       1.203   3.647 -10.219  1.00 91.23           H  
ATOM   1647  NZ  LYS A  99       1.515   5.640 -10.862  1.00 91.23           N  
ATOM   1648  HZ1 LYS A  99       0.514   5.751 -10.936  1.00 91.23           H  
ATOM   1649  HZ2 LYS A  99       1.807   6.027  -9.976  1.00 91.23           H  
ATOM   1650  HZ3 LYS A  99       1.960   6.132 -11.624  1.00 91.23           H  
ATOM   1651  N   TYR A 100      -0.022  -0.858 -11.872  1.00 92.88           N  
ATOM   1652  H   TYR A 100       0.839  -0.774 -11.350  1.00 92.88           H  
ATOM   1653  CA  TYR A 100      -1.145  -1.469 -11.159  1.00 92.88           C  
ATOM   1654  HA  TYR A 100      -0.811  -1.552 -10.125  1.00 92.88           H  
ATOM   1655  C   TYR A 100      -1.485  -2.912 -11.554  1.00 92.88           C  
ATOM   1656  CB  TYR A 100      -2.367  -0.536 -11.129  1.00 92.88           C  
ATOM   1657  HB2 TYR A 100      -3.085  -0.923 -10.406  1.00 92.88           H  
ATOM   1658  HB3 TYR A 100      -2.858  -0.555 -12.102  1.00 92.88           H  
ATOM   1659  O   TYR A 100      -2.516  -3.411 -11.118  1.00 92.88           O  
ATOM   1660  CG  TYR A 100      -2.043   0.895 -10.748  1.00 92.88           C  
ATOM   1661  CD1 TYR A 100      -1.603   1.181  -9.444  1.00 92.88           C  
ATOM   1662  HD1 TYR A 100      -1.525   0.382  -8.721  1.00 92.88           H  
ATOM   1663  CD2 TYR A 100      -2.188   1.934 -11.688  1.00 92.88           C  
ATOM   1664  HD2 TYR A 100      -2.544   1.702 -12.681  1.00 92.88           H  
ATOM   1665  CE1 TYR A 100      -1.323   2.506  -9.068  1.00 92.88           C  
ATOM   1666  HE1 TYR A 100      -1.026   2.712  -8.051  1.00 92.88           H  
ATOM   1667  CE2 TYR A 100      -1.898   3.262 -11.321  1.00 92.88           C  
ATOM   1668  HE2 TYR A 100      -2.050   4.062 -12.032  1.00 92.88           H  
ATOM   1669  OH  TYR A 100      -1.195   4.826  -9.632  1.00 92.88           O  
ATOM   1670  HH  TYR A 100      -1.325   4.895  -8.684  1.00 92.88           H  
ATOM   1671  CZ  TYR A 100      -1.474   3.547 -10.007  1.00 92.88           C  
ATOM   1672  N   SER A 101      -0.599  -3.613 -12.278  1.00 94.40           N  
ATOM   1673  H   SER A 101       0.194  -3.138 -12.685  1.00 94.40           H  
ATOM   1674  CA  SER A 101      -0.700  -5.075 -12.435  1.00 94.40           C  
ATOM   1675  HA  SER A 101      -1.565  -5.307 -13.056  1.00 94.40           H  
ATOM   1676  C   SER A 101      -0.876  -5.747 -11.071  1.00 94.40           C  
ATOM   1677  CB  SER A 101       0.546  -5.670 -13.095  1.00 94.40           C  
ATOM   1678  HB2 SER A 101       0.435  -6.753 -13.151  1.00 94.40           H  
ATOM   1679  HB3 SER A 101       1.428  -5.441 -12.497  1.00 94.40           H  
ATOM   1680  O   SER A 101      -0.131  -5.433 -10.134  1.00 94.40           O  
ATOM   1681  OG  SER A 101       0.717  -5.166 -14.401  1.00 94.40           O  
ATOM   1682  HG  SER A 101       0.962  -4.239 -14.352  1.00 94.40           H  
ATOM   1683  N   LEU A 102      -1.869  -6.629 -10.963  1.00 95.50           N  
ATOM   1684  H   LEU A 102      -2.404  -6.863 -11.788  1.00 95.50           H  
ATOM   1685  CA  LEU A 102      -2.317  -7.224  -9.709  1.00 95.50           C  
ATOM   1686  HA  LEU A 102      -1.985  -6.593  -8.884  1.00 95.50           H  
ATOM   1687  C   LEU A 102      -1.715  -8.618  -9.528  1.00 95.50           C  
ATOM   1688  CB  LEU A 102      -3.856  -7.249  -9.716  1.00 95.50           C  
ATOM   1689  HB2 LEU A 102      -4.184  -7.896 -10.529  1.00 95.50           H  
ATOM   1690  HB3 LEU A 102      -4.219  -6.245  -9.935  1.00 95.50           H  
ATOM   1691  O   LEU A 102      -1.850  -9.475 -10.394  1.00 95.50           O  
ATOM   1692  CG  LEU A 102      -4.510  -7.729  -8.407  1.00 95.50           C  
ATOM   1693  HG  LEU A 102      -4.144  -8.722  -8.144  1.00 95.50           H  
ATOM   1694  CD1 LEU A 102      -4.228  -6.766  -7.249  1.00 95.50           C  
ATOM   1695 HD11 LEU A 102      -4.460  -5.747  -7.559  1.00 95.50           H  
ATOM   1696 HD12 LEU A 102      -4.861  -7.017  -6.399  1.00 95.50           H  
ATOM   1697 HD13 LEU A 102      -3.182  -6.841  -6.953  1.00 95.50           H  
ATOM   1698  CD2 LEU A 102      -6.023  -7.806  -8.610  1.00 95.50           C  
ATOM   1699 HD21 LEU A 102      -6.252  -8.535  -9.387  1.00 95.50           H  
ATOM   1700 HD22 LEU A 102      -6.410  -6.837  -8.925  1.00 95.50           H  
ATOM   1701 HD23 LEU A 102      -6.527  -8.109  -7.692  1.00 95.50           H  
ATOM   1702  N   PHE A 103      -1.091  -8.849  -8.382  1.00 96.24           N  
ATOM   1703  H   PHE A 103      -0.997  -8.089  -7.724  1.00 96.24           H  
ATOM   1704  CA  PHE A 103      -0.530 -10.136  -7.988  1.00 96.24           C  
ATOM   1705  HA  PHE A 103      -0.612 -10.849  -8.808  1.00 96.24           H  
ATOM   1706  C   PHE A 103      -1.293 -10.674  -6.790  1.00 96.24           C  
ATOM   1707  CB  PHE A 103       0.950  -9.971  -7.642  1.00 96.24           C  
ATOM   1708  HB2 PHE A 103       1.337 -10.928  -7.292  1.00 96.24           H  
ATOM   1709  HB3 PHE A 103       1.051  -9.258  -6.825  1.00 96.24           H  
ATOM   1710  O   PHE A 103      -1.499  -9.934  -5.827  1.00 96.24           O  
ATOM   1711  CG  PHE A 103       1.785  -9.507  -8.812  1.00 96.24           C  
ATOM   1712  CD1 PHE A 103       2.361 -10.452  -9.680  1.00 96.24           C  
ATOM   1713  HD1 PHE A 103       2.217 -11.509  -9.511  1.00 96.24           H  
ATOM   1714  CD2 PHE A 103       1.972  -8.132  -9.040  1.00 96.24           C  
ATOM   1715  HD2 PHE A 103       1.509  -7.406  -8.389  1.00 96.24           H  
ATOM   1716  CE1 PHE A 103       3.140 -10.023 -10.766  1.00 96.24           C  
ATOM   1717  HE1 PHE A 103       3.589 -10.755 -11.421  1.00 96.24           H  
ATOM   1718  CE2 PHE A 103       2.744  -7.711 -10.133  1.00 96.24           C  
ATOM   1719  HE2 PHE A 103       2.882  -6.656 -10.323  1.00 96.24           H  
ATOM   1720  CZ  PHE A 103       3.330  -8.652 -10.992  1.00 96.24           C  
ATOM   1721  HZ  PHE A 103       3.926  -8.329 -11.833  1.00 96.24           H  
ATOM   1722  N   GLU A 104      -1.670 -11.946  -6.827  1.00 96.57           N  
ATOM   1723  H   GLU A 104      -1.460 -12.484  -7.656  1.00 96.57           H  
ATOM   1724  CA  GLU A 104      -2.183 -12.686  -5.680  1.00 96.57           C  
ATOM   1725  HA  GLU A 104      -2.448 -11.978  -4.895  1.00 96.57           H  
ATOM   1726  C   GLU A 104      -1.108 -13.607  -5.109  1.00 96.57           C  
ATOM   1727  CB  GLU A 104      -3.475 -13.410  -6.046  1.00 96.57           C  
ATOM   1728  HB2 GLU A 104      -3.321 -14.050  -6.915  1.00 96.57           H  
ATOM   1729  HB3 GLU A 104      -4.191 -12.625  -6.288  1.00 96.57           H  
ATOM   1730  O   GLU A 104      -0.496 -14.414  -5.809  1.00 96.57           O  
ATOM   1731  CG  GLU A 104      -4.060 -14.226  -4.888  1.00 96.57           C  
ATOM   1732  HG2 GLU A 104      -3.985 -13.641  -3.971  1.00 96.57           H  
ATOM   1733  HG3 GLU A 104      -3.487 -15.144  -4.758  1.00 96.57           H  
ATOM   1734  CD  GLU A 104      -5.530 -14.552  -5.162  1.00 96.57           C  
ATOM   1735  OE1 GLU A 104      -6.383 -13.988  -4.424  1.00 96.57           O  
ATOM   1736  OE2 GLU A 104      -5.808 -15.253  -6.153  1.00 96.57           O  
ATOM   1737  N   LEU A 105      -0.878 -13.417  -3.818  1.00 95.15           N  
ATOM   1738  H   LEU A 105      -1.502 -12.789  -3.332  1.00 95.15           H  
ATOM   1739  CA  LEU A 105       0.066 -14.113  -2.969  1.00 95.15           C  
ATOM   1740  HA  LEU A 105       0.766 -14.687  -3.576  1.00 95.15           H  
ATOM   1741  C   LEU A 105      -0.696 -15.094  -2.064  1.00 95.15           C  
ATOM   1742  CB  LEU A 105       0.853 -13.075  -2.140  1.00 95.15           C  
ATOM   1743  HB2 LEU A 105       0.182 -12.580  -1.437  1.00 95.15           H  
ATOM   1744  HB3 LEU A 105       1.581 -13.631  -1.549  1.00 95.15           H  
ATOM   1745  O   LEU A 105      -1.910 -15.288  -2.186  1.00 95.15           O  
ATOM   1746  CG  LEU A 105       1.631 -12.020  -2.943  1.00 95.15           C  
ATOM   1747  HG  LEU A 105       1.982 -12.446  -3.883  1.00 95.15           H  
ATOM   1748  CD1 LEU A 105       0.820 -10.748  -3.222  1.00 95.15           C  
ATOM   1749 HD11 LEU A 105       1.451 -10.021  -3.733  1.00 95.15           H  
ATOM   1750 HD12 LEU A 105      -0.018 -10.985  -3.878  1.00 95.15           H  
ATOM   1751 HD13 LEU A 105       0.438 -10.336  -2.288  1.00 95.15           H  
ATOM   1752  CD2 LEU A 105       2.837 -11.562  -2.135  1.00 95.15           C  
ATOM   1753 HD21 LEU A 105       2.510 -11.083  -1.212  1.00 95.15           H  
ATOM   1754 HD22 LEU A 105       3.422 -10.865  -2.735  1.00 95.15           H  
ATOM   1755 HD23 LEU A 105       3.462 -12.424  -1.904  1.00 95.15           H  
ATOM   1756  N   GLU A 106       0.009 -15.690  -1.105  1.00 89.21           N  
ATOM   1757  H   GLU A 106       0.997 -15.494  -1.027  1.00 89.21           H  
ATOM   1758  CA  GLU A 106      -0.576 -16.578  -0.109  1.00 89.21           C  
ATOM   1759  HA  GLU A 106      -0.968 -17.436  -0.654  1.00 89.21           H  
ATOM   1760  C   GLU A 106      -1.763 -15.946   0.649  1.00 89.21           C  
ATOM   1761  CB  GLU A 106       0.515 -17.115   0.841  1.00 89.21           C  
ATOM   1762  HB2 GLU A 106       0.038 -17.866   1.472  1.00 89.21           H  
ATOM   1763  HB3 GLU A 106       1.275 -17.636   0.258  1.00 89.21           H  
ATOM   1764  O   GLU A 106      -1.819 -14.738   0.907  1.00 89.21           O  
ATOM   1765  CG  GLU A 106       1.201 -16.101   1.784  1.00 89.21           C  
ATOM   1766  HG2 GLU A 106       0.441 -15.480   2.259  1.00 89.21           H  
ATOM   1767  HG3 GLU A 106       1.674 -16.674   2.582  1.00 89.21           H  
ATOM   1768  CD  GLU A 106       2.282 -15.198   1.158  1.00 89.21           C  
ATOM   1769  OE1 GLU A 106       2.804 -14.326   1.903  1.00 89.21           O  
ATOM   1770  OE2 GLU A 106       2.560 -15.315  -0.052  1.00 89.21           O  
ATOM   1771  N   ASN A 107      -2.731 -16.783   1.041  1.00 87.77           N  
ATOM   1772  H   ASN A 107      -2.614 -17.764   0.832  1.00 87.77           H  
ATOM   1773  CA  ASN A 107      -3.898 -16.406   1.853  1.00 87.77           C  
ATOM   1774  HA  ASN A 107      -4.528 -17.293   1.918  1.00 87.77           H  
ATOM   1775  C   ASN A 107      -4.803 -15.311   1.243  1.00 87.77           C  
ATOM   1776  CB  ASN A 107      -3.431 -16.081   3.286  1.00 87.77           C  
ATOM   1777  HB2 ASN A 107      -2.846 -15.161   3.277  1.00 87.77           H  
ATOM   1778  HB3 ASN A 107      -4.298 -15.930   3.929  1.00 87.77           H  
ATOM   1779  O   ASN A 107      -5.503 -14.597   1.974  1.00 87.77           O  
ATOM   1780  CG  ASN A 107      -2.607 -17.201   3.887  1.00 87.77           C  
ATOM   1781  ND2 ASN A 107      -1.519 -16.893   4.552  1.00 87.77           N  
ATOM   1782 HD21 ASN A 107      -1.182 -15.941   4.589  1.00 87.77           H  
ATOM   1783 HD22 ASN A 107      -0.986 -17.676   4.903  1.00 87.77           H  
ATOM   1784  OD1 ASN A 107      -2.927 -18.367   3.759  1.00 87.77           O  
ATOM   1785  N   GLY A 108      -4.776 -15.152  -0.087  1.00 91.89           N  
ATOM   1786  H   GLY A 108      -4.136 -15.719  -0.623  1.00 91.89           H  
ATOM   1787  CA  GLY A 108      -5.542 -14.134  -0.813  1.00 91.89           C  
ATOM   1788  HA2 GLY A 108      -6.584 -14.166  -0.492  1.00 91.89           H  
ATOM   1789  HA3 GLY A 108      -5.502 -14.367  -1.877  1.00 91.89           H  
ATOM   1790  C   GLY A 108      -5.014 -12.707  -0.625  1.00 91.89           C  
ATOM   1791  O   GLY A 108      -5.712 -11.740  -0.967  1.00 91.89           O  
ATOM   1792  N   ARG A 109      -3.801 -12.544  -0.064  1.00 95.21           N  
ATOM   1793  H   ARG A 109      -3.267 -13.375   0.148  1.00 95.21           H  
ATOM   1794  CA  ARG A 109      -3.106 -11.252  -0.023  1.00 95.21           C  
ATOM   1795  HA  ARG A 109      -3.787 -10.508   0.392  1.00 95.21           H  
ATOM   1796  C   ARG A 109      -2.773 -10.850  -1.452  1.00 95.21           C  
ATOM   1797  CB  ARG A 109      -1.842 -11.322   0.862  1.00 95.21           C  
ATOM   1798  HB2 ARG A 109      -1.150 -12.063   0.461  1.00 95.21           H  
ATOM   1799  HB3 ARG A 109      -2.135 -11.634   1.864  1.00 95.21           H  
ATOM   1800  O   ARG A 109      -2.272 -11.648  -2.227  1.00 95.21           O  
ATOM   1801  CG  ARG A 109      -1.135  -9.953   0.947  1.00 95.21           C  
ATOM   1802  HG2 ARG A 109      -1.879  -9.210   1.234  1.00 95.21           H  
ATOM   1803  HG3 ARG A 109      -0.745  -9.672  -0.031  1.00 95.21           H  
ATOM   1804  CD  ARG A 109       0.002  -9.885   1.980  1.00 95.21           C  
ATOM   1805  HD2 ARG A 109       0.127  -8.842   2.269  1.00 95.21           H  
ATOM   1806  HD3 ARG A 109      -0.288 -10.439   2.872  1.00 95.21           H  
ATOM   1807  NE  ARG A 109       1.304 -10.347   1.449  1.00 95.21           N  
ATOM   1808  HE  ARG A 109       1.666  -9.925   0.606  1.00 95.21           H  
ATOM   1809  NH1 ARG A 109       1.781 -11.985   2.983  1.00 95.21           N  
ATOM   1810 HH11 ARG A 109       2.243 -12.882   3.002  1.00 95.21           H  
ATOM   1811 HH12 ARG A 109       0.884 -11.872   3.433  1.00 95.21           H  
ATOM   1812  NH2 ARG A 109       3.182 -11.629   1.347  1.00 95.21           N  
ATOM   1813 HH21 ARG A 109       3.471 -12.590   1.458  1.00 95.21           H  
ATOM   1814 HH22 ARG A 109       3.587 -11.039   0.635  1.00 95.21           H  
ATOM   1815  CZ  ARG A 109       2.076 -11.300   1.929  1.00 95.21           C  
ATOM   1816  N   LYS A 110      -3.029  -9.599  -1.801  1.00 96.40           N  
ATOM   1817  H   LYS A 110      -3.452  -8.994  -1.112  1.00 96.40           H  
ATOM   1818  CA  LYS A 110      -2.806  -9.053  -3.131  1.00 96.40           C  
ATOM   1819  HA  LYS A 110      -2.291  -9.813  -3.719  1.00 96.40           H  
ATOM   1820  C   LYS A 110      -1.893  -7.836  -3.072  1.00 96.40           C  
ATOM   1821  CB  LYS A 110      -4.144  -8.751  -3.823  1.00 96.40           C  
ATOM   1822  HB2 LYS A 110      -4.717  -8.066  -3.198  1.00 96.40           H  
ATOM   1823  HB3 LYS A 110      -3.926  -8.258  -4.770  1.00 96.40           H  
ATOM   1824  O   LYS A 110      -1.964  -7.016  -2.148  1.00 96.40           O  
ATOM   1825  CG  LYS A 110      -5.003  -9.995  -4.122  1.00 96.40           C  
ATOM   1826  HG2 LYS A 110      -4.465 -10.644  -4.814  1.00 96.40           H  
ATOM   1827  HG3 LYS A 110      -5.199 -10.543  -3.201  1.00 96.40           H  
ATOM   1828  CD  LYS A 110      -6.341  -9.571  -4.749  1.00 96.40           C  
ATOM   1829  HD2 LYS A 110      -6.125  -8.921  -5.597  1.00 96.40           H  
ATOM   1830  HD3 LYS A 110      -6.913  -8.991  -4.025  1.00 96.40           H  
ATOM   1831  CE  LYS A 110      -7.203 -10.730  -5.274  1.00 96.40           C  
ATOM   1832  HE2 LYS A 110      -6.620 -11.300  -5.997  1.00 96.40           H  
ATOM   1833  HE3 LYS A 110      -8.054 -10.306  -5.807  1.00 96.40           H  
ATOM   1834  NZ  LYS A 110      -7.689 -11.653  -4.224  1.00 96.40           N  
ATOM   1835  HZ1 LYS A 110      -8.363 -12.299  -4.609  1.00 96.40           H  
ATOM   1836  HZ2 LYS A 110      -8.044 -11.195  -3.396  1.00 96.40           H  
ATOM   1837  HZ3 LYS A 110      -6.957 -12.305  -3.982  1.00 96.40           H  
ATOM   1838  N   ARG A 111      -1.053  -7.681  -4.091  1.00 96.61           N  
ATOM   1839  H   ARG A 111      -1.069  -8.396  -4.804  1.00 96.61           H  
ATOM   1840  CA  ARG A 111      -0.180  -6.518  -4.293  1.00 96.61           C  
ATOM   1841  HA  ARG A 111      -0.469  -5.729  -3.599  1.00 96.61           H  
ATOM   1842  C   ARG A 111      -0.360  -5.964  -5.694  1.00 96.61           C  
ATOM   1843  CB  ARG A 111       1.288  -6.897  -4.053  1.00 96.61           C  
ATOM   1844  HB2 ARG A 111       1.928  -6.084  -4.396  1.00 96.61           H  
ATOM   1845  HB3 ARG A 111       1.525  -7.774  -4.655  1.00 96.61           H  
ATOM   1846  O   ARG A 111      -0.486  -6.716  -6.649  1.00 96.61           O  
ATOM   1847  CG  ARG A 111       1.632  -7.201  -2.589  1.00 96.61           C  
ATOM   1848  HG2 ARG A 111       0.976  -7.980  -2.201  1.00 96.61           H  
ATOM   1849  HG3 ARG A 111       2.655  -7.577  -2.563  1.00 96.61           H  
ATOM   1850  CD  ARG A 111       1.525  -5.959  -1.695  1.00 96.61           C  
ATOM   1851  HD2 ARG A 111       2.073  -5.139  -2.158  1.00 96.61           H  
ATOM   1852  HD3 ARG A 111       0.474  -5.688  -1.603  1.00 96.61           H  
ATOM   1853  NE  ARG A 111       2.102  -6.230  -0.371  1.00 96.61           N  
ATOM   1854  HE  ARG A 111       2.896  -6.853  -0.368  1.00 96.61           H  
ATOM   1855  NH1 ARG A 111       0.927  -4.689   0.837  1.00 96.61           N  
ATOM   1856 HH11 ARG A 111       0.622  -4.292  -0.041  1.00 96.61           H  
ATOM   1857 HH12 ARG A 111       0.649  -4.329   1.739  1.00 96.61           H  
ATOM   1858  NH2 ARG A 111       2.160  -6.229   1.893  1.00 96.61           N  
ATOM   1859 HH21 ARG A 111       1.721  -5.996   2.772  1.00 96.61           H  
ATOM   1860 HH22 ARG A 111       2.767  -7.032   1.821  1.00 96.61           H  
ATOM   1861  CZ  ARG A 111       1.733  -5.713   0.780  1.00 96.61           C  
ATOM   1862  N   MET A 112      -0.334  -4.644  -5.816  1.00 96.36           N  
ATOM   1863  H   MET A 112      -0.198  -4.095  -4.979  1.00 96.36           H  
ATOM   1864  CA  MET A 112      -0.312  -3.967  -7.112  1.00 96.36           C  
ATOM   1865  HA  MET A 112      -0.589  -4.666  -7.901  1.00 96.36           H  
ATOM   1866  C   MET A 112       1.083  -3.436  -7.415  1.00 96.36           C  
ATOM   1867  CB  MET A 112      -1.311  -2.817  -7.142  1.00 96.36           C  
ATOM   1868  HB2 MET A 112      -1.133  -2.220  -8.037  1.00 96.36           H  
ATOM   1869  HB3 MET A 112      -1.145  -2.186  -6.269  1.00 96.36           H  
ATOM   1870  O   MET A 112       1.752  -2.895  -6.533  1.00 96.36           O  
ATOM   1871  CG  MET A 112      -2.764  -3.283  -7.174  1.00 96.36           C  
ATOM   1872  HG2 MET A 112      -3.009  -3.813  -6.254  1.00 96.36           H  
ATOM   1873  HG3 MET A 112      -2.892  -3.965  -8.015  1.00 96.36           H  
ATOM   1874  SD  MET A 112      -3.903  -1.895  -7.399  1.00 96.36           S  
ATOM   1875  CE  MET A 112      -3.736  -1.061  -5.810  1.00 96.36           C  
ATOM   1876  HE1 MET A 112      -4.210  -1.691  -5.057  1.00 96.36           H  
ATOM   1877  HE2 MET A 112      -2.689  -0.890  -5.562  1.00 96.36           H  
ATOM   1878  HE3 MET A 112      -4.253  -0.103  -5.857  1.00 96.36           H  
ATOM   1879  N   LEU A 113       1.498  -3.513  -8.674  1.00 95.85           N  
ATOM   1880  H   LEU A 113       0.938  -4.041  -9.328  1.00 95.85           H  
ATOM   1881  CA  LEU A 113       2.771  -2.961  -9.120  1.00 95.85           C  
ATOM   1882  HA  LEU A 113       3.537  -3.263  -8.405  1.00 95.85           H  
ATOM   1883  C   LEU A 113       2.732  -1.428  -9.195  1.00 95.85           C  
ATOM   1884  CB  LEU A 113       3.090  -3.567 -10.490  1.00 95.85           C  
ATOM   1885  HB2 LEU A 113       2.964  -4.649 -10.440  1.00 95.85           H  
ATOM   1886  HB3 LEU A 113       2.374  -3.190 -11.220  1.00 95.85           H  
ATOM   1887  O   LEU A 113       2.050  -0.864 -10.048  1.00 95.85           O  
ATOM   1888  CG  LEU A 113       4.512  -3.261 -10.966  1.00 95.85           C  
ATOM   1889  HG  LEU A 113       4.683  -2.185 -10.952  1.00 95.85           H  
ATOM   1890  CD1 LEU A 113       5.570  -3.949 -10.104  1.00 95.85           C  
ATOM   1891 HD11 LEU A 113       5.578  -3.536  -9.095  1.00 95.85           H  
ATOM   1892 HD12 LEU A 113       5.377  -5.020 -10.051  1.00 95.85           H  
ATOM   1893 HD13 LEU A 113       6.556  -3.784 -10.538  1.00 95.85           H  
ATOM   1894  CD2 LEU A 113       4.669  -3.749 -12.395  1.00 95.85           C  
ATOM   1895 HD21 LEU A 113       5.627  -3.391 -12.772  1.00 95.85           H  
ATOM   1896 HD22 LEU A 113       3.877  -3.350 -13.028  1.00 95.85           H  
ATOM   1897 HD23 LEU A 113       4.641  -4.839 -12.424  1.00 95.85           H  
ATOM   1898  N   ALA A 114       3.507  -0.725  -8.370  1.00 94.19           N  
ATOM   1899  H   ALA A 114       4.080  -1.211  -7.695  1.00 94.19           H  
ATOM   1900  CA  ALA A 114       3.676   0.725  -8.522  1.00 94.19           C  
ATOM   1901  HA  ALA A 114       2.759   1.156  -8.922  1.00 94.19           H  
ATOM   1902  C   ALA A 114       4.816   1.067  -9.485  1.00 94.19           C  
ATOM   1903  CB  ALA A 114       3.929   1.351  -7.153  1.00 94.19           C  
ATOM   1904  HB1 ALA A 114       3.200   0.946  -6.451  1.00 94.19           H  
ATOM   1905  HB2 ALA A 114       3.827   2.434  -7.216  1.00 94.19           H  
ATOM   1906  HB3 ALA A 114       4.932   1.111  -6.797  1.00 94.19           H  
ATOM   1907  O   ALA A 114       4.717   2.013 -10.270  1.00 94.19           O  
ATOM   1908  N   SER A 115       5.906   0.305  -9.390  1.00 93.28           N  
ATOM   1909  H   SER A 115       5.896  -0.437  -8.705  1.00 93.28           H  
ATOM   1910  CA  SER A 115       7.086   0.364 -10.249  1.00 93.28           C  
ATOM   1911  HA  SER A 115       6.771   0.486 -11.286  1.00 93.28           H  
ATOM   1912  C   SER A 115       7.876  -0.940 -10.120  1.00 93.28           C  
ATOM   1913  CB  SER A 115       7.973   1.550  -9.845  1.00 93.28           C  
ATOM   1914  HB2 SER A 115       7.368   2.454  -9.764  1.00 93.28           H  
ATOM   1915  HB3 SER A 115       8.721   1.711 -10.621  1.00 93.28           H  
ATOM   1916  O   SER A 115       7.596  -1.747  -9.239  1.00 93.28           O  
ATOM   1917  OG  SER A 115       8.642   1.311  -8.621  1.00 93.28           O  
ATOM   1918  HG  SER A 115       7.994   1.271  -7.914  1.00 93.28           H  
ATOM   1919  N   ALA A 116       8.925  -1.110 -10.923  1.00 94.57           N  
ATOM   1920  H   ALA A 116       9.115  -0.423 -11.638  1.00 94.57           H  
ATOM   1921  CA  ALA A 116       9.824  -2.262 -10.841  1.00 94.57           C  
ATOM   1922  HA  ALA A 116       9.259  -3.166 -11.069  1.00 94.57           H  
ATOM   1923  C   ALA A 116      10.482  -2.486  -9.458  1.00 94.57           C  
ATOM   1924  CB  ALA A 116      10.882  -2.061 -11.926  1.00 94.57           C  
ATOM   1925  HB1 ALA A 116      11.585  -2.894 -11.900  1.00 94.57           H  
ATOM   1926  HB2 ALA A 116      10.404  -2.037 -12.905  1.00 94.57           H  
ATOM   1927  HB3 ALA A 116      11.433  -1.136 -11.756  1.00 94.57           H  
ATOM   1928  O   ALA A 116      11.012  -3.561  -9.210  1.00 94.57           O  
ATOM   1929  N   GLY A 117      10.454  -1.497  -8.555  1.00 94.36           N  
ATOM   1930  H   GLY A 117       9.969  -0.645  -8.798  1.00 94.36           H  
ATOM   1931  CA  GLY A 117      10.998  -1.609  -7.197  1.00 94.36           C  
ATOM   1932  HA2 GLY A 117      11.859  -0.947  -7.106  1.00 94.36           H  
ATOM   1933  HA3 GLY A 117      11.341  -2.627  -7.011  1.00 94.36           H  
ATOM   1934  C   GLY A 117      10.011  -1.255  -6.084  1.00 94.36           C  
ATOM   1935  O   GLY A 117      10.437  -1.053  -4.950  1.00 94.36           O  
ATOM   1936  N   GLU A 118       8.717  -1.105  -6.379  1.00 96.02           N  
ATOM   1937  H   GLU A 118       8.383  -1.379  -7.292  1.00 96.02           H  
ATOM   1938  CA  GLU A 118       7.730  -0.726  -5.363  1.00 96.02           C  
ATOM   1939  HA  GLU A 118       8.068  -1.123  -4.406  1.00 96.02           H  
ATOM   1940  C   GLU A 118       6.356  -1.339  -5.641  1.00 96.02           C  
ATOM   1941  CB  GLU A 118       7.661   0.810  -5.226  1.00 96.02           C  
ATOM   1942  HB2 GLU A 118       8.673   1.184  -5.068  1.00 96.02           H  
ATOM   1943  HB3 GLU A 118       7.280   1.239  -6.152  1.00 96.02           H  
ATOM   1944  O   GLU A 118       5.839  -1.276  -6.760  1.00 96.02           O  
ATOM   1945  CG  GLU A 118       6.789   1.279  -4.044  1.00 96.02           C  
ATOM   1946  HG2 GLU A 118       5.744   1.067  -4.269  1.00 96.02           H  
ATOM   1947  HG3 GLU A 118       7.068   0.705  -3.160  1.00 96.02           H  
ATOM   1948  CD  GLU A 118       6.938   2.781  -3.728  1.00 96.02           C  
ATOM   1949  OE1 GLU A 118       6.739   3.163  -2.546  1.00 96.02           O  
ATOM   1950  OE2 GLU A 118       7.247   3.567  -4.654  1.00 96.02           O  
ATOM   1951  N   LEU A 119       5.753  -1.881  -4.585  1.00 97.15           N  
ATOM   1952  H   LEU A 119       6.261  -1.895  -3.713  1.00 97.15           H  
ATOM   1953  CA  LEU A 119       4.416  -2.458  -4.568  1.00 97.15           C  
ATOM   1954  HA  LEU A 119       4.040  -2.522  -5.589  1.00 97.15           H  
ATOM   1955  C   LEU A 119       3.435  -1.582  -3.776  1.00 97.15           C  
ATOM   1956  CB  LEU A 119       4.477  -3.882  -3.986  1.00 97.15           C  
ATOM   1957  HB2 LEU A 119       4.800  -3.818  -2.947  1.00 97.15           H  
ATOM   1958  HB3 LEU A 119       3.471  -4.302  -3.992  1.00 97.15           H  
ATOM   1959  O   LEU A 119       3.811  -0.716  -2.981  1.00 97.15           O  
ATOM   1960  CG  LEU A 119       5.412  -4.861  -4.715  1.00 97.15           C  
ATOM   1961  HG  LEU A 119       6.429  -4.469  -4.715  1.00 97.15           H  
ATOM   1962  CD1 LEU A 119       5.413  -6.184  -3.959  1.00 97.15           C  
ATOM   1963 HD11 LEU A 119       4.405  -6.596  -3.909  1.00 97.15           H  
ATOM   1964 HD12 LEU A 119       6.071  -6.899  -4.452  1.00 97.15           H  
ATOM   1965 HD13 LEU A 119       5.779  -6.034  -2.943  1.00 97.15           H  
ATOM   1966  CD2 LEU A 119       4.971  -5.104  -6.159  1.00 97.15           C  
ATOM   1967 HD21 LEU A 119       3.947  -5.476  -6.187  1.00 97.15           H  
ATOM   1968 HD22 LEU A 119       5.632  -5.840  -6.618  1.00 97.15           H  
ATOM   1969 HD23 LEU A 119       5.047  -4.180  -6.733  1.00 97.15           H  
ATOM   1970  N   GLN A 120       2.148  -1.838  -3.979  1.00 96.39           N  
ATOM   1971  H   GLN A 120       1.928  -2.520  -4.690  1.00 96.39           H  
ATOM   1972  CA  GLN A 120       1.025  -1.219  -3.278  1.00 96.39           C  
ATOM   1973  HA  GLN A 120       1.394  -0.671  -2.411  1.00 96.39           H  
ATOM   1974  C   GLN A 120       0.062  -2.279  -2.747  1.00 96.39           C  
ATOM   1975  CB  GLN A 120       0.319  -0.236  -4.219  1.00 96.39           C  
ATOM   1976  HB2 GLN A 120      -0.658   0.027  -3.814  1.00 96.39           H  
ATOM   1977  HB3 GLN A 120       0.179  -0.693  -5.198  1.00 96.39           H  
ATOM   1978  O   GLN A 120       0.092  -3.431  -3.179  1.00 96.39           O  
ATOM   1979  CG  GLN A 120       1.164   1.031  -4.359  1.00 96.39           C  
ATOM   1980  HG2 GLN A 120       2.158   0.757  -4.712  1.00 96.39           H  
ATOM   1981  HG3 GLN A 120       1.307   1.475  -3.374  1.00 96.39           H  
ATOM   1982  CD  GLN A 120       0.560   2.073  -5.288  1.00 96.39           C  
ATOM   1983  NE2 GLN A 120       1.320   3.080  -5.659  1.00 96.39           N  
ATOM   1984 HE21 GLN A 120       2.289   3.108  -5.374  1.00 96.39           H  
ATOM   1985 HE22 GLN A 120       0.882   3.768  -6.254  1.00 96.39           H  
ATOM   1986  OE1 GLN A 120      -0.597   2.054  -5.663  1.00 96.39           O  
ATOM   1987  N   LYS A 121      -0.793  -1.898  -1.793  1.00 96.29           N  
ATOM   1988  H   LYS A 121      -0.861  -0.914  -1.575  1.00 96.29           H  
ATOM   1989  CA  LYS A 121      -1.827  -2.786  -1.242  1.00 96.29           C  
ATOM   1990  HA  LYS A 121      -1.385  -3.720  -0.895  1.00 96.29           H  
ATOM   1991  C   LYS A 121      -2.834  -3.126  -2.339  1.00 96.29           C  
ATOM   1992  CB  LYS A 121      -2.540  -2.088  -0.071  1.00 96.29           C  
ATOM   1993  HB2 LYS A 121      -2.953  -1.139  -0.413  1.00 96.29           H  
ATOM   1994  HB3 LYS A 121      -3.370  -2.714   0.257  1.00 96.29           H  
ATOM   1995  O   LYS A 121      -3.362  -2.203  -2.943  1.00 96.29           O  
ATOM   1996  CG  LYS A 121      -1.608  -1.840   1.126  1.00 96.29           C  
ATOM   1997  HG2 LYS A 121      -0.752  -1.238   0.818  1.00 96.29           H  
ATOM   1998  HG3 LYS A 121      -1.247  -2.802   1.489  1.00 96.29           H  
ATOM   1999  CD  LYS A 121      -2.335  -1.127   2.273  1.00 96.29           C  
ATOM   2000  HD2 LYS A 121      -1.766  -1.271   3.192  1.00 96.29           H  
ATOM   2001  HD3 LYS A 121      -3.316  -1.584   2.408  1.00 96.29           H  
ATOM   2002  CE  LYS A 121      -2.487   0.382   2.028  1.00 96.29           C  
ATOM   2003  HE2 LYS A 121      -1.512   0.858   2.126  1.00 96.29           H  
ATOM   2004  HE3 LYS A 121      -2.853   0.540   1.014  1.00 96.29           H  
ATOM   2005  NZ  LYS A 121      -3.457   0.966   2.986  1.00 96.29           N  
ATOM   2006  HZ1 LYS A 121      -3.319   0.638   3.932  1.00 96.29           H  
ATOM   2007  HZ2 LYS A 121      -4.372   0.654   2.693  1.00 96.29           H  
ATOM   2008  HZ3 LYS A 121      -3.494   1.975   2.961  1.00 96.29           H  
ATOM   2009  N   GLY A 122      -3.087  -4.409  -2.589  1.00 95.48           N  
ATOM   2010  H   GLY A 122      -2.580  -5.125  -2.088  1.00 95.48           H  
ATOM   2011  CA  GLY A 122      -4.083  -4.883  -3.560  1.00 95.48           C  
ATOM   2012  HA2 GLY A 122      -3.658  -5.705  -4.136  1.00 95.48           H  
ATOM   2013  HA3 GLY A 122      -4.341  -4.086  -4.257  1.00 95.48           H  
ATOM   2014  C   GLY A 122      -5.386  -5.381  -2.927  1.00 95.48           C  
ATOM   2015  O   GLY A 122      -6.244  -5.891  -3.636  1.00 95.48           O  
ATOM   2016  N   ASN A 123      -5.537  -5.260  -1.608  1.00 95.64           N  
ATOM   2017  H   ASN A 123      -4.808  -4.803  -1.079  1.00 95.64           H  
ATOM   2018  CA  ASN A 123      -6.770  -5.571  -0.888  1.00 95.64           C  
ATOM   2019  HA  ASN A 123      -7.536  -5.927  -1.577  1.00 95.64           H  
ATOM   2020  C   ASN A 123      -7.292  -4.317  -0.185  1.00 95.64           C  
ATOM   2021  CB  ASN A 123      -6.507  -6.633   0.180  1.00 95.64           C  
ATOM   2022  HB2 ASN A 123      -7.434  -6.871   0.702  1.00 95.64           H  
ATOM   2023  HB3 ASN A 123      -5.824  -6.161   0.886  1.00 95.64           H  
ATOM   2024  O   ASN A 123      -6.517  -3.417   0.148  1.00 95.64           O  
ATOM   2025  CG  ASN A 123      -5.875  -7.919  -0.303  1.00 95.64           C  
ATOM   2026  ND2 ASN A 123      -6.647  -8.924  -0.648  1.00 95.64           N  
ATOM   2027 HD21 ASN A 123      -7.652  -8.836  -0.603  1.00 95.64           H  
ATOM   2028 HD22 ASN A 123      -6.205  -9.808  -0.858  1.00 95.64           H  
ATOM   2029  OD1 ASN A 123      -4.666  -8.034  -0.324  1.00 95.64           O  
ATOM   2030  N   GLU A 124      -8.580  -4.340   0.131  1.00 93.99           N  
ATOM   2031  H   GLU A 124      -9.150  -5.122  -0.160  1.00 93.99           H  
ATOM   2032  CA  GLU A 124      -9.252  -3.382   1.000  1.00 93.99           C  
ATOM   2033  HA  GLU A 124      -8.511  -2.745   1.484  1.00 93.99           H  
ATOM   2034  C   GLU A 124     -10.023  -4.139   2.087  1.00 93.99           C  
ATOM   2035  CB  GLU A 124     -10.165  -2.495   0.149  1.00 93.99           C  
ATOM   2036  HB2 GLU A 124     -10.956  -3.102  -0.292  1.00 93.99           H  
ATOM   2037  HB3 GLU A 124      -9.570  -2.063  -0.655  1.00 93.99           H  
ATOM   2038  O   GLU A 124     -10.458  -5.273   1.870  1.00 93.99           O  
ATOM   2039  CG  GLU A 124     -10.782  -1.352   0.959  1.00 93.99           C  
ATOM   2040  HG2 GLU A 124     -10.005  -0.910   1.582  1.00 93.99           H  
ATOM   2041  HG3 GLU A 124     -11.553  -1.753   1.617  1.00 93.99           H  
ATOM   2042  CD  GLU A 124     -11.398  -0.268   0.067  1.00 93.99           C  
ATOM   2043  OE1 GLU A 124     -11.357   0.903   0.509  1.00 93.99           O  
ATOM   2044  OE2 GLU A 124     -11.866  -0.608  -1.042  1.00 93.99           O  
ATOM   2045  N   ILE A 125     -10.162  -3.537   3.270  1.00 95.84           N  
ATOM   2046  H   ILE A 125      -9.845  -2.583   3.366  1.00 95.84           H  
ATOM   2047  CA  ILE A 125     -11.013  -4.105   4.316  1.00 95.84           C  
ATOM   2048  HA  ILE A 125     -10.814  -5.176   4.347  1.00 95.84           H  
ATOM   2049  C   ILE A 125     -12.488  -3.917   3.946  1.00 95.84           C  
ATOM   2050  CB  ILE A 125     -10.666  -3.540   5.711  1.00 95.84           C  
ATOM   2051  HB  ILE A 125      -9.588  -3.638   5.840  1.00 95.84           H  
ATOM   2052  O   ILE A 125     -12.913  -2.820   3.596  1.00 95.84           O  
ATOM   2053  CG1 ILE A 125     -11.339  -4.396   6.804  1.00 95.84           C  
ATOM   2054 HG12 ILE A 125     -11.110  -5.446   6.618  1.00 95.84           H  
ATOM   2055 HG13 ILE A 125     -12.421  -4.273   6.764  1.00 95.84           H  
ATOM   2056  CG2 ILE A 125     -11.039  -2.051   5.866  1.00 95.84           C  
ATOM   2057 HG21 ILE A 125     -12.122  -1.931   5.830  1.00 95.84           H  
ATOM   2058 HG22 ILE A 125     -10.604  -1.462   5.058  1.00 95.84           H  
ATOM   2059 HG23 ILE A 125     -10.708  -1.671   6.832  1.00 95.84           H  
ATOM   2060  CD1 ILE A 125     -10.863  -4.065   8.222  1.00 95.84           C  
ATOM   2061 HD11 ILE A 125      -9.774  -4.093   8.259  1.00 95.84           H  
ATOM   2062 HD12 ILE A 125     -11.260  -4.804   8.918  1.00 95.84           H  
ATOM   2063 HD13 ILE A 125     -11.221  -3.081   8.525  1.00 95.84           H  
ATOM   2064  N   ALA A 126     -13.282  -4.974   4.087  1.00 95.14           N  
ATOM   2065  H   ALA A 126     -12.881  -5.858   4.366  1.00 95.14           H  
ATOM   2066  CA  ALA A 126     -14.733  -4.900   3.993  1.00 95.14           C  
ATOM   2067  HA  ALA A 126     -15.040  -3.920   3.629  1.00 95.14           H  
ATOM   2068  C   ALA A 126     -15.323  -5.101   5.391  1.00 95.14           C  
ATOM   2069  CB  ALA A 126     -15.220  -5.935   2.975  1.00 95.14           C  
ATOM   2070  HB1 ALA A 126     -14.783  -5.725   1.999  1.00 95.14           H  
ATOM   2071  HB2 ALA A 126     -16.306  -5.885   2.894  1.00 95.14           H  
ATOM   2072  HB3 ALA A 126     -14.934  -6.938   3.291  1.00 95.14           H  
ATOM   2073  O   ALA A 126     -15.237  -6.193   5.951  1.00 95.14           O  
ATOM   2074  N   LEU A 127     -15.895  -4.041   5.963  1.00 96.61           N  
ATOM   2075  H   LEU A 127     -15.964  -3.183   5.435  1.00 96.61           H  
ATOM   2076  CA  LEU A 127     -16.576  -4.123   7.253  1.00 96.61           C  
ATOM   2077  HA  LEU A 127     -16.059  -4.860   7.868  1.00 96.61           H  
ATOM   2078  C   LEU A 127     -18.033  -4.576   7.054  1.00 96.61           C  
ATOM   2079  CB  LEU A 127     -16.522  -2.773   7.988  1.00 96.61           C  
ATOM   2080  HB2 LEU A 127     -17.152  -2.844   8.875  1.00 96.61           H  
ATOM   2081  HB3 LEU A 127     -16.949  -2.009   7.339  1.00 96.61           H  
ATOM   2082  O   LEU A 127     -18.712  -4.049   6.171  1.00 96.61           O  
ATOM   2083  CG  LEU A 127     -15.118  -2.323   8.433  1.00 96.61           C  
ATOM   2084  HG  LEU A 127     -14.469  -2.230   7.562  1.00 96.61           H  
ATOM   2085  CD1 LEU A 127     -15.229  -0.951   9.102  1.00 96.61           C  
ATOM   2086 HD11 LEU A 127     -14.244  -0.631   9.439  1.00 96.61           H  
ATOM   2087 HD12 LEU A 127     -15.892  -1.012   9.965  1.00 96.61           H  
ATOM   2088 HD13 LEU A 127     -15.620  -0.224   8.391  1.00 96.61           H  
ATOM   2089  CD2 LEU A 127     -14.472  -3.283   9.434  1.00 96.61           C  
ATOM   2090 HD21 LEU A 127     -14.271  -4.247   8.965  1.00 96.61           H  
ATOM   2091 HD22 LEU A 127     -15.128  -3.443  10.290  1.00 96.61           H  
ATOM   2092 HD23 LEU A 127     -13.523  -2.880   9.787  1.00 96.61           H  
ATOM   2093  N   PRO A 128     -18.552  -5.490   7.894  1.00 97.93           N  
ATOM   2094  CA  PRO A 128     -19.975  -5.809   7.945  1.00 97.93           C  
ATOM   2095  HA  PRO A 128     -20.227  -6.372   7.046  1.00 97.93           H  
ATOM   2096  C   PRO A 128     -20.884  -4.576   8.048  1.00 97.93           C  
ATOM   2097  CB  PRO A 128     -20.131  -6.715   9.169  1.00 97.93           C  
ATOM   2098  HB2 PRO A 128     -20.243  -6.112  10.070  1.00 97.93           H  
ATOM   2099  HB3 PRO A 128     -20.969  -7.403   9.061  1.00 97.93           H  
ATOM   2100  O   PRO A 128     -20.578  -3.611   8.753  1.00 97.93           O  
ATOM   2101  CG  PRO A 128     -18.795  -7.454   9.227  1.00 97.93           C  
ATOM   2102  HG2 PRO A 128     -18.828  -8.312   8.556  1.00 97.93           H  
ATOM   2103  HG3 PRO A 128     -18.551  -7.777  10.239  1.00 97.93           H  
ATOM   2104  CD  PRO A 128     -17.786  -6.439   8.694  1.00 97.93           C  
ATOM   2105  HD2 PRO A 128     -17.266  -5.938   9.510  1.00 97.93           H  
ATOM   2106  HD3 PRO A 128     -17.049  -6.950   8.075  1.00 97.93           H  
ATOM   2107  N   GLN A 129     -22.063  -4.647   7.419  1.00 97.89           N  
ATOM   2108  H   GLN A 129     -22.229  -5.445   6.823  1.00 97.89           H  
ATOM   2109  CA  GLN A 129     -23.022  -3.536   7.345  1.00 97.89           C  
ATOM   2110  HA  GLN A 129     -22.558  -2.738   6.766  1.00 97.89           H  
ATOM   2111  C   GLN A 129     -23.397  -2.959   8.722  1.00 97.89           C  
ATOM   2112  CB  GLN A 129     -24.280  -4.022   6.599  1.00 97.89           C  
ATOM   2113  HB2 GLN A 129     -24.782  -4.778   7.203  1.00 97.89           H  
ATOM   2114  HB3 GLN A 129     -23.979  -4.490   5.661  1.00 97.89           H  
ATOM   2115  O   GLN A 129     -23.575  -1.746   8.847  1.00 97.89           O  
ATOM   2116  CG  GLN A 129     -25.282  -2.897   6.283  1.00 97.89           C  
ATOM   2117  HG2 GLN A 129     -26.149  -3.329   5.784  1.00 97.89           H  
ATOM   2118  HG3 GLN A 129     -25.632  -2.444   7.211  1.00 97.89           H  
ATOM   2119  CD  GLN A 129     -24.703  -1.819   5.371  1.00 97.89           C  
ATOM   2120  NE2 GLN A 129     -25.058  -0.567   5.555  1.00 97.89           N  
ATOM   2121 HE21 GLN A 129     -25.730  -0.316   6.266  1.00 97.89           H  
ATOM   2122 HE22 GLN A 129     -24.668   0.092   4.897  1.00 97.89           H  
ATOM   2123  OE1 GLN A 129     -23.911  -2.073   4.484  1.00 97.89           O  
ATOM   2124  N   LYS A 130     -23.467  -3.797   9.770  1.00 97.93           N  
ATOM   2125  H   LYS A 130     -23.305  -4.779   9.599  1.00 97.93           H  
ATOM   2126  CA  LYS A 130     -23.753  -3.353  11.148  1.00 97.93           C  
ATOM   2127  HA  LYS A 130     -24.707  -2.825  11.141  1.00 97.93           H  
ATOM   2128  C   LYS A 130     -22.729  -2.335  11.662  1.00 97.93           C  
ATOM   2129  CB  LYS A 130     -23.903  -4.554  12.109  1.00 97.93           C  
ATOM   2130  HB2 LYS A 130     -24.720  -5.186  11.757  1.00 97.93           H  
ATOM   2131  HB3 LYS A 130     -24.199  -4.159  13.081  1.00 97.93           H  
ATOM   2132  O   LYS A 130     -23.110  -1.332  12.261  1.00 97.93           O  
ATOM   2133  CG  LYS A 130     -22.651  -5.436  12.306  1.00 97.93           C  
ATOM   2134  HG2 LYS A 130     -22.449  -5.992  11.390  1.00 97.93           H  
ATOM   2135  HG3 LYS A 130     -21.789  -4.809  12.533  1.00 97.93           H  
ATOM   2136  CD  LYS A 130     -22.818  -6.417  13.481  1.00 97.93           C  
ATOM   2137  HD2 LYS A 130     -23.649  -7.098  13.294  1.00 97.93           H  
ATOM   2138  HD3 LYS A 130     -23.038  -5.836  14.376  1.00 97.93           H  
ATOM   2139  CE  LYS A 130     -21.524  -7.219  13.709  1.00 97.93           C  
ATOM   2140  HE2 LYS A 130     -20.689  -6.578  13.425  1.00 97.93           H  
ATOM   2141  HE3 LYS A 130     -21.511  -8.084  13.045  1.00 97.93           H  
ATOM   2142  NZ  LYS A 130     -21.326  -7.648  15.125  1.00 97.93           N  
ATOM   2143  HZ1 LYS A 130     -22.015  -8.312  15.449  1.00 97.93           H  
ATOM   2144  HZ2 LYS A 130     -20.405  -8.038  15.259  1.00 97.93           H  
ATOM   2145  HZ3 LYS A 130     -21.323  -6.860  15.758  1.00 97.93           H  
ATOM   2146  N   TYR A 131     -21.450  -2.541  11.357  1.00 98.38           N  
ATOM   2147  H   TYR A 131     -21.210  -3.340  10.787  1.00 98.38           H  
ATOM   2148  CA  TYR A 131     -20.366  -1.654  11.768  1.00 98.38           C  
ATOM   2149  HA  TYR A 131     -20.502  -1.365  12.810  1.00 98.38           H  
ATOM   2150  C   TYR A 131     -20.334  -0.380  10.938  1.00 98.38           C  
ATOM   2151  CB  TYR A 131     -19.035  -2.380  11.623  1.00 98.38           C  
ATOM   2152  HB2 TYR A 131     -18.905  -2.653  10.575  1.00 98.38           H  
ATOM   2153  HB3 TYR A 131     -18.233  -1.681  11.858  1.00 98.38           H  
ATOM   2154  O   TYR A 131     -20.119   0.700  11.482  1.00 98.38           O  
ATOM   2155  CG  TYR A 131     -18.882  -3.619  12.478  1.00 98.38           C  
ATOM   2156  CD1 TYR A 131     -19.305  -3.661  13.823  1.00 98.38           C  
ATOM   2157  HD1 TYR A 131     -19.739  -2.792  14.296  1.00 98.38           H  
ATOM   2158  CD2 TYR A 131     -18.276  -4.742  11.907  1.00 98.38           C  
ATOM   2159  HD2 TYR A 131     -17.902  -4.679  10.896  1.00 98.38           H  
ATOM   2160  CE1 TYR A 131     -19.113  -4.828  14.588  1.00 98.38           C  
ATOM   2161  HE1 TYR A 131     -19.400  -4.848  15.630  1.00 98.38           H  
ATOM   2162  CE2 TYR A 131     -18.123  -5.919  12.651  1.00 98.38           C  
ATOM   2163  HE2 TYR A 131     -17.665  -6.794  12.214  1.00 98.38           H  
ATOM   2164  OH  TYR A 131     -18.385  -7.129  14.671  1.00 98.38           O  
ATOM   2165  HH  TYR A 131     -18.470  -6.991  15.617  1.00 98.38           H  
ATOM   2166  CZ  TYR A 131     -18.514  -5.961  13.998  1.00 98.38           C  
ATOM   2167  N   VAL A 132     -20.602  -0.484   9.632  1.00 97.80           N  
ATOM   2168  H   VAL A 132     -20.739  -1.406   9.242  1.00 97.80           H  
ATOM   2169  CA  VAL A 132     -20.717   0.689   8.755  1.00 97.80           C  
ATOM   2170  HA  VAL A 132     -19.794   1.265   8.826  1.00 97.80           H  
ATOM   2171  C   VAL A 132     -21.857   1.596   9.229  1.00 97.80           C  
ATOM   2172  CB  VAL A 132     -20.908   0.267   7.285  1.00 97.80           C  
ATOM   2173  HB  VAL A 132     -21.818  -0.326   7.192  1.00 97.80           H  
ATOM   2174  O   VAL A 132     -21.660   2.803   9.380  1.00 97.80           O  
ATOM   2175  CG1 VAL A 132     -21.031   1.494   6.375  1.00 97.80           C  
ATOM   2176 HG11 VAL A 132     -21.016   1.184   5.330  1.00 97.80           H  
ATOM   2177 HG12 VAL A 132     -20.203   2.179   6.555  1.00 97.80           H  
ATOM   2178 HG13 VAL A 132     -21.974   2.008   6.561  1.00 97.80           H  
ATOM   2179  CG2 VAL A 132     -19.726  -0.577   6.790  1.00 97.80           C  
ATOM   2180 HG21 VAL A 132     -19.645  -1.500   7.364  1.00 97.80           H  
ATOM   2181 HG22 VAL A 132     -18.795  -0.016   6.877  1.00 97.80           H  
ATOM   2182 HG23 VAL A 132     -19.881  -0.856   5.748  1.00 97.80           H  
ATOM   2183  N   ASN A 133     -23.022   1.017   9.540  1.00 97.28           N  
ATOM   2184  H   ASN A 133     -23.123   0.024   9.385  1.00 97.28           H  
ATOM   2185  CA  ASN A 133     -24.165   1.750  10.086  1.00 97.28           C  
ATOM   2186  HA  ASN A 133     -24.413   2.567   9.409  1.00 97.28           H  
ATOM   2187  C   ASN A 133     -23.844   2.379  11.452  1.00 97.28           C  
ATOM   2188  CB  ASN A 133     -25.372   0.803  10.175  1.00 97.28           C  
ATOM   2189  HB2 ASN A 133     -25.149  -0.014  10.862  1.00 97.28           H  
ATOM   2190  HB3 ASN A 133     -25.580   0.378   9.193  1.00 97.28           H  
ATOM   2191  O   ASN A 133     -24.097   3.565  11.659  1.00 97.28           O  
ATOM   2192  CG  ASN A 133     -26.615   1.542  10.639  1.00 97.28           C  
ATOM   2193  ND2 ASN A 133     -27.297   1.050  11.647  1.00 97.28           N  
ATOM   2194 HD21 ASN A 133     -27.003   0.210  12.125  1.00 97.28           H  
ATOM   2195 HD22 ASN A 133     -28.113   1.567  11.942  1.00 97.28           H  
ATOM   2196  OD1 ASN A 133     -26.980   2.574  10.104  1.00 97.28           O  
ATOM   2197  N   PHE A 134     -23.232   1.616  12.362  1.00 98.26           N  
ATOM   2198  H   PHE A 134     -23.068   0.640  12.158  1.00 98.26           H  
ATOM   2199  CA  PHE A 134     -22.806   2.123  13.665  1.00 98.26           C  
ATOM   2200  HA  PHE A 134     -23.677   2.495  14.203  1.00 98.26           H  
ATOM   2201  C   PHE A 134     -21.831   3.302  13.540  1.00 98.26           C  
ATOM   2202  CB  PHE A 134     -22.197   0.979  14.477  1.00 98.26           C  
ATOM   2203  HB2 PHE A 134     -21.462   0.454  13.867  1.00 98.26           H  
ATOM   2204  HB3 PHE A 134     -22.986   0.270  14.731  1.00 98.26           H  
ATOM   2205  O   PHE A 134     -22.077   4.349  14.133  1.00 98.26           O  
ATOM   2206  CG  PHE A 134     -21.523   1.448  15.746  1.00 98.26           C  
ATOM   2207  CD1 PHE A 134     -20.128   1.637  15.767  1.00 98.26           C  
ATOM   2208  HD1 PHE A 134     -19.534   1.414  14.893  1.00 98.26           H  
ATOM   2209  CD2 PHE A 134     -22.287   1.720  16.895  1.00 98.26           C  
ATOM   2210  HD2 PHE A 134     -23.354   1.550  16.897  1.00 98.26           H  
ATOM   2211  CE1 PHE A 134     -19.499   2.080  16.939  1.00 98.26           C  
ATOM   2212  HE1 PHE A 134     -18.424   2.169  16.969  1.00 98.26           H  
ATOM   2213  CE2 PHE A 134     -21.654   2.168  18.065  1.00 98.26           C  
ATOM   2214  HE2 PHE A 134     -22.227   2.313  18.969  1.00 98.26           H  
ATOM   2215  CZ  PHE A 134     -20.261   2.340  18.091  1.00 98.26           C  
ATOM   2216  HZ  PHE A 134     -19.773   2.616  19.014  1.00 98.26           H  
ATOM   2217  N   LEU A 135     -20.773   3.186  12.728  1.00 97.85           N  
ATOM   2218  H   LEU A 135     -20.622   2.304  12.261  1.00 97.85           H  
ATOM   2219  CA  LEU A 135     -19.799   4.265  12.520  1.00 97.85           C  
ATOM   2220  HA  LEU A 135     -19.383   4.552  13.486  1.00 97.85           H  
ATOM   2221  C   LEU A 135     -20.447   5.523  11.934  1.00 97.85           C  
ATOM   2222  CB  LEU A 135     -18.675   3.788  11.583  1.00 97.85           C  
ATOM   2223  HB2 LEU A 135     -18.134   4.662  11.221  1.00 97.85           H  
ATOM   2224  HB3 LEU A 135     -19.127   3.302  10.718  1.00 97.85           H  
ATOM   2225  O   LEU A 135     -20.100   6.636  12.338  1.00 97.85           O  
ATOM   2226  CG  LEU A 135     -17.647   2.838  12.213  1.00 97.85           C  
ATOM   2227  HG  LEU A 135     -18.159   1.965  12.620  1.00 97.85           H  
ATOM   2228  CD1 LEU A 135     -16.670   2.393  11.121  1.00 97.85           C  
ATOM   2229 HD11 LEU A 135     -17.211   1.828  10.361  1.00 97.85           H  
ATOM   2230 HD12 LEU A 135     -16.190   3.257  10.663  1.00 97.85           H  
ATOM   2231 HD13 LEU A 135     -15.904   1.745  11.546  1.00 97.85           H  
ATOM   2232  CD2 LEU A 135     -16.845   3.504  13.336  1.00 97.85           C  
ATOM   2233 HD21 LEU A 135     -16.340   4.397  12.968  1.00 97.85           H  
ATOM   2234 HD22 LEU A 135     -17.500   3.764  14.167  1.00 97.85           H  
ATOM   2235 HD23 LEU A 135     -16.105   2.799  13.715  1.00 97.85           H  
ATOM   2236  N   TYR A 136     -21.394   5.360  11.006  1.00 96.23           N  
ATOM   2237  H   TYR A 136     -21.617   4.423  10.702  1.00 96.23           H  
ATOM   2238  CA  TYR A 136     -22.163   6.475  10.461  1.00 96.23           C  
ATOM   2239  HA  TYR A 136     -21.469   7.208  10.049  1.00 96.23           H  
ATOM   2240  C   TYR A 136     -22.968   7.182  11.560  1.00 96.23           C  
ATOM   2241  CB  TYR A 136     -23.062   5.976   9.321  1.00 96.23           C  
ATOM   2242  HB2 TYR A 136     -23.696   5.166   9.682  1.00 96.23           H  
ATOM   2243  HB3 TYR A 136     -22.434   5.568   8.529  1.00 96.23           H  
ATOM   2244  O   TYR A 136     -22.811   8.388  11.759  1.00 96.23           O  
ATOM   2245  CG  TYR A 136     -23.943   7.064   8.741  1.00 96.23           C  
ATOM   2246  CD1 TYR A 136     -25.271   7.209   9.188  1.00 96.23           C  
ATOM   2247  HD1 TYR A 136     -25.671   6.518   9.916  1.00 96.23           H  
ATOM   2248  CD2 TYR A 136     -23.422   7.951   7.781  1.00 96.23           C  
ATOM   2249  HD2 TYR A 136     -22.404   7.833   7.439  1.00 96.23           H  
ATOM   2250  CE1 TYR A 136     -26.076   8.246   8.681  1.00 96.23           C  
ATOM   2251  HE1 TYR A 136     -27.097   8.360   9.014  1.00 96.23           H  
ATOM   2252  CE2 TYR A 136     -24.226   8.984   7.264  1.00 96.23           C  
ATOM   2253  HE2 TYR A 136     -23.822   9.664   6.528  1.00 96.23           H  
ATOM   2254  OH  TYR A 136     -26.336  10.128   7.219  1.00 96.23           O  
ATOM   2255  HH  TYR A 136     -25.875  10.613   6.530  1.00 96.23           H  
ATOM   2256  CZ  TYR A 136     -25.556   9.133   7.716  1.00 96.23           C  
ATOM   2257  N   LEU A 137     -23.779   6.440  12.321  1.00 96.03           N  
ATOM   2258  H   LEU A 137     -23.830   5.446  12.147  1.00 96.03           H  
ATOM   2259  CA  LEU A 137     -24.601   7.007  13.394  1.00 96.03           C  
ATOM   2260  HA  LEU A 137     -25.204   7.817  12.983  1.00 96.03           H  
ATOM   2261  C   LEU A 137     -23.746   7.639  14.501  1.00 96.03           C  
ATOM   2262  CB  LEU A 137     -25.535   5.920  13.956  1.00 96.03           C  
ATOM   2263  HB2 LEU A 137     -26.040   6.325  14.833  1.00 96.03           H  
ATOM   2264  HB3 LEU A 137     -24.929   5.075  14.283  1.00 96.03           H  
ATOM   2265  O   LEU A 137     -24.029   8.758  14.924  1.00 96.03           O  
ATOM   2266  CG  LEU A 137     -26.609   5.413  12.975  1.00 96.03           C  
ATOM   2267  HG  LEU A 137     -26.139   5.008  12.079  1.00 96.03           H  
ATOM   2268  CD1 LEU A 137     -27.419   4.305  13.645  1.00 96.03           C  
ATOM   2269 HD11 LEU A 137     -26.757   3.473  13.886  1.00 96.03           H  
ATOM   2270 HD12 LEU A 137     -28.186   3.942  12.961  1.00 96.03           H  
ATOM   2271 HD13 LEU A 137     -27.887   4.670  14.559  1.00 96.03           H  
ATOM   2272  CD2 LEU A 137     -27.571   6.524  12.545  1.00 96.03           C  
ATOM   2273 HD21 LEU A 137     -28.372   6.093  11.944  1.00 96.03           H  
ATOM   2274 HD22 LEU A 137     -27.044   7.261  11.939  1.00 96.03           H  
ATOM   2275 HD23 LEU A 137     -27.990   7.003  13.430  1.00 96.03           H  
ATOM   2276  N   ALA A 138     -22.659   6.984  14.911  1.00 96.83           N  
ATOM   2277  H   ALA A 138     -22.492   6.059  14.541  1.00 96.83           H  
ATOM   2278  CA  ALA A 138     -21.733   7.482  15.923  1.00 96.83           C  
ATOM   2279  HA  ALA A 138     -22.295   7.716  16.827  1.00 96.83           H  
ATOM   2280  C   ALA A 138     -21.015   8.772  15.481  1.00 96.83           C  
ATOM   2281  CB  ALA A 138     -20.746   6.357  16.249  1.00 96.83           C  
ATOM   2282  HB1 ALA A 138     -21.280   5.502  16.662  1.00 96.83           H  
ATOM   2283  HB2 ALA A 138     -20.222   6.042  15.346  1.00 96.83           H  
ATOM   2284  HB3 ALA A 138     -20.019   6.707  16.982  1.00 96.83           H  
ATOM   2285  O   ALA A 138     -20.921   9.726  16.251  1.00 96.83           O  
ATOM   2286  N   LYS A 139     -20.571   8.878  14.220  1.00 95.43           N  
ATOM   2287  H   LYS A 139     -20.655   8.071  13.617  1.00 95.43           H  
ATOM   2288  CA  LYS A 139     -19.968  10.117  13.685  1.00 95.43           C  
ATOM   2289  HA  LYS A 139     -19.159  10.419  14.350  1.00 95.43           H  
ATOM   2290  C   LYS A 139     -20.961  11.285  13.637  1.00 95.43           C  
ATOM   2291  CB  LYS A 139     -19.391   9.821  12.295  1.00 95.43           C  
ATOM   2292  HB2 LYS A 139     -20.188   9.461  11.643  1.00 95.43           H  
ATOM   2293  HB3 LYS A 139     -18.645   9.032  12.393  1.00 95.43           H  
ATOM   2294  O   LYS A 139     -20.558  12.447  13.748  1.00 95.43           O  
ATOM   2295  CG  LYS A 139     -18.738  11.057  11.655  1.00 95.43           C  
ATOM   2296  HG2 LYS A 139     -19.498  11.808  11.443  1.00 95.43           H  
ATOM   2297  HG3 LYS A 139     -17.997  11.473  12.337  1.00 95.43           H  
ATOM   2298  CD  LYS A 139     -18.058  10.678  10.341  1.00 95.43           C  
ATOM   2299  HD2 LYS A 139     -17.228  10.010  10.573  1.00 95.43           H  
ATOM   2300  HD3 LYS A 139     -18.776  10.170   9.698  1.00 95.43           H  
ATOM   2301  CE  LYS A 139     -17.495  11.905   9.627  1.00 95.43           C  
ATOM   2302  HE2 LYS A 139     -18.315  12.592   9.421  1.00 95.43           H  
ATOM   2303  HE3 LYS A 139     -16.788  12.399  10.293  1.00 95.43           H  
ATOM   2304  NZ  LYS A 139     -16.823  11.505   8.366  1.00 95.43           N  
ATOM   2305  HZ1 LYS A 139     -17.483  11.049   7.752  1.00 95.43           H  
ATOM   2306  HZ2 LYS A 139     -16.433  12.308   7.893  1.00 95.43           H  
ATOM   2307  HZ3 LYS A 139     -16.076  10.855   8.565  1.00 95.43           H  
ATOM   2308  N   HIS A 140     -22.244  10.985  13.458  1.00 92.84           N  
ATOM   2309  H   HIS A 140     -22.486  10.011  13.348  1.00 92.84           H  
ATOM   2310  CA  HIS A 140     -23.327  11.962  13.362  1.00 92.84           C  
ATOM   2311  HA  HIS A 140     -22.888  12.948  13.208  1.00 92.84           H  
ATOM   2312  C   HIS A 140     -24.146  12.100  14.654  1.00 92.84           C  
ATOM   2313  CB  HIS A 140     -24.172  11.654  12.115  1.00 92.84           C  
ATOM   2314  HB2 HIS A 140     -24.492  10.613  12.136  1.00 92.84           H  
ATOM   2315  HB3 HIS A 140     -25.065  12.279  12.113  1.00 92.84           H  
ATOM   2316  O   HIS A 140     -25.200  12.723  14.619  1.00 92.84           O  
ATOM   2317  CG  HIS A 140     -23.412  11.934  10.841  1.00 92.84           C  
ATOM   2318  CD2 HIS A 140     -22.867  11.029   9.969  1.00 92.84           C  
ATOM   2319  HD2 HIS A 140     -22.938   9.953  10.034  1.00 92.84           H  
ATOM   2320  ND1 HIS A 140     -23.120  13.186  10.355  1.00 92.84           N  
ATOM   2321  HD1 HIS A 140     -23.468  14.053  10.740  1.00 92.84           H  
ATOM   2322  CE1 HIS A 140     -22.408  13.040   9.227  1.00 92.84           C  
ATOM   2323  HE1 HIS A 140     -22.062  13.851   8.603  1.00 92.84           H  
ATOM   2324  NE2 HIS A 140     -22.207  11.743   8.959  1.00 92.84           N  
ATOM   2325  N   TYR A 141     -23.645  11.601  15.787  1.00 91.28           N  
ATOM   2326  H   TYR A 141     -22.788  11.071  15.721  1.00 91.28           H  
ATOM   2327  CA  TYR A 141     -24.382  11.448  17.049  1.00 91.28           C  
ATOM   2328  HA  TYR A 141     -25.102  10.640  16.928  1.00 91.28           H  
ATOM   2329  C   TYR A 141     -25.170  12.692  17.519  1.00 91.28           C  
ATOM   2330  CB  TYR A 141     -23.348  11.015  18.096  1.00 91.28           C  
ATOM   2331  HB2 TYR A 141     -22.614  11.808  18.235  1.00 91.28           H  
ATOM   2332  HB3 TYR A 141     -22.825  10.135  17.721  1.00 91.28           H  
ATOM   2333  O   TYR A 141     -26.282  12.568  18.027  1.00 91.28           O  
ATOM   2334  CG  TYR A 141     -23.929  10.628  19.430  1.00 91.28           C  
ATOM   2335  CD1 TYR A 141     -23.908  11.548  20.493  1.00 91.28           C  
ATOM   2336  HD1 TYR A 141     -23.486  12.533  20.359  1.00 91.28           H  
ATOM   2337  CD2 TYR A 141     -24.477   9.342  19.605  1.00 91.28           C  
ATOM   2338  HD2 TYR A 141     -24.494   8.643  18.783  1.00 91.28           H  
ATOM   2339  CE1 TYR A 141     -24.455  11.190  21.733  1.00 91.28           C  
ATOM   2340  HE1 TYR A 141     -24.455  11.905  22.543  1.00 91.28           H  
ATOM   2341  CE2 TYR A 141     -25.006   8.971  20.855  1.00 91.28           C  
ATOM   2342  HE2 TYR A 141     -25.425   7.988  21.014  1.00 91.28           H  
ATOM   2343  OH  TYR A 141     -25.528   9.594  23.117  1.00 91.28           O  
ATOM   2344  HH  TYR A 141     -25.475  10.369  23.681  1.00 91.28           H  
ATOM   2345  CZ  TYR A 141     -25.004   9.905  21.911  1.00 91.28           C  
ATOM   2346  N   GLU A 142     -24.628  13.895  17.301  1.00 84.53           N  
ATOM   2347  H   GLU A 142     -23.689  13.913  16.928  1.00 84.53           H  
ATOM   2348  CA  GLU A 142     -25.238  15.181  17.692  1.00 84.53           C  
ATOM   2349  HA  GLU A 142     -25.927  15.034  18.523  1.00 84.53           H  
ATOM   2350  C   GLU A 142     -26.020  15.878  16.556  1.00 84.53           C  
ATOM   2351  CB  GLU A 142     -24.118  16.131  18.148  1.00 84.53           C  
ATOM   2352  HB2 GLU A 142     -24.546  17.099  18.408  1.00 84.53           H  
ATOM   2353  HB3 GLU A 142     -23.460  16.272  17.290  1.00 84.53           H  
ATOM   2354  O   GLU A 142     -26.686  16.881  16.791  1.00 84.53           O  
ATOM   2355  CG  GLU A 142     -23.295  15.632  19.348  1.00 84.53           C  
ATOM   2356  HG2 GLU A 142     -23.924  15.651  20.238  1.00 84.53           H  
ATOM   2357  HG3 GLU A 142     -22.984  14.602  19.173  1.00 84.53           H  
ATOM   2358  CD  GLU A 142     -22.024  16.469  19.569  1.00 84.53           C  
ATOM   2359  OE1 GLU A 142     -21.504  16.437  20.698  1.00 84.53           O  
ATOM   2360  OE2 GLU A 142     -21.500  17.042  18.573  1.00 84.53           O  
ATOM   2361  N   LYS A 143     -25.896  15.419  15.299  1.00 73.85           N  
ATOM   2362  H   LYS A 143     -25.480  14.505  15.191  1.00 73.85           H  
ATOM   2363  CA  LYS A 143     -26.305  16.160  14.082  1.00 73.85           C  
ATOM   2364  HA  LYS A 143     -26.955  16.980  14.386  1.00 73.85           H  
ATOM   2365  C   LYS A 143     -27.152  15.326  13.118  1.00 73.85           C  
ATOM   2366  CB  LYS A 143     -25.084  16.763  13.362  1.00 73.85           C  
ATOM   2367  HB2 LYS A 143     -25.422  17.201  12.423  1.00 73.85           H  
ATOM   2368  HB3 LYS A 143     -24.369  15.971  13.135  1.00 73.85           H  
ATOM   2369  O   LYS A 143     -26.878  15.282  11.915  1.00 73.85           O  
ATOM   2370  CG  LYS A 143     -24.390  17.876  14.150  1.00 73.85           C  
ATOM   2371  HG2 LYS A 143     -23.884  17.452  15.017  1.00 73.85           H  
ATOM   2372  HG3 LYS A 143     -25.136  18.594  14.488  1.00 73.85           H  
ATOM   2373  CD  LYS A 143     -23.372  18.591  13.251  1.00 73.85           C  
ATOM   2374  HD2 LYS A 143     -23.889  18.995  12.380  1.00 73.85           H  
ATOM   2375  HD3 LYS A 143     -22.608  17.883  12.928  1.00 73.85           H  
ATOM   2376  CE  LYS A 143     -22.728  19.735  14.039  1.00 73.85           C  
ATOM   2377  HE2 LYS A 143     -22.154  19.312  14.864  1.00 73.85           H  
ATOM   2378  HE3 LYS A 143     -23.525  20.332  14.482  1.00 73.85           H  
ATOM   2379  NZ  LYS A 143     -21.874  20.595  13.181  1.00 73.85           N  
ATOM   2380  HZ1 LYS A 143     -21.483  21.342  13.738  1.00 73.85           H  
ATOM   2381  HZ2 LYS A 143     -22.433  21.023  12.458  1.00 73.85           H  
ATOM   2382  HZ3 LYS A 143     -21.124  20.064  12.761  1.00 73.85           H  
ATOM   2383  N   LEU A 144     -28.185  14.665  13.620  1.00 67.26           N  
ATOM   2384  H   LEU A 144     -28.388  14.757  14.605  1.00 67.26           H  
ATOM   2385  CA  LEU A 144     -29.116  13.914  12.779  1.00 67.26           C  
ATOM   2386  HA  LEU A 144     -28.625  13.655  11.840  1.00 67.26           H  
ATOM   2387  C   LEU A 144     -30.319  14.804  12.420  1.00 67.26           C  
ATOM   2388  CB  LEU A 144     -29.448  12.595  13.489  1.00 67.26           C  
ATOM   2389  HB2 LEU A 144     -30.305  12.120  13.011  1.00 67.26           H  
ATOM   2390  HB3 LEU A 144     -29.718  12.831  14.518  1.00 67.26           H  
ATOM   2391  O   LEU A 144     -30.990  15.348  13.286  1.00 67.26           O  
ATOM   2392  CG  LEU A 144     -28.257  11.616  13.507  1.00 67.26           C  
ATOM   2393  HG  LEU A 144     -27.336  12.175  13.670  1.00 67.26           H  
ATOM   2394  CD1 LEU A 144     -28.402  10.620  14.653  1.00 67.26           C  
ATOM   2395 HD11 LEU A 144     -28.137  11.123  15.583  1.00 67.26           H  
ATOM   2396 HD12 LEU A 144     -29.435  10.288  14.752  1.00 67.26           H  
ATOM   2397 HD13 LEU A 144     -27.726   9.774  14.528  1.00 67.26           H  
ATOM   2398  CD2 LEU A 144     -28.098  10.871  12.179  1.00 67.26           C  
ATOM   2399 HD21 LEU A 144     -27.921  11.578  11.369  1.00 67.26           H  
ATOM   2400 HD22 LEU A 144     -27.234  10.209  12.243  1.00 67.26           H  
ATOM   2401 HD23 LEU A 144     -28.987  10.275  11.969  1.00 67.26           H  
ATOM   2402  N   LYS A 145     -30.573  14.988  11.116  1.00 69.40           N  
ATOM   2403  H   LYS A 145     -29.962  14.520  10.462  1.00 69.40           H  
ATOM   2404  CA  LYS A 145     -31.588  15.917  10.564  1.00 69.40           C  
ATOM   2405  HA  LYS A 145     -31.548  16.845  11.135  1.00 69.40           H  
ATOM   2406  C   LYS A 145     -33.050  15.435  10.708  1.00 69.40           C  
ATOM   2407  CB  LYS A 145     -31.276  16.236   9.085  1.00 69.40           C  
ATOM   2408  HB2 LYS A 145     -32.073  16.870   8.696  1.00 69.40           H  
ATOM   2409  HB3 LYS A 145     -31.286  15.307   8.516  1.00 69.40           H  
ATOM   2410  O   LYS A 145     -33.883  15.806   9.887  1.00 69.40           O  
ATOM   2411  CG  LYS A 145     -29.962  16.981   8.816  1.00 69.40           C  
ATOM   2412  HG2 LYS A 145     -29.113  16.346   9.070  1.00 69.40           H  
ATOM   2413  HG3 LYS A 145     -29.929  17.889   9.418  1.00 69.40           H  
ATOM   2414  CD  LYS A 145     -29.914  17.353   7.324  1.00 69.40           C  
ATOM   2415  HD2 LYS A 145     -30.771  17.986   7.094  1.00 69.40           H  
ATOM   2416  HD3 LYS A 145     -29.987  16.442   6.730  1.00 69.40           H  
ATOM   2417  CE  LYS A 145     -28.627  18.094   6.952  1.00 69.40           C  
ATOM   2418  HE2 LYS A 145     -27.787  17.420   7.118  1.00 69.40           H  
ATOM   2419  HE3 LYS A 145     -28.509  18.953   7.613  1.00 69.40           H  
ATOM   2420  NZ  LYS A 145     -28.662  18.539   5.533  1.00 69.40           N  
ATOM   2421  HZ1 LYS A 145     -27.733  18.719   5.180  1.00 69.40           H  
ATOM   2422  HZ2 LYS A 145     -29.100  17.839   4.951  1.00 69.40           H  
ATOM   2423  HZ3 LYS A 145     -29.204  19.386   5.445  1.00 69.40           H  
ATOM   2424  N   LYS A 146     -33.354  14.544  11.653  1.00 71.91           N  
ATOM   2425  H   LYS A 146     -32.706  14.448  12.423  1.00 71.91           H  
ATOM   2426  CA  LYS A 146     -34.688  13.929  11.797  1.00 71.91           C  
ATOM   2427  HA  LYS A 146     -35.338  14.262  10.988  1.00 71.91           H  
ATOM   2428  C   LYS A 146     -35.398  14.403  13.072  1.00 71.91           C  
ATOM   2429  CB  LYS A 146     -34.580  12.403  11.699  1.00 71.91           C  
ATOM   2430  HB2 LYS A 146     -33.933  12.031  12.494  1.00 71.91           H  
ATOM   2431  HB3 LYS A 146     -35.577  11.996  11.868  1.00 71.91           H  
ATOM   2432  O   LYS A 146     -34.859  15.263  13.770  1.00 71.91           O  
ATOM   2433  CG  LYS A 146     -34.077  11.905  10.328  1.00 71.91           C  
ATOM   2434  HG2 LYS A 146     -32.989  11.853  10.332  1.00 71.91           H  
ATOM   2435  HG3 LYS A 146     -34.403  12.582   9.538  1.00 71.91           H  
ATOM   2436  CD  LYS A 146     -34.683  10.521  10.068  1.00 71.91           C  
ATOM   2437  HD2 LYS A 146     -35.756  10.665   9.938  1.00 71.91           H  
ATOM   2438  HD3 LYS A 146     -34.556   9.896  10.952  1.00 71.91           H  
ATOM   2439  CE  LYS A 146     -34.173   9.757   8.846  1.00 71.91           C  
ATOM   2440  HE2 LYS A 146     -33.097   9.601   8.923  1.00 71.91           H  
ATOM   2441  HE3 LYS A 146     -34.379  10.351   7.955  1.00 71.91           H  
ATOM   2442  NZ  LYS A 146     -34.893   8.457   8.769  1.00 71.91           N  
ATOM   2443  HZ1 LYS A 146     -35.887   8.629   8.728  1.00 71.91           H  
ATOM   2444  HZ2 LYS A 146     -34.639   7.911   7.957  1.00 71.91           H  
ATOM   2445  HZ3 LYS A 146     -34.782   7.904   9.607  1.00 71.91           H  
ATOM   2446  N   SER A 147     -36.602  13.879  13.329  1.00 80.51           N  
ATOM   2447  H   SER A 147     -36.942  13.115  12.762  1.00 80.51           H  
ATOM   2448  CA  SER A 147     -37.385  14.206  14.526  1.00 80.51           C  
ATOM   2449  HA  SER A 147     -37.584  15.277  14.489  1.00 80.51           H  
ATOM   2450  C   SER A 147     -36.604  13.901  15.818  1.00 80.51           C  
ATOM   2451  CB  SER A 147     -38.747  13.485  14.529  1.00 80.51           C  
ATOM   2452  HB2 SER A 147     -39.452  14.064  15.125  1.00 80.51           H  
ATOM   2453  HB3 SER A 147     -39.138  13.424  13.513  1.00 80.51           H  
ATOM   2454  O   SER A 147     -35.650  13.112  15.784  1.00 80.51           O  
ATOM   2455  OG  SER A 147     -38.665  12.190  15.082  1.00 80.51           O  
ATOM   2456  HG  SER A 147     -39.243  12.190  15.849  1.00 80.51           H  
ATOM   2457  N   PRO A 148     -36.974  14.518  16.954  1.00 82.16           N  
ATOM   2458  CA  PRO A 148     -36.369  14.221  18.250  1.00 82.16           C  
ATOM   2459  HA  PRO A 148     -35.334  14.563  18.241  1.00 82.16           H  
ATOM   2460  C   PRO A 148     -36.387  12.724  18.592  1.00 82.16           C  
ATOM   2461  CB  PRO A 148     -37.160  15.051  19.267  1.00 82.16           C  
ATOM   2462  HB2 PRO A 148     -36.530  15.385  20.092  1.00 82.16           H  
ATOM   2463  HB3 PRO A 148     -38.006  14.481  19.649  1.00 82.16           H  
ATOM   2464  O   PRO A 148     -35.345  12.178  18.946  1.00 82.16           O  
ATOM   2465  CG  PRO A 148     -37.681  16.223  18.438  1.00 82.16           C  
ATOM   2466  HG2 PRO A 148     -38.576  16.663  18.879  1.00 82.16           H  
ATOM   2467  HG3 PRO A 148     -36.897  16.971  18.321  1.00 82.16           H  
ATOM   2468  CD  PRO A 148     -37.977  15.566  17.095  1.00 82.16           C  
ATOM   2469  HD2 PRO A 148     -37.913  16.312  16.302  1.00 82.16           H  
ATOM   2470  HD3 PRO A 148     -38.970  15.118  17.122  1.00 82.16           H  
ATOM   2471  N   GLU A 149     -37.512  12.038  18.377  1.00 83.15           N  
ATOM   2472  H   GLU A 149     -38.330  12.536  18.057  1.00 83.15           H  
ATOM   2473  CA  GLU A 149     -37.680  10.605  18.665  1.00 83.15           C  
ATOM   2474  HA  GLU A 149     -37.434  10.423  19.711  1.00 83.15           H  
ATOM   2475  C   GLU A 149     -36.748   9.743  17.800  1.00 83.15           C  
ATOM   2476  CB  GLU A 149     -39.137  10.158  18.421  1.00 83.15           C  
ATOM   2477  HB2 GLU A 149     -39.356  10.174  17.353  1.00 83.15           H  
ATOM   2478  HB3 GLU A 149     -39.210   9.119  18.740  1.00 83.15           H  
ATOM   2479  O   GLU A 149     -36.066   8.843  18.295  1.00 83.15           O  
ATOM   2480  CG  GLU A 149     -40.223  10.947  19.178  1.00 83.15           C  
ATOM   2481  HG2 GLU A 149     -39.917  11.049  20.219  1.00 83.15           H  
ATOM   2482  HG3 GLU A 149     -41.138  10.355  19.158  1.00 83.15           H  
ATOM   2483  CD  GLU A 149     -40.535  12.334  18.584  1.00 83.15           C  
ATOM   2484  OE1 GLU A 149     -41.203  13.125  19.280  1.00 83.15           O  
ATOM   2485  OE2 GLU A 149     -40.069  12.625  17.446  1.00 83.15           O  
ATOM   2486  N   ASP A 150     -36.644  10.063  16.505  1.00 84.60           N  
ATOM   2487  H   ASP A 150     -37.249  10.789  16.149  1.00 84.60           H  
ATOM   2488  CA  ASP A 150     -35.716   9.405  15.580  1.00 84.60           C  
ATOM   2489  HA  ASP A 150     -35.926   8.336  15.551  1.00 84.60           H  
ATOM   2490  C   ASP A 150     -34.251   9.589  16.003  1.00 84.60           C  
ATOM   2491  CB  ASP A 150     -35.875  10.018  14.175  1.00 84.60           C  
ATOM   2492  HB2 ASP A 150     -36.177  11.062  14.253  1.00 84.60           H  
ATOM   2493  HB3 ASP A 150     -34.899  10.014  13.689  1.00 84.60           H  
ATOM   2494  O   ASP A 150     -33.396   8.742  15.717  1.00 84.60           O  
ATOM   2495  CG  ASP A 150     -36.825   9.293  13.224  1.00 84.60           C  
ATOM   2496  OD1 ASP A 150     -37.436   8.281  13.606  1.00 84.60           O  
ATOM   2497  OD2 ASP A 150     -36.768   9.673  12.027  1.00 84.60           O  
ATOM   2498  N   ASN A 151     -33.921  10.725  16.619  1.00 87.51           N  
ATOM   2499  H   ASN A 151     -34.664  11.373  16.836  1.00 87.51           H  
ATOM   2500  CA  ASN A 151     -32.576  11.005  17.106  1.00 87.51           C  
ATOM   2501  HA  ASN A 151     -31.853  10.637  16.378  1.00 87.51           H  
ATOM   2502  C   ASN A 151     -32.296  10.245  18.406  1.00 87.51           C  
ATOM   2503  CB  ASN A 151     -32.382  12.522  17.238  1.00 87.51           C  
ATOM   2504  HB2 ASN A 151     -31.417  12.722  17.705  1.00 87.51           H  
ATOM   2505  HB3 ASN A 151     -33.158  12.929  17.887  1.00 87.51           H  
ATOM   2506  O   ASN A 151     -31.220   9.656  18.525  1.00 87.51           O  
ATOM   2507  CG  ASN A 151     -32.419  13.243  15.902  1.00 87.51           C  
ATOM   2508  ND2 ASN A 151     -32.660  14.532  15.934  1.00 87.51           N  
ATOM   2509 HD21 ASN A 151     -32.862  14.979  15.051  1.00 87.51           H  
ATOM   2510 HD22 ASN A 151     -32.968  14.947  16.801  1.00 87.51           H  
ATOM   2511  OD1 ASN A 151     -32.190  12.680  14.831  1.00 87.51           O  
ATOM   2512  N   GLU A 152     -33.261  10.175  19.323  1.00 89.26           N  
ATOM   2513  H   GLU A 152     -34.116  10.692  19.172  1.00 89.26           H  
ATOM   2514  CA  GLU A 152     -33.163   9.391  20.558  1.00 89.26           C  
ATOM   2515  HA  GLU A 152     -32.309   9.739  21.139  1.00 89.26           H  
ATOM   2516  C   GLU A 152     -32.945   7.903  20.271  1.00 89.26           C  
ATOM   2517  CB  GLU A 152     -34.427   9.564  21.407  1.00 89.26           C  
ATOM   2518  HB2 GLU A 152     -34.423   8.795  22.180  1.00 89.26           H  
ATOM   2519  HB3 GLU A 152     -35.310   9.426  20.783  1.00 89.26           H  
ATOM   2520  O   GLU A 152     -32.020   7.309  20.825  1.00 89.26           O  
ATOM   2521  CG  GLU A 152     -34.476  10.935  22.092  1.00 89.26           C  
ATOM   2522  HG2 GLU A 152     -34.445  11.721  21.337  1.00 89.26           H  
ATOM   2523  HG3 GLU A 152     -33.587  11.038  22.714  1.00 89.26           H  
ATOM   2524  CD  GLU A 152     -35.723  11.116  22.969  1.00 89.26           C  
ATOM   2525  OE1 GLU A 152     -35.844  12.222  23.539  1.00 89.26           O  
ATOM   2526  OE2 GLU A 152     -36.506  10.147  23.097  1.00 89.26           O  
ATOM   2527  N   GLN A 153     -33.708   7.311  19.346  1.00 90.93           N  
ATOM   2528  H   GLN A 153     -34.478   7.837  18.957  1.00 90.93           H  
ATOM   2529  CA  GLN A 153     -33.544   5.901  18.968  1.00 90.93           C  
ATOM   2530  HA  GLN A 153     -33.667   5.278  19.854  1.00 90.93           H  
ATOM   2531  C   GLN A 153     -32.152   5.609  18.390  1.00 90.93           C  
ATOM   2532  CB  GLN A 153     -34.609   5.510  17.938  1.00 90.93           C  
ATOM   2533  HB2 GLN A 153     -34.611   6.235  17.124  1.00 90.93           H  
ATOM   2534  HB3 GLN A 153     -34.348   4.535  17.527  1.00 90.93           H  
ATOM   2535  O   GLN A 153     -31.529   4.599  18.719  1.00 90.93           O  
ATOM   2536  CG  GLN A 153     -36.017   5.411  18.542  1.00 90.93           C  
ATOM   2537  HG2 GLN A 153     -36.313   6.372  18.962  1.00 90.93           H  
ATOM   2538  HG3 GLN A 153     -36.011   4.676  19.347  1.00 90.93           H  
ATOM   2539  CD  GLN A 153     -37.056   4.985  17.510  1.00 90.93           C  
ATOM   2540  NE2 GLN A 153     -38.308   4.879  17.895  1.00 90.93           N  
ATOM   2541 HE21 GLN A 153     -38.973   4.658  17.167  1.00 90.93           H  
ATOM   2542 HE22 GLN A 153     -38.588   5.179  18.818  1.00 90.93           H  
ATOM   2543  OE1 GLN A 153     -36.765   4.710  16.357  1.00 90.93           O  
ATOM   2544  N   LYS A 154     -31.615   6.507  17.556  1.00 90.71           N  
ATOM   2545  H   LYS A 154     -32.168   7.321  17.330  1.00 90.71           H  
ATOM   2546  CA  LYS A 154     -30.263   6.353  16.991  1.00 90.71           C  
ATOM   2547  HA  LYS A 154     -30.150   5.345  16.594  1.00 90.71           H  
ATOM   2548  C   LYS A 154     -29.177   6.534  18.042  1.00 90.71           C  
ATOM   2549  CB  LYS A 154     -30.050   7.369  15.877  1.00 90.71           C  
ATOM   2550  HB2 LYS A 154     -30.314   8.354  16.263  1.00 90.71           H  
ATOM   2551  HB3 LYS A 154     -28.996   7.385  15.597  1.00 90.71           H  
ATOM   2552  O   LYS A 154     -28.186   5.807  18.020  1.00 90.71           O  
ATOM   2553  CG  LYS A 154     -30.883   7.031  14.637  1.00 90.71           C  
ATOM   2554  HG2 LYS A 154     -31.905   6.782  14.923  1.00 90.71           H  
ATOM   2555  HG3 LYS A 154     -30.446   6.185  14.107  1.00 90.71           H  
ATOM   2556  CD  LYS A 154     -30.890   8.269  13.752  1.00 90.71           C  
ATOM   2557  HD2 LYS A 154     -31.170   9.111  14.384  1.00 90.71           H  
ATOM   2558  HD3 LYS A 154     -29.900   8.435  13.326  1.00 90.71           H  
ATOM   2559  CE  LYS A 154     -31.931   8.173  12.654  1.00 90.71           C  
ATOM   2560  HE2 LYS A 154     -32.816   7.699  13.078  1.00 90.71           H  
ATOM   2561  HE3 LYS A 154     -31.556   7.562  11.834  1.00 90.71           H  
ATOM   2562  NZ  LYS A 154     -32.263   9.551  12.242  1.00 90.71           N  
ATOM   2563  HZ1 LYS A 154     -33.067   9.559  11.630  1.00 90.71           H  
ATOM   2564  HZ2 LYS A 154     -32.547  10.052  13.072  1.00 90.71           H  
ATOM   2565  HZ3 LYS A 154     -31.464  10.027  11.850  1.00 90.71           H  
ATOM   2566  N   GLN A 155     -29.344   7.490  18.952  1.00 94.08           N  
ATOM   2567  H   GLN A 155     -30.173   8.064  18.912  1.00 94.08           H  
ATOM   2568  CA  GLN A 155     -28.418   7.676  20.065  1.00 94.08           C  
ATOM   2569  HA  GLN A 155     -27.403   7.756  19.674  1.00 94.08           H  
ATOM   2570  C   GLN A 155     -28.449   6.472  21.008  1.00 94.08           C  
ATOM   2571  CB  GLN A 155     -28.756   8.960  20.825  1.00 94.08           C  
ATOM   2572  HB2 GLN A 155     -28.213   8.961  21.770  1.00 94.08           H  
ATOM   2573  HB3 GLN A 155     -29.824   8.984  21.042  1.00 94.08           H  
ATOM   2574  O   GLN A 155     -27.389   6.021  21.436  1.00 94.08           O  
ATOM   2575  CG  GLN A 155     -28.355  10.218  20.041  1.00 94.08           C  
ATOM   2576  HG2 GLN A 155     -28.850  10.240  19.070  1.00 94.08           H  
ATOM   2577  HG3 GLN A 155     -27.280  10.204  19.861  1.00 94.08           H  
ATOM   2578  CD  GLN A 155     -28.701  11.498  20.789  1.00 94.08           C  
ATOM   2579  NE2 GLN A 155     -28.213  12.628  20.330  1.00 94.08           N  
ATOM   2580 HE21 GLN A 155     -27.623  12.633  19.510  1.00 94.08           H  
ATOM   2581 HE22 GLN A 155     -28.497  13.463  20.821  1.00 94.08           H  
ATOM   2582  OE1 GLN A 155     -29.370  11.508  21.808  1.00 94.08           O  
ATOM   2583  N   LEU A 156     -29.632   5.914  21.278  1.00 95.37           N  
ATOM   2584  H   LEU A 156     -30.469   6.366  20.941  1.00 95.37           H  
ATOM   2585  CA  LEU A 156     -29.796   4.683  22.045  1.00 95.37           C  
ATOM   2586  HA  LEU A 156     -29.328   4.828  23.018  1.00 95.37           H  
ATOM   2587  C   LEU A 156     -29.084   3.510  21.363  1.00 95.37           C  
ATOM   2588  CB  LEU A 156     -31.296   4.410  22.253  1.00 95.37           C  
ATOM   2589  HB2 LEU A 156     -31.746   5.269  22.751  1.00 95.37           H  
ATOM   2590  HB3 LEU A 156     -31.776   4.301  21.280  1.00 95.37           H  
ATOM   2591  O   LEU A 156     -28.290   2.842  22.019  1.00 95.37           O  
ATOM   2592  CG  LEU A 156     -31.590   3.145  23.081  1.00 95.37           C  
ATOM   2593  HG  LEU A 156     -31.148   2.278  22.591  1.00 95.37           H  
ATOM   2594  CD1 LEU A 156     -31.034   3.251  24.504  1.00 95.37           C  
ATOM   2595 HD11 LEU A 156     -31.347   2.379  25.078  1.00 95.37           H  
ATOM   2596 HD12 LEU A 156     -31.416   4.150  24.988  1.00 95.37           H  
ATOM   2597 HD13 LEU A 156     -29.944   3.268  24.482  1.00 95.37           H  
ATOM   2598  CD2 LEU A 156     -33.098   2.925  23.162  1.00 95.37           C  
ATOM   2599 HD21 LEU A 156     -33.310   2.015  23.723  1.00 95.37           H  
ATOM   2600 HD22 LEU A 156     -33.508   2.815  22.158  1.00 95.37           H  
ATOM   2601 HD23 LEU A 156     -33.579   3.771  23.653  1.00 95.37           H  
ATOM   2602  N   PHE A 157     -29.273   3.326  20.052  1.00 96.83           N  
ATOM   2603  H   PHE A 157     -29.989   3.867  19.589  1.00 96.83           H  
ATOM   2604  CA  PHE A 157     -28.560   2.305  19.279  1.00 96.83           C  
ATOM   2605  HA  PHE A 157     -28.831   1.324  19.669  1.00 96.83           H  
ATOM   2606  C   PHE A 157     -27.038   2.447  19.413  1.00 96.83           C  
ATOM   2607  CB  PHE A 157     -28.981   2.380  17.803  1.00 96.83           C  
ATOM   2608  HB2 PHE A 157     -30.050   2.179  17.733  1.00 96.83           H  
ATOM   2609  HB3 PHE A 157     -28.813   3.389  17.425  1.00 96.83           H  
ATOM   2610  O   PHE A 157     -26.350   1.467  19.678  1.00 96.83           O  
ATOM   2611  CG  PHE A 157     -28.235   1.401  16.913  1.00 96.83           C  
ATOM   2612  CD1 PHE A 157     -27.041   1.785  16.270  1.00 96.83           C  
ATOM   2613  HD1 PHE A 157     -26.663   2.789  16.390  1.00 96.83           H  
ATOM   2614  CD2 PHE A 157     -28.706   0.083  16.776  1.00 96.83           C  
ATOM   2615  HD2 PHE A 157     -29.608  -0.225  17.283  1.00 96.83           H  
ATOM   2616  CE1 PHE A 157     -26.318   0.851  15.505  1.00 96.83           C  
ATOM   2617  HE1 PHE A 157     -25.386   1.136  15.040  1.00 96.83           H  
ATOM   2618  CE2 PHE A 157     -27.983  -0.849  16.011  1.00 96.83           C  
ATOM   2619  HE2 PHE A 157     -28.327  -1.871  15.946  1.00 96.83           H  
ATOM   2620  CZ  PHE A 157     -26.786  -0.468  15.381  1.00 96.83           C  
ATOM   2621  HZ  PHE A 157     -26.212  -1.201  14.834  1.00 96.83           H  
ATOM   2622  N   VAL A 158     -26.499   3.663  19.275  1.00 97.22           N  
ATOM   2623  H   VAL A 158     -27.113   4.432  19.048  1.00 97.22           H  
ATOM   2624  CA  VAL A 158     -25.056   3.912  19.420  1.00 97.22           C  
ATOM   2625  HA  VAL A 158     -24.518   3.222  18.770  1.00 97.22           H  
ATOM   2626  C   VAL A 158     -24.570   3.627  20.846  1.00 97.22           C  
ATOM   2627  CB  VAL A 158     -24.714   5.349  18.982  1.00 97.22           C  
ATOM   2628  HB  VAL A 158     -25.395   6.045  19.472  1.00 97.22           H  
ATOM   2629  O   VAL A 158     -23.501   3.047  21.014  1.00 97.22           O  
ATOM   2630  CG1 VAL A 158     -23.283   5.749  19.339  1.00 97.22           C  
ATOM   2631 HG11 VAL A 158     -23.190   5.817  20.423  1.00 97.22           H  
ATOM   2632 HG12 VAL A 158     -23.044   6.725  18.916  1.00 97.22           H  
ATOM   2633 HG13 VAL A 158     -22.580   5.008  18.960  1.00 97.22           H  
ATOM   2634  CG2 VAL A 158     -24.857   5.511  17.465  1.00 97.22           C  
ATOM   2635 HG21 VAL A 158     -25.854   5.209  17.145  1.00 97.22           H  
ATOM   2636 HG22 VAL A 158     -24.121   4.890  16.953  1.00 97.22           H  
ATOM   2637 HG23 VAL A 158     -24.706   6.555  17.190  1.00 97.22           H  
ATOM   2638  N   LYS A 159     -25.337   4.006  21.877  1.00 96.00           N  
ATOM   2639  H   LYS A 159     -26.212   4.469  21.675  1.00 96.00           H  
ATOM   2640  CA  LYS A 159     -24.990   3.725  23.281  1.00 96.00           C  
ATOM   2641  HA  LYS A 159     -23.977   4.073  23.482  1.00 96.00           H  
ATOM   2642  C   LYS A 159     -24.982   2.225  23.581  1.00 96.00           C  
ATOM   2643  CB  LYS A 159     -25.973   4.422  24.232  1.00 96.00           C  
ATOM   2644  HB2 LYS A 159     -26.992   4.203  23.911  1.00 96.00           H  
ATOM   2645  HB3 LYS A 159     -25.843   4.001  25.229  1.00 96.00           H  
ATOM   2646  O   LYS A 159     -24.088   1.770  24.285  1.00 96.00           O  
ATOM   2647  CG  LYS A 159     -25.779   5.941  24.334  1.00 96.00           C  
ATOM   2648  HG2 LYS A 159     -24.794   6.156  24.747  1.00 96.00           H  
ATOM   2649  HG3 LYS A 159     -25.850   6.399  23.348  1.00 96.00           H  
ATOM   2650  CD  LYS A 159     -26.862   6.520  25.258  1.00 96.00           C  
ATOM   2651  HD2 LYS A 159     -26.699   6.157  26.273  1.00 96.00           H  
ATOM   2652  HD3 LYS A 159     -27.840   6.183  24.913  1.00 96.00           H  
ATOM   2653  CE  LYS A 159     -26.833   8.048  25.236  1.00 96.00           C  
ATOM   2654  HE2 LYS A 159     -25.841   8.389  25.531  1.00 96.00           H  
ATOM   2655  HE3 LYS A 159     -27.010   8.355  24.205  1.00 96.00           H  
ATOM   2656  NZ  LYS A 159     -27.878   8.645  26.106  1.00 96.00           N  
ATOM   2657  HZ1 LYS A 159     -27.868   9.654  26.045  1.00 96.00           H  
ATOM   2658  HZ2 LYS A 159     -27.750   8.373  27.070  1.00 96.00           H  
ATOM   2659  HZ3 LYS A 159     -28.794   8.339  25.810  1.00 96.00           H  
ATOM   2660  N   GLN A 160     -25.962   1.489  23.057  1.00 97.73           N  
ATOM   2661  H   GLN A 160     -26.669   1.958  22.510  1.00 97.73           H  
ATOM   2662  CA  GLN A 160     -26.115   0.046  23.266  1.00 97.73           C  
ATOM   2663  HA  GLN A 160     -26.038  -0.177  24.330  1.00 97.73           H  
ATOM   2664  C   GLN A 160     -25.040  -0.791  22.571  1.00 97.73           C  
ATOM   2665  CB  GLN A 160     -27.497  -0.394  22.763  1.00 97.73           C  
ATOM   2666  HB2 GLN A 160     -27.676   0.040  21.779  1.00 97.73           H  
ATOM   2667  HB3 GLN A 160     -27.514  -1.479  22.659  1.00 97.73           H  
ATOM   2668  O   GLN A 160     -24.825  -1.912  23.002  1.00 97.73           O  
ATOM   2669  CG  GLN A 160     -28.621   0.002  23.729  1.00 97.73           C  
ATOM   2670  HG2 GLN A 160     -28.593   1.074  23.923  1.00 97.73           H  
ATOM   2671  HG3 GLN A 160     -28.465  -0.518  24.675  1.00 97.73           H  
ATOM   2672  CD  GLN A 160     -30.001  -0.355  23.189  1.00 97.73           C  
ATOM   2673  NE2 GLN A 160     -30.986  -0.509  24.046  1.00 97.73           N  
ATOM   2674 HE21 GLN A 160     -31.871  -0.785  23.646  1.00 97.73           H  
ATOM   2675 HE22 GLN A 160     -30.818  -0.473  25.042  1.00 97.73           H  
ATOM   2676  OE1 GLN A 160     -30.238  -0.477  21.999  1.00 97.73           O  
ATOM   2677  N   HIS A 161     -24.391  -0.250  21.535  1.00 98.02           N  
ATOM   2678  H   HIS A 161     -24.675   0.668  21.222  1.00 98.02           H  
ATOM   2679  CA  HIS A 161     -23.408  -0.967  20.719  1.00 98.02           C  
ATOM   2680  HA  HIS A 161     -23.298  -1.973  21.126  1.00 98.02           H  
ATOM   2681  C   HIS A 161     -22.012  -0.327  20.766  1.00 98.02           C  
ATOM   2682  CB  HIS A 161     -23.932  -1.124  19.286  1.00 98.02           C  
ATOM   2683  HB2 HIS A 161     -24.048  -0.138  18.835  1.00 98.02           H  
ATOM   2684  HB3 HIS A 161     -23.197  -1.679  18.704  1.00 98.02           H  
ATOM   2685  O   HIS A 161     -21.266  -0.368  19.785  1.00 98.02           O  
ATOM   2686  CG  HIS A 161     -25.238  -1.865  19.196  1.00 98.02           C  
ATOM   2687  CD2 HIS A 161     -25.413  -3.220  19.158  1.00 98.02           C  
ATOM   2688  HD2 HIS A 161     -24.626  -3.956  19.224  1.00 98.02           H  
ATOM   2689  ND1 HIS A 161     -26.485  -1.294  19.177  1.00 98.02           N  
ATOM   2690  HD1 HIS A 161     -26.665  -0.307  19.292  1.00 98.02           H  
ATOM   2691  CE1 HIS A 161     -27.395  -2.278  19.117  1.00 98.02           C  
ATOM   2692  HE1 HIS A 161     -28.466  -2.135  19.132  1.00 98.02           H  
ATOM   2693  NE2 HIS A 161     -26.789  -3.474  19.061  1.00 98.02           N  
ATOM   2694  N   LYS A 162     -21.644   0.343  21.868  1.00 96.65           N  
ATOM   2695  H   LYS A 162     -22.247   0.253  22.674  1.00 96.65           H  
ATOM   2696  CA  LYS A 162     -20.346   1.039  21.988  1.00 96.65           C  
ATOM   2697  HA  LYS A 162     -20.284   1.764  21.176  1.00 96.65           H  
ATOM   2698  C   LYS A 162     -19.159   0.080  21.804  1.00 96.65           C  
ATOM   2699  CB  LYS A 162     -20.283   1.787  23.332  1.00 96.65           C  
ATOM   2700  HB2 LYS A 162     -20.279   1.060  24.145  1.00 96.65           H  
ATOM   2701  HB3 LYS A 162     -21.171   2.410  23.431  1.00 96.65           H  
ATOM   2702  O   LYS A 162     -18.127   0.487  21.269  1.00 96.65           O  
ATOM   2703  CG  LYS A 162     -19.032   2.680  23.433  1.00 96.65           C  
ATOM   2704  HG2 LYS A 162     -18.140   2.062  23.333  1.00 96.65           H  
ATOM   2705  HG3 LYS A 162     -19.047   3.403  22.617  1.00 96.65           H  
ATOM   2706  CD  LYS A 162     -18.932   3.429  24.770  1.00 96.65           C  
ATOM   2707  HD2 LYS A 162     -19.785   4.099  24.881  1.00 96.65           H  
ATOM   2708  HD3 LYS A 162     -18.936   2.701  25.581  1.00 96.65           H  
ATOM   2709  CE  LYS A 162     -17.617   4.229  24.793  1.00 96.65           C  
ATOM   2710  HE2 LYS A 162     -16.804   3.547  24.543  1.00 96.65           H  
ATOM   2711  HE3 LYS A 162     -17.653   4.988  24.012  1.00 96.65           H  
ATOM   2712  NZ  LYS A 162     -17.335   4.860  26.110  1.00 96.65           N  
ATOM   2713  HZ1 LYS A 162     -17.256   4.156  26.830  1.00 96.65           H  
ATOM   2714  HZ2 LYS A 162     -18.053   5.522  26.370  1.00 96.65           H  
ATOM   2715  HZ3 LYS A 162     -16.450   5.344  26.076  1.00 96.65           H  
ATOM   2716  N   GLU A 163     -19.317  -1.180  22.194  1.00 97.02           N  
ATOM   2717  H   GLU A 163     -20.217  -1.444  22.568  1.00 97.02           H  
ATOM   2718  CA  GLU A 163     -18.359  -2.274  22.015  1.00 97.02           C  
ATOM   2719  HA  GLU A 163     -17.431  -1.995  22.514  1.00 97.02           H  
ATOM   2720  C   GLU A 163     -17.996  -2.533  20.546  1.00 97.02           C  
ATOM   2721  CB  GLU A 163     -18.874  -3.556  22.704  1.00 97.02           C  
ATOM   2722  HB2 GLU A 163     -19.124  -3.328  23.740  1.00 97.02           H  
ATOM   2723  HB3 GLU A 163     -18.037  -4.254  22.735  1.00 97.02           H  
ATOM   2724  O   GLU A 163     -16.895  -3.003  20.264  1.00 97.02           O  
ATOM   2725  CG  GLU A 163     -20.056  -4.299  22.045  1.00 97.02           C  
ATOM   2726  HG2 GLU A 163     -19.822  -4.474  20.995  1.00 97.02           H  
ATOM   2727  HG3 GLU A 163     -20.128  -5.276  22.523  1.00 97.02           H  
ATOM   2728  CD  GLU A 163     -21.429  -3.618  22.161  1.00 97.02           C  
ATOM   2729  OE1 GLU A 163     -22.364  -4.113  21.496  1.00 97.02           O  
ATOM   2730  OE2 GLU A 163     -21.529  -2.567  22.843  1.00 97.02           O  
ATOM   2731  N   TYR A 164     -18.842  -2.125  19.589  1.00 98.55           N  
ATOM   2732  H   TYR A 164     -19.738  -1.742  19.853  1.00 98.55           H  
ATOM   2733  CA  TYR A 164     -18.519  -2.235  18.164  1.00 98.55           C  
ATOM   2734  HA  TYR A 164     -18.310  -3.281  17.937  1.00 98.55           H  
ATOM   2735  C   TYR A 164     -17.263  -1.450  17.784  1.00 98.55           C  
ATOM   2736  CB  TYR A 164     -19.698  -1.773  17.295  1.00 98.55           C  
ATOM   2737  HB2 TYR A 164     -19.319  -1.616  16.285  1.00 98.55           H  
ATOM   2738  HB3 TYR A 164     -20.050  -0.804  17.647  1.00 98.55           H  
ATOM   2739  O   TYR A 164     -16.614  -1.803  16.805  1.00 98.55           O  
ATOM   2740  CG  TYR A 164     -20.879  -2.723  17.173  1.00 98.55           C  
ATOM   2741  CD1 TYR A 164     -20.996  -3.880  17.972  1.00 98.55           C  
ATOM   2742  HD1 TYR A 164     -20.264  -4.133  18.725  1.00 98.55           H  
ATOM   2743  CD2 TYR A 164     -21.875  -2.440  16.217  1.00 98.55           C  
ATOM   2744  HD2 TYR A 164     -21.797  -1.543  15.621  1.00 98.55           H  
ATOM   2745  CE1 TYR A 164     -22.103  -4.731  17.836  1.00 98.55           C  
ATOM   2746  HE1 TYR A 164     -22.187  -5.580  18.497  1.00 98.55           H  
ATOM   2747  CE2 TYR A 164     -22.975  -3.304  16.058  1.00 98.55           C  
ATOM   2748  HE2 TYR A 164     -23.759  -3.078  15.351  1.00 98.55           H  
ATOM   2749  OH  TYR A 164     -24.153  -5.280  16.733  1.00 98.55           O  
ATOM   2750  HH  TYR A 164     -24.264  -5.814  17.523  1.00 98.55           H  
ATOM   2751  CZ  TYR A 164     -23.092  -4.446  16.878  1.00 98.55           C  
ATOM   2752  N   LEU A 165     -16.877  -0.411  18.534  1.00 98.07           N  
ATOM   2753  H   LEU A 165     -17.407  -0.199  19.367  1.00 98.07           H  
ATOM   2754  CA  LEU A 165     -15.595   0.264  18.309  1.00 98.07           C  
ATOM   2755  HA  LEU A 165     -15.558   0.642  17.288  1.00 98.07           H  
ATOM   2756  C   LEU A 165     -14.406  -0.697  18.481  1.00 98.07           C  
ATOM   2757  CB  LEU A 165     -15.435   1.425  19.297  1.00 98.07           C  
ATOM   2758  HB2 LEU A 165     -14.433   1.833  19.163  1.00 98.07           H  
ATOM   2759  HB3 LEU A 165     -15.493   1.017  20.306  1.00 98.07           H  
ATOM   2760  O   LEU A 165     -13.494  -0.688  17.652  1.00 98.07           O  
ATOM   2761  CG  LEU A 165     -16.428   2.587  19.177  1.00 98.07           C  
ATOM   2762  HG  LEU A 165     -17.453   2.216  19.176  1.00 98.07           H  
ATOM   2763  CD1 LEU A 165     -16.222   3.481  20.395  1.00 98.07           C  
ATOM   2764 HD11 LEU A 165     -16.566   2.951  21.284  1.00 98.07           H  
ATOM   2765 HD12 LEU A 165     -15.160   3.697  20.504  1.00 98.07           H  
ATOM   2766 HD13 LEU A 165     -16.772   4.416  20.291  1.00 98.07           H  
ATOM   2767  CD2 LEU A 165     -16.191   3.443  17.930  1.00 98.07           C  
ATOM   2768 HD21 LEU A 165     -16.274   2.817  17.042  1.00 98.07           H  
ATOM   2769 HD22 LEU A 165     -16.947   4.227  17.879  1.00 98.07           H  
ATOM   2770 HD23 LEU A 165     -15.201   3.896  17.976  1.00 98.07           H  
ATOM   2771  N   ASP A 166     -14.442  -1.529  19.525  1.00 97.97           N  
ATOM   2772  H   ASP A 166     -15.279  -1.562  20.090  1.00 97.97           H  
ATOM   2773  CA  ASP A 166     -13.394  -2.504  19.831  1.00 97.97           C  
ATOM   2774  HA  ASP A 166     -12.421  -2.023  19.733  1.00 97.97           H  
ATOM   2775  C   ASP A 166     -13.425  -3.657  18.817  1.00 97.97           C  
ATOM   2776  CB  ASP A 166     -13.536  -3.006  21.287  1.00 97.97           C  
ATOM   2777  HB2 ASP A 166     -12.893  -3.878  21.408  1.00 97.97           H  
ATOM   2778  HB3 ASP A 166     -14.563  -3.324  21.466  1.00 97.97           H  
ATOM   2779  O   ASP A 166     -12.381  -4.020  18.276  1.00 97.97           O  
ATOM   2780  CG  ASP A 166     -13.129  -1.981  22.362  1.00 97.97           C  
ATOM   2781  OD1 ASP A 166     -12.615  -0.893  22.021  1.00 97.97           O  
ATOM   2782  OD2 ASP A 166     -13.214  -2.282  23.572  1.00 97.97           O  
ATOM   2783  N   GLU A 167     -14.615  -4.156  18.458  1.00 98.42           N  
ATOM   2784  H   GLU A 167     -15.432  -3.846  18.964  1.00 98.42           H  
ATOM   2785  CA  GLU A 167     -14.771  -5.188  17.419  1.00 98.42           C  
ATOM   2786  HA  GLU A 167     -14.197  -6.070  17.705  1.00 98.42           H  
ATOM   2787  C   GLU A 167     -14.241  -4.723  16.051  1.00 98.42           C  
ATOM   2788  CB  GLU A 167     -16.250  -5.588  17.261  1.00 98.42           C  
ATOM   2789  HB2 GLU A 167     -16.315  -6.276  16.418  1.00 98.42           H  
ATOM   2790  HB3 GLU A 167     -16.835  -4.702  17.015  1.00 98.42           H  
ATOM   2791  O   GLU A 167     -13.558  -5.471  15.351  1.00 98.42           O  
ATOM   2792  CG  GLU A 167     -16.865  -6.280  18.489  1.00 98.42           C  
ATOM   2793  HG2 GLU A 167     -16.803  -5.605  19.343  1.00 98.42           H  
ATOM   2794  HG3 GLU A 167     -16.277  -7.170  18.715  1.00 98.42           H  
ATOM   2795  CD  GLU A 167     -18.339  -6.691  18.280  1.00 98.42           C  
ATOM   2796  OE1 GLU A 167     -19.028  -6.947  19.282  1.00 98.42           O  
ATOM   2797  OE2 GLU A 167     -18.814  -6.772  17.113  1.00 98.42           O  
ATOM   2798  N   ILE A 168     -14.517  -3.473  15.659  1.00 98.44           N  
ATOM   2799  H   ILE A 168     -15.093  -2.903  16.261  1.00 98.44           H  
ATOM   2800  CA  ILE A 168     -14.014  -2.903  14.399  1.00 98.44           C  
ATOM   2801  HA  ILE A 168     -14.262  -3.585  13.586  1.00 98.44           H  
ATOM   2802  C   ILE A 168     -12.489  -2.781  14.432  1.00 98.44           C  
ATOM   2803  CB  ILE A 168     -14.676  -1.536  14.117  1.00 98.44           C  
ATOM   2804  HB  ILE A 168     -14.575  -0.913  15.005  1.00 98.44           H  
ATOM   2805  O   ILE A 168     -11.829  -3.064  13.428  1.00 98.44           O  
ATOM   2806  CG1 ILE A 168     -16.171  -1.723  13.792  1.00 98.44           C  
ATOM   2807 HG12 ILE A 168     -16.263  -2.114  12.779  1.00 98.44           H  
ATOM   2808 HG13 ILE A 168     -16.614  -2.468  14.452  1.00 98.44           H  
ATOM   2809  CG2 ILE A 168     -13.996  -0.816  12.932  1.00 98.44           C  
ATOM   2810 HG21 ILE A 168     -14.545   0.085  12.659  1.00 98.44           H  
ATOM   2811 HG22 ILE A 168     -13.954  -1.484  12.071  1.00 98.44           H  
ATOM   2812 HG23 ILE A 168     -12.983  -0.522  13.205  1.00 98.44           H  
ATOM   2813  CD1 ILE A 168     -16.977  -0.423  13.931  1.00 98.44           C  
ATOM   2814 HD11 ILE A 168     -16.721   0.255  13.116  1.00 98.44           H  
ATOM   2815 HD12 ILE A 168     -16.767   0.058  14.886  1.00 98.44           H  
ATOM   2816 HD13 ILE A 168     -18.043  -0.645  13.883  1.00 98.44           H  
ATOM   2817  N   LEU A 169     -11.916  -2.358  15.562  1.00 98.33           N  
ATOM   2818  H   LEU A 169     -12.497  -2.175  16.368  1.00 98.33           H  
ATOM   2819  CA  LEU A 169     -10.466  -2.265  15.709  1.00 98.33           C  
ATOM   2820  HA  LEU A 169     -10.088  -1.667  14.880  1.00 98.33           H  
ATOM   2821  C   LEU A 169      -9.802  -3.644  15.623  1.00 98.33           C  
ATOM   2822  CB  LEU A 169     -10.130  -1.560  17.029  1.00 98.33           C  
ATOM   2823  HB2 LEU A 169     -10.495  -2.173  17.854  1.00 98.33           H  
ATOM   2824  HB3 LEU A 169     -10.654  -0.605  17.066  1.00 98.33           H  
ATOM   2825  O   LEU A 169      -8.755  -3.759  14.983  1.00 98.33           O  
ATOM   2826  CG  LEU A 169      -8.621  -1.320  17.219  1.00 98.33           C  
ATOM   2827  HG  LEU A 169      -8.075  -2.263  17.185  1.00 98.33           H  
ATOM   2828  CD1 LEU A 169      -8.045  -0.363  16.169  1.00 98.33           C  
ATOM   2829 HD11 LEU A 169      -8.062  -0.841  15.189  1.00 98.33           H  
ATOM   2830 HD12 LEU A 169      -7.010  -0.129  16.419  1.00 98.33           H  
ATOM   2831 HD13 LEU A 169      -8.629   0.557  16.145  1.00 98.33           H  
ATOM   2832  CD2 LEU A 169      -8.402  -0.695  18.587  1.00 98.33           C  
ATOM   2833 HD21 LEU A 169      -7.346  -0.484  18.755  1.00 98.33           H  
ATOM   2834 HD22 LEU A 169      -8.981   0.228  18.636  1.00 98.33           H  
ATOM   2835 HD23 LEU A 169      -8.758  -1.377  19.359  1.00 98.33           H  
ATOM   2836  N   GLU A 170     -10.423  -4.677  16.195  1.00 98.34           N  
ATOM   2837  H   GLU A 170     -11.238  -4.503  16.765  1.00 98.34           H  
ATOM   2838  CA  GLU A 170      -9.954  -6.060  16.085  1.00 98.34           C  
ATOM   2839  HA  GLU A 170      -8.928  -6.099  16.449  1.00 98.34           H  
ATOM   2840  C   GLU A 170      -9.951  -6.521  14.621  1.00 98.34           C  
ATOM   2841  CB  GLU A 170     -10.809  -6.981  16.976  1.00 98.34           C  
ATOM   2842  HB2 GLU A 170     -10.963  -6.507  17.945  1.00 98.34           H  
ATOM   2843  HB3 GLU A 170     -11.788  -7.119  16.518  1.00 98.34           H  
ATOM   2844  O   GLU A 170      -8.923  -6.978  14.123  1.00 98.34           O  
ATOM   2845  CG  GLU A 170     -10.167  -8.364  17.197  1.00 98.34           C  
ATOM   2846  HG2 GLU A 170     -10.033  -8.845  16.228  1.00 98.34           H  
ATOM   2847  HG3 GLU A 170     -10.861  -8.972  17.778  1.00 98.34           H  
ATOM   2848  CD  GLU A 170      -8.816  -8.303  17.941  1.00 98.34           C  
ATOM   2849  OE1 GLU A 170      -7.963  -9.194  17.728  1.00 98.34           O  
ATOM   2850  OE2 GLU A 170      -8.576  -7.313  18.672  1.00 98.34           O  
ATOM   2851  N   GLN A 171     -11.025  -6.269  13.862  1.00 98.32           N  
ATOM   2852  H   GLN A 171     -11.852  -5.905  14.314  1.00 98.32           H  
ATOM   2853  CA  GLN A 171     -11.062  -6.600  12.429  1.00 98.32           C  
ATOM   2854  HA  GLN A 171     -10.857  -7.665  12.320  1.00 98.32           H  
ATOM   2855  C   GLN A 171      -9.994  -5.856  11.615  1.00 98.32           C  
ATOM   2856  CB  GLN A 171     -12.448  -6.301  11.842  1.00 98.32           C  
ATOM   2857  HB2 GLN A 171     -12.741  -5.273  12.058  1.00 98.32           H  
ATOM   2858  HB3 GLN A 171     -12.391  -6.426  10.761  1.00 98.32           H  
ATOM   2859  O   GLN A 171      -9.375  -6.427  10.712  1.00 98.32           O  
ATOM   2860  CG  GLN A 171     -13.502  -7.270  12.386  1.00 98.32           C  
ATOM   2861  HG2 GLN A 171     -13.720  -7.043  13.430  1.00 98.32           H  
ATOM   2862  HG3 GLN A 171     -13.100  -8.282  12.345  1.00 98.32           H  
ATOM   2863  CD  GLN A 171     -14.804  -7.258  11.600  1.00 98.32           C  
ATOM   2864  NE2 GLN A 171     -15.665  -8.210  11.879  1.00 98.32           N  
ATOM   2865 HE21 GLN A 171     -15.450  -8.859  12.622  1.00 98.32           H  
ATOM   2866 HE22 GLN A 171     -16.480  -8.294  11.288  1.00 98.32           H  
ATOM   2867  OE1 GLN A 171     -15.069  -6.458  10.712  1.00 98.32           O  
ATOM   2868  N   ILE A 172      -9.737  -4.582  11.931  1.00 98.13           N  
ATOM   2869  H   ILE A 172     -10.292  -4.162  12.664  1.00 98.13           H  
ATOM   2870  CA  ILE A 172      -8.650  -3.806  11.313  1.00 98.13           C  
ATOM   2871  HA  ILE A 172      -8.740  -3.889  10.230  1.00 98.13           H  
ATOM   2872  C   ILE A 172      -7.280  -4.398  11.679  1.00 98.13           C  
ATOM   2873  CB  ILE A 172      -8.772  -2.311  11.695  1.00 98.13           C  
ATOM   2874  HB  ILE A 172      -8.904  -2.238  12.775  1.00 98.13           H  
ATOM   2875  O   ILE A 172      -6.397  -4.471  10.819  1.00 98.13           O  
ATOM   2876  CG1 ILE A 172     -10.003  -1.683  11.000  1.00 98.13           C  
ATOM   2877 HG12 ILE A 172     -10.870  -2.328  11.140  1.00 98.13           H  
ATOM   2878 HG13 ILE A 172      -9.818  -1.612   9.929  1.00 98.13           H  
ATOM   2879  CG2 ILE A 172      -7.500  -1.527  11.314  1.00 98.13           C  
ATOM   2880 HG21 ILE A 172      -7.287  -1.659  10.253  1.00 98.13           H  
ATOM   2881 HG22 ILE A 172      -7.625  -0.466  11.530  1.00 98.13           H  
ATOM   2882 HG23 ILE A 172      -6.652  -1.878  11.901  1.00 98.13           H  
ATOM   2883  CD1 ILE A 172     -10.378  -0.292  11.530  1.00 98.13           C  
ATOM   2884 HD11 ILE A 172     -10.454  -0.316  12.617  1.00 98.13           H  
ATOM   2885 HD12 ILE A 172     -11.343   0.000  11.117  1.00 98.13           H  
ATOM   2886 HD13 ILE A 172      -9.637   0.449  11.227  1.00 98.13           H  
ATOM   2887  N   SER A 173      -7.101  -4.828  12.929  1.00 98.24           N  
ATOM   2888  H   SER A 173      -7.881  -4.751  13.566  1.00 98.24           H  
ATOM   2889  CA  SER A 173      -5.881  -5.457  13.443  1.00 98.24           C  
ATOM   2890  HA  SER A 173      -5.035  -4.794  13.258  1.00 98.24           H  
ATOM   2891  C   SER A 173      -5.596  -6.783  12.735  1.00 98.24           C  
ATOM   2892  CB  SER A 173      -6.026  -5.647  14.960  1.00 98.24           C  
ATOM   2893  HB2 SER A 173      -6.897  -6.268  15.168  1.00 98.24           H  
ATOM   2894  HB3 SER A 173      -6.190  -4.675  15.426  1.00 98.24           H  
ATOM   2895  O   SER A 173      -4.519  -6.949  12.156  1.00 98.24           O  
ATOM   2896  OG  SER A 173      -4.902  -6.260  15.563  1.00 98.24           O  
ATOM   2897  HG  SER A 173      -5.240  -6.557  16.411  1.00 98.24           H  
ATOM   2898  N   GLU A 174      -6.576  -7.684  12.680  1.00 97.60           N  
ATOM   2899  H   GLU A 174      -7.431  -7.496  13.184  1.00 97.60           H  
ATOM   2900  CA  GLU A 174      -6.486  -8.970  11.981  1.00 97.60           C  
ATOM   2901  HA  GLU A 174      -5.681  -9.568  12.408  1.00 97.60           H  
ATOM   2902  C   GLU A 174      -6.203  -8.790  10.485  1.00 97.60           C  
ATOM   2903  CB  GLU A 174      -7.802  -9.736  12.138  1.00 97.60           C  
ATOM   2904  HB2 GLU A 174      -8.624  -9.084  11.844  1.00 97.60           H  
ATOM   2905  HB3 GLU A 174      -7.777 -10.587  11.457  1.00 97.60           H  
ATOM   2906  O   GLU A 174      -5.277  -9.401   9.937  1.00 97.60           O  
ATOM   2907  CG  GLU A 174      -8.046 -10.267  13.558  1.00 97.60           C  
ATOM   2908  HG2 GLU A 174      -8.089  -9.434  14.260  1.00 97.60           H  
ATOM   2909  HG3 GLU A 174      -7.202 -10.899  13.834  1.00 97.60           H  
ATOM   2910  CD  GLU A 174      -9.348 -11.082  13.637  1.00 97.60           C  
ATOM   2911  OE1 GLU A 174      -9.526 -11.785  14.652  1.00 97.60           O  
ATOM   2912  OE2 GLU A 174     -10.123 -11.054  12.648  1.00 97.60           O  
ATOM   2913  N   PHE A 175      -6.943  -7.898   9.816  1.00 97.15           N  
ATOM   2914  H   PHE A 175      -7.705  -7.446  10.301  1.00 97.15           H  
ATOM   2915  CA  PHE A 175      -6.705  -7.579   8.410  1.00 97.15           C  
ATOM   2916  HA  PHE A 175      -6.802  -8.493   7.824  1.00 97.15           H  
ATOM   2917  C   PHE A 175      -5.286  -7.041   8.200  1.00 97.15           C  
ATOM   2918  CB  PHE A 175      -7.752  -6.570   7.919  1.00 97.15           C  
ATOM   2919  HB2 PHE A 175      -7.674  -5.655   8.505  1.00 97.15           H  
ATOM   2920  HB3 PHE A 175      -8.746  -6.983   8.092  1.00 97.15           H  
ATOM   2921  O   PHE A 175      -4.582  -7.470   7.284  1.00 97.15           O  
ATOM   2922  CG  PHE A 175      -7.615  -6.226   6.447  1.00 97.15           C  
ATOM   2923  CD1 PHE A 175      -6.707  -5.233   6.033  1.00 97.15           C  
ATOM   2924  HD1 PHE A 175      -6.102  -4.722   6.767  1.00 97.15           H  
ATOM   2925  CD2 PHE A 175      -8.385  -6.908   5.487  1.00 97.15           C  
ATOM   2926  HD2 PHE A 175      -9.094  -7.660   5.799  1.00 97.15           H  
ATOM   2927  CE1 PHE A 175      -6.576  -4.914   4.671  1.00 97.15           C  
ATOM   2928  HE1 PHE A 175      -5.886  -4.145   4.354  1.00 97.15           H  
ATOM   2929  CE2 PHE A 175      -8.255  -6.589   4.124  1.00 97.15           C  
ATOM   2930  HE2 PHE A 175      -8.874  -7.084   3.389  1.00 97.15           H  
ATOM   2931  CZ  PHE A 175      -7.356  -5.588   3.718  1.00 97.15           C  
ATOM   2932  HZ  PHE A 175      -7.282  -5.317   2.676  1.00 97.15           H  
ATOM   2933  N   SER A 176      -4.832  -6.125   9.059  1.00 96.90           N  
ATOM   2934  H   SER A 176      -5.439  -5.826   9.808  1.00 96.90           H  
ATOM   2935  CA  SER A 176      -3.497  -5.541   8.954  1.00 96.90           C  
ATOM   2936  HA  SER A 176      -3.408  -5.105   7.958  1.00 96.90           H  
ATOM   2937  C   SER A 176      -2.392  -6.585   9.106  1.00 96.90           C  
ATOM   2938  CB  SER A 176      -3.314  -4.425   9.980  1.00 96.90           C  
ATOM   2939  HB2 SER A 176      -4.013  -3.618   9.759  1.00 96.90           H  
ATOM   2940  HB3 SER A 176      -3.514  -4.800  10.984  1.00 96.90           H  
ATOM   2941  O   SER A 176      -1.461  -6.589   8.298  1.00 96.90           O  
ATOM   2942  OG  SER A 176      -1.985  -3.934   9.909  1.00 96.90           O  
ATOM   2943  HG  SER A 176      -1.449  -4.461  10.506  1.00 96.90           H  
ATOM   2944  N   LYS A 177      -2.502  -7.479  10.095  1.00 96.84           N  
ATOM   2945  H   LYS A 177      -3.296  -7.410  10.715  1.00 96.84           H  
ATOM   2946  CA  LYS A 177      -1.531  -8.560  10.338  1.00 96.84           C  
ATOM   2947  HA  LYS A 177      -0.526  -8.150  10.443  1.00 96.84           H  
ATOM   2948  C   LYS A 177      -1.473  -9.559   9.185  1.00 96.84           C  
ATOM   2949  CB  LYS A 177      -1.900  -9.303  11.630  1.00 96.84           C  
ATOM   2950  HB2 LYS A 177      -2.956  -9.572  11.597  1.00 96.84           H  
ATOM   2951  HB3 LYS A 177      -1.318 -10.223  11.688  1.00 96.84           H  
ATOM   2952  O   LYS A 177      -0.405 -10.067   8.873  1.00 96.84           O  
ATOM   2953  CG  LYS A 177      -1.614  -8.479  12.892  1.00 96.84           C  
ATOM   2954  HG2 LYS A 177      -0.538  -8.335  12.998  1.00 96.84           H  
ATOM   2955  HG3 LYS A 177      -2.094  -7.504  12.809  1.00 96.84           H  
ATOM   2956  CD  LYS A 177      -2.167  -9.205  14.125  1.00 96.84           C  
ATOM   2957  HD2 LYS A 177      -1.674 -10.171  14.229  1.00 96.84           H  
ATOM   2958  HD3 LYS A 177      -3.235  -9.365  13.982  1.00 96.84           H  
ATOM   2959  CE  LYS A 177      -1.955  -8.378  15.398  1.00 96.84           C  
ATOM   2960  HE2 LYS A 177      -2.358  -7.380  15.228  1.00 96.84           H  
ATOM   2961  HE3 LYS A 177      -0.886  -8.286  15.591  1.00 96.84           H  
ATOM   2962  NZ  LYS A 177      -2.650  -8.992  16.560  1.00 96.84           N  
ATOM   2963  HZ1 LYS A 177      -2.315  -9.928  16.738  1.00 96.84           H  
ATOM   2964  HZ2 LYS A 177      -3.644  -9.047  16.386  1.00 96.84           H  
ATOM   2965  HZ3 LYS A 177      -2.522  -8.435  17.393  1.00 96.84           H  
ATOM   2966  N   ARG A 178      -2.602  -9.827   8.524  1.00 95.53           N  
ATOM   2967  H   ARG A 178      -3.461  -9.451   8.900  1.00 95.53           H  
ATOM   2968  CA  ARG A 178      -2.662 -10.771   7.397  1.00 95.53           C  
ATOM   2969  HA  ARG A 178      -1.968 -11.588   7.594  1.00 95.53           H  
ATOM   2970  C   ARG A 178      -2.218 -10.156   6.067  1.00 95.53           C  
ATOM   2971  CB  ARG A 178      -4.083 -11.349   7.348  1.00 95.53           C  
ATOM   2972  HB2 ARG A 178      -4.309 -11.785   8.321  1.00 95.53           H  
ATOM   2973  HB3 ARG A 178      -4.796 -10.545   7.165  1.00 95.53           H  
ATOM   2974  O   ARG A 178      -1.600 -10.830   5.246  1.00 95.53           O  
ATOM   2975  CG  ARG A 178      -4.238 -12.439   6.276  1.00 95.53           C  
ATOM   2976  HG2 ARG A 178      -3.440 -13.171   6.397  1.00 95.53           H  
ATOM   2977  HG3 ARG A 178      -4.159 -12.002   5.281  1.00 95.53           H  
ATOM   2978  CD  ARG A 178      -5.580 -13.170   6.399  1.00 95.53           C  
ATOM   2979  HD2 ARG A 178      -5.596 -13.991   5.682  1.00 95.53           H  
ATOM   2980  HD3 ARG A 178      -5.645 -13.612   7.393  1.00 95.53           H  
ATOM   2981  NE  ARG A 178      -6.736 -12.272   6.198  1.00 95.53           N  
ATOM   2982  HE  ARG A 178      -6.963 -11.670   6.978  1.00 95.53           H  
ATOM   2983  NH1 ARG A 178      -7.437 -13.044   4.137  1.00 95.53           N  
ATOM   2984 HH11 ARG A 178      -6.618 -13.626   4.038  1.00 95.53           H  
ATOM   2985 HH12 ARG A 178      -8.122 -13.064   3.395  1.00 95.53           H  
ATOM   2986  NH2 ARG A 178      -8.629 -11.498   5.215  1.00 95.53           N  
ATOM   2987 HH21 ARG A 178      -9.313 -11.548   4.473  1.00 95.53           H  
ATOM   2988 HH22 ARG A 178      -8.840 -10.977   6.054  1.00 95.53           H  
ATOM   2989  CZ  ARG A 178      -7.586 -12.279   5.185  1.00 95.53           C  
ATOM   2990  N   VAL A 179      -2.565  -8.892   5.828  1.00 95.07           N  
ATOM   2991  H   VAL A 179      -3.100  -8.429   6.549  1.00 95.07           H  
ATOM   2992  CA  VAL A 179      -2.546  -8.290   4.484  1.00 95.07           C  
ATOM   2993  HA  VAL A 179      -2.149  -9.007   3.765  1.00 95.07           H  
ATOM   2994  C   VAL A 179      -1.658  -7.047   4.401  1.00 95.07           C  
ATOM   2995  CB  VAL A 179      -3.990  -7.968   4.062  1.00 95.07           C  
ATOM   2996  HB  VAL A 179      -4.431  -7.274   4.777  1.00 95.07           H  
ATOM   2997  O   VAL A 179      -0.845  -6.915   3.482  1.00 95.07           O  
ATOM   2998  CG1 VAL A 179      -4.041  -7.300   2.700  1.00 95.07           C  
ATOM   2999 HG11 VAL A 179      -5.099  -7.163   2.477  1.00 95.07           H  
ATOM   3000 HG12 VAL A 179      -3.561  -6.321   2.721  1.00 95.07           H  
ATOM   3001 HG13 VAL A 179      -3.574  -7.934   1.947  1.00 95.07           H  
ATOM   3002  CG2 VAL A 179      -4.872  -9.225   3.990  1.00 95.07           C  
ATOM   3003 HG21 VAL A 179      -4.427  -9.962   3.321  1.00 95.07           H  
ATOM   3004 HG22 VAL A 179      -4.986  -9.656   4.985  1.00 95.07           H  
ATOM   3005 HG23 VAL A 179      -5.867  -8.965   3.629  1.00 95.07           H  
ATOM   3006  N   THR A 180      -1.786  -6.117   5.348  1.00 95.29           N  
ATOM   3007  H   THR A 180      -2.442  -6.277   6.099  1.00 95.29           H  
ATOM   3008  CA  THR A 180      -1.029  -4.855   5.319  1.00 95.29           C  
ATOM   3009  HA  THR A 180      -1.068  -4.461   4.303  1.00 95.29           H  
ATOM   3010  C   THR A 180       0.444  -5.072   5.670  1.00 95.29           C  
ATOM   3011  CB  THR A 180      -1.656  -3.798   6.240  1.00 95.29           C  
ATOM   3012  HB  THR A 180      -1.622  -4.151   7.271  1.00 95.29           H  
ATOM   3013  O   THR A 180       1.302  -4.478   5.016  1.00 95.29           O  
ATOM   3014  CG2 THR A 180      -0.967  -2.438   6.166  1.00 95.29           C  
ATOM   3015 HG21 THR A 180      -0.966  -2.073   5.139  1.00 95.29           H  
ATOM   3016 HG22 THR A 180      -1.495  -1.728   6.804  1.00 95.29           H  
ATOM   3017 HG23 THR A 180       0.059  -2.523   6.524  1.00 95.29           H  
ATOM   3018  OG1 THR A 180      -2.992  -3.565   5.858  1.00 95.29           O  
ATOM   3019  HG1 THR A 180      -3.399  -3.058   6.564  1.00 95.29           H  
ATOM   3020  N   LEU A 181       0.757  -5.929   6.646  1.00 94.96           N  
ATOM   3021  H   LEU A 181      -0.003  -6.386   7.130  1.00 94.96           H  
ATOM   3022  CA  LEU A 181       2.120  -6.232   7.115  1.00 94.96           C  
ATOM   3023  HA  LEU A 181       2.021  -6.841   8.013  1.00 94.96           H  
ATOM   3024  C   LEU A 181       2.895  -4.978   7.556  1.00 94.96           C  
ATOM   3025  CB  LEU A 181       2.881  -7.078   6.078  1.00 94.96           C  
ATOM   3026  HB2 LEU A 181       3.820  -7.391   6.533  1.00 94.96           H  
ATOM   3027  HB3 LEU A 181       3.122  -6.453   5.219  1.00 94.96           H  
ATOM   3028  O   LEU A 181       3.974  -4.646   7.049  1.00 94.96           O  
ATOM   3029  CG  LEU A 181       2.150  -8.330   5.569  1.00 94.96           C  
ATOM   3030  HG  LEU A 181       1.261  -8.037   5.009  1.00 94.96           H  
ATOM   3031  CD1 LEU A 181       3.087  -9.074   4.628  1.00 94.96           C  
ATOM   3032 HD11 LEU A 181       2.597  -9.990   4.296  1.00 94.96           H  
ATOM   3033 HD12 LEU A 181       3.331  -8.462   3.759  1.00 94.96           H  
ATOM   3034 HD13 LEU A 181       4.002  -9.354   5.150  1.00 94.96           H  
ATOM   3035  CD2 LEU A 181       1.738  -9.269   6.695  1.00 94.96           C  
ATOM   3036 HD21 LEU A 181       1.246 -10.152   6.289  1.00 94.96           H  
ATOM   3037 HD22 LEU A 181       2.606  -9.580   7.276  1.00 94.96           H  
ATOM   3038 HD23 LEU A 181       1.033  -8.765   7.356  1.00 94.96           H  
ATOM   3039  N   ALA A 182       2.294  -4.227   8.477  1.00 96.49           N  
ATOM   3040  H   ALA A 182       1.446  -4.591   8.887  1.00 96.49           H  
ATOM   3041  CA  ALA A 182       2.850  -2.997   9.031  1.00 96.49           C  
ATOM   3042  HA  ALA A 182       3.912  -2.951   8.787  1.00 96.49           H  
ATOM   3043  C   ALA A 182       2.772  -2.996  10.566  1.00 96.49           C  
ATOM   3044  CB  ALA A 182       2.166  -1.792   8.366  1.00 96.49           C  
ATOM   3045  HB1 ALA A 182       2.262  -1.865   7.282  1.00 96.49           H  
ATOM   3046  HB2 ALA A 182       2.636  -0.869   8.707  1.00 96.49           H  
ATOM   3047  HB3 ALA A 182       1.110  -1.781   8.632  1.00 96.49           H  
ATOM   3048  O   ALA A 182       2.222  -2.067  11.150  1.00 96.49           O  
ATOM   3049  N   ASP A 183       3.326  -4.026  11.207  1.00 97.47           N  
ATOM   3050  H   ASP A 183       3.626  -4.823  10.663  1.00 97.47           H  
ATOM   3051  CA  ASP A 183       3.146  -4.303  12.644  1.00 97.47           C  
ATOM   3052  HA  ASP A 183       2.091  -4.505  12.826  1.00 97.47           H  
ATOM   3053  C   ASP A 183       3.538  -3.124  13.539  1.00 97.47           C  
ATOM   3054  CB  ASP A 183       3.919  -5.576  13.025  1.00 97.47           C  
ATOM   3055  HB2 ASP A 183       4.986  -5.393  12.901  1.00 97.47           H  
ATOM   3056  HB3 ASP A 183       3.728  -5.804  14.074  1.00 97.47           H  
ATOM   3057  O   ASP A 183       2.729  -2.670  14.336  1.00 97.47           O  
ATOM   3058  CG  ASP A 183       3.504  -6.779  12.172  1.00 97.47           C  
ATOM   3059  OD1 ASP A 183       2.362  -6.761  11.652  1.00 97.47           O  
ATOM   3060  OD2 ASP A 183       4.386  -7.622  11.919  1.00 97.47           O  
ATOM   3061  N   ALA A 184       4.689  -2.490  13.291  1.00 97.62           N  
ATOM   3062  H   ALA A 184       5.354  -2.946  12.684  1.00 97.62           H  
ATOM   3063  CA  ALA A 184       5.095  -1.296  14.041  1.00 97.62           C  
ATOM   3064  HA  ALA A 184       5.163  -1.563  15.095  1.00 97.62           H  
ATOM   3065  C   ALA A 184       4.099  -0.118  13.925  1.00 97.62           C  
ATOM   3066  CB  ALA A 184       6.481  -0.871  13.540  1.00 97.62           C  
ATOM   3067  HB1 ALA A 184       6.828  -0.018  14.125  1.00 97.62           H  
ATOM   3068  HB2 ALA A 184       7.185  -1.692  13.674  1.00 97.62           H  
ATOM   3069  HB3 ALA A 184       6.434  -0.593  12.487  1.00 97.62           H  
ATOM   3070  O   ALA A 184       4.002   0.717  14.824  1.00 97.62           O  
ATOM   3071  N   ASN A 185       3.364  -0.014  12.811  1.00 97.95           N  
ATOM   3072  H   ASN A 185       3.373  -0.799  12.175  1.00 97.95           H  
ATOM   3073  CA  ASN A 185       2.294   0.974  12.672  1.00 97.95           C  
ATOM   3074  HA  ASN A 185       2.599   1.908  13.144  1.00 97.95           H  
ATOM   3075  C   ASN A 185       1.019   0.518  13.384  1.00 97.95           C  
ATOM   3076  CB  ASN A 185       1.995   1.245  11.193  1.00 97.95           C  
ATOM   3077  HB2 ASN A 185       1.054   1.792  11.136  1.00 97.95           H  
ATOM   3078  HB3 ASN A 185       1.853   0.304  10.661  1.00 97.95           H  
ATOM   3079  O   ASN A 185       0.334   1.356  13.965  1.00 97.95           O  
ATOM   3080  CG  ASN A 185       3.034   2.073  10.472  1.00 97.95           C  
ATOM   3081  ND2 ASN A 185       2.785   2.309   9.209  1.00 97.95           N  
ATOM   3082 HD21 ASN A 185       3.237   3.134   8.842  1.00 97.95           H  
ATOM   3083 HD22 ASN A 185       1.897   2.007   8.833  1.00 97.95           H  
ATOM   3084  OD1 ASN A 185       4.016   2.560  11.010  1.00 97.95           O  
ATOM   3085  N   LEU A 186       0.709  -0.779  13.348  1.00 98.30           N  
ATOM   3086  H   LEU A 186       1.352  -1.422  12.908  1.00 98.30           H  
ATOM   3087  CA  LEU A 186      -0.414  -1.351  14.082  1.00 98.30           C  
ATOM   3088  HA  LEU A 186      -1.315  -0.812  13.789  1.00 98.30           H  
ATOM   3089  C   LEU A 186      -0.234  -1.155  15.596  1.00 98.30           C  
ATOM   3090  CB  LEU A 186      -0.577  -2.828  13.684  1.00 98.30           C  
ATOM   3091  HB2 LEU A 186       0.348  -3.361  13.904  1.00 98.30           H  
ATOM   3092  HB3 LEU A 186      -0.755  -2.884  12.610  1.00 98.30           H  
ATOM   3093  O   LEU A 186      -1.163  -0.693  16.249  1.00 98.30           O  
ATOM   3094  CG  LEU A 186      -1.716  -3.552  14.421  1.00 98.30           C  
ATOM   3095  HG  LEU A 186      -1.516  -3.554  15.492  1.00 98.30           H  
ATOM   3096  CD1 LEU A 186      -3.083  -2.912  14.171  1.00 98.30           C  
ATOM   3097 HD11 LEU A 186      -3.323  -2.923  13.108  1.00 98.30           H  
ATOM   3098 HD12 LEU A 186      -3.841  -3.470  14.720  1.00 98.30           H  
ATOM   3099 HD13 LEU A 186      -3.099  -1.890  14.549  1.00 98.30           H  
ATOM   3100  CD2 LEU A 186      -1.775  -4.999  13.940  1.00 98.30           C  
ATOM   3101 HD21 LEU A 186      -2.595  -5.508  14.446  1.00 98.30           H  
ATOM   3102 HD22 LEU A 186      -0.839  -5.502  14.179  1.00 98.30           H  
ATOM   3103 HD23 LEU A 186      -1.949  -5.039  12.865  1.00 98.30           H  
ATOM   3104  N   ASP A 187       0.966  -1.365  16.137  1.00 98.24           N  
ATOM   3105  H   ASP A 187       1.656  -1.857  15.588  1.00 98.24           H  
ATOM   3106  CA  ASP A 187       1.270  -1.134  17.556  1.00 98.24           C  
ATOM   3107  HA  ASP A 187       0.639  -1.777  18.169  1.00 98.24           H  
ATOM   3108  C   ASP A 187       1.016   0.323  17.970  1.00 98.24           C  
ATOM   3109  CB  ASP A 187       2.740  -1.482  17.832  1.00 98.24           C  
ATOM   3110  HB2 ASP A 187       3.374  -0.877  17.184  1.00 98.24           H  
ATOM   3111  HB3 ASP A 187       2.972  -1.219  18.865  1.00 98.24           H  
ATOM   3112  O   ASP A 187       0.430   0.597  19.023  1.00 98.24           O  
ATOM   3113  CG  ASP A 187       3.074  -2.961  17.631  1.00 98.24           C  
ATOM   3114  OD1 ASP A 187       2.150  -3.792  17.776  1.00 98.24           O  
ATOM   3115  OD2 ASP A 187       4.259  -3.221  17.327  1.00 98.24           O  
ATOM   3116  N   LYS A 188       1.398   1.280  17.109  1.00 98.26           N  
ATOM   3117  H   LYS A 188       1.882   0.976  16.276  1.00 98.26           H  
ATOM   3118  CA  LYS A 188       1.097   2.709  17.300  1.00 98.26           C  
ATOM   3119  HA  LYS A 188       1.444   3.013  18.287  1.00 98.26           H  
ATOM   3120  C   LYS A 188      -0.408   2.977  17.271  1.00 98.26           C  
ATOM   3121  CB  LYS A 188       1.790   3.565  16.231  1.00 98.26           C  
ATOM   3122  HB2 LYS A 188       1.559   3.159  15.246  1.00 98.26           H  
ATOM   3123  HB3 LYS A 188       1.383   4.574  16.284  1.00 98.26           H  
ATOM   3124  O   LYS A 188      -0.889   3.749  18.097  1.00 98.26           O  
ATOM   3125  CG  LYS A 188       3.312   3.664  16.391  1.00 98.26           C  
ATOM   3126  HG2 LYS A 188       3.546   4.181  17.322  1.00 98.26           H  
ATOM   3127  HG3 LYS A 188       3.752   2.667  16.425  1.00 98.26           H  
ATOM   3128  CD  LYS A 188       3.892   4.449  15.205  1.00 98.26           C  
ATOM   3129  HD2 LYS A 188       3.462   5.451  15.196  1.00 98.26           H  
ATOM   3130  HD3 LYS A 188       3.621   3.939  14.280  1.00 98.26           H  
ATOM   3131  CE  LYS A 188       5.419   4.547  15.288  1.00 98.26           C  
ATOM   3132  HE2 LYS A 188       5.686   5.027  16.230  1.00 98.26           H  
ATOM   3133  HE3 LYS A 188       5.825   3.536  15.300  1.00 98.26           H  
ATOM   3134  NZ  LYS A 188       5.974   5.316  14.139  1.00 98.26           N  
ATOM   3135  HZ1 LYS A 188       5.755   4.859  13.266  1.00 98.26           H  
ATOM   3136  HZ2 LYS A 188       5.589   6.249  14.095  1.00 98.26           H  
ATOM   3137  HZ3 LYS A 188       6.978   5.400  14.206  1.00 98.26           H  
ATOM   3138  N   VAL A 189      -1.143   2.353  16.348  1.00 98.32           N  
ATOM   3139  H   VAL A 189      -0.670   1.716  15.723  1.00 98.32           H  
ATOM   3140  CA  VAL A 189      -2.608   2.469  16.246  1.00 98.32           C  
ATOM   3141  HA  VAL A 189      -2.874   3.523  16.165  1.00 98.32           H  
ATOM   3142  C   VAL A 189      -3.279   1.950  17.518  1.00 98.32           C  
ATOM   3143  CB  VAL A 189      -3.129   1.745  14.985  1.00 98.32           C  
ATOM   3144  HB  VAL A 189      -2.655   0.767  14.903  1.00 98.32           H  
ATOM   3145  O   VAL A 189      -4.050   2.683  18.133  1.00 98.32           O  
ATOM   3146  CG1 VAL A 189      -4.644   1.521  14.992  1.00 98.32           C  
ATOM   3147 HG11 VAL A 189      -5.172   2.470  15.079  1.00 98.32           H  
ATOM   3148 HG12 VAL A 189      -4.941   1.015  14.074  1.00 98.32           H  
ATOM   3149 HG13 VAL A 189      -4.930   0.872  15.820  1.00 98.32           H  
ATOM   3150  CG2 VAL A 189      -2.782   2.550  13.725  1.00 98.32           C  
ATOM   3151 HG21 VAL A 189      -3.333   3.490  13.720  1.00 98.32           H  
ATOM   3152 HG22 VAL A 189      -3.040   1.968  12.840  1.00 98.32           H  
ATOM   3153 HG23 VAL A 189      -1.714   2.767  13.696  1.00 98.32           H  
ATOM   3154  N   LEU A 190      -2.945   0.735  17.959  1.00 98.30           N  
ATOM   3155  H   LEU A 190      -2.290   0.189  17.417  1.00 98.30           H  
ATOM   3156  CA  LEU A 190      -3.524   0.124  19.159  1.00 98.30           C  
ATOM   3157  HA  LEU A 190      -4.610   0.115  19.067  1.00 98.30           H  
ATOM   3158  C   LEU A 190      -3.199   0.942  20.418  1.00 98.30           C  
ATOM   3159  CB  LEU A 190      -3.017  -1.326  19.288  1.00 98.30           C  
ATOM   3160  HB2 LEU A 190      -1.927  -1.313  19.322  1.00 98.30           H  
ATOM   3161  HB3 LEU A 190      -3.372  -1.732  20.235  1.00 98.30           H  
ATOM   3162  O   LEU A 190      -4.082   1.222  21.229  1.00 98.30           O  
ATOM   3163  CG  LEU A 190      -3.460  -2.281  18.159  1.00 98.30           C  
ATOM   3164  HG  LEU A 190      -3.122  -1.899  17.196  1.00 98.30           H  
ATOM   3165  CD1 LEU A 190      -2.833  -3.659  18.369  1.00 98.30           C  
ATOM   3166 HD11 LEU A 190      -3.121  -4.319  17.551  1.00 98.30           H  
ATOM   3167 HD12 LEU A 190      -3.173  -4.087  19.312  1.00 98.30           H  
ATOM   3168 HD13 LEU A 190      -1.747  -3.572  18.380  1.00 98.30           H  
ATOM   3169  CD2 LEU A 190      -4.977  -2.442  18.087  1.00 98.30           C  
ATOM   3170 HD21 LEU A 190      -5.372  -2.764  19.051  1.00 98.30           H  
ATOM   3171 HD22 LEU A 190      -5.440  -1.499  17.796  1.00 98.30           H  
ATOM   3172 HD23 LEU A 190      -5.235  -3.188  17.336  1.00 98.30           H  
ATOM   3173  N   SER A 191      -1.954   1.413  20.544  1.00 98.23           N  
ATOM   3174  H   SER A 191      -1.267   1.124  19.862  1.00 98.23           H  
ATOM   3175  CA  SER A 191      -1.535   2.285  21.647  1.00 98.23           C  
ATOM   3176  HA  SER A 191      -1.732   1.783  22.594  1.00 98.23           H  
ATOM   3177  C   SER A 191      -2.286   3.619  21.653  1.00 98.23           C  
ATOM   3178  CB  SER A 191      -0.036   2.577  21.560  1.00 98.23           C  
ATOM   3179  HB2 SER A 191       0.242   3.246  22.374  1.00 98.23           H  
ATOM   3180  HB3 SER A 191       0.193   3.062  20.611  1.00 98.23           H  
ATOM   3181  O   SER A 191      -2.720   4.077  22.710  1.00 98.23           O  
ATOM   3182  OG  SER A 191       0.720   1.393  21.675  1.00 98.23           O  
ATOM   3183  HG  SER A 191       0.663   0.915  20.844  1.00 98.23           H  
ATOM   3184  N   ALA A 192      -2.451   4.251  20.487  1.00 98.13           N  
ATOM   3185  H   ALA A 192      -2.078   3.835  19.645  1.00 98.13           H  
ATOM   3186  CA  ALA A 192      -3.168   5.516  20.360  1.00 98.13           C  
ATOM   3187  HA  ALA A 192      -2.752   6.229  21.072  1.00 98.13           H  
ATOM   3188  C   ALA A 192      -4.657   5.359  20.687  1.00 98.13           C  
ATOM   3189  CB  ALA A 192      -2.960   6.072  18.948  1.00 98.13           C  
ATOM   3190  HB1 ALA A 192      -3.340   5.363  18.213  1.00 98.13           H  
ATOM   3191  HB2 ALA A 192      -1.898   6.238  18.772  1.00 98.13           H  
ATOM   3192  HB3 ALA A 192      -3.485   7.022  18.843  1.00 98.13           H  
ATOM   3193  O   ALA A 192      -5.212   6.225  21.358  1.00 98.13           O  
ATOM   3194  N   TYR A 193      -5.282   4.254  20.272  1.00 98.17           N  
ATOM   3195  H   TYR A 193      -4.776   3.588  19.706  1.00 98.17           H  
ATOM   3196  CA  TYR A 193      -6.666   3.952  20.623  1.00 98.17           C  
ATOM   3197  HA  TYR A 193      -7.296   4.795  20.336  1.00 98.17           H  
ATOM   3198  C   TYR A 193      -6.837   3.750  22.132  1.00 98.17           C  
ATOM   3199  CB  TYR A 193      -7.129   2.719  19.850  1.00 98.17           C  
ATOM   3200  HB2 TYR A 193      -6.499   1.867  20.104  1.00 98.17           H  
ATOM   3201  HB3 TYR A 193      -7.019   2.900  18.781  1.00 98.17           H  
ATOM   3202  O   TYR A 193      -7.676   4.408  22.742  1.00 98.17           O  
ATOM   3203  CG  TYR A 193      -8.573   2.378  20.138  1.00 98.17           C  
ATOM   3204  CD1 TYR A 193      -8.883   1.327  21.020  1.00 98.17           C  
ATOM   3205  HD1 TYR A 193      -8.098   0.757  21.494  1.00 98.17           H  
ATOM   3206  CD2 TYR A 193      -9.602   3.117  19.525  1.00 98.17           C  
ATOM   3207  HD2 TYR A 193      -9.361   3.943  18.871  1.00 98.17           H  
ATOM   3208  CE1 TYR A 193     -10.226   0.978  21.241  1.00 98.17           C  
ATOM   3209  HE1 TYR A 193     -10.472   0.149  21.888  1.00 98.17           H  
ATOM   3210  CE2 TYR A 193     -10.946   2.780  19.759  1.00 98.17           C  
ATOM   3211  HE2 TYR A 193     -11.754   3.324  19.291  1.00 98.17           H  
ATOM   3212  OH  TYR A 193     -12.556   1.376  20.815  1.00 98.17           O  
ATOM   3213  HH  TYR A 193     -12.623   0.548  21.296  1.00 98.17           H  
ATOM   3214  CZ  TYR A 193     -11.259   1.700  20.607  1.00 98.17           C  
ATOM   3215  N   ASN A 194      -5.987   2.925  22.756  1.00 97.39           N  
ATOM   3216  H   ASN A 194      -5.330   2.403  22.194  1.00 97.39           H  
ATOM   3217  CA  ASN A 194      -6.045   2.655  24.195  1.00 97.39           C  
ATOM   3218  HA  ASN A 194      -7.028   2.248  24.433  1.00 97.39           H  
ATOM   3219  C   ASN A 194      -5.903   3.927  25.046  1.00 97.39           C  
ATOM   3220  CB  ASN A 194      -4.986   1.598  24.555  1.00 97.39           C  
ATOM   3221  HB2 ASN A 194      -4.863   1.571  25.638  1.00 97.39           H  
ATOM   3222  HB3 ASN A 194      -4.030   1.869  24.109  1.00 97.39           H  
ATOM   3223  O   ASN A 194      -6.641   4.091  26.011  1.00 97.39           O  
ATOM   3224  CG  ASN A 194      -5.377   0.196  24.117  1.00 97.39           C  
ATOM   3225  ND2 ASN A 194      -4.423  -0.687  23.948  1.00 97.39           N  
ATOM   3226 HD21 ASN A 194      -3.454  -0.436  24.082  1.00 97.39           H  
ATOM   3227 HD22 ASN A 194      -4.703  -1.617  23.670  1.00 97.39           H  
ATOM   3228  OD1 ASN A 194      -6.541  -0.139  23.954  1.00 97.39           O  
ATOM   3229  N   LYS A 195      -5.030   4.864  24.652  1.00 97.81           N  
ATOM   3230  H   LYS A 195      -4.449   4.655  23.852  1.00 97.81           H  
ATOM   3231  CA  LYS A 195      -4.870   6.173  25.320  1.00 97.81           C  
ATOM   3232  HA  LYS A 195      -4.726   6.019  26.389  1.00 97.81           H  
ATOM   3233  C   LYS A 195      -6.088   7.097  25.200  1.00 97.81           C  
ATOM   3234  CB  LYS A 195      -3.648   6.892  24.734  1.00 97.81           C  
ATOM   3235  HB2 LYS A 195      -3.717   6.883  23.646  1.00 97.81           H  
ATOM   3236  HB3 LYS A 195      -3.652   7.931  25.063  1.00 97.81           H  
ATOM   3237  O   LYS A 195      -6.171   8.085  25.920  1.00 97.81           O  
ATOM   3238  CG  LYS A 195      -2.327   6.260  25.182  1.00 97.81           C  
ATOM   3239  HG2 LYS A 195      -2.317   5.195  24.951  1.00 97.81           H  
ATOM   3240  HG3 LYS A 195      -2.217   6.383  26.259  1.00 97.81           H  
ATOM   3241  CD  LYS A 195      -1.165   6.953  24.466  1.00 97.81           C  
ATOM   3242  HD2 LYS A 195      -1.165   8.011  24.731  1.00 97.81           H  
ATOM   3243  HD3 LYS A 195      -1.298   6.853  23.389  1.00 97.81           H  
ATOM   3244  CE  LYS A 195       0.158   6.309  24.882  1.00 97.81           C  
ATOM   3245  HE2 LYS A 195       0.234   6.351  25.969  1.00 97.81           H  
ATOM   3246  HE3 LYS A 195       0.142   5.260  24.588  1.00 97.81           H  
ATOM   3247  NZ  LYS A 195       1.306   7.011  24.260  1.00 97.81           N  
ATOM   3248  HZ1 LYS A 195       1.311   7.979  24.549  1.00 97.81           H  
ATOM   3249  HZ2 LYS A 195       1.229   6.982  23.253  1.00 97.81           H  
ATOM   3250  HZ3 LYS A 195       2.175   6.584  24.544  1.00 97.81           H  
ATOM   3251  N   HIS A 196      -6.996   6.819  24.269  1.00 97.53           N  
ATOM   3252  H   HIS A 196      -6.875   5.977  23.725  1.00 97.53           H  
ATOM   3253  CA  HIS A 196      -8.100   7.701  23.901  1.00 97.53           C  
ATOM   3254  HA  HIS A 196      -8.089   8.580  24.546  1.00 97.53           H  
ATOM   3255  C   HIS A 196      -9.486   7.082  24.099  1.00 97.53           C  
ATOM   3256  CB  HIS A 196      -7.882   8.164  22.458  1.00 97.53           C  
ATOM   3257  HB2 HIS A 196      -8.794   8.623  22.075  1.00 97.53           H  
ATOM   3258  HB3 HIS A 196      -7.667   7.304  21.824  1.00 97.53           H  
ATOM   3259  O   HIS A 196     -10.466   7.714  23.704  1.00 97.53           O  
ATOM   3260  CG  HIS A 196      -6.779   9.174  22.341  1.00 97.53           C  
ATOM   3261  CD2 HIS A 196      -6.818  10.449  22.809  1.00 97.53           C  
ATOM   3262  HD2 HIS A 196      -7.624  10.860  23.398  1.00 97.53           H  
ATOM   3263  ND1 HIS A 196      -5.522   8.971  21.840  1.00 97.53           N  
ATOM   3264  HD1 HIS A 196      -5.162   8.074  21.548  1.00 97.53           H  
ATOM   3265  CE1 HIS A 196      -4.835  10.119  21.964  1.00 97.53           C  
ATOM   3266  HE1 HIS A 196      -3.784  10.239  21.745  1.00 97.53           H  
ATOM   3267  NE2 HIS A 196      -5.628  11.087  22.466  1.00 97.53           N  
ATOM   3268  N   ARG A 197      -9.588   5.894  24.715  1.00 94.87           N  
ATOM   3269  H   ARG A 197      -8.733   5.448  25.017  1.00 94.87           H  
ATOM   3270  CA  ARG A 197     -10.852   5.153  24.912  1.00 94.87           C  
ATOM   3271  HA  ARG A 197     -11.263   4.875  23.942  1.00 94.87           H  
ATOM   3272  C   ARG A 197     -11.953   5.967  25.603  1.00 94.87           C  
ATOM   3273  CB  ARG A 197     -10.584   3.871  25.722  1.00 94.87           C  
ATOM   3274  HB2 ARG A 197      -9.945   4.103  26.574  1.00 94.87           H  
ATOM   3275  HB3 ARG A 197     -11.533   3.501  26.110  1.00 94.87           H  
ATOM   3276  O   ARG A 197     -13.129   5.741  25.327  1.00 94.87           O  
ATOM   3277  CG  ARG A 197      -9.955   2.749  24.883  1.00 94.87           C  
ATOM   3278  HG2 ARG A 197     -10.613   2.507  24.048  1.00 94.87           H  
ATOM   3279  HG3 ARG A 197      -8.995   3.087  24.492  1.00 94.87           H  
ATOM   3280  CD  ARG A 197      -9.752   1.497  25.749  1.00 94.87           C  
ATOM   3281  HD2 ARG A 197      -9.094   1.755  26.579  1.00 94.87           H  
ATOM   3282  HD3 ARG A 197     -10.711   1.200  26.173  1.00 94.87           H  
ATOM   3283  NE  ARG A 197      -9.148   0.377  24.998  1.00 94.87           N  
ATOM   3284  HE  ARG A 197      -8.176   0.459  24.733  1.00 94.87           H  
ATOM   3285  NH1 ARG A 197     -10.949  -1.063  24.904  1.00 94.87           N  
ATOM   3286 HH11 ARG A 197     -11.543  -0.372  25.338  1.00 94.87           H  
ATOM   3287 HH12 ARG A 197     -11.458  -1.770  24.393  1.00 94.87           H  
ATOM   3288  NH2 ARG A 197      -8.984  -1.640  24.003  1.00 94.87           N  
ATOM   3289 HH21 ARG A 197      -8.023  -1.412  23.793  1.00 94.87           H  
ATOM   3290 HH22 ARG A 197      -9.417  -2.503  23.706  1.00 94.87           H  
ATOM   3291  CZ  ARG A 197      -9.706  -0.770  24.646  1.00 94.87           C  
ATOM   3292  N   ASP A 198     -11.574   6.936  26.432  1.00 94.65           N  
ATOM   3293  H   ASP A 198     -10.600   6.967  26.697  1.00 94.65           H  
ATOM   3294  CA  ASP A 198     -12.508   7.769  27.200  1.00 94.65           C  
ATOM   3295  HA  ASP A 198     -13.385   7.168  27.442  1.00 94.65           H  
ATOM   3296  C   ASP A 198     -13.025   9.000  26.435  1.00 94.65           C  
ATOM   3297  CB  ASP A 198     -11.856   8.164  28.532  1.00 94.65           C  
ATOM   3298  HB2 ASP A 198     -12.567   8.739  29.125  1.00 94.65           H  
ATOM   3299  HB3 ASP A 198     -10.993   8.797  28.326  1.00 94.65           H  
ATOM   3300  O   ASP A 198     -13.826   9.771  26.964  1.00 94.65           O  
ATOM   3301  CG  ASP A 198     -11.420   6.944  29.347  1.00 94.65           C  
ATOM   3302  OD1 ASP A 198     -12.137   5.919  29.291  1.00 94.65           O  
ATOM   3303  OD2 ASP A 198     -10.338   7.038  29.963  1.00 94.65           O  
ATOM   3304  N   LYS A 199     -12.593   9.210  25.181  1.00 96.13           N  
ATOM   3305  H   LYS A 199     -11.972   8.524  24.778  1.00 96.13           H  
ATOM   3306  CA  LYS A 199     -13.135  10.280  24.329  1.00 96.13           C  
ATOM   3307  HA  LYS A 199     -13.116  11.202  24.909  1.00 96.13           H  
ATOM   3308  C   LYS A 199     -14.612  10.046  23.999  1.00 96.13           C  
ATOM   3309  CB  LYS A 199     -12.279  10.467  23.061  1.00 96.13           C  
ATOM   3310  HB2 LYS A 199     -12.850  11.043  22.332  1.00 96.13           H  
ATOM   3311  HB3 LYS A 199     -12.043   9.500  22.618  1.00 96.13           H  
ATOM   3312  O   LYS A 199     -15.133   8.933  24.070  1.00 96.13           O  
ATOM   3313  CG  LYS A 199     -10.994  11.244  23.384  1.00 96.13           C  
ATOM   3314  HG2 LYS A 199     -10.378  10.665  24.072  1.00 96.13           H  
ATOM   3315  HG3 LYS A 199     -11.279  12.173  23.877  1.00 96.13           H  
ATOM   3316  CD  LYS A 199     -10.168  11.589  22.135  1.00 96.13           C  
ATOM   3317  HD2 LYS A 199      -9.644  10.694  21.799  1.00 96.13           H  
ATOM   3318  HD3 LYS A 199     -10.825  11.937  21.338  1.00 96.13           H  
ATOM   3319  CE  LYS A 199      -9.175  12.705  22.500  1.00 96.13           C  
ATOM   3320  HE2 LYS A 199      -8.743  12.479  23.475  1.00 96.13           H  
ATOM   3321  HE3 LYS A 199      -9.737  13.632  22.618  1.00 96.13           H  
ATOM   3322  NZ  LYS A 199      -8.086  12.886  21.503  1.00 96.13           N  
ATOM   3323  HZ1 LYS A 199      -7.463  12.091  21.517  1.00 96.13           H  
ATOM   3324  HZ2 LYS A 199      -7.507  13.669  21.769  1.00 96.13           H  
ATOM   3325  HZ3 LYS A 199      -8.451  13.027  20.572  1.00 96.13           H  
ATOM   3326  N   ASP A 200     -15.291  11.116  23.592  1.00 95.59           N  
ATOM   3327  H   ASP A 200     -14.820  12.005  23.500  1.00 95.59           H  
ATOM   3328  CA  ASP A 200     -16.679  11.039  23.153  1.00 95.59           C  
ATOM   3329  HA  ASP A 200     -17.256  10.602  23.968  1.00 95.59           H  
ATOM   3330  C   ASP A 200     -16.840  10.132  21.918  1.00 95.59           C  
ATOM   3331  CB  ASP A 200     -17.229  12.448  22.898  1.00 95.59           C  
ATOM   3332  HB2 ASP A 200     -17.048  13.076  23.770  1.00 95.59           H  
ATOM   3333  HB3 ASP A 200     -18.306  12.384  22.742  1.00 95.59           H  
ATOM   3334  O   ASP A 200     -15.938   9.973  21.086  1.00 95.59           O  
ATOM   3335  CG  ASP A 200     -16.573  13.064  21.665  1.00 95.59           C  
ATOM   3336  OD1 ASP A 200     -17.130  12.869  20.559  1.00 95.59           O  
ATOM   3337  OD2 ASP A 200     -15.456  13.614  21.801  1.00 95.59           O  
ATOM   3338  N   ILE A 201     -18.028   9.542  21.786  1.00 96.01           N  
ATOM   3339  H   ILE A 201     -18.728   9.732  22.489  1.00 96.01           H  
ATOM   3340  CA  ILE A 201     -18.333   8.538  20.760  1.00 96.01           C  
ATOM   3341  HA  ILE A 201     -17.624   7.721  20.893  1.00 96.01           H  
ATOM   3342  C   ILE A 201     -18.151   9.061  19.329  1.00 96.01           C  
ATOM   3343  CB  ILE A 201     -19.760   8.005  21.011  1.00 96.01           C  
ATOM   3344  HB  ILE A 201     -19.804   7.695  22.055  1.00 96.01           H  
ATOM   3345  O   ILE A 201     -17.716   8.326  18.440  1.00 96.01           O  
ATOM   3346  CG1 ILE A 201     -20.133   6.774  20.172  1.00 96.01           C  
ATOM   3347 HG12 ILE A 201     -20.315   7.071  19.139  1.00 96.01           H  
ATOM   3348 HG13 ILE A 201     -21.056   6.375  20.591  1.00 96.01           H  
ATOM   3349  CG2 ILE A 201     -20.853   9.072  20.801  1.00 96.01           C  
ATOM   3350 HG21 ILE A 201     -21.819   8.671  21.106  1.00 96.01           H  
ATOM   3351 HG22 ILE A 201     -20.654   9.960  21.401  1.00 96.01           H  
ATOM   3352 HG23 ILE A 201     -20.922   9.357  19.751  1.00 96.01           H  
ATOM   3353  CD1 ILE A 201     -19.113   5.641  20.198  1.00 96.01           C  
ATOM   3354 HD11 ILE A 201     -18.234   5.929  19.621  1.00 96.01           H  
ATOM   3355 HD12 ILE A 201     -18.832   5.413  21.226  1.00 96.01           H  
ATOM   3356 HD13 ILE A 201     -19.553   4.754  19.741  1.00 96.01           H  
ATOM   3357  N   ARG A 202     -18.419  10.352  19.108  1.00 95.97           N  
ATOM   3358  H   ARG A 202     -18.627  10.932  19.908  1.00 95.97           H  
ATOM   3359  CA  ARG A 202     -18.269  11.001  17.805  1.00 95.97           C  
ATOM   3360  HA  ARG A 202     -18.716  10.363  17.043  1.00 95.97           H  
ATOM   3361  C   ARG A 202     -16.795  11.139  17.434  1.00 95.97           C  
ATOM   3362  CB  ARG A 202     -19.034  12.332  17.852  1.00 95.97           C  
ATOM   3363  HB2 ARG A 202     -18.762  12.894  18.745  1.00 95.97           H  
ATOM   3364  HB3 ARG A 202     -20.100  12.112  17.908  1.00 95.97           H  
ATOM   3365  O   ARG A 202     -16.423  10.866  16.289  1.00 95.97           O  
ATOM   3366  CG  ARG A 202     -18.769  13.212  16.633  1.00 95.97           C  
ATOM   3367  HG2 ARG A 202     -19.006  12.655  15.726  1.00 95.97           H  
ATOM   3368  HG3 ARG A 202     -17.718  13.498  16.613  1.00 95.97           H  
ATOM   3369  CD  ARG A 202     -19.616  14.484  16.710  1.00 95.97           C  
ATOM   3370  HD2 ARG A 202     -19.401  14.987  17.653  1.00 95.97           H  
ATOM   3371  HD3 ARG A 202     -20.672  14.216  16.697  1.00 95.97           H  
ATOM   3372  NE  ARG A 202     -19.309  15.360  15.567  1.00 95.97           N  
ATOM   3373  HE  ARG A 202     -19.099  14.883  14.702  1.00 95.97           H  
ATOM   3374  NH1 ARG A 202     -19.576  17.390  16.638  1.00 95.97           N  
ATOM   3375 HH11 ARG A 202     -19.354  18.366  16.781  1.00 95.97           H  
ATOM   3376 HH12 ARG A 202     -20.140  16.989  17.374  1.00 95.97           H  
ATOM   3377  NH2 ARG A 202     -18.606  17.298  14.633  1.00 95.97           N  
ATOM   3378 HH21 ARG A 202     -18.163  16.744  13.913  1.00 95.97           H  
ATOM   3379 HH22 ARG A 202     -18.336  18.258  14.792  1.00 95.97           H  
ATOM   3380  CZ  ARG A 202     -19.176  16.672  15.628  1.00 95.97           C  
ATOM   3381  N   SER A 203     -15.950  11.524  18.386  1.00 96.94           N  
ATOM   3382  H   SER A 203     -16.346  11.794  19.275  1.00 96.94           H  
ATOM   3383  CA  SER A 203     -14.498  11.602  18.226  1.00 96.94           C  
ATOM   3384  HA  SER A 203     -14.273  12.235  17.368  1.00 96.94           H  
ATOM   3385  C   SER A 203     -13.871  10.228  17.982  1.00 96.94           C  
ATOM   3386  CB  SER A 203     -13.913  12.266  19.469  1.00 96.94           C  
ATOM   3387  HB2 SER A 203     -14.420  13.221  19.611  1.00 96.94           H  
ATOM   3388  HB3 SER A 203     -14.090  11.643  20.346  1.00 96.94           H  
ATOM   3389  O   SER A 203     -13.063  10.087  17.056  1.00 96.94           O  
ATOM   3390  OG  SER A 203     -12.529  12.521  19.331  1.00 96.94           O  
ATOM   3391  HG  SER A 203     -12.348  13.142  20.041  1.00 96.94           H  
ATOM   3392  N   LEU A 204     -14.291   9.200  18.728  1.00 97.92           N  
ATOM   3393  H   LEU A 204     -14.934   9.392  19.483  1.00 97.92           H  
ATOM   3394  CA  LEU A 204     -13.851   7.813  18.527  1.00 97.92           C  
ATOM   3395  HA  LEU A 204     -12.765   7.770  18.605  1.00 97.92           H  
ATOM   3396  C   LEU A 204     -14.209   7.310  17.120  1.00 97.92           C  
ATOM   3397  CB  LEU A 204     -14.466   6.912  19.617  1.00 97.92           C  
ATOM   3398  HB2 LEU A 204     -15.543   7.075  19.639  1.00 97.92           H  
ATOM   3399  HB3 LEU A 204     -14.297   5.870  19.348  1.00 97.92           H  
ATOM   3400  O   LEU A 204     -13.321   6.901  16.368  1.00 97.92           O  
ATOM   3401  CG  LEU A 204     -13.898   7.142  21.032  1.00 97.92           C  
ATOM   3402  HG  LEU A 204     -13.962   8.200  21.286  1.00 97.92           H  
ATOM   3403  CD1 LEU A 204     -14.698   6.350  22.062  1.00 97.92           C  
ATOM   3404 HD11 LEU A 204     -14.357   6.622  23.061  1.00 97.92           H  
ATOM   3405 HD12 LEU A 204     -15.757   6.596  21.986  1.00 97.92           H  
ATOM   3406 HD13 LEU A 204     -14.543   5.279  21.929  1.00 97.92           H  
ATOM   3407  CD2 LEU A 204     -12.438   6.701  21.125  1.00 97.92           C  
ATOM   3408 HD21 LEU A 204     -12.318   5.690  20.735  1.00 97.92           H  
ATOM   3409 HD22 LEU A 204     -12.137   6.698  22.173  1.00 97.92           H  
ATOM   3410 HD23 LEU A 204     -11.795   7.398  20.588  1.00 97.92           H  
ATOM   3411  N   ALA A 205     -15.476   7.431  16.713  1.00 97.73           N  
ATOM   3412  H   ALA A 205     -16.166   7.760  17.374  1.00 97.73           H  
ATOM   3413  CA  ALA A 205     -15.937   6.997  15.393  1.00 97.73           C  
ATOM   3414  HA  ALA A 205     -15.707   5.938  15.276  1.00 97.73           H  
ATOM   3415  C   ALA A 205     -15.250   7.753  14.245  1.00 97.73           C  
ATOM   3416  CB  ALA A 205     -17.456   7.168  15.336  1.00 97.73           C  
ATOM   3417  HB1 ALA A 205     -17.830   6.845  14.364  1.00 97.73           H  
ATOM   3418  HB2 ALA A 205     -17.905   6.547  16.111  1.00 97.73           H  
ATOM   3419  HB3 ALA A 205     -17.731   8.209  15.504  1.00 97.73           H  
ATOM   3420  O   ALA A 205     -14.833   7.146  13.259  1.00 97.73           O  
ATOM   3421  N   SER A 206     -15.073   9.073  14.378  1.00 97.26           N  
ATOM   3422  H   SER A 206     -15.448   9.519  15.203  1.00 97.26           H  
ATOM   3423  CA  SER A 206     -14.353   9.890  13.392  1.00 97.26           C  
ATOM   3424  HA  SER A 206     -14.868   9.824  12.433  1.00 97.26           H  
ATOM   3425  C   SER A 206     -12.914   9.403  13.189  1.00 97.26           C  
ATOM   3426  CB  SER A 206     -14.353  11.350  13.852  1.00 97.26           C  
ATOM   3427  HB2 SER A 206     -13.789  11.436  14.780  1.00 97.26           H  
ATOM   3428  HB3 SER A 206     -15.379  11.669  14.035  1.00 97.26           H  
ATOM   3429  O   SER A 206     -12.449   9.278  12.054  1.00 97.26           O  
ATOM   3430  OG  SER A 206     -13.783  12.192  12.867  1.00 97.26           O  
ATOM   3431  HG  SER A 206     -13.388  12.940  13.321  1.00 97.26           H  
ATOM   3432  N   ASN A 207     -12.217   9.063  14.277  1.00 97.98           N  
ATOM   3433  H   ASN A 207     -12.659   9.125  15.184  1.00 97.98           H  
ATOM   3434  CA  ASN A 207     -10.853   8.554  14.198  1.00 97.98           C  
ATOM   3435  HA  ASN A 207     -10.301   9.171  13.488  1.00 97.98           H  
ATOM   3436  C   ASN A 207     -10.788   7.133  13.629  1.00 97.98           C  
ATOM   3437  CB  ASN A 207     -10.161   8.697  15.560  1.00 97.98           C  
ATOM   3438  HB2 ASN A 207      -9.282   8.054  15.598  1.00 97.98           H  
ATOM   3439  HB3 ASN A 207     -10.832   8.400  16.366  1.00 97.98           H  
ATOM   3440  O   ASN A 207      -9.907   6.881  12.809  1.00 97.98           O  
ATOM   3441  CG  ASN A 207      -9.682  10.119  15.757  1.00 97.98           C  
ATOM   3442  ND2 ASN A 207     -10.414  10.937  16.474  1.00 97.98           N  
ATOM   3443 HD21 ASN A 207     -10.100  11.891  16.582  1.00 97.98           H  
ATOM   3444 HD22 ASN A 207     -11.279  10.605  16.876  1.00 97.98           H  
ATOM   3445  OD1 ASN A 207      -8.680  10.537  15.195  1.00 97.98           O  
ATOM   3446  N   ILE A 208     -11.716   6.229  13.964  1.00 97.74           N  
ATOM   3447  H   ILE A 208     -12.398   6.464  14.671  1.00 97.74           H  
ATOM   3448  CA  ILE A 208     -11.787   4.903  13.317  1.00 97.74           C  
ATOM   3449  HA  ILE A 208     -10.817   4.416  13.421  1.00 97.74           H  
ATOM   3450  C   ILE A 208     -12.040   5.040  11.809  1.00 97.74           C  
ATOM   3451  CB  ILE A 208     -12.835   3.995  14.000  1.00 97.74           C  
ATOM   3452  HB  ILE A 208     -13.775   4.540  14.084  1.00 97.74           H  
ATOM   3453  O   ILE A 208     -11.380   4.379  11.012  1.00 97.74           O  
ATOM   3454  CG1 ILE A 208     -12.340   3.626  15.418  1.00 97.74           C  
ATOM   3455 HG12 ILE A 208     -12.237   4.536  16.009  1.00 97.74           H  
ATOM   3456 HG13 ILE A 208     -11.360   3.153  15.355  1.00 97.74           H  
ATOM   3457  CG2 ILE A 208     -13.093   2.722  13.168  1.00 97.74           C  
ATOM   3458 HG21 ILE A 208     -13.816   2.080  13.671  1.00 97.74           H  
ATOM   3459 HG22 ILE A 208     -12.166   2.164  13.033  1.00 97.74           H  
ATOM   3460 HG23 ILE A 208     -13.516   2.964  12.193  1.00 97.74           H  
ATOM   3461  CD1 ILE A 208     -13.281   2.685  16.174  1.00 97.74           C  
ATOM   3462 HD11 ILE A 208     -14.312   2.997  16.004  1.00 97.74           H  
ATOM   3463 HD12 ILE A 208     -13.053   2.713  17.239  1.00 97.74           H  
ATOM   3464 HD13 ILE A 208     -13.154   1.660  15.823  1.00 97.74           H  
ATOM   3465  N   ILE A 209     -12.914   5.955  11.381  1.00 96.90           N  
ATOM   3466  H   ILE A 209     -13.470   6.449  12.065  1.00 96.90           H  
ATOM   3467  CA  ILE A 209     -13.124   6.222   9.950  1.00 96.90           C  
ATOM   3468  HA  ILE A 209     -13.366   5.280   9.458  1.00 96.90           H  
ATOM   3469  C   ILE A 209     -11.833   6.736   9.292  1.00 96.90           C  
ATOM   3470  CB  ILE A 209     -14.318   7.181   9.755  1.00 96.90           C  
ATOM   3471  HB  ILE A 209     -14.199   8.027  10.432  1.00 96.90           H  
ATOM   3472  O   ILE A 209     -11.495   6.316   8.187  1.00 96.90           O  
ATOM   3473  CG1 ILE A 209     -15.630   6.440  10.100  1.00 96.90           C  
ATOM   3474 HG12 ILE A 209     -15.498   5.846  11.005  1.00 96.90           H  
ATOM   3475 HG13 ILE A 209     -15.883   5.750   9.294  1.00 96.90           H  
ATOM   3476  CG2 ILE A 209     -14.381   7.719   8.311  1.00 96.90           C  
ATOM   3477 HG21 ILE A 209     -14.386   6.885   7.609  1.00 96.90           H  
ATOM   3478 HG22 ILE A 209     -15.282   8.313   8.156  1.00 96.90           H  
ATOM   3479 HG23 ILE A 209     -13.518   8.352   8.103  1.00 96.90           H  
ATOM   3480  CD1 ILE A 209     -16.811   7.379  10.349  1.00 96.90           C  
ATOM   3481 HD11 ILE A 209     -17.035   7.967   9.459  1.00 96.90           H  
ATOM   3482 HD12 ILE A 209     -17.696   6.795  10.604  1.00 96.90           H  
ATOM   3483 HD13 ILE A 209     -16.574   8.026  11.194  1.00 96.90           H  
ATOM   3484  N   HIS A 210     -11.069   7.608   9.957  1.00 96.23           N  
ATOM   3485  H   HIS A 210     -11.390   7.954  10.850  1.00 96.23           H  
ATOM   3486  CA  HIS A 210      -9.758   8.032   9.454  1.00 96.23           C  
ATOM   3487  HA  HIS A 210      -9.874   8.359   8.420  1.00 96.23           H  
ATOM   3488  C   HIS A 210      -8.730   6.892   9.421  1.00 96.23           C  
ATOM   3489  CB  HIS A 210      -9.227   9.209  10.281  1.00 96.23           C  
ATOM   3490  HB2 HIS A 210      -8.200   9.411   9.975  1.00 96.23           H  
ATOM   3491  HB3 HIS A 210      -9.202   8.928  11.334  1.00 96.23           H  
ATOM   3492  O   HIS A 210      -7.898   6.862   8.509  1.00 96.23           O  
ATOM   3493  CG  HIS A 210     -10.002  10.495  10.137  1.00 96.23           C  
ATOM   3494  CD2 HIS A 210     -10.825  10.869   9.108  1.00 96.23           C  
ATOM   3495  HD2 HIS A 210     -11.075  10.271   8.244  1.00 96.23           H  
ATOM   3496  ND1 HIS A 210      -9.964  11.546  11.022  1.00 96.23           N  
ATOM   3497  HD1 HIS A 210      -9.487  11.549  11.913  1.00 96.23           H  
ATOM   3498  CE1 HIS A 210     -10.747  12.524  10.540  1.00 96.23           C  
ATOM   3499  HE1 HIS A 210     -10.931  13.468  11.033  1.00 96.23           H  
ATOM   3500  NE2 HIS A 210     -11.280  12.167   9.360  1.00 96.23           N  
ATOM   3501  N   LEU A 211      -8.804   5.946  10.364  1.00 97.55           N  
ATOM   3502  H   LEU A 211      -9.492   6.054  11.095  1.00 97.55           H  
ATOM   3503  CA  LEU A 211      -7.950   4.760  10.419  1.00 97.55           C  
ATOM   3504  HA  LEU A 211      -6.914   5.097  10.397  1.00 97.55           H  
ATOM   3505  C   LEU A 211      -8.148   3.841   9.211  1.00 97.55           C  
ATOM   3506  CB  LEU A 211      -8.191   4.008  11.741  1.00 97.55           C  
ATOM   3507  HB2 LEU A 211      -9.243   3.731  11.811  1.00 97.55           H  
ATOM   3508  HB3 LEU A 211      -7.964   4.685  12.564  1.00 97.55           H  
ATOM   3509  O   LEU A 211      -7.192   3.182   8.821  1.00 97.55           O  
ATOM   3510  CG  LEU A 211      -7.384   2.712  11.930  1.00 97.55           C  
ATOM   3511  HG  LEU A 211      -7.619   2.013  11.128  1.00 97.55           H  
ATOM   3512  CD1 LEU A 211      -5.880   2.978  11.932  1.00 97.55           C  
ATOM   3513 HD11 LEU A 211      -5.353   2.030  12.041  1.00 97.55           H  
ATOM   3514 HD12 LEU A 211      -5.574   3.428  10.988  1.00 97.55           H  
ATOM   3515 HD13 LEU A 211      -5.622   3.640  12.759  1.00 97.55           H  
ATOM   3516  CD2 LEU A 211      -7.775   2.053  13.251  1.00 97.55           C  
ATOM   3517 HD21 LEU A 211      -8.848   1.862  13.272  1.00 97.55           H  
ATOM   3518 HD22 LEU A 211      -7.260   1.099  13.358  1.00 97.55           H  
ATOM   3519 HD23 LEU A 211      -7.508   2.693  14.091  1.00 97.55           H  
ATOM   3520  N   LEU A 212      -9.307   3.853   8.542  1.00 95.87           N  
ATOM   3521  H   LEU A 212     -10.082   4.368   8.932  1.00 95.87           H  
ATOM   3522  CA  LEU A 212      -9.522   3.064   7.317  1.00 95.87           C  
ATOM   3523  HA  LEU A 212      -9.364   2.013   7.557  1.00 95.87           H  
ATOM   3524  C   LEU A 212      -8.507   3.390   6.200  1.00 95.87           C  
ATOM   3525  CB  LEU A 212     -10.971   3.232   6.820  1.00 95.87           C  
ATOM   3526  HB2 LEU A 212     -11.086   2.649   5.906  1.00 95.87           H  
ATOM   3527  HB3 LEU A 212     -11.134   4.279   6.563  1.00 95.87           H  
ATOM   3528  O   LEU A 212      -8.247   2.556   5.336  1.00 95.87           O  
ATOM   3529  CG  LEU A 212     -12.062   2.785   7.813  1.00 95.87           C  
ATOM   3530  HG  LEU A 212     -11.984   3.380   8.723  1.00 95.87           H  
ATOM   3531  CD1 LEU A 212     -13.445   3.029   7.210  1.00 95.87           C  
ATOM   3532 HD11 LEU A 212     -13.558   4.085   6.966  1.00 95.87           H  
ATOM   3533 HD12 LEU A 212     -14.214   2.747   7.929  1.00 95.87           H  
ATOM   3534 HD13 LEU A 212     -13.567   2.433   6.305  1.00 95.87           H  
ATOM   3535  CD2 LEU A 212     -11.950   1.305   8.184  1.00 95.87           C  
ATOM   3536 HD21 LEU A 212     -12.012   0.686   7.290  1.00 95.87           H  
ATOM   3537 HD22 LEU A 212     -12.762   1.042   8.862  1.00 95.87           H  
ATOM   3538 HD23 LEU A 212     -11.010   1.112   8.703  1.00 95.87           H  
ATOM   3539  N   LYS A 213      -7.817   4.543   6.249  1.00 94.47           N  
ATOM   3540  H   LYS A 213      -8.037   5.180   7.001  1.00 94.47           H  
ATOM   3541  CA  LYS A 213      -6.651   4.825   5.381  1.00 94.47           C  
ATOM   3542  HA  LYS A 213      -6.973   4.786   4.340  1.00 94.47           H  
ATOM   3543  C   LYS A 213      -5.529   3.784   5.520  1.00 94.47           C  
ATOM   3544  CB  LYS A 213      -6.089   6.220   5.694  1.00 94.47           C  
ATOM   3545  HB2 LYS A 213      -5.893   6.302   6.764  1.00 94.47           H  
ATOM   3546  HB3 LYS A 213      -5.143   6.339   5.166  1.00 94.47           H  
ATOM   3547  O   LYS A 213      -4.796   3.526   4.561  1.00 94.47           O  
ATOM   3548  CG  LYS A 213      -7.037   7.340   5.248  1.00 94.47           C  
ATOM   3549  HG2 LYS A 213      -7.984   7.260   5.782  1.00 94.47           H  
ATOM   3550  HG3 LYS A 213      -7.227   7.241   4.179  1.00 94.47           H  
ATOM   3551  CD  LYS A 213      -6.413   8.711   5.528  1.00 94.47           C  
ATOM   3552  HD2 LYS A 213      -6.262   8.815   6.603  1.00 94.47           H  
ATOM   3553  HD3 LYS A 213      -5.454   8.782   5.016  1.00 94.47           H  
ATOM   3554  CE  LYS A 213      -7.354   9.811   5.026  1.00 94.47           C  
ATOM   3555  HE2 LYS A 213      -7.552   9.645   3.967  1.00 94.47           H  
ATOM   3556  HE3 LYS A 213      -8.302   9.718   5.557  1.00 94.47           H  
ATOM   3557  NZ  LYS A 213      -6.778  11.163   5.237  1.00 94.47           N  
ATOM   3558  HZ1 LYS A 213      -7.416  11.869   4.898  1.00 94.47           H  
ATOM   3559  HZ2 LYS A 213      -6.623  11.321   6.222  1.00 94.47           H  
ATOM   3560  HZ3 LYS A 213      -5.901  11.253   4.745  1.00 94.47           H  
ATOM   3561  N   PHE A 214      -5.393   3.174   6.695  1.00 96.46           N  
ATOM   3562  H   PHE A 214      -6.057   3.399   7.422  1.00 96.46           H  
ATOM   3563  CA  PHE A 214      -4.412   2.135   6.992  1.00 96.46           C  
ATOM   3564  HA  PHE A 214      -3.422   2.515   6.743  1.00 96.46           H  
ATOM   3565  C   PHE A 214      -4.651   0.861   6.175  1.00 96.46           C  
ATOM   3566  CB  PHE A 214      -4.476   1.834   8.494  1.00 96.46           C  
ATOM   3567  HB2 PHE A 214      -4.427   2.775   9.043  1.00 96.46           H  
ATOM   3568  HB3 PHE A 214      -5.440   1.376   8.714  1.00 96.46           H  
ATOM   3569  O   PHE A 214      -3.692   0.266   5.678  1.00 96.46           O  
ATOM   3570  CG  PHE A 214      -3.387   0.929   9.024  1.00 96.46           C  
ATOM   3571  CD1 PHE A 214      -3.732  -0.155   9.851  1.00 96.46           C  
ATOM   3572  HD1 PHE A 214      -4.763  -0.347  10.107  1.00 96.46           H  
ATOM   3573  CD2 PHE A 214      -2.033   1.181   8.728  1.00 96.46           C  
ATOM   3574  HD2 PHE A 214      -1.757   2.025   8.113  1.00 96.46           H  
ATOM   3575  CE1 PHE A 214      -2.726  -0.978  10.379  1.00 96.46           C  
ATOM   3576  HE1 PHE A 214      -2.990  -1.790  11.039  1.00 96.46           H  
ATOM   3577  CE2 PHE A 214      -1.031   0.334   9.231  1.00 96.46           C  
ATOM   3578  HE2 PHE A 214       0.007   0.512   8.992  1.00 96.46           H  
ATOM   3579  CZ  PHE A 214      -1.378  -0.745  10.060  1.00 96.46           C  
ATOM   3580  HZ  PHE A 214      -0.615  -1.391  10.469  1.00 96.46           H  
ATOM   3581  N   THR A 215      -5.914   0.507   5.936  1.00 95.43           N  
ATOM   3582  H   THR A 215      -6.656   1.043   6.363  1.00 95.43           H  
ATOM   3583  CA  THR A 215      -6.350  -0.723   5.254  1.00 95.43           C  
ATOM   3584  HA  THR A 215      -5.504  -1.401   5.143  1.00 95.43           H  
ATOM   3585  C   THR A 215      -6.906  -0.498   3.845  1.00 95.43           C  
ATOM   3586  CB  THR A 215      -7.398  -1.445   6.107  1.00 95.43           C  
ATOM   3587  HB  THR A 215      -7.807  -2.290   5.554  1.00 95.43           H  
ATOM   3588  O   THR A 215      -7.182  -1.471   3.156  1.00 95.43           O  
ATOM   3589  CG2 THR A 215      -6.810  -1.935   7.430  1.00 95.43           C  
ATOM   3590 HG21 THR A 215      -6.563  -1.088   8.071  1.00 95.43           H  
ATOM   3591 HG22 THR A 215      -7.539  -2.568   7.937  1.00 95.43           H  
ATOM   3592 HG23 THR A 215      -5.906  -2.515   7.245  1.00 95.43           H  
ATOM   3593  OG1 THR A 215      -8.413  -0.526   6.426  1.00 95.43           O  
ATOM   3594  HG1 THR A 215      -9.227  -1.021   6.539  1.00 95.43           H  
ATOM   3595  N   ASN A 216      -7.008   0.755   3.388  1.00 94.38           N  
ATOM   3596  H   ASN A 216      -7.007   1.493   4.077  1.00 94.38           H  
ATOM   3597  CA  ASN A 216      -7.432   1.105   2.025  1.00 94.38           C  
ATOM   3598  HA  ASN A 216      -8.438   0.715   1.867  1.00 94.38           H  
ATOM   3599  C   ASN A 216      -6.516   0.486   0.946  1.00 94.38           C  
ATOM   3600  CB  ASN A 216      -7.496   2.645   1.925  1.00 94.38           C  
ATOM   3601  HB2 ASN A 216      -8.082   3.024   2.762  1.00 94.38           H  
ATOM   3602  HB3 ASN A 216      -6.488   3.057   1.977  1.00 94.38           H  
ATOM   3603  O   ASN A 216      -5.309   0.336   1.164  1.00 94.38           O  
ATOM   3604  CG  ASN A 216      -8.168   3.152   0.658  1.00 94.38           C  
ATOM   3605  ND2 ASN A 216      -8.236   4.446   0.463  1.00 94.38           N  
ATOM   3606 HD21 ASN A 216      -8.766   4.683  -0.364  1.00 94.38           H  
ATOM   3607 HD22 ASN A 216      -7.952   5.103   1.176  1.00 94.38           H  
ATOM   3608  OD1 ASN A 216      -8.633   2.425  -0.187  1.00 94.38           O  
ATOM   3609  N   LEU A 217      -7.063   0.188  -0.227  1.00 94.67           N  
ATOM   3610  H   LEU A 217      -8.027   0.457  -0.364  1.00 94.67           H  
ATOM   3611  CA  LEU A 217      -6.325  -0.243  -1.409  1.00 94.67           C  
ATOM   3612  HA  LEU A 217      -5.703  -1.091  -1.122  1.00 94.67           H  
ATOM   3613  C   LEU A 217      -5.394   0.868  -1.938  1.00 94.67           C  
ATOM   3614  CB  LEU A 217      -7.371  -0.753  -2.419  1.00 94.67           C  
ATOM   3615  HB2 LEU A 217      -7.892  -1.575  -1.928  1.00 94.67           H  
ATOM   3616  HB3 LEU A 217      -8.110   0.024  -2.609  1.00 94.67           H  
ATOM   3617  O   LEU A 217      -5.638   2.066  -1.786  1.00 94.67           O  
ATOM   3618  CG  LEU A 217      -6.823  -1.285  -3.753  1.00 94.67           C  
ATOM   3619  HG  LEU A 217      -5.798  -1.627  -3.605  1.00 94.67           H  
ATOM   3620  CD1 LEU A 217      -7.636  -2.481  -4.244  1.00 94.67           C  
ATOM   3621 HD11 LEU A 217      -7.234  -2.847  -5.189  1.00 94.67           H  
ATOM   3622 HD12 LEU A 217      -7.595  -3.288  -3.513  1.00 94.67           H  
ATOM   3623 HD13 LEU A 217      -8.676  -2.190  -4.388  1.00 94.67           H  
ATOM   3624  CD2 LEU A 217      -6.861  -0.210  -4.842  1.00 94.67           C  
ATOM   3625 HD21 LEU A 217      -7.887   0.135  -4.973  1.00 94.67           H  
ATOM   3626 HD22 LEU A 217      -6.523  -0.628  -5.790  1.00 94.67           H  
ATOM   3627 HD23 LEU A 217      -6.238   0.642  -4.569  1.00 94.67           H  
ATOM   3628  N   GLY A 218      -4.285   0.472  -2.567  1.00 94.89           N  
ATOM   3629  H   GLY A 218      -4.131  -0.521  -2.670  1.00 94.89           H  
ATOM   3630  CA  GLY A 218      -3.361   1.383  -3.240  1.00 94.89           C  
ATOM   3631  HA2 GLY A 218      -3.916   2.257  -3.582  1.00 94.89           H  
ATOM   3632  HA3 GLY A 218      -2.960   0.894  -4.128  1.00 94.89           H  
ATOM   3633  C   GLY A 218      -2.174   1.852  -2.398  1.00 94.89           C  
ATOM   3634  O   GLY A 218      -1.621   1.123  -1.564  1.00 94.89           O  
ATOM   3635  N   ALA A 219      -1.713   3.067  -2.704  1.00 94.52           N  
ATOM   3636  H   ALA A 219      -2.232   3.606  -3.382  1.00 94.52           H  
ATOM   3637  CA  ALA A 219      -0.498   3.645  -2.148  1.00 94.52           C  
ATOM   3638  HA  ALA A 219       0.309   2.928  -2.297  1.00 94.52           H  
ATOM   3639  C   ALA A 219      -0.640   3.951  -0.646  1.00 94.52           C  
ATOM   3640  CB  ALA A 219      -0.117   4.902  -2.937  1.00 94.52           C  
ATOM   3641  HB1 ALA A 219      -0.863   5.679  -2.772  1.00 94.52           H  
ATOM   3642  HB2 ALA A 219      -0.072   4.680  -4.003  1.00 94.52           H  
ATOM   3643  HB3 ALA A 219       0.855   5.266  -2.601  1.00 94.52           H  
ATOM   3644  O   ALA A 219      -1.537   4.697  -0.253  1.00 94.52           O  
ATOM   3645  N   PRO A 220       0.275   3.456   0.205  1.00 94.44           N  
ATOM   3646  CA  PRO A 220       0.310   3.833   1.612  1.00 94.44           C  
ATOM   3647  HA  PRO A 220      -0.647   3.568   2.062  1.00 94.44           H  
ATOM   3648  C   PRO A 220       0.560   5.337   1.781  1.00 94.44           C  
ATOM   3649  CB  PRO A 220       1.411   2.970   2.238  1.00 94.44           C  
ATOM   3650  HB2 PRO A 220       1.184   2.697   3.269  1.00 94.44           H  
ATOM   3651  HB3 PRO A 220       2.378   3.468   2.167  1.00 94.44           H  
ATOM   3652  O   PRO A 220       1.560   5.878   1.297  1.00 94.44           O  
ATOM   3653  CG  PRO A 220       1.433   1.758   1.315  1.00 94.44           C  
ATOM   3654  HG2 PRO A 220       0.594   1.107   1.560  1.00 94.44           H  
ATOM   3655  HG3 PRO A 220       2.377   1.213   1.334  1.00 94.44           H  
ATOM   3656  CD  PRO A 220       1.213   2.378  -0.050  1.00 94.44           C  
ATOM   3657  HD2 PRO A 220       2.148   2.782  -0.437  1.00 94.44           H  
ATOM   3658  HD3 PRO A 220       0.808   1.625  -0.726  1.00 94.44           H  
ATOM   3659  N   GLY A 221      -0.337   6.006   2.501  1.00 93.59           N  
ATOM   3660  H   GLY A 221      -1.138   5.501   2.854  1.00 93.59           H  
ATOM   3661  CA  GLY A 221      -0.224   7.413   2.879  1.00 93.59           C  
ATOM   3662  HA2 GLY A 221       0.600   7.887   2.346  1.00 93.59           H  
ATOM   3663  HA3 GLY A 221      -1.144   7.934   2.613  1.00 93.59           H  
ATOM   3664  C   GLY A 221      -0.006   7.565   4.380  1.00 93.59           C  
ATOM   3665  O   GLY A 221      -0.511   6.761   5.159  1.00 93.59           O  
ATOM   3666  N   ALA A 222       0.743   8.593   4.783  1.00 95.81           N  
ATOM   3667  H   ALA A 222       1.070   9.261   4.100  1.00 95.81           H  
ATOM   3668  CA  ALA A 222       0.795   8.984   6.187  1.00 95.81           C  
ATOM   3669  HA  ALA A 222       0.950   8.089   6.790  1.00 95.81           H  
ATOM   3670  C   ALA A 222      -0.547   9.610   6.592  1.00 95.81           C  
ATOM   3671  CB  ALA A 222       1.975   9.934   6.422  1.00 95.81           C  
ATOM   3672  HB1 ALA A 222       1.841  10.850   5.846  1.00 95.81           H  
ATOM   3673  HB2 ALA A 222       2.031  10.186   7.481  1.00 95.81           H  
ATOM   3674  HB3 ALA A 222       2.907   9.449   6.132  1.00 95.81           H  
ATOM   3675  O   ALA A 222      -1.188  10.296   5.789  1.00 95.81           O  
ATOM   3676  N   PHE A 223      -0.979   9.382   7.828  1.00 96.29           N  
ATOM   3677  H   PHE A 223      -0.418   8.816   8.449  1.00 96.29           H  
ATOM   3678  CA  PHE A 223      -2.226   9.939   8.345  1.00 96.29           C  
ATOM   3679  HA  PHE A 223      -2.397  10.899   7.858  1.00 96.29           H  
ATOM   3680  C   PHE A 223      -2.129  10.226   9.844  1.00 96.29           C  
ATOM   3681  CB  PHE A 223      -3.413   9.021   7.995  1.00 96.29           C  
ATOM   3682  HB2 PHE A 223      -3.452   8.899   6.912  1.00 96.29           H  
ATOM   3683  HB3 PHE A 223      -4.336   9.519   8.291  1.00 96.29           H  
ATOM   3684  O   PHE A 223      -1.248   9.727  10.543  1.00 96.29           O  
ATOM   3685  CG  PHE A 223      -3.378   7.646   8.631  1.00 96.29           C  
ATOM   3686  CD1 PHE A 223      -2.595   6.624   8.059  1.00 96.29           C  
ATOM   3687  HD1 PHE A 223      -2.021   6.816   7.165  1.00 96.29           H  
ATOM   3688  CD2 PHE A 223      -4.128   7.380   9.793  1.00 96.29           C  
ATOM   3689  HD2 PHE A 223      -4.753   8.143  10.233  1.00 96.29           H  
ATOM   3690  CE1 PHE A 223      -2.532   5.358   8.663  1.00 96.29           C  
ATOM   3691  HE1 PHE A 223      -1.908   4.586   8.238  1.00 96.29           H  
ATOM   3692  CE2 PHE A 223      -4.071   6.109  10.390  1.00 96.29           C  
ATOM   3693  HE2 PHE A 223      -4.650   5.895  11.276  1.00 96.29           H  
ATOM   3694  CZ  PHE A 223      -3.259   5.106   9.838  1.00 96.29           C  
ATOM   3695  HZ  PHE A 223      -3.194   4.144  10.324  1.00 96.29           H  
ATOM   3696  N   LYS A 224      -3.039  11.070  10.330  1.00 96.71           N  
ATOM   3697  H   LYS A 224      -3.762  11.401   9.708  1.00 96.71           H  
ATOM   3698  CA  LYS A 224      -3.228  11.329  11.756  1.00 96.71           C  
ATOM   3699  HA  LYS A 224      -2.316  11.097  12.306  1.00 96.71           H  
ATOM   3700  C   LYS A 224      -4.315  10.404  12.293  1.00 96.71           C  
ATOM   3701  CB  LYS A 224      -3.593  12.804  11.983  1.00 96.71           C  
ATOM   3702  HB2 LYS A 224      -3.914  12.935  13.017  1.00 96.71           H  
ATOM   3703  HB3 LYS A 224      -4.439  13.061  11.347  1.00 96.71           H  
ATOM   3704  O   LYS A 224      -5.368  10.279  11.668  1.00 96.71           O  
ATOM   3705  CG  LYS A 224      -2.444  13.785  11.699  1.00 96.71           C  
ATOM   3706  HG2 LYS A 224      -2.853  14.795  11.735  1.00 96.71           H  
ATOM   3707  HG3 LYS A 224      -2.041  13.615  10.700  1.00 96.71           H  
ATOM   3708  CD  LYS A 224      -1.320  13.676  12.739  1.00 96.71           C  
ATOM   3709  HD2 LYS A 224      -1.759  13.696  13.737  1.00 96.71           H  
ATOM   3710  HD3 LYS A 224      -0.783  12.737  12.608  1.00 96.71           H  
ATOM   3711  CE  LYS A 224      -0.349  14.851  12.591  1.00 96.71           C  
ATOM   3712  HE2 LYS A 224      -0.924  15.777  12.597  1.00 96.71           H  
ATOM   3713  HE3 LYS A 224       0.166  14.769  11.634  1.00 96.71           H  
ATOM   3714  NZ  LYS A 224       0.629  14.865  13.703  1.00 96.71           N  
ATOM   3715  HZ1 LYS A 224       1.192  14.028  13.660  1.00 96.71           H  
ATOM   3716  HZ2 LYS A 224       1.240  15.668  13.655  1.00 96.71           H  
ATOM   3717  HZ3 LYS A 224       0.161  14.862  14.598  1.00 96.71           H  
ATOM   3718  N   TYR A 225      -4.050   9.789  13.436  1.00 97.49           N  
ATOM   3719  H   TYR A 225      -3.150   9.943  13.867  1.00 97.49           H  
ATOM   3720  CA  TYR A 225      -4.997   8.989  14.200  1.00 97.49           C  
ATOM   3721  HA  TYR A 225      -6.006   9.135  13.814  1.00 97.49           H  
ATOM   3722  C   TYR A 225      -4.951   9.484  15.643  1.00 97.49           C  
ATOM   3723  CB  TYR A 225      -4.629   7.509  14.068  1.00 97.49           C  
ATOM   3724  HB2 TYR A 225      -3.627   7.350  14.467  1.00 97.49           H  
ATOM   3725  HB3 TYR A 225      -4.605   7.257  13.008  1.00 97.49           H  
ATOM   3726  O   TYR A 225      -3.949   9.306  16.335  1.00 97.49           O  
ATOM   3727  CG  TYR A 225      -5.604   6.574  14.751  1.00 97.49           C  
ATOM   3728  CD1 TYR A 225      -5.159   5.720  15.776  1.00 97.49           C  
ATOM   3729  HD1 TYR A 225      -4.126   5.740  16.090  1.00 97.49           H  
ATOM   3730  CD2 TYR A 225      -6.956   6.550  14.353  1.00 97.49           C  
ATOM   3731  HD2 TYR A 225      -7.307   7.191  13.558  1.00 97.49           H  
ATOM   3732  CE1 TYR A 225      -6.061   4.835  16.394  1.00 97.49           C  
ATOM   3733  HE1 TYR A 225      -5.736   4.171  17.182  1.00 97.49           H  
ATOM   3734  CE2 TYR A 225      -7.854   5.661  14.974  1.00 97.49           C  
ATOM   3735  HE2 TYR A 225      -8.887   5.609  14.665  1.00 97.49           H  
ATOM   3736  OH  TYR A 225      -8.266   3.918  16.560  1.00 97.49           O  
ATOM   3737  HH  TYR A 225      -9.144   3.918  16.173  1.00 97.49           H  
ATOM   3738  CZ  TYR A 225      -7.406   4.793  15.983  1.00 97.49           C  
ATOM   3739  N   PHE A 226      -5.997  10.201  16.051  1.00 96.82           N  
ATOM   3740  H   PHE A 226      -6.812  10.256  15.458  1.00 96.82           H  
ATOM   3741  CA  PHE A 226      -5.977  11.085  17.214  1.00 96.82           C  
ATOM   3742  HA  PHE A 226      -6.895  11.671  17.185  1.00 96.82           H  
ATOM   3743  C   PHE A 226      -4.828  12.112  17.125  1.00 96.82           C  
ATOM   3744  CB  PHE A 226      -6.022  10.253  18.510  1.00 96.82           C  
ATOM   3745  HB2 PHE A 226      -6.083  10.932  19.360  1.00 96.82           H  
ATOM   3746  HB3 PHE A 226      -5.098   9.685  18.622  1.00 96.82           H  
ATOM   3747  O   PHE A 226      -4.702  12.823  16.127  1.00 96.82           O  
ATOM   3748  CG  PHE A 226      -7.195   9.300  18.592  1.00 96.82           C  
ATOM   3749  CD1 PHE A 226      -8.460   9.782  18.975  1.00 96.82           C  
ATOM   3750  HD1 PHE A 226      -8.600  10.832  19.185  1.00 96.82           H  
ATOM   3751  CD2 PHE A 226      -7.026   7.933  18.306  1.00 96.82           C  
ATOM   3752  HD2 PHE A 226      -6.056   7.551  18.023  1.00 96.82           H  
ATOM   3753  CE1 PHE A 226      -9.550   8.902  19.087  1.00 96.82           C  
ATOM   3754  HE1 PHE A 226     -10.520   9.267  19.393  1.00 96.82           H  
ATOM   3755  CE2 PHE A 226      -8.114   7.053  18.429  1.00 96.82           C  
ATOM   3756  HE2 PHE A 226      -7.973   5.995  18.264  1.00 96.82           H  
ATOM   3757  CZ  PHE A 226      -9.374   7.535  18.816  1.00 96.82           C  
ATOM   3758  HZ  PHE A 226     -10.199   6.846  18.925  1.00 96.82           H  
ATOM   3759  N   ASP A 227      -3.998  12.205  18.157  1.00 95.65           N  
ATOM   3760  H   ASP A 227      -4.083  11.536  18.910  1.00 95.65           H  
ATOM   3761  CA  ASP A 227      -2.792  13.036  18.226  1.00 95.65           C  
ATOM   3762  HA  ASP A 227      -2.963  13.961  17.675  1.00 95.65           H  
ATOM   3763  C   ASP A 227      -1.551  12.356  17.610  1.00 95.65           C  
ATOM   3764  CB  ASP A 227      -2.553  13.400  19.701  1.00 95.65           C  
ATOM   3765  HB2 ASP A 227      -1.701  14.077  19.761  1.00 95.65           H  
ATOM   3766  HB3 ASP A 227      -3.428  13.930  20.078  1.00 95.65           H  
ATOM   3767  O   ASP A 227      -0.496  12.976  17.460  1.00 95.65           O  
ATOM   3768  CG  ASP A 227      -2.287  12.182  20.599  1.00 95.65           C  
ATOM   3769  OD1 ASP A 227      -2.442  11.031  20.113  1.00 95.65           O  
ATOM   3770  OD2 ASP A 227      -1.953  12.405  21.777  1.00 95.65           O  
ATOM   3771  N   THR A 228      -1.673  11.092  17.197  1.00 97.34           N  
ATOM   3772  H   THR A 228      -2.571  10.643  17.314  1.00 97.34           H  
ATOM   3773  CA  THR A 228      -0.555  10.264  16.750  1.00 97.34           C  
ATOM   3774  HA  THR A 228       0.361  10.667  17.182  1.00 97.34           H  
ATOM   3775  C   THR A 228      -0.418  10.299  15.226  1.00 97.34           C  
ATOM   3776  CB  THR A 228      -0.709   8.842  17.308  1.00 97.34           C  
ATOM   3777  HB  THR A 228      -1.641   8.401  16.955  1.00 97.34           H  
ATOM   3778  O   THR A 228      -1.387  10.148  14.480  1.00 97.34           O  
ATOM   3779  CG2 THR A 228       0.459   7.933  16.919  1.00 97.34           C  
ATOM   3780 HG21 THR A 228       0.482   7.792  15.839  1.00 97.34           H  
ATOM   3781 HG22 THR A 228       0.321   6.959  17.389  1.00 97.34           H  
ATOM   3782 HG23 THR A 228       1.400   8.364  17.259  1.00 97.34           H  
ATOM   3783  OG1 THR A 228      -0.713   8.891  18.720  1.00 97.34           O  
ATOM   3784  HG1 THR A 228      -1.330   9.562  19.024  1.00 97.34           H  
ATOM   3785  N   THR A 229       0.807  10.497  14.731  1.00 97.16           N  
ATOM   3786  H   THR A 229       1.574  10.572  15.383  1.00 97.16           H  
ATOM   3787  CA  THR A 229       1.116  10.369  13.295  1.00 97.16           C  
ATOM   3788  HA  THR A 229       0.236  10.636  12.711  1.00 97.16           H  
ATOM   3789  C   THR A 229       1.480   8.927  12.979  1.00 97.16           C  
ATOM   3790  CB  THR A 229       2.275  11.269  12.841  1.00 97.16           C  
ATOM   3791  HB  THR A 229       3.217  10.850  13.194  1.00 97.16           H  
ATOM   3792  O   THR A 229       2.413   8.381  13.567  1.00 97.16           O  
ATOM   3793  CG2 THR A 229       2.339  11.401  11.320  1.00 97.16           C  
ATOM   3794 HG21 THR A 229       2.558  10.432  10.872  1.00 97.16           H  
ATOM   3795 HG22 THR A 229       1.390  11.772  10.933  1.00 97.16           H  
ATOM   3796 HG23 THR A 229       3.139  12.088  11.046  1.00 97.16           H  
ATOM   3797  OG1 THR A 229       2.155  12.566  13.380  1.00 97.16           O  
ATOM   3798  HG1 THR A 229       2.847  12.599  14.045  1.00 97.16           H  
ATOM   3799  N   ILE A 230       0.776   8.328  12.022  1.00 97.62           N  
ATOM   3800  H   ILE A 230       0.019   8.831  11.583  1.00 97.62           H  
ATOM   3801  CA  ILE A 230       1.100   7.010  11.485  1.00 97.62           C  
ATOM   3802  HA  ILE A 230       1.809   6.513  12.148  1.00 97.62           H  
ATOM   3803  C   ILE A 230       1.782   7.207  10.133  1.00 97.62           C  
ATOM   3804  CB  ILE A 230      -0.157   6.120  11.407  1.00 97.62           C  
ATOM   3805  HB  ILE A 230      -0.824   6.541  10.654  1.00 97.62           H  
ATOM   3806  O   ILE A 230       1.170   7.679   9.172  1.00 97.62           O  
ATOM   3807  CG1 ILE A 230      -0.953   6.063  12.734  1.00 97.62           C  
ATOM   3808 HG12 ILE A 230      -1.829   5.433  12.586  1.00 97.62           H  
ATOM   3809 HG13 ILE A 230      -1.323   7.060  12.976  1.00 97.62           H  
ATOM   3810  CG2 ILE A 230       0.244   4.703  10.958  1.00 97.62           C  
ATOM   3811 HG21 ILE A 230       1.006   4.294  11.621  1.00 97.62           H  
ATOM   3812 HG22 ILE A 230       0.632   4.729   9.940  1.00 97.62           H  
ATOM   3813 HG23 ILE A 230      -0.629   4.050  10.979  1.00 97.62           H  
ATOM   3814  CD1 ILE A 230      -0.178   5.526  13.946  1.00 97.62           C  
ATOM   3815 HD11 ILE A 230       0.714   6.125  14.130  1.00 97.62           H  
ATOM   3816 HD12 ILE A 230       0.110   4.488  13.778  1.00 97.62           H  
ATOM   3817 HD13 ILE A 230      -0.817   5.568  14.827  1.00 97.62           H  
ATOM   3818  N   ASP A 231       3.068   6.870  10.070  1.00 96.09           N  
ATOM   3819  H   ASP A 231       3.528   6.544  10.908  1.00 96.09           H  
ATOM   3820  CA  ASP A 231       3.864   6.976   8.849  1.00 96.09           C  
ATOM   3821  HA  ASP A 231       3.700   7.962   8.416  1.00 96.09           H  
ATOM   3822  C   ASP A 231       3.451   5.923   7.819  1.00 96.09           C  
ATOM   3823  CB  ASP A 231       5.358   6.839   9.164  1.00 96.09           C  
ATOM   3824  HB2 ASP A 231       5.539   5.876   9.642  1.00 96.09           H  
ATOM   3825  HB3 ASP A 231       5.924   6.867   8.233  1.00 96.09           H  
ATOM   3826  O   ASP A 231       2.969   4.839   8.149  1.00 96.09           O  
ATOM   3827  CG  ASP A 231       5.848   7.971  10.061  1.00 96.09           C  
ATOM   3828  OD1 ASP A 231       5.641   9.135   9.652  1.00 96.09           O  
ATOM   3829  OD2 ASP A 231       6.394   7.641  11.138  1.00 96.09           O  
ATOM   3830  N   ARG A 232       3.692   6.199   6.535  1.00 94.79           N  
ATOM   3831  H   ARG A 232       4.128   7.083   6.314  1.00 94.79           H  
ATOM   3832  CA  ARG A 232       3.444   5.206   5.483  1.00 94.79           C  
ATOM   3833  HA  ARG A 232       2.451   4.793   5.664  1.00 94.79           H  
ATOM   3834  C   ARG A 232       4.441   4.040   5.565  1.00 94.79           C  
ATOM   3835  CB  ARG A 232       3.411   5.871   4.101  1.00 94.79           C  
ATOM   3836  HB2 ARG A 232       3.113   5.118   3.372  1.00 94.79           H  
ATOM   3837  HB3 ARG A 232       2.654   6.655   4.104  1.00 94.79           H  
ATOM   3838  O   ARG A 232       5.654   4.251   5.550  1.00 94.79           O  
ATOM   3839  CG  ARG A 232       4.749   6.472   3.651  1.00 94.79           C  
ATOM   3840  HG2 ARG A 232       5.056   7.252   4.348  1.00 94.79           H  
ATOM   3841  HG3 ARG A 232       5.517   5.700   3.610  1.00 94.79           H  
ATOM   3842  CD  ARG A 232       4.624   7.061   2.250  1.00 94.79           C  
ATOM   3843  HD2 ARG A 232       4.316   6.271   1.565  1.00 94.79           H  
ATOM   3844  HD3 ARG A 232       3.857   7.836   2.256  1.00 94.79           H  
ATOM   3845  NE  ARG A 232       5.912   7.632   1.817  1.00 94.79           N  
ATOM   3846  HE  ARG A 232       6.634   7.698   2.521  1.00 94.79           H  
ATOM   3847  NH1 ARG A 232       5.271   8.130  -0.322  1.00 94.79           N  
ATOM   3848 HH11 ARG A 232       4.371   7.712  -0.132  1.00 94.79           H  
ATOM   3849 HH12 ARG A 232       5.478   8.453  -1.256  1.00 94.79           H  
ATOM   3850  NH2 ARG A 232       7.339   8.634   0.356  1.00 94.79           N  
ATOM   3851 HH21 ARG A 232       8.012   8.759   1.099  1.00 94.79           H  
ATOM   3852 HH22 ARG A 232       7.491   9.064  -0.545  1.00 94.79           H  
ATOM   3853  CZ  ARG A 232       6.168   8.126   0.621  1.00 94.79           C  
ATOM   3854  N   LYS A 233       3.948   2.798   5.540  1.00 95.42           N  
ATOM   3855  H   LYS A 233       2.946   2.684   5.592  1.00 95.42           H  
ATOM   3856  CA  LYS A 233       4.773   1.609   5.265  1.00 95.42           C  
ATOM   3857  HA  LYS A 233       5.729   1.712   5.777  1.00 95.42           H  
ATOM   3858  C   LYS A 233       5.015   1.528   3.760  1.00 95.42           C  
ATOM   3859  CB  LYS A 233       4.059   0.350   5.794  1.00 95.42           C  
ATOM   3860  HB2 LYS A 233       3.070   0.292   5.338  1.00 95.42           H  
ATOM   3861  HB3 LYS A 233       3.919   0.445   6.871  1.00 95.42           H  
ATOM   3862  O   LYS A 233       4.060   1.419   3.006  1.00 95.42           O  
ATOM   3863  CG  LYS A 233       4.788  -0.975   5.499  1.00 95.42           C  
ATOM   3864  HG2 LYS A 233       4.119  -1.789   5.778  1.00 95.42           H  
ATOM   3865  HG3 LYS A 233       4.979  -1.066   4.429  1.00 95.42           H  
ATOM   3866  CD  LYS A 233       6.105  -1.149   6.271  1.00 95.42           C  
ATOM   3867  HD2 LYS A 233       6.832  -0.405   5.947  1.00 95.42           H  
ATOM   3868  HD3 LYS A 233       5.908  -1.033   7.337  1.00 95.42           H  
ATOM   3869  CE  LYS A 233       6.649  -2.560   6.001  1.00 95.42           C  
ATOM   3870  HE2 LYS A 233       5.853  -3.277   6.204  1.00 95.42           H  
ATOM   3871  HE3 LYS A 233       6.899  -2.645   4.943  1.00 95.42           H  
ATOM   3872  NZ  LYS A 233       7.830  -2.891   6.841  1.00 95.42           N  
ATOM   3873  HZ1 LYS A 233       8.125  -3.837   6.649  1.00 95.42           H  
ATOM   3874  HZ2 LYS A 233       7.581  -2.864   7.819  1.00 95.42           H  
ATOM   3875  HZ3 LYS A 233       8.604  -2.265   6.666  1.00 95.42           H  
ATOM   3876  N   ARG A 234       6.268   1.593   3.309  1.00 94.92           N  
ATOM   3877  H   ARG A 234       7.016   1.647   3.985  1.00 94.92           H  
ATOM   3878  CA  ARG A 234       6.609   1.384   1.890  1.00 94.92           C  
ATOM   3879  HA  ARG A 234       5.746   1.630   1.272  1.00 94.92           H  
ATOM   3880  C   ARG A 234       6.910  -0.091   1.628  1.00 94.92           C  
ATOM   3881  CB  ARG A 234       7.768   2.291   1.453  1.00 94.92           C  
ATOM   3882  HB2 ARG A 234       8.038   2.013   0.434  1.00 94.92           H  
ATOM   3883  HB3 ARG A 234       8.629   2.139   2.103  1.00 94.92           H  
ATOM   3884  O   ARG A 234       7.589  -0.720   2.437  1.00 94.92           O  
ATOM   3885  CG  ARG A 234       7.367   3.772   1.433  1.00 94.92           C  
ATOM   3886  HG2 ARG A 234       6.486   3.875   0.800  1.00 94.92           H  
ATOM   3887  HG3 ARG A 234       7.111   4.113   2.436  1.00 94.92           H  
ATOM   3888  CD  ARG A 234       8.477   4.653   0.843  1.00 94.92           C  
ATOM   3889  HD2 ARG A 234       8.947   4.125   0.013  1.00 94.92           H  
ATOM   3890  HD3 ARG A 234       8.005   5.549   0.440  1.00 94.92           H  
ATOM   3891  NE  ARG A 234       9.487   5.051   1.849  1.00 94.92           N  
ATOM   3892  HE  ARG A 234       9.411   4.627   2.762  1.00 94.92           H  
ATOM   3893  NH1 ARG A 234      10.713   6.417   0.478  1.00 94.92           N  
ATOM   3894 HH11 ARG A 234      11.540   6.975   0.323  1.00 94.92           H  
ATOM   3895 HH12 ARG A 234      10.199   6.045  -0.308  1.00 94.92           H  
ATOM   3896  NH2 ARG A 234      11.265   6.248   2.635  1.00 94.92           N  
ATOM   3897 HH21 ARG A 234      11.147   5.840   3.552  1.00 94.92           H  
ATOM   3898 HH22 ARG A 234      12.044   6.873   2.484  1.00 94.92           H  
ATOM   3899  CZ  ARG A 234      10.484   5.897   1.653  1.00 94.92           C  
ATOM   3900  N   TYR A 235       6.446  -0.608   0.493  1.00 95.80           N  
ATOM   3901  H   TYR A 235       5.895  -0.024  -0.120  1.00 95.80           H  
ATOM   3902  CA  TYR A 235       6.701  -1.979   0.042  1.00 95.80           C  
ATOM   3903  HA  TYR A 235       7.117  -2.565   0.862  1.00 95.80           H  
ATOM   3904  C   TYR A 235       7.737  -1.953  -1.083  1.00 95.80           C  
ATOM   3905  CB  TYR A 235       5.389  -2.656  -0.375  1.00 95.80           C  
ATOM   3906  HB2 TYR A 235       5.590  -3.703  -0.604  1.00 95.80           H  
ATOM   3907  HB3 TYR A 235       5.023  -2.185  -1.288  1.00 95.80           H  
ATOM   3908  O   TYR A 235       7.409  -2.071  -2.258  1.00 95.80           O  
ATOM   3909  CG  TYR A 235       4.297  -2.588   0.669  1.00 95.80           C  
ATOM   3910  CD1 TYR A 235       4.325  -3.452   1.780  1.00 95.80           C  
ATOM   3911  HD1 TYR A 235       5.105  -4.194   1.867  1.00 95.80           H  
ATOM   3912  CD2 TYR A 235       3.261  -1.649   0.526  1.00 95.80           C  
ATOM   3913  HD2 TYR A 235       3.232  -1.005  -0.341  1.00 95.80           H  
ATOM   3914  CE1 TYR A 235       3.325  -3.362   2.767  1.00 95.80           C  
ATOM   3915  HE1 TYR A 235       3.346  -4.026   3.619  1.00 95.80           H  
ATOM   3916  CE2 TYR A 235       2.246  -1.583   1.493  1.00 95.80           C  
ATOM   3917  HE2 TYR A 235       1.411  -0.908   1.375  1.00 95.80           H  
ATOM   3918  OH  TYR A 235       1.263  -2.359   3.508  1.00 95.80           O  
ATOM   3919  HH  TYR A 235       1.348  -3.049   4.170  1.00 95.80           H  
ATOM   3920  CZ  TYR A 235       2.280  -2.425   2.617  1.00 95.80           C  
ATOM   3921  N   THR A 236       8.998  -1.712  -0.723  1.00 94.78           N  
ATOM   3922  H   THR A 236       9.215  -1.603   0.257  1.00 94.78           H  
ATOM   3923  CA  THR A 236      10.103  -1.507  -1.681  1.00 94.78           C  
ATOM   3924  HA  THR A 236       9.693  -1.087  -2.600  1.00 94.78           H  
ATOM   3925  C   THR A 236      10.816  -2.799  -2.090  1.00 94.78           C  
ATOM   3926  CB  THR A 236      11.125  -0.501  -1.137  1.00 94.78           C  
ATOM   3927  HB  THR A 236      11.935  -0.369  -1.853  1.00 94.78           H  
ATOM   3928  O   THR A 236      11.909  -2.749  -2.645  1.00 94.78           O  
ATOM   3929  CG2 THR A 236      10.502   0.865  -0.859  1.00 94.78           C  
ATOM   3930 HG21 THR A 236       9.961   1.208  -1.741  1.00 94.78           H  
ATOM   3931 HG22 THR A 236       9.822   0.787  -0.011  1.00 94.78           H  
ATOM   3932 HG23 THR A 236      11.294   1.576  -0.623  1.00 94.78           H  
ATOM   3933  OG1 THR A 236      11.643  -0.969   0.090  1.00 94.78           O  
ATOM   3934  HG1 THR A 236      12.286  -1.648  -0.128  1.00 94.78           H  
ATOM   3935  N   SER A 237      10.250  -3.958  -1.751  1.00 93.13           N  
ATOM   3936  H   SER A 237       9.312  -3.935  -1.379  1.00 93.13           H  
ATOM   3937  CA  SER A 237      10.737  -5.263  -2.193  1.00 93.13           C  
ATOM   3938  HA  SER A 237      11.673  -5.155  -2.741  1.00 93.13           H  
ATOM   3939  C   SER A 237       9.696  -5.871  -3.115  1.00 93.13           C  
ATOM   3940  CB  SER A 237      10.996  -6.189  -1.004  1.00 93.13           C  
ATOM   3941  HB2 SER A 237      10.072  -6.337  -0.447  1.00 93.13           H  
ATOM   3942  HB3 SER A 237      11.745  -5.742  -0.351  1.00 93.13           H  
ATOM   3943  O   SER A 237       8.533  -5.969  -2.737  1.00 93.13           O  
ATOM   3944  OG  SER A 237      11.467  -7.434  -1.481  1.00 93.13           O  
ATOM   3945  HG  SER A 237      11.559  -8.035  -0.738  1.00 93.13           H  
ATOM   3946  N   ILE A 238      10.122  -6.273  -4.311  1.00 94.37           N  
ATOM   3947  H   ILE A 238      11.094  -6.142  -4.549  1.00 94.37           H  
ATOM   3948  CA  ILE A 238       9.269  -6.957  -5.290  1.00 94.37           C  
ATOM   3949  HA  ILE A 238       8.229  -6.722  -5.061  1.00 94.37           H  
ATOM   3950  C   ILE A 238       9.358  -8.479  -5.179  1.00 94.37           C  
ATOM   3951  CB  ILE A 238       9.529  -6.436  -6.719  1.00 94.37           C  
ATOM   3952  HB  ILE A 238       8.869  -6.970  -7.402  1.00 94.37           H  
ATOM   3953  O   ILE A 238       8.658  -9.181  -5.896  1.00 94.37           O  
ATOM   3954  CG1 ILE A 238      10.982  -6.587  -7.228  1.00 94.37           C  
ATOM   3955 HG12 ILE A 238      11.086  -5.991  -8.136  1.00 94.37           H  
ATOM   3956 HG13 ILE A 238      11.690  -6.195  -6.497  1.00 94.37           H  
ATOM   3957  CG2 ILE A 238       9.124  -4.952  -6.779  1.00 94.37           C  
ATOM   3958 HG21 ILE A 238       9.802  -4.345  -6.179  1.00 94.37           H  
ATOM   3959 HG22 ILE A 238       8.106  -4.829  -6.410  1.00 94.37           H  
ATOM   3960 HG23 ILE A 238       9.150  -4.604  -7.811  1.00 94.37           H  
ATOM   3961  CD1 ILE A 238      11.374  -8.017  -7.603  1.00 94.37           C  
ATOM   3962 HD11 ILE A 238      10.579  -8.459  -8.203  1.00 94.37           H  
ATOM   3963 HD12 ILE A 238      12.295  -8.000  -8.186  1.00 94.37           H  
ATOM   3964 HD13 ILE A 238      11.544  -8.618  -6.709  1.00 94.37           H  
ATOM   3965  N   ASN A 239      10.196  -9.000  -4.277  1.00 94.55           N  
ATOM   3966  H   ASN A 239      10.757  -8.374  -3.716  1.00 94.55           H  
ATOM   3967  CA  ASN A 239      10.454 -10.437  -4.179  1.00 94.55           C  
ATOM   3968  HA  ASN A 239      10.870 -10.790  -5.123  1.00 94.55           H  
ATOM   3969  C   ASN A 239       9.170 -11.234  -3.931  1.00 94.55           C  
ATOM   3970  CB  ASN A 239      11.468 -10.705  -3.054  1.00 94.55           C  
ATOM   3971  HB2 ASN A 239      11.093 -10.288  -2.119  1.00 94.55           H  
ATOM   3972  HB3 ASN A 239      11.561 -11.783  -2.929  1.00 94.55           H  
ATOM   3973  O   ASN A 239       9.009 -12.305  -4.499  1.00 94.55           O  
ATOM   3974  CG  ASN A 239      12.855 -10.160  -3.326  1.00 94.55           C  
ATOM   3975  ND2 ASN A 239      13.727 -10.218  -2.348  1.00 94.55           N  
ATOM   3976 HD21 ASN A 239      14.662  -9.917  -2.586  1.00 94.55           H  
ATOM   3977 HD22 ASN A 239      13.508 -10.737  -1.510  1.00 94.55           H  
ATOM   3978  OD1 ASN A 239      13.187  -9.661  -4.386  1.00 94.55           O  
ATOM   3979  N   GLU A 240       8.244 -10.687  -3.136  1.00 93.83           N  
ATOM   3980  H   GLU A 240       8.410  -9.771  -2.744  1.00 93.83           H  
ATOM   3981  CA  GLU A 240       6.989 -11.369  -2.805  1.00 93.83           C  
ATOM   3982  HA  GLU A 240       7.235 -12.370  -2.449  1.00 93.83           H  
ATOM   3983  C   GLU A 240       6.075 -11.589  -4.023  1.00 93.83           C  
ATOM   3984  CB  GLU A 240       6.267 -10.643  -1.645  1.00 93.83           C  
ATOM   3985  HB2 GLU A 240       6.963 -10.538  -0.813  1.00 93.83           H  
ATOM   3986  HB3 GLU A 240       5.459 -11.290  -1.304  1.00 93.83           H  
ATOM   3987  O   GLU A 240       5.242 -12.484  -3.991  1.00 93.83           O  
ATOM   3988  CG  GLU A 240       5.695  -9.247  -1.978  1.00 93.83           C  
ATOM   3989  HG2 GLU A 240       6.529  -8.570  -2.159  1.00 93.83           H  
ATOM   3990  HG3 GLU A 240       5.116  -9.310  -2.899  1.00 93.83           H  
ATOM   3991  CD  GLU A 240       4.776  -8.647  -0.885  1.00 93.83           C  
ATOM   3992  OE1 GLU A 240       4.583  -7.407  -0.869  1.00 93.83           O  
ATOM   3993  OE2 GLU A 240       4.183  -9.385  -0.062  1.00 93.83           O  
ATOM   3994  N   VAL A 241       6.232 -10.815  -5.106  1.00 95.77           N  
ATOM   3995  H   VAL A 241       6.993 -10.151  -5.128  1.00 95.77           H  
ATOM   3996  CA  VAL A 241       5.395 -10.962  -6.310  1.00 95.77           C  
ATOM   3997  HA  VAL A 241       4.512 -11.541  -6.038  1.00 95.77           H  
ATOM   3998  C   VAL A 241       6.054 -11.755  -7.434  1.00 95.77           C  
ATOM   3999  CB  VAL A 241       4.860  -9.625  -6.843  1.00 95.77           C  
ATOM   4000  HB  VAL A 241       4.238  -9.840  -7.712  1.00 95.77           H  
ATOM   4001  O   VAL A 241       5.390 -12.050  -8.422  1.00 95.77           O  
ATOM   4002  CG1 VAL A 241       3.965  -8.939  -5.809  1.00 95.77           C  
ATOM   4003 HG11 VAL A 241       3.517  -8.047  -6.248  1.00 95.77           H  
ATOM   4004 HG12 VAL A 241       3.173  -9.626  -5.512  1.00 95.77           H  
ATOM   4005 HG13 VAL A 241       4.549  -8.670  -4.929  1.00 95.77           H  
ATOM   4006  CG2 VAL A 241       5.945  -8.645  -7.299  1.00 95.77           C  
ATOM   4007 HG21 VAL A 241       6.672  -9.153  -7.933  1.00 95.77           H  
ATOM   4008 HG22 VAL A 241       6.447  -8.211  -6.434  1.00 95.77           H  
ATOM   4009 HG23 VAL A 241       5.480  -7.851  -7.883  1.00 95.77           H  
ATOM   4010  N   LEU A 242       7.341 -12.099  -7.323  1.00 95.13           N  
ATOM   4011  H   LEU A 242       7.829 -11.908  -6.460  1.00 95.13           H  
ATOM   4012  CA  LEU A 242       8.044 -12.791  -8.408  1.00 95.13           C  
ATOM   4013  HA  LEU A 242       7.890 -12.236  -9.333  1.00 95.13           H  
ATOM   4014  C   LEU A 242       7.468 -14.187  -8.662  1.00 95.13           C  
ATOM   4015  CB  LEU A 242       9.547 -12.867  -8.101  1.00 95.13           C  
ATOM   4016  HB2 LEU A 242      10.007 -13.556  -8.810  1.00 95.13           H  
ATOM   4017  HB3 LEU A 242       9.681 -13.290  -7.106  1.00 95.13           H  
ATOM   4018  O   LEU A 242       7.353 -14.588  -9.817  1.00 95.13           O  
ATOM   4019  CG  LEU A 242      10.286 -11.522  -8.187  1.00 95.13           C  
ATOM   4020  HG  LEU A 242       9.856 -10.818  -7.474  1.00 95.13           H  
ATOM   4021  CD1 LEU A 242      11.748 -11.749  -7.812  1.00 95.13           C  
ATOM   4022 HD11 LEU A 242      12.313 -10.820  -7.887  1.00 95.13           H  
ATOM   4023 HD12 LEU A 242      11.809 -12.121  -6.789  1.00 95.13           H  
ATOM   4024 HD13 LEU A 242      12.188 -12.494  -8.475  1.00 95.13           H  
ATOM   4025  CD2 LEU A 242      10.217 -10.909  -9.592  1.00 95.13           C  
ATOM   4026 HD21 LEU A 242      10.448 -11.668 -10.340  1.00 95.13           H  
ATOM   4027 HD22 LEU A 242      10.938 -10.099  -9.690  1.00 95.13           H  
ATOM   4028 HD23 LEU A 242       9.218 -10.514  -9.775  1.00 95.13           H  
ATOM   4029  N   ASP A 243       7.084 -14.901  -7.607  1.00 92.68           N  
ATOM   4030  H   ASP A 243       7.242 -14.518  -6.686  1.00 92.68           H  
ATOM   4031  CA  ASP A 243       6.487 -16.243  -7.680  1.00 92.68           C  
ATOM   4032  HA  ASP A 243       6.606 -16.634  -8.690  1.00 92.68           H  
ATOM   4033  C   ASP A 243       4.968 -16.233  -7.428  1.00 92.68           C  
ATOM   4034  CB  ASP A 243       7.254 -17.190  -6.742  1.00 92.68           C  
ATOM   4035  HB2 ASP A 243       6.835 -18.193  -6.820  1.00 92.68           H  
ATOM   4036  HB3 ASP A 243       7.135 -16.847  -5.714  1.00 92.68           H  
ATOM   4037  O   ASP A 243       4.352 -17.280  -7.252  1.00 92.68           O  
ATOM   4038  CG  ASP A 243       8.744 -17.261  -7.098  1.00 92.68           C  
ATOM   4039  OD1 ASP A 243       9.059 -17.372  -8.311  1.00 92.68           O  
ATOM   4040  OD2 ASP A 243       9.579 -17.135  -6.179  1.00 92.68           O  
ATOM   4041  N   ALA A 244       4.357 -15.045  -7.411  1.00 95.30           N  
ATOM   4042  H   ALA A 244       4.897 -14.231  -7.666  1.00 95.30           H  
ATOM   4043  CA  ALA A 244       2.927 -14.870  -7.193  1.00 95.30           C  
ATOM   4044  HA  ALA A 244       2.600 -15.580  -6.434  1.00 95.30           H  
ATOM   4045  C   ALA A 244       2.106 -15.140  -8.464  1.00 95.30           C  
ATOM   4046  CB  ALA A 244       2.700 -13.457  -6.650  1.00 95.30           C  
ATOM   4047  HB1 ALA A 244       3.037 -12.725  -7.384  1.00 95.30           H  
ATOM   4048  HB2 ALA A 244       3.253 -13.340  -5.718  1.00 95.30           H  
ATOM   4049  HB3 ALA A 244       1.641 -13.292  -6.451  1.00 95.30           H  
ATOM   4050  O   ALA A 244       2.621 -15.145  -9.584  1.00 95.30           O  
ATOM   4051  N   THR A 245       0.793 -15.294  -8.293  1.00 95.51           N  
ATOM   4052  H   THR A 245       0.408 -15.182  -7.366  1.00 95.51           H  
ATOM   4053  CA  THR A 245      -0.136 -15.434  -9.421  1.00 95.51           C  
ATOM   4054  HA  THR A 245       0.341 -16.030 -10.198  1.00 95.51           H  
ATOM   4055  C   THR A 245      -0.462 -14.057  -9.990  1.00 95.51           C  
ATOM   4056  CB  THR A 245      -1.412 -16.174  -9.001  1.00 95.51           C  
ATOM   4057  HB  THR A 245      -1.933 -15.614  -8.225  1.00 95.51           H  
ATOM   4058  O   THR A 245      -0.991 -13.199  -9.281  1.00 95.51           O  
ATOM   4059  CG2 THR A 245      -2.358 -16.410 -10.179  1.00 95.51           C  
ATOM   4060 HG21 THR A 245      -1.827 -16.904 -10.992  1.00 95.51           H  
ATOM   4061 HG22 THR A 245      -2.768 -15.463 -10.530  1.00 95.51           H  
ATOM   4062 HG23 THR A 245      -3.182 -17.045  -9.855  1.00 95.51           H  
ATOM   4063  OG1 THR A 245      -1.063 -17.444  -8.504  1.00 95.51           O  
ATOM   4064  HG1 THR A 245      -0.692 -17.323  -7.627  1.00 95.51           H  
ATOM   4065  N   LEU A 246      -0.159 -13.827 -11.269  1.00 94.35           N  
ATOM   4066  H   LEU A 246       0.280 -14.564 -11.802  1.00 94.35           H  
ATOM   4067  CA  LEU A 246      -0.572 -12.613 -11.974  1.00 94.35           C  
ATOM   4068  HA  LEU A 246      -0.399 -11.758 -11.320  1.00 94.35           H  
ATOM   4069  C   LEU A 246      -2.070 -12.690 -12.290  1.00 94.35           C  
ATOM   4070  CB  LEU A 246       0.283 -12.436 -13.242  1.00 94.35           C  
ATOM   4071  HB2 LEU A 246       0.155 -13.319 -13.868  1.00 94.35           H  
ATOM   4072  HB3 LEU A 246       1.332 -12.382 -12.949  1.00 94.35           H  
ATOM   4073  O   LEU A 246      -2.517 -13.571 -13.022  1.00 94.35           O  
ATOM   4074  CG  LEU A 246      -0.067 -11.194 -14.087  1.00 94.35           C  
ATOM   4075  HG  LEU A 246      -1.107 -11.242 -14.406  1.00 94.35           H  
ATOM   4076  CD1 LEU A 246       0.159  -9.882 -13.330  1.00 94.35           C  
ATOM   4077 HD11 LEU A 246      -0.015  -9.041 -14.001  1.00 94.35           H  
ATOM   4078 HD12 LEU A 246      -0.548  -9.808 -12.505  1.00 94.35           H  
ATOM   4079 HD13 LEU A 246       1.176  -9.842 -12.942  1.00 94.35           H  
ATOM   4080  CD2 LEU A 246       0.823 -11.165 -15.328  1.00 94.35           C  
ATOM   4081 HD21 LEU A 246       0.656 -12.071 -15.910  1.00 94.35           H  
ATOM   4082 HD22 LEU A 246       0.572 -10.303 -15.946  1.00 94.35           H  
ATOM   4083 HD23 LEU A 246       1.872 -11.124 -15.036  1.00 94.35           H  
ATOM   4084  N   ILE A 247      -2.845 -11.749 -11.756  1.00 91.61           N  
ATOM   4085  H   ILE A 247      -2.416 -11.033 -11.188  1.00 91.61           H  
ATOM   4086  CA  ILE A 247      -4.272 -11.632 -12.043  1.00 91.61           C  
ATOM   4087  HA  ILE A 247      -4.657 -12.618 -12.304  1.00 91.61           H  
ATOM   4088  C   ILE A 247      -4.453 -10.723 -13.257  1.00 91.61           C  
ATOM   4089  CB  ILE A 247      -5.068 -11.158 -10.808  1.00 91.61           C  
ATOM   4090  HB  ILE A 247      -4.653 -10.213 -10.457  1.00 91.61           H  
ATOM   4091  O   ILE A 247      -4.260  -9.507 -13.189  1.00 91.61           O  
ATOM   4092  CG1 ILE A 247      -4.965 -12.203  -9.675  1.00 91.61           C  
ATOM   4093 HG12 ILE A 247      -3.918 -12.377  -9.427  1.00 91.61           H  
ATOM   4094 HG13 ILE A 247      -5.382 -13.146 -10.028  1.00 91.61           H  
ATOM   4095  CG2 ILE A 247      -6.542 -10.943 -11.204  1.00 91.61           C  
ATOM   4096 HG21 ILE A 247      -6.614 -10.204 -12.003  1.00 91.61           H  
ATOM   4097 HG22 ILE A 247      -6.987 -11.882 -11.534  1.00 91.61           H  
ATOM   4098 HG23 ILE A 247      -7.123 -10.539 -10.376  1.00 91.61           H  
ATOM   4099  CD1 ILE A 247      -5.688 -11.812  -8.381  1.00 91.61           C  
ATOM   4100 HD11 ILE A 247      -5.159 -10.995  -7.890  1.00 91.61           H  
ATOM   4101 HD12 ILE A 247      -6.725 -11.525  -8.560  1.00 91.61           H  
ATOM   4102 HD13 ILE A 247      -5.726 -12.686  -7.731  1.00 91.61           H  
ATOM   4103  N   HIS A 248      -4.899 -11.319 -14.359  1.00 81.43           N  
ATOM   4104  H   HIS A 248      -4.978 -12.326 -14.357  1.00 81.43           H  
ATOM   4105  CA  HIS A 248      -5.368 -10.599 -15.538  1.00 81.43           C  
ATOM   4106  HA  HIS A 248      -4.775  -9.694 -15.665  1.00 81.43           H  
ATOM   4107  C   HIS A 248      -6.825 -10.172 -15.331  1.00 81.43           C  
ATOM   4108  CB  HIS A 248      -5.163 -11.466 -16.785  1.00 81.43           C  
ATOM   4109  HB2 HIS A 248      -5.693 -12.411 -16.666  1.00 81.43           H  
ATOM   4110  HB3 HIS A 248      -5.588 -10.952 -17.647  1.00 81.43           H  
ATOM   4111  O   HIS A 248      -7.755 -10.787 -15.844  1.00 81.43           O  
ATOM   4112  CG  HIS A 248      -3.711 -11.746 -17.067  1.00 81.43           C  
ATOM   4113  CD2 HIS A 248      -2.995 -12.846 -16.677  1.00 81.43           C  
ATOM   4114  HD2 HIS A 248      -3.368 -13.681 -16.102  1.00 81.43           H  
ATOM   4115  ND1 HIS A 248      -2.853 -10.929 -17.768  1.00 81.43           N  
ATOM   4116  HD1 HIS A 248      -3.103 -10.068 -18.233  1.00 81.43           H  
ATOM   4117  CE1 HIS A 248      -1.654 -11.529 -17.811  1.00 81.43           C  
ATOM   4118  HE1 HIS A 248      -0.781 -11.143 -18.317  1.00 81.43           H  
ATOM   4119  NE2 HIS A 248      -1.690 -12.698 -17.157  1.00 81.43           N  
ATOM   4120  N   GLN A 249      -7.033  -9.134 -14.526  1.00 65.08           N  
ATOM   4121  H   GLN A 249      -6.233  -8.694 -14.096  1.00 65.08           H  
ATOM   4122  CA  GLN A 249      -8.318  -8.447 -14.421  1.00 65.08           C  
ATOM   4123  HA  GLN A 249      -9.037  -8.880 -15.116  1.00 65.08           H  
ATOM   4124  C   GLN A 249      -8.108  -7.000 -14.831  1.00 65.08           C  
ATOM   4125  CB  GLN A 249      -8.895  -8.555 -13.001  1.00 65.08           C  
ATOM   4126  HB2 GLN A 249      -9.682  -7.811 -12.880  1.00 65.08           H  
ATOM   4127  HB3 GLN A 249      -8.113  -8.347 -12.271  1.00 65.08           H  
ATOM   4128  O   GLN A 249      -7.122  -6.376 -14.430  1.00 65.08           O  
ATOM   4129  CG  GLN A 249      -9.508  -9.942 -12.753  1.00 65.08           C  
ATOM   4130  HG2 GLN A 249      -8.769 -10.718 -12.954  1.00 65.08           H  
ATOM   4131  HG3 GLN A 249     -10.333 -10.086 -13.452  1.00 65.08           H  
ATOM   4132  CD  GLN A 249     -10.038 -10.129 -11.335  1.00 65.08           C  
ATOM   4133  NE2 GLN A 249     -10.820 -11.160 -11.102  1.00 65.08           N  
ATOM   4134 HE21 GLN A 249     -11.168 -11.253 -10.158  1.00 65.08           H  
ATOM   4135 HE22 GLN A 249     -11.067 -11.796 -11.847  1.00 65.08           H  
ATOM   4136  OE1 GLN A 249      -9.761  -9.386 -10.407  1.00 65.08           O  
ATOM   4137  N   SER A 250      -9.025  -6.447 -15.620  1.00 57.80           N  
ATOM   4138  H   SER A 250      -9.846  -6.966 -15.898  1.00 57.80           H  
ATOM   4139  CA  SER A 250      -9.028  -5.000 -15.763  1.00 57.80           C  
ATOM   4140  HA  SER A 250      -8.019  -4.681 -16.026  1.00 57.80           H  
ATOM   4141  C   SER A 250      -9.405  -4.366 -14.430  1.00 57.80           C  
ATOM   4142  CB  SER A 250      -9.942  -4.533 -16.877  1.00 57.80           C  
ATOM   4143  HB2 SER A 250      -9.654  -3.530 -17.191  1.00 57.80           H  
ATOM   4144  HB3 SER A 250      -9.845  -5.205 -17.730  1.00 57.80           H  
ATOM   4145  O   SER A 250     -10.141  -4.937 -13.621  1.00 57.80           O  
ATOM   4146  OG  SER A 250     -11.262  -4.496 -16.410  1.00 57.80           O  
ATOM   4147  HG  SER A 250     -11.773  -4.561 -17.219  1.00 57.80           H  
ATOM   4148  N   ILE A 251      -8.926  -3.144 -14.220  1.00 53.15           N  
ATOM   4149  H   ILE A 251      -8.327  -2.741 -14.926  1.00 53.15           H  
ATOM   4150  CA  ILE A 251      -9.247  -2.350 -13.030  1.00 53.15           C  
ATOM   4151  HA  ILE A 251      -8.962  -2.919 -12.146  1.00 53.15           H  
ATOM   4152  C   ILE A 251     -10.770  -2.106 -12.935  1.00 53.15           C  
ATOM   4153  CB  ILE A 251      -8.419  -1.041 -13.067  1.00 53.15           C  
ATOM   4154  HB  ILE A 251      -8.691  -0.492 -13.969  1.00 53.15           H  
ATOM   4155  O   ILE A 251     -11.291  -1.883 -11.846  1.00 53.15           O  
ATOM   4156  CG1 ILE A 251      -6.899  -1.351 -13.124  1.00 53.15           C  
ATOM   4157 HG12 ILE A 251      -6.690  -2.035 -13.946  1.00 53.15           H  
ATOM   4158 HG13 ILE A 251      -6.595  -1.845 -12.200  1.00 53.15           H  
ATOM   4159  CG2 ILE A 251      -8.729  -0.145 -11.853  1.00 53.15           C  
ATOM   4160 HG21 ILE A 251      -9.777   0.155 -11.860  1.00 53.15           H  
ATOM   4161 HG22 ILE A 251      -8.136   0.769 -11.880  1.00 53.15           H  
ATOM   4162 HG23 ILE A 251      -8.525  -0.687 -10.929  1.00 53.15           H  
ATOM   4163  CD1 ILE A 251      -6.004  -0.126 -13.352  1.00 53.15           C  
ATOM   4164 HD11 ILE A 251      -4.983  -0.459 -13.534  1.00 53.15           H  
ATOM   4165 HD12 ILE A 251      -6.353   0.433 -14.221  1.00 53.15           H  
ATOM   4166 HD13 ILE A 251      -6.002   0.519 -12.474  1.00 53.15           H  
ATOM   4167  N   THR A 252     -11.494  -2.183 -14.058  1.00 62.13           N  
ATOM   4168  H   THR A 252     -11.032  -2.445 -14.917  1.00 62.13           H  
ATOM   4169  CA  THR A 252     -12.953  -2.019 -14.136  1.00 62.13           C  
ATOM   4170  HA  THR A 252     -13.287  -1.412 -13.295  1.00 62.13           H  
ATOM   4171  C   THR A 252     -13.734  -3.337 -14.047  1.00 62.13           C  
ATOM   4172  CB  THR A 252     -13.342  -1.282 -15.429  1.00 62.13           C  
ATOM   4173  HB  THR A 252     -14.422  -1.137 -15.452  1.00 62.13           H  
ATOM   4174  O   THR A 252     -14.960  -3.301 -14.009  1.00 62.13           O  
ATOM   4175  CG2 THR A 252     -12.660   0.083 -15.549  1.00 62.13           C  
ATOM   4176 HG21 THR A 252     -11.590  -0.040 -15.718  1.00 62.13           H  
ATOM   4177 HG22 THR A 252     -13.092   0.632 -16.386  1.00 62.13           H  
ATOM   4178 HG23 THR A 252     -12.817   0.652 -14.633  1.00 62.13           H  
ATOM   4179  OG1 THR A 252     -12.946  -2.035 -16.550  1.00 62.13           O  
ATOM   4180  HG1 THR A 252     -13.071  -1.501 -17.338  1.00 62.13           H  
ATOM   4181  N   GLY A 253     -13.067  -4.497 -14.038  1.00 53.40           N  
ATOM   4182  H   GLY A 253     -12.058  -4.471 -14.059  1.00 53.40           H  
ATOM   4183  CA  GLY A 253     -13.707  -5.814 -14.155  1.00 53.40           C  
ATOM   4184  HA2 GLY A 253     -14.570  -5.852 -13.491  1.00 53.40           H  
ATOM   4185  HA3 GLY A 253     -12.995  -6.575 -13.837  1.00 53.40           H  
ATOM   4186  C   GLY A 253     -14.185  -6.177 -15.572  1.00 53.40           C  
ATOM   4187  O   GLY A 253     -14.695  -7.274 -15.778  1.00 53.40           O  
ATOM   4188  N   LEU A 254     -14.004  -5.296 -16.560  1.00 46.47           N  
ATOM   4189  H   LEU A 254     -13.570  -4.417 -16.318  1.00 46.47           H  
ATOM   4190  CA  LEU A 254     -14.303  -5.542 -17.974  1.00 46.47           C  
ATOM   4191  HA  LEU A 254     -15.038  -6.341 -18.067  1.00 46.47           H  
ATOM   4192  C   LEU A 254     -13.036  -5.970 -18.720  1.00 46.47           C  
ATOM   4193  CB  LEU A 254     -14.880  -4.253 -18.590  1.00 46.47           C  
ATOM   4194  HB2 LEU A 254     -14.133  -3.464 -18.504  1.00 46.47           H  
ATOM   4195  HB3 LEU A 254     -15.054  -4.420 -19.653  1.00 46.47           H  
ATOM   4196  O   LEU A 254     -12.083  -5.200 -18.738  1.00 46.47           O  
ATOM   4197  CG  LEU A 254     -16.187  -3.767 -17.940  1.00 46.47           C  
ATOM   4198  HG  LEU A 254     -16.058  -3.671 -16.862  1.00 46.47           H  
ATOM   4199  CD1 LEU A 254     -16.557  -2.388 -18.487  1.00 46.47           C  
ATOM   4200 HD11 LEU A 254     -17.474  -2.040 -18.011  1.00 46.47           H  
ATOM   4201 HD12 LEU A 254     -15.756  -1.681 -18.270  1.00 46.47           H  
ATOM   4202 HD13 LEU A 254     -16.707  -2.444 -19.566  1.00 46.47           H  
ATOM   4203  CD2 LEU A 254     -17.341  -4.730 -18.220  1.00 46.47           C  
ATOM   4204 HD21 LEU A 254     -18.266  -4.326 -17.809  1.00 46.47           H  
ATOM   4205 HD22 LEU A 254     -17.459  -4.876 -19.294  1.00 46.47           H  
ATOM   4206 HD23 LEU A 254     -17.149  -5.690 -17.740  1.00 46.47           H  
ATOM   4207  N   TYR A 255     -13.001  -7.156 -19.334  1.00 45.06           N  
ATOM   4208  H   TYR A 255     -13.821  -7.745 -19.305  1.00 45.06           H  
ATOM   4209  CA  TYR A 255     -11.895  -7.548 -20.223  1.00 45.06           C  
ATOM   4210  HA  TYR A 255     -10.996  -7.723 -19.632  1.00 45.06           H  
ATOM   4211  C   TYR A 255     -11.601  -6.415 -21.222  1.00 45.06           C  
ATOM   4212  CB  TYR A 255     -12.255  -8.843 -20.978  1.00 45.06           C  
ATOM   4213  HB2 TYR A 255     -11.867  -8.770 -21.994  1.00 45.06           H  
ATOM   4214  HB3 TYR A 255     -13.337  -8.931 -21.075  1.00 45.06           H  
ATOM   4215  O   TYR A 255     -12.484  -6.030 -21.985  1.00 45.06           O  
ATOM   4216  CG  TYR A 255     -11.695 -10.119 -20.375  1.00 45.06           C  
ATOM   4217  CD1 TYR A 255     -10.481 -10.639 -20.864  1.00 45.06           C  
ATOM   4218  HD1 TYR A 255      -9.950 -10.124 -21.651  1.00 45.06           H  
ATOM   4219  CD2 TYR A 255     -12.390 -10.802 -19.356  1.00 45.06           C  
ATOM   4220  HD2 TYR A 255     -13.325 -10.409 -18.986  1.00 45.06           H  
ATOM   4221  CE1 TYR A 255      -9.962 -11.839 -20.342  1.00 45.06           C  
ATOM   4222  HE1 TYR A 255      -9.035 -12.247 -20.719  1.00 45.06           H  
ATOM   4223  CE2 TYR A 255     -11.873 -12.003 -18.830  1.00 45.06           C  
ATOM   4224  HE2 TYR A 255     -12.410 -12.529 -18.054  1.00 45.06           H  
ATOM   4225  OH  TYR A 255     -10.152 -13.685 -18.829  1.00 45.06           O  
ATOM   4226  HH  TYR A 255     -10.713 -14.057 -18.145  1.00 45.06           H  
ATOM   4227  CZ  TYR A 255     -10.656 -12.524 -19.325  1.00 45.06           C  
ATOM   4228  N   GLU A 256     -10.382  -5.871 -21.209  1.00 44.05           N  
ATOM   4229  H   GLU A 256      -9.686  -6.219 -20.565  1.00 44.05           H  
ATOM   4230  CA  GLU A 256      -9.914  -5.046 -22.323  1.00 44.05           C  
ATOM   4231  HA  GLU A 256     -10.730  -4.426 -22.694  1.00 44.05           H  
ATOM   4232  C   GLU A 256      -9.522  -6.016 -23.443  1.00 44.05           C  
ATOM   4233  CB  GLU A 256      -8.769  -4.096 -21.908  1.00 44.05           C  
ATOM   4234  HB2 GLU A 256      -8.364  -3.649 -22.816  1.00 44.05           H  
ATOM   4235  HB3 GLU A 256      -7.978  -4.662 -21.415  1.00 44.05           H  
ATOM   4236  O   GLU A 256      -8.544  -6.754 -23.312  1.00 44.05           O  
ATOM   4237  CG  GLU A 256      -9.251  -2.962 -20.978  1.00 44.05           C  
ATOM   4238  HG2 GLU A 256      -9.541  -3.399 -20.023  1.00 44.05           H  
ATOM   4239  HG3 GLU A 256     -10.139  -2.511 -21.419  1.00 44.05           H  
ATOM   4240  CD  GLU A 256      -8.215  -1.844 -20.724  1.00 44.05           C  
ATOM   4241  OE1 GLU A 256      -8.551  -0.919 -19.945  1.00 44.05           O  
ATOM   4242  OE2 GLU A 256      -7.084  -1.903 -21.261  1.00 44.05           O  
ATOM   4243  N   THR A 257     -10.363  -6.088 -24.477  1.00 40.75           N  
ATOM   4244  H   THR A 257     -11.183  -5.497 -24.467  1.00 40.75           H  
ATOM   4245  CA  THR A 257     -10.091  -6.776 -25.750  1.00 40.75           C  
ATOM   4246  HA  THR A 257      -9.604  -7.733 -25.563  1.00 40.75           H  
ATOM   4247  C   THR A 257      -9.146  -5.965 -26.617  1.00 40.75           C  
ATOM   4248  CB  THR A 257     -11.373  -7.001 -26.550  1.00 40.75           C  
ATOM   4249  HB  THR A 257     -11.114  -7.379 -27.539  1.00 40.75           H  
ATOM   4250  O   THR A 257      -9.390  -4.738 -26.711  1.00 40.75           O  
ATOM   4251  CG2 THR A 257     -12.320  -7.995 -25.880  1.00 40.75           C  
ATOM   4252 HG21 THR A 257     -13.199  -8.135 -26.510  1.00 40.75           H  
ATOM   4253 HG22 THR A 257     -11.812  -8.951 -25.752  1.00 40.75           H  
ATOM   4254 HG23 THR A 257     -12.631  -7.616 -24.906  1.00 40.75           H  
ATOM   4255  OG1 THR A 257     -12.017  -5.756 -26.682  1.00 40.75           O  
ATOM   4256  HG1 THR A 257     -11.286  -5.146 -26.805  1.00 40.75           H  
ATOM   4257  OXT THR A 257      -8.271  -6.602 -27.233  1.00 40.75           O  
TER    4258      THR A 257                                                       
END   
