# Supplementary material for: Computational design of novel Cas9 PAM-interacting domains using evolution-based modelling and structural quality assessment
Source: PLoS Comput Biol. 2023 Nov 17;19(11):e1011621. doi: 10.1371/journal.pcbi.1011621 (PMC10729993; doi:10.1371/journal.pcbi.1011621)
Supplement: S1 File — This file contains the experimentally tested sequences in a zip format. It includes Fasta files, AlphaFold Prediction with PDB file, pLDDT, and more. (ZIP) [file pcbi.1011621.s001.zip › pdb/dg_1_relaxed_rank_1_model_3.pdb]

ATOM      1  N   THR A   1      -6.700   4.512 -27.529  1.00 34.72           N  
ATOM      2  H   THR A   1      -6.657   3.669 -26.974  1.00 34.72           H  
ATOM      3  H2  THR A   1      -7.283   5.194 -27.065  1.00 34.72           H  
ATOM      4  H3  THR A   1      -7.116   4.320 -28.429  1.00 34.72           H  
ATOM      5  CA  THR A   1      -5.361   5.117 -27.705  1.00 34.72           C  
ATOM      6  HA  THR A   1      -4.713   4.454 -28.278  1.00 34.72           H  
ATOM      7  C   THR A   1      -4.737   5.327 -26.332  1.00 34.72           C  
ATOM      8  CB  THR A   1      -5.494   6.444 -28.465  1.00 34.72           C  
ATOM      9  HB  THR A   1      -4.636   7.086 -28.265  1.00 34.72           H  
ATOM     10  O   THR A   1      -5.134   6.231 -25.616  1.00 34.72           O  
ATOM     11  CG2 THR A   1      -5.616   6.200 -29.967  1.00 34.72           C  
ATOM     12 HG21 THR A   1      -6.509   5.619 -30.200  1.00 34.72           H  
ATOM     13 HG22 THR A   1      -4.734   5.674 -30.331  1.00 34.72           H  
ATOM     14 HG23 THR A   1      -5.677   7.156 -30.485  1.00 34.72           H  
ATOM     15  OG1 THR A   1      -6.690   7.075 -28.074  1.00 34.72           O  
ATOM     16  HG1 THR A   1      -6.643   7.997 -28.338  1.00 34.72           H  
ATOM     17  N   GLY A   2      -3.855   4.426 -25.883  1.00 44.64           N  
ATOM     18  H   GLY A   2      -3.488   3.722 -26.507  1.00 44.64           H  
ATOM     19  CA  GLY A   2      -3.169   4.572 -24.589  1.00 44.64           C  
ATOM     20  HA2 GLY A   2      -3.857   4.961 -23.838  1.00 44.64           H  
ATOM     21  HA3 GLY A   2      -2.801   3.604 -24.251  1.00 44.64           H  
ATOM     22  C   GLY A   2      -1.976   5.517 -24.726  1.00 44.64           C  
ATOM     23  O   GLY A   2      -1.213   5.378 -25.676  1.00 44.64           O  
ATOM     24  N   GLN A   3      -1.821   6.485 -23.822  1.00 53.09           N  
ATOM     25  H   GLN A   3      -2.498   6.585 -23.079  1.00 53.09           H  
ATOM     26  CA  GLN A   3      -0.695   7.425 -23.859  1.00 53.09           C  
ATOM     27  HA  GLN A   3      -0.729   7.979 -24.798  1.00 53.09           H  
ATOM     28  C   GLN A   3       0.648   6.673 -23.799  1.00 53.09           C  
ATOM     29  CB  GLN A   3      -0.816   8.428 -22.699  1.00 53.09           C  
ATOM     30  HB2 GLN A   3      -1.015   7.884 -21.776  1.00 53.09           H  
ATOM     31  HB3 GLN A   3       0.132   8.954 -22.587  1.00 53.09           H  
ATOM     32  O   GLN A   3       0.866   5.854 -22.903  1.00 53.09           O  
ATOM     33  CG  GLN A   3      -1.913   9.479 -22.939  1.00 53.09           C  
ATOM     34  HG2 GLN A   3      -2.861   8.985 -23.153  1.00 53.09           H  
ATOM     35  HG3 GLN A   3      -1.642  10.079 -23.808  1.00 53.09           H  
ATOM     36  CD  GLN A   3      -2.130  10.409 -21.744  1.00 53.09           C  
ATOM     37  NE2 GLN A   3      -2.768  11.534 -21.950  1.00 53.09           N  
ATOM     38 HE21 GLN A   3      -2.701  11.931 -22.877  1.00 53.09           H  
ATOM     39 HE22 GLN A   3      -2.786  12.201 -21.191  1.00 53.09           H  
ATOM     40  OE1 GLN A   3      -1.764  10.118 -20.612  1.00 53.09           O  
ATOM     41  N   PHE A   4       1.559   6.956 -24.736  1.00 52.90           N  
ATOM     42  H   PHE A   4       1.295   7.580 -25.485  1.00 52.90           H  
ATOM     43  CA  PHE A   4       2.890   6.331 -24.807  1.00 52.90           C  
ATOM     44  HA  PHE A   4       2.785   5.257 -24.659  1.00 52.90           H  
ATOM     45  C   PHE A   4       3.859   6.845 -23.734  1.00 52.90           C  
ATOM     46  CB  PHE A   4       3.485   6.562 -26.203  1.00 52.90           C  
ATOM     47  HB2 PHE A   4       4.522   6.225 -26.202  1.00 52.90           H  
ATOM     48  HB3 PHE A   4       3.493   7.629 -26.423  1.00 52.90           H  
ATOM     49  O   PHE A   4       4.798   6.148 -23.350  1.00 52.90           O  
ATOM     50  CG  PHE A   4       2.761   5.815 -27.304  1.00 52.90           C  
ATOM     51  CD1 PHE A   4       2.910   4.422 -27.403  1.00 52.90           C  
ATOM     52  HD1 PHE A   4       3.579   3.916 -26.723  1.00 52.90           H  
ATOM     53  CD2 PHE A   4       1.958   6.495 -28.237  1.00 52.90           C  
ATOM     54  HD2 PHE A   4       1.859   7.570 -28.190  1.00 52.90           H  
ATOM     55  CE1 PHE A   4       2.236   3.701 -28.406  1.00 52.90           C  
ATOM     56  HE1 PHE A   4       2.368   2.634 -28.499  1.00 52.90           H  
ATOM     57  CE2 PHE A   4       1.296   5.778 -29.250  1.00 52.90           C  
ATOM     58  HE2 PHE A   4       0.695   6.304 -29.977  1.00 52.90           H  
ATOM     59  CZ  PHE A   4       1.427   4.381 -29.329  1.00 52.90           C  
ATOM     60  HZ  PHE A   4       0.931   3.835 -30.118  1.00 52.90           H  
ATOM     61  N   SER A   5       3.621   8.048 -23.220  1.00 52.84           N  
ATOM     62  H   SER A   5       2.845   8.581 -23.586  1.00 52.84           H  
ATOM     63  CA  SER A   5       4.462   8.730 -22.241  1.00 52.84           C  
ATOM     64  HA  SER A   5       5.043   7.999 -21.679  1.00 52.84           H  
ATOM     65  C   SER A   5       3.612   9.500 -21.240  1.00 52.84           C  
ATOM     66  CB  SER A   5       5.440   9.665 -22.961  1.00 52.84           C  
ATOM     67  HB2 SER A   5       6.157   9.055 -23.510  1.00 52.84           H  
ATOM     68  HB3 SER A   5       5.988  10.254 -22.226  1.00 52.84           H  
ATOM     69  O   SER A   5       2.467   9.851 -21.521  1.00 52.84           O  
ATOM     70  OG  SER A   5       4.775  10.506 -23.887  1.00 52.84           O  
ATOM     71  HG  SER A   5       4.410  11.281 -23.455  1.00 52.84           H  
ATOM     72  N   LYS A   6       4.168   9.773 -20.057  1.00 51.66           N  
ATOM     73  H   LYS A   6       5.111   9.457 -19.881  1.00 51.66           H  
ATOM     74  CA  LYS A   6       3.541  10.701 -19.113  1.00 51.66           C  
ATOM     75  HA  LYS A   6       2.499  10.418 -18.969  1.00 51.66           H  
ATOM     76  C   LYS A   6       3.572  12.104 -19.707  1.00 51.66           C  
ATOM     77  CB  LYS A   6       4.262  10.670 -17.766  1.00 51.66           C  
ATOM     78  HB2 LYS A   6       5.327  10.830 -17.935  1.00 51.66           H  
ATOM     79  HB3 LYS A   6       3.881  11.479 -17.144  1.00 51.66           H  
ATOM     80  O   LYS A   6       4.642  12.644 -19.977  1.00 51.66           O  
ATOM     81  CG  LYS A   6       4.061   9.343 -17.033  1.00 51.66           C  
ATOM     82  HG2 LYS A   6       3.000   9.173 -16.847  1.00 51.66           H  
ATOM     83  HG3 LYS A   6       4.463   8.531 -17.639  1.00 51.66           H  
ATOM     84  CD  LYS A   6       4.823   9.406 -15.714  1.00 51.66           C  
ATOM     85  HD2 LYS A   6       4.396  10.178 -15.075  1.00 51.66           H  
ATOM     86  HD3 LYS A   6       5.859   9.665 -15.933  1.00 51.66           H  
ATOM     87  CE  LYS A   6       4.772   8.050 -15.019  1.00 51.66           C  
ATOM     88  HE2 LYS A   6       3.780   7.902 -14.593  1.00 51.66           H  
ATOM     89  HE3 LYS A   6       4.947   7.279 -15.769  1.00 51.66           H  
ATOM     90  NZ  LYS A   6       5.830   8.001 -13.987  1.00 51.66           N  
ATOM     91  HZ1 LYS A   6       5.845   7.109 -13.513  1.00 51.66           H  
ATOM     92  HZ2 LYS A   6       5.717   8.764 -13.335  1.00 51.66           H  
ATOM     93  HZ3 LYS A   6       6.718   8.137 -14.448  1.00 51.66           H  
ATOM     94  N   GLU A   7       2.396  12.692 -19.884  1.00 46.53           N  
ATOM     95  H   GLU A   7       1.561  12.139 -19.756  1.00 46.53           H  
ATOM     96  CA  GLU A   7       2.223  14.039 -20.443  1.00 46.53           C  
ATOM     97  HA  GLU A   7       2.940  14.176 -21.252  1.00 46.53           H  
ATOM     98  C   GLU A   7       2.536  15.167 -19.445  1.00 46.53           C  
ATOM     99  CB  GLU A   7       0.838  14.180 -21.087  1.00 46.53           C  
ATOM    100  HB2 GLU A   7       0.074  14.046 -20.322  1.00 46.53           H  
ATOM    101  HB3 GLU A   7       0.751  15.184 -21.502  1.00 46.53           H  
ATOM    102  O   GLU A   7       2.273  16.337 -19.721  1.00 46.53           O  
ATOM    103  CG  GLU A   7       0.617  13.166 -22.224  1.00 46.53           C  
ATOM    104  HG2 GLU A   7       0.605  12.162 -21.801  1.00 46.53           H  
ATOM    105  HG3 GLU A   7       1.449  13.218 -22.926  1.00 46.53           H  
ATOM    106  CD  GLU A   7      -0.701  13.392 -22.975  1.00 46.53           C  
ATOM    107  OE1 GLU A   7      -0.948  12.642 -23.947  1.00 46.53           O  
ATOM    108  OE2 GLU A   7      -1.516  14.223 -22.521  1.00 46.53           O  
ATOM    109  N   SER A   8       3.138  14.855 -18.289  1.00 44.14           N  
ATOM    110  H   SER A   8       3.418  13.900 -18.115  1.00 44.14           H  
ATOM    111  CA  SER A   8       3.684  15.876 -17.402  1.00 44.14           C  
ATOM    112  HA  SER A   8       2.887  16.585 -17.177  1.00 44.14           H  
ATOM    113  C   SER A   8       4.796  16.639 -18.121  1.00 44.14           C  
ATOM    114  CB  SER A   8       4.168  15.305 -16.054  1.00 44.14           C  
ATOM    115  HB2 SER A   8       5.008  15.897 -15.689  1.00 44.14           H  
ATOM    116  HB3 SER A   8       3.356  15.399 -15.333  1.00 44.14           H  
ATOM    117  O   SER A   8       5.864  16.109 -18.413  1.00 44.14           O  
ATOM    118  OG  SER A   8       4.542  13.938 -16.108  1.00 44.14           O  
ATOM    119  HG  SER A   8       5.386  13.813 -15.667  1.00 44.14           H  
ATOM    120  N   ILE A   9       4.539  17.916 -18.388  1.00 37.99           N  
ATOM    121  H   ILE A   9       3.592  18.242 -18.257  1.00 37.99           H  
ATOM    122  CA  ILE A   9       5.538  18.859 -18.883  1.00 37.99           C  
ATOM    123  HA  ILE A   9       6.065  18.418 -19.729  1.00 37.99           H  
ATOM    124  C   ILE A   9       6.533  19.098 -17.745  1.00 37.99           C  
ATOM    125  CB  ILE A   9       4.844  20.161 -19.345  1.00 37.99           C  
ATOM    126  HB  ILE A   9       4.264  20.552 -18.509  1.00 37.99           H  
ATOM    127  O   ILE A   9       6.222  19.792 -16.771  1.00 37.99           O  
ATOM    128  CG1 ILE A   9       3.866  19.875 -20.512  1.00 37.99           C  
ATOM    129 HG12 ILE A   9       3.255  19.002 -20.284  1.00 37.99           H  
ATOM    130 HG13 ILE A   9       4.431  19.639 -21.414  1.00 37.99           H  
ATOM    131  CG2 ILE A   9       5.906  21.215 -19.720  1.00 37.99           C  
ATOM    132 HG21 ILE A   9       6.511  21.476 -18.852  1.00 37.99           H  
ATOM    133 HG22 ILE A   9       5.427  22.134 -20.059  1.00 37.99           H  
ATOM    134 HG23 ILE A   9       6.563  20.826 -20.498  1.00 37.99           H  
ATOM    135  CD1 ILE A   9       2.883  21.021 -20.794  1.00 37.99           C  
ATOM    136 HD11 ILE A   9       3.406  21.946 -21.038  1.00 37.99           H  
ATOM    137 HD12 ILE A   9       2.244  20.747 -21.634  1.00 37.99           H  
ATOM    138 HD13 ILE A   9       2.256  21.189 -19.918  1.00 37.99           H  
ATOM    139  N   LEU A  10       7.732  18.525 -17.839  1.00 42.20           N  
ATOM    140  H   LEU A  10       7.917  17.901 -18.612  1.00 42.20           H  
ATOM    141  CA  LEU A  10       8.802  18.853 -16.903  1.00 42.20           C  
ATOM    142  HA  LEU A  10       8.403  18.837 -15.888  1.00 42.20           H  
ATOM    143  C   LEU A  10       9.292  20.279 -17.187  1.00 42.20           C  
ATOM    144  CB  LEU A  10       9.948  17.829 -16.993  1.00 42.20           C  
ATOM    145  HB2 LEU A  10      10.230  17.721 -18.040  1.00 42.20           H  
ATOM    146  HB3 LEU A  10      10.810  18.232 -16.463  1.00 42.20           H  
ATOM    147  O   LEU A  10       9.944  20.537 -18.198  1.00 42.20           O  
ATOM    148  CG  LEU A  10       9.642  16.433 -16.416  1.00 42.20           C  
ATOM    149  HG  LEU A  10       8.779  16.007 -16.927  1.00 42.20           H  
ATOM    150  CD1 LEU A  10      10.863  15.547 -16.661  1.00 42.20           C  
ATOM    151 HD11 LEU A  10      10.682  14.543 -16.277  1.00 42.20           H  
ATOM    152 HD12 LEU A  10      11.057  15.468 -17.731  1.00 42.20           H  
ATOM    153 HD13 LEU A  10      11.743  15.958 -16.166  1.00 42.20           H  
ATOM    154  CD2 LEU A  10       9.371  16.467 -14.908  1.00 42.20           C  
ATOM    155 HD21 LEU A  10      10.197  16.951 -14.386  1.00 42.20           H  
ATOM    156 HD22 LEU A  10       9.268  15.444 -14.546  1.00 42.20           H  
ATOM    157 HD23 LEU A  10       8.435  16.988 -14.707  1.00 42.20           H  
ATOM    158  N   LYS A  11       9.030  21.215 -16.267  1.00 41.78           N  
ATOM    159  H   LYS A  11       8.426  20.963 -15.497  1.00 41.78           H  
ATOM    160  CA  LYS A  11       9.788  22.471 -16.215  1.00 41.78           C  
ATOM    161  HA  LYS A  11       9.846  22.891 -17.219  1.00 41.78           H  
ATOM    162  C   LYS A  11      11.212  22.140 -15.770  1.00 41.78           C  
ATOM    163  CB  LYS A  11       9.130  23.514 -15.293  1.00 41.78           C  
ATOM    164  HB2 LYS A  11       8.890  23.058 -14.333  1.00 41.78           H  
ATOM    165  HB3 LYS A  11       9.850  24.313 -15.119  1.00 41.78           H  
ATOM    166  O   LYS A  11      11.448  21.881 -14.595  1.00 41.78           O  
ATOM    167  CG  LYS A  11       7.863  24.134 -15.907  1.00 41.78           C  
ATOM    168  HG2 LYS A  11       8.097  24.513 -16.902  1.00 41.78           H  
ATOM    169  HG3 LYS A  11       7.093  23.367 -15.996  1.00 41.78           H  
ATOM    170  CD  LYS A  11       7.339  25.292 -15.042  1.00 41.78           C  
ATOM    171  HD2 LYS A  11       8.112  26.055 -14.965  1.00 41.78           H  
ATOM    172  HD3 LYS A  11       7.107  24.917 -14.045  1.00 41.78           H  
ATOM    173  CE  LYS A  11       6.078  25.900 -15.672  1.00 41.78           C  
ATOM    174  HE2 LYS A  11       5.313  25.126 -15.736  1.00 41.78           H  
ATOM    175  HE3 LYS A  11       6.316  26.210 -16.690  1.00 41.78           H  
ATOM    176  NZ  LYS A  11       5.568  27.062 -14.897  1.00 41.78           N  
ATOM    177  HZ1 LYS A  11       6.261  27.795 -14.856  1.00 41.78           H  
ATOM    178  HZ2 LYS A  11       4.743  27.444 -15.338  1.00 41.78           H  
ATOM    179  HZ3 LYS A  11       5.325  26.791 -13.955  1.00 41.78           H  
ATOM    180  N   HIS A  12      12.128  22.121 -16.733  1.00 35.67           N  
ATOM    181  H   HIS A  12      11.774  22.149 -17.679  1.00 35.67           H  
ATOM    182  CA  HIS A  12      13.572  22.287 -16.571  1.00 35.67           C  
ATOM    183  HA  HIS A  12      14.027  21.794 -17.429  1.00 35.67           H  
ATOM    184  C   HIS A  12      14.184  21.622 -15.320  1.00 35.67           C  
ATOM    185  CB  HIS A  12      13.905  23.789 -16.694  1.00 35.67           C  
ATOM    186  HB2 HIS A  12      13.959  24.263 -15.714  1.00 35.67           H  
ATOM    187  HB3 HIS A  12      13.100  24.288 -17.234  1.00 35.67           H  
ATOM    188  O   HIS A  12      14.674  22.292 -14.414  1.00 35.67           O  
ATOM    189  CG  HIS A  12      15.171  24.064 -17.461  1.00 35.67           C  
ATOM    190  CD2 HIS A  12      15.295  24.939 -18.507  1.00 35.67           C  
ATOM    191  HD2 HIS A  12      14.514  25.563 -18.916  1.00 35.67           H  
ATOM    192  ND1 HIS A  12      16.399  23.462 -17.290  1.00 35.67           N  
ATOM    193  HD1 HIS A  12      16.660  22.835 -16.543  1.00 35.67           H  
ATOM    194  CE1 HIS A  12      17.236  23.958 -18.220  1.00 35.67           C  
ATOM    195  HE1 HIS A  12      18.278  23.698 -18.326  1.00 35.67           H  
ATOM    196  NE2 HIS A  12      16.606  24.864 -18.977  1.00 35.67           N  
ATOM    197  N   ARG A  13      14.228  20.289 -15.275  1.00 35.07           N  
ATOM    198  H   ARG A  13      13.746  19.762 -15.989  1.00 35.07           H  
ATOM    199  CA  ARG A  13      15.264  19.594 -14.499  1.00 35.07           C  
ATOM    200  HA  ARG A  13      16.079  20.292 -14.308  1.00 35.07           H  
ATOM    201  C   ARG A  13      15.852  18.491 -15.353  1.00 35.07           C  
ATOM    202  CB  ARG A  13      14.762  19.095 -13.132  1.00 35.07           C  
ATOM    203  HB2 ARG A  13      15.423  18.297 -12.794  1.00 35.07           H  
ATOM    204  HB3 ARG A  13      13.753  18.693 -13.223  1.00 35.07           H  
ATOM    205  O   ARG A  13      15.123  17.643 -15.855  1.00 35.07           O  
ATOM    206  CG  ARG A  13      14.802  20.227 -12.092  1.00 35.07           C  
ATOM    207  HG2 ARG A  13      15.774  20.718 -12.131  1.00 35.07           H  
ATOM    208  HG3 ARG A  13      14.026  20.956 -12.326  1.00 35.07           H  
ATOM    209  CD  ARG A  13      14.577  19.716 -10.667  1.00 35.07           C  
ATOM    210  HD2 ARG A  13      13.581  19.279 -10.605  1.00 35.07           H  
ATOM    211  HD3 ARG A  13      15.320  18.947 -10.454  1.00 35.07           H  
ATOM    212  NE  ARG A  13      14.707  20.817  -9.692  1.00 35.07           N  
ATOM    213  HE  ARG A  13      14.841  21.739 -10.081  1.00 35.07           H  
ATOM    214  NH1 ARG A  13      14.520  19.564  -7.781  1.00 35.07           N  
ATOM    215 HH11 ARG A  13      14.561  19.494  -6.775  1.00 35.07           H  
ATOM    216 HH12 ARG A  13      14.434  18.739  -8.358  1.00 35.07           H  
ATOM    217  NH2 ARG A  13      14.855  21.765  -7.626  1.00 35.07           N  
ATOM    218 HH21 ARG A  13      15.026  22.664  -8.054  1.00 35.07           H  
ATOM    219 HH22 ARG A  13      14.871  21.687  -6.619  1.00 35.07           H  
ATOM    220  CZ  ARG A  13      14.692  20.712  -8.376  1.00 35.07           C  
ATOM    221  N   SER A  14      17.168  18.574 -15.523  1.00 37.88           N  
ATOM    222  H   SER A  14      17.658  19.297 -15.016  1.00 37.88           H  
ATOM    223  CA  SER A  14      18.038  17.565 -16.114  1.00 37.88           C  
ATOM    224  HA  SER A  14      17.968  17.585 -17.201  1.00 37.88           H  
ATOM    225  C   SER A  14      17.639  16.184 -15.599  1.00 37.88           C  
ATOM    226  CB  SER A  14      19.478  17.894 -15.692  1.00 37.88           C  
ATOM    227  HB2 SER A  14      20.146  17.079 -15.973  1.00 37.88           H  
ATOM    228  HB3 SER A  14      19.804  18.803 -16.198  1.00 37.88           H  
ATOM    229  O   SER A  14      17.902  15.846 -14.445  1.00 37.88           O  
ATOM    230  OG  SER A  14      19.525  18.104 -14.289  1.00 37.88           O  
ATOM    231  HG  SER A  14      19.334  17.251 -13.892  1.00 37.88           H  
ATOM    232  N   SER A  15      16.934  15.425 -16.426  1.00 43.77           N  
ATOM    233  H   SER A  15      16.764  15.758 -17.365  1.00 43.77           H  
ATOM    234  CA  SER A  15      16.698  14.006 -16.198  1.00 43.77           C  
ATOM    235  HA  SER A  15      17.123  13.712 -15.239  1.00 43.77           H  
ATOM    236  C   SER A  15      17.444  13.246 -17.282  1.00 43.77           C  
ATOM    237  CB  SER A  15      15.203  13.671 -16.159  1.00 43.77           C  
ATOM    238  HB2 SER A  15      15.086  12.647 -15.805  1.00 43.77           H  
ATOM    239  HB3 SER A  15      14.695  14.337 -15.461  1.00 43.77           H  
ATOM    240  O   SER A  15      17.584  13.741 -18.398  1.00 43.77           O  
ATOM    241  OG  SER A  15      14.608  13.770 -17.435  1.00 43.77           O  
ATOM    242  HG  SER A  15      14.447  14.695 -17.636  1.00 43.77           H  
ATOM    243  N   ASP A  16      17.937  12.058 -16.951  1.00 46.48           N  
ATOM    244  H   ASP A  16      17.883  11.762 -15.987  1.00 46.48           H  
ATOM    245  CA  ASP A  16      18.862  11.319 -17.813  1.00 46.48           C  
ATOM    246  HA  ASP A  16      19.578  12.025 -18.235  1.00 46.48           H  
ATOM    247  C   ASP A  16      18.193  10.631 -19.019  1.00 46.48           C  
ATOM    248  CB  ASP A  16      19.653  10.316 -16.952  1.00 46.48           C  
ATOM    249  HB2 ASP A  16      18.952   9.675 -16.418  1.00 46.48           H  
ATOM    250  HB3 ASP A  16      20.258   9.681 -17.599  1.00 46.48           H  
ATOM    251  O   ASP A  16      18.875   9.926 -19.760  1.00 46.48           O  
ATOM    252  CG  ASP A  16      20.604  10.996 -15.961  1.00 46.48           C  
ATOM    253  OD1 ASP A  16      21.193  12.034 -16.329  1.00 46.48           O  
ATOM    254  OD2 ASP A  16      20.698  10.475 -14.827  1.00 46.48           O  
ATOM    255  N   LYS A  17      16.870  10.764 -19.230  1.00 45.50           N  
ATOM    256  H   LYS A  17      16.368  11.419 -18.648  1.00 45.50           H  
ATOM    257  CA  LYS A  17      16.148  10.039 -20.304  1.00 45.50           C  
ATOM    258  HA  LYS A  17      16.837   9.903 -21.137  1.00 45.50           H  
ATOM    259  C   LYS A  17      14.941  10.789 -20.916  1.00 45.50           C  
ATOM    260  CB  LYS A  17      15.733   8.635 -19.807  1.00 45.50           C  
ATOM    261  HB2 LYS A  17      15.039   8.740 -18.974  1.00 45.50           H  
ATOM    262  HB3 LYS A  17      15.219   8.121 -20.619  1.00 45.50           H  
ATOM    263  O   LYS A  17      13.839  10.236 -20.920  1.00 45.50           O  
ATOM    264  CG  LYS A  17      16.911   7.752 -19.371  1.00 45.50           C  
ATOM    265  HG2 LYS A  17      17.642   7.711 -20.178  1.00 45.50           H  
ATOM    266  HG3 LYS A  17      17.371   8.176 -18.478  1.00 45.50           H  
ATOM    267  CD  LYS A  17      16.482   6.326 -19.037  1.00 45.50           C  
ATOM    268  HD2 LYS A  17      15.732   6.347 -18.247  1.00 45.50           H  
ATOM    269  HD3 LYS A  17      16.068   5.855 -19.928  1.00 45.50           H  
ATOM    270  CE  LYS A  17      17.729   5.571 -18.564  1.00 45.50           C  
ATOM    271  HE2 LYS A  17      18.136   6.083 -17.692  1.00 45.50           H  
ATOM    272  HE3 LYS A  17      18.481   5.626 -19.351  1.00 45.50           H  
ATOM    273  NZ  LYS A  17      17.429   4.154 -18.241  1.00 45.50           N  
ATOM    274  HZ1 LYS A  17      18.273   3.678 -17.958  1.00 45.50           H  
ATOM    275  HZ2 LYS A  17      17.058   3.680 -19.052  1.00 45.50           H  
ATOM    276  HZ3 LYS A  17      16.757   4.094 -17.490  1.00 45.50           H  
ATOM    277  N   PRO A  18      15.088  12.021 -21.429  1.00 46.97           N  
ATOM    278  CA  PRO A  18      13.995  12.703 -22.115  1.00 46.97           C  
ATOM    279  HA  PRO A  18      13.089  12.661 -21.510  1.00 46.97           H  
ATOM    280  C   PRO A  18      13.705  12.083 -23.494  1.00 46.97           C  
ATOM    281  CB  PRO A  18      14.448  14.155 -22.231  1.00 46.97           C  
ATOM    282  HB2 PRO A  18      14.121  14.719 -21.357  1.00 46.97           H  
ATOM    283  HB3 PRO A  18      14.077  14.597 -23.155  1.00 46.97           H  
ATOM    284  O   PRO A  18      14.624  11.699 -24.216  1.00 46.97           O  
ATOM    285  CG  PRO A  18      15.972  14.077 -22.262  1.00 46.97           C  
ATOM    286  HG2 PRO A  18      16.431  14.974 -21.847  1.00 46.97           H  
ATOM    287  HG3 PRO A  18      16.308  13.917 -23.286  1.00 46.97           H  
ATOM    288  CD  PRO A  18      16.290  12.840 -21.427  1.00 46.97           C  
ATOM    289  HD2 PRO A  18      17.142  12.304 -21.846  1.00 46.97           H  
ATOM    290  HD3 PRO A  18      16.501  13.153 -20.405  1.00 46.97           H  
ATOM    291  N   ILE A  19      12.426  12.030 -23.883  1.00 48.24           N  
ATOM    292  H   ILE A  19      11.722  12.373 -23.245  1.00 48.24           H  
ATOM    293  CA  ILE A  19      11.994  11.662 -25.243  1.00 48.24           C  
ATOM    294  HA  ILE A  19      12.820  11.169 -25.755  1.00 48.24           H  
ATOM    295  C   ILE A  19      11.667  12.939 -26.018  1.00 48.24           C  
ATOM    296  CB  ILE A  19      10.810  10.668 -25.225  1.00 48.24           C  
ATOM    297  HB  ILE A  19       9.990  11.110 -24.660  1.00 48.24           H  
ATOM    298  O   ILE A  19      10.908  13.786 -25.539  1.00 48.24           O  
ATOM    299  CG1 ILE A  19      11.260   9.368 -24.526  1.00 48.24           C  
ATOM    300 HG12 ILE A  19      11.630   9.597 -23.526  1.00 48.24           H  
ATOM    301 HG13 ILE A  19      12.079   8.924 -25.091  1.00 48.24           H  
ATOM    302  CG2 ILE A  19      10.315  10.363 -26.655  1.00 48.24           C  
ATOM    303 HG21 ILE A  19       9.439   9.714 -26.633  1.00 48.24           H  
ATOM    304 HG22 ILE A  19       9.999  11.277 -27.157  1.00 48.24           H  
ATOM    305 HG23 ILE A  19      11.103   9.889 -27.240  1.00 48.24           H  
ATOM    306  CD1 ILE A  19      10.157   8.326 -24.367  1.00 48.24           C  
ATOM    307 HD11 ILE A  19       9.774   8.000 -25.334  1.00 48.24           H  
ATOM    308 HD12 ILE A  19      10.608   7.458 -23.885  1.00 48.24           H  
ATOM    309 HD13 ILE A  19       9.346   8.722 -23.756  1.00 48.24           H  
ATOM    310  N   ALA A  20      12.235  13.066 -27.217  1.00 49.26           N  
ATOM    311  H   ALA A  20      12.839  12.329 -27.552  1.00 49.26           H  
ATOM    312  CA  ALA A  20      11.964  14.176 -28.119  1.00 49.26           C  
ATOM    313  HA  ALA A  20      12.074  15.096 -27.544  1.00 49.26           H  
ATOM    314  C   ALA A  20      10.526  14.108 -28.660  1.00 49.26           C  
ATOM    315  CB  ALA A  20      13.010  14.170 -29.242  1.00 49.26           C  
ATOM    316  HB1 ALA A  20      14.007  14.322 -28.828  1.00 49.26           H  
ATOM    317  HB2 ALA A  20      12.800  14.965 -29.958  1.00 49.26           H  
ATOM    318  HB3 ALA A  20      12.981  13.219 -29.774  1.00 49.26           H  
ATOM    319  O   ALA A  20      10.090  13.066 -29.144  1.00 49.26           O  
ATOM    320  N   ARG A  21       9.791  15.224 -28.564  1.00 43.34           N  
ATOM    321  H   ARG A  21      10.216  16.031 -28.129  1.00 43.34           H  
ATOM    322  CA  ARG A  21       8.402  15.343 -29.038  1.00 43.34           C  
ATOM    323  HA  ARG A  21       7.868  14.428 -28.781  1.00 43.34           H  
ATOM    324  C   ARG A  21       8.301  15.446 -30.564  1.00 43.34           C  
ATOM    325  CB  ARG A  21       7.734  16.527 -28.313  1.00 43.34           C  
ATOM    326  HB2 ARG A  21       7.768  16.334 -27.241  1.00 43.34           H  
ATOM    327  HB3 ARG A  21       8.302  17.435 -28.514  1.00 43.34           H  
ATOM    328  O   ARG A  21       7.281  15.040 -31.106  1.00 43.34           O  
ATOM    329  CG  ARG A  21       6.273  16.760 -28.728  1.00 43.34           C  
ATOM    330  HG2 ARG A  21       5.713  15.827 -28.654  1.00 43.34           H  
ATOM    331  HG3 ARG A  21       6.247  17.107 -29.761  1.00 43.34           H  
ATOM    332  CD  ARG A  21       5.617  17.818 -27.835  1.00 43.34           C  
ATOM    333  HD2 ARG A  21       6.259  18.699 -27.803  1.00 43.34           H  
ATOM    334  HD3 ARG A  21       5.526  17.410 -26.829  1.00 43.34           H  
ATOM    335  NE  ARG A  21       4.294  18.207 -28.361  1.00 43.34           N  
ATOM    336  HE  ARG A  21       4.139  18.021 -29.341  1.00 43.34           H  
ATOM    337  NH1 ARG A  21       3.428  19.095 -26.430  1.00 43.34           N  
ATOM    338 HH11 ARG A  21       2.655  19.511 -25.931  1.00 43.34           H  
ATOM    339 HH12 ARG A  21       4.279  18.833 -25.954  1.00 43.34           H  
ATOM    340  NH2 ARG A  21       2.206  19.109 -28.300  1.00 43.34           N  
ATOM    341 HH21 ARG A  21       2.099  18.903 -29.283  1.00 43.34           H  
ATOM    342 HH22 ARG A  21       1.451  19.554 -27.799  1.00 43.34           H  
ATOM    343  CZ  ARG A  21       3.319  18.801 -27.697  1.00 43.34           C  
ATOM    344  N   ASP A  22       9.328  15.974 -31.229  1.00 47.68           N  
ATOM    345  H   ASP A  22      10.157  16.261 -30.730  1.00 47.68           H  
ATOM    346  CA  ASP A  22       9.369  16.134 -32.684  1.00 47.68           C  
ATOM    347  HA  ASP A  22       8.931  15.240 -33.129  1.00 47.68           H  
ATOM    348  C   ASP A  22      10.818  16.262 -33.186  1.00 47.68           C  
ATOM    349  CB  ASP A  22       8.536  17.363 -33.091  1.00 47.68           C  
ATOM    350  HB2 ASP A  22       7.831  17.615 -32.299  1.00 47.68           H  
ATOM    351  HB3 ASP A  22       9.188  18.225 -33.237  1.00 47.68           H  
ATOM    352  O   ASP A  22      11.697  16.641 -32.406  1.00 47.68           O  
ATOM    353  CG  ASP A  22       7.741  17.096 -34.367  1.00 47.68           C  
ATOM    354  OD1 ASP A  22       8.225  16.265 -35.172  1.00 47.68           O  
ATOM    355  OD2 ASP A  22       6.661  17.712 -34.493  1.00 47.68           O  
ATOM    356  N   LYS A  23      11.079  15.923 -34.455  1.00 50.78           N  
ATOM    357  H   LYS A  23      10.285  15.763 -35.059  1.00 50.78           H  
ATOM    358  CA  LYS A  23      12.452  15.795 -34.997  1.00 50.78           C  
ATOM    359  HA  LYS A  23      13.070  15.300 -34.248  1.00 50.78           H  
ATOM    360  C   LYS A  23      13.174  17.131 -35.241  1.00 50.78           C  
ATOM    361  CB  LYS A  23      12.457  14.932 -36.273  1.00 50.78           C  
ATOM    362  HB2 LYS A  23      13.403  15.089 -36.790  1.00 50.78           H  
ATOM    363  HB3 LYS A  23      11.658  15.259 -36.938  1.00 50.78           H  
ATOM    364  O   LYS A  23      14.400  17.138 -35.206  1.00 50.78           O  
ATOM    365  CG  LYS A  23      12.319  13.429 -35.972  1.00 50.78           C  
ATOM    366  HG2 LYS A  23      13.104  13.128 -35.278  1.00 50.78           H  
ATOM    367  HG3 LYS A  23      11.348  13.237 -35.514  1.00 50.78           H  
ATOM    368  CD  LYS A  23      12.448  12.610 -37.263  1.00 50.78           C  
ATOM    369  HD2 LYS A  23      11.649  12.907 -37.944  1.00 50.78           H  
ATOM    370  HD3 LYS A  23      13.406  12.839 -37.730  1.00 50.78           H  
ATOM    371  CE  LYS A  23      12.359  11.107 -36.979  1.00 50.78           C  
ATOM    372  HE2 LYS A  23      13.161  10.836 -36.292  1.00 50.78           H  
ATOM    373  HE3 LYS A  23      11.406  10.907 -36.488  1.00 50.78           H  
ATOM    374  NZ  LYS A  23      12.465  10.328 -38.238  1.00 50.78           N  
ATOM    375  HZ1 LYS A  23      12.398   9.336 -38.060  1.00 50.78           H  
ATOM    376  HZ2 LYS A  23      13.344  10.526 -38.694  1.00 50.78           H  
ATOM    377  HZ3 LYS A  23      11.725  10.599 -38.870  1.00 50.78           H  
ATOM    378  N   ASP A  24      12.448  18.239 -35.409  1.00 49.10           N  
ATOM    379  H   ASP A  24      11.446  18.115 -35.456  1.00 49.10           H  
ATOM    380  CA  ASP A  24      13.004  19.476 -35.994  1.00 49.10           C  
ATOM    381  HA  ASP A  24      14.049  19.298 -36.247  1.00 49.10           H  
ATOM    382  C   ASP A  24      13.035  20.706 -35.057  1.00 49.10           C  
ATOM    383  CB  ASP A  24      12.287  19.765 -37.328  1.00 49.10           C  
ATOM    384  HB2 ASP A  24      12.659  20.700 -37.748  1.00 49.10           H  
ATOM    385  HB3 ASP A  24      11.219  19.877 -37.141  1.00 49.10           H  
ATOM    386  O   ASP A  24      13.033  21.845 -35.523  1.00 49.10           O  
ATOM    387  CG  ASP A  24      12.527  18.670 -38.373  1.00 49.10           C  
ATOM    388  OD1 ASP A  24      13.672  18.173 -38.453  1.00 49.10           O  
ATOM    389  OD2 ASP A  24      11.551  18.311 -39.065  1.00 49.10           O  
ATOM    390  N   TRP A  25      13.043  20.530 -33.729  1.00 45.09           N  
ATOM    391  H   TRP A  25      13.106  19.588 -33.370  1.00 45.09           H  
ATOM    392  CA  TRP A  25      12.984  21.657 -32.777  1.00 45.09           C  
ATOM    393  HA  TRP A  25      12.916  22.588 -33.340  1.00 45.09           H  
ATOM    394  C   TRP A  25      14.251  21.788 -31.915  1.00 45.09           C  
ATOM    395  CB  TRP A  25      11.694  21.591 -31.944  1.00 45.09           C  
ATOM    396  HB2 TRP A  25      11.800  22.276 -31.103  1.00 45.09           H  
ATOM    397  HB3 TRP A  25      11.587  20.587 -31.534  1.00 45.09           H  
ATOM    398  O   TRP A  25      14.748  20.810 -31.362  1.00 45.09           O  
ATOM    399  CG  TRP A  25      10.426  21.958 -32.673  1.00 45.09           C  
ATOM    400  CD1 TRP A  25       9.995  21.420 -33.839  1.00 45.09           C  
ATOM    401  HD1 TRP A  25      10.503  20.649 -34.399  1.00 45.09           H  
ATOM    402  CD2 TRP A  25       9.398  22.933 -32.300  1.00 45.09           C  
ATOM    403  CE2 TRP A  25       8.386  22.937 -33.309  1.00 45.09           C  
ATOM    404  CE3 TRP A  25       9.208  23.805 -31.204  1.00 45.09           C  
ATOM    405  HE3 TRP A  25       9.953  23.828 -30.422  1.00 45.09           H  
ATOM    406  NE1 TRP A  25       8.806  22.000 -34.224  1.00 45.09           N  
ATOM    407  HE1 TRP A  25       8.313  21.731 -35.063  1.00 45.09           H  
ATOM    408  CH2 TRP A  25       7.098  24.617 -32.138  1.00 45.09           C  
ATOM    409  HH2 TRP A  25       6.233  25.261 -32.075  1.00 45.09           H  
ATOM    410  CZ2 TRP A  25       7.255  23.762 -33.241  1.00 45.09           C  
ATOM    411  HZ2 TRP A  25       6.518  23.733 -34.030  1.00 45.09           H  
ATOM    412  CZ3 TRP A  25       8.072  24.636 -31.122  1.00 45.09           C  
ATOM    413  HZ3 TRP A  25       7.948  25.297 -30.278  1.00 45.09           H  
ATOM    414  N   ASP A  26      14.742  23.028 -31.774  1.00 47.20           N  
ATOM    415  H   ASP A  26      14.281  23.757 -32.298  1.00 47.20           H  
ATOM    416  CA  ASP A  26      15.920  23.428 -30.982  1.00 47.20           C  
ATOM    417  HA  ASP A  26      16.809  23.123 -31.534  1.00 47.20           H  
ATOM    418  C   ASP A  26      15.919  22.804 -29.559  1.00 47.20           C  
ATOM    419  CB  ASP A  26      15.959  24.970 -30.920  1.00 47.20           C  
ATOM    420  HB2 ASP A  26      16.064  25.352 -31.936  1.00 47.20           H  
ATOM    421  HB3 ASP A  26      15.002  25.323 -30.536  1.00 47.20           H  
ATOM    422  O   ASP A  26      15.022  23.111 -28.757  1.00 47.20           O  
ATOM    423  CG  ASP A  26      17.072  25.591 -30.053  1.00 47.20           C  
ATOM    424  OD1 ASP A  26      17.916  24.853 -29.490  1.00 47.20           O  
ATOM    425  OD2 ASP A  26      17.026  26.833 -29.889  1.00 47.20           O  
ATOM    426  N   PRO A  27      16.936  21.987 -29.200  1.00 43.72           N  
ATOM    427  CA  PRO A  27      17.037  21.289 -27.913  1.00 43.72           C  
ATOM    428  HA  PRO A  27      16.263  20.523 -27.873  1.00 43.72           H  
ATOM    429  C   PRO A  27      16.916  22.193 -26.678  1.00 43.72           C  
ATOM    430  CB  PRO A  27      18.417  20.617 -27.925  1.00 43.72           C  
ATOM    431  HB2 PRO A  27      19.162  21.282 -27.489  1.00 43.72           H  
ATOM    432  HB3 PRO A  27      18.402  19.666 -27.392  1.00 43.72           H  
ATOM    433  O   PRO A  27      16.506  21.730 -25.608  1.00 43.72           O  
ATOM    434  CG  PRO A  27      18.730  20.428 -29.404  1.00 43.72           C  
ATOM    435  HG2 PRO A  27      19.803  20.418 -29.596  1.00 43.72           H  
ATOM    436  HG3 PRO A  27      18.269  19.506 -29.756  1.00 43.72           H  
ATOM    437  CD  PRO A  27      18.047  21.615 -30.064  1.00 43.72           C  
ATOM    438  HD2 PRO A  27      18.746  22.448 -30.142  1.00 43.72           H  
ATOM    439  HD3 PRO A  27      17.701  21.314 -31.053  1.00 43.72           H  
ATOM    440  N   LYS A  28      17.254  23.487 -26.803  1.00 45.41           N  
ATOM    441  H   LYS A  28      17.532  23.814 -27.717  1.00 45.41           H  
ATOM    442  CA  LYS A  28      17.219  24.454 -25.691  1.00 45.41           C  
ATOM    443  HA  LYS A  28      17.609  23.966 -24.797  1.00 45.41           H  
ATOM    444  C   LYS A  28      15.808  24.913 -25.304  1.00 45.41           C  
ATOM    445  CB  LYS A  28      18.117  25.658 -26.021  1.00 45.41           C  
ATOM    446  HB2 LYS A  28      17.869  26.040 -27.011  1.00 45.41           H  
ATOM    447  HB3 LYS A  28      17.926  26.448 -25.294  1.00 45.41           H  
ATOM    448  O   LYS A  28      15.652  25.498 -24.234  1.00 45.41           O  
ATOM    449  CG  LYS A  28      19.610  25.300 -25.955  1.00 45.41           C  
ATOM    450  HG2 LYS A  28      19.842  24.909 -24.964  1.00 45.41           H  
ATOM    451  HG3 LYS A  28      19.836  24.537 -26.700  1.00 45.41           H  
ATOM    452  CD  LYS A  28      20.471  26.540 -26.225  1.00 45.41           C  
ATOM    453  HD2 LYS A  28      20.219  27.318 -25.504  1.00 45.41           H  
ATOM    454  HD3 LYS A  28      20.255  26.901 -27.230  1.00 45.41           H  
ATOM    455  CE  LYS A  28      21.959  26.189 -26.108  1.00 45.41           C  
ATOM    456  HE2 LYS A  28      22.170  25.373 -26.799  1.00 45.41           H  
ATOM    457  HE3 LYS A  28      22.157  25.833 -25.097  1.00 45.41           H  
ATOM    458  NZ  LYS A  28      22.818  27.358 -26.425  1.00 45.41           N  
ATOM    459  HZ1 LYS A  28      22.632  28.123 -25.793  1.00 45.41           H  
ATOM    460  HZ2 LYS A  28      22.635  27.670 -27.368  1.00 45.41           H  
ATOM    461  HZ3 LYS A  28      23.795  27.109 -26.362  1.00 45.41           H  
ATOM    462  N   LYS A  29      14.782  24.661 -26.129  1.00 43.72           N  
ATOM    463  H   LYS A  29      14.994  24.187 -26.996  1.00 43.72           H  
ATOM    464  CA  LYS A  29      13.396  25.132 -25.905  1.00 43.72           C  
ATOM    465  HA  LYS A  29      13.369  25.735 -24.998  1.00 43.72           H  
ATOM    466  C   LYS A  29      12.374  24.010 -25.647  1.00 43.72           C  
ATOM    467  CB  LYS A  29      12.971  26.040 -27.076  1.00 43.72           C  
ATOM    468  HB2 LYS A  29      11.920  26.300 -26.955  1.00 43.72           H  
ATOM    469  HB3 LYS A  29      13.079  25.491 -28.012  1.00 43.72           H  
ATOM    470  O   LYS A  29      11.191  24.298 -25.480  1.00 43.72           O  
ATOM    471  CG  LYS A  29      13.783  27.345 -27.149  1.00 43.72           C  
ATOM    472  HG2 LYS A  29      13.717  27.864 -26.193  1.00 43.72           H  
ATOM    473  HG3 LYS A  29      14.828  27.115 -27.356  1.00 43.72           H  
ATOM    474  CD  LYS A  29      13.241  28.256 -28.258  1.00 43.72           C  
ATOM    475  HD2 LYS A  29      12.196  28.492 -28.054  1.00 43.72           H  
ATOM    476  HD3 LYS A  29      13.308  27.725 -29.208  1.00 43.72           H  
ATOM    477  CE  LYS A  29      14.059  29.550 -28.339  1.00 43.72           C  
ATOM    478  HE2 LYS A  29      13.982  30.078 -27.388  1.00 43.72           H  
ATOM    479  HE3 LYS A  29      15.103  29.275 -28.492  1.00 43.72           H  
ATOM    480  NZ  LYS A  29      13.598  30.411 -29.457  1.00 43.72           N  
ATOM    481  HZ1 LYS A  29      12.627  30.664 -29.348  1.00 43.72           H  
ATOM    482  HZ2 LYS A  29      13.706  29.915 -30.330  1.00 43.72           H  
ATOM    483  HZ3 LYS A  29      14.158  31.250 -29.513  1.00 43.72           H  
ATOM    484  N   MET A  30      12.799  22.744 -25.616  1.00 42.87           N  
ATOM    485  H   MET A  30      13.789  22.579 -25.729  1.00 42.87           H  
ATOM    486  CA  MET A  30      11.902  21.581 -25.640  1.00 42.87           C  
ATOM    487  HA  MET A  30      11.186  21.736 -26.446  1.00 42.87           H  
ATOM    488  C   MET A  30      11.092  21.362 -24.347  1.00 42.87           C  
ATOM    489  CB  MET A  30      12.696  20.314 -25.978  1.00 42.87           C  
ATOM    490  HB2 MET A  30      13.581  20.280 -25.342  1.00 42.87           H  
ATOM    491  HB3 MET A  30      12.078  19.441 -25.767  1.00 42.87           H  
ATOM    492  O   MET A  30      11.637  21.209 -23.253  1.00 42.87           O  
ATOM    493  CG  MET A  30      13.141  20.251 -27.440  1.00 42.87           C  
ATOM    494  HG2 MET A  30      13.885  21.028 -27.609  1.00 42.87           H  
ATOM    495  HG3 MET A  30      12.291  20.451 -28.092  1.00 42.87           H  
ATOM    496  SD  MET A  30      13.867  18.659 -27.910  1.00 42.87           S  
ATOM    497  CE  MET A  30      12.364  17.687 -28.137  1.00 42.87           C  
ATOM    498  HE1 MET A  30      12.624  16.795 -28.706  1.00 42.87           H  
ATOM    499  HE2 MET A  30      11.944  17.427 -27.165  1.00 42.87           H  
ATOM    500  HE3 MET A  30      11.644  18.266 -28.716  1.00 42.87           H  
ATOM    501  N   LEU A  31       9.767  21.248 -24.511  1.00 38.70           N  
ATOM    502  H   LEU A  31       9.400  21.435 -25.433  1.00 38.70           H  
ATOM    503  CA  LEU A  31       8.871  20.580 -23.567  1.00 38.70           C  
ATOM    504  HA  LEU A  31       9.133  20.862 -22.547  1.00 38.70           H  
ATOM    505  C   LEU A  31       9.049  19.063 -23.718  1.00 38.70           C  
ATOM    506  CB  LEU A  31       7.397  20.955 -23.835  1.00 38.70           C  
ATOM    507  HB2 LEU A  31       6.799  20.217 -23.300  1.00 38.70           H  
ATOM    508  HB3 LEU A  31       7.168  20.834 -24.894  1.00 38.70           H  
ATOM    509  O   LEU A  31       8.570  18.474 -24.686  1.00 38.70           O  
ATOM    510  CG  LEU A  31       6.963  22.354 -23.359  1.00 38.70           C  
ATOM    511  HG  LEU A  31       7.556  22.650 -22.494  1.00 38.70           H  
ATOM    512  CD1 LEU A  31       7.072  23.410 -24.456  1.00 38.70           C  
ATOM    513 HD11 LEU A  31       6.481  23.127 -25.327  1.00 38.70           H  
ATOM    514 HD12 LEU A  31       6.724  24.374 -24.084  1.00 38.70           H  
ATOM    515 HD13 LEU A  31       8.114  23.519 -24.756  1.00 38.70           H  
ATOM    516  CD2 LEU A  31       5.493  22.333 -22.952  1.00 38.70           C  
ATOM    517 HD21 LEU A  31       4.861  22.208 -23.831  1.00 38.70           H  
ATOM    518 HD22 LEU A  31       5.235  23.268 -22.455  1.00 38.70           H  
ATOM    519 HD23 LEU A  31       5.305  21.496 -22.280  1.00 38.70           H  
ATOM    520  N   TYR A  32       9.738  18.435 -22.771  1.00 45.76           N  
ATOM    521  H   TYR A  32      10.169  18.981 -22.039  1.00 45.76           H  
ATOM    522  CA  TYR A  32       9.935  16.987 -22.762  1.00 45.76           C  
ATOM    523  HA  TYR A  32      10.015  16.636 -23.791  1.00 45.76           H  
ATOM    524  C   TYR A  32       8.748  16.271 -22.113  1.00 45.76           C  
ATOM    525  CB  TYR A  32      11.257  16.653 -22.063  1.00 45.76           C  
ATOM    526  HB2 TYR A  32      11.380  15.570 -22.044  1.00 45.76           H  
ATOM    527  HB3 TYR A  32      11.212  16.996 -21.029  1.00 45.76           H  
ATOM    528  O   TYR A  32       8.224  16.727 -21.092  1.00 45.76           O  
ATOM    529  CG  TYR A  32      12.464  17.264 -22.749  1.00 45.76           C  
ATOM    530  CD1 TYR A  32      12.972  16.670 -23.919  1.00 45.76           C  
ATOM    531  HD1 TYR A  32      12.492  15.798 -24.336  1.00 45.76           H  
ATOM    532  CD2 TYR A  32      13.059  18.440 -22.248  1.00 45.76           C  
ATOM    533  HD2 TYR A  32      12.644  18.932 -21.381  1.00 45.76           H  
ATOM    534  CE1 TYR A  32      14.124  17.194 -24.536  1.00 45.76           C  
ATOM    535  HE1 TYR A  32      14.532  16.739 -25.426  1.00 45.76           H  
ATOM    536  CE2 TYR A  32      14.181  18.998 -22.895  1.00 45.76           C  
ATOM    537  HE2 TYR A  32      14.619  19.915 -22.530  1.00 45.76           H  
ATOM    538  OH  TYR A  32      15.804  18.884 -24.678  1.00 45.76           O  
ATOM    539  HH  TYR A  32      16.014  19.789 -24.438  1.00 45.76           H  
ATOM    540  CZ  TYR A  32      14.732  18.359 -24.028  1.00 45.76           C  
ATOM    541  N   PHE A  33       8.356  15.128 -22.681  1.00 48.82           N  
ATOM    542  H   PHE A  33       8.829  14.817 -23.518  1.00 48.82           H  
ATOM    543  CA  PHE A  33       7.551  14.150 -21.955  1.00 48.82           C  
ATOM    544  HA  PHE A  33       6.688  14.652 -21.516  1.00 48.82           H  
ATOM    545  C   PHE A  33       8.394  13.567 -20.813  1.00 48.82           C  
ATOM    546  CB  PHE A  33       7.058  13.057 -22.911  1.00 48.82           C  
ATOM    547  HB2 PHE A  33       7.906  12.631 -23.447  1.00 48.82           H  
ATOM    548  HB3 PHE A  33       6.623  12.267 -22.299  1.00 48.82           H  
ATOM    549  O   PHE A  33       9.535  13.166 -21.037  1.00 48.82           O  
ATOM    550  CG  PHE A  33       5.997  13.511 -23.897  1.00 48.82           C  
ATOM    551  CD1 PHE A  33       4.737  13.894 -23.413  1.00 48.82           C  
ATOM    552  HD1 PHE A  33       4.570  13.881 -22.346  1.00 48.82           H  
ATOM    553  CD2 PHE A  33       6.244  13.537 -25.282  1.00 48.82           C  
ATOM    554  HD2 PHE A  33       7.205  13.233 -25.669  1.00 48.82           H  
ATOM    555  CE1 PHE A  33       3.724  14.308 -24.296  1.00 48.82           C  
ATOM    556  HE1 PHE A  33       2.762  14.624 -23.921  1.00 48.82           H  
ATOM    557  CE2 PHE A  33       5.227  13.935 -26.171  1.00 48.82           C  
ATOM    558  HE2 PHE A  33       5.410  13.921 -27.235  1.00 48.82           H  
ATOM    559  CZ  PHE A  33       3.967  14.319 -25.679  1.00 48.82           C  
ATOM    560  HZ  PHE A  33       3.183  14.610 -26.364  1.00 48.82           H  
ATOM    561  N   ASP A  34       7.834  13.539 -19.601  1.00 50.32           N  
ATOM    562  H   ASP A  34       6.904  13.923 -19.512  1.00 50.32           H  
ATOM    563  CA  ASP A  34       8.534  13.224 -18.343  1.00 50.32           C  
ATOM    564  HA  ASP A  34       9.280  13.994 -18.145  1.00 50.32           H  
ATOM    565  C   ASP A  34       9.264  11.873 -18.393  1.00 50.32           C  
ATOM    566  CB  ASP A  34       7.452  13.266 -17.247  1.00 50.32           C  
ATOM    567  HB2 ASP A  34       6.699  12.513 -17.477  1.00 50.32           H  
ATOM    568  HB3 ASP A  34       6.965  14.239 -17.307  1.00 50.32           H  
ATOM    569  O   ASP A  34      10.433  11.751 -18.040  1.00 50.32           O  
ATOM    570  CG  ASP A  34       7.861  13.090 -15.784  1.00 50.32           C  
ATOM    571  OD1 ASP A  34       9.037  12.816 -15.482  1.00 50.32           O  
ATOM    572  OD2 ASP A  34       6.929  13.179 -14.946  1.00 50.32           O  
ATOM    573  N   SER A  35       8.570  10.838 -18.867  1.00 59.50           N  
ATOM    574  H   SER A  35       7.627  11.010 -19.186  1.00 59.50           H  
ATOM    575  CA  SER A  35       9.134   9.502 -19.071  1.00 59.50           C  
ATOM    576  HA  SER A  35      10.077   9.624 -19.604  1.00 59.50           H  
ATOM    577  C   SER A  35       8.194   8.638 -19.920  1.00 59.50           C  
ATOM    578  CB  SER A  35       9.427   8.811 -17.725  1.00 59.50           C  
ATOM    579  HB2 SER A  35      10.414   9.127 -17.388  1.00 59.50           H  
ATOM    580  HB3 SER A  35       9.451   7.730 -17.864  1.00 59.50           H  
ATOM    581  O   SER A  35       6.968   8.799 -19.834  1.00 59.50           O  
ATOM    582  OG  SER A  35       8.488   9.143 -16.708  1.00 59.50           O  
ATOM    583  HG  SER A  35       8.639  10.079 -16.555  1.00 59.50           H  
ATOM    584  N   PRO A  36       8.726   7.707 -20.735  1.00 71.89           N  
ATOM    585  CA  PRO A  36       7.902   6.727 -21.431  1.00 71.89           C  
ATOM    586  HA  PRO A  36       7.204   7.231 -22.099  1.00 71.89           H  
ATOM    587  C   PRO A  36       7.124   5.867 -20.436  1.00 71.89           C  
ATOM    588  CB  PRO A  36       8.853   5.865 -22.256  1.00 71.89           C  
ATOM    589  HB2 PRO A  36       8.525   4.826 -22.272  1.00 71.89           H  
ATOM    590  HB3 PRO A  36       8.901   6.243 -23.277  1.00 71.89           H  
ATOM    591  O   PRO A  36       7.625   5.497 -19.369  1.00 71.89           O  
ATOM    592  CG  PRO A  36      10.195   6.022 -21.535  1.00 71.89           C  
ATOM    593  HG2 PRO A  36      10.257   5.299 -20.722  1.00 71.89           H  
ATOM    594  HG3 PRO A  36      11.042   5.900 -22.210  1.00 71.89           H  
ATOM    595  CD  PRO A  36      10.140   7.423 -20.932  1.00 71.89           C  
ATOM    596  HD2 PRO A  36      10.692   7.438 -19.993  1.00 71.89           H  
ATOM    597  HD3 PRO A  36      10.566   8.150 -21.623  1.00 71.89           H  
ATOM    598  N   ASN A  37       5.899   5.509 -20.805  1.00 79.50           N  
ATOM    599  H   ASN A  37       5.565   5.775 -21.721  1.00 79.50           H  
ATOM    600  CA  ASN A  37       5.110   4.572 -20.029  1.00 79.50           C  
ATOM    601  HA  ASN A  37       5.213   4.832 -18.976  1.00 79.50           H  
ATOM    602  C   ASN A  37       5.688   3.164 -20.203  1.00 79.50           C  
ATOM    603  CB  ASN A  37       3.624   4.698 -20.407  1.00 79.50           C  
ATOM    604  HB2 ASN A  37       3.523   4.714 -21.492  1.00 79.50           H  
ATOM    605  HB3 ASN A  37       3.074   3.836 -20.029  1.00 79.50           H  
ATOM    606  O   ASN A  37       5.881   2.675 -21.317  1.00 79.50           O  
ATOM    607  CG  ASN A  37       2.988   5.948 -19.817  1.00 79.50           C  
ATOM    608  ND2 ASN A  37       1.995   6.508 -20.457  1.00 79.50           N  
ATOM    609 HD21 ASN A  37       1.620   7.374 -20.097  1.00 79.50           H  
ATOM    610 HD22 ASN A  37       1.664   6.132 -21.334  1.00 79.50           H  
ATOM    611  OD1 ASN A  37       3.354   6.414 -18.748  1.00 79.50           O  
ATOM    612  N   VAL A  38       5.974   2.517 -19.075  1.00 84.05           N  
ATOM    613  H   VAL A  38       5.840   3.004 -18.200  1.00 84.05           H  
ATOM    614  CA  VAL A  38       6.371   1.108 -19.027  1.00 84.05           C  
ATOM    615  HA  VAL A  38       7.119   0.916 -19.796  1.00 84.05           H  
ATOM    616  C   VAL A  38       5.140   0.256 -19.330  1.00 84.05           C  
ATOM    617  CB  VAL A  38       7.027   0.759 -17.680  1.00 84.05           C  
ATOM    618  HB  VAL A  38       6.334   0.984 -16.869  1.00 84.05           H  
ATOM    619  O   VAL A  38       4.114   0.400 -18.659  1.00 84.05           O  
ATOM    620  CG1 VAL A  38       7.415  -0.719 -17.596  1.00 84.05           C  
ATOM    621 HG11 VAL A  38       7.924  -0.924 -16.655  1.00 84.05           H  
ATOM    622 HG12 VAL A  38       6.524  -1.345 -17.643  1.00 84.05           H  
ATOM    623 HG13 VAL A  38       8.076  -0.980 -18.423  1.00 84.05           H  
ATOM    624  CG2 VAL A  38       8.307   1.582 -17.474  1.00 84.05           C  
ATOM    625 HG21 VAL A  38       8.082   2.648 -17.463  1.00 84.05           H  
ATOM    626 HG22 VAL A  38       9.011   1.379 -18.281  1.00 84.05           H  
ATOM    627 HG23 VAL A  38       8.773   1.316 -16.525  1.00 84.05           H  
ATOM    628  N   ALA A  39       5.240  -0.604 -20.343  1.00 88.61           N  
ATOM    629  H   ALA A  39       6.134  -0.706 -20.801  1.00 88.61           H  
ATOM    630  CA  ALA A  39       4.205  -1.563 -20.708  1.00 88.61           C  
ATOM    631  HA  ALA A  39       3.231  -1.074 -20.684  1.00 88.61           H  
ATOM    632  C   ALA A  39       4.176  -2.724 -19.706  1.00 88.61           C  
ATOM    633  CB  ALA A  39       4.477  -2.052 -22.139  1.00 88.61           C  
ATOM    634  HB1 ALA A  39       3.699  -2.754 -22.440  1.00 88.61           H  
ATOM    635  HB2 ALA A  39       4.477  -1.206 -22.827  1.00 88.61           H  
ATOM    636  HB3 ALA A  39       5.443  -2.552 -22.198  1.00 88.61           H  
ATOM    637  O   ALA A  39       3.134  -3.025 -19.125  1.00 88.61           O  
ATOM    638  N   TYR A  40       5.337  -3.331 -19.467  1.00 92.57           N  
ATOM    639  H   TYR A  40       6.152  -3.025 -19.979  1.00 92.57           H  
ATOM    640  CA  TYR A  40       5.535  -4.425 -18.520  1.00 92.57           C  
ATOM    641  HA  TYR A  40       4.938  -4.246 -17.625  1.00 92.57           H  
ATOM    642  C   TYR A  40       7.003  -4.484 -18.088  1.00 92.57           C  
ATOM    643  CB  TYR A  40       5.058  -5.745 -19.149  1.00 92.57           C  
ATOM    644  HB2 TYR A  40       5.309  -6.582 -18.498  1.00 92.57           H  
ATOM    645  HB3 TYR A  40       3.970  -5.719 -19.214  1.00 92.57           H  
ATOM    646  O   TYR A  40       7.837  -3.685 -18.522  1.00 92.57           O  
ATOM    647  CG  TYR A  40       5.618  -6.042 -20.519  1.00 92.57           C  
ATOM    648  CD1 TYR A  40       4.832  -5.783 -21.657  1.00 92.57           C  
ATOM    649  HD1 TYR A  40       3.832  -5.388 -21.550  1.00 92.57           H  
ATOM    650  CD2 TYR A  40       6.906  -6.596 -20.654  1.00 92.57           C  
ATOM    651  HD2 TYR A  40       7.496  -6.828 -19.780  1.00 92.57           H  
ATOM    652  CE1 TYR A  40       5.339  -6.068 -22.935  1.00 92.57           C  
ATOM    653  HE1 TYR A  40       4.743  -5.914 -23.823  1.00 92.57           H  
ATOM    654  CE2 TYR A  40       7.413  -6.889 -21.933  1.00 92.57           C  
ATOM    655  HE2 TYR A  40       8.392  -7.329 -22.045  1.00 92.57           H  
ATOM    656  OH  TYR A  40       7.117  -6.860 -24.306  1.00 92.57           O  
ATOM    657  HH  TYR A  40       7.952  -7.333 -24.278  1.00 92.57           H  
ATOM    658  CZ  TYR A  40       6.629  -6.613 -23.072  1.00 92.57           C  
ATOM    659  N   SER A  41       7.324  -5.388 -17.172  1.00 95.02           N  
ATOM    660  H   SER A  41       6.633  -6.070 -16.896  1.00 95.02           H  
ATOM    661  CA  SER A  41       8.703  -5.643 -16.752  1.00 95.02           C  
ATOM    662  HA  SER A  41       9.378  -4.960 -17.267  1.00 95.02           H  
ATOM    663  C   SER A  41       9.131  -7.040 -17.167  1.00 95.02           C  
ATOM    664  CB  SER A  41       8.846  -5.382 -15.257  1.00 95.02           C  
ATOM    665  HB2 SER A  41       8.132  -5.994 -14.706  1.00 95.02           H  
ATOM    666  HB3 SER A  41       9.861  -5.600 -14.924  1.00 95.02           H  
ATOM    667  O   SER A  41       8.293  -7.888 -17.449  1.00 95.02           O  
ATOM    668  OG  SER A  41       8.551  -4.005 -15.093  1.00 95.02           O  
ATOM    669  HG  SER A  41       8.209  -3.738 -15.949  1.00 95.02           H  
ATOM    670  N   VAL A  42      10.431  -7.266 -17.257  1.00 95.48           N  
ATOM    671  H   VAL A  42      11.072  -6.499 -17.111  1.00 95.48           H  
ATOM    672  CA  VAL A  42      11.011  -8.542 -17.665  1.00 95.48           C  
ATOM    673  HA  VAL A  42      10.242  -9.315 -17.654  1.00 95.48           H  
ATOM    674  C   VAL A  42      12.080  -8.901 -16.653  1.00 95.48           C  
ATOM    675  CB  VAL A  42      11.587  -8.463 -19.089  1.00 95.48           C  
ATOM    676  HB  VAL A  42      12.373  -7.708 -19.119  1.00 95.48           H  
ATOM    677  O   VAL A  42      12.990  -8.108 -16.432  1.00 95.48           O  
ATOM    678  CG1 VAL A  42      12.168  -9.804 -19.542  1.00 95.48           C  
ATOM    679 HG11 VAL A  42      12.955 -10.131 -18.862  1.00 95.48           H  
ATOM    680 HG12 VAL A  42      12.603  -9.693 -20.535  1.00 95.48           H  
ATOM    681 HG13 VAL A  42      11.390 -10.567 -19.568  1.00 95.48           H  
ATOM    682  CG2 VAL A  42      10.503  -8.074 -20.101  1.00 95.48           C  
ATOM    683 HG21 VAL A  42       9.738  -8.850 -20.149  1.00 95.48           H  
ATOM    684 HG22 VAL A  42      10.034  -7.131 -19.820  1.00 95.48           H  
ATOM    685 HG23 VAL A  42      10.958  -7.942 -21.083  1.00 95.48           H  
ATOM    686  N   LEU A  43      11.963 -10.062 -16.021  1.00 95.72           N  
ATOM    687  H   LEU A  43      11.221 -10.685 -16.306  1.00 95.72           H  
ATOM    688  CA  LEU A  43      13.037 -10.620 -15.210  1.00 95.72           C  
ATOM    689  HA  LEU A  43      13.499  -9.825 -14.625  1.00 95.72           H  
ATOM    690  C   LEU A  43      14.087 -11.214 -16.144  1.00 95.72           C  
ATOM    691  CB  LEU A  43      12.458 -11.673 -14.258  1.00 95.72           C  
ATOM    692  HB2 LEU A  43      11.673 -11.219 -13.652  1.00 95.72           H  
ATOM    693  HB3 LEU A  43      12.007 -12.454 -14.870  1.00 95.72           H  
ATOM    694  O   LEU A  43      13.743 -11.980 -17.044  1.00 95.72           O  
ATOM    695  CG  LEU A  43      13.487 -12.338 -13.330  1.00 95.72           C  
ATOM    696  HG  LEU A  43      14.314 -12.743 -13.913  1.00 95.72           H  
ATOM    697  CD1 LEU A  43      14.032 -11.349 -12.300  1.00 95.72           C  
ATOM    698 HD11 LEU A  43      14.643 -11.892 -11.580  1.00 95.72           H  
ATOM    699 HD12 LEU A  43      14.654 -10.601 -12.791  1.00 95.72           H  
ATOM    700 HD13 LEU A  43      13.212 -10.864 -11.771  1.00 95.72           H  
ATOM    701  CD2 LEU A  43      12.822 -13.490 -12.580  1.00 95.72           C  
ATOM    702 HD21 LEU A  43      12.431 -14.220 -13.288  1.00 95.72           H  
ATOM    703 HD22 LEU A  43      13.555 -13.989 -11.945  1.00 95.72           H  
ATOM    704 HD23 LEU A  43      12.007 -13.120 -11.958  1.00 95.72           H  
ATOM    705  N   ILE A  44      15.347 -10.852 -15.926  1.00 95.58           N  
ATOM    706  H   ILE A  44      15.539 -10.181 -15.197  1.00 95.58           H  
ATOM    707  CA  ILE A  44      16.481 -11.357 -16.697  1.00 95.58           C  
ATOM    708  HA  ILE A  44      16.156 -12.231 -17.261  1.00 95.58           H  
ATOM    709  C   ILE A  44      17.597 -11.829 -15.769  1.00 95.58           C  
ATOM    710  CB  ILE A  44      16.990 -10.307 -17.715  1.00 95.58           C  
ATOM    711  HB  ILE A  44      17.806 -10.765 -18.273  1.00 95.58           H  
ATOM    712  O   ILE A  44      17.796 -11.271 -14.688  1.00 95.58           O  
ATOM    713  CG1 ILE A  44      17.533  -9.026 -17.041  1.00 95.58           C  
ATOM    714 HG12 ILE A  44      16.715  -8.491 -16.558  1.00 95.58           H  
ATOM    715 HG13 ILE A  44      18.261  -9.293 -16.275  1.00 95.58           H  
ATOM    716  CG2 ILE A  44      15.876  -9.963 -18.720  1.00 95.58           C  
ATOM    717 HG21 ILE A  44      15.447 -10.879 -19.126  1.00 95.58           H  
ATOM    718 HG22 ILE A  44      15.094  -9.388 -18.225  1.00 95.58           H  
ATOM    719 HG23 ILE A  44      16.277  -9.370 -19.542  1.00 95.58           H  
ATOM    720  CD1 ILE A  44      18.237  -8.067 -18.005  1.00 95.58           C  
ATOM    721 HD11 ILE A  44      19.063  -8.574 -18.504  1.00 95.58           H  
ATOM    722 HD12 ILE A  44      18.626  -7.225 -17.432  1.00 95.58           H  
ATOM    723 HD13 ILE A  44      17.539  -7.679 -18.747  1.00 95.58           H  
ATOM    724  N   VAL A  45      18.357 -12.821 -16.236  1.00 95.42           N  
ATOM    725  H   VAL A  45      18.079 -13.261 -17.102  1.00 95.42           H  
ATOM    726  CA  VAL A  45      19.636 -13.235 -15.650  1.00 95.42           C  
ATOM    727  HA  VAL A  45      19.864 -12.581 -14.808  1.00 95.42           H  
ATOM    728  C   VAL A  45      20.723 -13.063 -16.707  1.00 95.42           C  
ATOM    729  CB  VAL A  45      19.584 -14.672 -15.100  1.00 95.42           C  
ATOM    730  HB  VAL A  45      19.364 -15.366 -15.911  1.00 95.42           H  
ATOM    731  O   VAL A  45      20.672 -13.686 -17.771  1.00 95.42           O  
ATOM    732  CG1 VAL A  45      20.923 -15.067 -14.462  1.00 95.42           C  
ATOM    733 HG11 VAL A  45      20.848 -16.071 -14.045  1.00 95.42           H  
ATOM    734 HG12 VAL A  45      21.171 -14.367 -13.665  1.00 95.42           H  
ATOM    735 HG13 VAL A  45      21.716 -15.060 -15.210  1.00 95.42           H  
ATOM    736  CG2 VAL A  45      18.487 -14.826 -14.042  1.00 95.42           C  
ATOM    737 HG21 VAL A  45      17.506 -14.656 -14.486  1.00 95.42           H  
ATOM    738 HG22 VAL A  45      18.648 -14.104 -13.241  1.00 95.42           H  
ATOM    739 HG23 VAL A  45      18.505 -15.833 -13.626  1.00 95.42           H  
ATOM    740  N   ALA A  46      21.689 -12.187 -16.445  1.00 95.03           N  
ATOM    741  H   ALA A  46      21.700 -11.739 -15.540  1.00 95.03           H  
ATOM    742  CA  ALA A  46      22.719 -11.814 -17.414  1.00 95.03           C  
ATOM    743  HA  ALA A  46      22.973 -12.679 -18.027  1.00 95.03           H  
ATOM    744  C   ALA A  46      24.008 -11.348 -16.725  1.00 95.03           C  
ATOM    745  CB  ALA A  46      22.143 -10.719 -18.326  1.00 95.03           C  
ATOM    746  HB1 ALA A  46      22.864 -10.464 -19.102  1.00 95.03           H  
ATOM    747  HB2 ALA A  46      21.232 -11.076 -18.806  1.00 95.03           H  
ATOM    748  HB3 ALA A  46      21.908  -9.833 -17.737  1.00 95.03           H  
ATOM    749  O   ALA A  46      24.094 -11.272 -15.502  1.00 95.03           O  
ATOM    750  N   ILE A  47      25.021 -11.016 -17.519  1.00 92.90           N  
ATOM    751  H   ILE A  47      24.899 -11.117 -18.516  1.00 92.90           H  
ATOM    752  CA  ILE A  47      26.245 -10.364 -17.060  1.00 92.90           C  
ATOM    753  HA  ILE A  47      26.266 -10.385 -15.970  1.00 92.90           H  
ATOM    754  C   ILE A  47      26.228  -8.903 -17.498  1.00 92.90           C  
ATOM    755  CB  ILE A  47      27.493 -11.118 -17.559  1.00 92.90           C  
ATOM    756  HB  ILE A  47      27.479 -11.137 -18.648  1.00 92.90           H  
ATOM    757  O   ILE A  47      25.944  -8.601 -18.655  1.00 92.90           O  
ATOM    758  CG1 ILE A  47      27.460 -12.576 -17.042  1.00 92.90           C  
ATOM    759 HG12 ILE A  47      26.630 -13.097 -17.519  1.00 92.90           H  
ATOM    760 HG13 ILE A  47      27.288 -12.582 -15.966  1.00 92.90           H  
ATOM    761  CG2 ILE A  47      28.778 -10.397 -17.115  1.00 92.90           C  
ATOM    762 HG21 ILE A  47      29.649 -10.908 -17.526  1.00 92.90           H  
ATOM    763 HG22 ILE A  47      28.840 -10.380 -16.027  1.00 92.90           H  
ATOM    764 HG23 ILE A  47      28.801  -9.375 -17.494  1.00 92.90           H  
ATOM    765  CD1 ILE A  47      28.735 -13.371 -17.335  1.00 92.90           C  
ATOM    766 HD11 ILE A  47      29.505 -13.115 -16.607  1.00 92.90           H  
ATOM    767 HD12 ILE A  47      28.526 -14.439 -17.262  1.00 92.90           H  
ATOM    768 HD13 ILE A  47      29.096 -13.124 -18.333  1.00 92.90           H  
ATOM    769  N   VAL A  48      26.589  -8.003 -16.588  1.00 88.98           N  
ATOM    770  H   VAL A  48      26.787  -8.326 -15.652  1.00 88.98           H  
ATOM    771  CA  VAL A  48      26.814  -6.583 -16.887  1.00 88.98           C  
ATOM    772  HA  VAL A  48      26.679  -6.418 -17.957  1.00 88.98           H  
ATOM    773  C   VAL A  48      28.247  -6.190 -16.564  1.00 88.98           C  
ATOM    774  CB  VAL A  48      25.809  -5.662 -16.171  1.00 88.98           C  
ATOM    775  HB  VAL A  48      26.072  -4.628 -16.394  1.00 88.98           H  
ATOM    776  O   VAL A  48      28.844  -6.688 -15.605  1.00 88.98           O  
ATOM    777  CG1 VAL A  48      24.394  -5.903 -16.698  1.00 88.98           C  
ATOM    778 HG11 VAL A  48      24.081  -6.927 -16.494  1.00 88.98           H  
ATOM    779 HG12 VAL A  48      24.368  -5.730 -17.774  1.00 88.98           H  
ATOM    780 HG13 VAL A  48      23.694  -5.216 -16.222  1.00 88.98           H  
ATOM    781  CG2 VAL A  48      25.819  -5.834 -14.647  1.00 88.98           C  
ATOM    782 HG21 VAL A  48      25.072  -5.175 -14.204  1.00 88.98           H  
ATOM    783 HG22 VAL A  48      26.802  -5.581 -14.249  1.00 88.98           H  
ATOM    784 HG23 VAL A  48      25.580  -6.867 -14.396  1.00 88.98           H  
ATOM    785  N   GLU A  49      28.795  -5.270 -17.352  1.00 83.09           N  
ATOM    786  H   GLU A  49      28.256  -4.902 -18.123  1.00 83.09           H  
ATOM    787  CA  GLU A  49      30.045  -4.590 -17.023  1.00 83.09           C  
ATOM    788  HA  GLU A  49      30.734  -5.286 -16.545  1.00 83.09           H  
ATOM    789  C   GLU A  49      29.741  -3.468 -16.037  1.00 83.09           C  
ATOM    790  CB  GLU A  49      30.717  -4.050 -18.291  1.00 83.09           C  
ATOM    791  HB2 GLU A  49      31.487  -3.332 -18.010  1.00 83.09           H  
ATOM    792  HB3 GLU A  49      29.974  -3.555 -18.918  1.00 83.09           H  
ATOM    793  O   GLU A  49      29.114  -2.464 -16.380  1.00 83.09           O  
ATOM    794  CG  GLU A  49      31.377  -5.201 -19.054  1.00 83.09           C  
ATOM    795  HG2 GLU A  49      32.163  -5.621 -18.427  1.00 83.09           H  
ATOM    796  HG3 GLU A  49      30.634  -5.977 -19.238  1.00 83.09           H  
ATOM    797  CD  GLU A  49      31.982  -4.789 -20.396  1.00 83.09           C  
ATOM    798  OE1 GLU A  49      32.392  -5.723 -21.123  1.00 83.09           O  
ATOM    799  OE2 GLU A  49      31.952  -3.596 -20.761  1.00 83.09           O  
ATOM    800  N   LYS A  50      30.155  -3.646 -14.780  1.00 67.78           N  
ATOM    801  H   LYS A  50      30.668  -4.486 -14.553  1.00 67.78           H  
ATOM    802  CA  LYS A  50      29.960  -2.628 -13.751  1.00 67.78           C  
ATOM    803  HA  LYS A  50      29.216  -1.925 -14.125  1.00 67.78           H  
ATOM    804  C   LYS A  50      31.253  -1.845 -13.537  1.00 67.78           C  
ATOM    805  CB  LYS A  50      29.379  -3.268 -12.482  1.00 67.78           C  
ATOM    806  HB2 LYS A  50      30.179  -3.709 -11.887  1.00 67.78           H  
ATOM    807  HB3 LYS A  50      28.683  -4.056 -12.769  1.00 67.78           H  
ATOM    808  O   LYS A  50      32.304  -2.424 -13.271  1.00 67.78           O  
ATOM    809  CG  LYS A  50      28.612  -2.217 -11.669  1.00 67.78           C  
ATOM    810  HG2 LYS A  50      29.304  -1.438 -11.348  1.00 67.78           H  
ATOM    811  HG3 LYS A  50      27.849  -1.767 -12.304  1.00 67.78           H  
ATOM    812  CD  LYS A  50      27.933  -2.822 -10.438  1.00 67.78           C  
ATOM    813  HD2 LYS A  50      27.250  -3.610 -10.756  1.00 67.78           H  
ATOM    814  HD3 LYS A  50      28.693  -3.235  -9.774  1.00 67.78           H  
ATOM    815  CE  LYS A  50      27.159  -1.699  -9.740  1.00 67.78           C  
ATOM    816  HE2 LYS A  50      27.863  -0.911  -9.473  1.00 67.78           H  
ATOM    817  HE3 LYS A  50      26.455  -1.276 -10.456  1.00 67.78           H  
ATOM    818  NZ  LYS A  50      26.437  -2.177  -8.539  1.00 67.78           N  
ATOM    819  HZ1 LYS A  50      25.949  -1.402  -8.115  1.00 67.78           H  
ATOM    820  HZ2 LYS A  50      25.754  -2.870  -8.811  1.00 67.78           H  
ATOM    821  HZ3 LYS A  50      27.090  -2.558  -7.869  1.00 67.78           H  
ATOM    822  N   ASN A  51      31.123  -0.516 -13.550  1.00 63.84           N  
ATOM    823  H   ASN A  51      30.217  -0.164 -13.826  1.00 63.84           H  
ATOM    824  CA  ASN A  51      32.185   0.475 -13.333  1.00 63.84           C  
ATOM    825  HA  ASN A  51      31.697   1.449 -13.322  1.00 63.84           H  
ATOM    826  C   ASN A  51      33.242   0.537 -14.452  1.00 63.84           C  
ATOM    827  CB  ASN A  51      32.823   0.276 -11.939  1.00 63.84           C  
ATOM    828  HB2 ASN A  51      33.423  -0.635 -11.941  1.00 63.84           H  
ATOM    829  HB3 ASN A  51      33.495   1.106 -11.720  1.00 63.84           H  
ATOM    830  O   ASN A  51      33.378  -0.370 -15.268  1.00 63.84           O  
ATOM    831  CG  ASN A  51      31.815   0.203 -10.807  1.00 63.84           C  
ATOM    832  ND2 ASN A  51      32.085  -0.587  -9.795  1.00 63.84           N  
ATOM    833 HD21 ASN A  51      32.919  -1.157  -9.806  1.00 63.84           H  
ATOM    834 HD22 ASN A  51      31.471  -0.541  -8.994  1.00 63.84           H  
ATOM    835  OD1 ASN A  51      30.788   0.859 -10.802  1.00 63.84           O  
ATOM    836  N   LYS A  52      34.049   1.611 -14.447  1.00 61.61           N  
ATOM    837  H   LYS A  52      33.875   2.327 -13.756  1.00 61.61           H  
ATOM    838  CA  LYS A  52      35.170   1.820 -15.389  1.00 61.61           C  
ATOM    839  HA  LYS A  52      34.777   1.893 -16.403  1.00 61.61           H  
ATOM    840  C   LYS A  52      36.173   0.654 -15.428  1.00 61.61           C  
ATOM    841  CB  LYS A  52      35.927   3.118 -15.045  1.00 61.61           C  
ATOM    842  HB2 LYS A  52      36.240   3.090 -14.002  1.00 61.61           H  
ATOM    843  HB3 LYS A  52      36.826   3.153 -15.660  1.00 61.61           H  
ATOM    844  O   LYS A  52      36.882   0.511 -16.411  1.00 61.61           O  
ATOM    845  CG  LYS A  52      35.127   4.404 -15.310  1.00 61.61           C  
ATOM    846  HG2 LYS A  52      34.274   4.453 -14.633  1.00 61.61           H  
ATOM    847  HG3 LYS A  52      34.764   4.393 -16.338  1.00 61.61           H  
ATOM    848  CD  LYS A  52      36.020   5.639 -15.105  1.00 61.61           C  
ATOM    849  HD2 LYS A  52      36.884   5.560 -15.765  1.00 61.61           H  
ATOM    850  HD3 LYS A  52      36.370   5.662 -14.073  1.00 61.61           H  
ATOM    851  CE  LYS A  52      35.263   6.936 -15.422  1.00 61.61           C  
ATOM    852  HE2 LYS A  52      34.417   7.026 -14.740  1.00 61.61           H  
ATOM    853  HE3 LYS A  52      34.867   6.865 -16.435  1.00 61.61           H  
ATOM    854  NZ  LYS A  52      36.144   8.129 -15.308  1.00 61.61           N  
ATOM    855  HZ1 LYS A  52      35.635   8.973 -15.531  1.00 61.61           H  
ATOM    856  HZ2 LYS A  52      36.918   8.058 -15.953  1.00 61.61           H  
ATOM    857  HZ3 LYS A  52      36.519   8.218 -14.375  1.00 61.61           H  
ATOM    858  N   ALA A  53      36.220  -0.167 -14.378  1.00 62.95           N  
ATOM    859  H   ALA A  53      35.572   0.001 -13.622  1.00 62.95           H  
ATOM    860  CA  ALA A  53      37.092  -1.333 -14.267  1.00 62.95           C  
ATOM    861  HA  ALA A  53      38.065  -1.076 -14.686  1.00 62.95           H  
ATOM    862  C   ALA A  53      36.603  -2.574 -15.048  1.00 62.95           C  
ATOM    863  CB  ALA A  53      37.285  -1.631 -12.772  1.00 62.95           C  
ATOM    864  HB1 ALA A  53      37.675  -0.750 -12.262  1.00 62.95           H  
ATOM    865  HB2 ALA A  53      38.002  -2.443 -12.653  1.00 62.95           H  
ATOM    866  HB3 ALA A  53      36.337  -1.929 -12.323  1.00 62.95           H  
ATOM    867  O   ALA A  53      37.226  -3.623 -14.926  1.00 62.95           O  
ATOM    868  N   GLN A  54      35.490  -2.483 -15.796  1.00 67.89           N  
ATOM    869  H   GLN A  54      34.998  -1.601 -15.821  1.00 67.89           H  
ATOM    870  CA  GLN A  54      34.937  -3.570 -16.627  1.00 67.89           C  
ATOM    871  HA  GLN A  54      33.940  -3.259 -16.938  1.00 67.89           H  
ATOM    872  C   GLN A  54      34.729  -4.897 -15.875  1.00 67.89           C  
ATOM    873  CB  GLN A  54      35.768  -3.757 -17.909  1.00 67.89           C  
ATOM    874  HB2 GLN A  54      36.801  -3.976 -17.641  1.00 67.89           H  
ATOM    875  HB3 GLN A  54      35.374  -4.605 -18.468  1.00 67.89           H  
ATOM    876  O   GLN A  54      34.768  -5.978 -16.461  1.00 67.89           O  
ATOM    877  CG  GLN A  54      35.723  -2.543 -18.845  1.00 67.89           C  
ATOM    878  HG2 GLN A  54      36.128  -1.666 -18.340  1.00 67.89           H  
ATOM    879  HG3 GLN A  54      34.687  -2.342 -19.117  1.00 67.89           H  
ATOM    880  CD  GLN A  54      36.530  -2.777 -20.120  1.00 67.89           C  
ATOM    881  NE2 GLN A  54      36.340  -1.966 -21.136  1.00 67.89           N  
ATOM    882 HE21 GLN A  54      35.592  -1.288 -21.119  1.00 67.89           H  
ATOM    883 HE22 GLN A  54      36.875  -2.185 -21.964  1.00 67.89           H  
ATOM    884  OE1 GLN A  54      37.354  -3.667 -20.234  1.00 67.89           O  
ATOM    885  N   GLN A  55      34.487  -4.841 -14.563  1.00 72.86           N  
ATOM    886  H   GLN A  55      34.393  -3.940 -14.117  1.00 72.86           H  
ATOM    887  CA  GLN A  55      34.237  -6.055 -13.797  1.00 72.86           C  
ATOM    888  HA  GLN A  55      35.016  -6.777 -14.040  1.00 72.86           H  
ATOM    889  C   GLN A  55      32.898  -6.653 -14.228  1.00 72.86           C  
ATOM    890  CB  GLN A  55      34.301  -5.793 -12.289  1.00 72.86           C  
ATOM    891  HB2 GLN A  55      33.700  -4.919 -12.039  1.00 72.86           H  
ATOM    892  HB3 GLN A  55      33.888  -6.659 -11.770  1.00 72.86           H  
ATOM    893  O   GLN A  55      31.839  -6.032 -14.084  1.00 72.86           O  
ATOM    894  CG  GLN A  55      35.751  -5.593 -11.819  1.00 72.86           C  
ATOM    895  HG2 GLN A  55      36.346  -6.454 -12.122  1.00 72.86           H  
ATOM    896  HG3 GLN A  55      36.171  -4.706 -12.292  1.00 72.86           H  
ATOM    897  CD  GLN A  55      35.865  -5.439 -10.305  1.00 72.86           C  
ATOM    898  NE2 GLN A  55      37.065  -5.472  -9.768  1.00 72.86           N  
ATOM    899 HE21 GLN A  55      37.881  -5.634 -10.341  1.00 72.86           H  
ATOM    900 HE22 GLN A  55      37.113  -5.404  -8.761  1.00 72.86           H  
ATOM    901  OE1 GLN A  55      34.897  -5.270  -9.580  1.00 72.86           O  
ATOM    902  N   LEU A  56      32.970  -7.869 -14.766  1.00 83.32           N  
ATOM    903  H   LEU A  56      33.888  -8.259 -14.922  1.00 83.32           H  
ATOM    904  CA  LEU A  56      31.818  -8.662 -15.162  1.00 83.32           C  
ATOM    905  HA  LEU A  56      31.125  -8.035 -15.724  1.00 83.32           H  
ATOM    906  C   LEU A  56      31.100  -9.159 -13.912  1.00 83.32           C  
ATOM    907  CB  LEU A  56      32.282  -9.837 -16.041  1.00 83.32           C  
ATOM    908  HB2 LEU A  56      31.435 -10.502 -16.213  1.00 83.32           H  
ATOM    909  HB3 LEU A  56      33.027 -10.406 -15.485  1.00 83.32           H  
ATOM    910  O   LEU A  56      31.668  -9.903 -13.111  1.00 83.32           O  
ATOM    911  CG  LEU A  56      32.888  -9.437 -17.398  1.00 83.32           C  
ATOM    912  HG  LEU A  56      33.750  -8.791 -17.231  1.00 83.32           H  
ATOM    913  CD1 LEU A  56      33.360 -10.698 -18.125  1.00 83.32           C  
ATOM    914 HD11 LEU A  56      34.107 -11.209 -17.518  1.00 83.32           H  
ATOM    915 HD12 LEU A  56      33.820 -10.415 -19.071  1.00 83.32           H  
ATOM    916 HD13 LEU A  56      32.518 -11.365 -18.311  1.00 83.32           H  
ATOM    917  CD2 LEU A  56      31.896  -8.716 -18.312  1.00 83.32           C  
ATOM    918 HD21 LEU A  56      31.064  -9.368 -18.577  1.00 83.32           H  
ATOM    919 HD22 LEU A  56      32.408  -8.400 -19.221  1.00 83.32           H  
ATOM    920 HD23 LEU A  56      31.516  -7.819 -17.822  1.00 83.32           H  
ATOM    921  N   LYS A  57      29.839  -8.766 -13.752  1.00 89.46           N  
ATOM    922  H   LYS A  57      29.455  -8.113 -14.420  1.00 89.46           H  
ATOM    923  CA  LYS A  57      29.000  -9.211 -12.642  1.00 89.46           C  
ATOM    924  HA  LYS A  57      29.556  -9.939 -12.051  1.00 89.46           H  
ATOM    925  C   LYS A  57      27.753  -9.908 -13.169  1.00 89.46           C  
ATOM    926  CB  LYS A  57      28.687  -8.012 -11.736  1.00 89.46           C  
ATOM    927  HB2 LYS A  57      28.081  -7.287 -12.280  1.00 89.46           H  
ATOM    928  HB3 LYS A  57      29.620  -7.539 -11.429  1.00 89.46           H  
ATOM    929  O   LYS A  57      27.033  -9.333 -13.978  1.00 89.46           O  
ATOM    930  CG  LYS A  57      27.935  -8.503 -10.500  1.00 89.46           C  
ATOM    931  HG2 LYS A  57      26.992  -8.939 -10.831  1.00 89.46           H  
ATOM    932  HG3 LYS A  57      28.528  -9.273 -10.006  1.00 89.46           H  
ATOM    933  CD  LYS A  57      27.596  -7.410  -9.490  1.00 89.46           C  
ATOM    934  HD2 LYS A  57      26.975  -6.652  -9.970  1.00 89.46           H  
ATOM    935  HD3 LYS A  57      28.513  -6.969  -9.100  1.00 89.46           H  
ATOM    936  CE  LYS A  57      26.817  -8.131  -8.385  1.00 89.46           C  
ATOM    937  HE2 LYS A  57      25.961  -8.630  -8.839  1.00 89.46           H  
ATOM    938  HE3 LYS A  57      27.455  -8.914  -7.975  1.00 89.46           H  
ATOM    939  NZ  LYS A  57      26.368  -7.227  -7.304  1.00 89.46           N  
ATOM    940  HZ1 LYS A  57      25.898  -7.784  -6.605  1.00 89.46           H  
ATOM    941  HZ2 LYS A  57      25.707  -6.558  -7.672  1.00 89.46           H  
ATOM    942  HZ3 LYS A  57      27.164  -6.781  -6.871  1.00 89.46           H  
ATOM    943  N   SER A  58      27.485 -11.109 -12.656  1.00 91.34           N  
ATOM    944  H   SER A  58      28.141 -11.512 -12.002  1.00 91.34           H  
ATOM    945  CA  SER A  58      26.189 -11.768 -12.834  1.00 91.34           C  
ATOM    946  HA  SER A  58      25.943 -11.780 -13.896  1.00 91.34           H  
ATOM    947  C   SER A  58      25.104 -10.995 -12.084  1.00 91.34           C  
ATOM    948  CB  SER A  58      26.234 -13.218 -12.348  1.00 91.34           C  
ATOM    949  HB2 SER A  58      26.340 -13.241 -11.263  1.00 91.34           H  
ATOM    950  HB3 SER A  58      27.078 -13.733 -12.806  1.00 91.34           H  
ATOM    951  O   SER A  58      25.276 -10.649 -10.907  1.00 91.34           O  
ATOM    952  OG  SER A  58      25.039 -13.863 -12.727  1.00 91.34           O  
ATOM    953  HG  SER A  58      24.942 -14.689 -12.247  1.00 91.34           H  
ATOM    954  N   VAL A  59      24.008 -10.695 -12.768  1.00 92.32           N  
ATOM    955  H   VAL A  59      23.931 -11.031 -13.718  1.00 92.32           H  
ATOM    956  CA  VAL A  59      22.865  -9.955 -12.242  1.00 92.32           C  
ATOM    957  HA  VAL A  59      22.951  -9.908 -11.156  1.00 92.32           H  
ATOM    958  C   VAL A  59      21.573 -10.695 -12.544  1.00 92.32           C  
ATOM    959  CB  VAL A  59      22.801  -8.504 -12.762  1.00 92.32           C  
ATOM    960  HB  VAL A  59      21.891  -8.051 -12.369  1.00 92.32           H  
ATOM    961  O   VAL A  59      21.392 -11.234 -13.634  1.00 92.32           O  
ATOM    962  CG1 VAL A  59      23.987  -7.699 -12.210  1.00 92.32           C  
ATOM    963 HG11 VAL A  59      24.923  -8.101 -12.596  1.00 92.32           H  
ATOM    964 HG12 VAL A  59      23.987  -7.757 -11.121  1.00 92.32           H  
ATOM    965 HG13 VAL A  59      23.877  -6.658 -12.514  1.00 92.32           H  
ATOM    966  CG2 VAL A  59      22.775  -8.372 -14.289  1.00 92.32           C  
ATOM    967 HG21 VAL A  59      22.641  -7.323 -14.554  1.00 92.32           H  
ATOM    968 HG22 VAL A  59      21.934  -8.929 -14.703  1.00 92.32           H  
ATOM    969 HG23 VAL A  59      23.703  -8.742 -14.723  1.00 92.32           H  
ATOM    970  N   THR A  60      20.678 -10.667 -11.563  1.00 93.81           N  
ATOM    971  H   THR A  60      20.934 -10.222 -10.693  1.00 93.81           H  
ATOM    972  CA  THR A  60      19.263 -10.993 -11.709  1.00 93.81           C  
ATOM    973  HA  THR A  60      19.064 -11.355 -12.718  1.00 93.81           H  
ATOM    974  C   THR A  60      18.507  -9.700 -11.459  1.00 93.81           C  
ATOM    975  CB  THR A  60      18.828 -12.075 -10.713  1.00 93.81           C  
ATOM    976  HB  THR A  60      18.954 -11.708  -9.695  1.00 93.81           H  
ATOM    977  O   THR A  60      18.651  -9.110 -10.386  1.00 93.81           O  
ATOM    978  CG2 THR A  60      17.373 -12.482 -10.917  1.00 93.81           C  
ATOM    979 HG21 THR A  60      17.110 -13.291 -10.236  1.00 93.81           H  
ATOM    980 HG22 THR A  60      17.208 -12.801 -11.946  1.00 93.81           H  
ATOM    981 HG23 THR A  60      16.731 -11.627 -10.703  1.00 93.81           H  
ATOM    982  OG1 THR A  60      19.612 -13.232 -10.873  1.00 93.81           O  
ATOM    983  HG1 THR A  60      19.201 -13.924 -10.350  1.00 93.81           H  
ATOM    984  N   GLU A  61      17.763  -9.207 -12.442  1.00 92.81           N  
ATOM    985  H   GLU A  61      17.670  -9.723 -13.305  1.00 92.81           H  
ATOM    986  CA  GLU A  61      17.103  -7.908 -12.326  1.00 92.81           C  
ATOM    987  HA  GLU A  61      16.775  -7.787 -11.293  1.00 92.81           H  
ATOM    988  C   GLU A  61      15.849  -7.800 -13.182  1.00 92.81           C  
ATOM    989  CB  GLU A  61      18.085  -6.764 -12.624  1.00 92.81           C  
ATOM    990  HB2 GLU A  61      17.568  -5.814 -12.486  1.00 92.81           H  
ATOM    991  HB3 GLU A  61      18.886  -6.804 -11.886  1.00 92.81           H  
ATOM    992  O   GLU A  61      15.624  -8.584 -14.102  1.00 92.81           O  
ATOM    993  CG  GLU A  61      18.700  -6.789 -14.026  1.00 92.81           C  
ATOM    994  HG2 GLU A  61      19.266  -7.710 -14.167  1.00 92.81           H  
ATOM    995  HG3 GLU A  61      17.905  -6.752 -14.771  1.00 92.81           H  
ATOM    996  CD  GLU A  61      19.635  -5.590 -14.184  1.00 92.81           C  
ATOM    997  OE1 GLU A  61      19.383  -4.778 -15.092  1.00 92.81           O  
ATOM    998  OE2 GLU A  61      20.593  -5.446 -13.391  1.00 92.81           O  
ATOM    999  N   LEU A  62      15.023  -6.809 -12.855  1.00 94.50           N  
ATOM   1000  H   LEU A  62      15.300  -6.162 -12.130  1.00 94.50           H  
ATOM   1001  CA  LEU A  62      13.850  -6.465 -13.638  1.00 94.50           C  
ATOM   1002  HA  LEU A  62      13.545  -7.330 -14.226  1.00 94.50           H  
ATOM   1003  C   LEU A  62      14.211  -5.335 -14.600  1.00 94.50           C  
ATOM   1004  CB  LEU A  62      12.691  -6.084 -12.709  1.00 94.50           C  
ATOM   1005  HB2 LEU A  62      13.018  -5.224 -12.125  1.00 94.50           H  
ATOM   1006  HB3 LEU A  62      11.843  -5.760 -13.313  1.00 94.50           H  
ATOM   1007  O   LEU A  62      14.657  -4.265 -14.190  1.00 94.50           O  
ATOM   1008  CG  LEU A  62      12.242  -7.219 -11.770  1.00 94.50           C  
ATOM   1009  HG  LEU A  62      13.101  -7.717 -11.321  1.00 94.50           H  
ATOM   1010  CD1 LEU A  62      11.355  -6.696 -10.647  1.00 94.50           C  
ATOM   1011 HD11 LEU A  62      11.963  -6.088  -9.977  1.00 94.50           H  
ATOM   1012 HD12 LEU A  62      10.547  -6.099 -11.070  1.00 94.50           H  
ATOM   1013 HD13 LEU A  62      10.946  -7.531 -10.078  1.00 94.50           H  
ATOM   1014  CD2 LEU A  62      11.418  -8.237 -12.544  1.00 94.50           C  
ATOM   1015 HD21 LEU A  62      12.018  -8.669 -13.345  1.00 94.50           H  
ATOM   1016 HD22 LEU A  62      11.113  -9.045 -11.879  1.00 94.50           H  
ATOM   1017 HD23 LEU A  62      10.538  -7.756 -12.971  1.00 94.50           H  
ATOM   1018  N   LEU A  63      13.957  -5.562 -15.880  1.00 94.21           N  
ATOM   1019  H   LEU A  63      13.671  -6.495 -16.138  1.00 94.21           H  
ATOM   1020  CA  LEU A  63      14.057  -4.572 -16.938  1.00 94.21           C  
ATOM   1021  HA  LEU A  63      14.670  -3.744 -16.584  1.00 94.21           H  
ATOM   1022  C   LEU A  63      12.659  -4.054 -17.278  1.00 94.21           C  
ATOM   1023  CB  LEU A  63      14.763  -5.222 -18.139  1.00 94.21           C  
ATOM   1024  HB2 LEU A  63      14.164  -6.067 -18.478  1.00 94.21           H  
ATOM   1025  HB3 LEU A  63      15.729  -5.608 -17.812  1.00 94.21           H  
ATOM   1026  O   LEU A  63      11.744  -4.828 -17.547  1.00 94.21           O  
ATOM   1027  CG  LEU A  63      14.986  -4.269 -19.325  1.00 94.21           C  
ATOM   1028  HG  LEU A  63      14.029  -3.863 -19.651  1.00 94.21           H  
ATOM   1029  CD1 LEU A  63      15.920  -3.108 -18.972  1.00 94.21           C  
ATOM   1030 HD11 LEU A  63      16.116  -2.512 -19.863  1.00 94.21           H  
ATOM   1031 HD12 LEU A  63      16.863  -3.498 -18.589  1.00 94.21           H  
ATOM   1032 HD13 LEU A  63      15.464  -2.466 -18.218  1.00 94.21           H  
ATOM   1033  CD2 LEU A  63      15.598  -5.042 -20.491  1.00 94.21           C  
ATOM   1034 HD21 LEU A  63      15.740  -4.381 -21.346  1.00 94.21           H  
ATOM   1035 HD22 LEU A  63      14.934  -5.856 -20.781  1.00 94.21           H  
ATOM   1036 HD23 LEU A  63      16.561  -5.459 -20.197  1.00 94.21           H  
ATOM   1037  N   GLY A  64      12.469  -2.737 -17.275  1.00 94.21           N  
ATOM   1038  H   GLY A  64      13.263  -2.142 -17.086  1.00 94.21           H  
ATOM   1039  CA  GLY A  64      11.220  -2.130 -17.734  1.00 94.21           C  
ATOM   1040  HA2 GLY A  64      10.367  -2.718 -17.395  1.00 94.21           H  
ATOM   1041  HA3 GLY A  64      11.131  -1.122 -17.328  1.00 94.21           H  
ATOM   1042  C   GLY A  64      11.202  -2.035 -19.255  1.00 94.21           C  
ATOM   1043  O   GLY A  64      12.088  -1.401 -19.820  1.00 94.21           O  
ATOM   1044  N   ILE A  65      10.185  -2.607 -19.899  1.00 94.65           N  
ATOM   1045  H   ILE A  65       9.489  -3.114 -19.371  1.00 94.65           H  
ATOM   1046  CA  ILE A  65       9.959  -2.463 -21.340  1.00 94.65           C  
ATOM   1047  HA  ILE A  65      10.877  -2.128 -21.824  1.00 94.65           H  
ATOM   1048  C   ILE A  65       8.911  -1.382 -21.545  1.00 94.65           C  
ATOM   1049  CB  ILE A  65       9.553  -3.803 -21.984  1.00 94.65           C  
ATOM   1050  HB  ILE A  65       8.607  -4.122 -21.546  1.00 94.65           H  
ATOM   1051  O   ILE A  65       7.774  -1.492 -21.075  1.00 94.65           O  
ATOM   1052  CG1 ILE A  65      10.586  -4.916 -21.705  1.00 94.65           C  
ATOM   1053 HG12 ILE A  65      10.613  -5.109 -20.633  1.00 94.65           H  
ATOM   1054 HG13 ILE A  65      10.252  -5.831 -22.195  1.00 94.65           H  
ATOM   1055  CG2 ILE A  65       9.333  -3.645 -23.500  1.00 94.65           C  
ATOM   1056 HG21 ILE A  65       8.477  -2.998 -23.694  1.00 94.65           H  
ATOM   1057 HG22 ILE A  65       9.126  -4.618 -23.945  1.00 94.65           H  
ATOM   1058 HG23 ILE A  65      10.216  -3.220 -23.977  1.00 94.65           H  
ATOM   1059  CD1 ILE A  65      12.021  -4.630 -22.167  1.00 94.65           C  
ATOM   1060 HD11 ILE A  65      12.045  -4.461 -23.243  1.00 94.65           H  
ATOM   1061 HD12 ILE A  65      12.428  -3.762 -21.649  1.00 94.65           H  
ATOM   1062 HD13 ILE A  65      12.645  -5.494 -21.939  1.00 94.65           H  
ATOM   1063  N   THR A  66       9.291  -0.300 -22.211  1.00 91.92           N  
ATOM   1064  H   THR A  66      10.240  -0.243 -22.553  1.00 91.92           H  
ATOM   1065  CA  THR A  66       8.358   0.783 -22.531  1.00 91.92           C  
ATOM   1066  HA  THR A  66       7.742   0.990 -21.656  1.00 91.92           H  
ATOM   1067  C   THR A  66       7.406   0.388 -23.652  1.00 91.92           C  
ATOM   1068  CB  THR A  66       9.086   2.081 -22.866  1.00 91.92           C  
ATOM   1069  HB  THR A  66       8.339   2.853 -23.049  1.00 91.92           H  
ATOM   1070  O   THR A  66       7.686  -0.524 -24.427  1.00 91.92           O  
ATOM   1071  CG2 THR A  66      10.019   2.539 -21.745  1.00 91.92           C  
ATOM   1072 HG21 THR A  66       9.429   2.857 -20.885  1.00 91.92           H  
ATOM   1073 HG22 THR A  66      10.631   3.366 -22.104  1.00 91.92           H  
ATOM   1074 HG23 THR A  66      10.691   1.737 -21.439  1.00 91.92           H  
ATOM   1075  OG1 THR A  66       9.839   1.930 -24.030  1.00 91.92           O  
ATOM   1076  HG1 THR A  66      10.608   1.416 -23.774  1.00 91.92           H  
ATOM   1077  N   ILE A  67       6.278   1.093 -23.780  1.00 88.90           N  
ATOM   1078  H   ILE A  67       6.057   1.797 -23.090  1.00 88.90           H  
ATOM   1079  CA  ILE A  67       5.339   0.844 -24.887  1.00 88.90           C  
ATOM   1080  HA  ILE A  67       5.013  -0.195 -24.831  1.00 88.90           H  
ATOM   1081  C   ILE A  67       6.043   1.000 -26.250  1.00 88.90           C  
ATOM   1082  CB  ILE A  67       4.086   1.745 -24.768  1.00 88.90           C  
ATOM   1083  HB  ILE A  67       4.400   2.787 -24.828  1.00 88.90           H  
ATOM   1084  O   ILE A  67       5.775   0.225 -27.161  1.00 88.90           O  
ATOM   1085  CG1 ILE A  67       3.333   1.521 -23.435  1.00 88.90           C  
ATOM   1086 HG12 ILE A  67       4.031   1.581 -22.600  1.00 88.90           H  
ATOM   1087 HG13 ILE A  67       2.900   0.521 -23.424  1.00 88.90           H  
ATOM   1088  CG2 ILE A  67       3.119   1.436 -25.926  1.00 88.90           C  
ATOM   1089 HG21 ILE A  67       2.796   0.397 -25.877  1.00 88.90           H  
ATOM   1090 HG22 ILE A  67       3.604   1.594 -26.889  1.00 88.90           H  
ATOM   1091 HG23 ILE A  67       2.241   2.082 -25.886  1.00 88.90           H  
ATOM   1092  CD1 ILE A  67       2.220   2.542 -23.164  1.00 88.90           C  
ATOM   1093 HD11 ILE A  67       1.845   2.404 -22.150  1.00 88.90           H  
ATOM   1094 HD12 ILE A  67       2.615   3.553 -23.259  1.00 88.90           H  
ATOM   1095 HD13 ILE A  67       1.391   2.408 -23.859  1.00 88.90           H  
ATOM   1096  N   MET A  68       6.991   1.938 -26.367  1.00 88.47           N  
ATOM   1097  H   MET A  68       7.202   2.506 -25.559  1.00 88.47           H  
ATOM   1098  CA  MET A  68       7.778   2.162 -27.588  1.00 88.47           C  
ATOM   1099  HA  MET A  68       7.106   2.210 -28.445  1.00 88.47           H  
ATOM   1100  C   MET A  68       8.788   1.043 -27.877  1.00 88.47           C  
ATOM   1101  CB  MET A  68       8.534   3.495 -27.467  1.00 88.47           C  
ATOM   1102  HB2 MET A  68       9.177   3.465 -26.587  1.00 88.47           H  
ATOM   1103  HB3 MET A  68       9.175   3.621 -28.340  1.00 88.47           H  
ATOM   1104  O   MET A  68       9.095   0.766 -29.031  1.00 88.47           O  
ATOM   1105  CG  MET A  68       7.608   4.713 -27.357  1.00 88.47           C  
ATOM   1106  HG2 MET A  68       8.226   5.607 -27.272  1.00 88.47           H  
ATOM   1107  HG3 MET A  68       7.025   4.630 -26.439  1.00 88.47           H  
ATOM   1108  SD  MET A  68       6.453   4.953 -28.735  1.00 88.47           S  
ATOM   1109  CE  MET A  68       7.610   5.268 -30.098  1.00 88.47           C  
ATOM   1110  HE1 MET A  68       8.209   4.378 -30.292  1.00 88.47           H  
ATOM   1111  HE2 MET A  68       7.046   5.515 -30.998  1.00 88.47           H  
ATOM   1112  HE3 MET A  68       8.262   6.104 -29.845  1.00 88.47           H  
ATOM   1113  N   GLU A  69       9.318   0.399 -26.837  1.00 93.19           N  
ATOM   1114  H   GLU A  69       9.043   0.674 -25.905  1.00 93.19           H  
ATOM   1115  CA  GLU A  69      10.294  -0.690 -26.963  1.00 93.19           C  
ATOM   1116  HA  GLU A  69      10.941  -0.515 -27.823  1.00 93.19           H  
ATOM   1117  C   GLU A  69       9.641  -2.055 -27.164  1.00 93.19           C  
ATOM   1118  CB  GLU A  69      11.149  -0.726 -25.699  1.00 93.19           C  
ATOM   1119  HB2 GLU A  69      11.716  -1.657 -25.667  1.00 93.19           H  
ATOM   1120  HB3 GLU A  69      10.474  -0.719 -24.843  1.00 93.19           H  
ATOM   1121  O   GLU A  69      10.309  -2.986 -27.610  1.00 93.19           O  
ATOM   1122  CG  GLU A  69      12.131   0.456 -25.644  1.00 93.19           C  
ATOM   1123  HG2 GLU A  69      12.940   0.273 -26.350  1.00 93.19           H  
ATOM   1124  HG3 GLU A  69      11.631   1.374 -25.952  1.00 93.19           H  
ATOM   1125  CD  GLU A  69      12.700   0.668 -24.239  1.00 93.19           C  
ATOM   1126  OE1 GLU A  69      13.851   1.150 -24.137  1.00 93.19           O  
ATOM   1127  OE2 GLU A  69      11.967   0.401 -23.260  1.00 93.19           O  
ATOM   1128  N   ARG A  70       8.346  -2.171 -26.849  1.00 93.34           N  
ATOM   1129  H   ARG A  70       7.896  -1.351 -26.467  1.00 93.34           H  
ATOM   1130  CA  ARG A  70       7.593  -3.426 -26.845  1.00 93.34           C  
ATOM   1131  HA  ARG A  70       7.968  -4.060 -26.041  1.00 93.34           H  
ATOM   1132  C   ARG A  70       7.782  -4.228 -28.129  1.00 93.34           C  
ATOM   1133  CB  ARG A  70       6.118  -3.108 -26.575  1.00 93.34           C  
ATOM   1134  HB2 ARG A  70       5.732  -2.451 -27.354  1.00 93.34           H  
ATOM   1135  HB3 ARG A  70       6.032  -2.603 -25.613  1.00 93.34           H  
ATOM   1136  O   ARG A  70       8.195  -5.376 -28.056  1.00 93.34           O  
ATOM   1137  CG  ARG A  70       5.291  -4.391 -26.547  1.00 93.34           C  
ATOM   1138  HG2 ARG A  70       5.328  -4.875 -27.523  1.00 93.34           H  
ATOM   1139  HG3 ARG A  70       5.708  -5.071 -25.804  1.00 93.34           H  
ATOM   1140  CD  ARG A  70       3.830  -4.109 -26.216  1.00 93.34           C  
ATOM   1141  HD2 ARG A  70       3.413  -3.443 -26.972  1.00 93.34           H  
ATOM   1142  HD3 ARG A  70       3.763  -3.647 -25.231  1.00 93.34           H  
ATOM   1143  NE  ARG A  70       3.119  -5.385 -26.223  1.00 93.34           N  
ATOM   1144  HE  ARG A  70       3.689  -6.199 -26.405  1.00 93.34           H  
ATOM   1145  NH1 ARG A  70       0.957  -4.705 -25.882  1.00 93.34           N  
ATOM   1146 HH11 ARG A  70       1.272  -3.745 -25.907  1.00 93.34           H  
ATOM   1147 HH12 ARG A  70      -0.020  -4.957 -25.823  1.00 93.34           H  
ATOM   1148  NH2 ARG A  70       1.478  -6.884 -26.150  1.00 93.34           N  
ATOM   1149 HH21 ARG A  70       0.516  -7.187 -26.102  1.00 93.34           H  
ATOM   1150 HH22 ARG A  70       2.216  -7.547 -26.337  1.00 93.34           H  
ATOM   1151  CZ  ARG A  70       1.845  -5.642 -26.083  1.00 93.34           C  
ATOM   1152  N   SER A  71       7.542  -3.622 -29.291  1.00 94.67           N  
ATOM   1153  H   SER A  71       7.191  -2.675 -29.281  1.00 94.67           H  
ATOM   1154  CA  SER A  71       7.645  -4.320 -30.579  1.00 94.67           C  
ATOM   1155  HA  SER A  71       6.998  -5.197 -30.559  1.00 94.67           H  
ATOM   1156  C   SER A  71       9.064  -4.809 -30.875  1.00 94.67           C  
ATOM   1157  CB  SER A  71       7.181  -3.395 -31.706  1.00 94.67           C  
ATOM   1158  HB2 SER A  71       7.840  -2.528 -31.764  1.00 94.67           H  
ATOM   1159  HB3 SER A  71       7.207  -3.931 -32.655  1.00 94.67           H  
ATOM   1160  O   SER A  71       9.241  -5.909 -31.391  1.00 94.67           O  
ATOM   1161  OG  SER A  71       5.862  -2.959 -31.447  1.00 94.67           O  
ATOM   1162  HG  SER A  71       5.298  -3.734 -31.396  1.00 94.67           H  
ATOM   1163  N   SER A  72      10.081  -4.019 -30.524  1.00 95.41           N  
ATOM   1164  H   SER A  72       9.885  -3.134 -30.080  1.00 95.41           H  
ATOM   1165  CA  SER A  72      11.484  -4.401 -30.708  1.00 95.41           C  
ATOM   1166  HA  SER A  72      11.625  -4.759 -31.728  1.00 95.41           H  
ATOM   1167  C   SER A  72      11.892  -5.530 -29.763  1.00 95.41           C  
ATOM   1168  CB  SER A  72      12.399  -3.194 -30.494  1.00 95.41           C  
ATOM   1169  HB2 SER A  72      13.434  -3.498 -30.646  1.00 95.41           H  
ATOM   1170  HB3 SER A  72      12.282  -2.821 -29.476  1.00 95.41           H  
ATOM   1171  O   SER A  72      12.553  -6.472 -30.193  1.00 95.41           O  
ATOM   1172  OG  SER A  72      12.069  -2.170 -31.413  1.00 95.41           O  
ATOM   1173  HG  SER A  72      12.655  -1.423 -31.274  1.00 95.41           H  
ATOM   1174  N   PHE A  73      11.465  -5.462 -28.499  1.00 96.32           N  
ATOM   1175  H   PHE A  73      10.918  -4.663 -28.212  1.00 96.32           H  
ATOM   1176  CA  PHE A  73      11.695  -6.519 -27.520  1.00 96.32           C  
ATOM   1177  HA  PHE A  73      12.760  -6.750 -27.486  1.00 96.32           H  
ATOM   1178  C   PHE A  73      10.979  -7.817 -27.910  1.00 96.32           C  
ATOM   1179  CB  PHE A  73      11.261  -6.033 -26.131  1.00 96.32           C  
ATOM   1180  HB2 PHE A  73      10.249  -5.632 -26.189  1.00 96.32           H  
ATOM   1181  HB3 PHE A  73      11.919  -5.222 -25.817  1.00 96.32           H  
ATOM   1182  O   PHE A  73      11.610  -8.864 -27.927  1.00 96.32           O  
ATOM   1183  CG  PHE A  73      11.289  -7.132 -25.087  1.00 96.32           C  
ATOM   1184  CD1 PHE A  73      10.132  -7.893 -24.846  1.00 96.32           C  
ATOM   1185  HD1 PHE A  73       9.241  -7.698 -25.424  1.00 96.32           H  
ATOM   1186  CD2 PHE A  73      12.486  -7.462 -24.430  1.00 96.32           C  
ATOM   1187  HD2 PHE A  73      13.390  -6.912 -24.645  1.00 96.32           H  
ATOM   1188  CE1 PHE A  73      10.163  -8.963 -23.936  1.00 96.32           C  
ATOM   1189  HE1 PHE A  73       9.283  -9.570 -23.784  1.00 96.32           H  
ATOM   1190  CE2 PHE A  73      12.521  -8.535 -23.525  1.00 96.32           C  
ATOM   1191  HE2 PHE A  73      13.449  -8.796 -23.037  1.00 96.32           H  
ATOM   1192  CZ  PHE A  73      11.362  -9.291 -23.282  1.00 96.32           C  
ATOM   1193  HZ  PHE A  73      11.396 -10.136 -22.611  1.00 96.32           H  
ATOM   1194  N   GLU A  74       9.690  -7.769 -28.255  1.00 95.16           N  
ATOM   1195  H   GLU A  74       9.209  -6.882 -28.226  1.00 95.16           H  
ATOM   1196  CA  GLU A  74       8.902  -8.963 -28.604  1.00 95.16           C  
ATOM   1197  HA  GLU A  74       9.005  -9.705 -27.813  1.00 95.16           H  
ATOM   1198  C   GLU A  74       9.410  -9.637 -29.891  1.00 95.16           C  
ATOM   1199  CB  GLU A  74       7.408  -8.598 -28.734  1.00 95.16           C  
ATOM   1200  HB2 GLU A  74       7.318  -7.738 -29.398  1.00 95.16           H  
ATOM   1201  HB3 GLU A  74       6.881  -9.436 -29.190  1.00 95.16           H  
ATOM   1202  O   GLU A  74       9.345 -10.858 -30.001  1.00 95.16           O  
ATOM   1203  CG  GLU A  74       6.729  -8.288 -27.382  1.00 95.16           C  
ATOM   1204  HG2 GLU A  74       7.301  -7.512 -26.873  1.00 95.16           H  
ATOM   1205  HG3 GLU A  74       6.769  -9.183 -26.762  1.00 95.16           H  
ATOM   1206  CD  GLU A  74       5.261  -7.814 -27.502  1.00 95.16           C  
ATOM   1207  OE1 GLU A  74       4.554  -7.711 -26.466  1.00 95.16           O  
ATOM   1208  OE2 GLU A  74       4.813  -7.443 -28.607  1.00 95.16           O  
ATOM   1209  N   LYS A  75       9.965  -8.869 -30.842  1.00 96.59           N  
ATOM   1210  H   LYS A  75       9.947  -7.868 -30.710  1.00 96.59           H  
ATOM   1211  CA  LYS A  75      10.555  -9.413 -32.076  1.00 96.59           C  
ATOM   1212  HA  LYS A  75       9.833 -10.095 -32.524  1.00 96.59           H  
ATOM   1213  C   LYS A  75      11.812 -10.244 -31.810  1.00 96.59           C  
ATOM   1214  CB  LYS A  75      10.839  -8.263 -33.055  1.00 96.59           C  
ATOM   1215  HB2 LYS A  75      11.559  -7.577 -32.609  1.00 96.59           H  
ATOM   1216  HB3 LYS A  75       9.910  -7.722 -33.236  1.00 96.59           H  
ATOM   1217  O   LYS A  75      11.969 -11.306 -32.407  1.00 96.59           O  
ATOM   1218  CG  LYS A  75      11.380  -8.773 -34.400  1.00 96.59           C  
ATOM   1219  HG2 LYS A  75      10.656  -9.458 -34.840  1.00 96.59           H  
ATOM   1220  HG3 LYS A  75      12.318  -9.305 -34.242  1.00 96.59           H  
ATOM   1221  CD  LYS A  75      11.640  -7.617 -35.369  1.00 96.59           C  
ATOM   1222  HD2 LYS A  75      10.708  -7.079 -35.546  1.00 96.59           H  
ATOM   1223  HD3 LYS A  75      12.371  -6.940 -34.927  1.00 96.59           H  
ATOM   1224  CE  LYS A  75      12.180  -8.185 -36.686  1.00 96.59           C  
ATOM   1225  HE2 LYS A  75      11.435  -8.865 -37.100  1.00 96.59           H  
ATOM   1226  HE3 LYS A  75      13.072  -8.771 -36.467  1.00 96.59           H  
ATOM   1227  NZ  LYS A  75      12.498  -7.113 -37.660  1.00 96.59           N  
ATOM   1228  HZ1 LYS A  75      12.852  -7.516 -38.515  1.00 96.59           H  
ATOM   1229  HZ2 LYS A  75      11.671  -6.574 -37.874  1.00 96.59           H  
ATOM   1230  HZ3 LYS A  75      13.205  -6.498 -37.282  1.00 96.59           H  
ATOM   1231  N   ASN A  76      12.724  -9.748 -30.974  1.00 95.32           N  
ATOM   1232  H   ASN A  76      12.526  -8.870 -30.515  1.00 95.32           H  
ATOM   1233  CA  ASN A  76      13.906 -10.498 -30.554  1.00 95.32           C  
ATOM   1234  HA  ASN A  76      13.643 -11.555 -30.512  1.00 95.32           H  
ATOM   1235  C   ASN A  76      14.355 -10.060 -29.146  1.00 95.32           C  
ATOM   1236  CB  ASN A  76      15.026 -10.374 -31.606  1.00 95.32           C  
ATOM   1237  HB2 ASN A  76      15.432  -9.362 -31.618  1.00 95.32           H  
ATOM   1238  HB3 ASN A  76      14.621 -10.601 -32.592  1.00 95.32           H  
ATOM   1239  O   ASN A  76      15.140  -9.113 -29.014  1.00 95.32           O  
ATOM   1240  CG  ASN A  76      16.153 -11.359 -31.329  1.00 95.32           C  
ATOM   1241  ND2 ASN A  76      16.944 -11.684 -32.317  1.00 95.32           N  
ATOM   1242 HD21 ASN A  76      17.832 -12.054 -32.009  1.00 95.32           H  
ATOM   1243 HD22 ASN A  76      17.031 -11.054 -33.102  1.00 95.32           H  
ATOM   1244  OD1 ASN A  76      16.338 -11.853 -30.222  1.00 95.32           O  
ATOM   1245  N   PRO A  77      13.888 -10.754 -28.087  1.00 95.74           N  
ATOM   1246  CA  PRO A  77      14.190 -10.373 -26.711  1.00 95.74           C  
ATOM   1247  HA  PRO A  77      13.782  -9.380 -26.525  1.00 95.74           H  
ATOM   1248  C   PRO A  77      15.686 -10.363 -26.401  1.00 95.74           C  
ATOM   1249  CB  PRO A  77      13.452 -11.394 -25.836  1.00 95.74           C  
ATOM   1250  HB2 PRO A  77      13.131 -10.958 -24.891  1.00 95.74           H  
ATOM   1251  HB3 PRO A  77      14.083 -12.264 -25.654  1.00 95.74           H  
ATOM   1252  O   PRO A  77      16.155  -9.476 -25.694  1.00 95.74           O  
ATOM   1253  CG  PRO A  77      12.264 -11.812 -26.698  1.00 95.74           C  
ATOM   1254  HG2 PRO A  77      11.460 -11.083 -26.598  1.00 95.74           H  
ATOM   1255  HG3 PRO A  77      11.906 -12.809 -26.439  1.00 95.74           H  
ATOM   1256  CD  PRO A  77      12.839 -11.769 -28.113  1.00 95.74           C  
ATOM   1257  HD2 PRO A  77      13.275 -12.736 -28.366  1.00 95.74           H  
ATOM   1258  HD3 PRO A  77      12.048 -11.516 -28.819  1.00 95.74           H  
ATOM   1259  N   SER A  78      16.440 -11.328 -26.941  1.00 94.34           N  
ATOM   1260  H   SER A  78      16.034 -11.889 -27.676  1.00 94.34           H  
ATOM   1261  CA  SER A  78      17.877 -11.447 -26.671  1.00 94.34           C  
ATOM   1262  HA  SER A  78      18.042 -11.442 -25.593  1.00 94.34           H  
ATOM   1263  C   SER A  78      18.635 -10.259 -27.247  1.00 94.34           C  
ATOM   1264  CB  SER A  78      18.445 -12.748 -27.236  1.00 94.34           C  
ATOM   1265  HB2 SER A  78      19.522 -12.772 -27.075  1.00 94.34           H  
ATOM   1266  HB3 SER A  78      18.249 -12.795 -28.308  1.00 94.34           H  
ATOM   1267  O   SER A  78      19.295  -9.562 -26.488  1.00 94.34           O  
ATOM   1268  OG  SER A  78      17.845 -13.858 -26.591  1.00 94.34           O  
ATOM   1269  HG  SER A  78      16.914 -13.652 -26.481  1.00 94.34           H  
ATOM   1270  N   ASP A  79      18.466  -9.967 -28.539  1.00 94.91           N  
ATOM   1271  H   ASP A  79      17.966 -10.612 -29.134  1.00 94.91           H  
ATOM   1272  CA  ASP A  79      19.155  -8.849 -29.197  1.00 94.91           C  
ATOM   1273  HA  ASP A  79      20.233  -8.982 -29.104  1.00 94.91           H  
ATOM   1274  C   ASP A  79      18.772  -7.505 -28.567  1.00 94.91           C  
ATOM   1275  CB  ASP A  79      18.792  -8.787 -30.688  1.00 94.91           C  
ATOM   1276  HB2 ASP A  79      19.243  -7.888 -31.109  1.00 94.91           H  
ATOM   1277  HB3 ASP A  79      17.710  -8.684 -30.782  1.00 94.91           H  
ATOM   1278  O   ASP A  79      19.620  -6.632 -28.376  1.00 94.91           O  
ATOM   1279  CG  ASP A  79      19.241  -9.976 -31.540  1.00 94.91           C  
ATOM   1280  OD1 ASP A  79      19.659 -11.015 -30.984  1.00 94.91           O  
ATOM   1281  OD2 ASP A  79      19.005  -9.892 -32.767  1.00 94.91           O  
ATOM   1282  N   PHE A  80      17.497  -7.334 -28.195  1.00 96.17           N  
ATOM   1283  H   PHE A  80      16.828  -8.065 -28.392  1.00 96.17           H  
ATOM   1284  CA  PHE A  80      17.060  -6.133 -27.491  1.00 96.17           C  
ATOM   1285  HA  PHE A  80      17.312  -5.265 -28.100  1.00 96.17           H  
ATOM   1286  C   PHE A  80      17.788  -5.982 -26.152  1.00 96.17           C  
ATOM   1287  CB  PHE A  80      15.542  -6.156 -27.285  1.00 96.17           C  
ATOM   1288  HB2 PHE A  80      15.055  -6.214 -28.258  1.00 96.17           H  
ATOM   1289  HB3 PHE A  80      15.263  -7.048 -26.723  1.00 96.17           H  
ATOM   1290  O   PHE A  80      18.313  -4.907 -25.858  1.00 96.17           O  
ATOM   1291  CG  PHE A  80      15.044  -4.928 -26.547  1.00 96.17           C  
ATOM   1292  CD1 PHE A  80      15.034  -4.899 -25.139  1.00 96.17           C  
ATOM   1293  HD1 PHE A  80      15.362  -5.762 -24.579  1.00 96.17           H  
ATOM   1294  CD2 PHE A  80      14.650  -3.788 -27.270  1.00 96.17           C  
ATOM   1295  HD2 PHE A  80      14.679  -3.802 -28.349  1.00 96.17           H  
ATOM   1296  CE1 PHE A  80      14.614  -3.746 -24.457  1.00 96.17           C  
ATOM   1297  HE1 PHE A  80      14.597  -3.735 -23.377  1.00 96.17           H  
ATOM   1298  CE2 PHE A  80      14.231  -2.632 -26.588  1.00 96.17           C  
ATOM   1299  HE2 PHE A  80      13.919  -1.763 -27.149  1.00 96.17           H  
ATOM   1300  CZ  PHE A  80      14.211  -2.614 -25.181  1.00 96.17           C  
ATOM   1301  HZ  PHE A  80      13.879  -1.734 -24.650  1.00 96.17           H  
ATOM   1302  N   ILE A  81      17.845  -7.043 -25.344  1.00 95.67           N  
ATOM   1303  H   ILE A  81      17.438  -7.912 -25.657  1.00 95.67           H  
ATOM   1304  CA  ILE A  81      18.544  -7.023 -24.057  1.00 95.67           C  
ATOM   1305  HA  ILE A  81      18.194  -6.162 -23.487  1.00 95.67           H  
ATOM   1306  C   ILE A  81      20.055  -6.813 -24.283  1.00 95.67           C  
ATOM   1307  CB  ILE A  81      18.193  -8.294 -23.246  1.00 95.67           C  
ATOM   1308  HB  ILE A  81      18.398  -9.159 -23.877  1.00 95.67           H  
ATOM   1309  O   ILE A  81      20.652  -5.984 -23.605  1.00 95.67           O  
ATOM   1310  CG1 ILE A  81      16.707  -8.342 -22.820  1.00 95.67           C  
ATOM   1311 HG12 ILE A  81      16.547  -7.673 -21.975  1.00 95.67           H  
ATOM   1312 HG13 ILE A  81      16.069  -7.995 -23.633  1.00 95.67           H  
ATOM   1313  CG2 ILE A  81      19.045  -8.382 -21.972  1.00 95.67           C  
ATOM   1314 HG21 ILE A  81      18.772  -9.242 -21.360  1.00 95.67           H  
ATOM   1315 HG22 ILE A  81      18.941  -7.473 -21.379  1.00 95.67           H  
ATOM   1316 HG23 ILE A  81      20.087  -8.521 -22.260  1.00 95.67           H  
ATOM   1317  CD1 ILE A  81      16.253  -9.762 -22.437  1.00 95.67           C  
ATOM   1318 HD11 ILE A  81      16.858 -10.173 -21.628  1.00 95.67           H  
ATOM   1319 HD12 ILE A  81      16.337 -10.422 -23.300  1.00 95.67           H  
ATOM   1320 HD13 ILE A  81      15.215  -9.740 -22.105  1.00 95.67           H  
ATOM   1321  N   GLU A  82      20.683  -7.437 -25.281  1.00 94.65           N  
ATOM   1322  H   GLU A  82      20.181  -8.117 -25.834  1.00 94.65           H  
ATOM   1323  CA  GLU A  82      22.100  -7.188 -25.602  1.00 94.65           C  
ATOM   1324  HA  GLU A  82      22.690  -7.375 -24.704  1.00 94.65           H  
ATOM   1325  C   GLU A  82      22.358  -5.726 -25.986  1.00 94.65           C  
ATOM   1326  CB  GLU A  82      22.612  -8.129 -26.705  1.00 94.65           C  
ATOM   1327  HB2 GLU A  82      21.963  -8.064 -27.579  1.00 94.65           H  
ATOM   1328  HB3 GLU A  82      23.616  -7.810 -26.986  1.00 94.65           H  
ATOM   1329  O   GLU A  82      23.310  -5.112 -25.499  1.00 94.65           O  
ATOM   1330  CG  GLU A  82      22.684  -9.578 -26.207  1.00 94.65           C  
ATOM   1331  HG2 GLU A  82      21.666  -9.908 -26.003  1.00 94.65           H  
ATOM   1332  HG3 GLU A  82      23.250  -9.603 -25.276  1.00 94.65           H  
ATOM   1333  CD  GLU A  82      23.296 -10.584 -27.186  1.00 94.65           C  
ATOM   1334  OE1 GLU A  82      23.452 -11.755 -26.753  1.00 94.65           O  
ATOM   1335  OE2 GLU A  82      23.630 -10.193 -28.323  1.00 94.65           O  
ATOM   1336  N   SER A  83      21.452  -5.114 -26.758  1.00 94.28           N  
ATOM   1337  H   SER A  83      20.725  -5.681 -27.169  1.00 94.28           H  
ATOM   1338  CA  SER A  83      21.532  -3.692 -27.124  1.00 94.28           C  
ATOM   1339  HA  SER A  83      22.499  -3.528 -27.599  1.00 94.28           H  
ATOM   1340  C   SER A  83      21.453  -2.743 -25.920  1.00 94.28           C  
ATOM   1341  CB  SER A  83      20.448  -3.342 -28.151  1.00 94.28           C  
ATOM   1342  HB2 SER A  83      20.353  -4.148 -28.879  1.00 94.28           H  
ATOM   1343  HB3 SER A  83      20.757  -2.444 -28.687  1.00 94.28           H  
ATOM   1344  O   SER A  83      21.911  -1.603 -25.993  1.00 94.28           O  
ATOM   1345  OG  SER A  83      19.193  -3.083 -27.546  1.00 94.28           O  
ATOM   1346  HG  SER A  83      18.954  -3.835 -26.999  1.00 94.28           H  
ATOM   1347  N   LYS A  84      20.907  -3.210 -24.787  1.00 92.05           N  
ATOM   1348  H   LYS A  84      20.570  -4.162 -24.797  1.00 92.05           H  
ATOM   1349  CA  LYS A  84      20.888  -2.478 -23.511  1.00 92.05           C  
ATOM   1350  HA  LYS A  84      20.847  -1.411 -23.732  1.00 92.05           H  
ATOM   1351  C   LYS A  84      22.180  -2.638 -22.696  1.00 92.05           C  
ATOM   1352  CB  LYS A  84      19.638  -2.864 -22.698  1.00 92.05           C  
ATOM   1353  HB2 LYS A  84      19.693  -2.395 -21.716  1.00 92.05           H  
ATOM   1354  HB3 LYS A  84      19.628  -3.944 -22.549  1.00 92.05           H  
ATOM   1355  O   LYS A  84      22.276  -2.049 -21.623  1.00 92.05           O  
ATOM   1356  CG  LYS A  84      18.300  -2.474 -23.337  1.00 92.05           C  
ATOM   1357  HG2 LYS A  84      18.219  -2.908 -24.334  1.00 92.05           H  
ATOM   1358  HG3 LYS A  84      17.500  -2.886 -22.722  1.00 92.05           H  
ATOM   1359  CD  LYS A  84      18.123  -0.959 -23.435  1.00 92.05           C  
ATOM   1360  HD2 LYS A  84      18.842  -0.554 -24.147  1.00 92.05           H  
ATOM   1361  HD3 LYS A  84      18.278  -0.508 -22.455  1.00 92.05           H  
ATOM   1362  CE  LYS A  84      16.705  -0.671 -23.923  1.00 92.05           C  
ATOM   1363  HE2 LYS A  84      15.992  -1.079 -23.206  1.00 92.05           H  
ATOM   1364  HE3 LYS A  84      16.548  -1.188 -24.870  1.00 92.05           H  
ATOM   1365  NZ  LYS A  84      16.476   0.778 -24.093  1.00 92.05           N  
ATOM   1366  HZ1 LYS A  84      16.664   1.285 -23.239  1.00 92.05           H  
ATOM   1367  HZ2 LYS A  84      15.498   0.931 -24.290  1.00 92.05           H  
ATOM   1368  HZ3 LYS A  84      17.012   1.144 -24.867  1.00 92.05           H  
ATOM   1369  N   GLY A  85      23.173  -3.376 -23.199  1.00 92.15           N  
ATOM   1370  H   GLY A  85      23.023  -3.831 -24.088  1.00 92.15           H  
ATOM   1371  CA  GLY A  85      24.490  -3.547 -22.575  1.00 92.15           C  
ATOM   1372  HA2 GLY A  85      25.238  -3.590 -23.367  1.00 92.15           H  
ATOM   1373  HA3 GLY A  85      24.713  -2.689 -21.941  1.00 92.15           H  
ATOM   1374  C   GLY A  85      24.644  -4.814 -21.729  1.00 92.15           C  
ATOM   1375  O   GLY A  85      25.673  -4.990 -21.075  1.00 92.15           O  
ATOM   1376  N   TYR A  86      23.651  -5.704 -21.737  1.00 94.04           N  
ATOM   1377  H   TYR A  86      22.858  -5.540 -22.340  1.00 94.04           H  
ATOM   1378  CA  TYR A  86      23.747  -7.002 -21.072  1.00 94.04           C  
ATOM   1379  HA  TYR A  86      24.311  -6.889 -20.146  1.00 94.04           H  
ATOM   1380  C   TYR A  86      24.476  -8.006 -21.965  1.00 94.04           C  
ATOM   1381  CB  TYR A  86      22.355  -7.513 -20.715  1.00 94.04           C  
ATOM   1382  HB2 TYR A  86      22.437  -8.498 -20.257  1.00 94.04           H  
ATOM   1383  HB3 TYR A  86      21.820  -7.620 -21.659  1.00 94.04           H  
ATOM   1384  O   TYR A  86      24.361  -7.983 -23.186  1.00 94.04           O  
ATOM   1385  CG  TYR A  86      21.570  -6.602 -19.796  1.00 94.04           C  
ATOM   1386  CD1 TYR A  86      21.656  -6.730 -18.399  1.00 94.04           C  
ATOM   1387  HD1 TYR A  86      22.271  -7.502 -17.961  1.00 94.04           H  
ATOM   1388  CD2 TYR A  86      20.770  -5.592 -20.348  1.00 94.04           C  
ATOM   1389  HD2 TYR A  86      20.723  -5.475 -21.421  1.00 94.04           H  
ATOM   1390  CE1 TYR A  86      20.953  -5.831 -17.571  1.00 94.04           C  
ATOM   1391  HE1 TYR A  86      21.036  -5.910 -16.497  1.00 94.04           H  
ATOM   1392  CE2 TYR A  86      20.048  -4.712 -19.537  1.00 94.04           C  
ATOM   1393  HE2 TYR A  86      19.429  -3.938 -19.966  1.00 94.04           H  
ATOM   1394  OH  TYR A  86      19.436  -3.932 -17.410  1.00 94.04           O  
ATOM   1395  HH  TYR A  86      19.440  -4.200 -16.488  1.00 94.04           H  
ATOM   1396  CZ  TYR A  86      20.142  -4.822 -18.146  1.00 94.04           C  
ATOM   1397  N   LYS A  87      25.223  -8.918 -21.352  1.00 92.48           N  
ATOM   1398  H   LYS A  87      25.292  -8.869 -20.345  1.00 92.48           H  
ATOM   1399  CA  LYS A  87      26.001  -9.956 -22.038  1.00 92.48           C  
ATOM   1400  HA  LYS A  87      25.716  -9.979 -23.090  1.00 92.48           H  
ATOM   1401  C   LYS A  87      25.681 -11.322 -21.447  1.00 92.48           C  
ATOM   1402  CB  LYS A  87      27.503  -9.629 -21.940  1.00 92.48           C  
ATOM   1403  HB2 LYS A  87      28.067 -10.414 -22.443  1.00 92.48           H  
ATOM   1404  HB3 LYS A  87      27.798  -9.608 -20.891  1.00 92.48           H  
ATOM   1405  O   LYS A  87      25.294 -11.418 -20.285  1.00 92.48           O  
ATOM   1406  CG  LYS A  87      27.852  -8.277 -22.589  1.00 92.48           C  
ATOM   1407  HG2 LYS A  87      27.494  -8.275 -23.618  1.00 92.48           H  
ATOM   1408  HG3 LYS A  87      27.354  -7.474 -22.045  1.00 92.48           H  
ATOM   1409  CD  LYS A  87      29.362  -8.003 -22.582  1.00 92.48           C  
ATOM   1410  HD2 LYS A  87      29.873  -8.771 -23.162  1.00 92.48           H  
ATOM   1411  HD3 LYS A  87      29.732  -8.012 -21.557  1.00 92.48           H  
ATOM   1412  CE  LYS A  87      29.617  -6.624 -23.205  1.00 92.48           C  
ATOM   1413  HE2 LYS A  87      29.156  -6.593 -24.192  1.00 92.48           H  
ATOM   1414  HE3 LYS A  87      29.124  -5.874 -22.588  1.00 92.48           H  
ATOM   1415  NZ  LYS A  87      31.062  -6.305 -23.311  1.00 92.48           N  
ATOM   1416  HZ1 LYS A  87      31.508  -6.314 -22.405  1.00 92.48           H  
ATOM   1417  HZ2 LYS A  87      31.569  -6.937 -23.915  1.00 92.48           H  
ATOM   1418  HZ3 LYS A  87      31.207  -5.353 -23.614  1.00 92.48           H  
ATOM   1419  N   ARG A  88      25.896 -12.388 -22.228  1.00 92.66           N  
ATOM   1420  H   ARG A  88      26.150 -12.207 -23.189  1.00 92.66           H  
ATOM   1421  CA  ARG A  88      25.689 -13.792 -21.803  1.00 92.66           C  
ATOM   1422  HA  ARG A  88      25.657 -14.417 -22.696  1.00 92.66           H  
ATOM   1423  C   ARG A  88      24.329 -14.000 -21.121  1.00 92.66           C  
ATOM   1424  CB  ARG A  88      26.848 -14.287 -20.918  1.00 92.66           C  
ATOM   1425  HB2 ARG A  88      26.669 -15.337 -20.688  1.00 92.66           H  
ATOM   1426  HB3 ARG A  88      26.849 -13.732 -19.979  1.00 92.66           H  
ATOM   1427  O   ARG A  88      24.250 -14.501 -20.001  1.00 92.66           O  
ATOM   1428  CG  ARG A  88      28.230 -14.162 -21.567  1.00 92.66           C  
ATOM   1429  HG2 ARG A  88      28.202 -14.567 -22.579  1.00 92.66           H  
ATOM   1430  HG3 ARG A  88      28.516 -13.111 -21.607  1.00 92.66           H  
ATOM   1431  CD  ARG A  88      29.255 -14.945 -20.739  1.00 92.66           C  
ATOM   1432  HD2 ARG A  88      29.042 -16.009 -20.843  1.00 92.66           H  
ATOM   1433  HD3 ARG A  88      29.136 -14.684 -19.687  1.00 92.66           H  
ATOM   1434  NE  ARG A  88      30.638 -14.683 -21.178  1.00 92.66           N  
ATOM   1435  HE  ARG A  88      30.757 -14.372 -22.131  1.00 92.66           H  
ATOM   1436  NH1 ARG A  88      31.714 -15.322 -19.246  1.00 92.66           N  
ATOM   1437 HH11 ARG A  88      30.821 -15.518 -18.816  1.00 92.66           H  
ATOM   1438 HH12 ARG A  88      32.572 -15.510 -18.747  1.00 92.66           H  
ATOM   1439  NH2 ARG A  88      32.909 -14.707 -21.024  1.00 92.66           N  
ATOM   1440 HH21 ARG A  88      32.984 -14.415 -21.988  1.00 92.66           H  
ATOM   1441 HH22 ARG A  88      33.752 -14.892 -20.500  1.00 92.66           H  
ATOM   1442  CZ  ARG A  88      31.741 -14.902 -20.481  1.00 92.66           C  
ATOM   1443  N   ILE A  89      23.268 -13.557 -21.787  1.00 94.09           N  
ATOM   1444  H   ILE A  89      23.402 -13.167 -22.709  1.00 94.09           H  
ATOM   1445  CA  ILE A  89      21.903 -13.632 -21.265  1.00 94.09           C  
ATOM   1446  HA  ILE A  89      21.882 -13.200 -20.265  1.00 94.09           H  
ATOM   1447  C   ILE A  89      21.477 -15.099 -21.177  1.00 94.09           C  
ATOM   1448  CB  ILE A  89      20.939 -12.835 -22.164  1.00 94.09           C  
ATOM   1449  HB  ILE A  89      20.940 -13.307 -23.147  1.00 94.09           H  
ATOM   1450  O   ILE A  89      21.607 -15.855 -22.143  1.00 94.09           O  
ATOM   1451  CG1 ILE A  89      21.382 -11.362 -22.318  1.00 94.09           C  
ATOM   1452 HG12 ILE A  89      22.467 -11.263 -22.338  1.00 94.09           H  
ATOM   1453 HG13 ILE A  89      21.009 -10.765 -21.486  1.00 94.09           H  
ATOM   1454  CG2 ILE A  89      19.502 -12.880 -21.608  1.00 94.09           C  
ATOM   1455 HG21 ILE A  89      19.482 -12.518 -20.580  1.00 94.09           H  
ATOM   1456 HG22 ILE A  89      18.840 -12.257 -22.210  1.00 94.09           H  
ATOM   1457 HG23 ILE A  89      19.110 -13.897 -21.636  1.00 94.09           H  
ATOM   1458  CD1 ILE A  89      20.865 -10.803 -23.639  1.00 94.09           C  
ATOM   1459 HD11 ILE A  89      21.205  -9.774 -23.751  1.00 94.09           H  
ATOM   1460 HD12 ILE A  89      19.776 -10.840 -23.673  1.00 94.09           H  
ATOM   1461 HD13 ILE A  89      21.257 -11.407 -24.457  1.00 94.09           H  
ATOM   1462  N   ARG A  90      20.922 -15.497 -20.034  1.00 94.32           N  
ATOM   1463  H   ARG A  90      20.845 -14.825 -19.283  1.00 94.32           H  
ATOM   1464  CA  ARG A  90      20.236 -16.781 -19.872  1.00 94.32           C  
ATOM   1465  HA  ARG A  90      20.782 -17.574 -20.382  1.00 94.32           H  
ATOM   1466  C   ARG A  90      18.868 -16.700 -20.536  1.00 94.32           C  
ATOM   1467  CB  ARG A  90      20.127 -17.109 -18.378  1.00 94.32           C  
ATOM   1468  HB2 ARG A  90      19.714 -16.241 -17.863  1.00 94.32           H  
ATOM   1469  HB3 ARG A  90      19.422 -17.929 -18.238  1.00 94.32           H  
ATOM   1470  O   ARG A  90      17.900 -16.265 -19.920  1.00 94.32           O  
ATOM   1471  CG  ARG A  90      21.479 -17.473 -17.743  1.00 94.32           C  
ATOM   1472  HG2 ARG A  90      22.199 -16.675 -17.925  1.00 94.32           H  
ATOM   1473  HG3 ARG A  90      21.342 -17.564 -16.666  1.00 94.32           H  
ATOM   1474  CD  ARG A  90      22.039 -18.797 -18.288  1.00 94.32           C  
ATOM   1475  HD2 ARG A  90      23.002 -18.998 -17.818  1.00 94.32           H  
ATOM   1476  HD3 ARG A  90      22.218 -18.709 -19.359  1.00 94.32           H  
ATOM   1477  NE  ARG A  90      21.103 -19.913 -18.043  1.00 94.32           N  
ATOM   1478  HE  ARG A  90      20.352 -20.052 -18.704  1.00 94.32           H  
ATOM   1479  NH1 ARG A  90      21.880 -20.544 -15.973  1.00 94.32           N  
ATOM   1480 HH11 ARG A  90      22.609 -19.848 -16.041  1.00 94.32           H  
ATOM   1481 HH12 ARG A  90      21.779 -21.137 -15.162  1.00 94.32           H  
ATOM   1482  NH2 ARG A  90      20.095 -21.551 -16.842  1.00 94.32           N  
ATOM   1483 HH21 ARG A  90      19.981 -22.127 -16.021  1.00 94.32           H  
ATOM   1484 HH22 ARG A  90      19.341 -21.563 -17.514  1.00 94.32           H  
ATOM   1485  CZ  ARG A  90      21.034 -20.665 -16.962  1.00 94.32           C  
ATOM   1486  N   LYS A  91      18.811 -17.067 -21.819  1.00 93.21           N  
ATOM   1487  H   LYS A  91      19.683 -17.334 -22.255  1.00 93.21           H  
ATOM   1488  CA  LYS A  91      17.598 -16.973 -22.652  1.00 93.21           C  
ATOM   1489  HA  LYS A  91      17.270 -15.934 -22.683  1.00 93.21           H  
ATOM   1490  C   LYS A  91      16.419 -17.764 -22.074  1.00 93.21           C  
ATOM   1491  CB  LYS A  91      17.894 -17.439 -24.088  1.00 93.21           C  
ATOM   1492  HB2 LYS A  91      16.974 -17.354 -24.667  1.00 93.21           H  
ATOM   1493  HB3 LYS A  91      18.193 -18.487 -24.076  1.00 93.21           H  
ATOM   1494  O   LYS A  91      15.279 -17.348 -22.226  1.00 93.21           O  
ATOM   1495  CG  LYS A  91      18.988 -16.605 -24.773  1.00 93.21           C  
ATOM   1496  HG2 LYS A  91      19.945 -16.791 -24.285  1.00 93.21           H  
ATOM   1497  HG3 LYS A  91      18.745 -15.548 -24.670  1.00 93.21           H  
ATOM   1498  CD  LYS A  91      19.111 -16.956 -26.263  1.00 93.21           C  
ATOM   1499  HD2 LYS A  91      18.158 -16.755 -26.752  1.00 93.21           H  
ATOM   1500  HD3 LYS A  91      19.359 -18.011 -26.373  1.00 93.21           H  
ATOM   1501  CE  LYS A  91      20.207 -16.089 -26.899  1.00 93.21           C  
ATOM   1502  HE2 LYS A  91      21.167 -16.349 -26.454  1.00 93.21           H  
ATOM   1503  HE3 LYS A  91      20.001 -15.049 -26.647  1.00 93.21           H  
ATOM   1504  NZ  LYS A  91      20.262 -16.235 -28.375  1.00 93.21           N  
ATOM   1505  HZ1 LYS A  91      20.974 -15.627 -28.753  1.00 93.21           H  
ATOM   1506  HZ2 LYS A  91      19.384 -15.942 -28.780  1.00 93.21           H  
ATOM   1507  HZ3 LYS A  91      20.457 -17.187 -28.649  1.00 93.21           H  
ATOM   1508  N   ASP A  92      16.715 -18.859 -21.380  1.00 93.15           N  
ATOM   1509  H   ASP A  92      17.688 -19.094 -21.247  1.00 93.15           H  
ATOM   1510  CA  ASP A  92      15.764 -19.714 -20.664  1.00 93.15           C  
ATOM   1511  HA  ASP A  92      14.932 -19.949 -21.327  1.00 93.15           H  
ATOM   1512  C   ASP A  92      15.157 -19.060 -19.409  1.00 93.15           C  
ATOM   1513  CB  ASP A  92      16.485 -21.032 -20.313  1.00 93.15           C  
ATOM   1514  HB2 ASP A  92      16.782 -21.521 -21.241  1.00 93.15           H  
ATOM   1515  HB3 ASP A  92      15.780 -21.692 -19.809  1.00 93.15           H  
ATOM   1516  O   ASP A  92      14.153 -19.540 -18.896  1.00 93.15           O  
ATOM   1517  CG  ASP A  92      17.742 -20.862 -19.433  1.00 93.15           C  
ATOM   1518  OD1 ASP A  92      18.680 -20.112 -19.813  1.00 93.15           O  
ATOM   1519  OD2 ASP A  92      17.839 -21.508 -18.369  1.00 93.15           O  
ATOM   1520  N   LEU A  93      15.740 -17.955 -18.929  1.00 92.37           N  
ATOM   1521  H   LEU A  93      16.544 -17.592 -19.421  1.00 92.37           H  
ATOM   1522  CA  LEU A  93      15.321 -17.234 -17.723  1.00 92.37           C  
ATOM   1523  HA  LEU A  93      14.451 -17.741 -17.306  1.00 92.37           H  
ATOM   1524  C   LEU A  93      14.843 -15.805 -18.025  1.00 92.37           C  
ATOM   1525  CB  LEU A  93      16.447 -17.268 -16.671  1.00 92.37           C  
ATOM   1526  HB2 LEU A  93      17.301 -16.721 -17.070  1.00 92.37           H  
ATOM   1527  HB3 LEU A  93      16.104 -16.745 -15.778  1.00 92.37           H  
ATOM   1528  O   LEU A  93      14.936 -14.921 -17.173  1.00 92.37           O  
ATOM   1529  CG  LEU A  93      16.908 -18.674 -16.251  1.00 92.37           C  
ATOM   1530  HG  LEU A  93      17.293 -19.205 -17.122  1.00 92.37           H  
ATOM   1531  CD1 LEU A  93      18.046 -18.548 -15.237  1.00 92.37           C  
ATOM   1532 HD11 LEU A  93      18.410 -19.543 -14.981  1.00 92.37           H  
ATOM   1533 HD12 LEU A  93      17.684 -18.055 -14.335  1.00 92.37           H  
ATOM   1534 HD13 LEU A  93      18.862 -17.968 -15.669  1.00 92.37           H  
ATOM   1535  CD2 LEU A  93      15.791 -19.498 -15.607  1.00 92.37           C  
ATOM   1536 HD21 LEU A  93      16.181 -20.471 -15.309  1.00 92.37           H  
ATOM   1537 HD22 LEU A  93      15.390 -18.983 -14.735  1.00 92.37           H  
ATOM   1538 HD23 LEU A  93      14.993 -19.673 -16.329  1.00 92.37           H  
ATOM   1539  N   ILE A  94      14.354 -15.565 -19.244  1.00 95.07           N  
ATOM   1540  H   ILE A  94      14.300 -16.341 -19.888  1.00 95.07           H  
ATOM   1541  CA  ILE A  94      13.685 -14.314 -19.615  1.00 95.07           C  
ATOM   1542  HA  ILE A  94      14.075 -13.502 -19.001  1.00 95.07           H  
ATOM   1543  C   ILE A  94      12.192 -14.472 -19.314  1.00 95.07           C  
ATOM   1544  CB  ILE A  94      13.951 -13.949 -21.094  1.00 95.07           C  
ATOM   1545  HB  ILE A  94      13.575 -14.755 -21.724  1.00 95.07           H  
ATOM   1546  O   ILE A  94      11.470 -15.119 -20.071  1.00 95.07           O  
ATOM   1547  CG1 ILE A  94      15.465 -13.781 -21.361  1.00 95.07           C  
ATOM   1548 HG12 ILE A  94      15.849 -12.943 -20.779  1.00 95.07           H  
ATOM   1549 HG13 ILE A  94      15.990 -14.680 -21.039  1.00 95.07           H  
ATOM   1550  CG2 ILE A  94      13.208 -12.647 -21.460  1.00 95.07           C  
ATOM   1551 HG21 ILE A  94      13.305 -12.441 -22.526  1.00 95.07           H  
ATOM   1552 HG22 ILE A  94      12.142 -12.736 -21.249  1.00 95.07           H  
ATOM   1553 HG23 ILE A  94      13.625 -11.817 -20.889  1.00 95.07           H  
ATOM   1554  CD1 ILE A  94      15.809 -13.563 -22.842  1.00 95.07           C  
ATOM   1555 HD11 ILE A  94      16.892 -13.562 -22.967  1.00 95.07           H  
ATOM   1556 HD12 ILE A  94      15.386 -14.369 -23.441  1.00 95.07           H  
ATOM   1557 HD13 ILE A  94      15.422 -12.607 -23.195  1.00 95.07           H  
ATOM   1558  N   PHE A  95      11.713 -13.852 -18.235  1.00 93.76           N  
ATOM   1559  H   PHE A  95      12.360 -13.336 -17.656  1.00 93.76           H  
ATOM   1560  CA  PHE A  95      10.302 -13.931 -17.844  1.00 93.76           C  
ATOM   1561  HA  PHE A  95       9.787 -14.641 -18.491  1.00 93.76           H  
ATOM   1562  C   PHE A  95       9.606 -12.586 -17.999  1.00 93.76           C  
ATOM   1563  CB  PHE A  95      10.152 -14.473 -16.420  1.00 93.76           C  
ATOM   1564  HB2 PHE A  95      10.659 -13.813 -15.717  1.00 93.76           H  
ATOM   1565  HB3 PHE A  95       9.094 -14.464 -16.158  1.00 93.76           H  
ATOM   1566  O   PHE A  95       9.959 -11.611 -17.335  1.00 93.76           O  
ATOM   1567  CG  PHE A  95      10.670 -15.882 -16.247  1.00 93.76           C  
ATOM   1568  CD1 PHE A  95       9.851 -16.971 -16.596  1.00 93.76           C  
ATOM   1569  HD1 PHE A  95       8.858 -16.804 -16.987  1.00 93.76           H  
ATOM   1570  CD2 PHE A  95      11.967 -16.108 -15.750  1.00 93.76           C  
ATOM   1571  HD2 PHE A  95      12.611 -15.277 -15.503  1.00 93.76           H  
ATOM   1572  CE1 PHE A  95      10.326 -18.285 -16.447  1.00 93.76           C  
ATOM   1573  HE1 PHE A  95       9.704 -19.122 -16.726  1.00 93.76           H  
ATOM   1574  CE2 PHE A  95      12.433 -17.423 -15.585  1.00 93.76           C  
ATOM   1575  HE2 PHE A  95      13.425 -17.599 -15.196  1.00 93.76           H  
ATOM   1576  CZ  PHE A  95      11.618 -18.511 -15.942  1.00 93.76           C  
ATOM   1577  HZ  PHE A  95      11.987 -19.520 -15.837  1.00 93.76           H  
ATOM   1578  N   ILE A  96       8.581 -12.533 -18.850  1.00 94.08           N  
ATOM   1579  H   ILE A  96       8.324 -13.375 -19.345  1.00 94.08           H  
ATOM   1580  CA  ILE A  96       7.710 -11.361 -18.972  1.00 94.08           C  
ATOM   1581  HA  ILE A  96       8.333 -10.467 -18.955  1.00 94.08           H  
ATOM   1582  C   ILE A  96       6.782 -11.312 -17.758  1.00 94.08           C  
ATOM   1583  CB  ILE A  96       6.929 -11.364 -20.304  1.00 94.08           C  
ATOM   1584  HB  ILE A  96       6.354 -12.287 -20.369  1.00 94.08           H  
ATOM   1585  O   ILE A  96       6.059 -12.260 -17.462  1.00 94.08           O  
ATOM   1586  CG1 ILE A  96       7.915 -11.310 -21.496  1.00 94.08           C  
ATOM   1587 HG12 ILE A  96       8.623 -12.135 -21.415  1.00 94.08           H  
ATOM   1588 HG13 ILE A  96       8.480 -10.378 -21.463  1.00 94.08           H  
ATOM   1589  CG2 ILE A  96       5.947 -10.175 -20.349  1.00 94.08           C  
ATOM   1590 HG21 ILE A  96       6.490  -9.238 -20.232  1.00 94.08           H  
ATOM   1591 HG22 ILE A  96       5.407 -10.161 -21.296  1.00 94.08           H  
ATOM   1592 HG23 ILE A  96       5.201 -10.265 -19.560  1.00 94.08           H  
ATOM   1593  CD1 ILE A  96       7.243 -11.432 -22.869  1.00 94.08           C  
ATOM   1594 HD11 ILE A  96       6.566 -12.286 -22.878  1.00 94.08           H  
ATOM   1595 HD12 ILE A  96       8.006 -11.583 -23.632  1.00 94.08           H  
ATOM   1596 HD13 ILE A  96       6.691 -10.523 -23.109  1.00 94.08           H  
ATOM   1597  N   LEU A  97       6.783 -10.174 -17.075  1.00 93.46           N  
ATOM   1598  H   LEU A  97       7.410  -9.444 -17.380  1.00 93.46           H  
ATOM   1599  CA  LEU A  97       5.969  -9.892 -15.904  1.00 93.46           C  
ATOM   1600  HA  LEU A  97       5.405 -10.781 -15.621  1.00 93.46           H  
ATOM   1601  C   LEU A  97       4.995  -8.762 -16.245  1.00 93.46           C  
ATOM   1602  CB  LEU A  97       6.886  -9.532 -14.728  1.00 93.46           C  
ATOM   1603  HB2 LEU A  97       7.521  -8.697 -15.024  1.00 93.46           H  
ATOM   1604  HB3 LEU A  97       6.272  -9.206 -13.889  1.00 93.46           H  
ATOM   1605  O   LEU A  97       5.404  -7.591 -16.291  1.00 93.46           O  
ATOM   1606  CG  LEU A  97       7.776 -10.702 -14.276  1.00 93.46           C  
ATOM   1607  HG  LEU A  97       8.286 -11.149 -15.129  1.00 93.46           H  
ATOM   1608  CD1 LEU A  97       8.839 -10.156 -13.336  1.00 93.46           C  
ATOM   1609 HD11 LEU A  97       9.529  -9.557 -13.930  1.00 93.46           H  
ATOM   1610 HD12 LEU A  97       9.397 -10.978 -12.889  1.00 93.46           H  
ATOM   1611 HD13 LEU A  97       8.391  -9.544 -12.553  1.00 93.46           H  
ATOM   1612  CD2 LEU A  97       6.975 -11.787 -13.558  1.00 93.46           C  
ATOM   1613 HD21 LEU A  97       6.295 -12.273 -14.257  1.00 93.46           H  
ATOM   1614 HD22 LEU A  97       7.660 -12.548 -13.185  1.00 93.46           H  
ATOM   1615 HD23 LEU A  97       6.414 -11.367 -12.724  1.00 93.46           H  
ATOM   1616  N   PRO A  98       3.714  -9.090 -16.492  1.00 91.60           N  
ATOM   1617  CA  PRO A  98       2.676  -8.097 -16.704  1.00 91.60           C  
ATOM   1618  HA  PRO A  98       2.865  -7.606 -17.659  1.00 91.60           H  
ATOM   1619  C   PRO A  98       2.629  -7.048 -15.593  1.00 91.60           C  
ATOM   1620  CB  PRO A  98       1.360  -8.876 -16.793  1.00 91.60           C  
ATOM   1621  HB2 PRO A  98       0.924  -8.989 -15.800  1.00 91.60           H  
ATOM   1622  HB3 PRO A  98       0.651  -8.401 -17.470  1.00 91.60           H  
ATOM   1623  O   PRO A  98       3.065  -7.249 -14.455  1.00 91.60           O  
ATOM   1624  CG  PRO A  98       1.801 -10.245 -17.303  1.00 91.60           C  
ATOM   1625  HG2 PRO A  98       1.099 -11.030 -17.022  1.00 91.60           H  
ATOM   1626  HG3 PRO A  98       1.929 -10.212 -18.385  1.00 91.60           H  
ATOM   1627  CD  PRO A  98       3.157 -10.431 -16.631  1.00 91.60           C  
ATOM   1628  HD2 PRO A  98       3.789 -11.067 -17.252  1.00 91.60           H  
ATOM   1629  HD3 PRO A  98       3.020 -10.881 -15.648  1.00 91.60           H  
ATOM   1630  N   LYS A  99       2.064  -5.887 -15.917  1.00 89.79           N  
ATOM   1631  H   LYS A  99       1.678  -5.774 -16.844  1.00 89.79           H  
ATOM   1632  CA  LYS A  99       1.884  -4.836 -14.922  1.00 89.79           C  
ATOM   1633  HA  LYS A  99       2.870  -4.598 -14.522  1.00 89.79           H  
ATOM   1634  C   LYS A  99       1.015  -5.350 -13.776  1.00 89.79           C  
ATOM   1635  CB  LYS A  99       1.293  -3.596 -15.587  1.00 89.79           C  
ATOM   1636  HB2 LYS A  99       1.793  -3.438 -16.542  1.00 89.79           H  
ATOM   1637  HB3 LYS A  99       0.229  -3.747 -15.771  1.00 89.79           H  
ATOM   1638  O   LYS A  99      -0.046  -5.922 -13.997  1.00 89.79           O  
ATOM   1639  CG  LYS A  99       1.513  -2.361 -14.712  1.00 89.79           C  
ATOM   1640  HG2 LYS A  99       2.582  -2.236 -14.539  1.00 89.79           H  
ATOM   1641  HG3 LYS A  99       1.005  -2.473 -13.754  1.00 89.79           H  
ATOM   1642  CD  LYS A  99       0.973  -1.140 -15.451  1.00 89.79           C  
ATOM   1643  HD2 LYS A  99      -0.106  -1.241 -15.570  1.00 89.79           H  
ATOM   1644  HD3 LYS A  99       1.438  -1.092 -16.436  1.00 89.79           H  
ATOM   1645  CE  LYS A  99       1.300   0.131 -14.677  1.00 89.79           C  
ATOM   1646  HE2 LYS A  99       0.803   0.089 -13.708  1.00 89.79           H  
ATOM   1647  HE3 LYS A  99       2.377   0.163 -14.511  1.00 89.79           H  
ATOM   1648  NZ  LYS A  99       0.854   1.311 -15.453  1.00 89.79           N  
ATOM   1649  HZ1 LYS A  99       1.306   1.305 -16.356  1.00 89.79           H  
ATOM   1650  HZ2 LYS A  99      -0.144   1.262 -15.602  1.00 89.79           H  
ATOM   1651  HZ3 LYS A  99       1.079   2.170 -14.972  1.00 89.79           H  
ATOM   1652  N   TYR A 100       1.460  -5.075 -12.558  1.00 91.91           N  
ATOM   1653  H   TYR A 100       2.386  -4.677 -12.494  1.00 91.91           H  
ATOM   1654  CA  TYR A 100       0.843  -5.504 -11.307  1.00 91.91           C  
ATOM   1655  HA  TYR A 100       1.446  -5.044 -10.525  1.00 91.91           H  
ATOM   1656  C   TYR A 100       0.923  -7.006 -11.004  1.00 91.91           C  
ATOM   1657  CB  TYR A 100      -0.578  -4.934 -11.154  1.00 91.91           C  
ATOM   1658  HB2 TYR A 100      -1.262  -5.502 -11.785  1.00 91.91           H  
ATOM   1659  HB3 TYR A 100      -0.907  -5.086 -10.126  1.00 91.91           H  
ATOM   1660  O   TYR A 100       0.195  -7.445 -10.112  1.00 91.91           O  
ATOM   1661  CG  TYR A 100      -0.706  -3.459 -11.469  1.00 91.91           C  
ATOM   1662  CD1 TYR A 100      -0.050  -2.515 -10.657  1.00 91.91           C  
ATOM   1663  HD1 TYR A 100       0.543  -2.847  -9.818  1.00 91.91           H  
ATOM   1664  CD2 TYR A 100      -1.479  -3.035 -12.566  1.00 91.91           C  
ATOM   1665  HD2 TYR A 100      -1.974  -3.768 -13.187  1.00 91.91           H  
ATOM   1666  CE1 TYR A 100      -0.182  -1.143 -10.931  1.00 91.91           C  
ATOM   1667  HE1 TYR A 100       0.312  -0.423 -10.297  1.00 91.91           H  
ATOM   1668  CE2 TYR A 100      -1.607  -1.662 -12.849  1.00 91.91           C  
ATOM   1669  HE2 TYR A 100      -2.218  -1.334 -13.677  1.00 91.91           H  
ATOM   1670  OH  TYR A 100      -1.077   0.612 -12.292  1.00 91.91           O  
ATOM   1671  HH  TYR A 100      -0.813   1.131 -11.529  1.00 91.91           H  
ATOM   1672  CZ  TYR A 100      -0.965  -0.716 -12.025  1.00 91.91           C  
ATOM   1673  N   SER A 101       1.841  -7.757 -11.634  1.00 93.12           N  
ATOM   1674  H   SER A 101       2.326  -7.398 -12.444  1.00 93.12           H  
ATOM   1675  CA  SER A 101       2.193  -9.118 -11.194  1.00 93.12           C  
ATOM   1676  HA  SER A 101       1.388  -9.795 -11.479  1.00 93.12           H  
ATOM   1677  C   SER A 101       2.372  -9.178  -9.677  1.00 93.12           C  
ATOM   1678  CB  SER A 101       3.487  -9.613 -11.845  1.00 93.12           C  
ATOM   1679  HB2 SER A 101       4.265  -8.854 -11.760  1.00 93.12           H  
ATOM   1680  HB3 SER A 101       3.820 -10.516 -11.334  1.00 93.12           H  
ATOM   1681  O   SER A 101       3.036  -8.314  -9.088  1.00 93.12           O  
ATOM   1682  OG  SER A 101       3.256  -9.919 -13.199  1.00 93.12           O  
ATOM   1683  HG  SER A 101       3.904 -10.567 -13.485  1.00 93.12           H  
ATOM   1684  N   LEU A 102       1.734 -10.168  -9.053  1.00 94.51           N  
ATOM   1685  H   LEU A 102       1.260 -10.868  -9.606  1.00 94.51           H  
ATOM   1686  CA  LEU A 102       1.669 -10.311  -7.606  1.00 94.51           C  
ATOM   1687  HA  LEU A 102       1.767  -9.323  -7.158  1.00 94.51           H  
ATOM   1688  C   LEU A 102       2.813 -11.188  -7.105  1.00 94.51           C  
ATOM   1689  CB  LEU A 102       0.301 -10.895  -7.214  1.00 94.51           C  
ATOM   1690  HB2 LEU A 102      -0.492 -10.291  -7.657  1.00 94.51           H  
ATOM   1691  HB3 LEU A 102       0.222 -11.898  -7.633  1.00 94.51           H  
ATOM   1692  O   LEU A 102       2.964 -12.324  -7.533  1.00 94.51           O  
ATOM   1693  CG  LEU A 102       0.092 -10.968  -5.690  1.00 94.51           C  
ATOM   1694  HG  LEU A 102       0.919 -11.498  -5.216  1.00 94.51           H  
ATOM   1695  CD1 LEU A 102      -0.032  -9.567  -5.079  1.00 94.51           C  
ATOM   1696 HD11 LEU A 102       0.954  -9.105  -5.027  1.00 94.51           H  
ATOM   1697 HD12 LEU A 102      -0.453  -9.640  -4.076  1.00 94.51           H  
ATOM   1698 HD13 LEU A 102      -0.699  -8.960  -5.692  1.00 94.51           H  
ATOM   1699  CD2 LEU A 102      -1.191 -11.719  -5.368  1.00 94.51           C  
ATOM   1700 HD21 LEU A 102      -1.258 -11.913  -4.297  1.00 94.51           H  
ATOM   1701 HD22 LEU A 102      -1.189 -12.680  -5.882  1.00 94.51           H  
ATOM   1702 HD23 LEU A 102      -2.050 -11.133  -5.692  1.00 94.51           H  
ATOM   1703  N   PHE A 103       3.564 -10.670  -6.146  1.00 95.20           N  
ATOM   1704  H   PHE A 103       3.395  -9.716  -5.860  1.00 95.20           H  
ATOM   1705  CA  PHE A 103       4.641 -11.378  -5.473  1.00 95.20           C  
ATOM   1706  HA  PHE A 103       4.784 -12.361  -5.922  1.00 95.20           H  
ATOM   1707  C   PHE A 103       4.290 -11.570  -4.005  1.00 95.20           C  
ATOM   1708  CB  PHE A 103       5.933 -10.588  -5.656  1.00 95.20           C  
ATOM   1709  HB2 PHE A 103       6.699 -11.023  -5.013  1.00 95.20           H  
ATOM   1710  HB3 PHE A 103       5.785  -9.558  -5.331  1.00 95.20           H  
ATOM   1711  O   PHE A 103       3.870 -10.611  -3.350  1.00 95.20           O  
ATOM   1712  CG  PHE A 103       6.419 -10.606  -7.090  1.00 95.20           C  
ATOM   1713  CD1 PHE A 103       7.189 -11.689  -7.553  1.00 95.20           C  
ATOM   1714  HD1 PHE A 103       7.419 -12.517  -6.899  1.00 95.20           H  
ATOM   1715  CD2 PHE A 103       6.056  -9.578  -7.981  1.00 95.20           C  
ATOM   1716  HD2 PHE A 103       5.416  -8.775  -7.645  1.00 95.20           H  
ATOM   1717  CE1 PHE A 103       7.664 -11.707  -8.872  1.00 95.20           C  
ATOM   1718  HE1 PHE A 103       8.278 -12.530  -9.208  1.00 95.20           H  
ATOM   1719  CE2 PHE A 103       6.495  -9.621  -9.316  1.00 95.20           C  
ATOM   1720  HE2 PHE A 103       6.190  -8.861 -10.020  1.00 95.20           H  
ATOM   1721  CZ  PHE A 103       7.322 -10.669  -9.752  1.00 95.20           C  
ATOM   1722  HZ  PHE A 103       7.674 -10.706 -10.772  1.00 95.20           H  
ATOM   1723  N   GLU A 104       4.457 -12.789  -3.500  1.00 95.93           N  
ATOM   1724  H   GLU A 104       4.819 -13.509  -4.108  1.00 95.93           H  
ATOM   1725  CA  GLU A 104       4.309 -13.141  -2.090  1.00 95.93           C  
ATOM   1726  HA  GLU A 104       3.879 -12.294  -1.556  1.00 95.93           H  
ATOM   1727  C   GLU A 104       5.677 -13.428  -1.468  1.00 95.93           C  
ATOM   1728  CB  GLU A 104       3.333 -14.315  -1.929  1.00 95.93           C  
ATOM   1729  HB2 GLU A 104       3.737 -15.198  -2.423  1.00 95.93           H  
ATOM   1730  HB3 GLU A 104       2.391 -14.045  -2.405  1.00 95.93           H  
ATOM   1731  O   GLU A 104       6.475 -14.209  -1.988  1.00 95.93           O  
ATOM   1732  CG  GLU A 104       3.068 -14.630  -0.451  1.00 95.93           C  
ATOM   1733  HG2 GLU A 104       2.847 -13.701   0.074  1.00 95.93           H  
ATOM   1734  HG3 GLU A 104       3.962 -15.066  -0.005  1.00 95.93           H  
ATOM   1735  CD  GLU A 104       1.884 -15.588  -0.296  1.00 95.93           C  
ATOM   1736  OE1 GLU A 104       2.095 -16.810  -0.226  1.00 95.93           O  
ATOM   1737  OE2 GLU A 104       0.738 -15.069  -0.253  1.00 95.93           O  
ATOM   1738  N   PHE A 105       5.942 -12.756  -0.353  1.00 94.38           N  
ATOM   1739  H   PHE A 105       5.230 -12.143   0.017  1.00 94.38           H  
ATOM   1740  CA  PHE A 105       7.137 -12.933   0.463  1.00 94.38           C  
ATOM   1741  HA  PHE A 105       7.951 -13.306  -0.159  1.00 94.38           H  
ATOM   1742  C   PHE A 105       6.881 -13.964   1.565  1.00 94.38           C  
ATOM   1743  CB  PHE A 105       7.536 -11.570   1.055  1.00 94.38           C  
ATOM   1744  HB2 PHE A 105       6.813 -11.318   1.830  1.00 94.38           H  
ATOM   1745  HB3 PHE A 105       8.510 -11.673   1.534  1.00 94.38           H  
ATOM   1746  O   PHE A 105       5.733 -14.195   1.940  1.00 94.38           O  
ATOM   1747  CG  PHE A 105       7.610 -10.415   0.067  1.00 94.38           C  
ATOM   1748  CD1 PHE A 105       8.137 -10.604  -1.218  1.00 94.38           C  
ATOM   1749  HD1 PHE A 105       8.493 -11.584  -1.500  1.00 94.38           H  
ATOM   1750  CD2 PHE A 105       7.176  -9.134   0.438  1.00 94.38           C  
ATOM   1751  HD2 PHE A 105       6.765  -8.989   1.427  1.00 94.38           H  
ATOM   1752  CE1 PHE A 105       8.212  -9.539  -2.130  1.00 94.38           C  
ATOM   1753  HE1 PHE A 105       8.619  -9.718  -3.114  1.00 94.38           H  
ATOM   1754  CE2 PHE A 105       7.307  -8.048  -0.441  1.00 94.38           C  
ATOM   1755  HE2 PHE A 105       7.049  -7.055  -0.103  1.00 94.38           H  
ATOM   1756  CZ  PHE A 105       7.815  -8.252  -1.737  1.00 94.38           C  
ATOM   1757  HZ  PHE A 105       7.938  -7.428  -2.424  1.00 94.38           H  
ATOM   1758  N   GLU A 106       7.950 -14.503   2.154  1.00 88.52           N  
ATOM   1759  H   GLU A 106       8.863 -14.305   1.769  1.00 88.52           H  
ATOM   1760  CA  GLU A 106       7.903 -15.574   3.168  1.00 88.52           C  
ATOM   1761  HA  GLU A 106       7.584 -16.505   2.700  1.00 88.52           H  
ATOM   1762  C   GLU A 106       6.945 -15.302   4.346  1.00 88.52           C  
ATOM   1763  CB  GLU A 106       9.317 -15.774   3.736  1.00 88.52           C  
ATOM   1764  HB2 GLU A 106       9.636 -14.835   4.189  1.00 88.52           H  
ATOM   1765  HB3 GLU A 106       9.270 -16.535   4.516  1.00 88.52           H  
ATOM   1766  O   GLU A 106       6.368 -16.223   4.911  1.00 88.52           O  
ATOM   1767  CG  GLU A 106      10.355 -16.213   2.689  1.00 88.52           C  
ATOM   1768  HG2 GLU A 106      10.416 -15.456   1.908  1.00 88.52           H  
ATOM   1769  HG3 GLU A 106      10.017 -17.145   2.235  1.00 88.52           H  
ATOM   1770  CD  GLU A 106      11.754 -16.409   3.299  1.00 88.52           C  
ATOM   1771  OE1 GLU A 106      12.601 -17.011   2.608  1.00 88.52           O  
ATOM   1772  OE2 GLU A 106      11.974 -15.920   4.432  1.00 88.52           O  
ATOM   1773  N   ASN A 107       6.718 -14.034   4.707  1.00 88.80           N  
ATOM   1774  H   ASN A 107       7.175 -13.313   4.167  1.00 88.80           H  
ATOM   1775  CA  ASN A 107       5.820 -13.639   5.799  1.00 88.80           C  
ATOM   1776  HA  ASN A 107       5.759 -14.483   6.486  1.00 88.80           H  
ATOM   1777  C   ASN A 107       4.359 -13.367   5.368  1.00 88.80           C  
ATOM   1778  CB  ASN A 107       6.464 -12.480   6.579  1.00 88.80           C  
ATOM   1779  HB2 ASN A 107       5.897 -12.335   7.498  1.00 88.80           H  
ATOM   1780  HB3 ASN A 107       7.479 -12.762   6.859  1.00 88.80           H  
ATOM   1781  O   ASN A 107       3.612 -12.695   6.088  1.00 88.80           O  
ATOM   1782  CG  ASN A 107       6.517 -11.156   5.837  1.00 88.80           C  
ATOM   1783  ND2 ASN A 107       6.818 -10.094   6.549  1.00 88.80           N  
ATOM   1784 HD21 ASN A 107       7.033 -10.214   7.529  1.00 88.80           H  
ATOM   1785 HD22 ASN A 107       6.814  -9.185   6.108  1.00 88.80           H  
ATOM   1786  OD1 ASN A 107       6.309 -11.030   4.639  1.00 88.80           O  
ATOM   1787  N   GLY A 108       3.955 -13.804   4.170  1.00 92.46           N  
ATOM   1788  H   GLY A 108       4.614 -14.328   3.612  1.00 92.46           H  
ATOM   1789  CA  GLY A 108       2.626 -13.564   3.588  1.00 92.46           C  
ATOM   1790  HA2 GLY A 108       1.862 -13.854   4.309  1.00 92.46           H  
ATOM   1791  HA3 GLY A 108       2.520 -14.195   2.706  1.00 92.46           H  
ATOM   1792  C   GLY A 108       2.374 -12.109   3.163  1.00 92.46           C  
ATOM   1793  O   GLY A 108       1.271 -11.744   2.733  1.00 92.46           O  
ATOM   1794  N   ARG A 109       3.377 -11.229   3.284  1.00 94.92           N  
ATOM   1795  H   ARG A 109       4.262 -11.582   3.618  1.00 94.92           H  
ATOM   1796  CA  ARG A 109       3.318  -9.875   2.725  1.00 94.92           C  
ATOM   1797  HA  ARG A 109       2.358  -9.430   2.990  1.00 94.92           H  
ATOM   1798  C   ARG A 109       3.410  -9.978   1.210  1.00 94.92           C  
ATOM   1799  CB  ARG A 109       4.438  -9.018   3.308  1.00 94.92           C  
ATOM   1800  HB2 ARG A 109       4.341  -9.006   4.394  1.00 94.92           H  
ATOM   1801  HB3 ARG A 109       5.366  -9.520   3.036  1.00 94.92           H  
ATOM   1802  O   ARG A 109       4.240 -10.696   0.667  1.00 94.92           O  
ATOM   1803  CG  ARG A 109       4.499  -7.566   2.792  1.00 94.92           C  
ATOM   1804  HG2 ARG A 109       3.542  -7.073   2.963  1.00 94.92           H  
ATOM   1805  HG3 ARG A 109       4.695  -7.575   1.720  1.00 94.92           H  
ATOM   1806  CD  ARG A 109       5.617  -6.762   3.485  1.00 94.92           C  
ATOM   1807  HD2 ARG A 109       5.317  -6.529   4.507  1.00 94.92           H  
ATOM   1808  HD3 ARG A 109       5.774  -5.828   2.945  1.00 94.92           H  
ATOM   1809  NE  ARG A 109       6.855  -7.547   3.558  1.00 94.92           N  
ATOM   1810  HE  ARG A 109       6.734  -8.535   3.726  1.00 94.92           H  
ATOM   1811  NH1 ARG A 109       8.516  -6.000   3.130  1.00 94.92           N  
ATOM   1812 HH11 ARG A 109       7.985  -5.220   3.489  1.00 94.92           H  
ATOM   1813 HH12 ARG A 109       9.472  -5.928   2.813  1.00 94.92           H  
ATOM   1814  NH2 ARG A 109       8.975  -8.148   3.222  1.00 94.92           N  
ATOM   1815 HH21 ARG A 109       8.752  -9.130   3.294  1.00 94.92           H  
ATOM   1816 HH22 ARG A 109       9.906  -7.895   2.921  1.00 94.92           H  
ATOM   1817  CZ  ARG A 109       8.098  -7.211   3.308  1.00 94.92           C  
ATOM   1818  N   ARG A 110       2.571  -9.208   0.533  1.00 95.74           N  
ATOM   1819  H   ARG A 110       1.951  -8.617   1.068  1.00 95.74           H  
ATOM   1820  CA  ARG A 110       2.417  -9.219  -0.913  1.00 95.74           C  
ATOM   1821  HA  ARG A 110       3.150  -9.914  -1.324  1.00 95.74           H  
ATOM   1822  C   ARG A 110       2.699  -7.849  -1.504  1.00 95.74           C  
ATOM   1823  CB  ARG A 110       1.020  -9.724  -1.284  1.00 95.74           C  
ATOM   1824  HB2 ARG A 110       0.881  -9.589  -2.356  1.00 95.74           H  
ATOM   1825  HB3 ARG A 110       0.278  -9.124  -0.756  1.00 95.74           H  
ATOM   1826  O   ARG A 110       2.310  -6.811  -0.949  1.00 95.74           O  
ATOM   1827  CG  ARG A 110       0.797 -11.205  -0.952  1.00 95.74           C  
ATOM   1828  HG2 ARG A 110       1.428 -11.818  -1.597  1.00 95.74           H  
ATOM   1829  HG3 ARG A 110       1.056 -11.404   0.087  1.00 95.74           H  
ATOM   1830  CD  ARG A 110      -0.674 -11.573  -1.171  1.00 95.74           C  
ATOM   1831  HD2 ARG A 110      -1.293 -10.959  -0.518  1.00 95.74           H  
ATOM   1832  HD3 ARG A 110      -0.942 -11.371  -2.208  1.00 95.74           H  
ATOM   1833  NE  ARG A 110      -0.901 -12.991  -0.869  1.00 95.74           N  
ATOM   1834  HE  ARG A 110      -0.100 -13.563  -0.643  1.00 95.74           H  
ATOM   1835  NH1 ARG A 110      -3.178 -13.136  -1.153  1.00 95.74           N  
ATOM   1836 HH11 ARG A 110      -4.008 -13.712  -1.130  1.00 95.74           H  
ATOM   1837 HH12 ARG A 110      -3.207 -12.165  -1.428  1.00 95.74           H  
ATOM   1838  NH2 ARG A 110      -1.971 -14.931  -0.545  1.00 95.74           N  
ATOM   1839 HH21 ARG A 110      -2.766 -15.554  -0.551  1.00 95.74           H  
ATOM   1840 HH22 ARG A 110      -1.048 -15.299  -0.365  1.00 95.74           H  
ATOM   1841  CZ  ARG A 110      -2.025 -13.674  -0.860  1.00 95.74           C  
ATOM   1842  N   ARG A 111       3.324  -7.833  -2.677  1.00 95.50           N  
ATOM   1843  H   ARG A 111       3.602  -8.725  -3.063  1.00 95.50           H  
ATOM   1844  CA  ARG A 111       3.558  -6.622  -3.471  1.00 95.50           C  
ATOM   1845  HA  ARG A 111       2.917  -5.825  -3.094  1.00 95.50           H  
ATOM   1846  C   ARG A 111       3.157  -6.839  -4.920  1.00 95.50           C  
ATOM   1847  CB  ARG A 111       5.026  -6.182  -3.372  1.00 95.50           C  
ATOM   1848  HB2 ARG A 111       5.204  -5.382  -4.091  1.00 95.50           H  
ATOM   1849  HB3 ARG A 111       5.662  -7.022  -3.652  1.00 95.50           H  
ATOM   1850  O   ARG A 111       3.291  -7.929  -5.454  1.00 95.50           O  
ATOM   1851  CG  ARG A 111       5.440  -5.691  -1.978  1.00 95.50           C  
ATOM   1852  HG2 ARG A 111       6.515  -5.509  -1.994  1.00 95.50           H  
ATOM   1853  HG3 ARG A 111       5.229  -6.475  -1.250  1.00 95.50           H  
ATOM   1854  CD  ARG A 111       4.739  -4.406  -1.525  1.00 95.50           C  
ATOM   1855  HD2 ARG A 111       3.675  -4.614  -1.413  1.00 95.50           H  
ATOM   1856  HD3 ARG A 111       4.874  -3.641  -2.289  1.00 95.50           H  
ATOM   1857  NE  ARG A 111       5.308  -3.928  -0.249  1.00 95.50           N  
ATOM   1858  HE  ARG A 111       6.274  -4.171  -0.081  1.00 95.50           H  
ATOM   1859  NH1 ARG A 111       3.439  -2.928   0.621  1.00 95.50           N  
ATOM   1860 HH11 ARG A 111       2.946  -3.217  -0.211  1.00 95.50           H  
ATOM   1861 HH12 ARG A 111       2.970  -2.612   1.458  1.00 95.50           H  
ATOM   1862  NH2 ARG A 111       5.299  -3.013   1.831  1.00 95.50           N  
ATOM   1863 HH21 ARG A 111       6.277  -3.244   1.939  1.00 95.50           H  
ATOM   1864 HH22 ARG A 111       4.791  -2.656   2.627  1.00 95.50           H  
ATOM   1865  CZ  ARG A 111       4.683  -3.288   0.721  1.00 95.50           C  
ATOM   1866  N   ARG A 112       2.672  -5.775  -5.553  1.00 94.66           N  
ATOM   1867  H   ARG A 112       2.617  -4.913  -5.029  1.00 94.66           H  
ATOM   1868  CA  ARG A 112       2.365  -5.744  -6.988  1.00 94.66           C  
ATOM   1869  HA  ARG A 112       2.345  -6.759  -7.384  1.00 94.66           H  
ATOM   1870  C   ARG A 112       3.461  -4.991  -7.724  1.00 94.66           C  
ATOM   1871  CB  ARG A 112       0.988  -5.114  -7.221  1.00 94.66           C  
ATOM   1872  HB2 ARG A 112       0.854  -4.940  -8.288  1.00 94.66           H  
ATOM   1873  HB3 ARG A 112       0.936  -4.157  -6.703  1.00 94.66           H  
ATOM   1874  O   ARG A 112       3.791  -3.873  -7.324  1.00 94.66           O  
ATOM   1875  CG  ARG A 112      -0.148  -6.017  -6.728  1.00 94.66           C  
ATOM   1876  HG2 ARG A 112      -0.153  -6.935  -7.316  1.00 94.66           H  
ATOM   1877  HG3 ARG A 112      -0.003  -6.268  -5.677  1.00 94.66           H  
ATOM   1878  CD  ARG A 112      -1.488  -5.296  -6.890  1.00 94.66           C  
ATOM   1879  HD2 ARG A 112      -1.588  -4.965  -7.923  1.00 94.66           H  
ATOM   1880  HD3 ARG A 112      -1.505  -4.428  -6.231  1.00 94.66           H  
ATOM   1881  NE  ARG A 112      -2.612  -6.187  -6.562  1.00 94.66           N  
ATOM   1882  HE  ARG A 112      -2.391  -7.156  -6.380  1.00 94.66           H  
ATOM   1883  NH1 ARG A 112      -4.325  -4.705  -6.961  1.00 94.66           N  
ATOM   1884 HH11 ARG A 112      -5.318  -4.545  -7.052  1.00 94.66           H  
ATOM   1885 HH12 ARG A 112      -3.656  -3.985  -7.191  1.00 94.66           H  
ATOM   1886  NH2 ARG A 112      -4.783  -6.828  -6.448  1.00 94.66           N  
ATOM   1887 HH21 ARG A 112      -4.506  -7.789  -6.307  1.00 94.66           H  
ATOM   1888 HH22 ARG A 112      -5.770  -6.634  -6.532  1.00 94.66           H  
ATOM   1889  CZ  ARG A 112      -3.897  -5.898  -6.651  1.00 94.66           C  
ATOM   1890  N   LEU A 113       3.997  -5.565  -8.793  1.00 94.32           N  
ATOM   1891  H   LEU A 113       3.708  -6.503  -9.029  1.00 94.32           H  
ATOM   1892  CA  LEU A 113       5.043  -4.940  -9.602  1.00 94.32           C  
ATOM   1893  HA  LEU A 113       5.724  -4.409  -8.936  1.00 94.32           H  
ATOM   1894  C   LEU A 113       4.438  -3.920 -10.574  1.00 94.32           C  
ATOM   1895  CB  LEU A 113       5.829  -6.059 -10.301  1.00 94.32           C  
ATOM   1896  HB2 LEU A 113       5.147  -6.623 -10.938  1.00 94.32           H  
ATOM   1897  HB3 LEU A 113       6.213  -6.729  -9.531  1.00 94.32           H  
ATOM   1898  O   LEU A 113       3.948  -4.280 -11.639  1.00 94.32           O  
ATOM   1899  CG  LEU A 113       7.015  -5.576 -11.152  1.00 94.32           C  
ATOM   1900  HG  LEU A 113       6.677  -4.842 -11.884  1.00 94.32           H  
ATOM   1901  CD1 LEU A 113       8.098  -4.946 -10.281  1.00 94.32           C  
ATOM   1902 HD11 LEU A 113       8.929  -4.632 -10.913  1.00 94.32           H  
ATOM   1903 HD12 LEU A 113       7.716  -4.055  -9.784  1.00 94.32           H  
ATOM   1904 HD13 LEU A 113       8.457  -5.665  -9.544  1.00 94.32           H  
ATOM   1905  CD2 LEU A 113       7.631  -6.756 -11.897  1.00 94.32           C  
ATOM   1906 HD21 LEU A 113       6.891  -7.196 -12.565  1.00 94.32           H  
ATOM   1907 HD22 LEU A 113       8.482  -6.417 -12.488  1.00 94.32           H  
ATOM   1908 HD23 LEU A 113       7.975  -7.510 -11.189  1.00 94.32           H  
ATOM   1909  N   ALA A 114       4.436  -2.635 -10.216  1.00 91.71           N  
ATOM   1910  H   ALA A 114       4.921  -2.360  -9.374  1.00 91.71           H  
ATOM   1911  CA  ALA A 114       3.893  -1.589 -11.089  1.00 91.71           C  
ATOM   1912  HA  ALA A 114       2.979  -1.958 -11.554  1.00 91.71           H  
ATOM   1913  C   ALA A 114       4.858  -1.218 -12.227  1.00 91.71           C  
ATOM   1914  CB  ALA A 114       3.532  -0.373 -10.233  1.00 91.71           C  
ATOM   1915  HB1 ALA A 114       3.104   0.404 -10.867  1.00 91.71           H  
ATOM   1916  HB2 ALA A 114       4.421   0.016  -9.736  1.00 91.71           H  
ATOM   1917  HB3 ALA A 114       2.796  -0.677  -9.490  1.00 91.71           H  
ATOM   1918  O   ALA A 114       4.418  -0.812 -13.304  1.00 91.71           O  
ATOM   1919  N   SER A 115       6.159  -1.342 -11.972  1.00 90.97           N  
ATOM   1920  H   SER A 115       6.434  -1.602 -11.035  1.00 90.97           H  
ATOM   1921  CA  SER A 115       7.244  -1.268 -12.949  1.00 90.97           C  
ATOM   1922  HA  SER A 115       6.970  -1.829 -13.841  1.00 90.97           H  
ATOM   1923  C   SER A 115       8.511  -1.878 -12.349  1.00 90.97           C  
ATOM   1924  CB  SER A 115       7.527   0.195 -13.330  1.00 90.97           C  
ATOM   1925  HB2 SER A 115       6.602   0.671 -13.657  1.00 90.97           H  
ATOM   1926  HB3 SER A 115       8.233   0.215 -14.159  1.00 90.97           H  
ATOM   1927  O   SER A 115       8.602  -2.043 -11.133  1.00 90.97           O  
ATOM   1928  OG  SER A 115       8.077   0.921 -12.242  1.00 90.97           O  
ATOM   1929  HG  SER A 115       8.285   1.813 -12.530  1.00 90.97           H  
ATOM   1930  N   ALA A 116       9.542  -2.064 -13.169  1.00 91.27           N  
ATOM   1931  H   ALA A 116       9.358  -2.083 -14.162  1.00 91.27           H  
ATOM   1932  CA  ALA A 116      10.908  -2.403 -12.771  1.00 91.27           C  
ATOM   1933  HA  ALA A 116      10.893  -3.348 -12.227  1.00 91.27           H  
ATOM   1934  C   ALA A 116      11.598  -1.363 -11.859  1.00 91.27           C  
ATOM   1935  CB  ALA A 116      11.705  -2.598 -14.060  1.00 91.27           C  
ATOM   1936  HB1 ALA A 116      11.701  -1.680 -14.647  1.00 91.27           H  
ATOM   1937  HB2 ALA A 116      11.286  -3.420 -14.640  1.00 91.27           H  
ATOM   1938  HB3 ALA A 116      12.737  -2.843 -13.808  1.00 91.27           H  
ATOM   1939  O   ALA A 116      12.815  -1.333 -11.763  1.00 91.27           O  
ATOM   1940  N   GLY A 117      10.858  -0.447 -11.232  1.00 90.61           N  
ATOM   1941  H   GLY A 117       9.858  -0.519 -11.357  1.00 90.61           H  
ATOM   1942  CA  GLY A 117      11.348   0.547 -10.276  1.00 90.61           C  
ATOM   1943  HA2 GLY A 117      12.307   0.246  -9.855  1.00 90.61           H  
ATOM   1944  HA3 GLY A 117      11.501   1.485 -10.810  1.00 90.61           H  
ATOM   1945  C   GLY A 117      10.378   0.821  -9.126  1.00 90.61           C  
ATOM   1946  O   GLY A 117      10.718   1.580  -8.223  1.00 90.61           O  
ATOM   1947  N   GLU A 118       9.168   0.256  -9.153  1.00 93.04           N  
ATOM   1948  H   GLU A 118       8.951  -0.430  -9.862  1.00 93.04           H  
ATOM   1949  CA  GLU A 118       8.088   0.636  -8.243  1.00 93.04           C  
ATOM   1950  HA  GLU A 118       8.516   1.006  -7.311  1.00 93.04           H  
ATOM   1951  C   GLU A 118       7.199  -0.571  -7.922  1.00 93.04           C  
ATOM   1952  CB  GLU A 118       7.264   1.777  -8.873  1.00 93.04           C  
ATOM   1953  HB2 GLU A 118       6.734   1.371  -9.735  1.00 93.04           H  
ATOM   1954  HB3 GLU A 118       7.936   2.547  -9.253  1.00 93.04           H  
ATOM   1955  O   GLU A 118       6.575  -1.177  -8.799  1.00 93.04           O  
ATOM   1956  CG  GLU A 118       6.217   2.426  -7.941  1.00 93.04           C  
ATOM   1957  HG2 GLU A 118       5.415   2.809  -8.571  1.00 93.04           H  
ATOM   1958  HG3 GLU A 118       5.769   1.662  -7.305  1.00 93.04           H  
ATOM   1959  CD  GLU A 118       6.723   3.607  -7.078  1.00 93.04           C  
ATOM   1960  OE1 GLU A 118       6.226   3.767  -5.936  1.00 93.04           O  
ATOM   1961  OE2 GLU A 118       7.517   4.441  -7.571  1.00 93.04           O  
ATOM   1962  N   LEU A 119       7.094  -0.870  -6.632  1.00 94.98           N  
ATOM   1963  H   LEU A 119       7.662  -0.349  -5.979  1.00 94.98           H  
ATOM   1964  CA  LEU A 119       6.162  -1.837  -6.074  1.00 94.98           C  
ATOM   1965  HA  LEU A 119       5.774  -2.458  -6.881  1.00 94.98           H  
ATOM   1966  C   LEU A 119       4.966  -1.132  -5.433  1.00 94.98           C  
ATOM   1967  CB  LEU A 119       6.875  -2.756  -5.067  1.00 94.98           C  
ATOM   1968  HB2 LEU A 119       6.158  -3.497  -4.716  1.00 94.98           H  
ATOM   1969  HB3 LEU A 119       7.185  -2.163  -4.206  1.00 94.98           H  
ATOM   1970  O   LEU A 119       5.044   0.001  -4.956  1.00 94.98           O  
ATOM   1971  CG  LEU A 119       8.118  -3.486  -5.596  1.00 94.98           C  
ATOM   1972  HG  LEU A 119       8.861  -2.758  -5.921  1.00 94.98           H  
ATOM   1973  CD1 LEU A 119       8.727  -4.319  -4.472  1.00 94.98           C  
ATOM   1974 HD11 LEU A 119       8.032  -5.093  -4.147  1.00 94.98           H  
ATOM   1975 HD12 LEU A 119       9.641  -4.791  -4.832  1.00 94.98           H  
ATOM   1976 HD13 LEU A 119       8.992  -3.679  -3.631  1.00 94.98           H  
ATOM   1977  CD2 LEU A 119       7.769  -4.396  -6.766  1.00 94.98           C  
ATOM   1978 HD21 LEU A 119       7.363  -3.797  -7.581  1.00 94.98           H  
ATOM   1979 HD22 LEU A 119       7.050  -5.159  -6.468  1.00 94.98           H  
ATOM   1980 HD23 LEU A 119       8.681  -4.865  -7.135  1.00 94.98           H  
ATOM   1981  N   GLN A 120       3.847  -1.839  -5.375  1.00 95.03           N  
ATOM   1982  H   GLN A 120       3.843  -2.735  -5.842  1.00 95.03           H  
ATOM   1983  CA  GLN A 120       2.608  -1.385  -4.753  1.00 95.03           C  
ATOM   1984  HA  GLN A 120       2.784  -0.446  -4.229  1.00 95.03           H  
ATOM   1985  C   GLN A 120       2.114  -2.378  -3.703  1.00 95.03           C  
ATOM   1986  CB  GLN A 120       1.564  -1.128  -5.841  1.00 95.03           C  
ATOM   1987  HB2 GLN A 120       1.467  -2.004  -6.482  1.00 95.03           H  
ATOM   1988  HB3 GLN A 120       0.601  -0.939  -5.368  1.00 95.03           H  
ATOM   1989  O   GLN A 120       2.548  -3.530  -3.661  1.00 95.03           O  
ATOM   1990  CG  GLN A 120       1.954   0.084  -6.696  1.00 95.03           C  
ATOM   1991  HG2 GLN A 120       2.848  -0.150  -7.273  1.00 95.03           H  
ATOM   1992  HG3 GLN A 120       2.191   0.926  -6.045  1.00 95.03           H  
ATOM   1993  CD  GLN A 120       0.848   0.516  -7.646  1.00 95.03           C  
ATOM   1994  NE2 GLN A 120       1.101   1.504  -8.475  1.00 95.03           N  
ATOM   1995 HE21 GLN A 120       2.019   1.923  -8.497  1.00 95.03           H  
ATOM   1996 HE22 GLN A 120       0.321   1.826  -9.031  1.00 95.03           H  
ATOM   1997  OE1 GLN A 120      -0.265   0.021  -7.646  1.00 95.03           O  
ATOM   1998  N   LYS A 121       1.212  -1.928  -2.827  1.00 95.55           N  
ATOM   1999  H   LYS A 121       0.799  -1.021  -2.989  1.00 95.55           H  
ATOM   2000  CA  LYS A 121       0.623  -2.761  -1.771  1.00 95.55           C  
ATOM   2001  HA  LYS A 121       1.416  -3.221  -1.182  1.00 95.55           H  
ATOM   2002  C   LYS A 121      -0.178  -3.902  -2.409  1.00 95.55           C  
ATOM   2003  CB  LYS A 121      -0.247  -1.886  -0.844  1.00 95.55           C  
ATOM   2004  HB2 LYS A 121      -0.719  -2.524  -0.096  1.00 95.55           H  
ATOM   2005  HB3 LYS A 121      -1.040  -1.418  -1.427  1.00 95.55           H  
ATOM   2006  O   LYS A 121      -1.039  -3.638  -3.245  1.00 95.55           O  
ATOM   2007  CG  LYS A 121       0.569  -0.793  -0.125  1.00 95.55           C  
ATOM   2008  HG2 LYS A 121       1.297  -1.282   0.523  1.00 95.55           H  
ATOM   2009  HG3 LYS A 121       1.107  -0.183  -0.850  1.00 95.55           H  
ATOM   2010  CD  LYS A 121      -0.293   0.130   0.747  1.00 95.55           C  
ATOM   2011  HD2 LYS A 121       0.354   0.617   1.477  1.00 95.55           H  
ATOM   2012  HD3 LYS A 121      -1.029  -0.472   1.280  1.00 95.55           H  
ATOM   2013  CE  LYS A 121      -1.002   1.244  -0.035  1.00 95.55           C  
ATOM   2014  HE2 LYS A 121      -1.486   0.812  -0.911  1.00 95.55           H  
ATOM   2015  HE3 LYS A 121      -0.267   1.973  -0.376  1.00 95.55           H  
ATOM   2016  NZ  LYS A 121      -2.032   1.892   0.817  1.00 95.55           N  
ATOM   2017  HZ1 LYS A 121      -2.406   2.751   0.439  1.00 95.55           H  
ATOM   2018  HZ2 LYS A 121      -1.718   2.046   1.765  1.00 95.55           H  
ATOM   2019  HZ3 LYS A 121      -2.811   1.251   0.872  1.00 95.55           H  
ATOM   2020  N   GLY A 122       0.137  -5.145  -2.039  1.00 94.75           N  
ATOM   2021  H   GLY A 122       0.917  -5.297  -1.415  1.00 94.75           H  
ATOM   2022  CA  GLY A 122      -0.552  -6.355  -2.500  1.00 94.75           C  
ATOM   2023  HA2 GLY A 122       0.192  -7.079  -2.834  1.00 94.75           H  
ATOM   2024  HA3 GLY A 122      -1.197  -6.126  -3.349  1.00 94.75           H  
ATOM   2025  C   GLY A 122      -1.407  -7.035  -1.424  1.00 94.75           C  
ATOM   2026  O   GLY A 122      -2.086  -8.008  -1.731  1.00 94.75           O  
ATOM   2027  N   ASN A 123      -1.377  -6.543  -0.181  1.00 95.16           N  
ATOM   2028  H   ASN A 123      -0.808  -5.729   0.000  1.00 95.16           H  
ATOM   2029  CA  ASN A 123      -2.279  -6.966   0.891  1.00 95.16           C  
ATOM   2030  HA  ASN A 123      -2.749  -7.912   0.623  1.00 95.16           H  
ATOM   2031  C   ASN A 123      -3.388  -5.930   1.090  1.00 95.16           C  
ATOM   2032  CB  ASN A 123      -1.512  -7.155   2.211  1.00 95.16           C  
ATOM   2033  HB2 ASN A 123      -1.115  -6.191   2.529  1.00 95.16           H  
ATOM   2034  HB3 ASN A 123      -2.200  -7.502   2.982  1.00 95.16           H  
ATOM   2035  O   ASN A 123      -3.168  -4.736   0.878  1.00 95.16           O  
ATOM   2036  CG  ASN A 123      -0.358  -8.128   2.124  1.00 95.16           C  
ATOM   2037  ND2 ASN A 123      -0.600  -9.417   2.237  1.00 95.16           N  
ATOM   2038 HD21 ASN A 123       0.164 -10.077   2.253  1.00 95.16           H  
ATOM   2039 HD22 ASN A 123      -1.542  -9.757   2.367  1.00 95.16           H  
ATOM   2040  OD1 ASN A 123       0.775  -7.708   1.973  1.00 95.16           O  
ATOM   2041  N   GLU A 124      -4.528  -6.394   1.585  1.00 89.27           N  
ATOM   2042  H   GLU A 124      -4.635  -7.384   1.757  1.00 89.27           H  
ATOM   2043  CA  GLU A 124      -5.660  -5.572   1.999  1.00 89.27           C  
ATOM   2044  HA  GLU A 124      -5.408  -4.517   1.891  1.00 89.27           H  
ATOM   2045  C   GLU A 124      -5.980  -5.834   3.474  1.00 89.27           C  
ATOM   2046  CB  GLU A 124      -6.837  -5.868   1.067  1.00 89.27           C  
ATOM   2047  HB2 GLU A 124      -6.500  -5.682   0.048  1.00 89.27           H  
ATOM   2048  HB3 GLU A 124      -7.119  -6.917   1.157  1.00 89.27           H  
ATOM   2049  O   GLU A 124      -5.817  -6.955   3.965  1.00 89.27           O  
ATOM   2050  CG  GLU A 124      -8.055  -4.982   1.352  1.00 89.27           C  
ATOM   2051  HG2 GLU A 124      -8.535  -5.315   2.273  1.00 89.27           H  
ATOM   2052  HG3 GLU A 124      -7.709  -3.959   1.497  1.00 89.27           H  
ATOM   2053  CD  GLU A 124      -9.064  -5.015   0.197  1.00 89.27           C  
ATOM   2054  OE1 GLU A 124      -9.796  -4.012   0.067  1.00 89.27           O  
ATOM   2055  OE2 GLU A 124      -9.023  -5.985  -0.593  1.00 89.27           O  
ATOM   2056  N   LEU A 125      -6.376  -4.783   4.195  1.00 95.59           N  
ATOM   2057  H   LEU A 125      -6.568  -3.917   3.713  1.00 95.59           H  
ATOM   2058  CA  LEU A 125      -6.830  -4.896   5.576  1.00 95.59           C  
ATOM   2059  HA  LEU A 125      -6.240  -5.656   6.088  1.00 95.59           H  
ATOM   2060  C   LEU A 125      -8.296  -5.336   5.571  1.00 95.59           C  
ATOM   2061  CB  LEU A 125      -6.626  -3.551   6.298  1.00 95.59           C  
ATOM   2062  HB2 LEU A 125      -7.101  -2.768   5.707  1.00 95.59           H  
ATOM   2063  HB3 LEU A 125      -5.557  -3.341   6.349  1.00 95.59           H  
ATOM   2064  O   LEU A 125      -9.168  -4.554   5.208  1.00 95.59           O  
ATOM   2065  CG  LEU A 125      -7.218  -3.501   7.722  1.00 95.59           C  
ATOM   2066  HG  LEU A 125      -8.288  -3.706   7.690  1.00 95.59           H  
ATOM   2067  CD1 LEU A 125      -6.552  -4.501   8.666  1.00 95.59           C  
ATOM   2068 HD11 LEU A 125      -5.475  -4.330   8.692  1.00 95.59           H  
ATOM   2069 HD12 LEU A 125      -6.760  -5.521   8.343  1.00 95.59           H  
ATOM   2070 HD13 LEU A 125      -6.957  -4.382   9.671  1.00 95.59           H  
ATOM   2071  CD2 LEU A 125      -7.024  -2.102   8.302  1.00 95.59           C  
ATOM   2072 HD21 LEU A 125      -5.961  -1.881   8.395  1.00 95.59           H  
ATOM   2073 HD22 LEU A 125      -7.503  -1.367   7.655  1.00 95.59           H  
ATOM   2074 HD23 LEU A 125      -7.482  -2.050   9.289  1.00 95.59           H  
ATOM   2075  N   ALA A 126      -8.558  -6.562   6.014  1.00 94.20           N  
ATOM   2076  H   ALA A 126      -7.790  -7.172   6.257  1.00 94.20           H  
ATOM   2077  CA  ALA A 126      -9.910  -7.040   6.264  1.00 94.20           C  
ATOM   2078  HA  ALA A 126     -10.605  -6.520   5.605  1.00 94.20           H  
ATOM   2079  C   ALA A 126     -10.300  -6.743   7.716  1.00 94.20           C  
ATOM   2080  CB  ALA A 126      -9.986  -8.531   5.926  1.00 94.20           C  
ATOM   2081  HB1 ALA A 126      -9.721  -8.687   4.880  1.00 94.20           H  
ATOM   2082  HB2 ALA A 126      -9.305  -9.097   6.562  1.00 94.20           H  
ATOM   2083  HB3 ALA A 126     -11.002  -8.891   6.088  1.00 94.20           H  
ATOM   2084  O   ALA A 126      -9.627  -7.186   8.649  1.00 94.20           O  
ATOM   2085  N   LEU A 127     -11.383  -5.991   7.904  1.00 95.88           N  
ATOM   2086  H   LEU A 127     -11.912  -5.692   7.096  1.00 95.88           H  
ATOM   2087  CA  LEU A 127     -11.933  -5.699   9.223  1.00 95.88           C  
ATOM   2088  HA  LEU A 127     -11.156  -5.863   9.970  1.00 95.88           H  
ATOM   2089  C   LEU A 127     -13.120  -6.620   9.533  1.00 95.88           C  
ATOM   2090  CB  LEU A 127     -12.362  -4.230   9.309  1.00 95.88           C  
ATOM   2091  HB2 LEU A 127     -13.056  -4.023   8.494  1.00 95.88           H  
ATOM   2092  HB3 LEU A 127     -12.898  -4.084  10.248  1.00 95.88           H  
ATOM   2093  O   LEU A 127     -13.971  -6.820   8.666  1.00 95.88           O  
ATOM   2094  CG  LEU A 127     -11.206  -3.223   9.246  1.00 95.88           C  
ATOM   2095  HG  LEU A 127     -10.663  -3.330   8.307  1.00 95.88           H  
ATOM   2096  CD1 LEU A 127     -11.801  -1.823   9.307  1.00 95.88           C  
ATOM   2097 HD11 LEU A 127     -12.452  -1.725  10.176  1.00 95.88           H  
ATOM   2098 HD12 LEU A 127     -12.368  -1.621   8.399  1.00 95.88           H  
ATOM   2099 HD13 LEU A 127     -10.981  -1.110   9.391  1.00 95.88           H  
ATOM   2100  CD2 LEU A 127     -10.225  -3.362  10.411  1.00 95.88           C  
ATOM   2101 HD21 LEU A 127     -10.766  -3.327  11.356  1.00 95.88           H  
ATOM   2102 HD22 LEU A 127      -9.683  -4.305  10.341  1.00 95.88           H  
ATOM   2103 HD23 LEU A 127      -9.497  -2.551  10.394  1.00 95.88           H  
ATOM   2104  N   PRO A 128     -13.233  -7.128  10.773  1.00 97.40           N  
ATOM   2105  CA  PRO A 128     -14.450  -7.766  11.261  1.00 97.40           C  
ATOM   2106  HA  PRO A 128     -14.571  -8.718  10.744  1.00 97.40           H  
ATOM   2107  C   PRO A 128     -15.707  -6.907  11.055  1.00 97.40           C  
ATOM   2108  CB  PRO A 128     -14.195  -8.024  12.749  1.00 97.40           C  
ATOM   2109  HB2 PRO A 128     -14.479  -7.151  13.336  1.00 97.40           H  
ATOM   2110  HB3 PRO A 128     -14.722  -8.909  13.104  1.00 97.40           H  
ATOM   2111  O   PRO A 128     -15.683  -5.691  11.272  1.00 97.40           O  
ATOM   2112  CG  PRO A 128     -12.679  -8.199  12.825  1.00 97.40           C  
ATOM   2113  HG2 PRO A 128     -12.288  -7.936  13.808  1.00 97.40           H  
ATOM   2114  HG3 PRO A 128     -12.421  -9.229  12.578  1.00 97.40           H  
ATOM   2115  CD  PRO A 128     -12.149  -7.270  11.734  1.00 97.40           C  
ATOM   2116  HD2 PRO A 128     -11.867  -6.298  12.139  1.00 97.40           H  
ATOM   2117  HD3 PRO A 128     -11.278  -7.725  11.263  1.00 97.40           H  
ATOM   2118  N   THR A 129     -16.829  -7.553  10.723  1.00 97.63           N  
ATOM   2119  H   THR A 129     -16.772  -8.538  10.507  1.00 97.63           H  
ATOM   2120  CA  THR A 129     -18.110  -6.897  10.394  1.00 97.63           C  
ATOM   2121  HA  THR A 129     -17.986  -6.344   9.463  1.00 97.63           H  
ATOM   2122  C   THR A 129     -18.576  -5.911  11.468  1.00 97.63           C  
ATOM   2123  CB  THR A 129     -19.203  -7.959  10.178  1.00 97.63           C  
ATOM   2124  HB  THR A 129     -19.394  -8.473  11.120  1.00 97.63           H  
ATOM   2125  O   THR A 129     -19.084  -4.841  11.142  1.00 97.63           O  
ATOM   2126  CG2 THR A 129     -20.517  -7.390   9.653  1.00 97.63           C  
ATOM   2127 HG21 THR A 129     -20.348  -6.848   8.723  1.00 97.63           H  
ATOM   2128 HG22 THR A 129     -20.954  -6.716  10.391  1.00 97.63           H  
ATOM   2129 HG23 THR A 129     -21.222  -8.201   9.474  1.00 97.63           H  
ATOM   2130  OG1 THR A 129     -18.765  -8.905   9.234  1.00 97.63           O  
ATOM   2131  HG1 THR A 129     -19.532  -9.405   8.945  1.00 97.63           H  
ATOM   2132  N   GLN A 130     -18.352  -6.217  12.751  1.00 97.85           N  
ATOM   2133  H   GLN A 130     -17.939  -7.113  12.967  1.00 97.85           H  
ATOM   2134  CA  GLN A 130     -18.726  -5.339  13.868  1.00 97.85           C  
ATOM   2135  HA  GLN A 130     -19.797  -5.151  13.807  1.00 97.85           H  
ATOM   2136  C   GLN A 130     -18.026  -3.971  13.818  1.00 97.85           C  
ATOM   2137  CB  GLN A 130     -18.460  -6.066  15.198  1.00 97.85           C  
ATOM   2138  HB2 GLN A 130     -18.950  -5.519  16.003  1.00 97.85           H  
ATOM   2139  HB3 GLN A 130     -18.918  -7.054  15.143  1.00 97.85           H  
ATOM   2140  O   GLN A 130     -18.647  -2.951  14.112  1.00 97.85           O  
ATOM   2141  CG  GLN A 130     -16.966  -6.213  15.549  1.00 97.85           C  
ATOM   2142  HG2 GLN A 130     -16.552  -5.229  15.767  1.00 97.85           H  
ATOM   2143  HG3 GLN A 130     -16.424  -6.640  14.705  1.00 97.85           H  
ATOM   2144  CD  GLN A 130     -16.717  -7.099  16.762  1.00 97.85           C  
ATOM   2145  NE2 GLN A 130     -15.578  -6.976  17.405  1.00 97.85           N  
ATOM   2146 HE21 GLN A 130     -14.934  -6.228  17.188  1.00 97.85           H  
ATOM   2147 HE22 GLN A 130     -15.486  -7.561  18.222  1.00 97.85           H  
ATOM   2148  OE1 GLN A 130     -17.510  -7.944  17.129  1.00 97.85           O  
ATOM   2149  N   TYR A 131     -16.756  -3.927  13.399  1.00 98.27           N  
ATOM   2150  H   TYR A 131     -16.316  -4.776  13.075  1.00 98.27           H  
ATOM   2151  CA  TYR A 131     -16.000  -2.680  13.305  1.00 98.27           C  
ATOM   2152  HA  TYR A 131     -16.235  -2.056  14.167  1.00 98.27           H  
ATOM   2153  C   TYR A 131     -16.385  -1.883  12.063  1.00 98.27           C  
ATOM   2154  CB  TYR A 131     -14.496  -2.965  13.313  1.00 98.27           C  
ATOM   2155  HB2 TYR A 131     -13.984  -2.004  13.260  1.00 98.27           H  
ATOM   2156  HB3 TYR A 131     -14.237  -3.533  12.420  1.00 98.27           H  
ATOM   2157  O   TYR A 131     -16.454  -0.658  12.129  1.00 98.27           O  
ATOM   2158  CG  TYR A 131     -13.964  -3.674  14.541  1.00 98.27           C  
ATOM   2159  CD1 TYR A 131     -14.313  -3.241  15.833  1.00 98.27           C  
ATOM   2160  HD1 TYR A 131     -14.982  -2.403  15.966  1.00 98.27           H  
ATOM   2161  CD2 TYR A 131     -13.062  -4.738  14.388  1.00 98.27           C  
ATOM   2162  HD2 TYR A 131     -12.748  -5.016  13.393  1.00 98.27           H  
ATOM   2163  CE1 TYR A 131     -13.783  -3.887  16.964  1.00 98.27           C  
ATOM   2164  HE1 TYR A 131     -14.053  -3.563  17.958  1.00 98.27           H  
ATOM   2165  CE2 TYR A 131     -12.524  -5.388  15.513  1.00 98.27           C  
ATOM   2166  HE2 TYR A 131     -11.811  -6.191  15.390  1.00 98.27           H  
ATOM   2167  OH  TYR A 131     -12.373  -5.578  17.899  1.00 98.27           O  
ATOM   2168  HH  TYR A 131     -11.751  -6.271  17.666  1.00 98.27           H  
ATOM   2169  CZ  TYR A 131     -12.881  -4.957  16.805  1.00 98.27           C  
ATOM   2170  N   VAL A 132     -16.696  -2.566  10.956  1.00 97.76           N  
ATOM   2171  H   VAL A 132     -16.605  -3.572  10.973  1.00 97.76           H  
ATOM   2172  CA  VAL A 132     -17.243  -1.928   9.748  1.00 97.76           C  
ATOM   2173  HA  VAL A 132     -16.564  -1.136   9.432  1.00 97.76           H  
ATOM   2174  C   VAL A 132     -18.591  -1.273  10.060  1.00 97.76           C  
ATOM   2175  CB  VAL A 132     -17.373  -2.942   8.593  1.00 97.76           C  
ATOM   2176  HB  VAL A 132     -18.038  -3.751   8.893  1.00 97.76           H  
ATOM   2177  O   VAL A 132     -18.780  -0.094   9.763  1.00 97.76           O  
ATOM   2178  CG1 VAL A 132     -17.946  -2.286   7.330  1.00 97.76           C  
ATOM   2179 HG11 VAL A 132     -18.964  -1.940   7.509  1.00 97.76           H  
ATOM   2180 HG12 VAL A 132     -17.325  -1.443   7.029  1.00 97.76           H  
ATOM   2181 HG13 VAL A 132     -17.978  -3.014   6.520  1.00 97.76           H  
ATOM   2182  CG2 VAL A 132     -16.009  -3.546   8.232  1.00 97.76           C  
ATOM   2183 HG21 VAL A 132     -15.309  -2.758   7.952  1.00 97.76           H  
ATOM   2184 HG22 VAL A 132     -15.604  -4.106   9.075  1.00 97.76           H  
ATOM   2185 HG23 VAL A 132     -16.120  -4.239   7.398  1.00 97.76           H  
ATOM   2186  N   ASN A 133     -19.494  -2.001  10.728  1.00 97.86           N  
ATOM   2187  H   ASN A 133     -19.283  -2.968  10.929  1.00 97.86           H  
ATOM   2188  CA  ASN A 133     -20.799  -1.483  11.139  1.00 97.86           C  
ATOM   2189  HA  ASN A 133     -21.327  -1.122  10.256  1.00 97.86           H  
ATOM   2190  C   ASN A 133     -20.660  -0.294  12.101  1.00 97.86           C  
ATOM   2191  CB  ASN A 133     -21.621  -2.619  11.770  1.00 97.86           C  
ATOM   2192  HB2 ASN A 133     -21.127  -2.980  12.671  1.00 97.86           H  
ATOM   2193  HB3 ASN A 133     -21.708  -3.447  11.066  1.00 97.86           H  
ATOM   2194  O   ASN A 133     -21.232   0.768  11.862  1.00 97.86           O  
ATOM   2195  CG  ASN A 133     -23.026  -2.146  12.106  1.00 97.86           C  
ATOM   2196  ND2 ASN A 133     -23.516  -2.414  13.294  1.00 97.86           N  
ATOM   2197 HD21 ASN A 133     -22.994  -2.935  13.985  1.00 97.86           H  
ATOM   2198 HD22 ASN A 133     -24.452  -2.081  13.477  1.00 97.86           H  
ATOM   2199  OD1 ASN A 133     -23.688  -1.509  11.309  1.00 97.86           O  
ATOM   2200  N   PHE A 134     -19.840  -0.433  13.148  1.00 98.49           N  
ATOM   2201  H   PHE A 134     -19.401  -1.327  13.314  1.00 98.49           H  
ATOM   2202  CA  PHE A 134     -19.564   0.659  14.081  1.00 98.49           C  
ATOM   2203  HA  PHE A 134     -20.491   0.952  14.573  1.00 98.49           H  
ATOM   2204  C   PHE A 134     -19.036   1.904  13.366  1.00 98.49           C  
ATOM   2205  CB  PHE A 134     -18.569   0.188  15.145  1.00 98.49           C  
ATOM   2206  HB2 PHE A 134     -19.055  -0.556  15.775  1.00 98.49           H  
ATOM   2207  HB3 PHE A 134     -17.722  -0.293  14.654  1.00 98.49           H  
ATOM   2208  O   PHE A 134     -19.548   2.997  13.593  1.00 98.49           O  
ATOM   2209  CG  PHE A 134     -18.048   1.315  16.014  1.00 98.49           C  
ATOM   2210  CD1 PHE A 134     -16.800   1.902  15.733  1.00 98.49           C  
ATOM   2211  HD1 PHE A 134     -16.194   1.526  14.922  1.00 98.49           H  
ATOM   2212  CD2 PHE A 134     -18.834   1.813  17.069  1.00 98.49           C  
ATOM   2213  HD2 PHE A 134     -19.791   1.365  17.295  1.00 98.49           H  
ATOM   2214  CE1 PHE A 134     -16.341   2.982  16.505  1.00 98.49           C  
ATOM   2215  HE1 PHE A 134     -15.377   3.420  16.292  1.00 98.49           H  
ATOM   2216  CE2 PHE A 134     -18.372   2.893  17.839  1.00 98.49           C  
ATOM   2217  HE2 PHE A 134     -18.965   3.260  18.663  1.00 98.49           H  
ATOM   2218  CZ  PHE A 134     -17.129   3.481  17.556  1.00 98.49           C  
ATOM   2219  HZ  PHE A 134     -16.780   4.307  18.158  1.00 98.49           H  
ATOM   2220  N   LEU A 135     -18.056   1.758  12.472  1.00 98.02           N  
ATOM   2221  H   LEU A 135     -17.677   0.836  12.308  1.00 98.02           H  
ATOM   2222  CA  LEU A 135     -17.459   2.893  11.775  1.00 98.02           C  
ATOM   2223  HA  LEU A 135     -17.158   3.614  12.535  1.00 98.02           H  
ATOM   2224  C   LEU A 135     -18.460   3.592  10.843  1.00 98.02           C  
ATOM   2225  CB  LEU A 135     -16.222   2.388  11.024  1.00 98.02           C  
ATOM   2226  HB2 LEU A 135     -15.622   1.779  11.701  1.00 98.02           H  
ATOM   2227  HB3 LEU A 135     -16.546   1.754  10.198  1.00 98.02           H  
ATOM   2228  O   LEU A 135     -18.480   4.825  10.767  1.00 98.02           O  
ATOM   2229  CG  LEU A 135     -15.332   3.513  10.485  1.00 98.02           C  
ATOM   2230  HG  LEU A 135     -15.910   4.170   9.834  1.00 98.02           H  
ATOM   2231  CD1 LEU A 135     -14.693   4.334  11.605  1.00 98.02           C  
ATOM   2232 HD11 LEU A 135     -14.011   5.068  11.175  1.00 98.02           H  
ATOM   2233 HD12 LEU A 135     -15.461   4.864  12.168  1.00 98.02           H  
ATOM   2234 HD13 LEU A 135     -14.140   3.682  12.281  1.00 98.02           H  
ATOM   2235  CD2 LEU A 135     -14.203   2.889   9.680  1.00 98.02           C  
ATOM   2236 HD21 LEU A 135     -14.622   2.372   8.817  1.00 98.02           H  
ATOM   2237 HD22 LEU A 135     -13.522   3.673   9.349  1.00 98.02           H  
ATOM   2238 HD23 LEU A 135     -13.653   2.177  10.295  1.00 98.02           H  
ATOM   2239  N   TYR A 136     -19.327   2.825  10.177  1.00 97.36           N  
ATOM   2240  H   TYR A 136     -19.250   1.822  10.262  1.00 97.36           H  
ATOM   2241  CA  TYR A 136     -20.430   3.370   9.387  1.00 97.36           C  
ATOM   2242  HA  TYR A 136     -20.023   4.054   8.642  1.00 97.36           H  
ATOM   2243  C   TYR A 136     -21.413   4.168  10.256  1.00 97.36           C  
ATOM   2244  CB  TYR A 136     -21.144   2.236   8.642  1.00 97.36           C  
ATOM   2245  HB2 TYR A 136     -21.467   1.476   9.354  1.00 97.36           H  
ATOM   2246  HB3 TYR A 136     -20.442   1.763   7.955  1.00 97.36           H  
ATOM   2247  O   TYR A 136     -21.711   5.324   9.946  1.00 97.36           O  
ATOM   2248  CG  TYR A 136     -22.348   2.723   7.862  1.00 97.36           C  
ATOM   2249  CD1 TYR A 136     -23.644   2.559   8.390  1.00 97.36           C  
ATOM   2250  HD1 TYR A 136     -23.782   2.043   9.329  1.00 97.36           H  
ATOM   2251  CD2 TYR A 136     -22.167   3.377   6.628  1.00 97.36           C  
ATOM   2252  HD2 TYR A 136     -21.174   3.497   6.222  1.00 97.36           H  
ATOM   2253  CE1 TYR A 136     -24.761   3.044   7.684  1.00 97.36           C  
ATOM   2254  HE1 TYR A 136     -25.753   2.895   8.083  1.00 97.36           H  
ATOM   2255  CE2 TYR A 136     -23.282   3.869   5.922  1.00 97.36           C  
ATOM   2256  HE2 TYR A 136     -23.158   4.364   4.970  1.00 97.36           H  
ATOM   2257  OH  TYR A 136     -25.655   4.162   5.756  1.00 97.36           O  
ATOM   2258  HH  TYR A 136     -26.475   3.862   6.155  1.00 97.36           H  
ATOM   2259  CZ  TYR A 136     -24.580   3.700   6.446  1.00 97.36           C  
ATOM   2260  N   LEU A 137     -21.874   3.604  11.375  1.00 97.20           N  
ATOM   2261  H   LEU A 137     -21.590   2.659  11.592  1.00 97.20           H  
ATOM   2262  CA  LEU A 137     -22.824   4.273  12.268  1.00 97.20           C  
ATOM   2263  HA  LEU A 137     -23.662   4.639  11.674  1.00 97.20           H  
ATOM   2264  C   LEU A 137     -22.210   5.509  12.944  1.00 97.20           C  
ATOM   2265  CB  LEU A 137     -23.350   3.262  13.303  1.00 97.20           C  
ATOM   2266  HB2 LEU A 137     -22.501   2.837  13.837  1.00 97.20           H  
ATOM   2267  HB3 LEU A 137     -23.957   3.799  14.032  1.00 97.20           H  
ATOM   2268  O   LEU A 137     -22.852   6.559  13.000  1.00 97.20           O  
ATOM   2269  CG  LEU A 137     -24.194   2.108  12.722  1.00 97.20           C  
ATOM   2270  HG  LEU A 137     -23.599   1.542  12.004  1.00 97.20           H  
ATOM   2271  CD1 LEU A 137     -24.606   1.171  13.855  1.00 97.20           C  
ATOM   2272 HD11 LEU A 137     -25.204   0.353  13.454  1.00 97.20           H  
ATOM   2273 HD12 LEU A 137     -23.716   0.745  14.317  1.00 97.20           H  
ATOM   2274 HD13 LEU A 137     -25.188   1.706  14.605  1.00 97.20           H  
ATOM   2275  CD2 LEU A 137     -25.460   2.578  12.002  1.00 97.20           C  
ATOM   2276 HD21 LEU A 137     -25.993   1.706  11.623  1.00 97.20           H  
ATOM   2277 HD22 LEU A 137     -26.116   3.106  12.694  1.00 97.20           H  
ATOM   2278 HD23 LEU A 137     -25.208   3.213  11.152  1.00 97.20           H  
ATOM   2279  N   ALA A 138     -20.953   5.416  13.383  1.00 98.01           N  
ATOM   2280  H   ALA A 138     -20.506   4.511  13.333  1.00 98.01           H  
ATOM   2281  CA  ALA A 138     -20.205   6.496  14.018  1.00 98.01           C  
ATOM   2282  HA  ALA A 138     -20.797   6.893  14.842  1.00 98.01           H  
ATOM   2283  C   ALA A 138     -19.913   7.659  13.053  1.00 98.01           C  
ATOM   2284  CB  ALA A 138     -18.915   5.902  14.593  1.00 98.01           C  
ATOM   2285  HB1 ALA A 138     -18.329   5.436  13.800  1.00 98.01           H  
ATOM   2286  HB2 ALA A 138     -18.321   6.691  15.052  1.00 98.01           H  
ATOM   2287  HB3 ALA A 138     -19.156   5.151  15.346  1.00 98.01           H  
ATOM   2288  O   ALA A 138     -20.123   8.818  13.405  1.00 98.01           O  
ATOM   2289  N   SER A 139     -19.502   7.392  11.809  1.00 97.46           N  
ATOM   2290  H   SER A 139     -19.340   6.429  11.551  1.00 97.46           H  
ATOM   2291  CA  SER A 139     -19.288   8.448  10.794  1.00 97.46           C  
ATOM   2292  HA  SER A 139     -18.596   9.187  11.198  1.00 97.46           H  
ATOM   2293  C   SER A 139     -20.570   9.198  10.416  1.00 97.46           C  
ATOM   2294  CB  SER A 139     -18.651   7.870   9.528  1.00 97.46           C  
ATOM   2295  HB2 SER A 139     -17.638   7.542   9.760  1.00 97.46           H  
ATOM   2296  HB3 SER A 139     -18.600   8.645   8.763  1.00 97.46           H  
ATOM   2297  O   SER A 139     -20.534  10.370  10.024  1.00 97.46           O  
ATOM   2298  OG  SER A 139     -19.394   6.784   9.016  1.00 97.46           O  
ATOM   2299  HG  SER A 139     -19.156   6.012   9.534  1.00 97.46           H  
ATOM   2300  N   HIS A 140     -21.717   8.552  10.613  1.00 95.45           N  
ATOM   2301  H   HIS A 140     -21.663   7.579  10.880  1.00 95.45           H  
ATOM   2302  CA  HIS A 140     -23.037   9.121  10.392  1.00 95.45           C  
ATOM   2303  HA  HIS A 140     -22.932  10.031   9.801  1.00 95.45           H  
ATOM   2304  C   HIS A 140     -23.736   9.540  11.688  1.00 95.45           C  
ATOM   2305  CB  HIS A 140     -23.871   8.137   9.560  1.00 95.45           C  
ATOM   2306  HB2 HIS A 140     -23.904   7.170  10.063  1.00 95.45           H  
ATOM   2307  HB3 HIS A 140     -24.893   8.503   9.465  1.00 95.45           H  
ATOM   2308  O   HIS A 140     -24.926   9.819  11.619  1.00 95.45           O  
ATOM   2309  CG  HIS A 140     -23.318   7.957   8.174  1.00 95.45           C  
ATOM   2310  CD2 HIS A 140     -23.665   8.668   7.062  1.00 95.45           C  
ATOM   2311  HD2 HIS A 140     -24.391   9.467   7.031  1.00 95.45           H  
ATOM   2312  ND1 HIS A 140     -22.313   7.101   7.803  1.00 95.45           N  
ATOM   2313  HD1 HIS A 140     -21.828   6.459   8.413  1.00 95.45           H  
ATOM   2314  CE1 HIS A 140     -22.074   7.281   6.494  1.00 95.45           C  
ATOM   2315  HE1 HIS A 140     -21.332   6.740   5.925  1.00 95.45           H  
ATOM   2316  NE2 HIS A 140     -22.888   8.228   5.991  1.00 95.45           N  
ATOM   2317  N   TYR A 141     -23.060   9.604  12.842  1.00 94.67           N  
ATOM   2318  H   TYR A 141     -22.088   9.330  12.833  1.00 94.67           H  
ATOM   2319  CA  TYR A 141     -23.685   9.740  14.173  1.00 94.67           C  
ATOM   2320  HA  TYR A 141     -24.140   8.785  14.436  1.00 94.67           H  
ATOM   2321  C   TYR A 141     -24.789  10.813  14.251  1.00 94.67           C  
ATOM   2322  CB  TYR A 141     -22.578  10.024  15.197  1.00 94.67           C  
ATOM   2323  HB2 TYR A 141     -21.799   9.269  15.093  1.00 94.67           H  
ATOM   2324  HB3 TYR A 141     -22.137  10.999  14.989  1.00 94.67           H  
ATOM   2325  O   TYR A 141     -25.897  10.532  14.693  1.00 94.67           O  
ATOM   2326  CG  TYR A 141     -23.023   9.972  16.639  1.00 94.67           C  
ATOM   2327  CD1 TYR A 141     -23.144  11.154  17.397  1.00 94.67           C  
ATOM   2328  HD1 TYR A 141     -22.927  12.116  16.958  1.00 94.67           H  
ATOM   2329  CD2 TYR A 141     -23.293   8.724  17.228  1.00 94.67           C  
ATOM   2330  HD2 TYR A 141     -23.200   7.814  16.653  1.00 94.67           H  
ATOM   2331  CE1 TYR A 141     -23.569  11.087  18.738  1.00 94.67           C  
ATOM   2332  HE1 TYR A 141     -23.696  11.989  19.319  1.00 94.67           H  
ATOM   2333  CE2 TYR A 141     -23.697   8.657  18.572  1.00 94.67           C  
ATOM   2334  HE2 TYR A 141     -23.900   7.716  19.060  1.00 94.67           H  
ATOM   2335  OH  TYR A 141     -24.327   9.743  20.588  1.00 94.67           O  
ATOM   2336  HH  TYR A 141     -24.291  10.565  21.082  1.00 94.67           H  
ATOM   2337  CZ  TYR A 141     -23.859   9.836  19.322  1.00 94.67           C  
ATOM   2338  N   GLU A 142     -24.525  12.000  13.701  1.00 90.47           N  
ATOM   2339  H   GLU A 142     -23.584  12.150  13.368  1.00 90.47           H  
ATOM   2340  CA  GLU A 142     -25.429  13.166  13.715  1.00 90.47           C  
ATOM   2341  HA  GLU A 142     -26.041  13.147  14.617  1.00 90.47           H  
ATOM   2342  C   GLU A 142     -26.389  13.236  12.511  1.00 90.47           C  
ATOM   2343  CB  GLU A 142     -24.563  14.432  13.731  1.00 90.47           C  
ATOM   2344  HB2 GLU A 142     -23.914  14.372  12.858  1.00 90.47           H  
ATOM   2345  HB3 GLU A 142     -25.190  15.318  13.627  1.00 90.47           H  
ATOM   2346  O   GLU A 142     -27.212  14.147  12.428  1.00 90.47           O  
ATOM   2347  CG  GLU A 142     -23.720  14.589  15.010  1.00 90.47           C  
ATOM   2348  HG2 GLU A 142     -24.347  15.004  15.799  1.00 90.47           H  
ATOM   2349  HG3 GLU A 142     -23.374  13.608  15.337  1.00 90.47           H  
ATOM   2350  CD  GLU A 142     -22.477  15.466  14.803  1.00 90.47           C  
ATOM   2351  OE1 GLU A 142     -21.612  15.462  15.700  1.00 90.47           O  
ATOM   2352  OE2 GLU A 142     -22.302  16.015  13.688  1.00 90.47           O  
ATOM   2353  N   LYS A 143     -26.272  12.321  11.537  1.00 87.50           N  
ATOM   2354  H   LYS A 143     -25.643  11.547  11.695  1.00 87.50           H  
ATOM   2355  CA  LYS A 143     -27.147  12.300  10.358  1.00 87.50           C  
ATOM   2356  HA  LYS A 143     -27.196  13.312   9.957  1.00 87.50           H  
ATOM   2357  C   LYS A 143     -28.556  11.901  10.791  1.00 87.50           C  
ATOM   2358  CB  LYS A 143     -26.596  11.375   9.259  1.00 87.50           C  
ATOM   2359  HB2 LYS A 143     -26.576  10.347   9.623  1.00 87.50           H  
ATOM   2360  HB3 LYS A 143     -25.576  11.681   9.023  1.00 87.50           H  
ATOM   2361  O   LYS A 143     -28.772  10.746  11.161  1.00 87.50           O  
ATOM   2362  CG  LYS A 143     -27.451  11.436   7.977  1.00 87.50           C  
ATOM   2363  HG2 LYS A 143     -28.452  11.062   8.190  1.00 87.50           H  
ATOM   2364  HG3 LYS A 143     -27.527  12.470   7.642  1.00 87.50           H  
ATOM   2365  CD  LYS A 143     -26.832  10.588   6.859  1.00 87.50           C  
ATOM   2366  HD2 LYS A 143     -26.715   9.566   7.219  1.00 87.50           H  
ATOM   2367  HD3 LYS A 143     -25.857  11.008   6.609  1.00 87.50           H  
ATOM   2368  CE  LYS A 143     -27.707  10.583   5.600  1.00 87.50           C  
ATOM   2369  HE2 LYS A 143     -27.810  11.607   5.239  1.00 87.50           H  
ATOM   2370  HE3 LYS A 143     -28.702  10.233   5.873  1.00 87.50           H  
ATOM   2371  NZ  LYS A 143     -27.135   9.713   4.538  1.00 87.50           N  
ATOM   2372  HZ1 LYS A 143     -27.731   9.719   3.722  1.00 87.50           H  
ATOM   2373  HZ2 LYS A 143     -27.066   8.758   4.858  1.00 87.50           H  
ATOM   2374  HZ3 LYS A 143     -26.213  10.023   4.264  1.00 87.50           H  
ATOM   2375  N   LYS A 144     -29.466  12.869  10.687  1.00 83.77           N  
ATOM   2376  H   LYS A 144     -29.130  13.788  10.438  1.00 83.77           H  
ATOM   2377  CA  LYS A 144     -30.912  12.717  10.865  1.00 83.77           C  
ATOM   2378  HA  LYS A 144     -31.109  11.926  11.589  1.00 83.77           H  
ATOM   2379  C   LYS A 144     -31.575  12.310   9.551  1.00 83.77           C  
ATOM   2380  CB  LYS A 144     -31.520  14.022  11.407  1.00 83.77           C  
ATOM   2381  HB2 LYS A 144     -31.403  14.814  10.668  1.00 83.77           H  
ATOM   2382  HB3 LYS A 144     -32.585  13.858  11.571  1.00 83.77           H  
ATOM   2383  O   LYS A 144     -31.062  12.640   8.477  1.00 83.77           O  
ATOM   2384  CG  LYS A 144     -30.876  14.459  12.731  1.00 83.77           C  
ATOM   2385  HG2 LYS A 144     -30.911  13.627  13.434  1.00 83.77           H  
ATOM   2386  HG3 LYS A 144     -29.836  14.738  12.562  1.00 83.77           H  
ATOM   2387  CD  LYS A 144     -31.615  15.656  13.336  1.00 83.77           C  
ATOM   2388  HD2 LYS A 144     -32.653  15.372  13.509  1.00 83.77           H  
ATOM   2389  HD3 LYS A 144     -31.581  16.497  12.644  1.00 83.77           H  
ATOM   2390  CE  LYS A 144     -30.958  16.037  14.666  1.00 83.77           C  
ATOM   2391  HE2 LYS A 144     -30.901  15.140  15.282  1.00 83.77           H  
ATOM   2392  HE3 LYS A 144     -29.939  16.375  14.473  1.00 83.77           H  
ATOM   2393  NZ  LYS A 144     -31.736  17.082  15.376  1.00 83.77           N  
ATOM   2394  HZ1 LYS A 144     -31.811  17.922  14.820  1.00 83.77           H  
ATOM   2395  HZ2 LYS A 144     -31.304  17.304  16.262  1.00 83.77           H  
ATOM   2396  HZ3 LYS A 144     -32.665  16.737  15.567  1.00 83.77           H  
ATOM   2397  N   GLY A 145     -32.702  11.617   9.637  1.00 80.62           N  
ATOM   2398  H   GLY A 145     -33.012  11.349  10.560  1.00 80.62           H  
ATOM   2399  CA  GLY A 145     -33.520  11.251   8.476  1.00 80.62           C  
ATOM   2400  HA2 GLY A 145     -34.308  11.996   8.362  1.00 80.62           H  
ATOM   2401  HA3 GLY A 145     -32.914  11.256   7.569  1.00 80.62           H  
ATOM   2402  C   GLY A 145     -34.193   9.886   8.571  1.00 80.62           C  
ATOM   2403  O   GLY A 145     -34.627   9.372   7.542  1.00 80.62           O  
ATOM   2404  N   GLY A 146     -34.246   9.283   9.760  1.00 81.02           N  
ATOM   2405  H   GLY A 146     -33.927   9.775  10.583  1.00 81.02           H  
ATOM   2406  CA  GLY A 146     -34.927   8.014   9.994  1.00 81.02           C  
ATOM   2407  HA2 GLY A 146     -34.194   7.272  10.313  1.00 81.02           H  
ATOM   2408  HA3 GLY A 146     -35.395   7.660   9.076  1.00 81.02           H  
ATOM   2409  C   GLY A 146     -36.002   8.114  11.079  1.00 81.02           C  
ATOM   2410  O   GLY A 146     -36.173   9.165  11.696  1.00 81.02           O  
ATOM   2411  N   PRO A 147     -36.733   7.016  11.327  1.00 89.22           N  
ATOM   2412  CA  PRO A 147     -37.570   6.874  12.512  1.00 89.22           C  
ATOM   2413  HA  PRO A 147     -38.435   7.528  12.396  1.00 89.22           H  
ATOM   2414  C   PRO A 147     -36.770   7.198  13.790  1.00 89.22           C  
ATOM   2415  CB  PRO A 147     -38.042   5.415  12.508  1.00 89.22           C  
ATOM   2416  HB2 PRO A 147     -39.056   5.319  12.895  1.00 89.22           H  
ATOM   2417  HB3 PRO A 147     -37.360   4.791  13.086  1.00 89.22           H  
ATOM   2418  O   PRO A 147     -35.664   6.669  13.932  1.00 89.22           O  
ATOM   2419  CG  PRO A 147     -37.958   5.014  11.036  1.00 89.22           C  
ATOM   2420  HG2 PRO A 147     -38.860   5.340  10.519  1.00 89.22           H  
ATOM   2421  HG3 PRO A 147     -37.817   3.940  10.916  1.00 89.22           H  
ATOM   2422  CD  PRO A 147     -36.760   5.810  10.524  1.00 89.22           C  
ATOM   2423  HD2 PRO A 147     -35.831   5.262  10.683  1.00 89.22           H  
ATOM   2424  HD3 PRO A 147     -36.891   6.034   9.465  1.00 89.22           H  
ATOM   2425  N   PRO A 148     -37.306   8.006  14.728  1.00 88.60           N  
ATOM   2426  CA  PRO A 148     -36.591   8.411  15.943  1.00 88.60           C  
ATOM   2427  HA  PRO A 148     -35.771   9.072  15.659  1.00 88.60           H  
ATOM   2428  C   PRO A 148     -36.017   7.241  16.751  1.00 88.60           C  
ATOM   2429  CB  PRO A 148     -37.613   9.202  16.765  1.00 88.60           C  
ATOM   2430  HB2 PRO A 148     -38.198   8.529  17.393  1.00 88.60           H  
ATOM   2431  HB3 PRO A 148     -37.133   9.967  17.374  1.00 88.60           H  
ATOM   2432  O   PRO A 148     -34.886   7.312  17.217  1.00 88.60           O  
ATOM   2433  CG  PRO A 148     -38.520   9.811  15.699  1.00 88.60           C  
ATOM   2434  HG2 PRO A 148     -39.511  10.040  16.090  1.00 88.60           H  
ATOM   2435  HG3 PRO A 148     -38.051  10.706  15.290  1.00 88.60           H  
ATOM   2436  CD  PRO A 148     -38.570   8.726  14.626  1.00 88.60           C  
ATOM   2437  HD2 PRO A 148     -39.395   8.043  14.827  1.00 88.60           H  
ATOM   2438  HD3 PRO A 148     -38.689   9.195  13.649  1.00 88.60           H  
ATOM   2439  N   GLU A 149     -36.754   6.132  16.839  1.00 89.63           N  
ATOM   2440  H   GLU A 149     -37.693   6.142  16.467  1.00 89.63           H  
ATOM   2441  CA  GLU A 149     -36.316   4.915  17.531  1.00 89.63           C  
ATOM   2442  HA  GLU A 149     -36.106   5.148  18.575  1.00 89.63           H  
ATOM   2443  C   GLU A 149     -35.038   4.316  16.915  1.00 89.63           C  
ATOM   2444  CB  GLU A 149     -37.475   3.911  17.468  1.00 89.63           C  
ATOM   2445  HB2 GLU A 149     -38.385   4.403  17.813  1.00 89.63           H  
ATOM   2446  HB3 GLU A 149     -37.617   3.606  16.431  1.00 89.63           H  
ATOM   2447  O   GLU A 149     -34.120   3.924  17.632  1.00 89.63           O  
ATOM   2448  CG  GLU A 149     -37.227   2.675  18.340  1.00 89.63           C  
ATOM   2449  HG2 GLU A 149     -36.272   2.232  18.058  1.00 89.63           H  
ATOM   2450  HG3 GLU A 149     -37.158   2.988  19.382  1.00 89.63           H  
ATOM   2451  CD  GLU A 149     -38.318   1.606  18.197  1.00 89.63           C  
ATOM   2452  OE1 GLU A 149     -38.080   0.500  18.732  1.00 89.63           O  
ATOM   2453  OE2 GLU A 149     -39.339   1.875  17.522  1.00 89.63           O  
ATOM   2454  N   LEU A 150     -34.923   4.303  15.581  1.00 90.31           N  
ATOM   2455  H   LEU A 150     -35.648   4.749  15.037  1.00 90.31           H  
ATOM   2456  CA  LEU A 150     -33.716   3.821  14.901  1.00 90.31           C  
ATOM   2457  HA  LEU A 150     -33.414   2.875  15.352  1.00 90.31           H  
ATOM   2458  C   LEU A 150     -32.535   4.781  15.088  1.00 90.31           C  
ATOM   2459  CB  LEU A 150     -33.994   3.604  13.401  1.00 90.31           C  
ATOM   2460  HB2 LEU A 150     -34.368   4.534  12.973  1.00 90.31           H  
ATOM   2461  HB3 LEU A 150     -33.045   3.374  12.916  1.00 90.31           H  
ATOM   2462  O   LEU A 150     -31.382   4.345  15.140  1.00 90.31           O  
ATOM   2463  CG  LEU A 150     -34.981   2.469  13.072  1.00 90.31           C  
ATOM   2464  HG  LEU A 150     -35.962   2.706  13.483  1.00 90.31           H  
ATOM   2465  CD1 LEU A 150     -35.106   2.326  11.553  1.00 90.31           C  
ATOM   2466 HD11 LEU A 150     -35.849   1.562  11.322  1.00 90.31           H  
ATOM   2467 HD12 LEU A 150     -34.147   2.035  11.124  1.00 90.31           H  
ATOM   2468 HD13 LEU A 150     -35.430   3.270  11.114  1.00 90.31           H  
ATOM   2469  CD2 LEU A 150     -34.522   1.114  13.609  1.00 90.31           C  
ATOM   2470 HD21 LEU A 150     -35.199   0.329  13.272  1.00 90.31           H  
ATOM   2471 HD22 LEU A 150     -33.508   0.889  13.276  1.00 90.31           H  
ATOM   2472 HD23 LEU A 150     -34.547   1.116  14.699  1.00 90.31           H  
ATOM   2473  N   GLU A 151     -32.801   6.085  15.188  1.00 91.82           N  
ATOM   2474  H   GLU A 151     -33.768   6.378  15.176  1.00 91.82           H  
ATOM   2475  CA  GLU A 151     -31.771   7.080  15.495  1.00 91.82           C  
ATOM   2476  HA  GLU A 151     -30.927   6.916  14.826  1.00 91.82           H  
ATOM   2477  C   GLU A 151     -31.232   6.896  16.921  1.00 91.82           C  
ATOM   2478  CB  GLU A 151     -32.286   8.515  15.257  1.00 91.82           C  
ATOM   2479  HB2 GLU A 151     -31.494   9.205  15.549  1.00 91.82           H  
ATOM   2480  HB3 GLU A 151     -33.158   8.709  15.881  1.00 91.82           H  
ATOM   2481  O   GLU A 151     -30.012   6.890  17.108  1.00 91.82           O  
ATOM   2482  CG  GLU A 151     -32.642   8.781  13.780  1.00 91.82           C  
ATOM   2483  HG2 GLU A 151     -31.790   8.480  13.170  1.00 91.82           H  
ATOM   2484  HG3 GLU A 151     -33.486   8.153  13.494  1.00 91.82           H  
ATOM   2485  CD  GLU A 151     -32.980  10.249  13.447  1.00 91.82           C  
ATOM   2486  OE1 GLU A 151     -33.078  10.549  12.226  1.00 91.82           O  
ATOM   2487  OE2 GLU A 151     -33.028  11.103  14.361  1.00 91.82           O  
ATOM   2488  N   GLU A 152     -32.112   6.665  17.898  1.00 92.52           N  
ATOM   2489  H   GLU A 152     -33.097   6.704  17.677  1.00 92.52           H  
ATOM   2490  CA  GLU A 152     -31.751   6.390  19.292  1.00 92.52           C  
ATOM   2491  HA  GLU A 152     -31.108   7.194  19.652  1.00 92.52           H  
ATOM   2492  C   GLU A 152     -30.968   5.077  19.431  1.00 92.52           C  
ATOM   2493  CB  GLU A 152     -33.025   6.386  20.149  1.00 92.52           C  
ATOM   2494  HB2 GLU A 152     -33.551   7.326  19.985  1.00 92.52           H  
ATOM   2495  HB3 GLU A 152     -33.669   5.563  19.838  1.00 92.52           H  
ATOM   2496  O   GLU A 152     -29.886   5.067  20.019  1.00 92.52           O  
ATOM   2497  CG  GLU A 152     -32.708   6.252  21.647  1.00 92.52           C  
ATOM   2498  HG2 GLU A 152     -32.232   5.288  21.825  1.00 92.52           H  
ATOM   2499  HG3 GLU A 152     -31.997   7.033  21.919  1.00 92.52           H  
ATOM   2500  CD  GLU A 152     -33.949   6.365  22.547  1.00 92.52           C  
ATOM   2501  OE1 GLU A 152     -33.741   6.430  23.780  1.00 92.52           O  
ATOM   2502  OE2 GLU A 152     -35.079   6.395  22.011  1.00 92.52           O  
ATOM   2503  N   GLN A 153     -31.436   3.988  18.810  1.00 93.43           N  
ATOM   2504  H   GLN A 153     -32.345   4.044  18.374  1.00 93.43           H  
ATOM   2505  CA  GLN A 153     -30.734   2.697  18.812  1.00 93.43           C  
ATOM   2506  HA  GLN A 153     -30.635   2.346  19.839  1.00 93.43           H  
ATOM   2507  C   GLN A 153     -29.323   2.808  18.220  1.00 93.43           C  
ATOM   2508  CB  GLN A 153     -31.535   1.668  18.004  1.00 93.43           C  
ATOM   2509  HB2 GLN A 153     -30.895   0.809  17.806  1.00 93.43           H  
ATOM   2510  HB3 GLN A 153     -31.820   2.107  17.048  1.00 93.43           H  
ATOM   2511  O   GLN A 153     -28.358   2.271  18.771  1.00 93.43           O  
ATOM   2512  CG  GLN A 153     -32.791   1.161  18.730  1.00 93.43           C  
ATOM   2513  HG2 GLN A 153     -32.494   0.633  19.636  1.00 93.43           H  
ATOM   2514  HG3 GLN A 153     -33.422   1.999  19.029  1.00 93.43           H  
ATOM   2515  CD  GLN A 153     -33.610   0.208  17.861  1.00 93.43           C  
ATOM   2516  NE2 GLN A 153     -34.830  -0.103  18.241  1.00 93.43           N  
ATOM   2517 HE21 GLN A 153     -35.290   0.369  19.006  1.00 93.43           H  
ATOM   2518 HE22 GLN A 153     -35.388  -0.676  17.625  1.00 93.43           H  
ATOM   2519  OE1 GLN A 153     -33.160  -0.289  16.837  1.00 93.43           O  
ATOM   2520  N   LYS A 154     -29.173   3.544  17.114  1.00 94.08           N  
ATOM   2521  H   LYS A 154     -30.005   3.945  16.704  1.00 94.08           H  
ATOM   2522  CA  LYS A 154     -27.867   3.822  16.506  1.00 94.08           C  
ATOM   2523  HA  LYS A 154     -27.364   2.877  16.299  1.00 94.08           H  
ATOM   2524  C   LYS A 154     -26.957   4.608  17.447  1.00 94.08           C  
ATOM   2525  CB  LYS A 154     -28.107   4.569  15.192  1.00 94.08           C  
ATOM   2526  HB2 LYS A 154     -28.505   3.868  14.459  1.00 94.08           H  
ATOM   2527  HB3 LYS A 154     -28.859   5.338  15.366  1.00 94.08           H  
ATOM   2528  O   LYS A 154     -25.774   4.279  17.548  1.00 94.08           O  
ATOM   2529  CG  LYS A 154     -26.849   5.247  14.634  1.00 94.08           C  
ATOM   2530  HG2 LYS A 154     -26.484   5.986  15.347  1.00 94.08           H  
ATOM   2531  HG3 LYS A 154     -26.066   4.512  14.446  1.00 94.08           H  
ATOM   2532  CD  LYS A 154     -27.231   5.976  13.352  1.00 94.08           C  
ATOM   2533  HD2 LYS A 154     -27.331   5.266  12.531  1.00 94.08           H  
ATOM   2534  HD3 LYS A 154     -28.199   6.452  13.512  1.00 94.08           H  
ATOM   2535  CE  LYS A 154     -26.205   7.050  13.011  1.00 94.08           C  
ATOM   2536  HE2 LYS A 154     -25.389   6.619  12.432  1.00 94.08           H  
ATOM   2537  HE3 LYS A 154     -25.794   7.452  13.938  1.00 94.08           H  
ATOM   2538  NZ  LYS A 154     -26.900   8.131  12.279  1.00 94.08           N  
ATOM   2539  HZ1 LYS A 154     -27.608   8.553  12.863  1.00 94.08           H  
ATOM   2540  HZ2 LYS A 154     -27.359   7.793  11.445  1.00 94.08           H  
ATOM   2541  HZ3 LYS A 154     -26.265   8.879  12.039  1.00 94.08           H  
ATOM   2542  N   GLN A 155     -27.471   5.660  18.085  1.00 95.24           N  
ATOM   2543  H   GLN A 155     -28.453   5.869  17.974  1.00 95.24           H  
ATOM   2544  CA  GLN A 155     -26.679   6.471  19.009  1.00 95.24           C  
ATOM   2545  HA  GLN A 155     -25.774   6.797  18.496  1.00 95.24           H  
ATOM   2546  C   GLN A 155     -26.237   5.641  20.212  1.00 95.24           C  
ATOM   2547  CB  GLN A 155     -27.459   7.713  19.454  1.00 95.24           C  
ATOM   2548  HB2 GLN A 155     -26.959   8.154  20.316  1.00 95.24           H  
ATOM   2549  HB3 GLN A 155     -28.469   7.428  19.750  1.00 95.24           H  
ATOM   2550  O   GLN A 155     -25.045   5.607  20.512  1.00 95.24           O  
ATOM   2551  CG  GLN A 155     -27.519   8.769  18.342  1.00 95.24           C  
ATOM   2552  HG2 GLN A 155     -27.954   8.336  17.441  1.00 95.24           H  
ATOM   2553  HG3 GLN A 155     -26.508   9.096  18.101  1.00 95.24           H  
ATOM   2554  CD  GLN A 155     -28.337   9.994  18.732  1.00 95.24           C  
ATOM   2555  NE2 GLN A 155     -28.502  10.939  17.835  1.00 95.24           N  
ATOM   2556 HE21 GLN A 155     -28.167  10.807  16.891  1.00 95.24           H  
ATOM   2557 HE22 GLN A 155     -29.147  11.664  18.116  1.00 95.24           H  
ATOM   2558  OE1 GLN A 155     -28.828  10.158  19.833  1.00 95.24           O  
ATOM   2559  N   LEU A 156     -27.159   4.887  20.813  1.00 96.69           N  
ATOM   2560  H   LEU A 156     -28.120   4.971  20.513  1.00 96.69           H  
ATOM   2561  CA  LEU A 156     -26.876   3.973  21.915  1.00 96.69           C  
ATOM   2562  HA  LEU A 156     -26.503   4.563  22.752  1.00 96.69           H  
ATOM   2563  C   LEU A 156     -25.793   2.953  21.538  1.00 96.69           C  
ATOM   2564  CB  LEU A 156     -28.192   3.287  22.322  1.00 96.69           C  
ATOM   2565  HB2 LEU A 156     -28.933   4.053  22.553  1.00 96.69           H  
ATOM   2566  HB3 LEU A 156     -28.565   2.711  21.476  1.00 96.69           H  
ATOM   2567  O   LEU A 156     -24.832   2.776  22.287  1.00 96.69           O  
ATOM   2568  CG  LEU A 156     -28.058   2.350  23.535  1.00 96.69           C  
ATOM   2569  HG  LEU A 156     -27.314   1.582  23.324  1.00 96.69           H  
ATOM   2570  CD1 LEU A 156     -27.644   3.110  24.799  1.00 96.69           C  
ATOM   2571 HD11 LEU A 156     -28.327   3.942  24.968  1.00 96.69           H  
ATOM   2572 HD12 LEU A 156     -27.682   2.442  25.659  1.00 96.69           H  
ATOM   2573 HD13 LEU A 156     -26.627   3.487  24.695  1.00 96.69           H  
ATOM   2574  CD2 LEU A 156     -29.391   1.655  23.799  1.00 96.69           C  
ATOM   2575 HD21 LEU A 156     -30.160   2.394  24.023  1.00 96.69           H  
ATOM   2576 HD22 LEU A 156     -29.296   0.969  24.641  1.00 96.69           H  
ATOM   2577 HD23 LEU A 156     -29.692   1.088  22.918  1.00 96.69           H  
ATOM   2578  N   PHE A 157     -25.894   2.338  20.355  1.00 97.82           N  
ATOM   2579  H   PHE A 157     -26.729   2.486  19.806  1.00 97.82           H  
ATOM   2580  CA  PHE A 157     -24.887   1.396  19.866  1.00 97.82           C  
ATOM   2581  HA  PHE A 157     -24.807   0.580  20.584  1.00 97.82           H  
ATOM   2582  C   PHE A 157     -23.503   2.046  19.749  1.00 97.82           C  
ATOM   2583  CB  PHE A 157     -25.324   0.814  18.514  1.00 97.82           C  
ATOM   2584  HB2 PHE A 157     -25.455   1.623  17.794  1.00 97.82           H  
ATOM   2585  HB3 PHE A 157     -26.291   0.326  18.637  1.00 97.82           H  
ATOM   2586  O   PHE A 157     -22.514   1.479  20.212  1.00 97.82           O  
ATOM   2587  CG  PHE A 157     -24.335  -0.191  17.952  1.00 97.82           C  
ATOM   2588  CD1 PHE A 157     -23.284   0.229  17.112  1.00 97.82           C  
ATOM   2589  HD1 PHE A 157     -23.198   1.270  16.840  1.00 97.82           H  
ATOM   2590  CD2 PHE A 157     -24.434  -1.546  18.317  1.00 97.82           C  
ATOM   2591  HD2 PHE A 157     -25.228  -1.872  18.972  1.00 97.82           H  
ATOM   2592  CE1 PHE A 157     -22.337  -0.702  16.648  1.00 97.82           C  
ATOM   2593  HE1 PHE A 157     -21.522  -0.377  16.018  1.00 97.82           H  
ATOM   2594  CE2 PHE A 157     -23.486  -2.475  17.852  1.00 97.82           C  
ATOM   2595  HE2 PHE A 157     -23.553  -3.509  18.158  1.00 97.82           H  
ATOM   2596  CZ  PHE A 157     -22.434  -2.053  17.021  1.00 97.82           C  
ATOM   2597  HZ  PHE A 157     -21.691  -2.764  16.692  1.00 97.82           H  
ATOM   2598  N   VAL A 158     -23.407   3.234  19.144  1.00 98.06           N  
ATOM   2599  H   VAL A 158     -24.256   3.675  18.819  1.00 98.06           H  
ATOM   2600  CA  VAL A 158     -22.122   3.932  18.984  1.00 98.06           C  
ATOM   2601  HA  VAL A 158     -21.410   3.245  18.526  1.00 98.06           H  
ATOM   2602  C   VAL A 158     -21.534   4.326  20.340  1.00 98.06           C  
ATOM   2603  CB  VAL A 158     -22.274   5.153  18.059  1.00 98.06           C  
ATOM   2604  HB  VAL A 158     -23.126   5.747  18.388  1.00 98.06           H  
ATOM   2605  O   VAL A 158     -20.336   4.148  20.554  1.00 98.06           O  
ATOM   2606  CG1 VAL A 158     -21.025   6.044  18.045  1.00 98.06           C  
ATOM   2607 HG11 VAL A 158     -20.909   6.528  19.015  1.00 98.06           H  
ATOM   2608 HG12 VAL A 158     -20.142   5.442  17.829  1.00 98.06           H  
ATOM   2609 HG13 VAL A 158     -21.123   6.824  17.291  1.00 98.06           H  
ATOM   2610  CG2 VAL A 158     -22.524   4.702  16.613  1.00 98.06           C  
ATOM   2611 HG21 VAL A 158     -21.662   4.151  16.238  1.00 98.06           H  
ATOM   2612 HG22 VAL A 158     -23.401   4.056  16.569  1.00 98.06           H  
ATOM   2613 HG23 VAL A 158     -22.708   5.570  15.979  1.00 98.06           H  
ATOM   2614  N   GLU A 159     -22.357   4.820  21.262  1.00 97.61           N  
ATOM   2615  H   GLU A 159     -23.332   4.939  21.027  1.00 97.61           H  
ATOM   2616  CA  GLU A 159     -21.937   5.221  22.606  1.00 97.61           C  
ATOM   2617  HA  GLU A 159     -21.115   5.933  22.528  1.00 97.61           H  
ATOM   2618  C   GLU A 159     -21.394   4.036  23.419  1.00 97.61           C  
ATOM   2619  CB  GLU A 159     -23.118   5.913  23.310  1.00 97.61           C  
ATOM   2620  HB2 GLU A 159     -24.016   5.308  23.189  1.00 97.61           H  
ATOM   2621  HB3 GLU A 159     -22.914   5.979  24.379  1.00 97.61           H  
ATOM   2622  O   GLU A 159     -20.302   4.128  23.985  1.00 97.61           O  
ATOM   2623  CG  GLU A 159     -23.383   7.329  22.753  1.00 97.61           C  
ATOM   2624  HG2 GLU A 159     -24.279   7.730  23.227  1.00 97.61           H  
ATOM   2625  HG3 GLU A 159     -23.557   7.273  21.679  1.00 97.61           H  
ATOM   2626  CD  GLU A 159     -22.209   8.278  23.018  1.00 97.61           C  
ATOM   2627  OE1 GLU A 159     -21.826   9.115  22.163  1.00 97.61           O  
ATOM   2628  OE2 GLU A 159     -21.551   8.133  24.073  1.00 97.61           O  
ATOM   2629  N   GLN A 160     -22.084   2.892  23.393  1.00 98.14           N  
ATOM   2630  H   GLN A 160     -22.969   2.880  22.907  1.00 98.14           H  
ATOM   2631  CA  GLN A 160     -21.655   1.663  24.075  1.00 98.14           C  
ATOM   2632  HA  GLN A 160     -21.475   1.881  25.127  1.00 98.14           H  
ATOM   2633  C   GLN A 160     -20.352   1.077  23.509  1.00 98.14           C  
ATOM   2634  CB  GLN A 160     -22.775   0.620  23.966  1.00 98.14           C  
ATOM   2635  HB2 GLN A 160     -22.386  -0.355  24.259  1.00 98.14           H  
ATOM   2636  HB3 GLN A 160     -23.105   0.557  22.929  1.00 98.14           H  
ATOM   2637  O   GLN A 160     -19.593   0.437  24.235  1.00 98.14           O  
ATOM   2638  CG  GLN A 160     -23.969   0.949  24.877  1.00 98.14           C  
ATOM   2639  HG2 GLN A 160     -23.642   0.908  25.916  1.00 98.14           H  
ATOM   2640  HG3 GLN A 160     -24.331   1.958  24.679  1.00 98.14           H  
ATOM   2641  CD  GLN A 160     -25.131  -0.022  24.690  1.00 98.14           C  
ATOM   2642  NE2 GLN A 160     -26.102  -0.010  25.576  1.00 98.14           N  
ATOM   2643 HE21 GLN A 160     -26.102   0.648  26.342  1.00 98.14           H  
ATOM   2644 HE22 GLN A 160     -26.862  -0.652  25.402  1.00 98.14           H  
ATOM   2645  OE1 GLN A 160     -25.196  -0.810  23.760  1.00 98.14           O  
ATOM   2646  N   HIS A 161     -20.062   1.315  22.227  1.00 98.31           N  
ATOM   2647  H   HIS A 161     -20.743   1.825  21.682  1.00 98.31           H  
ATOM   2648  CA  HIS A 161     -18.926   0.714  21.526  1.00 98.31           C  
ATOM   2649  HA  HIS A 161     -18.459  -0.016  22.187  1.00 98.31           H  
ATOM   2650  C   HIS A 161     -17.812   1.713  21.187  1.00 98.31           C  
ATOM   2651  CB  HIS A 161     -19.422  -0.077  20.309  1.00 98.31           C  
ATOM   2652  HB2 HIS A 161     -19.939   0.599  19.627  1.00 98.31           H  
ATOM   2653  HB3 HIS A 161     -18.571  -0.506  19.781  1.00 98.31           H  
ATOM   2654  O   HIS A 161     -16.962   1.417  20.351  1.00 98.31           O  
ATOM   2655  CG  HIS A 161     -20.350  -1.201  20.686  1.00 98.31           C  
ATOM   2656  CD2 HIS A 161     -20.003  -2.469  21.063  1.00 98.31           C  
ATOM   2657  HD2 HIS A 161     -18.997  -2.853  21.142  1.00 98.31           H  
ATOM   2658  ND1 HIS A 161     -21.717  -1.122  20.766  1.00 98.31           N  
ATOM   2659  HD1 HIS A 161     -22.264  -0.292  20.584  1.00 98.31           H  
ATOM   2660  CE1 HIS A 161     -22.188  -2.307  21.182  1.00 98.31           C  
ATOM   2661  HE1 HIS A 161     -23.229  -2.532  21.363  1.00 98.31           H  
ATOM   2662  NE2 HIS A 161     -21.175  -3.169  21.363  1.00 98.31           N  
ATOM   2663  N   LYS A 162     -17.736   2.878  21.847  1.00 97.64           N  
ATOM   2664  H   LYS A 162     -18.496   3.109  22.471  1.00 97.64           H  
ATOM   2665  CA  LYS A 162     -16.666   3.875  21.613  1.00 97.64           C  
ATOM   2666  HA  LYS A 162     -16.774   4.263  20.600  1.00 97.64           H  
ATOM   2667  C   LYS A 162     -15.246   3.300  21.687  1.00 97.64           C  
ATOM   2668  CB  LYS A 162     -16.807   5.032  22.613  1.00 97.64           C  
ATOM   2669  HB2 LYS A 162     -17.083   4.645  23.595  1.00 97.64           H  
ATOM   2670  HB3 LYS A 162     -15.852   5.549  22.703  1.00 97.64           H  
ATOM   2671  O   LYS A 162     -14.366   3.751  20.954  1.00 97.64           O  
ATOM   2672  CG  LYS A 162     -17.849   6.045  22.135  1.00 97.64           C  
ATOM   2673  HG2 LYS A 162     -17.527   6.449  21.175  1.00 97.64           H  
ATOM   2674  HG3 LYS A 162     -18.810   5.549  22.005  1.00 97.64           H  
ATOM   2675  CD  LYS A 162     -18.019   7.189  23.138  1.00 97.64           C  
ATOM   2676  HD2 LYS A 162     -18.533   6.810  24.021  1.00 97.64           H  
ATOM   2677  HD3 LYS A 162     -17.049   7.598  23.421  1.00 97.64           H  
ATOM   2678  CE  LYS A 162     -18.861   8.275  22.468  1.00 97.64           C  
ATOM   2679  HE2 LYS A 162     -19.735   7.798  22.025  1.00 97.64           H  
ATOM   2680  HE3 LYS A 162     -18.290   8.740  21.664  1.00 97.64           H  
ATOM   2681  NZ  LYS A 162     -19.344   9.292  23.422  1.00 97.64           N  
ATOM   2682  HZ1 LYS A 162     -19.929   8.819  24.096  1.00 97.64           H  
ATOM   2683  HZ2 LYS A 162     -18.637   9.858  23.871  1.00 97.64           H  
ATOM   2684  HZ3 LYS A 162     -20.075   9.823  22.969  1.00 97.64           H  
ATOM   2685  N   SER A 163     -15.024   2.277  22.513  1.00 97.61           N  
ATOM   2686  H   SER A 163     -15.812   1.911  23.028  1.00 97.61           H  
ATOM   2687  CA  SER A 163     -13.744   1.560  22.618  1.00 97.61           C  
ATOM   2688  HA  SER A 163     -12.966   2.273  22.891  1.00 97.61           H  
ATOM   2689  C   SER A 163     -13.302   0.888  21.308  1.00 97.61           C  
ATOM   2690  CB  SER A 163     -13.842   0.513  23.731  1.00 97.61           C  
ATOM   2691  HB2 SER A 163     -14.069   1.012  24.673  1.00 97.61           H  
ATOM   2692  HB3 SER A 163     -12.891  -0.011  23.828  1.00 97.61           H  
ATOM   2693  O   SER A 163     -12.112   0.632  21.118  1.00 97.61           O  
ATOM   2694  OG  SER A 163     -14.870  -0.412  23.427  1.00 97.61           O  
ATOM   2695  HG  SER A 163     -15.126  -0.879  24.226  1.00 97.61           H  
ATOM   2696  N   TYR A 164     -14.219   0.655  20.361  1.00 98.59           N  
ATOM   2697  H   TYR A 164     -15.187   0.867  20.553  1.00 98.59           H  
ATOM   2698  CA  TYR A 164     -13.895   0.121  19.036  1.00 98.59           C  
ATOM   2699  HA  TYR A 164     -13.330  -0.802  19.160  1.00 98.59           H  
ATOM   2700  C   TYR A 164     -13.014   1.068  18.219  1.00 98.59           C  
ATOM   2701  CB  TYR A 164     -15.176  -0.206  18.257  1.00 98.59           C  
ATOM   2702  HB2 TYR A 164     -15.849   0.651  18.279  1.00 98.59           H  
ATOM   2703  HB3 TYR A 164     -14.894  -0.343  17.213  1.00 98.59           H  
ATOM   2704  O   TYR A 164     -12.292   0.599  17.342  1.00 98.59           O  
ATOM   2705  CG  TYR A 164     -15.936  -1.457  18.667  1.00 98.59           C  
ATOM   2706  CD1 TYR A 164     -15.642  -2.177  19.848  1.00 98.59           C  
ATOM   2707  HD1 TYR A 164     -14.898  -1.827  20.548  1.00 98.59           H  
ATOM   2708  CD2 TYR A 164     -16.938  -1.932  17.802  1.00 98.59           C  
ATOM   2709  HD2 TYR A 164     -17.181  -1.377  16.907  1.00 98.59           H  
ATOM   2710  CE1 TYR A 164     -16.328  -3.370  20.141  1.00 98.59           C  
ATOM   2711  HE1 TYR A 164     -16.107  -3.916  21.046  1.00 98.59           H  
ATOM   2712  CE2 TYR A 164     -17.624  -3.124  18.088  1.00 98.59           C  
ATOM   2713  HE2 TYR A 164     -18.403  -3.486  17.433  1.00 98.59           H  
ATOM   2714  OH  TYR A 164     -17.979  -5.003  19.510  1.00 98.59           O  
ATOM   2715  HH  TYR A 164     -17.792  -5.374  20.376  1.00 98.59           H  
ATOM   2716  CZ  TYR A 164     -17.314  -3.850  19.253  1.00 98.59           C  
ATOM   2717  N   LEU A 165     -13.001   2.372  18.519  1.00 98.31           N  
ATOM   2718  H   LEU A 165     -13.599   2.702  19.263  1.00 98.31           H  
ATOM   2719  CA  LEU A 165     -12.054   3.312  17.911  1.00 98.31           C  
ATOM   2720  HA  LEU A 165     -12.169   3.293  16.828  1.00 98.31           H  
ATOM   2721  C   LEU A 165     -10.604   2.911  18.217  1.00 98.31           C  
ATOM   2722  CB  LEU A 165     -12.322   4.732  18.434  1.00 98.31           C  
ATOM   2723  HB2 LEU A 165     -11.541   5.393  18.056  1.00 98.31           H  
ATOM   2724  HB3 LEU A 165     -12.239   4.718  19.521  1.00 98.31           H  
ATOM   2725  O   LEU A 165      -9.780   2.838  17.307  1.00 98.31           O  
ATOM   2726  CG  LEU A 165     -13.684   5.327  18.048  1.00 98.31           C  
ATOM   2727  HG  LEU A 165     -14.479   4.622  18.289  1.00 98.31           H  
ATOM   2728  CD1 LEU A 165     -13.910   6.602  18.858  1.00 98.31           C  
ATOM   2729 HD11 LEU A 165     -13.043   7.259  18.790  1.00 98.31           H  
ATOM   2730 HD12 LEU A 165     -14.791   7.131  18.494  1.00 98.31           H  
ATOM   2731 HD13 LEU A 165     -14.062   6.337  19.904  1.00 98.31           H  
ATOM   2732  CD2 LEU A 165     -13.761   5.671  16.558  1.00 98.31           C  
ATOM   2733 HD21 LEU A 165     -14.751   6.065  16.326  1.00 98.31           H  
ATOM   2734 HD22 LEU A 165     -13.008   6.419  16.312  1.00 98.31           H  
ATOM   2735 HD23 LEU A 165     -13.590   4.778  15.957  1.00 98.31           H  
ATOM   2736  N   ASP A 166     -10.306   2.583  19.476  1.00 98.00           N  
ATOM   2737  H   ASP A 166     -11.039   2.600  20.171  1.00 98.00           H  
ATOM   2738  CA  ASP A 166      -8.963   2.165  19.883  1.00 98.00           C  
ATOM   2739  HA  ASP A 166      -8.239   2.890  19.510  1.00 98.00           H  
ATOM   2740  C   ASP A 166      -8.601   0.806  19.262  1.00 98.00           C  
ATOM   2741  CB  ASP A 166      -8.859   2.133  21.418  1.00 98.00           C  
ATOM   2742  HB2 ASP A 166      -7.887   1.719  21.687  1.00 98.00           H  
ATOM   2743  HB3 ASP A 166      -9.622   1.463  21.815  1.00 98.00           H  
ATOM   2744  O   ASP A 166      -7.479   0.622  18.788  1.00 98.00           O  
ATOM   2745  CG  ASP A 166      -8.985   3.510  22.088  1.00 98.00           C  
ATOM   2746  OD1 ASP A 166      -8.484   4.525  21.548  1.00 98.00           O  
ATOM   2747  OD2 ASP A 166      -9.532   3.594  23.207  1.00 98.00           O  
ATOM   2748  N   LYS A 167      -9.570  -0.116  19.168  1.00 98.35           N  
ATOM   2749  H   LYS A 167     -10.466   0.110  19.576  1.00 98.35           H  
ATOM   2750  CA  LYS A 167      -9.386  -1.425  18.517  1.00 98.35           C  
ATOM   2751  HA  LYS A 167      -8.458  -1.861  18.888  1.00 98.35           H  
ATOM   2752  C   LYS A 167      -9.142  -1.325  17.013  1.00 98.35           C  
ATOM   2753  CB  LYS A 167     -10.586  -2.346  18.829  1.00 98.35           C  
ATOM   2754  HB2 LYS A 167     -11.504  -1.853  18.509  1.00 98.35           H  
ATOM   2755  HB3 LYS A 167     -10.489  -3.259  18.242  1.00 98.35           H  
ATOM   2756  O   LYS A 167      -8.294  -2.038  16.482  1.00 98.35           O  
ATOM   2757  CG  LYS A 167     -10.714  -2.735  20.316  1.00 98.35           C  
ATOM   2758  HG2 LYS A 167     -11.640  -3.290  20.465  1.00 98.35           H  
ATOM   2759  HG3 LYS A 167     -10.741  -1.838  20.935  1.00 98.35           H  
ATOM   2760  CD  LYS A 167      -9.525  -3.615  20.722  1.00 98.35           C  
ATOM   2761  HD2 LYS A 167      -9.573  -4.558  20.177  1.00 98.35           H  
ATOM   2762  HD3 LYS A 167      -8.610  -3.103  20.424  1.00 98.35           H  
ATOM   2763  CE  LYS A 167      -9.364  -3.892  22.213  1.00 98.35           C  
ATOM   2764  HE2 LYS A 167     -10.151  -4.562  22.560  1.00 98.35           H  
ATOM   2765  HE3 LYS A 167      -9.439  -2.946  22.749  1.00 98.35           H  
ATOM   2766  NZ  LYS A 167      -8.013  -4.485  22.420  1.00 98.35           N  
ATOM   2767  HZ1 LYS A 167      -7.952  -5.426  22.060  1.00 98.35           H  
ATOM   2768  HZ2 LYS A 167      -7.703  -4.463  23.381  1.00 98.35           H  
ATOM   2769  HZ3 LYS A 167      -7.327  -3.999  21.860  1.00 98.35           H  
ATOM   2770  N   LEU A 168      -9.815  -0.406  16.327  1.00 98.44           N  
ATOM   2771  H   LEU A 168     -10.529   0.120  16.811  1.00 98.44           H  
ATOM   2772  CA  LEU A 168      -9.553  -0.106  14.919  1.00 98.44           C  
ATOM   2773  HA  LEU A 168      -9.653  -1.019  14.333  1.00 98.44           H  
ATOM   2774  C   LEU A 168      -8.120   0.402  14.713  1.00 98.44           C  
ATOM   2775  CB  LEU A 168     -10.578   0.936  14.442  1.00 98.44           C  
ATOM   2776  HB2 LEU A 168     -10.172   1.475  13.587  1.00 98.44           H  
ATOM   2777  HB3 LEU A 168     -10.733   1.669  15.234  1.00 98.44           H  
ATOM   2778  O   LEU A 168      -7.433  -0.043  13.793  1.00 98.44           O  
ATOM   2779  CG  LEU A 168     -11.932   0.324  14.045  1.00 98.44           C  
ATOM   2780  HG  LEU A 168     -12.253  -0.412  14.782  1.00 98.44           H  
ATOM   2781  CD1 LEU A 168     -12.992   1.422  13.961  1.00 98.44           C  
ATOM   2782 HD11 LEU A 168     -12.694   2.167  13.223  1.00 98.44           H  
ATOM   2783 HD12 LEU A 168     -13.949   0.986  13.676  1.00 98.44           H  
ATOM   2784 HD13 LEU A 168     -13.102   1.894  14.937  1.00 98.44           H  
ATOM   2785  CD2 LEU A 168     -11.820  -0.346  12.672  1.00 98.44           C  
ATOM   2786 HD21 LEU A 168     -11.289  -1.293  12.767  1.00 98.44           H  
ATOM   2787 HD22 LEU A 168     -11.284   0.300  11.976  1.00 98.44           H  
ATOM   2788 HD23 LEU A 168     -12.811  -0.530  12.258  1.00 98.44           H  
ATOM   2789  N   ILE A 169      -7.643   1.301  15.578  1.00 98.37           N  
ATOM   2790  H   ILE A 169      -8.252   1.630  16.314  1.00 98.37           H  
ATOM   2791  CA  ILE A 169      -6.265   1.806  15.514  1.00 98.37           C  
ATOM   2792  HA  ILE A 169      -6.065   2.127  14.492  1.00 98.37           H  
ATOM   2793  C   ILE A 169      -5.245   0.703  15.806  1.00 98.37           C  
ATOM   2794  CB  ILE A 169      -6.095   3.018  16.453  1.00 98.37           C  
ATOM   2795  HB  ILE A 169      -6.447   2.738  17.446  1.00 98.37           H  
ATOM   2796  O   ILE A 169      -4.219   0.645  15.128  1.00 98.37           O  
ATOM   2797  CG1 ILE A 169      -6.943   4.218  15.982  1.00 98.37           C  
ATOM   2798 HG12 ILE A 169      -7.998   3.946  15.989  1.00 98.37           H  
ATOM   2799 HG13 ILE A 169      -6.812   5.019  16.709  1.00 98.37           H  
ATOM   2800  CG2 ILE A 169      -4.622   3.446  16.594  1.00 98.37           C  
ATOM   2801 HG21 ILE A 169      -4.562   4.380  17.154  1.00 98.37           H  
ATOM   2802 HG22 ILE A 169      -4.167   3.573  15.612  1.00 98.37           H  
ATOM   2803 HG23 ILE A 169      -4.069   2.688  17.148  1.00 98.37           H  
ATOM   2804  CD1 ILE A 169      -6.619   4.783  14.594  1.00 98.37           C  
ATOM   2805 HD11 ILE A 169      -6.839   4.050  13.819  1.00 98.37           H  
ATOM   2806 HD12 ILE A 169      -5.574   5.087  14.533  1.00 98.37           H  
ATOM   2807 HD13 ILE A 169      -7.245   5.659  14.426  1.00 98.37           H  
ATOM   2808  N   GLU A 170      -5.526  -0.187  16.758  1.00 98.24           N  
ATOM   2809  H   GLU A 170      -6.356  -0.048  17.316  1.00 98.24           H  
ATOM   2810  CA  GLU A 170      -4.709  -1.371  17.047  1.00 98.24           C  
ATOM   2811  HA  GLU A 170      -3.705  -1.049  17.325  1.00 98.24           H  
ATOM   2812  C   GLU A 170      -4.569  -2.261  15.800  1.00 98.24           C  
ATOM   2813  CB  GLU A 170      -5.317  -2.104  18.257  1.00 98.24           C  
ATOM   2814  HB2 GLU A 170      -5.403  -1.388  19.074  1.00 98.24           H  
ATOM   2815  HB3 GLU A 170      -6.319  -2.451  18.002  1.00 98.24           H  
ATOM   2816  O   GLU A 170      -3.450  -2.496  15.342  1.00 98.24           O  
ATOM   2817  CG  GLU A 170      -4.502  -3.304  18.758  1.00 98.24           C  
ATOM   2818  HG2 GLU A 170      -4.490  -4.069  17.982  1.00 98.24           H  
ATOM   2819  HG3 GLU A 170      -3.478  -2.972  18.930  1.00 98.24           H  
ATOM   2820  CD  GLU A 170      -5.071  -3.908  20.065  1.00 98.24           C  
ATOM   2821  OE1 GLU A 170      -4.329  -4.624  20.763  1.00 98.24           O  
ATOM   2822  OE2 GLU A 170      -6.245  -3.638  20.439  1.00 98.24           O  
ATOM   2823  N   GLN A 171      -5.682  -2.628  15.155  1.00 98.25           N  
ATOM   2824  H   GLN A 171      -6.573  -2.391  15.568  1.00 98.25           H  
ATOM   2825  CA  GLN A 171      -5.668  -3.450  13.937  1.00 98.25           C  
ATOM   2826  HA  GLN A 171      -5.133  -4.376  14.151  1.00 98.25           H  
ATOM   2827  C   GLN A 171      -4.940  -2.775  12.763  1.00 98.25           C  
ATOM   2828  CB  GLN A 171      -7.109  -3.794  13.528  1.00 98.25           C  
ATOM   2829  HB2 GLN A 171      -7.087  -4.256  12.541  1.00 98.25           H  
ATOM   2830  HB3 GLN A 171      -7.709  -2.886  13.471  1.00 98.25           H  
ATOM   2831  O   GLN A 171      -4.158  -3.415  12.053  1.00 98.25           O  
ATOM   2832  CG  GLN A 171      -7.755  -4.785  14.506  1.00 98.25           C  
ATOM   2833  HG2 GLN A 171      -7.910  -4.319  15.479  1.00 98.25           H  
ATOM   2834  HG3 GLN A 171      -7.074  -5.625  14.645  1.00 98.25           H  
ATOM   2835  CD  GLN A 171      -9.089  -5.319  13.999  1.00 98.25           C  
ATOM   2836  NE2 GLN A 171      -9.373  -6.582  14.232  1.00 98.25           N  
ATOM   2837 HE21 GLN A 171     -10.207  -6.945  13.792  1.00 98.25           H  
ATOM   2838 HE22 GLN A 171      -8.700  -7.163  14.710  1.00 98.25           H  
ATOM   2839  OE1 GLN A 171      -9.890  -4.648  13.370  1.00 98.25           O  
ATOM   2840  N   ILE A 172      -5.145  -1.468  12.563  1.00 98.17           N  
ATOM   2841  H   ILE A 172      -5.819  -0.999  13.151  1.00 98.17           H  
ATOM   2842  CA  ILE A 172      -4.428  -0.698  11.534  1.00 98.17           C  
ATOM   2843  HA  ILE A 172      -4.541  -1.211  10.579  1.00 98.17           H  
ATOM   2844  C   ILE A 172      -2.924  -0.651  11.842  1.00 98.17           C  
ATOM   2845  CB  ILE A 172      -5.035   0.718  11.400  1.00 98.17           C  
ATOM   2846  HB  ILE A 172      -5.106   1.159  12.394  1.00 98.17           H  
ATOM   2847  O   ILE A 172      -2.104  -0.767  10.928  1.00 98.17           O  
ATOM   2848  CG1 ILE A 172      -6.452   0.642  10.784  1.00 98.17           C  
ATOM   2849 HG12 ILE A 172      -7.021  -0.155  11.264  1.00 98.17           H  
ATOM   2850 HG13 ILE A 172      -6.377   0.393   9.725  1.00 98.17           H  
ATOM   2851  CG2 ILE A 172      -4.142   1.628  10.531  1.00 98.17           C  
ATOM   2852 HG21 ILE A 172      -4.631   2.587  10.357  1.00 98.17           H  
ATOM   2853 HG22 ILE A 172      -3.197   1.828  11.037  1.00 98.17           H  
ATOM   2854 HG23 ILE A 172      -3.947   1.150   9.571  1.00 98.17           H  
ATOM   2855  CD1 ILE A 172      -7.261   1.937  10.933  1.00 98.17           C  
ATOM   2856 HD11 ILE A 172      -6.873   2.709  10.268  1.00 98.17           H  
ATOM   2857 HD12 ILE A 172      -8.300   1.745  10.664  1.00 98.17           H  
ATOM   2858 HD13 ILE A 172      -7.229   2.283  11.966  1.00 98.17           H  
ATOM   2859  N   SER A 173      -2.550  -0.497  13.114  1.00 98.27           N  
ATOM   2860  H   SER A 173      -3.275  -0.433  13.813  1.00 98.27           H  
ATOM   2861  CA  SER A 173      -1.158  -0.458  13.572  1.00 98.27           C  
ATOM   2862  HA  SER A 173      -0.622   0.300  13.002  1.00 98.27           H  
ATOM   2863  C   SER A 173      -0.452  -1.793  13.344  1.00 98.27           C  
ATOM   2864  CB  SER A 173      -1.132  -0.068  15.054  1.00 98.27           C  
ATOM   2865  HB2 SER A 173      -1.648   0.884  15.174  1.00 98.27           H  
ATOM   2866  HB3 SER A 173      -1.662  -0.820  15.638  1.00 98.27           H  
ATOM   2867  O   SER A 173       0.622  -1.822  12.738  1.00 98.27           O  
ATOM   2868  OG  SER A 173       0.182   0.064  15.569  1.00 98.27           O  
ATOM   2869  HG  SER A 173       0.065   0.226  16.508  1.00 98.27           H  
ATOM   2870  N   GLU A 174      -1.075  -2.903  13.739  1.00 97.76           N  
ATOM   2871  H   GLU A 174      -1.950  -2.821  14.236  1.00 97.76           H  
ATOM   2872  CA  GLU A 174      -0.558  -4.255  13.510  1.00 97.76           C  
ATOM   2873  HA  GLU A 174       0.417  -4.368  13.985  1.00 97.76           H  
ATOM   2874  C   GLU A 174      -0.387  -4.554  12.020  1.00 97.76           C  
ATOM   2875  CB  GLU A 174      -1.519  -5.281  14.112  1.00 97.76           C  
ATOM   2876  HB2 GLU A 174      -2.531  -5.065  13.769  1.00 97.76           H  
ATOM   2877  HB3 GLU A 174      -1.232  -6.270  13.753  1.00 97.76           H  
ATOM   2878  O   GLU A 174       0.682  -4.988  11.581  1.00 97.76           O  
ATOM   2879  CG  GLU A 174      -1.475  -5.293  15.643  1.00 97.76           C  
ATOM   2880  HG2 GLU A 174      -1.739  -4.309  16.029  1.00 97.76           H  
ATOM   2881  HG3 GLU A 174      -0.452  -5.506  15.953  1.00 97.76           H  
ATOM   2882  CD  GLU A 174      -2.418  -6.350  16.232  1.00 97.76           C  
ATOM   2883  OE1 GLU A 174      -2.296  -6.576  17.451  1.00 97.76           O  
ATOM   2884  OE2 GLU A 174      -3.210  -6.938  15.456  1.00 97.76           O  
ATOM   2885  N   PHE A 175      -1.405  -4.252  11.209  1.00 97.52           N  
ATOM   2886  H   PHE A 175      -2.269  -3.927  11.619  1.00 97.52           H  
ATOM   2887  CA  PHE A 175      -1.324  -4.411   9.760  1.00 97.52           C  
ATOM   2888  HA  PHE A 175      -1.084  -5.451   9.538  1.00 97.52           H  
ATOM   2889  C   PHE A 175      -0.213  -3.539   9.164  1.00 97.52           C  
ATOM   2890  CB  PHE A 175      -2.688  -4.085   9.151  1.00 97.52           C  
ATOM   2891  HB2 PHE A 175      -3.439  -4.684   9.665  1.00 97.52           H  
ATOM   2892  HB3 PHE A 175      -2.928  -3.037   9.333  1.00 97.52           H  
ATOM   2893  O   PHE A 175       0.587  -4.007   8.351  1.00 97.52           O  
ATOM   2894  CG  PHE A 175      -2.782  -4.371   7.666  1.00 97.52           C  
ATOM   2895  CD1 PHE A 175      -2.538  -3.351   6.728  1.00 97.52           C  
ATOM   2896  HD1 PHE A 175      -2.256  -2.366   7.071  1.00 97.52           H  
ATOM   2897  CD2 PHE A 175      -3.151  -5.654   7.224  1.00 97.52           C  
ATOM   2898  HD2 PHE A 175      -3.367  -6.431   7.942  1.00 97.52           H  
ATOM   2899  CE1 PHE A 175      -2.699  -3.605   5.354  1.00 97.52           C  
ATOM   2900  HE1 PHE A 175      -2.570  -2.816   4.628  1.00 97.52           H  
ATOM   2901  CE2 PHE A 175      -3.290  -5.914   5.849  1.00 97.52           C  
ATOM   2902  HE2 PHE A 175      -3.617  -6.886   5.511  1.00 97.52           H  
ATOM   2903  CZ  PHE A 175      -3.078  -4.884   4.917  1.00 97.52           C  
ATOM   2904  HZ  PHE A 175      -3.228  -5.069   3.864  1.00 97.52           H  
ATOM   2905  N   SER A 176      -0.097  -2.284   9.603  1.00 97.45           N  
ATOM   2906  H   SER A 176      -0.768  -1.949  10.279  1.00 97.45           H  
ATOM   2907  CA  SER A 176       0.949  -1.376   9.135  1.00 97.45           C  
ATOM   2908  HA  SER A 176       0.845  -1.297   8.053  1.00 97.45           H  
ATOM   2909  C   SER A 176       2.353  -1.909   9.433  1.00 97.45           C  
ATOM   2910  CB  SER A 176       0.746   0.026   9.712  1.00 97.45           C  
ATOM   2911  HB2 SER A 176      -0.235   0.395   9.413  1.00 97.45           H  
ATOM   2912  HB3 SER A 176       0.789  -0.007  10.801  1.00 97.45           H  
ATOM   2913  O   SER A 176       3.200  -1.922   8.534  1.00 97.45           O  
ATOM   2914  OG  SER A 176       1.740   0.907   9.213  1.00 97.45           O  
ATOM   2915  HG  SER A 176       2.514   0.823   9.774  1.00 97.45           H  
ATOM   2916  N   LYS A 177       2.592  -2.395  10.655  1.00 97.15           N  
ATOM   2917  H   LYS A 177       1.844  -2.368  11.333  1.00 97.15           H  
ATOM   2918  CA  LYS A 177       3.878  -2.980  11.071  1.00 97.15           C  
ATOM   2919  HA  LYS A 177       4.695  -2.291  10.855  1.00 97.15           H  
ATOM   2920  C   LYS A 177       4.204  -4.278  10.341  1.00 97.15           C  
ATOM   2921  CB  LYS A 177       3.854  -3.263  12.577  1.00 97.15           C  
ATOM   2922  HB2 LYS A 177       4.719  -3.873  12.838  1.00 97.15           H  
ATOM   2923  HB3 LYS A 177       2.954  -3.828  12.822  1.00 97.15           H  
ATOM   2924  O   LYS A 177       5.366  -4.538  10.065  1.00 97.15           O  
ATOM   2925  CG  LYS A 177       3.905  -1.980  13.410  1.00 97.15           C  
ATOM   2926  HG2 LYS A 177       4.857  -1.476  13.248  1.00 97.15           H  
ATOM   2927  HG3 LYS A 177       3.095  -1.316  13.110  1.00 97.15           H  
ATOM   2928  CD  LYS A 177       3.746  -2.327  14.892  1.00 97.15           C  
ATOM   2929  HD2 LYS A 177       4.572  -2.968  15.200  1.00 97.15           H  
ATOM   2930  HD3 LYS A 177       2.807  -2.862  15.030  1.00 97.15           H  
ATOM   2931  CE  LYS A 177       3.731  -1.055  15.741  1.00 97.15           C  
ATOM   2932  HE2 LYS A 177       4.665  -0.516  15.583  1.00 97.15           H  
ATOM   2933  HE3 LYS A 177       2.910  -0.424  15.400  1.00 97.15           H  
ATOM   2934  NZ  LYS A 177       3.555  -1.386  17.176  1.00 97.15           N  
ATOM   2935  HZ1 LYS A 177       2.683  -1.876  17.316  1.00 97.15           H  
ATOM   2936  HZ2 LYS A 177       4.303  -1.985  17.494  1.00 97.15           H  
ATOM   2937  HZ3 LYS A 177       3.552  -0.548  17.740  1.00 97.15           H  
ATOM   2938  N   ARG A 178       3.197  -5.089  10.014  1.00 95.83           N  
ATOM   2939  H   ARG A 178       2.280  -4.863  10.372  1.00 95.83           H  
ATOM   2940  CA  ARG A 178       3.405  -6.383   9.353  1.00 95.83           C  
ATOM   2941  HA  ARG A 178       4.322  -6.825   9.742  1.00 95.83           H  
ATOM   2942  C   ARG A 178       3.610  -6.256   7.845  1.00 95.83           C  
ATOM   2943  CB  ARG A 178       2.237  -7.307   9.721  1.00 95.83           C  
ATOM   2944  HB2 ARG A 178       2.143  -7.328  10.806  1.00 95.83           H  
ATOM   2945  HB3 ARG A 178       1.313  -6.907   9.303  1.00 95.83           H  
ATOM   2946  O   ARG A 178       4.488  -6.913   7.291  1.00 95.83           O  
ATOM   2947  CG  ARG A 178       2.457  -8.745   9.224  1.00 95.83           C  
ATOM   2948  HG2 ARG A 178       3.438  -9.089   9.551  1.00 95.83           H  
ATOM   2949  HG3 ARG A 178       2.425  -8.777   8.135  1.00 95.83           H  
ATOM   2950  CD  ARG A 178       1.401  -9.699   9.792  1.00 95.83           C  
ATOM   2951  HD2 ARG A 178       1.647 -10.718   9.493  1.00 95.83           H  
ATOM   2952  HD3 ARG A 178       1.453  -9.667  10.881  1.00 95.83           H  
ATOM   2953  NE  ARG A 178       0.029  -9.346   9.369  1.00 95.83           N  
ATOM   2954  HE  ARG A 178      -0.455  -8.682   9.957  1.00 95.83           H  
ATOM   2955  NH1 ARG A 178      -0.177 -10.830   7.620  1.00 95.83           N  
ATOM   2956 HH11 ARG A 178      -0.746 -11.302   6.932  1.00 95.83           H  
ATOM   2957 HH12 ARG A 178       0.765 -11.158   7.779  1.00 95.83           H  
ATOM   2958  NH2 ARG A 178      -1.908  -9.544   8.196  1.00 95.83           N  
ATOM   2959 HH21 ARG A 178      -2.466 -10.034   7.512  1.00 95.83           H  
ATOM   2960 HH22 ARG A 178      -2.362  -8.926   8.854  1.00 95.83           H  
ATOM   2961  CZ  ARG A 178      -0.672  -9.906   8.398  1.00 95.83           C  
ATOM   2962  N   VAL A 179       2.797  -5.440   7.166  1.00 95.34           N  
ATOM   2963  H   VAL A 179       2.077  -4.959   7.685  1.00 95.34           H  
ATOM   2964  CA  VAL A 179       2.751  -5.433   5.691  1.00 95.34           C  
ATOM   2965  HA  VAL A 179       3.519  -6.116   5.327  1.00 95.34           H  
ATOM   2966  C   VAL A 179       3.080  -4.092   5.034  1.00 95.34           C  
ATOM   2967  CB  VAL A 179       1.436  -6.013   5.142  1.00 95.34           C  
ATOM   2968  HB  VAL A 179       1.550  -6.085   4.060  1.00 95.34           H  
ATOM   2969  O   VAL A 179       3.576  -4.070   3.904  1.00 95.34           O  
ATOM   2970  CG1 VAL A 179       1.150  -7.424   5.672  1.00 95.34           C  
ATOM   2971 HG11 VAL A 179       2.014  -8.066   5.501  1.00 95.34           H  
ATOM   2972 HG12 VAL A 179       0.294  -7.847   5.145  1.00 95.34           H  
ATOM   2973 HG13 VAL A 179       0.926  -7.395   6.739  1.00 95.34           H  
ATOM   2974  CG2 VAL A 179       0.203  -5.159   5.407  1.00 95.34           C  
ATOM   2975 HG21 VAL A 179      -0.130  -5.269   6.439  1.00 95.34           H  
ATOM   2976 HG22 VAL A 179       0.379  -4.109   5.173  1.00 95.34           H  
ATOM   2977 HG23 VAL A 179      -0.594  -5.524   4.759  1.00 95.34           H  
ATOM   2978  N   ILE A 180       2.839  -2.957   5.697  1.00 95.77           N  
ATOM   2979  H   ILE A 180       2.496  -3.014   6.645  1.00 95.77           H  
ATOM   2980  CA  ILE A 180       3.082  -1.632   5.101  1.00 95.77           C  
ATOM   2981  HA  ILE A 180       2.921  -1.701   4.025  1.00 95.77           H  
ATOM   2982  C   ILE A 180       4.546  -1.217   5.273  1.00 95.77           C  
ATOM   2983  CB  ILE A 180       2.083  -0.580   5.631  1.00 95.77           C  
ATOM   2984  HB  ILE A 180       2.263  -0.449   6.698  1.00 95.77           H  
ATOM   2985  O   ILE A 180       5.166  -0.811   4.293  1.00 95.77           O  
ATOM   2986  CG1 ILE A 180       0.607  -1.013   5.439  1.00 95.77           C  
ATOM   2987 HG12 ILE A 180      -0.042  -0.230   5.831  1.00 95.77           H  
ATOM   2988 HG13 ILE A 180       0.411  -1.910   6.026  1.00 95.77           H  
ATOM   2989  CG2 ILE A 180       2.307   0.801   4.993  1.00 95.77           C  
ATOM   2990 HG21 ILE A 180       2.184   0.754   3.911  1.00 95.77           H  
ATOM   2991 HG22 ILE A 180       1.590   1.510   5.406  1.00 95.77           H  
ATOM   2992 HG23 ILE A 180       3.311   1.159   5.222  1.00 95.77           H  
ATOM   2993  CD1 ILE A 180       0.193  -1.303   3.992  1.00 95.77           C  
ATOM   2994 HD11 ILE A 180       0.764  -2.136   3.583  1.00 95.77           H  
ATOM   2995 HD12 ILE A 180       0.348  -0.410   3.386  1.00 95.77           H  
ATOM   2996 HD13 ILE A 180      -0.866  -1.558   3.961  1.00 95.77           H  
ATOM   2997  N   LEU A 181       5.126  -1.393   6.462  1.00 94.88           N  
ATOM   2998  H   LEU A 181       4.558  -1.764   7.210  1.00 94.88           H  
ATOM   2999  CA  LEU A 181       6.518  -1.038   6.788  1.00 94.88           C  
ATOM   3000  HA  LEU A 181       6.646  -1.213   7.857  1.00 94.88           H  
ATOM   3001  C   LEU A 181       6.819   0.456   6.578  1.00 94.88           C  
ATOM   3002  CB  LEU A 181       7.521  -1.956   6.068  1.00 94.88           C  
ATOM   3003  HB2 LEU A 181       7.567  -1.676   5.016  1.00 94.88           H  
ATOM   3004  HB3 LEU A 181       8.502  -1.765   6.503  1.00 94.88           H  
ATOM   3005  O   LEU A 181       7.727   0.865   5.840  1.00 94.88           O  
ATOM   3006  CG  LEU A 181       7.239  -3.463   6.146  1.00 94.88           C  
ATOM   3007  HG  LEU A 181       6.374  -3.707   5.529  1.00 94.88           H  
ATOM   3008  CD1 LEU A 181       8.453  -4.197   5.598  1.00 94.88           C  
ATOM   3009 HD11 LEU A 181       9.311  -4.012   6.243  1.00 94.88           H  
ATOM   3010 HD12 LEU A 181       8.696  -3.838   4.598  1.00 94.88           H  
ATOM   3011 HD13 LEU A 181       8.264  -5.271   5.612  1.00 94.88           H  
ATOM   3012  CD2 LEU A 181       7.000  -3.959   7.562  1.00 94.88           C  
ATOM   3013 HD21 LEU A 181       7.837  -3.702   8.211  1.00 94.88           H  
ATOM   3014 HD22 LEU A 181       6.863  -5.041   7.570  1.00 94.88           H  
ATOM   3015 HD23 LEU A 181       6.092  -3.506   7.959  1.00 94.88           H  
ATOM   3016  N   ALA A 182       5.999   1.292   7.209  1.00 96.22           N  
ATOM   3017  H   ALA A 182       5.310   0.882   7.823  1.00 96.22           H  
ATOM   3018  CA  ALA A 182       6.117   2.744   7.183  1.00 96.22           C  
ATOM   3019  HA  ALA A 182       7.089   3.013   6.769  1.00 96.22           H  
ATOM   3020  C   ALA A 182       6.093   3.316   8.609  1.00 96.22           C  
ATOM   3021  CB  ALA A 182       5.038   3.318   6.253  1.00 96.22           C  
ATOM   3022  HB1 ALA A 182       5.111   2.847   5.273  1.00 96.22           H  
ATOM   3023  HB2 ALA A 182       4.050   3.123   6.671  1.00 96.22           H  
ATOM   3024  HB3 ALA A 182       5.180   4.394   6.147  1.00 96.22           H  
ATOM   3025  O   ALA A 182       5.239   4.138   8.928  1.00 96.22           O  
ATOM   3026  N   ASP A 183       7.027   2.886   9.458  1.00 97.56           N  
ATOM   3027  H   ASP A 183       7.607   2.107   9.182  1.00 97.56           H  
ATOM   3028  CA  ASP A 183       7.014   3.165  10.905  1.00 97.56           C  
ATOM   3029  HA  ASP A 183       6.130   2.701  11.341  1.00 97.56           H  
ATOM   3030  C   ASP A 183       6.944   4.660  11.228  1.00 97.56           C  
ATOM   3031  CB  ASP A 183       8.241   2.521  11.567  1.00 97.56           C  
ATOM   3032  HB2 ASP A 183       8.198   2.697  12.641  1.00 97.56           H  
ATOM   3033  HB3 ASP A 183       9.144   2.991  11.177  1.00 97.56           H  
ATOM   3034  O   ASP A 183       6.081   5.088  11.984  1.00 97.56           O  
ATOM   3035  CG  ASP A 183       8.300   1.012  11.315  1.00 97.56           C  
ATOM   3036  OD1 ASP A 183       7.218   0.418  11.093  1.00 97.56           O  
ATOM   3037  OD2 ASP A 183       9.432   0.504  11.202  1.00 97.56           O  
ATOM   3038  N   ALA A 184       7.725   5.495  10.534  1.00 97.82           N  
ATOM   3039  H   ALA A 184       8.459   5.091   9.971  1.00 97.82           H  
ATOM   3040  CA  ALA A 184       7.660   6.948  10.706  1.00 97.82           C  
ATOM   3041  HA  ALA A 184       7.877   7.176  11.749  1.00 97.82           H  
ATOM   3042  C   ALA A 184       6.274   7.547  10.378  1.00 97.82           C  
ATOM   3043  CB  ALA A 184       8.741   7.581   9.821  1.00 97.82           C  
ATOM   3044  HB1 ALA A 184       8.544   7.362   8.772  1.00 97.82           H  
ATOM   3045  HB2 ALA A 184       9.718   7.187  10.100  1.00 97.82           H  
ATOM   3046  HB3 ALA A 184       8.744   8.661   9.970  1.00 97.82           H  
ATOM   3047  O   ALA A 184       5.885   8.568  10.948  1.00 97.82           O  
ATOM   3048  N   ASN A 185       5.523   6.940   9.452  1.00 98.05           N  
ATOM   3049  H   ASN A 185       5.831   6.036   9.121  1.00 98.05           H  
ATOM   3050  CA  ASN A 185       4.147   7.343   9.167  1.00 98.05           C  
ATOM   3051  HA  ASN A 185       4.081   8.431   9.166  1.00 98.05           H  
ATOM   3052  C   ASN A 185       3.193   6.836  10.248  1.00 98.05           C  
ATOM   3053  CB  ASN A 185       3.694   6.823   7.796  1.00 98.05           C  
ATOM   3054  HB2 ASN A 185       2.618   6.975   7.715  1.00 98.05           H  
ATOM   3055  HB3 ASN A 185       3.867   5.749   7.720  1.00 98.05           H  
ATOM   3056  O   ASN A 185       2.321   7.590  10.676  1.00 98.05           O  
ATOM   3057  CG  ASN A 185       4.331   7.512   6.612  1.00 98.05           C  
ATOM   3058  ND2 ASN A 185       3.947   7.080   5.438  1.00 98.05           N  
ATOM   3059 HD21 ASN A 185       3.239   6.360   5.401  1.00 98.05           H  
ATOM   3060 HD22 ASN A 185       4.059   7.730   4.673  1.00 98.05           H  
ATOM   3061  OD1 ASN A 185       5.101   8.455   6.709  1.00 98.05           O  
ATOM   3062  N   LEU A 186       3.367   5.590  10.695  1.00 98.31           N  
ATOM   3063  H   LEU A 186       4.132   5.043  10.329  1.00 98.31           H  
ATOM   3064  CA  LEU A 186       2.571   5.011  11.772  1.00 98.31           C  
ATOM   3065  HA  LEU A 186       1.523   5.066  11.480  1.00 98.31           H  
ATOM   3066  C   LEU A 186       2.730   5.812  13.071  1.00 98.31           C  
ATOM   3067  CB  LEU A 186       2.960   3.533  11.941  1.00 98.31           C  
ATOM   3068  HB2 LEU A 186       2.787   3.015  10.998  1.00 98.31           H  
ATOM   3069  HB3 LEU A 186       4.022   3.471  12.176  1.00 98.31           H  
ATOM   3070  O   LEU A 186       1.732   6.153  13.696  1.00 98.31           O  
ATOM   3071  CG  LEU A 186       2.182   2.817  13.059  1.00 98.31           C  
ATOM   3072  HG  LEU A 186       2.397   3.291  14.016  1.00 98.31           H  
ATOM   3073  CD1 LEU A 186       0.669   2.833  12.829  1.00 98.31           C  
ATOM   3074 HD11 LEU A 186       0.421   2.364  11.877  1.00 98.31           H  
ATOM   3075 HD12 LEU A 186       0.181   2.293  13.641  1.00 98.31           H  
ATOM   3076 HD13 LEU A 186       0.290   3.855  12.848  1.00 98.31           H  
ATOM   3077  CD2 LEU A 186       2.647   1.367  13.131  1.00 98.31           C  
ATOM   3078 HD21 LEU A 186       3.711   1.334  13.363  1.00 98.31           H  
ATOM   3079 HD22 LEU A 186       2.468   0.862  12.182  1.00 98.31           H  
ATOM   3080 HD23 LEU A 186       2.092   0.849  13.914  1.00 98.31           H  
ATOM   3081  N   ASP A 187       3.945   6.230  13.420  1.00 98.26           N  
ATOM   3082  H   ASP A 187       4.742   5.828  12.947  1.00 98.26           H  
ATOM   3083  CA  ASP A 187       4.203   7.080  14.586  1.00 98.26           C  
ATOM   3084  HA  ASP A 187       3.892   6.558  15.491  1.00 98.26           H  
ATOM   3085  C   ASP A 187       3.445   8.408  14.514  1.00 98.26           C  
ATOM   3086  CB  ASP A 187       5.701   7.396  14.674  1.00 98.26           C  
ATOM   3087  HB2 ASP A 187       6.048   7.769  13.710  1.00 98.26           H  
ATOM   3088  HB3 ASP A 187       5.842   8.192  15.406  1.00 98.26           H  
ATOM   3089  O   ASP A 187       2.905   8.883  15.515  1.00 98.26           O  
ATOM   3090  CG  ASP A 187       6.566   6.217  15.107  1.00 98.26           C  
ATOM   3091  OD1 ASP A 187       6.005   5.254  15.671  1.00 98.26           O  
ATOM   3092  OD2 ASP A 187       7.793   6.370  14.928  1.00 98.26           O  
ATOM   3093  N   ARG A 188       3.376   9.023  13.325  1.00 98.33           N  
ATOM   3094  H   ARG A 188       3.816   8.561  12.543  1.00 98.33           H  
ATOM   3095  CA  ARG A 188       2.592  10.251  13.108  1.00 98.33           C  
ATOM   3096  HA  ARG A 188       2.854  10.984  13.871  1.00 98.33           H  
ATOM   3097  C   ARG A 188       1.100   9.991  13.276  1.00 98.33           C  
ATOM   3098  CB  ARG A 188       2.867  10.839  11.721  1.00 98.33           C  
ATOM   3099  HB2 ARG A 188       2.719  10.064  10.969  1.00 98.33           H  
ATOM   3100  HB3 ARG A 188       2.154  11.640  11.529  1.00 98.33           H  
ATOM   3101  O   ARG A 188       0.427  10.804  13.903  1.00 98.33           O  
ATOM   3102  CG  ARG A 188       4.279  11.412  11.590  1.00 98.33           C  
ATOM   3103  HG2 ARG A 188       5.013  10.676  11.920  1.00 98.33           H  
ATOM   3104  HG3 ARG A 188       4.373  12.300  12.214  1.00 98.33           H  
ATOM   3105  CD  ARG A 188       4.536  11.779  10.127  1.00 98.33           C  
ATOM   3106  HD2 ARG A 188       4.301  10.918   9.502  1.00 98.33           H  
ATOM   3107  HD3 ARG A 188       3.881  12.606   9.853  1.00 98.33           H  
ATOM   3108  NE  ARG A 188       5.946  12.143   9.911  1.00 98.33           N  
ATOM   3109  HE  ARG A 188       6.599  11.821  10.611  1.00 98.33           H  
ATOM   3110  NH1 ARG A 188       5.692  13.070   7.831  1.00 98.33           N  
ATOM   3111 HH11 ARG A 188       4.693  12.957   7.922  1.00 98.33           H  
ATOM   3112 HH12 ARG A 188       6.083  13.571   7.046  1.00 98.33           H  
ATOM   3113  NH2 ARG A 188       7.725  12.949   8.744  1.00 98.33           N  
ATOM   3114 HH21 ARG A 188       8.112  13.401   7.927  1.00 98.33           H  
ATOM   3115 HH22 ARG A 188       8.338  12.685   9.501  1.00 98.33           H  
ATOM   3116  CZ  ARG A 188       6.446  12.712   8.832  1.00 98.33           C  
ATOM   3117  N   VAL A 189       0.601   8.869  12.756  1.00 98.40           N  
ATOM   3118  H   VAL A 189       1.236   8.249  12.275  1.00 98.40           H  
ATOM   3119  CA  VAL A 189      -0.797   8.442  12.913  1.00 98.40           C  
ATOM   3120  HA  VAL A 189      -1.452   9.234  12.550  1.00 98.40           H  
ATOM   3121  C   VAL A 189      -1.134   8.237  14.389  1.00 98.40           C  
ATOM   3122  CB  VAL A 189      -1.076   7.176  12.078  1.00 98.40           C  
ATOM   3123  HB  VAL A 189      -0.288   6.443  12.250  1.00 98.40           H  
ATOM   3124  O   VAL A 189      -2.086   8.841  14.877  1.00 98.40           O  
ATOM   3125  CG1 VAL A 189      -2.410   6.507  12.420  1.00 98.40           C  
ATOM   3126 HG11 VAL A 189      -3.239   7.193  12.244  1.00 98.40           H  
ATOM   3127 HG12 VAL A 189      -2.427   6.174  13.458  1.00 98.40           H  
ATOM   3128 HG13 VAL A 189      -2.539   5.620  11.800  1.00 98.40           H  
ATOM   3129  CG2 VAL A 189      -1.088   7.527  10.584  1.00 98.40           C  
ATOM   3130 HG21 VAL A 189      -1.215   6.617   9.997  1.00 98.40           H  
ATOM   3131 HG22 VAL A 189      -1.908   8.213  10.369  1.00 98.40           H  
ATOM   3132 HG23 VAL A 189      -0.149   7.996  10.292  1.00 98.40           H  
ATOM   3133  N   LEU A 190      -0.335   7.467  15.129  1.00 98.44           N  
ATOM   3134  H   LEU A 190       0.436   6.998  14.675  1.00 98.44           H  
ATOM   3135  CA  LEU A 190      -0.581   7.187  16.546  1.00 98.44           C  
ATOM   3136  HA  LEU A 190      -1.595   6.804  16.660  1.00 98.44           H  
ATOM   3137  C   LEU A 190      -0.505   8.461  17.400  1.00 98.44           C  
ATOM   3138  CB  LEU A 190       0.414   6.118  17.037  1.00 98.44           C  
ATOM   3139  HB2 LEU A 190       1.427   6.476  16.858  1.00 98.44           H  
ATOM   3140  HB3 LEU A 190       0.287   6.001  18.113  1.00 98.44           H  
ATOM   3141  O   LEU A 190      -1.380   8.702  18.231  1.00 98.44           O  
ATOM   3142  CG  LEU A 190       0.258   4.731  16.380  1.00 98.44           C  
ATOM   3143  HG  LEU A 190       0.374   4.816  15.299  1.00 98.44           H  
ATOM   3144  CD1 LEU A 190       1.343   3.792  16.905  1.00 98.44           C  
ATOM   3145 HD11 LEU A 190       2.326   4.206  16.681  1.00 98.44           H  
ATOM   3146 HD12 LEU A 190       1.258   2.824  16.410  1.00 98.44           H  
ATOM   3147 HD13 LEU A 190       1.241   3.660  17.982  1.00 98.44           H  
ATOM   3148  CD2 LEU A 190      -1.106   4.099  16.653  1.00 98.44           C  
ATOM   3149 HD21 LEU A 190      -1.895   4.683  16.180  1.00 98.44           H  
ATOM   3150 HD22 LEU A 190      -1.291   4.041  17.726  1.00 98.44           H  
ATOM   3151 HD23 LEU A 190      -1.139   3.094  16.232  1.00 98.44           H  
ATOM   3152  N   LYS A 191       0.480   9.337  17.152  1.00 98.32           N  
ATOM   3153  H   LYS A 191       1.184   9.076  16.477  1.00 98.32           H  
ATOM   3154  CA  LYS A 191       0.572  10.649  17.818  1.00 98.32           C  
ATOM   3155  HA  LYS A 191       0.573  10.497  18.898  1.00 98.32           H  
ATOM   3156  C   LYS A 191      -0.639  11.531  17.518  1.00 98.32           C  
ATOM   3157  CB  LYS A 191       1.867  11.369  17.405  1.00 98.32           C  
ATOM   3158  HB2 LYS A 191       1.979  11.313  16.323  1.00 98.32           H  
ATOM   3159  HB3 LYS A 191       1.796  12.419  17.686  1.00 98.32           H  
ATOM   3160  O   LYS A 191      -1.158  12.170  18.431  1.00 98.32           O  
ATOM   3161  CG  LYS A 191       3.104  10.774  18.095  1.00 98.32           C  
ATOM   3162  HG2 LYS A 191       3.046  10.980  19.164  1.00 98.32           H  
ATOM   3163  HG3 LYS A 191       3.117   9.693  17.958  1.00 98.32           H  
ATOM   3164  CD  LYS A 191       4.405  11.366  17.532  1.00 98.32           C  
ATOM   3165  HD2 LYS A 191       4.447  11.169  16.461  1.00 98.32           H  
ATOM   3166  HD3 LYS A 191       4.428  12.441  17.710  1.00 98.32           H  
ATOM   3167  CE  LYS A 191       5.596  10.690  18.224  1.00 98.32           C  
ATOM   3168  HE2 LYS A 191       5.484   9.611  18.112  1.00 98.32           H  
ATOM   3169  HE3 LYS A 191       5.554  10.908  19.291  1.00 98.32           H  
ATOM   3170  NZ  LYS A 191       6.909  11.107  17.667  1.00 98.32           N  
ATOM   3171  HZ1 LYS A 191       6.981  10.837  16.697  1.00 98.32           H  
ATOM   3172  HZ2 LYS A 191       7.648  10.622  18.155  1.00 98.32           H  
ATOM   3173  HZ3 LYS A 191       7.061  12.100  17.769  1.00 98.32           H  
ATOM   3174  N   ALA A 192      -1.081  11.589  16.262  1.00 98.09           N  
ATOM   3175  H   ALA A 192      -0.606  11.052  15.550  1.00 98.09           H  
ATOM   3176  CA  ALA A 192      -2.247  12.374  15.868  1.00 98.09           C  
ATOM   3177  HA  ALA A 192      -2.123  13.395  16.231  1.00 98.09           H  
ATOM   3178  C   ALA A 192      -3.531  11.823  16.497  1.00 98.09           C  
ATOM   3179  CB  ALA A 192      -2.335  12.419  14.340  1.00 98.09           C  
ATOM   3180  HB1 ALA A 192      -2.414  11.406  13.943  1.00 98.09           H  
ATOM   3181  HB2 ALA A 192      -1.445  12.895  13.929  1.00 98.09           H  
ATOM   3182  HB3 ALA A 192      -3.212  12.990  14.036  1.00 98.09           H  
ATOM   3183  O   ALA A 192      -4.318  12.610  17.009  1.00 98.09           O  
ATOM   3184  N   TYR A 193      -3.710  10.502  16.523  1.00 98.24           N  
ATOM   3185  H   TYR A 193      -3.025   9.907  16.080  1.00 98.24           H  
ATOM   3186  CA  TYR A 193      -4.852   9.863  17.172  1.00 98.24           C  
ATOM   3187  HA  TYR A 193      -5.771  10.253  16.734  1.00 98.24           H  
ATOM   3188  C   TYR A 193      -4.894  10.180  18.671  1.00 98.24           C  
ATOM   3189  CB  TYR A 193      -4.796   8.353  16.924  1.00 98.24           C  
ATOM   3190  HB2 TYR A 193      -4.806   8.163  15.851  1.00 98.24           H  
ATOM   3191  HB3 TYR A 193      -3.861   7.954  17.317  1.00 98.24           H  
ATOM   3192  O   TYR A 193      -5.888  10.715  19.152  1.00 98.24           O  
ATOM   3193  CG  TYR A 193      -5.956   7.616  17.555  1.00 98.24           C  
ATOM   3194  CD1 TYR A 193      -5.743   6.798  18.683  1.00 98.24           C  
ATOM   3195  HD1 TYR A 193      -4.754   6.677  19.099  1.00 98.24           H  
ATOM   3196  CD2 TYR A 193      -7.256   7.777  17.034  1.00 98.24           C  
ATOM   3197  HD2 TYR A 193      -7.434   8.405  16.174  1.00 98.24           H  
ATOM   3198  CE1 TYR A 193      -6.830   6.137  19.286  1.00 98.24           C  
ATOM   3199  HE1 TYR A 193      -6.674   5.504  20.148  1.00 98.24           H  
ATOM   3200  CE2 TYR A 193      -8.339   7.114  17.637  1.00 98.24           C  
ATOM   3201  HE2 TYR A 193      -9.341   7.214  17.247  1.00 98.24           H  
ATOM   3202  OH  TYR A 193      -9.193   5.694  19.351  1.00 98.24           O  
ATOM   3203  HH  TYR A 193      -8.941   5.217  20.145  1.00 98.24           H  
ATOM   3204  CZ  TYR A 193      -8.132   6.296  18.765  1.00 98.24           C  
ATOM   3205  N   ASN A 194      -3.783   9.969  19.387  1.00 97.73           N  
ATOM   3206  H   ASN A 194      -3.006   9.509  18.934  1.00 97.73           H  
ATOM   3207  CA  ASN A 194      -3.695  10.208  20.831  1.00 97.73           C  
ATOM   3208  HA  ASN A 194      -4.440   9.590  21.332  1.00 97.73           H  
ATOM   3209  C   ASN A 194      -4.015  11.658  21.228  1.00 97.73           C  
ATOM   3210  CB  ASN A 194      -2.303   9.778  21.327  1.00 97.73           C  
ATOM   3211  HB2 ASN A 194      -2.139  10.178  22.327  1.00 97.73           H  
ATOM   3212  HB3 ASN A 194      -1.533  10.175  20.665  1.00 97.73           H  
ATOM   3213  O   ASN A 194      -4.684  11.877  22.233  1.00 97.73           O  
ATOM   3214  CG  ASN A 194      -2.168   8.268  21.428  1.00 97.73           C  
ATOM   3215  ND2 ASN A 194      -0.967   7.743  21.378  1.00 97.73           N  
ATOM   3216 HD21 ASN A 194      -0.145   8.321  21.276  1.00 97.73           H  
ATOM   3217 HD22 ASN A 194      -0.930   6.740  21.489  1.00 97.73           H  
ATOM   3218  OD1 ASN A 194      -3.130   7.539  21.585  1.00 97.73           O  
ATOM   3219  N   LYS A 195      -3.604  12.644  20.419  1.00 97.91           N  
ATOM   3220  H   LYS A 195      -3.065  12.388  19.604  1.00 97.91           H  
ATOM   3221  CA  LYS A 195      -3.923  14.069  20.639  1.00 97.91           C  
ATOM   3222  HA  LYS A 195      -3.690  14.337  21.669  1.00 97.91           H  
ATOM   3223  C   LYS A 195      -5.405  14.415  20.458  1.00 97.91           C  
ATOM   3224  CB  LYS A 195      -3.088  14.931  19.684  1.00 97.91           C  
ATOM   3225  HB2 LYS A 195      -3.485  15.946  19.681  1.00 97.91           H  
ATOM   3226  HB3 LYS A 195      -3.171  14.532  18.672  1.00 97.91           H  
ATOM   3227  O   LYS A 195      -5.833  15.474  20.900  1.00 97.91           O  
ATOM   3228  CG  LYS A 195      -1.616  14.996  20.105  1.00 97.91           C  
ATOM   3229  HG2 LYS A 195      -1.548  15.468  21.085  1.00 97.91           H  
ATOM   3230  HG3 LYS A 195      -1.193  13.994  20.173  1.00 97.91           H  
ATOM   3231  CD  LYS A 195      -0.828  15.824  19.087  1.00 97.91           C  
ATOM   3232  HD2 LYS A 195      -0.911  15.364  18.102  1.00 97.91           H  
ATOM   3233  HD3 LYS A 195      -1.252  16.828  19.053  1.00 97.91           H  
ATOM   3234  CE  LYS A 195       0.642  15.893  19.505  1.00 97.91           C  
ATOM   3235  HE2 LYS A 195       1.076  14.897  19.423  1.00 97.91           H  
ATOM   3236  HE3 LYS A 195       0.683  16.191  20.553  1.00 97.91           H  
ATOM   3237  NZ  LYS A 195       1.388  16.872  18.675  1.00 97.91           N  
ATOM   3238  HZ1 LYS A 195       1.349  16.621  17.697  1.00 97.91           H  
ATOM   3239  HZ2 LYS A 195       2.350  16.934  18.977  1.00 97.91           H  
ATOM   3240  HZ3 LYS A 195       0.976  17.788  18.784  1.00 97.91           H  
ATOM   3241  N   HIS A 196      -6.168  13.558  19.789  1.00 97.69           N  
ATOM   3242  H   HIS A 196      -5.751  12.694  19.474  1.00 97.69           H  
ATOM   3243  CA  HIS A 196      -7.524  13.843  19.327  1.00 97.69           C  
ATOM   3244  HA  HIS A 196      -7.833  14.823  19.690  1.00 97.69           H  
ATOM   3245  C   HIS A 196      -8.573  12.860  19.868  1.00 97.69           C  
ATOM   3246  CB  HIS A 196      -7.484  13.902  17.796  1.00 97.69           C  
ATOM   3247  HB2 HIS A 196      -8.497  13.893  17.393  1.00 97.69           H  
ATOM   3248  HB3 HIS A 196      -7.010  12.994  17.421  1.00 97.69           H  
ATOM   3249  O   HIS A 196      -9.722  12.913  19.437  1.00 97.69           O  
ATOM   3250  CG  HIS A 196      -6.737  15.104  17.263  1.00 97.69           C  
ATOM   3251  CD2 HIS A 196      -7.078  16.424  17.364  1.00 97.69           C  
ATOM   3252  HD2 HIS A 196      -7.922  16.811  17.916  1.00 97.69           H  
ATOM   3253  ND1 HIS A 196      -5.522  15.067  16.635  1.00 97.69           N  
ATOM   3254  HD1 HIS A 196      -4.994  14.218  16.487  1.00 97.69           H  
ATOM   3255  CE1 HIS A 196      -5.166  16.319  16.308  1.00 97.69           C  
ATOM   3256  HE1 HIS A 196      -4.270  16.593  15.770  1.00 97.69           H  
ATOM   3257  NE2 HIS A 196      -6.100  17.187  16.717  1.00 97.69           N  
ATOM   3258  N   ARG A 197      -8.218  12.001  20.839  1.00 95.22           N  
ATOM   3259  H   ARG A 197      -7.251  11.997  21.128  1.00 95.22           H  
ATOM   3260  CA  ARG A 197      -9.123  10.981  21.417  1.00 95.22           C  
ATOM   3261  HA  ARG A 197      -9.496  10.344  20.615  1.00 95.22           H  
ATOM   3262  C   ARG A 197     -10.380  11.555  22.078  1.00 95.22           C  
ATOM   3263  CB  ARG A 197      -8.375  10.096  22.434  1.00 95.22           C  
ATOM   3264  HB2 ARG A 197      -7.875  10.725  23.171  1.00 95.22           H  
ATOM   3265  HB3 ARG A 197      -9.100   9.471  22.956  1.00 95.22           H  
ATOM   3266  O   ARG A 197     -11.360  10.840  22.218  1.00 95.22           O  
ATOM   3267  CG  ARG A 197      -7.352   9.173  21.761  1.00 95.22           C  
ATOM   3268  HG2 ARG A 197      -6.594   9.804  21.296  1.00 95.22           H  
ATOM   3269  HG3 ARG A 197      -7.837   8.582  20.984  1.00 95.22           H  
ATOM   3270  CD  ARG A 197      -6.635   8.235  22.742  1.00 95.22           C  
ATOM   3271  HD2 ARG A 197      -5.771   7.809  22.232  1.00 95.22           H  
ATOM   3272  HD3 ARG A 197      -6.276   8.828  23.584  1.00 95.22           H  
ATOM   3273  NE  ARG A 197      -7.487   7.117  23.205  1.00 95.22           N  
ATOM   3274  HE  ARG A 197      -8.109   6.681  22.538  1.00 95.22           H  
ATOM   3275  NH1 ARG A 197      -6.522   6.814  25.269  1.00 95.22           N  
ATOM   3276 HH11 ARG A 197      -6.492   6.306  26.142  1.00 95.22           H  
ATOM   3277 HH12 ARG A 197      -5.868   7.556  25.065  1.00 95.22           H  
ATOM   3278  NH2 ARG A 197      -8.195   5.496  24.641  1.00 95.22           N  
ATOM   3279 HH21 ARG A 197      -8.140   4.987  25.512  1.00 95.22           H  
ATOM   3280 HH22 ARG A 197      -8.759   5.065  23.923  1.00 95.22           H  
ATOM   3281  CZ  ARG A 197      -7.403   6.487  24.362  1.00 95.22           C  
ATOM   3282  N   THR A 198     -10.361  12.826  22.475  1.00 95.40           N  
ATOM   3283  H   THR A 198      -9.512  13.359  22.355  1.00 95.40           H  
ATOM   3284  CA  THR A 198     -11.492  13.508  23.125  1.00 95.40           C  
ATOM   3285  HA  THR A 198     -12.106  12.771  23.643  1.00 95.40           H  
ATOM   3286  C   THR A 198     -12.426  14.225  22.147  1.00 95.40           C  
ATOM   3287  CB  THR A 198     -10.983  14.507  24.172  1.00 95.40           C  
ATOM   3288  HB  THR A 198     -11.824  15.051  24.602  1.00 95.40           H  
ATOM   3289  O   THR A 198     -13.401  14.839  22.574  1.00 95.40           O  
ATOM   3290  CG2 THR A 198     -10.215  13.816  25.299  1.00 95.40           C  
ATOM   3291 HG21 THR A 198      -9.943  14.551  26.058  1.00 95.40           H  
ATOM   3292 HG22 THR A 198      -9.310  13.345  24.918  1.00 95.40           H  
ATOM   3293 HG23 THR A 198     -10.849  13.059  25.761  1.00 95.40           H  
ATOM   3294  OG1 THR A 198     -10.093  15.417  23.561  1.00 95.40           O  
ATOM   3295  HG1 THR A 198      -9.961  16.136  24.183  1.00 95.40           H  
ATOM   3296  N   LYS A 199     -12.145  14.180  20.838  1.00 96.98           N  
ATOM   3297  H   LYS A 199     -11.370  13.610  20.532  1.00 96.98           H  
ATOM   3298  CA  LYS A 199     -13.021  14.774  19.820  1.00 96.98           C  
ATOM   3299  HA  LYS A 199     -13.283  15.776  20.160  1.00 96.98           H  
ATOM   3300  C   LYS A 199     -14.342  14.004  19.685  1.00 96.98           C  
ATOM   3301  CB  LYS A 199     -12.281  14.873  18.477  1.00 96.98           C  
ATOM   3302  HB2 LYS A 199     -11.721  13.958  18.283  1.00 96.98           H  
ATOM   3303  HB3 LYS A 199     -13.001  14.998  17.669  1.00 96.98           H  
ATOM   3304  O   LYS A 199     -14.412  12.835  20.066  1.00 96.98           O  
ATOM   3305  CG  LYS A 199     -11.352  16.092  18.483  1.00 96.98           C  
ATOM   3306  HG2 LYS A 199     -10.637  16.019  19.303  1.00 96.98           H  
ATOM   3307  HG3 LYS A 199     -11.963  16.982  18.633  1.00 96.98           H  
ATOM   3308  CD  LYS A 199     -10.592  16.216  17.163  1.00 96.98           C  
ATOM   3309  HD2 LYS A 199     -11.214  15.881  16.333  1.00 96.98           H  
ATOM   3310  HD3 LYS A 199      -9.735  15.543  17.201  1.00 96.98           H  
ATOM   3311  CE  LYS A 199     -10.092  17.646  16.927  1.00 96.98           C  
ATOM   3312  HE2 LYS A 199      -9.750  18.064  17.874  1.00 96.98           H  
ATOM   3313  HE3 LYS A 199      -9.251  17.612  16.234  1.00 96.98           H  
ATOM   3314  NZ  LYS A 199     -11.162  18.482  16.346  1.00 96.98           N  
ATOM   3315  HZ1 LYS A 199     -11.396  18.122  15.432  1.00 96.98           H  
ATOM   3316  HZ2 LYS A 199     -10.929  19.462  16.269  1.00 96.98           H  
ATOM   3317  HZ3 LYS A 199     -12.043  18.349  16.822  1.00 96.98           H  
ATOM   3318  N   PRO A 200     -15.389  14.624  19.107  1.00 97.36           N  
ATOM   3319  CA  PRO A 200     -16.648  13.938  18.837  1.00 97.36           C  
ATOM   3320  HA  PRO A 200     -17.127  13.713  19.790  1.00 97.36           H  
ATOM   3321  C   PRO A 200     -16.442  12.642  18.043  1.00 97.36           C  
ATOM   3322  CB  PRO A 200     -17.510  14.945  18.066  1.00 97.36           C  
ATOM   3323  HB2 PRO A 200     -18.569  14.831  18.296  1.00 97.36           H  
ATOM   3324  HB3 PRO A 200     -17.342  14.845  16.994  1.00 97.36           H  
ATOM   3325  O   PRO A 200     -15.653  12.602  17.096  1.00 97.36           O  
ATOM   3326  CG  PRO A 200     -16.972  16.296  18.533  1.00 97.36           C  
ATOM   3327  HG2 PRO A 200     -17.158  17.082  17.801  1.00 97.36           H  
ATOM   3328  HG3 PRO A 200     -17.412  16.554  19.496  1.00 97.36           H  
ATOM   3329  CD  PRO A 200     -15.480  16.024  18.706  1.00 97.36           C  
ATOM   3330  HD2 PRO A 200     -14.972  16.168  17.752  1.00 97.36           H  
ATOM   3331  HD3 PRO A 200     -15.071  16.694  19.462  1.00 97.36           H  
ATOM   3332  N   VAL A 201     -17.194  11.593  18.393  1.00 97.62           N  
ATOM   3333  H   VAL A 201     -17.815  11.704  19.182  1.00 97.62           H  
ATOM   3334  CA  VAL A 201     -17.064  10.242  17.809  1.00 97.62           C  
ATOM   3335  HA  VAL A 201     -16.079   9.859  18.074  1.00 97.62           H  
ATOM   3336  C   VAL A 201     -17.143  10.251  16.280  1.00 97.62           C  
ATOM   3337  CB  VAL A 201     -18.118   9.300  18.428  1.00 97.62           C  
ATOM   3338  HB  VAL A 201     -18.000   9.350  19.511  1.00 97.62           H  
ATOM   3339  O   VAL A 201     -16.364   9.571  15.613  1.00 97.62           O  
ATOM   3340  CG1 VAL A 201     -19.570   9.681  18.100  1.00 97.62           C  
ATOM   3341 HG11 VAL A 201     -20.247   9.058  18.683  1.00 97.62           H  
ATOM   3342 HG12 VAL A 201     -19.771  10.719  18.366  1.00 97.62           H  
ATOM   3343 HG13 VAL A 201     -19.792   9.522  17.045  1.00 97.62           H  
ATOM   3344  CG2 VAL A 201     -17.895   7.847  18.016  1.00 97.62           C  
ATOM   3345 HG21 VAL A 201     -18.534   7.196  18.612  1.00 97.62           H  
ATOM   3346 HG22 VAL A 201     -18.132   7.713  16.960  1.00 97.62           H  
ATOM   3347 HG23 VAL A 201     -16.858   7.560  18.192  1.00 97.62           H  
ATOM   3348  N   ARG A 202     -18.011  11.104  15.720  1.00 97.58           N  
ATOM   3349  H   ARG A 202     -18.619  11.614  16.344  1.00 97.58           H  
ATOM   3350  CA  ARG A 202     -18.153  11.322  14.278  1.00 97.58           C  
ATOM   3351  HA  ARG A 202     -18.403  10.374  13.801  1.00 97.58           H  
ATOM   3352  C   ARG A 202     -16.860  11.803  13.630  1.00 97.58           C  
ATOM   3353  CB  ARG A 202     -19.291  12.331  14.054  1.00 97.58           C  
ATOM   3354  HB2 ARG A 202     -19.005  13.298  14.468  1.00 97.58           H  
ATOM   3355  HB3 ARG A 202     -20.184  11.990  14.577  1.00 97.58           H  
ATOM   3356  O   ARG A 202     -16.475  11.317  12.568  1.00 97.58           O  
ATOM   3357  CG  ARG A 202     -19.620  12.491  12.567  1.00 97.58           C  
ATOM   3358  HG2 ARG A 202     -18.717  12.750  12.013  1.00 97.58           H  
ATOM   3359  HG3 ARG A 202     -20.011  11.544  12.194  1.00 97.58           H  
ATOM   3360  CD  ARG A 202     -20.650  13.597  12.339  1.00 97.58           C  
ATOM   3361  HD2 ARG A 202     -20.299  14.508  12.825  1.00 97.58           H  
ATOM   3362  HD3 ARG A 202     -21.598  13.312  12.797  1.00 97.58           H  
ATOM   3363  NE  ARG A 202     -20.837  13.841  10.897  1.00 97.58           N  
ATOM   3364  HE  ARG A 202     -20.603  13.075  10.281  1.00 97.58           H  
ATOM   3365  NH1 ARG A 202     -21.820  15.923  11.058  1.00 97.58           N  
ATOM   3366 HH11 ARG A 202     -22.199  16.765  10.648  1.00 97.58           H  
ATOM   3367 HH12 ARG A 202     -21.875  15.856  12.064  1.00 97.58           H  
ATOM   3368  NH2 ARG A 202     -21.320  15.098   9.064  1.00 97.58           N  
ATOM   3369 HH21 ARG A 202     -21.695  15.949   8.670  1.00 97.58           H  
ATOM   3370 HH22 ARG A 202     -20.953  14.367   8.471  1.00 97.58           H  
ATOM   3371  CZ  ARG A 202     -21.322  14.947  10.359  1.00 97.58           C  
ATOM   3372  N   GLU A 203     -16.186  12.763  14.258  1.00 98.07           N  
ATOM   3373  H   GLU A 203     -16.485  13.031  15.185  1.00 98.07           H  
ATOM   3374  CA  GLU A 203     -14.940  13.323  13.741  1.00 98.07           C  
ATOM   3375  HA  GLU A 203     -15.094  13.605  12.699  1.00 98.07           H  
ATOM   3376  C   GLU A 203     -13.819  12.280  13.773  1.00 98.07           C  
ATOM   3377  CB  GLU A 203     -14.559  14.588  14.531  1.00 98.07           C  
ATOM   3378  HB2 GLU A 203     -15.427  15.243  14.604  1.00 98.07           H  
ATOM   3379  HB3 GLU A 203     -14.233  14.314  15.535  1.00 98.07           H  
ATOM   3380  O   GLU A 203     -13.074  12.147  12.797  1.00 98.07           O  
ATOM   3381  CG  GLU A 203     -13.430  15.335  13.806  1.00 98.07           C  
ATOM   3382  HG2 GLU A 203     -13.780  15.621  12.815  1.00 98.07           H  
ATOM   3383  HG3 GLU A 203     -12.586  14.658  13.677  1.00 98.07           H  
ATOM   3384  CD  GLU A 203     -12.915  16.585  14.529  1.00 98.07           C  
ATOM   3385  OE1 GLU A 203     -11.809  17.046  14.161  1.00 98.07           O  
ATOM   3386  OE2 GLU A 203     -13.510  17.074  15.514  1.00 98.07           O  
ATOM   3387  N   ILE A 204     -13.725  11.502  14.856  1.00 98.33           N  
ATOM   3388  H   ILE A 204     -14.369  11.657  15.619  1.00 98.33           H  
ATOM   3389  CA  ILE A 204     -12.729  10.431  14.972  1.00 98.33           C  
ATOM   3390  HA  ILE A 204     -11.756  10.864  14.740  1.00 98.33           H  
ATOM   3391  C   ILE A 204     -12.992   9.348  13.919  1.00 98.33           C  
ATOM   3392  CB  ILE A 204     -12.667   9.854  16.406  1.00 98.33           C  
ATOM   3393  HB  ILE A 204     -13.621   9.377  16.633  1.00 98.33           H  
ATOM   3394  O   ILE A 204     -12.076   8.988  13.179  1.00 98.33           O  
ATOM   3395  CG1 ILE A 204     -12.404  10.966  17.449  1.00 98.33           C  
ATOM   3396 HG12 ILE A 204     -13.181  11.728  17.378  1.00 98.33           H  
ATOM   3397 HG13 ILE A 204     -11.449  11.446  17.237  1.00 98.33           H  
ATOM   3398  CG2 ILE A 204     -11.550   8.794  16.489  1.00 98.33           C  
ATOM   3399 HG21 ILE A 204     -11.630   8.061  15.686  1.00 98.33           H  
ATOM   3400 HG22 ILE A 204     -10.569   9.268  16.432  1.00 98.33           H  
ATOM   3401 HG23 ILE A 204     -11.609   8.254  17.434  1.00 98.33           H  
ATOM   3402  CD1 ILE A 204     -12.395  10.476  18.902  1.00 98.33           C  
ATOM   3403 HD11 ILE A 204     -13.334   9.974  19.133  1.00 98.33           H  
ATOM   3404 HD12 ILE A 204     -12.278  11.333  19.566  1.00 98.33           H  
ATOM   3405 HD13 ILE A 204     -11.560   9.799  19.080  1.00 98.33           H  
ATOM   3406  N   ALA A 205     -14.240   8.890  13.784  1.00 98.33           N  
ATOM   3407  H   ALA A 205     -14.947   9.224  14.423  1.00 98.33           H  
ATOM   3408  CA  ALA A 205     -14.640   7.890  12.796  1.00 98.33           C  
ATOM   3409  HA  ALA A 205     -14.100   6.965  12.996  1.00 98.33           H  
ATOM   3410  C   ALA A 205     -14.303   8.323  11.360  1.00 98.33           C  
ATOM   3411  CB  ALA A 205     -16.139   7.624  12.964  1.00 98.33           C  
ATOM   3412  HB1 ALA A 205     -16.483   6.921  12.206  1.00 98.33           H  
ATOM   3413  HB2 ALA A 205     -16.319   7.202  13.953  1.00 98.33           H  
ATOM   3414  HB3 ALA A 205     -16.702   8.552  12.865  1.00 98.33           H  
ATOM   3415  O   ALA A 205     -13.674   7.567  10.620  1.00 98.33           O  
ATOM   3416  N   ASN A 206     -14.630   9.560  10.976  1.00 98.14           N  
ATOM   3417  H   ASN A 206     -15.166  10.136  11.609  1.00 98.14           H  
ATOM   3418  CA  ASN A 206     -14.296  10.084   9.647  1.00 98.14           C  
ATOM   3419  HA  ASN A 206     -14.721   9.426   8.889  1.00 98.14           H  
ATOM   3420  C   ASN A 206     -12.782  10.110   9.393  1.00 98.14           C  
ATOM   3421  CB  ASN A 206     -14.907  11.486   9.495  1.00 98.14           C  
ATOM   3422  HB2 ASN A 206     -14.672  12.089  10.372  1.00 98.14           H  
ATOM   3423  HB3 ASN A 206     -14.481  11.971   8.616  1.00 98.14           H  
ATOM   3424  O   ASN A 206     -12.324   9.758   8.307  1.00 98.14           O  
ATOM   3425  CG  ASN A 206     -16.409  11.437   9.292  1.00 98.14           C  
ATOM   3426  ND2 ASN A 206     -17.127  12.473   9.647  1.00 98.14           N  
ATOM   3427 HD21 ASN A 206     -16.701  13.249  10.133  1.00 98.14           H  
ATOM   3428 HD22 ASN A 206     -18.123  12.331   9.558  1.00 98.14           H  
ATOM   3429  OD1 ASN A 206     -16.969  10.479   8.797  1.00 98.14           O  
ATOM   3430  N   ASN A 207     -11.983  10.474  10.398  1.00 98.36           N  
ATOM   3431  H   ASN A 207     -12.394  10.717  11.288  1.00 98.36           H  
ATOM   3432  CA  ASN A 207     -10.529  10.437  10.265  1.00 98.36           C  
ATOM   3433  HA  ASN A 207     -10.255  10.928   9.331  1.00 98.36           H  
ATOM   3434  C   ASN A 207      -9.995   9.000  10.145  1.00 98.36           C  
ATOM   3435  CB  ASN A 207      -9.883  11.226  11.412  1.00 98.36           C  
ATOM   3436  HB2 ASN A 207      -8.843  10.922  11.525  1.00 98.36           H  
ATOM   3437  HB3 ASN A 207     -10.397  11.022  12.352  1.00 98.36           H  
ATOM   3438  O   ASN A 207      -9.091   8.773   9.342  1.00 98.36           O  
ATOM   3439  CG  ASN A 207      -9.881  12.714  11.126  1.00 98.36           C  
ATOM   3440  ND2 ASN A 207     -10.862  13.442  11.600  1.00 98.36           N  
ATOM   3441 HD21 ASN A 207     -11.603  12.997  12.123  1.00 98.36           H  
ATOM   3442 HD22 ASN A 207     -10.865  14.436  11.422  1.00 98.36           H  
ATOM   3443  OD1 ASN A 207      -9.008  13.231  10.442  1.00 98.36           O  
ATOM   3444  N   ILE A 208     -10.559   8.024  10.865  1.00 98.14           N  
ATOM   3445  H   ILE A 208     -11.282   8.266  11.528  1.00 98.14           H  
ATOM   3446  CA  ILE A 208     -10.203   6.602  10.700  1.00 98.14           C  
ATOM   3447  HA  ILE A 208      -9.122   6.506  10.795  1.00 98.14           H  
ATOM   3448  C   ILE A 208     -10.561   6.106   9.290  1.00 98.14           C  
ATOM   3449  CB  ILE A 208     -10.842   5.730  11.807  1.00 98.14           C  
ATOM   3450  HB  ILE A 208     -11.908   5.950  11.857  1.00 98.14           H  
ATOM   3451  O   ILE A 208      -9.754   5.420   8.668  1.00 98.14           O  
ATOM   3452  CG1 ILE A 208     -10.201   6.066  13.174  1.00 98.14           C  
ATOM   3453 HG12 ILE A 208     -10.264   7.139  13.351  1.00 98.14           H  
ATOM   3454 HG13 ILE A 208      -9.145   5.797  13.148  1.00 98.14           H  
ATOM   3455  CG2 ILE A 208     -10.670   4.228  11.500  1.00 98.14           C  
ATOM   3456 HG21 ILE A 208      -9.613   3.980  11.404  1.00 98.14           H  
ATOM   3457 HG22 ILE A 208     -11.107   3.620  12.293  1.00 98.14           H  
ATOM   3458 HG23 ILE A 208     -11.186   3.956  10.579  1.00 98.14           H  
ATOM   3459  CD1 ILE A 208     -10.863   5.363  14.365  1.00 98.14           C  
ATOM   3460 HD11 ILE A 208     -10.482   5.787  15.294  1.00 98.14           H  
ATOM   3461 HD12 ILE A 208     -10.635   4.297  14.362  1.00 98.14           H  
ATOM   3462 HD13 ILE A 208     -11.943   5.508  14.319  1.00 98.14           H  
ATOM   3463  N   ILE A 209     -11.707   6.508   8.728  1.00 97.79           N  
ATOM   3464  H   ILE A 209     -12.361   7.036   9.288  1.00 97.79           H  
ATOM   3465  CA  ILE A 209     -12.056   6.182   7.333  1.00 97.79           C  
ATOM   3466  HA  ILE A 209     -12.059   5.097   7.229  1.00 97.79           H  
ATOM   3467  C   ILE A 209     -10.986   6.719   6.370  1.00 97.79           C  
ATOM   3468  CB  ILE A 209     -13.471   6.695   6.977  1.00 97.79           C  
ATOM   3469  HB  ILE A 209     -13.545   7.748   7.253  1.00 97.79           H  
ATOM   3470  O   ILE A 209     -10.507   5.990   5.501  1.00 97.79           O  
ATOM   3471  CG1 ILE A 209     -14.535   5.901   7.766  1.00 97.79           C  
ATOM   3472 HG12 ILE A 209     -14.567   4.875   7.397  1.00 97.79           H  
ATOM   3473 HG13 ILE A 209     -14.254   5.867   8.818  1.00 97.79           H  
ATOM   3474  CG2 ILE A 209     -13.745   6.576   5.465  1.00 97.79           C  
ATOM   3475 HG21 ILE A 209     -13.056   7.199   4.895  1.00 97.79           H  
ATOM   3476 HG22 ILE A 209     -14.752   6.922   5.230  1.00 97.79           H  
ATOM   3477 HG23 ILE A 209     -13.642   5.539   5.146  1.00 97.79           H  
ATOM   3478  CD1 ILE A 209     -15.945   6.496   7.698  1.00 97.79           C  
ATOM   3479 HD11 ILE A 209     -16.601   5.936   8.364  1.00 97.79           H  
ATOM   3480 HD12 ILE A 209     -15.924   7.539   8.013  1.00 97.79           H  
ATOM   3481 HD13 ILE A 209     -16.348   6.427   6.687  1.00 97.79           H  
ATOM   3482  N   HIS A 210     -10.544   7.968   6.545  1.00 97.00           N  
ATOM   3483  H   HIS A 210     -10.992   8.545   7.242  1.00 97.00           H  
ATOM   3484  CA  HIS A 210      -9.460   8.532   5.732  1.00 97.00           C  
ATOM   3485  HA  HIS A 210      -9.719   8.401   4.682  1.00 97.00           H  
ATOM   3486  C   HIS A 210      -8.113   7.819   5.939  1.00 97.00           C  
ATOM   3487  CB  HIS A 210      -9.330  10.033   6.016  1.00 97.00           C  
ATOM   3488  HB2 HIS A 210      -9.237  10.198   7.089  1.00 97.00           H  
ATOM   3489  HB3 HIS A 210      -8.420  10.404   5.543  1.00 97.00           H  
ATOM   3490  O   HIS A 210      -7.329   7.701   4.989  1.00 97.00           O  
ATOM   3491  CG  HIS A 210     -10.483  10.840   5.479  1.00 97.00           C  
ATOM   3492  CD2 HIS A 210     -11.290  11.690   6.186  1.00 97.00           C  
ATOM   3493  HD2 HIS A 210     -11.224  11.897   7.244  1.00 97.00           H  
ATOM   3494  ND1 HIS A 210     -10.909  10.874   4.170  1.00 97.00           N  
ATOM   3495  HD1 HIS A 210     -10.557  10.308   3.411  1.00 97.00           H  
ATOM   3496  CE1 HIS A 210     -11.952  11.718   4.094  1.00 97.00           C  
ATOM   3497  HE1 HIS A 210     -12.519  11.928   3.199  1.00 97.00           H  
ATOM   3498  NE2 HIS A 210     -12.210  12.252   5.295  1.00 97.00           N  
ATOM   3499  N   LEU A 211      -7.849   7.311   7.148  1.00 97.89           N  
ATOM   3500  H   LEU A 211      -8.534   7.446   7.877  1.00 97.89           H  
ATOM   3501  CA  LEU A 211      -6.638   6.561   7.483  1.00 97.89           C  
ATOM   3502  HA  LEU A 211      -5.784   7.186   7.222  1.00 97.89           H  
ATOM   3503  C   LEU A 211      -6.501   5.266   6.672  1.00 97.89           C  
ATOM   3504  CB  LEU A 211      -6.603   6.304   9.001  1.00 97.89           C  
ATOM   3505  HB2 LEU A 211      -7.504   5.763   9.291  1.00 97.89           H  
ATOM   3506  HB3 LEU A 211      -6.610   7.267   9.512  1.00 97.89           H  
ATOM   3507  O   LEU A 211      -5.369   4.866   6.398  1.00 97.89           O  
ATOM   3508  CG  LEU A 211      -5.420   5.472   9.518  1.00 97.89           C  
ATOM   3509  HG  LEU A 211      -5.452   4.476   9.076  1.00 97.89           H  
ATOM   3510  CD1 LEU A 211      -4.072   6.114   9.194  1.00 97.89           C  
ATOM   3511 HD11 LEU A 211      -4.021   7.108   9.639  1.00 97.89           H  
ATOM   3512 HD12 LEU A 211      -3.277   5.482   9.591  1.00 97.89           H  
ATOM   3513 HD13 LEU A 211      -3.943   6.181   8.114  1.00 97.89           H  
ATOM   3514  CD2 LEU A 211      -5.534   5.327  11.036  1.00 97.89           C  
ATOM   3515 HD21 LEU A 211      -4.736   4.689  11.417  1.00 97.89           H  
ATOM   3516 HD22 LEU A 211      -6.491   4.873  11.291  1.00 97.89           H  
ATOM   3517 HD23 LEU A 211      -5.477   6.305  11.513  1.00 97.89           H  
ATOM   3518  N   PHE A 212      -7.591   4.662   6.185  1.00 97.03           N  
ATOM   3519  H   PHE A 212      -8.507   4.989   6.459  1.00 97.03           H  
ATOM   3520  CA  PHE A 212      -7.494   3.491   5.303  1.00 97.03           C  
ATOM   3521  HA  PHE A 212      -6.922   2.729   5.833  1.00 97.03           H  
ATOM   3522  C   PHE A 212      -6.720   3.759   4.009  1.00 97.03           C  
ATOM   3523  CB  PHE A 212      -8.872   2.907   4.992  1.00 97.03           C  
ATOM   3524  HB2 PHE A 212      -9.483   3.672   4.513  1.00 97.03           H  
ATOM   3525  HB3 PHE A 212      -8.753   2.091   4.279  1.00 97.03           H  
ATOM   3526  O   PHE A 212      -6.183   2.827   3.421  1.00 97.03           O  
ATOM   3527  CG  PHE A 212      -9.588   2.347   6.200  1.00 97.03           C  
ATOM   3528  CD1 PHE A 212      -8.960   1.408   7.042  1.00 97.03           C  
ATOM   3529  HD1 PHE A 212      -7.956   1.067   6.834  1.00 97.03           H  
ATOM   3530  CD2 PHE A 212     -10.903   2.750   6.464  1.00 97.03           C  
ATOM   3531  HD2 PHE A 212     -11.406   3.432   5.795  1.00 97.03           H  
ATOM   3532  CE1 PHE A 212      -9.626   0.924   8.179  1.00 97.03           C  
ATOM   3533  HE1 PHE A 212      -9.134   0.226   8.840  1.00 97.03           H  
ATOM   3534  CE2 PHE A 212     -11.576   2.245   7.582  1.00 97.03           C  
ATOM   3535  HE2 PHE A 212     -12.605   2.531   7.740  1.00 97.03           H  
ATOM   3536  CZ  PHE A 212     -10.932   1.362   8.460  1.00 97.03           C  
ATOM   3537  HZ  PHE A 212     -11.454   1.014   9.340  1.00 97.03           H  
ATOM   3538  N   THR A 213      -6.491   5.017   3.618  1.00 96.44           N  
ATOM   3539  H   THR A 213      -6.945   5.763   4.125  1.00 96.44           H  
ATOM   3540  CA  THR A 213      -5.527   5.347   2.548  1.00 96.44           C  
ATOM   3541  HA  THR A 213      -5.914   4.947   1.611  1.00 96.44           H  
ATOM   3542  C   THR A 213      -4.137   4.725   2.795  1.00 96.44           C  
ATOM   3543  CB  THR A 213      -5.376   6.869   2.400  1.00 96.44           C  
ATOM   3544  HB  THR A 213      -4.869   7.274   3.276  1.00 96.44           H  
ATOM   3545  O   THR A 213      -3.453   4.302   1.852  1.00 96.44           O  
ATOM   3546  CG2 THR A 213      -4.580   7.224   1.143  1.00 96.44           C  
ATOM   3547 HG21 THR A 213      -3.524   6.997   1.293  1.00 96.44           H  
ATOM   3548 HG22 THR A 213      -4.684   8.286   0.923  1.00 96.44           H  
ATOM   3549 HG23 THR A 213      -4.962   6.659   0.292  1.00 96.44           H  
ATOM   3550  OG1 THR A 213      -6.630   7.496   2.284  1.00 96.44           O  
ATOM   3551  HG1 THR A 213      -6.982   7.600   3.171  1.00 96.44           H  
ATOM   3552  N   LEU A 214      -3.726   4.598   4.064  1.00 96.56           N  
ATOM   3553  H   LEU A 214      -4.355   4.897   4.795  1.00 96.56           H  
ATOM   3554  CA  LEU A 214      -2.494   3.921   4.478  1.00 96.56           C  
ATOM   3555  HA  LEU A 214      -1.658   4.385   3.955  1.00 96.56           H  
ATOM   3556  C   LEU A 214      -2.511   2.427   4.125  1.00 96.56           C  
ATOM   3557  CB  LEU A 214      -2.315   4.115   5.997  1.00 96.56           C  
ATOM   3558  HB2 LEU A 214      -3.154   3.638   6.505  1.00 96.56           H  
ATOM   3559  HB3 LEU A 214      -2.353   5.180   6.226  1.00 96.56           H  
ATOM   3560  O   LEU A 214      -1.526   1.921   3.582  1.00 96.56           O  
ATOM   3561  CG  LEU A 214      -1.022   3.523   6.587  1.00 96.56           C  
ATOM   3562  HG  LEU A 214      -0.971   2.457   6.367  1.00 96.56           H  
ATOM   3563  CD1 LEU A 214       0.230   4.205   6.026  1.00 96.56           C  
ATOM   3564 HD11 LEU A 214       1.109   3.808   6.535  1.00 96.56           H  
ATOM   3565 HD12 LEU A 214       0.321   3.993   4.961  1.00 96.56           H  
ATOM   3566 HD13 LEU A 214       0.170   5.281   6.191  1.00 96.56           H  
ATOM   3567  CD2 LEU A 214      -1.023   3.696   8.105  1.00 96.56           C  
ATOM   3568 HD21 LEU A 214      -0.133   3.234   8.532  1.00 96.56           H  
ATOM   3569 HD22 LEU A 214      -1.047   4.753   8.368  1.00 96.56           H  
ATOM   3570 HD23 LEU A 214      -1.898   3.203   8.529  1.00 96.56           H  
ATOM   3571  N   THR A 215      -3.626   1.741   4.375  1.00 95.84           N  
ATOM   3572  H   THR A 215      -4.427   2.235   4.742  1.00 95.84           H  
ATOM   3573  CA  THR A 215      -3.760   0.276   4.297  1.00 95.84           C  
ATOM   3574  HA  THR A 215      -2.768  -0.173   4.362  1.00 95.84           H  
ATOM   3575  C   THR A 215      -4.374  -0.232   2.995  1.00 95.84           C  
ATOM   3576  CB  THR A 215      -4.568  -0.255   5.489  1.00 95.84           C  
ATOM   3577  HB  THR A 215      -4.675  -1.337   5.413  1.00 95.84           H  
ATOM   3578  O   THR A 215      -4.225  -1.412   2.700  1.00 95.84           O  
ATOM   3579  CG2 THR A 215      -3.880   0.095   6.810  1.00 95.84           C  
ATOM   3580 HG21 THR A 215      -2.823  -0.168   6.769  1.00 95.84           H  
ATOM   3581 HG22 THR A 215      -3.977   1.160   7.019  1.00 95.84           H  
ATOM   3582 HG23 THR A 215      -4.351  -0.461   7.621  1.00 95.84           H  
ATOM   3583  OG1 THR A 215      -5.835   0.356   5.512  1.00 95.84           O  
ATOM   3584  HG1 THR A 215      -6.468  -0.209   5.062  1.00 95.84           H  
ATOM   3585  N   ASN A 216      -4.992   0.641   2.193  1.00 94.43           N  
ATOM   3586  H   ASN A 216      -5.244   1.531   2.597  1.00 94.43           H  
ATOM   3587  CA  ASN A 216      -5.636   0.289   0.926  1.00 94.43           C  
ATOM   3588  HA  ASN A 216      -6.471  -0.379   1.139  1.00 94.43           H  
ATOM   3589  C   ASN A 216      -4.690  -0.459  -0.016  1.00 94.43           C  
ATOM   3590  CB  ASN A 216      -6.176   1.561   0.235  1.00 94.43           C  
ATOM   3591  HB2 ASN A 216      -5.451   2.371   0.313  1.00 94.43           H  
ATOM   3592  HB3 ASN A 216      -6.339   1.349  -0.822  1.00 94.43           H  
ATOM   3593  O   ASN A 216      -3.496  -0.161  -0.082  1.00 94.43           O  
ATOM   3594  CG  ASN A 216      -7.509   2.030   0.793  1.00 94.43           C  
ATOM   3595  ND2 ASN A 216      -8.035   3.127   0.301  1.00 94.43           N  
ATOM   3596 HD21 ASN A 216      -8.950   3.351   0.664  1.00 94.43           H  
ATOM   3597 HD22 ASN A 216      -7.631   3.598  -0.496  1.00 94.43           H  
ATOM   3598  OD1 ASN A 216      -8.099   1.424   1.662  1.00 94.43           O  
ATOM   3599  N   LEU A 217      -5.234  -1.381  -0.795  1.00 93.79           N  
ATOM   3600  H   LEU A 217      -6.217  -1.589  -0.693  1.00 93.79           H  
ATOM   3601  CA  LEU A 217      -4.499  -2.076  -1.841  1.00 93.79           C  
ATOM   3602  HA  LEU A 217      -3.643  -2.569  -1.381  1.00 93.79           H  
ATOM   3603  C   LEU A 217      -3.999  -1.096  -2.924  1.00 93.79           C  
ATOM   3604  CB  LEU A 217      -5.459  -3.132  -2.399  1.00 93.79           C  
ATOM   3605  HB2 LEU A 217      -6.251  -2.616  -2.941  1.00 93.79           H  
ATOM   3606  HB3 LEU A 217      -5.926  -3.656  -1.566  1.00 93.79           H  
ATOM   3607  O   LEU A 217      -4.625  -0.073  -3.199  1.00 93.79           O  
ATOM   3608  CG  LEU A 217      -4.837  -4.185  -3.322  1.00 93.79           C  
ATOM   3609  HG  LEU A 217      -4.281  -3.709  -4.130  1.00 93.79           H  
ATOM   3610  CD1 LEU A 217      -3.913  -5.141  -2.572  1.00 93.79           C  
ATOM   3611 HD11 LEU A 217      -3.113  -4.593  -2.074  1.00 93.79           H  
ATOM   3612 HD12 LEU A 217      -3.489  -5.864  -3.269  1.00 93.79           H  
ATOM   3613 HD13 LEU A 217      -4.485  -5.679  -1.816  1.00 93.79           H  
ATOM   3614  CD2 LEU A 217      -5.985  -4.992  -3.919  1.00 93.79           C  
ATOM   3615 HD21 LEU A 217      -6.716  -5.226  -3.144  1.00 93.79           H  
ATOM   3616 HD22 LEU A 217      -6.489  -4.422  -4.699  1.00 93.79           H  
ATOM   3617 HD23 LEU A 217      -5.630  -5.951  -4.296  1.00 93.79           H  
ATOM   3618  N   GLY A 218      -2.869  -1.408  -3.563  1.00 93.87           N  
ATOM   3619  H   GLY A 218      -2.396  -2.265  -3.315  1.00 93.87           H  
ATOM   3620  CA  GLY A 218      -2.342  -0.634  -4.689  1.00 93.87           C  
ATOM   3621  HA2 GLY A 218      -1.804  -1.305  -5.359  1.00 93.87           H  
ATOM   3622  HA3 GLY A 218      -3.177  -0.219  -5.255  1.00 93.87           H  
ATOM   3623  C   GLY A 218      -1.394   0.508  -4.307  1.00 93.87           C  
ATOM   3624  O   GLY A 218      -0.551   0.386  -3.407  1.00 93.87           O  
ATOM   3625  N   ALA A 219      -1.456   1.596  -5.079  1.00 93.97           N  
ATOM   3626  H   ALA A 219      -2.182   1.639  -5.780  1.00 93.97           H  
ATOM   3627  CA  ALA A 219      -0.489   2.686  -5.026  1.00 93.97           C  
ATOM   3628  HA  ALA A 219       0.501   2.246  -5.152  1.00 93.97           H  
ATOM   3629  C   ALA A 219      -0.559   3.459  -3.694  1.00 93.97           C  
ATOM   3630  CB  ALA A 219      -0.706   3.624  -6.218  1.00 93.97           C  
ATOM   3631  HB1 ALA A 219       0.083   4.374  -6.245  1.00 93.97           H  
ATOM   3632  HB2 ALA A 219      -0.699   3.058  -7.150  1.00 93.97           H  
ATOM   3633  HB3 ALA A 219      -1.670   4.125  -6.121  1.00 93.97           H  
ATOM   3634  O   ALA A 219      -1.631   3.910  -3.291  1.00 93.97           O  
ATOM   3635  N   PRO A 220       0.576   3.681  -3.012  1.00 94.91           N  
ATOM   3636  CA  PRO A 220       0.622   4.549  -1.842  1.00 94.91           C  
ATOM   3637  HA  PRO A 220      -0.092   4.177  -1.107  1.00 94.91           H  
ATOM   3638  C   PRO A 220       0.281   6.003  -2.195  1.00 94.91           C  
ATOM   3639  CB  PRO A 220       2.042   4.401  -1.286  1.00 94.91           C  
ATOM   3640  HB2 PRO A 220       2.710   5.132  -1.739  1.00 94.91           H  
ATOM   3641  HB3 PRO A 220       2.065   4.470  -0.198  1.00 94.91           H  
ATOM   3642  O   PRO A 220       0.881   6.595  -3.098  1.00 94.91           O  
ATOM   3643  CG  PRO A 220       2.444   3.015  -1.780  1.00 94.91           C  
ATOM   3644  HG2 PRO A 220       1.964   2.263  -1.153  1.00 94.91           H  
ATOM   3645  HG3 PRO A 220       3.523   2.865  -1.829  1.00 94.91           H  
ATOM   3646  CD  PRO A 220       1.834   2.973  -3.167  1.00 94.91           C  
ATOM   3647  HD2 PRO A 220       1.692   1.934  -3.466  1.00 94.91           H  
ATOM   3648  HD3 PRO A 220       2.472   3.496  -3.879  1.00 94.91           H  
ATOM   3649  N   ALA A 221      -0.627   6.605  -1.428  1.00 95.83           N  
ATOM   3650  H   ALA A 221      -1.098   6.068  -0.714  1.00 95.83           H  
ATOM   3651  CA  ALA A 221      -1.021   8.004  -1.553  1.00 95.83           C  
ATOM   3652  HA  ALA A 221      -0.434   8.479  -2.338  1.00 95.83           H  
ATOM   3653  C   ALA A 221      -0.746   8.767  -0.251  1.00 95.83           C  
ATOM   3654  CB  ALA A 221      -2.489   8.075  -1.984  1.00 95.83           C  
ATOM   3655  HB1 ALA A 221      -2.800   9.115  -2.086  1.00 95.83           H  
ATOM   3656  HB2 ALA A 221      -3.121   7.592  -1.240  1.00 95.83           H  
ATOM   3657  HB3 ALA A 221      -2.620   7.570  -2.940  1.00 95.83           H  
ATOM   3658  O   ALA A 221      -0.736   8.186   0.835  1.00 95.83           O  
ATOM   3659  N   ALA A 222      -0.463  10.065  -0.377  1.00 97.19           N  
ATOM   3660  H   ALA A 222      -0.619  10.496  -1.276  1.00 97.19           H  
ATOM   3661  CA  ALA A 222      -0.425  10.954   0.776  1.00 97.19           C  
ATOM   3662  HA  ALA A 222       0.038  10.432   1.613  1.00 97.19           H  
ATOM   3663  C   ALA A 222      -1.863  11.308   1.168  1.00 97.19           C  
ATOM   3664  CB  ALA A 222       0.411  12.197   0.447  1.00 97.19           C  
ATOM   3665  HB1 ALA A 222       1.420  11.902   0.160  1.00 97.19           H  
ATOM   3666  HB2 ALA A 222      -0.054  12.751  -0.368  1.00 97.19           H  
ATOM   3667  HB3 ALA A 222       0.462  12.839   1.326  1.00 97.19           H  
ATOM   3668  O   ALA A 222      -2.727  11.412   0.299  1.00 97.19           O  
ATOM   3669  N   PHE A 223      -2.113  11.501   2.457  1.00 97.55           N  
ATOM   3670  H   PHE A 223      -1.360  11.419   3.125  1.00 97.55           H  
ATOM   3671  CA  PHE A 223      -3.446  11.817   2.969  1.00 97.55           C  
ATOM   3672  HA  PHE A 223      -3.997  12.368   2.207  1.00 97.55           H  
ATOM   3673  C   PHE A 223      -3.359  12.715   4.200  1.00 97.55           C  
ATOM   3674  CB  PHE A 223      -4.221  10.522   3.256  1.00 97.55           C  
ATOM   3675  HB2 PHE A 223      -5.244  10.776   3.536  1.00 97.55           H  
ATOM   3676  HB3 PHE A 223      -4.285   9.949   2.331  1.00 97.55           H  
ATOM   3677  O   PHE A 223      -2.292  12.883   4.793  1.00 97.55           O  
ATOM   3678  CG  PHE A 223      -3.624   9.638   4.334  1.00 97.55           C  
ATOM   3679  CD1 PHE A 223      -2.556   8.771   4.028  1.00 97.55           C  
ATOM   3680  HD1 PHE A 223      -2.166   8.728   3.021  1.00 97.55           H  
ATOM   3681  CD2 PHE A 223      -4.148   9.666   5.640  1.00 97.55           C  
ATOM   3682  HD2 PHE A 223      -4.989  10.301   5.878  1.00 97.55           H  
ATOM   3683  CE1 PHE A 223      -2.004   7.950   5.025  1.00 97.55           C  
ATOM   3684  HE1 PHE A 223      -1.188   7.284   4.785  1.00 97.55           H  
ATOM   3685  CE2 PHE A 223      -3.595   8.843   6.636  1.00 97.55           C  
ATOM   3686  HE2 PHE A 223      -4.010   8.844   7.633  1.00 97.55           H  
ATOM   3687  CZ  PHE A 223      -2.519   7.993   6.332  1.00 97.55           C  
ATOM   3688  HZ  PHE A 223      -2.101   7.363   7.103  1.00 97.55           H  
ATOM   3689  N   LYS A 224      -4.489  13.315   4.572  1.00 97.67           N  
ATOM   3690  H   LYS A 224      -5.338  13.072   4.082  1.00 97.67           H  
ATOM   3691  CA  LYS A 224      -4.620  14.149   5.767  1.00 97.67           C  
ATOM   3692  HA  LYS A 224      -3.627  14.408   6.133  1.00 97.67           H  
ATOM   3693  C   LYS A 224      -5.330  13.351   6.859  1.00 97.67           C  
ATOM   3694  CB  LYS A 224      -5.344  15.447   5.380  1.00 97.67           C  
ATOM   3695  HB2 LYS A 224      -4.860  15.853   4.491  1.00 97.67           H  
ATOM   3696  HB3 LYS A 224      -6.380  15.221   5.128  1.00 97.67           H  
ATOM   3697  O   LYS A 224      -6.354  12.733   6.592  1.00 97.67           O  
ATOM   3698  CG  LYS A 224      -5.308  16.521   6.477  1.00 97.67           C  
ATOM   3699  HG2 LYS A 224      -4.274  16.700   6.775  1.00 97.67           H  
ATOM   3700  HG3 LYS A 224      -5.876  16.180   7.342  1.00 97.67           H  
ATOM   3701  CD  LYS A 224      -5.915  17.826   5.937  1.00 97.67           C  
ATOM   3702  HD2 LYS A 224      -5.327  18.167   5.085  1.00 97.67           H  
ATOM   3703  HD3 LYS A 224      -6.937  17.635   5.607  1.00 97.67           H  
ATOM   3704  CE  LYS A 224      -5.924  18.911   7.016  1.00 97.67           C  
ATOM   3705  HE2 LYS A 224      -6.538  18.551   7.841  1.00 97.67           H  
ATOM   3706  HE3 LYS A 224      -4.904  19.049   7.375  1.00 97.67           H  
ATOM   3707  NZ  LYS A 224      -6.467  20.206   6.531  1.00 97.67           N  
ATOM   3708  HZ1 LYS A 224      -5.912  20.567   5.768  1.00 97.67           H  
ATOM   3709  HZ2 LYS A 224      -7.419  20.100   6.209  1.00 97.67           H  
ATOM   3710  HZ3 LYS A 224      -6.464  20.896   7.269  1.00 97.67           H  
ATOM   3711  N   TYR A 225      -4.788  13.378   8.071  1.00 98.01           N  
ATOM   3712  H   TYR A 225      -3.903  13.852   8.182  1.00 98.01           H  
ATOM   3713  CA  TYR A 225      -5.322  12.692   9.246  1.00 98.01           C  
ATOM   3714  HA  TYR A 225      -6.366  12.427   9.082  1.00 98.01           H  
ATOM   3715  C   TYR A 225      -5.237  13.633  10.448  1.00 98.01           C  
ATOM   3716  CB  TYR A 225      -4.518  11.407   9.467  1.00 98.01           C  
ATOM   3717  HB2 TYR A 225      -3.472  11.660   9.638  1.00 98.01           H  
ATOM   3718  HB3 TYR A 225      -4.568  10.816   8.553  1.00 98.01           H  
ATOM   3719  O   TYR A 225      -4.142  14.026  10.852  1.00 98.01           O  
ATOM   3720  CG  TYR A 225      -5.027  10.549  10.604  1.00 98.01           C  
ATOM   3721  CD1 TYR A 225      -4.238  10.341  11.751  1.00 98.01           C  
ATOM   3722  HD1 TYR A 225      -3.271  10.816  11.832  1.00 98.01           H  
ATOM   3723  CD2 TYR A 225      -6.292   9.942  10.502  1.00 98.01           C  
ATOM   3724  HD2 TYR A 225      -6.899  10.084   9.620  1.00 98.01           H  
ATOM   3725  CE1 TYR A 225      -4.708   9.513  12.789  1.00 98.01           C  
ATOM   3726  HE1 TYR A 225      -4.113   9.350  13.675  1.00 98.01           H  
ATOM   3727  CE2 TYR A 225      -6.758   9.116  11.540  1.00 98.01           C  
ATOM   3728  HE2 TYR A 225      -7.712   8.615  11.472  1.00 98.01           H  
ATOM   3729  OH  TYR A 225      -6.426   8.062  13.647  1.00 98.01           O  
ATOM   3730  HH  TYR A 225      -5.780   7.876  14.333  1.00 98.01           H  
ATOM   3731  CZ  TYR A 225      -5.966   8.889  12.676  1.00 98.01           C  
ATOM   3732  N   PHE A 226      -6.388  14.079  10.954  1.00 97.43           N  
ATOM   3733  H   PHE A 226      -7.249  13.665  10.626  1.00 97.43           H  
ATOM   3734  CA  PHE A 226      -6.509  15.129  11.973  1.00 97.43           C  
ATOM   3735  HA  PHE A 226      -7.540  15.481  11.961  1.00 97.43           H  
ATOM   3736  C   PHE A 226      -5.624  16.350  11.688  1.00 97.43           C  
ATOM   3737  CB  PHE A 226      -6.244  14.562  13.365  1.00 97.43           C  
ATOM   3738  HB2 PHE A 226      -5.230  14.164  13.416  1.00 97.43           H  
ATOM   3739  HB3 PHE A 226      -6.313  15.390  14.071  1.00 97.43           H  
ATOM   3740  O   PHE A 226      -4.741  16.708  12.467  1.00 97.43           O  
ATOM   3741  CG  PHE A 226      -7.227  13.517  13.819  1.00 97.43           C  
ATOM   3742  CD1 PHE A 226      -8.515  13.908  14.227  1.00 97.43           C  
ATOM   3743  HD1 PHE A 226      -8.814  14.945  14.183  1.00 97.43           H  
ATOM   3744  CD2 PHE A 226      -6.840  12.168  13.885  1.00 97.43           C  
ATOM   3745  HD2 PHE A 226      -5.850  11.869  13.577  1.00 97.43           H  
ATOM   3746  CE1 PHE A 226      -9.415  12.949  14.718  1.00 97.43           C  
ATOM   3747  HE1 PHE A 226     -10.403  13.244  15.042  1.00 97.43           H  
ATOM   3748  CE2 PHE A 226      -7.740  11.216  14.387  1.00 97.43           C  
ATOM   3749  HE2 PHE A 226      -7.454  10.178  14.476  1.00 97.43           H  
ATOM   3750  CZ  PHE A 226      -9.018  11.606  14.806  1.00 97.43           C  
ATOM   3751  HZ  PHE A 226      -9.693  10.864  15.209  1.00 97.43           H  
ATOM   3752  N   GLY A 227      -5.772  16.952  10.506  1.00 95.83           N  
ATOM   3753  H   GLY A 227      -6.490  16.608   9.884  1.00 95.83           H  
ATOM   3754  CA  GLY A 227      -4.944  18.102  10.127  1.00 95.83           C  
ATOM   3755  HA2 GLY A 227      -4.799  18.721  11.012  1.00 95.83           H  
ATOM   3756  HA3 GLY A 227      -5.464  18.735   9.408  1.00 95.83           H  
ATOM   3757  C   GLY A 227      -3.543  17.744   9.618  1.00 95.83           C  
ATOM   3758  O   GLY A 227      -2.987  18.480   8.807  1.00 95.83           O  
ATOM   3759  N   THR A 228      -2.998  16.603  10.039  1.00 96.67           N  
ATOM   3760  H   THR A 228      -3.546  16.010  10.646  1.00 96.67           H  
ATOM   3761  CA  THR A 228      -1.611  16.201   9.790  1.00 96.67           C  
ATOM   3762  HA  THR A 228      -0.985  17.093   9.795  1.00 96.67           H  
ATOM   3763  C   THR A 228      -1.478  15.517   8.434  1.00 96.67           C  
ATOM   3764  CB  THR A 228      -1.112  15.274  10.911  1.00 96.67           C  
ATOM   3765  HB  THR A 228      -1.667  14.336  10.896  1.00 96.67           H  
ATOM   3766  O   THR A 228      -2.210  14.576   8.135  1.00 96.67           O  
ATOM   3767  CG2 THR A 228       0.379  14.961  10.789  1.00 96.67           C  
ATOM   3768 HG21 THR A 228       0.572  14.398   9.876  1.00 96.67           H  
ATOM   3769 HG22 THR A 228       0.686  14.354  11.641  1.00 96.67           H  
ATOM   3770 HG23 THR A 228       0.955  15.886  10.781  1.00 96.67           H  
ATOM   3771  OG1 THR A 228      -1.292  15.899  12.163  1.00 96.67           O  
ATOM   3772  HG1 THR A 228      -2.236  15.962  12.327  1.00 96.67           H  
ATOM   3773  N   ILE A 229      -0.527  15.958   7.607  1.00 97.33           N  
ATOM   3774  H   ILE A 229       0.046  16.738   7.896  1.00 97.33           H  
ATOM   3775  CA  ILE A 229      -0.223  15.299   6.331  1.00 97.33           C  
ATOM   3776  HA  ILE A 229      -1.158  14.951   5.892  1.00 97.33           H  
ATOM   3777  C   ILE A 229       0.653  14.070   6.594  1.00 97.33           C  
ATOM   3778  CB  ILE A 229       0.417  16.273   5.316  1.00 97.33           C  
ATOM   3779  HB  ILE A 229       1.324  16.688   5.755  1.00 97.33           H  
ATOM   3780  O   ILE A 229       1.772  14.175   7.104  1.00 97.33           O  
ATOM   3781  CG1 ILE A 229      -0.560  17.432   5.004  1.00 97.33           C  
ATOM   3782 HG12 ILE A 229      -0.867  17.907   5.936  1.00 97.33           H  
ATOM   3783 HG13 ILE A 229      -1.454  17.035   4.522  1.00 97.33           H  
ATOM   3784  CG2 ILE A 229       0.800  15.522   4.023  1.00 97.33           C  
ATOM   3785 HG21 ILE A 229       1.530  14.740   4.232  1.00 97.33           H  
ATOM   3786 HG22 ILE A 229       1.257  16.204   3.306  1.00 97.33           H  
ATOM   3787 HG23 ILE A 229      -0.087  15.073   3.574  1.00 97.33           H  
ATOM   3788  CD1 ILE A 229       0.034  18.535   4.119  1.00 97.33           C  
ATOM   3789 HD11 ILE A 229       0.972  18.890   4.544  1.00 97.33           H  
ATOM   3790 HD12 ILE A 229       0.203  18.169   3.107  1.00 97.33           H  
ATOM   3791 HD13 ILE A 229      -0.667  19.369   4.068  1.00 97.33           H  
ATOM   3792  N   ILE A 230       0.158  12.904   6.192  1.00 98.04           N  
ATOM   3793  H   ILE A 230      -0.767  12.893   5.788  1.00 98.04           H  
ATOM   3794  CA  ILE A 230       0.901  11.647   6.192  1.00 98.04           C  
ATOM   3795  HA  ILE A 230       1.737  11.739   6.886  1.00 98.04           H  
ATOM   3796  C   ILE A 230       1.426  11.413   4.768  1.00 98.04           C  
ATOM   3797  CB  ILE A 230       0.024  10.487   6.703  1.00 98.04           C  
ATOM   3798  HB  ILE A 230      -0.759  10.303   5.968  1.00 98.04           H  
ATOM   3799  O   ILE A 230       0.628  11.259   3.838  1.00 98.04           O  
ATOM   3800  CG1 ILE A 230      -0.680  10.797   8.047  1.00 98.04           C  
ATOM   3801 HG12 ILE A 230      -1.269   9.927   8.339  1.00 98.04           H  
ATOM   3802 HG13 ILE A 230      -1.386  11.615   7.901  1.00 98.04           H  
ATOM   3803  CG2 ILE A 230       0.884   9.216   6.822  1.00 98.04           C  
ATOM   3804 HG21 ILE A 230       1.749   9.393   7.461  1.00 98.04           H  
ATOM   3805 HG22 ILE A 230       0.288   8.410   7.251  1.00 98.04           H  
ATOM   3806 HG23 ILE A 230       1.223   8.899   5.836  1.00 98.04           H  
ATOM   3807  CD1 ILE A 230       0.247  11.159   9.215  1.00 98.04           C  
ATOM   3808 HD11 ILE A 230      -0.357  11.363  10.100  1.00 98.04           H  
ATOM   3809 HD12 ILE A 230       0.832  12.049   8.982  1.00 98.04           H  
ATOM   3810 HD13 ILE A 230       0.914  10.326   9.436  1.00 98.04           H  
ATOM   3811  N   PRO A 231       2.753  11.428   4.546  1.00 97.60           N  
ATOM   3812  CA  PRO A 231       3.317  11.266   3.212  1.00 97.60           C  
ATOM   3813  HA  PRO A 231       2.809  11.927   2.509  1.00 97.60           H  
ATOM   3814  C   PRO A 231       3.176   9.819   2.728  1.00 97.60           C  
ATOM   3815  CB  PRO A 231       4.783  11.689   3.342  1.00 97.60           C  
ATOM   3816  HB2 PRO A 231       5.428  11.181   2.625  1.00 97.60           H  
ATOM   3817  HB3 PRO A 231       4.861  12.770   3.226  1.00 97.60           H  
ATOM   3818  O   PRO A 231       3.143   8.881   3.521  1.00 97.60           O  
ATOM   3819  CG  PRO A 231       5.122  11.306   4.782  1.00 97.60           C  
ATOM   3820  HG2 PRO A 231       5.359  10.243   4.826  1.00 97.60           H  
ATOM   3821  HG3 PRO A 231       5.949  11.897   5.174  1.00 97.60           H  
ATOM   3822  CD  PRO A 231       3.816  11.580   5.530  1.00 97.60           C  
ATOM   3823  HD2 PRO A 231       3.807  12.604   5.902  1.00 97.60           H  
ATOM   3824  HD3 PRO A 231       3.703  10.870   6.350  1.00 97.60           H  
ATOM   3825  N   ARG A 232       3.172   9.605   1.409  1.00 95.40           N  
ATOM   3826  H   ARG A 232       3.200  10.402   0.790  1.00 95.40           H  
ATOM   3827  CA  ARG A 232       3.203   8.245   0.851  1.00 95.40           C  
ATOM   3828  HA  ARG A 232       2.445   7.666   1.378  1.00 95.40           H  
ATOM   3829  C   ARG A 232       4.555   7.563   1.097  1.00 95.40           C  
ATOM   3830  CB  ARG A 232       2.817   8.246  -0.634  1.00 95.40           C  
ATOM   3831  HB2 ARG A 232       2.704   7.209  -0.952  1.00 95.40           H  
ATOM   3832  HB3 ARG A 232       1.849   8.734  -0.742  1.00 95.40           H  
ATOM   3833  O   ARG A 232       5.602   8.163   0.857  1.00 95.40           O  
ATOM   3834  CG  ARG A 232       3.814   8.938  -1.575  1.00 95.40           C  
ATOM   3835  HG2 ARG A 232       4.790   8.457  -1.517  1.00 95.40           H  
ATOM   3836  HG3 ARG A 232       3.908   9.989  -1.303  1.00 95.40           H  
ATOM   3837  CD  ARG A 232       3.306   8.820  -3.012  1.00 95.40           C  
ATOM   3838  HD2 ARG A 232       3.263   7.764  -3.278  1.00 95.40           H  
ATOM   3839  HD3 ARG A 232       2.297   9.228  -3.064  1.00 95.40           H  
ATOM   3840  NE  ARG A 232       4.174   9.534  -3.968  1.00 95.40           N  
ATOM   3841  HE  ARG A 232       4.904  10.118  -3.585  1.00 95.40           H  
ATOM   3842  NH1 ARG A 232       2.974   8.941  -5.827  1.00 95.40           N  
ATOM   3843 HH11 ARG A 232       2.363   8.384  -5.246  1.00 95.40           H  
ATOM   3844 HH12 ARG A 232       2.812   8.965  -6.823  1.00 95.40           H  
ATOM   3845  NH2 ARG A 232       4.759  10.236  -6.069  1.00 95.40           N  
ATOM   3846 HH21 ARG A 232       5.553  10.751  -5.718  1.00 95.40           H  
ATOM   3847 HH22 ARG A 232       4.533  10.272  -7.053  1.00 95.40           H  
ATOM   3848  CZ  ARG A 232       3.973   9.565  -5.275  1.00 95.40           C  
ATOM   3849  N   LYS A 233       4.543   6.286   1.487  1.00 95.28           N  
ATOM   3850  H   LYS A 233       3.646   5.860   1.673  1.00 95.28           H  
ATOM   3851  CA  LYS A 233       5.728   5.411   1.470  1.00 95.28           C  
ATOM   3852  HA  LYS A 233       6.611   5.989   1.740  1.00 95.28           H  
ATOM   3853  C   LYS A 233       5.905   4.860   0.056  1.00 95.28           C  
ATOM   3854  CB  LYS A 233       5.532   4.280   2.499  1.00 95.28           C  
ATOM   3855  HB2 LYS A 233       4.600   3.762   2.274  1.00 95.28           H  
ATOM   3856  HB3 LYS A 233       5.432   4.717   3.492  1.00 95.28           H  
ATOM   3857  O   LYS A 233       5.001   4.201  -0.436  1.00 95.28           O  
ATOM   3858  CG  LYS A 233       6.651   3.223   2.529  1.00 95.28           C  
ATOM   3859  HG2 LYS A 233       6.809   2.820   1.529  1.00 95.28           H  
ATOM   3860  HG3 LYS A 233       6.310   2.402   3.160  1.00 95.28           H  
ATOM   3861  CD  LYS A 233       7.984   3.737   3.092  1.00 95.28           C  
ATOM   3862  HD2 LYS A 233       8.393   4.510   2.443  1.00 95.28           H  
ATOM   3863  HD3 LYS A 233       7.813   4.142   4.090  1.00 95.28           H  
ATOM   3864  CE  LYS A 233       8.960   2.556   3.177  1.00 95.28           C  
ATOM   3865  HE2 LYS A 233       9.191   2.217   2.167  1.00 95.28           H  
ATOM   3866  HE3 LYS A 233       8.458   1.736   3.691  1.00 95.28           H  
ATOM   3867  NZ  LYS A 233      10.207   2.890   3.912  1.00 95.28           N  
ATOM   3868  HZ1 LYS A 233       9.989   3.129   4.869  1.00 95.28           H  
ATOM   3869  HZ2 LYS A 233      10.802   2.075   3.956  1.00 95.28           H  
ATOM   3870  HZ3 LYS A 233      10.716   3.642   3.470  1.00 95.28           H  
ATOM   3871  N   ARG A 234       7.039   5.123  -0.598  1.00 93.78           N  
ATOM   3872  H   ARG A 234       7.758   5.647  -0.121  1.00 93.78           H  
ATOM   3873  CA  ARG A 234       7.372   4.492  -1.888  1.00 93.78           C  
ATOM   3874  HA  ARG A 234       6.454   4.229  -2.414  1.00 93.78           H  
ATOM   3875  C   ARG A 234       8.130   3.187  -1.663  1.00 93.78           C  
ATOM   3876  CB  ARG A 234       8.171   5.429  -2.800  1.00 93.78           C  
ATOM   3877  HB2 ARG A 234       9.131   5.660  -2.338  1.00 93.78           H  
ATOM   3878  HB3 ARG A 234       8.361   4.897  -3.732  1.00 93.78           H  
ATOM   3879  O   ARG A 234       8.937   3.107  -0.735  1.00 93.78           O  
ATOM   3880  CG  ARG A 234       7.435   6.735  -3.129  1.00 93.78           C  
ATOM   3881  HG2 ARG A 234       7.441   7.385  -2.254  1.00 93.78           H  
ATOM   3882  HG3 ARG A 234       6.407   6.522  -3.421  1.00 93.78           H  
ATOM   3883  CD  ARG A 234       8.160   7.412  -4.296  1.00 93.78           C  
ATOM   3884  HD2 ARG A 234       9.233   7.396  -4.104  1.00 93.78           H  
ATOM   3885  HD3 ARG A 234       7.967   6.821  -5.192  1.00 93.78           H  
ATOM   3886  NE  ARG A 234       7.735   8.812  -4.496  1.00 93.78           N  
ATOM   3887  HE  ARG A 234       7.400   9.295  -3.675  1.00 93.78           H  
ATOM   3888  NH1 ARG A 234       8.461   8.978  -6.669  1.00 93.78           N  
ATOM   3889 HH11 ARG A 234       8.632   7.983  -6.682  1.00 93.78           H  
ATOM   3890 HH12 ARG A 234       8.691   9.511  -7.496  1.00 93.78           H  
ATOM   3891  NH2 ARG A 234       7.678  10.791  -5.635  1.00 93.78           N  
ATOM   3892 HH21 ARG A 234       7.978  11.292  -6.460  1.00 93.78           H  
ATOM   3893 HH22 ARG A 234       7.661  11.304  -4.765  1.00 93.78           H  
ATOM   3894  CZ  ARG A 234       7.954   9.513  -5.596  1.00 93.78           C  
ATOM   3895  N   TYR A 235       7.897   2.205  -2.527  1.00 94.27           N  
ATOM   3896  H   TYR A 235       7.249   2.367  -3.285  1.00 94.27           H  
ATOM   3897  CA  TYR A 235       8.563   0.904  -2.488  1.00 94.27           C  
ATOM   3898  HA  TYR A 235       9.242   0.851  -1.636  1.00 94.27           H  
ATOM   3899  C   TYR A 235       9.388   0.729  -3.763  1.00 94.27           C  
ATOM   3900  CB  TYR A 235       7.526  -0.211  -2.324  1.00 94.27           C  
ATOM   3901  HB2 TYR A 235       8.046  -1.163  -2.217  1.00 94.27           H  
ATOM   3902  HB3 TYR A 235       6.930  -0.251  -3.236  1.00 94.27           H  
ATOM   3903  O   TYR A 235       8.911   0.192  -4.755  1.00 94.27           O  
ATOM   3904  CG  TYR A 235       6.572  -0.044  -1.165  1.00 94.27           C  
ATOM   3905  CD1 TYR A 235       7.010  -0.248   0.157  1.00 94.27           C  
ATOM   3906  HD1 TYR A 235       8.034  -0.533   0.350  1.00 94.27           H  
ATOM   3907  CD2 TYR A 235       5.236   0.309  -1.425  1.00 94.27           C  
ATOM   3908  HD2 TYR A 235       4.907   0.457  -2.443  1.00 94.27           H  
ATOM   3909  CE1 TYR A 235       6.109  -0.073   1.224  1.00 94.27           C  
ATOM   3910  HE1 TYR A 235       6.429  -0.214   2.246  1.00 94.27           H  
ATOM   3911  CE2 TYR A 235       4.331   0.450  -0.363  1.00 94.27           C  
ATOM   3912  HE2 TYR A 235       3.295   0.679  -0.565  1.00 94.27           H  
ATOM   3913  OH  TYR A 235       3.878   0.435   1.970  1.00 94.27           O  
ATOM   3914  HH  TYR A 235       3.019   0.728   1.657  1.00 94.27           H  
ATOM   3915  CZ  TYR A 235       4.768   0.275   0.961  1.00 94.27           C  
ATOM   3916  N   THR A 236      10.613   1.247  -3.757  1.00 92.19           N  
ATOM   3917  H   THR A 236      10.941   1.751  -2.945  1.00 92.19           H  
ATOM   3918  CA  THR A 236      11.467   1.300  -4.957  1.00 92.19           C  
ATOM   3919  HA  THR A 236      10.846   1.197  -5.847  1.00 92.19           H  
ATOM   3920  C   THR A 236      12.500   0.175  -5.030  1.00 92.19           C  
ATOM   3921  CB  THR A 236      12.168   2.658  -5.043  1.00 92.19           C  
ATOM   3922  HB  THR A 236      12.879   2.650  -5.870  1.00 92.19           H  
ATOM   3923  O   THR A 236      13.087  -0.061  -6.083  1.00 92.19           O  
ATOM   3924  CG2 THR A 236      11.177   3.805  -5.247  1.00 92.19           C  
ATOM   3925 HG21 THR A 236      10.511   3.892  -4.388  1.00 92.19           H  
ATOM   3926 HG22 THR A 236      11.724   4.738  -5.382  1.00 92.19           H  
ATOM   3927 HG23 THR A 236      10.584   3.615  -6.141  1.00 92.19           H  
ATOM   3928  OG1 THR A 236      12.848   2.917  -3.829  1.00 92.19           O  
ATOM   3929  HG1 THR A 236      13.642   3.407  -4.057  1.00 92.19           H  
ATOM   3930  N   SER A 237      12.731  -0.537  -3.924  1.00 88.90           N  
ATOM   3931  H   SER A 237      12.164  -0.346  -3.111  1.00 88.90           H  
ATOM   3932  CA  SER A 237      13.611  -1.708  -3.897  1.00 88.90           C  
ATOM   3933  HA  SER A 237      14.479  -1.521  -4.530  1.00 88.90           H  
ATOM   3934  C   SER A 237      12.872  -2.935  -4.418  1.00 88.90           C  
ATOM   3935  CB  SER A 237      14.111  -1.979  -2.477  1.00 88.90           C  
ATOM   3936  HB2 SER A 237      13.259  -2.179  -1.827  1.00 88.90           H  
ATOM   3937  HB3 SER A 237      14.645  -1.105  -2.104  1.00 88.90           H  
ATOM   3938  O   SER A 237      11.813  -3.276  -3.900  1.00 88.90           O  
ATOM   3939  OG  SER A 237      14.978  -3.099  -2.470  1.00 88.90           O  
ATOM   3940  HG  SER A 237      14.780  -3.608  -1.679  1.00 88.90           H  
ATOM   3941  N   GLN A 238      13.460  -3.622  -5.396  1.00 85.15           N  
ATOM   3942  H   GLN A 238      14.293  -3.241  -5.821  1.00 85.15           H  
ATOM   3943  CA  GLN A 238      12.951  -4.896  -5.919  1.00 85.15           C  
ATOM   3944  HA  GLN A 238      11.897  -5.014  -5.670  1.00 85.15           H  
ATOM   3945  C   GLN A 238      13.672  -6.111  -5.353  1.00 85.15           C  
ATOM   3946  CB  GLN A 238      13.088  -4.910  -7.435  1.00 85.15           C  
ATOM   3947  HB2 GLN A 238      14.121  -4.674  -7.686  1.00 85.15           H  
ATOM   3948  HB3 GLN A 238      12.868  -5.903  -7.829  1.00 85.15           H  
ATOM   3949  O   GLN A 238      13.335  -7.222  -5.731  1.00 85.15           O  
ATOM   3950  CG  GLN A 238      12.129  -3.922  -8.090  1.00 85.15           C  
ATOM   3951  HG2 GLN A 238      11.837  -3.131  -7.399  1.00 85.15           H  
ATOM   3952  HG3 GLN A 238      11.223  -4.432  -8.418  1.00 85.15           H  
ATOM   3953  CD  GLN A 238      12.834  -3.320  -9.272  1.00 85.15           C  
ATOM   3954  NE2 GLN A 238      13.073  -2.042  -9.233  1.00 85.15           N  
ATOM   3955 HE21 GLN A 238      12.806  -1.466  -8.448  1.00 85.15           H  
ATOM   3956 HE22 GLN A 238      13.452  -1.682 -10.097  1.00 85.15           H  
ATOM   3957  OE1 GLN A 238      13.267  -3.985 -10.185  1.00 85.15           O  
ATOM   3958  N   LYS A 239      14.649  -5.927  -4.456  1.00 88.95           N  
ATOM   3959  H   LYS A 239      14.861  -4.984  -4.162  1.00 88.95           H  
ATOM   3960  CA  LYS A 239      15.422  -7.048  -3.897  1.00 88.95           C  
ATOM   3961  HA  LYS A 239      16.005  -7.525  -4.684  1.00 88.95           H  
ATOM   3962  C   LYS A 239      14.511  -8.146  -3.352  1.00 88.95           C  
ATOM   3963  CB  LYS A 239      16.357  -6.562  -2.789  1.00 88.95           C  
ATOM   3964  HB2 LYS A 239      16.792  -7.440  -2.312  1.00 88.95           H  
ATOM   3965  HB3 LYS A 239      15.784  -6.017  -2.037  1.00 88.95           H  
ATOM   3966  O   LYS A 239      14.663  -9.294  -3.719  1.00 88.95           O  
ATOM   3967  CG  LYS A 239      17.492  -5.680  -3.319  1.00 88.95           C  
ATOM   3968  HG2 LYS A 239      18.040  -6.221  -4.091  1.00 88.95           H  
ATOM   3969  HG3 LYS A 239      17.090  -4.758  -3.738  1.00 88.95           H  
ATOM   3970  CD  LYS A 239      18.432  -5.356  -2.157  1.00 88.95           C  
ATOM   3971  HD2 LYS A 239      17.884  -4.798  -1.398  1.00 88.95           H  
ATOM   3972  HD3 LYS A 239      18.781  -6.292  -1.720  1.00 88.95           H  
ATOM   3973  CE  LYS A 239      19.637  -4.542  -2.628  1.00 88.95           C  
ATOM   3974  HE2 LYS A 239      20.128  -5.093  -3.431  1.00 88.95           H  
ATOM   3975  HE3 LYS A 239      19.285  -3.592  -3.030  1.00 88.95           H  
ATOM   3976  NZ  LYS A 239      20.577  -4.326  -1.501  1.00 88.95           N  
ATOM   3977  HZ1 LYS A 239      20.884  -5.217  -1.138  1.00 88.95           H  
ATOM   3978  HZ2 LYS A 239      20.119  -3.836  -0.746  1.00 88.95           H  
ATOM   3979  HZ3 LYS A 239      21.390  -3.802  -1.793  1.00 88.95           H  
ATOM   3980  N   GLU A 240      13.504  -7.750  -2.576  1.00 88.68           N  
ATOM   3981  H   GLU A 240      13.431  -6.772  -2.333  1.00 88.68           H  
ATOM   3982  CA  GLU A 240      12.536  -8.681  -1.992  1.00 88.68           C  
ATOM   3983  HA  GLU A 240      13.064  -9.450  -1.428  1.00 88.68           H  
ATOM   3984  C   GLU A 240      11.699  -9.412  -3.049  1.00 88.68           C  
ATOM   3985  CB  GLU A 240      11.600  -7.916  -1.037  1.00 88.68           C  
ATOM   3986  HB2 GLU A 240      10.885  -8.616  -0.605  1.00 88.68           H  
ATOM   3987  HB3 GLU A 240      11.046  -7.169  -1.605  1.00 88.68           H  
ATOM   3988  O   GLU A 240      11.222 -10.498  -2.777  1.00 88.68           O  
ATOM   3989  CG  GLU A 240      12.348  -7.213   0.107  1.00 88.68           C  
ATOM   3990  HG2 GLU A 240      12.917  -7.954   0.669  1.00 88.68           H  
ATOM   3991  HG3 GLU A 240      13.056  -6.493  -0.305  1.00 88.68           H  
ATOM   3992  CD  GLU A 240      11.386  -6.470   1.045  1.00 88.68           C  
ATOM   3993  OE1 GLU A 240      11.048  -7.001   2.120  1.00 88.68           O  
ATOM   3994  OE2 GLU A 240      10.967  -5.331   0.738  1.00 88.68           O  
ATOM   3995  N   VAL A 241      11.515  -8.839  -4.245  1.00 91.99           N  
ATOM   3996  H   VAL A 241      12.059  -8.017  -4.466  1.00 91.99           H  
ATOM   3997  CA  VAL A 241      10.779  -9.480  -5.346  1.00 91.99           C  
ATOM   3998  HA  VAL A 241       9.906  -9.986  -4.933  1.00 91.99           H  
ATOM   3999  C   VAL A 241      11.606 -10.568  -6.026  1.00 91.99           C  
ATOM   4000  CB  VAL A 241      10.276  -8.428  -6.355  1.00 91.99           C  
ATOM   4001  HB  VAL A 241      11.067  -7.715  -6.585  1.00 91.99           H  
ATOM   4002  O   VAL A 241      11.042 -11.573  -6.449  1.00 91.99           O  
ATOM   4003  CG1 VAL A 241       9.786  -9.006  -7.684  1.00 91.99           C  
ATOM   4004 HG11 VAL A 241       9.063  -9.797  -7.484  1.00 91.99           H  
ATOM   4005 HG12 VAL A 241       9.318  -8.234  -8.295  1.00 91.99           H  
ATOM   4006 HG13 VAL A 241      10.620  -9.431  -8.243  1.00 91.99           H  
ATOM   4007  CG2 VAL A 241       9.110  -7.665  -5.721  1.00 91.99           C  
ATOM   4008 HG21 VAL A 241       8.312  -8.365  -5.472  1.00 91.99           H  
ATOM   4009 HG22 VAL A 241       9.443  -7.164  -4.813  1.00 91.99           H  
ATOM   4010 HG23 VAL A 241       8.724  -6.937  -6.434  1.00 91.99           H  
ATOM   4011  N   LEU A 242      12.926 -10.398  -6.117  1.00 92.14           N  
ATOM   4012  H   LEU A 242      13.352  -9.606  -5.658  1.00 92.14           H  
ATOM   4013  CA  LEU A 242      13.795 -11.357  -6.804  1.00 92.14           C  
ATOM   4014  HA  LEU A 242      13.381 -11.568  -7.790  1.00 92.14           H  
ATOM   4015  C   LEU A 242      13.865 -12.714  -6.087  1.00 92.14           C  
ATOM   4016  CB  LEU A 242      15.198 -10.754  -6.971  1.00 92.14           C  
ATOM   4017  HB2 LEU A 242      15.825 -11.496  -7.466  1.00 92.14           H  
ATOM   4018  HB3 LEU A 242      15.621 -10.579  -5.982  1.00 92.14           H  
ATOM   4019  O   LEU A 242      14.002 -13.730  -6.758  1.00 92.14           O  
ATOM   4020  CG  LEU A 242      15.246  -9.448  -7.781  1.00 92.14           C  
ATOM   4021  HG  LEU A 242      14.663  -8.679  -7.275  1.00 92.14           H  
ATOM   4022  CD1 LEU A 242      16.690  -8.959  -7.849  1.00 92.14           C  
ATOM   4023 HD11 LEU A 242      17.309  -9.730  -8.308  1.00 92.14           H  
ATOM   4024 HD12 LEU A 242      17.057  -8.771  -6.840  1.00 92.14           H  
ATOM   4025 HD13 LEU A 242      16.753  -8.046  -8.441  1.00 92.14           H  
ATOM   4026  CD2 LEU A 242      14.703  -9.598  -9.203  1.00 92.14           C  
ATOM   4027 HD21 LEU A 242      15.210 -10.424  -9.702  1.00 92.14           H  
ATOM   4028 HD22 LEU A 242      14.865  -8.679  -9.767  1.00 92.14           H  
ATOM   4029 HD23 LEU A 242      13.633  -9.805  -9.173  1.00 92.14           H  
ATOM   4030  N   ASP A 243      13.701 -12.718  -4.763  1.00 90.52           N  
ATOM   4031  H   ASP A 243      13.659 -11.827  -4.288  1.00 90.52           H  
ATOM   4032  CA  ASP A 243      13.727 -13.920  -3.918  1.00 90.52           C  
ATOM   4033  HA  ASP A 243      14.180 -14.736  -4.480  1.00 90.52           H  
ATOM   4034  C   ASP A 243      12.310 -14.388  -3.515  1.00 90.52           C  
ATOM   4035  CB  ASP A 243      14.625 -13.656  -2.693  1.00 90.52           C  
ATOM   4036  HB2 ASP A 243      14.687 -14.565  -2.095  1.00 90.52           H  
ATOM   4037  HB3 ASP A 243      14.159 -12.882  -2.083  1.00 90.52           H  
ATOM   4038  O   ASP A 243      12.136 -15.139  -2.559  1.00 90.52           O  
ATOM   4039  CG  ASP A 243      16.056 -13.225  -3.051  1.00 90.52           C  
ATOM   4040  OD1 ASP A 243      16.643 -13.801  -3.994  1.00 90.52           O  
ATOM   4041  OD2 ASP A 243      16.563 -12.287  -2.388  1.00 90.52           O  
ATOM   4042  N   SER A 244      11.267 -13.909  -4.203  1.00 93.53           N  
ATOM   4043  H   SER A 244      11.469 -13.384  -5.042  1.00 93.53           H  
ATOM   4044  CA  SER A 244       9.866 -14.142  -3.821  1.00 93.53           C  
ATOM   4045  HA  SER A 244       9.844 -14.580  -2.824  1.00 93.53           H  
ATOM   4046  C   SER A 244       9.117 -15.105  -4.730  1.00 93.53           C  
ATOM   4047  CB  SER A 244       9.117 -12.822  -3.725  1.00 93.53           C  
ATOM   4048  HB2 SER A 244       8.148 -12.985  -3.255  1.00 93.53           H  
ATOM   4049  HB3 SER A 244       9.698 -12.155  -3.089  1.00 93.53           H  
ATOM   4050  O   SER A 244       9.548 -15.418  -5.838  1.00 93.53           O  
ATOM   4051  OG  SER A 244       8.902 -12.223  -4.979  1.00 93.53           O  
ATOM   4052  HG  SER A 244       9.718 -12.253  -5.485  1.00 93.53           H  
ATOM   4053  N   THR A 245       7.936 -15.532  -4.279  1.00 94.94           N  
ATOM   4054  H   THR A 245       7.588 -15.176  -3.400  1.00 94.94           H  
ATOM   4055  CA  THR A 245       7.046 -16.370  -5.084  1.00 94.94           C  
ATOM   4056  HA  THR A 245       7.649 -17.016  -5.722  1.00 94.94           H  
ATOM   4057  C   THR A 245       6.164 -15.495  -5.971  1.00 94.94           C  
ATOM   4058  CB  THR A 245       6.203 -17.286  -4.190  1.00 94.94           C  
ATOM   4059  HB  THR A 245       5.566 -16.688  -3.538  1.00 94.94           H  
ATOM   4060  O   THR A 245       5.397 -14.666  -5.473  1.00 94.94           O  
ATOM   4061  CG2 THR A 245       5.346 -18.252  -5.004  1.00 94.94           C  
ATOM   4062 HG21 THR A 245       5.981 -18.871  -5.639  1.00 94.94           H  
ATOM   4063 HG22 THR A 245       4.789 -18.896  -4.324  1.00 94.94           H  
ATOM   4064 HG23 THR A 245       4.637 -17.705  -5.625  1.00 94.94           H  
ATOM   4065  OG1 THR A 245       7.060 -18.085  -3.410  1.00 94.94           O  
ATOM   4066  HG1 THR A 245       7.590 -17.512  -2.850  1.00 94.94           H  
ATOM   4067  N   LEU A 246       6.239 -15.692  -7.289  1.00 93.80           N  
ATOM   4068  H   LEU A 246       6.897 -16.376  -7.635  1.00 93.80           H  
ATOM   4069  CA  LEU A 246       5.285 -15.116  -8.235  1.00 93.80           C  
ATOM   4070  HA  LEU A 246       5.127 -14.069  -7.976  1.00 93.80           H  
ATOM   4071  C   LEU A 246       3.949 -15.859  -8.121  1.00 93.80           C  
ATOM   4072  CB  LEU A 246       5.861 -15.185  -9.662  1.00 93.80           C  
ATOM   4073  HB2 LEU A 246       6.105 -16.225  -9.881  1.00 93.80           H  
ATOM   4074  HB3 LEU A 246       6.786 -14.609  -9.696  1.00 93.80           H  
ATOM   4075  O   LEU A 246       3.862 -17.052  -8.399  1.00 93.80           O  
ATOM   4076  CG  LEU A 246       4.907 -14.676 -10.762  1.00 93.80           C  
ATOM   4077  HG  LEU A 246       3.976 -15.242 -10.738  1.00 93.80           H  
ATOM   4078  CD1 LEU A 246       4.578 -13.188 -10.622  1.00 93.80           C  
ATOM   4079 HD11 LEU A 246       3.935 -12.885 -11.448  1.00 93.80           H  
ATOM   4080 HD12 LEU A 246       4.043 -13.015  -9.688  1.00 93.80           H  
ATOM   4081 HD13 LEU A 246       5.498 -12.603 -10.629  1.00 93.80           H  
ATOM   4082  CD2 LEU A 246       5.552 -14.876 -12.131  1.00 93.80           C  
ATOM   4083 HD21 LEU A 246       4.884 -14.524 -12.917  1.00 93.80           H  
ATOM   4084 HD22 LEU A 246       5.729 -15.940 -12.288  1.00 93.80           H  
ATOM   4085 HD23 LEU A 246       6.505 -14.350 -12.182  1.00 93.80           H  
ATOM   4086  N   ILE A 247       2.896 -15.142  -7.740  1.00 91.10           N  
ATOM   4087  H   ILE A 247       3.026 -14.157  -7.556  1.00 91.10           H  
ATOM   4088  CA  ILE A 247       1.542 -15.683  -7.686  1.00 91.10           C  
ATOM   4089  HA  ILE A 247       1.600 -16.764  -7.555  1.00 91.10           H  
ATOM   4090  C   ILE A 247       0.858 -15.404  -9.021  1.00 91.10           C  
ATOM   4091  CB  ILE A 247       0.744 -15.121  -6.491  1.00 91.10           C  
ATOM   4092  HB  ILE A 247       0.572 -14.060  -6.671  1.00 91.10           H  
ATOM   4093  O   ILE A 247       0.517 -14.262  -9.344  1.00 91.10           O  
ATOM   4094  CG1 ILE A 247       1.486 -15.235  -5.139  1.00 91.10           C  
ATOM   4095 HG12 ILE A 247       0.882 -14.754  -4.370  1.00 91.10           H  
ATOM   4096 HG13 ILE A 247       2.424 -14.682  -5.195  1.00 91.10           H  
ATOM   4097  CG2 ILE A 247      -0.625 -15.824  -6.404  1.00 91.10           C  
ATOM   4098 HG21 ILE A 247      -1.180 -15.703  -7.334  1.00 91.10           H  
ATOM   4099 HG22 ILE A 247      -1.205 -15.406  -5.581  1.00 91.10           H  
ATOM   4100 HG23 ILE A 247      -0.495 -16.894  -6.240  1.00 91.10           H  
ATOM   4101  CD1 ILE A 247       1.795 -16.667  -4.678  1.00 91.10           C  
ATOM   4102 HD11 ILE A 247       2.399 -16.633  -3.771  1.00 91.10           H  
ATOM   4103 HD12 ILE A 247       0.874 -17.204  -4.451  1.00 91.10           H  
ATOM   4104 HD13 ILE A 247       2.351 -17.205  -5.446  1.00 91.10           H  
ATOM   4105  N   HIS A 248       0.611 -16.469  -9.777  1.00 81.93           N  
ATOM   4106  H   HIS A 248       0.965 -17.366  -9.477  1.00 81.93           H  
ATOM   4107  CA  HIS A 248      -0.229 -16.424 -10.966  1.00 81.93           C  
ATOM   4108  HA  HIS A 248       0.015 -15.535 -11.547  1.00 81.93           H  
ATOM   4109  C   HIS A 248      -1.696 -16.318 -10.538  1.00 81.93           C  
ATOM   4110  CB  HIS A 248       0.060 -17.646 -11.846  1.00 81.93           C  
ATOM   4111  HB2 HIS A 248      -0.675 -17.684 -12.650  1.00 81.93           H  
ATOM   4112  HB3 HIS A 248      -0.041 -18.558 -11.259  1.00 81.93           H  
ATOM   4113  O   HIS A 248      -2.375 -17.319 -10.326  1.00 81.93           O  
ATOM   4114  CG  HIS A 248       1.435 -17.591 -12.459  1.00 81.93           C  
ATOM   4115  CD2 HIS A 248       2.600 -18.067 -11.918  1.00 81.93           C  
ATOM   4116  HD2 HIS A 248       2.707 -18.564 -10.965  1.00 81.93           H  
ATOM   4117  ND1 HIS A 248       1.754 -17.017 -13.669  1.00 81.93           N  
ATOM   4118  HD1 HIS A 248       1.098 -16.658 -14.347  1.00 81.93           H  
ATOM   4119  CE1 HIS A 248       3.077 -17.154 -13.857  1.00 81.93           C  
ATOM   4120  HE1 HIS A 248       3.618 -16.838 -14.736  1.00 81.93           H  
ATOM   4121  NE2 HIS A 248       3.635 -17.778 -12.811  1.00 81.93           N  
ATOM   4122  N   GLN A 249      -2.172 -15.087 -10.357  1.00 68.94           N  
ATOM   4123  H   GLN A 249      -1.543 -14.308 -10.487  1.00 68.94           H  
ATOM   4124  CA  GLN A 249      -3.600 -14.814 -10.229  1.00 68.94           C  
ATOM   4125  HA  GLN A 249      -4.107 -15.688  -9.820  1.00 68.94           H  
ATOM   4126  C   GLN A 249      -4.160 -14.548 -11.617  1.00 68.94           C  
ATOM   4127  CB  GLN A 249      -3.872 -13.630  -9.290  1.00 68.94           C  
ATOM   4128  HB2 GLN A 249      -4.949 -13.464  -9.251  1.00 68.94           H  
ATOM   4129  HB3 GLN A 249      -3.397 -12.729  -9.678  1.00 68.94           H  
ATOM   4130  O   GLN A 249      -3.619 -13.720 -12.353  1.00 68.94           O  
ATOM   4131  CG  GLN A 249      -3.362 -13.910  -7.874  1.00 68.94           C  
ATOM   4132  HG2 GLN A 249      -2.273 -13.854  -7.875  1.00 68.94           H  
ATOM   4133  HG3 GLN A 249      -3.664 -14.916  -7.580  1.00 68.94           H  
ATOM   4134  CD  GLN A 249      -3.878 -12.917  -6.843  1.00 68.94           C  
ATOM   4135  NE2 GLN A 249      -4.117 -13.361  -5.628  1.00 68.94           N  
ATOM   4136 HE21 GLN A 249      -4.587 -12.714  -5.011  1.00 68.94           H  
ATOM   4137 HE22 GLN A 249      -4.051 -14.353  -5.446  1.00 68.94           H  
ATOM   4138  OE1 GLN A 249      -4.045 -11.728  -7.073  1.00 68.94           O  
ATOM   4139  N   SER A 250      -5.254 -15.213 -11.967  1.00 60.70           N  
ATOM   4140  H   SER A 250      -5.687 -15.868 -11.332  1.00 60.70           H  
ATOM   4141  CA  SER A 250      -6.035 -14.753 -13.104  1.00 60.70           C  
ATOM   4142  HA  SER A 250      -5.382 -14.670 -13.972  1.00 60.70           H  
ATOM   4143  C   SER A 250      -6.627 -13.376 -12.801  1.00 60.70           C  
ATOM   4144  CB  SER A 250      -7.133 -15.742 -13.440  1.00 60.70           C  
ATOM   4145  HB2 SER A 250      -6.729 -16.753 -13.493  1.00 60.70           H  
ATOM   4146  HB3 SER A 250      -7.582 -15.487 -14.400  1.00 60.70           H  
ATOM   4147  O   SER A 250      -6.819 -12.986 -11.644  1.00 60.70           O  
ATOM   4148  OG  SER A 250      -8.104 -15.651 -12.438  1.00 60.70           O  
ATOM   4149  HG  SER A 250      -8.753 -16.307 -12.704  1.00 60.70           H  
ATOM   4150  N   ILE A 251      -6.945 -12.637 -13.860  1.00 53.84           N  
ATOM   4151  H   ILE A 251      -6.788 -13.025 -14.779  1.00 53.84           H  
ATOM   4152  CA  ILE A 251      -7.560 -11.308 -13.760  1.00 53.84           C  
ATOM   4153  HA  ILE A 251      -6.923 -10.672 -13.146  1.00 53.84           H  
ATOM   4154  C   ILE A 251      -8.931 -11.396 -13.059  1.00 53.84           C  
ATOM   4155  CB  ILE A 251      -7.659 -10.694 -15.178  1.00 53.84           C  
ATOM   4156  HB  ILE A 251      -8.299 -11.336 -15.784  1.00 53.84           H  
ATOM   4157  O   ILE A 251      -9.342 -10.459 -12.378  1.00 53.84           O  
ATOM   4158  CG1 ILE A 251      -6.261 -10.622 -15.848  1.00 53.84           C  
ATOM   4159 HG12 ILE A 251      -5.770 -11.594 -15.801  1.00 53.84           H  
ATOM   4160 HG13 ILE A 251      -5.637  -9.908 -15.310  1.00 53.84           H  
ATOM   4161  CG2 ILE A 251      -8.294  -9.292 -15.126  1.00 53.84           C  
ATOM   4162 HG21 ILE A 251      -7.695  -8.631 -14.500  1.00 53.84           H  
ATOM   4163 HG22 ILE A 251      -9.305  -9.348 -14.722  1.00 53.84           H  
ATOM   4164 HG23 ILE A 251      -8.379  -8.873 -16.128  1.00 53.84           H  
ATOM   4165  CD1 ILE A 251      -6.297 -10.238 -17.332  1.00 53.84           C  
ATOM   4166 HD11 ILE A 251      -6.614  -9.203 -17.457  1.00 53.84           H  
ATOM   4167 HD12 ILE A 251      -5.297 -10.343 -17.753  1.00 53.84           H  
ATOM   4168 HD13 ILE A 251      -6.977 -10.898 -17.870  1.00 53.84           H  
ATOM   4169  N   THR A 252      -9.609 -12.537 -13.187  1.00 61.88           N  
ATOM   4170  H   THR A 252      -9.207 -13.277 -13.745  1.00 61.88           H  
ATOM   4171  CA  THR A 252     -10.922 -12.833 -12.598  1.00 61.88           C  
ATOM   4172  HA  THR A 252     -11.496 -11.911 -12.510  1.00 61.88           H  
ATOM   4173  C   THR A 252     -10.843 -13.447 -11.196  1.00 61.88           C  
ATOM   4174  CB  THR A 252     -11.686 -13.789 -13.530  1.00 61.88           C  
ATOM   4175  HB  THR A 252     -12.642 -14.059 -13.080  1.00 61.88           H  
ATOM   4176  O   THR A 252     -11.868 -13.580 -10.533  1.00 61.88           O  
ATOM   4177  CG2 THR A 252     -11.943 -13.174 -14.906  1.00 61.88           C  
ATOM   4178 HG21 THR A 252     -12.558 -13.854 -15.496  1.00 61.88           H  
ATOM   4179 HG22 THR A 252     -12.472 -12.227 -14.796  1.00 61.88           H  
ATOM   4180 HG23 THR A 252     -11.007 -13.010 -15.440  1.00 61.88           H  
ATOM   4181  OG1 THR A 252     -10.912 -14.950 -13.727  1.00 61.88           O  
ATOM   4182  HG1 THR A 252     -11.065 -15.266 -14.620  1.00 61.88           H  
ATOM   4183  N   GLY A 253      -9.656 -13.851 -10.730  1.00 55.71           N  
ATOM   4184  H   GLY A 253      -8.846 -13.722 -11.320  1.00 55.71           H  
ATOM   4185  CA  GLY A 253      -9.486 -14.693  -9.540  1.00 55.71           C  
ATOM   4186  HA2 GLY A 253      -8.440 -14.658  -9.236  1.00 55.71           H  
ATOM   4187  HA3 GLY A 253     -10.100 -14.297  -8.731  1.00 55.71           H  
ATOM   4188  C   GLY A 253      -9.869 -16.170  -9.743  1.00 55.71           C  
ATOM   4189  O   GLY A 253      -9.658 -16.973  -8.839  1.00 55.71           O  
ATOM   4190  N   LEU A 254     -10.389 -16.542 -10.917  1.00 50.31           N  
ATOM   4191  H   LEU A 254     -10.525 -15.826 -11.616  1.00 50.31           H  
ATOM   4192  CA  LEU A 254     -10.667 -17.918 -11.337  1.00 50.31           C  
ATOM   4193  HA  LEU A 254     -10.723 -18.574 -10.469  1.00 50.31           H  
ATOM   4194  C   LEU A 254      -9.542 -18.412 -12.248  1.00 50.31           C  
ATOM   4195  CB  LEU A 254     -12.010 -17.944 -12.088  1.00 50.31           C  
ATOM   4196  HB2 LEU A 254     -11.927 -17.313 -12.973  1.00 50.31           H  
ATOM   4197  HB3 LEU A 254     -12.199 -18.960 -12.434  1.00 50.31           H  
ATOM   4198  O   LEU A 254      -9.271 -17.764 -13.253  1.00 50.31           O  
ATOM   4199  CG  LEU A 254     -13.212 -17.466 -11.257  1.00 50.31           C  
ATOM   4200  HG  LEU A 254     -13.011 -16.481 -10.835  1.00 50.31           H  
ATOM   4201  CD1 LEU A 254     -14.443 -17.343 -12.153  1.00 50.31           C  
ATOM   4202 HD11 LEU A 254     -14.243 -16.629 -12.952  1.00 50.31           H  
ATOM   4203 HD12 LEU A 254     -15.291 -16.988 -11.568  1.00 50.31           H  
ATOM   4204 HD13 LEU A 254     -14.684 -18.311 -12.591  1.00 50.31           H  
ATOM   4205  CD2 LEU A 254     -13.525 -18.440 -10.120  1.00 50.31           C  
ATOM   4206 HD21 LEU A 254     -13.699 -19.439 -10.519  1.00 50.31           H  
ATOM   4207 HD22 LEU A 254     -14.416 -18.106  -9.589  1.00 50.31           H  
ATOM   4208 HD23 LEU A 254     -12.696 -18.467  -9.413  1.00 50.31           H  
ATOM   4209  N   TYR A 255      -8.866 -19.509 -11.909  1.00 48.10           N  
ATOM   4210  H   TYR A 255      -9.158 -20.032 -11.096  1.00 48.10           H  
ATOM   4211  CA  TYR A 255      -7.828 -20.092 -12.769  1.00 48.10           C  
ATOM   4212  HA  TYR A 255      -7.014 -19.375 -12.875  1.00 48.10           H  
ATOM   4213  C   TYR A 255      -8.434 -20.365 -14.157  1.00 48.10           C  
ATOM   4214  CB  TYR A 255      -7.281 -21.372 -12.104  1.00 48.10           C  
ATOM   4215  HB2 TYR A 255      -7.471 -21.324 -11.032  1.00 48.10           H  
ATOM   4216  HB3 TYR A 255      -7.824 -22.243 -12.471  1.00 48.10           H  
ATOM   4217  O   TYR A 255      -9.328 -21.199 -14.278  1.00 48.10           O  
ATOM   4218  CG  TYR A 255      -5.791 -21.608 -12.275  1.00 48.10           C  
ATOM   4219  CD1 TYR A 255      -5.305 -22.408 -13.327  1.00 48.10           C  
ATOM   4220  HD1 TYR A 255      -5.987 -22.820 -14.056  1.00 48.10           H  
ATOM   4221  CD2 TYR A 255      -4.891 -21.054 -11.342  1.00 48.10           C  
ATOM   4222  HD2 TYR A 255      -5.265 -20.439 -10.537  1.00 48.10           H  
ATOM   4223  CE1 TYR A 255      -3.924 -22.671 -13.432  1.00 48.10           C  
ATOM   4224  HE1 TYR A 255      -3.546 -23.282 -14.238  1.00 48.10           H  
ATOM   4225  CE2 TYR A 255      -3.511 -21.309 -11.447  1.00 48.10           C  
ATOM   4226  HE2 TYR A 255      -2.827 -20.882 -10.728  1.00 48.10           H  
ATOM   4227  OH  TYR A 255      -1.695 -22.390 -12.584  1.00 48.10           O  
ATOM   4228  HH  TYR A 255      -1.196 -21.973 -11.877  1.00 48.10           H  
ATOM   4229  CZ  TYR A 255      -3.026 -22.128 -12.490  1.00 48.10           C  
ATOM   4230  N   GLU A 256      -8.015 -19.618 -15.179  1.00 45.33           N  
ATOM   4231  H   GLU A 256      -7.293 -18.927 -15.035  1.00 45.33           H  
ATOM   4232  CA  GLU A 256      -8.414 -19.893 -16.559  1.00 45.33           C  
ATOM   4233  HA  GLU A 256      -9.436 -20.272 -16.584  1.00 45.33           H  
ATOM   4234  C   GLU A 256      -7.493 -21.008 -17.063  1.00 45.33           C  
ATOM   4235  CB  GLU A 256      -8.377 -18.615 -17.425  1.00 45.33           C  
ATOM   4236  HB2 GLU A 256      -7.421 -18.109 -17.288  1.00 45.33           H  
ATOM   4237  HB3 GLU A 256      -8.476 -18.905 -18.471  1.00 45.33           H  
ATOM   4238  O   GLU A 256      -6.283 -20.808 -17.178  1.00 45.33           O  
ATOM   4239  CG  GLU A 256      -9.530 -17.654 -17.068  1.00 45.33           C  
ATOM   4240  HG2 GLU A 256     -10.474 -18.186 -17.187  1.00 45.33           H  
ATOM   4241  HG3 GLU A 256      -9.437 -17.380 -16.017  1.00 45.33           H  
ATOM   4242  CD  GLU A 256      -9.585 -16.358 -17.901  1.00 45.33           C  
ATOM   4243  OE1 GLU A 256     -10.325 -15.441 -17.464  1.00 45.33           O  
ATOM   4244  OE2 GLU A 256      -8.866 -16.243 -18.918  1.00 45.33           O  
ATOM   4245  N   THR A 257      -8.060 -22.203 -17.237  1.00 43.38           N  
ATOM   4246  H   THR A 257      -9.053 -22.289 -17.073  1.00 43.38           H  
ATOM   4247  CA  THR A 257      -7.432 -23.347 -17.918  1.00 43.38           C  
ATOM   4248  HA  THR A 257      -6.363 -23.374 -17.705  1.00 43.38           H  
ATOM   4249  C   THR A 257      -7.574 -23.222 -19.421  1.00 43.38           C  
ATOM   4250  CB  THR A 257      -8.067 -24.675 -17.509  1.00 43.38           C  
ATOM   4251  HB  THR A 257      -7.677 -25.468 -18.147  1.00 43.38           H  
ATOM   4252  O   THR A 257      -8.705 -22.885 -19.845  1.00 43.38           O  
ATOM   4253  CG2 THR A 257      -7.782 -25.036 -16.053  1.00 43.38           C  
ATOM   4254 HG21 THR A 257      -8.235 -26.002 -15.828  1.00 43.38           H  
ATOM   4255 HG22 THR A 257      -6.705 -25.095 -15.899  1.00 43.38           H  
ATOM   4256 HG23 THR A 257      -8.203 -24.278 -15.393  1.00 43.38           H  
ATOM   4257  OG1 THR A 257      -9.457 -24.566 -17.705  1.00 43.38           O  
ATOM   4258  HG1 THR A 257      -9.525 -24.064 -18.520  1.00 43.38           H  
ATOM   4259  OXT THR A 257      -6.587 -23.567 -20.098  1.00 43.38           O  
TER    4260      THR A 257                                                       
END   
