# Supplementary material for: Computational design of novel Cas9 PAM-interacting domains using evolution-based modelling and structural quality assessment
Source: PLoS Comput Biol. 2023 Nov 17;19(11):e1011621. doi: 10.1371/journal.pcbi.1011621 (PMC10729993; doi:10.1371/journal.pcbi.1011621)
Supplement: S1 File — This file contains the experimentally tested sequences in a zip format. It includes Fasta files, AlphaFold Prediction with PDB file, pLDDT, and more. (ZIP) [file pcbi.1011621.s001.zip › pdb/dg_10_relaxed_rank_1_model_3.pdb]

ATOM      1  N   THR A   1      14.865  14.917  -1.207  1.00 38.08           N  
ATOM      2  H   THR A   1      15.122  15.811  -1.601  1.00 38.08           H  
ATOM      3  H2  THR A   1      15.010  14.968  -0.209  1.00 38.08           H  
ATOM      4  H3  THR A   1      13.892  14.720  -1.393  1.00 38.08           H  
ATOM      5  CA  THR A   1      15.743  13.850  -1.733  1.00 38.08           C  
ATOM      6  HA  THR A   1      15.678  13.797  -2.820  1.00 38.08           H  
ATOM      7  C   THR A   1      15.277  12.523  -1.158  1.00 38.08           C  
ATOM      8  CB  THR A   1      17.201  14.129  -1.336  1.00 38.08           C  
ATOM      9  HB  THR A   1      17.786  13.209  -1.368  1.00 38.08           H  
ATOM     10  O   THR A   1      15.506  12.264   0.013  1.00 38.08           O  
ATOM     11  CG2 THR A   1      17.835  15.172  -2.253  1.00 38.08           C  
ATOM     12 HG21 THR A   1      18.873  15.328  -1.960  1.00 38.08           H  
ATOM     13 HG22 THR A   1      17.819  14.817  -3.284  1.00 38.08           H  
ATOM     14 HG23 THR A   1      17.307  16.123  -2.188  1.00 38.08           H  
ATOM     15  OG1 THR A   1      17.226  14.685  -0.044  1.00 38.08           O  
ATOM     16  HG1 THR A   1      18.079  14.494   0.352  1.00 38.08           H  
ATOM     17  N   GLY A   2      14.522  11.718  -1.914  1.00 50.75           N  
ATOM     18  H   GLY A   2      14.356  11.927  -2.888  1.00 50.75           H  
ATOM     19  CA  GLY A   2      14.163  10.367  -1.455  1.00 50.75           C  
ATOM     20  HA2 GLY A   2      13.478   9.896  -2.160  1.00 50.75           H  
ATOM     21  HA3 GLY A   2      13.680  10.420  -0.479  1.00 50.75           H  
ATOM     22  C   GLY A   2      15.426   9.509  -1.355  1.00 50.75           C  
ATOM     23  O   GLY A   2      16.262   9.577  -2.255  1.00 50.75           O  
ATOM     24  N   GLY A   3      15.607   8.768  -0.259  1.00 70.25           N  
ATOM     25  H   GLY A   3      14.895   8.755   0.457  1.00 70.25           H  
ATOM     26  CA  GLY A   3      16.772   7.895  -0.088  1.00 70.25           C  
ATOM     27  HA2 GLY A   3      16.699   7.358   0.858  1.00 70.25           H  
ATOM     28  HA3 GLY A   3      17.677   8.501  -0.074  1.00 70.25           H  
ATOM     29  C   GLY A   3      16.868   6.866  -1.220  1.00 70.25           C  
ATOM     30  O   GLY A   3      15.852   6.389  -1.719  1.00 70.25           O  
ATOM     31  N   PHE A   4      18.085   6.529  -1.652  1.00 81.80           N  
ATOM     32  H   PHE A   4      18.888   7.000  -1.259  1.00 81.80           H  
ATOM     33  CA  PHE A   4      18.317   5.434  -2.609  1.00 81.80           C  
ATOM     34  HA  PHE A   4      17.531   5.444  -3.364  1.00 81.80           H  
ATOM     35  C   PHE A   4      18.252   4.048  -1.955  1.00 81.80           C  
ATOM     36  CB  PHE A   4      19.674   5.641  -3.295  1.00 81.80           C  
ATOM     37  HB2 PHE A   4      20.458   5.574  -2.541  1.00 81.80           H  
ATOM     38  HB3 PHE A   4      19.820   4.821  -3.998  1.00 81.80           H  
ATOM     39  O   PHE A   4      18.177   3.024  -2.635  1.00 81.80           O  
ATOM     40  CG  PHE A   4      19.834   6.935  -4.073  1.00 81.80           C  
ATOM     41  CD1 PHE A   4      18.771   7.439  -4.842  1.00 81.80           C  
ATOM     42  HD1 PHE A   4      17.810   6.945  -4.827  1.00 81.80           H  
ATOM     43  CD2 PHE A   4      21.062   7.622  -4.062  1.00 81.80           C  
ATOM     44  HD2 PHE A   4      21.888   7.244  -3.477  1.00 81.80           H  
ATOM     45  CE1 PHE A   4      18.936   8.594  -5.623  1.00 81.80           C  
ATOM     46  HE1 PHE A   4      18.114   8.968  -6.216  1.00 81.80           H  
ATOM     47  CE2 PHE A   4      21.224   8.792  -4.826  1.00 81.80           C  
ATOM     48  HE2 PHE A   4      22.170   9.314  -4.821  1.00 81.80           H  
ATOM     49  CZ  PHE A   4      20.165   9.272  -5.617  1.00 81.80           C  
ATOM     50  HZ  PHE A   4      20.294  10.162  -6.214  1.00 81.80           H  
ATOM     51  N   SER A   5      18.271   4.025  -0.630  1.00 81.22           N  
ATOM     52  H   SER A   5      18.296   4.907  -0.140  1.00 81.22           H  
ATOM     53  CA  SER A   5      18.255   2.858   0.236  1.00 81.22           C  
ATOM     54  HA  SER A   5      17.849   1.997  -0.295  1.00 81.22           H  
ATOM     55  C   SER A   5      17.352   3.131   1.431  1.00 81.22           C  
ATOM     56  CB  SER A   5      19.681   2.538   0.685  1.00 81.22           C  
ATOM     57  HB2 SER A   5      20.250   2.197  -0.180  1.00 81.22           H  
ATOM     58  HB3 SER A   5      19.663   1.737   1.424  1.00 81.22           H  
ATOM     59  O   SER A   5      16.977   4.279   1.685  1.00 81.22           O  
ATOM     60  OG  SER A   5      20.306   3.694   1.211  1.00 81.22           O  
ATOM     61  HG  SER A   5      20.085   3.763   2.143  1.00 81.22           H  
ATOM     62  N   ASP A   6      16.980   2.074   2.146  1.00 78.65           N  
ATOM     63  H   ASP A   6      17.388   1.172   1.944  1.00 78.65           H  
ATOM     64  CA  ASP A   6      16.247   2.221   3.392  1.00 78.65           C  
ATOM     65  HA  ASP A   6      15.321   2.745   3.156  1.00 78.65           H  
ATOM     66  C   ASP A   6      17.013   3.102   4.388  1.00 78.65           C  
ATOM     67  CB  ASP A   6      15.850   0.850   3.968  1.00 78.65           C  
ATOM     68  HB2 ASP A   6      15.243   1.029   4.855  1.00 78.65           H  
ATOM     69  HB3 ASP A   6      15.208   0.358   3.238  1.00 78.65           H  
ATOM     70  O   ASP A   6      18.236   3.090   4.444  1.00 78.65           O  
ATOM     71  CG  ASP A   6      16.969  -0.135   4.349  1.00 78.65           C  
ATOM     72  OD1 ASP A   6      18.166   0.092   4.073  1.00 78.65           O  
ATOM     73  OD2 ASP A   6      16.581  -1.196   4.889  1.00 78.65           O  
ATOM     74  N   ASN A   7      16.295   3.891   5.189  1.00 76.92           N  
ATOM     75  H   ASN A   7      15.294   3.934   5.065  1.00 76.92           H  
ATOM     76  CA  ASN A   7      16.930   4.782   6.169  1.00 76.92           C  
ATOM     77  HA  ASN A   7      17.795   5.251   5.699  1.00 76.92           H  
ATOM     78  C   ASN A   7      17.474   4.023   7.395  1.00 76.92           C  
ATOM     79  CB  ASN A   7      15.938   5.889   6.565  1.00 76.92           C  
ATOM     80  HB2 ASN A   7      15.000   5.440   6.891  1.00 76.92           H  
ATOM     81  HB3 ASN A   7      16.349   6.451   7.403  1.00 76.92           H  
ATOM     82  O   ASN A   7      18.045   4.634   8.297  1.00 76.92           O  
ATOM     83  CG  ASN A   7      15.663   6.892   5.457  1.00 76.92           C  
ATOM     84  ND2 ASN A   7      14.603   7.655   5.584  1.00 76.92           N  
ATOM     85 HD21 ASN A   7      14.018   7.593   6.405  1.00 76.92           H  
ATOM     86 HD22 ASN A   7      14.459   8.340   4.856  1.00 76.92           H  
ATOM     87  OD1 ASN A   7      16.378   7.029   4.481  1.00 76.92           O  
ATOM     88  N   ASN A   8      17.285   2.701   7.454  1.00 80.88           N  
ATOM     89  H   ASN A   8      16.940   2.236   6.626  1.00 80.88           H  
ATOM     90  CA  ASN A   8      17.761   1.874   8.550  1.00 80.88           C  
ATOM     91  HA  ASN A   8      17.695   2.450   9.473  1.00 80.88           H  
ATOM     92  C   ASN A   8      19.232   1.498   8.331  1.00 80.88           C  
ATOM     93  CB  ASN A   8      16.849   0.647   8.701  1.00 80.88           C  
ATOM     94  HB2 ASN A   8      16.982  -0.013   7.844  1.00 80.88           H  
ATOM     95  HB3 ASN A   8      15.808   0.966   8.740  1.00 80.88           H  
ATOM     96  O   ASN A   8      19.554   0.619   7.529  1.00 80.88           O  
ATOM     97  CG  ASN A   8      17.149  -0.117   9.978  1.00 80.88           C  
ATOM     98  ND2 ASN A   8      16.699  -1.343  10.079  1.00 80.88           N  
ATOM     99 HD21 ASN A   8      16.214  -1.768   9.302  1.00 80.88           H  
ATOM    100 HD22 ASN A   8      16.898  -1.813  10.951  1.00 80.88           H  
ATOM    101  OD1 ASN A   8      17.758   0.374  10.912  1.00 80.88           O  
ATOM    102  N   ILE A   9      20.126   2.166   9.058  1.00 80.58           N  
ATOM    103  H   ILE A   9      19.792   2.880   9.689  1.00 80.58           H  
ATOM    104  CA  ILE A   9      21.551   1.836   9.065  1.00 80.58           C  
ATOM    105  HA  ILE A   9      21.847   1.534   8.061  1.00 80.58           H  
ATOM    106  C   ILE A   9      21.752   0.648  10.002  1.00 80.58           C  
ATOM    107  CB  ILE A   9      22.413   3.054   9.458  1.00 80.58           C  
ATOM    108  HB  ILE A   9      22.112   3.391  10.450  1.00 80.58           H  
ATOM    109  O   ILE A   9      21.626   0.763  11.222  1.00 80.58           O  
ATOM    110  CG1 ILE A   9      22.195   4.208   8.451  1.00 80.58           C  
ATOM    111 HG12 ILE A   9      22.573   3.909   7.473  1.00 80.58           H  
ATOM    112 HG13 ILE A   9      21.129   4.411   8.349  1.00 80.58           H  
ATOM    113  CG2 ILE A   9      23.901   2.650   9.503  1.00 80.58           C  
ATOM    114 HG21 ILE A   9      24.231   2.316   8.519  1.00 80.58           H  
ATOM    115 HG22 ILE A   9      24.063   1.847  10.222  1.00 80.58           H  
ATOM    116 HG23 ILE A   9      24.512   3.493   9.826  1.00 80.58           H  
ATOM    117  CD1 ILE A   9      22.857   5.528   8.859  1.00 80.58           C  
ATOM    118 HD11 ILE A   9      23.943   5.436   8.845  1.00 80.58           H  
ATOM    119 HD12 ILE A   9      22.527   5.816   9.857  1.00 80.58           H  
ATOM    120 HD13 ILE A   9      22.568   6.306   8.152  1.00 80.58           H  
ATOM    121  N   LEU A  10      22.093  -0.502   9.430  1.00 82.82           N  
ATOM    122  H   LEU A  10      22.240  -0.519   8.431  1.00 82.82           H  
ATOM    123  CA  LEU A  10      22.468  -1.667  10.213  1.00 82.82           C  
ATOM    124  HA  LEU A  10      21.830  -1.708  11.095  1.00 82.82           H  
ATOM    125  C   LEU A  10      23.904  -1.523  10.708  1.00 82.82           C  
ATOM    126  CB  LEU A  10      22.260  -2.956   9.409  1.00 82.82           C  
ATOM    127  HB2 LEU A  10      22.626  -3.795  10.001  1.00 82.82           H  
ATOM    128  HB3 LEU A  10      22.862  -2.895   8.502  1.00 82.82           H  
ATOM    129  O   LEU A  10      24.790  -1.044   9.994  1.00 82.82           O  
ATOM    130  CG  LEU A  10      20.797  -3.221   9.019  1.00 82.82           C  
ATOM    131  HG  LEU A  10      20.460  -2.432   8.347  1.00 82.82           H  
ATOM    132  CD1 LEU A  10      20.718  -4.568   8.297  1.00 82.82           C  
ATOM    133 HD11 LEU A  10      21.296  -4.516   7.374  1.00 82.82           H  
ATOM    134 HD12 LEU A  10      21.117  -5.358   8.932  1.00 82.82           H  
ATOM    135 HD13 LEU A  10      19.681  -4.798   8.054  1.00 82.82           H  
ATOM    136  CD2 LEU A  10      19.845  -3.278  10.218  1.00 82.82           C  
ATOM    137 HD21 LEU A  10      20.206  -3.996  10.954  1.00 82.82           H  
ATOM    138 HD22 LEU A  10      19.762  -2.290  10.671  1.00 82.82           H  
ATOM    139 HD23 LEU A  10      18.850  -3.569   9.882  1.00 82.82           H  
ATOM    140  N   LYS A  11      24.126  -1.977  11.946  1.00 81.17           N  
ATOM    141  H   LYS A  11      23.336  -2.363  12.443  1.00 81.17           H  
ATOM    142  CA  LYS A  11      25.458  -2.073  12.552  1.00 81.17           C  
ATOM    143  HA  LYS A  11      25.914  -1.083  12.531  1.00 81.17           H  
ATOM    144  C   LYS A  11      26.358  -2.996  11.728  1.00 81.17           C  
ATOM    145  CB  LYS A  11      25.349  -2.551  14.012  1.00 81.17           C  
ATOM    146  HB2 LYS A  11      24.833  -3.511  14.039  1.00 81.17           H  
ATOM    147  HB3 LYS A  11      26.352  -2.695  14.413  1.00 81.17           H  
ATOM    148  O   LYS A  11      25.883  -3.777  10.906  1.00 81.17           O  
ATOM    149  CG  LYS A  11      24.609  -1.540  14.903  1.00 81.17           C  
ATOM    150  HG2 LYS A  11      25.115  -0.576  14.847  1.00 81.17           H  
ATOM    151  HG3 LYS A  11      23.585  -1.420  14.549  1.00 81.17           H  
ATOM    152  CD  LYS A  11      24.580  -2.009  16.364  1.00 81.17           C  
ATOM    153  HD2 LYS A  11      24.080  -2.976  16.418  1.00 81.17           H  
ATOM    154  HD3 LYS A  11      25.603  -2.118  16.725  1.00 81.17           H  
ATOM    155  CE  LYS A  11      23.831  -0.990  17.233  1.00 81.17           C  
ATOM    156  HE2 LYS A  11      22.821  -0.872  16.839  1.00 81.17           H  
ATOM    157  HE3 LYS A  11      24.332  -0.026  17.146  1.00 81.17           H  
ATOM    158  NZ  LYS A  11      23.778  -1.411  18.657  1.00 81.17           N  
ATOM    159  HZ1 LYS A  11      24.709  -1.510  19.034  1.00 81.17           H  
ATOM    160  HZ2 LYS A  11      23.299  -2.295  18.752  1.00 81.17           H  
ATOM    161  HZ3 LYS A  11      23.286  -0.725  19.211  1.00 81.17           H  
ATOM    162  N   HIS A  12      27.663  -2.901  11.972  1.00 73.40           N  
ATOM    163  H   HIS A  12      27.969  -2.255  12.686  1.00 73.40           H  
ATOM    164  CA  HIS A  12      28.676  -3.738  11.339  1.00 73.40           C  
ATOM    165  HA  HIS A  12      28.746  -3.455  10.289  1.00 73.40           H  
ATOM    166  C   HIS A  12      28.285  -5.227  11.407  1.00 73.40           C  
ATOM    167  CB  HIS A  12      30.044  -3.465  11.989  1.00 73.40           C  
ATOM    168  HB2 HIS A  12      30.304  -2.415  11.853  1.00 73.40           H  
ATOM    169  HB3 HIS A  12      30.794  -4.060  11.467  1.00 73.40           H  
ATOM    170  O   HIS A  12      28.206  -5.840  12.468  1.00 73.40           O  
ATOM    171  CG  HIS A  12      30.115  -3.804  13.461  1.00 73.40           C  
ATOM    172  CD2 HIS A  12      29.798  -2.990  14.514  1.00 73.40           C  
ATOM    173  HD2 HIS A  12      29.501  -1.953  14.448  1.00 73.40           H  
ATOM    174  ND1 HIS A  12      30.421  -5.037  13.990  1.00 73.40           N  
ATOM    175  HD1 HIS A  12      30.552  -5.887  13.461  1.00 73.40           H  
ATOM    176  CE1 HIS A  12      30.253  -4.979  15.319  1.00 73.40           C  
ATOM    177  HE1 HIS A  12      30.367  -5.813  15.997  1.00 73.40           H  
ATOM    178  NE2 HIS A  12      29.872  -3.746  15.687  1.00 73.40           N  
ATOM    179  N   VAL A  13      28.030  -5.819  10.252  1.00 69.16           N  
ATOM    180  H   VAL A  13      28.057  -5.268   9.406  1.00 69.16           H  
ATOM    181  CA  VAL A  13      27.908  -7.267  10.092  1.00 69.16           C  
ATOM    182  HA  VAL A  13      28.303  -7.771  10.974  1.00 69.16           H  
ATOM    183  C   VAL A  13      28.794  -7.617   8.911  1.00 69.16           C  
ATOM    184  CB  VAL A  13      26.441  -7.712   9.900  1.00 69.16           C  
ATOM    185  HB  VAL A  13      26.036  -7.240   9.004  1.00 69.16           H  
ATOM    186  O   VAL A  13      28.857  -6.850   7.947  1.00 69.16           O  
ATOM    187  CG1 VAL A  13      26.327  -9.235   9.744  1.00 69.16           C  
ATOM    188 HG11 VAL A  13      26.844  -9.568   8.844  1.00 69.16           H  
ATOM    189 HG12 VAL A  13      25.279  -9.521   9.653  1.00 69.16           H  
ATOM    190 HG13 VAL A  13      26.755  -9.735  10.613  1.00 69.16           H  
ATOM    191  CG2 VAL A  13      25.562  -7.327  11.099  1.00 69.16           C  
ATOM    192 HG21 VAL A  13      25.974  -7.750  12.016  1.00 69.16           H  
ATOM    193 HG22 VAL A  13      25.520  -6.242  11.200  1.00 69.16           H  
ATOM    194 HG23 VAL A  13      24.546  -7.692  10.955  1.00 69.16           H  
ATOM    195  N   ASP A  14      29.485  -8.755   8.976  1.00 66.78           N  
ATOM    196  H   ASP A  14      29.420  -9.326   9.807  1.00 66.78           H  
ATOM    197  CA  ASP A  14      30.196  -9.320   7.827  1.00 66.78           C  
ATOM    198  HA  ASP A  14      30.766  -8.518   7.358  1.00 66.78           H  
ATOM    199  C   ASP A  14      29.164  -9.783   6.786  1.00 66.78           C  
ATOM    200  CB  ASP A  14      31.178 -10.427   8.272  1.00 66.78           C  
ATOM    201  HB2 ASP A  14      30.949 -10.735   9.292  1.00 66.78           H  
ATOM    202  HB3 ASP A  14      31.057 -11.307   7.639  1.00 66.78           H  
ATOM    203  O   ASP A  14      28.805 -10.950   6.664  1.00 66.78           O  
ATOM    204  CG  ASP A  14      32.658 -10.024   8.178  1.00 66.78           C  
ATOM    205  OD1 ASP A  14      33.023  -9.145   7.352  1.00 66.78           O  
ATOM    206  OD2 ASP A  14      33.475 -10.640   8.884  1.00 66.78           O  
ATOM    207  N   SER A  15      28.605  -8.813   6.071  1.00 69.09           N  
ATOM    208  H   SER A  15      28.860  -7.865   6.308  1.00 69.09           H  
ATOM    209  CA  SER A  15      27.594  -9.007   5.051  1.00 69.09           C  
ATOM    210  HA  SER A  15      27.567 -10.054   4.752  1.00 69.09           H  
ATOM    211  C   SER A  15      27.957  -8.156   3.849  1.00 69.09           C  
ATOM    212  CB  SER A  15      26.216  -8.639   5.599  1.00 69.09           C  
ATOM    213  HB2 SER A  15      25.975  -9.297   6.434  1.00 69.09           H  
ATOM    214  HB3 SER A  15      26.231  -7.609   5.953  1.00 69.09           H  
ATOM    215  O   SER A  15      27.983  -6.927   3.912  1.00 69.09           O  
ATOM    216  OG  SER A  15      25.239  -8.782   4.584  1.00 69.09           O  
ATOM    217  HG  SER A  15      24.416  -8.444   4.946  1.00 69.09           H  
ATOM    218  N   SER A  16      28.185  -8.824   2.721  1.00 69.02           N  
ATOM    219  H   SER A  16      28.137  -9.833   2.732  1.00 69.02           H  
ATOM    220  CA  SER A  16      28.334  -8.186   1.411  1.00 69.02           C  
ATOM    221  HA  SER A  16      29.099  -7.412   1.476  1.00 69.02           H  
ATOM    222  C   SER A  16      27.047  -7.509   0.924  1.00 69.02           C  
ATOM    223  CB  SER A  16      28.783  -9.230   0.385  1.00 69.02           C  
ATOM    224  HB2 SER A  16      28.805  -8.782  -0.608  1.00 69.02           H  
ATOM    225  HB3 SER A  16      29.787  -9.573   0.636  1.00 69.02           H  
ATOM    226  O   SER A  16      27.067  -6.857  -0.113  1.00 69.02           O  
ATOM    227  OG  SER A  16      27.896 -10.337   0.396  1.00 69.02           O  
ATOM    228  HG  SER A  16      28.083 -10.875  -0.378  1.00 69.02           H  
ATOM    229  N   LYS A  17      25.931  -7.657   1.654  1.00 75.90           N  
ATOM    230  H   LYS A  17      25.993  -8.204   2.501  1.00 75.90           H  
ATOM    231  CA  LYS A  17      24.625  -7.090   1.291  1.00 75.90           C  
ATOM    232  HA  LYS A  17      24.549  -7.057   0.205  1.00 75.90           H  
ATOM    233  C   LYS A  17      24.437  -5.645   1.754  1.00 75.90           C  
ATOM    234  CB  LYS A  17      23.486  -7.971   1.830  1.00 75.90           C  
ATOM    235  HB2 LYS A  17      22.543  -7.561   1.468  1.00 75.90           H  
ATOM    236  HB3 LYS A  17      23.469  -7.918   2.919  1.00 75.90           H  
ATOM    237  O   LYS A  17      23.504  -4.998   1.293  1.00 75.90           O  
ATOM    238  CG  LYS A  17      23.584  -9.438   1.382  1.00 75.90           C  
ATOM    239  HG2 LYS A  17      24.499  -9.886   1.770  1.00 75.90           H  
ATOM    240  HG3 LYS A  17      23.606  -9.476   0.293  1.00 75.90           H  
ATOM    241  CD  LYS A  17      22.384 -10.243   1.894  1.00 75.90           C  
ATOM    242  HD2 LYS A  17      22.385 -10.231   2.984  1.00 75.90           H  
ATOM    243  HD3 LYS A  17      21.466  -9.783   1.530  1.00 75.90           H  
ATOM    244  CE  LYS A  17      22.477 -11.686   1.387  1.00 75.90           C  
ATOM    245  HE2 LYS A  17      23.411 -12.120   1.744  1.00 75.90           H  
ATOM    246  HE3 LYS A  17      22.518 -11.665   0.298  1.00 75.90           H  
ATOM    247  NZ  LYS A  17      21.323 -12.504   1.838  1.00 75.90           N  
ATOM    248  HZ1 LYS A  17      21.401 -13.446   1.483  1.00 75.90           H  
ATOM    249  HZ2 LYS A  17      21.287 -12.544   2.846  1.00 75.90           H  
ATOM    250  HZ3 LYS A  17      20.458 -12.111   1.495  1.00 75.90           H  
ATOM    251  N   LEU A  18      25.274  -5.151   2.672  1.00 84.88           N  
ATOM    252  H   LEU A  18      26.065  -5.709   2.957  1.00 84.88           H  
ATOM    253  CA  LEU A  18      25.160  -3.778   3.163  1.00 84.88           C  
ATOM    254  HA  LEU A  18      24.110  -3.569   3.368  1.00 84.88           H  
ATOM    255  C   LEU A  18      25.603  -2.783   2.092  1.00 84.88           C  
ATOM    256  CB  LEU A  18      25.968  -3.584   4.459  1.00 84.88           C  
ATOM    257  HB2 LEU A  18      26.999  -3.885   4.271  1.00 84.88           H  
ATOM    258  HB3 LEU A  18      25.968  -2.522   4.703  1.00 84.88           H  
ATOM    259  O   LEU A  18      26.663  -2.939   1.483  1.00 84.88           O  
ATOM    260  CG  LEU A  18      25.444  -4.356   5.680  1.00 84.88           C  
ATOM    261  HG  LEU A  18      25.502  -5.426   5.480  1.00 84.88           H  
ATOM    262  CD1 LEU A  18      26.319  -4.044   6.897  1.00 84.88           C  
ATOM    263 HD11 LEU A  18      27.352  -4.323   6.691  1.00 84.88           H  
ATOM    264 HD12 LEU A  18      25.971  -4.612   7.759  1.00 84.88           H  
ATOM    265 HD13 LEU A  18      26.266  -2.981   7.134  1.00 84.88           H  
ATOM    266  CD2 LEU A  18      23.998  -4.006   6.030  1.00 84.88           C  
ATOM    267 HD21 LEU A  18      23.715  -4.511   6.953  1.00 84.88           H  
ATOM    268 HD22 LEU A  18      23.325  -4.337   5.239  1.00 84.88           H  
ATOM    269 HD23 LEU A  18      23.892  -2.929   6.163  1.00 84.88           H  
ATOM    270  N   ILE A  19      24.823  -1.721   1.921  1.00 85.47           N  
ATOM    271  H   ILE A  19      23.966  -1.666   2.453  1.00 85.47           H  
ATOM    272  CA  ILE A  19      25.170  -0.606   1.043  1.00 85.47           C  
ATOM    273  HA  ILE A  19      25.786  -0.993   0.231  1.00 85.47           H  
ATOM    274  C   ILE A  19      25.953   0.425   1.865  1.00 85.47           C  
ATOM    275  CB  ILE A  19      23.916  -0.002   0.388  1.00 85.47           C  
ATOM    276  HB  ILE A  19      23.254   0.346   1.180  1.00 85.47           H  
ATOM    277  O   ILE A  19      25.460   0.868   2.906  1.00 85.47           O  
ATOM    278  CG1 ILE A  19      23.177  -1.078  -0.435  1.00 85.47           C  
ATOM    279 HG12 ILE A  19      23.021  -1.974   0.165  1.00 85.47           H  
ATOM    280 HG13 ILE A  19      23.780  -1.353  -1.300  1.00 85.47           H  
ATOM    281  CG2 ILE A  19      24.291   1.200  -0.504  1.00 85.47           C  
ATOM    282 HG21 ILE A  19      23.394   1.667  -0.910  1.00 85.47           H  
ATOM    283 HG22 ILE A  19      24.931   0.876  -1.325  1.00 85.47           H  
ATOM    284 HG23 ILE A  19      24.804   1.966   0.077  1.00 85.47           H  
ATOM    285  CD1 ILE A  19      21.797  -0.628  -0.909  1.00 85.47           C  
ATOM    286 HD11 ILE A  19      21.866   0.241  -1.564  1.00 85.47           H  
ATOM    287 HD12 ILE A  19      21.368  -1.448  -1.484  1.00 85.47           H  
ATOM    288 HD13 ILE A  19      21.162  -0.400  -0.053  1.00 85.47           H  
ATOM    289  N   PRO A  20      27.156   0.838   1.428  1.00 86.17           N  
ATOM    290  CA  PRO A  20      27.918   1.893   2.086  1.00 86.17           C  
ATOM    291  HA  PRO A  20      28.300   1.518   3.036  1.00 86.17           H  
ATOM    292  C   PRO A  20      27.096   3.163   2.320  1.00 86.17           C  
ATOM    293  CB  PRO A  20      29.087   2.181   1.141  1.00 86.17           C  
ATOM    294  HB2 PRO A  20      28.799   2.927   0.401  1.00 86.17           H  
ATOM    295  HB3 PRO A  20      29.969   2.522   1.682  1.00 86.17           H  
ATOM    296  O   PRO A  20      26.486   3.684   1.389  1.00 86.17           O  
ATOM    297  CG  PRO A  20      29.317   0.853   0.427  1.00 86.17           C  
ATOM    298  HG2 PRO A  20      29.927   0.196   1.047  1.00 86.17           H  
ATOM    299  HG3 PRO A  20      29.780   0.994  -0.549  1.00 86.17           H  
ATOM    300  CD  PRO A  20      27.902   0.294   0.301  1.00 86.17           C  
ATOM    301  HD2 PRO A  20      27.450   0.635  -0.630  1.00 86.17           H  
ATOM    302  HD3 PRO A  20      27.934  -0.795   0.332  1.00 86.17           H  
ATOM    303  N   ILE A  21      27.160   3.716   3.537  1.00 85.11           N  
ATOM    304  H   ILE A  21      27.599   3.188   4.278  1.00 85.11           H  
ATOM    305  CA  ILE A  21      26.520   5.005   3.877  1.00 85.11           C  
ATOM    306  HA  ILE A  21      25.446   4.911   3.719  1.00 85.11           H  
ATOM    307  C   ILE A  21      27.038   6.125   2.959  1.00 85.11           C  
ATOM    308  CB  ILE A  21      26.767   5.365   5.363  1.00 85.11           C  
ATOM    309  HB  ILE A  21      27.843   5.462   5.511  1.00 85.11           H  
ATOM    310  O   ILE A  21      26.307   7.033   2.570  1.00 85.11           O  
ATOM    311  CG1 ILE A  21      26.250   4.256   6.308  1.00 85.11           C  
ATOM    312 HG12 ILE A  21      26.646   3.292   5.988  1.00 85.11           H  
ATOM    313 HG13 ILE A  21      25.162   4.208   6.264  1.00 85.11           H  
ATOM    314  CG2 ILE A  21      26.115   6.715   5.722  1.00 85.11           C  
ATOM    315 HG21 ILE A  21      26.298   6.968   6.766  1.00 85.11           H  
ATOM    316 HG22 ILE A  21      26.526   7.525   5.120  1.00 85.11           H  
ATOM    317 HG23 ILE A  21      25.039   6.661   5.557  1.00 85.11           H  
ATOM    318  CD1 ILE A  21      26.695   4.434   7.764  1.00 85.11           C  
ATOM    319 HD11 ILE A  21      27.778   4.551   7.811  1.00 85.11           H  
ATOM    320 HD12 ILE A  21      26.213   5.299   8.218  1.00 85.11           H  
ATOM    321 HD13 ILE A  21      26.418   3.545   8.330  1.00 85.11           H  
ATOM    322  N   LYS A  22      28.321   6.044   2.592  1.00 84.09           N  
ATOM    323  H   LYS A  22      28.831   5.230   2.905  1.00 84.09           H  
ATOM    324  CA  LYS A  22      28.993   6.951   1.664  1.00 84.09           C  
ATOM    325  HA  LYS A  22      28.232   7.453   1.067  1.00 84.09           H  
ATOM    326  C   LYS A  22      29.882   6.145   0.723  1.00 84.09           C  
ATOM    327  CB  LYS A  22      29.763   8.002   2.480  1.00 84.09           C  
ATOM    328  HB2 LYS A  22      30.562   7.515   3.039  1.00 84.09           H  
ATOM    329  HB3 LYS A  22      29.073   8.446   3.198  1.00 84.09           H  
ATOM    330  O   LYS A  22      30.485   5.153   1.130  1.00 84.09           O  
ATOM    331  CG  LYS A  22      30.357   9.129   1.622  1.00 84.09           C  
ATOM    332  HG2 LYS A  22      29.562   9.582   1.029  1.00 84.09           H  
ATOM    333  HG3 LYS A  22      31.114   8.722   0.953  1.00 84.09           H  
ATOM    334  CD  LYS A  22      30.998  10.202   2.513  1.00 84.09           C  
ATOM    335  HD2 LYS A  22      31.813   9.754   3.081  1.00 84.09           H  
ATOM    336  HD3 LYS A  22      30.249  10.582   3.208  1.00 84.09           H  
ATOM    337  CE  LYS A  22      31.536  11.360   1.662  1.00 84.09           C  
ATOM    338  HE2 LYS A  22      32.283  10.967   0.972  1.00 84.09           H  
ATOM    339  HE3 LYS A  22      30.715  11.766   1.072  1.00 84.09           H  
ATOM    340  NZ  LYS A  22      32.132  12.433   2.502  1.00 84.09           N  
ATOM    341  HZ1 LYS A  22      31.446  12.811   3.140  1.00 84.09           H  
ATOM    342  HZ2 LYS A  22      32.472  13.191   1.928  1.00 84.09           H  
ATOM    343  HZ3 LYS A  22      32.907  12.079   3.044  1.00 84.09           H  
ATOM    344  N   LYS A  23      30.002   6.583  -0.532  1.00 82.75           N  
ATOM    345  H   LYS A  23      29.460   7.391  -0.802  1.00 82.75           H  
ATOM    346  CA  LYS A  23      30.899   5.960  -1.519  1.00 82.75           C  
ATOM    347  HA  LYS A  23      30.527   4.956  -1.724  1.00 82.75           H  
ATOM    348  C   LYS A  23      32.322   5.843  -0.952  1.00 82.75           C  
ATOM    349  CB  LYS A  23      30.863   6.779  -2.820  1.00 82.75           C  
ATOM    350  HB2 LYS A  23      29.825   6.904  -3.126  1.00 82.75           H  
ATOM    351  HB3 LYS A  23      31.289   7.766  -2.638  1.00 82.75           H  
ATOM    352  O   LYS A  23      32.870   6.827  -0.464  1.00 82.75           O  
ATOM    353  CG  LYS A  23      31.630   6.095  -3.964  1.00 82.75           C  
ATOM    354  HG2 LYS A  23      31.207   5.105  -4.135  1.00 82.75           H  
ATOM    355  HG3 LYS A  23      32.679   5.988  -3.689  1.00 82.75           H  
ATOM    356  CD  LYS A  23      31.537   6.915  -5.259  1.00 82.75           C  
ATOM    357  HD2 LYS A  23      30.488   7.033  -5.533  1.00 82.75           H  
ATOM    358  HD3 LYS A  23      31.973   7.899  -5.090  1.00 82.75           H  
ATOM    359  CE  LYS A  23      32.287   6.205  -6.395  1.00 82.75           C  
ATOM    360  HE2 LYS A  23      33.326   6.069  -6.095  1.00 82.75           H  
ATOM    361  HE3 LYS A  23      31.851   5.216  -6.534  1.00 82.75           H  
ATOM    362  NZ  LYS A  23      32.223   6.969  -7.669  1.00 82.75           N  
ATOM    363  HZ1 LYS A  23      32.720   6.481  -8.400  1.00 82.75           H  
ATOM    364  HZ2 LYS A  23      31.267   7.088  -7.972  1.00 82.75           H  
ATOM    365  HZ3 LYS A  23      32.643   7.882  -7.566  1.00 82.75           H  
ATOM    366  N   GLY A  24      32.898   4.643  -1.015  1.00 83.65           N  
ATOM    367  H   GLY A  24      32.359   3.874  -1.388  1.00 83.65           H  
ATOM    368  CA  GLY A  24      34.236   4.340  -0.488  1.00 83.65           C  
ATOM    369  HA2 GLY A  24      34.908   5.167  -0.719  1.00 83.65           H  
ATOM    370  HA3 GLY A  24      34.618   3.447  -0.981  1.00 83.65           H  
ATOM    371  C   GLY A  24      34.304   4.100   1.026  1.00 83.65           C  
ATOM    372  O   GLY A  24      35.350   3.694   1.525  1.00 83.65           O  
ATOM    373  N   LEU A  25      33.210   4.304   1.766  1.00 85.97           N  
ATOM    374  H   LEU A  25      32.351   4.593   1.321  1.00 85.97           H  
ATOM    375  CA  LEU A  25      33.163   4.029   3.197  1.00 85.97           C  
ATOM    376  HA  LEU A  25      34.136   4.297   3.611  1.00 85.97           H  
ATOM    377  C   LEU A  25      32.931   2.532   3.438  1.00 85.97           C  
ATOM    378  CB  LEU A  25      32.091   4.920   3.845  1.00 85.97           C  
ATOM    379  HB2 LEU A  25      31.109   4.508   3.612  1.00 85.97           H  
ATOM    380  HB3 LEU A  25      32.154   5.918   3.410  1.00 85.97           H  
ATOM    381  O   LEU A  25      31.993   1.941   2.911  1.00 85.97           O  
ATOM    382  CG  LEU A  25      32.230   5.050   5.368  1.00 85.97           C  
ATOM    383  HG  LEU A  25      32.263   4.051   5.801  1.00 85.97           H  
ATOM    384  CD1 LEU A  25      33.489   5.832   5.755  1.00 85.97           C  
ATOM    385 HD11 LEU A  25      33.518   6.787   5.230  1.00 85.97           H  
ATOM    386 HD12 LEU A  25      33.481   6.027   6.827  1.00 85.97           H  
ATOM    387 HD13 LEU A  25      34.388   5.260   5.523  1.00 85.97           H  
ATOM    388  CD2 LEU A  25      31.021   5.786   5.939  1.00 85.97           C  
ATOM    389 HD21 LEU A  25      31.119   5.868   7.022  1.00 85.97           H  
ATOM    390 HD22 LEU A  25      30.117   5.217   5.724  1.00 85.97           H  
ATOM    391 HD23 LEU A  25      30.940   6.785   5.509  1.00 85.97           H  
ATOM    392  N   SER A  26      33.795   1.901   4.230  1.00 85.77           N  
ATOM    393  H   SER A  26      34.560   2.431   4.622  1.00 85.77           H  
ATOM    394  CA  SER A  26      33.717   0.459   4.478  1.00 85.77           C  
ATOM    395  HA  SER A  26      33.628  -0.053   3.520  1.00 85.77           H  
ATOM    396  C   SER A  26      32.505   0.092   5.336  1.00 85.77           C  
ATOM    397  CB  SER A  26      35.002  -0.021   5.154  1.00 85.77           C  
ATOM    398  HB2 SER A  26      35.157   0.542   6.074  1.00 85.77           H  
ATOM    399  HB3 SER A  26      35.847   0.151   4.487  1.00 85.77           H  
ATOM    400  O   SER A  26      32.403   0.526   6.486  1.00 85.77           O  
ATOM    401  OG  SER A  26      34.918  -1.398   5.467  1.00 85.77           O  
ATOM    402  HG  SER A  26      35.545  -1.873   4.917  1.00 85.77           H  
ATOM    403  N   THR A  27      31.644  -0.791   4.830  1.00 85.68           N  
ATOM    404  H   THR A  27      31.748  -1.112   3.878  1.00 85.68           H  
ATOM    405  CA  THR A  27      30.498  -1.313   5.592  1.00 85.68           C  
ATOM    406  HA  THR A  27      29.956  -0.458   5.998  1.00 85.68           H  
ATOM    407  C   THR A  27      30.909  -2.173   6.782  1.00 85.68           C  
ATOM    408  CB  THR A  27      29.545  -2.115   4.701  1.00 85.68           C  
ATOM    409  HB  THR A  27      28.787  -2.597   5.319  1.00 85.68           H  
ATOM    410  O   THR A  27      30.193  -2.230   7.778  1.00 85.68           O  
ATOM    411  CG2 THR A  27      28.856  -1.215   3.684  1.00 85.68           C  
ATOM    412 HG21 THR A  27      28.217  -0.503   4.206  1.00 85.68           H  
ATOM    413 HG22 THR A  27      28.236  -1.818   3.021  1.00 85.68           H  
ATOM    414 HG23 THR A  27      29.595  -0.675   3.093  1.00 85.68           H  
ATOM    415  OG1 THR A  27      30.270  -3.093   3.989  1.00 85.68           O  
ATOM    416  HG1 THR A  27      29.627  -3.617   3.505  1.00 85.68           H  
ATOM    417  N   LYS A  28      32.108  -2.768   6.742  1.00 85.65           N  
ATOM    418  H   LYS A  28      32.639  -2.693   5.886  1.00 85.65           H  
ATOM    419  CA  LYS A  28      32.670  -3.519   7.875  1.00 85.65           C  
ATOM    420  HA  LYS A  28      31.934  -4.246   8.218  1.00 85.65           H  
ATOM    421  C   LYS A  28      32.980  -2.633   9.081  1.00 85.65           C  
ATOM    422  CB  LYS A  28      33.944  -4.268   7.461  1.00 85.65           C  
ATOM    423  HB2 LYS A  28      34.693  -3.560   7.104  1.00 85.65           H  
ATOM    424  HB3 LYS A  28      34.341  -4.753   8.353  1.00 85.65           H  
ATOM    425  O   LYS A  28      32.884  -3.097  10.208  1.00 85.65           O  
ATOM    426  CG  LYS A  28      33.705  -5.344   6.393  1.00 85.65           C  
ATOM    427  HG2 LYS A  28      33.510  -4.873   5.430  1.00 85.65           H  
ATOM    428  HG3 LYS A  28      32.844  -5.949   6.677  1.00 85.65           H  
ATOM    429  CD  LYS A  28      34.939  -6.250   6.293  1.00 85.65           C  
ATOM    430  HD2 LYS A  28      35.099  -6.704   7.270  1.00 85.65           H  
ATOM    431  HD3 LYS A  28      35.819  -5.660   6.034  1.00 85.65           H  
ATOM    432  CE  LYS A  28      34.733  -7.349   5.245  1.00 85.65           C  
ATOM    433  HE2 LYS A  28      35.266  -7.085   4.332  1.00 85.65           H  
ATOM    434  HE3 LYS A  28      33.669  -7.415   5.018  1.00 85.65           H  
ATOM    435  NZ  LYS A  28      35.178  -8.666   5.758  1.00 85.65           N  
ATOM    436  HZ1 LYS A  28      34.553  -8.930   6.506  1.00 85.65           H  
ATOM    437  HZ2 LYS A  28      36.114  -8.657   6.136  1.00 85.65           H  
ATOM    438  HZ3 LYS A  28      35.076  -9.400   5.072  1.00 85.65           H  
ATOM    439  N   LYS A  29      33.370  -1.372   8.855  1.00 86.36           N  
ATOM    440  H   LYS A  29      33.385  -1.057   7.895  1.00 86.36           H  
ATOM    441  CA  LYS A  29      33.707  -0.422   9.931  1.00 86.36           C  
ATOM    442  HA  LYS A  29      33.987  -0.972  10.830  1.00 86.36           H  
ATOM    443  C   LYS A  29      32.519   0.437  10.350  1.00 86.36           C  
ATOM    444  CB  LYS A  29      34.890   0.466   9.518  1.00 86.36           C  
ATOM    445  HB2 LYS A  29      34.691   0.910   8.543  1.00 86.36           H  
ATOM    446  HB3 LYS A  29      34.983   1.271  10.248  1.00 86.36           H  
ATOM    447  O   LYS A  29      32.365   0.719  11.531  1.00 86.36           O  
ATOM    448  CG  LYS A  29      36.218  -0.302   9.471  1.00 86.36           C  
ATOM    449  HG2 LYS A  29      36.367  -0.818  10.420  1.00 86.36           H  
ATOM    450  HG3 LYS A  29      36.187  -1.038   8.668  1.00 86.36           H  
ATOM    451  CD  LYS A  29      37.390   0.663   9.239  1.00 86.36           C  
ATOM    452  HD2 LYS A  29      37.396   1.408  10.035  1.00 86.36           H  
ATOM    453  HD3 LYS A  29      37.257   1.169   8.282  1.00 86.36           H  
ATOM    454  CE  LYS A  29      38.721  -0.100   9.246  1.00 86.36           C  
ATOM    455  HE2 LYS A  29      38.789  -0.659  10.179  1.00 86.36           H  
ATOM    456  HE3 LYS A  29      38.717  -0.822   8.429  1.00 86.36           H  
ATOM    457  NZ  LYS A  29      39.887   0.814   9.124  1.00 86.36           N  
ATOM    458  HZ1 LYS A  29      39.856   1.337   8.260  1.00 86.36           H  
ATOM    459  HZ2 LYS A  29      40.751   0.292   9.151  1.00 86.36           H  
ATOM    460  HZ3 LYS A  29      39.903   1.468   9.893  1.00 86.36           H  
ATOM    461  N   TYR A  30      31.700   0.855   9.389  1.00 87.60           N  
ATOM    462  H   TYR A  30      31.909   0.603   8.434  1.00 87.60           H  
ATOM    463  CA  TYR A  30      30.671   1.874   9.610  1.00 87.60           C  
ATOM    464  HA  TYR A  30      30.757   2.262  10.625  1.00 87.60           H  
ATOM    465  C   TYR A  30      29.241   1.340   9.505  1.00 87.60           C  
ATOM    466  CB  TYR A  30      30.934   3.047   8.659  1.00 87.60           C  
ATOM    467  HB2 TYR A  30      30.154   3.796   8.792  1.00 87.60           H  
ATOM    468  HB3 TYR A  30      30.879   2.696   7.629  1.00 87.60           H  
ATOM    469  O   TYR A  30      28.296   2.108   9.652  1.00 87.60           O  
ATOM    470  CG  TYR A  30      32.276   3.711   8.908  1.00 87.60           C  
ATOM    471  CD1 TYR A  30      32.413   4.630   9.966  1.00 87.60           C  
ATOM    472  HD1 TYR A  30      31.562   4.863  10.588  1.00 87.60           H  
ATOM    473  CD2 TYR A  30      33.393   3.385   8.116  1.00 87.60           C  
ATOM    474  HD2 TYR A  30      33.288   2.668   7.315  1.00 87.60           H  
ATOM    475  CE1 TYR A  30      33.657   5.239  10.218  1.00 87.60           C  
ATOM    476  HE1 TYR A  30      33.755   5.943  11.032  1.00 87.60           H  
ATOM    477  CE2 TYR A  30      34.638   3.994   8.360  1.00 87.60           C  
ATOM    478  HE2 TYR A  30      35.498   3.766   7.747  1.00 87.60           H  
ATOM    479  OH  TYR A  30      35.975   5.508   9.634  1.00 87.60           O  
ATOM    480  HH  TYR A  30      35.938   6.132  10.362  1.00 87.60           H  
ATOM    481  CZ  TYR A  30      34.770   4.925   9.409  1.00 87.60           C  
ATOM    482  N   GLY A  31      29.068   0.039   9.257  1.00 86.19           N  
ATOM    483  H   GLY A  31      29.872  -0.555   9.114  1.00 86.19           H  
ATOM    484  CA  GLY A  31      27.764  -0.498   8.895  1.00 86.19           C  
ATOM    485  HA2 GLY A  31      27.038  -0.195   9.650  1.00 86.19           H  
ATOM    486  HA3 GLY A  31      27.797  -1.587   8.860  1.00 86.19           H  
ATOM    487  C   GLY A  31      27.299   0.027   7.536  1.00 86.19           C  
ATOM    488  O   GLY A  31      28.075   0.564   6.741  1.00 86.19           O  
ATOM    489  N   GLY A  32      26.019  -0.141   7.244  1.00 87.42           N  
ATOM    490  H   GLY A  32      25.396  -0.528   7.939  1.00 87.42           H  
ATOM    491  CA  GLY A  32      25.460   0.277   5.967  1.00 87.42           C  
ATOM    492  HA2 GLY A  32      25.731   1.314   5.768  1.00 87.42           H  
ATOM    493  HA3 GLY A  32      25.869  -0.338   5.166  1.00 87.42           H  
ATOM    494  C   GLY A  32      23.951   0.171   5.933  1.00 87.42           C  
ATOM    495  O   GLY A  32      23.333  -0.376   6.847  1.00 87.42           O  
ATOM    496  N   PHE A  33      23.362   0.695   4.868  1.00 87.73           N  
ATOM    497  H   PHE A  33      23.936   1.071   4.127  1.00 87.73           H  
ATOM    498  CA  PHE A  33      21.938   0.522   4.625  1.00 87.73           C  
ATOM    499  HA  PHE A  33      21.391   0.777   5.533  1.00 87.73           H  
ATOM    500  C   PHE A  33      21.648  -0.941   4.302  1.00 87.73           C  
ATOM    501  CB  PHE A  33      21.474   1.463   3.523  1.00 87.73           C  
ATOM    502  HB2 PHE A  33      21.900   1.157   2.567  1.00 87.73           H  
ATOM    503  HB3 PHE A  33      20.391   1.371   3.445  1.00 87.73           H  
ATOM    504  O   PHE A  33      22.451  -1.608   3.637  1.00 87.73           O  
ATOM    505  CG  PHE A  33      21.802   2.917   3.784  1.00 87.73           C  
ATOM    506  CD1 PHE A  33      21.122   3.596   4.807  1.00 87.73           C  
ATOM    507  HD1 PHE A  33      20.427   3.062   5.438  1.00 87.73           H  
ATOM    508  CD2 PHE A  33      22.742   3.604   2.992  1.00 87.73           C  
ATOM    509  HD2 PHE A  33      23.271   3.090   2.203  1.00 87.73           H  
ATOM    510  CE1 PHE A  33      21.321   4.971   5.000  1.00 87.73           C  
ATOM    511  HE1 PHE A  33      20.770   5.490   5.772  1.00 87.73           H  
ATOM    512  CE2 PHE A  33      22.941   4.983   3.185  1.00 87.73           C  
ATOM    513  HE2 PHE A  33      23.626   5.522   2.546  1.00 87.73           H  
ATOM    514  CZ  PHE A  33      22.229   5.667   4.186  1.00 87.73           C  
ATOM    515  HZ  PHE A  33      22.374   6.728   4.325  1.00 87.73           H  
ATOM    516  N   ALA A  34      20.525  -1.453   4.802  1.00 84.56           N  
ATOM    517  H   ALA A  34      19.833  -0.831   5.195  1.00 84.56           H  
ATOM    518  CA  ALA A  34      20.217  -2.870   4.696  1.00 84.56           C  
ATOM    519  HA  ALA A  34      21.106  -3.442   4.963  1.00 84.56           H  
ATOM    520  C   ALA A  34      19.818  -3.247   3.274  1.00 84.56           C  
ATOM    521  CB  ALA A  34      19.089  -3.234   5.665  1.00 84.56           C  
ATOM    522  HB1 ALA A  34      18.124  -2.970   5.232  1.00 84.56           H  
ATOM    523  HB2 ALA A  34      19.095  -4.310   5.837  1.00 84.56           H  
ATOM    524  HB3 ALA A  34      19.200  -2.697   6.607  1.00 84.56           H  
ATOM    525  O   ALA A  34      20.159  -4.336   2.806  1.00 84.56           O  
ATOM    526  N   ARG A  35      19.035  -2.383   2.617  1.00 83.75           N  
ATOM    527  H   ARG A  35      18.784  -1.523   3.083  1.00 83.75           H  
ATOM    528  CA  ARG A  35      18.414  -2.690   1.329  1.00 83.75           C  
ATOM    529  HA  ARG A  35      19.045  -3.423   0.828  1.00 83.75           H  
ATOM    530  C   ARG A  35      18.314  -1.453   0.436  1.00 83.75           C  
ATOM    531  CB  ARG A  35      17.024  -3.308   1.555  1.00 83.75           C  
ATOM    532  HB2 ARG A  35      16.501  -3.360   0.600  1.00 83.75           H  
ATOM    533  HB3 ARG A  35      16.451  -2.668   2.225  1.00 83.75           H  
ATOM    534  O   ARG A  35      17.949  -0.376   0.908  1.00 83.75           O  
ATOM    535  CG  ARG A  35      17.126  -4.730   2.133  1.00 83.75           C  
ATOM    536  HG2 ARG A  35      17.684  -5.352   1.433  1.00 83.75           H  
ATOM    537  HG3 ARG A  35      17.650  -4.722   3.088  1.00 83.75           H  
ATOM    538  CD  ARG A  35      15.758  -5.363   2.368  1.00 83.75           C  
ATOM    539  HD2 ARG A  35      15.135  -5.216   1.486  1.00 83.75           H  
ATOM    540  HD3 ARG A  35      15.908  -6.432   2.518  1.00 83.75           H  
ATOM    541  NE  ARG A  35      15.105  -4.790   3.558  1.00 83.75           N  
ATOM    542  HE  ARG A  35      15.496  -3.931   3.918  1.00 83.75           H  
ATOM    543  NH1 ARG A  35      13.446  -6.365   3.757  1.00 83.75           N  
ATOM    544 HH11 ARG A  35      12.605  -6.693   4.209  1.00 83.75           H  
ATOM    545 HH12 ARG A  35      13.758  -6.785   2.893  1.00 83.75           H  
ATOM    546  NH2 ARG A  35      13.585  -4.694   5.238  1.00 83.75           N  
ATOM    547 HH21 ARG A  35      12.753  -5.036   5.697  1.00 83.75           H  
ATOM    548 HH22 ARG A  35      14.018  -3.835   5.546  1.00 83.75           H  
ATOM    549  CZ  ARG A  35      14.052  -5.287   4.178  1.00 83.75           C  
ATOM    550  N   PRO A  36      18.583  -1.596  -0.870  1.00 88.75           N  
ATOM    551  CA  PRO A  36      18.292  -0.540  -1.824  1.00 88.75           C  
ATOM    552  HA  PRO A  36      18.720   0.407  -1.495  1.00 88.75           H  
ATOM    553  C   PRO A  36      16.775  -0.390  -1.986  1.00 88.75           C  
ATOM    554  CB  PRO A  36      18.968  -0.971  -3.120  1.00 88.75           C  
ATOM    555  HB2 PRO A  36      20.002  -0.625  -3.136  1.00 88.75           H  
ATOM    556  HB3 PRO A  36      18.439  -0.587  -3.992  1.00 88.75           H  
ATOM    557  O   PRO A  36      16.020  -1.355  -1.855  1.00 88.75           O  
ATOM    558  CG  PRO A  36      18.929  -2.499  -3.049  1.00 88.75           C  
ATOM    559  HG2 PRO A  36      17.977  -2.858  -3.439  1.00 88.75           H  
ATOM    560  HG3 PRO A  36      19.759  -2.950  -3.593  1.00 88.75           H  
ATOM    561  CD  PRO A  36      18.994  -2.815  -1.558  1.00 88.75           C  
ATOM    562  HD2 PRO A  36      20.009  -3.091  -1.273  1.00 88.75           H  
ATOM    563  HD3 PRO A  36      18.314  -3.637  -1.333  1.00 88.75           H  
ATOM    564  N   ILE A  37      16.319   0.817  -2.310  1.00 89.68           N  
ATOM    565  H   ILE A  37      16.979   1.569  -2.448  1.00 89.68           H  
ATOM    566  CA  ILE A  37      14.917   1.050  -2.651  1.00 89.68           C  
ATOM    567  HA  ILE A  37      14.298   0.382  -2.053  1.00 89.68           H  
ATOM    568  C   ILE A  37      14.708   0.669  -4.118  1.00 89.68           C  
ATOM    569  CB  ILE A  37      14.496   2.493  -2.290  1.00 89.68           C  
ATOM    570  HB  ILE A  37      15.260   3.185  -2.644  1.00 89.68           H  
ATOM    571  O   ILE A  37      15.371   1.194  -5.016  1.00 89.68           O  
ATOM    572  CG1 ILE A  37      14.380   2.593  -0.752  1.00 89.68           C  
ATOM    573 HG12 ILE A  37      15.238   2.109  -0.286  1.00 89.68           H  
ATOM    574 HG13 ILE A  37      13.490   2.054  -0.426  1.00 89.68           H  
ATOM    575  CG2 ILE A  37      13.146   2.864  -2.937  1.00 89.68           C  
ATOM    576 HG21 ILE A  37      12.377   2.156  -2.626  1.00 89.68           H  
ATOM    577 HG22 ILE A  37      13.241   2.856  -4.023  1.00 89.68           H  
ATOM    578 HG23 ILE A  37      12.855   3.872  -2.644  1.00 89.68           H  
ATOM    579  CD1 ILE A  37      14.314   4.019  -0.202  1.00 89.68           C  
ATOM    580 HD11 ILE A  37      13.515   4.596  -0.666  1.00 89.68           H  
ATOM    581 HD12 ILE A  37      14.141   3.978   0.874  1.00 89.68           H  
ATOM    582 HD13 ILE A  37      15.278   4.498  -0.369  1.00 89.68           H  
ATOM    583  N   VAL A  38      13.759  -0.237  -4.361  1.00 92.00           N  
ATOM    584  H   VAL A  38      13.324  -0.698  -3.575  1.00 92.00           H  
ATOM    585  CA  VAL A  38      13.273  -0.559  -5.710  1.00 92.00           C  
ATOM    586  HA  VAL A  38      14.120  -0.818  -6.345  1.00 92.00           H  
ATOM    587  C   VAL A  38      12.595   0.684  -6.289  1.00 92.00           C  
ATOM    588  CB  VAL A  38      12.353  -1.794  -5.697  1.00 92.00           C  
ATOM    589  HB  VAL A  38      11.516  -1.619  -5.021  1.00 92.00           H  
ATOM    590  O   VAL A  38      11.765   1.293  -5.617  1.00 92.00           O  
ATOM    591  CG1 VAL A  38      11.803  -2.107  -7.092  1.00 92.00           C  
ATOM    592 HG11 VAL A  38      11.121  -1.321  -7.418  1.00 92.00           H  
ATOM    593 HG12 VAL A  38      11.247  -3.044  -7.077  1.00 92.00           H  
ATOM    594 HG13 VAL A  38      12.619  -2.198  -7.809  1.00 92.00           H  
ATOM    595  CG2 VAL A  38      13.135  -3.024  -5.213  1.00 92.00           C  
ATOM    596 HG21 VAL A  38      13.990  -3.206  -5.864  1.00 92.00           H  
ATOM    597 HG22 VAL A  38      13.487  -2.883  -4.192  1.00 92.00           H  
ATOM    598 HG23 VAL A  38      12.496  -3.907  -5.233  1.00 92.00           H  
ATOM    599  N   ALA A  39      12.964   1.092  -7.501  1.00 93.28           N  
ATOM    600  H   ALA A  39      13.631   0.531  -8.010  1.00 93.28           H  
ATOM    601  CA  ALA A  39      12.354   2.205  -8.223  1.00 93.28           C  
ATOM    602  HA  ALA A  39      12.089   2.994  -7.518  1.00 93.28           H  
ATOM    603  C   ALA A  39      11.073   1.761  -8.941  1.00 93.28           C  
ATOM    604  CB  ALA A  39      13.378   2.767  -9.220  1.00 93.28           C  
ATOM    605  HB1 ALA A  39      13.617   2.020  -9.977  1.00 93.28           H  
ATOM    606  HB2 ALA A  39      14.295   3.040  -8.698  1.00 93.28           H  
ATOM    607  HB3 ALA A  39      12.965   3.650  -9.709  1.00 93.28           H  
ATOM    608  O   ALA A  39      10.057   2.445  -8.859  1.00 93.28           O  
ATOM    609  N   TYR A  40      11.136   0.618  -9.622  1.00 94.28           N  
ATOM    610  H   TYR A  40      12.014   0.120  -9.642  1.00 94.28           H  
ATOM    611  CA  TYR A  40      10.034  -0.031 -10.332  1.00 94.28           C  
ATOM    612  HA  TYR A  40       9.129   0.006  -9.725  1.00 94.28           H  
ATOM    613  C   TYR A  40      10.376  -1.508 -10.574  1.00 94.28           C  
ATOM    614  CB  TYR A  40       9.768   0.704 -11.656  1.00 94.28           C  
ATOM    615  HB2 TYR A  40       9.018   0.159 -12.229  1.00 94.28           H  
ATOM    616  HB3 TYR A  40       9.335   1.677 -11.427  1.00 94.28           H  
ATOM    617  O   TYR A  40      11.522  -1.919 -10.375  1.00 94.28           O  
ATOM    618  CG  TYR A  40      10.975   0.902 -12.550  1.00 94.28           C  
ATOM    619  CD1 TYR A  40      11.633   2.148 -12.568  1.00 94.28           C  
ATOM    620  HD1 TYR A  40      11.301   2.934 -11.905  1.00 94.28           H  
ATOM    621  CD2 TYR A  40      11.410  -0.140 -13.390  1.00 94.28           C  
ATOM    622  HD2 TYR A  40      10.907  -1.095 -13.378  1.00 94.28           H  
ATOM    623  CE1 TYR A  40      12.701   2.363 -13.458  1.00 94.28           C  
ATOM    624  HE1 TYR A  40      13.206   3.317 -13.499  1.00 94.28           H  
ATOM    625  CE2 TYR A  40      12.489   0.068 -14.267  1.00 94.28           C  
ATOM    626  HE2 TYR A  40      12.822  -0.718 -14.929  1.00 94.28           H  
ATOM    627  OH  TYR A  40      14.087   1.550 -15.232  1.00 94.28           O  
ATOM    628  HH  TYR A  40      14.280   2.481 -15.370  1.00 94.28           H  
ATOM    629  CZ  TYR A  40      13.125   1.323 -14.311  1.00 94.28           C  
ATOM    630  N   SER A  41       9.395  -2.292 -11.011  1.00 95.07           N  
ATOM    631  H   SER A  41       8.497  -1.883 -11.229  1.00 95.07           H  
ATOM    632  CA  SER A  41       9.598  -3.689 -11.405  1.00 95.07           C  
ATOM    633  HA  SER A  41      10.563  -4.035 -11.034  1.00 95.07           H  
ATOM    634  C   SER A  41       9.606  -3.812 -12.929  1.00 95.07           C  
ATOM    635  CB  SER A  41       8.530  -4.595 -10.787  1.00 95.07           C  
ATOM    636  HB2 SER A  41       8.752  -5.633 -11.032  1.00 95.07           H  
ATOM    637  HB3 SER A  41       7.559  -4.333 -11.207  1.00 95.07           H  
ATOM    638  O   SER A  41       9.060  -2.962 -13.630  1.00 95.07           O  
ATOM    639  OG  SER A  41       8.491  -4.452  -9.377  1.00 95.07           O  
ATOM    640  HG  SER A  41       7.721  -4.931  -9.062  1.00 95.07           H  
ATOM    641  N   VAL A  42      10.223  -4.859 -13.459  1.00 95.18           N  
ATOM    642  H   VAL A  42      10.744  -5.473 -12.849  1.00 95.18           H  
ATOM    643  CA  VAL A  42      10.227  -5.184 -14.888  1.00 95.18           C  
ATOM    644  HA  VAL A  42       9.480  -4.580 -15.404  1.00 95.18           H  
ATOM    645  C   VAL A  42       9.844  -6.645 -15.041  1.00 95.18           C  
ATOM    646  CB  VAL A  42      11.600  -4.897 -15.524  1.00 95.18           C  
ATOM    647  HB  VAL A  42      12.363  -5.479 -15.007  1.00 95.18           H  
ATOM    648  O   VAL A  42      10.438  -7.496 -14.386  1.00 95.18           O  
ATOM    649  CG1 VAL A  42      11.642  -5.250 -17.014  1.00 95.18           C  
ATOM    650 HG11 VAL A  42      11.418  -6.306 -17.162  1.00 95.18           H  
ATOM    651 HG12 VAL A  42      12.648  -5.076 -17.397  1.00 95.18           H  
ATOM    652 HG13 VAL A  42      10.925  -4.651 -17.574  1.00 95.18           H  
ATOM    653  CG2 VAL A  42      11.957  -3.409 -15.402  1.00 95.18           C  
ATOM    654 HG21 VAL A  42      12.952  -3.242 -15.815  1.00 95.18           H  
ATOM    655 HG22 VAL A  42      11.230  -2.802 -15.941  1.00 95.18           H  
ATOM    656 HG23 VAL A  42      11.975  -3.112 -14.353  1.00 95.18           H  
ATOM    657  N   LEU A  43       8.860  -6.936 -15.887  1.00 94.83           N  
ATOM    658  H   LEU A  43       8.435  -6.183 -16.409  1.00 94.83           H  
ATOM    659  CA  LEU A  43       8.572  -8.299 -16.316  1.00 94.83           C  
ATOM    660  HA  LEU A  43       8.622  -8.964 -15.454  1.00 94.83           H  
ATOM    661  C   LEU A  43       9.634  -8.725 -17.329  1.00 94.83           C  
ATOM    662  CB  LEU A  43       7.158  -8.352 -16.912  1.00 94.83           C  
ATOM    663  HB2 LEU A  43       6.443  -7.982 -16.178  1.00 94.83           H  
ATOM    664  HB3 LEU A  43       7.134  -7.686 -17.775  1.00 94.83           H  
ATOM    665  O   LEU A  43       9.851  -8.017 -18.314  1.00 94.83           O  
ATOM    666  CG  LEU A  43       6.724  -9.753 -17.376  1.00 94.83           C  
ATOM    667  HG  LEU A  43       7.456 -10.160 -18.074  1.00 94.83           H  
ATOM    668  CD1 LEU A  43       6.577 -10.711 -16.194  1.00 94.83           C  
ATOM    669 HD11 LEU A  43       6.144 -11.647 -16.546  1.00 94.83           H  
ATOM    670 HD12 LEU A  43       5.920 -10.281 -15.438  1.00 94.83           H  
ATOM    671 HD13 LEU A  43       7.552 -10.927 -15.758  1.00 94.83           H  
ATOM    672  CD2 LEU A  43       5.382  -9.655 -18.098  1.00 94.83           C  
ATOM    673 HD21 LEU A  43       5.082 -10.641 -18.453  1.00 94.83           H  
ATOM    674 HD22 LEU A  43       5.472  -8.994 -18.959  1.00 94.83           H  
ATOM    675 HD23 LEU A  43       4.616  -9.271 -17.425  1.00 94.83           H  
ATOM    676  N   VAL A  44      10.284  -9.856 -17.066  1.00 94.66           N  
ATOM    677  H   VAL A  44      10.071 -10.340 -16.205  1.00 94.66           H  
ATOM    678  CA  VAL A  44      11.345 -10.426 -17.900  1.00 94.66           C  
ATOM    679  HA  VAL A  44      11.426  -9.854 -18.825  1.00 94.66           H  
ATOM    680  C   VAL A  44      10.985 -11.862 -18.260  1.00 94.66           C  
ATOM    681  CB  VAL A  44      12.707 -10.370 -17.176  1.00 94.66           C  
ATOM    682  HB  VAL A  44      12.641 -10.932 -16.244  1.00 94.66           H  
ATOM    683  O   VAL A  44      10.635 -12.653 -17.382  1.00 94.66           O  
ATOM    684  CG1 VAL A  44      13.837 -10.975 -18.024  1.00 94.66           C  
ATOM    685 HG11 VAL A  44      13.896 -10.473 -18.989  1.00 94.66           H  
ATOM    686 HG12 VAL A  44      14.788 -10.874 -17.500  1.00 94.66           H  
ATOM    687 HG13 VAL A  44      13.660 -12.040 -18.178  1.00 94.66           H  
ATOM    688  CG2 VAL A  44      13.104  -8.925 -16.838  1.00 94.66           C  
ATOM    689 HG21 VAL A  44      14.079  -8.918 -16.352  1.00 94.66           H  
ATOM    690 HG22 VAL A  44      13.138  -8.325 -17.747  1.00 94.66           H  
ATOM    691 HG23 VAL A  44      12.380  -8.495 -16.145  1.00 94.66           H  
ATOM    692  N   VAL A  45      11.119 -12.202 -19.545  1.00 95.10           N  
ATOM    693  H   VAL A  45      11.336 -11.476 -20.212  1.00 95.10           H  
ATOM    694  CA  VAL A  45      11.110 -13.587 -20.034  1.00 95.10           C  
ATOM    695  HA  VAL A  45      10.915 -14.251 -19.192  1.00 95.10           H  
ATOM    696  C   VAL A  45      12.488 -13.922 -20.588  1.00 95.10           C  
ATOM    697  CB  VAL A  45       9.996 -13.837 -21.064  1.00 95.10           C  
ATOM    698  HB  VAL A  45      10.128 -13.176 -21.922  1.00 95.10           H  
ATOM    699  O   VAL A  45      12.965 -13.282 -21.524  1.00 95.10           O  
ATOM    700  CG1 VAL A  45       9.998 -15.296 -21.543  1.00 95.10           C  
ATOM    701 HG11 VAL A  45       9.918 -15.975 -20.694  1.00 95.10           H  
ATOM    702 HG12 VAL A  45      10.914 -15.507 -22.094  1.00 95.10           H  
ATOM    703 HG13 VAL A  45       9.159 -15.459 -22.219  1.00 95.10           H  
ATOM    704  CG2 VAL A  45       8.630 -13.558 -20.433  1.00 95.10           C  
ATOM    705 HG21 VAL A  45       8.504 -14.195 -19.558  1.00 95.10           H  
ATOM    706 HG22 VAL A  45       8.566 -12.515 -20.123  1.00 95.10           H  
ATOM    707 HG23 VAL A  45       7.837 -13.759 -21.154  1.00 95.10           H  
ATOM    708  N   ALA A  46      13.163 -14.891 -19.976  1.00 95.04           N  
ATOM    709  H   ALA A  46      12.718 -15.392 -19.221  1.00 95.04           H  
ATOM    710  CA  ALA A  46      14.529 -15.262 -20.338  1.00 95.04           C  
ATOM    711  HA  ALA A  46      14.629 -15.278 -21.423  1.00 95.04           H  
ATOM    712  C   ALA A  46      14.890 -16.655 -19.811  1.00 95.04           C  
ATOM    713  CB  ALA A  46      15.481 -14.205 -19.760  1.00 95.04           C  
ATOM    714  HB1 ALA A  46      16.516 -14.479 -19.963  1.00 95.04           H  
ATOM    715  HB2 ALA A  46      15.278 -13.230 -20.203  1.00 95.04           H  
ATOM    716  HB3 ALA A  46      15.316 -14.132 -18.685  1.00 95.04           H  
ATOM    717  O   ALA A  46      14.198 -17.222 -18.969  1.00 95.04           O  
ATOM    718  N   ASP A  47      16.013 -17.192 -20.269  1.00 93.69           N  
ATOM    719  H   ASP A  47      16.563 -16.661 -20.930  1.00 93.69           H  
ATOM    720  CA  ASP A  47      16.623 -18.394 -19.717  1.00 93.69           C  
ATOM    721  HA  ASP A  47      15.849 -19.038 -19.300  1.00 93.69           H  
ATOM    722  C   ASP A  47      17.593 -18.022 -18.585  1.00 93.69           C  
ATOM    723  CB  ASP A  47      17.336 -19.160 -20.844  1.00 93.69           C  
ATOM    724  HB2 ASP A  47      18.150 -19.740 -20.409  1.00 93.69           H  
ATOM    725  HB3 ASP A  47      17.783 -18.445 -21.534  1.00 93.69           H  
ATOM    726  O   ASP A  47      18.448 -17.151 -18.744  1.00 93.69           O  
ATOM    727  CG  ASP A  47      16.457 -20.105 -21.667  1.00 93.69           C  
ATOM    728  OD1 ASP A  47      15.238 -20.199 -21.405  1.00 93.69           O  
ATOM    729  OD2 ASP A  47      17.051 -20.809 -22.523  1.00 93.69           O  
ATOM    730  N   VAL A  48      17.512 -18.719 -17.449  1.00 90.21           N  
ATOM    731  H   VAL A  48      16.732 -19.352 -17.343  1.00 90.21           H  
ATOM    732  CA  VAL A  48      18.453 -18.565 -16.324  1.00 90.21           C  
ATOM    733  HA  VAL A  48      19.215 -17.835 -16.598  1.00 90.21           H  
ATOM    734  C   VAL A  48      19.167 -19.888 -16.063  1.00 90.21           C  
ATOM    735  CB  VAL A  48      17.756 -18.018 -15.062  1.00 90.21           C  
ATOM    736  HB  VAL A  48      16.975 -18.711 -14.751  1.00 90.21           H  
ATOM    737  O   VAL A  48      18.558 -20.964 -16.091  1.00 90.21           O  
ATOM    738  CG1 VAL A  48      18.739 -17.819 -13.899  1.00 90.21           C  
ATOM    739 HG11 VAL A  48      18.220 -17.357 -13.059  1.00 90.21           H  
ATOM    740 HG12 VAL A  48      19.555 -17.163 -14.205  1.00 90.21           H  
ATOM    741 HG13 VAL A  48      19.140 -18.776 -13.565  1.00 90.21           H  
ATOM    742  CG2 VAL A  48      17.129 -16.652 -15.342  1.00 90.21           C  
ATOM    743 HG21 VAL A  48      17.910 -15.941 -15.613  1.00 90.21           H  
ATOM    744 HG22 VAL A  48      16.608 -16.284 -14.458  1.00 90.21           H  
ATOM    745 HG23 VAL A  48      16.413 -16.715 -16.161  1.00 90.21           H  
ATOM    746  N   GLY A  49      20.478 -19.827 -15.818  1.00 81.77           N  
ATOM    747  H   GLY A  49      20.915 -18.916 -15.809  1.00 81.77           H  
ATOM    748  CA  GLY A  49      21.288 -21.001 -15.495  1.00 81.77           C  
ATOM    749  HA2 GLY A  49      21.136 -21.765 -16.258  1.00 81.77           H  
ATOM    750  HA3 GLY A  49      22.342 -20.723 -15.494  1.00 81.77           H  
ATOM    751  C   GLY A  49      20.941 -21.578 -14.121  1.00 81.77           C  
ATOM    752  O   GLY A  49      21.037 -20.885 -13.108  1.00 81.77           O  
ATOM    753  N   LYS A  50      20.572 -22.864 -14.056  1.00 62.48           N  
ATOM    754  H   LYS A  50      20.488 -23.387 -14.916  1.00 62.48           H  
ATOM    755  CA  LYS A  50      20.298 -23.560 -12.793  1.00 62.48           C  
ATOM    756  HA  LYS A  50      20.201 -22.811 -12.008  1.00 62.48           H  
ATOM    757  C   LYS A  50      21.475 -24.468 -12.435  1.00 62.48           C  
ATOM    758  CB  LYS A  50      18.951 -24.300 -12.899  1.00 62.48           C  
ATOM    759  HB2 LYS A  50      19.102 -25.302 -13.301  1.00 62.48           H  
ATOM    760  HB3 LYS A  50      18.301 -23.760 -13.588  1.00 62.48           H  
ATOM    761  O   LYS A  50      21.654 -25.520 -13.043  1.00 62.48           O  
ATOM    762  CG  LYS A  50      18.241 -24.367 -11.540  1.00 62.48           C  
ATOM    763  HG2 LYS A  50      18.903 -24.822 -10.804  1.00 62.48           H  
ATOM    764  HG3 LYS A  50      18.003 -23.352 -11.220  1.00 62.48           H  
ATOM    765  CD  LYS A  50      16.946 -25.187 -11.627  1.00 62.48           C  
ATOM    766  HD2 LYS A  50      17.204 -26.230 -11.807  1.00 62.48           H  
ATOM    767  HD3 LYS A  50      16.345 -24.820 -12.459  1.00 62.48           H  
ATOM    768  CE  LYS A  50      16.151 -25.051 -10.323  1.00 62.48           C  
ATOM    769  HE2 LYS A  50      16.812 -25.280  -9.487  1.00 62.48           H  
ATOM    770  HE3 LYS A  50      15.840 -24.012 -10.218  1.00 62.48           H  
ATOM    771  NZ  LYS A  50      14.969 -25.950 -10.296  1.00 62.48           N  
ATOM    772  HZ1 LYS A  50      14.442 -25.811  -9.445  1.00 62.48           H  
ATOM    773  HZ2 LYS A  50      15.258 -26.917 -10.332  1.00 62.48           H  
ATOM    774  HZ3 LYS A  50      14.365 -25.765 -11.084  1.00 62.48           H  
ATOM    775  N   ASN A  51      22.223 -24.096 -11.392  1.00 57.63           N  
ATOM    776  H   ASN A  51      22.016 -23.194 -10.989  1.00 57.63           H  
ATOM    777  CA  ASN A  51      23.398 -24.820 -10.885  1.00 57.63           C  
ATOM    778  HA  ASN A  51      23.805 -24.217 -10.073  1.00 57.63           H  
ATOM    779  C   ASN A  51      24.546 -24.961 -11.910  1.00 57.63           C  
ATOM    780  CB  ASN A  51      22.951 -26.170 -10.272  1.00 57.63           C  
ATOM    781  HB2 ASN A  51      22.461 -26.782 -11.030  1.00 57.63           H  
ATOM    782  HB3 ASN A  51      23.821 -26.720  -9.916  1.00 57.63           H  
ATOM    783  O   ASN A  51      24.379 -24.766 -13.108  1.00 57.63           O  
ATOM    784  CG  ASN A  51      22.023 -25.990  -9.084  1.00 57.63           C  
ATOM    785  ND2 ASN A  51      21.046 -26.849  -8.905  1.00 57.63           N  
ATOM    786 HD21 ASN A  51      20.931 -27.633  -9.532  1.00 57.63           H  
ATOM    787 HD22 ASN A  51      20.517 -26.732  -8.053  1.00 57.63           H  
ATOM    788  OD1 ASN A  51      22.185 -25.091  -8.282  1.00 57.63           O  
ATOM    789  N   LYS A  52      25.744 -25.333 -11.433  1.00 55.04           N  
ATOM    790  H   LYS A  52      25.821 -25.456 -10.433  1.00 55.04           H  
ATOM    791  CA  LYS A  52      26.964 -25.540 -12.248  1.00 55.04           C  
ATOM    792  HA  LYS A  52      27.293 -24.582 -12.651  1.00 55.04           H  
ATOM    793  C   LYS A  52      26.779 -26.453 -13.477  1.00 55.04           C  
ATOM    794  CB  LYS A  52      28.076 -26.130 -11.356  1.00 55.04           C  
ATOM    795  HB2 LYS A  52      27.678 -26.972 -10.791  1.00 55.04           H  
ATOM    796  HB3 LYS A  52      28.869 -26.511 -12.000  1.00 55.04           H  
ATOM    797  O   LYS A  52      27.614 -26.439 -14.372  1.00 55.04           O  
ATOM    798  CG  LYS A  52      28.714 -25.113 -10.395  1.00 55.04           C  
ATOM    799  HG2 LYS A  52      27.954 -24.713  -9.723  1.00 55.04           H  
ATOM    800  HG3 LYS A  52      29.139 -24.295 -10.977  1.00 55.04           H  
ATOM    801  CD  LYS A  52      29.825 -25.784  -9.570  1.00 55.04           C  
ATOM    802  HD2 LYS A  52      29.382 -26.552  -8.936  1.00 55.04           H  
ATOM    803  HD3 LYS A  52      30.536 -26.255 -10.249  1.00 55.04           H  
ATOM    804  CE  LYS A  52      30.565 -24.758  -8.701  1.00 55.04           C  
ATOM    805  HE2 LYS A  52      30.992 -23.997  -9.355  1.00 55.04           H  
ATOM    806  HE3 LYS A  52      29.844 -24.266  -8.048  1.00 55.04           H  
ATOM    807  NZ  LYS A  52      31.640 -25.392  -7.892  1.00 55.04           N  
ATOM    808  HZ1 LYS A  52      31.258 -26.083  -7.262  1.00 55.04           H  
ATOM    809  HZ2 LYS A  52      32.314 -25.846  -8.492  1.00 55.04           H  
ATOM    810  HZ3 LYS A  52      32.129 -24.699  -7.345  1.00 55.04           H  
ATOM    811  N   ALA A  53      25.713 -27.249 -13.526  1.00 57.45           N  
ATOM    812  H   ALA A  53      24.994 -27.107 -12.831  1.00 57.45           H  
ATOM    813  CA  ALA A  53      25.445 -28.221 -14.575  1.00 57.45           C  
ATOM    814  HA  ALA A  53      26.382 -28.477 -15.070  1.00 57.45           H  
ATOM    815  C   ALA A  53      24.511 -27.662 -15.665  1.00 57.45           C  
ATOM    816  CB  ALA A  53      24.918 -29.500 -13.904  1.00 57.45           C  
ATOM    817  HB1 ALA A  53      23.972 -29.298 -13.401  1.00 57.45           H  
ATOM    818  HB2 ALA A  53      24.762 -30.269 -14.660  1.00 57.45           H  
ATOM    819  HB3 ALA A  53      25.645 -29.866 -13.179  1.00 57.45           H  
ATOM    820  O   ALA A  53      23.434 -28.216 -15.831  1.00 57.45           O  
ATOM    821  N   GLN A  54      24.918 -26.578 -16.351  1.00 61.52           N  
ATOM    822  H   GLN A  54      25.776 -26.173 -16.004  1.00 61.52           H  
ATOM    823  CA  GLN A  54      24.496 -26.053 -17.680  1.00 61.52           C  
ATOM    824  HA  GLN A  54      24.734 -24.989 -17.669  1.00 61.52           H  
ATOM    825  C   GLN A  54      23.011 -26.069 -18.123  1.00 61.52           C  
ATOM    826  CB  GLN A  54      25.378 -26.692 -18.772  1.00 61.52           C  
ATOM    827  HB2 GLN A  54      25.485 -27.758 -18.572  1.00 61.52           H  
ATOM    828  HB3 GLN A  54      24.902 -26.588 -19.747  1.00 61.52           H  
ATOM    829  O   GLN A  54      22.700 -25.574 -19.204  1.00 61.52           O  
ATOM    830  CG  GLN A  54      26.763 -26.035 -18.878  1.00 61.52           C  
ATOM    831  HG2 GLN A  54      27.299 -26.145 -17.935  1.00 61.52           H  
ATOM    832  HG3 GLN A  54      26.638 -24.972 -19.085  1.00 61.52           H  
ATOM    833  CD  GLN A  54      27.608 -26.650 -19.992  1.00 61.52           C  
ATOM    834  NE2 GLN A  54      28.655 -25.989 -20.434  1.00 61.52           N  
ATOM    835 HE21 GLN A  54      28.891 -25.074 -20.077  1.00 61.52           H  
ATOM    836 HE22 GLN A  54      29.167 -26.436 -21.180  1.00 61.52           H  
ATOM    837  OE1 GLN A  54      27.359 -27.739 -20.477  1.00 61.52           O  
ATOM    838  N   LYS A  55      22.071 -26.594 -17.341  1.00 74.56           N  
ATOM    839  H   LYS A  55      22.362 -26.986 -16.457  1.00 74.56           H  
ATOM    840  CA  LYS A  55      20.656 -26.643 -17.684  1.00 74.56           C  
ATOM    841  HA  LYS A  55      20.558 -26.846 -18.751  1.00 74.56           H  
ATOM    842  C   LYS A  55      20.072 -25.267 -17.428  1.00 74.56           C  
ATOM    843  CB  LYS A  55      19.932 -27.757 -16.914  1.00 74.56           C  
ATOM    844  HB2 LYS A  55      18.859 -27.636 -17.066  1.00 74.56           H  
ATOM    845  HB3 LYS A  55      20.145 -27.667 -15.848  1.00 74.56           H  
ATOM    846  O   LYS A  55      20.039 -24.787 -16.292  1.00 74.56           O  
ATOM    847  CG  LYS A  55      20.349 -29.149 -17.419  1.00 74.56           C  
ATOM    848  HG2 LYS A  55      21.404 -29.315 -17.203  1.00 74.56           H  
ATOM    849  HG3 LYS A  55      20.204 -29.192 -18.498  1.00 74.56           H  
ATOM    850  CD  LYS A  55      19.519 -30.260 -16.764  1.00 74.56           C  
ATOM    851  HD2 LYS A  55      18.465 -30.093 -16.987  1.00 74.56           H  
ATOM    852  HD3 LYS A  55      19.670 -30.233 -15.685  1.00 74.56           H  
ATOM    853  CE  LYS A  55      19.957 -31.621 -17.320  1.00 74.56           C  
ATOM    854  HE2 LYS A  55      19.886 -31.585 -18.407  1.00 74.56           H  
ATOM    855  HE3 LYS A  55      21.006 -31.779 -17.066  1.00 74.56           H  
ATOM    856  NZ  LYS A  55      19.125 -32.735 -16.798  1.00 74.56           N  
ATOM    857  HZ1 LYS A  55      18.157 -32.604 -17.056  1.00 74.56           H  
ATOM    858  HZ2 LYS A  55      19.432 -33.613 -17.192  1.00 74.56           H  
ATOM    859  HZ3 LYS A  55      19.194 -32.796 -15.792  1.00 74.56           H  
ATOM    860  N   THR A  56      19.633 -24.636 -18.503  1.00 84.70           N  
ATOM    861  H   THR A  56      19.732 -25.063 -19.413  1.00 84.70           H  
ATOM    862  CA  THR A  56      18.890 -23.386 -18.448  1.00 84.70           C  
ATOM    863  HA  THR A  56      19.234 -22.804 -17.593  1.00 84.70           H  
ATOM    864  C   THR A  56      17.414 -23.697 -18.237  1.00 84.70           C  
ATOM    865  CB  THR A  56      19.142 -22.537 -19.700  1.00 84.70           C  
ATOM    866  HB  THR A  56      18.540 -21.631 -19.624  1.00 84.70           H  
ATOM    867  O   THR A  56      16.919 -24.749 -18.650  1.00 84.70           O  
ATOM    868  CG2 THR A  56      20.623 -22.152 -19.803  1.00 84.70           C  
ATOM    869 HG21 THR A  56      20.778 -21.188 -19.319  1.00 84.70           H  
ATOM    870 HG22 THR A  56      20.913 -22.094 -20.852  1.00 84.70           H  
ATOM    871 HG23 THR A  56      21.274 -22.889 -19.332  1.00 84.70           H  
ATOM    872  OG1 THR A  56      18.778 -23.215 -20.881  1.00 84.70           O  
ATOM    873  HG1 THR A  56      18.248 -22.610 -21.404  1.00 84.70           H  
ATOM    874  N   LYS A  57      16.712 -22.812 -17.534  1.00 91.17           N  
ATOM    875  H   LYS A  57      17.190 -21.999 -17.171  1.00 91.17           H  
ATOM    876  CA  LYS A  57      15.256 -22.852 -17.404  1.00 91.17           C  
ATOM    877  HA  LYS A  57      14.850 -23.630 -18.051  1.00 91.17           H  
ATOM    878  C   LYS A  57      14.711 -21.518 -17.887  1.00 91.17           C  
ATOM    879  CB  LYS A  57      14.859 -23.150 -15.944  1.00 91.17           C  
ATOM    880  HB2 LYS A  57      15.241 -22.355 -15.304  1.00 91.17           H  
ATOM    881  HB3 LYS A  57      15.305 -24.096 -15.635  1.00 91.17           H  
ATOM    882  O   LYS A  57      15.164 -20.486 -17.396  1.00 91.17           O  
ATOM    883  CG  LYS A  57      13.332 -23.237 -15.796  1.00 91.17           C  
ATOM    884  HG2 LYS A  57      12.964 -24.091 -16.366  1.00 91.17           H  
ATOM    885  HG3 LYS A  57      12.899 -22.330 -16.219  1.00 91.17           H  
ATOM    886  CD  LYS A  57      12.830 -23.331 -14.351  1.00 91.17           C  
ATOM    887  HD2 LYS A  57      13.242 -22.499 -13.780  1.00 91.17           H  
ATOM    888  HD3 LYS A  57      13.132 -24.281 -13.910  1.00 91.17           H  
ATOM    889  CE  LYS A  57      11.299 -23.215 -14.409  1.00 91.17           C  
ATOM    890  HE2 LYS A  57      11.058 -22.353 -15.031  1.00 91.17           H  
ATOM    891  HE3 LYS A  57      10.893 -24.088 -14.921  1.00 91.17           H  
ATOM    892  NZ  LYS A  57      10.661 -23.043 -13.080  1.00 91.17           N  
ATOM    893  HZ1 LYS A  57      10.778 -23.855 -12.491  1.00 91.17           H  
ATOM    894  HZ2 LYS A  57       9.672 -22.889 -13.213  1.00 91.17           H  
ATOM    895  HZ3 LYS A  57      11.016 -22.211 -12.630  1.00 91.17           H  
ATOM    896  N   THR A  58      13.719 -21.557 -18.767  1.00 92.63           N  
ATOM    897  H   THR A  58      13.488 -22.417 -19.245  1.00 92.63           H  
ATOM    898  CA  THR A  58      12.943 -20.370 -19.117  1.00 92.63           C  
ATOM    899  HA  THR A  58      13.635 -19.573 -19.387  1.00 92.63           H  
ATOM    900  C   THR A  58      12.123 -19.931 -17.910  1.00 92.63           C  
ATOM    901  CB  THR A  58      12.044 -20.621 -20.330  1.00 92.63           C  
ATOM    902  HB  THR A  58      11.227 -21.284 -20.044  1.00 92.63           H  
ATOM    903  O   THR A  58      11.401 -20.728 -17.298  1.00 92.63           O  
ATOM    904  CG2 THR A  58      11.458 -19.326 -20.885  1.00 92.63           C  
ATOM    905 HG21 THR A  58      10.876 -19.545 -21.780  1.00 92.63           H  
ATOM    906 HG22 THR A  58      12.261 -18.635 -21.145  1.00 92.63           H  
ATOM    907 HG23 THR A  58      10.805 -18.857 -20.149  1.00 92.63           H  
ATOM    908  OG1 THR A  58      12.796 -21.255 -21.341  1.00 92.63           O  
ATOM    909  HG1 THR A  58      13.628 -20.786 -21.438  1.00 92.63           H  
ATOM    910  N   VAL A  59      12.277 -18.670 -17.535  1.00 92.09           N  
ATOM    911  H   VAL A  59      12.891 -18.080 -18.079  1.00 92.09           H  
ATOM    912  CA  VAL A  59      11.557 -18.026 -16.444  1.00 92.09           C  
ATOM    913  HA  VAL A  59      10.827 -18.727 -16.040  1.00 92.09           H  
ATOM    914  C   VAL A  59      10.777 -16.840 -16.986  1.00 92.09           C  
ATOM    915  CB  VAL A  59      12.484 -17.612 -15.280  1.00 92.09           C  
ATOM    916  HB  VAL A  59      11.856 -17.203 -14.489  1.00 92.09           H  
ATOM    917  O   VAL A  59      11.215 -16.162 -17.912  1.00 92.09           O  
ATOM    918  CG1 VAL A  59      13.216 -18.835 -14.703  1.00 92.09           C  
ATOM    919 HG11 VAL A  59      12.492 -19.613 -14.459  1.00 92.09           H  
ATOM    920 HG12 VAL A  59      13.937 -19.212 -15.428  1.00 92.09           H  
ATOM    921 HG13 VAL A  59      13.747 -18.533 -13.801  1.00 92.09           H  
ATOM    922  CG2 VAL A  59      13.521 -16.550 -15.655  1.00 92.09           C  
ATOM    923 HG21 VAL A  59      14.180 -16.925 -16.438  1.00 92.09           H  
ATOM    924 HG22 VAL A  59      13.028 -15.643 -16.005  1.00 92.09           H  
ATOM    925 HG23 VAL A  59      14.110 -16.286 -14.776  1.00 92.09           H  
ATOM    926  N   THR A  60       9.626 -16.605 -16.372  1.00 93.47           N  
ATOM    927  H   THR A  60       9.331 -17.234 -15.639  1.00 93.47           H  
ATOM    928  CA  THR A  60       8.845 -15.379 -16.498  1.00 93.47           C  
ATOM    929  HA  THR A  60       9.344 -14.670 -17.158  1.00 93.47           H  
ATOM    930  C   THR A  60       8.768 -14.812 -15.094  1.00 93.47           C  
ATOM    931  CB  THR A  60       7.443 -15.673 -17.044  1.00 93.47           C  
ATOM    932  HB  THR A  60       6.919 -16.335 -16.355  1.00 93.47           H  
ATOM    933  O   THR A  60       8.179 -15.444 -14.218  1.00 93.47           O  
ATOM    934  CG2 THR A  60       6.621 -14.402 -17.227  1.00 93.47           C  
ATOM    935 HG21 THR A  60       6.396 -13.984 -16.245  1.00 93.47           H  
ATOM    936 HG22 THR A  60       7.170 -13.661 -17.808  1.00 93.47           H  
ATOM    937 HG23 THR A  60       5.681 -14.639 -17.725  1.00 93.47           H  
ATOM    938  OG1 THR A  60       7.530 -16.325 -18.290  1.00 93.47           O  
ATOM    939  HG1 THR A  60       7.715 -15.663 -18.960  1.00 93.47           H  
ATOM    940  N   GLU A  61       9.426 -13.686 -14.839  1.00 92.43           N  
ATOM    941  H   GLU A  61       9.924 -13.214 -15.580  1.00 92.43           H  
ATOM    942  CA  GLU A  61       9.501 -13.142 -13.484  1.00 92.43           C  
ATOM    943  HA  GLU A  61       8.584 -13.421 -12.965  1.00 92.43           H  
ATOM    944  C   GLU A  61       9.548 -11.621 -13.444  1.00 92.43           C  
ATOM    945  CB  GLU A  61      10.656 -13.781 -12.695  1.00 92.43           C  
ATOM    946  HB2 GLU A  61      10.547 -13.498 -11.648  1.00 92.43           H  
ATOM    947  HB3 GLU A  61      10.540 -14.863 -12.754  1.00 92.43           H  
ATOM    948  O   GLU A  61       9.866 -10.947 -14.423  1.00 92.43           O  
ATOM    949  CG  GLU A  61      12.076 -13.409 -13.152  1.00 92.43           C  
ATOM    950  HG2 GLU A  61      12.233 -12.342 -12.994  1.00 92.43           H  
ATOM    951  HG3 GLU A  61      12.172 -13.618 -14.217  1.00 92.43           H  
ATOM    952  CD  GLU A  61      13.148 -14.206 -12.383  1.00 92.43           C  
ATOM    953  OE1 GLU A  61      14.339 -14.044 -12.703  1.00 92.43           O  
ATOM    954  OE2 GLU A  61      12.798 -15.017 -11.492  1.00 92.43           O  
ATOM    955  N   LEU A  62       9.205 -11.087 -12.275  1.00 93.85           N  
ATOM    956  H   LEU A  62       9.008 -11.711 -11.505  1.00 93.85           H  
ATOM    957  CA  LEU A  62       9.331  -9.673 -11.972  1.00 93.85           C  
ATOM    958  HA  LEU A  62       9.266  -9.102 -12.898  1.00 93.85           H  
ATOM    959  C   LEU A  62      10.711  -9.417 -11.367  1.00 93.85           C  
ATOM    960  CB  LEU A  62       8.183  -9.241 -11.043  1.00 93.85           C  
ATOM    961  HB2 LEU A  62       8.370  -8.225 -10.695  1.00 93.85           H  
ATOM    962  HB3 LEU A  62       8.174  -9.893 -10.170  1.00 93.85           H  
ATOM    963  O   LEU A  62      11.059  -9.955 -10.316  1.00 93.85           O  
ATOM    964  CG  LEU A  62       6.801  -9.288 -11.724  1.00 93.85           C  
ATOM    965  HG  LEU A  62       6.638 -10.266 -12.176  1.00 93.85           H  
ATOM    966  CD1 LEU A  62       5.703  -9.049 -10.695  1.00 93.85           C  
ATOM    967 HD11 LEU A  62       5.739  -9.835  -9.941  1.00 93.85           H  
ATOM    968 HD12 LEU A  62       5.840  -8.079 -10.218  1.00 93.85           H  
ATOM    969 HD13 LEU A  62       4.731  -9.088 -11.187  1.00 93.85           H  
ATOM    970  CD2 LEU A  62       6.664  -8.209 -12.795  1.00 93.85           C  
ATOM    971 HD21 LEU A  62       6.858  -7.227 -12.363  1.00 93.85           H  
ATOM    972 HD22 LEU A  62       7.362  -8.397 -13.612  1.00 93.85           H  
ATOM    973 HD23 LEU A  62       5.656  -8.238 -13.208  1.00 93.85           H  
ATOM    974  N   LEU A  63      11.482  -8.548 -12.009  1.00 94.33           N  
ATOM    975  H   LEU A  63      11.162  -8.215 -12.907  1.00 94.33           H  
ATOM    976  CA  LEU A  63      12.767  -8.068 -11.524  1.00 94.33           C  
ATOM    977  HA  LEU A  63      13.108  -8.727 -10.725  1.00 94.33           H  
ATOM    978  C   LEU A  63      12.616  -6.653 -10.966  1.00 94.33           C  
ATOM    979  CB  LEU A  63      13.786  -8.140 -12.670  1.00 94.33           C  
ATOM    980  HB2 LEU A  63      13.831  -9.165 -13.039  1.00 94.33           H  
ATOM    981  HB3 LEU A  63      13.439  -7.505 -13.485  1.00 94.33           H  
ATOM    982  O   LEU A  63      12.140  -5.751 -11.652  1.00 94.33           O  
ATOM    983  CG  LEU A  63      15.198  -7.693 -12.255  1.00 94.33           C  
ATOM    984  HG  LEU A  63      15.164  -6.675 -11.866  1.00 94.33           H  
ATOM    985  CD1 LEU A  63      15.813  -8.608 -11.194  1.00 94.33           C  
ATOM    986 HD11 LEU A  63      15.757  -9.646 -11.522  1.00 94.33           H  
ATOM    987 HD12 LEU A  63      15.281  -8.501 -10.248  1.00 94.33           H  
ATOM    988 HD13 LEU A  63      16.854  -8.333 -11.029  1.00 94.33           H  
ATOM    989  CD2 LEU A  63      16.103  -7.697 -13.480  1.00 94.33           C  
ATOM    990 HD21 LEU A  63      15.709  -7.009 -14.227  1.00 94.33           H  
ATOM    991 HD22 LEU A  63      16.150  -8.701 -13.902  1.00 94.33           H  
ATOM    992 HD23 LEU A  63      17.105  -7.376 -13.194  1.00 94.33           H  
ATOM    993  N   GLY A  64      13.033  -6.437  -9.721  1.00 94.79           N  
ATOM    994  H   GLY A  64      13.446  -7.203  -9.209  1.00 94.79           H  
ATOM    995  CA  GLY A  64      13.046  -5.108  -9.113  1.00 94.79           C  
ATOM    996  HA2 GLY A  64      13.075  -5.200  -8.028  1.00 94.79           H  
ATOM    997  HA3 GLY A  64      12.145  -4.558  -9.387  1.00 94.79           H  
ATOM    998  C   GLY A  64      14.279  -4.332  -9.550  1.00 94.79           C  
ATOM    999  O   GLY A  64      15.393  -4.729  -9.227  1.00 94.79           O  
ATOM   1000  N   ILE A  65      14.089  -3.204 -10.231  1.00 95.58           N  
ATOM   1001  H   ILE A  65      13.144  -2.924 -10.452  1.00 95.58           H  
ATOM   1002  CA  ILE A  65      15.180  -2.299 -10.595  1.00 95.58           C  
ATOM   1003  HA  ILE A  65      16.113  -2.859 -10.653  1.00 95.58           H  
ATOM   1004  C   ILE A  65      15.325  -1.263  -9.491  1.00 95.58           C  
ATOM   1005  CB  ILE A  65      14.928  -1.655 -11.973  1.00 95.58           C  
ATOM   1006  HB  ILE A  65      14.015  -1.062 -11.913  1.00 95.58           H  
ATOM   1007  O   ILE A  65      14.408  -0.478  -9.237  1.00 95.58           O  
ATOM   1008  CG1 ILE A  65      14.715  -2.709 -13.083  1.00 95.58           C  
ATOM   1009 HG12 ILE A  65      14.576  -2.193 -14.033  1.00 95.58           H  
ATOM   1010 HG13 ILE A  65      13.797  -3.258 -12.878  1.00 95.58           H  
ATOM   1011  CG2 ILE A  65      16.079  -0.704 -12.346  1.00 95.58           C  
ATOM   1012 HG21 ILE A  65      15.922  -0.324 -13.356  1.00 95.58           H  
ATOM   1013 HG22 ILE A  65      17.034  -1.226 -12.308  1.00 95.58           H  
ATOM   1014 HG23 ILE A  65      16.106   0.141 -11.659  1.00 95.58           H  
ATOM   1015  CD1 ILE A  65      15.848  -3.731 -13.258  1.00 95.58           C  
ATOM   1016 HD11 ILE A  65      15.602  -4.395 -14.086  1.00 95.58           H  
ATOM   1017 HD12 ILE A  65      15.965  -4.333 -12.357  1.00 95.58           H  
ATOM   1018 HD13 ILE A  65      16.787  -3.227 -13.486  1.00 95.58           H  
ATOM   1019  N   THR A  66      16.465  -1.250  -8.805  1.00 93.96           N  
ATOM   1020  H   THR A  66      17.184  -1.923  -9.026  1.00 93.96           H  
ATOM   1021  CA  THR A  66      16.706  -0.290  -7.721  1.00 93.96           C  
ATOM   1022  HA  THR A  66      15.803  -0.217  -7.114  1.00 93.96           H  
ATOM   1023  C   THR A  66      16.979   1.111  -8.250  1.00 93.96           C  
ATOM   1024  CB  THR A  66      17.820  -0.742  -6.782  1.00 93.96           C  
ATOM   1025  HB  THR A  66      17.853  -0.038  -5.951  1.00 93.96           H  
ATOM   1026  O   THR A  66      17.369   1.293  -9.403  1.00 93.96           O  
ATOM   1027  CG2 THR A  66      17.594  -2.148  -6.225  1.00 93.96           C  
ATOM   1028 HG21 THR A  66      17.380  -2.861  -7.021  1.00 93.96           H  
ATOM   1029 HG22 THR A  66      16.762  -2.140  -5.521  1.00 93.96           H  
ATOM   1030 HG23 THR A  66      18.504  -2.487  -5.729  1.00 93.96           H  
ATOM   1031  OG1 THR A  66      19.062  -0.692  -7.422  1.00 93.96           O  
ATOM   1032  HG1 THR A  66      19.161  -1.539  -7.864  1.00 93.96           H  
ATOM   1033  N   ILE A  67      16.810   2.136  -7.408  1.00 91.57           N  
ATOM   1034  H   ILE A  67      16.441   1.957  -6.485  1.00 91.57           H  
ATOM   1035  CA  ILE A  67      17.135   3.512  -7.816  1.00 91.57           C  
ATOM   1036  HA  ILE A  67      16.556   3.740  -8.711  1.00 91.57           H  
ATOM   1037  C   ILE A  67      18.618   3.631  -8.221  1.00 91.57           C  
ATOM   1038  CB  ILE A  67      16.753   4.543  -6.726  1.00 91.57           C  
ATOM   1039  HB  ILE A  67      17.341   4.348  -5.830  1.00 91.57           H  
ATOM   1040  O   ILE A  67      18.936   4.364  -9.156  1.00 91.57           O  
ATOM   1041  CG1 ILE A  67      15.249   4.481  -6.364  1.00 91.57           C  
ATOM   1042 HG12 ILE A  67      14.952   3.448  -6.184  1.00 91.57           H  
ATOM   1043 HG13 ILE A  67      14.660   4.854  -7.201  1.00 91.57           H  
ATOM   1044  CG2 ILE A  67      17.086   5.950  -7.262  1.00 91.57           C  
ATOM   1045 HG21 ILE A  67      16.646   6.734  -6.646  1.00 91.57           H  
ATOM   1046 HG22 ILE A  67      18.166   6.100  -7.287  1.00 91.57           H  
ATOM   1047 HG23 ILE A  67      16.695   6.066  -8.273  1.00 91.57           H  
ATOM   1048  CD1 ILE A  67      14.875   5.278  -5.106  1.00 91.57           C  
ATOM   1049 HD11 ILE A  67      13.820   5.121  -4.884  1.00 91.57           H  
ATOM   1050 HD12 ILE A  67      15.034   6.346  -5.250  1.00 91.57           H  
ATOM   1051 HD13 ILE A  67      15.469   4.934  -4.258  1.00 91.57           H  
ATOM   1052  N   LEU A  68      19.508   2.873  -7.570  1.00 89.34           N  
ATOM   1053  H   LEU A  68      19.162   2.230  -6.871  1.00 89.34           H  
ATOM   1054  CA  LEU A  68      20.941   2.839  -7.883  1.00 89.34           C  
ATOM   1055  HA  LEU A  68      21.314   3.860  -7.953  1.00 89.34           H  
ATOM   1056  C   LEU A  68      21.240   2.179  -9.239  1.00 89.34           C  
ATOM   1057  CB  LEU A  68      21.687   2.096  -6.757  1.00 89.34           C  
ATOM   1058  HB2 LEU A  68      22.732   1.994  -7.048  1.00 89.34           H  
ATOM   1059  HB3 LEU A  68      21.272   1.092  -6.672  1.00 89.34           H  
ATOM   1060  O   LEU A  68      22.175   2.584  -9.924  1.00 89.34           O  
ATOM   1061  CG  LEU A  68      21.630   2.776  -5.377  1.00 89.34           C  
ATOM   1062  HG  LEU A  68      20.590   2.879  -5.068  1.00 89.34           H  
ATOM   1063  CD1 LEU A  68      22.348   1.911  -4.341  1.00 89.34           C  
ATOM   1064 HD11 LEU A  68      21.888   0.923  -4.311  1.00 89.34           H  
ATOM   1065 HD12 LEU A  68      23.401   1.806  -4.602  1.00 89.34           H  
ATOM   1066 HD13 LEU A  68      22.258   2.365  -3.354  1.00 89.34           H  
ATOM   1067  CD2 LEU A  68      22.291   4.158  -5.385  1.00 89.34           C  
ATOM   1068 HD21 LEU A  68      23.303   4.085  -5.783  1.00 89.34           H  
ATOM   1069 HD22 LEU A  68      21.708   4.846  -5.996  1.00 89.34           H  
ATOM   1070 HD23 LEU A  68      22.331   4.553  -4.370  1.00 89.34           H  
ATOM   1071  N   GLU A  69      20.450   1.183  -9.636  1.00 93.28           N  
ATOM   1072  H   GLU A  69      19.728   0.860  -9.007  1.00 93.28           H  
ATOM   1073  CA  GLU A  69      20.656   0.410 -10.870  1.00 93.28           C  
ATOM   1074  HA  GLU A  69      21.711   0.425 -11.145  1.00 93.28           H  
ATOM   1075  C   GLU A  69      19.874   0.958 -12.062  1.00 93.28           C  
ATOM   1076  CB  GLU A  69      20.250  -1.039 -10.621  1.00 93.28           C  
ATOM   1077  HB2 GLU A  69      20.275  -1.594 -11.558  1.00 93.28           H  
ATOM   1078  HB3 GLU A  69      19.223  -1.034 -10.255  1.00 93.28           H  
ATOM   1079  O   GLU A  69      20.208   0.644 -13.204  1.00 93.28           O  
ATOM   1080  CG  GLU A  69      21.203  -1.716  -9.624  1.00 93.28           C  
ATOM   1081  HG2 GLU A  69      21.442  -1.044  -8.800  1.00 93.28           H  
ATOM   1082  HG3 GLU A  69      22.134  -1.947 -10.142  1.00 93.28           H  
ATOM   1083  CD  GLU A  69      20.588  -2.984  -9.039  1.00 93.28           C  
ATOM   1084  OE1 GLU A  69      21.342  -3.962  -8.881  1.00 93.28           O  
ATOM   1085  OE2 GLU A  69      19.375  -2.940  -8.732  1.00 93.28           O  
ATOM   1086  N   LYS A  70      18.873   1.811 -11.811  1.00 94.73           N  
ATOM   1087  H   LYS A  70      18.624   1.933 -10.840  1.00 94.73           H  
ATOM   1088  CA  LYS A  70      17.989   2.399 -12.823  1.00 94.73           C  
ATOM   1089  HA  LYS A  70      17.328   1.621 -13.206  1.00 94.73           H  
ATOM   1090  C   LYS A  70      18.756   2.937 -14.029  1.00 94.73           C  
ATOM   1091  CB  LYS A  70      17.139   3.494 -12.155  1.00 94.73           C  
ATOM   1092  HB2 LYS A  70      16.540   3.049 -11.361  1.00 94.73           H  
ATOM   1093  HB3 LYS A  70      17.797   4.244 -11.716  1.00 94.73           H  
ATOM   1094  O   LYS A  70      18.400   2.624 -15.158  1.00 94.73           O  
ATOM   1095  CG  LYS A  70      16.205   4.174 -13.165  1.00 94.73           C  
ATOM   1096  HG2 LYS A  70      15.531   3.427 -13.584  1.00 94.73           H  
ATOM   1097  HG3 LYS A  70      16.799   4.597 -13.976  1.00 94.73           H  
ATOM   1098  CD  LYS A  70      15.395   5.315 -12.543  1.00 94.73           C  
ATOM   1099  HD2 LYS A  70      14.694   4.915 -11.810  1.00 94.73           H  
ATOM   1100  HD3 LYS A  70      16.078   6.015 -12.062  1.00 94.73           H  
ATOM   1101  CE  LYS A  70      14.649   6.016 -13.683  1.00 94.73           C  
ATOM   1102  HE2 LYS A  70      13.941   5.316 -14.127  1.00 94.73           H  
ATOM   1103  HE3 LYS A  70      15.367   6.250 -14.470  1.00 94.73           H  
ATOM   1104  NZ  LYS A  70      13.960   7.255 -13.257  1.00 94.73           N  
ATOM   1105  HZ1 LYS A  70      14.635   7.916 -12.901  1.00 94.73           H  
ATOM   1106  HZ2 LYS A  70      13.524   7.675 -14.066  1.00 94.73           H  
ATOM   1107  HZ3 LYS A  70      13.258   7.065 -12.557  1.00 94.73           H  
ATOM   1108  N   SER A  71      19.814   3.719 -13.800  1.00 94.87           N  
ATOM   1109  H   SER A  71      20.073   3.887 -12.838  1.00 94.87           H  
ATOM   1110  CA  SER A  71      20.596   4.319 -14.890  1.00 94.87           C  
ATOM   1111  HA  SER A  71      19.915   4.874 -15.535  1.00 94.87           H  
ATOM   1112  C   SER A  71      21.295   3.266 -15.757  1.00 94.87           C  
ATOM   1113  CB  SER A  71      21.627   5.293 -14.314  1.00 94.87           C  
ATOM   1114  HB2 SER A  71      21.121   6.020 -13.678  1.00 94.87           H  
ATOM   1115  HB3 SER A  71      22.352   4.747 -13.710  1.00 94.87           H  
ATOM   1116  O   SER A  71      21.302   3.382 -16.981  1.00 94.87           O  
ATOM   1117  OG  SER A  71      22.306   5.973 -15.349  1.00 94.87           O  
ATOM   1118  HG  SER A  71      21.665   6.273 -15.999  1.00 94.87           H  
ATOM   1119  N   SER A  72      21.843   2.220 -15.135  1.00 95.19           N  
ATOM   1120  H   SER A  72      21.755   2.143 -14.132  1.00 95.19           H  
ATOM   1121  CA  SER A  72      22.503   1.118 -15.839  1.00 95.19           C  
ATOM   1122  HA  SER A  72      23.230   1.526 -16.542  1.00 95.19           H  
ATOM   1123  C   SER A  72      21.505   0.277 -16.633  1.00 95.19           C  
ATOM   1124  CB  SER A  72      23.242   0.219 -14.845  1.00 95.19           C  
ATOM   1125  HB2 SER A  72      23.730  -0.591 -15.386  1.00 95.19           H  
ATOM   1126  HB3 SER A  72      22.530  -0.208 -14.139  1.00 95.19           H  
ATOM   1127  O   SER A  72      21.778  -0.050 -17.786  1.00 95.19           O  
ATOM   1128  OG  SER A  72      24.217   0.965 -14.138  1.00 95.19           O  
ATOM   1129  HG  SER A  72      24.560   0.413 -13.431  1.00 95.19           H  
ATOM   1130  N   PHE A  73      20.348  -0.029 -16.039  1.00 96.43           N  
ATOM   1131  H   PHE A  73      20.195   0.267 -15.086  1.00 96.43           H  
ATOM   1132  CA  PHE A  73      19.278  -0.766 -16.706  1.00 96.43           C  
ATOM   1133  HA  PHE A  73      19.684  -1.697 -17.103  1.00 96.43           H  
ATOM   1134  C   PHE A  73      18.716   0.019 -17.898  1.00 96.43           C  
ATOM   1135  CB  PHE A  73      18.181  -1.119 -15.693  1.00 96.43           C  
ATOM   1136  HB2 PHE A  73      17.852  -0.212 -15.187  1.00 96.43           H  
ATOM   1137  HB3 PHE A  73      18.596  -1.788 -14.939  1.00 96.43           H  
ATOM   1138  O   PHE A  73      18.688  -0.501 -19.005  1.00 96.43           O  
ATOM   1139  CG  PHE A  73      16.983  -1.788 -16.339  1.00 96.43           C  
ATOM   1140  CD1 PHE A  73      15.832  -1.041 -16.645  1.00 96.43           C  
ATOM   1141  HD1 PHE A  73      15.787   0.008 -16.393  1.00 96.43           H  
ATOM   1142  CD2 PHE A  73      17.045  -3.143 -16.706  1.00 96.43           C  
ATOM   1143  HD2 PHE A  73      17.940  -3.713 -16.502  1.00 96.43           H  
ATOM   1144  CE1 PHE A  73      14.755  -1.646 -17.316  1.00 96.43           C  
ATOM   1145  HE1 PHE A  73      13.881  -1.066 -17.569  1.00 96.43           H  
ATOM   1146  CE2 PHE A  73      15.966  -3.758 -17.360  1.00 96.43           C  
ATOM   1147  HE2 PHE A  73      16.024  -4.798 -17.643  1.00 96.43           H  
ATOM   1148  CZ  PHE A  73      14.826  -3.002 -17.678  1.00 96.43           C  
ATOM   1149  HZ  PHE A  73      14.005  -3.460 -18.210  1.00 96.43           H  
ATOM   1150  N   GLU A  74      18.335   1.287 -17.710  1.00 95.31           N  
ATOM   1151  H   GLU A  74      18.389   1.678 -16.780  1.00 95.31           H  
ATOM   1152  CA  GLU A  74      17.724   2.108 -18.769  1.00 95.31           C  
ATOM   1153  HA  GLU A  74      16.899   1.549 -19.211  1.00 95.31           H  
ATOM   1154  C   GLU A  74      18.693   2.401 -19.925  1.00 95.31           C  
ATOM   1155  CB  GLU A  74      17.151   3.415 -18.173  1.00 95.31           C  
ATOM   1156  HB2 GLU A  74      16.858   4.081 -18.984  1.00 95.31           H  
ATOM   1157  HB3 GLU A  74      17.919   3.910 -17.578  1.00 95.31           H  
ATOM   1158  O   GLU A  74      18.254   2.561 -21.062  1.00 95.31           O  
ATOM   1159  CG  GLU A  74      15.909   3.133 -17.306  1.00 95.31           C  
ATOM   1160  HG2 GLU A  74      16.183   2.408 -16.540  1.00 95.31           H  
ATOM   1161  HG3 GLU A  74      15.153   2.666 -17.937  1.00 95.31           H  
ATOM   1162  CD  GLU A  74      15.269   4.344 -16.594  1.00 95.31           C  
ATOM   1163  OE1 GLU A  74      14.160   4.151 -16.010  1.00 95.31           O  
ATOM   1164  OE2 GLU A  74      15.875   5.434 -16.504  1.00 95.31           O  
ATOM   1165  N   LYS A  75      20.011   2.421 -19.672  1.00 96.80           N  
ATOM   1166  H   LYS A  75      20.308   2.314 -18.713  1.00 96.80           H  
ATOM   1167  CA  LYS A  75      21.025   2.593 -20.722  1.00 96.80           C  
ATOM   1168  HA  LYS A  75      20.741   3.452 -21.331  1.00 96.80           H  
ATOM   1169  C   LYS A  75      21.090   1.400 -21.681  1.00 96.80           C  
ATOM   1170  CB  LYS A  75      22.386   2.866 -20.066  1.00 96.80           C  
ATOM   1171  HB2 LYS A  75      22.292   3.741 -19.423  1.00 96.80           H  
ATOM   1172  HB3 LYS A  75      22.669   2.012 -19.450  1.00 96.80           H  
ATOM   1173  O   LYS A  75      21.268   1.600 -22.880  1.00 96.80           O  
ATOM   1174  CG  LYS A  75      23.484   3.136 -21.105  1.00 96.80           C  
ATOM   1175  HG2 LYS A  75      23.187   3.980 -21.727  1.00 96.80           H  
ATOM   1176  HG3 LYS A  75      23.616   2.259 -21.738  1.00 96.80           H  
ATOM   1177  CD  LYS A  75      24.823   3.448 -20.431  1.00 96.80           C  
ATOM   1178  HD2 LYS A  75      24.710   4.331 -19.802  1.00 96.80           H  
ATOM   1179  HD3 LYS A  75      25.118   2.600 -19.814  1.00 96.80           H  
ATOM   1180  CE  LYS A  75      25.876   3.705 -21.514  1.00 96.80           C  
ATOM   1181  HE2 LYS A  75      25.543   4.542 -22.127  1.00 96.80           H  
ATOM   1182  HE3 LYS A  75      25.929   2.827 -22.158  1.00 96.80           H  
ATOM   1183  NZ  LYS A  75      27.206   3.992 -20.926  1.00 96.80           N  
ATOM   1184  HZ1 LYS A  75      27.519   3.209 -20.370  1.00 96.80           H  
ATOM   1185  HZ2 LYS A  75      27.882   4.159 -21.658  1.00 96.80           H  
ATOM   1186  HZ3 LYS A  75      27.157   4.812 -20.339  1.00 96.80           H  
ATOM   1187  N   ASN A  76      21.028   0.173 -21.162  1.00 95.13           N  
ATOM   1188  H   ASN A  76      20.847   0.085 -20.172  1.00 95.13           H  
ATOM   1189  CA  ASN A  76      21.021  -1.045 -21.974  1.00 95.13           C  
ATOM   1190  HA  ASN A  76      20.420  -0.867 -22.865  1.00 95.13           H  
ATOM   1191  C   ASN A  76      20.387  -2.212 -21.189  1.00 95.13           C  
ATOM   1192  CB  ASN A  76      22.456  -1.359 -22.449  1.00 95.13           C  
ATOM   1193  HB2 ASN A  76      23.082  -1.627 -21.597  1.00 95.13           H  
ATOM   1194  HB3 ASN A  76      22.878  -0.470 -22.918  1.00 95.13           H  
ATOM   1195  O   ASN A  76      21.110  -2.950 -20.508  1.00 95.13           O  
ATOM   1196  CG  ASN A  76      22.502  -2.487 -23.470  1.00 95.13           C  
ATOM   1197  ND2 ASN A  76      23.537  -2.536 -24.276  1.00 95.13           N  
ATOM   1198 HD21 ASN A  76      23.557  -3.307 -24.927  1.00 95.13           H  
ATOM   1199 HD22 ASN A  76      24.259  -1.830 -24.237  1.00 95.13           H  
ATOM   1200  OD1 ASN A  76      21.635  -3.342 -23.562  1.00 95.13           O  
ATOM   1201  N   PRO A  77      19.056  -2.403 -21.294  1.00 95.25           N  
ATOM   1202  CA  PRO A  77      18.340  -3.425 -20.533  1.00 95.25           C  
ATOM   1203  HA  PRO A  77      18.428  -3.193 -19.471  1.00 95.25           H  
ATOM   1204  C   PRO A  77      18.862  -4.842 -20.777  1.00 95.25           C  
ATOM   1205  CB  PRO A  77      16.873  -3.291 -20.954  1.00 95.25           C  
ATOM   1206  HB2 PRO A  77      16.195  -3.569 -20.147  1.00 95.25           H  
ATOM   1207  HB3 PRO A  77      16.673  -3.896 -21.838  1.00 95.25           H  
ATOM   1208  O   PRO A  77      19.036  -5.601 -19.828  1.00 95.25           O  
ATOM   1209  CG  PRO A  77      16.744  -1.815 -21.320  1.00 95.25           C  
ATOM   1210  HG2 PRO A  77      15.928  -1.642 -22.023  1.00 95.25           H  
ATOM   1211  HG3 PRO A  77      16.602  -1.223 -20.417  1.00 95.25           H  
ATOM   1212  CD  PRO A  77      18.103  -1.506 -21.945  1.00 95.25           C  
ATOM   1213  HD2 PRO A  77      18.351  -0.459 -21.777  1.00 95.25           H  
ATOM   1214  HD3 PRO A  77      18.075  -1.719 -23.014  1.00 95.25           H  
ATOM   1215  N   SER A  78      19.163  -5.196 -22.033  1.00 93.25           N  
ATOM   1216  H   SER A  78      19.048  -4.520 -22.774  1.00 93.25           H  
ATOM   1217  CA  SER A  78      19.657  -6.534 -22.376  1.00 93.25           C  
ATOM   1218  HA  SER A  78      18.965  -7.277 -21.978  1.00 93.25           H  
ATOM   1219  C   SER A  78      21.017  -6.811 -21.745  1.00 93.25           C  
ATOM   1220  CB  SER A  78      19.754  -6.730 -23.891  1.00 93.25           C  
ATOM   1221  HB2 SER A  78      20.490  -6.042 -24.305  1.00 93.25           H  
ATOM   1222  HB3 SER A  78      20.077  -7.751 -24.094  1.00 93.25           H  
ATOM   1223  O   SER A  78      21.165  -7.829 -21.084  1.00 93.25           O  
ATOM   1224  OG  SER A  78      18.497  -6.501 -24.508  1.00 93.25           O  
ATOM   1225  HG  SER A  78      17.820  -6.877 -23.941  1.00 93.25           H  
ATOM   1226  N   LEU A  79      21.975  -5.885 -21.866  1.00 95.00           N  
ATOM   1227  H   LEU A  79      21.782  -5.046 -22.394  1.00 95.00           H  
ATOM   1228  CA  LEU A  79      23.301  -6.056 -21.266  1.00 95.00           C  
ATOM   1229  HA  LEU A  79      23.707  -7.009 -21.608  1.00 95.00           H  
ATOM   1230  C   LEU A  79      23.233  -6.099 -19.733  1.00 95.00           C  
ATOM   1231  CB  LEU A  79      24.217  -4.921 -21.749  1.00 95.00           C  
ATOM   1232  HB2 LEU A  79      24.255  -4.950 -22.838  1.00 95.00           H  
ATOM   1233  HB3 LEU A  79      23.776  -3.974 -21.439  1.00 95.00           H  
ATOM   1234  O   LEU A  79      23.967  -6.852 -19.099  1.00 95.00           O  
ATOM   1235  CG  LEU A  79      25.655  -4.986 -21.202  1.00 95.00           C  
ATOM   1236  HG  LEU A  79      25.636  -4.939 -20.114  1.00 95.00           H  
ATOM   1237  CD1 LEU A  79      26.393  -6.251 -21.635  1.00 95.00           C  
ATOM   1238 HD11 LEU A  79      25.922  -7.130 -21.195  1.00 95.00           H  
ATOM   1239 HD12 LEU A  79      26.366  -6.359 -22.720  1.00 95.00           H  
ATOM   1240 HD13 LEU A  79      27.429  -6.225 -21.296  1.00 95.00           H  
ATOM   1241  CD2 LEU A  79      26.441  -3.770 -21.696  1.00 95.00           C  
ATOM   1242 HD21 LEU A  79      26.497  -3.789 -22.785  1.00 95.00           H  
ATOM   1243 HD22 LEU A  79      27.450  -3.799 -21.285  1.00 95.00           H  
ATOM   1244 HD23 LEU A  79      25.945  -2.856 -21.368  1.00 95.00           H  
ATOM   1245  N   TYR A  80      22.357  -5.297 -19.118  1.00 96.00           N  
ATOM   1246  H   TYR A  80      21.781  -4.681 -19.673  1.00 96.00           H  
ATOM   1247  CA  TYR A  80      22.138  -5.357 -17.672  1.00 96.00           C  
ATOM   1248  HA  TYR A  80      23.088  -5.189 -17.165  1.00 96.00           H  
ATOM   1249  C   TYR A  80      21.643  -6.745 -17.238  1.00 96.00           C  
ATOM   1250  CB  TYR A  80      21.171  -4.245 -17.247  1.00 96.00           C  
ATOM   1251  HB2 TYR A  80      21.618  -3.279 -17.482  1.00 96.00           H  
ATOM   1252  HB3 TYR A  80      20.251  -4.326 -17.826  1.00 96.00           H  
ATOM   1253  O   TYR A  80      22.197  -7.323 -16.306  1.00 96.00           O  
ATOM   1254  CG  TYR A  80      20.820  -4.285 -15.772  1.00 96.00           C  
ATOM   1255  CD1 TYR A  80      19.717  -5.045 -15.343  1.00 96.00           C  
ATOM   1256  HD1 TYR A  80      19.127  -5.600 -16.057  1.00 96.00           H  
ATOM   1257  CD2 TYR A  80      21.609  -3.600 -14.826  1.00 96.00           C  
ATOM   1258  HD2 TYR A  80      22.471  -3.037 -15.154  1.00 96.00           H  
ATOM   1259  CE1 TYR A  80      19.374  -5.082 -13.982  1.00 96.00           C  
ATOM   1260  HE1 TYR A  80      18.515  -5.644 -13.649  1.00 96.00           H  
ATOM   1261  CE2 TYR A  80      21.301  -3.685 -13.450  1.00 96.00           C  
ATOM   1262  HE2 TYR A  80      21.920  -3.195 -12.713  1.00 96.00           H  
ATOM   1263  OH  TYR A  80      19.853  -4.562 -11.714  1.00 96.00           O  
ATOM   1264  HH  TYR A  80      20.516  -4.281 -11.079  1.00 96.00           H  
ATOM   1265  CZ  TYR A  80      20.177  -4.430 -13.027  1.00 96.00           C  
ATOM   1266  N   LEU A  81      20.653  -7.304 -17.940  1.00 95.28           N  
ATOM   1267  H   LEU A  81      20.257  -6.788 -18.712  1.00 95.28           H  
ATOM   1268  CA  LEU A  81      20.130  -8.646 -17.671  1.00 95.28           C  
ATOM   1269  HA  LEU A  81      19.891  -8.727 -16.611  1.00 95.28           H  
ATOM   1270  C   LEU A  81      21.177  -9.740 -17.965  1.00 95.28           C  
ATOM   1271  CB  LEU A  81      18.845  -8.843 -18.494  1.00 95.28           C  
ATOM   1272  HB2 LEU A  81      19.081  -8.612 -19.533  1.00 95.28           H  
ATOM   1273  HB3 LEU A  81      18.546  -9.890 -18.442  1.00 95.28           H  
ATOM   1274  O   LEU A  81      21.367 -10.643 -17.156  1.00 95.28           O  
ATOM   1275  CG  LEU A  81      17.642  -7.980 -18.070  1.00 95.28           C  
ATOM   1276  HG  LEU A  81      17.931  -6.930 -18.022  1.00 95.28           H  
ATOM   1277  CD1 LEU A  81      16.517  -8.128 -19.095  1.00 95.28           C  
ATOM   1278 HD11 LEU A  81      16.865  -7.784 -20.069  1.00 95.28           H  
ATOM   1279 HD12 LEU A  81      15.659  -7.524 -18.797  1.00 95.28           H  
ATOM   1280 HD13 LEU A  81      16.211  -9.171 -19.166  1.00 95.28           H  
ATOM   1281  CD2 LEU A  81      17.101  -8.373 -16.699  1.00 95.28           C  
ATOM   1282 HD21 LEU A  81      16.817  -9.425 -16.696  1.00 95.28           H  
ATOM   1283 HD22 LEU A  81      17.854  -8.200 -15.931  1.00 95.28           H  
ATOM   1284 HD23 LEU A  81      16.224  -7.766 -16.470  1.00 95.28           H  
ATOM   1285  N   GLU A  82      21.936  -9.639 -19.054  1.00 94.20           N  
ATOM   1286  H   GLU A  82      21.733  -8.913 -19.726  1.00 94.20           H  
ATOM   1287  CA  GLU A  82      23.040 -10.565 -19.350  1.00 94.20           C  
ATOM   1288  HA  GLU A  82      22.654 -11.580 -19.441  1.00 94.20           H  
ATOM   1289  C   GLU A  82      24.076 -10.594 -18.218  1.00 94.20           C  
ATOM   1290  CB  GLU A  82      23.704 -10.179 -20.679  1.00 94.20           C  
ATOM   1291  HB2 GLU A  82      23.896  -9.106 -20.671  1.00 94.20           H  
ATOM   1292  HB3 GLU A  82      24.659 -10.697 -20.766  1.00 94.20           H  
ATOM   1293  O   GLU A  82      24.491 -11.666 -17.777  1.00 94.20           O  
ATOM   1294  CG  GLU A  82      22.840 -10.553 -21.896  1.00 94.20           C  
ATOM   1295  HG2 GLU A  82      21.809 -10.250 -21.710  1.00 94.20           H  
ATOM   1296  HG3 GLU A  82      22.846 -11.638 -22.006  1.00 94.20           H  
ATOM   1297  CD  GLU A  82      23.304  -9.905 -23.212  1.00 94.20           C  
ATOM   1298  OE1 GLU A  82      22.560 -10.041 -24.215  1.00 94.20           O  
ATOM   1299  OE2 GLU A  82      24.373  -9.250 -23.229  1.00 94.20           O  
ATOM   1300  N   ASN A  83      24.419  -9.426 -17.664  1.00 94.26           N  
ATOM   1301  H   ASN A  83      24.059  -8.582 -18.085  1.00 94.26           H  
ATOM   1302  CA  ASN A  83      25.323  -9.316 -16.516  1.00 94.26           C  
ATOM   1303  HA  ASN A  83      26.231  -9.878 -16.733  1.00 94.26           H  
ATOM   1304  C   ASN A  83      24.741  -9.907 -15.221  1.00 94.26           C  
ATOM   1305  CB  ASN A  83      25.687  -7.839 -16.309  1.00 94.26           C  
ATOM   1306  HB2 ASN A  83      24.774  -7.247 -16.253  1.00 94.26           H  
ATOM   1307  HB3 ASN A  83      26.218  -7.733 -15.364  1.00 94.26           H  
ATOM   1308  O   ASN A  83      25.504 -10.308 -14.342  1.00 94.26           O  
ATOM   1309  CG  ASN A  83      26.589  -7.285 -17.393  1.00 94.26           C  
ATOM   1310  ND2 ASN A  83      26.509  -6.003 -17.654  1.00 94.26           N  
ATOM   1311 HD21 ASN A  83      27.025  -5.730 -18.478  1.00 94.26           H  
ATOM   1312 HD22 ASN A  83      25.694  -5.507 -17.321  1.00 94.26           H  
ATOM   1313  OD1 ASN A  83      27.413  -7.956 -17.987  1.00 94.26           O  
ATOM   1314  N   LEU A  84      23.412  -9.977 -15.093  1.00 92.14           N  
ATOM   1315  H   LEU A  84      22.844  -9.618 -15.847  1.00 92.14           H  
ATOM   1316  CA  LEU A  84      22.739 -10.689 -14.002  1.00 92.14           C  
ATOM   1317  HA  LEU A  84      23.328 -10.574 -13.093  1.00 92.14           H  
ATOM   1318  C   LEU A  84      22.656 -12.210 -14.235  1.00 92.14           C  
ATOM   1319  CB  LEU A  84      21.344 -10.083 -13.761  1.00 92.14           C  
ATOM   1320  HB2 LEU A  84      20.800 -10.074 -14.705  1.00 92.14           H  
ATOM   1321  HB3 LEU A  84      20.806 -10.738 -13.076  1.00 92.14           H  
ATOM   1322  O   LEU A  84      22.257 -12.938 -13.328  1.00 92.14           O  
ATOM   1323  CG  LEU A  84      21.312  -8.660 -13.179  1.00 92.14           C  
ATOM   1324  HG  LEU A  84      21.767  -7.956 -13.876  1.00 92.14           H  
ATOM   1325  CD1 LEU A  84      19.850  -8.269 -12.962  1.00 92.14           C  
ATOM   1326 HD11 LEU A  84      19.801  -7.296 -12.474  1.00 92.14           H  
ATOM   1327 HD12 LEU A  84      19.345  -8.214 -13.927  1.00 92.14           H  
ATOM   1328 HD13 LEU A  84      19.352  -9.001 -12.326  1.00 92.14           H  
ATOM   1329  CD2 LEU A  84      22.037  -8.550 -11.836  1.00 92.14           C  
ATOM   1330 HD21 LEU A  84      21.889  -7.552 -11.422  1.00 92.14           H  
ATOM   1331 HD22 LEU A  84      21.648  -9.292 -11.140  1.00 92.14           H  
ATOM   1332 HD23 LEU A  84      23.107  -8.702 -11.980  1.00 92.14           H  
ATOM   1333  N   GLY A  85      23.061 -12.702 -15.410  1.00 92.24           N  
ATOM   1334  H   GLY A  85      23.398 -12.055 -16.109  1.00 92.24           H  
ATOM   1335  CA  GLY A  85      23.075 -14.125 -15.756  1.00 92.24           C  
ATOM   1336  HA2 GLY A  85      23.147 -14.726 -14.849  1.00 92.24           H  
ATOM   1337  HA3 GLY A  85      23.958 -14.314 -16.365  1.00 92.24           H  
ATOM   1338  C   GLY A  85      21.859 -14.607 -16.550  1.00 92.24           C  
ATOM   1339  O   GLY A  85      21.702 -15.819 -16.724  1.00 92.24           O  
ATOM   1340  N   TYR A  86      21.015 -13.695 -17.041  1.00 93.73           N  
ATOM   1341  H   TYR A  86      21.217 -12.716 -16.894  1.00 93.73           H  
ATOM   1342  CA  TYR A  86      19.953 -14.037 -17.986  1.00 93.73           C  
ATOM   1343  HA  TYR A  86      19.483 -14.968 -17.670  1.00 93.73           H  
ATOM   1344  C   TYR A  86      20.540 -14.240 -19.384  1.00 93.73           C  
ATOM   1345  CB  TYR A  86      18.872 -12.953 -18.025  1.00 93.73           C  
ATOM   1346  HB2 TYR A  86      19.330 -12.018 -18.349  1.00 93.73           H  
ATOM   1347  HB3 TYR A  86      18.137 -13.227 -18.781  1.00 93.73           H  
ATOM   1348  O   TYR A  86      21.368 -13.462 -19.848  1.00 93.73           O  
ATOM   1349  CG  TYR A  86      18.142 -12.729 -16.716  1.00 93.73           C  
ATOM   1350  CD1 TYR A  86      17.005 -13.486 -16.384  1.00 93.73           C  
ATOM   1351  HD1 TYR A  86      16.664 -14.274 -17.040  1.00 93.73           H  
ATOM   1352  CD2 TYR A  86      18.595 -11.744 -15.824  1.00 93.73           C  
ATOM   1353  HD2 TYR A  86      19.459 -11.146 -16.073  1.00 93.73           H  
ATOM   1354  CE1 TYR A  86      16.320 -13.237 -15.179  1.00 93.73           C  
ATOM   1355  HE1 TYR A  86      15.440 -13.802 -14.907  1.00 93.73           H  
ATOM   1356  CE2 TYR A  86      17.940 -11.507 -14.611  1.00 93.73           C  
ATOM   1357  HE2 TYR A  86      18.300 -10.743 -13.938  1.00 93.73           H  
ATOM   1358  OH  TYR A  86      16.159 -11.960 -13.132  1.00 93.73           O  
ATOM   1359  HH  TYR A  86      16.633 -11.321 -12.595  1.00 93.73           H  
ATOM   1360  CZ  TYR A  86      16.792 -12.247 -14.291  1.00 93.73           C  
ATOM   1361  N   ILE A  87      20.078 -15.264 -20.090  1.00 92.55           N  
ATOM   1362  H   ILE A  87      19.389 -15.866 -19.662  1.00 92.55           H  
ATOM   1363  CA  ILE A  87      20.429 -15.518 -21.488  1.00 92.55           C  
ATOM   1364  HA  ILE A  87      20.929 -14.637 -21.889  1.00 92.55           H  
ATOM   1365  C   ILE A  87      19.156 -15.703 -22.310  1.00 92.55           C  
ATOM   1366  CB  ILE A  87      21.412 -16.700 -21.619  1.00 92.55           C  
ATOM   1367  HB  ILE A  87      21.689 -16.766 -22.671  1.00 92.55           H  
ATOM   1368  O   ILE A  87      18.088 -15.947 -21.757  1.00 92.55           O  
ATOM   1369  CG1 ILE A  87      20.767 -18.041 -21.224  1.00 92.55           C  
ATOM   1370 HG12 ILE A  87      19.889 -18.190 -21.852  1.00 92.55           H  
ATOM   1371 HG13 ILE A  87      20.461 -18.030 -20.178  1.00 92.55           H  
ATOM   1372  CG2 ILE A  87      22.706 -16.435 -20.830  1.00 92.55           C  
ATOM   1373 HG21 ILE A  87      23.469 -17.173 -21.081  1.00 92.55           H  
ATOM   1374 HG22 ILE A  87      22.510 -16.474 -19.759  1.00 92.55           H  
ATOM   1375 HG23 ILE A  87      23.089 -15.444 -21.074  1.00 92.55           H  
ATOM   1376  CD1 ILE A  87      21.679 -19.241 -21.466  1.00 92.55           C  
ATOM   1377 HD11 ILE A  87      21.051 -20.123 -21.589  1.00 92.55           H  
ATOM   1378 HD12 ILE A  87      22.363 -19.374 -20.627  1.00 92.55           H  
ATOM   1379 HD13 ILE A  87      22.246 -19.105 -22.387  1.00 92.55           H  
ATOM   1380  N   ARG A  88      19.258 -15.582 -23.642  1.00 92.53           N  
ATOM   1381  H   ARG A  88      20.164 -15.348 -24.021  1.00 92.53           H  
ATOM   1382  CA  ARG A  88      18.105 -15.698 -24.563  1.00 92.53           C  
ATOM   1383  HA  ARG A  88      18.388 -15.299 -25.537  1.00 92.53           H  
ATOM   1384  C   ARG A  88      16.909 -14.848 -24.110  1.00 92.53           C  
ATOM   1385  CB  ARG A  88      17.695 -17.167 -24.754  1.00 92.53           C  
ATOM   1386  HB2 ARG A  88      17.301 -17.553 -23.814  1.00 92.53           H  
ATOM   1387  HB3 ARG A  88      16.895 -17.209 -25.493  1.00 92.53           H  
ATOM   1388  O   ARG A  88      15.782 -15.323 -24.043  1.00 92.53           O  
ATOM   1389  CG  ARG A  88      18.835 -18.072 -25.222  1.00 92.53           C  
ATOM   1390  HG2 ARG A  88      19.255 -17.698 -26.156  1.00 92.53           H  
ATOM   1391  HG3 ARG A  88      19.610 -18.110 -24.457  1.00 92.53           H  
ATOM   1392  CD  ARG A  88      18.265 -19.471 -25.430  1.00 92.53           C  
ATOM   1393  HD2 ARG A  88      17.610 -19.466 -26.302  1.00 92.53           H  
ATOM   1394  HD3 ARG A  88      17.667 -19.728 -24.556  1.00 92.53           H  
ATOM   1395  NE  ARG A  88      19.331 -20.471 -25.604  1.00 92.53           N  
ATOM   1396  HE  ARG A  88      20.275 -20.129 -25.713  1.00 92.53           H  
ATOM   1397  NH1 ARG A  88      17.949 -22.286 -25.440  1.00 92.53           N  
ATOM   1398 HH11 ARG A  88      17.794 -23.283 -25.417  1.00 92.53           H  
ATOM   1399 HH12 ARG A  88      17.254 -21.682 -25.025  1.00 92.53           H  
ATOM   1400  NH2 ARG A  88      20.130 -22.590 -25.829  1.00 92.53           N  
ATOM   1401 HH21 ARG A  88      19.959 -23.585 -25.835  1.00 92.53           H  
ATOM   1402 HH22 ARG A  88      21.061 -22.223 -25.967  1.00 92.53           H  
ATOM   1403  CZ  ARG A  88      19.132 -21.774 -25.625  1.00 92.53           C  
ATOM   1404  N   ILE A  89      17.191 -13.600 -23.750  1.00 93.87           N  
ATOM   1405  H   ILE A  89      18.151 -13.289 -23.808  1.00 93.87           H  
ATOM   1406  CA  ILE A  89      16.190 -12.655 -23.260  1.00 93.87           C  
ATOM   1407  HA  ILE A  89      15.636 -13.114 -22.441  1.00 93.87           H  
ATOM   1408  C   ILE A  89      15.209 -12.346 -24.390  1.00 93.87           C  
ATOM   1409  CB  ILE A  89      16.877 -11.373 -22.748  1.00 93.87           C  
ATOM   1410  HB  ILE A  89      17.430 -10.938 -23.581  1.00 93.87           H  
ATOM   1411  O   ILE A  89      15.628 -11.909 -25.467  1.00 93.87           O  
ATOM   1412  CG1 ILE A  89      17.872 -11.669 -21.599  1.00 93.87           C  
ATOM   1413 HG12 ILE A  89      18.339 -12.646 -21.718  1.00 93.87           H  
ATOM   1414 HG13 ILE A  89      17.344 -11.674 -20.645  1.00 93.87           H  
ATOM   1415  CG2 ILE A  89      15.837 -10.341 -22.271  1.00 93.87           C  
ATOM   1416 HG21 ILE A  89      16.331  -9.461 -21.859  1.00 93.87           H  
ATOM   1417 HG22 ILE A  89      15.206 -10.019 -23.100  1.00 93.87           H  
ATOM   1418 HG23 ILE A  89      15.199 -10.780 -21.504  1.00 93.87           H  
ATOM   1419  CD1 ILE A  89      19.000 -10.636 -21.552  1.00 93.87           C  
ATOM   1420 HD11 ILE A  89      18.590  -9.630 -21.461  1.00 93.87           H  
ATOM   1421 HD12 ILE A  89      19.646 -10.845 -20.699  1.00 93.87           H  
ATOM   1422 HD13 ILE A  89      19.589 -10.697 -22.467  1.00 93.87           H  
ATOM   1423  N   ASP A  90      13.918 -12.521 -24.129  1.00 92.22           N  
ATOM   1424  H   ASP A  90      13.628 -12.875 -23.228  1.00 92.22           H  
ATOM   1425  CA  ASP A  90      12.876 -12.038 -25.022  1.00 92.22           C  
ATOM   1426  HA  ASP A  90      13.154 -12.288 -26.046  1.00 92.22           H  
ATOM   1427  C   ASP A  90      12.784 -10.515 -24.898  1.00 92.22           C  
ATOM   1428  CB  ASP A  90      11.535 -12.724 -24.748  1.00 92.22           C  
ATOM   1429  HB2 ASP A  90      11.141 -12.394 -23.787  1.00 92.22           H  
ATOM   1430  HB3 ASP A  90      11.689 -13.802 -24.710  1.00 92.22           H  
ATOM   1431  O   ASP A  90      12.213  -9.958 -23.960  1.00 92.22           O  
ATOM   1432  CG  ASP A  90      10.524 -12.404 -25.855  1.00 92.22           C  
ATOM   1433  OD1 ASP A  90      10.730 -11.390 -26.571  1.00 92.22           O  
ATOM   1434  OD2 ASP A  90       9.569 -13.192 -25.998  1.00 92.22           O  
ATOM   1435  N   LYS A  91      13.393  -9.820 -25.859  1.00 87.75           N  
ATOM   1436  H   LYS A  91      13.849 -10.352 -26.587  1.00 87.75           H  
ATOM   1437  CA  LYS A  91      13.450  -8.356 -25.873  1.00 87.75           C  
ATOM   1438  HA  LYS A  91      13.789  -8.018 -24.893  1.00 87.75           H  
ATOM   1439  C   LYS A  91      12.078  -7.708 -26.070  1.00 87.75           C  
ATOM   1440  CB  LYS A  91      14.440  -7.873 -26.939  1.00 87.75           C  
ATOM   1441  HB2 LYS A  91      14.121  -8.233 -27.918  1.00 87.75           H  
ATOM   1442  HB3 LYS A  91      14.429  -6.783 -26.953  1.00 87.75           H  
ATOM   1443  O   LYS A  91      11.945  -6.528 -25.755  1.00 87.75           O  
ATOM   1444  CG  LYS A  91      15.869  -8.350 -26.652  1.00 87.75           C  
ATOM   1445  HG2 LYS A  91      16.157  -8.040 -25.647  1.00 87.75           H  
ATOM   1446  HG3 LYS A  91      15.911  -9.438 -26.711  1.00 87.75           H  
ATOM   1447  CD  LYS A  91      16.854  -7.759 -27.665  1.00 87.75           C  
ATOM   1448  HD2 LYS A  91      16.848  -6.673 -27.576  1.00 87.75           H  
ATOM   1449  HD3 LYS A  91      16.550  -8.045 -28.672  1.00 87.75           H  
ATOM   1450  CE  LYS A  91      18.253  -8.302 -27.367  1.00 87.75           C  
ATOM   1451  HE2 LYS A  91      18.500  -8.069 -26.331  1.00 87.75           H  
ATOM   1452  HE3 LYS A  91      18.232  -9.388 -27.461  1.00 87.75           H  
ATOM   1453  NZ  LYS A  91      19.275  -7.723 -28.269  1.00 87.75           N  
ATOM   1454  HZ1 LYS A  91      19.308  -6.721 -28.148  1.00 87.75           H  
ATOM   1455  HZ2 LYS A  91      20.183  -8.101 -28.036  1.00 87.75           H  
ATOM   1456  HZ3 LYS A  91      19.063  -7.941 -29.232  1.00 87.75           H  
ATOM   1457  N   LEU A  92      11.084  -8.444 -26.576  1.00 87.57           N  
ATOM   1458  H   LEU A  92      11.227  -9.434 -26.717  1.00 87.57           H  
ATOM   1459  CA  LEU A  92       9.711  -7.950 -26.710  1.00 87.57           C  
ATOM   1460  HA  LEU A  92       9.729  -6.918 -27.061  1.00 87.57           H  
ATOM   1461  C   LEU A  92       8.988  -7.933 -25.357  1.00 87.57           C  
ATOM   1462  CB  LEU A  92       8.943  -8.813 -27.729  1.00 87.57           C  
ATOM   1463  HB2 LEU A  92       7.918  -8.447 -27.787  1.00 87.57           H  
ATOM   1464  HB3 LEU A  92       8.896  -9.836 -27.356  1.00 87.57           H  
ATOM   1465  O   LEU A  92       8.056  -7.154 -25.175  1.00 87.57           O  
ATOM   1466  CG  LEU A  92       9.538  -8.826 -29.148  1.00 87.57           C  
ATOM   1467  HG  LEU A  92      10.578  -9.153 -29.113  1.00 87.57           H  
ATOM   1468  CD1 LEU A  92       8.764  -9.803 -30.030  1.00 87.57           C  
ATOM   1469 HD11 LEU A  92       8.820 -10.800 -29.592  1.00 87.57           H  
ATOM   1470 HD12 LEU A  92       9.200  -9.834 -31.028  1.00 87.57           H  
ATOM   1471 HD13 LEU A  92       7.718  -9.503 -30.094  1.00 87.57           H  
ATOM   1472  CD2 LEU A  92       9.481  -7.443 -29.805  1.00 87.57           C  
ATOM   1473 HD21 LEU A  92       9.845  -7.507 -30.831  1.00 87.57           H  
ATOM   1474 HD22 LEU A  92      10.111  -6.743 -29.257  1.00 87.57           H  
ATOM   1475 HD23 LEU A  92       8.454  -7.077 -29.809  1.00 87.57           H  
ATOM   1476  N   ILE A  93       9.452  -8.738 -24.396  1.00 84.07           N  
ATOM   1477  H   ILE A  93      10.223  -9.348 -24.624  1.00 84.07           H  
ATOM   1478  CA  ILE A  93       8.879  -8.867 -23.052  1.00 84.07           C  
ATOM   1479  HA  ILE A  93       8.022  -8.197 -22.990  1.00 84.07           H  
ATOM   1480  C   ILE A  93       9.888  -8.361 -22.012  1.00 84.07           C  
ATOM   1481  CB  ILE A  93       8.341 -10.295 -22.785  1.00 84.07           C  
ATOM   1482  HB  ILE A  93       9.183 -10.959 -22.591  1.00 84.07           H  
ATOM   1483  O   ILE A  93      10.257  -9.049 -21.062  1.00 84.07           O  
ATOM   1484  CG1 ILE A  93       7.551 -10.856 -23.995  1.00 84.07           C  
ATOM   1485 HG12 ILE A  93       8.189 -10.857 -24.878  1.00 84.07           H  
ATOM   1486 HG13 ILE A  93       6.692 -10.217 -24.199  1.00 84.07           H  
ATOM   1487  CG2 ILE A  93       7.426 -10.251 -21.541  1.00 84.07           C  
ATOM   1488 HG21 ILE A  93       7.050 -11.246 -21.304  1.00 84.07           H  
ATOM   1489 HG22 ILE A  93       7.966  -9.888 -20.666  1.00 84.07           H  
ATOM   1490 HG23 ILE A  93       6.574  -9.597 -21.728  1.00 84.07           H  
ATOM   1491  CD1 ILE A  93       7.072 -12.301 -23.823  1.00 84.07           C  
ATOM   1492 HD11 ILE A  93       7.910 -12.939 -23.541  1.00 84.07           H  
ATOM   1493 HD12 ILE A  93       6.286 -12.364 -23.070  1.00 84.07           H  
ATOM   1494 HD13 ILE A  93       6.668 -12.657 -24.771  1.00 84.07           H  
ATOM   1495  N   ILE A  94      10.343  -7.120 -22.210  1.00 88.66           N  
ATOM   1496  H   ILE A  94      10.052  -6.662 -23.061  1.00 88.66           H  
ATOM   1497  CA  ILE A  94      10.986  -6.302 -21.175  1.00 88.66           C  
ATOM   1498  HA  ILE A  94      11.123  -6.902 -20.275  1.00 88.66           H  
ATOM   1499  C   ILE A  94      10.005  -5.182 -20.841  1.00 88.66           C  
ATOM   1500  CB  ILE A  94      12.377  -5.790 -21.607  1.00 88.66           C  
ATOM   1501  HB  ILE A  94      12.261  -5.148 -22.480  1.00 88.66           H  
ATOM   1502  O   ILE A  94      10.077  -4.076 -21.379  1.00 88.66           O  
ATOM   1503  CG1 ILE A  94      13.300  -6.970 -21.984  1.00 88.66           C  
ATOM   1504 HG12 ILE A  94      13.402  -7.643 -21.132  1.00 88.66           H  
ATOM   1505 HG13 ILE A  94      12.841  -7.532 -22.798  1.00 88.66           H  
ATOM   1506  CG2 ILE A  94      13.012  -4.968 -20.464  1.00 88.66           C  
ATOM   1507 HG21 ILE A  94      13.932  -4.496 -20.810  1.00 88.66           H  
ATOM   1508 HG22 ILE A  94      13.234  -5.625 -19.623  1.00 88.66           H  
ATOM   1509 HG23 ILE A  94      12.343  -4.173 -20.137  1.00 88.66           H  
ATOM   1510  CD1 ILE A  94      14.697  -6.546 -22.456  1.00 88.66           C  
ATOM   1511 HD11 ILE A  94      15.216  -7.414 -22.863  1.00 88.66           H  
ATOM   1512 HD12 ILE A  94      15.280  -6.157 -21.621  1.00 88.66           H  
ATOM   1513 HD13 ILE A  94      14.612  -5.789 -23.235  1.00 88.66           H  
ATOM   1514  N   PHE A  95       9.037  -5.495 -19.985  1.00 90.92           N  
ATOM   1515  H   PHE A  95       9.050  -6.411 -19.561  1.00 90.92           H  
ATOM   1516  CA  PHE A  95       7.911  -4.605 -19.722  1.00 90.92           C  
ATOM   1517  HA  PHE A  95       7.907  -3.809 -20.467  1.00 90.92           H  
ATOM   1518  C   PHE A  95       8.035  -3.943 -18.349  1.00 90.92           C  
ATOM   1519  CB  PHE A  95       6.599  -5.361 -19.916  1.00 90.92           C  
ATOM   1520  HB2 PHE A  95       6.595  -5.819 -20.906  1.00 90.92           H  
ATOM   1521  HB3 PHE A  95       6.520  -6.161 -19.180  1.00 90.92           H  
ATOM   1522  O   PHE A  95       8.031  -4.609 -17.314  1.00 90.92           O  
ATOM   1523  CG  PHE A  95       5.399  -4.454 -19.802  1.00 90.92           C  
ATOM   1524  CD1 PHE A  95       4.643  -4.431 -18.619  1.00 90.92           C  
ATOM   1525  HD1 PHE A  95       4.898  -5.080 -17.794  1.00 90.92           H  
ATOM   1526  CD2 PHE A  95       5.061  -3.604 -20.872  1.00 90.92           C  
ATOM   1527  HD2 PHE A  95       5.634  -3.629 -21.787  1.00 90.92           H  
ATOM   1528  CE1 PHE A  95       3.546  -3.563 -18.515  1.00 90.92           C  
ATOM   1529  HE1 PHE A  95       2.958  -3.539 -17.609  1.00 90.92           H  
ATOM   1530  CE2 PHE A  95       3.959  -2.740 -20.764  1.00 90.92           C  
ATOM   1531  HE2 PHE A  95       3.683  -2.103 -21.592  1.00 90.92           H  
ATOM   1532  CZ  PHE A  95       3.199  -2.723 -19.584  1.00 90.92           C  
ATOM   1533  HZ  PHE A  95       2.341  -2.072 -19.502  1.00 90.92           H  
ATOM   1534  N   LYS A  96       8.168  -2.615 -18.335  1.00 93.07           N  
ATOM   1535  H   LYS A  96       8.099  -2.131 -19.219  1.00 93.07           H  
ATOM   1536  CA  LYS A  96       8.330  -1.823 -17.112  1.00 93.07           C  
ATOM   1537  HA  LYS A  96       8.969  -2.377 -16.424  1.00 93.07           H  
ATOM   1538  C   LYS A  96       6.985  -1.615 -16.420  1.00 93.07           C  
ATOM   1539  CB  LYS A  96       9.021  -0.500 -17.460  1.00 93.07           C  
ATOM   1540  HB2 LYS A  96       8.439   0.012 -18.226  1.00 93.07           H  
ATOM   1541  HB3 LYS A  96      10.004  -0.729 -17.872  1.00 93.07           H  
ATOM   1542  O   LYS A  96       6.061  -1.063 -17.003  1.00 93.07           O  
ATOM   1543  CG  LYS A  96       9.186   0.436 -16.254  1.00 93.07           C  
ATOM   1544  HG2 LYS A  96       8.208   0.786 -15.925  1.00 93.07           H  
ATOM   1545  HG3 LYS A  96       9.670  -0.100 -15.437  1.00 93.07           H  
ATOM   1546  CD  LYS A  96      10.043   1.637 -16.670  1.00 93.07           C  
ATOM   1547  HD2 LYS A  96      11.054   1.286 -16.878  1.00 93.07           H  
ATOM   1548  HD3 LYS A  96       9.628   2.069 -17.581  1.00 93.07           H  
ATOM   1549  CE  LYS A  96      10.085   2.712 -15.587  1.00 93.07           C  
ATOM   1550  HE2 LYS A  96      10.420   2.250 -14.658  1.00 93.07           H  
ATOM   1551  HE3 LYS A  96       9.073   3.089 -15.437  1.00 93.07           H  
ATOM   1552  NZ  LYS A  96      11.001   3.812 -15.988  1.00 93.07           N  
ATOM   1553  HZ1 LYS A  96      10.962   4.581 -15.333  1.00 93.07           H  
ATOM   1554  HZ2 LYS A  96      10.754   4.157 -16.904  1.00 93.07           H  
ATOM   1555  HZ3 LYS A  96      11.960   3.500 -16.047  1.00 93.07           H  
ATOM   1556  N   LEU A  97       6.936  -1.967 -15.142  1.00 93.14           N  
ATOM   1557  H   LEU A  97       7.754  -2.408 -14.745  1.00 93.14           H  
ATOM   1558  CA  LEU A  97       5.792  -1.802 -14.256  1.00 93.14           C  
ATOM   1559  HA  LEU A  97       4.920  -1.474 -14.821  1.00 93.14           H  
ATOM   1560  C   LEU A  97       6.129  -0.754 -13.188  1.00 93.14           C  
ATOM   1561  CB  LEU A  97       5.457  -3.162 -13.633  1.00 93.14           C  
ATOM   1562  HB2 LEU A  97       6.365  -3.582 -13.200  1.00 93.14           H  
ATOM   1563  HB3 LEU A  97       4.737  -3.012 -12.830  1.00 93.14           H  
ATOM   1564  O   LEU A  97       6.895  -1.045 -12.259  1.00 93.14           O  
ATOM   1565  CG  LEU A  97       4.869  -4.152 -14.652  1.00 93.14           C  
ATOM   1566  HG  LEU A  97       5.429  -4.114 -15.586  1.00 93.14           H  
ATOM   1567  CD1 LEU A  97       4.977  -5.568 -14.106  1.00 93.14           C  
ATOM   1568 HD11 LEU A  97       4.483  -5.646 -13.137  1.00 93.14           H  
ATOM   1569 HD12 LEU A  97       4.519  -6.269 -14.803  1.00 93.14           H  
ATOM   1570 HD13 LEU A  97       6.033  -5.822 -14.011  1.00 93.14           H  
ATOM   1571  CD2 LEU A  97       3.404  -3.835 -14.934  1.00 93.14           C  
ATOM   1572 HD21 LEU A  97       2.977  -4.611 -15.569  1.00 93.14           H  
ATOM   1573 HD22 LEU A  97       3.316  -2.874 -15.442  1.00 93.14           H  
ATOM   1574 HD23 LEU A  97       2.837  -3.788 -14.004  1.00 93.14           H  
ATOM   1575  N   PRO A  98       5.598   0.477 -13.308  1.00 91.99           N  
ATOM   1576  CA  PRO A  98       5.733   1.496 -12.277  1.00 91.99           C  
ATOM   1577  HA  PRO A  98       6.778   1.800 -12.224  1.00 91.99           H  
ATOM   1578  C   PRO A  98       5.274   0.997 -10.905  1.00 91.99           C  
ATOM   1579  CB  PRO A  98       4.879   2.680 -12.746  1.00 91.99           C  
ATOM   1580  HB2 PRO A  98       3.870   2.595 -12.344  1.00 91.99           H  
ATOM   1581  HB3 PRO A  98       5.319   3.637 -12.465  1.00 91.99           H  
ATOM   1582  O   PRO A  98       4.458   0.076 -10.786  1.00 91.99           O  
ATOM   1583  CG  PRO A  98       4.824   2.507 -14.262  1.00 91.99           C  
ATOM   1584  HG2 PRO A  98       5.725   2.921 -14.715  1.00 91.99           H  
ATOM   1585  HG3 PRO A  98       3.931   2.964 -14.690  1.00 91.99           H  
ATOM   1586  CD  PRO A  98       4.818   0.992 -14.426  1.00 91.99           C  
ATOM   1587  HD2 PRO A  98       3.796   0.619 -14.368  1.00 91.99           H  
ATOM   1588  HD3 PRO A  98       5.260   0.725 -15.386  1.00 91.99           H  
ATOM   1589  N   LYS A  99       5.773   1.642  -9.848  1.00 91.00           N  
ATOM   1590  H   LYS A  99       6.384   2.430 -10.006  1.00 91.00           H  
ATOM   1591  CA  LYS A  99       5.255   1.406  -8.499  1.00 91.00           C  
ATOM   1592  HA  LYS A  99       5.423   0.360  -8.240  1.00 91.00           H  
ATOM   1593  C   LYS A  99       3.754   1.635  -8.450  1.00 91.00           C  
ATOM   1594  CB  LYS A  99       5.931   2.320  -7.479  1.00 91.00           C  
ATOM   1595  HB2 LYS A  99       5.263   2.461  -6.629  1.00 91.00           H  
ATOM   1596  HB3 LYS A  99       6.146   3.295  -7.916  1.00 91.00           H  
ATOM   1597  O   LYS A  99       3.256   2.600  -9.016  1.00 91.00           O  
ATOM   1598  CG  LYS A  99       7.203   1.656  -6.980  1.00 91.00           C  
ATOM   1599  HG2 LYS A  99       7.919   1.555  -7.796  1.00 91.00           H  
ATOM   1600  HG3 LYS A  99       6.944   0.662  -6.613  1.00 91.00           H  
ATOM   1601  CD  LYS A  99       7.802   2.467  -5.837  1.00 91.00           C  
ATOM   1602  HD2 LYS A  99       7.046   2.653  -5.073  1.00 91.00           H  
ATOM   1603  HD3 LYS A  99       8.186   3.410  -6.225  1.00 91.00           H  
ATOM   1604  CE  LYS A  99       8.924   1.623  -5.260  1.00 91.00           C  
ATOM   1605  HE2 LYS A  99       8.509   0.686  -4.887  1.00 91.00           H  
ATOM   1606  HE3 LYS A  99       9.599   1.376  -6.079  1.00 91.00           H  
ATOM   1607  NZ  LYS A  99       9.653   2.339  -4.193  1.00 91.00           N  
ATOM   1608  HZ1 LYS A  99       9.110   2.363  -3.342  1.00 91.00           H  
ATOM   1609  HZ2 LYS A  99      10.528   1.855  -4.054  1.00 91.00           H  
ATOM   1610  HZ3 LYS A  99       9.875   3.274  -4.504  1.00 91.00           H  
ATOM   1611  N   TYR A 100       3.087   0.757  -7.716  1.00 92.02           N  
ATOM   1612  H   TYR A 100       3.602  -0.034  -7.357  1.00 92.02           H  
ATOM   1613  CA  TYR A 100       1.643   0.726  -7.543  1.00 92.02           C  
ATOM   1614  HA  TYR A 100       1.441  -0.143  -6.916  1.00 92.02           H  
ATOM   1615  C   TYR A 100       0.863   0.463  -8.839  1.00 92.02           C  
ATOM   1616  CB  TYR A 100       1.173   1.960  -6.760  1.00 92.02           C  
ATOM   1617  HB2 TYR A 100       0.137   1.817  -6.453  1.00 92.02           H  
ATOM   1618  HB3 TYR A 100       1.189   2.823  -7.427  1.00 92.02           H  
ATOM   1619  O   TYR A 100      -0.307   0.816  -8.921  1.00 92.02           O  
ATOM   1620  CG  TYR A 100       1.991   2.270  -5.521  1.00 92.02           C  
ATOM   1621  CD1 TYR A 100       1.981   1.380  -4.429  1.00 92.02           C  
ATOM   1622  HD1 TYR A 100       1.383   0.481  -4.468  1.00 92.02           H  
ATOM   1623  CD2 TYR A 100       2.742   3.458  -5.454  1.00 92.02           C  
ATOM   1624  HD2 TYR A 100       2.731   4.142  -6.290  1.00 92.02           H  
ATOM   1625  CE1 TYR A 100       2.710   1.683  -3.265  1.00 92.02           C  
ATOM   1626  HE1 TYR A 100       2.669   1.031  -2.405  1.00 92.02           H  
ATOM   1627  CE2 TYR A 100       3.464   3.772  -4.287  1.00 92.02           C  
ATOM   1628  HE2 TYR A 100       4.007   4.703  -4.228  1.00 92.02           H  
ATOM   1629  OH  TYR A 100       4.120   3.192  -2.053  1.00 92.02           O  
ATOM   1630  HH  TYR A 100       4.380   4.116  -2.047  1.00 92.02           H  
ATOM   1631  CZ  TYR A 100       3.443   2.883  -3.189  1.00 92.02           C  
ATOM   1632  N   SER A 101       1.475  -0.210  -9.823  1.00 92.56           N  
ATOM   1633  H   SER A 101       2.456  -0.433  -9.732  1.00 92.56           H  
ATOM   1634  CA  SER A 101       0.722  -0.777 -10.954  1.00 92.56           C  
ATOM   1635  HA  SER A 101       0.283   0.037 -11.531  1.00 92.56           H  
ATOM   1636  C   SER A 101      -0.403  -1.673 -10.427  1.00 92.56           C  
ATOM   1637  CB  SER A 101       1.622  -1.599 -11.880  1.00 92.56           C  
ATOM   1638  HB2 SER A 101       1.009  -2.053 -12.659  1.00 92.56           H  
ATOM   1639  HB3 SER A 101       2.106  -2.393 -11.312  1.00 92.56           H  
ATOM   1640  O   SER A 101      -0.161  -2.507  -9.547  1.00 92.56           O  
ATOM   1641  OG  SER A 101       2.607  -0.791 -12.490  1.00 92.56           O  
ATOM   1642  HG  SER A 101       3.204  -0.463 -11.813  1.00 92.56           H  
ATOM   1643  N   LEU A 102      -1.619  -1.476 -10.935  1.00 92.87           N  
ATOM   1644  H   LEU A 102      -1.739  -0.791 -11.667  1.00 92.87           H  
ATOM   1645  CA  LEU A 102      -2.828  -2.138 -10.452  1.00 92.87           C  
ATOM   1646  HA  LEU A 102      -2.700  -2.363  -9.394  1.00 92.87           H  
ATOM   1647  C   LEU A 102      -3.058  -3.449 -11.206  1.00 92.87           C  
ATOM   1648  CB  LEU A 102      -4.007  -1.161 -10.606  1.00 92.87           C  
ATOM   1649  HB2 LEU A 102      -4.155  -0.969 -11.669  1.00 92.87           H  
ATOM   1650  HB3 LEU A 102      -3.738  -0.213 -10.140  1.00 92.87           H  
ATOM   1651  O   LEU A 102      -3.143  -3.461 -12.430  1.00 92.87           O  
ATOM   1652  CG  LEU A 102      -5.340  -1.641 -10.003  1.00 92.87           C  
ATOM   1653  HG  LEU A 102      -5.618  -2.608 -10.420  1.00 92.87           H  
ATOM   1654  CD1 LEU A 102      -5.265  -1.750  -8.477  1.00 92.87           C  
ATOM   1655 HD11 LEU A 102      -4.625  -2.584  -8.189  1.00 92.87           H  
ATOM   1656 HD12 LEU A 102      -6.264  -1.893  -8.065  1.00 92.87           H  
ATOM   1657 HD13 LEU A 102      -4.874  -0.818  -8.068  1.00 92.87           H  
ATOM   1658  CD2 LEU A 102      -6.430  -0.626 -10.346  1.00 92.87           C  
ATOM   1659 HD21 LEU A 102      -7.391  -0.930  -9.933  1.00 92.87           H  
ATOM   1660 HD22 LEU A 102      -6.527  -0.540 -11.428  1.00 92.87           H  
ATOM   1661 HD23 LEU A 102      -6.170   0.354  -9.946  1.00 92.87           H  
ATOM   1662  N   PHE A 103      -3.194  -4.544 -10.469  1.00 92.85           N  
ATOM   1663  H   PHE A 103      -3.085  -4.466  -9.468  1.00 92.85           H  
ATOM   1664  CA  PHE A 103      -3.477  -5.869 -11.011  1.00 92.85           C  
ATOM   1665  HA  PHE A 103      -3.539  -5.823 -12.098  1.00 92.85           H  
ATOM   1666  C   PHE A 103      -4.807  -6.379 -10.484  1.00 92.85           C  
ATOM   1667  CB  PHE A 103      -2.346  -6.829 -10.645  1.00 92.85           C  
ATOM   1668  HB2 PHE A 103      -2.674  -7.851 -10.838  1.00 92.85           H  
ATOM   1669  HB3 PHE A 103      -2.129  -6.746  -9.580  1.00 92.85           H  
ATOM   1670  O   PHE A 103      -5.045  -6.324  -9.277  1.00 92.85           O  
ATOM   1671  CG  PHE A 103      -1.084  -6.577 -11.431  1.00 92.85           C  
ATOM   1672  CD1 PHE A 103      -0.880  -7.242 -12.653  1.00 92.85           C  
ATOM   1673  HD1 PHE A 103      -1.619  -7.932 -13.032  1.00 92.85           H  
ATOM   1674  CD2 PHE A 103      -0.125  -5.663 -10.955  1.00 92.85           C  
ATOM   1675  HD2 PHE A 103      -0.300  -5.129 -10.033  1.00 92.85           H  
ATOM   1676  CE1 PHE A 103       0.299  -7.024 -13.381  1.00 92.85           C  
ATOM   1677  HE1 PHE A 103       0.458  -7.556 -14.307  1.00 92.85           H  
ATOM   1678  CE2 PHE A 103       1.047  -5.431 -11.696  1.00 92.85           C  
ATOM   1679  HE2 PHE A 103       1.776  -4.714 -11.348  1.00 92.85           H  
ATOM   1680  CZ  PHE A 103       1.264  -6.125 -12.898  1.00 92.85           C  
ATOM   1681  HZ  PHE A 103       2.167  -5.966 -13.469  1.00 92.85           H  
ATOM   1682  N   GLU A 104      -5.646  -6.900 -11.370  1.00 92.69           N  
ATOM   1683  H   GLU A 104      -5.371  -6.911 -12.341  1.00 92.69           H  
ATOM   1684  CA  GLU A 104      -6.887  -7.590 -11.033  1.00 92.69           C  
ATOM   1685  HA  GLU A 104      -7.166  -7.344 -10.008  1.00 92.69           H  
ATOM   1686  C   GLU A 104      -6.691  -9.099 -11.111  1.00 92.69           C  
ATOM   1687  CB  GLU A 104      -8.012  -7.082 -11.930  1.00 92.69           C  
ATOM   1688  HB2 GLU A 104      -8.023  -6.001 -11.787  1.00 92.69           H  
ATOM   1689  HB3 GLU A 104      -7.795  -7.303 -12.975  1.00 92.69           H  
ATOM   1690  O   GLU A 104      -6.270  -9.644 -12.131  1.00 92.69           O  
ATOM   1691  CG  GLU A 104      -9.403  -7.608 -11.557  1.00 92.69           C  
ATOM   1692  HG2 GLU A 104      -9.524  -7.551 -10.475  1.00 92.69           H  
ATOM   1693  HG3 GLU A 104      -9.494  -8.652 -11.856  1.00 92.69           H  
ATOM   1694  CD  GLU A 104     -10.477  -6.748 -12.239  1.00 92.69           C  
ATOM   1695  OE1 GLU A 104     -11.005  -5.823 -11.559  1.00 92.69           O  
ATOM   1696  OE2 GLU A 104     -10.705  -6.945 -13.448  1.00 92.69           O  
ATOM   1697  N   PHE A 105      -6.975  -9.757  -9.993  1.00 91.36           N  
ATOM   1698  H   PHE A 105      -7.355  -9.244  -9.210  1.00 91.36           H  
ATOM   1699  CA  PHE A 105      -6.854 -11.191  -9.811  1.00 91.36           C  
ATOM   1700  HA  PHE A 105      -6.247 -11.624 -10.606  1.00 91.36           H  
ATOM   1701  C   PHE A 105      -8.250 -11.792  -9.854  1.00 91.36           C  
ATOM   1702  CB  PHE A 105      -6.198 -11.490  -8.460  1.00 91.36           C  
ATOM   1703  HB2 PHE A 105      -6.202 -12.569  -8.305  1.00 91.36           H  
ATOM   1704  HB3 PHE A 105      -6.810 -11.030  -7.685  1.00 91.36           H  
ATOM   1705  O   PHE A 105      -9.154 -11.330  -9.145  1.00 91.36           O  
ATOM   1706  CG  PHE A 105      -4.788 -10.973  -8.294  1.00 91.36           C  
ATOM   1707  CD1 PHE A 105      -3.690 -11.847  -8.378  1.00 91.36           C  
ATOM   1708  HD1 PHE A 105      -3.847 -12.895  -8.585  1.00 91.36           H  
ATOM   1709  CD2 PHE A 105      -4.571  -9.601  -8.083  1.00 91.36           C  
ATOM   1710  HD2 PHE A 105      -5.406  -8.917  -8.047  1.00 91.36           H  
ATOM   1711  CE1 PHE A 105      -2.386 -11.339  -8.241  1.00 91.36           C  
ATOM   1712  HE1 PHE A 105      -1.532 -11.992  -8.342  1.00 91.36           H  
ATOM   1713  CE2 PHE A 105      -3.270  -9.095  -8.002  1.00 91.36           C  
ATOM   1714  HE2 PHE A 105      -3.127  -8.026  -7.962  1.00 91.36           H  
ATOM   1715  CZ  PHE A 105      -2.175  -9.966  -8.056  1.00 91.36           C  
ATOM   1716  HZ  PHE A 105      -1.170  -9.572  -8.006  1.00 91.36           H  
ATOM   1717  N   GLU A 106      -8.406 -12.850 -10.641  1.00 87.37           N  
ATOM   1718  H   GLU A 106      -7.628 -13.185 -11.190  1.00 87.37           H  
ATOM   1719  CA  GLU A 106      -9.671 -13.561 -10.777  1.00 87.37           C  
ATOM   1720  HA  GLU A 106     -10.387 -12.893 -11.256  1.00 87.37           H  
ATOM   1721  C   GLU A 106     -10.214 -13.967  -9.395  1.00 87.37           C  
ATOM   1722  CB  GLU A 106      -9.456 -14.761 -11.705  1.00 87.37           C  
ATOM   1723  HB2 GLU A 106      -8.838 -15.503 -11.199  1.00 87.37           H  
ATOM   1724  HB3 GLU A 106      -8.934 -14.418 -12.598  1.00 87.37           H  
ATOM   1725  O   GLU A 106      -9.535 -14.621  -8.602  1.00 87.37           O  
ATOM   1726  CG  GLU A 106     -10.789 -15.388 -12.131  1.00 87.37           C  
ATOM   1727  HG2 GLU A 106     -11.310 -15.746 -11.243  1.00 87.37           H  
ATOM   1728  HG3 GLU A 106     -11.404 -14.614 -12.590  1.00 87.37           H  
ATOM   1729  CD  GLU A 106     -10.618 -16.552 -13.118  1.00 87.37           C  
ATOM   1730  OE1 GLU A 106     -11.667 -17.039 -13.595  1.00 87.37           O  
ATOM   1731  OE2 GLU A 106      -9.462 -16.954 -13.379  1.00 87.37           O  
ATOM   1732  N   GLY A 107     -11.410 -13.478  -9.055  1.00 82.02           N  
ATOM   1733  H   GLY A 107     -11.904 -12.928  -9.743  1.00 82.02           H  
ATOM   1734  CA  GLY A 107     -12.109 -13.797  -7.806  1.00 82.02           C  
ATOM   1735  HA2 GLY A 107     -13.116 -13.384  -7.855  1.00 82.02           H  
ATOM   1736  HA3 GLY A 107     -12.199 -14.881  -7.734  1.00 82.02           H  
ATOM   1737  C   GLY A 107     -11.469 -13.304  -6.497  1.00 82.02           C  
ATOM   1738  O   GLY A 107     -12.025 -13.565  -5.435  1.00 82.02           O  
ATOM   1739  N   THR A 108     -10.322 -12.611  -6.511  1.00 81.82           N  
ATOM   1740  H   THR A 108      -9.863 -12.491  -7.402  1.00 81.82           H  
ATOM   1741  CA  THR A 108      -9.663 -12.127  -5.268  1.00 81.82           C  
ATOM   1742  HA  THR A 108     -10.344 -12.332  -4.442  1.00 81.82           H  
ATOM   1743  C   THR A 108      -9.467 -10.604  -5.211  1.00 81.82           C  
ATOM   1744  CB  THR A 108      -8.378 -12.898  -4.929  1.00 81.82           C  
ATOM   1745  HB  THR A 108      -8.095 -12.662  -3.904  1.00 81.82           H  
ATOM   1746  O   THR A 108      -8.934 -10.039  -4.245  1.00 81.82           O  
ATOM   1747  CG2 THR A 108      -8.494 -14.416  -5.072  1.00 81.82           C  
ATOM   1748 HG21 THR A 108      -8.523 -14.701  -6.124  1.00 81.82           H  
ATOM   1749 HG22 THR A 108      -9.411 -14.772  -4.603  1.00 81.82           H  
ATOM   1750 HG23 THR A 108      -7.637 -14.894  -4.598  1.00 81.82           H  
ATOM   1751  OG1 THR A 108      -7.333 -12.533  -5.783  1.00 81.82           O  
ATOM   1752  HG1 THR A 108      -7.528 -12.939  -6.630  1.00 81.82           H  
ATOM   1753  N   GLY A 109      -9.956  -9.913  -6.243  1.00 87.23           N  
ATOM   1754  H   GLY A 109     -10.276 -10.445  -7.039  1.00 87.23           H  
ATOM   1755  CA  GLY A 109      -9.935  -8.461  -6.368  1.00 87.23           C  
ATOM   1756  HA2 GLY A 109     -10.688  -8.153  -7.094  1.00 87.23           H  
ATOM   1757  HA3 GLY A 109     -10.185  -8.010  -5.408  1.00 87.23           H  
ATOM   1758  C   GLY A 109      -8.587  -7.921  -6.831  1.00 87.23           C  
ATOM   1759  O   GLY A 109      -7.817  -8.594  -7.506  1.00 87.23           O  
ATOM   1760  N   ARG A 110      -8.305  -6.669  -6.481  1.00 91.28           N  
ATOM   1761  H   ARG A 110      -9.020  -6.154  -5.988  1.00 91.28           H  
ATOM   1762  CA  ARG A 110      -7.179  -5.898  -7.003  1.00 91.28           C  
ATOM   1763  HA  ARG A 110      -6.787  -6.446  -7.859  1.00 91.28           H  
ATOM   1764  C   ARG A 110      -6.036  -5.737  -6.007  1.00 91.28           C  
ATOM   1765  CB  ARG A 110      -7.676  -4.542  -7.514  1.00 91.28           C  
ATOM   1766  HB2 ARG A 110      -8.091  -3.971  -6.684  1.00 91.28           H  
ATOM   1767  HB3 ARG A 110      -6.824  -4.004  -7.929  1.00 91.28           H  
ATOM   1768  O   ARG A 110      -6.260  -5.567  -4.802  1.00 91.28           O  
ATOM   1769  CG  ARG A 110      -8.733  -4.688  -8.616  1.00 91.28           C  
ATOM   1770  HG2 ARG A 110      -8.286  -5.173  -9.484  1.00 91.28           H  
ATOM   1771  HG3 ARG A 110      -9.568  -5.295  -8.264  1.00 91.28           H  
ATOM   1772  CD  ARG A 110      -9.281  -3.325  -9.025  1.00 91.28           C  
ATOM   1773  HD2 ARG A 110      -9.702  -2.830  -8.150  1.00 91.28           H  
ATOM   1774  HD3 ARG A 110      -8.465  -2.724  -9.425  1.00 91.28           H  
ATOM   1775  NE  ARG A 110     -10.315  -3.494 -10.052  1.00 91.28           N  
ATOM   1776  HE  ARG A 110     -10.418  -4.403 -10.481  1.00 91.28           H  
ATOM   1777  NH1 ARG A 110     -11.127  -1.341 -10.115  1.00 91.28           N  
ATOM   1778 HH11 ARG A 110     -11.691  -0.647 -10.586  1.00 91.28           H  
ATOM   1779 HH12 ARG A 110     -10.457  -1.057  -9.415  1.00 91.28           H  
ATOM   1780  NH2 ARG A 110     -11.929  -2.949 -11.483  1.00 91.28           N  
ATOM   1781 HH21 ARG A 110     -12.551  -2.303 -11.947  1.00 91.28           H  
ATOM   1782 HH22 ARG A 110     -11.857  -3.909 -11.789  1.00 91.28           H  
ATOM   1783  CZ  ARG A 110     -11.121  -2.578 -10.538  1.00 91.28           C  
ATOM   1784  N   ARG A 111      -4.799  -5.728  -6.511  1.00 92.59           N  
ATOM   1785  H   ARG A 111      -4.714  -5.861  -7.508  1.00 92.59           H  
ATOM   1786  CA  ARG A 111      -3.574  -5.440  -5.743  1.00 92.59           C  
ATOM   1787  HA  ARG A 111      -3.866  -4.938  -4.821  1.00 92.59           H  
ATOM   1788  C   ARG A 111      -2.665  -4.460  -6.467  1.00 92.59           C  
ATOM   1789  CB  ARG A 111      -2.783  -6.717  -5.389  1.00 92.59           C  
ATOM   1790  HB2 ARG A 111      -1.956  -6.449  -4.732  1.00 92.59           H  
ATOM   1791  HB3 ARG A 111      -2.322  -7.117  -6.292  1.00 92.59           H  
ATOM   1792  O   ARG A 111      -2.634  -4.414  -7.689  1.00 92.59           O  
ATOM   1793  CG  ARG A 111      -3.602  -7.819  -4.705  1.00 92.59           C  
ATOM   1794  HG2 ARG A 111      -4.465  -8.073  -5.320  1.00 92.59           H  
ATOM   1795  HG3 ARG A 111      -2.986  -8.713  -4.607  1.00 92.59           H  
ATOM   1796  CD  ARG A 111      -4.056  -7.374  -3.313  1.00 92.59           C  
ATOM   1797  HD2 ARG A 111      -4.430  -6.352  -3.367  1.00 92.59           H  
ATOM   1798  HD3 ARG A 111      -3.204  -7.405  -2.634  1.00 92.59           H  
ATOM   1799  NE  ARG A 111      -5.134  -8.237  -2.824  1.00 92.59           N  
ATOM   1800  HE  ARG A 111      -5.446  -8.971  -3.444  1.00 92.59           H  
ATOM   1801  NH1 ARG A 111      -5.540  -7.179  -0.831  1.00 92.59           N  
ATOM   1802 HH11 ARG A 111      -4.667  -6.686  -0.946  1.00 92.59           H  
ATOM   1803 HH12 ARG A 111      -5.884  -7.379   0.097  1.00 92.59           H  
ATOM   1804  NH2 ARG A 111      -6.749  -8.932  -1.414  1.00 92.59           N  
ATOM   1805 HH21 ARG A 111      -7.080  -9.616  -2.079  1.00 92.59           H  
ATOM   1806 HH22 ARG A 111      -7.197  -8.882  -0.510  1.00 92.59           H  
ATOM   1807  CZ  ARG A 111      -5.800  -8.105  -1.702  1.00 92.59           C  
ATOM   1808  N   LEU A 112      -1.902  -3.709  -5.684  1.00 93.55           N  
ATOM   1809  H   LEU A 112      -1.979  -3.859  -4.688  1.00 93.55           H  
ATOM   1810  CA  LEU A 112      -0.890  -2.767  -6.149  1.00 93.55           C  
ATOM   1811  HA  LEU A 112      -1.095  -2.482  -7.181  1.00 93.55           H  
ATOM   1812  C   LEU A 112       0.491  -3.428  -6.092  1.00 93.55           C  
ATOM   1813  CB  LEU A 112      -0.935  -1.509  -5.264  1.00 93.55           C  
ATOM   1814  HB2 LEU A 112      -0.719  -1.808  -4.238  1.00 93.55           H  
ATOM   1815  HB3 LEU A 112      -0.147  -0.828  -5.585  1.00 93.55           H  
ATOM   1816  O   LEU A 112       0.878  -3.954  -5.045  1.00 93.55           O  
ATOM   1817  CG  LEU A 112      -2.270  -0.745  -5.275  1.00 93.55           C  
ATOM   1818  HG  LEU A 112      -3.090  -1.432  -5.065  1.00 93.55           H  
ATOM   1819  CD1 LEU A 112      -2.251   0.317  -4.180  1.00 93.55           C  
ATOM   1820 HD11 LEU A 112      -1.431   1.017  -4.341  1.00 93.55           H  
ATOM   1821 HD12 LEU A 112      -2.151  -0.153  -3.202  1.00 93.55           H  
ATOM   1822 HD13 LEU A 112      -3.192   0.866  -4.205  1.00 93.55           H  
ATOM   1823  CD2 LEU A 112      -2.532  -0.057  -6.611  1.00 93.55           C  
ATOM   1824 HD21 LEU A 112      -2.529  -0.779  -7.428  1.00 93.55           H  
ATOM   1825 HD22 LEU A 112      -3.504   0.435  -6.585  1.00 93.55           H  
ATOM   1826 HD23 LEU A 112      -1.775   0.702  -6.808  1.00 93.55           H  
ATOM   1827  N   LEU A 113       1.250  -3.369  -7.186  1.00 93.86           N  
ATOM   1828  H   LEU A 113       0.840  -2.991  -8.028  1.00 93.86           H  
ATOM   1829  CA  LEU A 113       2.627  -3.860  -7.245  1.00 93.86           C  
ATOM   1830  HA  LEU A 113       2.700  -4.754  -6.625  1.00 93.86           H  
ATOM   1831  C   LEU A 113       3.609  -2.833  -6.676  1.00 93.86           C  
ATOM   1832  CB  LEU A 113       2.958  -4.249  -8.694  1.00 93.86           C  
ATOM   1833  HB2 LEU A 113       2.908  -3.353  -9.312  1.00 93.86           H  
ATOM   1834  HB3 LEU A 113       2.201  -4.948  -9.050  1.00 93.86           H  
ATOM   1835  O   LEU A 113       3.914  -1.831  -7.317  1.00 93.86           O  
ATOM   1836  CG  LEU A 113       4.346  -4.895  -8.860  1.00 93.86           C  
ATOM   1837  HG  LEU A 113       5.111  -4.274  -8.395  1.00 93.86           H  
ATOM   1838  CD1 LEU A 113       4.386  -6.290  -8.239  1.00 93.86           C  
ATOM   1839 HD11 LEU A 113       4.278  -6.224  -7.156  1.00 93.86           H  
ATOM   1840 HD12 LEU A 113       3.591  -6.909  -8.654  1.00 93.86           H  
ATOM   1841 HD13 LEU A 113       5.343  -6.766  -8.455  1.00 93.86           H  
ATOM   1842  CD2 LEU A 113       4.686  -5.034 -10.340  1.00 93.86           C  
ATOM   1843 HD21 LEU A 113       5.665  -5.498 -10.458  1.00 93.86           H  
ATOM   1844 HD22 LEU A 113       4.696  -4.047 -10.802  1.00 93.86           H  
ATOM   1845 HD23 LEU A 113       3.941  -5.661 -10.830  1.00 93.86           H  
ATOM   1846  N   VAL A 114       4.139  -3.074  -5.476  1.00 91.88           N  
ATOM   1847  H   VAL A 114       3.868  -3.916  -4.990  1.00 91.88           H  
ATOM   1848  CA  VAL A 114       5.061  -2.133  -4.803  1.00 91.88           C  
ATOM   1849  HA  VAL A 114       4.792  -1.110  -5.066  1.00 91.88           H  
ATOM   1850  C   VAL A 114       6.511  -2.358  -5.218  1.00 91.88           C  
ATOM   1851  CB  VAL A 114       4.951  -2.281  -3.281  1.00 91.88           C  
ATOM   1852  HB  VAL A 114       5.273  -3.283  -2.994  1.00 91.88           H  
ATOM   1853  O   VAL A 114       7.297  -1.419  -5.349  1.00 91.88           O  
ATOM   1854  CG1 VAL A 114       5.814  -1.262  -2.523  1.00 91.88           C  
ATOM   1855 HG11 VAL A 114       5.672  -1.390  -1.450  1.00 91.88           H  
ATOM   1856 HG12 VAL A 114       6.871  -1.422  -2.734  1.00 91.88           H  
ATOM   1857 HG13 VAL A 114       5.527  -0.248  -2.803  1.00 91.88           H  
ATOM   1858  CG2 VAL A 114       3.508  -2.100  -2.832  1.00 91.88           C  
ATOM   1859 HG21 VAL A 114       3.118  -1.136  -3.160  1.00 91.88           H  
ATOM   1860 HG22 VAL A 114       2.875  -2.903  -3.210  1.00 91.88           H  
ATOM   1861 HG23 VAL A 114       3.517  -2.151  -1.744  1.00 91.88           H  
ATOM   1862  N   SER A 115       6.884  -3.620  -5.387  1.00 90.75           N  
ATOM   1863  H   SER A 115       6.172  -4.332  -5.310  1.00 90.75           H  
ATOM   1864  CA  SER A 115       8.213  -4.062  -5.812  1.00 90.75           C  
ATOM   1865  HA  SER A 115       8.620  -3.365  -6.544  1.00 90.75           H  
ATOM   1866  C   SER A 115       8.091  -5.429  -6.474  1.00 90.75           C  
ATOM   1867  CB  SER A 115       9.152  -4.125  -4.600  1.00 90.75           C  
ATOM   1868  HB2 SER A 115       9.154  -3.165  -4.084  1.00 90.75           H  
ATOM   1869  HB3 SER A 115      10.165  -4.328  -4.946  1.00 90.75           H  
ATOM   1870  O   SER A 115       6.981  -5.874  -6.732  1.00 90.75           O  
ATOM   1871  OG  SER A 115       8.763  -5.150  -3.705  1.00 90.75           O  
ATOM   1872  HG  SER A 115       8.132  -4.792  -3.077  1.00 90.75           H  
ATOM   1873  N   ASN A 116       9.197  -6.119  -6.725  1.00 90.34           N  
ATOM   1874  H   ASN A 116      10.098  -5.719  -6.504  1.00 90.34           H  
ATOM   1875  CA  ASN A 116       9.203  -7.513  -7.161  1.00 90.34           C  
ATOM   1876  HA  ASN A 116       8.364  -7.669  -7.839  1.00 90.34           H  
ATOM   1877  C   ASN A 116       9.066  -8.540  -6.009  1.00 90.34           C  
ATOM   1878  CB  ASN A 116      10.472  -7.757  -7.963  1.00 90.34           C  
ATOM   1879  HB2 ASN A 116      10.382  -8.755  -8.392  1.00 90.34           H  
ATOM   1880  HB3 ASN A 116      10.553  -7.035  -8.776  1.00 90.34           H  
ATOM   1881  O   ASN A 116       9.220  -9.738  -6.227  1.00 90.34           O  
ATOM   1882  CG  ASN A 116      11.710  -7.707  -7.093  1.00 90.34           C  
ATOM   1883  ND2 ASN A 116      12.530  -8.727  -7.153  1.00 90.34           N  
ATOM   1884 HD21 ASN A 116      13.341  -8.723  -6.550  1.00 90.34           H  
ATOM   1885 HD22 ASN A 116      12.277  -9.517  -7.729  1.00 90.34           H  
ATOM   1886  OD1 ASN A 116      11.950  -6.753  -6.363  1.00 90.34           O  
ATOM   1887  N   GLY A 117       8.814  -8.094  -4.772  1.00 88.89           N  
ATOM   1888  H   GLY A 117       8.789  -7.097  -4.613  1.00 88.89           H  
ATOM   1889  CA  GLY A 117       8.557  -8.990  -3.634  1.00 88.89           C  
ATOM   1890  HA2 GLY A 117       9.454  -9.037  -3.016  1.00 88.89           H  
ATOM   1891  HA3 GLY A 117       8.344  -9.996  -3.995  1.00 88.89           H  
ATOM   1892  C   GLY A 117       7.385  -8.586  -2.737  1.00 88.89           C  
ATOM   1893  O   GLY A 117       7.180  -9.199  -1.694  1.00 88.89           O  
ATOM   1894  N   GLU A 118       6.629  -7.548  -3.098  1.00 91.94           N  
ATOM   1895  H   GLU A 118       6.807  -7.113  -3.991  1.00 91.94           H  
ATOM   1896  CA  GLU A 118       5.540  -7.023  -2.274  1.00 91.94           C  
ATOM   1897  HA  GLU A 118       5.189  -7.807  -1.603  1.00 91.94           H  
ATOM   1898  C   GLU A 118       4.348  -6.569  -3.123  1.00 91.94           C  
ATOM   1899  CB  GLU A 118       6.080  -5.878  -1.406  1.00 91.94           C  
ATOM   1900  HB2 GLU A 118       6.948  -6.241  -0.856  1.00 91.94           H  
ATOM   1901  HB3 GLU A 118       6.401  -5.060  -2.052  1.00 91.94           H  
ATOM   1902  O   GLU A 118       4.496  -5.779  -4.061  1.00 91.94           O  
ATOM   1903  CG  GLU A 118       5.040  -5.365  -0.398  1.00 91.94           C  
ATOM   1904  HG2 GLU A 118       4.154  -5.031  -0.938  1.00 91.94           H  
ATOM   1905  HG3 GLU A 118       4.749  -6.188   0.254  1.00 91.94           H  
ATOM   1906  CD  GLU A 118       5.553  -4.197   0.458  1.00 91.94           C  
ATOM   1907  OE1 GLU A 118       4.702  -3.578   1.142  1.00 91.94           O  
ATOM   1908  OE2 GLU A 118       6.771  -3.908   0.416  1.00 91.94           O  
ATOM   1909  N   LEU A 119       3.167  -7.063  -2.749  1.00 93.20           N  
ATOM   1910  H   LEU A 119       3.143  -7.719  -1.981  1.00 93.20           H  
ATOM   1911  CA  LEU A 119       1.868  -6.594  -3.213  1.00 93.20           C  
ATOM   1912  HA  LEU A 119       2.005  -5.838  -3.987  1.00 93.20           H  
ATOM   1913  C   LEU A 119       1.105  -5.943  -2.053  1.00 93.20           C  
ATOM   1914  CB  LEU A 119       1.065  -7.773  -3.786  1.00 93.20           C  
ATOM   1915  HB2 LEU A 119       0.034  -7.458  -3.943  1.00 93.20           H  
ATOM   1916  HB3 LEU A 119       1.077  -8.567  -3.040  1.00 93.20           H  
ATOM   1917  O   LEU A 119       1.202  -6.363  -0.898  1.00 93.20           O  
ATOM   1918  CG  LEU A 119       1.585  -8.416  -5.072  1.00 93.20           C  
ATOM   1919  HG  LEU A 119       2.606  -8.766  -4.919  1.00 93.20           H  
ATOM   1920  CD1 LEU A 119       0.695  -9.614  -5.391  1.00 93.20           C  
ATOM   1921 HD11 LEU A 119       0.660 -10.296  -4.541  1.00 93.20           H  
ATOM   1922 HD12 LEU A 119      -0.315  -9.288  -5.639  1.00 93.20           H  
ATOM   1923 HD13 LEU A 119       1.114 -10.167  -6.232  1.00 93.20           H  
ATOM   1924  CD2 LEU A 119       1.561  -7.430  -6.229  1.00 93.20           C  
ATOM   1925 HD21 LEU A 119       2.270  -6.632  -6.011  1.00 93.20           H  
ATOM   1926 HD22 LEU A 119       0.562  -7.016  -6.367  1.00 93.20           H  
ATOM   1927 HD23 LEU A 119       1.879  -7.922  -7.148  1.00 93.20           H  
ATOM   1928  N   GLN A 120       0.292  -4.942  -2.371  1.00 92.72           N  
ATOM   1929  H   GLN A 120       0.280  -4.632  -3.332  1.00 92.72           H  
ATOM   1930  CA  GLN A 120      -0.569  -4.244  -1.414  1.00 92.72           C  
ATOM   1931  HA  GLN A 120      -0.532  -4.747  -0.448  1.00 92.72           H  
ATOM   1932  C   GLN A 120      -2.031  -4.284  -1.853  1.00 92.72           C  
ATOM   1933  CB  GLN A 120      -0.045  -2.820  -1.222  1.00 92.72           C  
ATOM   1934  HB2 GLN A 120       0.186  -2.369  -2.187  1.00 92.72           H  
ATOM   1935  HB3 GLN A 120      -0.815  -2.220  -0.737  1.00 92.72           H  
ATOM   1936  O   GLN A 120      -2.326  -4.558  -3.014  1.00 92.72           O  
ATOM   1937  CG  GLN A 120       1.215  -2.838  -0.342  1.00 92.72           C  
ATOM   1938  HG2 GLN A 120       1.993  -3.426  -0.829  1.00 92.72           H  
ATOM   1939  HG3 GLN A 120       0.988  -3.341   0.598  1.00 92.72           H  
ATOM   1940  CD  GLN A 120       1.756  -1.447  -0.029  1.00 92.72           C  
ATOM   1941  NE2 GLN A 120       2.915  -1.355   0.588  1.00 92.72           N  
ATOM   1942 HE21 GLN A 120       3.271  -0.425   0.755  1.00 92.72           H  
ATOM   1943 HE22 GLN A 120       3.469  -2.171   0.803  1.00 92.72           H  
ATOM   1944  OE1 GLN A 120       1.150  -0.427  -0.317  1.00 92.72           O  
ATOM   1945  N   LYS A 121      -2.977  -4.059  -0.934  1.00 91.15           N  
ATOM   1946  H   LYS A 121      -2.696  -3.706  -0.031  1.00 91.15           H  
ATOM   1947  CA  LYS A 121      -4.407  -4.058  -1.282  1.00 91.15           C  
ATOM   1948  HA  LYS A 121      -4.651  -4.979  -1.812  1.00 91.15           H  
ATOM   1949  C   LYS A 121      -4.709  -2.909  -2.236  1.00 91.15           C  
ATOM   1950  CB  LYS A 121      -5.248  -3.974  -0.006  1.00 91.15           C  
ATOM   1951  HB2 LYS A 121      -5.091  -2.987   0.429  1.00 91.15           H  
ATOM   1952  HB3 LYS A 121      -4.889  -4.741   0.680  1.00 91.15           H  
ATOM   1953  O   LYS A 121      -4.295  -1.792  -1.960  1.00 91.15           O  
ATOM   1954  CG  LYS A 121      -6.758  -4.167  -0.211  1.00 91.15           C  
ATOM   1955  HG2 LYS A 121      -7.170  -3.279  -0.690  1.00 91.15           H  
ATOM   1956  HG3 LYS A 121      -6.943  -5.020  -0.865  1.00 91.15           H  
ATOM   1957  CD  LYS A 121      -7.469  -4.394   1.134  1.00 91.15           C  
ATOM   1958  HD2 LYS A 121      -7.418  -3.476   1.719  1.00 91.15           H  
ATOM   1959  HD3 LYS A 121      -6.980  -5.188   1.698  1.00 91.15           H  
ATOM   1960  CE  LYS A 121      -8.943  -4.732   0.912  1.00 91.15           C  
ATOM   1961  HE2 LYS A 121      -9.200  -4.522  -0.126  1.00 91.15           H  
ATOM   1962  HE3 LYS A 121      -9.531  -4.040   1.516  1.00 91.15           H  
ATOM   1963  NZ  LYS A 121      -9.292  -6.137   1.274  1.00 91.15           N  
ATOM   1964  HZ1 LYS A 121     -10.241  -6.371   1.017  1.00 91.15           H  
ATOM   1965  HZ2 LYS A 121      -9.256  -6.266   2.275  1.00 91.15           H  
ATOM   1966  HZ3 LYS A 121      -8.681  -6.848   0.898  1.00 91.15           H  
ATOM   1967  N   GLY A 122      -5.411  -3.201  -3.327  1.00 90.83           N  
ATOM   1968  H   GLY A 122      -5.659  -4.162  -3.515  1.00 90.83           H  
ATOM   1969  CA  GLY A 122      -5.886  -2.211  -4.297  1.00 90.83           C  
ATOM   1970  HA2 GLY A 122      -5.498  -2.459  -5.285  1.00 90.83           H  
ATOM   1971  HA3 GLY A 122      -5.531  -1.215  -4.033  1.00 90.83           H  
ATOM   1972  C   GLY A 122      -7.412  -2.146  -4.394  1.00 90.83           C  
ATOM   1973  O   GLY A 122      -7.925  -1.481  -5.281  1.00 90.83           O  
ATOM   1974  N   ASN A 123      -8.136  -2.864  -3.525  1.00 88.17           N  
ATOM   1975  H   ASN A 123      -7.644  -3.326  -2.774  1.00 88.17           H  
ATOM   1976  CA  ASN A 123      -9.589  -2.744  -3.408  1.00 88.17           C  
ATOM   1977  HA  ASN A 123     -10.004  -2.404  -4.357  1.00 88.17           H  
ATOM   1978  C   ASN A 123      -9.932  -1.711  -2.331  1.00 88.17           C  
ATOM   1979  CB  ASN A 123     -10.239  -4.092  -3.045  1.00 88.17           C  
ATOM   1980  HB2 ASN A 123     -11.320  -3.979  -3.132  1.00 88.17           H  
ATOM   1981  HB3 ASN A 123     -10.006  -4.346  -2.011  1.00 88.17           H  
ATOM   1982  O   ASN A 123      -9.301  -1.722  -1.274  1.00 88.17           O  
ATOM   1983  CG  ASN A 123      -9.868  -5.244  -3.941  1.00 88.17           C  
ATOM   1984  ND2 ASN A 123      -9.138  -6.216  -3.436  1.00 88.17           N  
ATOM   1985 HD21 ASN A 123      -8.921  -7.005  -4.028  1.00 88.17           H  
ATOM   1986 HD22 ASN A 123      -8.850  -6.188  -2.469  1.00 88.17           H  
ATOM   1987  OD1 ASN A 123     -10.266  -5.307  -5.089  1.00 88.17           O  
ATOM   1988  N   GLU A 124     -10.980  -0.925  -2.559  1.00 81.84           N  
ATOM   1989  H   GLU A 124     -11.462  -0.974  -3.445  1.00 81.84           H  
ATOM   1990  CA  GLU A 124     -11.526   0.030  -1.592  1.00 81.84           C  
ATOM   1991  HA  GLU A 124     -10.924   0.023  -0.684  1.00 81.84           H  
ATOM   1992  C   GLU A 124     -12.955  -0.358  -1.205  1.00 81.84           C  
ATOM   1993  CB  GLU A 124     -11.485   1.451  -2.165  1.00 81.84           C  
ATOM   1994  HB2 GLU A 124     -12.027   1.473  -3.111  1.00 81.84           H  
ATOM   1995  HB3 GLU A 124     -11.973   2.125  -1.461  1.00 81.84           H  
ATOM   1996  O   GLU A 124     -13.739  -0.796  -2.049  1.00 81.84           O  
ATOM   1997  CG  GLU A 124     -10.038   1.917  -2.376  1.00 81.84           C  
ATOM   1998  HG2 GLU A 124      -9.512   1.809  -1.428  1.00 81.84           H  
ATOM   1999  HG3 GLU A 124      -9.549   1.276  -3.109  1.00 81.84           H  
ATOM   2000  CD  GLU A 124      -9.938   3.373  -2.845  1.00 81.84           C  
ATOM   2001  OE1 GLU A 124      -8.882   3.976  -2.549  1.00 81.84           O  
ATOM   2002  OE2 GLU A 124     -10.898   3.857  -3.482  1.00 81.84           O  
ATOM   2003  N   LEU A 125     -13.280  -0.219   0.080  1.00 89.86           N  
ATOM   2004  H   LEU A 125     -12.604   0.195   0.707  1.00 89.86           H  
ATOM   2005  CA  LEU A 125     -14.632  -0.418   0.590  1.00 89.86           C  
ATOM   2006  HA  LEU A 125     -15.087  -1.258   0.065  1.00 89.86           H  
ATOM   2007  C   LEU A 125     -15.463   0.841   0.328  1.00 89.86           C  
ATOM   2008  CB  LEU A 125     -14.555  -0.753   2.090  1.00 89.86           C  
ATOM   2009  HB2 LEU A 125     -14.005   0.043   2.592  1.00 89.86           H  
ATOM   2010  HB3 LEU A 125     -13.997  -1.683   2.201  1.00 89.86           H  
ATOM   2011  O   LEU A 125     -15.090   1.929   0.762  1.00 89.86           O  
ATOM   2012  CG  LEU A 125     -15.917  -0.918   2.788  1.00 89.86           C  
ATOM   2013  HG  LEU A 125     -16.540  -0.042   2.607  1.00 89.86           H  
ATOM   2014  CD1 LEU A 125     -16.646  -2.164   2.292  1.00 89.86           C  
ATOM   2015 HD11 LEU A 125     -16.854  -2.091   1.225  1.00 89.86           H  
ATOM   2016 HD12 LEU A 125     -17.599  -2.262   2.813  1.00 89.86           H  
ATOM   2017 HD13 LEU A 125     -16.050  -3.055   2.489  1.00 89.86           H  
ATOM   2018  CD2 LEU A 125     -15.708  -1.053   4.297  1.00 89.86           C  
ATOM   2019 HD21 LEU A 125     -15.120  -1.943   4.524  1.00 89.86           H  
ATOM   2020 HD22 LEU A 125     -16.674  -1.163   4.791  1.00 89.86           H  
ATOM   2021 HD23 LEU A 125     -15.216  -0.164   4.689  1.00 89.86           H  
ATOM   2022  N   ALA A 126     -16.615   0.678  -0.316  1.00 90.84           N  
ATOM   2023  H   ALA A 126     -16.866  -0.245  -0.641  1.00 90.84           H  
ATOM   2024  CA  ALA A 126     -17.608   1.734  -0.454  1.00 90.84           C  
ATOM   2025  HA  ALA A 126     -17.146   2.700  -0.251  1.00 90.84           H  
ATOM   2026  C   ALA A 126     -18.732   1.514   0.563  1.00 90.84           C  
ATOM   2027  CB  ALA A 126     -18.113   1.767  -1.899  1.00 90.84           C  
ATOM   2028  HB1 ALA A 126     -17.278   1.946  -2.577  1.00 90.84           H  
ATOM   2029  HB2 ALA A 126     -18.586   0.817  -2.151  1.00 90.84           H  
ATOM   2030  HB3 ALA A 126     -18.842   2.569  -2.014  1.00 90.84           H  
ATOM   2031  O   ALA A 126     -19.347   0.449   0.597  1.00 90.84           O  
ATOM   2032  N   LEU A 127     -19.004   2.530   1.382  1.00 93.97           N  
ATOM   2033  H   LEU A 127     -18.489   3.392   1.268  1.00 93.97           H  
ATOM   2034  CA  LEU A 127     -20.085   2.512   2.363  1.00 93.97           C  
ATOM   2035  HA  LEU A 127     -20.476   1.497   2.429  1.00 93.97           H  
ATOM   2036  C   LEU A 127     -21.229   3.441   1.922  1.00 93.97           C  
ATOM   2037  CB  LEU A 127     -19.544   2.903   3.749  1.00 93.97           C  
ATOM   2038  HB2 LEU A 127     -20.389   3.043   4.423  1.00 93.97           H  
ATOM   2039  HB3 LEU A 127     -19.030   3.860   3.661  1.00 93.97           H  
ATOM   2040  O   LEU A 127     -20.966   4.499   1.344  1.00 93.97           O  
ATOM   2041  CG  LEU A 127     -18.581   1.885   4.387  1.00 93.97           C  
ATOM   2042  HG  LEU A 127     -17.715   1.743   3.741  1.00 93.97           H  
ATOM   2043  CD1 LEU A 127     -18.095   2.428   5.731  1.00 93.97           C  
ATOM   2044 HD11 LEU A 127     -18.934   2.553   6.416  1.00 93.97           H  
ATOM   2045 HD12 LEU A 127     -17.602   3.389   5.585  1.00 93.97           H  
ATOM   2046 HD13 LEU A 127     -17.377   1.733   6.167  1.00 93.97           H  
ATOM   2047  CD2 LEU A 127     -19.253   0.531   4.632  1.00 93.97           C  
ATOM   2048 HD21 LEU A 127     -18.611  -0.101   5.246  1.00 93.97           H  
ATOM   2049 HD22 LEU A 127     -19.426   0.023   3.684  1.00 93.97           H  
ATOM   2050 HD23 LEU A 127     -20.202   0.667   5.151  1.00 93.97           H  
ATOM   2051  N   PRO A 128     -22.495   3.104   2.227  1.00 96.71           N  
ATOM   2052  CA  PRO A 128     -23.618   4.023   2.062  1.00 96.71           C  
ATOM   2053  HA  PRO A 128     -23.747   4.225   0.999  1.00 96.71           H  
ATOM   2054  C   PRO A 128     -23.412   5.341   2.821  1.00 96.71           C  
ATOM   2055  CB  PRO A 128     -24.843   3.271   2.597  1.00 96.71           C  
ATOM   2056  HB2 PRO A 128     -24.992   3.497   3.653  1.00 96.71           H  
ATOM   2057  HB3 PRO A 128     -25.742   3.510   2.028  1.00 96.71           H  
ATOM   2058  O   PRO A 128     -22.856   5.345   3.920  1.00 96.71           O  
ATOM   2059  CG  PRO A 128     -24.462   1.799   2.454  1.00 96.71           C  
ATOM   2060  HG2 PRO A 128     -24.985   1.172   3.176  1.00 96.71           H  
ATOM   2061  HG3 PRO A 128     -24.662   1.465   1.436  1.00 96.71           H  
ATOM   2062  CD  PRO A 128     -22.958   1.809   2.700  1.00 96.71           C  
ATOM   2063  HD2 PRO A 128     -22.495   0.985   2.156  1.00 96.71           H  
ATOM   2064  HD3 PRO A 128     -22.751   1.724   3.767  1.00 96.71           H  
ATOM   2065  N   THR A 129     -23.943   6.448   2.290  1.00 96.80           N  
ATOM   2066  H   THR A 129     -24.342   6.394   1.364  1.00 96.80           H  
ATOM   2067  CA  THR A 129     -23.772   7.809   2.841  1.00 96.80           C  
ATOM   2068  HA  THR A 129     -22.736   8.114   2.693  1.00 96.80           H  
ATOM   2069  C   THR A 129     -24.065   7.905   4.340  1.00 96.80           C  
ATOM   2070  CB  THR A 129     -24.680   8.795   2.091  1.00 96.80           C  
ATOM   2071  HB  THR A 129     -25.721   8.549   2.300  1.00 96.80           H  
ATOM   2072  O   THR A 129     -23.276   8.492   5.070  1.00 96.80           O  
ATOM   2073  CG2 THR A 129     -24.434  10.256   2.459  1.00 96.80           C  
ATOM   2074 HG21 THR A 129     -23.383  10.510   2.325  1.00 96.80           H  
ATOM   2075 HG22 THR A 129     -24.709  10.433   3.499  1.00 96.80           H  
ATOM   2076 HG23 THR A 129     -25.049  10.902   1.832  1.00 96.80           H  
ATOM   2077  OG1 THR A 129     -24.466   8.666   0.705  1.00 96.80           O  
ATOM   2078  HG1 THR A 129     -23.799   9.308   0.452  1.00 96.80           H  
ATOM   2079  N   LYS A 130     -25.140   7.266   4.821  1.00 96.17           N  
ATOM   2080  H   LYS A 130     -25.744   6.798   4.161  1.00 96.17           H  
ATOM   2081  CA  LYS A 130     -25.504   7.248   6.251  1.00 96.17           C  
ATOM   2082  HA  LYS A 130     -25.610   8.275   6.600  1.00 96.17           H  
ATOM   2083  C   LYS A 130     -24.419   6.608   7.132  1.00 96.17           C  
ATOM   2084  CB  LYS A 130     -26.852   6.520   6.416  1.00 96.17           C  
ATOM   2085  HB2 LYS A 130     -27.584   6.970   5.745  1.00 96.17           H  
ATOM   2086  HB3 LYS A 130     -26.729   5.472   6.143  1.00 96.17           H  
ATOM   2087  O   LYS A 130     -24.173   7.066   8.241  1.00 96.17           O  
ATOM   2088  CG  LYS A 130     -27.391   6.610   7.855  1.00 96.17           C  
ATOM   2089  HG2 LYS A 130     -27.593   7.655   8.093  1.00 96.17           H  
ATOM   2090  HG3 LYS A 130     -26.640   6.236   8.551  1.00 96.17           H  
ATOM   2091  CD  LYS A 130     -28.668   5.782   8.064  1.00 96.17           C  
ATOM   2092  HD2 LYS A 130     -28.450   4.735   7.854  1.00 96.17           H  
ATOM   2093  HD3 LYS A 130     -29.452   6.136   7.395  1.00 96.17           H  
ATOM   2094  CE  LYS A 130     -29.115   5.934   9.525  1.00 96.17           C  
ATOM   2095  HE2 LYS A 130     -28.250   5.775  10.170  1.00 96.17           H  
ATOM   2096  HE3 LYS A 130     -29.441   6.962   9.682  1.00 96.17           H  
ATOM   2097  NZ  LYS A 130     -30.193   4.987   9.912  1.00 96.17           N  
ATOM   2098  HZ1 LYS A 130     -29.848   4.043  10.010  1.00 96.17           H  
ATOM   2099  HZ2 LYS A 130     -30.964   4.998   9.259  1.00 96.17           H  
ATOM   2100  HZ3 LYS A 130     -30.541   5.217  10.832  1.00 96.17           H  
ATOM   2101  N   LEU A 131     -23.761   5.553   6.647  1.00 96.70           N  
ATOM   2102  H   LEU A 131     -23.899   5.300   5.679  1.00 96.70           H  
ATOM   2103  CA  LEU A 131     -22.675   4.904   7.387  1.00 96.70           C  
ATOM   2104  HA  LEU A 131     -22.949   4.835   8.439  1.00 96.70           H  
ATOM   2105  C   LEU A 131     -21.396   5.742   7.338  1.00 96.70           C  
ATOM   2106  CB  LEU A 131     -22.423   3.482   6.856  1.00 96.70           C  
ATOM   2107  HB2 LEU A 131     -22.118   3.543   5.811  1.00 96.70           H  
ATOM   2108  HB3 LEU A 131     -21.589   3.067   7.421  1.00 96.70           H  
ATOM   2109  O   LEU A 131     -20.690   5.825   8.335  1.00 96.70           O  
ATOM   2110  CG  LEU A 131     -23.611   2.509   6.957  1.00 96.70           C  
ATOM   2111  HG  LEU A 131     -24.363   2.794   6.222  1.00 96.70           H  
ATOM   2112  CD1 LEU A 131     -23.142   1.086   6.651  1.00 96.70           C  
ATOM   2113 HD11 LEU A 131     -24.006   0.428   6.557  1.00 96.70           H  
ATOM   2114 HD12 LEU A 131     -22.508   0.722   7.459  1.00 96.70           H  
ATOM   2115 HD13 LEU A 131     -22.568   1.058   5.725  1.00 96.70           H  
ATOM   2116  CD2 LEU A 131     -24.262   2.484   8.340  1.00 96.70           C  
ATOM   2117 HD21 LEU A 131     -23.519   2.255   9.105  1.00 96.70           H  
ATOM   2118 HD22 LEU A 131     -25.043   1.724   8.375  1.00 96.70           H  
ATOM   2119 HD23 LEU A 131     -24.721   3.447   8.565  1.00 96.70           H  
ATOM   2120  N   VAL A 132     -21.122   6.412   6.214  1.00 96.15           N  
ATOM   2121  H   VAL A 132     -21.736   6.294   5.420  1.00 96.15           H  
ATOM   2122  CA  VAL A 132     -20.016   7.380   6.120  1.00 96.15           C  
ATOM   2123  HA  VAL A 132     -19.090   6.878   6.400  1.00 96.15           H  
ATOM   2124  C   VAL A 132     -20.216   8.532   7.110  1.00 96.15           C  
ATOM   2125  CB  VAL A 132     -19.858   7.911   4.682  1.00 96.15           C  
ATOM   2126  HB  VAL A 132     -20.787   8.379   4.358  1.00 96.15           H  
ATOM   2127  O   VAL A 132     -19.262   8.929   7.773  1.00 96.15           O  
ATOM   2128  CG1 VAL A 132     -18.735   8.952   4.573  1.00 96.15           C  
ATOM   2129 HG11 VAL A 132     -18.988   9.842   5.149  1.00 96.15           H  
ATOM   2130 HG12 VAL A 132     -18.604   9.249   3.533  1.00 96.15           H  
ATOM   2131 HG13 VAL A 132     -17.801   8.535   4.949  1.00 96.15           H  
ATOM   2132  CG2 VAL A 132     -19.525   6.773   3.709  1.00 96.15           C  
ATOM   2133 HG21 VAL A 132     -18.594   6.289   4.004  1.00 96.15           H  
ATOM   2134 HG22 VAL A 132     -20.327   6.034   3.698  1.00 96.15           H  
ATOM   2135 HG23 VAL A 132     -19.419   7.165   2.698  1.00 96.15           H  
ATOM   2136  N   GLU A 133     -21.444   9.032   7.258  1.00 96.01           N  
ATOM   2137  H   GLU A 133     -22.177   8.705   6.645  1.00 96.01           H  
ATOM   2138  CA  GLU A 133     -21.797  10.065   8.239  1.00 96.01           C  
ATOM   2139  HA  GLU A 133     -21.156  10.932   8.082  1.00 96.01           H  
ATOM   2140  C   GLU A 133     -21.568   9.587   9.683  1.00 96.01           C  
ATOM   2141  CB  GLU A 133     -23.249  10.498   7.993  1.00 96.01           C  
ATOM   2142  HB2 GLU A 133     -23.353  10.776   6.944  1.00 96.01           H  
ATOM   2143  HB3 GLU A 133     -23.917   9.662   8.200  1.00 96.01           H  
ATOM   2144  O   GLU A 133     -20.881  10.264  10.451  1.00 96.01           O  
ATOM   2145  CG  GLU A 133     -23.653  11.696   8.860  1.00 96.01           C  
ATOM   2146  HG2 GLU A 133     -22.973  12.522   8.653  1.00 96.01           H  
ATOM   2147  HG3 GLU A 133     -23.542  11.413   9.907  1.00 96.01           H  
ATOM   2148  CD  GLU A 133     -25.101  12.156   8.630  1.00 96.01           C  
ATOM   2149  OE1 GLU A 133     -25.516  13.095   9.345  1.00 96.01           O  
ATOM   2150  OE2 GLU A 133     -25.793  11.569   7.764  1.00 96.01           O  
ATOM   2151  N   LEU A 134     -22.032   8.380  10.031  1.00 96.54           N  
ATOM   2152  H   LEU A 134     -22.635   7.892   9.385  1.00 96.54           H  
ATOM   2153  CA  LEU A 134     -21.753   7.770  11.336  1.00 96.54           C  
ATOM   2154  HA  LEU A 134     -22.192   8.403  12.106  1.00 96.54           H  
ATOM   2155  C   LEU A 134     -20.243   7.683  11.609  1.00 96.54           C  
ATOM   2156  CB  LEU A 134     -22.410   6.379  11.399  1.00 96.54           C  
ATOM   2157  HB2 LEU A 134     -22.101   5.803  10.526  1.00 96.54           H  
ATOM   2158  HB3 LEU A 134     -23.491   6.504  11.353  1.00 96.54           H  
ATOM   2159  O   LEU A 134     -19.780   8.100  12.669  1.00 96.54           O  
ATOM   2160  CG  LEU A 134     -22.043   5.566  12.659  1.00 96.54           C  
ATOM   2161  HG  LEU A 134     -20.969   5.386  12.688  1.00 96.54           H  
ATOM   2162  CD1 LEU A 134     -22.472   6.271  13.946  1.00 96.54           C  
ATOM   2163 HD11 LEU A 134     -22.287   5.618  14.799  1.00 96.54           H  
ATOM   2164 HD12 LEU A 134     -21.897   7.187  14.079  1.00 96.54           H  
ATOM   2165 HD13 LEU A 134     -23.534   6.513  13.900  1.00 96.54           H  
ATOM   2166  CD2 LEU A 134     -22.742   4.215  12.605  1.00 96.54           C  
ATOM   2167 HD21 LEU A 134     -22.471   3.681  11.694  1.00 96.54           H  
ATOM   2168 HD22 LEU A 134     -23.818   4.389  12.634  1.00 96.54           H  
ATOM   2169 HD23 LEU A 134     -22.455   3.614  13.467  1.00 96.54           H  
ATOM   2170  N   ILE A 135     -19.470   7.179  10.643  1.00 95.87           N  
ATOM   2171  H   ILE A 135     -19.926   6.859   9.801  1.00 95.87           H  
ATOM   2172  CA  ILE A 135     -18.009   7.063  10.735  1.00 95.87           C  
ATOM   2173  HA  ILE A 135     -17.759   6.516  11.643  1.00 95.87           H  
ATOM   2174  C   ILE A 135     -17.350   8.441  10.887  1.00 95.87           C  
ATOM   2175  CB  ILE A 135     -17.491   6.274   9.508  1.00 95.87           C  
ATOM   2176  HB  ILE A 135     -17.963   6.697   8.621  1.00 95.87           H  
ATOM   2177  O   ILE A 135     -16.433   8.597  11.693  1.00 95.87           O  
ATOM   2178  CG1 ILE A 135     -17.900   4.780   9.571  1.00 95.87           C  
ATOM   2179 HG12 ILE A 135     -18.985   4.704   9.633  1.00 95.87           H  
ATOM   2180 HG13 ILE A 135     -17.594   4.292   8.646  1.00 95.87           H  
ATOM   2181  CG2 ILE A 135     -15.975   6.399   9.281  1.00 95.87           C  
ATOM   2182 HG21 ILE A 135     -15.696   7.439   9.110  1.00 95.87           H  
ATOM   2183 HG22 ILE A 135     -15.692   5.832   8.394  1.00 95.87           H  
ATOM   2184 HG23 ILE A 135     -15.424   6.018  10.141  1.00 95.87           H  
ATOM   2185  CD1 ILE A 135     -17.346   3.970  10.751  1.00 95.87           C  
ATOM   2186 HD11 ILE A 135     -17.760   2.963  10.718  1.00 95.87           H  
ATOM   2187 HD12 ILE A 135     -16.260   3.900  10.691  1.00 95.87           H  
ATOM   2188 HD13 ILE A 135     -17.632   4.418  11.703  1.00 95.87           H  
ATOM   2189  N   TYR A 136     -17.836   9.461  10.178  1.00 95.12           N  
ATOM   2190  H   TYR A 136     -18.592   9.279   9.534  1.00 95.12           H  
ATOM   2191  CA  TYR A 136     -17.331  10.830  10.280  1.00 95.12           C  
ATOM   2192  HA  TYR A 136     -16.269  10.825  10.035  1.00 95.12           H  
ATOM   2193  C   TYR A 136     -17.467  11.401  11.700  1.00 95.12           C  
ATOM   2194  CB  TYR A 136     -18.061  11.715   9.259  1.00 95.12           C  
ATOM   2195  HB2 TYR A 136     -17.793  11.389   8.254  1.00 95.12           H  
ATOM   2196  HB3 TYR A 136     -19.139  11.588   9.361  1.00 95.12           H  
ATOM   2197  O   TYR A 136     -16.511  12.003  12.210  1.00 95.12           O  
ATOM   2198  CG  TYR A 136     -17.752  13.189   9.408  1.00 95.12           C  
ATOM   2199  CD1 TYR A 136     -18.554  13.999  10.237  1.00 95.12           C  
ATOM   2200  HD1 TYR A 136     -19.417  13.576  10.731  1.00 95.12           H  
ATOM   2201  CD2 TYR A 136     -16.648  13.740   8.735  1.00 95.12           C  
ATOM   2202  HD2 TYR A 136     -16.060  13.119   8.076  1.00 95.12           H  
ATOM   2203  CE1 TYR A 136     -18.234  15.357  10.420  1.00 95.12           C  
ATOM   2204  HE1 TYR A 136     -18.856  15.970  11.056  1.00 95.12           H  
ATOM   2205  CE2 TYR A 136     -16.333  15.101   8.904  1.00 95.12           C  
ATOM   2206  HE2 TYR A 136     -15.506  15.546   8.371  1.00 95.12           H  
ATOM   2207  OH  TYR A 136     -16.776  17.208   9.943  1.00 95.12           O  
ATOM   2208  HH  TYR A 136     -17.453  17.674  10.439  1.00 95.12           H  
ATOM   2209  CZ  TYR A 136     -17.114  15.905   9.759  1.00 95.12           C  
ATOM   2210  N   TYR A 137     -18.631  11.208  12.333  1.00 94.91           N  
ATOM   2211  H   TYR A 137     -19.374  10.738  11.837  1.00 94.91           H  
ATOM   2212  CA  TYR A 137     -18.877  11.636  13.712  1.00 94.91           C  
ATOM   2213  HA  TYR A 137     -18.509  12.656  13.828  1.00 94.91           H  
ATOM   2214  C   TYR A 137     -18.100  10.777  14.720  1.00 94.91           C  
ATOM   2215  CB  TYR A 137     -20.389  11.644  14.001  1.00 94.91           C  
ATOM   2216  HB2 TYR A 137     -20.821  10.691  13.692  1.00 94.91           H  
ATOM   2217  HB3 TYR A 137     -20.533  11.731  15.078  1.00 94.91           H  
ATOM   2218  O   TYR A 137     -17.466  11.330  15.620  1.00 94.91           O  
ATOM   2219  CG  TYR A 137     -21.148  12.790  13.347  1.00 94.91           C  
ATOM   2220  CD1 TYR A 137     -20.935  14.110  13.785  1.00 94.91           C  
ATOM   2221  HD1 TYR A 137     -20.233  14.296  14.584  1.00 94.91           H  
ATOM   2222  CD2 TYR A 137     -22.094  12.556  12.333  1.00 94.91           C  
ATOM   2223  HD2 TYR A 137     -22.303  11.550  12.000  1.00 94.91           H  
ATOM   2224  CE1 TYR A 137     -21.638  15.189  13.224  1.00 94.91           C  
ATOM   2225  HE1 TYR A 137     -21.477  16.194  13.585  1.00 94.91           H  
ATOM   2226  CE2 TYR A 137     -22.806  13.631  11.764  1.00 94.91           C  
ATOM   2227  HE2 TYR A 137     -23.554  13.458  11.005  1.00 94.91           H  
ATOM   2228  OH  TYR A 137     -23.269  15.983  11.661  1.00 94.91           O  
ATOM   2229  HH  TYR A 137     -23.085  16.821  12.090  1.00 94.91           H  
ATOM   2230  CZ  TYR A 137     -22.579  14.947  12.204  1.00 94.91           C  
ATOM   2231  N   ALA A 138     -18.060   9.455  14.527  1.00 95.12           N  
ATOM   2232  H   ALA A 138     -18.612   9.066  13.776  1.00 95.12           H  
ATOM   2233  CA  ALA A 138     -17.325   8.512  15.372  1.00 95.12           C  
ATOM   2234  HA  ALA A 138     -17.703   8.578  16.393  1.00 95.12           H  
ATOM   2235  C   ALA A 138     -15.818   8.815  15.424  1.00 95.12           C  
ATOM   2236  CB  ALA A 138     -17.598   7.099  14.847  1.00 95.12           C  
ATOM   2237  HB1 ALA A 138     -18.671   6.907  14.862  1.00 95.12           H  
ATOM   2238  HB2 ALA A 138     -17.098   6.360  15.472  1.00 95.12           H  
ATOM   2239  HB3 ALA A 138     -17.233   7.000  13.824  1.00 95.12           H  
ATOM   2240  O   ALA A 138     -15.236   8.857  16.505  1.00 95.12           O  
ATOM   2241  N   GLN A 139     -15.192   9.123  14.281  1.00 94.16           N  
ATOM   2242  H   GLN A 139     -15.714   9.045  13.420  1.00 94.16           H  
ATOM   2243  CA  GLN A 139     -13.764   9.463  14.199  1.00 94.16           C  
ATOM   2244  HA  GLN A 139     -13.184   8.631  14.599  1.00 94.16           H  
ATOM   2245  C   GLN A 139     -13.384  10.700  15.024  1.00 94.16           C  
ATOM   2246  CB  GLN A 139     -13.399   9.673  12.719  1.00 94.16           C  
ATOM   2247  HB2 GLN A 139     -13.778   8.836  12.134  1.00 94.16           H  
ATOM   2248  HB3 GLN A 139     -13.877  10.584  12.358  1.00 94.16           H  
ATOM   2249  O   GLN A 139     -12.227  10.868  15.403  1.00 94.16           O  
ATOM   2250  CG  GLN A 139     -11.881   9.765  12.492  1.00 94.16           C  
ATOM   2251  HG2 GLN A 139     -11.411   8.852  12.858  1.00 94.16           H  
ATOM   2252  HG3 GLN A 139     -11.469  10.608  13.047  1.00 94.16           H  
ATOM   2253  CD  GLN A 139     -11.493   9.961  11.033  1.00 94.16           C  
ATOM   2254  NE2 GLN A 139     -10.213   9.977  10.735  1.00 94.16           N  
ATOM   2255 HE21 GLN A 139      -9.525   9.804  11.455  1.00 94.16           H  
ATOM   2256 HE22 GLN A 139      -9.987  10.055   9.754  1.00 94.16           H  
ATOM   2257  OE1 GLN A 139     -12.302  10.149  10.138  1.00 94.16           O  
ATOM   2258  N   ARG A 140     -14.347  11.586  15.292  1.00 92.47           N  
ATOM   2259  H   ARG A 140     -15.287  11.357  15.001  1.00 92.47           H  
ATOM   2260  CA  ARG A 140     -14.123  12.859  15.986  1.00 92.47           C  
ATOM   2261  HA  ARG A 140     -13.054  13.073  16.020  1.00 92.47           H  
ATOM   2262  C   ARG A 140     -14.554  12.836  17.445  1.00 92.47           C  
ATOM   2263  CB  ARG A 140     -14.808  13.983  15.206  1.00 92.47           C  
ATOM   2264  HB2 ARG A 140     -14.764  14.900  15.793  1.00 92.47           H  
ATOM   2265  HB3 ARG A 140     -15.850  13.719  15.030  1.00 92.47           H  
ATOM   2266  O   ARG A 140     -14.325  13.824  18.140  1.00 92.47           O  
ATOM   2267  CG  ARG A 140     -14.094  14.242  13.879  1.00 92.47           C  
ATOM   2268  HG2 ARG A 140     -13.115  14.676  14.085  1.00 92.47           H  
ATOM   2269  HG3 ARG A 140     -13.954  13.302  13.345  1.00 92.47           H  
ATOM   2270  CD  ARG A 140     -14.913  15.202  13.010  1.00 92.47           C  
ATOM   2271  HD2 ARG A 140     -15.168  16.080  13.603  1.00 92.47           H  
ATOM   2272  HD3 ARG A 140     -15.838  14.714  12.703  1.00 92.47           H  
ATOM   2273  NE  ARG A 140     -14.150  15.635  11.827  1.00 92.47           N  
ATOM   2274  HE  ARG A 140     -13.843  16.598  11.815  1.00 92.47           H  
ATOM   2275  NH1 ARG A 140     -14.129  13.614  10.723  1.00 92.47           N  
ATOM   2276 HH11 ARG A 140     -13.787  13.008   9.991  1.00 92.47           H  
ATOM   2277 HH12 ARG A 140     -14.813  13.246  11.369  1.00 92.47           H  
ATOM   2278  NH2 ARG A 140     -13.002  15.359   9.889  1.00 92.47           N  
ATOM   2279 HH21 ARG A 140     -12.707  16.323   9.937  1.00 92.47           H  
ATOM   2280 HH22 ARG A 140     -12.707  14.761   9.130  1.00 92.47           H  
ATOM   2281  CZ  ARG A 140     -13.771  14.867  10.822  1.00 92.47           C  
ATOM   2282  N   ILE A 141     -15.122  11.735  17.942  1.00 89.59           N  
ATOM   2283  H   ILE A 141     -15.271  10.943  17.334  1.00 89.59           H  
ATOM   2284  CA  ILE A 141     -15.546  11.640  19.345  1.00 89.59           C  
ATOM   2285  HA  ILE A 141     -16.247  12.454  19.528  1.00 89.59           H  
ATOM   2286  C   ILE A 141     -14.384  11.903  20.308  1.00 89.59           C  
ATOM   2287  CB  ILE A 141     -16.286  10.308  19.610  1.00 89.59           C  
ATOM   2288  HB  ILE A 141     -15.888   9.532  18.956  1.00 89.59           H  
ATOM   2289  O   ILE A 141     -14.560  12.689  21.235  1.00 89.59           O  
ATOM   2290  CG1 ILE A 141     -17.766  10.562  19.252  1.00 89.59           C  
ATOM   2291 HG12 ILE A 141     -17.841  10.772  18.185  1.00 89.59           H  
ATOM   2292 HG13 ILE A 141     -18.127  11.436  19.794  1.00 89.59           H  
ATOM   2293  CG2 ILE A 141     -16.120   9.806  21.058  1.00 89.59           C  
ATOM   2294 HG21 ILE A 141     -15.074   9.592  21.276  1.00 89.59           H  
ATOM   2295 HG22 ILE A 141     -16.493  10.546  21.767  1.00 89.59           H  
ATOM   2296 HG23 ILE A 141     -16.664   8.872  21.200  1.00 89.59           H  
ATOM   2297  CD1 ILE A 141     -18.721   9.422  19.576  1.00 89.59           C  
ATOM   2298 HD11 ILE A 141     -19.718   9.714  19.247  1.00 89.59           H  
ATOM   2299 HD12 ILE A 141     -18.406   8.509  19.071  1.00 89.59           H  
ATOM   2300 HD13 ILE A 141     -18.767   9.278  20.656  1.00 89.59           H  
ATOM   2301  N   SER A 142     -13.194  11.369  20.027  1.00 83.46           N  
ATOM   2302  H   SER A 142     -13.142  10.674  19.296  1.00 83.46           H  
ATOM   2303  CA  SER A 142     -11.996  11.562  20.859  1.00 83.46           C  
ATOM   2304  HA  SER A 142     -12.309  11.660  21.899  1.00 83.46           H  
ATOM   2305  C   SER A 142     -11.175  12.819  20.520  1.00 83.46           C  
ATOM   2306  CB  SER A 142     -11.096  10.323  20.771  1.00 83.46           C  
ATOM   2307  HB2 SER A 142     -10.733  10.220  19.749  1.00 83.46           H  
ATOM   2308  HB3 SER A 142     -10.242  10.443  21.437  1.00 83.46           H  
ATOM   2309  O   SER A 142     -10.107  13.024  21.100  1.00 83.46           O  
ATOM   2310  OG  SER A 142     -11.791   9.150  21.132  1.00 83.46           O  
ATOM   2311  HG  SER A 142     -11.814   9.112  22.091  1.00 83.46           H  
ATOM   2312  N   ASP A 143     -11.612  13.656  19.568  1.00 85.90           N  
ATOM   2313  H   ASP A 143     -12.514  13.492  19.143  1.00 85.90           H  
ATOM   2314  CA  ASP A 143     -10.880  14.876  19.203  1.00 85.90           C  
ATOM   2315  HA  ASP A 143      -9.828  14.616  19.082  1.00 85.90           H  
ATOM   2316  C   ASP A 143     -10.983  15.922  20.321  1.00 85.90           C  
ATOM   2317  CB  ASP A 143     -11.356  15.436  17.853  1.00 85.90           C  
ATOM   2318  HB2 ASP A 143     -12.397  15.749  17.935  1.00 85.90           H  
ATOM   2319  HB3 ASP A 143     -11.300  14.643  17.108  1.00 85.90           H  
ATOM   2320  O   ASP A 143     -12.045  16.493  20.557  1.00 85.90           O  
ATOM   2321  CG  ASP A 143     -10.514  16.627  17.362  1.00 85.90           C  
ATOM   2322  OD1 ASP A 143      -9.576  17.051  18.084  1.00 85.90           O  
ATOM   2323  OD2 ASP A 143     -10.810  17.098  16.243  1.00 85.90           O  
ATOM   2324  N   LYS A 144      -9.862  16.179  21.002  1.00 82.41           N  
ATOM   2325  H   LYS A 144      -9.041  15.656  20.735  1.00 82.41           H  
ATOM   2326  CA  LYS A 144      -9.769  17.131  22.119  1.00 82.41           C  
ATOM   2327  HA  LYS A 144     -10.676  17.056  22.719  1.00 82.41           H  
ATOM   2328  C   LYS A 144      -9.694  18.594  21.678  1.00 82.41           C  
ATOM   2329  CB  LYS A 144      -8.560  16.787  23.002  1.00 82.41           C  
ATOM   2330  HB2 LYS A 144      -7.650  16.836  22.406  1.00 82.41           H  
ATOM   2331  HB3 LYS A 144      -8.490  17.528  23.798  1.00 82.41           H  
ATOM   2332  O   LYS A 144      -9.811  19.476  22.520  1.00 82.41           O  
ATOM   2333  CG  LYS A 144      -8.690  15.399  23.639  1.00 82.41           C  
ATOM   2334  HG2 LYS A 144      -9.634  15.343  24.182  1.00 82.41           H  
ATOM   2335  HG3 LYS A 144      -8.685  14.635  22.862  1.00 82.41           H  
ATOM   2336  CD  LYS A 144      -7.535  15.130  24.608  1.00 82.41           C  
ATOM   2337  HD2 LYS A 144      -6.590  15.168  24.065  1.00 82.41           H  
ATOM   2338  HD3 LYS A 144      -7.541  15.889  25.390  1.00 82.41           H  
ATOM   2339  CE  LYS A 144      -7.741  13.743  25.219  1.00 82.41           C  
ATOM   2340  HE2 LYS A 144      -8.726  13.717  25.685  1.00 82.41           H  
ATOM   2341  HE3 LYS A 144      -7.748  13.005  24.417  1.00 82.41           H  
ATOM   2342  NZ  LYS A 144      -6.696  13.420  26.218  1.00 82.41           N  
ATOM   2343  HZ1 LYS A 144      -5.783  13.422  25.786  1.00 82.41           H  
ATOM   2344  HZ2 LYS A 144      -6.879  12.506  26.607  1.00 82.41           H  
ATOM   2345  HZ3 LYS A 144      -6.721  14.096  26.968  1.00 82.41           H  
ATOM   2346  N   ASN A 145      -9.468  18.863  20.392  1.00 86.22           N  
ATOM   2347  H   ASN A 145      -9.445  18.099  19.731  1.00 86.22           H  
ATOM   2348  CA  ASN A 145      -9.269  20.219  19.873  1.00 86.22           C  
ATOM   2349  HA  ASN A 145      -8.979  20.876  20.692  1.00 86.22           H  
ATOM   2350  C   ASN A 145     -10.550  20.831  19.280  1.00 86.22           C  
ATOM   2351  CB  ASN A 145      -8.117  20.195  18.859  1.00 86.22           C  
ATOM   2352  HB2 ASN A 145      -7.995  21.187  18.424  1.00 86.22           H  
ATOM   2353  HB3 ASN A 145      -8.371  19.504  18.055  1.00 86.22           H  
ATOM   2354  O   ASN A 145     -10.502  21.906  18.679  1.00 86.22           O  
ATOM   2355  CG  ASN A 145      -6.787  19.805  19.473  1.00 86.22           C  
ATOM   2356  ND2 ASN A 145      -5.994  19.041  18.760  1.00 86.22           N  
ATOM   2357 HD21 ASN A 145      -6.345  18.650  17.897  1.00 86.22           H  
ATOM   2358 HD22 ASN A 145      -5.123  18.772  19.195  1.00 86.22           H  
ATOM   2359  OD1 ASN A 145      -6.421  20.178  20.575  1.00 86.22           O  
ATOM   2360  N   LYS A 146     -11.696  20.155  19.414  1.00 83.46           N  
ATOM   2361  H   LYS A 146     -11.682  19.295  19.944  1.00 83.46           H  
ATOM   2362  CA  LYS A 146     -12.978  20.625  18.882  1.00 83.46           C  
ATOM   2363  HA  LYS A 146     -12.754  21.141  17.948  1.00 83.46           H  
ATOM   2364  C   LYS A 146     -13.676  21.613  19.832  1.00 83.46           C  
ATOM   2365  CB  LYS A 146     -13.873  19.428  18.532  1.00 83.46           C  
ATOM   2366  HB2 LYS A 146     -13.300  18.745  17.904  1.00 83.46           H  
ATOM   2367  HB3 LYS A 146     -14.736  19.774  17.964  1.00 83.46           H  
ATOM   2368  O   LYS A 146     -13.540  21.498  21.047  1.00 83.46           O  
ATOM   2369  CG  LYS A 146     -14.366  18.692  19.785  1.00 83.46           C  
ATOM   2370  HG2 LYS A 146     -15.105  19.298  20.310  1.00 83.46           H  
ATOM   2371  HG3 LYS A 146     -13.527  18.520  20.459  1.00 83.46           H  
ATOM   2372  CD  LYS A 146     -15.000  17.356  19.411  1.00 83.46           C  
ATOM   2373  HD2 LYS A 146     -14.359  16.835  18.700  1.00 83.46           H  
ATOM   2374  HD3 LYS A 146     -15.979  17.537  18.969  1.00 83.46           H  
ATOM   2375  CE  LYS A 146     -15.134  16.501  20.671  1.00 83.46           C  
ATOM   2376  HE2 LYS A 146     -14.184  16.511  21.205  1.00 83.46           H  
ATOM   2377  HE3 LYS A 146     -15.881  16.939  21.333  1.00 83.46           H  
ATOM   2378  NZ  LYS A 146     -15.482  15.115  20.321  1.00 83.46           N  
ATOM   2379  HZ1 LYS A 146     -15.499  14.511  21.130  1.00 83.46           H  
ATOM   2380  HZ2 LYS A 146     -16.346  15.082  19.799  1.00 83.46           H  
ATOM   2381  HZ3 LYS A 146     -14.783  14.738  19.698  1.00 83.46           H  
ATOM   2382  N   PRO A 147     -14.476  22.551  19.296  1.00 86.32           N  
ATOM   2383  CA  PRO A 147     -15.430  23.323  20.086  1.00 86.32           C  
ATOM   2384  HA  PRO A 147     -14.880  23.968  20.772  1.00 86.32           H  
ATOM   2385  C   PRO A 147     -16.403  22.430  20.874  1.00 86.32           C  
ATOM   2386  CB  PRO A 147     -16.194  24.174  19.068  1.00 86.32           C  
ATOM   2387  HB2 PRO A 147     -16.467  25.146  19.478  1.00 86.32           H  
ATOM   2388  HB3 PRO A 147     -17.080  23.635  18.735  1.00 86.32           H  
ATOM   2389  O   PRO A 147     -16.922  21.458  20.326  1.00 86.32           O  
ATOM   2390  CG  PRO A 147     -15.235  24.304  17.887  1.00 86.32           C  
ATOM   2391  HG2 PRO A 147     -15.766  24.450  16.947  1.00 86.32           H  
ATOM   2392  HG3 PRO A 147     -14.541  25.125  18.070  1.00 86.32           H  
ATOM   2393  CD  PRO A 147     -14.476  22.982  17.909  1.00 86.32           C  
ATOM   2394  HD2 PRO A 147     -13.462  23.137  17.542  1.00 86.32           H  
ATOM   2395  HD3 PRO A 147     -14.988  22.237  17.300  1.00 86.32           H  
ATOM   2396  N   GLU A 148     -16.725  22.822  22.108  1.00 85.01           N  
ATOM   2397  H   GLU A 148     -16.217  23.597  22.511  1.00 85.01           H  
ATOM   2398  CA  GLU A 148     -17.609  22.085  23.033  1.00 85.01           C  
ATOM   2399  HA  GLU A 148     -17.133  21.152  23.332  1.00 85.01           H  
ATOM   2400  C   GLU A 148     -18.976  21.735  22.417  1.00 85.01           C  
ATOM   2401  CB  GLU A 148     -17.780  22.965  24.281  1.00 85.01           C  
ATOM   2402  HB2 GLU A 148     -16.787  23.217  24.654  1.00 85.01           H  
ATOM   2403  HB3 GLU A 148     -18.277  23.888  23.982  1.00 85.01           H  
ATOM   2404  O   GLU A 148     -19.447  20.605  22.523  1.00 85.01           O  
ATOM   2405  CG  GLU A 148     -18.574  22.314  25.426  1.00 85.01           C  
ATOM   2406  HG2 GLU A 148     -18.088  21.376  25.695  1.00 85.01           H  
ATOM   2407  HG3 GLU A 148     -19.582  22.093  25.076  1.00 85.01           H  
ATOM   2408  CD  GLU A 148     -18.661  23.226  26.665  1.00 85.01           C  
ATOM   2409  OE1 GLU A 148     -19.109  22.736  27.724  1.00 85.01           O  
ATOM   2410  OE2 GLU A 148     -18.297  24.421  26.546  1.00 85.01           O  
ATOM   2411  N   TYR A 149     -19.596  22.656  21.668  1.00 83.10           N  
ATOM   2412  H   TYR A 149     -19.197  23.582  21.617  1.00 83.10           H  
ATOM   2413  CA  TYR A 149     -20.891  22.380  21.031  1.00 83.10           C  
ATOM   2414  HA  TYR A 149     -21.582  22.078  21.818  1.00 83.10           H  
ATOM   2415  C   TYR A 149     -20.831  21.218  20.019  1.00 83.10           C  
ATOM   2416  CB  TYR A 149     -21.451  23.655  20.380  1.00 83.10           C  
ATOM   2417  HB2 TYR A 149     -22.527  23.524  20.265  1.00 83.10           H  
ATOM   2418  HB3 TYR A 149     -21.306  24.500  21.053  1.00 83.10           H  
ATOM   2419  O   TYR A 149     -21.819  20.503  19.850  1.00 83.10           O  
ATOM   2420  CG  TYR A 149     -20.868  23.983  19.016  1.00 83.10           C  
ATOM   2421  CD1 TYR A 149     -19.715  24.784  18.905  1.00 83.10           C  
ATOM   2422  HD1 TYR A 149     -19.257  25.190  19.795  1.00 83.10           H  
ATOM   2423  CD2 TYR A 149     -21.480  23.471  17.855  1.00 83.10           C  
ATOM   2424  HD2 TYR A 149     -22.364  22.856  17.938  1.00 83.10           H  
ATOM   2425  CE1 TYR A 149     -19.164  25.059  17.637  1.00 83.10           C  
ATOM   2426  HE1 TYR A 149     -18.282  25.676  17.555  1.00 83.10           H  
ATOM   2427  CE2 TYR A 149     -20.936  23.749  16.587  1.00 83.10           C  
ATOM   2428  HE2 TYR A 149     -21.401  23.362  15.693  1.00 83.10           H  
ATOM   2429  OH  TYR A 149     -19.217  24.752  15.255  1.00 83.10           O  
ATOM   2430  HH  TYR A 149     -18.447  25.323  15.309  1.00 83.10           H  
ATOM   2431  CZ  TYR A 149     -19.767  24.528  16.477  1.00 83.10           C  
ATOM   2432  N   LEU A 150     -19.686  20.996  19.355  1.00 87.99           N  
ATOM   2433  H   LEU A 150     -18.869  21.526  19.623  1.00 87.99           H  
ATOM   2434  CA  LEU A 150     -19.512  19.869  18.432  1.00 87.99           C  
ATOM   2435  HA  LEU A 150     -20.418  19.761  17.836  1.00 87.99           H  
ATOM   2436  C   LEU A 150     -19.345  18.543  19.168  1.00 87.99           C  
ATOM   2437  CB  LEU A 150     -18.308  20.086  17.496  1.00 87.99           C  
ATOM   2438  HB2 LEU A 150     -17.424  20.302  18.097  1.00 87.99           H  
ATOM   2439  HB3 LEU A 150     -18.119  19.151  16.968  1.00 87.99           H  
ATOM   2440  O   LEU A 150     -19.679  17.503  18.601  1.00 87.99           O  
ATOM   2441  CG  LEU A 150     -18.485  21.188  16.444  1.00 87.99           C  
ATOM   2442  HG  LEU A 150     -18.587  22.149  16.950  1.00 87.99           H  
ATOM   2443  CD1 LEU A 150     -17.256  21.238  15.536  1.00 87.99           C  
ATOM   2444 HD11 LEU A 150     -17.305  22.125  14.905  1.00 87.99           H  
ATOM   2445 HD12 LEU A 150     -16.350  21.273  16.141  1.00 87.99           H  
ATOM   2446 HD13 LEU A 150     -17.216  20.347  14.908  1.00 87.99           H  
ATOM   2447  CD2 LEU A 150     -19.687  20.937  15.529  1.00 87.99           C  
ATOM   2448 HD21 LEU A 150     -19.712  21.693  14.743  1.00 87.99           H  
ATOM   2449 HD22 LEU A 150     -19.621  19.947  15.079  1.00 87.99           H  
ATOM   2450 HD23 LEU A 150     -20.613  21.012  16.099  1.00 87.99           H  
ATOM   2451  N   GLU A 151     -18.856  18.567  20.408  1.00 86.65           N  
ATOM   2452  H   GLU A 151     -18.660  19.455  20.846  1.00 86.65           H  
ATOM   2453  CA  GLU A 151     -18.749  17.370  21.234  1.00 86.65           C  
ATOM   2454  HA  GLU A 151     -18.170  16.624  20.690  1.00 86.65           H  
ATOM   2455  C   GLU A 151     -20.129  16.767  21.499  1.00 86.65           C  
ATOM   2456  CB  GLU A 151     -18.023  17.699  22.543  1.00 86.65           C  
ATOM   2457  HB2 GLU A 151     -17.092  18.215  22.307  1.00 86.65           H  
ATOM   2458  HB3 GLU A 151     -18.640  18.344  23.168  1.00 86.65           H  
ATOM   2459  O   GLU A 151     -20.349  15.594  21.195  1.00 86.65           O  
ATOM   2460  CG  GLU A 151     -17.727  16.411  23.317  1.00 86.65           C  
ATOM   2461  HG2 GLU A 151     -17.217  15.712  22.654  1.00 86.65           H  
ATOM   2462  HG3 GLU A 151     -18.672  15.954  23.614  1.00 86.65           H  
ATOM   2463  CD  GLU A 151     -16.865  16.627  24.564  1.00 86.65           C  
ATOM   2464  OE1 GLU A 151     -16.691  15.613  25.274  1.00 86.65           O  
ATOM   2465  OE2 GLU A 151     -16.336  17.745  24.740  1.00 86.65           O  
ATOM   2466  N   HIS A 152     -21.079  17.580  21.969  1.00 87.31           N  
ATOM   2467  H   HIS A 152     -20.816  18.518  22.236  1.00 87.31           H  
ATOM   2468  CA  HIS A 152     -22.448  17.130  22.223  1.00 87.31           C  
ATOM   2469  HA  HIS A 152     -22.416  16.303  22.933  1.00 87.31           H  
ATOM   2470  C   HIS A 152     -23.134  16.605  20.958  1.00 87.31           C  
ATOM   2471  CB  HIS A 152     -23.262  18.273  22.837  1.00 87.31           C  
ATOM   2472  HB2 HIS A 152     -24.311  17.979  22.872  1.00 87.31           H  
ATOM   2473  HB3 HIS A 152     -23.181  19.159  22.208  1.00 87.31           H  
ATOM   2474  O   HIS A 152     -23.754  15.543  20.995  1.00 87.31           O  
ATOM   2475  CG  HIS A 152     -22.833  18.609  24.239  1.00 87.31           C  
ATOM   2476  CD2 HIS A 152     -22.416  19.829  24.698  1.00 87.31           C  
ATOM   2477  HD2 HIS A 152     -22.314  20.733  24.116  1.00 87.31           H  
ATOM   2478  ND1 HIS A 152     -22.799  17.739  25.307  1.00 87.31           N  
ATOM   2479  HD1 HIS A 152     -22.983  16.746  25.285  1.00 87.31           H  
ATOM   2480  CE1 HIS A 152     -22.372  18.421  26.382  1.00 87.31           C  
ATOM   2481  HE1 HIS A 152     -22.210  18.005  27.366  1.00 87.31           H  
ATOM   2482  NE2 HIS A 152     -22.151  19.701  26.061  1.00 87.31           N  
ATOM   2483  N   VAL A 153     -22.978  17.298  19.824  1.00 91.25           N  
ATOM   2484  H   VAL A 153     -22.463  18.165  19.866  1.00 91.25           H  
ATOM   2485  CA  VAL A 153     -23.560  16.870  18.540  1.00 91.25           C  
ATOM   2486  HA  VAL A 153     -24.633  16.736  18.672  1.00 91.25           H  
ATOM   2487  C   VAL A 153     -22.997  15.516  18.095  1.00 91.25           C  
ATOM   2488  CB  VAL A 153     -23.338  17.951  17.462  1.00 91.25           C  
ATOM   2489  HB  VAL A 153     -22.280  18.207  17.426  1.00 91.25           H  
ATOM   2490  O   VAL A 153     -23.759  14.639  17.689  1.00 91.25           O  
ATOM   2491  CG1 VAL A 153     -23.771  17.494  16.062  1.00 91.25           C  
ATOM   2492 HG11 VAL A 153     -24.809  17.162  16.082  1.00 91.25           H  
ATOM   2493 HG12 VAL A 153     -23.672  18.318  15.356  1.00 91.25           H  
ATOM   2494 HG13 VAL A 153     -23.143  16.672  15.718  1.00 91.25           H  
ATOM   2495  CG2 VAL A 153     -24.140  19.218  17.790  1.00 91.25           C  
ATOM   2496 HG21 VAL A 153     -23.899  19.577  18.791  1.00 91.25           H  
ATOM   2497 HG22 VAL A 153     -25.208  19.004  17.751  1.00 91.25           H  
ATOM   2498 HG23 VAL A 153     -23.902  20.004  17.075  1.00 91.25           H  
ATOM   2499  N   GLN A 154     -21.681  15.312  18.202  1.00 91.98           N  
ATOM   2500  H   GLN A 154     -21.109  16.052  18.584  1.00 91.98           H  
ATOM   2501  CA  GLN A 154     -21.030  14.042  17.860  1.00 91.98           C  
ATOM   2502  HA  GLN A 154     -21.296  13.756  16.843  1.00 91.98           H  
ATOM   2503  C   GLN A 154     -21.473  12.905  18.781  1.00 91.98           C  
ATOM   2504  CB  GLN A 154     -19.510  14.209  17.963  1.00 91.98           C  
ATOM   2505  HB2 GLN A 154     -19.282  14.732  18.892  1.00 91.98           H  
ATOM   2506  HB3 GLN A 154     -19.035  13.229  18.004  1.00 91.98           H  
ATOM   2507  O   GLN A 154     -21.868  11.847  18.292  1.00 91.98           O  
ATOM   2508  CG  GLN A 154     -18.924  14.970  16.769  1.00 91.98           C  
ATOM   2509  HG2 GLN A 154     -18.767  14.251  15.965  1.00 91.98           H  
ATOM   2510  HG3 GLN A 154     -19.602  15.760  16.446  1.00 91.98           H  
ATOM   2511  CD  GLN A 154     -17.567  15.577  17.050  1.00 91.98           C  
ATOM   2512  NE2 GLN A 154     -17.003  16.310  16.115  1.00 91.98           N  
ATOM   2513 HE21 GLN A 154     -17.515  16.537  15.275  1.00 91.98           H  
ATOM   2514 HE22 GLN A 154     -16.109  16.713  16.358  1.00 91.98           H  
ATOM   2515  OE1 GLN A 154     -16.965  15.382  18.088  1.00 91.98           O  
ATOM   2516  N   GLN A 155     -21.441  13.125  20.100  1.00 91.81           N  
ATOM   2517  H   GLN A 155     -21.125  14.021  20.442  1.00 91.81           H  
ATOM   2518  CA  GLN A 155     -21.866  12.120  21.074  1.00 91.81           C  
ATOM   2519  HA  GLN A 155     -21.266  11.219  20.946  1.00 91.81           H  
ATOM   2520  C   GLN A 155     -23.329  11.729  20.856  1.00 91.81           C  
ATOM   2521  CB  GLN A 155     -21.684  12.636  22.508  1.00 91.81           C  
ATOM   2522  HB2 GLN A 155     -22.131  13.626  22.601  1.00 91.81           H  
ATOM   2523  HB3 GLN A 155     -22.224  11.959  23.170  1.00 91.81           H  
ATOM   2524  O   GLN A 155     -23.645  10.540  20.814  1.00 91.81           O  
ATOM   2525  CG  GLN A 155     -20.219  12.691  22.979  1.00 91.81           C  
ATOM   2526  HG2 GLN A 155     -19.753  11.717  22.831  1.00 91.81           H  
ATOM   2527  HG3 GLN A 155     -19.667  13.426  22.394  1.00 91.81           H  
ATOM   2528  CD  GLN A 155     -20.108  13.050  24.463  1.00 91.81           C  
ATOM   2529  NE2 GLN A 155     -18.937  13.393  24.953  1.00 91.81           N  
ATOM   2530 HE21 GLN A 155     -18.916  13.717  25.909  1.00 91.81           H  
ATOM   2531 HE22 GLN A 155     -18.124  13.572  24.381  1.00 91.81           H  
ATOM   2532  OE1 GLN A 155     -21.073  13.023  25.210  1.00 91.81           O  
ATOM   2533  N   GLN A 156     -24.217  12.707  20.654  1.00 93.22           N  
ATOM   2534  H   GLN A 156     -23.908  13.666  20.716  1.00 93.22           H  
ATOM   2535  CA  GLN A 156     -25.632  12.457  20.400  1.00 93.22           C  
ATOM   2536  HA  GLN A 156     -26.026  11.853  21.217  1.00 93.22           H  
ATOM   2537  C   GLN A 156     -25.841  11.673  19.099  1.00 93.22           C  
ATOM   2538  CB  GLN A 156     -26.384  13.795  20.383  1.00 93.22           C  
ATOM   2539  HB2 GLN A 156     -26.012  14.414  19.567  1.00 93.22           H  
ATOM   2540  HB3 GLN A 156     -26.205  14.314  21.325  1.00 93.22           H  
ATOM   2541  O   GLN A 156     -26.572  10.683  19.106  1.00 93.22           O  
ATOM   2542  CG  GLN A 156     -27.894  13.587  20.215  1.00 93.22           C  
ATOM   2543  HG2 GLN A 156     -28.083  13.053  19.283  1.00 93.22           H  
ATOM   2544  HG3 GLN A 156     -28.272  12.982  21.039  1.00 93.22           H  
ATOM   2545  CD  GLN A 156     -28.683  14.889  20.169  1.00 93.22           C  
ATOM   2546  NE2 GLN A 156     -29.906  14.834  19.696  1.00 93.22           N  
ATOM   2547 HE21 GLN A 156     -30.404  15.711  19.662  1.00 93.22           H  
ATOM   2548 HE22 GLN A 156     -30.252  13.957  19.332  1.00 93.22           H  
ATOM   2549  OE1 GLN A 156     -28.244  15.960  20.547  1.00 93.22           O  
ATOM   2550  N   HIS A 157     -25.188  12.072  18.001  1.00 94.82           N  
ATOM   2551  H   HIS A 157     -24.603  12.894  18.046  1.00 94.82           H  
ATOM   2552  CA  HIS A 157     -25.348  11.399  16.713  1.00 94.82           C  
ATOM   2553  HA  HIS A 157     -26.406  11.411  16.450  1.00 94.82           H  
ATOM   2554  C   HIS A 157     -24.912   9.932  16.784  1.00 94.82           C  
ATOM   2555  CB  HIS A 157     -24.578  12.149  15.618  1.00 94.82           C  
ATOM   2556  HB2 HIS A 157     -24.887  13.194  15.617  1.00 94.82           H  
ATOM   2557  HB3 HIS A 157     -23.509  12.114  15.827  1.00 94.82           H  
ATOM   2558  O   HIS A 157     -25.657   9.053  16.349  1.00 94.82           O  
ATOM   2559  CG  HIS A 157     -24.833  11.576  14.244  1.00 94.82           C  
ATOM   2560  CD2 HIS A 157     -24.272  10.447  13.708  1.00 94.82           C  
ATOM   2561  HD2 HIS A 157     -23.555   9.801  14.192  1.00 94.82           H  
ATOM   2562  ND1 HIS A 157     -25.688  12.088  13.294  1.00 94.82           N  
ATOM   2563  HD1 HIS A 157     -26.170  12.975  13.328  1.00 94.82           H  
ATOM   2564  CE1 HIS A 157     -25.630  11.298  12.207  1.00 94.82           C  
ATOM   2565  HE1 HIS A 157     -26.139  11.488  11.274  1.00 94.82           H  
ATOM   2566  NE2 HIS A 157     -24.791  10.272  12.424  1.00 94.82           N  
ATOM   2567  N   VAL A 158     -23.741   9.651  17.366  1.00 94.56           N  
ATOM   2568  H   VAL A 158     -23.170  10.409  17.712  1.00 94.56           H  
ATOM   2569  CA  VAL A 158     -23.251   8.272  17.496  1.00 94.56           C  
ATOM   2570  HA  VAL A 158     -23.335   7.784  16.524  1.00 94.56           H  
ATOM   2571  C   VAL A 158     -24.122   7.471  18.460  1.00 94.56           C  
ATOM   2572  CB  VAL A 158     -21.773   8.228  17.907  1.00 94.56           C  
ATOM   2573  HB  VAL A 158     -21.658   8.725  18.870  1.00 94.56           H  
ATOM   2574  O   VAL A 158     -24.486   6.349  18.131  1.00 94.56           O  
ATOM   2575  CG1 VAL A 158     -21.269   6.787  18.022  1.00 94.56           C  
ATOM   2576 HG11 VAL A 158     -21.361   6.281  17.061  1.00 94.56           H  
ATOM   2577 HG12 VAL A 158     -20.221   6.791  18.324  1.00 94.56           H  
ATOM   2578 HG13 VAL A 158     -21.838   6.231  18.767  1.00 94.56           H  
ATOM   2579  CG2 VAL A 158     -20.900   8.921  16.848  1.00 94.56           C  
ATOM   2580 HG21 VAL A 158     -19.845   8.813  17.103  1.00 94.56           H  
ATOM   2581 HG22 VAL A 158     -21.064   8.467  15.871  1.00 94.56           H  
ATOM   2582 HG23 VAL A 158     -21.135   9.984  16.788  1.00 94.56           H  
ATOM   2583  N   SER A 159     -24.546   8.043  19.593  1.00 93.35           N  
ATOM   2584  H   SER A 159     -24.225   8.974  19.816  1.00 93.35           H  
ATOM   2585  CA  SER A 159     -25.447   7.359  20.539  1.00 93.35           C  
ATOM   2586  HA  SER A 159     -24.950   6.476  20.941  1.00 93.35           H  
ATOM   2587  C   SER A 159     -26.754   6.917  19.879  1.00 93.35           C  
ATOM   2588  CB  SER A 159     -25.837   8.276  21.702  1.00 93.35           C  
ATOM   2589  HB2 SER A 159     -26.487   7.725  22.382  1.00 93.35           H  
ATOM   2590  HB3 SER A 159     -26.384   9.140  21.323  1.00 93.35           H  
ATOM   2591  O   SER A 159     -27.231   5.810  20.112  1.00 93.35           O  
ATOM   2592  OG  SER A 159     -24.717   8.726  22.418  1.00 93.35           O  
ATOM   2593  HG  SER A 159     -24.254   9.376  21.885  1.00 93.35           H  
ATOM   2594  N   GLN A 160     -27.331   7.777  19.034  1.00 95.51           N  
ATOM   2595  H   GLN A 160     -26.892   8.675  18.888  1.00 95.51           H  
ATOM   2596  CA  GLN A 160     -28.583   7.501  18.326  1.00 95.51           C  
ATOM   2597  HA  GLN A 160     -29.320   7.118  19.032  1.00 95.51           H  
ATOM   2598  C   GLN A 160     -28.430   6.440  17.228  1.00 95.51           C  
ATOM   2599  CB  GLN A 160     -29.106   8.810  17.720  1.00 95.51           C  
ATOM   2600  HB2 GLN A 160     -29.899   8.580  17.009  1.00 95.51           H  
ATOM   2601  HB3 GLN A 160     -28.299   9.304  17.178  1.00 95.51           H  
ATOM   2602  O   GLN A 160     -29.392   5.737  16.924  1.00 95.51           O  
ATOM   2603  CG  GLN A 160     -29.678   9.763  18.781  1.00 95.51           C  
ATOM   2604  HG2 GLN A 160     -30.529   9.278  19.260  1.00 95.51           H  
ATOM   2605  HG3 GLN A 160     -28.936   9.971  19.552  1.00 95.51           H  
ATOM   2606  CD  GLN A 160     -30.149  11.088  18.186  1.00 95.51           C  
ATOM   2607  NE2 GLN A 160     -30.904  11.878  18.922  1.00 95.51           N  
ATOM   2608 HE21 GLN A 160     -31.194  11.572  19.840  1.00 95.51           H  
ATOM   2609 HE22 GLN A 160     -31.392  12.585  18.391  1.00 95.51           H  
ATOM   2610  OE1 GLN A 160     -29.898  11.444  17.049  1.00 95.51           O  
ATOM   2611  N   HIS A 161     -27.240   6.317  16.638  1.00 94.82           N  
ATOM   2612  H   HIS A 161     -26.500   6.939  16.930  1.00 94.82           H  
ATOM   2613  CA  HIS A 161     -26.992   5.475  15.465  1.00 94.82           C  
ATOM   2614  HA  HIS A 161     -27.926   4.998  15.167  1.00 94.82           H  
ATOM   2615  C   HIS A 161     -26.014   4.323  15.718  1.00 94.82           C  
ATOM   2616  CB  HIS A 161     -26.546   6.360  14.297  1.00 94.82           C  
ATOM   2617  HB2 HIS A 161     -26.312   5.739  13.432  1.00 94.82           H  
ATOM   2618  HB3 HIS A 161     -25.642   6.897  14.584  1.00 94.82           H  
ATOM   2619  O   HIS A 161     -25.642   3.635  14.774  1.00 94.82           O  
ATOM   2620  CG  HIS A 161     -27.591   7.359  13.889  1.00 94.82           C  
ATOM   2621  CD2 HIS A 161     -28.665   7.134  13.077  1.00 94.82           C  
ATOM   2622  HD2 HIS A 161     -28.913   6.187  12.620  1.00 94.82           H  
ATOM   2623  ND1 HIS A 161     -27.654   8.668  14.293  1.00 94.82           N  
ATOM   2624  HD1 HIS A 161     -26.984   9.118  14.900  1.00 94.82           H  
ATOM   2625  CE1 HIS A 161     -28.734   9.227  13.725  1.00 94.82           C  
ATOM   2626  HE1 HIS A 161     -29.036  10.255  13.857  1.00 94.82           H  
ATOM   2627  NE2 HIS A 161     -29.387   8.326  12.963  1.00 94.82           N  
ATOM   2628  N   GLN A 162     -25.609   4.068  16.963  1.00 91.09           N  
ATOM   2629  H   GLN A 162     -25.841   4.740  17.680  1.00 91.09           H  
ATOM   2630  CA  GLN A 162     -24.603   3.052  17.292  1.00 91.09           C  
ATOM   2631  HA  GLN A 162     -23.671   3.336  16.802  1.00 91.09           H  
ATOM   2632  C   GLN A 162     -24.958   1.644  16.788  1.00 91.09           C  
ATOM   2633  CB  GLN A 162     -24.349   3.037  18.808  1.00 91.09           C  
ATOM   2634  HB2 GLN A 162     -23.987   4.017  19.120  1.00 91.09           H  
ATOM   2635  HB3 GLN A 162     -23.561   2.313  19.015  1.00 91.09           H  
ATOM   2636  O   GLN A 162     -24.069   0.885  16.421  1.00 91.09           O  
ATOM   2637  CG  GLN A 162     -25.592   2.672  19.640  1.00 91.09           C  
ATOM   2638  HG2 GLN A 162     -26.399   3.371  19.422  1.00 91.09           H  
ATOM   2639  HG3 GLN A 162     -25.928   1.667  19.383  1.00 91.09           H  
ATOM   2640  CD  GLN A 162     -25.329   2.693  21.141  1.00 91.09           C  
ATOM   2641  NE2 GLN A 162     -26.360   2.687  21.955  1.00 91.09           N  
ATOM   2642 HE21 GLN A 162     -26.132   2.687  22.939  1.00 91.09           H  
ATOM   2643 HE22 GLN A 162     -27.302   2.751  21.598  1.00 91.09           H  
ATOM   2644  OE1 GLN A 162     -24.208   2.707  21.617  1.00 91.09           O  
ATOM   2645  N   SER A 163     -26.245   1.298  16.690  1.00 91.40           N  
ATOM   2646  H   SER A 163     -26.954   1.979  16.924  1.00 91.40           H  
ATOM   2647  CA  SER A 163     -26.688   0.007  16.142  1.00 91.40           C  
ATOM   2648  HA  SER A 163     -26.188  -0.795  16.685  1.00 91.40           H  
ATOM   2649  C   SER A 163     -26.345  -0.175  14.657  1.00 91.40           C  
ATOM   2650  CB  SER A 163     -28.197  -0.146  16.341  1.00 91.40           C  
ATOM   2651  HB2 SER A 163     -28.413  -0.176  17.409  1.00 91.40           H  
ATOM   2652  HB3 SER A 163     -28.527  -1.082  15.890  1.00 91.40           H  
ATOM   2653  O   SER A 163     -26.295  -1.297  14.163  1.00 91.40           O  
ATOM   2654  OG  SER A 163     -28.892   0.943  15.753  1.00 91.40           O  
ATOM   2655  HG  SER A 163     -29.833   0.814  15.892  1.00 91.40           H  
ATOM   2656  N   GLU A 164     -26.079   0.910  13.929  1.00 94.72           N  
ATOM   2657  H   GLU A 164     -26.096   1.809  14.389  1.00 94.72           H  
ATOM   2658  CA  GLU A 164     -25.679   0.879  12.521  1.00 94.72           C  
ATOM   2659  HA  GLU A 164     -26.280   0.137  11.996  1.00 94.72           H  
ATOM   2660  C   GLU A 164     -24.204   0.468  12.341  1.00 94.72           C  
ATOM   2661  CB  GLU A 164     -25.948   2.251  11.882  1.00 94.72           C  
ATOM   2662  HB2 GLU A 164     -25.603   2.246  10.848  1.00 94.72           H  
ATOM   2663  HB3 GLU A 164     -25.336   2.985  12.407  1.00 94.72           H  
ATOM   2664  O   GLU A 164     -23.802   0.125  11.226  1.00 94.72           O  
ATOM   2665  CG  GLU A 164     -27.408   2.746  11.933  1.00 94.72           C  
ATOM   2666  HG2 GLU A 164     -27.399   3.822  11.759  1.00 94.72           H  
ATOM   2667  HG3 GLU A 164     -27.835   2.586  12.923  1.00 94.72           H  
ATOM   2668  CD  GLU A 164     -28.315   2.118  10.869  1.00 94.72           C  
ATOM   2669  OE1 GLU A 164     -29.519   2.460  10.790  1.00 94.72           O  
ATOM   2670  OE2 GLU A 164     -27.835   1.388   9.983  1.00 94.72           O  
ATOM   2671  N   PHE A 165     -23.397   0.431  13.412  1.00 92.24           N  
ATOM   2672  H   PHE A 165     -23.760   0.697  14.316  1.00 92.24           H  
ATOM   2673  CA  PHE A 165     -22.039  -0.120  13.355  1.00 92.24           C  
ATOM   2674  HA  PHE A 165     -21.476   0.422  12.595  1.00 92.24           H  
ATOM   2675  C   PHE A 165     -22.030  -1.597  12.922  1.00 92.24           C  
ATOM   2676  CB  PHE A 165     -21.331   0.053  14.704  1.00 92.24           C  
ATOM   2677  HB2 PHE A 165     -20.470  -0.616  14.701  1.00 92.24           H  
ATOM   2678  HB3 PHE A 165     -21.982  -0.285  15.510  1.00 92.24           H  
ATOM   2679  O   PHE A 165     -21.159  -1.998  12.152  1.00 92.24           O  
ATOM   2680  CG  PHE A 165     -20.780   1.436  14.999  1.00 92.24           C  
ATOM   2681  CD1 PHE A 165     -19.872   2.040  14.107  1.00 92.24           C  
ATOM   2682  HD1 PHE A 165     -19.587   1.530  13.198  1.00 92.24           H  
ATOM   2683  CD2 PHE A 165     -21.100   2.087  16.204  1.00 92.24           C  
ATOM   2684  HD2 PHE A 165     -21.755   1.609  16.917  1.00 92.24           H  
ATOM   2685  CE1 PHE A 165     -19.310   3.294  14.407  1.00 92.24           C  
ATOM   2686  HE1 PHE A 165     -18.608   3.752  13.727  1.00 92.24           H  
ATOM   2687  CE2 PHE A 165     -20.545   3.343  16.503  1.00 92.24           C  
ATOM   2688  HE2 PHE A 165     -20.790   3.831  17.435  1.00 92.24           H  
ATOM   2689  CZ  PHE A 165     -19.651   3.946  15.605  1.00 92.24           C  
ATOM   2690  HZ  PHE A 165     -19.214   4.902  15.852  1.00 92.24           H  
ATOM   2691  N   GLU A 166     -23.057  -2.373  13.276  1.00 90.19           N  
ATOM   2692  H   GLU A 166     -23.734  -2.016  13.935  1.00 90.19           H  
ATOM   2693  CA  GLU A 166     -23.241  -3.752  12.788  1.00 90.19           C  
ATOM   2694  HA  GLU A 166     -22.379  -4.357  13.068  1.00 90.19           H  
ATOM   2695  C   GLU A 166     -23.364  -3.835  11.258  1.00 90.19           C  
ATOM   2696  CB  GLU A 166     -24.510  -4.346  13.421  1.00 90.19           C  
ATOM   2697  HB2 GLU A 166     -25.349  -3.673  13.245  1.00 90.19           H  
ATOM   2698  HB3 GLU A 166     -24.746  -5.289  12.928  1.00 90.19           H  
ATOM   2699  O   GLU A 166     -22.962  -4.813  10.621  1.00 90.19           O  
ATOM   2700  CG  GLU A 166     -24.374  -4.601  14.930  1.00 90.19           C  
ATOM   2701  HG2 GLU A 166     -25.298  -5.051  15.290  1.00 90.19           H  
ATOM   2702  HG3 GLU A 166     -24.252  -3.643  15.436  1.00 90.19           H  
ATOM   2703  CD  GLU A 166     -23.192  -5.526  15.255  1.00 90.19           C  
ATOM   2704  OE1 GLU A 166     -22.571  -5.304  16.315  1.00 90.19           O  
ATOM   2705  OE2 GLU A 166     -22.879  -6.388  14.402  1.00 90.19           O  
ATOM   2706  N   LYS A 167     -23.868  -2.777  10.612  1.00 93.73           N  
ATOM   2707  H   LYS A 167     -24.114  -1.960  11.152  1.00 93.73           H  
ATOM   2708  CA  LYS A 167     -23.881  -2.712   9.147  1.00 93.73           C  
ATOM   2709  HA  LYS A 167     -24.144  -3.696   8.760  1.00 93.73           H  
ATOM   2710  C   LYS A 167     -22.493  -2.409   8.600  1.00 93.73           C  
ATOM   2711  CB  LYS A 167     -24.920  -1.716   8.630  1.00 93.73           C  
ATOM   2712  HB2 LYS A 167     -24.669  -0.707   8.959  1.00 93.73           H  
ATOM   2713  HB3 LYS A 167     -24.896  -1.738   7.540  1.00 93.73           H  
ATOM   2714  O   LYS A 167     -22.098  -3.037   7.624  1.00 93.73           O  
ATOM   2715  CG  LYS A 167     -26.331  -2.077   9.105  1.00 93.73           C  
ATOM   2716  HG2 LYS A 167     -26.528  -3.133   8.920  1.00 93.73           H  
ATOM   2717  HG3 LYS A 167     -26.403  -1.883  10.175  1.00 93.73           H  
ATOM   2718  CD  LYS A 167     -27.368  -1.235   8.363  1.00 93.73           C  
ATOM   2719  HD2 LYS A 167     -27.437  -1.563   7.326  1.00 93.73           H  
ATOM   2720  HD3 LYS A 167     -27.040  -0.196   8.374  1.00 93.73           H  
ATOM   2721  CE  LYS A 167     -28.728  -1.389   9.054  1.00 93.73           C  
ATOM   2722  HE2 LYS A 167     -28.548  -1.452  10.127  1.00 93.73           H  
ATOM   2723  HE3 LYS A 167     -29.196  -2.320   8.734  1.00 93.73           H  
ATOM   2724  NZ  LYS A 167     -29.597  -0.221   8.797  1.00 93.73           N  
ATOM   2725  HZ1 LYS A 167     -29.107   0.581   9.166  1.00 93.73           H  
ATOM   2726  HZ2 LYS A 167     -29.759  -0.080   7.810  1.00 93.73           H  
ATOM   2727  HZ3 LYS A 167     -30.459  -0.283   9.319  1.00 93.73           H  
ATOM   2728  N   VAL A 168     -21.734  -1.501   9.225  1.00 93.00           N  
ATOM   2729  H   VAL A 168     -22.113  -1.069  10.056  1.00 93.00           H  
ATOM   2730  CA  VAL A 168     -20.325  -1.236   8.855  1.00 93.00           C  
ATOM   2731  HA  VAL A 168     -20.289  -0.891   7.822  1.00 93.00           H  
ATOM   2732  C   VAL A 168     -19.503  -2.521   8.935  1.00 93.00           C  
ATOM   2733  CB  VAL A 168     -19.674  -0.165   9.757  1.00 93.00           C  
ATOM   2734  HB  VAL A 168     -19.695  -0.490  10.797  1.00 93.00           H  
ATOM   2735  O   VAL A 168     -18.701  -2.801   8.039  1.00 93.00           O  
ATOM   2736  CG1 VAL A 168     -18.206   0.081   9.375  1.00 93.00           C  
ATOM   2737 HG11 VAL A 168     -17.608  -0.816   9.538  1.00 93.00           H  
ATOM   2738 HG12 VAL A 168     -17.786   0.865  10.005  1.00 93.00           H  
ATOM   2739 HG13 VAL A 168     -18.132   0.378   8.329  1.00 93.00           H  
ATOM   2740  CG2 VAL A 168     -20.418   1.170   9.656  1.00 93.00           C  
ATOM   2741 HG21 VAL A 168     -21.456   1.050   9.965  1.00 93.00           H  
ATOM   2742 HG22 VAL A 168     -19.954   1.902  10.317  1.00 93.00           H  
ATOM   2743 HG23 VAL A 168     -20.379   1.537   8.630  1.00 93.00           H  
ATOM   2744  N   TRP A 169     -19.742  -3.317   9.977  1.00 90.39           N  
ATOM   2745  H   TRP A 169     -20.379  -3.003  10.695  1.00 90.39           H  
ATOM   2746  CA  TRP A 169     -19.177  -4.648  10.101  1.00 90.39           C  
ATOM   2747  HA  TRP A 169     -18.090  -4.583  10.155  1.00 90.39           H  
ATOM   2748  C   TRP A 169     -19.530  -5.532   8.912  1.00 90.39           C  
ATOM   2749  CB  TRP A 169     -19.689  -5.328  11.362  1.00 90.39           C  
ATOM   2750  HB2 TRP A 169     -20.774  -5.440  11.347  1.00 90.39           H  
ATOM   2751  HB3 TRP A 169     -19.435  -4.746  12.248  1.00 90.39           H  
ATOM   2752  O   TRP A 169     -18.632  -6.004   8.220  1.00 90.39           O  
ATOM   2753  CG  TRP A 169     -19.087  -6.668  11.490  1.00 90.39           C  
ATOM   2754  CD1 TRP A 169     -19.533  -7.822  10.949  1.00 90.39           C  
ATOM   2755  HD1 TRP A 169     -20.421  -7.932  10.343  1.00 90.39           H  
ATOM   2756  CD2 TRP A 169     -17.880  -6.981  12.201  1.00 90.39           C  
ATOM   2757  CE2 TRP A 169     -17.688  -8.389  12.122  1.00 90.39           C  
ATOM   2758  CE3 TRP A 169     -17.005  -6.201  12.981  1.00 90.39           C  
ATOM   2759  HE3 TRP A 169     -17.154  -5.133  13.048  1.00 90.39           H  
ATOM   2760  NE1 TRP A 169     -18.652  -8.834  11.245  1.00 90.39           N  
ATOM   2761  HE1 TRP A 169     -18.755  -9.759  10.853  1.00 90.39           H  
ATOM   2762  CH2 TRP A 169     -16.141  -8.230  13.902  1.00 90.39           C  
ATOM   2763  HH2 TRP A 169     -15.841  -8.698  14.827  1.00 90.39           H  
ATOM   2764  CZ2 TRP A 169     -16.762  -9.024  12.938  1.00 90.39           C  
ATOM   2765  HZ2 TRP A 169     -16.691 -10.101  12.971  1.00 90.39           H  
ATOM   2766  CZ3 TRP A 169     -16.122  -6.836  13.852  1.00 90.39           C  
ATOM   2767  HZ3 TRP A 169     -15.593  -6.270  14.604  1.00 90.39           H  
ATOM   2768  N   SER A 170     -20.829  -5.721   8.671  1.00 90.75           N  
ATOM   2769  H   SER A 170     -21.491  -5.320   9.321  1.00 90.75           H  
ATOM   2770  CA  SER A 170     -21.335  -6.621   7.633  1.00 90.75           C  
ATOM   2771  HA  SER A 170     -21.023  -7.640   7.857  1.00 90.75           H  
ATOM   2772  C   SER A 170     -20.764  -6.253   6.263  1.00 90.75           C  
ATOM   2773  CB  SER A 170     -22.865  -6.584   7.599  1.00 90.75           C  
ATOM   2774  HB2 SER A 170     -23.213  -7.276   6.832  1.00 90.75           H  
ATOM   2775  HB3 SER A 170     -23.204  -5.581   7.341  1.00 90.75           H  
ATOM   2776  O   SER A 170     -20.220  -7.106   5.576  1.00 90.75           O  
ATOM   2777  OG  SER A 170     -23.420  -6.962   8.849  1.00 90.75           O  
ATOM   2778  HG  SER A 170     -23.229  -6.299   9.517  1.00 90.75           H  
ATOM   2779  N   PHE A 171     -20.742  -4.959   5.920  1.00 92.27           N  
ATOM   2780  H   PHE A 171     -21.182  -4.292   6.538  1.00 92.27           H  
ATOM   2781  CA  PHE A 171     -20.101  -4.471   4.697  1.00 92.27           C  
ATOM   2782  HA  PHE A 171     -20.563  -4.962   3.840  1.00 92.27           H  
ATOM   2783  C   PHE A 171     -18.605  -4.796   4.635  1.00 92.27           C  
ATOM   2784  CB  PHE A 171     -20.299  -2.951   4.582  1.00 92.27           C  
ATOM   2785  HB2 PHE A 171     -19.497  -2.539   3.969  1.00 92.27           H  
ATOM   2786  HB3 PHE A 171     -20.213  -2.491   5.567  1.00 92.27           H  
ATOM   2787  O   PHE A 171     -18.098  -5.163   3.577  1.00 92.27           O  
ATOM   2788  CG  PHE A 171     -21.599  -2.544   3.924  1.00 92.27           C  
ATOM   2789  CD1 PHE A 171     -21.777  -2.771   2.548  1.00 92.27           C  
ATOM   2790  HD1 PHE A 171     -20.991  -3.236   1.971  1.00 92.27           H  
ATOM   2791  CD2 PHE A 171     -22.625  -1.930   4.664  1.00 92.27           C  
ATOM   2792  HD2 PHE A 171     -22.482  -1.714   5.712  1.00 92.27           H  
ATOM   2793  CE1 PHE A 171     -22.985  -2.416   1.924  1.00 92.27           C  
ATOM   2794  HE1 PHE A 171     -23.123  -2.615   0.872  1.00 92.27           H  
ATOM   2795  CE2 PHE A 171     -23.841  -1.590   4.047  1.00 92.27           C  
ATOM   2796  HE2 PHE A 171     -24.635  -1.145   4.628  1.00 92.27           H  
ATOM   2797  CZ  PHE A 171     -24.022  -1.837   2.676  1.00 92.27           C  
ATOM   2798  HZ  PHE A 171     -24.959  -1.592   2.198  1.00 92.27           H  
ATOM   2799  N   SER A 172     -17.883  -4.654   5.748  1.00 90.43           N  
ATOM   2800  H   SER A 172     -18.363  -4.420   6.605  1.00 90.43           H  
ATOM   2801  CA  SER A 172     -16.450  -4.957   5.803  1.00 90.43           C  
ATOM   2802  HA  SER A 172     -15.953  -4.451   4.975  1.00 90.43           H  
ATOM   2803  C   SER A 172     -16.183  -6.456   5.657  1.00 90.43           C  
ATOM   2804  CB  SER A 172     -15.839  -4.452   7.113  1.00 90.43           C  
ATOM   2805  HB2 SER A 172     -14.771  -4.669   7.114  1.00 90.43           H  
ATOM   2806  HB3 SER A 172     -16.300  -4.959   7.961  1.00 90.43           H  
ATOM   2807  O   SER A 172     -15.238  -6.847   4.975  1.00 90.43           O  
ATOM   2808  OG  SER A 172     -16.026  -3.055   7.245  1.00 90.43           O  
ATOM   2809  HG  SER A 172     -16.946  -2.913   7.479  1.00 90.43           H  
ATOM   2810  N   GLU A 173     -17.009  -7.295   6.275  1.00 87.47           N  
ATOM   2811  H   GLU A 173     -17.779  -6.910   6.804  1.00 87.47           H  
ATOM   2812  CA  GLU A 173     -16.904  -8.750   6.215  1.00 87.47           C  
ATOM   2813  HA  GLU A 173     -15.872  -9.040   6.414  1.00 87.47           H  
ATOM   2814  C   GLU A 173     -17.271  -9.288   4.832  1.00 87.47           C  
ATOM   2815  CB  GLU A 173     -17.786  -9.343   7.313  1.00 87.47           C  
ATOM   2816  HB2 GLU A 173     -17.489  -8.898   8.262  1.00 87.47           H  
ATOM   2817  HB3 GLU A 173     -18.826  -9.082   7.117  1.00 87.47           H  
ATOM   2818  O   GLU A 173     -16.467 -10.009   4.240  1.00 87.47           O  
ATOM   2819  CG  GLU A 173     -17.647 -10.867   7.428  1.00 87.47           C  
ATOM   2820  HG2 GLU A 173     -16.592 -11.122   7.527  1.00 87.47           H  
ATOM   2821  HG3 GLU A 173     -18.039 -11.340   6.527  1.00 87.47           H  
ATOM   2822  CD  GLU A 173     -18.415 -11.383   8.647  1.00 87.47           C  
ATOM   2823  OE1 GLU A 173     -18.034 -12.407   9.253  1.00 87.47           O  
ATOM   2824  OE2 GLU A 173     -19.386 -10.726   9.071  1.00 87.47           O  
ATOM   2825  N   ASP A 174     -18.411  -8.869   4.279  1.00 87.92           N  
ATOM   2826  H   ASP A 174     -19.046  -8.317   4.837  1.00 87.92           H  
ATOM   2827  CA  ASP A 174     -18.861  -9.237   2.934  1.00 87.92           C  
ATOM   2828  HA  ASP A 174     -19.010 -10.315   2.881  1.00 87.92           H  
ATOM   2829  C   ASP A 174     -17.816  -8.849   1.888  1.00 87.92           C  
ATOM   2830  CB  ASP A 174     -20.192  -8.536   2.607  1.00 87.92           C  
ATOM   2831  HB2 ASP A 174     -20.093  -7.467   2.799  1.00 87.92           H  
ATOM   2832  HB3 ASP A 174     -20.391  -8.661   1.543  1.00 87.92           H  
ATOM   2833  O   ASP A 174     -17.464  -9.643   1.017  1.00 87.92           O  
ATOM   2834  CG  ASP A 174     -21.402  -9.087   3.370  1.00 87.92           C  
ATOM   2835  OD1 ASP A 174     -21.307 -10.220   3.895  1.00 87.92           O  
ATOM   2836  OD2 ASP A 174     -22.437  -8.381   3.369  1.00 87.92           O  
ATOM   2837  N   PHE A 175     -17.232  -7.657   2.021  1.00 88.63           N  
ATOM   2838  H   PHE A 175     -17.575  -7.037   2.740  1.00 88.63           H  
ATOM   2839  CA  PHE A 175     -16.153  -7.208   1.151  1.00 88.63           C  
ATOM   2840  HA  PHE A 175     -16.499  -7.247   0.118  1.00 88.63           H  
ATOM   2841  C   PHE A 175     -14.900  -8.091   1.251  1.00 88.63           C  
ATOM   2842  CB  PHE A 175     -15.834  -5.762   1.516  1.00 88.63           C  
ATOM   2843  HB2 PHE A 175     -16.740  -5.170   1.385  1.00 88.63           H  
ATOM   2844  HB3 PHE A 175     -15.551  -5.707   2.567  1.00 88.63           H  
ATOM   2845  O   PHE A 175     -14.229  -8.340   0.251  1.00 88.63           O  
ATOM   2846  CG  PHE A 175     -14.747  -5.140   0.679  1.00 88.63           C  
ATOM   2847  CD1 PHE A 175     -13.424  -5.112   1.152  1.00 88.63           C  
ATOM   2848  HD1 PHE A 175     -13.189  -5.576   2.098  1.00 88.63           H  
ATOM   2849  CD2 PHE A 175     -15.077  -4.534  -0.545  1.00 88.63           C  
ATOM   2850  HD2 PHE A 175     -16.096  -4.560  -0.901  1.00 88.63           H  
ATOM   2851  CE1 PHE A 175     -12.448  -4.405   0.434  1.00 88.63           C  
ATOM   2852  HE1 PHE A 175     -11.467  -4.256   0.860  1.00 88.63           H  
ATOM   2853  CE2 PHE A 175     -14.092  -3.856  -1.277  1.00 88.63           C  
ATOM   2854  HE2 PHE A 175     -14.360  -3.335  -2.185  1.00 88.63           H  
ATOM   2855  CZ  PHE A 175     -12.788  -3.767  -0.769  1.00 88.63           C  
ATOM   2856  HZ  PHE A 175     -12.068  -3.130  -1.262  1.00 88.63           H  
ATOM   2857  N   MET A 176     -14.549  -8.578   2.442  1.00 86.09           N  
ATOM   2858  H   MET A 176     -15.156  -8.398   3.229  1.00 86.09           H  
ATOM   2859  CA  MET A 176     -13.400  -9.472   2.615  1.00 86.09           C  
ATOM   2860  HA  MET A 176     -12.573  -9.101   2.009  1.00 86.09           H  
ATOM   2861  C   MET A 176     -13.683 -10.894   2.117  1.00 86.09           C  
ATOM   2862  CB  MET A 176     -12.960  -9.473   4.083  1.00 86.09           C  
ATOM   2863  HB2 MET A 176     -12.240 -10.275   4.243  1.00 86.09           H  
ATOM   2864  HB3 MET A 176     -13.825  -9.663   4.718  1.00 86.09           H  
ATOM   2865  O   MET A 176     -12.779 -11.527   1.564  1.00 86.09           O  
ATOM   2866  CG  MET A 176     -12.323  -8.135   4.489  1.00 86.09           C  
ATOM   2867  HG2 MET A 176     -12.114  -8.162   5.559  1.00 86.09           H  
ATOM   2868  HG3 MET A 176     -13.048  -7.339   4.317  1.00 86.09           H  
ATOM   2869  SD  MET A 176     -10.806  -7.655   3.609  1.00 86.09           S  
ATOM   2870  CE  MET A 176      -9.650  -8.826   4.357  1.00 86.09           C  
ATOM   2871  HE1 MET A 176     -10.057  -9.834   4.280  1.00 86.09           H  
ATOM   2872  HE2 MET A 176      -9.512  -8.582   5.410  1.00 86.09           H  
ATOM   2873  HE3 MET A 176      -8.688  -8.783   3.847  1.00 86.09           H  
ATOM   2874  N   LEU A 177     -14.916 -11.380   2.282  1.00 82.05           N  
ATOM   2875  H   LEU A 177     -15.592 -10.801   2.760  1.00 82.05           H  
ATOM   2876  CA  LEU A 177     -15.386 -12.668   1.770  1.00 82.05           C  
ATOM   2877  HA  LEU A 177     -14.692 -13.451   2.076  1.00 82.05           H  
ATOM   2878  C   LEU A 177     -15.408 -12.685   0.240  1.00 82.05           C  
ATOM   2879  CB  LEU A 177     -16.783 -12.968   2.349  1.00 82.05           C  
ATOM   2880  HB2 LEU A 177     -17.401 -12.076   2.243  1.00 82.05           H  
ATOM   2881  HB3 LEU A 177     -17.254 -13.758   1.764  1.00 82.05           H  
ATOM   2882  O   LEU A 177     -14.796 -13.567  -0.358  1.00 82.05           O  
ATOM   2883  CG  LEU A 177     -16.770 -13.398   3.826  1.00 82.05           C  
ATOM   2884  HG  LEU A 177     -16.100 -12.751   4.394  1.00 82.05           H  
ATOM   2885  CD1 LEU A 177     -18.173 -13.314   4.420  1.00 82.05           C  
ATOM   2886 HD11 LEU A 177     -18.869 -13.936   3.858  1.00 82.05           H  
ATOM   2887 HD12 LEU A 177     -18.525 -12.283   4.378  1.00 82.05           H  
ATOM   2888 HD13 LEU A 177     -18.158 -13.628   5.464  1.00 82.05           H  
ATOM   2889  CD2 LEU A 177     -16.311 -14.851   3.978  1.00 82.05           C  
ATOM   2890 HD21 LEU A 177     -17.131 -15.524   3.729  1.00 82.05           H  
ATOM   2891 HD22 LEU A 177     -15.499 -15.069   3.284  1.00 82.05           H  
ATOM   2892 HD23 LEU A 177     -16.001 -15.030   5.008  1.00 82.05           H  
ATOM   2893  N   ASP A 178     -16.011 -11.671  -0.384  1.00 76.75           N  
ATOM   2894  H   ASP A 178     -16.514 -10.997   0.176  1.00 76.75           H  
ATOM   2895  CA  ASP A 178     -16.085 -11.514  -1.844  1.00 76.75           C  
ATOM   2896  HA  ASP A 178     -16.650 -12.341  -2.274  1.00 76.75           H  
ATOM   2897  C   ASP A 178     -14.695 -11.506  -2.495  1.00 76.75           C  
ATOM   2898  CB  ASP A 178     -16.827 -10.203  -2.152  1.00 76.75           C  
ATOM   2899  HB2 ASP A 178     -17.838 -10.263  -1.751  1.00 76.75           H  
ATOM   2900  HB3 ASP A 178     -16.314  -9.378  -1.657  1.00 76.75           H  
ATOM   2901  O   ASP A 178     -14.488 -12.049  -3.577  1.00 76.75           O  
ATOM   2902  CG  ASP A 178     -16.907  -9.917  -3.654  1.00 76.75           C  
ATOM   2903  OD1 ASP A 178     -17.516 -10.726  -4.380  1.00 76.75           O  
ATOM   2904  OD2 ASP A 178     -16.327  -8.888  -4.090  1.00 76.75           O  
ATOM   2905  N   LYS A 179     -13.697 -10.933  -1.813  1.00 76.19           N  
ATOM   2906  H   LYS A 179     -13.934 -10.487  -0.938  1.00 76.19           H  
ATOM   2907  CA  LYS A 179     -12.314 -10.887  -2.311  1.00 76.19           C  
ATOM   2908  HA  LYS A 179     -12.350 -10.971  -3.397  1.00 76.19           H  
ATOM   2909  C   LYS A 179     -11.466 -12.096  -1.912  1.00 76.19           C  
ATOM   2910  CB  LYS A 179     -11.667  -9.533  -1.960  1.00 76.19           C  
ATOM   2911  HB2 LYS A 179     -10.648  -9.524  -2.347  1.00 76.19           H  
ATOM   2912  HB3 LYS A 179     -11.612  -9.435  -0.876  1.00 76.19           H  
ATOM   2913  O   LYS A 179     -10.248 -12.047  -2.102  1.00 76.19           O  
ATOM   2914  CG  LYS A 179     -12.386  -8.293  -2.529  1.00 76.19           C  
ATOM   2915  HG2 LYS A 179     -13.240  -8.045  -1.898  1.00 76.19           H  
ATOM   2916  HG3 LYS A 179     -11.697  -7.449  -2.499  1.00 76.19           H  
ATOM   2917  CD  LYS A 179     -12.918  -8.464  -3.955  1.00 76.19           C  
ATOM   2918  HD2 LYS A 179     -12.119  -8.770  -4.630  1.00 76.19           H  
ATOM   2919  HD3 LYS A 179     -13.678  -9.246  -3.948  1.00 76.19           H  
ATOM   2920  CE  LYS A 179     -13.578  -7.178  -4.452  1.00 76.19           C  
ATOM   2921  HE2 LYS A 179     -14.122  -6.732  -3.620  1.00 76.19           H  
ATOM   2922  HE3 LYS A 179     -12.814  -6.478  -4.792  1.00 76.19           H  
ATOM   2923  NZ  LYS A 179     -14.543  -7.491  -5.529  1.00 76.19           N  
ATOM   2924  HZ1 LYS A 179     -15.031  -6.674  -5.869  1.00 76.19           H  
ATOM   2925  HZ2 LYS A 179     -15.261  -8.078  -5.129  1.00 76.19           H  
ATOM   2926  HZ3 LYS A 179     -14.140  -8.026  -6.285  1.00 76.19           H  
ATOM   2927  N   ASN A 180     -12.055 -13.156  -1.345  1.00 71.50           N  
ATOM   2928  H   ASN A 180     -13.061 -13.148  -1.256  1.00 71.50           H  
ATOM   2929  CA  ASN A 180     -11.330 -14.321  -0.810  1.00 71.50           C  
ATOM   2930  HA  ASN A 180     -12.020 -14.858  -0.159  1.00 71.50           H  
ATOM   2931  C   ASN A 180     -10.140 -13.909   0.080  1.00 71.50           C  
ATOM   2932  CB  ASN A 180     -10.949 -15.255  -1.964  1.00 71.50           C  
ATOM   2933  HB2 ASN A 180     -10.259 -16.023  -1.612  1.00 71.50           H  
ATOM   2934  HB3 ASN A 180     -10.458 -14.677  -2.747  1.00 71.50           H  
ATOM   2935  O   ASN A 180      -9.065 -14.523   0.116  1.00 71.50           O  
ATOM   2936  CG  ASN A 180     -12.154 -15.976  -2.526  1.00 71.50           C  
ATOM   2937  ND2 ASN A 180     -12.412 -15.891  -3.806  1.00 71.50           N  
ATOM   2938 HD21 ASN A 180     -13.287 -16.310  -4.085  1.00 71.50           H  
ATOM   2939 HD22 ASN A 180     -12.033 -15.132  -4.354  1.00 71.50           H  
ATOM   2940  OD1 ASN A 180     -12.865 -16.654  -1.810  1.00 71.50           O  
ATOM   2941  N   ASP A 181     -10.323 -12.793   0.777  1.00 70.29           N  
ATOM   2942  H   ASP A 181     -11.233 -12.357   0.732  1.00 70.29           H  
ATOM   2943  CA  ASP A 181      -9.283 -12.094   1.512  1.00 70.29           C  
ATOM   2944  HA  ASP A 181      -8.325 -12.517   1.210  1.00 70.29           H  
ATOM   2945  C   ASP A 181      -9.408 -12.309   3.017  1.00 70.29           C  
ATOM   2946  CB  ASP A 181      -9.316 -10.614   1.123  1.00 70.29           C  
ATOM   2947  HB2 ASP A 181      -9.620 -10.524   0.080  1.00 70.29           H  
ATOM   2948  HB3 ASP A 181     -10.051 -10.086   1.730  1.00 70.29           H  
ATOM   2949  O   ASP A 181      -8.650 -11.727   3.790  1.00 70.29           O  
ATOM   2950  CG  ASP A 181      -7.959  -9.944   1.236  1.00 70.29           C  
ATOM   2951  OD1 ASP A 181      -6.922 -10.653   1.282  1.00 70.29           O  
ATOM   2952  OD2 ASP A 181      -7.903  -8.695   1.054  1.00 70.29           O  
ATOM   2953  N   VAL A 182     -10.366 -13.154   3.405  1.00 66.44           N  
ATOM   2954  H   VAL A 182     -10.948 -13.532   2.671  1.00 66.44           H  
ATOM   2955  CA  VAL A 182     -10.739 -13.483   4.775  1.00 66.44           C  
ATOM   2956  HA  VAL A 182     -11.264 -12.628   5.199  1.00 66.44           H  
ATOM   2957  C   VAL A 182      -9.494 -13.772   5.597  1.00 66.44           C  
ATOM   2958  CB  VAL A 182     -11.685 -14.695   4.814  1.00 66.44           C  
ATOM   2959  HB  VAL A 182     -11.151 -15.577   4.461  1.00 66.44           H  
ATOM   2960  O   VAL A 182      -8.782 -14.760   5.393  1.00 66.44           O  
ATOM   2961  CG1 VAL A 182     -12.214 -14.978   6.227  1.00 66.44           C  
ATOM   2962 HG11 VAL A 182     -12.829 -15.877   6.211  1.00 66.44           H  
ATOM   2963 HG12 VAL A 182     -11.390 -15.144   6.921  1.00 66.44           H  
ATOM   2964 HG13 VAL A 182     -12.830 -14.151   6.580  1.00 66.44           H  
ATOM   2965  CG2 VAL A 182     -12.897 -14.489   3.909  1.00 66.44           C  
ATOM   2966 HG21 VAL A 182     -13.509 -15.389   3.965  1.00 66.44           H  
ATOM   2967 HG22 VAL A 182     -12.603 -14.359   2.867  1.00 66.44           H  
ATOM   2968 HG23 VAL A 182     -13.477 -13.625   4.234  1.00 66.44           H  
ATOM   2969  N   ASP A 183      -9.243 -12.885   6.550  1.00 64.57           N  
ATOM   2970  H   ASP A 183      -9.850 -12.083   6.641  1.00 64.57           H  
ATOM   2971  CA  ASP A 183      -8.307 -13.163   7.616  1.00 64.57           C  
ATOM   2972  HA  ASP A 183      -7.442 -13.674   7.193  1.00 64.57           H  
ATOM   2973  C   ASP A 183      -9.002 -14.099   8.608  1.00 64.57           C  
ATOM   2974  CB  ASP A 183      -7.826 -11.851   8.251  1.00 64.57           C  
ATOM   2975  HB2 ASP A 183      -7.812 -11.064   7.497  1.00 64.57           H  
ATOM   2976  HB3 ASP A 183      -8.501 -11.548   9.052  1.00 64.57           H  
ATOM   2977  O   ASP A 183     -10.164 -13.877   8.955  1.00 64.57           O  
ATOM   2978  CG  ASP A 183      -6.414 -12.036   8.792  1.00 64.57           C  
ATOM   2979  OD1 ASP A 183      -6.213 -13.041   9.516  1.00 64.57           O  
ATOM   2980  OD2 ASP A 183      -5.534 -11.236   8.402  1.00 64.57           O  
ATOM   2981  N   LYS A 184      -8.304 -15.127   9.105  1.00 65.22           N  
ATOM   2982  H   LYS A 184      -7.318 -15.153   8.887  1.00 65.22           H  
ATOM   2983  CA  LYS A 184      -8.845 -16.018  10.153  1.00 65.22           C  
ATOM   2984  HA  LYS A 184      -9.720 -16.540   9.765  1.00 65.22           H  
ATOM   2985  C   LYS A 184      -9.336 -15.221  11.370  1.00 65.22           C  
ATOM   2986  CB  LYS A 184      -7.778 -17.032  10.589  1.00 65.22           C  
ATOM   2987  HB2 LYS A 184      -8.141 -17.548  11.479  1.00 65.22           H  
ATOM   2988  HB3 LYS A 184      -6.864 -16.501  10.854  1.00 65.22           H  
ATOM   2989  O   LYS A 184     -10.207 -15.679  12.104  1.00 65.22           O  
ATOM   2990  CG  LYS A 184      -7.477 -18.083   9.511  1.00 65.22           C  
ATOM   2991  HG2 LYS A 184      -7.067 -17.595   8.626  1.00 65.22           H  
ATOM   2992  HG3 LYS A 184      -8.401 -18.593   9.239  1.00 65.22           H  
ATOM   2993  CD  LYS A 184      -6.468 -19.109  10.040  1.00 65.22           C  
ATOM   2994  HD2 LYS A 184      -5.539 -18.598  10.295  1.00 65.22           H  
ATOM   2995  HD3 LYS A 184      -6.876 -19.574  10.937  1.00 65.22           H  
ATOM   2996  CE  LYS A 184      -6.201 -20.183   8.981  1.00 65.22           C  
ATOM   2997  HE2 LYS A 184      -5.793 -19.702   8.092  1.00 65.22           H  
ATOM   2998  HE3 LYS A 184      -7.153 -20.635   8.704  1.00 65.22           H  
ATOM   2999  NZ  LYS A 184      -5.270 -21.223   9.485  1.00 65.22           N  
ATOM   3000  HZ1 LYS A 184      -5.667 -21.674  10.297  1.00 65.22           H  
ATOM   3001  HZ2 LYS A 184      -5.117 -21.928   8.778  1.00 65.22           H  
ATOM   3002  HZ3 LYS A 184      -4.385 -20.813   9.744  1.00 65.22           H  
ATOM   3003  N   ASN A 185      -8.804 -14.012  11.541  1.00 64.67           N  
ATOM   3004  H   ASN A 185      -8.077 -13.734  10.896  1.00 64.67           H  
ATOM   3005  CA  ASN A 185      -9.169 -13.081  12.592  1.00 64.67           C  
ATOM   3006  HA  ASN A 185      -9.101 -13.599  13.548  1.00 64.67           H  
ATOM   3007  C   ASN A 185     -10.613 -12.550  12.478  1.00 64.67           C  
ATOM   3008  CB  ASN A 185      -8.129 -11.948  12.592  1.00 64.67           C  
ATOM   3009  HB2 ASN A 185      -8.369 -11.254  13.397  1.00 64.67           H  
ATOM   3010  HB3 ASN A 185      -8.180 -11.412  11.645  1.00 64.67           H  
ATOM   3011  O   ASN A 185     -11.172 -12.184  13.504  1.00 64.67           O  
ATOM   3012  CG  ASN A 185      -6.702 -12.437  12.814  1.00 64.67           C  
ATOM   3013  ND2 ASN A 185      -5.711 -11.740  12.305  1.00 64.67           N  
ATOM   3014 HD21 ASN A 185      -4.841 -12.252  12.261  1.00 64.67           H  
ATOM   3015 HD22 ASN A 185      -5.890 -11.036  11.603  1.00 64.67           H  
ATOM   3016  OD1 ASN A 185      -6.443 -13.463  13.423  1.00 64.67           O  
ATOM   3017  N   LEU A 186     -11.268 -12.557  11.308  1.00 67.65           N  
ATOM   3018  H   LEU A 186     -10.815 -12.931  10.486  1.00 67.65           H  
ATOM   3019  CA  LEU A 186     -12.660 -12.081  11.182  1.00 67.65           C  
ATOM   3020  HA  LEU A 186     -12.709 -11.042  11.506  1.00 67.65           H  
ATOM   3021  C   LEU A 186     -13.627 -12.846  12.098  1.00 67.65           C  
ATOM   3022  CB  LEU A 186     -13.115 -12.175   9.713  1.00 67.65           C  
ATOM   3023  HB2 LEU A 186     -14.197 -12.301   9.683  1.00 67.65           H  
ATOM   3024  HB3 LEU A 186     -12.679 -13.064   9.257  1.00 67.65           H  
ATOM   3025  O   LEU A 186     -14.432 -12.237  12.800  1.00 67.65           O  
ATOM   3026  CG  LEU A 186     -12.758 -10.933   8.879  1.00 67.65           C  
ATOM   3027  HG  LEU A 186     -11.698 -10.704   8.989  1.00 67.65           H  
ATOM   3028  CD1 LEU A 186     -13.035 -11.198   7.402  1.00 67.65           C  
ATOM   3029 HD11 LEU A 186     -12.796 -10.307   6.821  1.00 67.65           H  
ATOM   3030 HD12 LEU A 186     -12.409 -12.023   7.061  1.00 67.65           H  
ATOM   3031 HD13 LEU A 186     -14.086 -11.449   7.257  1.00 67.65           H  
ATOM   3032  CD2 LEU A 186     -13.587  -9.722   9.317  1.00 67.65           C  
ATOM   3033 HD21 LEU A 186     -14.617 -10.023   9.509  1.00 67.65           H  
ATOM   3034 HD22 LEU A 186     -13.622  -8.962   8.536  1.00 67.65           H  
ATOM   3035 HD23 LEU A 186     -13.174  -9.281  10.224  1.00 67.65           H  
ATOM   3036  N   ILE A 187     -13.470 -14.171  12.181  1.00 65.68           N  
ATOM   3037  H   ILE A 187     -12.770 -14.602  11.593  1.00 65.68           H  
ATOM   3038  CA  ILE A 187     -14.273 -15.024  13.070  1.00 65.68           C  
ATOM   3039  HA  ILE A 187     -15.328 -14.863  12.851  1.00 65.68           H  
ATOM   3040  C   ILE A 187     -14.049 -14.636  14.536  1.00 65.68           C  
ATOM   3041  CB  ILE A 187     -13.941 -16.517  12.836  1.00 65.68           C  
ATOM   3042  HB  ILE A 187     -12.872 -16.660  12.992  1.00 65.68           H  
ATOM   3043  O   ILE A 187     -15.006 -14.527  15.302  1.00 65.68           O  
ATOM   3044  CG1 ILE A 187     -14.281 -16.923  11.383  1.00 65.68           C  
ATOM   3045 HG12 ILE A 187     -13.791 -16.240  10.688  1.00 65.68           H  
ATOM   3046 HG13 ILE A 187     -15.357 -16.843  11.225  1.00 65.68           H  
ATOM   3047  CG2 ILE A 187     -14.696 -17.412  13.840  1.00 65.68           C  
ATOM   3048 HG21 ILE A 187     -15.771 -17.269  13.730  1.00 65.68           H  
ATOM   3049 HG22 ILE A 187     -14.457 -18.463  13.680  1.00 65.68           H  
ATOM   3050 HG23 ILE A 187     -14.415 -17.175  14.866  1.00 65.68           H  
ATOM   3051  CD1 ILE A 187     -13.824 -18.338  11.007  1.00 65.68           C  
ATOM   3052 HD11 ILE A 187     -12.768 -18.464  11.245  1.00 65.68           H  
ATOM   3053 HD12 ILE A 187     -13.967 -18.487   9.936  1.00 65.68           H  
ATOM   3054 HD13 ILE A 187     -14.414 -19.086  11.537  1.00 65.68           H  
ATOM   3055  N   SER A 188     -12.791 -14.387  14.925  1.00 65.41           N  
ATOM   3056  H   SER A 188     -12.051 -14.442  14.240  1.00 65.41           H  
ATOM   3057  CA  SER A 188     -12.474 -13.982  16.300  1.00 65.41           C  
ATOM   3058  HA  SER A 188     -12.894 -14.730  16.973  1.00 65.41           H  
ATOM   3059  C   SER A 188     -13.124 -12.654  16.669  1.00 65.41           C  
ATOM   3060  CB  SER A 188     -10.962 -13.940  16.549  1.00 65.41           C  
ATOM   3061  HB2 SER A 188     -10.531 -14.899  16.259  1.00 65.41           H  
ATOM   3062  HB3 SER A 188     -10.792 -13.809  17.617  1.00 65.41           H  
ATOM   3063  O   SER A 188     -13.492 -12.456  17.823  1.00 65.41           O  
ATOM   3064  OG  SER A 188     -10.285 -12.905  15.860  1.00 65.41           O  
ATOM   3065  HG  SER A 188     -10.791 -12.616  15.097  1.00 65.41           H  
ATOM   3066  N   LEU A 189     -13.340 -11.773  15.691  1.00 69.19           N  
ATOM   3067  H   LEU A 189     -13.101 -12.009  14.738  1.00 69.19           H  
ATOM   3068  CA  LEU A 189     -13.906 -10.467  15.959  1.00 69.19           C  
ATOM   3069  HA  LEU A 189     -13.447 -10.099  16.877  1.00 69.19           H  
ATOM   3070  C   LEU A 189     -15.397 -10.529  16.299  1.00 69.19           C  
ATOM   3071  CB  LEU A 189     -13.544  -9.499  14.824  1.00 69.19           C  
ATOM   3072  HB2 LEU A 189     -13.939  -8.517  15.083  1.00 69.19           H  
ATOM   3073  HB3 LEU A 189     -13.974  -9.863  13.891  1.00 69.19           H  
ATOM   3074  O   LEU A 189     -15.793  -9.874  17.262  1.00 69.19           O  
ATOM   3075  CG  LEU A 189     -12.073  -9.196  14.640  1.00 69.19           C  
ATOM   3076  HG  LEU A 189     -11.483 -10.113  14.650  1.00 69.19           H  
ATOM   3077  CD1 LEU A 189     -11.888  -8.475  13.299  1.00 69.19           C  
ATOM   3078 HD11 LEU A 189     -12.385  -7.505  13.319  1.00 69.19           H  
ATOM   3079 HD12 LEU A 189     -12.325  -9.074  12.499  1.00 69.19           H  
ATOM   3080 HD13 LEU A 189     -10.825  -8.355  13.090  1.00 69.19           H  
ATOM   3081  CD2 LEU A 189     -11.636  -8.333  15.822  1.00 69.19           C  
ATOM   3082 HD21 LEU A 189     -10.562  -8.445  15.966  1.00 69.19           H  
ATOM   3083 HD22 LEU A 189     -11.947  -7.301  15.658  1.00 69.19           H  
ATOM   3084 HD23 LEU A 189     -12.074  -8.655  16.767  1.00 69.19           H  
ATOM   3085  N   ARG A 190     -16.204 -11.330  15.580  1.00 69.18           N  
ATOM   3086  H   ARG A 190     -15.811 -11.834  14.798  1.00 69.18           H  
ATOM   3087  CA  ARG A 190     -17.639 -11.489  15.905  1.00 69.18           C  
ATOM   3088  HA  ARG A 190     -18.139 -10.522  15.853  1.00 69.18           H  
ATOM   3089  C   ARG A 190     -17.812 -11.962  17.349  1.00 69.18           C  
ATOM   3090  CB  ARG A 190     -18.355 -12.471  14.958  1.00 69.18           C  
ATOM   3091  HB2 ARG A 190     -17.793 -13.403  14.899  1.00 69.18           H  
ATOM   3092  HB3 ARG A 190     -19.321 -12.697  15.410  1.00 69.18           H  
ATOM   3093  O   ARG A 190     -18.517 -11.340  18.130  1.00 69.18           O  
ATOM   3094  CG  ARG A 190     -18.621 -11.944  13.537  1.00 69.18           C  
ATOM   3095  HG2 ARG A 190     -19.041 -10.940  13.587  1.00 69.18           H  
ATOM   3096  HG3 ARG A 190     -17.689 -11.941  12.971  1.00 69.18           H  
ATOM   3097  CD  ARG A 190     -19.609 -12.876  12.825  1.00 69.18           C  
ATOM   3098  HD2 ARG A 190     -19.154 -13.863  12.733  1.00 69.18           H  
ATOM   3099  HD3 ARG A 190     -20.487 -12.962  13.465  1.00 69.18           H  
ATOM   3100  NE  ARG A 190     -20.016 -12.412  11.480  1.00 69.18           N  
ATOM   3101  HE  ARG A 190     -19.316 -12.064  10.841  1.00 69.18           H  
ATOM   3102  NH1 ARG A 190     -22.158 -13.239  11.540  1.00 69.18           N  
ATOM   3103 HH11 ARG A 190     -23.080 -13.271  11.129  1.00 69.18           H  
ATOM   3104 HH12 ARG A 190     -21.999 -13.523  12.497  1.00 69.18           H  
ATOM   3105  NH2 ARG A 190     -21.508 -12.105   9.769  1.00 69.18           N  
ATOM   3106 HH21 ARG A 190     -22.427 -12.165   9.354  1.00 69.18           H  
ATOM   3107 HH22 ARG A 190     -20.797 -11.542   9.325  1.00 69.18           H  
ATOM   3108  CZ  ARG A 190     -21.211 -12.582  10.936  1.00 69.18           C  
ATOM   3109  N   SER A 191     -17.045 -12.987  17.731  1.00 70.23           N  
ATOM   3110  H   SER A 191     -16.476 -13.439  17.029  1.00 70.23           H  
ATOM   3111  CA  SER A 191     -17.111 -13.555  19.081  1.00 70.23           C  
ATOM   3112  HA  SER A 191     -18.140 -13.872  19.254  1.00 70.23           H  
ATOM   3113  C   SER A 191     -16.771 -12.567  20.204  1.00 70.23           C  
ATOM   3114  CB  SER A 191     -16.215 -14.794  19.171  1.00 70.23           C  
ATOM   3115  HB2 SER A 191     -16.428 -15.313  20.106  1.00 70.23           H  
ATOM   3116  HB3 SER A 191     -16.461 -15.466  18.350  1.00 70.23           H  
ATOM   3117  O   SER A 191     -17.129 -12.811  21.347  1.00 70.23           O  
ATOM   3118  OG  SER A 191     -14.826 -14.496  19.124  1.00 70.23           O  
ATOM   3119  HG  SER A 191     -14.666 -13.671  18.661  1.00 70.23           H  
ATOM   3120  N   LEU A 192     -16.073 -11.462  19.929  1.00 69.68           N  
ATOM   3121  H   LEU A 192     -15.857 -11.249  18.966  1.00 69.68           H  
ATOM   3122  CA  LEU A 192     -15.751 -10.459  20.953  1.00 69.68           C  
ATOM   3123  HA  LEU A 192     -15.644 -10.931  21.929  1.00 69.68           H  
ATOM   3124  C   LEU A 192     -16.820  -9.390  21.078  1.00 69.68           C  
ATOM   3125  CB  LEU A 192     -14.455  -9.749  20.595  1.00 69.68           C  
ATOM   3126  HB2 LEU A 192     -14.582  -9.338  19.593  1.00 69.68           H  
ATOM   3127  HB3 LEU A 192     -14.295  -8.908  21.269  1.00 69.68           H  
ATOM   3128  O   LEU A 192     -17.068  -8.937  22.193  1.00 69.68           O  
ATOM   3129  CG  LEU A 192     -13.261 -10.694  20.672  1.00 69.68           C  
ATOM   3130  HG  LEU A 192     -13.555 -11.708  20.399  1.00 69.68           H  
ATOM   3131  CD1 LEU A 192     -12.252 -10.217  19.650  1.00 69.68           C  
ATOM   3132 HD11 LEU A 192     -12.749  -9.861  18.747  1.00 69.68           H  
ATOM   3133 HD12 LEU A 192     -11.654  -9.393  20.040  1.00 69.68           H  
ATOM   3134 HD13 LEU A 192     -11.689 -11.098  19.343  1.00 69.68           H  
ATOM   3135  CD2 LEU A 192     -12.650 -10.727  22.075  1.00 69.68           C  
ATOM   3136 HD21 LEU A 192     -13.397 -11.079  22.787  1.00 69.68           H  
ATOM   3137 HD22 LEU A 192     -12.316  -9.731  22.366  1.00 69.68           H  
ATOM   3138 HD23 LEU A 192     -11.804 -11.414  22.086  1.00 69.68           H  
ATOM   3139  N   ALA A 193     -17.409  -8.983  19.950  1.00 69.43           N  
ATOM   3140  H   ALA A 193     -17.180  -9.439  19.078  1.00 69.43           H  
ATOM   3141  CA  ALA A 193     -18.515  -8.034  19.944  1.00 69.43           C  
ATOM   3142  HA  ALA A 193     -18.186  -7.097  20.392  1.00 69.43           H  
ATOM   3143  C   ALA A 193     -19.679  -8.570  20.794  1.00 69.43           C  
ATOM   3144  CB  ALA A 193     -18.919  -7.770  18.489  1.00 69.43           C  
ATOM   3145  HB1 ALA A 193     -19.275  -8.688  18.022  1.00 69.43           H  
ATOM   3146  HB2 ALA A 193     -18.071  -7.380  17.926  1.00 69.43           H  
ATOM   3147  HB3 ALA A 193     -19.727  -7.039  18.464  1.00 69.43           H  
ATOM   3148  O   ALA A 193     -20.250  -7.823  21.582  1.00 69.43           O  
ATOM   3149  N   ASP A 194     -19.911  -9.886  20.740  1.00 70.39           N  
ATOM   3150  H   ASP A 194     -19.497 -10.400  19.976  1.00 70.39           H  
ATOM   3151  CA  ASP A 194     -20.942 -10.572  21.525  1.00 70.39           C  
ATOM   3152  HA  ASP A 194     -21.887 -10.041  21.404  1.00 70.39           H  
ATOM   3153  C   ASP A 194     -20.641 -10.644  23.039  1.00 70.39           C  
ATOM   3154  CB  ASP A 194     -21.122 -11.998  20.967  1.00 70.39           C  
ATOM   3155  HB2 ASP A 194     -20.174 -12.530  21.045  1.00 70.39           H  
ATOM   3156  HB3 ASP A 194     -21.847 -12.524  21.589  1.00 70.39           H  
ATOM   3157  O   ASP A 194     -21.557 -10.808  23.840  1.00 70.39           O  
ATOM   3158  CG  ASP A 194     -21.624 -12.065  19.517  1.00 70.39           C  
ATOM   3159  OD1 ASP A 194     -22.275 -11.100  19.064  1.00 70.39           O  
ATOM   3160  OD2 ASP A 194     -21.366 -13.110  18.872  1.00 70.39           O  
ATOM   3161  N   ASN A 195     -19.370 -10.543  23.456  1.00 68.92           N  
ATOM   3162  H   ASN A 195     -18.673 -10.313  22.763  1.00 68.92           H  
ATOM   3163  CA  ASN A 195     -18.933 -10.874  24.824  1.00 68.92           C  
ATOM   3164  HA  ASN A 195     -19.734 -11.415  25.327  1.00 68.92           H  
ATOM   3165  C   ASN A 195     -18.645  -9.663  25.729  1.00 68.92           C  
ATOM   3166  CB  ASN A 195     -17.705 -11.802  24.737  1.00 68.92           C  
ATOM   3167  HB2 ASN A 195     -17.038 -11.454  23.949  1.00 68.92           H  
ATOM   3168  HB3 ASN A 195     -17.157 -11.766  25.679  1.00 68.92           H  
ATOM   3169  O   ASN A 195     -18.404  -9.848  26.925  1.00 68.92           O  
ATOM   3170  CG  ASN A 195     -18.058 -13.261  24.513  1.00 68.92           C  
ATOM   3171  ND2 ASN A 195     -17.256 -13.993  23.785  1.00 68.92           N  
ATOM   3172 HD21 ASN A 195     -17.637 -14.913  23.616  1.00 68.92           H  
ATOM   3173 HD22 ASN A 195     -16.777 -13.506  23.041  1.00 68.92           H  
ATOM   3174  OD1 ASN A 195     -19.013 -13.808  25.027  1.00 68.92           O  
ATOM   3175  N   LYS A 196     -18.608  -8.434  25.202  1.00 67.52           N  
ATOM   3176  H   LYS A 196     -18.865  -8.324  24.231  1.00 67.52           H  
ATOM   3177  CA  LYS A 196     -18.312  -7.238  26.008  1.00 67.52           C  
ATOM   3178  HA  LYS A 196     -17.890  -7.543  26.966  1.00 67.52           H  
ATOM   3179  C   LYS A 196     -19.585  -6.461  26.349  1.00 67.52           C  
ATOM   3180  CB  LYS A 196     -17.269  -6.347  25.317  1.00 67.52           C  
ATOM   3181  HB2 LYS A 196     -17.494  -5.320  25.603  1.00 67.52           H  
ATOM   3182  HB3 LYS A 196     -17.368  -6.429  24.235  1.00 67.52           H  
ATOM   3183  O   LYS A 196     -20.136  -5.749  25.516  1.00 67.52           O  
ATOM   3184  CG  LYS A 196     -15.815  -6.628  25.730  1.00 67.52           C  
ATOM   3185  HG2 LYS A 196     -15.758  -6.735  26.813  1.00 67.52           H  
ATOM   3186  HG3 LYS A 196     -15.461  -7.543  25.255  1.00 67.52           H  
ATOM   3187  CD  LYS A 196     -14.947  -5.431  25.305  1.00 67.52           C  
ATOM   3188  HD2 LYS A 196     -14.955  -5.348  24.218  1.00 67.52           H  
ATOM   3189  HD3 LYS A 196     -15.389  -4.524  25.717  1.00 67.52           H  
ATOM   3190  CE  LYS A 196     -13.505  -5.517  25.803  1.00 67.52           C  
ATOM   3191  HE2 LYS A 196     -12.983  -6.319  25.281  1.00 67.52           H  
ATOM   3192  HE3 LYS A 196     -13.517  -5.757  26.867  1.00 67.52           H  
ATOM   3193  NZ  LYS A 196     -12.804  -4.220  25.609  1.00 67.52           N  
ATOM   3194  HZ1 LYS A 196     -12.760  -3.899  24.652  1.00 67.52           H  
ATOM   3195  HZ2 LYS A 196     -13.249  -3.441  26.073  1.00 67.52           H  
ATOM   3196  HZ3 LYS A 196     -11.865  -4.254  25.979  1.00 67.52           H  
ATOM   3197  N   GLU A 197     -19.990  -6.524  27.613  1.00 75.72           N  
ATOM   3198  H   GLU A 197     -19.530  -7.175  28.233  1.00 75.72           H  
ATOM   3199  CA  GLU A 197     -21.004  -5.631  28.181  1.00 75.72           C  
ATOM   3200  HA  GLU A 197     -21.770  -5.447  27.427  1.00 75.72           H  
ATOM   3201  C   GLU A 197     -20.387  -4.272  28.569  1.00 75.72           C  
ATOM   3202  CB  GLU A 197     -21.688  -6.295  29.387  1.00 75.72           C  
ATOM   3203  HB2 GLU A 197     -22.354  -5.565  29.846  1.00 75.72           H  
ATOM   3204  HB3 GLU A 197     -20.925  -6.575  30.115  1.00 75.72           H  
ATOM   3205  O   GLU A 197     -19.229  -4.197  28.980  1.00 75.72           O  
ATOM   3206  CG  GLU A 197     -22.514  -7.536  28.997  1.00 75.72           C  
ATOM   3207  HG2 GLU A 197     -21.851  -8.274  28.545  1.00 75.72           H  
ATOM   3208  HG3 GLU A 197     -23.249  -7.238  28.250  1.00 75.72           H  
ATOM   3209  CD  GLU A 197     -23.239  -8.186  30.189  1.00 75.72           C  
ATOM   3210  OE1 GLU A 197     -23.989  -9.158  29.949  1.00 75.72           O  
ATOM   3211  OE2 GLU A 197     -23.048  -7.712  31.335  1.00 75.72           O  
ATOM   3212  N   ASN A 198     -21.176  -3.194  28.483  1.00 79.97           N  
ATOM   3213  H   ASN A 198     -22.130  -3.343  28.185  1.00 79.97           H  
ATOM   3214  CA  ASN A 198     -20.812  -1.830  28.907  1.00 79.97           C  
ATOM   3215  HA  ASN A 198     -21.674  -1.204  28.678  1.00 79.97           H  
ATOM   3216  C   ASN A 198     -19.645  -1.169  28.141  1.00 79.97           C  
ATOM   3217  CB  ASN A 198     -20.638  -1.777  30.437  1.00 79.97           C  
ATOM   3218  HB2 ASN A 198     -20.496  -0.744  30.752  1.00 79.97           H  
ATOM   3219  HB3 ASN A 198     -19.747  -2.338  30.721  1.00 79.97           H  
ATOM   3220  O   ASN A 198     -18.850  -0.431  28.725  1.00 79.97           O  
ATOM   3221  CG  ASN A 198     -21.844  -2.318  31.173  1.00 79.97           C  
ATOM   3222  ND2 ASN A 198     -21.649  -3.230  32.095  1.00 79.97           N  
ATOM   3223 HD21 ASN A 198     -22.481  -3.680  32.449  1.00 79.97           H  
ATOM   3224 HD22 ASN A 198     -20.734  -3.643  32.201  1.00 79.97           H  
ATOM   3225  OD1 ASN A 198     -22.973  -1.941  30.912  1.00 79.97           O  
ATOM   3226  N   ILE A 199     -19.553  -1.386  26.826  1.00 85.80           N  
ATOM   3227  H   ILE A 199     -20.215  -2.014  26.392  1.00 85.80           H  
ATOM   3228  CA  ILE A 199     -18.591  -0.674  25.970  1.00 85.80           C  
ATOM   3229  HA  ILE A 199     -17.606  -0.751  26.431  1.00 85.80           H  
ATOM   3230  C   ILE A 199     -18.981   0.809  25.898  1.00 85.80           C  
ATOM   3231  CB  ILE A 199     -18.507  -1.298  24.557  1.00 85.80           C  
ATOM   3232  HB  ILE A 199     -19.456  -1.125  24.050  1.00 85.80           H  
ATOM   3233  O   ILE A 199     -20.114   1.149  25.556  1.00 85.80           O  
ATOM   3234  CG1 ILE A 199     -18.258  -2.821  24.620  1.00 85.80           C  
ATOM   3235 HG12 ILE A 199     -19.007  -3.289  25.258  1.00 85.80           H  
ATOM   3236 HG13 ILE A 199     -17.275  -3.014  25.049  1.00 85.80           H  
ATOM   3237  CG2 ILE A 199     -17.384  -0.626  23.743  1.00 85.80           C  
ATOM   3238 HG21 ILE A 199     -16.418  -0.812  24.213  1.00 85.80           H  
ATOM   3239 HG22 ILE A 199     -17.551   0.449  23.681  1.00 85.80           H  
ATOM   3240 HG23 ILE A 199     -17.368  -1.008  22.722  1.00 85.80           H  
ATOM   3241  CD1 ILE A 199     -18.364  -3.507  23.252  1.00 85.80           C  
ATOM   3242 HD11 ILE A 199     -18.397  -4.588  23.381  1.00 85.80           H  
ATOM   3243 HD12 ILE A 199     -19.282  -3.197  22.752  1.00 85.80           H  
ATOM   3244 HD13 ILE A 199     -17.508  -3.256  22.627  1.00 85.80           H  
ATOM   3245  N   SER A 200     -18.039   1.706  26.199  1.00 90.33           N  
ATOM   3246  H   SER A 200     -17.126   1.367  26.467  1.00 90.33           H  
ATOM   3247  CA  SER A 200     -18.271   3.146  26.039  1.00 90.33           C  
ATOM   3248  HA  SER A 200     -19.202   3.389  26.551  1.00 90.33           H  
ATOM   3249  C   SER A 200     -18.437   3.520  24.561  1.00 90.33           C  
ATOM   3250  CB  SER A 200     -17.155   3.970  26.691  1.00 90.33           C  
ATOM   3251  HB2 SER A 200     -17.005   3.639  27.718  1.00 90.33           H  
ATOM   3252  HB3 SER A 200     -17.456   5.017  26.706  1.00 90.33           H  
ATOM   3253  O   SER A 200     -17.818   2.916  23.685  1.00 90.33           O  
ATOM   3254  OG  SER A 200     -15.944   3.860  25.969  1.00 90.33           O  
ATOM   3255  HG  SER A 200     -15.528   3.024  26.191  1.00 90.33           H  
ATOM   3256  N   ILE A 201     -19.218   4.564  24.265  1.00 90.30           N  
ATOM   3257  H   ILE A 201     -19.758   4.991  25.004  1.00 90.30           H  
ATOM   3258  CA  ILE A 201     -19.399   5.054  22.886  1.00 90.30           C  
ATOM   3259  HA  ILE A 201     -19.842   4.258  22.287  1.00 90.30           H  
ATOM   3260  C   ILE A 201     -18.050   5.414  22.245  1.00 90.30           C  
ATOM   3261  CB  ILE A 201     -20.354   6.268  22.874  1.00 90.30           C  
ATOM   3262  HB  ILE A 201     -19.966   7.015  23.567  1.00 90.30           H  
ATOM   3263  O   ILE A 201     -17.849   5.182  21.054  1.00 90.30           O  
ATOM   3264  CG1 ILE A 201     -21.776   5.855  23.311  1.00 90.30           C  
ATOM   3265 HG12 ILE A 201     -21.738   5.115  24.111  1.00 90.30           H  
ATOM   3266 HG13 ILE A 201     -22.306   5.405  22.471  1.00 90.30           H  
ATOM   3267  CG2 ILE A 201     -20.433   6.895  21.471  1.00 90.30           C  
ATOM   3268 HG21 ILE A 201     -20.753   6.135  20.759  1.00 90.30           H  
ATOM   3269 HG22 ILE A 201     -19.457   7.272  21.166  1.00 90.30           H  
ATOM   3270 HG23 ILE A 201     -21.137   7.727  21.447  1.00 90.30           H  
ATOM   3271  CD1 ILE A 201     -22.568   7.051  23.836  1.00 90.30           C  
ATOM   3272 HD11 ILE A 201     -22.154   7.370  24.792  1.00 90.30           H  
ATOM   3273 HD12 ILE A 201     -23.609   6.762  23.981  1.00 90.30           H  
ATOM   3274 HD13 ILE A 201     -22.505   7.887  23.140  1.00 90.30           H  
ATOM   3275  N   GLU A 202     -17.112   5.947  23.031  1.00 91.71           N  
ATOM   3276  H   GLU A 202     -17.324   6.081  24.009  1.00 91.71           H  
ATOM   3277  CA  GLU A 202     -15.755   6.259  22.581  1.00 91.71           C  
ATOM   3278  HA  GLU A 202     -15.811   6.875  21.684  1.00 91.71           H  
ATOM   3279  C   GLU A 202     -14.964   4.999  22.196  1.00 91.71           C  
ATOM   3280  CB  GLU A 202     -15.046   7.068  23.680  1.00 91.71           C  
ATOM   3281  HB2 GLU A 202     -15.602   7.990  23.847  1.00 91.71           H  
ATOM   3282  HB3 GLU A 202     -15.025   6.493  24.606  1.00 91.71           H  
ATOM   3283  O   GLU A 202     -14.374   4.947  21.117  1.00 91.71           O  
ATOM   3284  CG  GLU A 202     -13.613   7.411  23.258  1.00 91.71           C  
ATOM   3285  HG2 GLU A 202     -13.661   7.833  22.255  1.00 91.71           H  
ATOM   3286  HG3 GLU A 202     -13.027   6.493  23.209  1.00 91.71           H  
ATOM   3287  CD  GLU A 202     -12.885   8.391  24.186  1.00 91.71           C  
ATOM   3288  OE1 GLU A 202     -11.835   8.903  23.724  1.00 91.71           O  
ATOM   3289  OE2 GLU A 202     -13.345   8.613  25.324  1.00 91.71           O  
ATOM   3290  N   GLU A 203     -14.966   3.965  23.040  1.00 91.84           N  
ATOM   3291  H   GLU A 203     -15.488   4.041  23.901  1.00 91.84           H  
ATOM   3292  CA  GLU A 203     -14.278   2.698  22.756  1.00 91.84           C  
ATOM   3293  HA  GLU A 203     -13.236   2.910  22.516  1.00 91.84           H  
ATOM   3294  C   GLU A 203     -14.890   1.975  21.547  1.00 91.84           C  
ATOM   3295  CB  GLU A 203     -14.312   1.814  24.012  1.00 91.84           C  
ATOM   3296  HB2 GLU A 203     -15.347   1.566  24.244  1.00 91.84           H  
ATOM   3297  HB3 GLU A 203     -13.896   2.383  24.843  1.00 91.84           H  
ATOM   3298  O   GLU A 203     -14.157   1.470  20.688  1.00 91.84           O  
ATOM   3299  CG  GLU A 203     -13.496   0.517  23.860  1.00 91.84           C  
ATOM   3300  HG2 GLU A 203     -12.455   0.779  23.668  1.00 91.84           H  
ATOM   3301  HG3 GLU A 203     -13.867  -0.040  23.000  1.00 91.84           H  
ATOM   3302  CD  GLU A 203     -13.571  -0.398  25.095  1.00 91.84           C  
ATOM   3303  OE1 GLU A 203     -13.041  -1.537  25.012  1.00 91.84           O  
ATOM   3304  OE2 GLU A 203     -14.180   0.017  26.106  1.00 91.84           O  
ATOM   3305  N   LEU A 204     -16.222   1.977  21.443  1.00 91.09           N  
ATOM   3306  H   LEU A 204     -16.756   2.388  22.195  1.00 91.09           H  
ATOM   3307  CA  LEU A 204     -16.951   1.416  20.308  1.00 91.09           C  
ATOM   3308  HA  LEU A 204     -16.660   0.372  20.196  1.00 91.09           H  
ATOM   3309  C   LEU A 204     -16.586   2.153  19.013  1.00 91.09           C  
ATOM   3310  CB  LEU A 204     -18.461   1.499  20.602  1.00 91.09           C  
ATOM   3311  HB2 LEU A 204     -18.753   2.549  20.642  1.00 91.09           H  
ATOM   3312  HB3 LEU A 204     -18.661   1.068  21.583  1.00 91.09           H  
ATOM   3313  O   LEU A 204     -16.181   1.528  18.034  1.00 91.09           O  
ATOM   3314  CG  LEU A 204     -19.340   0.778  19.564  1.00 91.09           C  
ATOM   3315  HG  LEU A 204     -19.089   1.122  18.560  1.00 91.09           H  
ATOM   3316  CD1 LEU A 204     -19.153  -0.738  19.639  1.00 91.09           C  
ATOM   3317 HD11 LEU A 204     -19.310  -1.086  20.660  1.00 91.09           H  
ATOM   3318 HD12 LEU A 204     -19.884  -1.228  18.996  1.00 91.09           H  
ATOM   3319 HD13 LEU A 204     -18.153  -1.017  19.307  1.00 91.09           H  
ATOM   3320  CD2 LEU A 204     -20.811   1.097  19.825  1.00 91.09           C  
ATOM   3321 HD21 LEU A 204     -21.437   0.580  19.098  1.00 91.09           H  
ATOM   3322 HD22 LEU A 204     -20.981   2.170  19.736  1.00 91.09           H  
ATOM   3323 HD23 LEU A 204     -21.094   0.774  20.826  1.00 91.09           H  
ATOM   3324  N   SER A 205     -16.645   3.488  19.039  1.00 93.94           N  
ATOM   3325  H   SER A 205     -16.961   3.929  19.890  1.00 93.94           H  
ATOM   3326  CA  SER A 205     -16.294   4.342  17.900  1.00 93.94           C  
ATOM   3327  HA  SER A 205     -16.966   4.124  17.071  1.00 93.94           H  
ATOM   3328  C   SER A 205     -14.869   4.076  17.432  1.00 93.94           C  
ATOM   3329  CB  SER A 205     -16.433   5.821  18.268  1.00 93.94           C  
ATOM   3330  HB2 SER A 205     -15.827   6.051  19.144  1.00 93.94           H  
ATOM   3331  HB3 SER A 205     -16.090   6.438  17.438  1.00 93.94           H  
ATOM   3332  O   SER A 205     -14.655   3.755  16.266  1.00 93.94           O  
ATOM   3333  OG  SER A 205     -17.784   6.104  18.539  1.00 93.94           O  
ATOM   3334  HG  SER A 205     -17.964   5.774  19.422  1.00 93.94           H  
ATOM   3335  N   ASN A 206     -13.894   4.123  18.343  1.00 93.76           N  
ATOM   3336  H   ASN A 206     -14.133   4.363  19.294  1.00 93.76           H  
ATOM   3337  CA  ASN A 206     -12.491   3.875  18.016  1.00 93.76           C  
ATOM   3338  HA  ASN A 206     -12.179   4.579  17.244  1.00 93.76           H  
ATOM   3339  C   ASN A 206     -12.268   2.471  17.432  1.00 93.76           C  
ATOM   3340  CB  ASN A 206     -11.649   4.118  19.281  1.00 93.76           C  
ATOM   3341  HB2 ASN A 206     -12.110   3.623  20.136  1.00 93.76           H  
ATOM   3342  HB3 ASN A 206     -10.653   3.699  19.138  1.00 93.76           H  
ATOM   3343  O   ASN A 206     -11.485   2.311  16.494  1.00 93.76           O  
ATOM   3344  CG  ASN A 206     -11.471   5.601  19.565  1.00 93.76           C  
ATOM   3345  ND2 ASN A 206     -11.535   6.026  20.802  1.00 93.76           N  
ATOM   3346 HD21 ASN A 206     -11.523   7.030  20.911  1.00 93.76           H  
ATOM   3347 HD22 ASN A 206     -11.959   5.443  21.510  1.00 93.76           H  
ATOM   3348  OD1 ASN A 206     -11.239   6.392  18.669  1.00 93.76           O  
ATOM   3349  N   SER A 207     -12.988   1.461  17.925  1.00 92.17           N  
ATOM   3350  H   SER A 207     -13.626   1.649  18.686  1.00 92.17           H  
ATOM   3351  CA  SER A 207     -12.914   0.097  17.392  1.00 92.17           C  
ATOM   3352  HA  SER A 207     -11.871  -0.222  17.395  1.00 92.17           H  
ATOM   3353  C   SER A 207     -13.403   0.023  15.946  1.00 92.17           C  
ATOM   3354  CB  SER A 207     -13.699  -0.871  18.279  1.00 92.17           C  
ATOM   3355  HB2 SER A 207     -14.748  -0.579  18.335  1.00 92.17           H  
ATOM   3356  HB3 SER A 207     -13.633  -1.877  17.865  1.00 92.17           H  
ATOM   3357  O   SER A 207     -12.698  -0.509  15.090  1.00 92.17           O  
ATOM   3358  OG  SER A 207     -13.121  -0.855  19.568  1.00 92.17           O  
ATOM   3359  HG  SER A 207     -13.473  -0.093  20.032  1.00 92.17           H  
ATOM   3360  N   PHE A 208     -14.557   0.615  15.634  1.00 92.60           N  
ATOM   3361  H   PHE A 208     -15.095   1.056  16.367  1.00 92.60           H  
ATOM   3362  CA  PHE A 208     -15.102   0.614  14.274  1.00 92.60           C  
ATOM   3363  HA  PHE A 208     -15.019  -0.396  13.873  1.00 92.60           H  
ATOM   3364  C   PHE A 208     -14.329   1.505  13.297  1.00 92.60           C  
ATOM   3365  CB  PHE A 208     -16.590   0.966  14.319  1.00 92.60           C  
ATOM   3366  HB2 PHE A 208     -16.776   1.730  15.073  1.00 92.60           H  
ATOM   3367  HB3 PHE A 208     -16.889   1.376  13.354  1.00 92.60           H  
ATOM   3368  O   PHE A 208     -14.218   1.157  12.123  1.00 92.60           O  
ATOM   3369  CG  PHE A 208     -17.437  -0.257  14.590  1.00 92.60           C  
ATOM   3370  CD1 PHE A 208     -17.782  -1.099  13.519  1.00 92.60           C  
ATOM   3371  HD1 PHE A 208     -17.485  -0.849  12.511  1.00 92.60           H  
ATOM   3372  CD2 PHE A 208     -17.836  -0.593  15.897  1.00 92.60           C  
ATOM   3373  HD2 PHE A 208     -17.591   0.054  16.726  1.00 92.60           H  
ATOM   3374  CE1 PHE A 208     -18.517  -2.269  13.756  1.00 92.60           C  
ATOM   3375  HE1 PHE A 208     -18.802  -2.894  12.923  1.00 92.60           H  
ATOM   3376  CE2 PHE A 208     -18.563  -1.774  16.132  1.00 92.60           C  
ATOM   3377  HE2 PHE A 208     -18.874  -2.040  17.131  1.00 92.60           H  
ATOM   3378  CZ  PHE A 208     -18.907  -2.615  15.061  1.00 92.60           C  
ATOM   3379  HZ  PHE A 208     -19.486  -3.510  15.237  1.00 92.60           H  
ATOM   3380  N   ILE A 209     -13.715   2.598  13.759  1.00 94.25           N  
ATOM   3381  H   ILE A 209     -13.888   2.884  14.712  1.00 94.25           H  
ATOM   3382  CA  ILE A 209     -12.757   3.355  12.940  1.00 94.25           C  
ATOM   3383  HA  ILE A 209     -13.223   3.599  11.986  1.00 94.25           H  
ATOM   3384  C   ILE A 209     -11.543   2.489  12.601  1.00 94.25           C  
ATOM   3385  CB  ILE A 209     -12.345   4.662  13.651  1.00 94.25           C  
ATOM   3386  HB  ILE A 209     -11.993   4.414  14.652  1.00 94.25           H  
ATOM   3387  O   ILE A 209     -11.145   2.405  11.439  1.00 94.25           O  
ATOM   3388  CG1 ILE A 209     -13.527   5.641  13.804  1.00 94.25           C  
ATOM   3389 HG12 ILE A 209     -13.165   6.545  14.292  1.00 94.25           H  
ATOM   3390 HG13 ILE A 209     -14.285   5.212  14.459  1.00 94.25           H  
ATOM   3391  CG2 ILE A 209     -11.187   5.368  12.920  1.00 94.25           C  
ATOM   3392 HG21 ILE A 209     -11.426   5.503  11.865  1.00 94.25           H  
ATOM   3393 HG22 ILE A 209     -10.997   6.338  13.379  1.00 94.25           H  
ATOM   3394 HG23 ILE A 209     -10.275   4.778  13.005  1.00 94.25           H  
ATOM   3395  CD1 ILE A 209     -14.243   6.020  12.509  1.00 94.25           C  
ATOM   3396 HD11 ILE A 209     -15.019   6.749  12.740  1.00 94.25           H  
ATOM   3397 HD12 ILE A 209     -14.727   5.139  12.086  1.00 94.25           H  
ATOM   3398 HD13 ILE A 209     -13.548   6.451  11.789  1.00 94.25           H  
ATOM   3399  N   ASN A 210     -10.984   1.790  13.589  1.00 93.67           N  
ATOM   3400  H   ASN A 210     -11.331   1.907  14.531  1.00 93.67           H  
ATOM   3401  CA  ASN A 210      -9.843   0.912  13.364  1.00 93.67           C  
ATOM   3402  HA  ASN A 210      -9.069   1.478  12.846  1.00 93.67           H  
ATOM   3403  C   ASN A 210     -10.193  -0.282  12.464  1.00 93.67           C  
ATOM   3404  CB  ASN A 210      -9.288   0.455  14.715  1.00 93.67           C  
ATOM   3405  HB2 ASN A 210     -10.100   0.059  15.324  1.00 93.67           H  
ATOM   3406  HB3 ASN A 210      -8.561  -0.341  14.555  1.00 93.67           H  
ATOM   3407  O   ASN A 210      -9.338  -0.688  11.675  1.00 93.67           O  
ATOM   3408  CG  ASN A 210      -8.578   1.551  15.486  1.00 93.67           C  
ATOM   3409  ND2 ASN A 210      -8.371   1.333  16.761  1.00 93.67           N  
ATOM   3410 HD21 ASN A 210      -8.037   2.120  17.299  1.00 93.67           H  
ATOM   3411 HD22 ASN A 210      -8.750   0.486  17.161  1.00 93.67           H  
ATOM   3412  OD1 ASN A 210      -8.146   2.564  14.962  1.00 93.67           O  
ATOM   3413  N   LEU A 211     -11.431  -0.797  12.512  1.00 91.96           N  
ATOM   3414  H   LEU A 211     -12.056  -0.443  13.222  1.00 91.96           H  
ATOM   3415  CA  LEU A 211     -11.925  -1.866  11.631  1.00 91.96           C  
ATOM   3416  HA  LEU A 211     -11.358  -2.773  11.841  1.00 91.96           H  
ATOM   3417  C   LEU A 211     -11.730  -1.539  10.148  1.00 91.96           C  
ATOM   3418  CB  LEU A 211     -13.414  -2.130  11.917  1.00 91.96           C  
ATOM   3419  HB2 LEU A 211     -13.977  -1.231  11.664  1.00 91.96           H  
ATOM   3420  HB3 LEU A 211     -13.544  -2.317  12.983  1.00 91.96           H  
ATOM   3421  O   LEU A 211     -11.379  -2.425   9.374  1.00 91.96           O  
ATOM   3422  CG  LEU A 211     -14.034  -3.298  11.124  1.00 91.96           C  
ATOM   3423  HG  LEU A 211     -13.887  -3.143  10.055  1.00 91.96           H  
ATOM   3424  CD1 LEU A 211     -13.428  -4.648  11.514  1.00 91.96           C  
ATOM   3425 HD11 LEU A 211     -13.542  -4.812  12.585  1.00 91.96           H  
ATOM   3426 HD12 LEU A 211     -13.947  -5.446  10.982  1.00 91.96           H  
ATOM   3427 HD13 LEU A 211     -12.373  -4.680  11.241  1.00 91.96           H  
ATOM   3428  CD2 LEU A 211     -15.537  -3.336  11.382  1.00 91.96           C  
ATOM   3429 HD21 LEU A 211     -15.731  -3.429  12.451  1.00 91.96           H  
ATOM   3430 HD22 LEU A 211     -15.975  -4.187  10.860  1.00 91.96           H  
ATOM   3431 HD23 LEU A 211     -15.999  -2.422  11.009  1.00 91.96           H  
ATOM   3432  N   LEU A 212     -11.869  -0.270   9.752  1.00 92.52           N  
ATOM   3433  H   LEU A 212     -12.141   0.420  10.438  1.00 92.52           H  
ATOM   3434  CA  LEU A 212     -11.664   0.163   8.364  1.00 92.52           C  
ATOM   3435  HA  LEU A 212     -12.301  -0.442   7.719  1.00 92.52           H  
ATOM   3436  C   LEU A 212     -10.220  -0.066   7.872  1.00 92.52           C  
ATOM   3437  CB  LEU A 212     -12.081   1.638   8.217  1.00 92.52           C  
ATOM   3438  HB2 LEU A 212     -11.927   1.935   7.179  1.00 92.52           H  
ATOM   3439  HB3 LEU A 212     -11.423   2.249   8.835  1.00 92.52           H  
ATOM   3440  O   LEU A 212      -9.978  -0.148   6.669  1.00 92.52           O  
ATOM   3441  CG  LEU A 212     -13.543   1.944   8.599  1.00 92.52           C  
ATOM   3442  HG  LEU A 212     -13.712   1.674   9.641  1.00 92.52           H  
ATOM   3443  CD1 LEU A 212     -13.809   3.441   8.450  1.00 92.52           C  
ATOM   3444 HD11 LEU A 212     -13.658   3.753   7.416  1.00 92.52           H  
ATOM   3445 HD12 LEU A 212     -13.137   3.997   9.104  1.00 92.52           H  
ATOM   3446 HD13 LEU A 212     -14.836   3.651   8.746  1.00 92.52           H  
ATOM   3447  CD2 LEU A 212     -14.551   1.191   7.726  1.00 92.52           C  
ATOM   3448 HD21 LEU A 212     -15.563   1.490   8.000  1.00 92.52           H  
ATOM   3449 HD22 LEU A 212     -14.379   1.412   6.673  1.00 92.52           H  
ATOM   3450 HD23 LEU A 212     -14.466   0.117   7.896  1.00 92.52           H  
ATOM   3451  N   THR A 213      -9.254  -0.270   8.776  1.00 92.01           N  
ATOM   3452  H   THR A 213      -9.506  -0.221   9.753  1.00 92.01           H  
ATOM   3453  CA  THR A 213      -7.885  -0.699   8.428  1.00 92.01           C  
ATOM   3454  HA  THR A 213      -7.466   0.023   7.727  1.00 92.01           H  
ATOM   3455  C   THR A 213      -7.864  -2.075   7.757  1.00 92.01           C  
ATOM   3456  CB  THR A 213      -6.978  -0.752   9.668  1.00 92.01           C  
ATOM   3457  HB  THR A 213      -7.288  -1.579  10.308  1.00 92.01           H  
ATOM   3458  O   THR A 213      -6.954  -2.372   6.980  1.00 92.01           O  
ATOM   3459  CG2 THR A 213      -5.498  -0.924   9.321  1.00 92.01           C  
ATOM   3460 HG21 THR A 213      -4.894  -0.766  10.215  1.00 92.01           H  
ATOM   3461 HG22 THR A 213      -5.205  -0.196   8.564  1.00 92.01           H  
ATOM   3462 HG23 THR A 213      -5.309  -1.935   8.959  1.00 92.01           H  
ATOM   3463  OG1 THR A 213      -7.083   0.442  10.400  1.00 92.01           O  
ATOM   3464  HG1 THR A 213      -7.850   0.329  10.966  1.00 92.01           H  
ATOM   3465  N   LEU A 214      -8.870  -2.918   8.009  1.00 88.45           N  
ATOM   3466  H   LEU A 214      -9.600  -2.623   8.641  1.00 88.45           H  
ATOM   3467  CA  LEU A 214      -9.023  -4.223   7.369  1.00 88.45           C  
ATOM   3468  HA  LEU A 214      -8.121  -4.805   7.555  1.00 88.45           H  
ATOM   3469  C   LEU A 214      -9.222  -4.099   5.853  1.00 88.45           C  
ATOM   3470  CB  LEU A 214     -10.234  -4.921   8.008  1.00 88.45           C  
ATOM   3471  HB2 LEU A 214     -10.133  -4.895   9.093  1.00 88.45           H  
ATOM   3472  HB3 LEU A 214     -11.136  -4.368   7.745  1.00 88.45           H  
ATOM   3473  O   LEU A 214      -8.664  -4.880   5.076  1.00 88.45           O  
ATOM   3474  CG  LEU A 214     -10.428  -6.375   7.563  1.00 88.45           C  
ATOM   3475  HG  LEU A 214     -10.541  -6.417   6.480  1.00 88.45           H  
ATOM   3476  CD1 LEU A 214      -9.255  -7.269   7.977  1.00 88.45           C  
ATOM   3477 HD11 LEU A 214      -9.069  -7.168   9.046  1.00 88.45           H  
ATOM   3478 HD12 LEU A 214      -9.492  -8.311   7.759  1.00 88.45           H  
ATOM   3479 HD13 LEU A 214      -8.360  -6.997   7.417  1.00 88.45           H  
ATOM   3480  CD2 LEU A 214     -11.696  -6.928   8.196  1.00 88.45           C  
ATOM   3481 HD21 LEU A 214     -12.559  -6.344   7.875  1.00 88.45           H  
ATOM   3482 HD22 LEU A 214     -11.828  -7.959   7.866  1.00 88.45           H  
ATOM   3483 HD23 LEU A 214     -11.629  -6.899   9.283  1.00 88.45           H  
ATOM   3484  N   THR A 215     -10.002  -3.104   5.432  1.00 89.34           N  
ATOM   3485  H   THR A 215     -10.413  -2.485   6.116  1.00 89.34           H  
ATOM   3486  CA  THR A 215     -10.405  -2.912   4.037  1.00 89.34           C  
ATOM   3487  HA  THR A 215     -10.186  -3.825   3.484  1.00 89.34           H  
ATOM   3488  C   THR A 215      -9.638  -1.795   3.331  1.00 89.34           C  
ATOM   3489  CB  THR A 215     -11.919  -2.696   3.930  1.00 89.34           C  
ATOM   3490  HB  THR A 215     -12.177  -2.568   2.878  1.00 89.34           H  
ATOM   3491  O   THR A 215      -9.732  -1.701   2.110  1.00 89.34           O  
ATOM   3492  CG2 THR A 215     -12.703  -3.884   4.491  1.00 89.34           C  
ATOM   3493 HG21 THR A 215     -12.663  -3.890   5.580  1.00 89.34           H  
ATOM   3494 HG22 THR A 215     -12.287  -4.821   4.120  1.00 89.34           H  
ATOM   3495 HG23 THR A 215     -13.744  -3.821   4.174  1.00 89.34           H  
ATOM   3496  OG1 THR A 215     -12.284  -1.553   4.661  1.00 89.34           O  
ATOM   3497  HG1 THR A 215     -13.236  -1.559   4.781  1.00 89.34           H  
ATOM   3498  N   SER A 216      -8.830  -1.009   4.052  1.00 90.84           N  
ATOM   3499  H   SER A 216      -8.877  -1.089   5.058  1.00 90.84           H  
ATOM   3500  CA  SER A 216      -8.095   0.134   3.500  1.00 90.84           C  
ATOM   3501  HA  SER A 216      -8.836   0.804   3.064  1.00 90.84           H  
ATOM   3502  C   SER A 216      -7.108  -0.238   2.388  1.00 90.84           C  
ATOM   3503  CB  SER A 216      -7.383   0.918   4.612  1.00 90.84           C  
ATOM   3504  HB2 SER A 216      -7.003   1.849   4.193  1.00 90.84           H  
ATOM   3505  HB3 SER A 216      -8.104   1.167   5.392  1.00 90.84           H  
ATOM   3506  O   SER A 216      -6.454  -1.284   2.425  1.00 90.84           O  
ATOM   3507  OG  SER A 216      -6.302   0.202   5.182  1.00 90.84           O  
ATOM   3508  HG  SER A 216      -5.920   0.761   5.862  1.00 90.84           H  
ATOM   3509  N   LEU A 217      -6.949   0.638   1.399  1.00 90.99           N  
ATOM   3510  H   LEU A 217      -7.517   1.474   1.390  1.00 90.99           H  
ATOM   3511  CA  LEU A 217      -5.958   0.492   0.333  1.00 90.99           C  
ATOM   3512  HA  LEU A 217      -6.074  -0.500  -0.102  1.00 90.99           H  
ATOM   3513  C   LEU A 217      -4.522   0.599   0.885  1.00 90.99           C  
ATOM   3514  CB  LEU A 217      -6.301   1.518  -0.764  1.00 90.99           C  
ATOM   3515  HB2 LEU A 217      -7.304   1.277  -1.115  1.00 90.99           H  
ATOM   3516  HB3 LEU A 217      -6.351   2.518  -0.333  1.00 90.99           H  
ATOM   3517  O   LEU A 217      -4.255   1.319   1.845  1.00 90.99           O  
ATOM   3518  CG  LEU A 217      -5.356   1.536  -1.981  1.00 90.99           C  
ATOM   3519  HG  LEU A 217      -4.857   0.572  -2.071  1.00 90.99           H  
ATOM   3520  CD1 LEU A 217      -6.129   1.766  -3.276  1.00 90.99           C  
ATOM   3521 HD11 LEU A 217      -6.660   2.717  -3.226  1.00 90.99           H  
ATOM   3522 HD12 LEU A 217      -6.863   0.974  -3.425  1.00 90.99           H  
ATOM   3523 HD13 LEU A 217      -5.451   1.789  -4.129  1.00 90.99           H  
ATOM   3524  CD2 LEU A 217      -4.287   2.622  -1.844  1.00 90.99           C  
ATOM   3525 HD21 LEU A 217      -3.712   2.485  -0.928  1.00 90.99           H  
ATOM   3526 HD22 LEU A 217      -3.613   2.597  -2.700  1.00 90.99           H  
ATOM   3527 HD23 LEU A 217      -4.770   3.599  -1.813  1.00 90.99           H  
ATOM   3528  N   GLY A 218      -3.585  -0.127   0.271  1.00 91.92           N  
ATOM   3529  H   GLY A 218      -3.862  -0.661  -0.540  1.00 91.92           H  
ATOM   3530  CA  GLY A 218      -2.158  -0.032   0.579  1.00 91.92           C  
ATOM   3531  HA2 GLY A 218      -1.591  -0.097  -0.349  1.00 91.92           H  
ATOM   3532  HA3 GLY A 218      -1.951   0.950   1.004  1.00 91.92           H  
ATOM   3533  C   GLY A 218      -1.628  -1.098   1.543  1.00 91.92           C  
ATOM   3534  O   GLY A 218      -2.110  -2.243   1.587  1.00 91.92           O  
ATOM   3535  N   ALA A 219      -0.561  -0.722   2.255  1.00 91.95           N  
ATOM   3536  H   ALA A 219      -0.239   0.228   2.143  1.00 91.95           H  
ATOM   3537  CA  ALA A 219       0.232  -1.604   3.101  1.00 91.95           C  
ATOM   3538  HA  ALA A 219       0.623  -2.396   2.462  1.00 91.95           H  
ATOM   3539  C   ALA A 219      -0.604  -2.234   4.227  1.00 91.95           C  
ATOM   3540  CB  ALA A 219       1.430  -0.832   3.669  1.00 91.95           C  
ATOM   3541  HB1 ALA A 219       2.093  -1.516   4.199  1.00 91.95           H  
ATOM   3542  HB2 ALA A 219       1.077  -0.071   4.366  1.00 91.95           H  
ATOM   3543  HB3 ALA A 219       1.985  -0.345   2.868  1.00 91.95           H  
ATOM   3544  O   ALA A 219      -1.450  -1.565   4.819  1.00 91.95           O  
ATOM   3545  N   PRO A 220      -0.373  -3.516   4.556  1.00 90.81           N  
ATOM   3546  CA  PRO A 220      -1.017  -4.137   5.702  1.00 90.81           C  
ATOM   3547  HA  PRO A 220      -2.099  -4.013   5.641  1.00 90.81           H  
ATOM   3548  C   PRO A 220      -0.507  -3.504   7.003  1.00 90.81           C  
ATOM   3549  CB  PRO A 220      -0.670  -5.621   5.596  1.00 90.81           C  
ATOM   3550  HB2 PRO A 220      -1.417  -6.117   4.976  1.00 90.81           H  
ATOM   3551  HB3 PRO A 220      -0.608  -6.100   6.574  1.00 90.81           H  
ATOM   3552  O   PRO A 220       0.702  -3.457   7.244  1.00 90.81           O  
ATOM   3553  CG  PRO A 220       0.678  -5.616   4.869  1.00 90.81           C  
ATOM   3554  HG2 PRO A 220       0.836  -6.529   4.294  1.00 90.81           H  
ATOM   3555  HG3 PRO A 220       1.486  -5.465   5.585  1.00 90.81           H  
ATOM   3556  CD  PRO A 220       0.584  -4.419   3.936  1.00 90.81           C  
ATOM   3557  HD2 PRO A 220       1.564  -3.954   3.828  1.00 90.81           H  
ATOM   3558  HD3 PRO A 220       0.208  -4.738   2.964  1.00 90.81           H  
ATOM   3559  N   ALA A 221      -1.436  -3.067   7.848  1.00 91.92           N  
ATOM   3560  H   ALA A 221      -2.408  -3.113   7.580  1.00 91.92           H  
ATOM   3561  CA  ALA A 221      -1.168  -2.584   9.195  1.00 91.92           C  
ATOM   3562  HA  ALA A 221      -0.110  -2.711   9.425  1.00 91.92           H  
ATOM   3563  C   ALA A 221      -1.970  -3.409  10.204  1.00 91.92           C  
ATOM   3564  CB  ALA A 221      -1.488  -1.088   9.275  1.00 91.92           C  
ATOM   3565  HB1 ALA A 221      -2.539  -0.919   9.043  1.00 91.92           H  
ATOM   3566  HB2 ALA A 221      -0.871  -0.535   8.567  1.00 91.92           H  
ATOM   3567  HB3 ALA A 221      -1.289  -0.725  10.284  1.00 91.92           H  
ATOM   3568  O   ALA A 221      -3.128  -3.752   9.953  1.00 91.92           O  
ATOM   3569  N   ASP A 222      -1.333  -3.733  11.327  1.00 91.13           N  
ATOM   3570  H   ASP A 222      -0.401  -3.376  11.485  1.00 91.13           H  
ATOM   3571  CA  ASP A 222      -2.021  -4.327  12.467  1.00 91.13           C  
ATOM   3572  HA  ASP A 222      -2.682  -5.115  12.105  1.00 91.13           H  
ATOM   3573  C   ASP A 222      -2.873  -3.232  13.125  1.00 91.13           C  
ATOM   3574  CB  ASP A 222      -1.020  -4.948  13.462  1.00 91.13           C  
ATOM   3575  HB2 ASP A 222      -1.584  -5.332  14.313  1.00 91.13           H  
ATOM   3576  HB3 ASP A 222      -0.359  -4.164  13.832  1.00 91.13           H  
ATOM   3577  O   ASP A 222      -2.441  -2.080  13.217  1.00 91.13           O  
ATOM   3578  CG  ASP A 222      -0.156  -6.099  12.910  1.00 91.13           C  
ATOM   3579  OD1 ASP A 222      -0.336  -6.529  11.744  1.00 91.13           O  
ATOM   3580  OD2 ASP A 222       0.731  -6.575  13.657  1.00 91.13           O  
ATOM   3581  N   PHE A 223      -4.075  -3.573  13.578  1.00 90.15           N  
ATOM   3582  H   PHE A 223      -4.377  -4.534  13.499  1.00 90.15           H  
ATOM   3583  CA  PHE A 223      -4.990  -2.613  14.193  1.00 90.15           C  
ATOM   3584  HA  PHE A 223      -4.415  -1.757  14.545  1.00 90.15           H  
ATOM   3585  C   PHE A 223      -5.680  -3.209  15.415  1.00 90.15           C  
ATOM   3586  CB  PHE A 223      -5.990  -2.086  13.156  1.00 90.15           C  
ATOM   3587  HB2 PHE A 223      -5.432  -1.669  12.318  1.00 90.15           H  
ATOM   3588  HB3 PHE A 223      -6.550  -1.262  13.598  1.00 90.15           H  
ATOM   3589  O   PHE A 223      -5.794  -4.427  15.549  1.00 90.15           O  
ATOM   3590  CG  PHE A 223      -6.970  -3.113  12.626  1.00 90.15           C  
ATOM   3591  CD1 PHE A 223      -6.602  -3.959  11.562  1.00 90.15           C  
ATOM   3592  HD1 PHE A 223      -5.610  -3.894  11.140  1.00 90.15           H  
ATOM   3593  CD2 PHE A 223      -8.261  -3.203  13.177  1.00 90.15           C  
ATOM   3594  HD2 PHE A 223      -8.555  -2.567  13.998  1.00 90.15           H  
ATOM   3595  CE1 PHE A 223      -7.526  -4.884  11.045  1.00 90.15           C  
ATOM   3596  HE1 PHE A 223      -7.241  -5.537  10.233  1.00 90.15           H  
ATOM   3597  CE2 PHE A 223      -9.190  -4.108  12.642  1.00 90.15           C  
ATOM   3598  HE2 PHE A 223     -10.182  -4.173  13.065  1.00 90.15           H  
ATOM   3599  CZ  PHE A 223      -8.822  -4.954  11.583  1.00 90.15           C  
ATOM   3600  HZ  PHE A 223      -9.537  -5.663  11.193  1.00 90.15           H  
ATOM   3601  N   LYS A 224      -6.117  -2.340  16.327  1.00 89.83           N  
ATOM   3602  H   LYS A 224      -6.043  -1.354  16.122  1.00 89.83           H  
ATOM   3603  CA  LYS A 224      -6.805  -2.731  17.558  1.00 89.83           C  
ATOM   3604  HA  LYS A 224      -6.578  -3.776  17.765  1.00 89.83           H  
ATOM   3605  C   LYS A 224      -8.319  -2.623  17.356  1.00 89.83           C  
ATOM   3606  CB  LYS A 224      -6.255  -1.900  18.738  1.00 89.83           C  
ATOM   3607  HB2 LYS A 224      -5.181  -2.071  18.812  1.00 89.83           H  
ATOM   3608  HB3 LYS A 224      -6.427  -0.840  18.549  1.00 89.83           H  
ATOM   3609  O   LYS A 224      -8.800  -1.550  17.004  1.00 89.83           O  
ATOM   3610  CG  LYS A 224      -6.906  -2.281  20.075  1.00 89.83           C  
ATOM   3611  HG2 LYS A 224      -6.871  -3.365  20.186  1.00 89.83           H  
ATOM   3612  HG3 LYS A 224      -7.950  -1.975  20.020  1.00 89.83           H  
ATOM   3613  CD  LYS A 224      -6.273  -1.635  21.334  1.00 89.83           C  
ATOM   3614  HD2 LYS A 224      -5.263  -2.020  21.477  1.00 89.83           H  
ATOM   3615  HD3 LYS A 224      -6.259  -0.550  21.235  1.00 89.83           H  
ATOM   3616  CE  LYS A 224      -7.183  -2.052  22.499  1.00 89.83           C  
ATOM   3617  HE2 LYS A 224      -7.327  -3.129  22.409  1.00 89.83           H  
ATOM   3618  HE3 LYS A 224      -8.157  -1.594  22.324  1.00 89.83           H  
ATOM   3619  NZ  LYS A 224      -6.794  -1.751  23.896  1.00 89.83           N  
ATOM   3620  HZ1 LYS A 224      -7.477  -2.194  24.494  1.00 89.83           H  
ATOM   3621  HZ2 LYS A 224      -6.831  -0.761  24.090  1.00 89.83           H  
ATOM   3622  HZ3 LYS A 224      -5.900  -2.154  24.136  1.00 89.83           H  
ATOM   3623  N   PHE A 225      -9.055  -3.699  17.603  1.00 88.84           N  
ATOM   3624  H   PHE A 225      -8.584  -4.542  17.900  1.00 88.84           H  
ATOM   3625  CA  PHE A 225     -10.518  -3.693  17.678  1.00 88.84           C  
ATOM   3626  HA  PHE A 225     -10.906  -2.684  17.542  1.00 88.84           H  
ATOM   3627  C   PHE A 225     -10.919  -4.197  19.058  1.00 88.84           C  
ATOM   3628  CB  PHE A 225     -11.106  -4.590  16.594  1.00 88.84           C  
ATOM   3629  HB2 PHE A 225     -10.642  -4.344  15.639  1.00 88.84           H  
ATOM   3630  HB3 PHE A 225     -10.865  -5.617  16.866  1.00 88.84           H  
ATOM   3631  O   PHE A 225     -10.573  -5.325  19.425  1.00 88.84           O  
ATOM   3632  CG  PHE A 225     -12.607  -4.490  16.442  1.00 88.84           C  
ATOM   3633  CD1 PHE A 225     -13.460  -5.309  17.205  1.00 88.84           C  
ATOM   3634  HD1 PHE A 225     -13.052  -6.033  17.895  1.00 88.84           H  
ATOM   3635  CD2 PHE A 225     -13.152  -3.564  15.538  1.00 88.84           C  
ATOM   3636  HD2 PHE A 225     -12.495  -2.952  14.938  1.00 88.84           H  
ATOM   3637  CE1 PHE A 225     -14.855  -5.177  17.083  1.00 88.84           C  
ATOM   3638  HE1 PHE A 225     -15.515  -5.800  17.668  1.00 88.84           H  
ATOM   3639  CE2 PHE A 225     -14.546  -3.420  15.428  1.00 88.84           C  
ATOM   3640  HE2 PHE A 225     -14.975  -2.691  14.756  1.00 88.84           H  
ATOM   3641  CZ  PHE A 225     -15.397  -4.221  16.206  1.00 88.84           C  
ATOM   3642  HZ  PHE A 225     -16.468  -4.113  16.122  1.00 88.84           H  
ATOM   3643  N   LEU A 226     -11.596  -3.352  19.838  1.00 86.75           N  
ATOM   3644  H   LEU A 226     -11.905  -2.463  19.474  1.00 86.75           H  
ATOM   3645  CA  LEU A 226     -11.775  -3.573  21.272  1.00 86.75           C  
ATOM   3646  HA  LEU A 226     -12.089  -2.632  21.726  1.00 86.75           H  
ATOM   3647  C   LEU A 226     -10.411  -3.890  21.892  1.00 86.75           C  
ATOM   3648  CB  LEU A 226     -12.888  -4.610  21.505  1.00 86.75           C  
ATOM   3649  HB2 LEU A 226     -13.031  -4.751  22.576  1.00 86.75           H  
ATOM   3650  HB3 LEU A 226     -12.583  -5.564  21.076  1.00 86.75           H  
ATOM   3651  O   LEU A 226      -9.495  -3.116  21.666  1.00 86.75           O  
ATOM   3652  CG  LEU A 226     -14.235  -4.199  20.879  1.00 86.75           C  
ATOM   3653  HG  LEU A 226     -14.102  -3.948  19.826  1.00 86.75           H  
ATOM   3654  CD1 LEU A 226     -15.205  -5.375  20.952  1.00 86.75           C  
ATOM   3655 HD11 LEU A 226     -15.390  -5.669  21.985  1.00 86.75           H  
ATOM   3656 HD12 LEU A 226     -14.806  -6.226  20.399  1.00 86.75           H  
ATOM   3657 HD13 LEU A 226     -16.155  -5.092  20.500  1.00 86.75           H  
ATOM   3658  CD2 LEU A 226     -14.853  -2.998  21.596  1.00 86.75           C  
ATOM   3659 HD21 LEU A 226     -15.789  -2.730  21.106  1.00 86.75           H  
ATOM   3660 HD22 LEU A 226     -14.194  -2.131  21.552  1.00 86.75           H  
ATOM   3661 HD23 LEU A 226     -15.053  -3.236  22.641  1.00 86.75           H  
ATOM   3662  N   ASP A 227     -10.211  -5.009  22.591  1.00 82.58           N  
ATOM   3663  H   ASP A 227     -10.978  -5.657  22.695  1.00 82.58           H  
ATOM   3664  CA  ASP A 227      -8.909  -5.346  23.195  1.00 82.58           C  
ATOM   3665  HA  ASP A 227      -8.315  -4.434  23.244  1.00 82.58           H  
ATOM   3666  C   ASP A 227      -8.008  -6.274  22.378  1.00 82.58           C  
ATOM   3667  CB  ASP A 227      -9.087  -5.795  24.646  1.00 82.58           C  
ATOM   3668  HB2 ASP A 227      -8.169  -6.250  25.017  1.00 82.58           H  
ATOM   3669  HB3 ASP A 227      -9.884  -6.535  24.705  1.00 82.58           H  
ATOM   3670  O   ASP A 227      -6.939  -6.662  22.853  1.00 82.58           O  
ATOM   3671  CG  ASP A 227      -9.393  -4.593  25.532  1.00 82.58           C  
ATOM   3672  OD1 ASP A 227      -8.745  -3.528  25.341  1.00 82.58           O  
ATOM   3673  OD2 ASP A 227     -10.302  -4.752  26.372  1.00 82.58           O  
ATOM   3674  N   LEU A 228      -8.375  -6.592  21.135  1.00 84.38           N  
ATOM   3675  H   LEU A 228      -9.213  -6.186  20.744  1.00 84.38           H  
ATOM   3676  CA  LEU A 228      -7.565  -7.469  20.297  1.00 84.38           C  
ATOM   3677  HA  LEU A 228      -6.808  -7.949  20.917  1.00 84.38           H  
ATOM   3678  C   LEU A 228      -6.794  -6.725  19.220  1.00 84.38           C  
ATOM   3679  CB  LEU A 228      -8.407  -8.590  19.694  1.00 84.38           C  
ATOM   3680  HB2 LEU A 228      -9.234  -8.159  19.130  1.00 84.38           H  
ATOM   3681  HB3 LEU A 228      -7.770  -9.122  18.989  1.00 84.38           H  
ATOM   3682  O   LEU A 228      -7.309  -5.838  18.544  1.00 84.38           O  
ATOM   3683  CG  LEU A 228      -8.963  -9.603  20.709  1.00 84.38           C  
ATOM   3684  HG  LEU A 228      -9.871  -9.206  21.164  1.00 84.38           H  
ATOM   3685  CD1 LEU A 228      -9.245 -10.884  19.931  1.00 84.38           C  
ATOM   3686 HD11 LEU A 228      -8.314 -11.409  19.718  1.00 84.38           H  
ATOM   3687 HD12 LEU A 228      -9.882 -11.544  20.519  1.00 84.38           H  
ATOM   3688 HD13 LEU A 228      -9.695 -10.650  18.966  1.00 84.38           H  
ATOM   3689  CD2 LEU A 228      -8.021 -10.030  21.834  1.00 84.38           C  
ATOM   3690 HD21 LEU A 228      -7.857  -9.195  22.515  1.00 84.38           H  
ATOM   3691 HD22 LEU A 228      -8.477 -10.837  22.408  1.00 84.38           H  
ATOM   3692 HD23 LEU A 228      -7.066 -10.366  21.430  1.00 84.38           H  
ATOM   3693  N   ILE A 229      -5.549  -7.158  19.028  1.00 87.96           N  
ATOM   3694  H   ILE A 229      -5.224  -7.917  19.609  1.00 87.96           H  
ATOM   3695  CA  ILE A 229      -4.713  -6.755  17.902  1.00 87.96           C  
ATOM   3696  HA  ILE A 229      -5.005  -5.757  17.578  1.00 87.96           H  
ATOM   3697  C   ILE A 229      -4.971  -7.731  16.759  1.00 87.96           C  
ATOM   3698  CB  ILE A 229      -3.222  -6.704  18.294  1.00 87.96           C  
ATOM   3699  HB  ILE A 229      -2.916  -7.693  18.637  1.00 87.96           H  
ATOM   3700  O   ILE A 229      -4.622  -8.910  16.838  1.00 87.96           O  
ATOM   3701  CG1 ILE A 229      -3.005  -5.694  19.445  1.00 87.96           C  
ATOM   3702 HG12 ILE A 229      -3.675  -5.929  20.271  1.00 87.96           H  
ATOM   3703 HG13 ILE A 229      -3.244  -4.689  19.096  1.00 87.96           H  
ATOM   3704  CG2 ILE A 229      -2.372  -6.325  17.064  1.00 87.96           C  
ATOM   3705 HG21 ILE A 229      -2.499  -7.055  16.264  1.00 87.96           H  
ATOM   3706 HG22 ILE A 229      -1.312  -6.305  17.317  1.00 87.96           H  
ATOM   3707 HG23 ILE A 229      -2.669  -5.344  16.693  1.00 87.96           H  
ATOM   3708  CD1 ILE A 229      -1.582  -5.701  20.015  1.00 87.96           C  
ATOM   3709 HD11 ILE A 229      -1.301  -6.715  20.302  1.00 87.96           H  
ATOM   3710 HD12 ILE A 229      -1.547  -5.062  20.897  1.00 87.96           H  
ATOM   3711 HD13 ILE A 229      -0.872  -5.316  19.283  1.00 87.96           H  
ATOM   3712  N   ILE A 230      -5.548  -7.223  15.681  1.00 85.55           N  
ATOM   3713  H   ILE A 230      -5.794  -6.243  15.685  1.00 85.55           H  
ATOM   3714  CA  ILE A 230      -5.776  -7.968  14.451  1.00 85.55           C  
ATOM   3715  HA  ILE A 230      -5.836  -9.034  14.669  1.00 85.55           H  
ATOM   3716  C   ILE A 230      -4.614  -7.697  13.523  1.00 85.55           C  
ATOM   3717  CB  ILE A 230      -7.083  -7.538  13.787  1.00 85.55           C  
ATOM   3718  HB  ILE A 230      -6.981  -6.478  13.558  1.00 85.55           H  
ATOM   3719  O   ILE A 230      -4.290  -6.550  13.212  1.00 85.55           O  
ATOM   3720  CG1 ILE A 230      -8.269  -7.766  14.735  1.00 85.55           C  
ATOM   3721 HG12 ILE A 230      -7.973  -7.807  15.784  1.00 85.55           H  
ATOM   3722 HG13 ILE A 230      -8.791  -8.692  14.492  1.00 85.55           H  
ATOM   3723  CG2 ILE A 230      -7.342  -8.273  12.462  1.00 85.55           C  
ATOM   3724 HG21 ILE A 230      -7.258  -9.349  12.608  1.00 85.55           H  
ATOM   3725 HG22 ILE A 230      -6.623  -7.951  11.708  1.00 85.55           H  
ATOM   3726 HG23 ILE A 230      -8.340  -8.035  12.092  1.00 85.55           H  
ATOM   3727  CD1 ILE A 230      -9.183  -6.570  14.551  1.00 85.55           C  
ATOM   3728 HD11 ILE A 230      -9.628  -6.570  13.556  1.00 85.55           H  
ATOM   3729 HD12 ILE A 230      -9.973  -6.576  15.303  1.00 85.55           H  
ATOM   3730 HD13 ILE A 230      -8.624  -5.652  14.730  1.00 85.55           H  
ATOM   3731  N   LYS A 231      -4.009  -8.777  13.044  1.00 86.88           N  
ATOM   3732  H   LYS A 231      -4.386  -9.679  13.297  1.00 86.88           H  
ATOM   3733  CA  LYS A 231      -3.037  -8.697  11.961  1.00 86.88           C  
ATOM   3734  HA  LYS A 231      -2.483  -7.762  12.039  1.00 86.88           H  
ATOM   3735  C   LYS A 231      -3.790  -8.685  10.652  1.00 86.88           C  
ATOM   3736  CB  LYS A 231      -2.047  -9.857  12.035  1.00 86.88           C  
ATOM   3737  HB2 LYS A 231      -2.580 -10.806  11.984  1.00 86.88           H  
ATOM   3738  HB3 LYS A 231      -1.358  -9.786  11.193  1.00 86.88           H  
ATOM   3739  O   LYS A 231      -4.717  -9.471  10.490  1.00 86.88           O  
ATOM   3740  CG  LYS A 231      -1.261  -9.764  13.344  1.00 86.88           C  
ATOM   3741  HG2 LYS A 231      -0.794  -8.781  13.412  1.00 86.88           H  
ATOM   3742  HG3 LYS A 231      -1.935  -9.890  14.192  1.00 86.88           H  
ATOM   3743  CD  LYS A 231      -0.180 -10.834  13.416  1.00 86.88           C  
ATOM   3744  HD2 LYS A 231      -0.647 -11.820  13.408  1.00 86.88           H  
ATOM   3745  HD3 LYS A 231       0.496 -10.729  12.567  1.00 86.88           H  
ATOM   3746  CE  LYS A 231       0.572 -10.605  14.724  1.00 86.88           C  
ATOM   3747  HE2 LYS A 231       1.024  -9.613  14.688  1.00 86.88           H  
ATOM   3748  HE3 LYS A 231      -0.150 -10.602  15.540  1.00 86.88           H  
ATOM   3749  NZ  LYS A 231       1.599 -11.646  14.948  1.00 86.88           N  
ATOM   3750  HZ1 LYS A 231       1.160 -12.554  14.999  1.00 86.88           H  
ATOM   3751  HZ2 LYS A 231       2.073 -11.466  15.821  1.00 86.88           H  
ATOM   3752  HZ3 LYS A 231       2.273 -11.633  14.195  1.00 86.88           H  
ATOM   3753  N   ARG A 232      -3.371  -7.825   9.730  1.00 87.24           N  
ATOM   3754  H   ARG A 232      -2.626  -7.191   9.981  1.00 87.24           H  
ATOM   3755  CA  ARG A 232      -3.891  -7.817   8.364  1.00 87.24           C  
ATOM   3756  HA  ARG A 232      -4.875  -8.286   8.369  1.00 87.24           H  
ATOM   3757  C   ARG A 232      -2.997  -8.656   7.455  1.00 87.24           C  
ATOM   3758  CB  ARG A 232      -4.068  -6.367   7.908  1.00 87.24           C  
ATOM   3759  HB2 ARG A 232      -4.767  -5.873   8.583  1.00 87.24           H  
ATOM   3760  HB3 ARG A 232      -3.111  -5.847   7.960  1.00 87.24           H  
ATOM   3761  O   ARG A 232      -1.774  -8.484   7.438  1.00 87.24           O  
ATOM   3762  CG  ARG A 232      -4.609  -6.289   6.480  1.00 87.24           C  
ATOM   3763  HG2 ARG A 232      -5.491  -6.921   6.371  1.00 87.24           H  
ATOM   3764  HG3 ARG A 232      -3.836  -6.631   5.792  1.00 87.24           H  
ATOM   3765  CD  ARG A 232      -4.985  -4.849   6.151  1.00 87.24           C  
ATOM   3766  HD2 ARG A 232      -5.999  -4.662   6.504  1.00 87.24           H  
ATOM   3767  HD3 ARG A 232      -4.309  -4.168   6.669  1.00 87.24           H  
ATOM   3768  NE  ARG A 232      -4.900  -4.604   4.707  1.00 87.24           N  
ATOM   3769  HE  ARG A 232      -4.810  -5.397   4.088  1.00 87.24           H  
ATOM   3770  NH1 ARG A 232      -5.179  -2.341   4.817  1.00 87.24           N  
ATOM   3771 HH11 ARG A 232      -5.611  -2.424   5.726  1.00 87.24           H  
ATOM   3772 HH12 ARG A 232      -5.370  -1.465   4.351  1.00 87.24           H  
ATOM   3773  NH2 ARG A 232      -4.709  -3.286   2.893  1.00 87.24           N  
ATOM   3774 HH21 ARG A 232      -3.736  -3.109   2.686  1.00 87.24           H  
ATOM   3775 HH22 ARG A 232      -5.258  -2.522   2.525  1.00 87.24           H  
ATOM   3776  CZ  ARG A 232      -4.940  -3.418   4.151  1.00 87.24           C  
ATOM   3777  N   LYS A 233      -3.615  -9.539   6.668  1.00 86.46           N  
ATOM   3778  H   LYS A 233      -4.568  -9.765   6.914  1.00 86.46           H  
ATOM   3779  CA  LYS A 233      -2.961 -10.361   5.639  1.00 86.46           C  
ATOM   3780  HA  LYS A 233      -2.416 -11.151   6.155  1.00 86.46           H  
ATOM   3781  C   LYS A 233      -1.975  -9.557   4.778  1.00 86.46           C  
ATOM   3782  CB  LYS A 233      -4.058 -11.012   4.787  1.00 86.46           C  
ATOM   3783  HB2 LYS A 233      -4.758 -11.510   5.458  1.00 86.46           H  
ATOM   3784  HB3 LYS A 233      -4.605 -10.233   4.255  1.00 86.46           H  
ATOM   3785  O   LYS A 233      -2.305  -8.509   4.222  1.00 86.46           O  
ATOM   3786  CG  LYS A 233      -3.535 -12.043   3.772  1.00 86.46           C  
ATOM   3787  HG2 LYS A 233      -2.928 -11.545   3.016  1.00 86.46           H  
ATOM   3788  HG3 LYS A 233      -2.940 -12.801   4.282  1.00 86.46           H  
ATOM   3789  CD  LYS A 233      -4.749 -12.703   3.107  1.00 86.46           C  
ATOM   3790  HD2 LYS A 233      -5.373 -11.910   2.695  1.00 86.46           H  
ATOM   3791  HD3 LYS A 233      -5.336 -13.216   3.869  1.00 86.46           H  
ATOM   3792  CE  LYS A 233      -4.412 -13.691   1.986  1.00 86.46           C  
ATOM   3793  HE2 LYS A 233      -3.770 -13.190   1.262  1.00 86.46           H  
ATOM   3794  HE3 LYS A 233      -3.874 -14.541   2.406  1.00 86.46           H  
ATOM   3795  NZ  LYS A 233      -5.671 -14.138   1.329  1.00 86.46           N  
ATOM   3796  HZ1 LYS A 233      -6.291 -14.594   1.983  1.00 86.46           H  
ATOM   3797  HZ2 LYS A 233      -6.194 -13.343   0.991  1.00 86.46           H  
ATOM   3798  HZ3 LYS A 233      -5.518 -14.762   0.550  1.00 86.46           H  
ATOM   3799  N   ARG A 234      -0.751 -10.081   4.645  1.00 87.51           N  
ATOM   3800  H   ARG A 234      -0.582 -10.967   5.100  1.00 87.51           H  
ATOM   3801  CA  ARG A 234       0.317  -9.527   3.795  1.00 87.51           C  
ATOM   3802  HA  ARG A 234       0.036  -8.514   3.505  1.00 87.51           H  
ATOM   3803  C   ARG A 234       0.447 -10.349   2.514  1.00 87.51           C  
ATOM   3804  CB  ARG A 234       1.661  -9.463   4.546  1.00 87.51           C  
ATOM   3805  HB2 ARG A 234       2.345  -8.867   3.944  1.00 87.51           H  
ATOM   3806  HB3 ARG A 234       2.077 -10.467   4.628  1.00 87.51           H  
ATOM   3807  O   ARG A 234       0.524 -11.573   2.587  1.00 87.51           O  
ATOM   3808  CG  ARG A 234       1.570  -8.861   5.960  1.00 87.51           C  
ATOM   3809  HG2 ARG A 234       0.883  -8.014   5.964  1.00 87.51           H  
ATOM   3810  HG3 ARG A 234       1.171  -9.608   6.645  1.00 87.51           H  
ATOM   3811  CD  ARG A 234       2.946  -8.404   6.456  1.00 87.51           C  
ATOM   3812  HD2 ARG A 234       3.600  -9.271   6.554  1.00 87.51           H  
ATOM   3813  HD3 ARG A 234       3.365  -7.726   5.712  1.00 87.51           H  
ATOM   3814  NE  ARG A 234       2.842  -7.709   7.753  1.00 87.51           N  
ATOM   3815  HE  ARG A 234       1.996  -7.859   8.284  1.00 87.51           H  
ATOM   3816  NH1 ARG A 234       4.773  -6.469   7.609  1.00 87.51           N  
ATOM   3817 HH11 ARG A 234       5.333  -5.706   7.963  1.00 87.51           H  
ATOM   3818 HH12 ARG A 234       4.941  -6.851   6.689  1.00 87.51           H  
ATOM   3819  NH2 ARG A 234       3.429  -6.235   9.382  1.00 87.51           N  
ATOM   3820 HH21 ARG A 234       4.012  -5.488   9.734  1.00 87.51           H  
ATOM   3821 HH22 ARG A 234       2.563  -6.420   9.868  1.00 87.51           H  
ATOM   3822  CZ  ARG A 234       3.682  -6.813   8.241  1.00 87.51           C  
ATOM   3823  N   TYR A 235       0.522  -9.694   1.358  1.00 87.54           N  
ATOM   3824  H   TYR A 235       0.458  -8.686   1.359  1.00 87.54           H  
ATOM   3825  CA  TYR A 235       0.644 -10.360   0.056  1.00 87.54           C  
ATOM   3826  HA  TYR A 235       0.283 -11.384   0.140  1.00 87.54           H  
ATOM   3827  C   TYR A 235       2.111 -10.404  -0.369  1.00 87.54           C  
ATOM   3828  CB  TYR A 235      -0.233  -9.666  -0.991  1.00 87.54           C  
ATOM   3829  HB2 TYR A 235       0.198  -8.683  -1.186  1.00 87.54           H  
ATOM   3830  HB3 TYR A 235      -0.235 -10.246  -1.914  1.00 87.54           H  
ATOM   3831  O   TYR A 235       2.653  -9.448  -0.923  1.00 87.54           O  
ATOM   3832  CG  TYR A 235      -1.642  -9.432  -0.531  1.00 87.54           C  
ATOM   3833  CD1 TYR A 235      -2.611 -10.453  -0.601  1.00 87.54           C  
ATOM   3834  HD1 TYR A 235      -2.392 -11.378  -1.114  1.00 87.54           H  
ATOM   3835  CD2 TYR A 235      -1.920  -8.203   0.091  1.00 87.54           C  
ATOM   3836  HD2 TYR A 235      -1.169  -7.428   0.129  1.00 87.54           H  
ATOM   3837  CE1 TYR A 235      -3.852 -10.267   0.038  1.00 87.54           C  
ATOM   3838  HE1 TYR A 235      -4.619 -11.027   0.013  1.00 87.54           H  
ATOM   3839  CE2 TYR A 235      -3.132  -8.035   0.758  1.00 87.54           C  
ATOM   3840  HE2 TYR A 235      -3.329  -7.137   1.325  1.00 87.54           H  
ATOM   3841  OH  TYR A 235      -5.202  -8.829   1.446  1.00 87.54           O  
ATOM   3842  HH  TYR A 235      -5.837  -9.548   1.426  1.00 87.54           H  
ATOM   3843  CZ  TYR A 235      -4.071  -9.076   0.763  1.00 87.54           C  
ATOM   3844  N   THR A 236       2.767 -11.517  -0.058  1.00 82.00           N  
ATOM   3845  H   THR A 236       2.300 -12.227   0.486  1.00 82.00           H  
ATOM   3846  CA  THR A 236       4.202 -11.711  -0.317  1.00 82.00           C  
ATOM   3847  HA  THR A 236       4.685 -10.746  -0.471  1.00 82.00           H  
ATOM   3848  C   THR A 236       4.492 -12.533  -1.572  1.00 82.00           C  
ATOM   3849  CB  THR A 236       4.872 -12.375   0.889  1.00 82.00           C  
ATOM   3850  HB  THR A 236       5.911 -12.599   0.649  1.00 82.00           H  
ATOM   3851  O   THR A 236       5.620 -12.506  -2.055  1.00 82.00           O  
ATOM   3852  CG2 THR A 236       4.829 -11.482   2.131  1.00 82.00           C  
ATOM   3853 HG21 THR A 236       5.269 -10.513   1.894  1.00 82.00           H  
ATOM   3854 HG22 THR A 236       5.403 -11.946   2.933  1.00 82.00           H  
ATOM   3855 HG23 THR A 236       3.800 -11.339   2.460  1.00 82.00           H  
ATOM   3856  OG1 THR A 236       4.191 -13.569   1.212  1.00 82.00           O  
ATOM   3857  HG1 THR A 236       4.769 -14.096   1.768  1.00 82.00           H  
ATOM   3858  N   SER A 237       3.506 -13.257  -2.115  1.00 79.31           N  
ATOM   3859  H   SER A 237       2.582 -13.200  -1.710  1.00 79.31           H  
ATOM   3860  CA  SER A 237       3.673 -13.992  -3.372  1.00 79.31           C  
ATOM   3861  HA  SER A 237       4.725 -14.254  -3.486  1.00 79.31           H  
ATOM   3862  C   SER A 237       3.262 -13.136  -4.560  1.00 79.31           C  
ATOM   3863  CB  SER A 237       2.889 -15.303  -3.402  1.00 79.31           C  
ATOM   3864  HB2 SER A 237       1.820 -15.099  -3.461  1.00 79.31           H  
ATOM   3865  HB3 SER A 237       3.109 -15.894  -2.513  1.00 79.31           H  
ATOM   3866  O   SER A 237       2.174 -12.564  -4.565  1.00 79.31           O  
ATOM   3867  OG  SER A 237       3.319 -15.998  -4.555  1.00 79.31           O  
ATOM   3868  HG  SER A 237       2.681 -16.665  -4.820  1.00 79.31           H  
ATOM   3869  N   GLN A 238       4.124 -13.089  -5.572  1.00 78.78           N  
ATOM   3870  H   GLN A 238       5.003 -13.576  -5.469  1.00 78.78           H  
ATOM   3871  CA  GLN A 238       3.870 -12.394  -6.833  1.00 78.78           C  
ATOM   3872  HA  GLN A 238       2.972 -11.784  -6.737  1.00 78.78           H  
ATOM   3873  C   GLN A 238       3.648 -13.335  -8.005  1.00 78.78           C  
ATOM   3874  CB  GLN A 238       5.035 -11.477  -7.171  1.00 78.78           C  
ATOM   3875  HB2 GLN A 238       5.921 -12.063  -7.412  1.00 78.78           H  
ATOM   3876  HB3 GLN A 238       4.750 -10.895  -8.047  1.00 78.78           H  
ATOM   3877  O   GLN A 238       3.397 -12.874  -9.111  1.00 78.78           O  
ATOM   3878  CG  GLN A 238       5.347 -10.531  -6.020  1.00 78.78           C  
ATOM   3879  HG2 GLN A 238       5.943 -11.035  -5.260  1.00 78.78           H  
ATOM   3880  HG3 GLN A 238       4.415 -10.189  -5.570  1.00 78.78           H  
ATOM   3881  CD  GLN A 238       6.103  -9.338  -6.534  1.00 78.78           C  
ATOM   3882  NE2 GLN A 238       5.956  -8.227  -5.863  1.00 78.78           N  
ATOM   3883 HE21 GLN A 238       5.288  -8.183  -5.107  1.00 78.78           H  
ATOM   3884 HE22 GLN A 238       6.271  -7.393  -6.338  1.00 78.78           H  
ATOM   3885  OE1 GLN A 238       6.763  -9.353  -7.557  1.00 78.78           O  
ATOM   3886  N   THR A 239       3.741 -14.648  -7.792  1.00 82.05           N  
ATOM   3887  H   THR A 239       3.876 -15.001  -6.855  1.00 82.05           H  
ATOM   3888  CA  THR A 239       3.542 -15.621  -8.872  1.00 82.05           C  
ATOM   3889  HA  THR A 239       4.276 -15.444  -9.658  1.00 82.05           H  
ATOM   3890  C   THR A 239       2.168 -15.456  -9.508  1.00 82.05           C  
ATOM   3891  CB  THR A 239       3.710 -17.055  -8.358  1.00 82.05           C  
ATOM   3892  HB  THR A 239       3.459 -17.755  -9.155  1.00 82.05           H  
ATOM   3893  O   THR A 239       2.054 -15.508 -10.724  1.00 82.05           O  
ATOM   3894  CG2 THR A 239       5.149 -17.316  -7.911  1.00 82.05           C  
ATOM   3895 HG21 THR A 239       5.404 -16.686  -7.060  1.00 82.05           H  
ATOM   3896 HG22 THR A 239       5.833 -17.110  -8.735  1.00 82.05           H  
ATOM   3897 HG23 THR A 239       5.248 -18.362  -7.621  1.00 82.05           H  
ATOM   3898  OG1 THR A 239       2.871 -17.293  -7.244  1.00 82.05           O  
ATOM   3899  HG1 THR A 239       2.077 -17.709  -7.589  1.00 82.05           H  
ATOM   3900  N   SER A 240       1.153 -15.143  -8.700  1.00 86.17           N  
ATOM   3901  H   SER A 240       1.321 -15.054  -7.708  1.00 86.17           H  
ATOM   3902  CA  SER A 240      -0.203 -14.864  -9.170  1.00 86.17           C  
ATOM   3903  HA  SER A 240      -0.529 -15.678  -9.817  1.00 86.17           H  
ATOM   3904  C   SER A 240      -0.322 -13.576  -9.991  1.00 86.17           C  
ATOM   3905  CB  SER A 240      -1.152 -14.806  -7.970  1.00 86.17           C  
ATOM   3906  HB2 SER A 240      -1.241 -15.804  -7.540  1.00 86.17           H  
ATOM   3907  HB3 SER A 240      -2.139 -14.492  -8.310  1.00 86.17           H  
ATOM   3908  O   SER A 240      -1.289 -13.425 -10.722  1.00 86.17           O  
ATOM   3909  OG  SER A 240      -0.669 -13.911  -6.975  1.00 86.17           O  
ATOM   3910  HG  SER A 240      -1.436 -13.526  -6.544  1.00 86.17           H  
ATOM   3911  N   VAL A 241       0.637 -12.641  -9.907  1.00 90.57           N  
ATOM   3912  H   VAL A 241       1.460 -12.845  -9.358  1.00 90.57           H  
ATOM   3913  CA  VAL A 241       0.646 -11.418 -10.737  1.00 90.57           C  
ATOM   3914  HA  VAL A 241      -0.311 -10.905 -10.634  1.00 90.57           H  
ATOM   3915  C   VAL A 241       0.824 -11.774 -12.208  1.00 90.57           C  
ATOM   3916  CB  VAL A 241       1.781 -10.452 -10.338  1.00 90.57           C  
ATOM   3917  HB  VAL A 241       2.742 -10.944 -10.487  1.00 90.57           H  
ATOM   3918  O   VAL A 241       0.294 -11.083 -13.068  1.00 90.57           O  
ATOM   3919  CG1 VAL A 241       1.802  -9.160 -11.158  1.00 90.57           C  
ATOM   3920 HG11 VAL A 241       2.065  -9.369 -12.195  1.00 90.57           H  
ATOM   3921 HG12 VAL A 241       0.814  -8.701 -11.129  1.00 90.57           H  
ATOM   3922 HG13 VAL A 241       2.530  -8.458 -10.753  1.00 90.57           H  
ATOM   3923  CG2 VAL A 241       1.669 -10.021  -8.877  1.00 90.57           C  
ATOM   3924 HG21 VAL A 241       0.830  -9.335  -8.760  1.00 90.57           H  
ATOM   3925 HG22 VAL A 241       1.527 -10.897  -8.245  1.00 90.57           H  
ATOM   3926 HG23 VAL A 241       2.595  -9.524  -8.587  1.00 90.57           H  
ATOM   3927  N   LEU A 242       1.554 -12.856 -12.495  1.00 90.67           N  
ATOM   3928  H   LEU A 242       1.894 -13.427 -11.735  1.00 90.67           H  
ATOM   3929  CA  LEU A 242       1.808 -13.315 -13.861  1.00 90.67           C  
ATOM   3930  HA  LEU A 242       2.165 -12.477 -14.460  1.00 90.67           H  
ATOM   3931  C   LEU A 242       0.539 -13.833 -14.553  1.00 90.67           C  
ATOM   3932  CB  LEU A 242       2.881 -14.416 -13.834  1.00 90.67           C  
ATOM   3933  HB2 LEU A 242       3.086 -14.713 -14.862  1.00 90.67           H  
ATOM   3934  HB3 LEU A 242       2.471 -15.286 -13.322  1.00 90.67           H  
ATOM   3935  O   LEU A 242       0.487 -13.862 -15.777  1.00 90.67           O  
ATOM   3936  CG  LEU A 242       4.207 -14.022 -13.160  1.00 90.67           C  
ATOM   3937  HG  LEU A 242       4.033 -13.779 -12.112  1.00 90.67           H  
ATOM   3938  CD1 LEU A 242       5.165 -15.209 -13.209  1.00 90.67           C  
ATOM   3939 HD11 LEU A 242       5.397 -15.459 -14.244  1.00 90.67           H  
ATOM   3940 HD12 LEU A 242       6.087 -14.960 -12.681  1.00 90.67           H  
ATOM   3941 HD13 LEU A 242       4.701 -16.070 -12.728  1.00 90.67           H  
ATOM   3942  CD2 LEU A 242       4.862 -12.817 -13.839  1.00 90.67           C  
ATOM   3943 HD21 LEU A 242       4.280 -11.920 -13.631  1.00 90.67           H  
ATOM   3944 HD22 LEU A 242       5.874 -12.675 -13.461  1.00 90.67           H  
ATOM   3945 HD23 LEU A 242       4.889 -12.975 -14.917  1.00 90.67           H  
ATOM   3946  N   GLU A 243      -0.465 -14.227 -13.769  1.00 90.77           N  
ATOM   3947  H   GLU A 243      -0.334 -14.181 -12.768  1.00 90.77           H  
ATOM   3948  CA  GLU A 243      -1.781 -14.688 -14.229  1.00 90.77           C  
ATOM   3949  HA  GLU A 243      -1.734 -14.961 -15.283  1.00 90.77           H  
ATOM   3950  C   GLU A 243      -2.852 -13.588 -14.097  1.00 90.77           C  
ATOM   3951  CB  GLU A 243      -2.172 -15.937 -13.417  1.00 90.77           C  
ATOM   3952  HB2 GLU A 243      -2.179 -15.664 -12.362  1.00 90.77           H  
ATOM   3953  HB3 GLU A 243      -3.176 -16.251 -13.700  1.00 90.77           H  
ATOM   3954  O   GLU A 243      -3.993 -13.773 -14.514  1.00 90.77           O  
ATOM   3955  CG  GLU A 243      -1.210 -17.123 -13.635  1.00 90.77           C  
ATOM   3956  HG2 GLU A 243      -0.183 -16.791 -13.483  1.00 90.77           H  
ATOM   3957  HG3 GLU A 243      -1.300 -17.455 -14.669  1.00 90.77           H  
ATOM   3958  CD  GLU A 243      -1.456 -18.313 -12.689  1.00 90.77           C  
ATOM   3959  OE1 GLU A 243      -0.800 -19.359 -12.907  1.00 90.77           O  
ATOM   3960  OE2 GLU A 243      -2.205 -18.162 -11.696  1.00 90.77           O  
ATOM   3961  N   ALA A 244      -2.505 -12.439 -13.509  1.00 92.54           N  
ATOM   3962  H   ALA A 244      -1.531 -12.297 -13.284  1.00 92.54           H  
ATOM   3963  CA  ALA A 244      -3.424 -11.337 -13.263  1.00 92.54           C  
ATOM   3964  HA  ALA A 244      -4.417 -11.749 -13.085  1.00 92.54           H  
ATOM   3965  C   ALA A 244      -3.527 -10.392 -14.468  1.00 92.54           C  
ATOM   3966  CB  ALA A 244      -2.990 -10.606 -11.987  1.00 92.54           C  
ATOM   3967  HB1 ALA A 244      -2.005 -10.161 -12.133  1.00 92.54           H  
ATOM   3968  HB2 ALA A 244      -3.706  -9.820 -11.748  1.00 92.54           H  
ATOM   3969  HB3 ALA A 244      -2.952 -11.312 -11.158  1.00 92.54           H  
ATOM   3970  O   ALA A 244      -2.615 -10.270 -15.287  1.00 92.54           O  
ATOM   3971  N   THR A 245      -4.629  -9.647 -14.537  1.00 93.80           N  
ATOM   3972  H   THR A 245      -5.310  -9.730 -13.796  1.00 93.80           H  
ATOM   3973  CA  THR A 245      -4.822  -8.615 -15.561  1.00 93.80           C  
ATOM   3974  HA  THR A 245      -4.303  -8.915 -16.471  1.00 93.80           H  
ATOM   3975  C   THR A 245      -4.233  -7.293 -15.081  1.00 93.80           C  
ATOM   3976  CB  THR A 245      -6.305  -8.473 -15.922  1.00 93.80           C  
ATOM   3977  HB  THR A 245      -6.882  -8.217 -15.034  1.00 93.80           H  
ATOM   3978  O   THR A 245      -4.631  -6.775 -14.037  1.00 93.80           O  
ATOM   3979  CG2 THR A 245      -6.548  -7.428 -17.010  1.00 93.80           C  
ATOM   3980 HG21 THR A 245      -6.290  -6.433 -16.646  1.00 93.80           H  
ATOM   3981 HG22 THR A 245      -7.604  -7.433 -17.279  1.00 93.80           H  
ATOM   3982 HG23 THR A 245      -5.954  -7.662 -17.894  1.00 93.80           H  
ATOM   3983  OG1 THR A 245      -6.760  -9.699 -16.443  1.00 93.80           O  
ATOM   3984  HG1 THR A 245      -6.678 -10.368 -15.759  1.00 93.80           H  
ATOM   3985  N   LEU A 246      -3.295  -6.722 -15.841  1.00 92.67           N  
ATOM   3986  H   LEU A 246      -3.001  -7.197 -16.683  1.00 92.67           H  
ATOM   3987  CA  LEU A 246      -2.800  -5.366 -15.599  1.00 92.67           C  
ATOM   3988  HA  LEU A 246      -2.583  -5.262 -14.536  1.00 92.67           H  
ATOM   3989  C   LEU A 246      -3.882  -4.350 -15.980  1.00 92.67           C  
ATOM   3990  CB  LEU A 246      -1.500  -5.139 -16.389  1.00 92.67           C  
ATOM   3991  HB2 LEU A 246      -1.698  -5.347 -17.441  1.00 92.67           H  
ATOM   3992  HB3 LEU A 246      -0.750  -5.848 -16.039  1.00 92.67           H  
ATOM   3993  O   LEU A 246      -4.291  -4.269 -17.137  1.00 92.67           O  
ATOM   3994  CG  LEU A 246      -0.935  -3.708 -16.282  1.00 92.67           C  
ATOM   3995  HG  LEU A 246      -1.671  -2.984 -16.632  1.00 92.67           H  
ATOM   3996  CD1 LEU A 246      -0.511  -3.335 -14.860  1.00 92.67           C  
ATOM   3997 HD11 LEU A 246      -0.104  -2.324 -14.855  1.00 92.67           H  
ATOM   3998 HD12 LEU A 246      -1.378  -3.352 -14.200  1.00 92.67           H  
ATOM   3999 HD13 LEU A 246       0.236  -4.039 -14.492  1.00 92.67           H  
ATOM   4000  CD2 LEU A 246       0.300  -3.602 -17.169  1.00 92.67           C  
ATOM   4001 HD21 LEU A 246       0.010  -3.763 -18.207  1.00 92.67           H  
ATOM   4002 HD22 LEU A 246       0.738  -2.608 -17.078  1.00 92.67           H  
ATOM   4003 HD23 LEU A 246       1.020  -4.367 -16.879  1.00 92.67           H  
ATOM   4004  N   ILE A 247      -4.315  -3.544 -15.014  1.00 90.32           N  
ATOM   4005  H   ILE A 247      -3.919  -3.643 -14.090  1.00 90.32           H  
ATOM   4006  CA  ILE A 247      -5.255  -2.451 -15.240  1.00 90.32           C  
ATOM   4007  HA  ILE A 247      -5.832  -2.665 -16.139  1.00 90.32           H  
ATOM   4008  C   ILE A 247      -4.466  -1.163 -15.480  1.00 90.32           C  
ATOM   4009  CB  ILE A 247      -6.268  -2.326 -14.081  1.00 90.32           C  
ATOM   4010  HB  ILE A 247      -5.724  -2.156 -13.152  1.00 90.32           H  
ATOM   4011  O   ILE A 247      -3.801  -0.639 -14.586  1.00 90.32           O  
ATOM   4012  CG1 ILE A 247      -7.104  -3.618 -13.944  1.00 90.32           C  
ATOM   4013 HG12 ILE A 247      -6.447  -4.463 -13.740  1.00 90.32           H  
ATOM   4014 HG13 ILE A 247      -7.613  -3.811 -14.889  1.00 90.32           H  
ATOM   4015  CG2 ILE A 247      -7.195  -1.123 -14.345  1.00 90.32           C  
ATOM   4016 HG21 ILE A 247      -7.817  -1.305 -15.222  1.00 90.32           H  
ATOM   4017 HG22 ILE A 247      -6.609  -0.216 -14.498  1.00 90.32           H  
ATOM   4018 HG23 ILE A 247      -7.833  -0.919 -13.485  1.00 90.32           H  
ATOM   4019  CD1 ILE A 247      -8.162  -3.572 -12.832  1.00 90.32           C  
ATOM   4020 HD11 ILE A 247      -7.680  -3.566 -11.854  1.00 90.32           H  
ATOM   4021 HD12 ILE A 247      -8.813  -4.440 -12.933  1.00 90.32           H  
ATOM   4022 HD13 ILE A 247      -8.816  -2.705 -12.926  1.00 90.32           H  
ATOM   4023  N   HIS A 248      -4.604  -0.609 -16.683  1.00 82.16           N  
ATOM   4024  H   HIS A 248      -5.130  -1.116 -17.380  1.00 82.16           H  
ATOM   4025  CA  HIS A 248      -4.095   0.716 -17.038  1.00 82.16           C  
ATOM   4026  HA  HIS A 248      -3.163   0.892 -16.502  1.00 82.16           H  
ATOM   4027  C   HIS A 248      -5.074   1.815 -16.597  1.00 82.16           C  
ATOM   4028  CB  HIS A 248      -3.784   0.762 -18.539  1.00 82.16           C  
ATOM   4029  HB2 HIS A 248      -3.526   1.785 -18.815  1.00 82.16           H  
ATOM   4030  HB3 HIS A 248      -4.669   0.477 -19.107  1.00 82.16           H  
ATOM   4031  O   HIS A 248      -5.682   2.493 -17.419  1.00 82.16           O  
ATOM   4032  CG  HIS A 248      -2.631  -0.123 -18.925  1.00 82.16           C  
ATOM   4033  CD2 HIS A 248      -2.696  -1.368 -19.494  1.00 82.16           C  
ATOM   4034  HD2 HIS A 248      -3.596  -1.911 -19.741  1.00 82.16           H  
ATOM   4035  ND1 HIS A 248      -1.301   0.188 -18.774  1.00 82.16           N  
ATOM   4036  HD1 HIS A 248      -0.933   1.052 -18.401  1.00 82.16           H  
ATOM   4037  CE1 HIS A 248      -0.580  -0.838 -19.252  1.00 82.16           C  
ATOM   4038  HE1 HIS A 248       0.499  -0.875 -19.281  1.00 82.16           H  
ATOM   4039  NE2 HIS A 248      -1.385  -1.808 -19.704  1.00 82.16           N  
ATOM   4040  N   GLN A 249      -5.256   1.966 -15.287  1.00 68.20           N  
ATOM   4041  H   GLN A 249      -4.723   1.379 -14.662  1.00 68.20           H  
ATOM   4042  CA  GLN A 249      -5.986   3.085 -14.686  1.00 68.20           C  
ATOM   4043  HA  GLN A 249      -6.249   3.813 -15.453  1.00 68.20           H  
ATOM   4044  C   GLN A 249      -5.063   3.786 -13.696  1.00 68.20           C  
ATOM   4045  CB  GLN A 249      -7.282   2.608 -14.008  1.00 68.20           C  
ATOM   4046  HB2 GLN A 249      -7.061   1.775 -13.340  1.00 68.20           H  
ATOM   4047  HB3 GLN A 249      -7.687   3.424 -13.409  1.00 68.20           H  
ATOM   4048  O   GLN A 249      -4.249   3.133 -13.039  1.00 68.20           O  
ATOM   4049  CG  GLN A 249      -8.344   2.198 -15.042  1.00 68.20           C  
ATOM   4050  HG2 GLN A 249      -7.957   1.407 -15.683  1.00 68.20           H  
ATOM   4051  HG3 GLN A 249      -8.561   3.060 -15.673  1.00 68.20           H  
ATOM   4052  CD  GLN A 249      -9.653   1.711 -14.421  1.00 68.20           C  
ATOM   4053  NE2 GLN A 249     -10.735   1.749 -15.166  1.00 68.20           N  
ATOM   4054 HE21 GLN A 249     -10.695   2.116 -16.106  1.00 68.20           H  
ATOM   4055 HE22 GLN A 249     -11.593   1.445 -14.728  1.00 68.20           H  
ATOM   4056  OE1 GLN A 249      -9.741   1.270 -13.285  1.00 68.20           O  
ATOM   4057  N   SER A 250      -5.180   5.109 -13.573  1.00 62.48           N  
ATOM   4058  H   SER A 250      -5.877   5.616 -14.100  1.00 62.48           H  
ATOM   4059  CA  SER A 250      -4.527   5.782 -12.453  1.00 62.48           C  
ATOM   4060  HA  SER A 250      -3.472   5.510 -12.458  1.00 62.48           H  
ATOM   4061  C   SER A 250      -5.140   5.308 -11.136  1.00 62.48           C  
ATOM   4062  CB  SER A 250      -4.606   7.302 -12.553  1.00 62.48           C  
ATOM   4063  HB2 SER A 250      -3.882   7.750 -11.872  1.00 62.48           H  
ATOM   4064  HB3 SER A 250      -4.372   7.618 -13.570  1.00 62.48           H  
ATOM   4065  O   SER A 250      -6.279   4.836 -11.078  1.00 62.48           O  
ATOM   4066  OG  SER A 250      -5.898   7.717 -12.188  1.00 62.48           O  
ATOM   4067  HG  SER A 250      -6.302   7.987 -13.016  1.00 62.48           H  
ATOM   4068  N   ILE A 251      -4.387   5.492 -10.054  1.00 56.85           N  
ATOM   4069  H   ILE A 251      -3.466   5.885 -10.181  1.00 56.85           H  
ATOM   4070  CA  ILE A 251      -4.838   5.183  -8.693  1.00 56.85           C  
ATOM   4071  HA  ILE A 251      -5.119   4.131  -8.651  1.00 56.85           H  
ATOM   4072  C   ILE A 251      -6.093   6.003  -8.333  1.00 56.85           C  
ATOM   4073  CB  ILE A 251      -3.674   5.427  -7.700  1.00 56.85           C  
ATOM   4074  HB  ILE A 251      -3.429   6.489  -7.727  1.00 56.85           H  
ATOM   4075  O   ILE A 251      -6.893   5.563  -7.518  1.00 56.85           O  
ATOM   4076  CG1 ILE A 251      -2.406   4.624  -8.095  1.00 56.85           C  
ATOM   4077 HG12 ILE A 251      -2.189   4.752  -9.156  1.00 56.85           H  
ATOM   4078 HG13 ILE A 251      -2.575   3.562  -7.920  1.00 56.85           H  
ATOM   4079  CG2 ILE A 251      -4.084   5.063  -6.260  1.00 56.85           C  
ATOM   4080 HG21 ILE A 251      -4.406   4.023  -6.212  1.00 56.85           H  
ATOM   4081 HG22 ILE A 251      -3.259   5.221  -5.566  1.00 56.85           H  
ATOM   4082 HG23 ILE A 251      -4.907   5.695  -5.926  1.00 56.85           H  
ATOM   4083  CD1 ILE A 251      -1.141   5.066  -7.350  1.00 56.85           C  
ATOM   4084 HD11 ILE A 251      -1.017   6.145  -7.434  1.00 56.85           H  
ATOM   4085 HD12 ILE A 251      -0.276   4.580  -7.801  1.00 56.85           H  
ATOM   4086 HD13 ILE A 251      -1.191   4.781  -6.299  1.00 56.85           H  
ATOM   4087  N   THR A 252      -6.303   7.168  -8.961  1.00 63.11           N  
ATOM   4088  H   THR A 252      -5.675   7.446  -9.702  1.00 63.11           H  
ATOM   4089  CA  THR A 252      -7.485   8.021  -8.747  1.00 63.11           C  
ATOM   4090  HA  THR A 252      -7.829   7.888  -7.721  1.00 63.11           H  
ATOM   4091  C   THR A 252      -8.673   7.655  -9.642  1.00 63.11           C  
ATOM   4092  CB  THR A 252      -7.136   9.507  -8.933  1.00 63.11           C  
ATOM   4093  HB  THR A 252      -8.017  10.113  -8.719  1.00 63.11           H  
ATOM   4094  O   THR A 252      -9.713   8.306  -9.566  1.00 63.11           O  
ATOM   4095  CG2 THR A 252      -6.001   9.967  -8.017  1.00 63.11           C  
ATOM   4096 HG21 THR A 252      -6.250   9.725  -6.984  1.00 63.11           H  
ATOM   4097 HG22 THR A 252      -5.875  11.046  -8.105  1.00 63.11           H  
ATOM   4098 HG23 THR A 252      -5.067   9.473  -8.287  1.00 63.11           H  
ATOM   4099  OG1 THR A 252      -6.716   9.756 -10.251  1.00 63.11           O  
ATOM   4100  HG1 THR A 252      -6.286  10.614 -10.275  1.00 63.11           H  
ATOM   4101  N   GLY A 253      -8.539   6.654 -10.520  1.00 54.58           N  
ATOM   4102  H   GLY A 253      -7.671   6.138 -10.534  1.00 54.58           H  
ATOM   4103  CA  GLY A 253      -9.553   6.305 -11.519  1.00 54.58           C  
ATOM   4104  HA2 GLY A 253     -10.529   6.258 -11.037  1.00 54.58           H  
ATOM   4105  HA3 GLY A 253      -9.319   5.321 -11.924  1.00 54.58           H  
ATOM   4106  C   GLY A 253      -9.650   7.290 -12.692  1.00 54.58           C  
ATOM   4107  O   GLY A 253     -10.447   7.078 -13.603  1.00 54.58           O  
ATOM   4108  N   LEU A 254      -8.834   8.347 -12.711  1.00 49.84           N  
ATOM   4109  H   LEU A 254      -8.192   8.464 -11.940  1.00 49.84           H  
ATOM   4110  CA  LEU A 254      -8.726   9.263 -13.846  1.00 49.84           C  
ATOM   4111  HA  LEU A 254      -9.701   9.361 -14.322  1.00 49.84           H  
ATOM   4112  C   LEU A 254      -7.769   8.670 -14.887  1.00 49.84           C  
ATOM   4113  CB  LEU A 254      -8.281  10.650 -13.342  1.00 49.84           C  
ATOM   4114  HB2 LEU A 254      -8.142  11.307 -14.201  1.00 49.84           H  
ATOM   4115  HB3 LEU A 254      -7.315  10.543 -12.850  1.00 49.84           H  
ATOM   4116  O   LEU A 254      -6.705   8.170 -14.536  1.00 49.84           O  
ATOM   4117  CG  LEU A 254      -9.275  11.310 -12.362  1.00 49.84           C  
ATOM   4118  HG  LEU A 254      -9.460  10.645 -11.518  1.00 49.84           H  
ATOM   4119  CD1 LEU A 254      -8.689  12.609 -11.809  1.00 49.84           C  
ATOM   4120 HD11 LEU A 254      -9.381  13.048 -11.090  1.00 49.84           H  
ATOM   4121 HD12 LEU A 254      -8.510  13.314 -12.621  1.00 49.84           H  
ATOM   4122 HD13 LEU A 254      -7.746  12.396 -11.304  1.00 49.84           H  
ATOM   4123  CD2 LEU A 254     -10.611  11.642 -13.033  1.00 49.84           C  
ATOM   4124 HD21 LEU A 254     -11.121  10.723 -13.321  1.00 49.84           H  
ATOM   4125 HD22 LEU A 254     -11.252  12.173 -12.329  1.00 49.84           H  
ATOM   4126 HD23 LEU A 254     -10.448  12.264 -13.913  1.00 49.84           H  
ATOM   4127  N   TYR A 255      -8.104   8.697 -16.173  1.00 46.49           N  
ATOM   4128  H   TYR A 255      -8.971   9.132 -16.454  1.00 46.49           H  
ATOM   4129  CA  TYR A 255      -7.102   8.393 -17.198  1.00 46.49           C  
ATOM   4130  HA  TYR A 255      -6.650   7.423 -16.990  1.00 46.49           H  
ATOM   4131  C   TYR A 255      -6.000   9.462 -17.118  1.00 46.49           C  
ATOM   4132  CB  TYR A 255      -7.757   8.333 -18.589  1.00 46.49           C  
ATOM   4133  HB2 TYR A 255      -7.178   8.947 -19.279  1.00 46.49           H  
ATOM   4134  HB3 TYR A 255      -8.756   8.768 -18.556  1.00 46.49           H  
ATOM   4135  O   TYR A 255      -6.288  10.644 -17.294  1.00 46.49           O  
ATOM   4136  CG  TYR A 255      -7.845   6.934 -19.172  1.00 46.49           C  
ATOM   4137  CD1 TYR A 255      -6.858   6.498 -20.078  1.00 46.49           C  
ATOM   4138  HD1 TYR A 255      -6.037   7.151 -20.334  1.00 46.49           H  
ATOM   4139  CD2 TYR A 255      -8.905   6.074 -18.821  1.00 46.49           C  
ATOM   4140  HD2 TYR A 255      -9.656   6.405 -18.120  1.00 46.49           H  
ATOM   4141  CE1 TYR A 255      -6.935   5.213 -20.647  1.00 46.49           C  
ATOM   4142  HE1 TYR A 255      -6.173   4.886 -21.339  1.00 46.49           H  
ATOM   4143  CE2 TYR A 255      -8.987   4.788 -19.391  1.00 46.49           C  
ATOM   4144  HE2 TYR A 255      -9.799   4.122 -19.138  1.00 46.49           H  
ATOM   4145  OH  TYR A 255      -8.090   3.117 -20.857  1.00 46.49           O  
ATOM   4146  HH  TYR A 255      -7.334   2.932 -21.420  1.00 46.49           H  
ATOM   4147  CZ  TYR A 255      -8.004   4.356 -20.306  1.00 46.49           C  
ATOM   4148  N   GLU A 256      -4.760   9.069 -16.822  1.00 42.87           N  
ATOM   4149  H   GLU A 256      -4.573   8.089 -16.662  1.00 42.87           H  
ATOM   4150  CA  GLU A 256      -3.612   9.948 -17.059  1.00 42.87           C  
ATOM   4151  HA  GLU A 256      -3.851  10.962 -16.741  1.00 42.87           H  
ATOM   4152  C   GLU A 256      -3.383   9.978 -18.576  1.00 42.87           C  
ATOM   4153  CB  GLU A 256      -2.364   9.493 -16.271  1.00 42.87           C  
ATOM   4154  HB2 GLU A 256      -1.494   9.993 -16.698  1.00 42.87           H  
ATOM   4155  HB3 GLU A 256      -2.235   8.416 -16.375  1.00 42.87           H  
ATOM   4156  O   GLU A 256      -3.036   8.958 -19.174  1.00 42.87           O  
ATOM   4157  CG  GLU A 256      -2.456   9.869 -14.779  1.00 42.87           C  
ATOM   4158  HG2 GLU A 256      -2.617  10.945 -14.706  1.00 42.87           H  
ATOM   4159  HG3 GLU A 256      -3.332   9.381 -14.351  1.00 42.87           H  
ATOM   4160  CD  GLU A 256      -1.212   9.507 -13.941  1.00 42.87           C  
ATOM   4161  OE1 GLU A 256      -1.339   9.523 -12.693  1.00 42.87           O  
ATOM   4162  OE2 GLU A 256      -0.140   9.211 -14.518  1.00 42.87           O  
ATOM   4163  N   THR A 257      -3.686  11.120 -19.196  1.00 40.54           N  
ATOM   4164  H   THR A 257      -4.026  11.890 -18.638  1.00 40.54           H  
ATOM   4165  CA  THR A 257      -3.358  11.439 -20.595  1.00 40.54           C  
ATOM   4166  HA  THR A 257      -3.432  10.542 -21.210  1.00 40.54           H  
ATOM   4167  C   THR A 257      -1.932  11.938 -20.720  1.00 40.54           C  
ATOM   4168  CB  THR A 257      -4.276  12.520 -21.162  1.00 40.54           C  
ATOM   4169  HB  THR A 257      -3.921  12.802 -22.153  1.00 40.54           H  
ATOM   4170  O   THR A 257      -1.564  12.789 -19.876  1.00 40.54           O  
ATOM   4171  CG2 THR A 257      -5.729  12.061 -21.277  1.00 40.54           C  
ATOM   4172 HG21 THR A 257      -6.124  11.822 -20.290  1.00 40.54           H  
ATOM   4173 HG22 THR A 257      -6.325  12.859 -21.720  1.00 40.54           H  
ATOM   4174 HG23 THR A 257      -5.782  11.176 -21.911  1.00 40.54           H  
ATOM   4175  OG1 THR A 257      -4.201  13.638 -20.310  1.00 40.54           O  
ATOM   4176  HG1 THR A 257      -3.282  13.641 -20.033  1.00 40.54           H  
ATOM   4177  OXT THR A 257      -1.289  11.544 -21.712  1.00 40.54           O  
TER    4178      THR A 257                                                       
END   
