# Supplementary material for: Computational design of novel Cas9 PAM-interacting domains using evolution-based modelling and structural quality assessment
Source: PLoS Comput Biol. 2023 Nov 17;19(11):e1011621. doi: 10.1371/journal.pcbi.1011621 (PMC10729993; doi:10.1371/journal.pcbi.1011621)
Supplement: S1 File — This file contains the experimentally tested sequences in a zip format. It includes Fasta files, AlphaFold Prediction with PDB file, pLDDT, and more. (ZIP) [file pcbi.1011621.s001.zip › pdb/dg_2_relaxed_rank_1_model_3.pdb]

ATOM      1  N   THR A   1      -5.141   1.811 -24.513  1.00 40.40           N  
ATOM      2  H   THR A   1      -5.066   1.418 -23.586  1.00 40.40           H  
ATOM      3  H2  THR A   1      -5.485   1.122 -25.167  1.00 40.40           H  
ATOM      4  H3  THR A   1      -5.798   2.578 -24.502  1.00 40.40           H  
ATOM      5  CA  THR A   1      -3.846   2.352 -24.975  1.00 40.40           C  
ATOM      6  HA  THR A   1      -3.102   1.561 -25.064  1.00 40.40           H  
ATOM      7  C   THR A   1      -3.365   3.355 -23.941  1.00 40.40           C  
ATOM      8  CB  THR A   1      -4.029   3.015 -26.348  1.00 40.40           C  
ATOM      9  HB  THR A   1      -3.224   3.724 -26.540  1.00 40.40           H  
ATOM     10  O   THR A   1      -3.957   4.414 -23.815  1.00 40.40           O  
ATOM     11  CG2 THR A   1      -4.073   1.962 -27.454  1.00 40.40           C  
ATOM     12 HG21 THR A   1      -3.146   1.389 -27.459  1.00 40.40           H  
ATOM     13 HG22 THR A   1      -4.169   2.461 -28.418  1.00 40.40           H  
ATOM     14 HG23 THR A   1      -4.920   1.288 -27.325  1.00 40.40           H  
ATOM     15  OG1 THR A   1      -5.279   3.658 -26.380  1.00 40.40           O  
ATOM     16  HG1 THR A   1      -5.225   4.388 -27.000  1.00 40.40           H  
ATOM     17  N   GLY A   2      -2.400   2.987 -23.093  1.00 54.28           N  
ATOM     18  H   GLY A   2      -1.886   2.134 -23.260  1.00 54.28           H  
ATOM     19  CA  GLY A   2      -1.764   3.938 -22.168  1.00 54.28           C  
ATOM     20  HA2 GLY A   2      -2.483   4.683 -21.827  1.00 54.28           H  
ATOM     21  HA3 GLY A   2      -1.369   3.413 -21.299  1.00 54.28           H  
ATOM     22  C   GLY A   2      -0.605   4.641 -22.874  1.00 54.28           C  
ATOM     23  O   GLY A   2       0.062   3.999 -23.683  1.00 54.28           O  
ATOM     24  N   GLY A   3      -0.386   5.929 -22.605  1.00 66.49           N  
ATOM     25  H   GLY A   3      -0.998   6.422 -21.970  1.00 66.49           H  
ATOM     26  CA  GLY A   3       0.722   6.685 -23.197  1.00 66.49           C  
ATOM     27  HA2 GLY A   3       0.576   6.743 -24.276  1.00 66.49           H  
ATOM     28  HA3 GLY A   3       0.729   7.703 -22.805  1.00 66.49           H  
ATOM     29  C   GLY A   3       2.086   6.044 -22.910  1.00 66.49           C  
ATOM     30  O   GLY A   3       2.301   5.468 -21.840  1.00 66.49           O  
ATOM     31  N   PHE A   4       3.013   6.139 -23.868  1.00 75.31           N  
ATOM     32  H   PHE A   4       2.763   6.597 -24.733  1.00 75.31           H  
ATOM     33  CA  PHE A   4       4.374   5.588 -23.759  1.00 75.31           C  
ATOM     34  HA  PHE A   4       4.310   4.522 -23.541  1.00 75.31           H  
ATOM     35  C   PHE A   4       5.200   6.236 -22.643  1.00 75.31           C  
ATOM     36  CB  PHE A   4       5.096   5.778 -25.098  1.00 75.31           C  
ATOM     37  HB2 PHE A   4       6.129   5.449 -24.989  1.00 75.31           H  
ATOM     38  HB3 PHE A   4       5.118   6.839 -25.348  1.00 75.31           H  
ATOM     39  O   PHE A   4       6.118   5.619 -22.101  1.00 75.31           O  
ATOM     40  CG  PHE A   4       4.477   5.000 -26.239  1.00 75.31           C  
ATOM     41  CD1 PHE A   4       4.622   3.603 -26.283  1.00 75.31           C  
ATOM     42  HD1 PHE A   4       5.206   3.104 -25.523  1.00 75.31           H  
ATOM     43  CD2 PHE A   4       3.774   5.662 -27.262  1.00 75.31           C  
ATOM     44  HD2 PHE A   4       3.680   6.738 -27.253  1.00 75.31           H  
ATOM     45  CE1 PHE A   4       4.060   2.864 -27.338  1.00 75.31           C  
ATOM     46  HE1 PHE A   4       4.199   1.794 -27.390  1.00 75.31           H  
ATOM     47  CE2 PHE A   4       3.212   4.923 -28.319  1.00 75.31           C  
ATOM     48  HE2 PHE A   4       2.689   5.435 -29.113  1.00 75.31           H  
ATOM     49  CZ  PHE A   4       3.353   3.525 -28.355  1.00 75.31           C  
ATOM     50  HZ  PHE A   4       2.940   2.964 -29.181  1.00 75.31           H  
ATOM     51  N   SER A   5       4.851   7.463 -22.279  1.00 72.94           N  
ATOM     52  H   SER A   5       4.103   7.921 -22.779  1.00 72.94           H  
ATOM     53  CA  SER A   5       5.461   8.251 -21.220  1.00 72.94           C  
ATOM     54  HA  SER A   5       6.000   7.597 -20.536  1.00 72.94           H  
ATOM     55  C   SER A   5       4.379   8.968 -20.417  1.00 72.94           C  
ATOM     56  CB  SER A   5       6.453   9.249 -21.832  1.00 72.94           C  
ATOM     57  HB2 SER A   5       7.248   8.704 -22.340  1.00 72.94           H  
ATOM     58  HB3 SER A   5       6.892   9.852 -21.037  1.00 72.94           H  
ATOM     59  O   SER A   5       3.236   9.118 -20.854  1.00 72.94           O  
ATOM     60  OG  SER A   5       5.780  10.074 -22.763  1.00 72.94           O  
ATOM     61  HG  SER A   5       6.350  10.774 -23.090  1.00 72.94           H  
ATOM     62  N   LYS A   6       4.733   9.413 -19.212  1.00 66.73           N  
ATOM     63  H   LYS A   6       5.675   9.233 -18.896  1.00 66.73           H  
ATOM     64  CA  LYS A   6       3.896  10.350 -18.467  1.00 66.73           C  
ATOM     65  HA  LYS A   6       2.865   9.998 -18.479  1.00 66.73           H  
ATOM     66  C   LYS A   6       3.947  11.708 -19.156  1.00 66.73           C  
ATOM     67  CB  LYS A   6       4.377  10.460 -17.026  1.00 66.73           C  
ATOM     68  HB2 LYS A   6       3.837  11.272 -16.540  1.00 66.73           H  
ATOM     69  HB3 LYS A   6       5.439  10.708 -17.040  1.00 66.73           H  
ATOM     70  O   LYS A   6       4.998  12.341 -19.205  1.00 66.73           O  
ATOM     71  CG  LYS A   6       4.167   9.168 -16.231  1.00 66.73           C  
ATOM     72  HG2 LYS A   6       4.754   8.361 -16.671  1.00 66.73           H  
ATOM     73  HG3 LYS A   6       3.112   8.895 -16.209  1.00 66.73           H  
ATOM     74  CD  LYS A   6       4.667   9.461 -14.823  1.00 66.73           C  
ATOM     75  HD2 LYS A   6       4.009  10.179 -14.334  1.00 66.73           H  
ATOM     76  HD3 LYS A   6       5.650   9.918 -14.933  1.00 66.73           H  
ATOM     77  CE  LYS A   6       4.822   8.217 -13.963  1.00 66.73           C  
ATOM     78  HE2 LYS A   6       3.846   7.902 -13.592  1.00 66.73           H  
ATOM     79  HE3 LYS A   6       5.248   7.425 -14.579  1.00 66.73           H  
ATOM     80  NZ  LYS A   6       5.757   8.559 -12.873  1.00 66.73           N  
ATOM     81  HZ1 LYS A   6       5.448   9.391 -12.391  1.00 66.73           H  
ATOM     82  HZ2 LYS A   6       6.633   8.819 -13.302  1.00 66.73           H  
ATOM     83  HZ3 LYS A   6       5.916   7.784 -12.245  1.00 66.73           H  
ATOM     84  N   GLU A   7       2.791  12.171 -19.613  1.00 65.66           N  
ATOM     85  H   GLU A   7       2.014  11.526 -19.642  1.00 65.66           H  
ATOM     86  CA  GLU A   7       2.630  13.404 -20.400  1.00 65.66           C  
ATOM     87  HA  GLU A   7       3.353  13.398 -21.215  1.00 65.66           H  
ATOM     88  C   GLU A   7       2.875  14.698 -19.601  1.00 65.66           C  
ATOM     89  CB  GLU A   7       1.231  13.407 -21.030  1.00 65.66           C  
ATOM     90  HB2 GLU A   7       1.080  14.349 -21.557  1.00 65.66           H  
ATOM     91  HB3 GLU A   7       0.490  13.326 -20.235  1.00 65.66           H  
ATOM     92  O   GLU A   7       2.813  15.799 -20.141  1.00 65.66           O  
ATOM     93  CG  GLU A   7       1.052  12.252 -22.031  1.00 65.66           C  
ATOM     94  HG2 GLU A   7       1.781  12.370 -22.832  1.00 65.66           H  
ATOM     95  HG3 GLU A   7       1.253  11.307 -21.527  1.00 65.66           H  
ATOM     96  CD  GLU A   7      -0.360  12.184 -22.630  1.00 65.66           C  
ATOM     97  OE1 GLU A   7      -0.606  11.209 -23.376  1.00 65.66           O  
ATOM     98  OE2 GLU A   7      -1.195  13.050 -22.286  1.00 65.66           O  
ATOM     99  N   SER A   8       3.190  14.596 -18.307  1.00 65.36           N  
ATOM    100  H   SER A   8       3.332  13.669 -17.933  1.00 65.36           H  
ATOM    101  CA  SER A   8       3.676  15.740 -17.537  1.00 65.36           C  
ATOM    102  HA  SER A   8       2.996  16.580 -17.681  1.00 65.36           H  
ATOM    103  C   SER A   8       5.063  16.148 -18.035  1.00 65.36           C  
ATOM    104  CB  SER A   8       3.715  15.407 -16.045  1.00 65.36           C  
ATOM    105  HB2 SER A   8       4.408  14.585 -15.869  1.00 65.36           H  
ATOM    106  HB3 SER A   8       4.052  16.281 -15.486  1.00 65.36           H  
ATOM    107  O   SER A   8       6.033  15.411 -17.859  1.00 65.36           O  
ATOM    108  OG  SER A   8       2.420  15.036 -15.610  1.00 65.36           O  
ATOM    109  HG  SER A   8       1.839  15.078 -16.373  1.00 65.36           H  
ATOM    110  N   ILE A   9       5.153  17.335 -18.635  1.00 59.42           N  
ATOM    111  H   ILE A   9       4.300  17.829 -18.854  1.00 59.42           H  
ATOM    112  CA  ILE A   9       6.421  17.919 -19.073  1.00 59.42           C  
ATOM    113  HA  ILE A   9       7.028  17.127 -19.512  1.00 59.42           H  
ATOM    114  C   ILE A   9       7.153  18.468 -17.847  1.00 59.42           C  
ATOM    115  CB  ILE A   9       6.204  18.991 -20.166  1.00 59.42           C  
ATOM    116  HB  ILE A   9       5.578  19.784 -19.755  1.00 59.42           H  
ATOM    117  O   ILE A   9       6.657  19.361 -17.152  1.00 59.42           O  
ATOM    118  CG1 ILE A   9       5.486  18.380 -21.393  1.00 59.42           C  
ATOM    119 HG12 ILE A   9       4.589  17.851 -21.072  1.00 59.42           H  
ATOM    120 HG13 ILE A   9       6.143  17.656 -21.876  1.00 59.42           H  
ATOM    121  CG2 ILE A   9       7.560  19.600 -20.578  1.00 59.42           C  
ATOM    122 HG21 ILE A   9       8.218  18.819 -20.958  1.00 59.42           H  
ATOM    123 HG22 ILE A   9       7.425  20.354 -21.354  1.00 59.42           H  
ATOM    124 HG23 ILE A   9       8.040  20.089 -19.731  1.00 59.42           H  
ATOM    125  CD1 ILE A   9       5.033  19.414 -22.431  1.00 59.42           C  
ATOM    126 HD11 ILE A   9       4.448  18.913 -23.202  1.00 59.42           H  
ATOM    127 HD12 ILE A   9       4.413  20.173 -21.954  1.00 59.42           H  
ATOM    128 HD13 ILE A   9       5.892  19.887 -22.906  1.00 59.42           H  
ATOM    129  N   LEU A  10       8.344  17.942 -17.570  1.00 62.12           N  
ATOM    130  H   LEU A  10       8.708  17.234 -18.191  1.00 62.12           H  
ATOM    131  CA  LEU A  10       9.215  18.504 -16.545  1.00 62.12           C  
ATOM    132  HA  LEU A  10       8.601  18.808 -15.698  1.00 62.12           H  
ATOM    133  C   LEU A  10       9.912  19.760 -17.075  1.00 62.12           C  
ATOM    134  CB  LEU A  10      10.226  17.458 -16.062  1.00 62.12           C  
ATOM    135  HB2 LEU A  10      10.720  17.030 -16.935  1.00 62.12           H  
ATOM    136  HB3 LEU A  10      10.988  17.962 -15.467  1.00 62.12           H  
ATOM    137  O   LEU A  10      10.441  19.780 -18.186  1.00 62.12           O  
ATOM    138  CG  LEU A  10       9.615  16.324 -15.220  1.00 62.12           C  
ATOM    139  HG  LEU A  10       8.838  15.813 -15.789  1.00 62.12           H  
ATOM    140  CD1 LEU A  10      10.741  15.349 -14.911  1.00 62.12           C  
ATOM    141 HD11 LEU A  10      10.392  14.556 -14.249  1.00 62.12           H  
ATOM    142 HD12 LEU A  10      11.052  14.896 -15.852  1.00 62.12           H  
ATOM    143 HD13 LEU A  10      11.575  15.870 -14.441  1.00 62.12           H  
ATOM    144  CD2 LEU A  10       9.032  16.801 -13.887  1.00 62.12           C  
ATOM    145 HD21 LEU A  10       9.780  17.359 -13.325  1.00 62.12           H  
ATOM    146 HD22 LEU A  10       8.712  15.931 -13.312  1.00 62.12           H  
ATOM    147 HD23 LEU A  10       8.154  17.421 -14.070  1.00 62.12           H  
ATOM    148  N   LYS A  11       9.946  20.808 -16.242  1.00 59.93           N  
ATOM    149  H   LYS A  11       9.485  20.707 -15.349  1.00 59.93           H  
ATOM    150  CA  LYS A  11      10.757  22.006 -16.500  1.00 59.93           C  
ATOM    151  HA  LYS A  11      10.507  22.377 -17.494  1.00 59.93           H  
ATOM    152  C   LYS A  11      12.244  21.636 -16.515  1.00 59.93           C  
ATOM    153  CB  LYS A  11      10.476  23.107 -15.463  1.00 59.93           C  
ATOM    154  HB2 LYS A  11      10.660  22.716 -14.462  1.00 59.93           H  
ATOM    155  HB3 LYS A  11      11.169  23.929 -15.641  1.00 59.93           H  
ATOM    156  O   LYS A  11      12.666  20.792 -15.725  1.00 59.93           O  
ATOM    157  CG  LYS A  11       9.041  23.648 -15.551  1.00 59.93           C  
ATOM    158  HG2 LYS A  11       8.335  22.853 -15.307  1.00 59.93           H  
ATOM    159  HG3 LYS A  11       8.851  23.984 -16.570  1.00 59.93           H  
ATOM    160  CD  LYS A  11       8.829  24.825 -14.588  1.00 59.93           C  
ATOM    161  HD2 LYS A  11       9.536  25.617 -14.837  1.00 59.93           H  
ATOM    162  HD3 LYS A  11       9.008  24.491 -13.566  1.00 59.93           H  
ATOM    163  CE  LYS A  11       7.395  25.352 -14.722  1.00 59.93           C  
ATOM    164  HE2 LYS A  11       6.701  24.552 -14.464  1.00 59.93           H  
ATOM    165  HE3 LYS A  11       7.222  25.607 -15.768  1.00 59.93           H  
ATOM    166  NZ  LYS A  11       7.155  26.543 -13.867  1.00 59.93           N  
ATOM    167  HZ1 LYS A  11       7.782  27.291 -14.125  1.00 59.93           H  
ATOM    168  HZ2 LYS A  11       6.210  26.876 -13.995  1.00 59.93           H  
ATOM    169  HZ3 LYS A  11       7.290  26.321 -12.891  1.00 59.93           H  
ATOM    170  N   HIS A  12      12.998  22.315 -17.381  1.00 57.37           N  
ATOM    171  H   HIS A  12      12.523  22.957 -17.998  1.00 57.37           H  
ATOM    172  CA  HIS A  12      14.426  22.123 -17.663  1.00 57.37           C  
ATOM    173  HA  HIS A  12      14.518  21.352 -18.428  1.00 57.37           H  
ATOM    174  C   HIS A  12      15.244  21.700 -16.438  1.00 57.37           C  
ATOM    175  CB  HIS A  12      15.004  23.431 -18.235  1.00 57.37           C  
ATOM    176  HB2 HIS A  12      15.088  24.171 -17.439  1.00 57.37           H  
ATOM    177  HB3 HIS A  12      16.004  23.239 -18.624  1.00 57.37           H  
ATOM    178  O   HIS A  12      15.348  22.438 -15.455  1.00 57.37           O  
ATOM    179  CG  HIS A  12      14.161  24.011 -19.336  1.00 57.37           C  
ATOM    180  CD2 HIS A  12      13.431  25.166 -19.276  1.00 57.37           C  
ATOM    181  HD2 HIS A  12      13.411  25.863 -18.452  1.00 57.37           H  
ATOM    182  ND1 HIS A  12      13.872  23.405 -20.534  1.00 57.37           N  
ATOM    183  HD1 HIS A  12      14.375  22.629 -20.939  1.00 57.37           H  
ATOM    184  CE1 HIS A  12      12.961  24.162 -21.166  1.00 57.37           C  
ATOM    185  HE1 HIS A  12      12.516  23.941 -22.125  1.00 57.37           H  
ATOM    186  NE2 HIS A  12      12.654  25.241 -20.429  1.00 57.37           N  
ATOM    187  N   ARG A  13      15.843  20.511 -16.508  1.00 53.80           N  
ATOM    188  H   ARG A  13      15.700  19.952 -17.337  1.00 53.80           H  
ATOM    189  CA  ARG A  13      16.868  20.039 -15.573  1.00 53.80           C  
ATOM    190  HA  ARG A  13      17.382  20.898 -15.143  1.00 53.80           H  
ATOM    191  C   ARG A  13      17.910  19.243 -16.351  1.00 53.80           C  
ATOM    192  CB  ARG A  13      16.232  19.204 -14.446  1.00 53.80           C  
ATOM    193  HB2 ARG A  13      17.017  18.653 -13.928  1.00 53.80           H  
ATOM    194  HB3 ARG A  13      15.534  18.492 -14.886  1.00 53.80           H  
ATOM    195  O   ARG A  13      17.588  18.610 -17.352  1.00 53.80           O  
ATOM    196  CG  ARG A  13      15.482  20.069 -13.422  1.00 53.80           C  
ATOM    197  HG2 ARG A  13      16.151  20.848 -13.056  1.00 53.80           H  
ATOM    198  HG3 ARG A  13      14.622  20.535 -13.903  1.00 53.80           H  
ATOM    199  CD  ARG A  13      14.979  19.241 -12.238  1.00 53.80           C  
ATOM    200  HD2 ARG A  13      15.831  18.743 -11.775  1.00 53.80           H  
ATOM    201  HD3 ARG A  13      14.284  18.489 -12.611  1.00 53.80           H  
ATOM    202  NE  ARG A  13      14.305  20.108 -11.252  1.00 53.80           N  
ATOM    203  HE  ARG A  13      14.179  21.069 -11.536  1.00 53.80           H  
ATOM    204  NH1 ARG A  13      13.979  18.530  -9.622  1.00 53.80           N  
ATOM    205 HH11 ARG A  13      14.404  17.851 -10.236  1.00 53.80           H  
ATOM    206 HH12 ARG A  13      13.641  18.266  -8.707  1.00 53.80           H  
ATOM    207  NH2 ARG A  13      13.322  20.637  -9.268  1.00 53.80           N  
ATOM    208 HH21 ARG A  13      13.255  21.598  -9.572  1.00 53.80           H  
ATOM    209 HH22 ARG A  13      13.031  20.379  -8.336  1.00 53.80           H  
ATOM    210  CZ  ARG A  13      13.872  19.755 -10.056  1.00 53.80           C  
ATOM    211  N   ASP A  14      19.149  19.254 -15.877  1.00 54.53           N  
ATOM    212  H   ASP A  14      19.383  19.845 -15.092  1.00 54.53           H  
ATOM    213  CA  ASP A  14      20.193  18.366 -16.386  1.00 54.53           C  
ATOM    214  HA  ASP A  14      20.158  18.346 -17.475  1.00 54.53           H  
ATOM    215  C   ASP A  14      19.935  16.938 -15.882  1.00 54.53           C  
ATOM    216  CB  ASP A  14      21.582  18.869 -15.957  1.00 54.53           C  
ATOM    217  HB2 ASP A  14      22.272  18.025 -15.954  1.00 54.53           H  
ATOM    218  HB3 ASP A  14      21.536  19.260 -14.940  1.00 54.53           H  
ATOM    219  O   ASP A  14      20.253  16.592 -14.743  1.00 54.53           O  
ATOM    220  CG  ASP A  14      22.168  19.915 -16.908  1.00 54.53           C  
ATOM    221  OD1 ASP A  14      22.180  19.647 -18.138  1.00 54.53           O  
ATOM    222  OD2 ASP A  14      22.652  20.944 -16.398  1.00 54.53           O  
ATOM    223  N   SER A  15      19.323  16.093 -16.711  1.00 59.61           N  
ATOM    224  H   SER A  15      18.983  16.438 -17.597  1.00 59.61           H  
ATOM    225  CA  SER A  15      19.337  14.645 -16.501  1.00 59.61           C  
ATOM    226  HA  SER A  15      20.268  14.386 -15.997  1.00 59.61           H  
ATOM    227  C   SER A  15      19.292  13.903 -17.828  1.00 59.61           C  
ATOM    228  CB  SER A  15      18.164  14.175 -15.630  1.00 59.61           C  
ATOM    229  HB2 SER A  15      17.246  14.163 -16.218  1.00 59.61           H  
ATOM    230  HB3 SER A  15      18.043  14.845 -14.779  1.00 59.61           H  
ATOM    231  O   SER A  15      18.400  14.125 -18.638  1.00 59.61           O  
ATOM    232  OG  SER A  15      18.411  12.861 -15.163  1.00 59.61           O  
ATOM    233  HG  SER A  15      19.208  12.915 -14.630  1.00 59.61           H  
ATOM    234  N   ASP A  16      20.193  12.940 -18.002  1.00 58.43           N  
ATOM    235  H   ASP A  16      20.999  12.909 -17.394  1.00 58.43           H  
ATOM    236  CA  ASP A  16      20.222  12.059 -19.179  1.00 58.43           C  
ATOM    237  HA  ASP A  16      20.147  12.672 -20.078  1.00 58.43           H  
ATOM    238  C   ASP A  16      19.053  11.053 -19.204  1.00 58.43           C  
ATOM    239  CB  ASP A  16      21.566  11.316 -19.224  1.00 58.43           C  
ATOM    240  HB2 ASP A  16      21.620  10.734 -20.143  1.00 58.43           H  
ATOM    241  HB3 ASP A  16      21.606  10.622 -18.384  1.00 58.43           H  
ATOM    242  O   ASP A  16      18.912  10.269 -20.136  1.00 58.43           O  
ATOM    243  CG  ASP A  16      22.783  12.245 -19.168  1.00 58.43           C  
ATOM    244  OD1 ASP A  16      22.700  13.376 -19.698  1.00 58.43           O  
ATOM    245  OD2 ASP A  16      23.763  11.836 -18.508  1.00 58.43           O  
ATOM    246  N   LYS A  17      18.204  11.041 -18.165  1.00 57.17           N  
ATOM    247  H   LYS A  17      18.351  11.738 -17.449  1.00 57.17           H  
ATOM    248  CA  LYS A  17      17.033  10.152 -18.062  1.00 57.17           C  
ATOM    249  HA  LYS A  17      17.257   9.222 -18.585  1.00 57.17           H  
ATOM    250  C   LYS A  17      15.784  10.703 -18.752  1.00 57.17           C  
ATOM    251  CB  LYS A  17      16.740   9.840 -16.589  1.00 57.17           C  
ATOM    252  HB2 LYS A  17      15.859   9.200 -16.539  1.00 57.17           H  
ATOM    253  HB3 LYS A  17      16.524  10.767 -16.058  1.00 57.17           H  
ATOM    254  O   LYS A  17      14.741  10.052 -18.723  1.00 57.17           O  
ATOM    255  CG  LYS A  17      17.910   9.115 -15.916  1.00 57.17           C  
ATOM    256  HG2 LYS A  17      18.768   9.784 -15.847  1.00 57.17           H  
ATOM    257  HG3 LYS A  17      18.184   8.243 -16.510  1.00 57.17           H  
ATOM    258  CD  LYS A  17      17.507   8.665 -14.512  1.00 57.17           C  
ATOM    259  HD2 LYS A  17      16.652   7.993 -14.586  1.00 57.17           H  
ATOM    260  HD3 LYS A  17      17.234   9.538 -13.920  1.00 57.17           H  
ATOM    261  CE  LYS A  17      18.688   7.939 -13.869  1.00 57.17           C  
ATOM    262  HE2 LYS A  17      19.524   8.635 -13.800  1.00 57.17           H  
ATOM    263  HE3 LYS A  17      18.991   7.124 -14.527  1.00 57.17           H  
ATOM    264  NZ  LYS A  17      18.331   7.416 -12.530  1.00 57.17           N  
ATOM    265  HZ1 LYS A  17      17.571   6.756 -12.614  1.00 57.17           H  
ATOM    266  HZ2 LYS A  17      19.125   6.945 -12.119  1.00 57.17           H  
ATOM    267  HZ3 LYS A  17      18.043   8.174 -11.928  1.00 57.17           H  
ATOM    268  N   TYR A  18      15.866  11.909 -19.299  1.00 64.41           N  
ATOM    269  H   TYR A  18      16.768  12.362 -19.331  1.00 64.41           H  
ATOM    270  CA  TYR A  18      14.736  12.617 -19.873  1.00 64.41           C  
ATOM    271  HA  TYR A  18      13.853  12.396 -19.274  1.00 64.41           H  
ATOM    272  C   TYR A  18      14.405  12.140 -21.287  1.00 64.41           C  
ATOM    273  CB  TYR A  18      15.043  14.118 -19.799  1.00 64.41           C  
ATOM    274  HB2 TYR A  18      14.403  14.645 -20.507  1.00 64.41           H  
ATOM    275  HB3 TYR A  18      16.061  14.281 -20.154  1.00 64.41           H  
ATOM    276  O   TYR A  18      15.287  11.979 -22.126  1.00 64.41           O  
ATOM    277  CG  TYR A  18      14.885  14.739 -18.420  1.00 64.41           C  
ATOM    278  CD1 TYR A  18      13.832  14.352 -17.564  1.00 64.41           C  
ATOM    279  HD1 TYR A  18      13.062  13.672 -17.897  1.00 64.41           H  
ATOM    280  CD2 TYR A  18      15.839  15.666 -17.959  1.00 64.41           C  
ATOM    281  HD2 TYR A  18      16.640  15.983 -18.612  1.00 64.41           H  
ATOM    282  CE1 TYR A  18      13.805  14.798 -16.235  1.00 64.41           C  
ATOM    283  HE1 TYR A  18      13.072  14.386 -15.557  1.00 64.41           H  
ATOM    284  CE2 TYR A  18      15.777  16.151 -16.639  1.00 64.41           C  
ATOM    285  HE2 TYR A  18      16.538  16.816 -16.259  1.00 64.41           H  
ATOM    286  OH  TYR A  18      14.723  16.117 -14.474  1.00 64.41           O  
ATOM    287  HH  TYR A  18      13.965  15.704 -14.054  1.00 64.41           H  
ATOM    288  CZ  TYR A  18      14.766  15.711 -15.770  1.00 64.41           C  
ATOM    289  N   ILE A  19      13.113  11.927 -21.548  1.00 64.77           N  
ATOM    290  H   ILE A  19      12.435  12.113 -20.823  1.00 64.77           H  
ATOM    291  CA  ILE A  19      12.605  11.542 -22.866  1.00 64.77           C  
ATOM    292  HA  ILE A  19      13.385  11.018 -23.419  1.00 64.77           H  
ATOM    293  C   ILE A  19      12.248  12.817 -23.619  1.00 64.77           C  
ATOM    294  CB  ILE A  19      11.395  10.595 -22.742  1.00 64.77           C  
ATOM    295  HB  ILE A  19      10.621  11.107 -22.169  1.00 64.77           H  
ATOM    296  O   ILE A  19      11.361  13.558 -23.189  1.00 64.77           O  
ATOM    297  CG1 ILE A  19      11.788   9.313 -21.984  1.00 64.77           C  
ATOM    298 HG12 ILE A  19      12.490   8.737 -22.587  1.00 64.77           H  
ATOM    299 HG13 ILE A  19      12.283   9.568 -21.046  1.00 64.77           H  
ATOM    300  CG2 ILE A  19      10.831  10.234 -24.132  1.00 64.77           C  
ATOM    301 HG21 ILE A  19      11.575   9.691 -24.715  1.00 64.77           H  
ATOM    302 HG22 ILE A  19      10.554  11.134 -24.680  1.00 64.77           H  
ATOM    303 HG23 ILE A  19       9.926   9.634 -24.047  1.00 64.77           H  
ATOM    304  CD1 ILE A  19      10.591   8.435 -21.630  1.00 64.77           C  
ATOM    305 HD11 ILE A  19      10.072   8.084 -22.522  1.00 64.77           H  
ATOM    306 HD12 ILE A  19       9.901   8.980 -20.986  1.00 64.77           H  
ATOM    307 HD13 ILE A  19      10.983   7.562 -21.108  1.00 64.77           H  
ATOM    308  N   ALA A  20      12.940  13.059 -24.729  1.00 67.06           N  
ATOM    309  H   ALA A  20      13.654  12.406 -25.020  1.00 67.06           H  
ATOM    310  CA  ALA A  20      12.640  14.168 -25.619  1.00 67.06           C  
ATOM    311  HA  ALA A  20      12.823  15.104 -25.090  1.00 67.06           H  
ATOM    312  C   ALA A  20      11.165  14.146 -26.046  1.00 67.06           C  
ATOM    313  CB  ALA A  20      13.586  14.097 -26.818  1.00 67.06           C  
ATOM    314  HB1 ALA A  20      14.626  14.100 -26.492  1.00 67.06           H  
ATOM    315  HB2 ALA A  20      13.420  14.968 -27.451  1.00 67.06           H  
ATOM    316  HB3 ALA A  20      13.388  13.200 -27.404  1.00 67.06           H  
ATOM    317  O   ALA A  20      10.596  13.082 -26.295  1.00 67.06           O  
ATOM    318  N   ILE A  21      10.546  15.328 -26.090  1.00 65.61           N  
ATOM    319  H   ILE A  21      11.075  16.160 -25.868  1.00 65.61           H  
ATOM    320  CA  ILE A  21       9.151  15.479 -26.530  1.00 65.61           C  
ATOM    321  HA  ILE A  21       8.532  14.783 -25.965  1.00 65.61           H  
ATOM    322  C   ILE A  21       9.025  15.099 -28.013  1.00 65.61           C  
ATOM    323  CB  ILE A  21       8.647  16.914 -26.245  1.00 65.61           C  
ATOM    324  HB  ILE A  21       9.318  17.603 -26.758  1.00 65.61           H  
ATOM    325  O   ILE A  21       8.031  14.499 -28.413  1.00 65.61           O  
ATOM    326  CG1 ILE A  21       8.708  17.227 -24.730  1.00 65.61           C  
ATOM    327 HG12 ILE A  21       7.970  16.626 -24.200  1.00 65.61           H  
ATOM    328 HG13 ILE A  21       9.694  16.970 -24.343  1.00 65.61           H  
ATOM    329  CG2 ILE A  21       7.219  17.156 -26.787  1.00 65.61           C  
ATOM    330 HG21 ILE A  21       7.259  17.881 -27.600  1.00 65.61           H  
ATOM    331 HG22 ILE A  21       6.769  16.239 -27.167  1.00 65.61           H  
ATOM    332 HG23 ILE A  21       6.548  17.531 -26.013  1.00 65.61           H  
ATOM    333  CD1 ILE A  21       8.488  18.711 -24.408  1.00 65.61           C  
ATOM    334 HD11 ILE A  21       9.203  19.317 -24.964  1.00 65.61           H  
ATOM    335 HD12 ILE A  21       7.475  19.024 -24.665  1.00 65.61           H  
ATOM    336 HD13 ILE A  21       8.645  18.874 -23.342  1.00 65.61           H  
ATOM    337  N   ASP A  22      10.066  15.394 -28.791  1.00 67.94           N  
ATOM    338  H   ASP A  22      10.889  15.798 -28.368  1.00 67.94           H  
ATOM    339  CA  ASP A  22      10.182  15.090 -30.214  1.00 67.94           C  
ATOM    340  HA  ASP A  22       9.483  14.293 -30.468  1.00 67.94           H  
ATOM    341  C   ASP A  22      11.608  14.605 -30.526  1.00 67.94           C  
ATOM    342  CB  ASP A  22       9.813  16.348 -31.016  1.00 67.94           C  
ATOM    343  HB2 ASP A  22       9.029  16.891 -30.489  1.00 67.94           H  
ATOM    344  HB3 ASP A  22      10.683  17.000 -31.091  1.00 67.94           H  
ATOM    345  O   ASP A  22      12.536  14.895 -29.767  1.00 67.94           O  
ATOM    346  CG  ASP A  22       9.295  16.024 -32.418  1.00 67.94           C  
ATOM    347  OD1 ASP A  22       9.577  14.905 -32.900  1.00 67.94           O  
ATOM    348  OD2 ASP A  22       8.608  16.901 -32.983  1.00 67.94           O  
ATOM    349  N   THR A  23      11.805  13.876 -31.626  1.00 69.90           N  
ATOM    350  H   THR A  23      11.049  13.827 -32.294  1.00 69.90           H  
ATOM    351  CA  THR A  23      13.089  13.239 -31.973  1.00 69.90           C  
ATOM    352  HA  THR A  23      13.362  12.559 -31.166  1.00 69.90           H  
ATOM    353  C   THR A  23      14.248  14.225 -32.096  1.00 69.90           C  
ATOM    354  CB  THR A  23      12.986  12.424 -33.275  1.00 69.90           C  
ATOM    355  HB  THR A  23      13.985  12.220 -33.659  1.00 69.90           H  
ATOM    356  O   THR A  23      15.379  13.868 -31.772  1.00 69.90           O  
ATOM    357  CG2 THR A  23      12.289  11.086 -33.020  1.00 69.90           C  
ATOM    358 HG21 THR A  23      12.859  10.505 -32.295  1.00 69.90           H  
ATOM    359 HG22 THR A  23      11.283  11.263 -32.639  1.00 69.90           H  
ATOM    360 HG23 THR A  23      12.224  10.532 -33.956  1.00 69.90           H  
ATOM    361  OG1 THR A  23      12.229  13.078 -34.266  1.00 69.90           O  
ATOM    362  HG1 THR A  23      12.747  13.790 -34.649  1.00 69.90           H  
ATOM    363  N   ASP A  24      13.962  15.467 -32.491  1.00 73.52           N  
ATOM    364  H   ASP A  24      13.006  15.659 -32.755  1.00 73.52           H  
ATOM    365  CA  ASP A  24      14.973  16.504 -32.740  1.00 73.52           C  
ATOM    366  HA  ASP A  24      15.954  16.034 -32.805  1.00 73.52           H  
ATOM    367  C   ASP A  24      15.062  17.552 -31.621  1.00 73.52           C  
ATOM    368  CB  ASP A  24      14.686  17.155 -34.099  1.00 73.52           C  
ATOM    369  HB2 ASP A  24      13.707  17.633 -34.064  1.00 73.52           H  
ATOM    370  HB3 ASP A  24      15.434  17.924 -34.294  1.00 73.52           H  
ATOM    371  O   ASP A  24      15.810  18.530 -31.716  1.00 73.52           O  
ATOM    372  CG  ASP A  24      14.731  16.143 -35.246  1.00 73.52           C  
ATOM    373  OD1 ASP A  24      15.612  15.255 -35.218  1.00 73.52           O  
ATOM    374  OD2 ASP A  24      13.876  16.265 -36.148  1.00 73.52           O  
ATOM    375  N   TRP A  25      14.273  17.397 -30.557  1.00 70.95           N  
ATOM    376  H   TRP A  25      13.724  16.553 -30.478  1.00 70.95           H  
ATOM    377  CA  TRP A  25      14.195  18.389 -29.491  1.00 70.95           C  
ATOM    378  HA  TRP A  25      14.544  19.351 -29.865  1.00 70.95           H  
ATOM    379  C   TRP A  25      15.093  17.996 -28.334  1.00 70.95           C  
ATOM    380  CB  TRP A  25      12.747  18.598 -29.057  1.00 70.95           C  
ATOM    381  HB2 TRP A  25      12.278  17.628 -28.889  1.00 70.95           H  
ATOM    382  HB3 TRP A  25      12.747  19.128 -28.105  1.00 70.95           H  
ATOM    383  O   TRP A  25      14.850  17.014 -27.642  1.00 70.95           O  
ATOM    384  CG  TRP A  25      11.899  19.386 -30.007  1.00 70.95           C  
ATOM    385  CD1 TRP A  25      12.125  19.583 -31.329  1.00 70.95           C  
ATOM    386  HD1 TRP A  25      12.957  19.187 -31.892  1.00 70.95           H  
ATOM    387  CD2 TRP A  25      10.635  20.054 -29.723  1.00 70.95           C  
ATOM    388  CE2 TRP A  25      10.145  20.628 -30.933  1.00 70.95           C  
ATOM    389  CE3 TRP A  25       9.839  20.203 -28.568  1.00 70.95           C  
ATOM    390  HE3 TRP A  25      10.170  19.753 -27.644  1.00 70.95           H  
ATOM    391  NE1 TRP A  25      11.086  20.300 -31.880  1.00 70.95           N  
ATOM    392  HE1 TRP A  25      10.969  20.416 -32.877  1.00 70.95           H  
ATOM    393  CH2 TRP A  25       8.162  21.456 -29.827  1.00 70.95           C  
ATOM    394  HH2 TRP A  25       7.210  21.965 -29.864  1.00 70.95           H  
ATOM    395  CZ2 TRP A  25       8.928  21.319 -30.996  1.00 70.95           C  
ATOM    396  HZ2 TRP A  25       8.575  21.709 -31.939  1.00 70.95           H  
ATOM    397  CZ3 TRP A  25       8.617  20.901 -28.617  1.00 70.95           C  
ATOM    398  HZ3 TRP A  25       8.014  20.989 -27.725  1.00 70.95           H  
ATOM    399  N   ASP A  26      16.105  18.820 -28.075  1.00 71.17           N  
ATOM    400  H   ASP A  26      16.303  19.554 -28.740  1.00 71.17           H  
ATOM    401  CA  ASP A  26      16.950  18.673 -26.895  1.00 71.17           C  
ATOM    402  HA  ASP A  26      17.416  17.688 -26.932  1.00 71.17           H  
ATOM    403  C   ASP A  26      16.099  18.817 -25.613  1.00 71.17           C  
ATOM    404  CB  ASP A  26      18.088  19.702 -26.957  1.00 71.17           C  
ATOM    405  HB2 ASP A  26      18.660  19.534 -27.870  1.00 71.17           H  
ATOM    406  HB3 ASP A  26      17.660  20.703 -27.013  1.00 71.17           H  
ATOM    407  O   ASP A  26      15.573  19.912 -25.351  1.00 71.17           O  
ATOM    408  CG  ASP A  26      19.052  19.649 -25.765  1.00 71.17           C  
ATOM    409  OD1 ASP A  26      18.846  18.831 -24.839  1.00 71.17           O  
ATOM    410  OD2 ASP A  26      19.965  20.505 -25.753  1.00 71.17           O  
ATOM    411  N   PRO A  27      15.992  17.761 -24.777  1.00 68.37           N  
ATOM    412  CA  PRO A  27      15.302  17.802 -23.489  1.00 68.37           C  
ATOM    413  HA  PRO A  27      14.227  17.818 -23.666  1.00 68.37           H  
ATOM    414  C   PRO A  27      15.708  18.979 -22.601  1.00 68.37           C  
ATOM    415  CB  PRO A  27      15.707  16.497 -22.802  1.00 68.37           C  
ATOM    416  HB2 PRO A  27      14.961  16.162 -22.081  1.00 68.37           H  
ATOM    417  HB3 PRO A  27      16.666  16.615 -22.299  1.00 68.37           H  
ATOM    418  O   PRO A  27      14.900  19.511 -21.835  1.00 68.37           O  
ATOM    419  CG  PRO A  27      15.882  15.527 -23.960  1.00 68.37           C  
ATOM    420  HG2 PRO A  27      16.514  14.679 -23.694  1.00 68.37           H  
ATOM    421  HG3 PRO A  27      14.905  15.193 -24.309  1.00 68.37           H  
ATOM    422  CD  PRO A  27      16.537  16.425 -25.001  1.00 68.37           C  
ATOM    423  HD2 PRO A  27      17.615  16.445 -24.842  1.00 68.37           H  
ATOM    424  HD3 PRO A  27      16.317  16.045 -25.999  1.00 68.37           H  
ATOM    425  N   LYS A  28      16.967  19.421 -22.709  1.00 71.69           N  
ATOM    426  H   LYS A  28      17.573  18.988 -23.391  1.00 71.69           H  
ATOM    427  CA  LYS A  28      17.493  20.545 -21.930  1.00 71.69           C  
ATOM    428  HA  LYS A  28      17.242  20.397 -20.880  1.00 71.69           H  
ATOM    429  C   LYS A  28      16.864  21.870 -22.347  1.00 71.69           C  
ATOM    430  CB  LYS A  28      19.020  20.602 -22.066  1.00 71.69           C  
ATOM    431  HB2 LYS A  28      19.295  20.762 -23.108  1.00 71.69           H  
ATOM    432  HB3 LYS A  28      19.385  21.449 -21.485  1.00 71.69           H  
ATOM    433  O   LYS A  28      16.643  22.722 -21.490  1.00 71.69           O  
ATOM    434  CG  LYS A  28      19.686  19.321 -21.545  1.00 71.69           C  
ATOM    435  HG2 LYS A  28      19.387  18.466 -22.151  1.00 71.69           H  
ATOM    436  HG3 LYS A  28      19.372  19.152 -20.515  1.00 71.69           H  
ATOM    437  CD  LYS A  28      21.208  19.457 -21.588  1.00 71.69           C  
ATOM    438  HD2 LYS A  28      21.495  20.307 -20.969  1.00 71.69           H  
ATOM    439  HD3 LYS A  28      21.537  19.622 -22.614  1.00 71.69           H  
ATOM    440  CE  LYS A  28      21.836  18.174 -21.040  1.00 71.69           C  
ATOM    441  HE2 LYS A  28      21.899  17.434 -21.838  1.00 71.69           H  
ATOM    442  HE3 LYS A  28      21.182  17.776 -20.263  1.00 71.69           H  
ATOM    443  NZ  LYS A  28      23.159  18.446 -20.442  1.00 71.69           N  
ATOM    444  HZ1 LYS A  28      23.005  19.012 -19.619  1.00 71.69           H  
ATOM    445  HZ2 LYS A  28      23.591  17.585 -20.137  1.00 71.69           H  
ATOM    446  HZ3 LYS A  28      23.759  18.944 -21.083  1.00 71.69           H  
ATOM    447  N   LYS A  29      16.524  22.035 -23.631  1.00 72.20           N  
ATOM    448  H   LYS A  29      16.664  21.244 -24.243  1.00 72.20           H  
ATOM    449  CA  LYS A  29      15.945  23.266 -24.196  1.00 72.20           C  
ATOM    450  HA  LYS A  29      16.262  24.126 -23.606  1.00 72.20           H  
ATOM    451  C   LYS A  29      14.427  23.294 -24.190  1.00 72.20           C  
ATOM    452  CB  LYS A  29      16.417  23.454 -25.639  1.00 72.20           C  
ATOM    453  HB2 LYS A  29      16.237  22.538 -26.203  1.00 72.20           H  
ATOM    454  HB3 LYS A  29      15.833  24.253 -26.096  1.00 72.20           H  
ATOM    455  O   LYS A  29      13.859  24.359 -23.984  1.00 72.20           O  
ATOM    456  CG  LYS A  29      17.896  23.829 -25.721  1.00 72.20           C  
ATOM    457  HG2 LYS A  29      18.075  24.738 -25.147  1.00 72.20           H  
ATOM    458  HG3 LYS A  29      18.507  23.020 -25.320  1.00 72.20           H  
ATOM    459  CD  LYS A  29      18.260  24.070 -27.187  1.00 72.20           C  
ATOM    460  HD2 LYS A  29      18.061  23.159 -27.752  1.00 72.20           H  
ATOM    461  HD3 LYS A  29      17.648  24.879 -27.586  1.00 72.20           H  
ATOM    462  CE  LYS A  29      19.739  24.428 -27.300  1.00 72.20           C  
ATOM    463  HE2 LYS A  29      19.925  25.345 -26.741  1.00 72.20           H  
ATOM    464  HE3 LYS A  29      20.317  23.626 -26.841  1.00 72.20           H  
ATOM    465  NZ  LYS A  29      20.128  24.587 -28.721  1.00 72.20           N  
ATOM    466  HZ1 LYS A  29      21.106  24.827 -28.800  1.00 72.20           H  
ATOM    467  HZ2 LYS A  29      19.567  25.298 -29.169  1.00 72.20           H  
ATOM    468  HZ3 LYS A  29      19.979  23.715 -29.207  1.00 72.20           H  
ATOM    469  N   TYR A  30      13.779  22.155 -24.412  1.00 70.70           N  
ATOM    470  H   TYR A  30      14.325  21.341 -24.659  1.00 70.70           H  
ATOM    471  CA  TYR A  30      12.324  22.092 -24.612  1.00 70.70           C  
ATOM    472  HA  TYR A  30      11.920  23.104 -24.639  1.00 70.70           H  
ATOM    473  C   TYR A  30      11.583  21.393 -23.470  1.00 70.70           C  
ATOM    474  CB  TYR A  30      12.040  21.477 -25.984  1.00 70.70           C  
ATOM    475  HB2 TYR A  30      12.429  20.459 -26.012  1.00 70.70           H  
ATOM    476  HB3 TYR A  30      10.961  21.427 -26.129  1.00 70.70           H  
ATOM    477  O   TYR A  30      10.356  21.357 -23.451  1.00 70.70           O  
ATOM    478  CG  TYR A  30      12.642  22.294 -27.112  1.00 70.70           C  
ATOM    479  CD1 TYR A  30      12.007  23.479 -27.533  1.00 70.70           C  
ATOM    480  HD1 TYR A  30      11.069  23.772 -27.085  1.00 70.70           H  
ATOM    481  CD2 TYR A  30      13.857  21.901 -27.705  1.00 70.70           C  
ATOM    482  HD2 TYR A  30      14.337  20.987 -27.386  1.00 70.70           H  
ATOM    483  CE1 TYR A  30      12.580  24.268 -28.549  1.00 70.70           C  
ATOM    484  HE1 TYR A  30      12.080  25.167 -28.878  1.00 70.70           H  
ATOM    485  CE2 TYR A  30      14.437  22.688 -28.718  1.00 70.70           C  
ATOM    486  HE2 TYR A  30      15.352  22.377 -29.199  1.00 70.70           H  
ATOM    487  OH  TYR A  30      14.362  24.634 -30.115  1.00 70.70           O  
ATOM    488  HH  TYR A  30      13.760  25.325 -30.402  1.00 70.70           H  
ATOM    489  CZ  TYR A  30      13.797  23.871 -29.142  1.00 70.70           C  
ATOM    490  N   GLY A  31      12.324  20.893 -22.479  1.00 65.05           N  
ATOM    491  H   GLY A  31      13.325  20.854 -22.611  1.00 65.05           H  
ATOM    492  CA  GLY A  31      11.771  20.009 -21.468  1.00 65.05           C  
ATOM    493  HA2 GLY A  31      10.801  20.375 -21.133  1.00 65.05           H  
ATOM    494  HA3 GLY A  31      12.443  19.970 -20.610  1.00 65.05           H  
ATOM    495  C   GLY A  31      11.605  18.597 -22.017  1.00 65.05           C  
ATOM    496  O   GLY A  31      11.931  18.292 -23.164  1.00 65.05           O  
ATOM    497  N   ALA A  32      11.112  17.718 -21.160  1.00 67.76           N  
ATOM    498  H   ALA A  32      10.826  18.029 -20.243  1.00 67.76           H  
ATOM    499  CA  ALA A  32      10.962  16.309 -21.472  1.00 67.76           C  
ATOM    500  HA  ALA A  32      10.817  16.167 -22.543  1.00 67.76           H  
ATOM    501  C   ALA A  32       9.766  15.710 -20.763  1.00 67.76           C  
ATOM    502  CB  ALA A  32      12.233  15.595 -21.053  1.00 67.76           C  
ATOM    503  HB1 ALA A  32      12.043  14.532 -20.908  1.00 67.76           H  
ATOM    504  HB2 ALA A  32      12.617  16.016 -20.124  1.00 67.76           H  
ATOM    505  HB3 ALA A  32      12.949  15.715 -21.865  1.00 67.76           H  
ATOM    506  O   ALA A  32       9.319  16.220 -19.729  1.00 67.76           O  
ATOM    507  N   PHE A  33       9.293  14.588 -21.295  1.00 70.60           N  
ATOM    508  H   PHE A  33       9.750  14.211 -22.113  1.00 70.60           H  
ATOM    509  CA  PHE A  33       8.349  13.756 -20.570  1.00 70.60           C  
ATOM    510  HA  PHE A  33       7.491  14.369 -20.295  1.00 70.60           H  
ATOM    511  C   PHE A  33       8.988  13.240 -19.276  1.00 70.60           C  
ATOM    512  CB  PHE A  33       7.859  12.615 -21.461  1.00 70.60           C  
ATOM    513  HB2 PHE A  33       8.707  12.001 -21.765  1.00 70.60           H  
ATOM    514  HB3 PHE A  33       7.195  11.993 -20.861  1.00 70.60           H  
ATOM    515  O   PHE A  33      10.161  12.860 -19.257  1.00 70.60           O  
ATOM    516  CG  PHE A  33       7.089  13.064 -22.685  1.00 70.60           C  
ATOM    517  CD1 PHE A  33       5.871  13.748 -22.515  1.00 70.60           C  
ATOM    518  HD1 PHE A  33       5.512  13.972 -21.521  1.00 70.60           H  
ATOM    519  CD2 PHE A  33       7.558  12.783 -23.983  1.00 70.60           C  
ATOM    520  HD2 PHE A  33       8.505  12.286 -24.134  1.00 70.60           H  
ATOM    521  CE1 PHE A  33       5.120  14.146 -23.634  1.00 70.60           C  
ATOM    522  HE1 PHE A  33       4.188  14.676 -23.504  1.00 70.60           H  
ATOM    523  CE2 PHE A  33       6.794  13.162 -25.101  1.00 70.60           C  
ATOM    524  HE2 PHE A  33       7.151  12.949 -26.098  1.00 70.60           H  
ATOM    525  CZ  PHE A  33       5.582  13.850 -24.928  1.00 70.60           C  
ATOM    526  HZ  PHE A  33       5.010  14.155 -25.792  1.00 70.60           H  
ATOM    527  N   ASP A  34       8.202  13.233 -18.194  1.00 68.46           N  
ATOM    528  H   ASP A  34       7.277  13.627 -18.288  1.00 68.46           H  
ATOM    529  CA  ASP A  34       8.668  12.939 -16.832  1.00 68.46           C  
ATOM    530  HA  ASP A  34       9.391  13.700 -16.539  1.00 68.46           H  
ATOM    531  C   ASP A  34       9.386  11.589 -16.730  1.00 68.46           C  
ATOM    532  CB  ASP A  34       7.457  13.018 -15.876  1.00 68.46           C  
ATOM    533  HB2 ASP A  34       6.636  12.443 -16.304  1.00 68.46           H  
ATOM    534  HB3 ASP A  34       7.128  14.055 -15.810  1.00 68.46           H  
ATOM    535  O   ASP A  34      10.496  11.481 -16.210  1.00 68.46           O  
ATOM    536  CG  ASP A  34       7.719  12.505 -14.450  1.00 68.46           C  
ATOM    537  OD1 ASP A  34       8.765  12.837 -13.862  1.00 68.46           O  
ATOM    538  OD2 ASP A  34       6.875  11.733 -13.931  1.00 68.46           O  
ATOM    539  N   SER A  35       8.745  10.537 -17.229  1.00 72.11           N  
ATOM    540  H   SER A  35       7.871  10.694 -17.711  1.00 72.11           H  
ATOM    541  CA  SER A  35       9.296   9.185 -17.209  1.00 72.11           C  
ATOM    542  HA  SER A  35      10.342   9.248 -17.510  1.00 72.11           H  
ATOM    543  C   SER A  35       8.566   8.286 -18.205  1.00 72.11           C  
ATOM    544  CB  SER A  35       9.238   8.595 -15.786  1.00 72.11           C  
ATOM    545  HB2 SER A  35       9.354   7.512 -15.833  1.00 72.11           H  
ATOM    546  HB3 SER A  35      10.076   8.998 -15.218  1.00 72.11           H  
ATOM    547  O   SER A  35       7.384   8.520 -18.483  1.00 72.11           O  
ATOM    548  OG  SER A  35       8.041   8.910 -15.082  1.00 72.11           O  
ATOM    549  HG  SER A  35       8.009   9.869 -15.053  1.00 72.11           H  
ATOM    550  N   PRO A  36       9.230   7.247 -18.741  1.00 81.93           N  
ATOM    551  CA  PRO A  36       8.547   6.251 -19.549  1.00 81.93           C  
ATOM    552  HA  PRO A  36       8.039   6.727 -20.388  1.00 81.93           H  
ATOM    553  C   PRO A  36       7.527   5.497 -18.694  1.00 81.93           C  
ATOM    554  CB  PRO A  36       9.626   5.313 -20.084  1.00 81.93           C  
ATOM    555  HB2 PRO A  36       9.255   4.292 -20.163  1.00 81.93           H  
ATOM    556  HB3 PRO A  36       9.964   5.647 -21.065  1.00 81.93           H  
ATOM    557  O   PRO A  36       7.740   5.242 -17.504  1.00 81.93           O  
ATOM    558  CG  PRO A  36      10.756   5.439 -19.058  1.00 81.93           C  
ATOM    559  HG2 PRO A  36      11.733   5.293 -19.517  1.00 81.93           H  
ATOM    560  HG3 PRO A  36      10.600   4.713 -18.260  1.00 81.93           H  
ATOM    561  CD  PRO A  36      10.609   6.849 -18.482  1.00 81.93           C  
ATOM    562  HD2 PRO A  36      10.823   6.826 -17.413  1.00 81.93           H  
ATOM    563  HD3 PRO A  36      11.298   7.535 -18.974  1.00 81.93           H  
ATOM    564  N   THR A  37       6.421   5.103 -19.312  1.00 85.50           N  
ATOM    565  H   THR A  37       6.296   5.330 -20.288  1.00 85.50           H  
ATOM    566  CA  THR A  37       5.425   4.254 -18.668  1.00 85.50           C  
ATOM    567  HA  THR A  37       5.268   4.613 -17.651  1.00 85.50           H  
ATOM    568  C   THR A  37       5.958   2.826 -18.612  1.00 85.50           C  
ATOM    569  CB  THR A  37       4.077   4.334 -19.392  1.00 85.50           C  
ATOM    570  HB  THR A  37       4.186   3.964 -20.412  1.00 85.50           H  
ATOM    571  O   THR A  37       6.306   2.233 -19.635  1.00 85.50           O  
ATOM    572  CG2 THR A  37       2.988   3.548 -18.664  1.00 85.50           C  
ATOM    573 HG21 THR A  37       2.032   3.717 -19.161  1.00 85.50           H  
ATOM    574 HG22 THR A  37       2.917   3.881 -17.628  1.00 85.50           H  
ATOM    575 HG23 THR A  37       3.211   2.481 -18.692  1.00 85.50           H  
ATOM    576  OG1 THR A  37       3.642   5.672 -19.427  1.00 85.50           O  
ATOM    577  HG1 THR A  37       3.113   5.761 -20.223  1.00 85.50           H  
ATOM    578  N   VAL A  38       6.031   2.265 -17.405  1.00 87.77           N  
ATOM    579  H   VAL A  38       5.765   2.819 -16.603  1.00 87.77           H  
ATOM    580  CA  VAL A  38       6.382   0.856 -17.187  1.00 87.77           C  
ATOM    581  HA  VAL A  38       7.207   0.586 -17.845  1.00 87.77           H  
ATOM    582  C   VAL A  38       5.180  -0.012 -17.552  1.00 87.77           C  
ATOM    583  CB  VAL A  38       6.877   0.614 -15.751  1.00 87.77           C  
ATOM    584  HB  VAL A  38       6.111   0.934 -15.045  1.00 87.77           H  
ATOM    585  O   VAL A  38       4.091   0.197 -17.019  1.00 87.77           O  
ATOM    586  CG1 VAL A  38       7.197  -0.862 -15.493  1.00 87.77           C  
ATOM    587 HG11 VAL A  38       7.932  -1.220 -16.214  1.00 87.77           H  
ATOM    588 HG12 VAL A  38       7.595  -0.990 -14.486  1.00 87.77           H  
ATOM    589 HG13 VAL A  38       6.293  -1.465 -15.579  1.00 87.77           H  
ATOM    590  CG2 VAL A  38       8.161   1.415 -15.485  1.00 87.77           C  
ATOM    591 HG21 VAL A  38       8.506   1.236 -14.467  1.00 87.77           H  
ATOM    592 HG22 VAL A  38       7.978   2.483 -15.606  1.00 87.77           H  
ATOM    593 HG23 VAL A  38       8.940   1.110 -16.183  1.00 87.77           H  
ATOM    594  N   ALA A  39       5.375  -0.972 -18.455  1.00 90.38           N  
ATOM    595  H   ALA A  39       6.312  -1.131 -18.797  1.00 90.38           H  
ATOM    596  CA  ALA A  39       4.356  -1.940 -18.847  1.00 90.38           C  
ATOM    597  HA  ALA A  39       3.404  -1.428 -18.981  1.00 90.38           H  
ATOM    598  C   ALA A  39       4.166  -3.008 -17.760  1.00 90.38           C  
ATOM    599  CB  ALA A  39       4.771  -2.569 -20.186  1.00 90.38           C  
ATOM    600  HB1 ALA A  39       4.868  -1.795 -20.947  1.00 90.38           H  
ATOM    601  HB2 ALA A  39       4.016  -3.289 -20.501  1.00 90.38           H  
ATOM    602  HB3 ALA A  39       5.726  -3.085 -20.085  1.00 90.38           H  
ATOM    603  O   ALA A  39       3.049  -3.257 -17.311  1.00 90.38           O  
ATOM    604  N   TYR A  40       5.267  -3.612 -17.316  1.00 93.71           N  
ATOM    605  H   TYR A  40       6.151  -3.359 -17.733  1.00 93.71           H  
ATOM    606  CA  TYR A  40       5.306  -4.620 -16.257  1.00 93.71           C  
ATOM    607  HA  TYR A  40       4.614  -4.337 -15.464  1.00 93.71           H  
ATOM    608  C   TYR A  40       6.707  -4.683 -15.645  1.00 93.71           C  
ATOM    609  CB  TYR A  40       4.864  -5.985 -16.810  1.00 93.71           C  
ATOM    610  HB2 TYR A  40       5.046  -6.765 -16.070  1.00 93.71           H  
ATOM    611  HB3 TYR A  40       3.785  -5.955 -16.961  1.00 93.71           H  
ATOM    612  O   TYR A  40       7.635  -4.014 -16.103  1.00 93.71           O  
ATOM    613  CG  TYR A  40       5.521  -6.398 -18.110  1.00 93.71           C  
ATOM    614  CD1 TYR A  40       4.781  -6.339 -19.307  1.00 93.71           C  
ATOM    615  HD1 TYR A  40       3.757  -5.997 -19.293  1.00 93.71           H  
ATOM    616  CD2 TYR A  40       6.849  -6.869 -18.121  1.00 93.71           C  
ATOM    617  HD2 TYR A  40       7.412  -6.940 -17.202  1.00 93.71           H  
ATOM    618  CE1 TYR A  40       5.357  -6.777 -20.512  1.00 93.71           C  
ATOM    619  HE1 TYR A  40       4.785  -6.788 -21.428  1.00 93.71           H  
ATOM    620  CE2 TYR A  40       7.432  -7.293 -19.329  1.00 93.71           C  
ATOM    621  HE2 TYR A  40       8.438  -7.683 -19.355  1.00 93.71           H  
ATOM    622  OH  TYR A  40       7.222  -7.718 -21.670  1.00 93.71           O  
ATOM    623  HH  TYR A  40       6.560  -7.855 -22.353  1.00 93.71           H  
ATOM    624  CZ  TYR A  40       6.681  -7.258 -20.521  1.00 93.71           C  
ATOM    625  N   SER A  41       6.857  -5.463 -14.578  1.00 95.60           N  
ATOM    626  H   SER A  41       6.101  -6.081 -14.320  1.00 95.60           H  
ATOM    627  CA  SER A  41       8.170  -5.749 -13.997  1.00 95.60           C  
ATOM    628  HA  SER A  41       8.913  -5.064 -14.406  1.00 95.60           H  
ATOM    629  C   SER A  41       8.604  -7.167 -14.351  1.00 95.60           C  
ATOM    630  CB  SER A  41       8.145  -5.543 -12.488  1.00 95.60           C  
ATOM    631  HB2 SER A  41       7.490  -6.303 -12.062  1.00 95.60           H  
ATOM    632  HB3 SER A  41       9.149  -5.651 -12.077  1.00 95.60           H  
ATOM    633  O   SER A  41       7.775  -8.001 -14.698  1.00 95.60           O  
ATOM    634  OG  SER A  41       7.636  -4.252 -12.199  1.00 95.60           O  
ATOM    635  HG  SER A  41       6.818  -4.194 -12.699  1.00 95.60           H  
ATOM    636  N   VAL A  42       9.897  -7.445 -14.266  1.00 95.79           N  
ATOM    637  H   VAL A  42      10.540  -6.689 -14.077  1.00 95.79           H  
ATOM    638  CA  VAL A  42      10.479  -8.757 -14.539  1.00 95.79           C  
ATOM    639  HA  VAL A  42       9.683  -9.501 -14.573  1.00 95.79           H  
ATOM    640  C   VAL A  42      11.432  -9.110 -13.411  1.00 95.79           C  
ATOM    641  CB  VAL A  42      11.200  -8.764 -15.899  1.00 95.79           C  
ATOM    642  HB  VAL A  42      11.957  -7.979 -15.906  1.00 95.79           H  
ATOM    643  O   VAL A  42      12.297  -8.304 -13.080  1.00 95.79           O  
ATOM    644  CG1 VAL A  42      11.884 -10.102 -16.186  1.00 95.79           C  
ATOM    645 HG11 VAL A  42      12.397 -10.044 -17.146  1.00 95.79           H  
ATOM    646 HG12 VAL A  42      11.151 -10.908 -16.205  1.00 95.79           H  
ATOM    647 HG13 VAL A  42      12.639 -10.317 -15.429  1.00 95.79           H  
ATOM    648  CG2 VAL A  42      10.212  -8.499 -17.039  1.00 95.79           C  
ATOM    649 HG21 VAL A  42       9.711  -7.542 -16.895  1.00 95.79           H  
ATOM    650 HG22 VAL A  42       9.463  -9.290 -17.078  1.00 95.79           H  
ATOM    651 HG23 VAL A  42      10.751  -8.457 -17.986  1.00 95.79           H  
ATOM    652  N   LEU A  43      11.298 -10.300 -12.828  1.00 95.78           N  
ATOM    653  H   LEU A  43      10.582 -10.922 -13.176  1.00 95.78           H  
ATOM    654  CA  LEU A  43      12.312 -10.847 -11.929  1.00 95.78           C  
ATOM    655  HA  LEU A  43      12.665 -10.052 -11.272  1.00 95.78           H  
ATOM    656  C   LEU A  43      13.503 -11.328 -12.754  1.00 95.78           C  
ATOM    657  CB  LEU A  43      11.707 -11.973 -11.075  1.00 95.78           C  
ATOM    658  HB2 LEU A  43      11.380 -12.764 -11.749  1.00 95.78           H  
ATOM    659  HB3 LEU A  43      10.834 -11.591 -10.546  1.00 95.78           H  
ATOM    660  O   LEU A  43      13.344 -12.151 -13.653  1.00 95.78           O  
ATOM    661  CG  LEU A  43      12.682 -12.593 -10.055  1.00 95.78           C  
ATOM    662  HG  LEU A  43      13.564 -12.972 -10.571  1.00 95.78           H  
ATOM    663  CD1 LEU A  43      13.125 -11.589  -8.989  1.00 95.78           C  
ATOM    664 HD11 LEU A  43      12.253 -11.145  -8.508  1.00 95.78           H  
ATOM    665 HD12 LEU A  43      13.718 -12.104  -8.234  1.00 95.78           H  
ATOM    666 HD13 LEU A  43      13.739 -10.807  -9.437  1.00 95.78           H  
ATOM    667  CD2 LEU A  43      12.011 -13.761  -9.335  1.00 95.78           C  
ATOM    668 HD21 LEU A  43      11.138 -13.414  -8.782  1.00 95.78           H  
ATOM    669 HD22 LEU A  43      12.711 -14.223  -8.639  1.00 95.78           H  
ATOM    670 HD23 LEU A  43      11.696 -14.516 -10.055  1.00 95.78           H  
ATOM    671  N   VAL A  44      14.689 -10.810 -12.443  1.00 95.75           N  
ATOM    672  H   VAL A  44      14.722 -10.096 -11.729  1.00 95.75           H  
ATOM    673  CA  VAL A  44      15.936 -11.132 -13.136  1.00 95.75           C  
ATOM    674  HA  VAL A  44      15.741 -11.894 -13.892  1.00 95.75           H  
ATOM    675  C   VAL A  44      16.934 -11.695 -12.136  1.00 95.75           C  
ATOM    676  CB  VAL A  44      16.509  -9.895 -13.857  1.00 95.75           C  
ATOM    677  HB  VAL A  44      16.720  -9.115 -13.125  1.00 95.75           H  
ATOM    678  O   VAL A  44      17.281 -11.033 -11.158  1.00 95.75           O  
ATOM    679  CG1 VAL A  44      17.814 -10.238 -14.593  1.00 95.75           C  
ATOM    680 HG11 VAL A  44      18.166  -9.361 -15.137  1.00 95.75           H  
ATOM    681 HG12 VAL A  44      18.586 -10.517 -13.876  1.00 95.75           H  
ATOM    682 HG13 VAL A  44      17.645 -11.055 -15.294  1.00 95.75           H  
ATOM    683  CG2 VAL A  44      15.521  -9.336 -14.889  1.00 95.75           C  
ATOM    684 HG21 VAL A  44      15.268 -10.100 -15.624  1.00 95.75           H  
ATOM    685 HG22 VAL A  44      15.962  -8.474 -15.390  1.00 95.75           H  
ATOM    686 HG23 VAL A  44      14.611  -9.001 -14.391  1.00 95.75           H  
ATOM    687  N   VAL A  45      17.441 -12.898 -12.418  1.00 95.69           N  
ATOM    688  H   VAL A  45      17.049 -13.404 -13.199  1.00 95.69           H  
ATOM    689  CA  VAL A  45      18.572 -13.500 -11.701  1.00 95.69           C  
ATOM    690  HA  VAL A  45      18.825 -12.861 -10.855  1.00 95.69           H  
ATOM    691  C   VAL A  45      19.773 -13.558 -12.637  1.00 95.69           C  
ATOM    692  CB  VAL A  45      18.237 -14.886 -11.124  1.00 95.69           C  
ATOM    693  HB  VAL A  45      18.116 -15.606 -11.933  1.00 95.69           H  
ATOM    694  O   VAL A  45      19.794 -14.321 -13.604  1.00 95.69           O  
ATOM    695  CG1 VAL A  45      19.378 -15.351 -10.205  1.00 95.69           C  
ATOM    696 HG11 VAL A  45      19.108 -16.299  -9.739  1.00 95.69           H  
ATOM    697 HG12 VAL A  45      19.535 -14.611  -9.420  1.00 95.69           H  
ATOM    698 HG13 VAL A  45      20.298 -15.469 -10.777  1.00 95.69           H  
ATOM    699  CG2 VAL A  45      16.946 -14.876 -10.302  1.00 95.69           C  
ATOM    700 HG21 VAL A  45      16.093 -14.643 -10.939  1.00 95.69           H  
ATOM    701 HG22 VAL A  45      16.771 -15.854  -9.854  1.00 95.69           H  
ATOM    702 HG23 VAL A  45      17.022 -14.126  -9.515  1.00 95.69           H  
ATOM    703  N   ALA A  46      20.788 -12.744 -12.368  1.00 96.00           N  
ATOM    704  H   ALA A  46      20.735 -12.178 -11.534  1.00 96.00           H  
ATOM    705  CA  ALA A  46      21.934 -12.577 -13.258  1.00 96.00           C  
ATOM    706  HA  ALA A  46      22.146 -13.515 -13.771  1.00 96.00           H  
ATOM    707  C   ALA A  46      23.198 -12.184 -12.484  1.00 96.00           C  
ATOM    708  CB  ALA A  46      21.552 -11.523 -14.309  1.00 96.00           C  
ATOM    709  HB1 ALA A  46      21.363 -10.569 -13.817  1.00 96.00           H  
ATOM    710  HB2 ALA A  46      22.349 -11.406 -15.044  1.00 96.00           H  
ATOM    711  HB3 ALA A  46      20.646 -11.829 -14.831  1.00 96.00           H  
ATOM    712  O   ALA A  46      23.231 -12.180 -11.253  1.00 96.00           O  
ATOM    713  N   LYS A  47      24.266 -11.856 -13.210  1.00 94.95           N  
ATOM    714  H   LYS A  47      24.198 -11.931 -14.215  1.00 94.95           H  
ATOM    715  CA  LYS A  47      25.425 -11.144 -12.678  1.00 94.95           C  
ATOM    716  HA  LYS A  47      25.269 -10.997 -11.610  1.00 94.95           H  
ATOM    717  C   LYS A  47      25.525  -9.760 -13.303  1.00 94.95           C  
ATOM    718  CB  LYS A  47      26.718 -11.939 -12.881  1.00 94.95           C  
ATOM    719  HB2 LYS A  47      26.918 -12.060 -13.946  1.00 94.95           H  
ATOM    720  HB3 LYS A  47      27.525 -11.354 -12.439  1.00 94.95           H  
ATOM    721  O   LYS A  47      25.258  -9.605 -14.486  1.00 94.95           O  
ATOM    722  CG  LYS A  47      26.666 -13.316 -12.207  1.00 94.95           C  
ATOM    723  HG2 LYS A  47      26.228 -13.214 -11.214  1.00 94.95           H  
ATOM    724  HG3 LYS A  47      26.046 -13.990 -12.799  1.00 94.95           H  
ATOM    725  CD  LYS A  47      28.074 -13.899 -12.060  1.00 94.95           C  
ATOM    726  HD2 LYS A  47      28.540 -13.996 -13.041  1.00 94.95           H  
ATOM    727  HD3 LYS A  47      28.663 -13.216 -11.448  1.00 94.95           H  
ATOM    728  CE  LYS A  47      28.002 -15.256 -11.356  1.00 94.95           C  
ATOM    729  HE2 LYS A  47      27.500 -15.969 -12.009  1.00 94.95           H  
ATOM    730  HE3 LYS A  47      27.387 -15.138 -10.463  1.00 94.95           H  
ATOM    731  NZ  LYS A  47      29.353 -15.736 -10.972  1.00 94.95           N  
ATOM    732  HZ1 LYS A  47      29.956 -15.828 -11.777  1.00 94.95           H  
ATOM    733  HZ2 LYS A  47      29.775 -15.075 -10.336  1.00 94.95           H  
ATOM    734  HZ3 LYS A  47      29.291 -16.621 -10.488  1.00 94.95           H  
ATOM    735  N   VAL A  48      25.967  -8.779 -12.531  1.00 92.57           N  
ATOM    736  H   VAL A  48      26.138  -8.976 -11.555  1.00 92.57           H  
ATOM    737  CA  VAL A  48      26.270  -7.427 -13.024  1.00 92.57           C  
ATOM    738  HA  VAL A  48      26.265  -7.430 -14.114  1.00 92.57           H  
ATOM    739  C   VAL A  48      27.670  -7.024 -12.594  1.00 92.57           C  
ATOM    740  CB  VAL A  48      25.225  -6.384 -12.580  1.00 92.57           C  
ATOM    741  HB  VAL A  48      25.541  -5.406 -12.944  1.00 92.57           H  
ATOM    742  O   VAL A  48      28.150  -7.432 -11.530  1.00 92.57           O  
ATOM    743  CG1 VAL A  48      23.858  -6.690 -13.199  1.00 92.57           C  
ATOM    744 HG11 VAL A  48      23.135  -5.930 -12.901  1.00 92.57           H  
ATOM    745 HG12 VAL A  48      23.938  -6.673 -14.286  1.00 92.57           H  
ATOM    746 HG13 VAL A  48      23.498  -7.668 -12.881  1.00 92.57           H  
ATOM    747  CG2 VAL A  48      25.095  -6.301 -11.056  1.00 92.57           C  
ATOM    748 HG21 VAL A  48      24.839  -7.283 -10.657  1.00 92.57           H  
ATOM    749 HG22 VAL A  48      24.309  -5.590 -10.799  1.00 92.57           H  
ATOM    750 HG23 VAL A  48      26.034  -5.961 -10.618  1.00 92.57           H  
ATOM    751  N   GLU A  49      28.339  -6.231 -13.422  1.00 88.73           N  
ATOM    752  H   GLU A  49      27.901  -5.919 -14.277  1.00 88.73           H  
ATOM    753  CA  GLU A  49      29.618  -5.627 -13.061  1.00 88.73           C  
ATOM    754  HA  GLU A  49      30.262  -6.381 -12.607  1.00 88.73           H  
ATOM    755  C   GLU A  49      29.371  -4.526 -12.032  1.00 88.73           C  
ATOM    756  CB  GLU A  49      30.337  -5.081 -14.299  1.00 88.73           C  
ATOM    757  HB2 GLU A  49      29.664  -4.431 -14.858  1.00 88.73           H  
ATOM    758  HB3 GLU A  49      31.198  -4.502 -13.965  1.00 88.73           H  
ATOM    759  O   GLU A  49      28.697  -3.532 -12.305  1.00 88.73           O  
ATOM    760  CG  GLU A  49      30.827  -6.225 -15.198  1.00 88.73           C  
ATOM    761  HG2 GLU A  49      31.486  -6.868 -14.613  1.00 88.73           H  
ATOM    762  HG3 GLU A  49      29.968  -6.817 -15.512  1.00 88.73           H  
ATOM    763  CD  GLU A  49      31.577  -5.745 -16.447  1.00 88.73           C  
ATOM    764  OE1 GLU A  49      31.782  -6.606 -17.331  1.00 88.73           O  
ATOM    765  OE2 GLU A  49      31.938  -4.548 -16.504  1.00 88.73           O  
ATOM    766  N   LYS A  50      29.899  -4.704 -10.817  1.00 76.17           N  
ATOM    767  H   LYS A  50      30.435  -5.542 -10.645  1.00 76.17           H  
ATOM    768  CA  LYS A  50      29.824  -3.680  -9.774  1.00 76.17           C  
ATOM    769  HA  LYS A  50      29.250  -2.841 -10.165  1.00 76.17           H  
ATOM    770  C   LYS A  50      31.224  -3.164  -9.471  1.00 76.17           C  
ATOM    771  CB  LYS A  50      29.061  -4.220  -8.553  1.00 76.17           C  
ATOM    772  HB2 LYS A  50      29.692  -4.922  -8.008  1.00 76.17           H  
ATOM    773  HB3 LYS A  50      28.177  -4.750  -8.908  1.00 76.17           H  
ATOM    774  O   LYS A  50      32.110  -3.943  -9.124  1.00 76.17           O  
ATOM    775  CG  LYS A  50      28.607  -3.078  -7.628  1.00 76.17           C  
ATOM    776  HG2 LYS A  50      29.483  -2.593  -7.198  1.00 76.17           H  
ATOM    777  HG3 LYS A  50      28.056  -2.346  -8.217  1.00 76.17           H  
ATOM    778  CD  LYS A  50      27.702  -3.577  -6.492  1.00 76.17           C  
ATOM    779  HD2 LYS A  50      28.269  -4.245  -5.844  1.00 76.17           H  
ATOM    780  HD3 LYS A  50      26.860  -4.115  -6.927  1.00 76.17           H  
ATOM    781  CE  LYS A  50      27.185  -2.389  -5.672  1.00 76.17           C  
ATOM    782  HE2 LYS A  50      26.746  -1.670  -6.364  1.00 76.17           H  
ATOM    783  HE3 LYS A  50      28.027  -1.896  -5.186  1.00 76.17           H  
ATOM    784  NZ  LYS A  50      26.162  -2.801  -4.676  1.00 76.17           N  
ATOM    785  HZ1 LYS A  50      26.531  -3.453  -3.998  1.00 76.17           H  
ATOM    786  HZ2 LYS A  50      25.379  -3.230  -5.148  1.00 76.17           H  
ATOM    787  HZ3 LYS A  50      25.806  -1.991  -4.189  1.00 76.17           H  
ATOM    788  N   ASN A  51      31.363  -1.837  -9.494  1.00 67.83           N  
ATOM    789  H   ASN A  51      30.559  -1.320  -9.823  1.00 67.83           H  
ATOM    790  CA  ASN A  51      32.596  -1.067  -9.282  1.00 67.83           C  
ATOM    791  HA  ASN A  51      32.286  -0.028  -9.176  1.00 67.83           H  
ATOM    792  C   ASN A  51      33.578  -1.107 -10.467  1.00 67.83           C  
ATOM    793  CB  ASN A  51      33.284  -1.467  -7.957  1.00 67.83           C  
ATOM    794  HB2 ASN A  51      34.077  -0.754  -7.733  1.00 67.83           H  
ATOM    795  HB3 ASN A  51      33.754  -2.443  -8.072  1.00 67.83           H  
ATOM    796  O   ASN A  51      33.553  -2.015 -11.291  1.00 67.83           O  
ATOM    797  CG  ASN A  51      32.361  -1.502  -6.752  1.00 67.83           C  
ATOM    798  ND2 ASN A  51      32.677  -2.303  -5.761  1.00 67.83           N  
ATOM    799 HD21 ASN A  51      32.195  -2.125  -4.892  1.00 67.83           H  
ATOM    800 HD22 ASN A  51      33.528  -2.844  -5.819  1.00 67.83           H  
ATOM    801  OD1 ASN A  51      31.376  -0.793  -6.650  1.00 67.83           O  
ATOM    802  N   LYS A  52      34.509  -0.138 -10.490  1.00 64.64           N  
ATOM    803  H   LYS A  52      34.452   0.582  -9.784  1.00 64.64           H  
ATOM    804  CA  LYS A  52      35.592  -0.023 -11.491  1.00 64.64           C  
ATOM    805  HA  LYS A  52      35.157   0.166 -12.473  1.00 64.64           H  
ATOM    806  C   LYS A  52      36.434  -1.299 -11.661  1.00 64.64           C  
ATOM    807  CB  LYS A  52      36.534   1.142 -11.123  1.00 64.64           C  
ATOM    808  HB2 LYS A  52      37.398   1.097 -11.786  1.00 64.64           H  
ATOM    809  HB3 LYS A  52      36.895   1.009 -10.102  1.00 64.64           H  
ATOM    810  O   LYS A  52      37.072  -1.463 -12.687  1.00 64.64           O  
ATOM    811  CG  LYS A  52      35.907   2.539 -11.269  1.00 64.64           C  
ATOM    812  HG2 LYS A  52      35.499   2.642 -12.275  1.00 64.64           H  
ATOM    813  HG3 LYS A  52      35.100   2.658 -10.546  1.00 64.64           H  
ATOM    814  CD  LYS A  52      36.967   3.632 -11.042  1.00 64.64           C  
ATOM    815  HD2 LYS A  52      37.356   3.549 -10.027  1.00 64.64           H  
ATOM    816  HD3 LYS A  52      37.785   3.478 -11.745  1.00 64.64           H  
ATOM    817  CE  LYS A  52      36.378   5.034 -11.257  1.00 64.64           C  
ATOM    818  HE2 LYS A  52      35.940   5.074 -12.254  1.00 64.64           H  
ATOM    819  HE3 LYS A  52      35.575   5.194 -10.536  1.00 64.64           H  
ATOM    820  NZ  LYS A  52      37.410   6.097 -11.119  1.00 64.64           N  
ATOM    821  HZ1 LYS A  52      37.006   7.009 -11.279  1.00 64.64           H  
ATOM    822  HZ2 LYS A  52      37.824   6.089 -10.198  1.00 64.64           H  
ATOM    823  HZ3 LYS A  52      38.145   5.967 -11.799  1.00 64.64           H  
ATOM    824  N   ALA A  53      36.430  -2.190 -10.667  1.00 65.47           N  
ATOM    825  H   ALA A  53      35.841  -1.998  -9.870  1.00 65.47           H  
ATOM    826  CA  ALA A  53      37.169  -3.451 -10.674  1.00 65.47           C  
ATOM    827  HA  ALA A  53      38.147  -3.270 -11.119  1.00 65.47           H  
ATOM    828  C   ALA A  53      36.517  -4.574 -11.513  1.00 65.47           C  
ATOM    829  CB  ALA A  53      37.384  -3.872  -9.212  1.00 65.47           C  
ATOM    830  HB1 ALA A  53      38.015  -4.760  -9.179  1.00 65.47           H  
ATOM    831  HB2 ALA A  53      37.885  -3.074  -8.663  1.00 65.47           H  
ATOM    832  HB3 ALA A  53      36.428  -4.101  -8.742  1.00 65.47           H  
ATOM    833  O   ALA A  53      37.008  -5.697 -11.465  1.00 65.47           O  
ATOM    834  N   GLN A  54      35.403  -4.312 -12.218  1.00 71.29           N  
ATOM    835  H   GLN A  54      35.032  -3.373 -12.194  1.00 71.29           H  
ATOM    836  CA  GLN A  54      34.710  -5.266 -13.110  1.00 71.29           C  
ATOM    837  HA  GLN A  54      33.753  -4.817 -13.375  1.00 71.29           H  
ATOM    838  C   GLN A  54      34.348  -6.616 -12.459  1.00 71.29           C  
ATOM    839  CB  GLN A  54      35.489  -5.442 -14.425  1.00 71.29           C  
ATOM    840  HB2 GLN A  54      35.003  -6.207 -15.030  1.00 71.29           H  
ATOM    841  HB3 GLN A  54      36.503  -5.774 -14.205  1.00 71.29           H  
ATOM    842  O   GLN A  54      34.132  -7.625 -13.129  1.00 71.29           O  
ATOM    843  CG  GLN A  54      35.530  -4.159 -15.264  1.00 71.29           C  
ATOM    844  HG2 GLN A  54      34.508  -3.844 -15.477  1.00 71.29           H  
ATOM    845  HG3 GLN A  54      36.032  -3.363 -14.713  1.00 71.29           H  
ATOM    846  CD  GLN A  54      36.265  -4.365 -16.584  1.00 71.29           C  
ATOM    847  NE2 GLN A  54      35.963  -3.582 -17.594  1.00 71.29           N  
ATOM    848 HE21 GLN A  54      36.422  -3.809 -18.465  1.00 71.29           H  
ATOM    849 HE22 GLN A  54      35.125  -3.020 -17.550  1.00 71.29           H  
ATOM    850  OE1 GLN A  54      37.135  -5.207 -16.732  1.00 71.29           O  
ATOM    851  N   GLN A  55      34.246  -6.663 -11.129  1.00 82.44           N  
ATOM    852  H   GLN A  55      34.416  -5.820 -10.599  1.00 82.44           H  
ATOM    853  CA  GLN A  55      33.863  -7.889 -10.442  1.00 82.44           C  
ATOM    854  HA  GLN A  55      34.416  -8.715 -10.890  1.00 82.44           H  
ATOM    855  C   GLN A  55      32.372  -8.157 -10.653  1.00 82.44           C  
ATOM    856  CB  GLN A  55      34.236  -7.842  -8.958  1.00 82.44           C  
ATOM    857  HB2 GLN A  55      33.760  -8.686  -8.459  1.00 82.44           H  
ATOM    858  HB3 GLN A  55      33.861  -6.920  -8.514  1.00 82.44           H  
ATOM    859  O   GLN A  55      31.511  -7.365 -10.257  1.00 82.44           O  
ATOM    860  CG  GLN A  55      35.754  -7.947  -8.747  1.00 82.44           C  
ATOM    861  HG2 GLN A  55      36.248  -7.074  -9.175  1.00 82.44           H  
ATOM    862  HG3 GLN A  55      36.127  -8.835  -9.259  1.00 82.44           H  
ATOM    863  CD  GLN A  55      36.133  -8.048  -7.273  1.00 82.44           C  
ATOM    864  NE2 GLN A  55      37.379  -8.339  -6.971  1.00 82.44           N  
ATOM    865 HE21 GLN A  55      37.607  -8.419  -5.991  1.00 82.44           H  
ATOM    866 HE22 GLN A  55      38.065  -8.485  -7.698  1.00 82.44           H  
ATOM    867  OE1 GLN A  55      35.325  -7.863  -6.372  1.00 82.44           O  
ATOM    868  N   LEU A  56      32.078  -9.311 -11.252  1.00 88.63           N  
ATOM    869  H   LEU A  56      32.846  -9.844 -11.635  1.00 88.63           H  
ATOM    870  CA  LEU A  56      30.721  -9.796 -11.468  1.00 88.63           C  
ATOM    871  HA  LEU A  56      30.118  -8.984 -11.876  1.00 88.63           H  
ATOM    872  C   LEU A  56      30.087 -10.233 -10.145  1.00 88.63           C  
ATOM    873  CB  LEU A  56      30.747 -10.965 -12.469  1.00 88.63           C  
ATOM    874  HB2 LEU A  56      31.482 -11.694 -12.129  1.00 88.63           H  
ATOM    875  HB3 LEU A  56      29.770 -11.449 -12.457  1.00 88.63           H  
ATOM    876  O   LEU A  56      30.500 -11.232  -9.550  1.00 88.63           O  
ATOM    877  CG  LEU A  56      31.060 -10.578 -13.924  1.00 88.63           C  
ATOM    878  HG  LEU A  56      32.015 -10.054 -13.969  1.00 88.63           H  
ATOM    879  CD1 LEU A  56      31.154 -11.860 -14.758  1.00 88.63           C  
ATOM    880 HD11 LEU A  56      31.404 -11.588 -15.784  1.00 88.63           H  
ATOM    881 HD12 LEU A  56      31.951 -12.492 -14.368  1.00 88.63           H  
ATOM    882 HD13 LEU A  56      30.202 -12.390 -14.747  1.00 88.63           H  
ATOM    883  CD2 LEU A  56      29.961  -9.704 -14.528  1.00 88.63           C  
ATOM    884 HD21 LEU A  56      30.208  -9.478 -15.565  1.00 88.63           H  
ATOM    885 HD22 LEU A  56      29.905  -8.752 -14.001  1.00 88.63           H  
ATOM    886 HD23 LEU A  56      28.992 -10.200 -14.483  1.00 88.63           H  
ATOM    887  N   LYS A  57      29.037  -9.531  -9.716  1.00 92.41           N  
ATOM    888  H   LYS A  57      28.744  -8.738 -10.269  1.00 92.41           H  
ATOM    889  CA  LYS A  57      28.239  -9.892  -8.538  1.00 92.41           C  
ATOM    890  HA  LYS A  57      28.758 -10.670  -7.978  1.00 92.41           H  
ATOM    891  C   LYS A  57      26.899 -10.463  -8.954  1.00 92.41           C  
ATOM    892  CB  LYS A  57      28.057  -8.685  -7.613  1.00 92.41           C  
ATOM    893  HB2 LYS A  57      27.629  -7.850  -8.168  1.00 92.41           H  
ATOM    894  HB3 LYS A  57      27.370  -8.961  -6.812  1.00 92.41           H  
ATOM    895  O   LYS A  57      26.258  -9.923  -9.849  1.00 92.41           O  
ATOM    896  CG  LYS A  57      29.404  -8.279  -7.006  1.00 92.41           C  
ATOM    897  HG2 LYS A  57      29.909  -9.168  -6.628  1.00 92.41           H  
ATOM    898  HG3 LYS A  57      30.026  -7.825  -7.778  1.00 92.41           H  
ATOM    899  CD  LYS A  57      29.227  -7.292  -5.852  1.00 92.41           C  
ATOM    900  HD2 LYS A  57      28.622  -7.757  -5.074  1.00 92.41           H  
ATOM    901  HD3 LYS A  57      28.731  -6.395  -6.223  1.00 92.41           H  
ATOM    902  CE  LYS A  57      30.621  -6.960  -5.312  1.00 92.41           C  
ATOM    903  HE2 LYS A  57      31.178  -6.426  -6.082  1.00 92.41           H  
ATOM    904  HE3 LYS A  57      31.147  -7.898  -5.135  1.00 92.41           H  
ATOM    905  NZ  LYS A  57      30.578  -6.176  -4.055  1.00 92.41           N  
ATOM    906  HZ1 LYS A  57      31.520  -6.060  -3.709  1.00 92.41           H  
ATOM    907  HZ2 LYS A  57      30.176  -5.262  -4.210  1.00 92.41           H  
ATOM    908  HZ3 LYS A  57      30.059  -6.678  -3.348  1.00 92.41           H  
ATOM    909  N   SER A  58      26.486 -11.539  -8.291  1.00 93.66           N  
ATOM    910  H   SER A  58      27.067 -11.928  -7.562  1.00 93.66           H  
ATOM    911  CA  SER A  58      25.143 -12.091  -8.456  1.00 93.66           C  
ATOM    912  HA  SER A  58      24.965 -12.284  -9.514  1.00 93.66           H  
ATOM    913  C   SER A  58      24.103 -11.092  -7.959  1.00 93.66           C  
ATOM    914  CB  SER A  58      24.986 -13.409  -7.697  1.00 93.66           C  
ATOM    915  HB2 SER A  58      23.987 -13.805  -7.878  1.00 93.66           H  
ATOM    916  HB3 SER A  58      25.100 -13.224  -6.629  1.00 93.66           H  
ATOM    917  O   SER A  58      24.275 -10.501  -6.891  1.00 93.66           O  
ATOM    918  OG  SER A  58      25.955 -14.361  -8.116  1.00 93.66           O  
ATOM    919  HG  SER A  58      25.822 -15.136  -7.565  1.00 93.66           H  
ATOM    920  N   VAL A  59      23.039 -10.925  -8.733  1.00 93.53           N  
ATOM    921  H   VAL A  59      22.977 -11.442  -9.598  1.00 93.53           H  
ATOM    922  CA  VAL A  59      21.890 -10.084  -8.411  1.00 93.53           C  
ATOM    923  HA  VAL A  59      21.904  -9.862  -7.344  1.00 93.53           H  
ATOM    924  C   VAL A  59      20.601 -10.843  -8.689  1.00 93.53           C  
ATOM    925  CB  VAL A  59      21.906  -8.738  -9.162  1.00 93.53           C  
ATOM    926  HB  VAL A  59      20.976  -8.216  -8.935  1.00 93.53           H  
ATOM    927  O   VAL A  59      20.511 -11.599  -9.656  1.00 93.53           O  
ATOM    928  CG1 VAL A  59      23.058  -7.869  -8.646  1.00 93.53           C  
ATOM    929 HG11 VAL A  59      23.000  -6.888  -9.116  1.00 93.53           H  
ATOM    930 HG12 VAL A  59      24.017  -8.338  -8.867  1.00 93.53           H  
ATOM    931 HG13 VAL A  59      22.960  -7.743  -7.568  1.00 93.53           H  
ATOM    932  CG2 VAL A  59      22.013  -8.873 -10.687  1.00 93.53           C  
ATOM    933 HG21 VAL A  59      21.933  -7.882 -11.134  1.00 93.53           H  
ATOM    934 HG22 VAL A  59      21.189  -9.476 -11.069  1.00 93.53           H  
ATOM    935 HG23 VAL A  59      22.963  -9.327 -10.969  1.00 93.53           H  
ATOM    936  N   THR A  60      19.630 -10.609  -7.817  1.00 94.66           N  
ATOM    937  H   THR A  60      19.815  -9.969  -7.057  1.00 94.66           H  
ATOM    938  CA  THR A  60      18.228 -10.986  -7.965  1.00 94.66           C  
ATOM    939  HA  THR A  60      18.036 -11.394  -8.957  1.00 94.66           H  
ATOM    940  C   THR A  60      17.455  -9.694  -7.762  1.00 94.66           C  
ATOM    941  CB  THR A  60      17.818 -12.030  -6.916  1.00 94.66           C  
ATOM    942  HB  THR A  60      18.001 -11.629  -5.919  1.00 94.66           H  
ATOM    943  O   THR A  60      17.552  -9.099  -6.690  1.00 94.66           O  
ATOM    944  CG2 THR A  60      16.348 -12.422  -7.023  1.00 94.66           C  
ATOM    945 HG21 THR A  60      15.727 -11.541  -6.862  1.00 94.66           H  
ATOM    946 HG22 THR A  60      16.099 -13.154  -6.255  1.00 94.66           H  
ATOM    947 HG23 THR A  60      16.125 -12.830  -8.009  1.00 94.66           H  
ATOM    948  OG1 THR A  60      18.569 -13.214  -7.068  1.00 94.66           O  
ATOM    949  HG1 THR A  60      18.170 -13.848  -6.467  1.00 94.66           H  
ATOM    950  N   GLU A  61      16.768  -9.204  -8.786  1.00 94.46           N  
ATOM    951  H   GLU A  61      16.746  -9.703  -9.664  1.00 94.46           H  
ATOM    952  CA  GLU A  61      16.072  -7.917  -8.710  1.00 94.46           C  
ATOM    953  HA  GLU A  61      15.684  -7.798  -7.699  1.00 94.46           H  
ATOM    954  C   GLU A  61      14.867  -7.856  -9.643  1.00 94.46           C  
ATOM    955  CB  GLU A  61      17.047  -6.751  -8.959  1.00 94.46           C  
ATOM    956  HB2 GLU A  61      17.831  -6.809  -8.205  1.00 94.46           H  
ATOM    957  HB3 GLU A  61      16.515  -5.812  -8.807  1.00 94.46           H  
ATOM    958  O   GLU A  61      14.746  -8.647 -10.578  1.00 94.46           O  
ATOM    959  CG  GLU A  61      17.694  -6.730 -10.353  1.00 94.46           C  
ATOM    960  HG2 GLU A  61      16.914  -6.604 -11.104  1.00 94.46           H  
ATOM    961  HG3 GLU A  61      18.192  -7.683 -10.533  1.00 94.46           H  
ATOM    962  CD  GLU A  61      18.730  -5.603 -10.496  1.00 94.46           C  
ATOM    963  OE1 GLU A  61      19.015  -5.229 -11.653  1.00 94.46           O  
ATOM    964  OE2 GLU A  61      19.292  -5.141  -9.475  1.00 94.46           O  
ATOM    965  N   LEU A  62      13.969  -6.907  -9.376  1.00 95.46           N  
ATOM    966  H   LEU A  62      14.157  -6.248  -8.634  1.00 95.46           H  
ATOM    967  CA  LEU A  62      12.853  -6.606 -10.259  1.00 95.46           C  
ATOM    968  HA  LEU A  62      12.640  -7.480 -10.875  1.00 95.46           H  
ATOM    969  C   LEU A  62      13.255  -5.464 -11.192  1.00 95.46           C  
ATOM    970  CB  LEU A  62      11.590  -6.284  -9.442  1.00 95.46           C  
ATOM    971  HB2 LEU A  62      10.784  -6.034 -10.132  1.00 95.46           H  
ATOM    972  HB3 LEU A  62      11.799  -5.391  -8.852  1.00 95.46           H  
ATOM    973  O   LEU A  62      13.579  -4.367 -10.743  1.00 95.46           O  
ATOM    974  CG  LEU A  62      11.123  -7.420  -8.509  1.00 95.46           C  
ATOM    975  HG  LEU A  62      11.937  -7.749  -7.864  1.00 95.46           H  
ATOM    976  CD1 LEU A  62       9.949  -6.999  -7.630  1.00 95.46           C  
ATOM    977 HD11 LEU A  62      10.284  -6.263  -6.898  1.00 95.46           H  
ATOM    978 HD12 LEU A  62       9.151  -6.597  -8.254  1.00 95.46           H  
ATOM    979 HD13 LEU A  62       9.573  -7.861  -7.080  1.00 95.46           H  
ATOM    980  CD2 LEU A  62      10.620  -8.591  -9.337  1.00 95.46           C  
ATOM    981 HD21 LEU A  62      10.224  -9.372  -8.689  1.00 95.46           H  
ATOM    982 HD22 LEU A  62       9.848  -8.240 -10.021  1.00 95.46           H  
ATOM    983 HD23 LEU A  62      11.447  -9.018  -9.905  1.00 95.46           H  
ATOM    984  N   LEU A  63      13.200  -5.715 -12.494  1.00 95.30           N  
ATOM    985  H   LEU A  63      12.969  -6.656 -12.779  1.00 95.30           H  
ATOM    986  CA  LEU A  63      13.451  -4.734 -13.542  1.00 95.30           C  
ATOM    987  HA  LEU A  63      13.968  -3.878 -13.108  1.00 95.30           H  
ATOM    988  C   LEU A  63      12.125  -4.261 -14.138  1.00 95.30           C  
ATOM    989  CB  LEU A  63      14.367  -5.370 -14.599  1.00 95.30           C  
ATOM    990  HB2 LEU A  63      15.296  -5.682 -14.121  1.00 95.30           H  
ATOM    991  HB3 LEU A  63      13.876  -6.261 -14.990  1.00 95.30           H  
ATOM    992  O   LEU A  63      11.281  -5.073 -14.501  1.00 95.30           O  
ATOM    993  CG  LEU A  63      14.698  -4.436 -15.776  1.00 95.30           C  
ATOM    994  HG  LEU A  63      13.775  -4.095 -16.247  1.00 95.30           H  
ATOM    995  CD1 LEU A  63      15.509  -3.213 -15.339  1.00 95.30           C  
ATOM    996 HD11 LEU A  63      14.928  -2.590 -14.659  1.00 95.30           H  
ATOM    997 HD12 LEU A  63      16.424  -3.536 -14.842  1.00 95.30           H  
ATOM    998 HD13 LEU A  63      15.766  -2.616 -16.214  1.00 95.30           H  
ATOM    999  CD2 LEU A  63      15.501  -5.200 -16.824  1.00 95.30           C  
ATOM   1000 HD21 LEU A  63      16.420  -5.581 -16.380  1.00 95.30           H  
ATOM   1001 HD22 LEU A  63      15.742  -4.543 -17.660  1.00 95.30           H  
ATOM   1002 HD23 LEU A  63      14.907  -6.036 -17.195  1.00 95.30           H  
ATOM   1003  N   GLY A  64      11.931  -2.951 -14.267  1.00 95.03           N  
ATOM   1004  H   GLY A  64      12.680  -2.326 -14.006  1.00 95.03           H  
ATOM   1005  CA  GLY A  64      10.768  -2.399 -14.962  1.00 95.03           C  
ATOM   1006  HA2 GLY A  64       9.874  -2.974 -14.723  1.00 95.03           H  
ATOM   1007  HA3 GLY A  64      10.608  -1.366 -14.651  1.00 95.03           H  
ATOM   1008  C   GLY A  64      10.998  -2.413 -16.467  1.00 95.03           C  
ATOM   1009  O   GLY A  64      11.961  -1.808 -16.927  1.00 95.03           O  
ATOM   1010  N   ILE A  65      10.109  -3.057 -17.220  1.00 95.10           N  
ATOM   1011  H   ILE A  65       9.333  -3.523 -16.771  1.00 95.10           H  
ATOM   1012  CA  ILE A  65      10.108  -3.016 -18.684  1.00 95.10           C  
ATOM   1013  HA  ILE A  65      11.098  -2.734 -19.043  1.00 95.10           H  
ATOM   1014  C   ILE A  65       9.135  -1.933 -19.121  1.00 95.10           C  
ATOM   1015  CB  ILE A  65       9.763  -4.396 -19.278  1.00 95.10           C  
ATOM   1016  HB  ILE A  65       8.768  -4.676 -18.932  1.00 95.10           H  
ATOM   1017  O   ILE A  65       7.943  -1.979 -18.806  1.00 95.10           O  
ATOM   1018  CG1 ILE A  65      10.742  -5.493 -18.804  1.00 95.10           C  
ATOM   1019 HG12 ILE A  65      10.639  -5.614 -17.726  1.00 95.10           H  
ATOM   1020 HG13 ILE A  65      10.455  -6.436 -19.269  1.00 95.10           H  
ATOM   1021  CG2 ILE A  65       9.721  -4.349 -20.816  1.00 95.10           C  
ATOM   1022 HG21 ILE A  65      10.660  -3.971 -21.219  1.00 95.10           H  
ATOM   1023 HG22 ILE A  65       8.906  -3.709 -21.154  1.00 95.10           H  
ATOM   1024 HG23 ILE A  65       9.546  -5.351 -21.208  1.00 95.10           H  
ATOM   1025  CD1 ILE A  65      12.226  -5.249 -19.111  1.00 95.10           C  
ATOM   1026 HD11 ILE A  65      12.380  -5.140 -20.184  1.00 95.10           H  
ATOM   1027 HD12 ILE A  65      12.584  -4.358 -18.595  1.00 95.10           H  
ATOM   1028 HD13 ILE A  65      12.805  -6.106 -18.764  1.00 95.10           H  
ATOM   1029  N   THR A  66       9.639  -0.922 -19.817  1.00 92.56           N  
ATOM   1030  H   THR A  66      10.626  -0.919 -20.033  1.00 92.56           H  
ATOM   1031  CA  THR A  66       8.800   0.161 -20.341  1.00 92.56           C  
ATOM   1032  HA  THR A  66       8.101   0.470 -19.564  1.00 92.56           H  
ATOM   1033  C   THR A  66       7.959  -0.304 -21.525  1.00 92.56           C  
ATOM   1034  CB  THR A  66       9.624   1.397 -20.697  1.00 92.56           C  
ATOM   1035  HB  THR A  66       8.948   2.186 -21.026  1.00 92.56           H  
ATOM   1036  O   THR A  66       8.285  -1.292 -22.180  1.00 92.56           O  
ATOM   1037  CG2 THR A  66      10.446   1.909 -19.513  1.00 92.56           C  
ATOM   1038 HG21 THR A  66       9.777   2.265 -18.730  1.00 92.56           H  
ATOM   1039 HG22 THR A  66      11.087   2.725 -19.848  1.00 92.56           H  
ATOM   1040 HG23 THR A  66      11.086   1.126 -19.107  1.00 92.56           H  
ATOM   1041  OG1 THR A  66      10.502   1.102 -21.742  1.00 92.56           O  
ATOM   1042  HG1 THR A  66      11.219   0.600 -21.347  1.00 92.56           H  
ATOM   1043  N   ILE A  67       6.879   0.417 -21.845  1.00 89.44           N  
ATOM   1044  H   ILE A  67       6.615   1.190 -21.251  1.00 89.44           H  
ATOM   1045  CA  ILE A  67       6.067   0.112 -23.038  1.00 89.44           C  
ATOM   1046  HA  ILE A  67       5.680  -0.903 -22.941  1.00 89.44           H  
ATOM   1047  C   ILE A  67       6.940   0.121 -24.308  1.00 89.44           C  
ATOM   1048  CB  ILE A  67       4.863   1.078 -23.154  1.00 89.44           C  
ATOM   1049  HB  ILE A  67       5.241   2.100 -23.201  1.00 89.44           H  
ATOM   1050  O   ILE A  67       6.750  -0.722 -25.179  1.00 89.44           O  
ATOM   1051  CG1 ILE A  67       3.920   0.948 -21.933  1.00 89.44           C  
ATOM   1052 HG12 ILE A  67       3.516  -0.064 -21.892  1.00 89.44           H  
ATOM   1053 HG13 ILE A  67       4.484   1.116 -21.015  1.00 89.44           H  
ATOM   1054  CG2 ILE A  67       4.055   0.792 -24.435  1.00 89.44           C  
ATOM   1055 HG21 ILE A  67       3.272   1.538 -24.571  1.00 89.44           H  
ATOM   1056 HG22 ILE A  67       4.691   0.835 -25.319  1.00 89.44           H  
ATOM   1057 HG23 ILE A  67       3.608  -0.201 -24.384  1.00 89.44           H  
ATOM   1058  CD1 ILE A  67       2.748   1.938 -21.939  1.00 89.44           C  
ATOM   1059 HD11 ILE A  67       2.023   1.672 -22.707  1.00 89.44           H  
ATOM   1060 HD12 ILE A  67       3.116   2.948 -22.125  1.00 89.44           H  
ATOM   1061 HD13 ILE A  67       2.245   1.909 -20.972  1.00 89.44           H  
ATOM   1062  N   MET A  68       7.929   1.018 -24.383  1.00 88.18           N  
ATOM   1063  H   MET A  68       8.058   1.651 -23.607  1.00 88.18           H  
ATOM   1064  CA  MET A  68       8.867   1.117 -25.511  1.00 88.18           C  
ATOM   1065  HA  MET A  68       8.304   1.134 -26.444  1.00 88.18           H  
ATOM   1066  C   MET A  68       9.838  -0.068 -25.597  1.00 88.18           C  
ATOM   1067  CB  MET A  68       9.669   2.423 -25.384  1.00 88.18           C  
ATOM   1068  HB2 MET A  68      10.425   2.453 -26.169  1.00 88.18           H  
ATOM   1069  HB3 MET A  68      10.186   2.437 -24.425  1.00 88.18           H  
ATOM   1070  O   MET A  68      10.225  -0.479 -26.686  1.00 88.18           O  
ATOM   1071  CG  MET A  68       8.794   3.678 -25.494  1.00 88.18           C  
ATOM   1072  HG2 MET A  68       8.068   3.676 -24.682  1.00 88.18           H  
ATOM   1073  HG3 MET A  68       9.429   4.554 -25.363  1.00 88.18           H  
ATOM   1074  SD  MET A  68       7.894   3.857 -27.058  1.00 88.18           S  
ATOM   1075  CE  MET A  68       9.258   4.181 -28.207  1.00 88.18           C  
ATOM   1076  HE1 MET A  68       8.852   4.385 -29.197  1.00 88.18           H  
ATOM   1077  HE2 MET A  68       9.825   5.048 -27.870  1.00 88.18           H  
ATOM   1078  HE3 MET A  68       9.914   3.312 -28.265  1.00 88.18           H  
ATOM   1079  N   GLU A  69      10.233  -0.631 -24.456  1.00 93.85           N  
ATOM   1080  H   GLU A  69       9.898  -0.245 -23.585  1.00 93.85           H  
ATOM   1081  CA  GLU A  69      11.148  -1.778 -24.378  1.00 93.85           C  
ATOM   1082  HA  GLU A  69      11.882  -1.729 -25.183  1.00 93.85           H  
ATOM   1083  C   GLU A  69      10.433  -3.121 -24.505  1.00 93.85           C  
ATOM   1084  CB  GLU A  69      11.877  -1.728 -23.037  1.00 93.85           C  
ATOM   1085  HB2 GLU A  69      11.122  -1.627 -22.257  1.00 93.85           H  
ATOM   1086  HB3 GLU A  69      12.404  -2.668 -22.870  1.00 93.85           H  
ATOM   1087  O   GLU A  69      11.072  -4.138 -24.756  1.00 93.85           O  
ATOM   1088  CG  GLU A  69      12.892  -0.576 -22.978  1.00 93.85           C  
ATOM   1089  HG2 GLU A  69      13.756  -0.836 -23.591  1.00 93.85           H  
ATOM   1090  HG3 GLU A  69      12.459   0.332 -23.397  1.00 93.85           H  
ATOM   1091  CD  GLU A  69      13.336  -0.281 -21.544  1.00 93.85           C  
ATOM   1092  OE1 GLU A  69      14.505   0.133 -21.363  1.00 93.85           O  
ATOM   1093  OE2 GLU A  69      12.492  -0.424 -20.630  1.00 93.85           O  
ATOM   1094  N   ARG A  70       9.108  -3.138 -24.343  1.00 94.09           N  
ATOM   1095  H   ARG A  70       8.666  -2.268 -24.084  1.00 94.09           H  
ATOM   1096  CA  ARG A  70       8.300  -4.357 -24.325  1.00 94.09           C  
ATOM   1097  HA  ARG A  70       8.557  -4.938 -23.440  1.00 94.09           H  
ATOM   1098  C   ARG A  70       8.587  -5.260 -25.524  1.00 94.09           C  
ATOM   1099  CB  ARG A  70       6.826  -3.950 -24.252  1.00 94.09           C  
ATOM   1100  HB2 ARG A  70       6.553  -3.388 -25.145  1.00 94.09           H  
ATOM   1101  HB3 ARG A  70       6.665  -3.325 -23.374  1.00 94.09           H  
ATOM   1102  O   ARG A  70       8.900  -6.430 -25.338  1.00 94.09           O  
ATOM   1103  CG  ARG A  70       5.950  -5.193 -24.150  1.00 94.09           C  
ATOM   1104  HG2 ARG A  70       6.219  -5.739 -23.246  1.00 94.09           H  
ATOM   1105  HG3 ARG A  70       6.115  -5.834 -25.017  1.00 94.09           H  
ATOM   1106  CD  ARG A  70       4.471  -4.839 -24.103  1.00 94.09           C  
ATOM   1107  HD2 ARG A  70       4.266  -4.272 -23.195  1.00 94.09           H  
ATOM   1108  HD3 ARG A  70       4.220  -4.242 -24.980  1.00 94.09           H  
ATOM   1109  NE  ARG A  70       3.704  -6.084 -24.112  1.00 94.09           N  
ATOM   1110  HE  ARG A  70       4.253  -6.932 -24.128  1.00 94.09           H  
ATOM   1111  NH1 ARG A  70       1.584  -5.222 -24.061  1.00 94.09           N  
ATOM   1112 HH11 ARG A  70       0.587  -5.383 -24.075  1.00 94.09           H  
ATOM   1113 HH12 ARG A  70       1.987  -4.296 -24.062  1.00 94.09           H  
ATOM   1114  NH2 ARG A  70       1.920  -7.443 -24.162  1.00 94.09           N  
ATOM   1115 HH21 ARG A  70       2.591  -8.193 -24.245  1.00 94.09           H  
ATOM   1116 HH22 ARG A  70       0.930  -7.640 -24.173  1.00 94.09           H  
ATOM   1117  CZ  ARG A  70       2.402  -6.239 -24.112  1.00 94.09           C  
ATOM   1118  N   SER A  71       8.528  -4.718 -26.739  1.00 94.98           N  
ATOM   1119  H   SER A  71       8.230  -3.756 -26.823  1.00 94.98           H  
ATOM   1120  CA  SER A  71       8.704  -5.509 -27.962  1.00 94.98           C  
ATOM   1121  HA  SER A  71       8.007  -6.346 -27.942  1.00 94.98           H  
ATOM   1122  C   SER A  71      10.115  -6.085 -28.101  1.00 94.98           C  
ATOM   1123  CB  SER A  71       8.397  -4.656 -29.196  1.00 94.98           C  
ATOM   1124  HB2 SER A  71       8.457  -5.282 -30.087  1.00 94.98           H  
ATOM   1125  HB3 SER A  71       9.130  -3.853 -29.276  1.00 94.98           H  
ATOM   1126  O   SER A  71      10.276  -7.196 -28.601  1.00 94.98           O  
ATOM   1127  OG  SER A  71       7.102  -4.096 -29.103  1.00 94.98           O  
ATOM   1128  HG  SER A  71       6.911  -3.611 -29.908  1.00 94.98           H  
ATOM   1129  N   SER A  72      11.150  -5.351 -27.676  1.00 95.90           N  
ATOM   1130  H   SER A  72      10.980  -4.503 -27.155  1.00 95.90           H  
ATOM   1131  CA  SER A  72      12.533  -5.839 -27.746  1.00 95.90           C  
ATOM   1132  HA  SER A  72      12.672  -6.350 -28.699  1.00 95.90           H  
ATOM   1133  C   SER A  72      12.821  -6.870 -26.657  1.00 95.90           C  
ATOM   1134  CB  SER A  72      13.534  -4.681 -27.707  1.00 95.90           C  
ATOM   1135  HB2 SER A  72      13.404  -4.078 -28.606  1.00 95.90           H  
ATOM   1136  HB3 SER A  72      14.547  -5.083 -27.701  1.00 95.90           H  
ATOM   1137  O   SER A  72      13.447  -7.889 -26.949  1.00 95.90           O  
ATOM   1138  OG  SER A  72      13.348  -3.856 -26.577  1.00 95.90           O  
ATOM   1139  HG  SER A  72      13.918  -3.087 -26.654  1.00 95.90           H  
ATOM   1140  N   PHE A  73      12.307  -6.652 -25.445  1.00 96.60           N  
ATOM   1141  H   PHE A  73      11.838  -5.775 -25.270  1.00 96.60           H  
ATOM   1142  CA  PHE A  73      12.384  -7.617 -24.355  1.00 96.60           C  
ATOM   1143  HA  PHE A  73      13.430  -7.879 -24.193  1.00 96.60           H  
ATOM   1144  C   PHE A  73      11.654  -8.921 -24.701  1.00 96.60           C  
ATOM   1145  CB  PHE A  73      11.844  -6.989 -23.063  1.00 96.60           C  
ATOM   1146  HB2 PHE A  73      10.839  -6.606 -23.242  1.00 96.60           H  
ATOM   1147  HB3 PHE A  73      12.476  -6.146 -22.786  1.00 96.60           H  
ATOM   1148  O   PHE A  73      12.257  -9.983 -24.614  1.00 96.60           O  
ATOM   1149  CG  PHE A  73      11.801  -7.976 -21.914  1.00 96.60           C  
ATOM   1150  CD1 PHE A  73      10.596  -8.622 -21.586  1.00 96.60           C  
ATOM   1151  HD1 PHE A  73       9.690  -8.383 -22.123  1.00 96.60           H  
ATOM   1152  CD2 PHE A  73      12.981  -8.320 -21.231  1.00 96.60           C  
ATOM   1153  HD2 PHE A  73      13.914  -7.849 -21.504  1.00 96.60           H  
ATOM   1154  CE1 PHE A  73      10.576  -9.616 -20.594  1.00 96.60           C  
ATOM   1155  HE1 PHE A  73       9.652 -10.128 -20.370  1.00 96.60           H  
ATOM   1156  CE2 PHE A  73      12.962  -9.302 -20.227  1.00 96.60           C  
ATOM   1157  HE2 PHE A  73      13.876  -9.574 -19.719  1.00 96.60           H  
ATOM   1158  CZ  PHE A  73      11.760  -9.965 -19.924  1.00 96.60           C  
ATOM   1159  HZ  PHE A  73      11.742 -10.753 -19.186  1.00 96.60           H  
ATOM   1160  N   GLU A  74      10.397  -8.865 -25.151  1.00 95.17           N  
ATOM   1161  H   GLU A  74       9.936  -7.968 -25.194  1.00 95.17           H  
ATOM   1162  CA  GLU A  74       9.599 -10.063 -25.468  1.00 95.17           C  
ATOM   1163  HA  GLU A  74       9.622 -10.739 -24.613  1.00 95.17           H  
ATOM   1164  C   GLU A  74      10.169 -10.856 -26.653  1.00 95.17           C  
ATOM   1165  CB  GLU A  74       8.130  -9.674 -25.736  1.00 95.17           C  
ATOM   1166  HB2 GLU A  74       8.101  -8.861 -26.461  1.00 95.17           H  
ATOM   1167  HB3 GLU A  74       7.605 -10.533 -26.155  1.00 95.17           H  
ATOM   1168  O   GLU A  74      10.069 -12.081 -26.672  1.00 95.17           O  
ATOM   1169  CG  GLU A  74       7.415  -9.256 -24.441  1.00 95.17           C  
ATOM   1170  HG2 GLU A  74       8.013  -8.480 -23.964  1.00 95.17           H  
ATOM   1171  HG3 GLU A  74       7.393 -10.113 -23.767  1.00 95.17           H  
ATOM   1172  CD  GLU A  74       5.980  -8.721 -24.614  1.00 95.17           C  
ATOM   1173  OE1 GLU A  74       5.410  -8.233 -23.603  1.00 95.17           O  
ATOM   1174  OE2 GLU A  74       5.420  -8.706 -25.729  1.00 95.17           O  
ATOM   1175  N   LYS A  75      10.814 -10.187 -27.620  1.00 96.32           N  
ATOM   1176  H   LYS A  75      10.832  -9.178 -27.563  1.00 96.32           H  
ATOM   1177  CA  LYS A  75      11.461 -10.853 -28.761  1.00 96.32           C  
ATOM   1178  HA  LYS A  75      10.742 -11.543 -29.202  1.00 96.32           H  
ATOM   1179  C   LYS A  75      12.661 -11.703 -28.338  1.00 96.32           C  
ATOM   1180  CB  LYS A  75      11.853  -9.799 -29.807  1.00 96.32           C  
ATOM   1181  HB2 LYS A  75      12.553  -9.091 -29.362  1.00 96.32           H  
ATOM   1182  HB3 LYS A  75      10.956  -9.259 -30.108  1.00 96.32           H  
ATOM   1183  O   LYS A  75      12.817 -12.815 -28.836  1.00 96.32           O  
ATOM   1184  CG  LYS A  75      12.487 -10.432 -31.054  1.00 96.32           C  
ATOM   1185  HG2 LYS A  75      13.401 -10.959 -30.778  1.00 96.32           H  
ATOM   1186  HG3 LYS A  75      11.786 -11.143 -31.491  1.00 96.32           H  
ATOM   1187  CD  LYS A  75      12.843  -9.364 -32.091  1.00 96.32           C  
ATOM   1188  HD2 LYS A  75      11.936  -8.838 -32.390  1.00 96.32           H  
ATOM   1189  HD3 LYS A  75      13.542  -8.656 -31.647  1.00 96.32           H  
ATOM   1190  CE  LYS A  75      13.483 -10.041 -33.307  1.00 96.32           C  
ATOM   1191  HE2 LYS A  75      12.770 -10.754 -33.722  1.00 96.32           H  
ATOM   1192  HE3 LYS A  75      14.353 -10.604 -32.968  1.00 96.32           H  
ATOM   1193  NZ  LYS A  75      13.884  -9.051 -34.336  1.00 96.32           N  
ATOM   1194  HZ1 LYS A  75      14.304  -9.518 -35.126  1.00 96.32           H  
ATOM   1195  HZ2 LYS A  75      14.557  -8.403 -33.952  1.00 96.32           H  
ATOM   1196  HZ3 LYS A  75      13.079  -8.532 -34.657  1.00 96.32           H  
ATOM   1197  N   ASN A  76      13.534 -11.171 -27.482  1.00 94.99           N  
ATOM   1198  H   ASN A  76      13.334 -10.256 -27.105  1.00 94.99           H  
ATOM   1199  CA  ASN A  76      14.653 -11.924 -26.918  1.00 94.99           C  
ATOM   1200  HA  ASN A  76      14.332 -12.957 -26.780  1.00 94.99           H  
ATOM   1201  C   ASN A  76      15.050 -11.357 -25.540  1.00 94.99           C  
ATOM   1202  CB  ASN A  76      15.834 -11.965 -27.909  1.00 94.99           C  
ATOM   1203  HB2 ASN A  76      15.474 -12.295 -28.883  1.00 94.99           H  
ATOM   1204  HB3 ASN A  76      16.273 -10.973 -28.020  1.00 94.99           H  
ATOM   1205  O   ASN A  76      15.890 -10.452 -25.464  1.00 94.99           O  
ATOM   1206  CG  ASN A  76      16.914 -12.939 -27.458  1.00 94.99           C  
ATOM   1207  ND2 ASN A  76      17.763 -13.373 -28.351  1.00 94.99           N  
ATOM   1208 HD21 ASN A  76      17.903 -12.817 -29.183  1.00 94.99           H  
ATOM   1209 HD22 ASN A  76      18.627 -13.725 -27.964  1.00 94.99           H  
ATOM   1210  OD1 ASN A  76      17.019 -13.321 -26.297  1.00 94.99           O  
ATOM   1211  N   PRO A  77      14.500 -11.914 -24.442  1.00 95.46           N  
ATOM   1212  CA  PRO A  77      14.765 -11.419 -23.093  1.00 95.46           C  
ATOM   1213  HA  PRO A  77      14.395 -10.396 -23.016  1.00 95.46           H  
ATOM   1214  C   PRO A  77      16.247 -11.448 -22.716  1.00 95.46           C  
ATOM   1215  CB  PRO A  77      13.950 -12.327 -22.166  1.00 95.46           C  
ATOM   1216  HB2 PRO A  77      14.534 -13.203 -21.884  1.00 95.46           H  
ATOM   1217  HB3 PRO A  77      13.614 -11.799 -21.274  1.00 95.46           H  
ATOM   1218  O   PRO A  77      16.722 -10.570 -22.000  1.00 95.46           O  
ATOM   1219  CG  PRO A  77      12.776 -12.772 -23.033  1.00 95.46           C  
ATOM   1220  HG2 PRO A  77      12.364 -13.725 -22.700  1.00 95.46           H  
ATOM   1221  HG3 PRO A  77      12.003 -12.004 -23.031  1.00 95.46           H  
ATOM   1222  CD  PRO A  77      13.406 -12.883 -24.420  1.00 95.46           C  
ATOM   1223  HD2 PRO A  77      12.655 -12.661 -25.179  1.00 95.46           H  
ATOM   1224  HD3 PRO A  77      13.805 -13.887 -24.567  1.00 95.46           H  
ATOM   1225  N   SER A  78      16.994 -12.448 -23.197  1.00 92.97           N  
ATOM   1226  H   SER A  78      16.607 -13.007 -23.944  1.00 92.97           H  
ATOM   1227  CA  SER A  78      18.414 -12.603 -22.859  1.00 92.97           C  
ATOM   1228  HA  SER A  78      18.536 -12.524 -21.779  1.00 92.97           H  
ATOM   1229  C   SER A  78      19.253 -11.500 -23.490  1.00 92.97           C  
ATOM   1230  CB  SER A  78      18.936 -13.966 -23.305  1.00 92.97           C  
ATOM   1231  HB2 SER A  78      18.826 -14.063 -24.385  1.00 92.97           H  
ATOM   1232  HB3 SER A  78      19.992 -14.053 -23.049  1.00 92.97           H  
ATOM   1233  O   SER A  78      19.970 -10.812 -22.771  1.00 92.97           O  
ATOM   1234  OG  SER A  78      18.201 -14.989 -22.657  1.00 92.97           O  
ATOM   1235  HG  SER A  78      17.291 -14.687 -22.609  1.00 92.97           H  
ATOM   1236  N   ASP A  79      19.109 -11.281 -24.799  1.00 94.25           N  
ATOM   1237  H   ASP A  79      18.540 -11.910 -25.347  1.00 94.25           H  
ATOM   1238  CA  ASP A  79      19.860 -10.247 -25.520  1.00 94.25           C  
ATOM   1239  HA  ASP A  79      20.929 -10.405 -25.373  1.00 94.25           H  
ATOM   1240  C   ASP A  79      19.500  -8.849 -25.008  1.00 94.25           C  
ATOM   1241  CB  ASP A  79      19.560 -10.301 -27.026  1.00 94.25           C  
ATOM   1242  HB2 ASP A  79      18.486 -10.187 -27.173  1.00 94.25           H  
ATOM   1243  HB3 ASP A  79      20.048  -9.449 -27.499  1.00 94.25           H  
ATOM   1244  O   ASP A  79      20.373  -7.997 -24.836  1.00 94.25           O  
ATOM   1245  CG  ASP A  79      20.023 -11.566 -27.754  1.00 94.25           C  
ATOM   1246  OD1 ASP A  79      20.457 -12.538 -27.096  1.00 94.25           O  
ATOM   1247  OD2 ASP A  79      19.797 -11.608 -28.984  1.00 94.25           O  
ATOM   1248  N   PHE A  80      18.217  -8.614 -24.702  1.00 96.55           N  
ATOM   1249  H   PHE A  80      17.534  -9.336 -24.882  1.00 96.55           H  
ATOM   1250  CA  PHE A  80      17.781  -7.360 -24.098  1.00 96.55           C  
ATOM   1251  HA  PHE A  80      18.049  -6.540 -24.765  1.00 96.55           H  
ATOM   1252  C   PHE A  80      18.488  -7.116 -22.758  1.00 96.55           C  
ATOM   1253  CB  PHE A  80      16.259  -7.361 -23.922  1.00 96.55           C  
ATOM   1254  HB2 PHE A  80      15.962  -8.222 -23.323  1.00 96.55           H  
ATOM   1255  HB3 PHE A  80      15.789  -7.464 -24.900  1.00 96.55           H  
ATOM   1256  O   PHE A  80      19.066  -6.048 -22.549  1.00 96.55           O  
ATOM   1257  CG  PHE A  80      15.753  -6.097 -23.253  1.00 96.55           C  
ATOM   1258  CD1 PHE A  80      15.692  -6.010 -21.848  1.00 96.55           C  
ATOM   1259  HD1 PHE A  80      15.985  -6.853 -21.240  1.00 96.55           H  
ATOM   1260  CD2 PHE A  80      15.388  -4.987 -24.034  1.00 96.55           C  
ATOM   1261  HD2 PHE A  80      15.434  -5.048 -25.111  1.00 96.55           H  
ATOM   1262  CE1 PHE A  80      15.240  -4.833 -21.229  1.00 96.55           C  
ATOM   1263  HE1 PHE A  80      15.166  -4.782 -20.152  1.00 96.55           H  
ATOM   1264  CE2 PHE A  80      14.947  -3.805 -23.415  1.00 96.55           C  
ATOM   1265  HE2 PHE A  80      14.643  -2.966 -24.022  1.00 96.55           H  
ATOM   1266  CZ  PHE A  80      14.866  -3.730 -22.013  1.00 96.55           C  
ATOM   1267  HZ  PHE A  80      14.497  -2.833 -21.537  1.00 96.55           H  
ATOM   1268  N   LEU A  81      18.491  -8.104 -21.859  1.00 96.29           N  
ATOM   1269  H   LEU A  81      18.039  -8.975 -22.096  1.00 96.29           H  
ATOM   1270  CA  LEU A  81      19.153  -7.988 -20.558  1.00 96.29           C  
ATOM   1271  HA  LEU A  81      18.812  -7.072 -20.077  1.00 96.29           H  
ATOM   1272  C   LEU A  81      20.678  -7.853 -20.712  1.00 96.29           C  
ATOM   1273  CB  LEU A  81      18.760  -9.195 -19.686  1.00 96.29           C  
ATOM   1274  HB2 LEU A  81      18.949 -10.105 -20.256  1.00 96.29           H  
ATOM   1275  HB3 LEU A  81      19.398  -9.219 -18.803  1.00 96.29           H  
ATOM   1276  O   LEU A  81      21.300  -7.045 -20.023  1.00 96.29           O  
ATOM   1277  CG  LEU A  81      17.293  -9.194 -19.212  1.00 96.29           C  
ATOM   1278  HG  LEU A  81      16.619  -9.040 -20.055  1.00 96.29           H  
ATOM   1279  CD1 LEU A  81      16.961 -10.535 -18.555  1.00 96.29           C  
ATOM   1280 HD11 LEU A  81      15.929 -10.530 -18.205  1.00 96.29           H  
ATOM   1281 HD12 LEU A  81      17.628 -10.717 -17.713  1.00 96.29           H  
ATOM   1282 HD13 LEU A  81      17.067 -11.329 -19.294  1.00 96.29           H  
ATOM   1283  CD2 LEU A  81      17.014  -8.091 -18.192  1.00 96.29           C  
ATOM   1284 HD21 LEU A  81      17.154  -7.111 -18.648  1.00 96.29           H  
ATOM   1285 HD22 LEU A  81      17.678  -8.192 -17.334  1.00 96.29           H  
ATOM   1286 HD23 LEU A  81      15.979  -8.165 -17.856  1.00 96.29           H  
ATOM   1287  N   GLU A  82      21.292  -8.558 -21.658  1.00 94.12           N  
ATOM   1288  H   GLU A  82      20.763  -9.230 -22.196  1.00 94.12           H  
ATOM   1289  CA  GLU A  82      22.716  -8.396 -21.956  1.00 94.12           C  
ATOM   1290  HA  GLU A  82      23.277  -8.517 -21.029  1.00 94.12           H  
ATOM   1291  C   GLU A  82      23.058  -6.987 -22.444  1.00 94.12           C  
ATOM   1292  CB  GLU A  82      23.198  -9.467 -22.940  1.00 94.12           C  
ATOM   1293  HB2 GLU A  82      24.185  -9.173 -23.298  1.00 94.12           H  
ATOM   1294  HB3 GLU A  82      22.518  -9.527 -23.790  1.00 94.12           H  
ATOM   1295  O   GLU A  82      24.062  -6.418 -22.003  1.00 94.12           O  
ATOM   1296  CG  GLU A  82      23.316 -10.838 -22.252  1.00 94.12           C  
ATOM   1297  HG2 GLU A  82      23.964 -10.730 -21.383  1.00 94.12           H  
ATOM   1298  HG3 GLU A  82      22.340 -11.161 -21.891  1.00 94.12           H  
ATOM   1299  CD  GLU A  82      23.919 -11.928 -23.146  1.00 94.12           C  
ATOM   1300  OE1 GLU A  82      23.928 -13.092 -22.673  1.00 94.12           O  
ATOM   1301  OE2 GLU A  82      24.491 -11.586 -24.204  1.00 94.12           O  
ATOM   1302  N   SER A  83      22.189  -6.382 -23.262  1.00 94.39           N  
ATOM   1303  H   SER A  83      21.422  -6.929 -23.627  1.00 94.39           H  
ATOM   1304  CA  SER A  83      22.330  -4.987 -23.698  1.00 94.39           C  
ATOM   1305  HA  SER A  83      23.331  -4.869 -24.114  1.00 94.39           H  
ATOM   1306  C   SER A  83      22.201  -3.986 -22.541  1.00 94.39           C  
ATOM   1307  CB  SER A  83      21.329  -4.670 -24.817  1.00 94.39           C  
ATOM   1308  HB2 SER A  83      21.253  -5.519 -25.496  1.00 94.39           H  
ATOM   1309  HB3 SER A  83      21.705  -3.818 -25.383  1.00 94.39           H  
ATOM   1310  O   SER A  83      22.819  -2.923 -22.567  1.00 94.39           O  
ATOM   1311  OG  SER A  83      20.046  -4.338 -24.318  1.00 94.39           O  
ATOM   1312  HG  SER A  83      19.729  -5.044 -23.750  1.00 94.39           H  
ATOM   1313  N   LYS A  84      21.461  -4.346 -21.482  1.00 92.77           N  
ATOM   1314  H   LYS A  84      20.961  -5.221 -21.550  1.00 92.77           H  
ATOM   1315  CA  LYS A  84      21.345  -3.580 -20.229  1.00 92.77           C  
ATOM   1316  HA  LYS A  84      21.400  -2.518 -20.469  1.00 92.77           H  
ATOM   1317  C   LYS A  84      22.507  -3.813 -19.253  1.00 92.77           C  
ATOM   1318  CB  LYS A  84      19.984  -3.874 -19.571  1.00 92.77           C  
ATOM   1319  HB2 LYS A  84      19.873  -4.953 -19.462  1.00 92.77           H  
ATOM   1320  HB3 LYS A  84      19.958  -3.441 -18.571  1.00 92.77           H  
ATOM   1321  O   LYS A  84      22.522  -3.214 -18.182  1.00 92.77           O  
ATOM   1322  CG  LYS A  84      18.772  -3.350 -20.354  1.00 92.77           C  
ATOM   1323  HG2 LYS A  84      17.874  -3.742 -19.877  1.00 92.77           H  
ATOM   1324  HG3 LYS A  84      18.798  -3.721 -21.379  1.00 92.77           H  
ATOM   1325  CD  LYS A  84      18.692  -1.817 -20.374  1.00 92.77           C  
ATOM   1326  HD2 LYS A  84      19.503  -1.414 -20.980  1.00 92.77           H  
ATOM   1327  HD3 LYS A  84      18.768  -1.438 -19.355  1.00 92.77           H  
ATOM   1328  CE  LYS A  84      17.345  -1.415 -20.979  1.00 92.77           C  
ATOM   1329  HE2 LYS A  84      16.550  -1.885 -20.400  1.00 92.77           H  
ATOM   1330  HE3 LYS A  84      17.278  -1.808 -21.993  1.00 92.77           H  
ATOM   1331  NZ  LYS A  84      17.139   0.050 -20.984  1.00 92.77           N  
ATOM   1332  HZ1 LYS A  84      17.745   0.516 -21.644  1.00 92.77           H  
ATOM   1333  HZ2 LYS A  84      16.182   0.223 -21.259  1.00 92.77           H  
ATOM   1334  HZ3 LYS A  84      17.226   0.439 -20.056  1.00 92.77           H  
ATOM   1335  N   GLY A  85      23.486  -4.649 -19.609  1.00 93.40           N  
ATOM   1336  H   GLY A  85      23.414  -5.105 -20.507  1.00 93.40           H  
ATOM   1337  CA  GLY A  85      24.672  -4.922 -18.792  1.00 93.40           C  
ATOM   1338  HA2 GLY A  85      25.514  -5.103 -19.461  1.00 93.40           H  
ATOM   1339  HA3 GLY A  85      24.907  -4.051 -18.180  1.00 93.40           H  
ATOM   1340  C   GLY A  85      24.549  -6.132 -17.862  1.00 93.40           C  
ATOM   1341  O   GLY A  85      25.483  -6.414 -17.108  1.00 93.40           O  
ATOM   1342  N   TYR A  86      23.447  -6.883 -17.925  1.00 95.23           N  
ATOM   1343  H   TYR A  86      22.727  -6.648 -18.594  1.00 95.23           H  
ATOM   1344  CA  TYR A  86      23.346  -8.162 -17.229  1.00 95.23           C  
ATOM   1345  HA  TYR A  86      23.744  -8.035 -16.222  1.00 95.23           H  
ATOM   1346  C   TYR A  86      24.198  -9.216 -17.941  1.00 95.23           C  
ATOM   1347  CB  TYR A  86      21.888  -8.610 -17.091  1.00 95.23           C  
ATOM   1348  HB2 TYR A  86      21.468  -8.756 -18.087  1.00 95.23           H  
ATOM   1349  HB3 TYR A  86      21.871  -9.579 -16.592  1.00 95.23           H  
ATOM   1350  O   TYR A  86      24.270  -9.287 -19.161  1.00 95.23           O  
ATOM   1351  CG  TYR A  86      21.017  -7.657 -16.295  1.00 95.23           C  
ATOM   1352  CD1 TYR A  86      21.023  -7.703 -14.889  1.00 95.23           C  
ATOM   1353  HD1 TYR A  86      21.650  -8.414 -14.370  1.00 95.23           H  
ATOM   1354  CD2 TYR A  86      20.211  -6.710 -16.953  1.00 95.23           C  
ATOM   1355  HD2 TYR A  86      20.179  -6.676 -18.032  1.00 95.23           H  
ATOM   1356  CE1 TYR A  86      20.232  -6.802 -14.149  1.00 95.23           C  
ATOM   1357  HE1 TYR A  86      20.237  -6.825 -13.069  1.00 95.23           H  
ATOM   1358  CE2 TYR A  86      19.432  -5.801 -16.221  1.00 95.23           C  
ATOM   1359  HE2 TYR A  86      18.822  -5.065 -16.724  1.00 95.23           H  
ATOM   1360  OH  TYR A  86      18.683  -4.948 -14.137  1.00 95.23           O  
ATOM   1361  HH  TYR A  86      18.797  -5.041 -13.189  1.00 95.23           H  
ATOM   1362  CZ  TYR A  86      19.439  -5.843 -14.817  1.00 95.23           C  
ATOM   1363  N   LYS A  87      24.874 -10.062 -17.174  1.00 94.02           N  
ATOM   1364  H   LYS A  87      24.818  -9.923 -16.175  1.00 94.02           H  
ATOM   1365  CA  LYS A  87      25.735 -11.141 -17.666  1.00 94.02           C  
ATOM   1366  HA  LYS A  87      25.590 -11.258 -18.740  1.00 94.02           H  
ATOM   1367  C   LYS A  87      25.323 -12.445 -17.008  1.00 94.02           C  
ATOM   1368  CB  LYS A  87      27.212 -10.808 -17.376  1.00 94.02           C  
ATOM   1369  HB2 LYS A  87      27.338 -10.717 -16.297  1.00 94.02           H  
ATOM   1370  HB3 LYS A  87      27.836 -11.636 -17.714  1.00 94.02           H  
ATOM   1371  O   LYS A  87      24.932 -12.456 -15.843  1.00 94.02           O  
ATOM   1372  CG  LYS A  87      27.731  -9.510 -18.022  1.00 94.02           C  
ATOM   1373  HG2 LYS A  87      27.124  -8.668 -17.690  1.00 94.02           H  
ATOM   1374  HG3 LYS A  87      28.750  -9.339 -17.676  1.00 94.02           H  
ATOM   1375  CD  LYS A  87      27.741  -9.558 -19.558  1.00 94.02           C  
ATOM   1376  HD2 LYS A  87      26.730  -9.738 -19.922  1.00 94.02           H  
ATOM   1377  HD3 LYS A  87      28.391 -10.365 -19.896  1.00 94.02           H  
ATOM   1378  CE  LYS A  87      28.236  -8.223 -20.125  1.00 94.02           C  
ATOM   1379  HE2 LYS A  87      29.277  -8.072 -19.841  1.00 94.02           H  
ATOM   1380  HE3 LYS A  87      27.651  -7.423 -19.670  1.00 94.02           H  
ATOM   1381  NZ  LYS A  87      28.077  -8.173 -21.602  1.00 94.02           N  
ATOM   1382  HZ1 LYS A  87      28.382  -7.279 -21.961  1.00 94.02           H  
ATOM   1383  HZ2 LYS A  87      28.599  -8.906 -22.059  1.00 94.02           H  
ATOM   1384  HZ3 LYS A  87      27.104  -8.277 -21.851  1.00 94.02           H  
ATOM   1385  N   ARG A  88      25.470 -13.567 -17.721  1.00 93.43           N  
ATOM   1386  H   ARG A  88      25.731 -13.466 -18.692  1.00 93.43           H  
ATOM   1387  CA  ARG A  88      25.120 -14.911 -17.213  1.00 93.43           C  
ATOM   1388  HA  ARG A  88      25.108 -15.602 -18.056  1.00 93.43           H  
ATOM   1389  C   ARG A  88      23.698 -14.954 -16.634  1.00 93.43           C  
ATOM   1390  CB  ARG A  88      26.161 -15.409 -16.192  1.00 93.43           C  
ATOM   1391  HB2 ARG A  88      26.086 -14.811 -15.284  1.00 93.43           H  
ATOM   1392  HB3 ARG A  88      25.914 -16.440 -15.937  1.00 93.43           H  
ATOM   1393  O   ARG A  88      23.494 -15.407 -15.507  1.00 93.43           O  
ATOM   1394  CG  ARG A  88      27.610 -15.364 -16.688  1.00 93.43           C  
ATOM   1395  HG2 ARG A  88      27.694 -15.900 -17.633  1.00 93.43           H  
ATOM   1396  HG3 ARG A  88      27.916 -14.328 -16.831  1.00 93.43           H  
ATOM   1397  CD  ARG A  88      28.515 -16.022 -15.642  1.00 93.43           C  
ATOM   1398  HD2 ARG A  88      28.265 -17.082 -15.595  1.00 93.43           H  
ATOM   1399  HD3 ARG A  88      28.315 -15.568 -14.672  1.00 93.43           H  
ATOM   1400  NE  ARG A  88      29.941 -15.856 -15.976  1.00 93.43           N  
ATOM   1401  HE  ARG A  88      30.151 -15.292 -16.787  1.00 93.43           H  
ATOM   1402  NH1 ARG A  88      30.807 -17.196 -14.326  1.00 93.43           N  
ATOM   1403 HH11 ARG A  88      31.616 -17.707 -14.003  1.00 93.43           H  
ATOM   1404 HH12 ARG A  88      29.894 -17.619 -14.233  1.00 93.43           H  
ATOM   1405  NH2 ARG A  88      32.188 -16.148 -15.734  1.00 93.43           N  
ATOM   1406 HH21 ARG A  88      32.356 -15.568 -16.543  1.00 93.43           H  
ATOM   1407 HH22 ARG A  88      32.984 -16.582 -15.290  1.00 93.43           H  
ATOM   1408  CZ  ARG A  88      30.970 -16.394 -15.345  1.00 93.43           C  
ATOM   1409  N   VAL A  89      22.741 -14.418 -17.388  1.00 94.48           N  
ATOM   1410  H   VAL A  89      22.980 -14.080 -18.310  1.00 94.48           H  
ATOM   1411  CA  VAL A  89      21.326 -14.408 -17.009  1.00 94.48           C  
ATOM   1412  HA  VAL A  89      21.219 -13.917 -16.041  1.00 94.48           H  
ATOM   1413  C   VAL A  89      20.833 -15.850 -16.880  1.00 94.48           C  
ATOM   1414  CB  VAL A  89      20.487 -13.633 -18.043  1.00 94.48           C  
ATOM   1415  HB  VAL A  89      20.539 -14.142 -19.005  1.00 94.48           H  
ATOM   1416  O   VAL A  89      21.023 -16.657 -17.791  1.00 94.48           O  
ATOM   1417  CG1 VAL A  89      19.022 -13.557 -17.605  1.00 94.48           C  
ATOM   1418 HG11 VAL A  89      18.585 -14.554 -17.543  1.00 94.48           H  
ATOM   1419 HG12 VAL A  89      18.935 -13.064 -16.637  1.00 94.48           H  
ATOM   1420 HG13 VAL A  89      18.456 -12.992 -18.346  1.00 94.48           H  
ATOM   1421  CG2 VAL A  89      20.997 -12.195 -18.228  1.00 94.48           C  
ATOM   1422 HG21 VAL A  89      20.951 -11.655 -17.283  1.00 94.48           H  
ATOM   1423 HG22 VAL A  89      20.372 -11.682 -18.959  1.00 94.48           H  
ATOM   1424 HG23 VAL A  89      22.017 -12.188 -18.612  1.00 94.48           H  
ATOM   1425  N   LYS A  90      20.202 -16.186 -15.753  1.00 94.08           N  
ATOM   1426  H   LYS A  90      20.055 -15.476 -15.051  1.00 94.08           H  
ATOM   1427  CA  LYS A  90      19.532 -17.477 -15.573  1.00 94.08           C  
ATOM   1428  HA  LYS A  90      20.122 -18.271 -16.030  1.00 94.08           H  
ATOM   1429  C   LYS A  90      18.183 -17.431 -16.286  1.00 94.08           C  
ATOM   1430  CB  LYS A  90      19.356 -17.794 -14.084  1.00 94.08           C  
ATOM   1431  HB2 LYS A  90      18.745 -18.693 -14.008  1.00 94.08           H  
ATOM   1432  HB3 LYS A  90      18.815 -16.979 -13.604  1.00 94.08           H  
ATOM   1433  O   LYS A  90      17.202 -16.966 -15.715  1.00 94.08           O  
ATOM   1434  CG  LYS A  90      20.682 -18.028 -13.347  1.00 94.08           C  
ATOM   1435  HG2 LYS A  90      21.272 -18.774 -13.880  1.00 94.08           H  
ATOM   1436  HG3 LYS A  90      21.243 -17.096 -13.281  1.00 94.08           H  
ATOM   1437  CD  LYS A  90      20.356 -18.544 -11.943  1.00 94.08           C  
ATOM   1438  HD2 LYS A  90      19.765 -19.455 -12.037  1.00 94.08           H  
ATOM   1439  HD3 LYS A  90      19.756 -17.790 -11.435  1.00 94.08           H  
ATOM   1440  CE  LYS A  90      21.595 -18.841 -11.100  1.00 94.08           C  
ATOM   1441  HE2 LYS A  90      22.161 -17.918 -10.976  1.00 94.08           H  
ATOM   1442  HE3 LYS A  90      22.212 -19.562 -11.635  1.00 94.08           H  
ATOM   1443  NZ  LYS A  90      21.184 -19.389  -9.782  1.00 94.08           N  
ATOM   1444  HZ1 LYS A  90      20.639 -20.230  -9.910  1.00 94.08           H  
ATOM   1445  HZ2 LYS A  90      20.594 -18.732  -9.291  1.00 94.08           H  
ATOM   1446  HZ3 LYS A  90      21.978 -19.615  -9.200  1.00 94.08           H  
ATOM   1447  N   LYS A  91      18.159 -17.885 -17.541  1.00 92.12           N  
ATOM   1448  H   LYS A  91      19.034 -18.201 -17.935  1.00 92.12           H  
ATOM   1449  CA  LYS A  91      16.991 -17.787 -18.435  1.00 92.12           C  
ATOM   1450  HA  LYS A  91      16.743 -16.735 -18.579  1.00 92.12           H  
ATOM   1451  C   LYS A  91      15.729 -18.425 -17.846  1.00 92.12           C  
ATOM   1452  CB  LYS A  91      17.319 -18.399 -19.806  1.00 92.12           C  
ATOM   1453  HB2 LYS A  91      16.443 -18.287 -20.445  1.00 92.12           H  
ATOM   1454  HB3 LYS A  91      17.522 -19.464 -19.693  1.00 92.12           H  
ATOM   1455  O   LYS A  91      14.663 -17.832 -17.942  1.00 92.12           O  
ATOM   1456  CG  LYS A  91      18.520 -17.714 -20.479  1.00 92.12           C  
ATOM   1457  HG2 LYS A  91      18.372 -16.634 -20.464  1.00 92.12           H  
ATOM   1458  HG3 LYS A  91      19.430 -17.950 -19.928  1.00 92.12           H  
ATOM   1459  CD  LYS A  91      18.681 -18.180 -21.932  1.00 92.12           C  
ATOM   1460  HD2 LYS A  91      17.797 -17.876 -22.492  1.00 92.12           H  
ATOM   1461  HD3 LYS A  91      18.767 -19.266 -21.964  1.00 92.12           H  
ATOM   1462  CE  LYS A  91      19.933 -17.540 -22.546  1.00 92.12           C  
ATOM   1463  HE2 LYS A  91      19.939 -16.482 -22.283  1.00 92.12           H  
ATOM   1464  HE3 LYS A  91      20.818 -17.996 -22.102  1.00 92.12           H  
ATOM   1465  NZ  LYS A  91      19.956 -17.677 -24.023  1.00 92.12           N  
ATOM   1466  HZ1 LYS A  91      19.930 -18.647 -24.303  1.00 92.12           H  
ATOM   1467  HZ2 LYS A  91      20.778 -17.234 -24.407  1.00 92.12           H  
ATOM   1468  HZ3 LYS A  91      19.155 -17.201 -24.413  1.00 92.12           H  
ATOM   1469  N   ASP A  92      15.880 -19.552 -17.154  1.00 92.55           N  
ATOM   1470  H   ASP A  92      16.758 -20.044 -17.236  1.00 92.55           H  
ATOM   1471  CA  ASP A  92      14.766 -20.296 -16.546  1.00 92.55           C  
ATOM   1472  HA  ASP A  92      13.969 -20.387 -17.283  1.00 92.55           H  
ATOM   1473  C   ASP A  92      14.166 -19.609 -15.304  1.00 92.55           C  
ATOM   1474  CB  ASP A  92      15.236 -21.716 -16.189  1.00 92.55           C  
ATOM   1475  HB2 ASP A  92      15.893 -21.656 -15.321  1.00 92.55           H  
ATOM   1476  HB3 ASP A  92      14.372 -22.323 -15.917  1.00 92.55           H  
ATOM   1477  O   ASP A  92      13.163 -20.065 -14.768  1.00 92.55           O  
ATOM   1478  CG  ASP A  92      15.982 -22.403 -17.336  1.00 92.55           C  
ATOM   1479  OD1 ASP A  92      15.534 -22.273 -18.495  1.00 92.55           O  
ATOM   1480  OD2 ASP A  92      17.079 -22.935 -17.055  1.00 92.55           O  
ATOM   1481  N   LEU A  93      14.781 -18.519 -14.825  1.00 90.99           N  
ATOM   1482  H   LEU A  93      15.574 -18.165 -15.340  1.00 90.99           H  
ATOM   1483  CA  LEU A  93      14.323 -17.735 -13.672  1.00 90.99           C  
ATOM   1484  HA  LEU A  93      13.415 -18.192 -13.279  1.00 90.99           H  
ATOM   1485  C   LEU A  93      13.908 -16.308 -14.060  1.00 90.99           C  
ATOM   1486  CB  LEU A  93      15.389 -17.747 -12.561  1.00 90.99           C  
ATOM   1487  HB2 LEU A  93      16.286 -17.261 -12.946  1.00 90.99           H  
ATOM   1488  HB3 LEU A  93      15.019 -17.152 -11.726  1.00 90.99           H  
ATOM   1489  O   LEU A  93      13.911 -15.412 -13.214  1.00 90.99           O  
ATOM   1490  CG  LEU A  93      15.762 -19.136 -12.019  1.00 90.99           C  
ATOM   1491  HG  LEU A  93      16.210 -19.732 -12.814  1.00 90.99           H  
ATOM   1492  CD1 LEU A  93      16.799 -18.961 -10.907  1.00 90.99           C  
ATOM   1493 HD11 LEU A  93      17.618 -18.344 -11.280  1.00 90.99           H  
ATOM   1494 HD12 LEU A  93      16.336 -18.464 -10.055  1.00 90.99           H  
ATOM   1495 HD13 LEU A  93      17.165 -19.941 -10.600  1.00 90.99           H  
ATOM   1496  CD2 LEU A  93      14.574 -19.892 -11.425  1.00 90.99           C  
ATOM   1497 HD21 LEU A  93      14.906 -20.835 -10.991  1.00 90.99           H  
ATOM   1498 HD22 LEU A  93      13.852 -20.124 -12.208  1.00 90.99           H  
ATOM   1499 HD23 LEU A  93      14.083 -19.292 -10.659  1.00 90.99           H  
ATOM   1500  N   ILE A  94      13.587 -16.082 -15.336  1.00 93.03           N  
ATOM   1501  H   ILE A  94      13.590 -16.864 -15.974  1.00 93.03           H  
ATOM   1502  CA  ILE A  94      13.004 -14.824 -15.806  1.00 93.03           C  
ATOM   1503  HA  ILE A  94      13.359 -14.009 -15.176  1.00 93.03           H  
ATOM   1504  C   ILE A  94      11.485 -14.922 -15.663  1.00 93.03           C  
ATOM   1505  CB  ILE A  94      13.434 -14.510 -17.256  1.00 93.03           C  
ATOM   1506  HB  ILE A  94      13.098 -15.322 -17.902  1.00 93.03           H  
ATOM   1507  O   ILE A  94      10.840 -15.663 -16.400  1.00 93.03           O  
ATOM   1508  CG1 ILE A  94      14.973 -14.394 -17.366  1.00 93.03           C  
ATOM   1509 HG12 ILE A  94      15.430 -15.310 -16.990  1.00 93.03           H  
ATOM   1510 HG13 ILE A  94      15.325 -13.567 -16.750  1.00 93.03           H  
ATOM   1511  CG2 ILE A  94      12.776 -13.200 -17.731  1.00 93.03           C  
ATOM   1512 HG21 ILE A  94      11.691 -13.260 -17.647  1.00 93.03           H  
ATOM   1513 HG22 ILE A  94      13.143 -12.369 -17.129  1.00 93.03           H  
ATOM   1514 HG23 ILE A  94      13.003 -13.019 -18.782  1.00 93.03           H  
ATOM   1515  CD1 ILE A  94      15.467 -14.197 -18.806  1.00 93.03           C  
ATOM   1516 HD11 ILE A  94      16.550 -14.320 -18.841  1.00 93.03           H  
ATOM   1517 HD12 ILE A  94      15.013 -14.942 -19.459  1.00 93.03           H  
ATOM   1518 HD13 ILE A  94      15.221 -13.197 -19.162  1.00 93.03           H  
ATOM   1519  N   PHE A  95      10.905 -14.141 -14.750  1.00 92.33           N  
ATOM   1520  H   PHE A  95      11.496 -13.553 -14.180  1.00 92.33           H  
ATOM   1521  CA  PHE A  95       9.454 -14.113 -14.540  1.00 92.33           C  
ATOM   1522  HA  PHE A  95       8.974 -14.837 -15.198  1.00 92.33           H  
ATOM   1523  C   PHE A  95       8.883 -12.743 -14.872  1.00 92.33           C  
ATOM   1524  CB  PHE A  95       9.098 -14.522 -13.107  1.00 92.33           C  
ATOM   1525  HB2 PHE A  95       8.022 -14.409 -12.972  1.00 92.33           H  
ATOM   1526  HB3 PHE A  95       9.579 -13.849 -12.398  1.00 92.33           H  
ATOM   1527  O   PHE A  95       9.290 -11.746 -14.277  1.00 92.33           O  
ATOM   1528  CG  PHE A  95       9.468 -15.952 -12.778  1.00 92.33           C  
ATOM   1529  CD1 PHE A  95       8.568 -16.992 -13.069  1.00 92.33           C  
ATOM   1530  HD1 PHE A  95       7.611 -16.775 -13.520  1.00 92.33           H  
ATOM   1531  CD2 PHE A  95      10.719 -16.248 -12.205  1.00 92.33           C  
ATOM   1532  HD2 PHE A  95      11.433 -15.458 -12.025  1.00 92.33           H  
ATOM   1533  CE1 PHE A  95       8.912 -18.323 -12.777  1.00 92.33           C  
ATOM   1534  HE1 PHE A  95       8.223 -19.122 -13.006  1.00 92.33           H  
ATOM   1535  CE2 PHE A  95      11.053 -17.577 -11.893  1.00 92.33           C  
ATOM   1536  HE2 PHE A  95      12.010 -17.803 -11.444  1.00 92.33           H  
ATOM   1537  CZ  PHE A  95      10.153 -18.615 -12.185  1.00 92.33           C  
ATOM   1538  HZ  PHE A  95      10.417 -19.639 -11.965  1.00 92.33           H  
ATOM   1539  N   ILE A  96       7.921 -12.692 -15.794  1.00 93.71           N  
ATOM   1540  H   ILE A  96       7.615 -13.556 -16.218  1.00 93.71           H  
ATOM   1541  CA  ILE A  96       7.130 -11.485 -16.052  1.00 93.71           C  
ATOM   1542  HA  ILE A  96       7.792 -10.620 -16.017  1.00 93.71           H  
ATOM   1543  C   ILE A  96       6.101 -11.340 -14.932  1.00 93.71           C  
ATOM   1544  CB  ILE A  96       6.472 -11.517 -17.450  1.00 93.71           C  
ATOM   1545  HB  ILE A  96       5.857 -12.413 -17.527  1.00 93.71           H  
ATOM   1546  O   ILE A  96       5.331 -12.254 -14.657  1.00 93.71           O  
ATOM   1547  CG1 ILE A  96       7.565 -11.573 -18.543  1.00 93.71           C  
ATOM   1548 HG12 ILE A  96       8.193 -10.685 -18.476  1.00 93.71           H  
ATOM   1549 HG13 ILE A  96       8.196 -12.445 -18.373  1.00 93.71           H  
ATOM   1550  CG2 ILE A  96       5.561 -10.287 -17.632  1.00 93.71           C  
ATOM   1551 HG21 ILE A  96       5.122 -10.278 -18.630  1.00 93.71           H  
ATOM   1552 HG22 ILE A  96       6.136  -9.373 -17.484  1.00 93.71           H  
ATOM   1553 HG23 ILE A  96       4.734 -10.316 -16.923  1.00 93.71           H  
ATOM   1554  CD1 ILE A  96       7.028 -11.685 -19.975  1.00 93.71           C  
ATOM   1555 HD11 ILE A  96       6.566 -10.749 -20.287  1.00 93.71           H  
ATOM   1556 HD12 ILE A  96       6.301 -12.495 -20.039  1.00 93.71           H  
ATOM   1557 HD13 ILE A  96       7.854 -11.901 -20.653  1.00 93.71           H  
ATOM   1558  N   LEU A  97       6.091 -10.172 -14.301  1.00 93.61           N  
ATOM   1559  H   LEU A  97       6.759  -9.473 -14.592  1.00 93.61           H  
ATOM   1560  CA  LEU A  97       5.236  -9.835 -13.173  1.00 93.61           C  
ATOM   1561  HA  LEU A  97       4.597 -10.681 -12.918  1.00 93.61           H  
ATOM   1562  C   LEU A  97       4.353  -8.644 -13.559  1.00 93.61           C  
ATOM   1563  CB  LEU A  97       6.110  -9.545 -11.948  1.00 93.61           C  
ATOM   1564  HB2 LEU A  97       5.469  -9.205 -11.135  1.00 93.61           H  
ATOM   1565  HB3 LEU A  97       6.802  -8.741 -12.197  1.00 93.61           H  
ATOM   1566  O   LEU A  97       4.816  -7.491 -13.549  1.00 93.61           O  
ATOM   1567  CG  LEU A  97       6.910 -10.768 -11.467  1.00 93.61           C  
ATOM   1568  HG  LEU A  97       7.433 -11.237 -12.301  1.00 93.61           H  
ATOM   1569  CD1 LEU A  97       7.963 -10.293 -10.477  1.00 93.61           C  
ATOM   1570 HD11 LEU A  97       7.518  -9.631  -9.735  1.00 93.61           H  
ATOM   1571 HD12 LEU A  97       8.727  -9.765 -11.047  1.00 93.61           H  
ATOM   1572 HD13 LEU A  97       8.428 -11.147  -9.985  1.00 93.61           H  
ATOM   1573  CD2 LEU A  97       6.031 -11.815 -10.794  1.00 93.61           C  
ATOM   1574 HD21 LEU A  97       5.322 -12.227 -11.512  1.00 93.61           H  
ATOM   1575 HD22 LEU A  97       6.661 -12.632 -10.439  1.00 93.61           H  
ATOM   1576 HD23 LEU A  97       5.488 -11.381  -9.955  1.00 93.61           H  
ATOM   1577  N   PRO A  98       3.081  -8.899 -13.910  1.00 91.02           N  
ATOM   1578  CA  PRO A  98       2.101  -7.852 -14.137  1.00 91.02           C  
ATOM   1579  HA  PRO A  98       2.408  -7.275 -15.009  1.00 91.02           H  
ATOM   1580  C   PRO A  98       1.960  -6.925 -12.928  1.00 91.02           C  
ATOM   1581  CB  PRO A  98       0.780  -8.568 -14.443  1.00 91.02           C  
ATOM   1582  HB2 PRO A  98       0.186  -8.027 -15.180  1.00 91.02           H  
ATOM   1583  HB3 PRO A  98       0.209  -8.710 -13.526  1.00 91.02           H  
ATOM   1584  O   PRO A  98       2.271  -7.277 -11.782  1.00 91.02           O  
ATOM   1585  CG  PRO A  98       1.224  -9.931 -14.968  1.00 91.02           C  
ATOM   1586  HG2 PRO A  98       0.464 -10.696 -14.808  1.00 91.02           H  
ATOM   1587  HG3 PRO A  98       1.478  -9.855 -16.025  1.00 91.02           H  
ATOM   1588  CD  PRO A  98       2.484 -10.207 -14.156  1.00 91.02           C  
ATOM   1589  HD2 PRO A  98       2.217 -10.677 -13.209  1.00 91.02           H  
ATOM   1590  HD3 PRO A  98       3.150 -10.856 -14.723  1.00 91.02           H  
ATOM   1591  N   LYS A  99       1.439  -5.723 -13.178  1.00 90.05           N  
ATOM   1592  H   LYS A  99       1.143  -5.519 -14.121  1.00 90.05           H  
ATOM   1593  CA  LYS A  99       1.079  -4.803 -12.101  1.00 90.05           C  
ATOM   1594  HA  LYS A  99       1.981  -4.585 -11.530  1.00 90.05           H  
ATOM   1595  C   LYS A  99       0.072  -5.478 -11.163  1.00 90.05           C  
ATOM   1596  CB  LYS A  99       0.528  -3.508 -12.700  1.00 90.05           C  
ATOM   1597  HB2 LYS A  99       1.184  -3.186 -13.509  1.00 90.05           H  
ATOM   1598  HB3 LYS A  99      -0.466  -3.691 -13.109  1.00 90.05           H  
ATOM   1599  O   LYS A  99      -0.869  -6.114 -11.617  1.00 90.05           O  
ATOM   1600  CG  LYS A  99       0.468  -2.396 -11.650  1.00 90.05           C  
ATOM   1601  HG2 LYS A  99      -0.167  -2.696 -10.817  1.00 90.05           H  
ATOM   1602  HG3 LYS A  99       1.474  -2.202 -11.277  1.00 90.05           H  
ATOM   1603  CD  LYS A  99      -0.101  -1.127 -12.281  1.00 90.05           C  
ATOM   1604  HD2 LYS A  99      -1.134  -1.317 -12.573  1.00 90.05           H  
ATOM   1605  HD3 LYS A  99       0.482  -0.865 -13.165  1.00 90.05           H  
ATOM   1606  CE  LYS A  99      -0.040   0.015 -11.271  1.00 90.05           C  
ATOM   1607  HE2 LYS A  99       1.006   0.260 -11.090  1.00 90.05           H  
ATOM   1608  HE3 LYS A  99      -0.474  -0.333 -10.333  1.00 90.05           H  
ATOM   1609  NZ  LYS A  99      -0.788   1.190 -11.774  1.00 90.05           N  
ATOM   1610  HZ1 LYS A  99      -1.765   0.947 -11.851  1.00 90.05           H  
ATOM   1611  HZ2 LYS A  99      -0.446   1.460 -12.685  1.00 90.05           H  
ATOM   1612  HZ3 LYS A  99      -0.708   1.966 -11.133  1.00 90.05           H  
ATOM   1613  N   TYR A 100       0.284  -5.292  -9.868  1.00 91.74           N  
ATOM   1614  H   TYR A 100       1.103  -4.755  -9.619  1.00 91.74           H  
ATOM   1615  CA  TYR A 100      -0.457  -5.892  -8.761  1.00 91.74           C  
ATOM   1616  HA  TYR A 100      -0.030  -5.444  -7.864  1.00 91.74           H  
ATOM   1617  C   TYR A 100      -0.245  -7.396  -8.547  1.00 91.74           C  
ATOM   1618  CB  TYR A 100      -1.934  -5.472  -8.782  1.00 91.74           C  
ATOM   1619  HB2 TYR A 100      -2.397  -5.762  -7.839  1.00 91.74           H  
ATOM   1620  HB3 TYR A 100      -2.446  -6.021  -9.572  1.00 91.74           H  
ATOM   1621  O   TYR A 100      -0.989  -7.990  -7.774  1.00 91.74           O  
ATOM   1622  CG  TYR A 100      -2.153  -3.984  -8.972  1.00 91.74           C  
ATOM   1623  CD1 TYR A 100      -1.631  -3.080  -8.029  1.00 91.74           C  
ATOM   1624  HD1 TYR A 100      -1.099  -3.453  -7.166  1.00 91.74           H  
ATOM   1625  CD2 TYR A 100      -2.884  -3.509 -10.077  1.00 91.74           C  
ATOM   1626  HD2 TYR A 100      -3.289  -4.213 -10.789  1.00 91.74           H  
ATOM   1627  CE1 TYR A 100      -1.854  -1.701  -8.178  1.00 91.74           C  
ATOM   1628  HE1 TYR A 100      -1.479  -1.018  -7.430  1.00 91.74           H  
ATOM   1629  CE2 TYR A 100      -3.105  -2.127 -10.235  1.00 91.74           C  
ATOM   1630  HE2 TYR A 100      -3.699  -1.766 -11.061  1.00 91.74           H  
ATOM   1631  OH  TYR A 100      -2.814   0.112  -9.404  1.00 91.74           O  
ATOM   1632  HH  TYR A 100      -2.775   0.517  -8.535  1.00 91.74           H  
ATOM   1633  CZ  TYR A 100      -2.601  -1.226  -9.275  1.00 91.74           C  
ATOM   1634  N   SER A 101       0.815  -7.984  -9.121  1.00 93.19           N  
ATOM   1635  H   SER A 101       1.342  -7.480  -9.819  1.00 93.19           H  
ATOM   1636  CA  SER A 101       1.279  -9.325  -8.723  1.00 93.19           C  
ATOM   1637  HA  SER A 101       0.556 -10.066  -9.063  1.00 93.19           H  
ATOM   1638  C   SER A 101       1.406  -9.418  -7.198  1.00 93.19           C  
ATOM   1639  CB  SER A 101       2.640  -9.658  -9.340  1.00 93.19           C  
ATOM   1640  HB2 SER A 101       3.373  -8.904  -9.051  1.00 93.19           H  
ATOM   1641  HB3 SER A 101       2.972 -10.626  -8.964  1.00 93.19           H  
ATOM   1642  O   SER A 101       2.001  -8.530  -6.574  1.00 93.19           O  
ATOM   1643  OG  SER A 101       2.559  -9.724 -10.747  1.00 93.19           O  
ATOM   1644  HG  SER A 101       2.394  -8.846 -11.100  1.00 93.19           H  
ATOM   1645  N   LEU A 102       0.816 -10.460  -6.610  1.00 94.45           N  
ATOM   1646  H   LEU A 102       0.374 -11.159  -7.190  1.00 94.45           H  
ATOM   1647  CA  LEU A 102       0.666 -10.615  -5.167  1.00 94.45           C  
ATOM   1648  HA  LEU A 102       0.734  -9.629  -4.707  1.00 94.45           H  
ATOM   1649  C   LEU A 102       1.776 -11.495  -4.591  1.00 94.45           C  
ATOM   1650  CB  LEU A 102      -0.734 -11.185  -4.877  1.00 94.45           C  
ATOM   1651  HB2 LEU A 102      -0.791 -12.183  -5.312  1.00 94.45           H  
ATOM   1652  HB3 LEU A 102      -1.479 -10.569  -5.380  1.00 94.45           H  
ATOM   1653  O   LEU A 102       1.982 -12.623  -5.026  1.00 94.45           O  
ATOM   1654  CG  LEU A 102      -1.091 -11.270  -3.380  1.00 94.45           C  
ATOM   1655  HG  LEU A 102      -0.314 -11.807  -2.836  1.00 94.45           H  
ATOM   1656  CD1 LEU A 102      -1.264  -9.875  -2.768  1.00 94.45           C  
ATOM   1657 HD11 LEU A 102      -0.296  -9.379  -2.693  1.00 94.45           H  
ATOM   1658 HD12 LEU A 102      -1.707  -9.963  -1.776  1.00 94.45           H  
ATOM   1659 HD13 LEU A 102      -1.938  -9.286  -3.389  1.00 94.45           H  
ATOM   1660  CD2 LEU A 102      -2.405 -12.030  -3.207  1.00 94.45           C  
ATOM   1661 HD21 LEU A 102      -2.318 -13.022  -3.651  1.00 94.45           H  
ATOM   1662 HD22 LEU A 102      -3.217 -11.498  -3.704  1.00 94.45           H  
ATOM   1663 HD23 LEU A 102      -2.640 -12.149  -2.150  1.00 94.45           H  
ATOM   1664  N   PHE A 103       2.452 -10.982  -3.574  1.00 95.16           N  
ATOM   1665  H   PHE A 103       2.240 -10.037  -3.290  1.00 95.16           H  
ATOM   1666  CA  PHE A 103       3.495 -11.671  -2.828  1.00 95.16           C  
ATOM   1667  HA  PHE A 103       3.741 -12.622  -3.302  1.00 95.16           H  
ATOM   1668  C   PHE A 103       3.022 -11.941  -1.406  1.00 95.16           C  
ATOM   1669  CB  PHE A 103       4.740 -10.789  -2.825  1.00 95.16           C  
ATOM   1670  HB2 PHE A 103       4.482  -9.804  -2.436  1.00 95.16           H  
ATOM   1671  HB3 PHE A 103       5.466 -11.215  -2.133  1.00 95.16           H  
ATOM   1672  O   PHE A 103       2.578 -11.008  -0.732  1.00 95.16           O  
ATOM   1673  CG  PHE A 103       5.380 -10.639  -4.188  1.00 95.16           C  
ATOM   1674  CD1 PHE A 103       6.122 -11.700  -4.738  1.00 95.16           C  
ATOM   1675  HD1 PHE A 103       6.207 -12.635  -4.204  1.00 95.16           H  
ATOM   1676  CD2 PHE A 103       5.250  -9.433  -4.900  1.00 95.16           C  
ATOM   1677  HD2 PHE A 103       4.667  -8.622  -4.489  1.00 95.16           H  
ATOM   1678  CE1 PHE A 103       6.759 -11.550  -5.979  1.00 95.16           C  
ATOM   1679  HE1 PHE A 103       7.336 -12.368  -6.385  1.00 95.16           H  
ATOM   1680  CE2 PHE A 103       5.908  -9.281  -6.132  1.00 95.16           C  
ATOM   1681  HE2 PHE A 103       5.880  -8.338  -6.657  1.00 95.16           H  
ATOM   1682  CZ  PHE A 103       6.655 -10.338  -6.675  1.00 95.16           C  
ATOM   1683  HZ  PHE A 103       7.167 -10.220  -7.619  1.00 95.16           H  
ATOM   1684  N   GLU A 104       3.136 -13.183  -0.946  1.00 95.68           N  
ATOM   1685  H   GLU A 104       3.519 -13.886  -1.562  1.00 95.68           H  
ATOM   1686  CA  GLU A 104       2.837 -13.603   0.423  1.00 95.68           C  
ATOM   1687  HA  GLU A 104       2.378 -12.770   0.956  1.00 95.68           H  
ATOM   1688  C   GLU A 104       4.126 -13.972   1.166  1.00 95.68           C  
ATOM   1689  CB  GLU A 104       1.808 -14.744   0.410  1.00 95.68           C  
ATOM   1690  HB2 GLU A 104       0.939 -14.413  -0.158  1.00 95.68           H  
ATOM   1691  HB3 GLU A 104       2.237 -15.617  -0.082  1.00 95.68           H  
ATOM   1692  O   GLU A 104       4.958 -14.737   0.672  1.00 95.68           O  
ATOM   1693  CG  GLU A 104       1.354 -15.122   1.825  1.00 95.68           C  
ATOM   1694  HG2 GLU A 104       1.086 -14.214   2.366  1.00 95.68           H  
ATOM   1695  HG3 GLU A 104       2.180 -15.599   2.353  1.00 95.68           H  
ATOM   1696  CD  GLU A 104       0.144 -16.062   1.791  1.00 95.68           C  
ATOM   1697  OE1 GLU A 104       0.338 -17.291   1.816  1.00 95.68           O  
ATOM   1698  OE2 GLU A 104      -0.996 -15.529   1.744  1.00 95.68           O  
ATOM   1699  N   PHE A 105       4.301 -13.401   2.357  1.00 94.76           N  
ATOM   1700  H   PHE A 105       3.541 -12.848   2.729  1.00 94.76           H  
ATOM   1701  CA  PHE A 105       5.404 -13.730   3.261  1.00 94.76           C  
ATOM   1702  HA  PHE A 105       6.239 -14.118   2.678  1.00 94.76           H  
ATOM   1703  C   PHE A 105       4.971 -14.819   4.245  1.00 94.76           C  
ATOM   1704  CB  PHE A 105       5.890 -12.484   4.024  1.00 94.76           C  
ATOM   1705  HB2 PHE A 105       5.153 -12.245   4.791  1.00 94.76           H  
ATOM   1706  HB3 PHE A 105       6.824 -12.723   4.533  1.00 94.76           H  
ATOM   1707  O   PHE A 105       3.781 -15.002   4.495  1.00 94.76           O  
ATOM   1708  CG  PHE A 105       6.102 -11.257   3.166  1.00 94.76           C  
ATOM   1709  CD1 PHE A 105       7.293 -11.032   2.461  1.00 94.76           C  
ATOM   1710  HD1 PHE A 105       8.117 -11.727   2.532  1.00 94.76           H  
ATOM   1711  CD2 PHE A 105       5.045 -10.357   3.013  1.00 94.76           C  
ATOM   1712  HD2 PHE A 105       4.137 -10.525   3.574  1.00 94.76           H  
ATOM   1713  CE1 PHE A 105       7.373  -9.926   1.598  1.00 94.76           C  
ATOM   1714  HE1 PHE A 105       8.254  -9.777   0.991  1.00 94.76           H  
ATOM   1715  CE2 PHE A 105       5.111  -9.293   2.117  1.00 94.76           C  
ATOM   1716  HE2 PHE A 105       4.217  -8.710   1.954  1.00 94.76           H  
ATOM   1717  CZ  PHE A 105       6.293  -9.056   1.411  1.00 94.76           C  
ATOM   1718  HZ  PHE A 105       6.363  -8.250   0.696  1.00 94.76           H  
ATOM   1719  N   GLU A 106       5.943 -15.466   4.887  1.00 91.75           N  
ATOM   1720  H   GLU A 106       6.899 -15.296   4.609  1.00 91.75           H  
ATOM   1721  CA  GLU A 106       5.732 -16.575   5.833  1.00 91.75           C  
ATOM   1722  HA  GLU A 106       5.367 -17.449   5.294  1.00 91.75           H  
ATOM   1723  C   GLU A 106       4.720 -16.274   6.955  1.00 91.75           C  
ATOM   1724  CB  GLU A 106       7.079 -16.924   6.482  1.00 91.75           C  
ATOM   1725  HB2 GLU A 106       6.917 -17.726   7.202  1.00 91.75           H  
ATOM   1726  HB3 GLU A 106       7.438 -16.046   7.018  1.00 91.75           H  
ATOM   1727  O   GLU A 106       4.037 -17.170   7.438  1.00 91.75           O  
ATOM   1728  CG  GLU A 106       8.151 -17.381   5.476  1.00 91.75           C  
ATOM   1729  HG2 GLU A 106       8.328 -16.584   4.754  1.00 91.75           H  
ATOM   1730  HG3 GLU A 106       7.772 -18.250   4.939  1.00 91.75           H  
ATOM   1731  CD  GLU A 106       9.486 -17.732   6.155  1.00 91.75           C  
ATOM   1732  OE1 GLU A 106      10.336 -18.335   5.466  1.00 91.75           O  
ATOM   1733  OE2 GLU A 106       9.661 -17.369   7.341  1.00 91.75           O  
ATOM   1734  N   ASN A 107       4.578 -15.008   7.361  1.00 91.03           N  
ATOM   1735  H   ASN A 107       5.114 -14.302   6.877  1.00 91.03           H  
ATOM   1736  CA  ASN A 107       3.641 -14.581   8.404  1.00 91.03           C  
ATOM   1737  HA  ASN A 107       3.496 -15.426   9.077  1.00 91.03           H  
ATOM   1738  C   ASN A 107       2.228 -14.224   7.887  1.00 91.03           C  
ATOM   1739  CB  ASN A 107       4.291 -13.455   9.228  1.00 91.03           C  
ATOM   1740  HB2 ASN A 107       5.278 -13.776   9.562  1.00 91.03           H  
ATOM   1741  HB3 ASN A 107       3.679 -13.281  10.113  1.00 91.03           H  
ATOM   1742  O   ASN A 107       1.458 -13.582   8.606  1.00 91.03           O  
ATOM   1743  CG  ASN A 107       4.435 -12.139   8.483  1.00 91.03           C  
ATOM   1744  ND2 ASN A 107       4.755 -11.080   9.189  1.00 91.03           N  
ATOM   1745 HD21 ASN A 107       4.873 -11.168  10.188  1.00 91.03           H  
ATOM   1746 HD22 ASN A 107       4.785 -10.187   8.718  1.00 91.03           H  
ATOM   1747  OD1 ASN A 107       4.281 -12.029   7.277  1.00 91.03           O  
ATOM   1748  N   GLY A 108       1.892 -14.556   6.636  1.00 92.53           N  
ATOM   1749  H   GLY A 108       2.569 -15.059   6.079  1.00 92.53           H  
ATOM   1750  CA  GLY A 108       0.608 -14.231   5.998  1.00 92.53           C  
ATOM   1751  HA2 GLY A 108       0.516 -14.823   5.087  1.00 92.53           H  
ATOM   1752  HA3 GLY A 108      -0.206 -14.505   6.669  1.00 92.53           H  
ATOM   1753  C   GLY A 108       0.444 -12.753   5.616  1.00 92.53           C  
ATOM   1754  O   GLY A 108      -0.600 -12.338   5.099  1.00 92.53           O  
ATOM   1755  N   ARG A 109       1.465 -11.918   5.850  1.00 95.13           N  
ATOM   1756  H   ARG A 109       2.298 -12.307   6.266  1.00 95.13           H  
ATOM   1757  CA  ARG A 109       1.516 -10.564   5.291  1.00 95.13           C  
ATOM   1758  HA  ARG A 109       0.590 -10.050   5.546  1.00 95.13           H  
ATOM   1759  C   ARG A 109       1.590 -10.672   3.768  1.00 95.13           C  
ATOM   1760  CB  ARG A 109       2.691  -9.804   5.915  1.00 95.13           C  
ATOM   1761  HB2 ARG A 109       2.566  -9.817   6.998  1.00 95.13           H  
ATOM   1762  HB3 ARG A 109       3.610 -10.336   5.670  1.00 95.13           H  
ATOM   1763  O   ARG A 109       2.173 -11.606   3.224  1.00 95.13           O  
ATOM   1764  CG  ARG A 109       2.835  -8.347   5.458  1.00 95.13           C  
ATOM   1765  HG2 ARG A 109       3.064  -8.306   4.393  1.00 95.13           H  
ATOM   1766  HG3 ARG A 109       1.896  -7.822   5.631  1.00 95.13           H  
ATOM   1767  CD  ARG A 109       3.958  -7.651   6.241  1.00 95.13           C  
ATOM   1768  HD2 ARG A 109       3.964  -6.601   5.947  1.00 95.13           H  
ATOM   1769  HD3 ARG A 109       3.747  -7.710   7.309  1.00 95.13           H  
ATOM   1770  NE  ARG A 109       5.271  -8.271   5.967  1.00 95.13           N  
ATOM   1771  HE  ARG A 109       5.286  -9.275   5.863  1.00 95.13           H  
ATOM   1772  NH1 ARG A 109       6.535  -6.365   5.802  1.00 95.13           N  
ATOM   1773 HH11 ARG A 109       7.349  -5.973   5.350  1.00 95.13           H  
ATOM   1774 HH12 ARG A 109       5.926  -5.869   6.437  1.00 95.13           H  
ATOM   1775  NH2 ARG A 109       7.390  -8.258   5.125  1.00 95.13           N  
ATOM   1776 HH21 ARG A 109       8.069  -7.677   4.654  1.00 95.13           H  
ATOM   1777 HH22 ARG A 109       7.320  -9.228   4.852  1.00 95.13           H  
ATOM   1778  CZ  ARG A 109       6.384  -7.642   5.654  1.00 95.13           C  
ATOM   1779  N   ARG A 110       1.022  -9.693   3.077  1.00 95.70           N  
ATOM   1780  H   ARG A 110       0.519  -8.985   3.591  1.00 95.70           H  
ATOM   1781  CA  ARG A 110       0.948  -9.651   1.621  1.00 95.70           C  
ATOM   1782  HA  ARG A 110       1.669 -10.367   1.226  1.00 95.70           H  
ATOM   1783  C   ARG A 110       1.317  -8.277   1.083  1.00 95.70           C  
ATOM   1784  CB  ARG A 110      -0.449 -10.081   1.156  1.00 95.70           C  
ATOM   1785  HB2 ARG A 110      -1.190  -9.474   1.677  1.00 95.70           H  
ATOM   1786  HB3 ARG A 110      -0.530  -9.894   0.086  1.00 95.70           H  
ATOM   1787  O   ARG A 110       0.955  -7.243   1.656  1.00 95.70           O  
ATOM   1788  CG  ARG A 110      -0.755 -11.564   1.411  1.00 95.70           C  
ATOM   1789  HG2 ARG A 110      -0.090 -12.183   0.808  1.00 95.70           H  
ATOM   1790  HG3 ARG A 110      -0.602 -11.804   2.464  1.00 95.70           H  
ATOM   1791  CD  ARG A 110      -2.211 -11.870   1.054  1.00 95.70           C  
ATOM   1792  HD2 ARG A 110      -2.379 -11.638   0.002  1.00 95.70           H  
ATOM   1793  HD3 ARG A 110      -2.863 -11.242   1.661  1.00 95.70           H  
ATOM   1794  NE  ARG A 110      -2.518 -13.284   1.300  1.00 95.70           N  
ATOM   1795  HE  ARG A 110      -1.755 -13.909   1.517  1.00 95.70           H  
ATOM   1796  NH1 ARG A 110      -4.776 -13.290   0.858  1.00 95.70           N  
ATOM   1797 HH11 ARG A 110      -5.624 -13.823   0.731  1.00 95.70           H  
ATOM   1798 HH12 ARG A 110      -4.730 -12.321   0.579  1.00 95.70           H  
ATOM   1799  NH2 ARG A 110      -3.701 -15.176   1.446  1.00 95.70           N  
ATOM   1800 HH21 ARG A 110      -2.802 -15.603   1.622  1.00 95.70           H  
ATOM   1801 HH22 ARG A 110      -4.516 -15.752   1.291  1.00 95.70           H  
ATOM   1802  CZ  ARG A 110      -3.674 -13.902   1.201  1.00 95.70           C  
ATOM   1803  N   ARG A 111       2.012  -8.253  -0.052  1.00 95.79           N  
ATOM   1804  H   ARG A 111       2.258  -9.144  -0.458  1.00 95.79           H  
ATOM   1805  CA  ARG A 111       2.330  -7.033  -0.808  1.00 95.79           C  
ATOM   1806  HA  ARG A 111       1.720  -6.213  -0.430  1.00 95.79           H  
ATOM   1807  C   ARG A 111       1.973  -7.211  -2.272  1.00 95.79           C  
ATOM   1808  CB  ARG A 111       3.816  -6.669  -0.670  1.00 95.79           C  
ATOM   1809  HB2 ARG A 111       4.412  -7.553  -0.899  1.00 95.79           H  
ATOM   1810  HB3 ARG A 111       4.069  -5.905  -1.405  1.00 95.79           H  
ATOM   1811  O   ARG A 111       2.185  -8.272  -2.838  1.00 95.79           O  
ATOM   1812  CG  ARG A 111       4.216  -6.155   0.717  1.00 95.79           C  
ATOM   1813  HG2 ARG A 111       5.305  -6.136   0.762  1.00 95.79           H  
ATOM   1814  HG3 ARG A 111       3.838  -6.829   1.486  1.00 95.79           H  
ATOM   1815  CD  ARG A 111       3.685  -4.776   1.082  1.00 95.79           C  
ATOM   1816  HD2 ARG A 111       2.597  -4.828   1.124  1.00 95.79           H  
ATOM   1817  HD3 ARG A 111       3.993  -4.056   0.324  1.00 95.79           H  
ATOM   1818  NE  ARG A 111       4.233  -4.387   2.391  1.00 95.79           N  
ATOM   1819  HE  ARG A 111       5.157  -4.744   2.588  1.00 95.79           H  
ATOM   1820  NH1 ARG A 111       2.527  -3.014   3.060  1.00 95.79           N  
ATOM   1821 HH11 ARG A 111       2.143  -3.086   2.128  1.00 95.79           H  
ATOM   1822 HH12 ARG A 111       2.114  -2.439   3.780  1.00 95.79           H  
ATOM   1823  NH2 ARG A 111       4.166  -3.523   4.489  1.00 95.79           N  
ATOM   1824 HH21 ARG A 111       3.697  -3.012   5.223  1.00 95.79           H  
ATOM   1825 HH22 ARG A 111       5.023  -4.023   4.678  1.00 95.79           H  
ATOM   1826  CZ  ARG A 111       3.638  -3.647   3.306  1.00 95.79           C  
ATOM   1827  N   MET A 112       1.472  -6.149  -2.889  1.00 95.35           N  
ATOM   1828  H   MET A 112       1.352  -5.304  -2.350  1.00 95.35           H  
ATOM   1829  CA  MET A 112       1.234  -6.102  -4.331  1.00 95.35           C  
ATOM   1830  HA  MET A 112       1.231  -7.113  -4.740  1.00 95.35           H  
ATOM   1831  C   MET A 112       2.330  -5.307  -5.032  1.00 95.35           C  
ATOM   1832  CB  MET A 112      -0.128  -5.480  -4.625  1.00 95.35           C  
ATOM   1833  HB2 MET A 112      -0.210  -4.533  -4.092  1.00 95.35           H  
ATOM   1834  HB3 MET A 112      -0.198  -5.278  -5.694  1.00 95.35           H  
ATOM   1835  O   MET A 112       2.749  -4.257  -4.539  1.00 95.35           O  
ATOM   1836  CG  MET A 112      -1.295  -6.389  -4.246  1.00 95.35           C  
ATOM   1837  HG2 MET A 112      -1.299  -6.568  -3.171  1.00 95.35           H  
ATOM   1838  HG3 MET A 112      -1.173  -7.343  -4.758  1.00 95.35           H  
ATOM   1839  SD  MET A 112      -2.883  -5.684  -4.750  1.00 95.35           S  
ATOM   1840  CE  MET A 112      -3.048  -4.346  -3.555  1.00 95.35           C  
ATOM   1841  HE1 MET A 112      -3.159  -4.807  -2.574  1.00 95.35           H  
ATOM   1842  HE2 MET A 112      -3.943  -3.768  -3.785  1.00 95.35           H  
ATOM   1843  HE3 MET A 112      -2.174  -3.694  -3.575  1.00 95.35           H  
ATOM   1844  N   LEU A 113       2.753  -5.761  -6.208  1.00 94.73           N  
ATOM   1845  H   LEU A 113       2.426  -6.667  -6.511  1.00 94.73           H  
ATOM   1846  CA  LEU A 113       3.751  -5.076  -7.022  1.00 94.73           C  
ATOM   1847  HA  LEU A 113       4.532  -4.707  -6.357  1.00 94.73           H  
ATOM   1848  C   LEU A 113       3.149  -3.890  -7.781  1.00 94.73           C  
ATOM   1849  CB  LEU A 113       4.353  -6.099  -7.992  1.00 94.73           C  
ATOM   1850  HB2 LEU A 113       4.595  -6.999  -7.427  1.00 94.73           H  
ATOM   1851  HB3 LEU A 113       3.601  -6.389  -8.725  1.00 94.73           H  
ATOM   1852  O   LEU A 113       2.493  -4.074  -8.801  1.00 94.73           O  
ATOM   1853  CG  LEU A 113       5.604  -5.605  -8.737  1.00 94.73           C  
ATOM   1854  HG  LEU A 113       5.353  -4.737  -9.347  1.00 94.73           H  
ATOM   1855  CD1 LEU A 113       6.745  -5.219  -7.793  1.00 94.73           C  
ATOM   1856 HD11 LEU A 113       7.622  -4.950  -8.381  1.00 94.73           H  
ATOM   1857 HD12 LEU A 113       6.471  -4.345  -7.202  1.00 94.73           H  
ATOM   1858 HD13 LEU A 113       6.987  -6.052  -7.133  1.00 94.73           H  
ATOM   1859  CD2 LEU A 113       6.097  -6.718  -9.652  1.00 94.73           C  
ATOM   1860 HD21 LEU A 113       5.402  -6.848 -10.482  1.00 94.73           H  
ATOM   1861 HD22 LEU A 113       7.087  -6.468 -10.036  1.00 94.73           H  
ATOM   1862 HD23 LEU A 113       6.175  -7.654  -9.101  1.00 94.73           H  
ATOM   1863  N   ALA A 114       3.387  -2.656  -7.343  1.00 92.89           N  
ATOM   1864  H   ALA A 114       3.976  -2.517  -6.534  1.00 92.89           H  
ATOM   1865  CA  ALA A 114       2.960  -1.491  -8.123  1.00 92.89           C  
ATOM   1866  HA  ALA A 114       1.992  -1.704  -8.578  1.00 92.89           H  
ATOM   1867  C   ALA A 114       3.934  -1.174  -9.263  1.00 92.89           C  
ATOM   1868  CB  ALA A 114       2.772  -0.299  -7.190  1.00 92.89           C  
ATOM   1869  HB1 ALA A 114       2.000  -0.564  -6.468  1.00 92.89           H  
ATOM   1870  HB2 ALA A 114       2.444   0.569  -7.763  1.00 92.89           H  
ATOM   1871  HB3 ALA A 114       3.700  -0.058  -6.672  1.00 92.89           H  
ATOM   1872  O   ALA A 114       3.507  -0.737 -10.332  1.00 92.89           O  
ATOM   1873  N   SER A 115       5.231  -1.376  -9.023  1.00 91.84           N  
ATOM   1874  H   SER A 115       5.496  -1.711  -8.108  1.00 91.84           H  
ATOM   1875  CA  SER A 115       6.303  -1.248 -10.011  1.00 91.84           C  
ATOM   1876  HA  SER A 115       5.993  -1.723 -10.942  1.00 91.84           H  
ATOM   1877  C   SER A 115       7.586  -1.920  -9.520  1.00 91.84           C  
ATOM   1878  CB  SER A 115       6.598   0.237 -10.277  1.00 91.84           C  
ATOM   1879  HB2 SER A 115       5.677   0.762 -10.533  1.00 91.84           H  
ATOM   1880  HB3 SER A 115       7.280   0.321 -11.123  1.00 91.84           H  
ATOM   1881  O   SER A 115       7.711  -2.269  -8.345  1.00 91.84           O  
ATOM   1882  OG  SER A 115       7.199   0.846  -9.149  1.00 91.84           O  
ATOM   1883  HG  SER A 115       6.535   0.940  -8.462  1.00 91.84           H  
ATOM   1884  N   ALA A 116       8.590  -1.965 -10.393  1.00 92.68           N  
ATOM   1885  H   ALA A 116       8.391  -1.765 -11.363  1.00 92.68           H  
ATOM   1886  CA  ALA A 116       9.959  -2.357 -10.083  1.00 92.68           C  
ATOM   1887  HA  ALA A 116       9.933  -3.394  -9.749  1.00 92.68           H  
ATOM   1888  C   ALA A 116      10.663  -1.505  -8.995  1.00 92.68           C  
ATOM   1889  CB  ALA A 116      10.750  -2.346 -11.385  1.00 92.68           C  
ATOM   1890  HB1 ALA A 116      10.291  -3.042 -12.086  1.00 92.68           H  
ATOM   1891  HB2 ALA A 116      10.764  -1.343 -11.813  1.00 92.68           H  
ATOM   1892  HB3 ALA A 116      11.777  -2.660 -11.196  1.00 92.68           H  
ATOM   1893  O   ALA A 116      11.807  -1.777  -8.666  1.00 92.68           O  
ATOM   1894  N   GLY A 117      10.009  -0.509  -8.390  1.00 92.12           N  
ATOM   1895  H   GLY A 117       9.078  -0.278  -8.707  1.00 92.12           H  
ATOM   1896  CA  GLY A 117      10.536   0.186  -7.211  1.00 92.12           C  
ATOM   1897  HA2 GLY A 117      11.302  -0.424  -6.732  1.00 92.12           H  
ATOM   1898  HA3 GLY A 117      10.998   1.121  -7.530  1.00 92.12           H  
ATOM   1899  C   GLY A 117       9.492   0.507  -6.144  1.00 92.12           C  
ATOM   1900  O   GLY A 117       9.775   1.299  -5.248  1.00 92.12           O  
ATOM   1901  N   GLU A 118       8.277  -0.040  -6.238  1.00 94.57           N  
ATOM   1902  H   GLU A 118       8.098  -0.736  -6.949  1.00 94.57           H  
ATOM   1903  CA  GLU A 118       7.197   0.292  -5.305  1.00 94.57           C  
ATOM   1904  HA  GLU A 118       7.648   0.530  -4.341  1.00 94.57           H  
ATOM   1905  C   GLU A 118       6.253  -0.893  -5.083  1.00 94.57           C  
ATOM   1906  CB  GLU A 118       6.449   1.553  -5.787  1.00 94.57           C  
ATOM   1907  HB2 GLU A 118       7.190   2.316  -6.023  1.00 94.57           H  
ATOM   1908  HB3 GLU A 118       5.896   1.322  -6.697  1.00 94.57           H  
ATOM   1909  O   GLU A 118       5.736  -1.493  -6.029  1.00 94.57           O  
ATOM   1910  CG  GLU A 118       5.486   2.139  -4.735  1.00 94.57           C  
ATOM   1911  HG2 GLU A 118       5.993   2.147  -3.770  1.00 94.57           H  
ATOM   1912  HG3 GLU A 118       4.614   1.491  -4.651  1.00 94.57           H  
ATOM   1913  CD  GLU A 118       5.027   3.578  -5.066  1.00 94.57           C  
ATOM   1914  OE1 GLU A 118       4.809   4.380  -4.119  1.00 94.57           O  
ATOM   1915  OE2 GLU A 118       4.896   3.908  -6.264  1.00 94.57           O  
ATOM   1916  N   LEU A 119       6.004  -1.188  -3.810  1.00 96.01           N  
ATOM   1917  H   LEU A 119       6.497  -0.662  -3.103  1.00 96.01           H  
ATOM   1918  CA  LEU A 119       5.036  -2.165  -3.334  1.00 96.01           C  
ATOM   1919  HA  LEU A 119       4.675  -2.754  -4.177  1.00 96.01           H  
ATOM   1920  C   LEU A 119       3.822  -1.467  -2.706  1.00 96.01           C  
ATOM   1921  CB  LEU A 119       5.705  -3.119  -2.327  1.00 96.01           C  
ATOM   1922  HB2 LEU A 119       4.956  -3.828  -1.973  1.00 96.01           H  
ATOM   1923  HB3 LEU A 119       6.037  -2.536  -1.468  1.00 96.01           H  
ATOM   1924  O   LEU A 119       3.876  -0.309  -2.281  1.00 96.01           O  
ATOM   1925  CG  LEU A 119       6.913  -3.913  -2.851  1.00 96.01           C  
ATOM   1926  HG  LEU A 119       7.679  -3.228  -3.214  1.00 96.01           H  
ATOM   1927  CD1 LEU A 119       7.505  -4.722  -1.700  1.00 96.01           C  
ATOM   1928 HD11 LEU A 119       7.822  -4.058  -0.895  1.00 96.01           H  
ATOM   1929 HD12 LEU A 119       8.376  -5.276  -2.049  1.00 96.01           H  
ATOM   1930 HD13 LEU A 119       6.769  -5.423  -1.308  1.00 96.01           H  
ATOM   1931  CD2 LEU A 119       6.525  -4.866  -3.981  1.00 96.01           C  
ATOM   1932 HD21 LEU A 119       7.384  -5.474  -4.265  1.00 96.01           H  
ATOM   1933 HD22 LEU A 119       6.209  -4.290  -4.850  1.00 96.01           H  
ATOM   1934 HD23 LEU A 119       5.714  -5.523  -3.664  1.00 96.01           H  
ATOM   1935  N   GLN A 120       2.718  -2.198  -2.614  1.00 95.68           N  
ATOM   1936  H   GLN A 120       2.740  -3.118  -3.031  1.00 95.68           H  
ATOM   1937  CA  GLN A 120       1.458  -1.762  -2.014  1.00 95.68           C  
ATOM   1938  HA  GLN A 120       1.614  -0.830  -1.471  1.00 95.68           H  
ATOM   1939  C   GLN A 120       0.949  -2.778  -0.991  1.00 95.68           C  
ATOM   1940  CB  GLN A 120       0.439  -1.506  -3.129  1.00 95.68           C  
ATOM   1941  HB2 GLN A 120      -0.556  -1.410  -2.695  1.00 95.68           H  
ATOM   1942  HB3 GLN A 120       0.429  -2.343  -3.827  1.00 95.68           H  
ATOM   1943  O   GLN A 120       1.393  -3.925  -0.972  1.00 95.68           O  
ATOM   1944  CG  GLN A 120       0.796  -0.216  -3.878  1.00 95.68           C  
ATOM   1945  HG2 GLN A 120       1.769  -0.335  -4.355  1.00 95.68           H  
ATOM   1946  HG3 GLN A 120       0.890   0.600  -3.162  1.00 95.68           H  
ATOM   1947  CD  GLN A 120      -0.235   0.181  -4.926  1.00 95.68           C  
ATOM   1948  NE2 GLN A 120       0.049   1.189  -5.722  1.00 95.68           N  
ATOM   1949 HE21 GLN A 120       0.944   1.652  -5.657  1.00 95.68           H  
ATOM   1950 HE22 GLN A 120      -0.681   1.470  -6.360  1.00 95.68           H  
ATOM   1951  OE1 GLN A 120      -1.322  -0.355  -5.034  1.00 95.68           O  
ATOM   1952  N   LYS A 121       0.040  -2.354  -0.106  1.00 96.16           N  
ATOM   1953  H   LYS A 121      -0.384  -1.450  -0.261  1.00 96.16           H  
ATOM   1954  CA  LYS A 121      -0.584  -3.225   0.906  1.00 96.16           C  
ATOM   1955  HA  LYS A 121       0.172  -3.720   1.515  1.00 96.16           H  
ATOM   1956  C   LYS A 121      -1.400  -4.310   0.202  1.00 96.16           C  
ATOM   1957  CB  LYS A 121      -1.507  -2.380   1.805  1.00 96.16           C  
ATOM   1958  HB2 LYS A 121      -2.053  -3.047   2.472  1.00 96.16           H  
ATOM   1959  HB3 LYS A 121      -2.240  -1.869   1.181  1.00 96.16           H  
ATOM   1960  O   LYS A 121      -2.240  -3.951  -0.610  1.00 96.16           O  
ATOM   1961  CG  LYS A 121      -0.760  -1.341   2.658  1.00 96.16           C  
ATOM   1962  HG2 LYS A 121      -0.134  -1.872   3.375  1.00 96.16           H  
ATOM   1963  HG3 LYS A 121      -0.119  -0.721   2.031  1.00 96.16           H  
ATOM   1964  CD  LYS A 121      -1.733  -0.436   3.432  1.00 96.16           C  
ATOM   1965  HD2 LYS A 121      -1.207   0.019   4.271  1.00 96.16           H  
ATOM   1966  HD3 LYS A 121      -2.544  -1.043   3.835  1.00 96.16           H  
ATOM   1967  CE  LYS A 121      -2.307   0.700   2.572  1.00 96.16           C  
ATOM   1968  HE2 LYS A 121      -1.507   1.398   2.323  1.00 96.16           H  
ATOM   1969  HE3 LYS A 121      -2.701   0.283   1.645  1.00 96.16           H  
ATOM   1970  NZ  LYS A 121      -3.400   1.401   3.290  1.00 96.16           N  
ATOM   1971  HZ1 LYS A 121      -4.206   0.792   3.274  1.00 96.16           H  
ATOM   1972  HZ2 LYS A 121      -3.690   2.268   2.861  1.00 96.16           H  
ATOM   1973  HZ3 LYS A 121      -3.186   1.559   4.264  1.00 96.16           H  
ATOM   1974  N   GLY A 122      -1.159  -5.589   0.497  1.00 94.90           N  
ATOM   1975  H   GLY A 122      -0.416  -5.821   1.140  1.00 94.90           H  
ATOM   1976  CA  GLY A 122      -1.884  -6.722  -0.098  1.00 94.90           C  
ATOM   1977  HA2 GLY A 122      -1.161  -7.446  -0.474  1.00 94.90           H  
ATOM   1978  HA3 GLY A 122      -2.485  -6.387  -0.944  1.00 94.90           H  
ATOM   1979  C   GLY A 122      -2.821  -7.460   0.865  1.00 94.90           C  
ATOM   1980  O   GLY A 122      -3.405  -8.465   0.479  1.00 94.90           O  
ATOM   1981  N   ASN A 123      -2.941  -7.007   2.117  1.00 95.38           N  
ATOM   1982  H   ASN A 123      -2.457  -6.157   2.369  1.00 95.38           H  
ATOM   1983  CA  ASN A 123      -3.895  -7.543   3.090  1.00 95.38           C  
ATOM   1984  HA  ASN A 123      -4.244  -8.521   2.760  1.00 95.38           H  
ATOM   1985  C   ASN A 123      -5.119  -6.629   3.201  1.00 95.38           C  
ATOM   1986  CB  ASN A 123      -3.226  -7.699   4.466  1.00 95.38           C  
ATOM   1987  HB2 ASN A 123      -3.965  -8.046   5.188  1.00 95.38           H  
ATOM   1988  HB3 ASN A 123      -2.866  -6.725   4.798  1.00 95.38           H  
ATOM   1989  O   ASN A 123      -4.998  -5.411   3.058  1.00 95.38           O  
ATOM   1990  CG  ASN A 123      -2.061  -8.664   4.472  1.00 95.38           C  
ATOM   1991  ND2 ASN A 123      -2.307  -9.947   4.636  1.00 95.38           N  
ATOM   1992 HD21 ASN A 123      -3.254 -10.280   4.745  1.00 95.38           H  
ATOM   1993 HD22 ASN A 123      -1.549 -10.613   4.677  1.00 95.38           H  
ATOM   1994  OD1 ASN A 123      -0.921  -8.253   4.342  1.00 95.38           O  
ATOM   1995  N   GLU A 124      -6.260  -7.218   3.549  1.00 92.86           N  
ATOM   1996  H   GLU A 124      -6.292  -8.222   3.649  1.00 92.86           H  
ATOM   1997  CA  GLU A 124      -7.500  -6.511   3.870  1.00 92.86           C  
ATOM   1998  HA  GLU A 124      -7.392  -5.452   3.635  1.00 92.86           H  
ATOM   1999  C   GLU A 124      -7.812  -6.627   5.361  1.00 92.86           C  
ATOM   2000  CB  GLU A 124      -8.663  -7.058   3.033  1.00 92.86           C  
ATOM   2001  HB2 GLU A 124      -8.720  -8.139   3.154  1.00 92.86           H  
ATOM   2002  HB3 GLU A 124      -9.591  -6.609   3.386  1.00 92.86           H  
ATOM   2003  O   GLU A 124      -7.590  -7.672   5.980  1.00 92.86           O  
ATOM   2004  CG  GLU A 124      -8.469  -6.699   1.556  1.00 92.86           C  
ATOM   2005  HG2 GLU A 124      -7.537  -7.142   1.206  1.00 92.86           H  
ATOM   2006  HG3 GLU A 124      -8.390  -5.613   1.489  1.00 92.86           H  
ATOM   2007  CD  GLU A 124      -9.608  -7.159   0.644  1.00 92.86           C  
ATOM   2008  OE1 GLU A 124      -9.603  -6.686  -0.514  1.00 92.86           O  
ATOM   2009  OE2 GLU A 124     -10.457  -7.949   1.110  1.00 92.86           O  
ATOM   2010  N   LEU A 125      -8.323  -5.542   5.941  1.00 94.27           N  
ATOM   2011  H   LEU A 125      -8.517  -4.732   5.370  1.00 94.27           H  
ATOM   2012  CA  LEU A 125      -8.828  -5.537   7.307  1.00 94.27           C  
ATOM   2013  HA  LEU A 125      -8.170  -6.144   7.929  1.00 94.27           H  
ATOM   2014  C   LEU A 125     -10.231  -6.155   7.318  1.00 94.27           C  
ATOM   2015  CB  LEU A 125      -8.817  -4.095   7.844  1.00 94.27           C  
ATOM   2016  HB2 LEU A 125      -7.789  -3.733   7.854  1.00 94.27           H  
ATOM   2017  HB3 LEU A 125      -9.389  -3.469   7.158  1.00 94.27           H  
ATOM   2018  O   LEU A 125     -11.177  -5.558   6.809  1.00 94.27           O  
ATOM   2019  CG  LEU A 125      -9.421  -3.942   9.254  1.00 94.27           C  
ATOM   2020  HG  LEU A 125     -10.438  -4.334   9.268  1.00 94.27           H  
ATOM   2021  CD1 LEU A 125      -8.599  -4.665  10.320  1.00 94.27           C  
ATOM   2022 HD11 LEU A 125      -9.047  -4.503  11.300  1.00 94.27           H  
ATOM   2023 HD12 LEU A 125      -8.587  -5.738  10.129  1.00 94.27           H  
ATOM   2024 HD13 LEU A 125      -7.580  -4.276  10.327  1.00 94.27           H  
ATOM   2025  CD2 LEU A 125      -9.475  -2.459   9.619  1.00 94.27           C  
ATOM   2026 HD21 LEU A 125     -10.102  -1.926   8.904  1.00 94.27           H  
ATOM   2027 HD22 LEU A 125      -9.896  -2.336  10.616  1.00 94.27           H  
ATOM   2028 HD23 LEU A 125      -8.468  -2.041   9.617  1.00 94.27           H  
ATOM   2029  N   ALA A 126     -10.366  -7.329   7.929  1.00 91.86           N  
ATOM   2030  H   ALA A 126      -9.542  -7.786   8.293  1.00 91.86           H  
ATOM   2031  CA  ALA A 126     -11.659  -7.957   8.164  1.00 91.86           C  
ATOM   2032  HA  ALA A 126     -12.350  -7.654   7.376  1.00 91.86           H  
ATOM   2033  C   ALA A 126     -12.231  -7.501   9.512  1.00 91.86           C  
ATOM   2034  CB  ALA A 126     -11.503  -9.477   8.074  1.00 91.86           C  
ATOM   2035  HB1 ALA A 126     -10.819  -9.830   8.846  1.00 91.86           H  
ATOM   2036  HB2 ALA A 126     -11.115  -9.751   7.093  1.00 91.86           H  
ATOM   2037  HB3 ALA A 126     -12.473  -9.953   8.215  1.00 91.86           H  
ATOM   2038  O   ALA A 126     -11.584  -7.653  10.549  1.00 91.86           O  
ATOM   2039  N   LEU A 127     -13.453  -6.966   9.497  1.00 91.23           N  
ATOM   2040  H   LEU A 127     -13.942  -6.909   8.615  1.00 91.23           H  
ATOM   2041  CA  LEU A 127     -14.176  -6.547  10.697  1.00 91.23           C  
ATOM   2042  HA  LEU A 127     -13.527  -6.671  11.563  1.00 91.23           H  
ATOM   2043  C   LEU A 127     -15.439  -7.397  10.882  1.00 91.23           C  
ATOM   2044  CB  LEU A 127     -14.563  -5.064  10.607  1.00 91.23           C  
ATOM   2045  HB2 LEU A 127     -15.220  -4.942   9.746  1.00 91.23           H  
ATOM   2046  HB3 LEU A 127     -15.135  -4.798  11.497  1.00 91.23           H  
ATOM   2047  O   LEU A 127     -16.112  -7.702   9.895  1.00 91.23           O  
ATOM   2048  CG  LEU A 127     -13.386  -4.088  10.476  1.00 91.23           C  
ATOM   2049  HG  LEU A 127     -12.784  -4.356   9.608  1.00 91.23           H  
ATOM   2050  CD1 LEU A 127     -13.951  -2.689  10.245  1.00 91.23           C  
ATOM   2051 HD11 LEU A 127     -13.142  -2.033   9.923  1.00 91.23           H  
ATOM   2052 HD12 LEU A 127     -14.407  -2.306  11.158  1.00 91.23           H  
ATOM   2053 HD13 LEU A 127     -14.695  -2.706   9.449  1.00 91.23           H  
ATOM   2054  CD2 LEU A 127     -12.503  -4.064  11.723  1.00 91.23           C  
ATOM   2055 HD21 LEU A 127     -11.734  -3.298  11.621  1.00 91.23           H  
ATOM   2056 HD22 LEU A 127     -13.104  -3.842  12.604  1.00 91.23           H  
ATOM   2057 HD23 LEU A 127     -12.011  -5.028  11.856  1.00 91.23           H  
ATOM   2058  N   PRO A 128     -15.816  -7.726  12.130  1.00 93.78           N  
ATOM   2059  CA  PRO A 128     -17.131  -8.272  12.443  1.00 93.78           C  
ATOM   2060  HA  PRO A 128     -17.188  -9.285  12.044  1.00 93.78           H  
ATOM   2061  C   PRO A 128     -18.276  -7.425  11.869  1.00 93.78           C  
ATOM   2062  CB  PRO A 128     -17.193  -8.318  13.973  1.00 93.78           C  
ATOM   2063  HB2 PRO A 128     -17.802  -9.148  14.330  1.00 93.78           H  
ATOM   2064  HB3 PRO A 128     -17.572  -7.372  14.361  1.00 93.78           H  
ATOM   2065  O   PRO A 128     -18.229  -6.192  11.893  1.00 93.78           O  
ATOM   2066  CG  PRO A 128     -15.731  -8.466  14.386  1.00 93.78           C  
ATOM   2067  HG2 PRO A 128     -15.550  -8.079  15.389  1.00 93.78           H  
ATOM   2068  HG3 PRO A 128     -15.436  -9.513  14.319  1.00 93.78           H  
ATOM   2069  CD  PRO A 128     -14.989  -7.659  13.324  1.00 93.78           C  
ATOM   2070  HD2 PRO A 128     -14.882  -6.620  13.634  1.00 93.78           H  
ATOM   2071  HD3 PRO A 128     -14.007  -8.098  13.148  1.00 93.78           H  
ATOM   2072  N   THR A 129     -19.351  -8.084  11.426  1.00 93.85           N  
ATOM   2073  H   THR A 129     -19.311  -9.092  11.373  1.00 93.85           H  
ATOM   2074  CA  THR A 129     -20.520  -7.443  10.794  1.00 93.85           C  
ATOM   2075  HA  THR A 129     -20.211  -7.022   9.837  1.00 93.85           H  
ATOM   2076  C   THR A 129     -21.111  -6.309  11.633  1.00 93.85           C  
ATOM   2077  CB  THR A 129     -21.611  -8.494  10.539  1.00 93.85           C  
ATOM   2078  HB  THR A 129     -21.983  -8.858  11.497  1.00 93.85           H  
ATOM   2079  O   THR A 129     -21.484  -5.275  11.086  1.00 93.85           O  
ATOM   2080  CG2 THR A 129     -22.787  -7.971   9.716  1.00 93.85           C  
ATOM   2081 HG21 THR A 129     -22.432  -7.546   8.777  1.00 93.85           H  
ATOM   2082 HG22 THR A 129     -23.478  -8.788   9.508  1.00 93.85           H  
ATOM   2083 HG23 THR A 129     -23.324  -7.205  10.274  1.00 93.85           H  
ATOM   2084  OG1 THR A 129     -21.055  -9.581   9.839  1.00 93.85           O  
ATOM   2085  HG1 THR A 129     -21.225  -9.455   8.903  1.00 93.85           H  
ATOM   2086  N   GLN A 130     -21.147  -6.460  12.961  1.00 93.89           N  
ATOM   2087  H   GLN A 130     -20.833  -7.334  13.357  1.00 93.89           H  
ATOM   2088  CA  GLN A 130     -21.660  -5.429  13.870  1.00 93.89           C  
ATOM   2089  HA  GLN A 130     -22.674  -5.178  13.558  1.00 93.89           H  
ATOM   2090  C   GLN A 130     -20.844  -4.125  13.815  1.00 93.89           C  
ATOM   2091  CB  GLN A 130     -21.747  -6.005  15.294  1.00 93.89           C  
ATOM   2092  HB2 GLN A 130     -22.304  -5.309  15.921  1.00 93.89           H  
ATOM   2093  HB3 GLN A 130     -22.308  -6.938  15.252  1.00 93.89           H  
ATOM   2094  O   GLN A 130     -21.421  -3.040  13.831  1.00 93.89           O  
ATOM   2095  CG  GLN A 130     -20.376  -6.258  15.949  1.00 93.89           C  
ATOM   2096  HG2 GLN A 130     -19.907  -5.294  16.146  1.00 93.89           H  
ATOM   2097  HG3 GLN A 130     -19.737  -6.831  15.278  1.00 93.89           H  
ATOM   2098  CD  GLN A 130     -20.455  -7.007  17.273  1.00 93.89           C  
ATOM   2099  NE2 GLN A 130     -19.423  -6.951  18.085  1.00 93.89           N  
ATOM   2100 HE21 GLN A 130     -19.537  -7.435  18.964  1.00 93.89           H  
ATOM   2101 HE22 GLN A 130     -18.639  -6.343  17.897  1.00 93.89           H  
ATOM   2102  OE1 GLN A 130     -21.412  -7.691  17.583  1.00 93.89           O  
ATOM   2103  N   TYR A 131     -19.515  -4.215  13.678  1.00 92.35           N  
ATOM   2104  H   TYR A 131     -19.092  -5.126  13.570  1.00 92.35           H  
ATOM   2105  CA  TYR A 131     -18.646  -3.042  13.561  1.00 92.35           C  
ATOM   2106  HA  TYR A 131     -18.966  -2.282  14.273  1.00 92.35           H  
ATOM   2107  C   TYR A 131     -18.759  -2.420  12.175  1.00 92.35           C  
ATOM   2108  CB  TYR A 131     -17.188  -3.409  13.871  1.00 92.35           C  
ATOM   2109  HB2 TYR A 131     -16.583  -2.507  13.781  1.00 92.35           H  
ATOM   2110  HB3 TYR A 131     -16.843  -4.114  13.115  1.00 92.35           H  
ATOM   2111  O   TYR A 131     -18.786  -1.201  12.061  1.00 92.35           O  
ATOM   2112  CG  TYR A 131     -16.919  -4.008  15.241  1.00 92.35           C  
ATOM   2113  CD1 TYR A 131     -17.774  -3.772  16.335  1.00 92.35           C  
ATOM   2114  HD1 TYR A 131     -18.637  -3.131  16.236  1.00 92.35           H  
ATOM   2115  CD2 TYR A 131     -15.754  -4.771  15.430  1.00 92.35           C  
ATOM   2116  HD2 TYR A 131     -15.033  -4.845  14.629  1.00 92.35           H  
ATOM   2117  CE1 TYR A 131     -17.507  -4.355  17.586  1.00 92.35           C  
ATOM   2118  HE1 TYR A 131     -18.154  -4.156  18.427  1.00 92.35           H  
ATOM   2119  CE2 TYR A 131     -15.485  -5.371  16.674  1.00 92.35           C  
ATOM   2120  HE2 TYR A 131     -14.577  -5.941  16.807  1.00 92.35           H  
ATOM   2121  OH  TYR A 131     -16.132  -5.752  18.954  1.00 92.35           O  
ATOM   2122  HH  TYR A 131     -15.308  -6.245  18.953  1.00 92.35           H  
ATOM   2123  CZ  TYR A 131     -16.370  -5.169  17.753  1.00 92.35           C  
ATOM   2124  N   MET A 132     -18.912  -3.237  11.129  1.00 91.27           N  
ATOM   2125  H   MET A 132     -18.863  -4.234  11.281  1.00 91.27           H  
ATOM   2126  CA  MET A 132     -19.178  -2.725   9.785  1.00 91.27           C  
ATOM   2127  HA  MET A 132     -18.380  -2.028   9.530  1.00 91.27           H  
ATOM   2128  C   MET A 132     -20.502  -1.945   9.730  1.00 91.27           C  
ATOM   2129  CB  MET A 132     -19.163  -3.886   8.781  1.00 91.27           C  
ATOM   2130  HB2 MET A 132     -18.280  -4.502   8.952  1.00 91.27           H  
ATOM   2131  HB3 MET A 132     -20.043  -4.512   8.928  1.00 91.27           H  
ATOM   2132  O   MET A 132     -20.544  -0.849   9.174  1.00 91.27           O  
ATOM   2133  CG  MET A 132     -19.148  -3.381   7.333  1.00 91.27           C  
ATOM   2134  HG2 MET A 132     -19.183  -4.243   6.667  1.00 91.27           H  
ATOM   2135  HG3 MET A 132     -20.049  -2.794   7.158  1.00 91.27           H  
ATOM   2136  SD  MET A 132     -17.712  -2.365   6.879  1.00 91.27           S  
ATOM   2137  CE  MET A 132     -16.389  -3.604   6.944  1.00 91.27           C  
ATOM   2138  HE1 MET A 132     -15.447  -3.143   6.649  1.00 91.27           H  
ATOM   2139  HE2 MET A 132     -16.292  -3.993   7.958  1.00 91.27           H  
ATOM   2140  HE3 MET A 132     -16.616  -4.422   6.261  1.00 91.27           H  
ATOM   2141  N   ASN A 133     -21.564  -2.467  10.356  1.00 92.93           N  
ATOM   2142  H   ASN A 133     -21.479  -3.384  10.771  1.00 92.93           H  
ATOM   2143  CA  ASN A 133     -22.848  -1.771  10.463  1.00 92.93           C  
ATOM   2144  HA  ASN A 133     -23.188  -1.510   9.461  1.00 92.93           H  
ATOM   2145  C   ASN A 133     -22.713  -0.459  11.247  1.00 92.93           C  
ATOM   2146  CB  ASN A 133     -23.889  -2.700  11.107  1.00 92.93           C  
ATOM   2147  HB2 ASN A 133     -23.589  -2.942  12.127  1.00 92.93           H  
ATOM   2148  HB3 ASN A 133     -23.960  -3.627  10.537  1.00 92.93           H  
ATOM   2149  O   ASN A 133     -23.162   0.585  10.781  1.00 92.93           O  
ATOM   2150  CG  ASN A 133     -25.264  -2.051  11.116  1.00 92.93           C  
ATOM   2151  ND2 ASN A 133     -25.930  -1.998  12.246  1.00 92.93           N  
ATOM   2152 HD21 ASN A 133     -26.816  -1.513  12.223  1.00 92.93           H  
ATOM   2153 HD22 ASN A 133     -25.533  -2.333  13.112  1.00 92.93           H  
ATOM   2154  OD1 ASN A 133     -25.748  -1.573  10.104  1.00 92.93           O  
ATOM   2155  N   PHE A 134     -22.036  -0.491  12.399  1.00 93.96           N  
ATOM   2156  H   PHE A 134     -21.703  -1.378  12.750  1.00 93.96           H  
ATOM   2157  CA  PHE A 134     -21.756   0.710  13.182  1.00 93.96           C  
ATOM   2158  HA  PHE A 134     -22.699   1.170  13.478  1.00 93.96           H  
ATOM   2159  C   PHE A 134     -20.998   1.766  12.374  1.00 93.96           C  
ATOM   2160  CB  PHE A 134     -20.990   0.323  14.448  1.00 93.96           C  
ATOM   2161  HB2 PHE A 134     -20.144  -0.310  14.180  1.00 93.96           H  
ATOM   2162  HB3 PHE A 134     -21.653  -0.257  15.090  1.00 93.96           H  
ATOM   2163  O   PHE A 134     -21.443   2.903  12.312  1.00 93.96           O  
ATOM   2164  CG  PHE A 134     -20.471   1.519  15.216  1.00 93.96           C  
ATOM   2165  CD1 PHE A 134     -19.146   1.957  15.028  1.00 93.96           C  
ATOM   2166  HD1 PHE A 134     -18.482   1.417  14.370  1.00 93.96           H  
ATOM   2167  CD2 PHE A 134     -21.324   2.224  16.083  1.00 93.96           C  
ATOM   2168  HD2 PHE A 134     -22.341   1.896  16.240  1.00 93.96           H  
ATOM   2169  CE1 PHE A 134     -18.682   3.104  15.691  1.00 93.96           C  
ATOM   2170  HE1 PHE A 134     -17.666   3.439  15.544  1.00 93.96           H  
ATOM   2171  CE2 PHE A 134     -20.850   3.359  16.758  1.00 93.96           C  
ATOM   2172  HE2 PHE A 134     -21.490   3.887  17.450  1.00 93.96           H  
ATOM   2173  CZ  PHE A 134     -19.536   3.808  16.556  1.00 93.96           C  
ATOM   2174  HZ  PHE A 134     -19.186   4.688  17.077  1.00 93.96           H  
ATOM   2175  N   ILE A 135     -19.910   1.397  11.695  1.00 91.79           N  
ATOM   2176  H   ILE A 135     -19.593   0.443  11.787  1.00 91.79           H  
ATOM   2177  CA  ILE A 135     -19.107   2.318  10.876  1.00 91.79           C  
ATOM   2178  HA  ILE A 135     -18.786   3.154  11.497  1.00 91.79           H  
ATOM   2179  C   ILE A 135     -19.937   2.904   9.732  1.00 91.79           C  
ATOM   2180  CB  ILE A 135     -17.855   1.576  10.364  1.00 91.79           C  
ATOM   2181  HB  ILE A 135     -18.166   0.608   9.972  1.00 91.79           H  
ATOM   2182  O   ILE A 135     -19.860   4.102   9.463  1.00 91.79           O  
ATOM   2183  CG1 ILE A 135     -16.895   1.351  11.555  1.00 91.79           C  
ATOM   2184 HG12 ILE A 135     -16.526   2.311  11.915  1.00 91.79           H  
ATOM   2185 HG13 ILE A 135     -17.438   0.890  12.381  1.00 91.79           H  
ATOM   2186  CG2 ILE A 135     -17.143   2.327   9.227  1.00 91.79           C  
ATOM   2187 HG21 ILE A 135     -17.813   2.496   8.384  1.00 91.79           H  
ATOM   2188 HG22 ILE A 135     -16.331   1.704   8.854  1.00 91.79           H  
ATOM   2189 HG23 ILE A 135     -16.760   3.283   9.586  1.00 91.79           H  
ATOM   2190  CD1 ILE A 135     -15.699   0.450  11.252  1.00 91.79           C  
ATOM   2191 HD11 ILE A 135     -14.915   1.051  10.790  1.00 91.79           H  
ATOM   2192 HD12 ILE A 135     -15.307   0.050  12.187  1.00 91.79           H  
ATOM   2193 HD13 ILE A 135     -15.995  -0.376  10.605  1.00 91.79           H  
ATOM   2194  N   TYR A 136     -20.759   2.087   9.072  1.00 91.79           N  
ATOM   2195  H   TYR A 136     -20.770   1.107   9.318  1.00 91.79           H  
ATOM   2196  CA  TYR A 136     -21.667   2.555   8.029  1.00 91.79           C  
ATOM   2197  HA  TYR A 136     -21.082   3.041   7.248  1.00 91.79           H  
ATOM   2198  C   TYR A 136     -22.666   3.592   8.562  1.00 91.79           C  
ATOM   2199  CB  TYR A 136     -22.386   1.351   7.417  1.00 91.79           C  
ATOM   2200  HB2 TYR A 136     -22.818   0.744   8.213  1.00 91.79           H  
ATOM   2201  HB3 TYR A 136     -21.657   0.731   6.896  1.00 91.79           H  
ATOM   2202  O   TYR A 136     -22.858   4.632   7.928  1.00 91.79           O  
ATOM   2203  CG  TYR A 136     -23.488   1.736   6.454  1.00 91.79           C  
ATOM   2204  CD1 TYR A 136     -24.824   1.751   6.896  1.00 91.79           C  
ATOM   2205  HD1 TYR A 136     -25.052   1.477   7.915  1.00 91.79           H  
ATOM   2206  CD2 TYR A 136     -23.176   2.079   5.126  1.00 91.79           C  
ATOM   2207  HD2 TYR A 136     -22.148   2.047   4.797  1.00 91.79           H  
ATOM   2208  CE1 TYR A 136     -25.858   2.098   6.011  1.00 91.79           C  
ATOM   2209  HE1 TYR A 136     -26.878   2.098   6.365  1.00 91.79           H  
ATOM   2210  CE2 TYR A 136     -24.208   2.404   4.227  1.00 91.79           C  
ATOM   2211  HE2 TYR A 136     -23.972   2.581   3.188  1.00 91.79           H  
ATOM   2212  OH  TYR A 136     -26.556   2.737   3.818  1.00 91.79           O  
ATOM   2213  HH  TYR A 136     -27.391   2.447   4.191  1.00 91.79           H  
ATOM   2214  CZ  TYR A 136     -25.550   2.410   4.673  1.00 91.79           C  
ATOM   2215  N   LEU A 137     -23.270   3.353   9.727  1.00 92.32           N  
ATOM   2216  H   LEU A 137     -23.069   2.488  10.208  1.00 92.32           H  
ATOM   2217  CA  LEU A 137     -24.204   4.294  10.350  1.00 92.32           C  
ATOM   2218  HA  LEU A 137     -24.904   4.650   9.594  1.00 92.32           H  
ATOM   2219  C   LEU A 137     -23.496   5.552  10.873  1.00 92.32           C  
ATOM   2220  CB  LEU A 137     -24.996   3.567  11.450  1.00 92.32           C  
ATOM   2221  HB2 LEU A 137     -24.297   3.132  12.164  1.00 92.32           H  
ATOM   2222  HB3 LEU A 137     -25.598   4.303  11.984  1.00 92.32           H  
ATOM   2223  O   LEU A 137     -23.936   6.661  10.580  1.00 92.32           O  
ATOM   2224  CG  LEU A 137     -25.930   2.459  10.923  1.00 92.32           C  
ATOM   2225  HG  LEU A 137     -25.352   1.679  10.428  1.00 92.32           H  
ATOM   2226  CD1 LEU A 137     -26.675   1.824  12.093  1.00 92.32           C  
ATOM   2227 HD11 LEU A 137     -25.949   1.363  12.764  1.00 92.32           H  
ATOM   2228 HD12 LEU A 137     -27.347   1.047  11.730  1.00 92.32           H  
ATOM   2229 HD13 LEU A 137     -27.245   2.577  12.637  1.00 92.32           H  
ATOM   2230  CD2 LEU A 137     -26.938   2.994   9.904  1.00 92.32           C  
ATOM   2231 HD21 LEU A 137     -27.727   2.261   9.734  1.00 92.32           H  
ATOM   2232 HD22 LEU A 137     -27.363   3.927  10.276  1.00 92.32           H  
ATOM   2233 HD23 LEU A 137     -26.435   3.193   8.957  1.00 92.32           H  
ATOM   2234  N   ALA A 138     -22.350   5.398  11.535  1.00 91.90           N  
ATOM   2235  H   ALA A 138     -22.055   4.458  11.759  1.00 91.90           H  
ATOM   2236  CA  ALA A 138     -21.499   6.488  12.006  1.00 91.90           C  
ATOM   2237  HA  ALA A 138     -22.059   7.100  12.712  1.00 91.90           H  
ATOM   2238  C   ALA A 138     -21.055   7.397  10.846  1.00 91.90           C  
ATOM   2239  CB  ALA A 138     -20.303   5.868  12.741  1.00 91.90           C  
ATOM   2240  HB1 ALA A 138     -20.656   5.271  13.582  1.00 91.90           H  
ATOM   2241  HB2 ALA A 138     -19.730   5.234  12.065  1.00 91.90           H  
ATOM   2242  HB3 ALA A 138     -19.651   6.652  13.127  1.00 91.90           H  
ATOM   2243  O   ALA A 138     -21.142   8.619  10.939  1.00 91.90           O  
ATOM   2244  N   SER A 139     -20.703   6.820   9.691  1.00 88.84           N  
ATOM   2245  H   SER A 139     -20.591   5.817   9.679  1.00 88.84           H  
ATOM   2246  CA  SER A 139     -20.345   7.587   8.488  1.00 88.84           C  
ATOM   2247  HA  SER A 139     -19.546   8.269   8.779  1.00 88.84           H  
ATOM   2248  C   SER A 139     -21.476   8.451   7.923  1.00 88.84           C  
ATOM   2249  CB  SER A 139     -19.834   6.647   7.386  1.00 88.84           C  
ATOM   2250  HB2 SER A 139     -19.351   7.246   6.615  1.00 88.84           H  
ATOM   2251  HB3 SER A 139     -19.103   5.953   7.802  1.00 88.84           H  
ATOM   2252  O   SER A 139     -21.246   9.345   7.108  1.00 88.84           O  
ATOM   2253  OG  SER A 139     -20.861   5.931   6.728  1.00 88.84           O  
ATOM   2254  HG  SER A 139     -21.428   5.504   7.375  1.00 88.84           H  
ATOM   2255  N   LYS A 140     -22.714   8.169   8.338  1.00 88.58           N  
ATOM   2256  H   LYS A 140     -22.811   7.449   9.039  1.00 88.58           H  
ATOM   2257  CA  LYS A 140     -23.942   8.835   7.901  1.00 88.58           C  
ATOM   2258  HA  LYS A 140     -23.688   9.608   7.175  1.00 88.58           H  
ATOM   2259  C   LYS A 140     -24.633   9.569   9.045  1.00 88.58           C  
ATOM   2260  CB  LYS A 140     -24.871   7.811   7.233  1.00 88.58           C  
ATOM   2261  HB2 LYS A 140     -25.815   8.289   6.970  1.00 88.58           H  
ATOM   2262  HB3 LYS A 140     -25.078   6.998   7.929  1.00 88.58           H  
ATOM   2263  O   LYS A 140     -25.773   9.985   8.863  1.00 88.58           O  
ATOM   2264  CG  LYS A 140     -24.231   7.256   5.961  1.00 88.58           C  
ATOM   2265  HG2 LYS A 140     -23.323   6.710   6.218  1.00 88.58           H  
ATOM   2266  HG3 LYS A 140     -23.966   8.085   5.306  1.00 88.58           H  
ATOM   2267  CD  LYS A 140     -25.171   6.311   5.218  1.00 88.58           C  
ATOM   2268  HD2 LYS A 140     -25.447   5.480   5.867  1.00 88.58           H  
ATOM   2269  HD3 LYS A 140     -26.062   6.855   4.905  1.00 88.58           H  
ATOM   2270  CE  LYS A 140     -24.384   5.801   4.012  1.00 88.58           C  
ATOM   2271  HE2 LYS A 140     -23.892   6.649   3.534  1.00 88.58           H  
ATOM   2272  HE3 LYS A 140     -23.601   5.140   4.383  1.00 88.58           H  
ATOM   2273  NZ  LYS A 140     -25.241   5.092   3.037  1.00 88.58           N  
ATOM   2274  HZ1 LYS A 140     -25.668   4.292   3.481  1.00 88.58           H  
ATOM   2275  HZ2 LYS A 140     -25.963   5.695   2.670  1.00 88.58           H  
ATOM   2276  HZ3 LYS A 140     -24.676   4.737   2.279  1.00 88.58           H  
ATOM   2277  N   TYR A 141     -23.949   9.779  10.170  1.00 88.86           N  
ATOM   2278  H   TYR A 141     -23.024   9.381  10.247  1.00 88.86           H  
ATOM   2279  CA  TYR A 141     -24.519  10.382  11.376  1.00 88.86           C  
ATOM   2280  HA  TYR A 141     -25.241   9.689  11.809  1.00 88.86           H  
ATOM   2281  C   TYR A 141     -25.240  11.714  11.107  1.00 88.86           C  
ATOM   2282  CB  TYR A 141     -23.376  10.591  12.373  1.00 88.86           C  
ATOM   2283  HB2 TYR A 141     -22.802   9.668  12.454  1.00 88.86           H  
ATOM   2284  HB3 TYR A 141     -22.703  11.370  12.015  1.00 88.86           H  
ATOM   2285  O   TYR A 141     -26.287  12.006  11.681  1.00 88.86           O  
ATOM   2286  CG  TYR A 141     -23.857  10.934  13.759  1.00 88.86           C  
ATOM   2287  CD1 TYR A 141     -24.063  12.274  14.147  1.00 88.86           C  
ATOM   2288  HD1 TYR A 141     -23.887  13.074  13.444  1.00 88.86           H  
ATOM   2289  CD2 TYR A 141     -24.127   9.884  14.652  1.00 88.86           C  
ATOM   2290  HD2 TYR A 141     -23.994   8.857  14.345  1.00 88.86           H  
ATOM   2291  CE1 TYR A 141     -24.532  12.562  15.444  1.00 88.86           C  
ATOM   2292  HE1 TYR A 141     -24.710  13.579  15.760  1.00 88.86           H  
ATOM   2293  CE2 TYR A 141     -24.552  10.171  15.956  1.00 88.86           C  
ATOM   2294  HE2 TYR A 141     -24.739   9.382  16.670  1.00 88.86           H  
ATOM   2295  OH  TYR A 141     -25.102  11.722  17.638  1.00 88.86           O  
ATOM   2296  HH  TYR A 141     -25.671  12.468  17.843  1.00 88.86           H  
ATOM   2297  CZ  TYR A 141     -24.752  11.504  16.353  1.00 88.86           C  
ATOM   2298  N   GLU A 142     -24.697  12.512  10.182  1.00 82.87           N  
ATOM   2299  H   GLU A 142     -23.819  12.214   9.780  1.00 82.87           H  
ATOM   2300  CA  GLU A 142     -25.233  13.819   9.785  1.00 82.87           C  
ATOM   2301  HA  GLU A 142     -25.929  14.168  10.549  1.00 82.87           H  
ATOM   2302  C   GLU A 142     -26.008  13.817   8.463  1.00 82.87           C  
ATOM   2303  CB  GLU A 142     -24.093  14.829   9.687  1.00 82.87           C  
ATOM   2304  HB2 GLU A 142     -24.514  15.788   9.383  1.00 82.87           H  
ATOM   2305  HB3 GLU A 142     -23.381  14.515   8.923  1.00 82.87           H  
ATOM   2306  O   GLU A 142     -26.199  14.875   7.851  1.00 82.87           O  
ATOM   2307  CG  GLU A 142     -23.365  15.025  11.007  1.00 82.87           C  
ATOM   2308  HG2 GLU A 142     -22.537  14.321  11.091  1.00 82.87           H  
ATOM   2309  HG3 GLU A 142     -24.048  14.869  11.842  1.00 82.87           H  
ATOM   2310  CD  GLU A 142     -22.873  16.456  11.029  1.00 82.87           C  
ATOM   2311  OE1 GLU A 142     -23.655  17.324  11.453  1.00 82.87           O  
ATOM   2312  OE2 GLU A 142     -21.706  16.746  10.677  1.00 82.87           O  
ATOM   2313  N   LYS A 143     -26.404  12.648   7.949  1.00 78.11           N  
ATOM   2314  H   LYS A 143     -26.288  11.808   8.497  1.00 78.11           H  
ATOM   2315  CA  LYS A 143     -27.048  12.572   6.639  1.00 78.11           C  
ATOM   2316  HA  LYS A 143     -26.350  12.983   5.910  1.00 78.11           H  
ATOM   2317  C   LYS A 143     -28.313  13.435   6.628  1.00 78.11           C  
ATOM   2318  CB  LYS A 143     -27.328  11.114   6.264  1.00 78.11           C  
ATOM   2319  HB2 LYS A 143     -28.038  10.686   6.972  1.00 78.11           H  
ATOM   2320  HB3 LYS A 143     -26.396  10.550   6.311  1.00 78.11           H  
ATOM   2321  O   LYS A 143     -29.286  13.177   7.329  1.00 78.11           O  
ATOM   2322  CG  LYS A 143     -27.889  11.031   4.839  1.00 78.11           C  
ATOM   2323  HG2 LYS A 143     -27.168  11.448   4.136  1.00 78.11           H  
ATOM   2324  HG3 LYS A 143     -28.814  11.605   4.779  1.00 78.11           H  
ATOM   2325  CD  LYS A 143     -28.195   9.584   4.458  1.00 78.11           C  
ATOM   2326  HD2 LYS A 143     -27.271   9.006   4.423  1.00 78.11           H  
ATOM   2327  HD3 LYS A 143     -28.861   9.163   5.212  1.00 78.11           H  
ATOM   2328  CE  LYS A 143     -28.887   9.590   3.094  1.00 78.11           C  
ATOM   2329  HE2 LYS A 143     -29.674  10.343   3.130  1.00 78.11           H  
ATOM   2330  HE3 LYS A 143     -28.174   9.891   2.327  1.00 78.11           H  
ATOM   2331  NZ  LYS A 143     -29.489   8.272   2.789  1.00 78.11           N  
ATOM   2332  HZ1 LYS A 143     -30.005   8.316   1.922  1.00 78.11           H  
ATOM   2333  HZ2 LYS A 143     -30.145   8.042   3.522  1.00 78.11           H  
ATOM   2334  HZ3 LYS A 143     -28.787   7.548   2.740  1.00 78.11           H  
ATOM   2335  N   LYS A 144     -28.301  14.462   5.777  1.00 74.06           N  
ATOM   2336  H   LYS A 144     -27.433  14.652   5.297  1.00 74.06           H  
ATOM   2337  CA  LYS A 144     -29.451  15.333   5.541  1.00 74.06           C  
ATOM   2338  HA  LYS A 144     -29.981  15.464   6.484  1.00 74.06           H  
ATOM   2339  C   LYS A 144     -30.401  14.645   4.564  1.00 74.06           C  
ATOM   2340  CB  LYS A 144     -28.992  16.717   5.053  1.00 74.06           C  
ATOM   2341  HB2 LYS A 144     -28.409  16.609   4.138  1.00 74.06           H  
ATOM   2342  HB3 LYS A 144     -29.875  17.316   4.832  1.00 74.06           H  
ATOM   2343  O   LYS A 144     -30.022  14.359   3.429  1.00 74.06           O  
ATOM   2344  CG  LYS A 144     -28.151  17.440   6.119  1.00 74.06           C  
ATOM   2345  HG2 LYS A 144     -28.717  17.485   7.049  1.00 74.06           H  
ATOM   2346  HG3 LYS A 144     -27.231  16.884   6.296  1.00 74.06           H  
ATOM   2347  CD  LYS A 144     -27.788  18.864   5.684  1.00 74.06           C  
ATOM   2348  HD2 LYS A 144     -28.703  19.433   5.520  1.00 74.06           H  
ATOM   2349  HD3 LYS A 144     -27.215  18.822   4.758  1.00 74.06           H  
ATOM   2350  CE  LYS A 144     -26.953  19.523   6.787  1.00 74.06           C  
ATOM   2351  HE2 LYS A 144     -26.056  18.924   6.948  1.00 74.06           H  
ATOM   2352  HE3 LYS A 144     -27.525  19.501   7.714  1.00 74.06           H  
ATOM   2353  NZ  LYS A 144     -26.588  20.919   6.442  1.00 74.06           N  
ATOM   2354  HZ1 LYS A 144     -26.041  20.942   5.593  1.00 74.06           H  
ATOM   2355  HZ2 LYS A 144     -26.042  21.325   7.189  1.00 74.06           H  
ATOM   2356  HZ3 LYS A 144     -27.420  21.478   6.316  1.00 74.06           H  
ATOM   2357  N   GLY A 145     -31.629  14.399   5.008  1.00 80.25           N  
ATOM   2358  H   GLY A 145     -31.811  14.558   5.989  1.00 80.25           H  
ATOM   2359  CA  GLY A 145     -32.693  13.796   4.206  1.00 80.25           C  
ATOM   2360  HA2 GLY A 145     -33.607  14.365   4.376  1.00 80.25           H  
ATOM   2361  HA3 GLY A 145     -32.455  13.864   3.144  1.00 80.25           H  
ATOM   2362  C   GLY A 145     -32.970  12.331   4.542  1.00 80.25           C  
ATOM   2363  O   GLY A 145     -32.105  11.603   5.023  1.00 80.25           O  
ATOM   2364  N   GLY A 146     -34.204  11.913   4.267  1.00 80.69           N  
ATOM   2365  H   GLY A 146     -34.862  12.602   3.932  1.00 80.69           H  
ATOM   2366  CA  GLY A 146     -34.782  10.660   4.752  1.00 80.69           C  
ATOM   2367  HA2 GLY A 146     -34.005   9.993   5.124  1.00 80.69           H  
ATOM   2368  HA3 GLY A 146     -35.292  10.172   3.921  1.00 80.69           H  
ATOM   2369  C   GLY A 146     -35.788  10.900   5.886  1.00 80.69           C  
ATOM   2370  O   GLY A 146     -35.902  12.031   6.363  1.00 80.69           O  
ATOM   2371  N   PRO A 147     -36.548   9.867   6.286  1.00 87.07           N  
ATOM   2372  CA  PRO A 147     -37.501   9.968   7.388  1.00 87.07           C  
ATOM   2373  HA  PRO A 147     -38.253  10.717   7.138  1.00 87.07           H  
ATOM   2374  C   PRO A 147     -36.800  10.354   8.696  1.00 87.07           C  
ATOM   2375  CB  PRO A 147     -38.168   8.588   7.488  1.00 87.07           C  
ATOM   2376  HB2 PRO A 147     -37.669   7.978   8.241  1.00 87.07           H  
ATOM   2377  HB3 PRO A 147     -39.230   8.672   7.720  1.00 87.07           H  
ATOM   2378  O   PRO A 147     -35.795   9.739   9.050  1.00 87.07           O  
ATOM   2379  CG  PRO A 147     -37.939   7.966   6.111  1.00 87.07           C  
ATOM   2380  HG2 PRO A 147     -37.925   6.877   6.156  1.00 87.07           H  
ATOM   2381  HG3 PRO A 147     -38.706   8.314   5.419  1.00 87.07           H  
ATOM   2382  CD  PRO A 147     -36.584   8.534   5.704  1.00 87.07           C  
ATOM   2383  HD2 PRO A 147     -36.507   8.551   4.617  1.00 87.07           H  
ATOM   2384  HD3 PRO A 147     -35.786   7.931   6.136  1.00 87.07           H  
ATOM   2385  N   THR A 148     -37.338  11.341   9.419  1.00 88.11           N  
ATOM   2386  H   THR A 148     -38.118  11.862   9.043  1.00 88.11           H  
ATOM   2387  CA  THR A 148     -36.769  11.836  10.686  1.00 88.11           C  
ATOM   2388  HA  THR A 148     -35.797  12.287  10.487  1.00 88.11           H  
ATOM   2389  C   THR A 148     -36.554  10.711  11.695  1.00 88.11           C  
ATOM   2390  CB  THR A 148     -37.678  12.908  11.305  1.00 88.11           C  
ATOM   2391  HB  THR A 148     -38.628  12.458  11.593  1.00 88.11           H  
ATOM   2392  O   THR A 148     -35.450  10.564  12.205  1.00 88.11           O  
ATOM   2393  CG2 THR A 148     -37.061  13.584  12.524  1.00 88.11           C  
ATOM   2394 HG21 THR A 148     -37.723  14.363  12.901  1.00 88.11           H  
ATOM   2395 HG22 THR A 148     -36.924  12.855  13.322  1.00 88.11           H  
ATOM   2396 HG23 THR A 148     -36.092  14.016  12.273  1.00 88.11           H  
ATOM   2397  OG1 THR A 148     -37.929  13.921  10.356  1.00 88.11           O  
ATOM   2398  HG1 THR A 148     -38.337  14.640  10.845  1.00 88.11           H  
ATOM   2399  N   GLU A 149     -37.560   9.857  11.891  1.00 88.12           N  
ATOM   2400  H   GLU A 149     -38.455  10.048  11.463  1.00 88.12           H  
ATOM   2401  CA  GLU A 149     -37.495   8.717  12.813  1.00 88.12           C  
ATOM   2402  HA  GLU A 149     -37.342   9.078  13.830  1.00 88.12           H  
ATOM   2403  C   GLU A 149     -36.348   7.752  12.473  1.00 88.12           C  
ATOM   2404  CB  GLU A 149     -38.847   7.994  12.738  1.00 88.12           C  
ATOM   2405  HB2 GLU A 149     -38.971   7.590  11.733  1.00 88.12           H  
ATOM   2406  HB3 GLU A 149     -39.640   8.720  12.918  1.00 88.12           H  
ATOM   2407  O   GLU A 149     -35.644   7.277  13.360  1.00 88.12           O  
ATOM   2408  CG  GLU A 149     -38.980   6.860  13.764  1.00 88.12           C  
ATOM   2409  HG2 GLU A 149     -38.880   7.280  14.765  1.00 88.12           H  
ATOM   2410  HG3 GLU A 149     -38.169   6.148  13.613  1.00 88.12           H  
ATOM   2411  CD  GLU A 149     -40.312   6.103  13.657  1.00 88.12           C  
ATOM   2412  OE1 GLU A 149     -40.476   5.149  14.451  1.00 88.12           O  
ATOM   2413  OE2 GLU A 149     -41.125   6.438  12.763  1.00 88.12           O  
ATOM   2414  N   LEU A 150     -36.096   7.502  11.182  1.00 88.39           N  
ATOM   2415  H   LEU A 150     -36.638   7.992  10.485  1.00 88.39           H  
ATOM   2416  CA  LEU A 150     -34.992   6.639  10.760  1.00 88.39           C  
ATOM   2417  HA  LEU A 150     -35.062   5.711  11.328  1.00 88.39           H  
ATOM   2418  C   LEU A 150     -33.635   7.274  11.084  1.00 88.39           C  
ATOM   2419  CB  LEU A 150     -35.130   6.327   9.258  1.00 88.39           C  
ATOM   2420  HB2 LEU A 150     -35.060   7.261   8.702  1.00 88.39           H  
ATOM   2421  HB3 LEU A 150     -36.115   5.895   9.079  1.00 88.39           H  
ATOM   2422  O   LEU A 150     -32.716   6.573  11.497  1.00 88.39           O  
ATOM   2423  CG  LEU A 150     -34.056   5.360   8.725  1.00 88.39           C  
ATOM   2424  HG  LEU A 150     -33.064   5.767   8.919  1.00 88.39           H  
ATOM   2425  CD1 LEU A 150     -34.154   3.968   9.353  1.00 88.39           C  
ATOM   2426 HD11 LEU A 150     -35.161   3.569   9.230  1.00 88.39           H  
ATOM   2427 HD12 LEU A 150     -33.933   4.025  10.419  1.00 88.39           H  
ATOM   2428 HD13 LEU A 150     -33.436   3.290   8.893  1.00 88.39           H  
ATOM   2429  CD2 LEU A 150     -34.202   5.212   7.209  1.00 88.39           C  
ATOM   2430 HD21 LEU A 150     -34.086   6.190   6.740  1.00 88.39           H  
ATOM   2431 HD22 LEU A 150     -33.434   4.538   6.830  1.00 88.39           H  
ATOM   2432 HD23 LEU A 150     -35.186   4.809   6.973  1.00 88.39           H  
ATOM   2433  N   ASN A 151     -33.502   8.590  10.912  1.00 89.84           N  
ATOM   2434  H   ASN A 151     -34.311   9.120  10.623  1.00 89.84           H  
ATOM   2435  CA  ASN A 151     -32.273   9.304  11.256  1.00 89.84           C  
ATOM   2436  HA  ASN A 151     -31.424   8.784  10.812  1.00 89.84           H  
ATOM   2437  C   ASN A 151     -32.041   9.315  12.777  1.00 89.84           C  
ATOM   2438  CB  ASN A 151     -32.332  10.725  10.675  1.00 89.84           C  
ATOM   2439  HB2 ASN A 151     -33.225  11.229  11.046  1.00 89.84           H  
ATOM   2440  HB3 ASN A 151     -31.463  11.281  11.027  1.00 89.84           H  
ATOM   2441  O   ASN A 151     -30.917   9.088  13.219  1.00 89.84           O  
ATOM   2442  CG  ASN A 151     -32.320  10.775   9.155  1.00 89.84           C  
ATOM   2443  ND2 ASN A 151     -32.739  11.879   8.584  1.00 89.84           N  
ATOM   2444 HD21 ASN A 151     -33.104  12.628   9.154  1.00 89.84           H  
ATOM   2445 HD22 ASN A 151     -32.693  11.886   7.575  1.00 89.84           H  
ATOM   2446  OD1 ASN A 151     -31.927   9.862   8.443  1.00 89.84           O  
ATOM   2447  N   GLU A 152     -33.095   9.507  13.574  1.00 90.75           N  
ATOM   2448  H   GLU A 152     -33.991   9.715  13.156  1.00 90.75           H  
ATOM   2449  CA  GLU A 152     -33.035   9.446  15.042  1.00 90.75           C  
ATOM   2450  HA  GLU A 152     -32.277  10.139  15.406  1.00 90.75           H  
ATOM   2451  C   GLU A 152     -32.640   8.047  15.536  1.00 90.75           C  
ATOM   2452  CB  GLU A 152     -34.392   9.854  15.638  1.00 90.75           C  
ATOM   2453  HB2 GLU A 152     -35.180   9.286  15.143  1.00 90.75           H  
ATOM   2454  HB3 GLU A 152     -34.399   9.602  16.698  1.00 90.75           H  
ATOM   2455  O   GLU A 152     -31.749   7.920  16.372  1.00 90.75           O  
ATOM   2456  CG  GLU A 152     -34.668  11.360  15.497  1.00 90.75           C  
ATOM   2457  HG2 GLU A 152     -34.550  11.653  14.454  1.00 90.75           H  
ATOM   2458  HG3 GLU A 152     -33.920  11.903  16.076  1.00 90.75           H  
ATOM   2459  CD  GLU A 152     -36.072  11.775  15.969  1.00 90.75           C  
ATOM   2460  OE1 GLU A 152     -36.369  12.988  15.867  1.00 90.75           O  
ATOM   2461  OE2 GLU A 152     -36.859  10.893  16.380  1.00 90.75           O  
ATOM   2462  N   GLN A 153     -33.217   6.982  14.967  1.00 91.70           N  
ATOM   2463  H   GLN A 153     -33.979   7.139  14.322  1.00 91.70           H  
ATOM   2464  CA  GLN A 153     -32.839   5.599  15.288  1.00 91.70           C  
ATOM   2465  HA  GLN A 153     -32.966   5.435  16.359  1.00 91.70           H  
ATOM   2466  C   GLN A 153     -31.370   5.302  14.954  1.00 91.70           C  
ATOM   2467  CB  GLN A 153     -33.743   4.623  14.521  1.00 91.70           C  
ATOM   2468  HB2 GLN A 153     -33.790   4.925  13.475  1.00 91.70           H  
ATOM   2469  HB3 GLN A 153     -33.302   3.627  14.568  1.00 91.70           H  
ATOM   2470  O   GLN A 153     -30.687   4.606  15.706  1.00 91.70           O  
ATOM   2471  CG  GLN A 153     -35.164   4.537  15.098  1.00 91.70           C  
ATOM   2472  HG2 GLN A 153     -35.114   4.136  16.111  1.00 91.70           H  
ATOM   2473  HG3 GLN A 153     -35.608   5.531  15.158  1.00 91.70           H  
ATOM   2474  CD  GLN A 153     -36.082   3.640  14.269  1.00 91.70           C  
ATOM   2475  NE2 GLN A 153     -37.348   3.555  14.616  1.00 91.70           N  
ATOM   2476 HE21 GLN A 153     -37.743   4.188  15.297  1.00 91.70           H  
ATOM   2477 HE22 GLN A 153     -37.965   3.052  13.995  1.00 91.70           H  
ATOM   2478  OE1 GLN A 153     -35.685   2.992  13.309  1.00 91.70           O  
ATOM   2479  N   GLN A 154     -30.862   5.836  13.840  1.00 91.87           N  
ATOM   2480  H   GLN A 154     -31.471   6.396  13.260  1.00 91.87           H  
ATOM   2481  CA  GLN A 154     -29.456   5.688  13.459  1.00 91.87           C  
ATOM   2482  HA  GLN A 154     -29.187   4.632  13.486  1.00 91.87           H  
ATOM   2483  C   GLN A 154     -28.522   6.414  14.427  1.00 91.87           C  
ATOM   2484  CB  GLN A 154     -29.239   6.223  12.039  1.00 91.87           C  
ATOM   2485  HB2 GLN A 154     -28.169   6.292  11.840  1.00 91.87           H  
ATOM   2486  HB3 GLN A 154     -29.669   7.221  11.955  1.00 91.87           H  
ATOM   2487  O   GLN A 154     -27.523   5.834  14.850  1.00 91.87           O  
ATOM   2488  CG  GLN A 154     -29.865   5.305  10.987  1.00 91.87           C  
ATOM   2489  HG2 GLN A 154     -29.338   4.350  10.987  1.00 91.87           H  
ATOM   2490  HG3 GLN A 154     -30.896   5.067  11.249  1.00 91.87           H  
ATOM   2491  CD  GLN A 154     -29.840   5.899   9.583  1.00 91.87           C  
ATOM   2492  NE2 GLN A 154     -30.319   5.164   8.606  1.00 91.87           N  
ATOM   2493 HE21 GLN A 154     -30.817   4.321   8.854  1.00 91.87           H  
ATOM   2494 HE22 GLN A 154     -30.473   5.678   7.750  1.00 91.87           H  
ATOM   2495  OE1 GLN A 154     -29.390   6.995   9.296  1.00 91.87           O  
ATOM   2496  N   GLN A 155     -28.846   7.658  14.790  1.00 92.65           N  
ATOM   2497  H   GLN A 155     -29.685   8.075  14.413  1.00 92.65           H  
ATOM   2498  CA  GLN A 155     -28.064   8.433  15.754  1.00 92.65           C  
ATOM   2499  HA  GLN A 155     -27.028   8.487  15.418  1.00 92.65           H  
ATOM   2500  C   GLN A 155     -28.050   7.747  17.117  1.00 92.65           C  
ATOM   2501  CB  GLN A 155     -28.620   9.858  15.856  1.00 92.65           C  
ATOM   2502  HB2 GLN A 155     -29.702   9.823  15.985  1.00 92.65           H  
ATOM   2503  HB3 GLN A 155     -28.181  10.355  16.722  1.00 92.65           H  
ATOM   2504  O   GLN A 155     -26.972   7.512  17.657  1.00 92.65           O  
ATOM   2505  CG  GLN A 155     -28.263  10.662  14.600  1.00 92.65           C  
ATOM   2506  HG2 GLN A 155     -27.179  10.759  14.540  1.00 92.65           H  
ATOM   2507  HG3 GLN A 155     -28.597  10.133  13.708  1.00 92.65           H  
ATOM   2508  CD  GLN A 155     -28.870  12.057  14.571  1.00 92.65           C  
ATOM   2509  NE2 GLN A 155     -28.508  12.853  13.590  1.00 92.65           N  
ATOM   2510 HE21 GLN A 155     -28.937  13.767  13.594  1.00 92.65           H  
ATOM   2511 HE22 GLN A 155     -27.828  12.536  12.914  1.00 92.65           H  
ATOM   2512  OE1 GLN A 155     -29.662  12.477  15.396  1.00 92.65           O  
ATOM   2513  N   LEU A 156     -29.214   7.304  17.601  1.00 93.71           N  
ATOM   2514  H   LEU A 156     -30.065   7.550  17.115  1.00 93.71           H  
ATOM   2515  CA  LEU A 156     -29.331   6.558  18.851  1.00 93.71           C  
ATOM   2516  HA  LEU A 156     -28.953   7.192  19.652  1.00 93.71           H  
ATOM   2517  C   LEU A 156     -28.488   5.275  18.829  1.00 93.71           C  
ATOM   2518  CB  LEU A 156     -30.819   6.249  19.097  1.00 93.71           C  
ATOM   2519  HB2 LEU A 156     -31.381   7.183  19.067  1.00 93.71           H  
ATOM   2520  HB3 LEU A 156     -31.182   5.614  18.290  1.00 93.71           H  
ATOM   2521  O   LEU A 156     -27.792   4.982  19.798  1.00 93.71           O  
ATOM   2522  CG  LEU A 156     -31.091   5.551  20.441  1.00 93.71           C  
ATOM   2523  HG  LEU A 156     -30.505   4.635  20.502  1.00 93.71           H  
ATOM   2524  CD1 LEU A 156     -30.749   6.447  21.634  1.00 93.71           C  
ATOM   2525 HD11 LEU A 156     -31.053   5.969  22.565  1.00 93.71           H  
ATOM   2526 HD12 LEU A 156     -31.260   7.405  21.539  1.00 93.71           H  
ATOM   2527 HD13 LEU A 156     -29.674   6.628  21.671  1.00 93.71           H  
ATOM   2528  CD2 LEU A 156     -32.567   5.167  20.534  1.00 93.71           C  
ATOM   2529 HD21 LEU A 156     -33.187   6.062  20.476  1.00 93.71           H  
ATOM   2530 HD22 LEU A 156     -32.824   4.500  19.711  1.00 93.71           H  
ATOM   2531 HD23 LEU A 156     -32.759   4.655  21.477  1.00 93.71           H  
ATOM   2532  N   PHE A 157     -28.500   4.526  17.720  1.00 94.91           N  
ATOM   2533  H   PHE A 157     -29.118   4.787  16.965  1.00 94.91           H  
ATOM   2534  CA  PHE A 157     -27.664   3.334  17.579  1.00 94.91           C  
ATOM   2535  HA  PHE A 157     -27.901   2.652  18.396  1.00 94.91           H  
ATOM   2536  C   PHE A 157     -26.170   3.668  17.684  1.00 94.91           C  
ATOM   2537  CB  PHE A 157     -27.967   2.624  16.251  1.00 94.91           C  
ATOM   2538  HB2 PHE A 157     -29.027   2.375  16.220  1.00 94.91           H  
ATOM   2539  HB3 PHE A 157     -27.763   3.300  15.421  1.00 94.91           H  
ATOM   2540  O   PHE A 157     -25.437   2.963  18.376  1.00 94.91           O  
ATOM   2541  CG  PHE A 157     -27.158   1.353  16.058  1.00 94.91           C  
ATOM   2542  CD1 PHE A 157     -25.875   1.405  15.477  1.00 94.91           C  
ATOM   2543  HD1 PHE A 157     -25.472   2.350  15.145  1.00 94.91           H  
ATOM   2544  CD2 PHE A 157     -27.663   0.124  16.518  1.00 94.91           C  
ATOM   2545  HD2 PHE A 157     -28.635   0.083  16.986  1.00 94.91           H  
ATOM   2546  CE1 PHE A 157     -25.103   0.234  15.364  1.00 94.91           C  
ATOM   2547  HE1 PHE A 157     -24.106   0.283  14.952  1.00 94.91           H  
ATOM   2548  CE2 PHE A 157     -26.891  -1.046  16.402  1.00 94.91           C  
ATOM   2549  HE2 PHE A 157     -27.271  -1.981  16.789  1.00 94.91           H  
ATOM   2550  CZ  PHE A 157     -25.609  -0.991  15.830  1.00 94.91           C  
ATOM   2551  HZ  PHE A 157     -25.000  -1.882  15.785  1.00 94.91           H  
ATOM   2552  N   VAL A 158     -25.710   4.728  17.012  1.00 93.96           N  
ATOM   2553  H   VAL A 158     -26.370   5.292  16.496  1.00 93.96           H  
ATOM   2554  CA  VAL A 158     -24.300   5.145  17.048  1.00 93.96           C  
ATOM   2555  HA  VAL A 158     -23.678   4.276  16.833  1.00 93.96           H  
ATOM   2556  C   VAL A 158     -23.909   5.628  18.447  1.00 93.96           C  
ATOM   2557  CB  VAL A 158     -24.008   6.211  15.975  1.00 93.96           C  
ATOM   2558  HB  VAL A 158     -24.702   7.043  16.094  1.00 93.96           H  
ATOM   2559  O   VAL A 158     -22.871   5.219  18.957  1.00 93.96           O  
ATOM   2560  CG1 VAL A 158     -22.574   6.745  16.059  1.00 93.96           C  
ATOM   2561 HG11 VAL A 158     -21.857   5.929  15.963  1.00 93.96           H  
ATOM   2562 HG12 VAL A 158     -22.414   7.241  17.016  1.00 93.96           H  
ATOM   2563 HG13 VAL A 158     -22.390   7.471  15.267  1.00 93.96           H  
ATOM   2564  CG2 VAL A 158     -24.167   5.630  14.562  1.00 93.96           C  
ATOM   2565 HG21 VAL A 158     -24.069   6.427  13.825  1.00 93.96           H  
ATOM   2566 HG22 VAL A 158     -25.152   5.177  14.444  1.00 93.96           H  
ATOM   2567 HG23 VAL A 158     -23.408   4.869  14.383  1.00 93.96           H  
ATOM   2568  N   GLU A 159     -24.745   6.433  19.101  1.00 93.23           N  
ATOM   2569  H   GLU A 159     -25.588   6.742  18.639  1.00 93.23           H  
ATOM   2570  CA  GLU A 159     -24.503   6.915  20.466  1.00 93.23           C  
ATOM   2571  HA  GLU A 159     -23.546   7.436  20.504  1.00 93.23           H  
ATOM   2572  C   GLU A 159     -24.420   5.760  21.477  1.00 93.23           C  
ATOM   2573  CB  GLU A 159     -25.611   7.900  20.870  1.00 93.23           C  
ATOM   2574  HB2 GLU A 159     -25.529   8.086  21.941  1.00 93.23           H  
ATOM   2575  HB3 GLU A 159     -26.580   7.438  20.675  1.00 93.23           H  
ATOM   2576  O   GLU A 159     -23.493   5.710  22.285  1.00 93.23           O  
ATOM   2577  CG  GLU A 159     -25.523   9.253  20.138  1.00 93.23           C  
ATOM   2578  HG2 GLU A 159     -24.574   9.721  20.399  1.00 93.23           H  
ATOM   2579  HG3 GLU A 159     -25.520   9.088  19.061  1.00 93.23           H  
ATOM   2580  CD  GLU A 159     -26.673  10.213  20.503  1.00 93.23           C  
ATOM   2581  OE1 GLU A 159     -26.679  11.346  19.966  1.00 93.23           O  
ATOM   2582  OE2 GLU A 159     -27.522   9.835  21.343  1.00 93.23           O  
ATOM   2583  N   GLN A 160     -25.329   4.781  21.393  1.00 94.95           N  
ATOM   2584  H   GLN A 160     -26.076   4.883  20.721  1.00 94.95           H  
ATOM   2585  CA  GLN A 160     -25.331   3.600  22.269  1.00 94.95           C  
ATOM   2586  HA  GLN A 160     -25.324   3.929  23.308  1.00 94.95           H  
ATOM   2587  C   GLN A 160     -24.105   2.697  22.080  1.00 94.95           C  
ATOM   2588  CB  GLN A 160     -26.601   2.779  22.010  1.00 94.95           C  
ATOM   2589  HB2 GLN A 160     -26.485   1.791  22.457  1.00 94.95           H  
ATOM   2590  HB3 GLN A 160     -26.735   2.652  20.936  1.00 94.95           H  
ATOM   2591  O   GLN A 160     -23.704   1.998  23.011  1.00 94.95           O  
ATOM   2592  CG  GLN A 160     -27.848   3.431  22.622  1.00 94.95           C  
ATOM   2593  HG2 GLN A 160     -27.732   3.462  23.705  1.00 94.95           H  
ATOM   2594  HG3 GLN A 160     -27.950   4.457  22.270  1.00 94.95           H  
ATOM   2595  CD  GLN A 160     -29.130   2.673  22.294  1.00 94.95           C  
ATOM   2596  NE2 GLN A 160     -30.242   3.064  22.875  1.00 94.95           N  
ATOM   2597 HE21 GLN A 160     -31.077   2.563  22.607  1.00 94.95           H  
ATOM   2598 HE22 GLN A 160     -30.247   3.892  23.454  1.00 94.95           H  
ATOM   2599  OE1 GLN A 160     -29.174   1.714  21.537  1.00 94.95           O  
ATOM   2600  N   HIS A 161     -23.503   2.709  20.890  1.00 94.39           N  
ATOM   2601  H   HIS A 161     -23.883   3.313  20.176  1.00 94.39           H  
ATOM   2602  CA  HIS A 161     -22.387   1.835  20.528  1.00 94.39           C  
ATOM   2603  HA  HIS A 161     -22.173   1.174  21.367  1.00 94.39           H  
ATOM   2604  C   HIS A 161     -21.084   2.602  20.279  1.00 94.39           C  
ATOM   2605  CB  HIS A 161     -22.784   0.933  19.352  1.00 94.39           C  
ATOM   2606  HB2 HIS A 161     -21.940   0.296  19.084  1.00 94.39           H  
ATOM   2607  HB3 HIS A 161     -23.024   1.557  18.491  1.00 94.39           H  
ATOM   2608  O   HIS A 161     -20.177   2.061  19.653  1.00 94.39           O  
ATOM   2609  CG  HIS A 161     -23.959   0.044  19.656  1.00 94.39           C  
ATOM   2610  CD2 HIS A 161     -23.933  -1.209  20.202  1.00 94.39           C  
ATOM   2611  HD2 HIS A 161     -23.047  -1.750  20.499  1.00 94.39           H  
ATOM   2612  ND1 HIS A 161     -25.276   0.371  19.460  1.00 94.39           N  
ATOM   2613  HD1 HIS A 161     -25.601   1.255  19.096  1.00 94.39           H  
ATOM   2614  CE1 HIS A 161     -26.031  -0.654  19.882  1.00 94.39           C  
ATOM   2615  HE1 HIS A 161     -27.111  -0.667  19.876  1.00 94.39           H  
ATOM   2616  NE2 HIS A 161     -25.254  -1.656  20.328  1.00 94.39           N  
ATOM   2617  N   VAL A 162     -20.942   3.832  20.788  1.00 91.19           N  
ATOM   2618  H   VAL A 162     -21.747   4.264  21.218  1.00 91.19           H  
ATOM   2619  CA  VAL A 162     -19.732   4.656  20.598  1.00 91.19           C  
ATOM   2620  HA  VAL A 162     -19.642   4.867  19.532  1.00 91.19           H  
ATOM   2621  C   VAL A 162     -18.445   3.931  21.022  1.00 91.19           C  
ATOM   2622  CB  VAL A 162     -19.890   6.006  21.325  1.00 91.19           C  
ATOM   2623  HB  VAL A 162     -20.845   6.439  21.027  1.00 91.19           H  
ATOM   2624  O   VAL A 162     -17.404   4.082  20.389  1.00 91.19           O  
ATOM   2625  CG1 VAL A 162     -19.887   5.874  22.854  1.00 91.19           C  
ATOM   2626 HG11 VAL A 162     -18.911   5.549  23.214  1.00 91.19           H  
ATOM   2627 HG12 VAL A 162     -20.660   5.175  23.172  1.00 91.19           H  
ATOM   2628 HG13 VAL A 162     -20.111   6.846  23.294  1.00 91.19           H  
ATOM   2629  CG2 VAL A 162     -18.795   6.990  20.911  1.00 91.19           C  
ATOM   2630 HG21 VAL A 162     -17.807   6.602  21.161  1.00 91.19           H  
ATOM   2631 HG22 VAL A 162     -18.848   7.185  19.840  1.00 91.19           H  
ATOM   2632 HG23 VAL A 162     -18.909   7.932  21.446  1.00 91.19           H  
ATOM   2633  N   SER A 163     -18.523   3.039  22.016  1.00 91.90           N  
ATOM   2634  H   SER A 163     -19.425   2.904  22.449  1.00 91.90           H  
ATOM   2635  CA  SER A 163     -17.407   2.190  22.460  1.00 91.90           C  
ATOM   2636  HA  SER A 163     -16.583   2.837  22.762  1.00 91.90           H  
ATOM   2637  C   SER A 163     -16.865   1.245  21.375  1.00 91.90           C  
ATOM   2638  CB  SER A 163     -17.847   1.378  23.681  1.00 91.90           C  
ATOM   2639  HB2 SER A 163     -18.157   2.066  24.468  1.00 91.90           H  
ATOM   2640  HB3 SER A 163     -17.008   0.785  24.045  1.00 91.90           H  
ATOM   2641  O   SER A 163     -15.748   0.740  21.495  1.00 91.90           O  
ATOM   2642  OG  SER A 163     -18.928   0.523  23.347  1.00 91.90           O  
ATOM   2643  HG  SER A 163     -19.464   0.381  24.131  1.00 91.90           H  
ATOM   2644  N   TYR A 164     -17.602   1.019  20.283  1.00 93.55           N  
ATOM   2645  H   TYR A 164     -18.512   1.451  20.214  1.00 93.55           H  
ATOM   2646  CA  TYR A 164     -17.106   0.280  19.121  1.00 93.55           C  
ATOM   2647  HA  TYR A 164     -16.676  -0.663  19.460  1.00 93.55           H  
ATOM   2648  C   TYR A 164     -15.981   1.025  18.393  1.00 93.55           C  
ATOM   2649  CB  TYR A 164     -18.254  -0.038  18.153  1.00 93.55           C  
ATOM   2650  HB2 TYR A 164     -17.809  -0.390  17.222  1.00 93.55           H  
ATOM   2651  HB3 TYR A 164     -18.789   0.881  17.912  1.00 93.55           H  
ATOM   2652  O   TYR A 164     -15.180   0.380  17.716  1.00 93.55           O  
ATOM   2653  CG  TYR A 164     -19.252  -1.104  18.584  1.00 93.55           C  
ATOM   2654  CD1 TYR A 164     -19.231  -1.697  19.867  1.00 93.55           C  
ATOM   2655  HD1 TYR A 164     -18.532  -1.367  20.621  1.00 93.55           H  
ATOM   2656  CD2 TYR A 164     -20.203  -1.536  17.643  1.00 93.55           C  
ATOM   2657  HD2 TYR A 164     -20.233  -1.067  16.670  1.00 93.55           H  
ATOM   2658  CE1 TYR A 164     -20.137  -2.723  20.191  1.00 93.55           C  
ATOM   2659  HE1 TYR A 164     -20.122  -3.163  21.177  1.00 93.55           H  
ATOM   2660  CE2 TYR A 164     -21.105  -2.569  17.955  1.00 93.55           C  
ATOM   2661  HE2 TYR A 164     -21.844  -2.894  17.238  1.00 93.55           H  
ATOM   2662  OH  TYR A 164     -21.932  -4.171  19.520  1.00 93.55           O  
ATOM   2663  HH  TYR A 164     -21.904  -4.432  20.443  1.00 93.55           H  
ATOM   2664  CZ  TYR A 164     -21.067  -3.168  19.229  1.00 93.55           C  
ATOM   2665  N   LEU A 165     -15.860   2.346  18.568  1.00 90.68           N  
ATOM   2666  H   LEU A 165     -16.534   2.829  19.145  1.00 90.68           H  
ATOM   2667  CA  LEU A 165     -14.710   3.110  18.080  1.00 90.68           C  
ATOM   2668  HA  LEU A 165     -14.606   2.954  17.007  1.00 90.68           H  
ATOM   2669  C   LEU A 165     -13.411   2.624  18.727  1.00 90.68           C  
ATOM   2670  CB  LEU A 165     -14.914   4.606  18.360  1.00 90.68           C  
ATOM   2671  HB2 LEU A 165     -13.997   5.136  18.100  1.00 90.68           H  
ATOM   2672  HB3 LEU A 165     -15.069   4.744  19.430  1.00 90.68           H  
ATOM   2673  O   LEU A 165     -12.451   2.341  18.012  1.00 90.68           O  
ATOM   2674  CG  LEU A 165     -16.078   5.250  17.593  1.00 90.68           C  
ATOM   2675  HG  LEU A 165     -16.990   4.670  17.736  1.00 90.68           H  
ATOM   2676  CD1 LEU A 165     -16.299   6.655  18.128  1.00 90.68           C  
ATOM   2677 HD11 LEU A 165     -17.066   7.180  17.559  1.00 90.68           H  
ATOM   2678 HD12 LEU A 165     -15.355   7.201  18.105  1.00 90.68           H  
ATOM   2679 HD13 LEU A 165     -16.607   6.602  19.172  1.00 90.68           H  
ATOM   2680  CD2 LEU A 165     -15.781   5.366  16.096  1.00 90.68           C  
ATOM   2681 HD21 LEU A 165     -15.594   4.378  15.675  1.00 90.68           H  
ATOM   2682 HD22 LEU A 165     -14.908   6.001  15.949  1.00 90.68           H  
ATOM   2683 HD23 LEU A 165     -16.636   5.816  15.591  1.00 90.68           H  
ATOM   2684  N   ASP A 166     -13.406   2.410  20.048  1.00 91.84           N  
ATOM   2685  H   ASP A 166     -14.223   2.674  20.580  1.00 91.84           H  
ATOM   2686  CA  ASP A 166     -12.237   1.884  20.763  1.00 91.84           C  
ATOM   2687  HA  ASP A 166     -11.389   2.549  20.597  1.00 91.84           H  
ATOM   2688  C   ASP A 166     -11.849   0.495  20.226  1.00 91.84           C  
ATOM   2689  CB  ASP A 166     -12.511   1.808  22.279  1.00 91.84           C  
ATOM   2690  HB2 ASP A 166     -11.691   1.259  22.742  1.00 91.84           H  
ATOM   2691  HB3 ASP A 166     -13.422   1.235  22.455  1.00 91.84           H  
ATOM   2692  O   ASP A 166     -10.671   0.210  20.002  1.00 91.84           O  
ATOM   2693  CG  ASP A 166     -12.616   3.161  22.998  1.00 91.84           C  
ATOM   2694  OD1 ASP A 166     -12.010   4.154  22.538  1.00 91.84           O  
ATOM   2695  OD2 ASP A 166     -13.222   3.210  24.090  1.00 91.84           O  
ATOM   2696  N   LYS A 167     -12.845  -0.354  19.931  1.00 93.08           N  
ATOM   2697  H   LYS A 167     -13.787  -0.039  20.112  1.00 93.08           H  
ATOM   2698  CA  LYS A 167     -12.621  -1.679  19.327  1.00 93.08           C  
ATOM   2699  HA  LYS A 167     -11.816  -2.173  19.870  1.00 93.08           H  
ATOM   2700  C   LYS A 167     -12.073  -1.608  17.910  1.00 93.08           C  
ATOM   2701  CB  LYS A 167     -13.912  -2.525  19.388  1.00 93.08           C  
ATOM   2702  HB2 LYS A 167     -13.735  -3.453  18.844  1.00 93.08           H  
ATOM   2703  HB3 LYS A 167     -14.724  -2.001  18.884  1.00 93.08           H  
ATOM   2704  O   LYS A 167     -11.196  -2.394  17.552  1.00 93.08           O  
ATOM   2705  CG  LYS A 167     -14.358  -2.890  20.817  1.00 93.08           C  
ATOM   2706  HG2 LYS A 167     -15.128  -3.660  20.764  1.00 93.08           H  
ATOM   2707  HG3 LYS A 167     -14.768  -2.013  21.318  1.00 93.08           H  
ATOM   2708  CD  LYS A 167     -13.152  -3.412  21.605  1.00 93.08           C  
ATOM   2709  HD2 LYS A 167     -12.510  -2.562  21.836  1.00 93.08           H  
ATOM   2710  HD3 LYS A 167     -12.592  -4.096  20.968  1.00 93.08           H  
ATOM   2711  CE  LYS A 167     -13.420  -4.125  22.920  1.00 93.08           C  
ATOM   2712  HE2 LYS A 167     -13.972  -5.043  22.714  1.00 93.08           H  
ATOM   2713  HE3 LYS A 167     -14.009  -3.486  23.578  1.00 93.08           H  
ATOM   2714  NZ  LYS A 167     -12.091  -4.430  23.514  1.00 93.08           N  
ATOM   2715  HZ1 LYS A 167     -11.680  -3.605  23.928  1.00 93.08           H  
ATOM   2716  HZ2 LYS A 167     -11.413  -4.638  22.795  1.00 93.08           H  
ATOM   2717  HZ3 LYS A 167     -12.100  -5.185  24.183  1.00 93.08           H  
ATOM   2718  N   PHE A 168     -12.534  -0.659  17.107  1.00 92.30           N  
ATOM   2719  H   PHE A 168     -13.268  -0.051  17.441  1.00 92.30           H  
ATOM   2720  CA  PHE A 168     -11.994  -0.461  15.768  1.00 92.30           C  
ATOM   2721  HA  PHE A 168     -11.980  -1.421  15.252  1.00 92.30           H  
ATOM   2722  C   PHE A 168     -10.550   0.057  15.794  1.00 92.30           C  
ATOM   2723  CB  PHE A 168     -12.915   0.479  14.999  1.00 92.30           C  
ATOM   2724  HB2 PHE A 168     -13.897   0.015  14.902  1.00 92.30           H  
ATOM   2725  HB3 PHE A 168     -13.043   1.403  15.563  1.00 92.30           H  
ATOM   2726  O   PHE A 168      -9.737  -0.369  14.970  1.00 92.30           O  
ATOM   2727  CG  PHE A 168     -12.391   0.803  13.619  1.00 92.30           C  
ATOM   2728  CD1 PHE A 168     -11.868   2.075  13.360  1.00 92.30           C  
ATOM   2729  HD1 PHE A 168     -11.783   2.782  14.173  1.00 92.30           H  
ATOM   2730  CD2 PHE A 168     -12.379  -0.168  12.605  1.00 92.30           C  
ATOM   2731  HD2 PHE A 168     -12.733  -1.168  12.808  1.00 92.30           H  
ATOM   2732  CE1 PHE A 168     -11.467   2.429  12.064  1.00 92.30           C  
ATOM   2733  HE1 PHE A 168     -11.167   3.444  11.850  1.00 92.30           H  
ATOM   2734  CE2 PHE A 168     -11.878   0.161  11.332  1.00 92.30           C  
ATOM   2735  HE2 PHE A 168     -11.814  -0.585  10.553  1.00 92.30           H  
ATOM   2736  CZ  PHE A 168     -11.458   1.468  11.047  1.00 92.30           C  
ATOM   2737  HZ  PHE A 168     -11.122   1.729  10.055  1.00 92.30           H  
ATOM   2738  N   ILE A 169     -10.205   0.927  16.747  1.00 93.70           N  
ATOM   2739  H   ILE A 169     -10.923   1.268  17.370  1.00 93.70           H  
ATOM   2740  CA  ILE A 169      -8.828   1.399  16.948  1.00 93.70           C  
ATOM   2741  HA  ILE A 169      -8.444   1.750  15.990  1.00 93.70           H  
ATOM   2742  C   ILE A 169      -7.917   0.249  17.374  1.00 93.70           C  
ATOM   2743  CB  ILE A 169      -8.802   2.567  17.959  1.00 93.70           C  
ATOM   2744  HB  ILE A 169      -9.346   2.260  18.853  1.00 93.70           H  
ATOM   2745  O   ILE A 169      -6.840   0.093  16.800  1.00 93.70           O  
ATOM   2746  CG1 ILE A 169      -9.520   3.804  17.382  1.00 93.70           C  
ATOM   2747 HG12 ILE A 169     -10.496   3.515  16.990  1.00 93.70           H  
ATOM   2748 HG13 ILE A 169      -9.700   4.511  18.192  1.00 93.70           H  
ATOM   2749  CG2 ILE A 169      -7.371   2.936  18.392  1.00 93.70           C  
ATOM   2750 HG21 ILE A 169      -7.396   3.844  18.995  1.00 93.70           H  
ATOM   2751 HG22 ILE A 169      -6.947   2.140  19.003  1.00 93.70           H  
ATOM   2752 HG23 ILE A 169      -6.738   3.095  17.519  1.00 93.70           H  
ATOM   2753  CD1 ILE A 169      -8.770   4.534  16.269  1.00 93.70           C  
ATOM   2754 HD11 ILE A 169      -8.272   3.822  15.611  1.00 93.70           H  
ATOM   2755 HD12 ILE A 169      -8.025   5.205  16.697  1.00 93.70           H  
ATOM   2756 HD13 ILE A 169      -9.494   5.106  15.689  1.00 93.70           H  
ATOM   2757  N   GLU A 170      -8.367  -0.594  18.305  1.00 94.97           N  
ATOM   2758  H   GLU A 170      -9.238  -0.372  18.766  1.00 94.97           H  
ATOM   2759  CA  GLU A 170      -7.664  -1.808  18.736  1.00 94.97           C  
ATOM   2760  HA  GLU A 170      -6.706  -1.527  19.172  1.00 94.97           H  
ATOM   2761  C   GLU A 170      -7.368  -2.735  17.541  1.00 94.97           C  
ATOM   2762  CB  GLU A 170      -8.511  -2.486  19.834  1.00 94.97           C  
ATOM   2763  HB2 GLU A 170      -9.484  -2.751  19.420  1.00 94.97           H  
ATOM   2764  HB3 GLU A 170      -8.670  -1.765  20.635  1.00 94.97           H  
ATOM   2765  O   GLU A 170      -6.206  -3.042  17.264  1.00 94.97           O  
ATOM   2766  CG  GLU A 170      -7.884  -3.747  20.445  1.00 94.97           C  
ATOM   2767  HG2 GLU A 170      -7.755  -4.490  19.658  1.00 94.97           H  
ATOM   2768  HG3 GLU A 170      -6.898  -3.485  20.828  1.00 94.97           H  
ATOM   2769  CD  GLU A 170      -8.729  -4.370  21.584  1.00 94.97           C  
ATOM   2770  OE1 GLU A 170      -8.167  -5.194  22.333  1.00 94.97           O  
ATOM   2771  OE2 GLU A 170      -9.945  -4.067  21.742  1.00 94.97           O  
ATOM   2772  N   GLN A 171      -8.390  -3.085  16.752  1.00 95.34           N  
ATOM   2773  H   GLN A 171      -9.319  -2.795  17.022  1.00 95.34           H  
ATOM   2774  CA  GLN A 171      -8.234  -3.957  15.579  1.00 95.34           C  
ATOM   2775  HA  GLN A 171      -7.728  -4.871  15.889  1.00 95.34           H  
ATOM   2776  C   GLN A 171      -7.376  -3.327  14.473  1.00 95.34           C  
ATOM   2777  CB  GLN A 171      -9.618  -4.321  15.022  1.00 95.34           C  
ATOM   2778  HB2 GLN A 171     -10.202  -3.416  14.857  1.00 95.34           H  
ATOM   2779  HB3 GLN A 171      -9.487  -4.826  14.065  1.00 95.34           H  
ATOM   2780  O   GLN A 171      -6.550  -4.002  13.855  1.00 95.34           O  
ATOM   2781  CG  GLN A 171     -10.374  -5.268  15.963  1.00 95.34           C  
ATOM   2782  HG2 GLN A 171     -10.598  -4.774  16.909  1.00 95.34           H  
ATOM   2783  HG3 GLN A 171      -9.734  -6.122  16.181  1.00 95.34           H  
ATOM   2784  CD  GLN A 171     -11.678  -5.771  15.355  1.00 95.34           C  
ATOM   2785  NE2 GLN A 171     -11.940  -7.057  15.429  1.00 95.34           N  
ATOM   2786 HE21 GLN A 171     -11.265  -7.677  15.854  1.00 95.34           H  
ATOM   2787 HE22 GLN A 171     -12.767  -7.380  14.947  1.00 95.34           H  
ATOM   2788  OE1 GLN A 171     -12.486  -5.046  14.798  1.00 95.34           O  
ATOM   2789  N   SER A 172      -7.533  -2.025  14.226  1.00 95.15           N  
ATOM   2790  H   SER A 172      -8.234  -1.519  14.748  1.00 95.15           H  
ATOM   2791  CA  SER A 172      -6.714  -1.295  13.251  1.00 95.15           C  
ATOM   2792  HA  SER A 172      -6.754  -1.817  12.295  1.00 95.15           H  
ATOM   2793  C   SER A 172      -5.251  -1.220  13.684  1.00 95.15           C  
ATOM   2794  CB  SER A 172      -7.250   0.122  13.045  1.00 95.15           C  
ATOM   2795  HB2 SER A 172      -7.302   0.646  13.999  1.00 95.15           H  
ATOM   2796  HB3 SER A 172      -6.579   0.665  12.379  1.00 95.15           H  
ATOM   2797  O   SER A 172      -4.361  -1.295  12.833  1.00 95.15           O  
ATOM   2798  OG  SER A 172      -8.531   0.075  12.456  1.00 95.15           O  
ATOM   2799  HG  SER A 172      -9.166  -0.067  13.162  1.00 95.15           H  
ATOM   2800  N   SER A 173      -4.990  -1.097  14.987  1.00 96.59           N  
ATOM   2801  H   SER A 173      -5.770  -1.026  15.624  1.00 96.59           H  
ATOM   2802  CA  SER A 173      -3.649  -1.078  15.576  1.00 96.59           C  
ATOM   2803  HA  SER A 173      -3.036  -0.350  15.044  1.00 96.59           H  
ATOM   2804  C   SER A 173      -2.958  -2.435  15.453  1.00 96.59           C  
ATOM   2805  CB  SER A 173      -3.750  -0.652  17.044  1.00 96.59           C  
ATOM   2806  HB2 SER A 173      -4.330  -1.386  17.603  1.00 96.59           H  
ATOM   2807  HB3 SER A 173      -4.251   0.315  17.106  1.00 96.59           H  
ATOM   2808  O   SER A 173      -1.835  -2.515  14.942  1.00 96.59           O  
ATOM   2809  OG  SER A 173      -2.463  -0.540  17.610  1.00 96.59           O  
ATOM   2810  HG  SER A 173      -2.558  -0.487  18.564  1.00 96.59           H  
ATOM   2811  N   GLU A 174      -3.657  -3.516  15.811  1.00 96.61           N  
ATOM   2812  H   GLU A 174      -4.561  -3.391  16.242  1.00 96.61           H  
ATOM   2813  CA  GLU A 174      -3.160  -4.886  15.656  1.00 96.61           C  
ATOM   2814  HA  GLU A 174      -2.238  -4.999  16.227  1.00 96.61           H  
ATOM   2815  C   GLU A 174      -2.857  -5.199  14.183  1.00 96.61           C  
ATOM   2816  CB  GLU A 174      -4.203  -5.868  16.214  1.00 96.61           C  
ATOM   2817  HB2 GLU A 174      -5.090  -5.837  15.581  1.00 96.61           H  
ATOM   2818  HB3 GLU A 174      -4.482  -5.562  17.222  1.00 96.61           H  
ATOM   2819  O   GLU A 174      -1.764  -5.654  13.837  1.00 96.61           O  
ATOM   2820  CG  GLU A 174      -3.649  -7.301  16.264  1.00 96.61           C  
ATOM   2821  HG2 GLU A 174      -3.174  -7.535  15.312  1.00 96.61           H  
ATOM   2822  HG3 GLU A 174      -2.883  -7.355  17.037  1.00 96.61           H  
ATOM   2823  CD  GLU A 174      -4.726  -8.362  16.526  1.00 96.61           C  
ATOM   2824  OE1 GLU A 174      -4.450  -9.526  16.154  1.00 96.61           O  
ATOM   2825  OE2 GLU A 174      -5.822  -8.004  17.007  1.00 96.61           O  
ATOM   2826  N   PHE A 175      -3.793  -4.883  13.282  1.00 96.80           N  
ATOM   2827  H   PHE A 175      -4.679  -4.536  13.619  1.00 96.80           H  
ATOM   2828  CA  PHE A 175      -3.614  -5.076  11.845  1.00 96.80           C  
ATOM   2829  HA  PHE A 175      -3.391  -6.127  11.662  1.00 96.80           H  
ATOM   2830  C   PHE A 175      -2.439  -4.254  11.298  1.00 96.80           C  
ATOM   2831  CB  PHE A 175      -4.928  -4.725  11.142  1.00 96.80           C  
ATOM   2832  HB2 PHE A 175      -5.163  -3.675  11.319  1.00 96.80           H  
ATOM   2833  HB3 PHE A 175      -5.728  -5.316  11.587  1.00 96.80           H  
ATOM   2834  O   PHE A 175      -1.601  -4.771  10.553  1.00 96.80           O  
ATOM   2835  CG  PHE A 175      -4.918  -4.992   9.652  1.00 96.80           C  
ATOM   2836  CD1 PHE A 175      -4.723  -3.937   8.745  1.00 96.80           C  
ATOM   2837  HD1 PHE A 175      -4.590  -2.933   9.122  1.00 96.80           H  
ATOM   2838  CD2 PHE A 175      -5.140  -6.295   9.172  1.00 96.80           C  
ATOM   2839  HD2 PHE A 175      -5.330  -7.101   9.866  1.00 96.80           H  
ATOM   2840  CE1 PHE A 175      -4.740  -4.186   7.361  1.00 96.80           C  
ATOM   2841  HE1 PHE A 175      -4.629  -3.378   6.653  1.00 96.80           H  
ATOM   2842  CE2 PHE A 175      -5.159  -6.543   7.790  1.00 96.80           C  
ATOM   2843  HE2 PHE A 175      -5.369  -7.536   7.420  1.00 96.80           H  
ATOM   2844  CZ  PHE A 175      -4.957  -5.487   6.885  1.00 96.80           C  
ATOM   2845  HZ  PHE A 175      -5.011  -5.665   5.821  1.00 96.80           H  
ATOM   2846  N   SER A 176      -2.324  -2.988  11.704  1.00 96.86           N  
ATOM   2847  H   SER A 176      -3.018  -2.623  12.341  1.00 96.86           H  
ATOM   2848  CA  SER A 176      -1.240  -2.108  11.260  1.00 96.86           C  
ATOM   2849  HA  SER A 176      -1.258  -2.091  10.170  1.00 96.86           H  
ATOM   2850  C   SER A 176       0.132  -2.615  11.698  1.00 96.86           C  
ATOM   2851  CB  SER A 176      -1.447  -0.676  11.751  1.00 96.86           C  
ATOM   2852  HB2 SER A 176      -1.547  -0.665  12.837  1.00 96.86           H  
ATOM   2853  HB3 SER A 176      -0.589  -0.068  11.466  1.00 96.86           H  
ATOM   2854  O   SER A 176       1.060  -2.640  10.885  1.00 96.86           O  
ATOM   2855  OG  SER A 176      -2.611  -0.138  11.161  1.00 96.86           O  
ATOM   2856  HG  SER A 176      -3.347  -0.467  11.682  1.00 96.86           H  
ATOM   2857  N   THR A 177       0.237  -3.076  12.943  1.00 96.50           N  
ATOM   2858  H   THR A 177      -0.567  -3.004  13.551  1.00 96.50           H  
ATOM   2859  CA  THR A 177       1.463  -3.652  13.513  1.00 96.50           C  
ATOM   2860  HA  THR A 177       2.292  -2.958  13.373  1.00 96.50           H  
ATOM   2861  C   THR A 177       1.831  -4.970  12.836  1.00 96.50           C  
ATOM   2862  CB  THR A 177       1.287  -3.877  15.021  1.00 96.50           C  
ATOM   2863  HB  THR A 177       0.489  -4.598  15.198  1.00 96.50           H  
ATOM   2864  O   THR A 177       2.993  -5.200  12.518  1.00 96.50           O  
ATOM   2865  CG2 THR A 177       2.568  -4.384  15.685  1.00 96.50           C  
ATOM   2866 HG21 THR A 177       3.404  -3.729  15.437  1.00 96.50           H  
ATOM   2867 HG22 THR A 177       2.791  -5.397  15.351  1.00 96.50           H  
ATOM   2868 HG23 THR A 177       2.437  -4.399  16.767  1.00 96.50           H  
ATOM   2869  OG1 THR A 177       0.938  -2.657  15.631  1.00 96.50           O  
ATOM   2870  HG1 THR A 177      -0.010  -2.532  15.545  1.00 96.50           H  
ATOM   2871  N   ARG A 178       0.847  -5.833  12.562  1.00 95.68           N  
ATOM   2872  H   ARG A 178      -0.080  -5.613  12.897  1.00 95.68           H  
ATOM   2873  CA  ARG A 178       1.093  -7.170  12.008  1.00 95.68           C  
ATOM   2874  HA  ARG A 178       1.951  -7.599  12.526  1.00 95.68           H  
ATOM   2875  C   ARG A 178       1.462  -7.155  10.526  1.00 95.68           C  
ATOM   2876  CB  ARG A 178      -0.135  -8.041  12.299  1.00 95.68           C  
ATOM   2877  HB2 ARG A 178      -0.996  -7.628  11.773  1.00 95.68           H  
ATOM   2878  HB3 ARG A 178      -0.339  -8.008  13.369  1.00 95.68           H  
ATOM   2879  O   ARG A 178       2.390  -7.853  10.120  1.00 95.68           O  
ATOM   2880  CG  ARG A 178       0.072  -9.508  11.890  1.00 95.68           C  
ATOM   2881  HG2 ARG A 178       0.982  -9.881  12.359  1.00 95.68           H  
ATOM   2882  HG3 ARG A 178       0.189  -9.588  10.809  1.00 95.68           H  
ATOM   2883  CD  ARG A 178      -1.095 -10.400  12.333  1.00 95.68           C  
ATOM   2884  HD2 ARG A 178      -0.880 -11.416  12.005  1.00 95.68           H  
ATOM   2885  HD3 ARG A 178      -1.138 -10.401  13.423  1.00 95.68           H  
ATOM   2886  NE  ARG A 178      -2.397  -9.937  11.809  1.00 95.68           N  
ATOM   2887  HE  ARG A 178      -2.608  -8.960  11.954  1.00 95.68           H  
ATOM   2888  NH1 ARG A 178      -3.292 -11.987  11.263  1.00 95.68           N  
ATOM   2889 HH11 ARG A 178      -2.440 -12.434  11.570  1.00 95.68           H  
ATOM   2890 HH12 ARG A 178      -4.084 -12.548  10.984  1.00 95.68           H  
ATOM   2891  NH2 ARG A 178      -4.525 -10.147  11.030  1.00 95.68           N  
ATOM   2892 HH21 ARG A 178      -4.699  -9.181  11.270  1.00 95.68           H  
ATOM   2893 HH22 ARG A 178      -5.302 -10.738  10.773  1.00 95.68           H  
ATOM   2894  CZ  ARG A 178      -3.390 -10.691  11.368  1.00 95.68           C  
ATOM   2895  N   VAL A 179       0.727  -6.402   9.701  1.00 95.59           N  
ATOM   2896  H   VAL A 179      -0.035  -5.873  10.101  1.00 95.59           H  
ATOM   2897  CA  VAL A 179       0.847  -6.514   8.233  1.00 95.59           C  
ATOM   2898  HA  VAL A 179       1.667  -7.195   8.006  1.00 95.59           H  
ATOM   2899  C   VAL A 179       1.224  -5.218   7.517  1.00 95.59           C  
ATOM   2900  CB  VAL A 179      -0.396  -7.164   7.596  1.00 95.59           C  
ATOM   2901  HB  VAL A 179      -0.193  -7.254   6.529  1.00 95.59           H  
ATOM   2902  O   VAL A 179       1.850  -5.265   6.457  1.00 95.59           O  
ATOM   2903  CG1 VAL A 179      -0.655  -8.574   8.141  1.00 95.59           C  
ATOM   2904 HG11 VAL A 179      -1.410  -9.069   7.531  1.00 95.59           H  
ATOM   2905 HG12 VAL A 179      -1.013  -8.522   9.169  1.00 95.59           H  
ATOM   2906 HG13 VAL A 179       0.261  -9.163   8.104  1.00 95.59           H  
ATOM   2907  CG2 VAL A 179      -1.688  -6.362   7.748  1.00 95.59           C  
ATOM   2908 HG21 VAL A 179      -2.022  -6.366   8.786  1.00 95.59           H  
ATOM   2909 HG22 VAL A 179      -1.559  -5.338   7.397  1.00 95.59           H  
ATOM   2910 HG23 VAL A 179      -2.467  -6.835   7.149  1.00 95.59           H  
ATOM   2911  N   ILE A 180       0.908  -4.047   8.074  1.00 95.98           N  
ATOM   2912  H   ILE A 180       0.441  -4.042   8.970  1.00 95.98           H  
ATOM   2913  CA  ILE A 180       1.162  -2.771   7.384  1.00 95.98           C  
ATOM   2914  HA  ILE A 180       1.088  -2.953   6.312  1.00 95.98           H  
ATOM   2915  C   ILE A 180       2.585  -2.262   7.644  1.00 95.98           C  
ATOM   2916  CB  ILE A 180       0.078  -1.727   7.718  1.00 95.98           C  
ATOM   2917  HB  ILE A 180       0.165  -1.451   8.769  1.00 95.98           H  
ATOM   2918  O   ILE A 180       3.238  -1.814   6.694  1.00 95.98           O  
ATOM   2919  CG1 ILE A 180      -1.325  -2.312   7.453  1.00 95.98           C  
ATOM   2920 HG12 ILE A 180      -1.522  -3.113   8.166  1.00 95.98           H  
ATOM   2921 HG13 ILE A 180      -1.373  -2.730   6.448  1.00 95.98           H  
ATOM   2922  CG2 ILE A 180       0.289  -0.452   6.892  1.00 95.98           C  
ATOM   2923 HG21 ILE A 180      -0.430   0.318   7.171  1.00 95.98           H  
ATOM   2924 HG22 ILE A 180       0.194  -0.683   5.831  1.00 95.98           H  
ATOM   2925 HG23 ILE A 180       1.279  -0.043   7.093  1.00 95.98           H  
ATOM   2926  CD1 ILE A 180      -2.441  -1.284   7.608  1.00 95.98           C  
ATOM   2927 HD11 ILE A 180      -2.461  -0.646   6.724  1.00 95.98           H  
ATOM   2928 HD12 ILE A 180      -3.395  -1.805   7.680  1.00 95.98           H  
ATOM   2929 HD13 ILE A 180      -2.295  -0.684   8.506  1.00 95.98           H  
ATOM   2930  N   LEU A 181       3.084  -2.396   8.876  1.00 94.98           N  
ATOM   2931  H   LEU A 181       2.460  -2.766   9.579  1.00 94.98           H  
ATOM   2932  CA  LEU A 181       4.402  -1.953   9.359  1.00 94.98           C  
ATOM   2933  HA  LEU A 181       4.437  -2.178  10.425  1.00 94.98           H  
ATOM   2934  C   LEU A 181       4.611  -0.434   9.253  1.00 94.98           C  
ATOM   2935  CB  LEU A 181       5.545  -2.748   8.706  1.00 94.98           C  
ATOM   2936  HB2 LEU A 181       5.651  -2.437   7.667  1.00 94.98           H  
ATOM   2937  HB3 LEU A 181       6.457  -2.461   9.228  1.00 94.98           H  
ATOM   2938  O   LEU A 181       5.390   0.069   8.432  1.00 94.98           O  
ATOM   2939  CG  LEU A 181       5.431  -4.280   8.733  1.00 94.98           C  
ATOM   2940  HG  LEU A 181       4.719  -4.607   7.975  1.00 94.98           H  
ATOM   2941  CD1 LEU A 181       6.807  -4.845   8.394  1.00 94.98           C  
ATOM   2942 HD11 LEU A 181       7.511  -4.568   9.178  1.00 94.98           H  
ATOM   2943 HD12 LEU A 181       7.174  -4.436   7.453  1.00 94.98           H  
ATOM   2944 HD13 LEU A 181       6.770  -5.934   8.373  1.00 94.98           H  
ATOM   2945  CD2 LEU A 181       5.023  -4.852  10.083  1.00 94.98           C  
ATOM   2946 HD21 LEU A 181       3.998  -4.562  10.313  1.00 94.98           H  
ATOM   2947 HD22 LEU A 181       5.061  -5.941  10.070  1.00 94.98           H  
ATOM   2948 HD23 LEU A 181       5.675  -4.483  10.875  1.00 94.98           H  
ATOM   2949  N   VAL A 182       3.855   0.307  10.061  1.00 96.07           N  
ATOM   2950  H   VAL A 182       3.300  -0.178  10.751  1.00 96.07           H  
ATOM   2951  CA  VAL A 182       3.769   1.777  10.025  1.00 96.07           C  
ATOM   2952  HA  VAL A 182       4.667   2.158   9.537  1.00 96.07           H  
ATOM   2953  C   VAL A 182       3.803   2.394  11.423  1.00 96.07           C  
ATOM   2954  CB  VAL A 182       2.559   2.260   9.195  1.00 96.07           C  
ATOM   2955  HB  VAL A 182       2.460   3.339   9.309  1.00 96.07           H  
ATOM   2956  O   VAL A 182       3.039   3.306  11.710  1.00 96.07           O  
ATOM   2957  CG1 VAL A 182       2.826   2.078   7.705  1.00 96.07           C  
ATOM   2958 HG11 VAL A 182       3.087   1.044   7.481  1.00 96.07           H  
ATOM   2959 HG12 VAL A 182       3.671   2.718   7.454  1.00 96.07           H  
ATOM   2960 HG13 VAL A 182       1.955   2.384   7.125  1.00 96.07           H  
ATOM   2961  CG2 VAL A 182       1.233   1.609   9.608  1.00 96.07           C  
ATOM   2962 HG21 VAL A 182       0.989   1.887  10.633  1.00 96.07           H  
ATOM   2963 HG22 VAL A 182       0.429   1.947   8.954  1.00 96.07           H  
ATOM   2964 HG23 VAL A 182       1.297   0.523   9.545  1.00 96.07           H  
ATOM   2965  N   ASP A 183       4.707   1.926  12.283  1.00 96.79           N  
ATOM   2966  H   ASP A 183       5.181   1.066  12.046  1.00 96.79           H  
ATOM   2967  CA  ASP A 183       4.748   2.251  13.720  1.00 96.79           C  
ATOM   2968  HA  ASP A 183       3.898   1.771  14.204  1.00 96.79           H  
ATOM   2969  C   ASP A 183       4.665   3.756  14.020  1.00 96.79           C  
ATOM   2970  CB  ASP A 183       6.026   1.663  14.346  1.00 96.79           C  
ATOM   2971  HB2 ASP A 183       6.887   2.209  13.961  1.00 96.79           H  
ATOM   2972  HB3 ASP A 183       5.988   1.810  15.425  1.00 96.79           H  
ATOM   2973  O   ASP A 183       3.848   4.177  14.830  1.00 96.79           O  
ATOM   2974  CG  ASP A 183       6.224   0.170  14.059  1.00 96.79           C  
ATOM   2975  OD1 ASP A 183       5.237  -0.486  13.655  1.00 96.79           O  
ATOM   2976  OD2 ASP A 183       7.396  -0.258  14.093  1.00 96.79           O  
ATOM   2977  N   ALA A 184       5.425   4.594  13.306  1.00 96.92           N  
ATOM   2978  H   ALA A 184       6.100   4.192  12.672  1.00 96.92           H  
ATOM   2979  CA  ALA A 184       5.384   6.051  13.489  1.00 96.92           C  
ATOM   2980  HA  ALA A 184       5.554   6.274  14.542  1.00 96.92           H  
ATOM   2981  C   ALA A 184       4.026   6.678  13.105  1.00 96.92           C  
ATOM   2982  CB  ALA A 184       6.521   6.666  12.664  1.00 96.92           C  
ATOM   2983  HB1 ALA A 184       6.536   7.744  12.824  1.00 96.92           H  
ATOM   2984  HB2 ALA A 184       6.368   6.464  11.604  1.00 96.92           H  
ATOM   2985  HB3 ALA A 184       7.476   6.251  12.986  1.00 96.92           H  
ATOM   2986  O   ALA A 184       3.551   7.619  13.747  1.00 96.92           O  
ATOM   2987  N   ASN A 185       3.385   6.162  12.054  1.00 97.25           N  
ATOM   2988  H   ASN A 185       3.761   5.328  11.627  1.00 97.25           H  
ATOM   2989  CA  ASN A 185       2.052   6.605  11.653  1.00 97.25           C  
ATOM   2990  HA  ASN A 185       2.019   7.694  11.619  1.00 97.25           H  
ATOM   2991  C   ASN A 185       1.000   6.130  12.652  1.00 97.25           C  
ATOM   2992  CB  ASN A 185       1.677   6.033  10.285  1.00 97.25           C  
ATOM   2993  HB2 ASN A 185       1.671   4.944  10.338  1.00 97.25           H  
ATOM   2994  HB3 ASN A 185       0.646   6.328  10.087  1.00 97.25           H  
ATOM   2995  O   ASN A 185       0.087   6.886  12.971  1.00 97.25           O  
ATOM   2996  CG  ASN A 185       2.543   6.477   9.128  1.00 97.25           C  
ATOM   2997  ND2 ASN A 185       1.883   6.887   8.080  1.00 97.25           N  
ATOM   2998 HD21 ASN A 185       2.379   7.389   7.357  1.00 97.25           H  
ATOM   2999 HD22 ASN A 185       0.877   6.962   8.130  1.00 97.25           H  
ATOM   3000  OD1 ASN A 185       3.764   6.432   9.113  1.00 97.25           O  
ATOM   3001  N   LEU A 186       1.123   4.885  13.117  1.00 97.44           N  
ATOM   3002  H   LEU A 186       1.913   4.332  12.817  1.00 97.44           H  
ATOM   3003  CA  LEU A 186       0.219   4.295  14.091  1.00 97.44           C  
ATOM   3004  HA  LEU A 186      -0.798   4.397  13.714  1.00 97.44           H  
ATOM   3005  C   LEU A 186       0.293   5.051  15.421  1.00 97.44           C  
ATOM   3006  CB  LEU A 186       0.550   2.800  14.233  1.00 97.44           C  
ATOM   3007  HB2 LEU A 186       1.594   2.696  14.529  1.00 97.44           H  
ATOM   3008  HB3 LEU A 186       0.422   2.318  13.264  1.00 97.44           H  
ATOM   3009  O   LEU A 186      -0.743   5.442  15.939  1.00 97.44           O  
ATOM   3010  CG  LEU A 186      -0.318   2.072  15.274  1.00 97.44           C  
ATOM   3011  HG  LEU A 186      -0.147   2.508  16.258  1.00 97.44           H  
ATOM   3012  CD1 LEU A 186      -1.811   2.156  14.948  1.00 97.44           C  
ATOM   3013 HD11 LEU A 186      -2.019   1.704  13.978  1.00 97.44           H  
ATOM   3014 HD12 LEU A 186      -2.149   3.192  14.959  1.00 97.44           H  
ATOM   3015 HD13 LEU A 186      -2.367   1.634  15.727  1.00 97.44           H  
ATOM   3016  CD2 LEU A 186       0.102   0.605  15.323  1.00 97.44           C  
ATOM   3017 HD21 LEU A 186      -0.483   0.078  16.077  1.00 97.44           H  
ATOM   3018 HD22 LEU A 186      -0.045   0.124  14.356  1.00 97.44           H  
ATOM   3019 HD23 LEU A 186       1.152   0.527  15.605  1.00 97.44           H  
ATOM   3020  N   ASP A 187       1.493   5.361  15.911  1.00 97.54           N  
ATOM   3021  H   ASP A 187       2.313   4.965  15.472  1.00 97.54           H  
ATOM   3022  CA  ASP A 187       1.700   6.207  17.093  1.00 97.54           C  
ATOM   3023  HA  ASP A 187       1.267   5.722  17.968  1.00 97.54           H  
ATOM   3024  C   ASP A 187       1.019   7.578  16.939  1.00 97.54           C  
ATOM   3025  CB  ASP A 187       3.212   6.347  17.317  1.00 97.54           C  
ATOM   3026  HB2 ASP A 187       3.631   5.366  17.540  1.00 97.54           H  
ATOM   3027  HB3 ASP A 187       3.677   6.712  16.401  1.00 97.54           H  
ATOM   3028  O   ASP A 187       0.314   8.038  17.837  1.00 97.54           O  
ATOM   3029  CG  ASP A 187       3.551   7.302  18.461  1.00 97.54           C  
ATOM   3030  OD1 ASP A 187       3.216   7.019  19.628  1.00 97.54           O  
ATOM   3031  OD2 ASP A 187       4.151   8.368  18.185  1.00 97.54           O  
ATOM   3032  N   SER A 188       1.135   8.199  15.761  1.00 97.38           N  
ATOM   3033  H   SER A 188       1.718   7.766  15.058  1.00 97.38           H  
ATOM   3034  CA  SER A 188       0.455   9.466  15.460  1.00 97.38           C  
ATOM   3035  HA  SER A 188       0.719  10.194  16.227  1.00 97.38           H  
ATOM   3036  C   SER A 188      -1.076   9.331  15.465  1.00 97.38           C  
ATOM   3037  CB  SER A 188       0.917  10.010  14.107  1.00 97.38           C  
ATOM   3038  HB2 SER A 188       0.412  10.957  13.914  1.00 97.38           H  
ATOM   3039  HB3 SER A 188       0.649   9.303  13.321  1.00 97.38           H  
ATOM   3040  O   SER A 188      -1.767  10.208  15.980  1.00 97.38           O  
ATOM   3041  OG  SER A 188       2.316  10.220  14.071  1.00 97.38           O  
ATOM   3042  HG  SER A 188       2.763   9.377  14.180  1.00 97.38           H  
ATOM   3043  N   VAL A 189      -1.617   8.232  14.927  1.00 96.53           N  
ATOM   3044  H   VAL A 189      -0.993   7.537  14.543  1.00 96.53           H  
ATOM   3045  CA  VAL A 189      -3.059   7.930  14.943  1.00 96.53           C  
ATOM   3046  HA  VAL A 189      -3.608   8.784  14.546  1.00 96.53           H  
ATOM   3047  C   VAL A 189      -3.564   7.714  16.366  1.00 96.53           C  
ATOM   3048  CB  VAL A 189      -3.361   6.701  14.061  1.00 96.53           C  
ATOM   3049  HB  VAL A 189      -2.609   5.933  14.239  1.00 96.53           H  
ATOM   3050  O   VAL A 189      -4.585   8.290  16.734  1.00 96.53           O  
ATOM   3051  CG1 VAL A 189      -4.735   6.070  14.316  1.00 96.53           C  
ATOM   3052 HG11 VAL A 189      -4.815   5.710  15.341  1.00 96.53           H  
ATOM   3053 HG12 VAL A 189      -4.855   5.201  13.669  1.00 96.53           H  
ATOM   3054 HG13 VAL A 189      -5.529   6.790  14.121  1.00 96.53           H  
ATOM   3055  CG2 VAL A 189      -3.305   7.101  12.582  1.00 96.53           C  
ATOM   3056 HG21 VAL A 189      -2.318   7.493  12.336  1.00 96.53           H  
ATOM   3057 HG22 VAL A 189      -4.057   7.863  12.377  1.00 96.53           H  
ATOM   3058 HG23 VAL A 189      -3.506   6.229  11.959  1.00 96.53           H  
ATOM   3059  N   LEU A 190      -2.854   6.920  17.170  1.00 96.29           N  
ATOM   3060  H   LEU A 190      -2.021   6.483  16.803  1.00 96.29           H  
ATOM   3061  CA  LEU A 190      -3.241   6.617  18.548  1.00 96.29           C  
ATOM   3062  HA  LEU A 190      -4.272   6.264  18.560  1.00 96.29           H  
ATOM   3063  C   LEU A 190      -3.212   7.877  19.422  1.00 96.29           C  
ATOM   3064  CB  LEU A 190      -2.324   5.514  19.112  1.00 96.29           C  
ATOM   3065  HB2 LEU A 190      -1.289   5.839  19.011  1.00 96.29           H  
ATOM   3066  HB3 LEU A 190      -2.534   5.405  20.176  1.00 96.29           H  
ATOM   3067  O   LEU A 190      -4.165   8.133  20.152  1.00 96.29           O  
ATOM   3068  CG  LEU A 190      -2.481   4.132  18.446  1.00 96.29           C  
ATOM   3069  HG  LEU A 190      -2.316   4.213  17.372  1.00 96.29           H  
ATOM   3070  CD1 LEU A 190      -1.445   3.165  19.019  1.00 96.29           C  
ATOM   3071 HD11 LEU A 190      -1.529   2.198  18.522  1.00 96.29           H  
ATOM   3072 HD12 LEU A 190      -1.603   3.036  20.089  1.00 96.29           H  
ATOM   3073 HD13 LEU A 190      -0.443   3.558  18.846  1.00 96.29           H  
ATOM   3074  CD2 LEU A 190      -3.871   3.531  18.650  1.00 96.29           C  
ATOM   3075 HD21 LEU A 190      -4.620   4.145  18.151  1.00 96.29           H  
ATOM   3076 HD22 LEU A 190      -3.909   2.531  18.220  1.00 96.29           H  
ATOM   3077 HD23 LEU A 190      -4.103   3.472  19.714  1.00 96.29           H  
ATOM   3078  N   LYS A 191      -2.183   8.723  19.282  1.00 96.32           N  
ATOM   3079  H   LYS A 191      -1.414   8.439  18.691  1.00 96.32           H  
ATOM   3080  CA  LYS A 191      -2.112  10.028  19.963  1.00 96.32           C  
ATOM   3081  HA  LYS A 191      -2.225   9.879  21.037  1.00 96.32           H  
ATOM   3082  C   LYS A 191      -3.240  10.968  19.546  1.00 96.32           C  
ATOM   3083  CB  LYS A 191      -0.757  10.685  19.672  1.00 96.32           C  
ATOM   3084  HB2 LYS A 191      -0.799  11.739  19.948  1.00 96.32           H  
ATOM   3085  HB3 LYS A 191      -0.543  10.617  18.606  1.00 96.32           H  
ATOM   3086  O   LYS A 191      -3.820  11.643  20.395  1.00 96.32           O  
ATOM   3087  CG  LYS A 191       0.366  10.024  20.477  1.00 96.32           C  
ATOM   3088  HG2 LYS A 191       0.230  10.257  21.534  1.00 96.32           H  
ATOM   3089  HG3 LYS A 191       0.328   8.942  20.353  1.00 96.32           H  
ATOM   3090  CD  LYS A 191       1.732  10.527  20.009  1.00 96.32           C  
ATOM   3091  HD2 LYS A 191       1.787  11.612  20.093  1.00 96.32           H  
ATOM   3092  HD3 LYS A 191       1.874  10.227  18.971  1.00 96.32           H  
ATOM   3093  CE  LYS A 191       2.802   9.873  20.881  1.00 96.32           C  
ATOM   3094  HE2 LYS A 191       2.572   8.809  20.949  1.00 96.32           H  
ATOM   3095  HE3 LYS A 191       2.762  10.293  21.886  1.00 96.32           H  
ATOM   3096  NZ  LYS A 191       4.145  10.017  20.289  1.00 96.32           N  
ATOM   3097  HZ1 LYS A 191       4.830   9.530  20.849  1.00 96.32           H  
ATOM   3098  HZ2 LYS A 191       4.401  10.978  20.109  1.00 96.32           H  
ATOM   3099  HZ3 LYS A 191       4.142   9.504  19.419  1.00 96.32           H  
ATOM   3100  N   ALA A 192      -3.553  11.021  18.250  1.00 94.85           N  
ATOM   3101  H   ALA A 192      -3.015  10.472  17.594  1.00 94.85           H  
ATOM   3102  CA  ALA A 192      -4.656  11.830  17.744  1.00 94.85           C  
ATOM   3103  HA  ALA A 192      -4.517  12.859  18.076  1.00 94.85           H  
ATOM   3104  C   ALA A 192      -6.001  11.345  18.303  1.00 94.85           C  
ATOM   3105  CB  ALA A 192      -4.631  11.815  16.213  1.00 94.85           C  
ATOM   3106  HB1 ALA A 192      -4.727  10.791  15.853  1.00 94.85           H  
ATOM   3107  HB2 ALA A 192      -3.687  12.230  15.859  1.00 94.85           H  
ATOM   3108  HB3 ALA A 192      -5.452  12.417  15.823  1.00 94.85           H  
ATOM   3109  O   ALA A 192      -6.794  12.172  18.744  1.00 94.85           O  
ATOM   3110  N   TYR A 193      -6.224  10.029  18.348  1.00 93.78           N  
ATOM   3111  H   TYR A 193      -5.524   9.404  17.973  1.00 93.78           H  
ATOM   3112  CA  TYR A 193      -7.428   9.440  18.927  1.00 93.78           C  
ATOM   3113  HA  TYR A 193      -8.298   9.881  18.440  1.00 93.78           H  
ATOM   3114  C   TYR A 193      -7.554   9.746  20.425  1.00 93.78           C  
ATOM   3115  CB  TYR A 193      -7.436   7.932  18.658  1.00 93.78           C  
ATOM   3116  HB2 TYR A 193      -6.592   7.468  19.170  1.00 93.78           H  
ATOM   3117  HB3 TYR A 193      -7.306   7.756  17.590  1.00 93.78           H  
ATOM   3118  O   TYR A 193      -8.575  10.279  20.845  1.00 93.78           O  
ATOM   3119  CG  TYR A 193      -8.719   7.257  19.090  1.00 93.78           C  
ATOM   3120  CD1 TYR A 193      -8.720   6.382  20.193  1.00 93.78           C  
ATOM   3121  HD1 TYR A 193      -7.810   6.188  20.741  1.00 93.78           H  
ATOM   3122  CD2 TYR A 193      -9.921   7.535  18.408  1.00 93.78           C  
ATOM   3123  HD2 TYR A 193      -9.943   8.246  17.595  1.00 93.78           H  
ATOM   3124  CE1 TYR A 193      -9.921   5.774  20.606  1.00 93.78           C  
ATOM   3125  HE1 TYR A 193      -9.933   5.105  21.454  1.00 93.78           H  
ATOM   3126  CE2 TYR A 193     -11.120   6.923  18.817  1.00 93.78           C  
ATOM   3127  HE2 TYR A 193     -12.056   7.146  18.328  1.00 93.78           H  
ATOM   3128  OH  TYR A 193     -12.279   5.442  20.292  1.00 93.78           O  
ATOM   3129  HH  TYR A 193     -12.186   4.976  21.126  1.00 93.78           H  
ATOM   3130  CZ  TYR A 193     -11.123   6.040  19.916  1.00 93.78           C  
ATOM   3131  N   GLU A 194      -6.495   9.527  21.213  1.00 92.65           N  
ATOM   3132  H   GLU A 194      -5.688   9.060  20.825  1.00 92.65           H  
ATOM   3133  CA  GLU A 194      -6.505   9.781  22.663  1.00 92.65           C  
ATOM   3134  HA  GLU A 194      -7.287   9.169  23.112  1.00 92.65           H  
ATOM   3135  C   GLU A 194      -6.818  11.249  22.992  1.00 92.65           C  
ATOM   3136  CB  GLU A 194      -5.157   9.353  23.267  1.00 92.65           C  
ATOM   3137  HB2 GLU A 194      -4.369   9.997  22.875  1.00 92.65           H  
ATOM   3138  HB3 GLU A 194      -4.933   8.333  22.954  1.00 92.65           H  
ATOM   3139  O   GLU A 194      -7.640  11.542  23.857  1.00 92.65           O  
ATOM   3140  CG  GLU A 194      -5.128   9.415  24.805  1.00 92.65           C  
ATOM   3141  HG2 GLU A 194      -4.143   9.088  25.138  1.00 92.65           H  
ATOM   3142  HG3 GLU A 194      -5.246  10.453  25.117  1.00 92.65           H  
ATOM   3143  CD  GLU A 194      -6.200   8.538  25.482  1.00 92.65           C  
ATOM   3144  OE1 GLU A 194      -6.597   8.866  26.621  1.00 92.65           O  
ATOM   3145  OE2 GLU A 194      -6.632   7.541  24.861  1.00 92.65           O  
ATOM   3146  N   LYS A 195      -6.249  12.191  22.230  1.00 92.24           N  
ATOM   3147  H   LYS A 195      -5.588  11.884  21.530  1.00 92.24           H  
ATOM   3148  CA  LYS A 195      -6.539  13.629  22.361  1.00 92.24           C  
ATOM   3149  HA  LYS A 195      -6.341  13.923  23.392  1.00 92.24           H  
ATOM   3150  C   LYS A 195      -8.016  13.975  22.096  1.00 92.24           C  
ATOM   3151  CB  LYS A 195      -5.582  14.383  21.421  1.00 92.24           C  
ATOM   3152  HB2 LYS A 195      -4.560  14.096  21.667  1.00 92.24           H  
ATOM   3153  HB3 LYS A 195      -5.780  14.072  20.395  1.00 92.24           H  
ATOM   3154  O   LYS A 195      -8.474  15.035  22.523  1.00 92.24           O  
ATOM   3155  CG  LYS A 195      -5.690  15.914  21.510  1.00 92.24           C  
ATOM   3156  HG2 LYS A 195      -5.453  16.240  22.522  1.00 92.24           H  
ATOM   3157  HG3 LYS A 195      -6.703  16.227  21.259  1.00 92.24           H  
ATOM   3158  CD  LYS A 195      -4.744  16.586  20.511  1.00 92.24           C  
ATOM   3159  HD2 LYS A 195      -3.712  16.332  20.750  1.00 92.24           H  
ATOM   3160  HD3 LYS A 195      -4.977  16.221  19.511  1.00 92.24           H  
ATOM   3161  CE  LYS A 195      -4.938  18.105  20.557  1.00 92.24           C  
ATOM   3162  HE2 LYS A 195      -4.511  18.485  21.485  1.00 92.24           H  
ATOM   3163  HE3 LYS A 195      -6.008  18.314  20.565  1.00 92.24           H  
ATOM   3164  NZ  LYS A 195      -4.321  18.760  19.379  1.00 92.24           N  
ATOM   3165  HZ1 LYS A 195      -3.358  18.483  19.246  1.00 92.24           H  
ATOM   3166  HZ2 LYS A 195      -4.813  18.515  18.531  1.00 92.24           H  
ATOM   3167  HZ3 LYS A 195      -4.396  19.766  19.422  1.00 92.24           H  
ATOM   3168  N   HIS A 196      -8.750  13.122  21.380  1.00 86.96           N  
ATOM   3169  H   HIS A 196      -8.334  12.238  21.123  1.00 86.96           H  
ATOM   3170  CA  HIS A 196     -10.110  13.378  20.904  1.00 86.96           C  
ATOM   3171  HA  HIS A 196     -10.373  14.405  21.155  1.00 86.96           H  
ATOM   3172  C   HIS A 196     -11.199  12.527  21.583  1.00 86.96           C  
ATOM   3173  CB  HIS A 196     -10.144  13.283  19.366  1.00 86.96           C  
ATOM   3174  HB2 HIS A 196     -11.181  13.299  19.029  1.00 86.96           H  
ATOM   3175  HB3 HIS A 196      -9.706  12.338  19.045  1.00 86.96           H  
ATOM   3176  O   HIS A 196     -12.367  12.783  21.312  1.00 86.96           O  
ATOM   3177  CG  HIS A 196      -9.417  14.429  18.708  1.00 86.96           C  
ATOM   3178  CD2 HIS A 196      -9.977  15.493  18.073  1.00 86.96           C  
ATOM   3179  HD2 HIS A 196     -11.030  15.586  17.856  1.00 86.96           H  
ATOM   3180  ND1 HIS A 196      -8.063  14.615  18.655  1.00 86.96           N  
ATOM   3181  HD1 HIS A 196      -7.393  13.894  18.879  1.00 86.96           H  
ATOM   3182  CE1 HIS A 196      -7.817  15.796  18.070  1.00 86.96           C  
ATOM   3183  HE1 HIS A 196      -6.829  16.196  17.894  1.00 86.96           H  
ATOM   3184  NE2 HIS A 196      -8.968  16.408  17.736  1.00 86.96           N  
ATOM   3185  N   ARG A 197     -10.869  11.619  22.519  1.00 78.66           N  
ATOM   3186  H   ARG A 197      -9.887  11.436  22.670  1.00 78.66           H  
ATOM   3187  CA  ARG A 197     -11.846  10.721  23.188  1.00 78.66           C  
ATOM   3188  HA  ARG A 197     -12.359  10.135  22.425  1.00 78.66           H  
ATOM   3189  C   ARG A 197     -12.982  11.414  23.955  1.00 78.66           C  
ATOM   3190  CB  ARG A 197     -11.126   9.757  24.155  1.00 78.66           C  
ATOM   3191  HB2 ARG A 197     -11.874   9.243  24.758  1.00 78.66           H  
ATOM   3192  HB3 ARG A 197     -10.479  10.321  24.826  1.00 78.66           H  
ATOM   3193  O   ARG A 197     -13.952  10.770  24.327  1.00 78.66           O  
ATOM   3194  CG  ARG A 197     -10.306   8.684  23.429  1.00 78.66           C  
ATOM   3195  HG2 ARG A 197     -10.904   8.226  22.641  1.00 78.66           H  
ATOM   3196  HG3 ARG A 197      -9.449   9.172  22.965  1.00 78.66           H  
ATOM   3197  CD  ARG A 197      -9.789   7.595  24.380  1.00 78.66           C  
ATOM   3198  HD2 ARG A 197      -9.425   8.064  25.294  1.00 78.66           H  
ATOM   3199  HD3 ARG A 197      -8.938   7.113  23.898  1.00 78.66           H  
ATOM   3200  NE  ARG A 197     -10.803   6.547  24.648  1.00 78.66           N  
ATOM   3201  HE  ARG A 197     -11.332   6.205  23.859  1.00 78.66           H  
ATOM   3202  NH1 ARG A 197     -10.353   6.226  26.871  1.00 78.66           N  
ATOM   3203 HH11 ARG A 197     -10.477   5.700  27.723  1.00 78.66           H  
ATOM   3204 HH12 ARG A 197      -9.619   6.914  26.780  1.00 78.66           H  
ATOM   3205  NH2 ARG A 197     -11.869   4.934  25.845  1.00 78.66           N  
ATOM   3206 HH21 ARG A 197     -12.316   4.589  25.008  1.00 78.66           H  
ATOM   3207 HH22 ARG A 197     -12.069   4.446  26.707  1.00 78.66           H  
ATOM   3208  CZ  ARG A 197     -11.010   5.913  25.785  1.00 78.66           C  
ATOM   3209  N   VAL A 198     -12.860  12.709  24.254  1.00 77.39           N  
ATOM   3210  H   VAL A 198     -12.025  13.173  23.924  1.00 77.39           H  
ATOM   3211  CA  VAL A 198     -13.877  13.487  25.001  1.00 77.39           C  
ATOM   3212  HA  VAL A 198     -14.560  12.783  25.476  1.00 77.39           H  
ATOM   3213  C   VAL A 198     -14.753  14.328  24.060  1.00 77.39           C  
ATOM   3214  CB  VAL A 198     -13.225  14.310  26.140  1.00 77.39           C  
ATOM   3215  HB  VAL A 198     -12.657  15.134  25.707  1.00 77.39           H  
ATOM   3216  O   VAL A 198     -15.533  15.174  24.494  1.00 77.39           O  
ATOM   3217  CG1 VAL A 198     -14.237  14.880  27.150  1.00 77.39           C  
ATOM   3218 HG11 VAL A 198     -14.808  15.699  26.712  1.00 77.39           H  
ATOM   3219 HG12 VAL A 198     -14.922  14.097  27.474  1.00 77.39           H  
ATOM   3220 HG13 VAL A 198     -13.720  15.284  28.020  1.00 77.39           H  
ATOM   3221  CG2 VAL A 198     -12.258  13.444  26.966  1.00 77.39           C  
ATOM   3222 HG21 VAL A 198     -11.846  14.020  27.795  1.00 77.39           H  
ATOM   3223 HG22 VAL A 198     -11.423  13.105  26.354  1.00 77.39           H  
ATOM   3224 HG23 VAL A 198     -12.786  12.576  27.361  1.00 77.39           H  
ATOM   3225  N   LYS A 199     -14.610  14.153  22.744  1.00 76.84           N  
ATOM   3226  H   LYS A 199     -14.045  13.385  22.412  1.00 76.84           H  
ATOM   3227  CA  LYS A 199     -15.360  14.938  21.766  1.00 76.84           C  
ATOM   3228  HA  LYS A 199     -15.528  15.924  22.197  1.00 76.84           H  
ATOM   3229  C   LYS A 199     -16.749  14.353  21.500  1.00 76.84           C  
ATOM   3230  CB  LYS A 199     -14.532  15.113  20.495  1.00 76.84           C  
ATOM   3231  HB2 LYS A 199     -15.150  15.588  19.734  1.00 76.84           H  
ATOM   3232  HB3 LYS A 199     -14.221  14.144  20.104  1.00 76.84           H  
ATOM   3233  O   LYS A 199     -17.004  13.195  21.809  1.00 76.84           O  
ATOM   3234  CG  LYS A 199     -13.307  15.995  20.789  1.00 76.84           C  
ATOM   3235  HG2 LYS A 199     -13.531  16.723  21.569  1.00 76.84           H  
ATOM   3236  HG3 LYS A 199     -12.467  15.379  21.110  1.00 76.84           H  
ATOM   3237  CD  LYS A 199     -12.956  16.750  19.520  1.00 76.84           C  
ATOM   3238  HD2 LYS A 199     -12.900  16.029  18.704  1.00 76.84           H  
ATOM   3239  HD3 LYS A 199     -13.768  17.452  19.329  1.00 76.84           H  
ATOM   3240  CE  LYS A 199     -11.662  17.550  19.619  1.00 76.84           C  
ATOM   3241  HE2 LYS A 199     -11.776  18.324  20.378  1.00 76.84           H  
ATOM   3242  HE3 LYS A 199     -10.863  16.878  19.931  1.00 76.84           H  
ATOM   3243  NZ  LYS A 199     -11.346  18.142  18.297  1.00 76.84           N  
ATOM   3244  HZ1 LYS A 199     -11.486  19.142  18.279  1.00 76.84           H  
ATOM   3245  HZ2 LYS A 199     -11.978  17.764  17.605  1.00 76.84           H  
ATOM   3246  HZ3 LYS A 199     -10.419  17.878  17.996  1.00 76.84           H  
ATOM   3247  N   PRO A 200     -17.673  15.151  20.933  1.00 85.49           N  
ATOM   3248  CA  PRO A 200     -18.997  14.655  20.588  1.00 85.49           C  
ATOM   3249  HA  PRO A 200     -19.506  14.352  21.503  1.00 85.49           H  
ATOM   3250  C   PRO A 200     -18.913  13.468  19.622  1.00 85.49           C  
ATOM   3251  CB  PRO A 200     -19.732  15.846  19.957  1.00 85.49           C  
ATOM   3252  HB2 PRO A 200     -20.788  15.854  20.227  1.00 85.49           H  
ATOM   3253  HB3 PRO A 200     -19.617  15.829  18.873  1.00 85.49           H  
ATOM   3254  O   PRO A 200     -18.150  13.526  18.656  1.00 85.49           O  
ATOM   3255  CG  PRO A 200     -18.997  17.064  20.516  1.00 85.49           C  
ATOM   3256  HG2 PRO A 200     -19.080  17.928  19.858  1.00 85.49           H  
ATOM   3257  HG3 PRO A 200     -19.378  17.297  21.511  1.00 85.49           H  
ATOM   3258  CD  PRO A 200     -17.560  16.569  20.623  1.00 85.49           C  
ATOM   3259  HD2 PRO A 200     -17.061  16.698  19.662  1.00 85.49           H  
ATOM   3260  HD3 PRO A 200     -17.040  17.126  21.403  1.00 85.49           H  
ATOM   3261  N   VAL A 201     -19.780  12.468  19.816  1.00 86.49           N  
ATOM   3262  H   VAL A 201     -20.292  12.464  20.687  1.00 86.49           H  
ATOM   3263  CA  VAL A 201     -19.907  11.255  18.978  1.00 86.49           C  
ATOM   3264  HA  VAL A 201     -19.064  10.594  19.182  1.00 86.49           H  
ATOM   3265  C   VAL A 201     -19.906  11.580  17.482  1.00 86.49           C  
ATOM   3266  CB  VAL A 201     -21.219  10.520  19.333  1.00 86.49           C  
ATOM   3267  HB  VAL A 201     -22.057  11.197  19.164  1.00 86.49           H  
ATOM   3268  O   VAL A 201     -19.297  10.874  16.681  1.00 86.49           O  
ATOM   3269  CG1 VAL A 201     -21.445   9.271  18.477  1.00 86.49           C  
ATOM   3270 HG11 VAL A 201     -21.597   9.540  17.432  1.00 86.49           H  
ATOM   3271 HG12 VAL A 201     -22.344   8.757  18.817  1.00 86.49           H  
ATOM   3272 HG13 VAL A 201     -20.594   8.595  18.565  1.00 86.49           H  
ATOM   3273  CG2 VAL A 201     -21.238  10.100  20.807  1.00 86.49           C  
ATOM   3274 HG21 VAL A 201     -21.274  10.974  21.458  1.00 86.49           H  
ATOM   3275 HG22 VAL A 201     -22.120   9.495  21.015  1.00 86.49           H  
ATOM   3276 HG23 VAL A 201     -20.344   9.522  21.040  1.00 86.49           H  
ATOM   3277  N   ARG A 202     -20.535  12.698  17.102  1.00 85.96           N  
ATOM   3278  H   ARG A 202     -21.045  13.185  17.825  1.00 85.96           H  
ATOM   3279  CA  ARG A 202     -20.532  13.253  15.742  1.00 85.96           C  
ATOM   3280  HA  ARG A 202     -21.062  12.569  15.080  1.00 85.96           H  
ATOM   3281  C   ARG A 202     -19.123  13.432  15.165  1.00 85.96           C  
ATOM   3282  CB  ARG A 202     -21.272  14.598  15.792  1.00 85.96           C  
ATOM   3283  HB2 ARG A 202     -20.792  15.232  16.538  1.00 85.96           H  
ATOM   3284  HB3 ARG A 202     -22.303  14.428  16.102  1.00 85.96           H  
ATOM   3285  O   ARG A 202     -18.874  13.064  14.019  1.00 85.96           O  
ATOM   3286  CG  ARG A 202     -21.269  15.333  14.444  1.00 85.96           C  
ATOM   3287  HG2 ARG A 202     -20.247  15.447  14.081  1.00 85.96           H  
ATOM   3288  HG3 ARG A 202     -21.844  14.768  13.711  1.00 85.96           H  
ATOM   3289  CD  ARG A 202     -21.859  16.733  14.608  1.00 85.96           C  
ATOM   3290  HD2 ARG A 202     -21.409  17.211  15.479  1.00 85.96           H  
ATOM   3291  HD3 ARG A 202     -22.935  16.649  14.759  1.00 85.96           H  
ATOM   3292  NE  ARG A 202     -21.579  17.544  13.418  1.00 85.96           N  
ATOM   3293  HE  ARG A 202     -21.269  17.057  12.589  1.00 85.96           H  
ATOM   3294  NH1 ARG A 202     -22.574  19.503  14.073  1.00 85.96           N  
ATOM   3295 HH11 ARG A 202     -22.768  19.073  14.966  1.00 85.96           H  
ATOM   3296 HH12 ARG A 202     -22.919  20.424  13.845  1.00 85.96           H  
ATOM   3297  NH2 ARG A 202     -21.818  19.258  11.977  1.00 85.96           N  
ATOM   3298 HH21 ARG A 202     -22.339  20.084  11.718  1.00 85.96           H  
ATOM   3299 HH22 ARG A 202     -21.737  18.523  11.289  1.00 85.96           H  
ATOM   3300  CZ  ARG A 202     -21.987  18.770  13.170  1.00 85.96           C  
ATOM   3301  N   GLU A 203     -18.217  14.056  15.914  1.00 87.17           N  
ATOM   3302  H   GLU A 203     -18.406  14.165  16.900  1.00 87.17           H  
ATOM   3303  CA  GLU A 203     -16.865  14.350  15.432  1.00 87.17           C  
ATOM   3304  HA  GLU A 203     -16.941  14.770  14.430  1.00 87.17           H  
ATOM   3305  C   GLU A 203     -16.032  13.072  15.316  1.00 87.17           C  
ATOM   3306  CB  GLU A 203     -16.188  15.394  16.336  1.00 87.17           C  
ATOM   3307  HB2 GLU A 203     -15.997  14.968  17.321  1.00 87.17           H  
ATOM   3308  HB3 GLU A 203     -16.863  16.243  16.442  1.00 87.17           H  
ATOM   3309  O   GLU A 203     -15.310  12.900  14.332  1.00 87.17           O  
ATOM   3310  CG  GLU A 203     -14.865  15.877  15.712  1.00 87.17           C  
ATOM   3311  HG2 GLU A 203     -14.174  15.036  15.652  1.00 87.17           H  
ATOM   3312  HG3 GLU A 203     -15.062  16.220  14.696  1.00 87.17           H  
ATOM   3313  CD  GLU A 203     -14.188  17.013  16.488  1.00 87.17           C  
ATOM   3314  OE1 GLU A 203     -12.948  17.162  16.355  1.00 87.17           O  
ATOM   3315  OE2 GLU A 203     -14.867  17.753  17.227  1.00 87.17           O  
ATOM   3316  N   GLU A 204     -16.173  12.152  16.268  1.00 87.80           N  
ATOM   3317  H   GLU A 204     -16.768  12.345  17.061  1.00 87.80           H  
ATOM   3318  CA  GLU A 204     -15.495  10.856  16.222  1.00 87.80           C  
ATOM   3319  HA  GLU A 204     -14.425  11.009  16.082  1.00 87.80           H  
ATOM   3320  C   GLU A 204     -15.993   9.999  15.050  1.00 87.80           C  
ATOM   3321  CB  GLU A 204     -15.695  10.113  17.543  1.00 87.80           C  
ATOM   3322  HB2 GLU A 204     -16.750   9.867  17.668  1.00 87.80           H  
ATOM   3323  HB3 GLU A 204     -15.116   9.193  17.465  1.00 87.80           H  
ATOM   3324  O   GLU A 204     -15.196   9.474  14.268  1.00 87.80           O  
ATOM   3325  CG  GLU A 204     -15.196  10.879  18.773  1.00 87.80           C  
ATOM   3326  HG2 GLU A 204     -14.167  11.196  18.598  1.00 87.80           H  
ATOM   3327  HG3 GLU A 204     -15.804  11.771  18.923  1.00 87.80           H  
ATOM   3328  CD  GLU A 204     -15.278   9.981  20.011  1.00 87.80           C  
ATOM   3329  OE1 GLU A 204     -14.194   9.630  20.531  1.00 87.80           O  
ATOM   3330  OE2 GLU A 204     -16.423   9.625  20.371  1.00 87.80           O  
ATOM   3331  N   SER A 205     -17.314   9.952  14.861  1.00 85.77           N  
ATOM   3332  H   SER A 205     -17.895  10.394  15.558  1.00 85.77           H  
ATOM   3333  CA  SER A 205     -17.982   9.220  13.779  1.00 85.77           C  
ATOM   3334  HA  SER A 205     -17.739   8.161  13.863  1.00 85.77           H  
ATOM   3335  C   SER A 205     -17.549   9.695  12.393  1.00 85.77           C  
ATOM   3336  CB  SER A 205     -19.499   9.382  13.902  1.00 85.77           C  
ATOM   3337  HB2 SER A 205     -19.765  10.439  13.900  1.00 85.77           H  
ATOM   3338  HB3 SER A 205     -19.981   8.900  13.052  1.00 85.77           H  
ATOM   3339  O   SER A 205     -17.297   8.882  11.506  1.00 85.77           O  
ATOM   3340  OG  SER A 205     -19.962   8.777  15.088  1.00 85.77           O  
ATOM   3341  HG  SER A 205     -19.742   9.358  15.819  1.00 85.77           H  
ATOM   3342  N   ASN A 206     -17.394  11.008  12.197  1.00 84.73           N  
ATOM   3343  H   ASN A 206     -17.651  11.639  12.943  1.00 84.73           H  
ATOM   3344  CA  ASN A 206     -16.908  11.555  10.930  1.00 84.73           C  
ATOM   3345  HA  ASN A 206     -17.475  11.113  10.111  1.00 84.73           H  
ATOM   3346  C   ASN A 206     -15.430  11.206  10.673  1.00 84.73           C  
ATOM   3347  CB  ASN A 206     -17.141  13.077  10.935  1.00 84.73           C  
ATOM   3348  HB2 ASN A 206     -16.528  13.531  10.156  1.00 84.73           H  
ATOM   3349  HB3 ASN A 206     -16.832  13.490  11.896  1.00 84.73           H  
ATOM   3350  O   ASN A 206     -15.037  10.972   9.530  1.00 84.73           O  
ATOM   3351  CG  ASN A 206     -18.583  13.476  10.649  1.00 84.73           C  
ATOM   3352  ND2 ASN A 206     -18.958  14.692  10.982  1.00 84.73           N  
ATOM   3353 HD21 ASN A 206     -18.332  15.291  11.502  1.00 84.73           H  
ATOM   3354 HD22 ASN A 206     -19.903  14.959  10.745  1.00 84.73           H  
ATOM   3355  OD1 ASN A 206     -19.367  12.749  10.067  1.00 84.73           O  
ATOM   3356  N   ASN A 207     -14.599  11.151  11.719  1.00 89.47           N  
ATOM   3357  H   ASN A 207     -14.975  11.292  12.646  1.00 89.47           H  
ATOM   3358  CA  ASN A 207     -13.163  10.919  11.566  1.00 89.47           C  
ATOM   3359  HA  ASN A 207     -12.838  11.401  10.643  1.00 89.47           H  
ATOM   3360  C   ASN A 207     -12.787   9.444  11.395  1.00 89.47           C  
ATOM   3361  CB  ASN A 207     -12.403  11.580  12.721  1.00 89.47           C  
ATOM   3362  HB2 ASN A 207     -11.412  11.135  12.811  1.00 89.47           H  
ATOM   3363  HB3 ASN A 207     -12.927  11.424  13.664  1.00 89.47           H  
ATOM   3364  O   ASN A 207     -11.765   9.158  10.766  1.00 89.47           O  
ATOM   3365  CG  ASN A 207     -12.212  13.056  12.454  1.00 89.47           C  
ATOM   3366  ND2 ASN A 207     -12.999  13.909  13.063  1.00 89.47           N  
ATOM   3367 HD21 ASN A 207     -12.877  14.895  12.882  1.00 89.47           H  
ATOM   3368 HD22 ASN A 207     -13.730  13.556  13.664  1.00 89.47           H  
ATOM   3369  OD1 ASN A 207     -11.370  13.455  11.661  1.00 89.47           O  
ATOM   3370  N   ILE A 208     -13.604   8.505  11.880  1.00 85.91           N  
ATOM   3371  H   ILE A 208     -14.389   8.799  12.444  1.00 85.91           H  
ATOM   3372  CA  ILE A 208     -13.284   7.072  11.824  1.00 85.91           C  
ATOM   3373  HA  ILE A 208     -12.332   6.949  12.340  1.00 85.91           H  
ATOM   3374  C   ILE A 208     -13.075   6.562  10.392  1.00 85.91           C  
ATOM   3375  CB  ILE A 208     -14.366   6.266  12.579  1.00 85.91           C  
ATOM   3376  HB  ILE A 208     -14.685   6.852  13.441  1.00 85.91           H  
ATOM   3377  O   ILE A 208     -12.188   5.748  10.139  1.00 85.91           O  
ATOM   3378  CG1 ILE A 208     -13.804   4.938  13.108  1.00 85.91           C  
ATOM   3379 HG12 ILE A 208     -14.612   4.381  13.583  1.00 85.91           H  
ATOM   3380 HG13 ILE A 208     -13.423   4.336  12.284  1.00 85.91           H  
ATOM   3381  CG2 ILE A 208     -15.624   5.974  11.746  1.00 85.91           C  
ATOM   3382 HG21 ILE A 208     -16.417   5.615  12.401  1.00 85.91           H  
ATOM   3383 HG22 ILE A 208     -15.421   5.214  10.992  1.00 85.91           H  
ATOM   3384 HG23 ILE A 208     -15.971   6.883  11.255  1.00 85.91           H  
ATOM   3385  CD1 ILE A 208     -12.700   5.175  14.149  1.00 85.91           C  
ATOM   3386 HD11 ILE A 208     -12.815   6.152  14.619  1.00 85.91           H  
ATOM   3387 HD12 ILE A 208     -11.717   5.127  13.681  1.00 85.91           H  
ATOM   3388 HD13 ILE A 208     -12.779   4.437  14.947  1.00 85.91           H  
ATOM   3389  N   ILE A 209     -13.823   7.113   9.428  1.00 88.19           N  
ATOM   3390  H   ILE A 209     -14.518   7.788   9.712  1.00 88.19           H  
ATOM   3391  CA  ILE A 209     -13.714   6.760   8.007  1.00 88.19           C  
ATOM   3392  HA  ILE A 209     -13.937   5.698   7.900  1.00 88.19           H  
ATOM   3393  C   ILE A 209     -12.300   7.039   7.488  1.00 88.19           C  
ATOM   3394  CB  ILE A 209     -14.726   7.548   7.152  1.00 88.19           C  
ATOM   3395  HB  ILE A 209     -14.440   8.599   7.196  1.00 88.19           H  
ATOM   3396  O   ILE A 209     -11.760   6.284   6.681  1.00 88.19           O  
ATOM   3397  CG1 ILE A 209     -16.172   7.425   7.675  1.00 88.19           C  
ATOM   3398 HG12 ILE A 209     -16.210   7.677   8.734  1.00 88.19           H  
ATOM   3399 HG13 ILE A 209     -16.548   6.410   7.544  1.00 88.19           H  
ATOM   3400  CG2 ILE A 209     -14.659   7.092   5.678  1.00 88.19           C  
ATOM   3401 HG21 ILE A 209     -14.908   6.033   5.605  1.00 88.19           H  
ATOM   3402 HG22 ILE A 209     -13.665   7.254   5.261  1.00 88.19           H  
ATOM   3403 HG23 ILE A 209     -15.354   7.664   5.063  1.00 88.19           H  
ATOM   3404  CD1 ILE A 209     -17.074   8.426   6.946  1.00 88.19           C  
ATOM   3405 HD11 ILE A 209     -17.946   8.654   7.559  1.00 88.19           H  
ATOM   3406 HD12 ILE A 209     -16.551   9.370   6.797  1.00 88.19           H  
ATOM   3407 HD13 ILE A 209     -17.388   8.033   5.979  1.00 88.19           H  
ATOM   3408  N   HIS A 210     -11.667   8.117   7.958  1.00 92.48           N  
ATOM   3409  H   HIS A 210     -12.104   8.665   8.685  1.00 92.48           H  
ATOM   3410  CA  HIS A 210     -10.340   8.501   7.493  1.00 92.48           C  
ATOM   3411  HA  HIS A 210     -10.354   8.505   6.403  1.00 92.48           H  
ATOM   3412  C   HIS A 210      -9.265   7.491   7.903  1.00 92.48           C  
ATOM   3413  CB  HIS A 210     -10.009   9.920   7.965  1.00 92.48           C  
ATOM   3414  HB2 HIS A 210     -10.051   9.970   9.053  1.00 92.48           H  
ATOM   3415  HB3 HIS A 210      -8.991  10.158   7.658  1.00 92.48           H  
ATOM   3416  O   HIS A 210      -8.304   7.314   7.148  1.00 92.48           O  
ATOM   3417  CG  HIS A 210     -10.919  10.967   7.378  1.00 92.48           C  
ATOM   3418  CD2 HIS A 210     -11.563  11.972   8.049  1.00 92.48           C  
ATOM   3419  HD2 HIS A 210     -11.505  12.168   9.109  1.00 92.48           H  
ATOM   3420  ND1 HIS A 210     -11.225  11.110   6.043  1.00 92.48           N  
ATOM   3421  HD1 HIS A 210     -10.941  10.492   5.296  1.00 92.48           H  
ATOM   3422  CE1 HIS A 210     -12.044  12.166   5.916  1.00 92.48           C  
ATOM   3423  HE1 HIS A 210     -12.480  12.510   4.989  1.00 92.48           H  
ATOM   3424  NE2 HIS A 210     -12.267  12.732   7.108  1.00 92.48           N  
ATOM   3425  N   LEU A 211      -9.452   6.766   9.014  1.00 93.01           N  
ATOM   3426  H   LEU A 211     -10.294   6.910   9.554  1.00 93.01           H  
ATOM   3427  CA  LEU A 211      -8.526   5.720   9.452  1.00 93.01           C  
ATOM   3428  HA  LEU A 211      -7.534   6.169   9.493  1.00 93.01           H  
ATOM   3429  C   LEU A 211      -8.451   4.544   8.467  1.00 93.01           C  
ATOM   3430  CB  LEU A 211      -8.911   5.255  10.866  1.00 93.01           C  
ATOM   3431  HB2 LEU A 211      -8.940   6.125  11.523  1.00 93.01           H  
ATOM   3432  HB3 LEU A 211      -9.912   4.827  10.827  1.00 93.01           H  
ATOM   3433  O   LEU A 211      -7.384   3.947   8.322  1.00 93.01           O  
ATOM   3434  CG  LEU A 211      -7.956   4.208  11.474  1.00 93.01           C  
ATOM   3435  HG  LEU A 211      -8.014   3.276  10.911  1.00 93.01           H  
ATOM   3436  CD1 LEU A 211      -6.507   4.701  11.486  1.00 93.01           C  
ATOM   3437 HD11 LEU A 211      -6.127   4.797  10.469  1.00 93.01           H  
ATOM   3438 HD12 LEU A 211      -5.882   3.975  12.006  1.00 93.01           H  
ATOM   3439 HD13 LEU A 211      -6.453   5.668  11.987  1.00 93.01           H  
ATOM   3440  CD2 LEU A 211      -8.319   3.927  12.926  1.00 93.01           C  
ATOM   3441 HD21 LEU A 211      -7.626   3.201  13.351  1.00 93.01           H  
ATOM   3442 HD22 LEU A 211      -8.276   4.853  13.498  1.00 93.01           H  
ATOM   3443 HD23 LEU A 211      -9.324   3.512  13.005  1.00 93.01           H  
ATOM   3444  N   PHE A 212      -9.508   4.272   7.693  1.00 93.17           N  
ATOM   3445  H   PHE A 212     -10.369   4.782   7.831  1.00 93.17           H  
ATOM   3446  CA  PHE A 212      -9.437   3.276   6.618  1.00 93.17           C  
ATOM   3447  HA  PHE A 212      -9.145   2.321   7.054  1.00 93.17           H  
ATOM   3448  C   PHE A 212      -8.379   3.613   5.567  1.00 93.17           C  
ATOM   3449  CB  PHE A 212     -10.799   3.082   5.955  1.00 93.17           C  
ATOM   3450  HB2 PHE A 212     -10.663   2.522   5.030  1.00 93.17           H  
ATOM   3451  HB3 PHE A 212     -11.227   4.046   5.679  1.00 93.17           H  
ATOM   3452  O   PHE A 212      -7.829   2.718   4.937  1.00 93.17           O  
ATOM   3453  CG  PHE A 212     -11.760   2.300   6.812  1.00 93.17           C  
ATOM   3454  CD1 PHE A 212     -11.627   0.904   6.912  1.00 93.17           C  
ATOM   3455  HD1 PHE A 212     -10.845   0.395   6.369  1.00 93.17           H  
ATOM   3456  CD2 PHE A 212     -12.774   2.963   7.516  1.00 93.17           C  
ATOM   3457  HD2 PHE A 212     -12.845   4.039   7.462  1.00 93.17           H  
ATOM   3458  CE1 PHE A 212     -12.540   0.168   7.683  1.00 93.17           C  
ATOM   3459  HE1 PHE A 212     -12.462  -0.908   7.734  1.00 93.17           H  
ATOM   3460  CE2 PHE A 212     -13.676   2.233   8.301  1.00 93.17           C  
ATOM   3461  HE2 PHE A 212     -14.429   2.758   8.870  1.00 93.17           H  
ATOM   3462  CZ  PHE A 212     -13.575   0.830   8.360  1.00 93.17           C  
ATOM   3463  HZ  PHE A 212     -14.286   0.246   8.925  1.00 93.17           H  
ATOM   3464  N   THR A 213      -7.978   4.877   5.415  1.00 94.61           N  
ATOM   3465  H   THR A 213      -8.410   5.595   5.978  1.00 94.61           H  
ATOM   3466  CA  THR A 213      -6.857   5.227   4.525  1.00 94.61           C  
ATOM   3467  HA  THR A 213      -7.101   4.874   3.523  1.00 94.61           H  
ATOM   3468  C   THR A 213      -5.549   4.545   4.957  1.00 94.61           C  
ATOM   3469  CB  THR A 213      -6.642   6.743   4.466  1.00 94.61           C  
ATOM   3470  HB  THR A 213      -6.175   7.078   5.392  1.00 94.61           H  
ATOM   3471  O   THR A 213      -4.736   4.144   4.112  1.00 94.61           O  
ATOM   3472  CG2 THR A 213      -5.749   7.109   3.283  1.00 94.61           C  
ATOM   3473 HG21 THR A 213      -5.786   8.182   3.093  1.00 94.61           H  
ATOM   3474 HG22 THR A 213      -4.719   6.822   3.493  1.00 94.61           H  
ATOM   3475 HG23 THR A 213      -6.100   6.596   2.388  1.00 94.61           H  
ATOM   3476  OG1 THR A 213      -7.861   7.429   4.314  1.00 94.61           O  
ATOM   3477  HG1 THR A 213      -8.217   7.515   5.202  1.00 94.61           H  
ATOM   3478  N   LEU A 214      -5.360   4.346   6.268  1.00 95.49           N  
ATOM   3479  H   LEU A 214      -6.097   4.615   6.904  1.00 95.49           H  
ATOM   3480  CA  LEU A 214      -4.236   3.597   6.822  1.00 95.49           C  
ATOM   3481  HA  LEU A 214      -3.321   3.973   6.365  1.00 95.49           H  
ATOM   3482  C   LEU A 214      -4.353   2.106   6.501  1.00 95.49           C  
ATOM   3483  CB  LEU A 214      -4.165   3.812   8.345  1.00 95.49           C  
ATOM   3484  HB2 LEU A 214      -4.259   4.875   8.565  1.00 95.49           H  
ATOM   3485  HB3 LEU A 214      -5.013   3.306   8.807  1.00 95.49           H  
ATOM   3486  O   LEU A 214      -3.375   1.525   6.030  1.00 95.49           O  
ATOM   3487  CG  LEU A 214      -2.882   3.272   9.002  1.00 95.49           C  
ATOM   3488  HG  LEU A 214      -2.718   2.236   8.707  1.00 95.49           H  
ATOM   3489  CD1 LEU A 214      -1.660   4.107   8.601  1.00 95.49           C  
ATOM   3490 HD11 LEU A 214      -0.802   3.808   9.202  1.00 95.49           H  
ATOM   3491 HD12 LEU A 214      -1.860   5.162   8.786  1.00 95.49           H  
ATOM   3492 HD13 LEU A 214      -1.429   3.948   7.547  1.00 95.49           H  
ATOM   3493  CD2 LEU A 214      -3.020   3.319  10.521  1.00 95.49           C  
ATOM   3494 HD21 LEU A 214      -3.865   2.706  10.831  1.00 95.49           H  
ATOM   3495 HD22 LEU A 214      -3.178   4.344  10.858  1.00 95.49           H  
ATOM   3496 HD23 LEU A 214      -2.124   2.914  10.991  1.00 95.49           H  
ATOM   3497  N   THR A 215      -5.531   1.507   6.698  1.00 95.09           N  
ATOM   3498  H   THR A 215      -6.300   2.061   7.050  1.00 95.09           H  
ATOM   3499  CA  THR A 215      -5.732   0.047   6.692  1.00 95.09           C  
ATOM   3500  HA  THR A 215      -4.774  -0.422   6.920  1.00 95.09           H  
ATOM   3501  C   THR A 215      -6.160  -0.554   5.353  1.00 95.09           C  
ATOM   3502  CB  THR A 215      -6.698  -0.389   7.803  1.00 95.09           C  
ATOM   3503  HB  THR A 215      -6.842  -1.468   7.755  1.00 95.09           H  
ATOM   3504  O   THR A 215      -5.934  -1.739   5.135  1.00 95.09           O  
ATOM   3505  CG2 THR A 215      -6.174  -0.020   9.193  1.00 95.09           C  
ATOM   3506 HG21 THR A 215      -6.842  -0.416   9.957  1.00 95.09           H  
ATOM   3507 HG22 THR A 215      -5.182  -0.446   9.343  1.00 95.09           H  
ATOM   3508 HG23 THR A 215      -6.122   1.063   9.309  1.00 95.09           H  
ATOM   3509  OG1 THR A 215      -7.931   0.260   7.634  1.00 95.09           O  
ATOM   3510  HG1 THR A 215      -8.491   0.019   8.375  1.00 95.09           H  
ATOM   3511  N   ASN A 216      -6.684   0.247   4.422  1.00 94.17           N  
ATOM   3512  H   ASN A 216      -6.961   1.173   4.715  1.00 94.17           H  
ATOM   3513  CA  ASN A 216      -7.175  -0.218   3.121  1.00 94.17           C  
ATOM   3514  HA  ASN A 216      -7.977  -0.935   3.299  1.00 94.17           H  
ATOM   3515  C   ASN A 216      -6.103  -0.948   2.306  1.00 94.17           C  
ATOM   3516  CB  ASN A 216      -7.736   0.973   2.314  1.00 94.17           C  
ATOM   3517  HB2 ASN A 216      -7.779   0.703   1.258  1.00 94.17           H  
ATOM   3518  HB3 ASN A 216      -7.078   1.836   2.416  1.00 94.17           H  
ATOM   3519  O   ASN A 216      -4.930  -0.566   2.317  1.00 94.17           O  
ATOM   3520  CG  ASN A 216      -9.148   1.363   2.718  1.00 94.17           C  
ATOM   3521  ND2 ASN A 216      -9.635   2.494   2.264  1.00 94.17           N  
ATOM   3522 HD21 ASN A 216      -9.093   3.091   1.654  1.00 94.17           H  
ATOM   3523 HD22 ASN A 216     -10.584   2.695   2.545  1.00 94.17           H  
ATOM   3524  OD1 ASN A 216      -9.843   0.655   3.421  1.00 94.17           O  
ATOM   3525  N   LEU A 217      -6.518  -1.944   1.530  1.00 94.82           N  
ATOM   3526  H   LEU A 217      -7.490  -2.215   1.565  1.00 94.82           H  
ATOM   3527  CA  LEU A 217      -5.679  -2.590   0.525  1.00 94.82           C  
ATOM   3528  HA  LEU A 217      -4.789  -2.977   1.021  1.00 94.82           H  
ATOM   3529  C   LEU A 217      -5.232  -1.578  -0.551  1.00 94.82           C  
ATOM   3530  CB  LEU A 217      -6.468  -3.789  -0.028  1.00 94.82           C  
ATOM   3531  HB2 LEU A 217      -7.429  -3.445  -0.410  1.00 94.82           H  
ATOM   3532  HB3 LEU A 217      -6.676  -4.446   0.817  1.00 94.82           H  
ATOM   3533  O   LEU A 217      -5.935  -0.619  -0.868  1.00 94.82           O  
ATOM   3534  CG  LEU A 217      -5.743  -4.606  -1.115  1.00 94.82           C  
ATOM   3535  HG  LEU A 217      -4.724  -4.233  -1.220  1.00 94.82           H  
ATOM   3536  CD1 LEU A 217      -5.626  -6.080  -0.755  1.00 94.82           C  
ATOM   3537 HD11 LEU A 217      -6.615  -6.538  -0.784  1.00 94.82           H  
ATOM   3538 HD12 LEU A 217      -4.990  -6.594  -1.476  1.00 94.82           H  
ATOM   3539 HD13 LEU A 217      -5.212  -6.190   0.247  1.00 94.82           H  
ATOM   3540  CD2 LEU A 217      -6.449  -4.485  -2.464  1.00 94.82           C  
ATOM   3541 HD21 LEU A 217      -7.463  -4.876  -2.377  1.00 94.82           H  
ATOM   3542 HD22 LEU A 217      -5.922  -5.072  -3.216  1.00 94.82           H  
ATOM   3543 HD23 LEU A 217      -6.493  -3.442  -2.776  1.00 94.82           H  
ATOM   3544  N   GLY A 218      -4.039  -1.782  -1.110  1.00 94.79           N  
ATOM   3545  H   GLY A 218      -3.524  -2.607  -0.835  1.00 94.79           H  
ATOM   3546  CA  GLY A 218      -3.510  -0.986  -2.212  1.00 94.79           C  
ATOM   3547  HA2 GLY A 218      -2.959  -1.636  -2.891  1.00 94.79           H  
ATOM   3548  HA3 GLY A 218      -4.341  -0.566  -2.780  1.00 94.79           H  
ATOM   3549  C   GLY A 218      -2.576   0.146  -1.787  1.00 94.79           C  
ATOM   3550  O   GLY A 218      -1.754   0.015  -0.867  1.00 94.79           O  
ATOM   3551  N   ALA A 219      -2.636   1.240  -2.548  1.00 94.41           N  
ATOM   3552  H   ALA A 219      -3.351   1.277  -3.260  1.00 94.41           H  
ATOM   3553  CA  ALA A 219      -1.703   2.353  -2.454  1.00 94.41           C  
ATOM   3554  HA  ALA A 219      -0.695   1.947  -2.540  1.00 94.41           H  
ATOM   3555  C   ALA A 219      -1.850   3.110  -1.122  1.00 94.41           C  
ATOM   3556  CB  ALA A 219      -1.904   3.291  -3.648  1.00 94.41           C  
ATOM   3557  HB1 ALA A 219      -1.847   2.733  -4.582  1.00 94.41           H  
ATOM   3558  HB2 ALA A 219      -1.136   4.064  -3.640  1.00 94.41           H  
ATOM   3559  HB3 ALA A 219      -2.884   3.765  -3.582  1.00 94.41           H  
ATOM   3560  O   ALA A 219      -2.941   3.572  -0.790  1.00 94.41           O  
ATOM   3561  N   PRO A 220      -0.757   3.306  -0.367  1.00 94.92           N  
ATOM   3562  CA  PRO A 220      -0.775   4.184   0.794  1.00 94.92           C  
ATOM   3563  HA  PRO A 220      -1.556   3.849   1.476  1.00 94.92           H  
ATOM   3564  C   PRO A 220      -1.031   5.637   0.383  1.00 94.92           C  
ATOM   3565  CB  PRO A 220       0.591   4.016   1.463  1.00 94.92           C  
ATOM   3566  HB2 PRO A 220       0.520   4.049   2.550  1.00 94.92           H  
ATOM   3567  HB3 PRO A 220       1.284   4.774   1.099  1.00 94.92           H  
ATOM   3568  O   PRO A 220      -0.377   6.165  -0.521  1.00 94.92           O  
ATOM   3569  CG  PRO A 220       1.038   2.643   0.964  1.00 94.92           C  
ATOM   3570  HG2 PRO A 220       2.119   2.505   0.982  1.00 94.92           H  
ATOM   3571  HG3 PRO A 220       0.531   1.873   1.547  1.00 94.92           H  
ATOM   3572  CD  PRO A 220       0.511   2.610  -0.458  1.00 94.92           C  
ATOM   3573  HD2 PRO A 220       0.395   1.574  -0.777  1.00 94.92           H  
ATOM   3574  HD3 PRO A 220       1.184   3.149  -1.125  1.00 94.92           H  
ATOM   3575  N   ALA A 221      -1.929   6.306   1.099  1.00 95.96           N  
ATOM   3576  H   ALA A 221      -2.439   5.825   1.826  1.00 95.96           H  
ATOM   3577  CA  ALA A 221      -2.223   7.721   0.921  1.00 95.96           C  
ATOM   3578  HA  ALA A 221      -1.528   8.148   0.198  1.00 95.96           H  
ATOM   3579  C   ALA A 221      -2.021   8.481   2.236  1.00 95.96           C  
ATOM   3580  CB  ALA A 221      -3.629   7.874   0.335  1.00 95.96           C  
ATOM   3581  HB1 ALA A 221      -4.360   7.395   0.986  1.00 95.96           H  
ATOM   3582  HB2 ALA A 221      -3.883   8.929   0.235  1.00 95.96           H  
ATOM   3583  HB3 ALA A 221      -3.674   7.400  -0.646  1.00 95.96           H  
ATOM   3584  O   ALA A 221      -2.070   7.902   3.320  1.00 95.96           O  
ATOM   3585  N   ALA A 222      -1.732   9.777   2.119  1.00 96.95           N  
ATOM   3586  H   ALA A 222      -1.846  10.207   1.213  1.00 96.95           H  
ATOM   3587  CA  ALA A 222      -1.746  10.665   3.270  1.00 96.95           C  
ATOM   3588  HA  ALA A 222      -1.325  10.144   4.130  1.00 96.95           H  
ATOM   3589  C   ALA A 222      -3.203  11.013   3.581  1.00 96.95           C  
ATOM   3590  CB  ALA A 222      -0.897  11.908   2.981  1.00 96.95           C  
ATOM   3591  HB1 ALA A 222       0.124  11.615   2.739  1.00 96.95           H  
ATOM   3592  HB2 ALA A 222      -1.327  12.467   2.150  1.00 96.95           H  
ATOM   3593  HB3 ALA A 222      -0.885  12.546   3.865  1.00 96.95           H  
ATOM   3594  O   ALA A 222      -4.012  11.138   2.661  1.00 96.95           O  
ATOM   3595  N   PHE A 223      -3.528  11.180   4.854  1.00 96.68           N  
ATOM   3596  H   PHE A 223      -2.818  11.090   5.567  1.00 96.68           H  
ATOM   3597  CA  PHE A 223      -4.878  11.526   5.283  1.00 96.68           C  
ATOM   3598  HA  PHE A 223      -5.367  12.089   4.487  1.00 96.68           H  
ATOM   3599  C   PHE A 223      -4.838  12.427   6.505  1.00 96.68           C  
ATOM   3600  CB  PHE A 223      -5.713  10.265   5.535  1.00 96.68           C  
ATOM   3601  HB2 PHE A 223      -5.751   9.692   4.609  1.00 96.68           H  
ATOM   3602  HB3 PHE A 223      -6.739  10.563   5.753  1.00 96.68           H  
ATOM   3603  O   PHE A 223      -3.849  12.476   7.235  1.00 96.68           O  
ATOM   3604  CG  PHE A 223      -5.222   9.357   6.648  1.00 96.68           C  
ATOM   3605  CD1 PHE A 223      -4.131   8.491   6.434  1.00 96.68           C  
ATOM   3606  HD1 PHE A 223      -3.627   8.479   5.479  1.00 96.68           H  
ATOM   3607  CD2 PHE A 223      -5.890   9.340   7.887  1.00 96.68           C  
ATOM   3608  HD2 PHE A 223      -6.739   9.985   8.060  1.00 96.68           H  
ATOM   3609  CE1 PHE A 223      -3.704   7.627   7.456  1.00 96.68           C  
ATOM   3610  HE1 PHE A 223      -2.868   6.963   7.288  1.00 96.68           H  
ATOM   3611  CE2 PHE A 223      -5.475   8.457   8.899  1.00 96.68           C  
ATOM   3612  HE2 PHE A 223      -6.012   8.406   9.834  1.00 96.68           H  
ATOM   3613  CZ  PHE A 223      -4.372   7.617   8.692  1.00 96.68           C  
ATOM   3614  HZ  PHE A 223      -4.052   6.956   9.484  1.00 96.68           H  
ATOM   3615  N   LYS A 224      -5.928  13.157   6.712  1.00 95.71           N  
ATOM   3616  H   LYS A 224      -6.725  13.006   6.111  1.00 95.71           H  
ATOM   3617  CA  LYS A 224      -6.156  13.923   7.928  1.00 95.71           C  
ATOM   3618  HA  LYS A 224      -5.208  14.122   8.428  1.00 95.71           H  
ATOM   3619  C   LYS A 224      -7.007  13.071   8.865  1.00 95.71           C  
ATOM   3620  CB  LYS A 224      -6.793  15.263   7.548  1.00 95.71           C  
ATOM   3621  HB2 LYS A 224      -7.763  15.086   7.083  1.00 95.71           H  
ATOM   3622  HB3 LYS A 224      -6.145  15.766   6.830  1.00 95.71           H  
ATOM   3623  O   LYS A 224      -8.041  12.562   8.446  1.00 95.71           O  
ATOM   3624  CG  LYS A 224      -6.973  16.165   8.769  1.00 95.71           C  
ATOM   3625  HG2 LYS A 224      -7.693  15.698   9.441  1.00 95.71           H  
ATOM   3626  HG3 LYS A 224      -6.020  16.279   9.287  1.00 95.71           H  
ATOM   3627  CD  LYS A 224      -7.491  17.545   8.348  1.00 95.71           C  
ATOM   3628  HD2 LYS A 224      -8.424  17.425   7.797  1.00 95.71           H  
ATOM   3629  HD3 LYS A 224      -6.750  18.031   7.714  1.00 95.71           H  
ATOM   3630  CE  LYS A 224      -7.742  18.384   9.602  1.00 95.71           C  
ATOM   3631  HE2 LYS A 224      -6.827  18.426  10.193  1.00 95.71           H  
ATOM   3632  HE3 LYS A 224      -8.493  17.868  10.200  1.00 95.71           H  
ATOM   3633  NZ  LYS A 224      -8.233  19.745   9.289  1.00 95.71           N  
ATOM   3634  HZ1 LYS A 224      -9.105  19.687   8.783  1.00 95.71           H  
ATOM   3635  HZ2 LYS A 224      -7.553  20.256   8.744  1.00 95.71           H  
ATOM   3636  HZ3 LYS A 224      -8.404  20.243  10.150  1.00 95.71           H  
ATOM   3637  N   TYR A 225      -6.550  12.903  10.096  1.00 94.26           N  
ATOM   3638  H   TYR A 225      -5.686  13.356  10.355  1.00 94.26           H  
ATOM   3639  CA  TYR A 225      -7.257  12.203  11.157  1.00 94.26           C  
ATOM   3640  HA  TYR A 225      -8.251  11.917  10.813  1.00 94.26           H  
ATOM   3641  C   TYR A 225      -7.410  13.168  12.324  1.00 94.26           C  
ATOM   3642  CB  TYR A 225      -6.480  10.939  11.530  1.00 94.26           C  
ATOM   3643  HB2 TYR A 225      -6.236  10.411  10.608  1.00 94.26           H  
ATOM   3644  HB3 TYR A 225      -5.538  11.216  12.004  1.00 94.26           H  
ATOM   3645  O   TYR A 225      -6.420  13.558  12.946  1.00 94.26           O  
ATOM   3646  CG  TYR A 225      -7.252   9.993  12.424  1.00 94.26           C  
ATOM   3647  CD1 TYR A 225      -6.747   9.643  13.690  1.00 94.26           C  
ATOM   3648  HD1 TYR A 225      -5.800  10.041  14.023  1.00 94.26           H  
ATOM   3649  CD2 TYR A 225      -8.486   9.470  11.991  1.00 94.26           C  
ATOM   3650  HD2 TYR A 225      -8.887   9.727  11.021  1.00 94.26           H  
ATOM   3651  CE1 TYR A 225      -7.480   8.786  14.532  1.00 94.26           C  
ATOM   3652  HE1 TYR A 225      -7.092   8.528  15.506  1.00 94.26           H  
ATOM   3653  CE2 TYR A 225      -9.223   8.621  12.833  1.00 94.26           C  
ATOM   3654  HE2 TYR A 225     -10.181   8.229  12.525  1.00 94.26           H  
ATOM   3655  OH  TYR A 225      -9.470   7.477  14.901  1.00 94.26           O  
ATOM   3656  HH  TYR A 225      -9.059   7.278  15.745  1.00 94.26           H  
ATOM   3657  CZ  TYR A 225      -8.727   8.281  14.104  1.00 94.26           C  
ATOM   3658  N   PHE A 226      -8.638  13.634  12.545  1.00 92.62           N  
ATOM   3659  H   PHE A 226      -9.413  13.269  12.009  1.00 92.62           H  
ATOM   3660  CA  PHE A 226      -8.925  14.796  13.379  1.00 92.62           C  
ATOM   3661  HA  PHE A 226      -9.976  15.050  13.236  1.00 92.62           H  
ATOM   3662  C   PHE A 226      -8.133  16.036  12.934  1.00 92.62           C  
ATOM   3663  CB  PHE A 226      -8.760  14.435  14.859  1.00 92.62           C  
ATOM   3664  HB2 PHE A 226      -7.721  14.197  15.085  1.00 92.62           H  
ATOM   3665  HB3 PHE A 226      -9.028  15.322  15.434  1.00 92.62           H  
ATOM   3666  O   PHE A 226      -8.238  16.470  11.788  1.00 92.62           O  
ATOM   3667  CG  PHE A 226      -9.642  13.305  15.329  1.00 92.62           C  
ATOM   3668  CD1 PHE A 226     -10.981  13.567  15.668  1.00 92.62           C  
ATOM   3669  HD1 PHE A 226     -11.384  14.565  15.570  1.00 92.62           H  
ATOM   3670  CD2 PHE A 226      -9.123  12.004  15.465  1.00 92.62           C  
ATOM   3671  HD2 PHE A 226      -8.092  11.800  15.216  1.00 92.62           H  
ATOM   3672  CE1 PHE A 226     -11.797  12.538  16.164  1.00 92.62           C  
ATOM   3673  HE1 PHE A 226     -12.817  12.744  16.454  1.00 92.62           H  
ATOM   3674  CE2 PHE A 226      -9.944  10.976  15.955  1.00 92.62           C  
ATOM   3675  HE2 PHE A 226      -9.544   9.981  16.090  1.00 92.62           H  
ATOM   3676  CZ  PHE A 226     -11.277  11.241  16.309  1.00 92.62           C  
ATOM   3677  HZ  PHE A 226     -11.897  10.454  16.712  1.00 92.62           H  
ATOM   3678  N   ASP A 227      -7.335  16.632  13.815  1.00 92.42           N  
ATOM   3679  H   ASP A 227      -7.249  16.227  14.736  1.00 92.42           H  
ATOM   3680  CA  ASP A 227      -6.459  17.770  13.534  1.00 92.42           C  
ATOM   3681  HA  ASP A 227      -6.888  18.339  12.708  1.00 92.42           H  
ATOM   3682  C   ASP A 227      -5.044  17.355  13.086  1.00 92.42           C  
ATOM   3683  CB  ASP A 227      -6.443  18.704  14.757  1.00 92.42           C  
ATOM   3684  HB2 ASP A 227      -5.890  19.607  14.498  1.00 92.42           H  
ATOM   3685  HB3 ASP A 227      -7.467  19.000  14.985  1.00 92.42           H  
ATOM   3686  O   ASP A 227      -4.206  18.216  12.820  1.00 92.42           O  
ATOM   3687  CG  ASP A 227      -5.818  18.086  16.016  1.00 92.42           C  
ATOM   3688  OD1 ASP A 227      -5.605  16.853  16.050  1.00 92.42           O  
ATOM   3689  OD2 ASP A 227      -5.548  18.841  16.981  1.00 92.42           O  
ATOM   3690  N   THR A 228      -4.780  16.052  12.952  1.00 95.74           N  
ATOM   3691  H   THR A 228      -5.522  15.394  13.145  1.00 95.74           H  
ATOM   3692  CA  THR A 228      -3.446  15.501  12.691  1.00 95.74           C  
ATOM   3693  HA  THR A 228      -2.705  16.287  12.837  1.00 95.74           H  
ATOM   3694  C   THR A 228      -3.320  14.990  11.254  1.00 95.74           C  
ATOM   3695  CB  THR A 228      -3.135  14.408  13.724  1.00 95.74           C  
ATOM   3696  HB  THR A 228      -3.858  13.596  13.637  1.00 95.74           H  
ATOM   3697  O   THR A 228      -4.160  14.237  10.765  1.00 95.74           O  
ATOM   3698  CG2 THR A 228      -1.720  13.847  13.570  1.00 95.74           C  
ATOM   3699 HG21 THR A 228      -1.606  13.363  12.600  1.00 95.74           H  
ATOM   3700 HG22 THR A 228      -0.988  14.648  13.672  1.00 95.74           H  
ATOM   3701 HG23 THR A 228      -1.548  13.105  14.350  1.00 95.74           H  
ATOM   3702  OG1 THR A 228      -3.197  14.960  15.022  1.00 95.74           O  
ATOM   3703  HG1 THR A 228      -4.054  15.371  15.157  1.00 95.74           H  
ATOM   3704  N   ILE A 229      -2.257  15.382  10.545  1.00 96.78           N  
ATOM   3705  H   ILE A 229      -1.570  15.969  10.997  1.00 96.78           H  
ATOM   3706  CA  ILE A 229      -1.957  14.872   9.198  1.00 96.78           C  
ATOM   3707  HA  ILE A 229      -2.884  14.556   8.721  1.00 96.78           H  
ATOM   3708  C   ILE A 229      -1.060  13.641   9.321  1.00 96.78           C  
ATOM   3709  CB  ILE A 229      -1.334  15.960   8.294  1.00 96.78           C  
ATOM   3710  HB  ILE A 229      -0.440  16.347   8.783  1.00 96.78           H  
ATOM   3711  O   ILE A 229       0.073  13.730   9.790  1.00 96.78           O  
ATOM   3712  CG1 ILE A 229      -2.336  17.122   8.092  1.00 96.78           C  
ATOM   3713 HG12 ILE A 229      -3.203  16.761   7.539  1.00 96.78           H  
ATOM   3714 HG13 ILE A 229      -2.683  17.474   9.063  1.00 96.78           H  
ATOM   3715  CG2 ILE A 229      -0.928  15.362   6.929  1.00 96.78           C  
ATOM   3716 HG21 ILE A 229      -0.456  16.123   6.306  1.00 96.78           H  
ATOM   3717 HG22 ILE A 229      -0.198  14.563   7.061  1.00 96.78           H  
ATOM   3718 HG23 ILE A 229      -1.805  14.965   6.418  1.00 96.78           H  
ATOM   3719  CD1 ILE A 229      -1.748  18.336   7.361  1.00 96.78           C  
ATOM   3720 HD11 ILE A 229      -1.502  18.087   6.328  1.00 96.78           H  
ATOM   3721 HD12 ILE A 229      -0.854  18.684   7.879  1.00 96.78           H  
ATOM   3722 HD13 ILE A 229      -2.485  19.139   7.353  1.00 96.78           H  
ATOM   3723  N   ILE A 230      -1.545  12.503   8.837  1.00 97.50           N  
ATOM   3724  H   ILE A 230      -2.478  12.508   8.448  1.00 97.50           H  
ATOM   3725  CA  ILE A 230      -0.802  11.248   8.777  1.00 97.50           C  
ATOM   3726  HA  ILE A 230       0.003  11.280   9.510  1.00 97.50           H  
ATOM   3727  C   ILE A 230      -0.181  11.120   7.383  1.00 97.50           C  
ATOM   3728  CB  ILE A 230      -1.718  10.062   9.143  1.00 97.50           C  
ATOM   3729  HB  ILE A 230      -2.459   9.956   8.351  1.00 97.50           H  
ATOM   3730  O   ILE A 230      -0.879  10.998   6.374  1.00 97.50           O  
ATOM   3731  CG1 ILE A 230      -2.501  10.270  10.462  1.00 97.50           C  
ATOM   3732 HG12 ILE A 230      -3.146   9.406  10.622  1.00 97.50           H  
ATOM   3733 HG13 ILE A 230      -3.160  11.133  10.362  1.00 97.50           H  
ATOM   3734  CG2 ILE A 230      -0.886   8.768   9.198  1.00 97.50           C  
ATOM   3735 HG21 ILE A 230      -1.511   7.949   9.555  1.00 97.50           H  
ATOM   3736 HG22 ILE A 230      -0.042   8.887   9.877  1.00 97.50           H  
ATOM   3737 HG23 ILE A 230      -0.525   8.523   8.199  1.00 97.50           H  
ATOM   3738  CD1 ILE A 230      -1.639  10.459  11.715  1.00 97.50           C  
ATOM   3739 HD11 ILE A 230      -0.966  11.308  11.595  1.00 97.50           H  
ATOM   3740 HD12 ILE A 230      -2.287  10.641  12.573  1.00 97.50           H  
ATOM   3741 HD13 ILE A 230      -1.059   9.556  11.904  1.00 97.50           H  
ATOM   3742  N   ALA A 231       1.150  11.173   7.311  1.00 96.45           N  
ATOM   3743  H   ALA A 231       1.668  11.307   8.168  1.00 96.45           H  
ATOM   3744  CA  ALA A 231       1.884  11.081   6.050  1.00 96.45           C  
ATOM   3745  HA  ALA A 231       1.456  11.804   5.356  1.00 96.45           H  
ATOM   3746  C   ALA A 231       1.768   9.684   5.416  1.00 96.45           C  
ATOM   3747  CB  ALA A 231       3.348  11.461   6.302  1.00 96.45           C  
ATOM   3748  HB1 ALA A 231       3.798  10.761   7.006  1.00 96.45           H  
ATOM   3749  HB2 ALA A 231       3.403  12.467   6.716  1.00 96.45           H  
ATOM   3750  HB3 ALA A 231       3.908  11.432   5.367  1.00 96.45           H  
ATOM   3751  O   ALA A 231       1.685   8.679   6.112  1.00 96.45           O  
ATOM   3752  N   ARG A 232       1.839   9.574   4.084  1.00 94.82           N  
ATOM   3753  H   ARG A 232       1.921  10.417   3.535  1.00 94.82           H  
ATOM   3754  CA  ARG A 232       1.860   8.253   3.425  1.00 94.82           C  
ATOM   3755  HA  ARG A 232       1.043   7.672   3.853  1.00 94.82           H  
ATOM   3756  C   ARG A 232       3.163   7.498   3.724  1.00 94.82           C  
ATOM   3757  CB  ARG A 232       1.591   8.371   1.916  1.00 94.82           C  
ATOM   3758  HB2 ARG A 232       0.682   8.953   1.763  1.00 94.82           H  
ATOM   3759  HB3 ARG A 232       1.422   7.371   1.515  1.00 94.82           H  
ATOM   3760  O   ARG A 232       4.250   8.048   3.541  1.00 94.82           O  
ATOM   3761  CG  ARG A 232       2.727   9.033   1.125  1.00 94.82           C  
ATOM   3762  HG2 ARG A 232       2.920  10.027   1.527  1.00 94.82           H  
ATOM   3763  HG3 ARG A 232       3.633   8.430   1.198  1.00 94.82           H  
ATOM   3764  CD  ARG A 232       2.372   9.140  -0.354  1.00 94.82           C  
ATOM   3765  HD2 ARG A 232       1.449   9.712  -0.454  1.00 94.82           H  
ATOM   3766  HD3 ARG A 232       2.212   8.140  -0.755  1.00 94.82           H  
ATOM   3767  NE  ARG A 232       3.460   9.813  -1.084  1.00 94.82           N  
ATOM   3768  HE  ARG A 232       4.253  10.110  -0.534  1.00 94.82           H  
ATOM   3769  NH1 ARG A 232       2.445   9.842  -3.139  1.00 94.82           N  
ATOM   3770 HH11 ARG A 232       1.687   9.292  -2.762  1.00 94.82           H  
ATOM   3771 HH12 ARG A 232       2.373  10.204  -4.079  1.00 94.82           H  
ATOM   3772  NH2 ARG A 232       4.391  10.905  -2.844  1.00 94.82           N  
ATOM   3773 HH21 ARG A 232       4.310  11.254  -3.788  1.00 94.82           H  
ATOM   3774 HH22 ARG A 232       5.107  11.276  -2.236  1.00 94.82           H  
ATOM   3775  CZ  ARG A 232       3.429  10.177  -2.351  1.00 94.82           C  
ATOM   3776  N   LYS A 233       3.079   6.211   4.073  1.00 94.68           N  
ATOM   3777  H   LYS A 233       2.163   5.823   4.248  1.00 94.68           H  
ATOM   3778  CA  LYS A 233       4.238   5.301   4.078  1.00 94.68           C  
ATOM   3779  HA  LYS A 233       5.126   5.861   4.371  1.00 94.68           H  
ATOM   3780  C   LYS A 233       4.446   4.736   2.677  1.00 94.68           C  
ATOM   3781  CB  LYS A 233       4.018   4.166   5.091  1.00 94.68           C  
ATOM   3782  HB2 LYS A 233       3.118   3.618   4.815  1.00 94.68           H  
ATOM   3783  HB3 LYS A 233       3.855   4.597   6.079  1.00 94.68           H  
ATOM   3784  O   LYS A 233       3.557   4.081   2.155  1.00 94.68           O  
ATOM   3785  CG  LYS A 233       5.190   3.162   5.152  1.00 94.68           C  
ATOM   3786  HG2 LYS A 233       5.474   2.841   4.150  1.00 94.68           H  
ATOM   3787  HG3 LYS A 233       4.855   2.268   5.677  1.00 94.68           H  
ATOM   3788  CD  LYS A 233       6.419   3.725   5.879  1.00 94.68           C  
ATOM   3789  HD2 LYS A 233       6.108   4.102   6.853  1.00 94.68           H  
ATOM   3790  HD3 LYS A 233       6.856   4.538   5.299  1.00 94.68           H  
ATOM   3791  CE  LYS A 233       7.447   2.605   6.071  1.00 94.68           C  
ATOM   3792  HE2 LYS A 233       7.801   2.277   5.094  1.00 94.68           H  
ATOM   3793  HE3 LYS A 233       6.944   1.760   6.543  1.00 94.68           H  
ATOM   3794  NZ  LYS A 233       8.583   3.036   6.924  1.00 94.68           N  
ATOM   3795  HZ1 LYS A 233       9.218   2.265   7.075  1.00 94.68           H  
ATOM   3796  HZ2 LYS A 233       9.088   3.807   6.510  1.00 94.68           H  
ATOM   3797  HZ3 LYS A 233       8.243   3.316   7.833  1.00 94.68           H  
ATOM   3798  N   ARG A 234       5.615   4.946   2.072  1.00 93.84           N  
ATOM   3799  H   ARG A 234       6.321   5.472   2.566  1.00 93.84           H  
ATOM   3800  CA  ARG A 234       5.981   4.286   0.808  1.00 93.84           C  
ATOM   3801  HA  ARG A 234       5.075   3.978   0.284  1.00 93.84           H  
ATOM   3802  C   ARG A 234       6.777   3.010   1.067  1.00 93.84           C  
ATOM   3803  CB  ARG A 234       6.746   5.246  -0.106  1.00 93.84           C  
ATOM   3804  HB2 ARG A 234       7.142   4.667  -0.941  1.00 93.84           H  
ATOM   3805  HB3 ARG A 234       7.577   5.699   0.435  1.00 93.84           H  
ATOM   3806  O   ARG A 234       7.685   3.018   1.896  1.00 93.84           O  
ATOM   3807  CG  ARG A 234       5.832   6.330  -0.685  1.00 93.84           C  
ATOM   3808  HG2 ARG A 234       5.426   6.955   0.110  1.00 93.84           H  
ATOM   3809  HG3 ARG A 234       5.008   5.836  -1.201  1.00 93.84           H  
ATOM   3810  CD  ARG A 234       6.613   7.198  -1.678  1.00 93.84           C  
ATOM   3811  HD2 ARG A 234       7.441   6.616  -2.085  1.00 93.84           H  
ATOM   3812  HD3 ARG A 234       7.018   8.063  -1.154  1.00 93.84           H  
ATOM   3813  NE  ARG A 234       5.754   7.608  -2.798  1.00 93.84           N  
ATOM   3814  HE  ARG A 234       4.960   7.009  -2.971  1.00 93.84           H  
ATOM   3815  NH1 ARG A 234       7.262   8.988  -3.851  1.00 93.84           N  
ATOM   3816 HH11 ARG A 234       7.948   8.754  -3.147  1.00 93.84           H  
ATOM   3817 HH12 ARG A 234       7.549   9.489  -4.679  1.00 93.84           H  
ATOM   3818  NH2 ARG A 234       5.288   8.560  -4.800  1.00 93.84           N  
ATOM   3819 HH21 ARG A 234       4.549   7.879  -4.896  1.00 93.84           H  
ATOM   3820 HH22 ARG A 234       5.631   8.990  -5.648  1.00 93.84           H  
ATOM   3821  CZ  ARG A 234       6.105   8.387  -3.802  1.00 93.84           C  
ATOM   3822  N   TYR A 235       6.467   1.950   0.327  1.00 94.92           N  
ATOM   3823  H   TYR A 235       5.702   2.019  -0.329  1.00 94.92           H  
ATOM   3824  CA  TYR A 235       7.185   0.676   0.372  1.00 94.92           C  
ATOM   3825  HA  TYR A 235       7.821   0.639   1.257  1.00 94.92           H  
ATOM   3826  C   TYR A 235       8.085   0.561  -0.860  1.00 94.92           C  
ATOM   3827  CB  TYR A 235       6.190  -0.485   0.478  1.00 94.92           C  
ATOM   3828  HB2 TYR A 235       6.745  -1.417   0.585  1.00 94.92           H  
ATOM   3829  HB3 TYR A 235       5.618  -0.543  -0.448  1.00 94.92           H  
ATOM   3830  O   TYR A 235       7.712  -0.033  -1.864  1.00 94.92           O  
ATOM   3831  CG  TYR A 235       5.222  -0.361   1.629  1.00 94.92           C  
ATOM   3832  CD1 TYR A 235       5.644  -0.655   2.939  1.00 94.92           C  
ATOM   3833  HD1 TYR A 235       6.652  -1.003   3.116  1.00 94.92           H  
ATOM   3834  CD2 TYR A 235       3.902   0.062   1.383  1.00 94.92           C  
ATOM   3835  HD2 TYR A 235       3.580   0.272   0.374  1.00 94.92           H  
ATOM   3836  CE1 TYR A 235       4.749  -0.514   4.015  1.00 94.92           C  
ATOM   3837  HE1 TYR A 235       5.060  -0.747   5.023  1.00 94.92           H  
ATOM   3838  CE2 TYR A 235       3.003   0.179   2.455  1.00 94.92           C  
ATOM   3839  HE2 TYR A 235       1.971   0.453   2.290  1.00 94.92           H  
ATOM   3840  OH  TYR A 235       2.518  -0.056   4.764  1.00 94.92           O  
ATOM   3841  HH  TYR A 235       2.874  -0.402   5.587  1.00 94.92           H  
ATOM   3842  CZ  TYR A 235       3.425  -0.104   3.765  1.00 94.92           C  
ATOM   3843  N   THR A 236       9.253   1.201  -0.811  1.00 93.18           N  
ATOM   3844  H   THR A 236       9.493   1.737   0.011  1.00 93.18           H  
ATOM   3845  CA  THR A 236      10.177   1.286  -1.958  1.00 93.18           C  
ATOM   3846  HA  THR A 236       9.611   1.157  -2.880  1.00 93.18           H  
ATOM   3847  C   THR A 236      11.257   0.206  -1.969  1.00 93.18           C  
ATOM   3848  CB  THR A 236      10.848   2.661  -2.016  1.00 93.18           C  
ATOM   3849  HB  THR A 236      11.590   2.674  -2.815  1.00 93.18           H  
ATOM   3850  O   THR A 236      12.023   0.104  -2.922  1.00 93.18           O  
ATOM   3851  CG2 THR A 236       9.841   3.783  -2.262  1.00 93.18           C  
ATOM   3852 HG21 THR A 236       9.267   3.563  -3.162  1.00 93.18           H  
ATOM   3853 HG22 THR A 236      10.374   4.724  -2.401  1.00 93.18           H  
ATOM   3854 HG23 THR A 236       9.169   3.867  -1.408  1.00 93.18           H  
ATOM   3855  OG1 THR A 236      11.473   2.935  -0.779  1.00 93.18           O  
ATOM   3856  HG1 THR A 236      12.331   3.316  -0.979  1.00 93.18           H  
ATOM   3857  N   SER A 237      11.353  -0.597  -0.906  1.00 90.84           N  
ATOM   3858  H   SER A 237      10.643  -0.523  -0.192  1.00 90.84           H  
ATOM   3859  CA  SER A 237      12.266  -1.738  -0.853  1.00 90.84           C  
ATOM   3860  HA  SER A 237      13.129  -1.548  -1.492  1.00 90.84           H  
ATOM   3861  C   SER A 237      11.552  -2.985  -1.343  1.00 90.84           C  
ATOM   3862  CB  SER A 237      12.784  -1.966   0.566  1.00 90.84           C  
ATOM   3863  HB2 SER A 237      13.315  -1.077   0.908  1.00 90.84           H  
ATOM   3864  HB3 SER A 237      11.943  -2.154   1.232  1.00 90.84           H  
ATOM   3865  O   SER A 237      10.541  -3.382  -0.774  1.00 90.84           O  
ATOM   3866  OG  SER A 237      13.661  -3.080   0.589  1.00 90.84           O  
ATOM   3867  HG  SER A 237      13.426  -3.608   1.355  1.00 90.84           H  
ATOM   3868  N   GLN A 238      12.120  -3.630  -2.354  1.00 88.59           N  
ATOM   3869  H   GLN A 238      12.901  -3.200  -2.827  1.00 88.59           H  
ATOM   3870  CA  GLN A 238      11.612  -4.891  -2.890  1.00 88.59           C  
ATOM   3871  HA  GLN A 238      10.546  -4.987  -2.682  1.00 88.59           H  
ATOM   3872  C   GLN A 238      12.303  -6.114  -2.305  1.00 88.59           C  
ATOM   3873  CB  GLN A 238      11.813  -4.892  -4.388  1.00 88.59           C  
ATOM   3874  HB2 GLN A 238      12.880  -4.828  -4.597  1.00 88.59           H  
ATOM   3875  HB3 GLN A 238      11.431  -5.827  -4.800  1.00 88.59           H  
ATOM   3876  O   GLN A 238      11.928  -7.232  -2.622  1.00 88.59           O  
ATOM   3877  CG  GLN A 238      11.078  -3.727  -5.041  1.00 88.59           C  
ATOM   3878  HG2 GLN A 238      11.458  -2.762  -4.705  1.00 88.59           H  
ATOM   3879  HG3 GLN A 238      10.013  -3.796  -4.821  1.00 88.59           H  
ATOM   3880  CD  GLN A 238      11.317  -3.831  -6.514  1.00 88.59           C  
ATOM   3881  NE2 GLN A 238      10.289  -3.709  -7.302  1.00 88.59           N  
ATOM   3882 HE21 GLN A 238       9.353  -3.503  -6.984  1.00 88.59           H  
ATOM   3883 HE22 GLN A 238      10.538  -3.849  -8.271  1.00 88.59           H  
ATOM   3884  OE1 GLN A 238      12.409  -4.119  -6.968  1.00 88.59           O  
ATOM   3885  N   LYS A 239      13.311  -5.915  -1.448  1.00 90.27           N  
ATOM   3886  H   LYS A 239      13.556  -4.963  -1.216  1.00 90.27           H  
ATOM   3887  CA  LYS A 239      14.081  -7.019  -0.869  1.00 90.27           C  
ATOM   3888  HA  LYS A 239      14.620  -7.546  -1.656  1.00 90.27           H  
ATOM   3889  C   LYS A 239      13.182  -8.064  -0.220  1.00 90.27           C  
ATOM   3890  CB  LYS A 239      15.065  -6.497   0.175  1.00 90.27           C  
ATOM   3891  HB2 LYS A 239      15.524  -7.356   0.664  1.00 90.27           H  
ATOM   3892  HB3 LYS A 239      14.528  -5.922   0.929  1.00 90.27           H  
ATOM   3893  O   LYS A 239      13.432  -9.243  -0.389  1.00 90.27           O  
ATOM   3894  CG  LYS A 239      16.171  -5.639  -0.445  1.00 90.27           C  
ATOM   3895  HG2 LYS A 239      15.746  -4.737  -0.885  1.00 90.27           H  
ATOM   3896  HG3 LYS A 239      16.687  -6.212  -1.216  1.00 90.27           H  
ATOM   3897  CD  LYS A 239      17.157  -5.259   0.659  1.00 90.27           C  
ATOM   3898  HD2 LYS A 239      16.634  -4.677   1.419  1.00 90.27           H  
ATOM   3899  HD3 LYS A 239      17.544  -6.170   1.115  1.00 90.27           H  
ATOM   3900  CE  LYS A 239      18.315  -4.444   0.088  1.00 90.27           C  
ATOM   3901  HE2 LYS A 239      18.795  -5.030  -0.695  1.00 90.27           H  
ATOM   3902  HE3 LYS A 239      17.915  -3.536  -0.364  1.00 90.27           H  
ATOM   3903  NZ  LYS A 239      19.285  -4.115   1.160  1.00 90.27           N  
ATOM   3904  HZ1 LYS A 239      18.832  -3.586   1.891  1.00 90.27           H  
ATOM   3905  HZ2 LYS A 239      20.059  -3.579   0.794  1.00 90.27           H  
ATOM   3906  HZ3 LYS A 239      19.640  -4.966   1.571  1.00 90.27           H  
ATOM   3907  N   GLU A 240      12.128  -7.619   0.466  1.00 89.47           N  
ATOM   3908  H   GLU A 240      11.940  -6.627   0.503  1.00 89.47           H  
ATOM   3909  CA  GLU A 240      11.211  -8.537   1.135  1.00 89.47           C  
ATOM   3910  HA  GLU A 240      11.801  -9.189   1.779  1.00 89.47           H  
ATOM   3911  C   GLU A 240      10.517  -9.482   0.148  1.00 89.47           C  
ATOM   3912  CB  GLU A 240      10.231  -7.763   2.051  1.00 89.47           C  
ATOM   3913  HB2 GLU A 240       9.640  -8.496   2.601  1.00 89.47           H  
ATOM   3914  HB3 GLU A 240      10.830  -7.220   2.783  1.00 89.47           H  
ATOM   3915  O   GLU A 240      10.331 -10.647   0.476  1.00 89.47           O  
ATOM   3916  CG  GLU A 240       9.266  -6.754   1.386  1.00 89.47           C  
ATOM   3917  HG2 GLU A 240       9.856  -5.992   0.877  1.00 89.47           H  
ATOM   3918  HG3 GLU A 240       8.674  -7.276   0.633  1.00 89.47           H  
ATOM   3919  CD  GLU A 240       8.301  -6.060   2.386  1.00 89.47           C  
ATOM   3920  OE1 GLU A 240       7.371  -5.340   1.949  1.00 89.47           O  
ATOM   3921  OE2 GLU A 240       8.465  -6.214   3.624  1.00 89.47           O  
ATOM   3922  N   VAL A 241      10.146  -9.020  -1.054  1.00 93.36           N  
ATOM   3923  H   VAL A 241      10.444  -8.103  -1.353  1.00 93.36           H  
ATOM   3924  CA  VAL A 241       9.384  -9.856  -1.997  1.00 93.36           C  
ATOM   3925  HA  VAL A 241       8.693 -10.458  -1.407  1.00 93.36           H  
ATOM   3926  C   VAL A 241      10.247 -10.862  -2.756  1.00 93.36           C  
ATOM   3927  CB  VAL A 241       8.511  -9.047  -2.974  1.00 93.36           C  
ATOM   3928  HB  VAL A 241       8.001  -9.756  -3.627  1.00 93.36           H  
ATOM   3929  O   VAL A 241       9.710 -11.825  -3.293  1.00 93.36           O  
ATOM   3930  CG1 VAL A 241       7.434  -8.264  -2.214  1.00 93.36           C  
ATOM   3931 HG11 VAL A 241       7.894  -7.544  -1.537  1.00 93.36           H  
ATOM   3932 HG12 VAL A 241       6.784  -7.751  -2.923  1.00 93.36           H  
ATOM   3933 HG13 VAL A 241       6.833  -8.965  -1.637  1.00 93.36           H  
ATOM   3934  CG2 VAL A 241       9.274  -8.070  -3.876  1.00 93.36           C  
ATOM   3935 HG21 VAL A 241       8.621  -7.763  -4.693  1.00 93.36           H  
ATOM   3936 HG22 VAL A 241      10.153  -8.554  -4.300  1.00 93.36           H  
ATOM   3937 HG23 VAL A 241       9.565  -7.186  -3.309  1.00 93.36           H  
ATOM   3938  N   LEU A 242      11.570 -10.679  -2.792  1.00 92.92           N  
ATOM   3939  H   LEU A 242      11.973  -9.923  -2.257  1.00 92.92           H  
ATOM   3940  CA  LEU A 242      12.469 -11.585  -3.519  1.00 92.92           C  
ATOM   3941  HA  LEU A 242      12.080 -11.736  -4.525  1.00 92.92           H  
ATOM   3942  C   LEU A 242      12.551 -12.982  -2.888  1.00 92.92           C  
ATOM   3943  CB  LEU A 242      13.872 -10.968  -3.609  1.00 92.92           C  
ATOM   3944  HB2 LEU A 242      14.521 -11.686  -4.111  1.00 92.92           H  
ATOM   3945  HB3 LEU A 242      14.255 -10.832  -2.597  1.00 92.92           H  
ATOM   3946  O   LEU A 242      12.765 -13.948  -3.613  1.00 92.92           O  
ATOM   3947  CG  LEU A 242      13.948  -9.629  -4.359  1.00 92.92           C  
ATOM   3948  HG  LEU A 242      13.369  -8.878  -3.821  1.00 92.92           H  
ATOM   3949  CD1 LEU A 242      15.401  -9.164  -4.377  1.00 92.92           C  
ATOM   3950 HD11 LEU A 242      15.751  -9.030  -3.354  1.00 92.92           H  
ATOM   3951 HD12 LEU A 242      16.016  -9.923  -4.860  1.00 92.92           H  
ATOM   3952 HD13 LEU A 242      15.489  -8.223  -4.921  1.00 92.92           H  
ATOM   3953  CD2 LEU A 242      13.417  -9.707  -5.793  1.00 92.92           C  
ATOM   3954 HD21 LEU A 242      13.869 -10.551  -6.315  1.00 92.92           H  
ATOM   3955 HD22 LEU A 242      13.638  -8.783  -6.327  1.00 92.92           H  
ATOM   3956 HD23 LEU A 242      12.337  -9.846  -5.776  1.00 92.92           H  
ATOM   3957  N   ASP A 243      12.336 -13.073  -1.574  1.00 90.89           N  
ATOM   3958  H   ASP A 243      12.209 -12.219  -1.051  1.00 90.89           H  
ATOM   3959  CA  ASP A 243      12.331 -14.327  -0.807  1.00 90.89           C  
ATOM   3960  HA  ASP A 243      12.781 -15.115  -1.411  1.00 90.89           H  
ATOM   3961  C   ASP A 243      10.898 -14.790  -0.464  1.00 90.89           C  
ATOM   3962  CB  ASP A 243      13.204 -14.157   0.452  1.00 90.89           C  
ATOM   3963  HB2 ASP A 243      13.217 -15.097   1.004  1.00 90.89           H  
ATOM   3964  HB3 ASP A 243      12.750 -13.399   1.090  1.00 90.89           H  
ATOM   3965  O   ASP A 243      10.694 -15.641   0.397  1.00 90.89           O  
ATOM   3966  CG  ASP A 243      14.659 -13.765   0.154  1.00 90.89           C  
ATOM   3967  OD1 ASP A 243      15.259 -14.330  -0.790  1.00 90.89           O  
ATOM   3968  OD2 ASP A 243      15.183 -12.881   0.874  1.00 90.89           O  
ATOM   3969  N   SER A 244       9.883 -14.196  -1.099  1.00 93.70           N  
ATOM   3970  H   SER A 244      10.114 -13.592  -1.874  1.00 93.70           H  
ATOM   3971  CA  SER A 244       8.468 -14.447  -0.797  1.00 93.70           C  
ATOM   3972  HA  SER A 244       8.397 -14.912   0.186  1.00 93.70           H  
ATOM   3973  C   SER A 244       7.809 -15.412  -1.787  1.00 93.70           C  
ATOM   3974  CB  SER A 244       7.716 -13.120  -0.710  1.00 93.70           C  
ATOM   3975  HB2 SER A 244       8.290 -12.420  -0.104  1.00 93.70           H  
ATOM   3976  HB3 SER A 244       6.751 -13.276  -0.227  1.00 93.70           H  
ATOM   3977  O   SER A 244       8.354 -15.709  -2.851  1.00 93.70           O  
ATOM   3978  OG  SER A 244       7.495 -12.576  -1.992  1.00 93.70           O  
ATOM   3979  HG  SER A 244       8.316 -12.576  -2.490  1.00 93.70           H  
ATOM   3980  N   THR A 245       6.602 -15.876  -1.459  1.00 94.63           N  
ATOM   3981  H   THR A 245       6.155 -15.534  -0.621  1.00 94.63           H  
ATOM   3982  CA  THR A 245       5.811 -16.718  -2.363  1.00 94.63           C  
ATOM   3983  HA  THR A 245       6.488 -17.332  -2.958  1.00 94.63           H  
ATOM   3984  C   THR A 245       4.994 -15.842  -3.309  1.00 94.63           C  
ATOM   3985  CB  THR A 245       4.908 -17.679  -1.580  1.00 94.63           C  
ATOM   3986  HB  THR A 245       4.202 -17.115  -0.970  1.00 94.63           H  
ATOM   3987  O   THR A 245       4.187 -15.023  -2.867  1.00 94.63           O  
ATOM   3988  CG2 THR A 245       4.144 -18.635  -2.495  1.00 94.63           C  
ATOM   3989 HG21 THR A 245       3.554 -19.319  -1.884  1.00 94.63           H  
ATOM   3990 HG22 THR A 245       3.468 -18.080  -3.144  1.00 94.63           H  
ATOM   3991 HG23 THR A 245       4.843 -19.210  -3.102  1.00 94.63           H  
ATOM   3992  OG1 THR A 245       5.711 -18.485  -0.749  1.00 94.63           O  
ATOM   3993  HG1 THR A 245       6.067 -17.929  -0.052  1.00 94.63           H  
ATOM   3994  N   LEU A 246       5.175 -16.022  -4.619  1.00 93.07           N  
ATOM   3995  H   LEU A 246       5.856 -16.704  -4.922  1.00 93.07           H  
ATOM   3996  CA  LEU A 246       4.315 -15.412  -5.632  1.00 93.07           C  
ATOM   3997  HA  LEU A 246       4.126 -14.376  -5.349  1.00 93.07           H  
ATOM   3998  C   LEU A 246       2.976 -16.157  -5.685  1.00 93.07           C  
ATOM   3999  CB  LEU A 246       5.040 -15.425  -6.988  1.00 93.07           C  
ATOM   4000  HB2 LEU A 246       5.979 -14.880  -6.887  1.00 93.07           H  
ATOM   4001  HB3 LEU A 246       5.276 -16.459  -7.240  1.00 93.07           H  
ATOM   4002  O   LEU A 246       2.930 -17.353  -5.971  1.00 93.07           O  
ATOM   4003  CG  LEU A 246       4.232 -14.819  -8.153  1.00 93.07           C  
ATOM   4004  HG  LEU A 246       3.287 -15.349  -8.269  1.00 93.07           H  
ATOM   4005  CD1 LEU A 246       3.946 -13.327  -7.961  1.00 93.07           C  
ATOM   4006 HD11 LEU A 246       3.439 -12.942  -8.846  1.00 93.07           H  
ATOM   4007 HD12 LEU A 246       4.877 -12.782  -7.803  1.00 93.07           H  
ATOM   4008 HD13 LEU A 246       3.289 -13.185  -7.104  1.00 93.07           H  
ATOM   4009  CD2 LEU A 246       5.037 -14.974  -9.441  1.00 93.07           C  
ATOM   4010 HD21 LEU A 246       5.209 -16.033  -9.633  1.00 93.07           H  
ATOM   4011 HD22 LEU A 246       4.483 -14.553 -10.281  1.00 93.07           H  
ATOM   4012 HD23 LEU A 246       6.003 -14.479  -9.339  1.00 93.07           H  
ATOM   4013  N   ILE A 247       1.884 -15.443  -5.428  1.00 90.20           N  
ATOM   4014  H   ILE A 247       1.987 -14.459  -5.222  1.00 90.20           H  
ATOM   4015  CA  ILE A 247       0.532 -15.993  -5.477  1.00 90.20           C  
ATOM   4016  HA  ILE A 247       0.583 -17.070  -5.318  1.00 90.20           H  
ATOM   4017  C   ILE A 247      -0.050 -15.757  -6.871  1.00 90.20           C  
ATOM   4018  CB  ILE A 247      -0.348 -15.408  -4.352  1.00 90.20           C  
ATOM   4019  HB  ILE A 247      -0.437 -14.335  -4.518  1.00 90.20           H  
ATOM   4020  O   ILE A 247      -0.376 -14.632  -7.249  1.00 90.20           O  
ATOM   4021  CG1 ILE A 247       0.259 -15.596  -2.941  1.00 90.20           C  
ATOM   4022 HG12 ILE A 247       1.218 -15.081  -2.890  1.00 90.20           H  
ATOM   4023 HG13 ILE A 247      -0.397 -15.113  -2.216  1.00 90.20           H  
ATOM   4024  CG2 ILE A 247      -1.763 -16.012  -4.412  1.00 90.20           C  
ATOM   4025 HG21 ILE A 247      -1.721 -17.101  -4.397  1.00 90.20           H  
ATOM   4026 HG22 ILE A 247      -2.267 -15.688  -5.322  1.00 90.20           H  
ATOM   4027 HG23 ILE A 247      -2.354 -15.670  -3.562  1.00 90.20           H  
ATOM   4028  CD1 ILE A 247       0.465 -17.053  -2.502  1.00 90.20           C  
ATOM   4029 HD11 ILE A 247      -0.490 -17.575  -2.452  1.00 90.20           H  
ATOM   4030 HD12 ILE A 247       0.916 -17.070  -1.510  1.00 90.20           H  
ATOM   4031 HD13 ILE A 247       1.129 -17.570  -3.194  1.00 90.20           H  
ATOM   4032  N   HIS A 248      -0.212 -16.844  -7.623  1.00 79.21           N  
ATOM   4033  H   HIS A 248       0.139 -17.721  -7.266  1.00 79.21           H  
ATOM   4034  CA  HIS A 248      -0.903 -16.860  -8.912  1.00 79.21           C  
ATOM   4035  HA  HIS A 248      -0.737 -15.909  -9.418  1.00 79.21           H  
ATOM   4036  C   HIS A 248      -2.415 -17.008  -8.703  1.00 79.21           C  
ATOM   4037  CB  HIS A 248      -0.325 -17.970  -9.799  1.00 79.21           C  
ATOM   4038  HB2 HIS A 248      -0.921 -18.039 -10.709  1.00 79.21           H  
ATOM   4039  HB3 HIS A 248      -0.399 -18.926  -9.281  1.00 79.21           H  
ATOM   4040  O   HIS A 248      -2.996 -18.057  -8.967  1.00 79.21           O  
ATOM   4041  CG  HIS A 248       1.106 -17.735 -10.199  1.00 79.21           C  
ATOM   4042  CD2 HIS A 248       2.222 -18.265  -9.610  1.00 79.21           C  
ATOM   4043  HD2 HIS A 248       2.242 -18.916  -8.748  1.00 79.21           H  
ATOM   4044  ND1 HIS A 248       1.528 -16.970 -11.261  1.00 79.21           N  
ATOM   4045  HD1 HIS A 248       0.934 -16.481 -11.915  1.00 79.21           H  
ATOM   4046  CE1 HIS A 248       2.867 -17.045 -11.318  1.00 79.21           C  
ATOM   4047  HE1 HIS A 248       3.486 -16.561 -12.059  1.00 79.21           H  
ATOM   4048  NE2 HIS A 248       3.335 -17.825 -10.333  1.00 79.21           N  
ATOM   4049  N   GLN A 249      -3.053 -15.967  -8.175  1.00 64.65           N  
ATOM   4050  H   GLN A 249      -2.521 -15.137  -7.959  1.00 64.65           H  
ATOM   4051  CA  GLN A 249      -4.512 -15.857  -8.122  1.00 64.65           C  
ATOM   4052  HA  GLN A 249      -4.965 -16.601  -8.776  1.00 64.65           H  
ATOM   4053  C   GLN A 249      -4.908 -14.487  -8.656  1.00 64.65           C  
ATOM   4054  CB  GLN A 249      -5.039 -16.078  -6.694  1.00 64.65           C  
ATOM   4055  HB2 GLN A 249      -4.520 -15.412  -6.005  1.00 64.65           H  
ATOM   4056  HB3 GLN A 249      -6.101 -15.830  -6.673  1.00 64.65           H  
ATOM   4057  O   GLN A 249      -4.181 -13.511  -8.445  1.00 64.65           O  
ATOM   4058  CG  GLN A 249      -4.878 -17.540  -6.245  1.00 64.65           C  
ATOM   4059  HG2 GLN A 249      -5.386 -18.184  -6.964  1.00 64.65           H  
ATOM   4060  HG3 GLN A 249      -3.822 -17.810  -6.237  1.00 64.65           H  
ATOM   4061  CD  GLN A 249      -5.445 -17.821  -4.857  1.00 64.65           C  
ATOM   4062  NE2 GLN A 249      -5.685 -19.073  -4.531  1.00 64.65           N  
ATOM   4063 HE21 GLN A 249      -5.545 -19.812  -5.205  1.00 64.65           H  
ATOM   4064 HE22 GLN A 249      -6.073 -19.227  -3.612  1.00 64.65           H  
ATOM   4065  OE1 GLN A 249      -5.666 -16.949  -4.032  1.00 64.65           O  
ATOM   4066  N   SER A 250      -6.054 -14.389  -9.334  1.00 60.70           N  
ATOM   4067  H   SER A 250      -6.649 -15.192  -9.482  1.00 60.70           H  
ATOM   4068  CA  SER A 250      -6.600 -13.066  -9.606  1.00 60.70           C  
ATOM   4069  HA  SER A 250      -5.846 -12.496 -10.150  1.00 60.70           H  
ATOM   4070  C   SER A 250      -6.882 -12.357  -8.279  1.00 60.70           C  
ATOM   4071  CB  SER A 250      -7.855 -13.116 -10.478  1.00 60.70           C  
ATOM   4072  HB2 SER A 250      -7.997 -12.140 -10.942  1.00 60.70           H  
ATOM   4073  HB3 SER A 250      -7.733 -13.851 -11.275  1.00 60.70           H  
ATOM   4074  O   SER A 250      -7.132 -12.983  -7.245  1.00 60.70           O  
ATOM   4075  OG  SER A 250      -8.981 -13.397  -9.677  1.00 60.70           O  
ATOM   4076  HG  SER A 250      -9.767 -13.281 -10.216  1.00 60.70           H  
ATOM   4077  N   ILE A 251      -6.908 -11.027  -8.317  1.00 54.53           N  
ATOM   4078  H   ILE A 251      -6.662 -10.571  -9.184  1.00 54.53           H  
ATOM   4079  CA  ILE A 251      -7.306 -10.203  -7.167  1.00 54.53           C  
ATOM   4080  HA  ILE A 251      -6.637 -10.425  -6.335  1.00 54.53           H  
ATOM   4081  C   ILE A 251      -8.737 -10.568  -6.711  1.00 54.53           C  
ATOM   4082  CB  ILE A 251      -7.168  -8.702  -7.529  1.00 54.53           C  
ATOM   4083  HB  ILE A 251      -7.893  -8.477  -8.310  1.00 54.53           H  
ATOM   4084  O   ILE A 251      -9.081 -10.389  -5.549  1.00 54.53           O  
ATOM   4085  CG1 ILE A 251      -5.751  -8.373  -8.071  1.00 54.53           C  
ATOM   4086 HG12 ILE A 251      -5.495  -9.049  -8.887  1.00 54.53           H  
ATOM   4087 HG13 ILE A 251      -5.015  -8.515  -7.280  1.00 54.53           H  
ATOM   4088  CG2 ILE A 251      -7.476  -7.807  -6.312  1.00 54.53           C  
ATOM   4089 HG21 ILE A 251      -6.776  -8.019  -5.504  1.00 54.53           H  
ATOM   4090 HG22 ILE A 251      -8.489  -7.981  -5.950  1.00 54.53           H  
ATOM   4091 HG23 ILE A 251      -7.412  -6.752  -6.578  1.00 54.53           H  
ATOM   4092  CD1 ILE A 251      -5.610  -6.956  -8.642  1.00 54.53           C  
ATOM   4093 HD11 ILE A 251      -4.643  -6.869  -9.139  1.00 54.53           H  
ATOM   4094 HD12 ILE A 251      -5.654  -6.214  -7.845  1.00 54.53           H  
ATOM   4095 HD13 ILE A 251      -6.399  -6.766  -9.369  1.00 54.53           H  
ATOM   4096  N   THR A 252      -9.563 -11.125  -7.608  1.00 61.44           N  
ATOM   4097  H   THR A 252      -9.196 -11.352  -8.521  1.00 61.44           H  
ATOM   4098  CA  THR A 252     -10.926 -11.595  -7.315  1.00 61.44           C  
ATOM   4099  HA  THR A 252     -11.328 -10.986  -6.505  1.00 61.44           H  
ATOM   4100  C   THR A 252     -10.997 -13.043  -6.813  1.00 61.44           C  
ATOM   4101  CB  THR A 252     -11.856 -11.409  -8.530  1.00 61.44           C  
ATOM   4102  HB  THR A 252     -12.863 -11.716  -8.251  1.00 61.44           H  
ATOM   4103  O   THR A 252     -12.091 -13.521  -6.528  1.00 61.44           O  
ATOM   4104  CG2 THR A 252     -11.910  -9.956  -9.006  1.00 61.44           C  
ATOM   4105 HG21 THR A 252     -10.934  -9.636  -9.372  1.00 61.44           H  
ATOM   4106 HG22 THR A 252     -12.212  -9.313  -8.179  1.00 61.44           H  
ATOM   4107 HG23 THR A 252     -12.640  -9.860  -9.811  1.00 61.44           H  
ATOM   4108  OG1 THR A 252     -11.447 -12.168  -9.648  1.00 61.44           O  
ATOM   4109  HG1 THR A 252     -12.177 -12.155 -10.272  1.00 61.44           H  
ATOM   4110  N   GLY A 253      -9.872 -13.761  -6.711  1.00 53.23           N  
ATOM   4111  H   GLY A 253      -8.993 -13.321  -6.945  1.00 53.23           H  
ATOM   4112  CA  GLY A 253      -9.835 -15.183  -6.349  1.00 53.23           C  
ATOM   4113  HA2 GLY A 253     -10.456 -15.346  -5.468  1.00 53.23           H  
ATOM   4114  HA3 GLY A 253      -8.808 -15.451  -6.101  1.00 53.23           H  
ATOM   4115  C   GLY A 253     -10.318 -16.136  -7.452  1.00 53.23           C  
ATOM   4116  O   GLY A 253     -10.457 -17.333  -7.215  1.00 53.23           O  
ATOM   4117  N   LEU A 254     -10.566 -15.627  -8.660  1.00 49.32           N  
ATOM   4118  H   LEU A 254     -10.316 -14.659  -8.804  1.00 49.32           H  
ATOM   4119  CA  LEU A 254     -10.872 -16.433  -9.839  1.00 49.32           C  
ATOM   4120  HA  LEU A 254     -11.366 -17.354  -9.527  1.00 49.32           H  
ATOM   4121  C   LEU A 254      -9.556 -16.830 -10.520  1.00 49.32           C  
ATOM   4122  CB  LEU A 254     -11.825 -15.659 -10.773  1.00 49.32           C  
ATOM   4123  HB2 LEU A 254     -11.993 -16.256 -11.669  1.00 49.32           H  
ATOM   4124  HB3 LEU A 254     -11.331 -14.737 -11.080  1.00 49.32           H  
ATOM   4125  O   LEU A 254      -8.688 -15.992 -10.745  1.00 49.32           O  
ATOM   4126  CG  LEU A 254     -13.192 -15.310 -10.144  1.00 49.32           C  
ATOM   4127  HG  LEU A 254     -13.039 -14.734  -9.231  1.00 49.32           H  
ATOM   4128  CD1 LEU A 254     -14.015 -14.449 -11.106  1.00 49.32           C  
ATOM   4129 HD11 LEU A 254     -13.452 -13.556 -11.379  1.00 49.32           H  
ATOM   4130 HD12 LEU A 254     -14.238 -15.016 -12.009  1.00 49.32           H  
ATOM   4131 HD13 LEU A 254     -14.947 -14.152 -10.626  1.00 49.32           H  
ATOM   4132  CD2 LEU A 254     -14.015 -16.558  -9.811  1.00 49.32           C  
ATOM   4133 HD21 LEU A 254     -14.995 -16.263  -9.437  1.00 49.32           H  
ATOM   4134 HD22 LEU A 254     -13.516 -17.132  -9.031  1.00 49.32           H  
ATOM   4135 HD23 LEU A 254     -14.136 -17.177 -10.700  1.00 49.32           H  
ATOM   4136  N   TYR A 255      -9.375 -18.107 -10.850  1.00 44.99           N  
ATOM   4137  H   TYR A 255     -10.108 -18.778 -10.669  1.00 44.99           H  
ATOM   4138  CA  TYR A 255      -8.267 -18.496 -11.722  1.00 44.99           C  
ATOM   4139  HA  TYR A 255      -7.329 -18.126 -11.308  1.00 44.99           H  
ATOM   4140  C   TYR A 255      -8.478 -17.834 -13.089  1.00 44.99           C  
ATOM   4141  CB  TYR A 255      -8.178 -20.026 -11.829  1.00 44.99           C  
ATOM   4142  HB2 TYR A 255      -9.179 -20.452 -11.898  1.00 44.99           H  
ATOM   4143  HB3 TYR A 255      -7.664 -20.274 -12.757  1.00 44.99           H  
ATOM   4144  O   TYR A 255      -9.514 -18.049 -13.718  1.00 44.99           O  
ATOM   4145  CG  TYR A 255      -7.417 -20.678 -10.687  1.00 44.99           C  
ATOM   4146  CD1 TYR A 255      -6.029 -20.884 -10.814  1.00 44.99           C  
ATOM   4147  HD1 TYR A 255      -5.522 -20.579 -11.718  1.00 44.99           H  
ATOM   4148  CD2 TYR A 255      -8.077 -21.065  -9.504  1.00 44.99           C  
ATOM   4149  HD2 TYR A 255      -9.139 -20.901  -9.400  1.00 44.99           H  
ATOM   4150  CE1 TYR A 255      -5.299 -21.477  -9.767  1.00 44.99           C  
ATOM   4151  HE1 TYR A 255      -4.233 -21.618  -9.870  1.00 44.99           H  
ATOM   4152  CE2 TYR A 255      -7.350 -21.660  -8.453  1.00 44.99           C  
ATOM   4153  HE2 TYR A 255      -7.847 -21.957  -7.541  1.00 44.99           H  
ATOM   4154  OH  TYR A 255      -5.258 -22.431  -7.566  1.00 44.99           O  
ATOM   4155  HH  TYR A 255      -4.331 -22.522  -7.798  1.00 44.99           H  
ATOM   4156  CZ  TYR A 255      -5.961 -21.867  -8.584  1.00 44.99           C  
ATOM   4157  N   GLU A 256      -7.525 -17.018 -13.540  1.00 44.10           N  
ATOM   4158  H   GLU A 256      -6.704 -16.849 -12.976  1.00 44.10           H  
ATOM   4159  CA  GLU A 256      -7.458 -16.653 -14.955  1.00 44.10           C  
ATOM   4160  HA  GLU A 256      -8.455 -16.399 -15.316  1.00 44.10           H  
ATOM   4161  C   GLU A 256      -6.991 -17.905 -15.710  1.00 44.10           C  
ATOM   4162  CB  GLU A 256      -6.550 -15.428 -15.192  1.00 44.10           C  
ATOM   4163  HB2 GLU A 256      -6.411 -15.318 -16.268  1.00 44.10           H  
ATOM   4164  HB3 GLU A 256      -5.578 -15.594 -14.728  1.00 44.10           H  
ATOM   4165  O   GLU A 256      -5.868 -18.370 -15.510  1.00 44.10           O  
ATOM   4166  CG  GLU A 256      -7.174 -14.129 -14.643  1.00 44.10           C  
ATOM   4167  HG2 GLU A 256      -8.191 -14.047 -15.028  1.00 44.10           H  
ATOM   4168  HG3 GLU A 256      -7.238 -14.207 -13.558  1.00 44.10           H  
ATOM   4169  CD  GLU A 256      -6.412 -12.837 -15.004  1.00 44.10           C  
ATOM   4170  OE1 GLU A 256      -6.880 -11.761 -14.556  1.00 44.10           O  
ATOM   4171  OE2 GLU A 256      -5.369 -12.902 -15.692  1.00 44.10           O  
ATOM   4172  N   THR A 257      -7.903 -18.503 -16.478  1.00 39.84           N  
ATOM   4173  H   THR A 257      -8.824 -18.092 -16.535  1.00 39.84           H  
ATOM   4174  CA  THR A 257      -7.628 -19.584 -17.439  1.00 39.84           C  
ATOM   4175  HA  THR A 257      -6.824 -20.220 -17.068  1.00 39.84           H  
ATOM   4176  C   THR A 257      -7.163 -19.020 -18.766  1.00 39.84           C  
ATOM   4177  CB  THR A 257      -8.867 -20.434 -17.713  1.00 39.84           C  
ATOM   4178  HB  THR A 257      -8.648 -21.128 -18.524  1.00 39.84           H  
ATOM   4179  O   THR A 257      -7.818 -18.050 -19.216  1.00 39.84           O  
ATOM   4180  CG2 THR A 257      -9.312 -21.239 -16.493  1.00 39.84           C  
ATOM   4181 HG21 THR A 257      -8.499 -21.890 -16.171  1.00 39.84           H  
ATOM   4182 HG22 THR A 257     -10.179 -21.844 -16.757  1.00 39.84           H  
ATOM   4183 HG23 THR A 257      -9.577 -20.563 -15.679  1.00 39.84           H  
ATOM   4184  OG1 THR A 257      -9.902 -19.568 -18.113  1.00 39.84           O  
ATOM   4185  HG1 THR A 257      -9.440 -18.908 -18.636  1.00 39.84           H  
ATOM   4186  OXT THR A 257      -6.250 -19.641 -19.343  1.00 39.84           O  
TER    4187      THR A 257                                                       
END   
