# Supplementary material for: Computational design of novel Cas9 PAM-interacting domains using evolution-based modelling and structural quality assessment
Source: PLoS Comput Biol. 2023 Nov 17;19(11):e1011621. doi: 10.1371/journal.pcbi.1011621 (PMC10729993; doi:10.1371/journal.pcbi.1011621)
Supplement: S1 File — This file contains the experimentally tested sequences in a zip format. It includes Fasta files, AlphaFold Prediction with PDB file, pLDDT, and more. (ZIP) [file pcbi.1011621.s001.zip › pdb/dgfx_42_relaxed_rank_1_model_3.pdb]

ATOM      1  N   THR A   1      -1.332   8.678 -21.600  1.00 41.29           N  
ATOM      2  H   THR A   1      -1.876   8.409 -22.407  1.00 41.29           H  
ATOM      3  H2  THR A   1      -1.378   7.965 -20.886  1.00 41.29           H  
ATOM      4  H3  THR A   1      -1.726   9.536 -21.242  1.00 41.29           H  
ATOM      5  CA  THR A   1       0.064   8.968 -21.994  1.00 41.29           C  
ATOM      6  HA  THR A   1       0.520   8.100 -22.470  1.00 41.29           H  
ATOM      7  C   THR A   1       0.857   9.306 -20.740  1.00 41.29           C  
ATOM      8  CB  THR A   1       0.073  10.137 -22.989  1.00 41.29           C  
ATOM      9  HB  THR A   1       1.063  10.591 -23.036  1.00 41.29           H  
ATOM     10  O   THR A   1       0.708  10.388 -20.200  1.00 41.29           O  
ATOM     11  CG2 THR A   1      -0.355   9.671 -24.379  1.00 41.29           C  
ATOM     12 HG21 THR A   1      -1.379   9.297 -24.374  1.00 41.29           H  
ATOM     13 HG22 THR A   1       0.318   8.891 -24.735  1.00 41.29           H  
ATOM     14 HG23 THR A   1      -0.297  10.510 -25.072  1.00 41.29           H  
ATOM     15  OG1 THR A   1      -0.890  11.076 -22.583  1.00 41.29           O  
ATOM     16  HG1 THR A   1      -0.680  11.922 -22.984  1.00 41.29           H  
ATOM     17  N   GLY A   2       1.597   8.347 -20.174  1.00 57.70           N  
ATOM     18  H   GLY A   2       1.767   7.484 -20.671  1.00 57.70           H  
ATOM     19  CA  GLY A   2       2.482   8.611 -19.027  1.00 57.70           C  
ATOM     20  HA2 GLY A   2       2.602   7.708 -18.429  1.00 57.70           H  
ATOM     21  HA3 GLY A   2       2.063   9.390 -18.390  1.00 57.70           H  
ATOM     22  C   GLY A   2       3.862   9.047 -19.518  1.00 57.70           C  
ATOM     23  O   GLY A   2       4.307   8.538 -20.545  1.00 57.70           O  
ATOM     24  N   GLY A   3       4.520   9.974 -18.818  1.00 74.98           N  
ATOM     25  H   GLY A   3       4.091  10.381 -17.998  1.00 74.98           H  
ATOM     26  CA  GLY A   3       5.878  10.409 -19.159  1.00 74.98           C  
ATOM     27  HA2 GLY A   3       6.234  11.142 -18.435  1.00 74.98           H  
ATOM     28  HA3 GLY A   3       5.865  10.887 -20.139  1.00 74.98           H  
ATOM     29  C   GLY A   3       6.869   9.240 -19.188  1.00 74.98           C  
ATOM     30  O   GLY A   3       6.761   8.293 -18.400  1.00 74.98           O  
ATOM     31  N   PHE A   4       7.840   9.299 -20.105  1.00 82.53           N  
ATOM     32  H   PHE A   4       7.866  10.099 -20.720  1.00 82.53           H  
ATOM     33  CA  PHE A   4       8.905   8.293 -20.236  1.00 82.53           C  
ATOM     34  HA  PHE A   4       8.453   7.312 -20.384  1.00 82.53           H  
ATOM     35  C   PHE A   4       9.791   8.204 -18.989  1.00 82.53           C  
ATOM     36  CB  PHE A   4       9.773   8.635 -21.454  1.00 82.53           C  
ATOM     37  HB2 PHE A   4      10.605   7.932 -21.491  1.00 82.53           H  
ATOM     38  HB3 PHE A   4      10.196   9.631 -21.323  1.00 82.53           H  
ATOM     39  O   PHE A   4      10.392   7.162 -18.720  1.00 82.53           O  
ATOM     40  CG  PHE A   4       9.039   8.562 -22.777  1.00 82.53           C  
ATOM     41  CD1 PHE A   4       8.537   7.329 -23.219  1.00 82.53           C  
ATOM     42  HD1 PHE A   4       8.731   6.447 -22.626  1.00 82.53           H  
ATOM     43  CD2 PHE A   4       8.859   9.710 -23.570  1.00 82.53           C  
ATOM     44  HD2 PHE A   4       9.255  10.662 -23.249  1.00 82.53           H  
ATOM     45  CE1 PHE A   4       7.823   7.238 -24.427  1.00 82.53           C  
ATOM     46  HE1 PHE A   4       7.442   6.287 -24.770  1.00 82.53           H  
ATOM     47  CE2 PHE A   4       8.163   9.618 -24.788  1.00 82.53           C  
ATOM     48  HE2 PHE A   4       8.031  10.500 -25.398  1.00 82.53           H  
ATOM     49  CZ  PHE A   4       7.635   8.386 -25.212  1.00 82.53           C  
ATOM     50  HZ  PHE A   4       7.101   8.323 -26.149  1.00 82.53           H  
ATOM     51  N   SER A   5       9.832   9.285 -18.218  1.00 83.36           N  
ATOM     52  H   SER A   5       9.315  10.099 -18.517  1.00 83.36           H  
ATOM     53  CA  SER A   5      10.575   9.446 -16.979  1.00 83.36           C  
ATOM     54  HA  SER A   5      10.844   8.468 -16.580  1.00 83.36           H  
ATOM     55  C   SER A   5       9.724  10.144 -15.928  1.00 83.36           C  
ATOM     56  CB  SER A   5      11.865  10.233 -17.244  1.00 83.36           C  
ATOM     57  HB2 SER A   5      12.565   9.561 -17.740  1.00 83.36           H  
ATOM     58  HB3 SER A   5      12.311  10.557 -16.304  1.00 83.36           H  
ATOM     59  O   SER A   5       8.675  10.719 -16.221  1.00 83.36           O  
ATOM     60  OG  SER A   5      11.678  11.347 -18.099  1.00 83.36           O  
ATOM     61  HG  SER A   5      11.012  11.958 -17.776  1.00 83.36           H  
ATOM     62  N   LYS A   6      10.189  10.120 -14.682  1.00 80.61           N  
ATOM     63  H   LYS A   6      11.041   9.609 -14.503  1.00 80.61           H  
ATOM     64  CA  LYS A   6       9.700  11.056 -13.674  1.00 80.61           C  
ATOM     65  HA  LYS A   6       8.611  11.093 -13.706  1.00 80.61           H  
ATOM     66  C   LYS A   6      10.246  12.443 -13.995  1.00 80.61           C  
ATOM     67  CB  LYS A   6      10.150  10.616 -12.289  1.00 80.61           C  
ATOM     68  HB2 LYS A   6      11.237  10.550 -12.293  1.00 80.61           H  
ATOM     69  HB3 LYS A   6       9.855  11.382 -11.571  1.00 80.61           H  
ATOM     70  O   LYS A   6      11.452  12.656 -13.931  1.00 80.61           O  
ATOM     71  CG  LYS A   6       9.557   9.267 -11.860  1.00 80.61           C  
ATOM     72  HG2 LYS A   6       9.887   8.480 -12.538  1.00 80.61           H  
ATOM     73  HG3 LYS A   6       8.468   9.312 -11.835  1.00 80.61           H  
ATOM     74  CD  LYS A   6      10.111   9.015 -10.466  1.00 80.61           C  
ATOM     75  HD2 LYS A   6       9.667   9.712  -9.755  1.00 80.61           H  
ATOM     76  HD3 LYS A   6      11.178   9.228 -10.530  1.00 80.61           H  
ATOM     77  CE  LYS A   6       9.964   7.588  -9.966  1.00 80.61           C  
ATOM     78  HE2 LYS A   6      10.167   6.910 -10.795  1.00 80.61           H  
ATOM     79  HE3 LYS A   6       8.952   7.425  -9.597  1.00 80.61           H  
ATOM     80  NZ  LYS A   6      10.982   7.400  -8.908  1.00 80.61           N  
ATOM     81  HZ1 LYS A   6      10.997   6.460  -8.539  1.00 80.61           H  
ATOM     82  HZ2 LYS A   6      11.884   7.608  -9.311  1.00 80.61           H  
ATOM     83  HZ3 LYS A   6      10.881   8.095  -8.182  1.00 80.61           H  
ATOM     84  N   GLU A   7       9.348  13.374 -14.292  1.00 82.06           N  
ATOM     85  H   GLU A   7       8.394  13.071 -14.426  1.00 82.06           H  
ATOM     86  CA  GLU A   7       9.673  14.729 -14.768  1.00 82.06           C  
ATOM     87  HA  GLU A   7      10.380  14.651 -15.594  1.00 82.06           H  
ATOM     88  C   GLU A   7      10.351  15.633 -13.719  1.00 82.06           C  
ATOM     89  CB  GLU A   7       8.390  15.385 -15.309  1.00 82.06           C  
ATOM     90  HB2 GLU A   7       8.611  16.402 -15.631  1.00 82.06           H  
ATOM     91  HB3 GLU A   7       7.660  15.446 -14.502  1.00 82.06           H  
ATOM     92  O   GLU A   7      10.698  16.778 -14.002  1.00 82.06           O  
ATOM     93  CG  GLU A   7       7.754  14.624 -16.489  1.00 82.06           C  
ATOM     94  HG2 GLU A   7       6.870  15.173 -16.814  1.00 82.06           H  
ATOM     95  HG3 GLU A   7       7.416  13.649 -16.140  1.00 82.06           H  
ATOM     96  CD  GLU A   7       8.705  14.454 -17.685  1.00 82.06           C  
ATOM     97  OE1 GLU A   7       8.637  13.381 -18.333  1.00 82.06           O  
ATOM     98  OE2 GLU A   7       9.517  15.374 -17.916  1.00 82.06           O  
ATOM     99  N   SER A   8      10.579  15.138 -12.499  1.00 85.00           N  
ATOM    100  H   SER A   8      10.320  14.179 -12.314  1.00 85.00           H  
ATOM    101  CA  SER A   8      11.405  15.830 -11.511  1.00 85.00           C  
ATOM    102  HA  SER A   8      11.001  16.830 -11.357  1.00 85.00           H  
ATOM    103  C   SER A   8      12.841  15.957 -12.023  1.00 85.00           C  
ATOM    104  CB  SER A   8      11.390  15.091 -10.171  1.00 85.00           C  
ATOM    105  HB2 SER A   8      11.826  14.100 -10.296  1.00 85.00           H  
ATOM    106  HB3 SER A   8      11.985  15.646  -9.445  1.00 85.00           H  
ATOM    107  O   SER A   8      13.534  14.956 -12.221  1.00 85.00           O  
ATOM    108  OG  SER A   8      10.062  14.959  -9.694  1.00 85.00           O  
ATOM    109  HG  SER A   8       9.676  15.835  -9.623  1.00 85.00           H  
ATOM    110  N   ILE A   9      13.287  17.199 -12.217  1.00 83.82           N  
ATOM    111  H   ILE A   9      12.641  17.965 -12.092  1.00 83.82           H  
ATOM    112  CA  ILE A   9      14.662  17.513 -12.604  1.00 83.82           C  
ATOM    113  HA  ILE A   9      15.007  16.755 -13.308  1.00 83.82           H  
ATOM    114  C   ILE A   9      15.533  17.446 -11.355  1.00 83.82           C  
ATOM    115  CB  ILE A   9      14.761  18.887 -13.303  1.00 83.82           C  
ATOM    116  HB  ILE A   9      14.416  19.655 -12.610  1.00 83.82           H  
ATOM    117  O   ILE A   9      15.334  18.203 -10.406  1.00 83.82           O  
ATOM    118  CG1 ILE A   9      13.859  18.920 -14.559  1.00 83.82           C  
ATOM    119 HG12 ILE A   9      12.839  18.652 -14.282  1.00 83.82           H  
ATOM    120 HG13 ILE A   9      14.211  18.183 -15.281  1.00 83.82           H  
ATOM    121  CG2 ILE A   9      16.230  19.185 -13.673  1.00 83.82           C  
ATOM    122 HG21 ILE A   9      16.849  19.208 -12.776  1.00 83.82           H  
ATOM    123 HG22 ILE A   9      16.317  20.164 -14.144  1.00 83.82           H  
ATOM    124 HG23 ILE A   9      16.613  18.412 -14.339  1.00 83.82           H  
ATOM    125  CD1 ILE A   9      13.781  20.292 -15.239  1.00 83.82           C  
ATOM    126 HD11 ILE A   9      14.737  20.549 -15.696  1.00 83.82           H  
ATOM    127 HD12 ILE A   9      13.023  20.260 -16.021  1.00 83.82           H  
ATOM    128 HD13 ILE A   9      13.504  21.053 -14.510  1.00 83.82           H  
ATOM    129  N   LEU A  10      16.508  16.546 -11.373  1.00 87.19           N  
ATOM    130  H   LEU A  10      16.623  15.977 -12.200  1.00 87.19           H  
ATOM    131  CA  LEU A  10      17.519  16.437 -10.335  1.00 87.19           C  
ATOM    132  HA  LEU A  10      17.150  16.939  -9.441  1.00 87.19           H  
ATOM    133  C   LEU A  10      18.807  17.150 -10.765  1.00 87.19           C  
ATOM    134  CB  LEU A  10      17.756  14.960  -9.998  1.00 87.19           C  
ATOM    135  HB2 LEU A  10      18.045  14.452 -10.918  1.00 87.19           H  
ATOM    136  HB3 LEU A  10      18.589  14.890  -9.299  1.00 87.19           H  
ATOM    137  O   LEU A  10      19.126  17.187 -11.962  1.00 87.19           O  
ATOM    138  CG  LEU A  10      16.543  14.223  -9.404  1.00 87.19           C  
ATOM    139  HG  LEU A  10      15.779  14.105 -10.172  1.00 87.19           H  
ATOM    140  CD1 LEU A  10      16.999  12.842  -8.937  1.00 87.19           C  
ATOM    141 HD11 LEU A  10      17.450  12.295  -9.765  1.00 87.19           H  
ATOM    142 HD12 LEU A  10      16.144  12.277  -8.567  1.00 87.19           H  
ATOM    143 HD13 LEU A  10      17.731  12.938  -8.136  1.00 87.19           H  
ATOM    144  CD2 LEU A  10      15.926  14.933  -8.195  1.00 87.19           C  
ATOM    145 HD21 LEU A  10      15.457  15.865  -8.512  1.00 87.19           H  
ATOM    146 HD22 LEU A  10      15.154  14.302  -7.755  1.00 87.19           H  
ATOM    147 HD23 LEU A  10      16.693  15.143  -7.449  1.00 87.19           H  
ATOM    148  N   PRO A  11      19.558  17.715  -9.802  1.00 87.57           N  
ATOM    149  CA  PRO A  11      20.847  18.334 -10.081  1.00 87.57           C  
ATOM    150  HA  PRO A  11      20.719  19.138 -10.806  1.00 87.57           H  
ATOM    151  C   PRO A  11      21.841  17.316 -10.653  1.00 87.57           C  
ATOM    152  CB  PRO A  11      21.315  18.927  -8.748  1.00 87.57           C  
ATOM    153  HB2 PRO A  11      22.400  18.919  -8.645  1.00 87.57           H  
ATOM    154  HB3 PRO A  11      20.934  19.943  -8.649  1.00 87.57           H  
ATOM    155  O   PRO A  11      21.662  16.100 -10.545  1.00 87.57           O  
ATOM    156  CG  PRO A  11      20.644  18.030  -7.709  1.00 87.57           C  
ATOM    157  HG2 PRO A  11      21.226  17.117  -7.584  1.00 87.57           H  
ATOM    158  HG3 PRO A  11      20.514  18.539  -6.755  1.00 87.57           H  
ATOM    159  CD  PRO A  11      19.306  17.701  -8.365  1.00 87.57           C  
ATOM    160  HD2 PRO A  11      18.958  16.728  -8.017  1.00 87.57           H  
ATOM    161  HD3 PRO A  11      18.576  18.472  -8.119  1.00 87.57           H  
ATOM    162  N   HIS A  12      22.901  17.827 -11.276  1.00 86.71           N  
ATOM    163  H   HIS A  12      23.040  18.827 -11.264  1.00 86.71           H  
ATOM    164  CA  HIS A  12      23.973  16.994 -11.808  1.00 86.71           C  
ATOM    165  HA  HIS A  12      23.545  16.285 -12.516  1.00 86.71           H  
ATOM    166  C   HIS A  12      24.637  16.163 -10.701  1.00 86.71           C  
ATOM    167  CB  HIS A  12      24.975  17.870 -12.571  1.00 86.71           C  
ATOM    168  HB2 HIS A  12      25.634  17.219 -13.145  1.00 86.71           H  
ATOM    169  HB3 HIS A  12      24.444  18.506 -13.278  1.00 86.71           H  
ATOM    170  O   HIS A  12      24.718  16.569  -9.542  1.00 86.71           O  
ATOM    171  CG  HIS A  12      25.815  18.754 -11.692  1.00 86.71           C  
ATOM    172  CD2 HIS A  12      25.632  20.090 -11.467  1.00 86.71           C  
ATOM    173  HD2 HIS A  12      24.869  20.714 -11.909  1.00 86.71           H  
ATOM    174  ND1 HIS A  12      26.900  18.360 -10.944  1.00 86.71           N  
ATOM    175  HD1 HIS A  12      27.303  17.435 -10.916  1.00 86.71           H  
ATOM    176  CE1 HIS A  12      27.339  19.428 -10.259  1.00 86.71           C  
ATOM    177  HE1 HIS A  12      28.178  19.430  -9.577  1.00 86.71           H  
ATOM    178  NE2 HIS A  12      26.597  20.506 -10.548  1.00 86.71           N  
ATOM    179  N   GLY A  13      25.140  14.987 -11.063  1.00 81.37           N  
ATOM    180  H   GLY A  13      25.035  14.676 -12.018  1.00 81.37           H  
ATOM    181  CA  GLY A  13      25.846  14.116 -10.133  1.00 81.37           C  
ATOM    182  HA2 GLY A  13      26.721  14.640  -9.748  1.00 81.37           H  
ATOM    183  HA3 GLY A  13      25.193  13.875  -9.294  1.00 81.37           H  
ATOM    184  C   GLY A  13      26.297  12.824 -10.793  1.00 81.37           C  
ATOM    185  O   GLY A  13      25.894  12.506 -11.910  1.00 81.37           O  
ATOM    186  N   ASN A  14      27.099  12.039 -10.074  1.00 78.01           N  
ATOM    187  H   ASN A  14      27.402  12.375  -9.171  1.00 78.01           H  
ATOM    188  CA  ASN A  14      27.645  10.760 -10.547  1.00 78.01           C  
ATOM    189  HA  ASN A  14      27.942  10.888 -11.588  1.00 78.01           H  
ATOM    190  C   ASN A  14      26.609   9.617 -10.565  1.00 78.01           C  
ATOM    191  CB  ASN A  14      28.909  10.424  -9.729  1.00 78.01           C  
ATOM    192  HB2 ASN A  14      28.691  10.497  -8.663  1.00 78.01           H  
ATOM    193  HB3 ASN A  14      29.222   9.401  -9.939  1.00 78.01           H  
ATOM    194  O   ASN A  14      26.950   8.456 -10.361  1.00 78.01           O  
ATOM    195  CG  ASN A  14      30.090  11.310 -10.076  1.00 78.01           C  
ATOM    196  ND2 ASN A  14      31.090  11.360  -9.231  1.00 78.01           N  
ATOM    197 HD21 ASN A  14      31.085  10.823  -8.376  1.00 78.01           H  
ATOM    198 HD22 ASN A  14      31.862  11.955  -9.495  1.00 78.01           H  
ATOM    199  OD1 ASN A  14      30.139  11.947 -11.112  1.00 78.01           O  
ATOM    200  N   SER A  15      25.334   9.935 -10.782  1.00 79.15           N  
ATOM    201  H   SER A  15      25.140  10.875 -11.096  1.00 79.15           H  
ATOM    202  CA  SER A  15      24.260   8.953 -10.867  1.00 79.15           C  
ATOM    203  HA  SER A  15      24.523   8.067 -10.289  1.00 79.15           H  
ATOM    204  C   SER A  15      24.045   8.545 -12.319  1.00 79.15           C  
ATOM    205  CB  SER A  15      22.980   9.532 -10.269  1.00 79.15           C  
ATOM    206  HB2 SER A  15      22.729  10.454 -10.793  1.00 79.15           H  
ATOM    207  HB3 SER A  15      23.145   9.764  -9.217  1.00 79.15           H  
ATOM    208  O   SER A  15      23.559   9.337 -13.124  1.00 79.15           O  
ATOM    209  OG  SER A  15      21.913   8.609 -10.386  1.00 79.15           O  
ATOM    210  HG  SER A  15      21.099   9.114 -10.319  1.00 79.15           H  
ATOM    211  N   ASP A  16      24.310   7.279 -12.632  1.00 75.53           N  
ATOM    212  H   ASP A  16      24.825   6.711 -11.976  1.00 75.53           H  
ATOM    213  CA  ASP A  16      23.985   6.696 -13.942  1.00 75.53           C  
ATOM    214  HA  ASP A  16      24.319   7.383 -14.720  1.00 75.53           H  
ATOM    215  C   ASP A  16      22.465   6.498 -14.145  1.00 75.53           C  
ATOM    216  CB  ASP A  16      24.750   5.376 -14.127  1.00 75.53           C  
ATOM    217  HB2 ASP A  16      24.508   4.962 -15.106  1.00 75.53           H  
ATOM    218  HB3 ASP A  16      24.408   4.668 -13.372  1.00 75.53           H  
ATOM    219  O   ASP A  16      22.031   6.006 -15.183  1.00 75.53           O  
ATOM    220  CG  ASP A  16      26.279   5.514 -14.040  1.00 75.53           C  
ATOM    221  OD1 ASP A  16      26.847   6.535 -14.509  1.00 75.53           O  
ATOM    222  OD2 ASP A  16      26.888   4.583 -13.475  1.00 75.53           O  
ATOM    223  N   LYS A  17      21.633   6.864 -13.155  1.00 75.60           N  
ATOM    224  H   LYS A  17      22.048   7.292 -12.339  1.00 75.60           H  
ATOM    225  CA  LYS A  17      20.164   6.798 -13.248  1.00 75.60           C  
ATOM    226  HA  LYS A  17      19.890   5.962 -13.892  1.00 75.60           H  
ATOM    227  C   LYS A  17      19.544   8.033 -13.900  1.00 75.60           C  
ATOM    228  CB  LYS A  17      19.534   6.589 -11.865  1.00 75.60           C  
ATOM    229  HB2 LYS A  17      19.753   7.451 -11.235  1.00 75.60           H  
ATOM    230  HB3 LYS A  17      18.452   6.538 -11.986  1.00 75.60           H  
ATOM    231  O   LYS A  17      18.397   7.951 -14.335  1.00 75.60           O  
ATOM    232  CG  LYS A  17      20.011   5.306 -11.177  1.00 75.60           C  
ATOM    233  HG2 LYS A  17      19.765   4.447 -11.802  1.00 75.60           H  
ATOM    234  HG3 LYS A  17      21.090   5.343 -11.027  1.00 75.60           H  
ATOM    235  CD  LYS A  17      19.324   5.167  -9.817  1.00 75.60           C  
ATOM    236  HD2 LYS A  17      19.582   6.030  -9.203  1.00 75.60           H  
ATOM    237  HD3 LYS A  17      18.244   5.141  -9.960  1.00 75.60           H  
ATOM    238  CE  LYS A  17      19.794   3.882  -9.134  1.00 75.60           C  
ATOM    239  HE2 LYS A  17      20.883   3.900  -9.082  1.00 75.60           H  
ATOM    240  HE3 LYS A  17      19.503   3.032  -9.751  1.00 75.60           H  
ATOM    241  NZ  LYS A  17      19.218   3.768  -7.773  1.00 75.60           N  
ATOM    242  HZ1 LYS A  17      18.209   3.762  -7.821  1.00 75.60           H  
ATOM    243  HZ2 LYS A  17      19.506   4.560  -7.217  1.00 75.60           H  
ATOM    244  HZ3 LYS A  17      19.540   2.923  -7.323  1.00 75.60           H  
ATOM    245  N   LEU A  18      20.273   9.153 -13.932  1.00 84.85           N  
ATOM    246  H   LEU A  18      21.245   9.105 -13.663  1.00 84.85           H  
ATOM    247  CA  LEU A  18      19.768  10.404 -14.488  1.00 84.85           C  
ATOM    248  HA  LEU A  18      18.794  10.610 -14.044  1.00 84.85           H  
ATOM    249  C   LEU A  18      19.572  10.276 -15.997  1.00 84.85           C  
ATOM    250  CB  LEU A  18      20.725  11.568 -14.186  1.00 84.85           C  
ATOM    251  HB2 LEU A  18      20.384  12.436 -14.750  1.00 84.85           H  
ATOM    252  HB3 LEU A  18      21.718  11.293 -14.540  1.00 84.85           H  
ATOM    253  O   LEU A  18      20.461   9.822 -16.716  1.00 84.85           O  
ATOM    254  CG  LEU A  18      20.828  11.990 -12.717  1.00 84.85           C  
ATOM    255  HG  LEU A  18      21.124  11.131 -12.114  1.00 84.85           H  
ATOM    256  CD1 LEU A  18      21.889  13.085 -12.576  1.00 84.85           C  
ATOM    257 HD11 LEU A  18      21.966  13.401 -11.536  1.00 84.85           H  
ATOM    258 HD12 LEU A  18      22.857  12.705 -12.902  1.00 84.85           H  
ATOM    259 HD13 LEU A  18      21.620  13.949 -13.185  1.00 84.85           H  
ATOM    260  CD2 LEU A  18      19.505  12.530 -12.179  1.00 84.85           C  
ATOM    261 HD21 LEU A  18      19.648  12.855 -11.149  1.00 84.85           H  
ATOM    262 HD22 LEU A  18      19.169  13.375 -12.781  1.00 84.85           H  
ATOM    263 HD23 LEU A  18      18.740  11.754 -12.191  1.00 84.85           H  
ATOM    264  N   ILE A  19      18.425  10.737 -16.484  1.00 85.66           N  
ATOM    265  H   ILE A  19      17.734  11.077 -15.831  1.00 85.66           H  
ATOM    266  CA  ILE A  19      18.117  10.748 -17.916  1.00 85.66           C  
ATOM    267  HA  ILE A  19      18.779  10.048 -18.426  1.00 85.66           H  
ATOM    268  C   ILE A  19      18.384  12.138 -18.478  1.00 85.66           C  
ATOM    269  CB  ILE A  19      16.680  10.271 -18.177  1.00 85.66           C  
ATOM    270  HB  ILE A  19      16.002  10.917 -17.618  1.00 85.66           H  
ATOM    271  O   ILE A  19      17.937  13.145 -17.926  1.00 85.66           O  
ATOM    272  CG1 ILE A  19      16.507   8.825 -17.678  1.00 85.66           C  
ATOM    273 HG12 ILE A  19      16.931   8.704 -16.681  1.00 85.66           H  
ATOM    274 HG13 ILE A  19      17.030   8.144 -18.349  1.00 85.66           H  
ATOM    275  CG2 ILE A  19      16.324  10.364 -19.675  1.00 85.66           C  
ATOM    276 HG21 ILE A  19      16.397  11.394 -20.024  1.00 85.66           H  
ATOM    277 HG22 ILE A  19      16.990   9.735 -20.265  1.00 85.66           H  
ATOM    278 HG23 ILE A  19      15.293  10.059 -19.851  1.00 85.66           H  
ATOM    279  CD1 ILE A  19      15.044   8.418 -17.584  1.00 85.66           C  
ATOM    280 HD11 ILE A  19      15.031   7.356 -17.336  1.00 85.66           H  
ATOM    281 HD12 ILE A  19      14.551   8.993 -16.800  1.00 85.66           H  
ATOM    282 HD13 ILE A  19      14.524   8.542 -18.534  1.00 85.66           H  
ATOM    283  N   ALA A  20      19.098  12.189 -19.600  1.00 87.24           N  
ATOM    284  H   ALA A  20      19.425  11.324 -20.005  1.00 87.24           H  
ATOM    285  CA  ALA A  20      19.395  13.428 -20.301  1.00 87.24           C  
ATOM    286  HA  ALA A  20      19.969  14.081 -19.643  1.00 87.24           H  
ATOM    287  C   ALA A  20      18.110  14.163 -20.697  1.00 87.24           C  
ATOM    288  CB  ALA A  20      20.250  13.101 -21.525  1.00 87.24           C  
ATOM    289  HB1 ALA A  20      21.175  12.612 -21.219  1.00 87.24           H  
ATOM    290  HB2 ALA A  20      20.497  14.021 -22.055  1.00 87.24           H  
ATOM    291  HB3 ALA A  20      19.703  12.444 -22.202  1.00 87.24           H  
ATOM    292  O   ALA A  20      17.215  13.591 -21.314  1.00 87.24           O  
ATOM    293  N   ARG A  21      18.045  15.461 -20.381  1.00 85.38           N  
ATOM    294  H   ARG A  21      18.795  15.845 -19.825  1.00 85.38           H  
ATOM    295  CA  ARG A  21      16.903  16.317 -20.749  1.00 85.38           C  
ATOM    296  HA  ARG A  21      15.978  15.800 -20.494  1.00 85.38           H  
ATOM    297  C   ARG A  21      16.821  16.585 -22.251  1.00 85.38           C  
ATOM    298  CB  ARG A  21      16.966  17.643 -19.978  1.00 85.38           C  
ATOM    299  HB2 ARG A  21      16.175  18.296 -20.347  1.00 85.38           H  
ATOM    300  HB3 ARG A  21      17.925  18.127 -20.160  1.00 85.38           H  
ATOM    301  O   ARG A  21      15.751  16.886 -22.767  1.00 85.38           O  
ATOM    302  CG  ARG A  21      16.758  17.437 -18.472  1.00 85.38           C  
ATOM    303  HG2 ARG A  21      17.554  16.812 -18.066  1.00 85.38           H  
ATOM    304  HG3 ARG A  21      15.807  16.929 -18.314  1.00 85.38           H  
ATOM    305  CD  ARG A  21      16.725  18.768 -17.714  1.00 85.38           C  
ATOM    306  HD2 ARG A  21      16.341  18.572 -16.713  1.00 85.38           H  
ATOM    307  HD3 ARG A  21      16.028  19.439 -18.218  1.00 85.38           H  
ATOM    308  NE  ARG A  21      18.061  19.393 -17.595  1.00 85.38           N  
ATOM    309  HE  ARG A  21      18.864  18.784 -17.664  1.00 85.38           H  
ATOM    310  NH1 ARG A  21      17.342  21.493 -17.006  1.00 85.38           N  
ATOM    311 HH11 ARG A  21      17.547  22.424 -16.672  1.00 85.38           H  
ATOM    312 HH12 ARG A  21      16.386  21.176 -17.076  1.00 85.38           H  
ATOM    313  NH2 ARG A  21      19.520  21.058 -17.053  1.00 85.38           N  
ATOM    314 HH21 ARG A  21      20.240  20.374 -16.867  1.00 85.38           H  
ATOM    315 HH22 ARG A  21      19.693  21.995 -16.716  1.00 85.38           H  
ATOM    316  CZ  ARG A  21      18.302  20.640 -17.230  1.00 85.38           C  
ATOM    317  N   LYS A  22      17.961  16.527 -22.940  1.00 82.32           N  
ATOM    318  H   LYS A  22      18.781  16.204 -22.448  1.00 82.32           H  
ATOM    319  CA  LYS A  22      18.100  16.757 -24.379  1.00 82.32           C  
ATOM    320  HA  LYS A  22      17.139  16.589 -24.867  1.00 82.32           H  
ATOM    321  C   LYS A  22      19.093  15.761 -24.954  1.00 82.32           C  
ATOM    322  CB  LYS A  22      18.570  18.196 -24.660  1.00 82.32           C  
ATOM    323  HB2 LYS A  22      18.753  18.298 -25.729  1.00 82.32           H  
ATOM    324  HB3 LYS A  22      19.509  18.376 -24.137  1.00 82.32           H  
ATOM    325  O   LYS A  22      20.027  15.346 -24.266  1.00 82.32           O  
ATOM    326  CG  LYS A  22      17.540  19.254 -24.236  1.00 82.32           C  
ATOM    327  HG2 LYS A  22      17.412  19.229 -23.154  1.00 82.32           H  
ATOM    328  HG3 LYS A  22      16.585  19.034 -24.712  1.00 82.32           H  
ATOM    329  CD  LYS A  22      17.994  20.659 -24.646  1.00 82.32           C  
ATOM    330  HD2 LYS A  22      18.132  20.688 -25.726  1.00 82.32           H  
ATOM    331  HD3 LYS A  22      18.943  20.884 -24.158  1.00 82.32           H  
ATOM    332  CE  LYS A  22      16.940  21.691 -24.230  1.00 82.32           C  
ATOM    333  HE2 LYS A  22      16.815  21.644 -23.148  1.00 82.32           H  
ATOM    334  HE3 LYS A  22      15.988  21.416 -24.686  1.00 82.32           H  
ATOM    335  NZ  LYS A  22      17.324  23.065 -24.645  1.00 82.32           N  
ATOM    336  HZ1 LYS A  22      16.616  23.731 -24.373  1.00 82.32           H  
ATOM    337  HZ2 LYS A  22      17.429  23.114 -25.648  1.00 82.32           H  
ATOM    338  HZ3 LYS A  22      18.200  23.332 -24.217  1.00 82.32           H  
ATOM    339  N   THR A  23      18.924  15.427 -26.228  1.00 79.51           N  
ATOM    340  H   THR A  23      18.104  15.741 -26.728  1.00 79.51           H  
ATOM    341  CA  THR A  23      19.924  14.680 -26.992  1.00 79.51           C  
ATOM    342  HA  THR A  23      19.992  13.674 -26.577  1.00 79.51           H  
ATOM    343  C   THR A  23      21.281  15.381 -26.847  1.00 79.51           C  
ATOM    344  CB  THR A  23      19.508  14.574 -28.470  1.00 79.51           C  
ATOM    345  HB  THR A  23      19.751  15.502 -28.988  1.00 79.51           H  
ATOM    346  O   THR A  23      21.356  16.602 -26.978  1.00 79.51           O  
ATOM    347  CG2 THR A  23      20.184  13.399 -29.170  1.00 79.51           C  
ATOM    348 HG21 THR A  23      19.963  13.429 -30.237  1.00 79.51           H  
ATOM    349 HG22 THR A  23      19.824  12.458 -28.754  1.00 79.51           H  
ATOM    350 HG23 THR A  23      21.264  13.453 -29.035  1.00 79.51           H  
ATOM    351  OG1 THR A  23      18.118  14.345 -28.564  1.00 79.51           O  
ATOM    352  HG1 THR A  23      17.908  14.186 -29.488  1.00 79.51           H  
ATOM    353  N   TYR A  24      22.332  14.620 -26.529  1.00 82.75           N  
ATOM    354  H   TYR A  24      22.174  13.626 -26.435  1.00 82.75           H  
ATOM    355  CA  TYR A  24      23.715  15.090 -26.316  1.00 82.75           C  
ATOM    356  HA  TYR A  24      24.324  14.190 -26.241  1.00 82.75           H  
ATOM    357  C   TYR A  24      24.005  15.866 -25.020  1.00 82.75           C  
ATOM    358  CB  TYR A  24      24.235  15.850 -27.550  1.00 82.75           C  
ATOM    359  HB2 TYR A  24      23.887  16.882 -27.509  1.00 82.75           H  
ATOM    360  HB3 TYR A  24      25.323  15.882 -27.509  1.00 82.75           H  
ATOM    361  O   TYR A  24      25.141  16.293 -24.815  1.00 82.75           O  
ATOM    362  CG  TYR A  24      23.822  15.241 -28.874  1.00 82.75           C  
ATOM    363  CD1 TYR A  24      24.402  14.029 -29.287  1.00 82.75           C  
ATOM    364  HD1 TYR A  24      25.166  13.559 -28.686  1.00 82.75           H  
ATOM    365  CD2 TYR A  24      22.838  15.863 -29.669  1.00 82.75           C  
ATOM    366  HD2 TYR A  24      22.405  16.802 -29.354  1.00 82.75           H  
ATOM    367  CE1 TYR A  24      23.994  13.434 -30.494  1.00 82.75           C  
ATOM    368  HE1 TYR A  24      24.438  12.509 -30.831  1.00 82.75           H  
ATOM    369  CE2 TYR A  24      22.430  15.273 -30.879  1.00 82.75           C  
ATOM    370  HE2 TYR A  24      21.688  15.757 -31.497  1.00 82.75           H  
ATOM    371  OH  TYR A  24      22.626  13.468 -32.453  1.00 82.75           O  
ATOM    372  HH  TYR A  24      22.019  14.011 -32.960  1.00 82.75           H  
ATOM    373  CZ  TYR A  24      23.012  14.054 -31.292  1.00 82.75           C  
ATOM    374  N   TRP A  25      23.037  16.041 -24.117  1.00 87.11           N  
ATOM    375  H   TRP A  25      22.111  15.681 -24.299  1.00 87.11           H  
ATOM    376  CA  TRP A  25      23.316  16.616 -22.798  1.00 87.11           C  
ATOM    377  HA  TRP A  25      24.150  17.314 -22.871  1.00 87.11           H  
ATOM    378  C   TRP A  25      23.725  15.526 -21.818  1.00 87.11           C  
ATOM    379  CB  TRP A  25      22.119  17.417 -22.282  1.00 87.11           C  
ATOM    380  HB2 TRP A  25      21.199  16.857 -22.449  1.00 87.11           H  
ATOM    381  HB3 TRP A  25      22.235  17.536 -21.205  1.00 87.11           H  
ATOM    382  O   TRP A  25      22.915  14.675 -21.466  1.00 87.11           O  
ATOM    383  CG  TRP A  25      21.980  18.788 -22.863  1.00 87.11           C  
ATOM    384  CD1 TRP A  25      22.384  19.187 -24.093  1.00 87.11           C  
ATOM    385  HD1 TRP A  25      22.856  18.554 -24.830  1.00 87.11           H  
ATOM    386  CD2 TRP A  25      21.428  19.976 -22.224  1.00 87.11           C  
ATOM    387  CE2 TRP A  25      21.552  21.073 -23.128  1.00 87.11           C  
ATOM    388  CE3 TRP A  25      20.844  20.238 -20.966  1.00 87.11           C  
ATOM    389  HE3 TRP A  25      20.760  19.432 -20.251  1.00 87.11           H  
ATOM    390  NE1 TRP A  25      22.144  20.536 -24.249  1.00 87.11           N  
ATOM    391  HE1 TRP A  25      22.448  21.054 -25.061  1.00 87.11           H  
ATOM    392  CH2 TRP A  25      20.550  22.596 -21.540  1.00 87.11           C  
ATOM    393  HH2 TRP A  25      20.253  23.594 -21.253  1.00 87.11           H  
ATOM    394  CZ2 TRP A  25      21.124  22.367 -22.801  1.00 87.11           C  
ATOM    395  HZ2 TRP A  25      21.281  23.182 -23.493  1.00 87.11           H  
ATOM    396  CZ3 TRP A  25      20.407  21.533 -20.629  1.00 87.11           C  
ATOM    397  HZ3 TRP A  25      19.987  21.724 -19.652  1.00 87.11           H  
ATOM    398  N   ASP A  26      24.967  15.578 -21.345  1.00 86.80           N  
ATOM    399  H   ASP A  26      25.608  16.262 -21.722  1.00 86.80           H  
ATOM    400  CA  ASP A  26      25.449  14.676 -20.302  1.00 86.80           C  
ATOM    401  HA  ASP A  26      25.220  13.651 -20.597  1.00 86.80           H  
ATOM    402  C   ASP A  26      24.774  15.006 -18.953  1.00 86.80           C  
ATOM    403  CB  ASP A  26      26.977  14.766 -20.217  1.00 86.80           C  
ATOM    404  HB2 ASP A  26      27.262  15.790 -19.977  1.00 86.80           H  
ATOM    405  HB3 ASP A  26      27.397  14.520 -21.192  1.00 86.80           H  
ATOM    406  O   ASP A  26      25.001  16.095 -18.405  1.00 86.80           O  
ATOM    407  CG  ASP A  26      27.587  13.824 -19.172  1.00 86.80           C  
ATOM    408  OD1 ASP A  26      26.828  13.077 -18.509  1.00 86.80           O  
ATOM    409  OD2 ASP A  26      28.821  13.910 -19.007  1.00 86.80           O  
ATOM    410  N   PRO A  27      23.969  14.094 -18.374  1.00 87.97           N  
ATOM    411  CA  PRO A  27      23.328  14.323 -17.083  1.00 87.97           C  
ATOM    412  HA  PRO A  27      22.688  15.201 -17.167  1.00 87.97           H  
ATOM    413  C   PRO A  27      24.324  14.538 -15.940  1.00 87.97           C  
ATOM    414  CB  PRO A  27      22.469  13.086 -16.816  1.00 87.97           C  
ATOM    415  HB2 PRO A  27      21.501  13.373 -16.405  1.00 87.97           H  
ATOM    416  HB3 PRO A  27      22.991  12.400 -16.149  1.00 87.97           H  
ATOM    417  O   PRO A  27      23.999  15.218 -14.964  1.00 87.97           O  
ATOM    418  CG  PRO A  27      22.311  12.427 -18.178  1.00 87.97           C  
ATOM    419  HG2 PRO A  27      21.472  12.893 -18.696  1.00 87.97           H  
ATOM    420  HG3 PRO A  27      22.177  11.348 -18.104  1.00 87.97           H  
ATOM    421  CD  PRO A  27      23.596  12.790 -18.899  1.00 87.97           C  
ATOM    422  HD2 PRO A  27      24.374  12.066 -18.654  1.00 87.97           H  
ATOM    423  HD3 PRO A  27      23.419  12.800 -19.974  1.00 87.97           H  
ATOM    424  N   LYS A  28      25.557  14.023 -16.062  1.00 89.19           N  
ATOM    425  H   LYS A  28      25.795  13.518 -16.904  1.00 89.19           H  
ATOM    426  CA  LYS A  28      26.623  14.246 -15.073  1.00 89.19           C  
ATOM    427  HA  LYS A  28      26.230  14.033 -14.079  1.00 89.19           H  
ATOM    428  C   LYS A  28      27.096  15.698 -15.042  1.00 89.19           C  
ATOM    429  CB  LYS A  28      27.811  13.302 -15.330  1.00 89.19           C  
ATOM    430  HB2 LYS A  28      28.589  13.516 -14.598  1.00 89.19           H  
ATOM    431  HB3 LYS A  28      28.223  13.475 -16.324  1.00 89.19           H  
ATOM    432  O   LYS A  28      27.619  16.129 -14.020  1.00 89.19           O  
ATOM    433  CG  LYS A  28      27.395  11.834 -15.184  1.00 89.19           C  
ATOM    434  HG2 LYS A  28      26.910  11.706 -14.216  1.00 89.19           H  
ATOM    435  HG3 LYS A  28      26.673  11.588 -15.963  1.00 89.19           H  
ATOM    436  CD  LYS A  28      28.569  10.851 -15.278  1.00 89.19           C  
ATOM    437  HD2 LYS A  28      29.026  10.915 -16.266  1.00 89.19           H  
ATOM    438  HD3 LYS A  28      29.305  11.074 -14.505  1.00 89.19           H  
ATOM    439  CE  LYS A  28      27.953   9.465 -15.052  1.00 89.19           C  
ATOM    440  HE2 LYS A  28      27.193   9.299 -15.815  1.00 89.19           H  
ATOM    441  HE3 LYS A  28      27.431   9.467 -14.095  1.00 89.19           H  
ATOM    442  NZ  LYS A  28      28.909   8.333 -15.073  1.00 89.19           N  
ATOM    443  HZ1 LYS A  28      29.598   8.410 -14.338  1.00 89.19           H  
ATOM    444  HZ2 LYS A  28      29.341   8.231 -15.980  1.00 89.19           H  
ATOM    445  HZ3 LYS A  28      28.363   7.503 -14.894  1.00 89.19           H  
ATOM    446  N   LYS A  29      26.879  16.457 -16.123  1.00 89.33           N  
ATOM    447  H   LYS A  29      26.448  16.005 -16.917  1.00 89.33           H  
ATOM    448  CA  LYS A  29      27.193  17.892 -16.220  1.00 89.33           C  
ATOM    449  HA  LYS A  29      27.913  18.162 -15.448  1.00 89.33           H  
ATOM    450  C   LYS A  29      25.978  18.785 -15.981  1.00 89.33           C  
ATOM    451  CB  LYS A  29      27.812  18.201 -17.591  1.00 89.33           C  
ATOM    452  HB2 LYS A  29      27.135  17.873 -18.381  1.00 89.33           H  
ATOM    453  HB3 LYS A  29      27.941  19.280 -17.678  1.00 89.33           H  
ATOM    454  O   LYS A  29      26.103  19.821 -15.342  1.00 89.33           O  
ATOM    455  CG  LYS A  29      29.177  17.527 -17.776  1.00 89.33           C  
ATOM    456  HG2 LYS A  29      29.057  16.444 -17.757  1.00 89.33           H  
ATOM    457  HG3 LYS A  29      29.839  17.824 -16.962  1.00 89.33           H  
ATOM    458  CD  LYS A  29      29.802  17.941 -19.112  1.00 89.33           C  
ATOM    459  HD2 LYS A  29      29.134  17.655 -19.924  1.00 89.33           H  
ATOM    460  HD3 LYS A  29      29.943  19.022 -19.124  1.00 89.33           H  
ATOM    461  CE  LYS A  29      31.150  17.235 -19.281  1.00 89.33           C  
ATOM    462  HE2 LYS A  29      30.974  16.160 -19.262  1.00 89.33           H  
ATOM    463  HE3 LYS A  29      31.783  17.483 -18.429  1.00 89.33           H  
ATOM    464  NZ  LYS A  29      31.815  17.626 -20.550  1.00 89.33           N  
ATOM    465  HZ1 LYS A  29      32.699  17.147 -20.642  1.00 89.33           H  
ATOM    466  HZ2 LYS A  29      31.981  18.622 -20.572  1.00 89.33           H  
ATOM    467  HZ3 LYS A  29      31.234  17.372 -21.336  1.00 89.33           H  
ATOM    468  N   TYR A  30      24.808  18.397 -16.487  1.00 90.47           N  
ATOM    469  H   TYR A  30      24.801  17.556 -17.048  1.00 90.47           H  
ATOM    470  CA  TYR A  30      23.635  19.283 -16.545  1.00 90.47           C  
ATOM    471  HA  TYR A  30      23.917  20.272 -16.186  1.00 90.47           H  
ATOM    472  C   TYR A  30      22.459  18.849 -15.672  1.00 90.47           C  
ATOM    473  CB  TYR A  30      23.197  19.437 -18.005  1.00 90.47           C  
ATOM    474  HB2 TYR A  30      22.901  18.463 -18.393  1.00 90.47           H  
ATOM    475  HB3 TYR A  30      22.328  20.092 -18.056  1.00 90.47           H  
ATOM    476  O   TYR A  30      21.406  19.494 -15.711  1.00 90.47           O  
ATOM    477  CG  TYR A  30      24.270  20.033 -18.885  1.00 90.47           C  
ATOM    478  CD1 TYR A  30      24.617  21.390 -18.743  1.00 90.47           C  
ATOM    479  HD1 TYR A  30      24.115  22.006 -18.011  1.00 90.47           H  
ATOM    480  CD2 TYR A  30      24.940  19.224 -19.822  1.00 90.47           C  
ATOM    481  HD2 TYR A  30      24.680  18.180 -19.919  1.00 90.47           H  
ATOM    482  CE1 TYR A  30      25.632  21.946 -19.543  1.00 90.47           C  
ATOM    483  HE1 TYR A  30      25.904  22.985 -19.429  1.00 90.47           H  
ATOM    484  CE2 TYR A  30      25.955  19.776 -20.623  1.00 90.47           C  
ATOM    485  HE2 TYR A  30      26.473  19.171 -21.353  1.00 90.47           H  
ATOM    486  OH  TYR A  30      27.291  21.654 -21.256  1.00 90.47           O  
ATOM    487  HH  TYR A  30      27.423  22.591 -21.092  1.00 90.47           H  
ATOM    488  CZ  TYR A  30      26.302  21.136 -20.485  1.00 90.47           C  
ATOM    489  N   GLY A  31      22.596  17.754 -14.928  1.00 87.84           N  
ATOM    490  H   GLY A  31      23.456  17.226 -14.981  1.00 87.84           H  
ATOM    491  CA  GLY A  31      21.461  17.113 -14.285  1.00 87.84           C  
ATOM    492  HA2 GLY A  31      20.895  17.845 -13.709  1.00 87.84           H  
ATOM    493  HA3 GLY A  31      21.803  16.332 -13.606  1.00 87.84           H  
ATOM    494  C   GLY A  31      20.537  16.464 -15.304  1.00 87.84           C  
ATOM    495  O   GLY A  31      20.731  16.536 -16.523  1.00 87.84           O  
ATOM    496  N   GLY A  32      19.506  15.814 -14.795  1.00 90.16           N  
ATOM    497  H   GLY A  32      19.326  15.871 -13.803  1.00 90.16           H  
ATOM    498  CA  GLY A  32      18.617  15.008 -15.613  1.00 90.16           C  
ATOM    499  HA2 GLY A  32      18.426  15.502 -16.566  1.00 90.16           H  
ATOM    500  HA3 GLY A  32      19.092  14.049 -15.819  1.00 90.16           H  
ATOM    501  C   GLY A  32      17.291  14.744 -14.933  1.00 90.16           C  
ATOM    502  O   GLY A  32      17.071  15.145 -13.791  1.00 90.16           O  
ATOM    503  N   PHE A  33      16.407  14.056 -15.642  1.00 89.27           N  
ATOM    504  H   PHE A  33      16.671  13.731 -16.561  1.00 89.27           H  
ATOM    505  CA  PHE A  33      15.210  13.499 -15.025  1.00 89.27           C  
ATOM    506  HA  PHE A  33      14.719  14.277 -14.441  1.00 89.27           H  
ATOM    507  C   PHE A  33      15.596  12.367 -14.066  1.00 89.27           C  
ATOM    508  CB  PHE A  33      14.239  13.036 -16.112  1.00 89.27           C  
ATOM    509  HB2 PHE A  33      13.343  12.641 -15.633  1.00 89.27           H  
ATOM    510  HB3 PHE A  33      14.685  12.218 -16.677  1.00 89.27           H  
ATOM    511  O   PHE A  33      16.548  11.632 -14.340  1.00 89.27           O  
ATOM    512  CG  PHE A  33      13.817  14.136 -17.062  1.00 89.27           C  
ATOM    513  CD1 PHE A  33      13.057  15.211 -16.570  1.00 89.27           C  
ATOM    514  HD1 PHE A  33      12.784  15.254 -15.526  1.00 89.27           H  
ATOM    515  CD2 PHE A  33      14.140  14.072 -18.432  1.00 89.27           C  
ATOM    516  HD2 PHE A  33      14.705  13.237 -18.821  1.00 89.27           H  
ATOM    517  CE1 PHE A  33      12.597  16.207 -17.446  1.00 89.27           C  
ATOM    518  HE1 PHE A  33      11.948  16.988 -17.078  1.00 89.27           H  
ATOM    519  CE2 PHE A  33      13.672  15.066 -19.310  1.00 89.27           C  
ATOM    520  HE2 PHE A  33      13.858  14.982 -20.370  1.00 89.27           H  
ATOM    521  CZ  PHE A  33      12.897  16.130 -18.817  1.00 89.27           C  
ATOM    522  HZ  PHE A  33      12.481  16.859 -19.496  1.00 89.27           H  
ATOM    523  N   ASP A  34      14.867  12.237 -12.953  1.00 84.78           N  
ATOM    524  H   ASP A  34      14.143  12.923 -12.795  1.00 84.78           H  
ATOM    525  CA  ASP A  34      15.203  11.335 -11.835  1.00 84.78           C  
ATOM    526  HA  ASP A  34      16.139  11.666 -11.386  1.00 84.78           H  
ATOM    527  C   ASP A  34      15.420   9.881 -12.274  1.00 84.78           C  
ATOM    528  CB  ASP A  34      14.087  11.420 -10.765  1.00 84.78           C  
ATOM    529  HB2 ASP A  34      14.122  12.400 -10.289  1.00 84.78           H  
ATOM    530  HB3 ASP A  34      13.121  11.337 -11.263  1.00 84.78           H  
ATOM    531  O   ASP A  34      16.462   9.277 -12.018  1.00 84.78           O  
ATOM    532  CG  ASP A  34      14.165  10.330  -9.675  1.00 84.78           C  
ATOM    533  OD1 ASP A  34      15.274   9.966  -9.246  1.00 84.78           O  
ATOM    534  OD2 ASP A  34      13.103   9.759  -9.318  1.00 84.78           O  
ATOM    535  N   SER A  35      14.409   9.295 -12.911  1.00 82.33           N  
ATOM    536  H   SER A  35      13.604   9.853 -13.160  1.00 82.33           H  
ATOM    537  CA  SER A  35      14.432   7.885 -13.286  1.00 82.33           C  
ATOM    538  HA  SER A  35      15.432   7.663 -13.658  1.00 82.33           H  
ATOM    539  C   SER A  35      13.433   7.578 -14.401  1.00 82.33           C  
ATOM    540  CB  SER A  35      14.171   6.998 -12.053  1.00 82.33           C  
ATOM    541  HB2 SER A  35      13.964   5.977 -12.376  1.00 82.33           H  
ATOM    542  HB3 SER A  35      15.077   6.983 -11.448  1.00 82.33           H  
ATOM    543  O   SER A  35      12.412   8.266 -14.521  1.00 82.33           O  
ATOM    544  OG  SER A  35      13.101   7.451 -11.231  1.00 82.33           O  
ATOM    545  HG  SER A  35      13.392   8.288 -10.862  1.00 82.33           H  
ATOM    546  N   PRO A  36      13.694   6.544 -15.221  1.00 86.59           N  
ATOM    547  CA  PRO A  36      12.755   6.120 -16.248  1.00 86.59           C  
ATOM    548  HA  PRO A  36      12.474   6.968 -16.872  1.00 86.59           H  
ATOM    549  C   PRO A  36      11.501   5.521 -15.613  1.00 86.59           C  
ATOM    550  CB  PRO A  36      13.495   5.095 -17.106  1.00 86.59           C  
ATOM    551  HB2 PRO A  36      13.969   5.580 -17.959  1.00 86.59           H  
ATOM    552  HB3 PRO A  36      12.817   4.320 -17.464  1.00 86.59           H  
ATOM    553  O   PRO A  36      11.556   4.826 -14.594  1.00 86.59           O  
ATOM    554  CG  PRO A  36      14.558   4.532 -16.161  1.00 86.59           C  
ATOM    555  HG2 PRO A  36      14.133   3.709 -15.586  1.00 86.59           H  
ATOM    556  HG3 PRO A  36      15.444   4.202 -16.703  1.00 86.59           H  
ATOM    557  CD  PRO A  36      14.874   5.685 -15.211  1.00 86.59           C  
ATOM    558  HD2 PRO A  36      15.742   6.237 -15.571  1.00 86.59           H  
ATOM    559  HD3 PRO A  36      15.077   5.293 -14.215  1.00 86.59           H  
ATOM    560  N   THR A  37      10.360   5.738 -16.254  1.00 87.84           N  
ATOM    561  H   THR A  37      10.369   6.312 -17.085  1.00 87.84           H  
ATOM    562  CA  THR A  37       9.101   5.106 -15.871  1.00 87.84           C  
ATOM    563  HA  THR A  37       9.009   5.149 -14.786  1.00 87.84           H  
ATOM    564  C   THR A  37       9.124   3.643 -16.311  1.00 87.84           C  
ATOM    565  CB  THR A  37       7.908   5.862 -16.469  1.00 87.84           C  
ATOM    566  HB  THR A  37       7.971   5.839 -17.557  1.00 87.84           H  
ATOM    567  O   THR A  37       9.350   3.330 -17.482  1.00 87.84           O  
ATOM    568  CG2 THR A  37       6.569   5.286 -16.010  1.00 87.84           C  
ATOM    569 HG21 THR A  37       5.763   5.882 -16.438  1.00 87.84           H  
ATOM    570 HG22 THR A  37       6.461   4.258 -16.355  1.00 87.84           H  
ATOM    571 HG23 THR A  37       6.503   5.321 -14.922  1.00 87.84           H  
ATOM    572  OG1 THR A  37       7.924   7.200 -16.035  1.00 87.84           O  
ATOM    573  HG1 THR A  37       7.503   7.720 -16.723  1.00 87.84           H  
ATOM    574  N   VAL A  38       8.881   2.726 -15.371  1.00 88.65           N  
ATOM    575  H   VAL A  38       8.736   3.044 -14.423  1.00 88.65           H  
ATOM    576  CA  VAL A  38       8.707   1.295 -15.662  1.00 88.65           C  
ATOM    577  HA  VAL A  38       9.477   0.977 -16.364  1.00 88.65           H  
ATOM    578  C   VAL A  38       7.344   1.086 -16.321  1.00 88.65           C  
ATOM    579  CB  VAL A  38       8.894   0.424 -14.406  1.00 88.65           C  
ATOM    580  HB  VAL A  38       8.185   0.734 -13.638  1.00 88.65           H  
ATOM    581  O   VAL A  38       6.322   1.471 -15.755  1.00 88.65           O  
ATOM    582  CG1 VAL A  38       8.678  -1.065 -14.708  1.00 88.65           C  
ATOM    583 HG11 VAL A  38       8.881  -1.662 -13.819  1.00 88.65           H  
ATOM    584 HG12 VAL A  38       7.645  -1.244 -15.005  1.00 88.65           H  
ATOM    585 HG13 VAL A  38       9.340  -1.387 -15.512  1.00 88.65           H  
ATOM    586  CG2 VAL A  38      10.319   0.582 -13.855  1.00 88.65           C  
ATOM    587 HG21 VAL A  38      10.510   1.620 -13.582  1.00 88.65           H  
ATOM    588 HG22 VAL A  38      10.445  -0.034 -12.964  1.00 88.65           H  
ATOM    589 HG23 VAL A  38      11.047   0.278 -14.607  1.00 88.65           H  
ATOM    590  N   ALA A  39       7.331   0.480 -17.508  1.00 90.51           N  
ATOM    591  H   ALA A  39       8.201   0.130 -17.882  1.00 90.51           H  
ATOM    592  CA  ALA A  39       6.113   0.145 -18.240  1.00 90.51           C  
ATOM    593  HA  ALA A  39       5.405   0.969 -18.158  1.00 90.51           H  
ATOM    594  C   ALA A  39       5.450  -1.110 -17.656  1.00 90.51           C  
ATOM    595  CB  ALA A  39       6.475  -0.051 -19.720  1.00 90.51           C  
ATOM    596  HB1 ALA A  39       6.990   0.833 -20.097  1.00 90.51           H  
ATOM    597  HB2 ALA A  39       7.134  -0.911 -19.840  1.00 90.51           H  
ATOM    598  HB3 ALA A  39       5.567  -0.214 -20.300  1.00 90.51           H  
ATOM    599  O   ALA A  39       4.260  -1.114 -17.353  1.00 90.51           O  
ATOM    600  N   TYR A  40       6.234  -2.174 -17.489  1.00 92.98           N  
ATOM    601  H   TYR A  40       7.205  -2.097 -17.754  1.00 92.98           H  
ATOM    602  CA  TYR A  40       5.816  -3.446 -16.902  1.00 92.98           C  
ATOM    603  HA  TYR A  40       5.152  -3.251 -16.060  1.00 92.98           H  
ATOM    604  C   TYR A  40       7.038  -4.199 -16.369  1.00 92.98           C  
ATOM    605  CB  TYR A  40       5.037  -4.271 -17.941  1.00 92.98           C  
ATOM    606  HB2 TYR A  40       4.772  -5.238 -17.512  1.00 92.98           H  
ATOM    607  HB3 TYR A  40       4.095  -3.761 -18.145  1.00 92.98           H  
ATOM    608  O   TYR A  40       8.179  -3.782 -16.580  1.00 92.98           O  
ATOM    609  CG  TYR A  40       5.746  -4.518 -19.257  1.00 92.98           C  
ATOM    610  CD1 TYR A  40       5.457  -3.700 -20.367  1.00 92.98           C  
ATOM    611  HD1 TYR A  40       4.760  -2.881 -20.261  1.00 92.98           H  
ATOM    612  CD2 TYR A  40       6.652  -5.588 -19.386  1.00 92.98           C  
ATOM    613  HD2 TYR A  40       6.866  -6.223 -18.539  1.00 92.98           H  
ATOM    614  CE1 TYR A  40       6.052  -3.964 -21.613  1.00 92.98           C  
ATOM    615  HE1 TYR A  40       5.814  -3.360 -22.477  1.00 92.98           H  
ATOM    616  CE2 TYR A  40       7.261  -5.845 -20.628  1.00 92.98           C  
ATOM    617  HE2 TYR A  40       7.945  -6.672 -20.749  1.00 92.98           H  
ATOM    618  OH  TYR A  40       7.429  -5.374 -22.964  1.00 92.98           O  
ATOM    619  HH  TYR A  40       7.006  -4.897 -23.681  1.00 92.98           H  
ATOM    620  CZ  TYR A  40       6.950  -5.042 -21.743  1.00 92.98           C  
ATOM    621  N   SER A  41       6.810  -5.302 -15.659  1.00 95.44           N  
ATOM    622  H   SER A  41       5.868  -5.661 -15.600  1.00 95.44           H  
ATOM    623  CA  SER A  41       7.888  -6.186 -15.206  1.00 95.44           C  
ATOM    624  HA  SER A  41       8.854  -5.739 -15.439  1.00 95.44           H  
ATOM    625  C   SER A  41       7.823  -7.515 -15.946  1.00 95.44           C  
ATOM    626  CB  SER A  41       7.842  -6.378 -13.689  1.00 95.44           C  
ATOM    627  HB2 SER A  41       6.939  -6.928 -13.423  1.00 95.44           H  
ATOM    628  HB3 SER A  41       8.715  -6.941 -13.361  1.00 95.44           H  
ATOM    629  O   SER A  41       6.780  -7.894 -16.475  1.00 95.44           O  
ATOM    630  OG  SER A  41       7.830  -5.111 -13.054  1.00 95.44           O  
ATOM    631  HG  SER A  41       7.014  -4.690 -13.335  1.00 95.44           H  
ATOM    632  N   VAL A  42       8.941  -8.225 -16.008  1.00 95.43           N  
ATOM    633  H   VAL A  42       9.795  -7.827 -15.643  1.00 95.43           H  
ATOM    634  CA  VAL A  42       9.012  -9.567 -16.581  1.00 95.43           C  
ATOM    635  HA  VAL A  42       7.997  -9.943 -16.703  1.00 95.43           H  
ATOM    636  C   VAL A  42       9.701 -10.491 -15.590  1.00 95.43           C  
ATOM    637  CB  VAL A  42       9.657  -9.573 -17.983  1.00 95.43           C  
ATOM    638  HB  VAL A  42       9.628 -10.591 -18.370  1.00 95.43           H  
ATOM    639  O   VAL A  42      10.757 -10.153 -15.059  1.00 95.43           O  
ATOM    640  CG1 VAL A  42       8.850  -8.673 -18.927  1.00 95.43           C  
ATOM    641 HG11 VAL A  42       7.813  -9.004 -18.968  1.00 95.43           H  
ATOM    642 HG12 VAL A  42       9.263  -8.705 -19.935  1.00 95.43           H  
ATOM    643 HG13 VAL A  42       8.885  -7.637 -18.588  1.00 95.43           H  
ATOM    644  CG2 VAL A  42      11.105  -9.076 -18.033  1.00 95.43           C  
ATOM    645 HG21 VAL A  42      11.735  -9.716 -17.415  1.00 95.43           H  
ATOM    646 HG22 VAL A  42      11.474  -9.115 -19.057  1.00 95.43           H  
ATOM    647 HG23 VAL A  42      11.166  -8.048 -17.675  1.00 95.43           H  
ATOM    648  N   LEU A  43       9.092 -11.638 -15.310  1.00 95.10           N  
ATOM    649  H   LEU A  43       8.227 -11.854 -15.786  1.00 95.10           H  
ATOM    650  CA  LEU A  43       9.719 -12.692 -14.525  1.00 95.10           C  
ATOM    651  HA  LEU A  43      10.331 -12.233 -13.749  1.00 95.10           H  
ATOM    652  C   LEU A  43      10.613 -13.512 -15.451  1.00 95.10           C  
ATOM    653  CB  LEU A  43       8.636 -13.555 -13.863  1.00 95.10           C  
ATOM    654  HB2 LEU A  43       8.074 -14.057 -14.650  1.00 95.10           H  
ATOM    655  HB3 LEU A  43       7.952 -12.913 -13.307  1.00 95.10           H  
ATOM    656  O   LEU A  43      10.142 -14.011 -16.473  1.00 95.10           O  
ATOM    657  CG  LEU A  43       9.199 -14.627 -12.917  1.00 95.10           C  
ATOM    658  HG  LEU A  43       9.932 -15.241 -13.440  1.00 95.10           H  
ATOM    659  CD1 LEU A  43       9.860 -13.991 -11.699  1.00 95.10           C  
ATOM    660 HD11 LEU A  43      10.105 -14.778 -10.985  1.00 95.10           H  
ATOM    661 HD12 LEU A  43       9.176 -13.288 -11.224  1.00 95.10           H  
ATOM    662 HD13 LEU A  43      10.779 -13.480 -11.986  1.00 95.10           H  
ATOM    663  CD2 LEU A  43       8.074 -15.538 -12.431  1.00 95.10           C  
ATOM    664 HD21 LEU A  43       7.312 -14.959 -11.910  1.00 95.10           H  
ATOM    665 HD22 LEU A  43       8.470 -16.296 -11.756  1.00 95.10           H  
ATOM    666 HD23 LEU A  43       7.621 -16.045 -13.284  1.00 95.10           H  
ATOM    667  N   VAL A  44      11.891 -13.637 -15.104  1.00 94.37           N  
ATOM    668  H   VAL A  44      12.206 -13.155 -14.274  1.00 94.37           H  
ATOM    669  CA  VAL A  44      12.902 -14.296 -15.934  1.00 94.37           C  
ATOM    670  HA  VAL A  44      12.420 -14.760 -16.794  1.00 94.37           H  
ATOM    671  C   VAL A  44      13.595 -15.390 -15.137  1.00 94.37           C  
ATOM    672  CB  VAL A  44      13.928 -13.272 -16.463  1.00 94.37           C  
ATOM    673  HB  VAL A  44      14.433 -12.799 -15.621  1.00 94.37           H  
ATOM    674  O   VAL A  44      14.176 -15.120 -14.085  1.00 94.37           O  
ATOM    675  CG1 VAL A  44      14.988 -13.936 -17.351  1.00 94.37           C  
ATOM    676 HG11 VAL A  44      14.511 -14.438 -18.193  1.00 94.37           H  
ATOM    677 HG12 VAL A  44      15.684 -13.182 -17.718  1.00 94.37           H  
ATOM    678 HG13 VAL A  44      15.553 -14.659 -16.763  1.00 94.37           H  
ATOM    679  CG2 VAL A  44      13.250 -12.177 -17.293  1.00 94.37           C  
ATOM    680 HG21 VAL A  44      13.997 -11.481 -17.675  1.00 94.37           H  
ATOM    681 HG22 VAL A  44      12.696 -12.619 -18.121  1.00 94.37           H  
ATOM    682 HG23 VAL A  44      12.564 -11.621 -16.654  1.00 94.37           H  
ATOM    683  N   VAL A  45      13.599 -16.611 -15.680  1.00 93.71           N  
ATOM    684  H   VAL A  45      13.024 -16.773 -16.494  1.00 93.71           H  
ATOM    685  CA  VAL A  45      14.490 -17.692 -15.234  1.00 93.71           C  
ATOM    686  HA  VAL A  45      14.830 -17.466 -14.224  1.00 93.71           H  
ATOM    687  C   VAL A  45      15.705 -17.741 -16.159  1.00 93.71           C  
ATOM    688  CB  VAL A  45      13.775 -19.053 -15.160  1.00 93.71           C  
ATOM    689  HB  VAL A  45      13.491 -19.370 -16.163  1.00 93.71           H  
ATOM    690  O   VAL A  45      15.593 -18.056 -17.345  1.00 93.71           O  
ATOM    691  CG1 VAL A  45      14.704 -20.117 -14.558  1.00 93.71           C  
ATOM    692 HG11 VAL A  45      14.168 -21.062 -14.475  1.00 93.71           H  
ATOM    693 HG12 VAL A  45      15.031 -19.805 -13.566  1.00 93.71           H  
ATOM    694 HG13 VAL A  45      15.571 -20.269 -15.201  1.00 93.71           H  
ATOM    695  CG2 VAL A  45      12.514 -18.977 -14.291  1.00 93.71           C  
ATOM    696 HG21 VAL A  45      12.769 -18.622 -13.293  1.00 93.71           H  
ATOM    697 HG22 VAL A  45      12.053 -19.962 -14.216  1.00 93.71           H  
ATOM    698 HG23 VAL A  45      11.787 -18.300 -14.738  1.00 93.71           H  
ATOM    699  N   ALA A  46      16.880 -17.409 -15.630  1.00 94.14           N  
ATOM    700  H   ALA A  46      16.909 -17.180 -14.647  1.00 94.14           H  
ATOM    701  CA  ALA A  46      18.116 -17.315 -16.408  1.00 94.14           C  
ATOM    702  HA  ALA A  46      18.074 -18.011 -17.246  1.00 94.14           H  
ATOM    703  C   ALA A  46      19.344 -17.678 -15.572  1.00 94.14           C  
ATOM    704  CB  ALA A  46      18.223 -15.894 -16.969  1.00 94.14           C  
ATOM    705  HB1 ALA A  46      17.376 -15.707 -17.629  1.00 94.14           H  
ATOM    706  HB2 ALA A  46      19.142 -15.775 -17.543  1.00 94.14           H  
ATOM    707  HB3 ALA A  46      18.203 -15.173 -16.152  1.00 94.14           H  
ATOM    708  O   ALA A  46      19.249 -17.949 -14.376  1.00 94.14           O  
ATOM    709  N   LYS A  47      20.525 -17.685 -16.195  1.00 93.52           N  
ATOM    710  H   LYS A  47      20.544 -17.459 -17.180  1.00 93.52           H  
ATOM    711  CA  LYS A  47      21.802 -17.763 -15.483  1.00 93.52           C  
ATOM    712  HA  LYS A  47      21.598 -18.023 -14.444  1.00 93.52           H  
ATOM    713  C   LYS A  47      22.494 -16.409 -15.466  1.00 93.52           C  
ATOM    714  CB  LYS A  47      22.709 -18.847 -16.069  1.00 93.52           C  
ATOM    715  HB2 LYS A  47      22.916 -18.637 -17.119  1.00 93.52           H  
ATOM    716  HB3 LYS A  47      23.645 -18.806 -15.512  1.00 93.52           H  
ATOM    717  O   LYS A  47      22.640 -15.788 -16.509  1.00 93.52           O  
ATOM    718  CG  LYS A  47      22.097 -20.247 -15.927  1.00 93.52           C  
ATOM    719  HG2 LYS A  47      21.345 -20.395 -16.702  1.00 93.52           H  
ATOM    720  HG3 LYS A  47      21.616 -20.331 -14.952  1.00 93.52           H  
ATOM    721  CD  LYS A  47      23.172 -21.336 -16.026  1.00 93.52           C  
ATOM    722  HD2 LYS A  47      23.891 -21.184 -15.221  1.00 93.52           H  
ATOM    723  HD3 LYS A  47      23.686 -21.271 -16.985  1.00 93.52           H  
ATOM    724  CE  LYS A  47      22.518 -22.710 -15.849  1.00 93.52           C  
ATOM    725  HE2 LYS A  47      21.901 -22.675 -14.951  1.00 93.52           H  
ATOM    726  HE3 LYS A  47      21.850 -22.899 -16.690  1.00 93.52           H  
ATOM    727  NZ  LYS A  47      23.527 -23.794 -15.715  1.00 93.52           N  
ATOM    728  HZ1 LYS A  47      24.099 -23.627 -14.900  1.00 93.52           H  
ATOM    729  HZ2 LYS A  47      23.066 -24.681 -15.569  1.00 93.52           H  
ATOM    730  HZ3 LYS A  47      24.124 -23.854 -16.528  1.00 93.52           H  
ATOM    731  N   VAL A  48      23.002 -15.997 -14.313  1.00 92.51           N  
ATOM    732  H   VAL A  48      22.832 -16.556 -13.489  1.00 92.51           H  
ATOM    733  CA  VAL A  48      23.812 -14.776 -14.170  1.00 92.51           C  
ATOM    734  HA  VAL A  48      23.994 -14.347 -15.155  1.00 92.51           H  
ATOM    735  C   VAL A  48      25.178 -15.115 -13.586  1.00 92.51           C  
ATOM    736  CB  VAL A  48      23.091 -13.685 -13.356  1.00 92.51           C  
ATOM    737  HB  VAL A  48      23.774 -12.846 -13.226  1.00 92.51           H  
ATOM    738  O   VAL A  48      25.308 -16.036 -12.773  1.00 92.51           O  
ATOM    739  CG1 VAL A  48      21.857 -13.176 -14.106  1.00 92.51           C  
ATOM    740 HG11 VAL A  48      21.391 -12.366 -13.545  1.00 92.51           H  
ATOM    741 HG12 VAL A  48      21.127 -13.974 -14.240  1.00 92.51           H  
ATOM    742 HG13 VAL A  48      22.151 -12.785 -15.081  1.00 92.51           H  
ATOM    743  CG2 VAL A  48      22.663 -14.176 -11.971  1.00 92.51           C  
ATOM    744 HG21 VAL A  48      22.162 -13.364 -11.444  1.00 92.51           H  
ATOM    745 HG22 VAL A  48      21.970 -15.010 -12.079  1.00 92.51           H  
ATOM    746 HG23 VAL A  48      23.534 -14.503 -11.403  1.00 92.51           H  
ATOM    747  N   GLY A  49      26.209 -14.391 -14.021  1.00 89.94           N  
ATOM    748  H   GLY A  49      26.030 -13.618 -14.645  1.00 89.94           H  
ATOM    749  CA  GLY A  49      27.541 -14.484 -13.427  1.00 89.94           C  
ATOM    750  HA2 GLY A  49      28.263 -13.960 -14.053  1.00 89.94           H  
ATOM    751  HA3 GLY A  49      27.845 -15.528 -13.342  1.00 89.94           H  
ATOM    752  C   GLY A  49      27.537 -13.833 -12.046  1.00 89.94           C  
ATOM    753  O   GLY A  49      27.177 -12.666 -11.915  1.00 89.94           O  
ATOM    754  N   LYS A  50      27.894 -14.583 -10.997  1.00 81.61           N  
ATOM    755  H   LYS A  50      28.121 -15.554 -11.158  1.00 81.61           H  
ATOM    756  CA  LYS A  50      28.020 -14.044  -9.631  1.00 81.61           C  
ATOM    757  HA  LYS A  50      27.935 -12.959  -9.689  1.00 81.61           H  
ATOM    758  C   LYS A  50      29.405 -14.313  -9.049  1.00 81.61           C  
ATOM    759  CB  LYS A  50      26.886 -14.549  -8.710  1.00 81.61           C  
ATOM    760  HB2 LYS A  50      27.171 -14.364  -7.675  1.00 81.61           H  
ATOM    761  HB3 LYS A  50      26.748 -15.622  -8.845  1.00 81.61           H  
ATOM    762  O   LYS A  50      29.953 -15.407  -9.189  1.00 81.61           O  
ATOM    763  CG  LYS A  50      25.562 -13.809  -8.977  1.00 81.61           C  
ATOM    764  HG2 LYS A  50      25.212 -14.078  -9.974  1.00 81.61           H  
ATOM    765  HG3 LYS A  50      25.760 -12.737  -8.968  1.00 81.61           H  
ATOM    766  CD  LYS A  50      24.446 -14.097  -7.952  1.00 81.61           C  
ATOM    767  HD2 LYS A  50      24.790 -13.838  -6.951  1.00 81.61           H  
ATOM    768  HD3 LYS A  50      24.180 -15.153  -7.994  1.00 81.61           H  
ATOM    769  CE  LYS A  50      23.226 -13.231  -8.325  1.00 81.61           C  
ATOM    770  HE2 LYS A  50      22.947 -13.463  -9.352  1.00 81.61           H  
ATOM    771  HE3 LYS A  50      23.527 -12.183  -8.319  1.00 81.61           H  
ATOM    772  NZ  LYS A  50      22.031 -13.408  -7.455  1.00 81.61           N  
ATOM    773  HZ1 LYS A  50      21.273 -12.864  -7.842  1.00 81.61           H  
ATOM    774  HZ2 LYS A  50      21.707 -14.365  -7.459  1.00 81.61           H  
ATOM    775  HZ3 LYS A  50      22.194 -13.081  -6.514  1.00 81.61           H  
ATOM    776  N   GLY A  51      29.918 -13.323  -8.318  1.00 80.94           N  
ATOM    777  H   GLY A  51      29.423 -12.443  -8.317  1.00 80.94           H  
ATOM    778  CA  GLY A  51      31.217 -13.371  -7.643  1.00 80.94           C  
ATOM    779  HA2 GLY A  51      31.242 -12.601  -6.871  1.00 80.94           H  
ATOM    780  HA3 GLY A  51      31.338 -14.339  -7.158  1.00 80.94           H  
ATOM    781  C   GLY A  51      32.409 -13.147  -8.578  1.00 80.94           C  
ATOM    782  O   GLY A  51      32.253 -13.000  -9.788  1.00 80.94           O  
ATOM    783  N   LYS A  52      33.620 -13.149  -8.004  1.00 81.42           N  
ATOM    784  H   LYS A  52      33.671 -13.249  -7.000  1.00 81.42           H  
ATOM    785  CA  LYS A  52      34.874 -12.880  -8.736  1.00 81.42           C  
ATOM    786  HA  LYS A  52      34.823 -11.888  -9.184  1.00 81.42           H  
ATOM    787  C   LYS A  52      35.110 -13.842  -9.907  1.00 81.42           C  
ATOM    788  CB  LYS A  52      36.078 -12.925  -7.775  1.00 81.42           C  
ATOM    789  HB2 LYS A  52      36.102 -13.886  -7.261  1.00 81.42           H  
ATOM    790  HB3 LYS A  52      36.986 -12.844  -8.373  1.00 81.42           H  
ATOM    791  O   LYS A  52      35.573 -13.424 -10.955  1.00 81.42           O  
ATOM    792  CG  LYS A  52      36.089 -11.787  -6.738  1.00 81.42           C  
ATOM    793  HG2 LYS A  52      36.001 -10.832  -7.256  1.00 81.42           H  
ATOM    794  HG3 LYS A  52      35.243 -11.900  -6.061  1.00 81.42           H  
ATOM    795  CD  LYS A  52      37.397 -11.797  -5.926  1.00 81.42           C  
ATOM    796  HD2 LYS A  52      38.238 -11.698  -6.613  1.00 81.42           H  
ATOM    797  HD3 LYS A  52      37.487 -12.747  -5.399  1.00 81.42           H  
ATOM    798  CE  LYS A  52      37.439 -10.643  -4.912  1.00 81.42           C  
ATOM    799  HE2 LYS A  52      36.612 -10.757  -4.210  1.00 81.42           H  
ATOM    800  HE3 LYS A  52      37.291  -9.705  -5.449  1.00 81.42           H  
ATOM    801  NZ  LYS A  52      38.730 -10.590  -4.170  1.00 81.42           N  
ATOM    802  HZ1 LYS A  52      38.742  -9.817  -3.521  1.00 81.42           H  
ATOM    803  HZ2 LYS A  52      38.894 -11.437  -3.644  1.00 81.42           H  
ATOM    804  HZ3 LYS A  52      39.507 -10.458  -4.803  1.00 81.42           H  
ATOM    805  N   SER A  53      34.750 -15.116  -9.742  1.00 82.21           N  
ATOM    806  H   SER A  53      34.331 -15.387  -8.863  1.00 82.21           H  
ATOM    807  CA  SER A  53      34.924 -16.161 -10.761  1.00 82.21           C  
ATOM    808  HA  SER A  53      35.848 -15.959 -11.305  1.00 82.21           H  
ATOM    809  C   SER A  53      33.819 -16.200 -11.822  1.00 82.21           C  
ATOM    810  CB  SER A  53      35.085 -17.527 -10.084  1.00 82.21           C  
ATOM    811  HB2 SER A  53      35.085 -18.320 -10.832  1.00 82.21           H  
ATOM    812  HB3 SER A  53      36.048 -17.545  -9.574  1.00 82.21           H  
ATOM    813  O   SER A  53      33.837 -17.090 -12.667  1.00 82.21           O  
ATOM    814  OG  SER A  53      34.058 -17.762  -9.127  1.00 82.21           O  
ATOM    815  HG  SER A  53      34.493 -17.998  -8.305  1.00 82.21           H  
ATOM    816  N   GLN A  54      32.838 -15.287 -11.771  1.00 85.00           N  
ATOM    817  H   GLN A  54      32.902 -14.547 -11.087  1.00 85.00           H  
ATOM    818  CA  GLN A  54      31.730 -15.210 -12.736  1.00 85.00           C  
ATOM    819  HA  GLN A  54      30.979 -14.552 -12.299  1.00 85.00           H  
ATOM    820  C   GLN A  54      30.998 -16.549 -12.949  1.00 85.00           C  
ATOM    821  CB  GLN A  54      32.219 -14.553 -14.044  1.00 85.00           C  
ATOM    822  HB2 GLN A  54      33.075 -15.103 -14.432  1.00 85.00           H  
ATOM    823  HB3 GLN A  54      31.430 -14.595 -14.795  1.00 85.00           H  
ATOM    824  O   GLN A  54      30.467 -16.831 -14.026  1.00 85.00           O  
ATOM    825  CG  GLN A  54      32.615 -13.080 -13.846  1.00 85.00           C  
ATOM    826  HG2 GLN A  54      33.400 -13.005 -13.093  1.00 85.00           H  
ATOM    827  HG3 GLN A  54      33.016 -12.690 -14.781  1.00 85.00           H  
ATOM    828  CD  GLN A  54      31.427 -12.210 -13.441  1.00 85.00           C  
ATOM    829  NE2 GLN A  54      31.627 -11.202 -12.624  1.00 85.00           N  
ATOM    830 HE21 GLN A  54      32.558 -10.978 -12.305  1.00 85.00           H  
ATOM    831 HE22 GLN A  54      30.826 -10.615 -12.440  1.00 85.00           H  
ATOM    832  OE1 GLN A  54      30.293 -12.441 -13.829  1.00 85.00           O  
ATOM    833  N   LYS A  55      30.936 -17.388 -11.903  1.00 88.78           N  
ATOM    834  H   LYS A  55      31.372 -17.095 -11.041  1.00 88.78           H  
ATOM    835  CA  LYS A  55      30.248 -18.681 -11.964  1.00 88.78           C  
ATOM    836  HA  LYS A  55      30.652 -19.229 -12.816  1.00 88.78           H  
ATOM    837  C   LYS A  55      28.762 -18.454 -12.227  1.00 88.78           C  
ATOM    838  CB  LYS A  55      30.481 -19.514 -10.692  1.00 88.78           C  
ATOM    839  HB2 LYS A  55      30.318 -18.890  -9.813  1.00 88.78           H  
ATOM    840  HB3 LYS A  55      29.759 -20.330 -10.673  1.00 88.78           H  
ATOM    841  O   LYS A  55      28.101 -17.694 -11.517  1.00 88.78           O  
ATOM    842  CG  LYS A  55      31.894 -20.120 -10.652  1.00 88.78           C  
ATOM    843  HG2 LYS A  55      32.044 -20.725 -11.546  1.00 88.78           H  
ATOM    844  HG3 LYS A  55      32.630 -19.316 -10.657  1.00 88.78           H  
ATOM    845  CD  LYS A  55      32.102 -21.008  -9.413  1.00 88.78           C  
ATOM    846  HD2 LYS A  55      31.384 -21.827  -9.440  1.00 88.78           H  
ATOM    847  HD3 LYS A  55      31.938 -20.415  -8.513  1.00 88.78           H  
ATOM    848  CE  LYS A  55      33.531 -21.574  -9.400  1.00 88.78           C  
ATOM    849  HE2 LYS A  55      33.717 -22.060 -10.358  1.00 88.78           H  
ATOM    850  HE3 LYS A  55      34.233 -20.744  -9.320  1.00 88.78           H  
ATOM    851  NZ  LYS A  55      33.761 -22.551  -8.297  1.00 88.78           N  
ATOM    852  HZ1 LYS A  55      33.150 -23.351  -8.385  1.00 88.78           H  
ATOM    853  HZ2 LYS A  55      33.625 -22.132  -7.388  1.00 88.78           H  
ATOM    854  HZ3 LYS A  55      34.707 -22.902  -8.334  1.00 88.78           H  
ATOM    855  N   LEU A  56      28.248 -19.139 -13.245  1.00 91.41           N  
ATOM    856  H   LEU A  56      28.876 -19.713 -13.789  1.00 91.41           H  
ATOM    857  CA  LEU A  56      26.858 -19.029 -13.668  1.00 91.41           C  
ATOM    858  HA  LEU A  56      26.583 -17.975 -13.700  1.00 91.41           H  
ATOM    859  C   LEU A  56      25.932 -19.708 -12.659  1.00 91.41           C  
ATOM    860  CB  LEU A  56      26.692 -19.639 -15.071  1.00 91.41           C  
ATOM    861  HB2 LEU A  56      25.630 -19.643 -15.315  1.00 91.41           H  
ATOM    862  HB3 LEU A  56      27.030 -20.675 -15.044  1.00 91.41           H  
ATOM    863  O   LEU A  56      25.961 -20.931 -12.513  1.00 91.41           O  
ATOM    864  CG  LEU A  56      27.436 -18.907 -16.198  1.00 91.41           C  
ATOM    865  HG  LEU A  56      28.510 -18.964 -16.016  1.00 91.41           H  
ATOM    866  CD1 LEU A  56      27.130 -19.601 -17.528  1.00 91.41           C  
ATOM    867 HD11 LEU A  56      27.443 -20.644 -17.477  1.00 91.41           H  
ATOM    868 HD12 LEU A  56      27.690 -19.114 -18.326  1.00 91.41           H  
ATOM    869 HD13 LEU A  56      26.064 -19.541 -17.748  1.00 91.41           H  
ATOM    870  CD2 LEU A  56      27.032 -17.438 -16.317  1.00 91.41           C  
ATOM    871 HD21 LEU A  56      27.629 -16.973 -17.101  1.00 91.41           H  
ATOM    872 HD22 LEU A  56      25.968 -17.338 -16.534  1.00 91.41           H  
ATOM    873 HD23 LEU A  56      27.270 -16.903 -15.398  1.00 91.41           H  
ATOM    874  N   LYS A  57      25.071 -18.923 -12.010  1.00 92.48           N  
ATOM    875  H   LYS A  57      25.116 -17.929 -12.185  1.00 92.48           H  
ATOM    876  CA  LYS A  57      24.018 -19.420 -11.117  1.00 92.48           C  
ATOM    877  HA  LYS A  57      24.128 -20.496 -10.985  1.00 92.48           H  
ATOM    878  C   LYS A  57      22.651 -19.180 -11.736  1.00 92.48           C  
ATOM    879  CB  LYS A  57      24.121 -18.757  -9.738  1.00 92.48           C  
ATOM    880  HB2 LYS A  57      24.106 -17.673  -9.849  1.00 92.48           H  
ATOM    881  HB3 LYS A  57      23.252 -19.054  -9.150  1.00 92.48           H  
ATOM    882  O   LYS A  57      22.420 -18.109 -12.292  1.00 92.48           O  
ATOM    883  CG  LYS A  57      25.395 -19.188  -8.995  1.00 92.48           C  
ATOM    884  HG2 LYS A  57      25.463 -20.276  -9.007  1.00 92.48           H  
ATOM    885  HG3 LYS A  57      26.270 -18.774  -9.497  1.00 92.48           H  
ATOM    886  CD  LYS A  57      25.368 -18.709  -7.538  1.00 92.48           C  
ATOM    887  HD2 LYS A  57      24.474 -19.105  -7.056  1.00 92.48           H  
ATOM    888  HD3 LYS A  57      25.336 -17.620  -7.515  1.00 92.48           H  
ATOM    889  CE  LYS A  57      26.613 -19.212  -6.797  1.00 92.48           C  
ATOM    890  HE2 LYS A  57      26.689 -20.289  -6.952  1.00 92.48           H  
ATOM    891  HE3 LYS A  57      27.495 -18.750  -7.239  1.00 92.48           H  
ATOM    892  NZ  LYS A  57      26.548 -18.925  -5.339  1.00 92.48           N  
ATOM    893  HZ1 LYS A  57      25.738 -19.367  -4.927  1.00 92.48           H  
ATOM    894  HZ2 LYS A  57      26.499 -17.932  -5.159  1.00 92.48           H  
ATOM    895  HZ3 LYS A  57      27.359 -19.294  -4.864  1.00 92.48           H  
ATOM    896  N   THR A  58      21.767 -20.168 -11.629  1.00 92.37           N  
ATOM    897  H   THR A  58      22.022 -21.017 -11.144  1.00 92.37           H  
ATOM    898  CA  THR A  58      20.361 -20.003 -12.007  1.00 92.37           C  
ATOM    899  HA  THR A  58      20.316 -19.588 -13.014  1.00 92.37           H  
ATOM    900  C   THR A  58      19.698 -19.025 -11.044  1.00 92.37           C  
ATOM    901  CB  THR A  58      19.608 -21.338 -12.018  1.00 92.37           C  
ATOM    902  HB  THR A  58      19.564 -21.740 -11.006  1.00 92.37           H  
ATOM    903  O   THR A  58      19.888 -19.124  -9.831  1.00 92.37           O  
ATOM    904  CG2 THR A  58      18.188 -21.205 -12.568  1.00 92.37           C  
ATOM    905 HG21 THR A  58      17.585 -20.583 -11.906  1.00 92.37           H  
ATOM    906 HG22 THR A  58      18.205 -20.751 -13.559  1.00 92.37           H  
ATOM    907 HG23 THR A  58      17.714 -22.185 -12.627  1.00 92.37           H  
ATOM    908  OG1 THR A  58      20.281 -22.268 -12.849  1.00 92.37           O  
ATOM    909  HG1 THR A  58      19.729 -23.053 -12.826  1.00 92.37           H  
ATOM    910  N   VAL A  59      18.950 -18.076 -11.589  1.00 91.63           N  
ATOM    911  H   VAL A  59      18.849 -18.053 -12.594  1.00 91.63           H  
ATOM    912  CA  VAL A  59      18.181 -17.080 -10.850  1.00 91.63           C  
ATOM    913  HA  VAL A  59      18.064 -17.417  -9.820  1.00 91.63           H  
ATOM    914  C   VAL A  59      16.786 -16.966 -11.447  1.00 91.63           C  
ATOM    915  CB  VAL A  59      18.878 -15.705 -10.821  1.00 91.63           C  
ATOM    916  HB  VAL A  59      18.237 -15.029 -10.254  1.00 91.63           H  
ATOM    917  O   VAL A  59      16.609 -17.134 -12.653  1.00 91.63           O  
ATOM    918  CG1 VAL A  59      20.210 -15.781 -10.063  1.00 91.63           C  
ATOM    919 HG11 VAL A  59      20.036 -16.203  -9.073  1.00 91.63           H  
ATOM    920 HG12 VAL A  59      20.916 -16.412 -10.603  1.00 91.63           H  
ATOM    921 HG13 VAL A  59      20.611 -14.772  -9.962  1.00 91.63           H  
ATOM    922  CG2 VAL A  59      19.109 -15.092 -12.210  1.00 91.63           C  
ATOM    923 HG21 VAL A  59      18.157 -14.960 -12.724  1.00 91.63           H  
ATOM    924 HG22 VAL A  59      19.562 -14.107 -12.101  1.00 91.63           H  
ATOM    925 HG23 VAL A  59      19.756 -15.732 -12.811  1.00 91.63           H  
ATOM    926  N   THR A  60      15.828 -16.659 -10.579  1.00 92.55           N  
ATOM    927  H   THR A  60      16.071 -16.562  -9.604  1.00 92.55           H  
ATOM    928  CA  THR A  60      14.461 -16.281 -10.932  1.00 92.55           C  
ATOM    929  HA  THR A  60      14.320 -16.325 -12.012  1.00 92.55           H  
ATOM    930  C   THR A  60      14.275 -14.848 -10.450  1.00 92.55           C  
ATOM    931  CB  THR A  60      13.447 -17.232 -10.281  1.00 92.55           C  
ATOM    932  HB  THR A  60      13.536 -17.180  -9.196  1.00 92.55           H  
ATOM    933  O   THR A  60      14.259 -14.604  -9.243  1.00 92.55           O  
ATOM    934  CG2 THR A  60      12.017 -16.894 -10.678  1.00 92.55           C  
ATOM    935 HG21 THR A  60      11.760 -15.931 -10.235  1.00 92.55           H  
ATOM    936 HG22 THR A  60      11.923 -16.836 -11.763  1.00 92.55           H  
ATOM    937 HG23 THR A  60      11.329 -17.645 -10.290  1.00 92.55           H  
ATOM    938  OG1 THR A  60      13.695 -18.558 -10.688  1.00 92.55           O  
ATOM    939  HG1 THR A  60      12.945 -19.085 -10.403  1.00 92.55           H  
ATOM    940  N   GLU A  61      14.231 -13.890 -11.372  1.00 92.72           N  
ATOM    941  H   GLU A  61      14.232 -14.152 -12.347  1.00 92.72           H  
ATOM    942  CA  GLU A  61      14.259 -12.459 -11.051  1.00 92.72           C  
ATOM    943  HA  GLU A  61      14.080 -12.327  -9.984  1.00 92.72           H  
ATOM    944  C   GLU A  61      13.144 -11.701 -11.772  1.00 92.72           C  
ATOM    945  CB  GLU A  61      15.642 -11.848 -11.365  1.00 92.72           C  
ATOM    946  HB2 GLU A  61      15.566 -10.762 -11.311  1.00 92.72           H  
ATOM    947  HB3 GLU A  61      15.936 -12.126 -12.377  1.00 92.72           H  
ATOM    948  O   GLU A  61      12.795 -12.009 -12.911  1.00 92.72           O  
ATOM    949  CG  GLU A  61      16.720 -12.307 -10.362  1.00 92.72           C  
ATOM    950  HG2 GLU A  61      16.402 -12.017  -9.361  1.00 92.72           H  
ATOM    951  HG3 GLU A  61      16.771 -13.396 -10.388  1.00 92.72           H  
ATOM    952  CD  GLU A  61      18.134 -11.743 -10.615  1.00 92.72           C  
ATOM    953  OE1 GLU A  61      19.033 -12.056  -9.785  1.00 92.72           O  
ATOM    954  OE2 GLU A  61      18.334 -11.039 -11.635  1.00 92.72           O  
ATOM    955  N   MET A  62      12.601 -10.683 -11.101  1.00 94.32           N  
ATOM    956  H   MET A  62      12.962 -10.463 -10.184  1.00 94.32           H  
ATOM    957  CA  MET A  62      11.750  -9.682 -11.736  1.00 94.32           C  
ATOM    958  HA  MET A  62      11.139 -10.150 -12.508  1.00 94.32           H  
ATOM    959  C   MET A  62      12.636  -8.621 -12.382  1.00 94.32           C  
ATOM    960  CB  MET A  62      10.825  -9.019 -10.708  1.00 94.32           C  
ATOM    961  HB2 MET A  62      11.419  -8.668  -9.865  1.00 94.32           H  
ATOM    962  HB3 MET A  62      10.351  -8.156 -11.176  1.00 94.32           H  
ATOM    963  O   MET A  62      13.438  -7.980 -11.703  1.00 94.32           O  
ATOM    964  CG  MET A  62       9.719  -9.937 -10.196  1.00 94.32           C  
ATOM    965  HG2 MET A  62      10.157 -10.863  -9.824  1.00 94.32           H  
ATOM    966  HG3 MET A  62       9.225  -9.435  -9.364  1.00 94.32           H  
ATOM    967  SD  MET A  62       8.462 -10.339 -11.432  1.00 94.32           S  
ATOM    968  CE  MET A  62       7.280 -11.152 -10.322  1.00 94.32           C  
ATOM    969  HE1 MET A  62       7.809 -11.846  -9.669  1.00 94.32           H  
ATOM    970  HE2 MET A  62       6.546 -11.723 -10.891  1.00 94.32           H  
ATOM    971  HE3 MET A  62       6.770 -10.407  -9.711  1.00 94.32           H  
ATOM    972  N   VAL A  63      12.463  -8.396 -13.679  1.00 94.85           N  
ATOM    973  H   VAL A  63      11.833  -9.005 -14.182  1.00 94.85           H  
ATOM    974  CA  VAL A  63      13.162  -7.357 -14.437  1.00 94.85           C  
ATOM    975  HA  VAL A  63      13.917  -6.894 -13.801  1.00 94.85           H  
ATOM    976  C   VAL A  63      12.156  -6.291 -14.845  1.00 94.85           C  
ATOM    977  CB  VAL A  63      13.897  -7.949 -15.654  1.00 94.85           C  
ATOM    978  HB  VAL A  63      13.169  -8.370 -16.347  1.00 94.85           H  
ATOM    979  O   VAL A  63      11.160  -6.582 -15.499  1.00 94.85           O  
ATOM    980  CG1 VAL A  63      14.700  -6.871 -16.394  1.00 94.85           C  
ATOM    981 HG11 VAL A  63      14.031  -6.102 -16.781  1.00 94.85           H  
ATOM    982 HG12 VAL A  63      15.429  -6.422 -15.720  1.00 94.85           H  
ATOM    983 HG13 VAL A  63      15.222  -7.324 -17.236  1.00 94.85           H  
ATOM    984  CG2 VAL A  63      14.859  -9.067 -15.236  1.00 94.85           C  
ATOM    985 HG21 VAL A  63      14.302  -9.914 -14.836  1.00 94.85           H  
ATOM    986 HG22 VAL A  63      15.546  -8.702 -14.472  1.00 94.85           H  
ATOM    987 HG23 VAL A  63      15.429  -9.416 -16.097  1.00 94.85           H  
ATOM    988  N   GLY A  64      12.403  -5.040 -14.460  1.00 94.95           N  
ATOM    989  H   GLY A  64      13.245  -4.854 -13.935  1.00 94.95           H  
ATOM    990  CA  GLY A  64      11.595  -3.911 -14.915  1.00 94.95           C  
ATOM    991  HA2 GLY A  64      11.776  -3.042 -14.281  1.00 94.95           H  
ATOM    992  HA3 GLY A  64      10.536  -4.163 -14.860  1.00 94.95           H  
ATOM    993  C   GLY A  64      11.960  -3.545 -16.350  1.00 94.95           C  
ATOM    994  O   GLY A  64      13.139  -3.356 -16.650  1.00 94.95           O  
ATOM    995  N   ILE A  65      10.956  -3.432 -17.216  1.00 94.98           N  
ATOM    996  H   ILE A  65      10.016  -3.625 -16.901  1.00 94.98           H  
ATOM    997  CA  ILE A  65      11.101  -2.910 -18.576  1.00 94.98           C  
ATOM    998  HA  ILE A  65      12.157  -2.875 -18.847  1.00 94.98           H  
ATOM    999  C   ILE A  65      10.574  -1.483 -18.575  1.00 94.98           C  
ATOM   1000  CB  ILE A  65      10.377  -3.806 -19.602  1.00 94.98           C  
ATOM   1001  HB  ILE A  65       9.308  -3.779 -19.390  1.00 94.98           H  
ATOM   1002  O   ILE A  65       9.393  -1.238 -18.310  1.00 94.98           O  
ATOM   1003  CG1 ILE A  65      10.820  -5.286 -19.521  1.00 94.98           C  
ATOM   1004 HG12 ILE A  65      10.504  -5.697 -18.562  1.00 94.98           H  
ATOM   1005 HG13 ILE A  65      10.299  -5.850 -20.294  1.00 94.98           H  
ATOM   1006  CG2 ILE A  65      10.582  -3.263 -21.028  1.00 94.98           C  
ATOM   1007 HG21 ILE A  65      10.120  -3.937 -21.749  1.00 94.98           H  
ATOM   1008 HG22 ILE A  65      11.643  -3.171 -21.259  1.00 94.98           H  
ATOM   1009 HG23 ILE A  65      10.114  -2.284 -21.131  1.00 94.98           H  
ATOM   1010  CD1 ILE A  65      12.327  -5.539 -19.679  1.00 94.98           C  
ATOM   1011 HD11 ILE A  65      12.885  -5.057 -18.876  1.00 94.98           H  
ATOM   1012 HD12 ILE A  65      12.676  -5.166 -20.641  1.00 94.98           H  
ATOM   1013 HD13 ILE A  65      12.514  -6.612 -19.635  1.00 94.98           H  
ATOM   1014  N   THR A  66      11.455  -0.523 -18.821  1.00 92.42           N  
ATOM   1015  H   THR A  66      12.415  -0.772 -19.011  1.00 92.42           H  
ATOM   1016  CA  THR A  66      11.071   0.891 -18.895  1.00 92.42           C  
ATOM   1017  HA  THR A  66      10.387   1.115 -18.075  1.00 92.42           H  
ATOM   1018  C   THR A  66      10.317   1.201 -20.183  1.00 92.42           C  
ATOM   1019  CB  THR A  66      12.273   1.813 -18.725  1.00 92.42           C  
ATOM   1020  HB  THR A  66      11.922   2.845 -18.742  1.00 92.42           H  
ATOM   1021  O   THR A  66      10.392   0.450 -21.154  1.00 92.42           O  
ATOM   1022  CG2 THR A  66      13.036   1.555 -17.424  1.00 92.42           C  
ATOM   1023 HG21 THR A  66      12.420   1.850 -16.574  1.00 92.42           H  
ATOM   1024 HG22 THR A  66      13.957   2.138 -17.428  1.00 92.42           H  
ATOM   1025 HG23 THR A  66      13.307   0.504 -17.324  1.00 92.42           H  
ATOM   1026  OG1 THR A  66      13.160   1.635 -19.789  1.00 92.42           O  
ATOM   1027  HG1 THR A  66      13.640   0.826 -19.597  1.00 92.42           H  
ATOM   1028  N   ILE A  67       9.586   2.320 -20.221  1.00 89.81           N  
ATOM   1029  H   ILE A  67       9.512   2.889 -19.390  1.00 89.81           H  
ATOM   1030  CA  ILE A  67       8.888   2.735 -21.449  1.00 89.81           C  
ATOM   1031  HA  ILE A  67       8.227   1.922 -21.752  1.00 89.81           H  
ATOM   1032  C   ILE A  67       9.893   2.927 -22.602  1.00 89.81           C  
ATOM   1033  CB  ILE A  67       8.012   3.991 -21.215  1.00 89.81           C  
ATOM   1034  HB  ILE A  67       8.663   4.826 -20.958  1.00 89.81           H  
ATOM   1035  O   ILE A  67       9.603   2.530 -23.728  1.00 89.81           O  
ATOM   1036  CG1 ILE A  67       6.985   3.787 -20.075  1.00 89.81           C  
ATOM   1037 HG12 ILE A  67       6.295   2.987 -20.347  1.00 89.81           H  
ATOM   1038 HG13 ILE A  67       7.502   3.485 -19.165  1.00 89.81           H  
ATOM   1039  CG2 ILE A  67       7.241   4.319 -22.509  1.00 89.81           C  
ATOM   1040 HG21 ILE A  67       6.546   3.514 -22.747  1.00 89.81           H  
ATOM   1041 HG22 ILE A  67       6.682   5.249 -22.401  1.00 89.81           H  
ATOM   1042 HG23 ILE A  67       7.919   4.443 -23.353  1.00 89.81           H  
ATOM   1043  CD1 ILE A  67       6.160   5.034 -19.733  1.00 89.81           C  
ATOM   1044 HD11 ILE A  67       5.456   5.262 -20.533  1.00 89.81           H  
ATOM   1045 HD12 ILE A  67       6.821   5.887 -19.576  1.00 89.81           H  
ATOM   1046 HD13 ILE A  67       5.590   4.850 -18.823  1.00 89.81           H  
ATOM   1047  N   LEU A  68      11.093   3.445 -22.313  1.00 88.58           N  
ATOM   1048  H   LEU A  68      11.280   3.709 -21.356  1.00 88.58           H  
ATOM   1049  CA  LEU A  68      12.171   3.628 -23.295  1.00 88.58           C  
ATOM   1050  HA  LEU A  68      11.773   4.141 -24.171  1.00 88.58           H  
ATOM   1051  C   LEU A  68      12.754   2.298 -23.805  1.00 88.58           C  
ATOM   1052  CB  LEU A  68      13.281   4.490 -22.663  1.00 88.58           C  
ATOM   1053  HB2 LEU A  68      13.641   3.988 -21.765  1.00 88.58           H  
ATOM   1054  HB3 LEU A  68      14.115   4.544 -23.363  1.00 88.58           H  
ATOM   1055  O   LEU A  68      13.105   2.180 -24.975  1.00 88.58           O  
ATOM   1056  CG  LEU A  68      12.864   5.927 -22.296  1.00 88.58           C  
ATOM   1057  HG  LEU A  68      12.022   5.894 -21.604  1.00 88.58           H  
ATOM   1058  CD1 LEU A  68      14.023   6.639 -21.597  1.00 88.58           C  
ATOM   1059 HD11 LEU A  68      14.877   6.714 -22.270  1.00 88.58           H  
ATOM   1060 HD12 LEU A  68      13.715   7.641 -21.300  1.00 88.58           H  
ATOM   1061 HD13 LEU A  68      14.315   6.086 -20.704  1.00 88.58           H  
ATOM   1062  CD2 LEU A  68      12.464   6.741 -23.528  1.00 88.58           C  
ATOM   1063 HD21 LEU A  68      12.288   7.780 -23.247  1.00 88.58           H  
ATOM   1064 HD22 LEU A  68      13.259   6.711 -24.272  1.00 88.58           H  
ATOM   1065 HD23 LEU A  68      11.545   6.347 -23.962  1.00 88.58           H  
ATOM   1066  N   GLU A  69      12.829   1.279 -22.949  1.00 93.63           N  
ATOM   1067  H   GLU A  69      12.559   1.439 -21.989  1.00 93.63           H  
ATOM   1068  CA  GLU A  69      13.340  -0.053 -23.303  1.00 93.63           C  
ATOM   1069  HA  GLU A  69      14.172   0.040 -24.002  1.00 93.63           H  
ATOM   1070  C   GLU A  69      12.292  -0.951 -23.965  1.00 93.63           C  
ATOM   1071  CB  GLU A  69      13.831  -0.742 -22.033  1.00 93.63           C  
ATOM   1072  HB2 GLU A  69      14.016  -1.796 -22.241  1.00 93.63           H  
ATOM   1073  HB3 GLU A  69      13.022  -0.692 -21.304  1.00 93.63           H  
ATOM   1074  O   GLU A  69      12.633  -1.988 -24.530  1.00 93.63           O  
ATOM   1075  CG  GLU A  69      15.122  -0.129 -21.462  1.00 93.63           C  
ATOM   1076  HG2 GLU A  69      15.050   0.959 -21.439  1.00 93.63           H  
ATOM   1077  HG3 GLU A  69      15.952  -0.392 -22.117  1.00 93.63           H  
ATOM   1078  CD  GLU A  69      15.384  -0.647 -20.043  1.00 93.63           C  
ATOM   1079  OE1 GLU A  69      16.549  -0.924 -19.688  1.00 93.63           O  
ATOM   1080  OE2 GLU A  69      14.403  -0.854 -19.291  1.00 93.63           O  
ATOM   1081  N   ARG A  70      11.009  -0.585 -23.899  1.00 93.50           N  
ATOM   1082  H   ARG A  70      10.794   0.253 -23.378  1.00 93.50           H  
ATOM   1083  CA  ARG A  70       9.907  -1.441 -24.346  1.00 93.50           C  
ATOM   1084  HA  ARG A  70       9.901  -2.343 -23.734  1.00 93.50           H  
ATOM   1085  C   ARG A  70      10.077  -1.912 -25.789  1.00 93.50           C  
ATOM   1086  CB  ARG A  70       8.586  -0.691 -24.143  1.00 93.50           C  
ATOM   1087  HB2 ARG A  70       8.470  -0.450 -23.086  1.00 93.50           H  
ATOM   1088  HB3 ARG A  70       8.601   0.236 -24.716  1.00 93.50           H  
ATOM   1089  O   ARG A  70       9.927  -3.098 -26.048  1.00 93.50           O  
ATOM   1090  CG  ARG A  70       7.404  -1.547 -24.602  1.00 93.50           C  
ATOM   1091  HG2 ARG A  70       7.498  -1.762 -25.667  1.00 93.50           H  
ATOM   1092  HG3 ARG A  70       7.400  -2.486 -24.050  1.00 93.50           H  
ATOM   1093  CD  ARG A  70       6.084  -0.818 -24.388  1.00 93.50           C  
ATOM   1094  HD2 ARG A  70       6.132   0.151 -24.884  1.00 93.50           H  
ATOM   1095  HD3 ARG A  70       5.925  -0.674 -23.319  1.00 93.50           H  
ATOM   1096  NE  ARG A  70       4.990  -1.610 -24.965  1.00 93.50           N  
ATOM   1097  HE  ARG A  70       5.261  -2.438 -25.477  1.00 93.50           H  
ATOM   1098  NH1 ARG A  70       3.251  -0.227 -24.385  1.00 93.50           N  
ATOM   1099 HH11 ARG A  70       2.265  -0.012 -24.434  1.00 93.50           H  
ATOM   1100 HH12 ARG A  70       3.911   0.424 -23.984  1.00 93.50           H  
ATOM   1101  NH2 ARG A  70       2.871  -2.100 -25.554  1.00 93.50           N  
ATOM   1102 HH21 ARG A  70       1.891  -1.871 -25.641  1.00 93.50           H  
ATOM   1103 HH22 ARG A  70       3.258  -2.859 -26.097  1.00 93.50           H  
ATOM   1104  CZ  ARG A  70       3.710  -1.305 -24.962  1.00 93.50           C  
ATOM   1105  N   SER A  71      10.403  -1.002 -26.708  1.00 94.32           N  
ATOM   1106  H   SER A  71      10.547  -0.053 -26.395  1.00 94.32           H  
ATOM   1107  CA  SER A  71      10.533  -1.328 -28.135  1.00 94.32           C  
ATOM   1108  HA  SER A  71       9.617  -1.815 -28.471  1.00 94.32           H  
ATOM   1109  C   SER A  71      11.689  -2.299 -28.404  1.00 94.32           C  
ATOM   1110  CB  SER A  71      10.704  -0.035 -28.939  1.00 94.32           C  
ATOM   1111  HB2 SER A  71       9.839   0.606 -28.769  1.00 94.32           H  
ATOM   1112  HB3 SER A  71      11.602   0.488 -28.609  1.00 94.32           H  
ATOM   1113  O   SER A  71      11.527  -3.284 -29.125  1.00 94.32           O  
ATOM   1114  OG  SER A  71      10.807  -0.315 -30.318  1.00 94.32           O  
ATOM   1115  HG  SER A  71      10.674   0.495 -30.816  1.00 94.32           H  
ATOM   1116  N   SER A  72      12.849  -2.081 -27.772  1.00 95.19           N  
ATOM   1117  H   SER A  72      12.914  -1.346 -27.083  1.00 95.19           H  
ATOM   1118  CA  SER A  72      14.008  -2.965 -27.942  1.00 95.19           C  
ATOM   1119  HA  SER A  72      14.149  -3.143 -29.008  1.00 95.19           H  
ATOM   1120  C   SER A  72      13.785  -4.331 -27.293  1.00 95.19           C  
ATOM   1121  CB  SER A  72      15.283  -2.299 -27.415  1.00 95.19           C  
ATOM   1122  HB2 SER A  72      15.482  -1.406 -28.008  1.00 95.19           H  
ATOM   1123  HB3 SER A  72      16.121  -2.987 -27.530  1.00 95.19           H  
ATOM   1124  O   SER A  72      14.120  -5.351 -27.899  1.00 95.19           O  
ATOM   1125  OG  SER A  72      15.162  -1.929 -26.058  1.00 95.19           O  
ATOM   1126  HG  SER A  72      15.927  -1.404 -25.809  1.00 95.19           H  
ATOM   1127  N   TYR A  73      13.162  -4.364 -26.113  1.00 95.71           N  
ATOM   1128  H   TYR A  73      12.968  -3.489 -25.648  1.00 95.71           H  
ATOM   1129  CA  TYR A  73      12.779  -5.604 -25.450  1.00 95.71           C  
ATOM   1130  HA  TYR A  73      13.664  -6.233 -25.353  1.00 95.71           H  
ATOM   1131  C   TYR A  73      11.752  -6.399 -26.267  1.00 95.71           C  
ATOM   1132  CB  TYR A  73      12.256  -5.296 -24.044  1.00 95.71           C  
ATOM   1133  HB2 TYR A  73      11.453  -4.561 -24.110  1.00 95.71           H  
ATOM   1134  HB3 TYR A  73      13.059  -4.857 -23.451  1.00 95.71           H  
ATOM   1135  O   TYR A  73      11.961  -7.584 -26.505  1.00 95.71           O  
ATOM   1136  CG  TYR A  73      11.738  -6.533 -23.342  1.00 95.71           C  
ATOM   1137  CD1 TYR A  73      10.360  -6.804 -23.328  1.00 95.71           C  
ATOM   1138  HD1 TYR A  73       9.675  -6.111 -23.793  1.00 95.71           H  
ATOM   1139  CD2 TYR A  73      12.643  -7.456 -22.789  1.00 95.71           C  
ATOM   1140  HD2 TYR A  73      13.703  -7.263 -22.852  1.00 95.71           H  
ATOM   1141  CE1 TYR A  73       9.882  -7.993 -22.752  1.00 95.71           C  
ATOM   1142  HE1 TYR A  73       8.826  -8.219 -22.755  1.00 95.71           H  
ATOM   1143  CE2 TYR A  73      12.177  -8.640 -22.197  1.00 95.71           C  
ATOM   1144  HE2 TYR A  73      12.878  -9.352 -21.786  1.00 95.71           H  
ATOM   1145  OH  TYR A  73      10.335 -10.062 -21.661  1.00 95.71           O  
ATOM   1146  HH  TYR A  73      11.042 -10.590 -21.284  1.00 95.71           H  
ATOM   1147  CZ  TYR A  73      10.794  -8.907 -22.190  1.00 95.71           C  
ATOM   1148  N   GLU A  74      10.670  -5.773 -26.739  1.00 94.67           N  
ATOM   1149  H   GLU A  74      10.542  -4.793 -26.528  1.00 94.67           H  
ATOM   1150  CA  GLU A  74       9.605  -6.460 -27.489  1.00 94.67           C  
ATOM   1151  HA  GLU A  74       9.328  -7.359 -26.938  1.00 94.67           H  
ATOM   1152  C   GLU A  74      10.093  -6.962 -28.860  1.00 94.67           C  
ATOM   1153  CB  GLU A  74       8.340  -5.568 -27.588  1.00 94.67           C  
ATOM   1154  HB2 GLU A  74       7.642  -6.015 -28.296  1.00 94.67           H  
ATOM   1155  HB3 GLU A  74       8.616  -4.576 -27.947  1.00 94.67           H  
ATOM   1156  O   GLU A  74       9.657  -8.026 -29.302  1.00 94.67           O  
ATOM   1157  CG  GLU A  74       7.643  -5.467 -26.214  1.00 94.67           C  
ATOM   1158  HG2 GLU A  74       7.361  -6.475 -25.909  1.00 94.67           H  
ATOM   1159  HG3 GLU A  74       8.369  -5.111 -25.483  1.00 94.67           H  
ATOM   1160  CD  GLU A  74       6.392  -4.567 -26.094  1.00 94.67           C  
ATOM   1161  OE1 GLU A  74       5.756  -4.617 -25.003  1.00 94.67           O  
ATOM   1162  OE2 GLU A  74       6.065  -3.750 -26.977  1.00 94.67           O  
ATOM   1163  N   LYS A  75      11.059  -6.276 -29.494  1.00 96.22           N  
ATOM   1164  H   LYS A  75      11.335  -5.386 -29.103  1.00 96.22           H  
ATOM   1165  CA  LYS A  75      11.694  -6.727 -30.745  1.00 96.22           C  
ATOM   1166  HA  LYS A  75      10.905  -6.939 -31.466  1.00 96.22           H  
ATOM   1167  C   LYS A  75      12.479  -8.032 -30.572  1.00 96.22           C  
ATOM   1168  CB  LYS A  75      12.583  -5.598 -31.298  1.00 96.22           C  
ATOM   1169  HB2 LYS A  75      11.973  -4.703 -31.415  1.00 96.22           H  
ATOM   1170  HB3 LYS A  75      13.378  -5.380 -30.584  1.00 96.22           H  
ATOM   1171  O   LYS A  75      12.376  -8.920 -31.415  1.00 96.22           O  
ATOM   1172  CG  LYS A  75      13.205  -5.950 -32.661  1.00 96.22           C  
ATOM   1173  HG2 LYS A  75      12.407  -6.188 -33.364  1.00 96.22           H  
ATOM   1174  HG3 LYS A  75      13.853  -6.820 -32.556  1.00 96.22           H  
ATOM   1175  CD  LYS A  75      14.036  -4.786 -33.216  1.00 96.22           C  
ATOM   1176  HD2 LYS A  75      13.398  -3.908 -33.310  1.00 96.22           H  
ATOM   1177  HD3 LYS A  75      14.849  -4.565 -32.524  1.00 96.22           H  
ATOM   1178  CE  LYS A  75      14.606  -5.162 -34.591  1.00 96.22           C  
ATOM   1179  HE2 LYS A  75      13.775  -5.418 -35.248  1.00 96.22           H  
ATOM   1180  HE3 LYS A  75      15.224  -6.053 -34.481  1.00 96.22           H  
ATOM   1181  NZ  LYS A  75      15.400  -4.057 -35.188  1.00 96.22           N  
ATOM   1182  HZ1 LYS A  75      14.823  -3.237 -35.315  1.00 96.22           H  
ATOM   1183  HZ2 LYS A  75      15.756  -4.327 -36.094  1.00 96.22           H  
ATOM   1184  HZ3 LYS A  75      16.182  -3.814 -34.597  1.00 96.22           H  
ATOM   1185  N   ASN A  76      13.290  -8.149 -29.518  1.00 95.37           N  
ATOM   1186  H   ASN A  76      13.323  -7.387 -28.857  1.00 95.37           H  
ATOM   1187  CA  ASN A  76      14.030  -9.378 -29.214  1.00 95.37           C  
ATOM   1188  HA  ASN A  76      13.418 -10.229 -29.513  1.00 95.37           H  
ATOM   1189  C   ASN A  76      14.314  -9.504 -27.701  1.00 95.37           C  
ATOM   1190  CB  ASN A  76      15.312  -9.441 -30.070  1.00 95.37           C  
ATOM   1191  HB2 ASN A  76      15.048  -9.272 -31.114  1.00 95.37           H  
ATOM   1192  HB3 ASN A  76      16.007  -8.660 -29.761  1.00 95.37           H  
ATOM   1193  O   ASN A  76      15.369  -9.061 -27.232  1.00 95.37           O  
ATOM   1194  CG  ASN A  76      16.009 -10.793 -29.976  1.00 95.37           C  
ATOM   1195  ND2 ASN A  76      16.828 -11.123 -30.946  1.00 95.37           N  
ATOM   1196 HD21 ASN A  76      16.988 -10.499 -31.725  1.00 95.37           H  
ATOM   1197 HD22 ASN A  76      17.295 -12.015 -30.869  1.00 95.37           H  
ATOM   1198  OD1 ASN A  76      15.834 -11.569 -29.046  1.00 95.37           O  
ATOM   1199  N   PRO A  77      13.415 -10.161 -26.938  1.00 95.28           N  
ATOM   1200  CA  PRO A  77      13.546 -10.276 -25.487  1.00 95.28           C  
ATOM   1201  HA  PRO A  77      13.510  -9.276 -25.055  1.00 95.28           H  
ATOM   1202  C   PRO A  77      14.830 -10.973 -25.029  1.00 95.28           C  
ATOM   1203  CB  PRO A  77      12.314 -11.067 -25.033  1.00 95.28           C  
ATOM   1204  HB2 PRO A  77      12.521 -12.137 -25.060  1.00 95.28           H  
ATOM   1205  HB3 PRO A  77      11.991 -10.774 -24.034  1.00 95.28           H  
ATOM   1206  O   PRO A  77      15.390 -10.608 -23.999  1.00 95.28           O  
ATOM   1207  CG  PRO A  77      11.262 -10.737 -26.087  1.00 95.28           C  
ATOM   1208  HG2 PRO A  77      10.512 -11.523 -26.172  1.00 95.28           H  
ATOM   1209  HG3 PRO A  77      10.788  -9.785 -25.848  1.00 95.28           H  
ATOM   1210  CD  PRO A  77      12.092 -10.608 -27.363  1.00 95.28           C  
ATOM   1211  HD2 PRO A  77      12.177 -11.578 -27.852  1.00 95.28           H  
ATOM   1212  HD3 PRO A  77      11.620  -9.889 -28.033  1.00 95.28           H  
ATOM   1213  N   ILE A  78      15.303 -11.972 -25.786  1.00 95.51           N  
ATOM   1214  H   ILE A  78      14.873 -12.138 -26.685  1.00 95.51           H  
ATOM   1215  CA  ILE A  78      16.509 -12.735 -25.438  1.00 95.51           C  
ATOM   1216  HA  ILE A  78      16.453 -13.019 -24.387  1.00 95.51           H  
ATOM   1217  C   ILE A  78      17.737 -11.842 -25.585  1.00 95.51           C  
ATOM   1218  CB  ILE A  78      16.636 -14.030 -26.274  1.00 95.51           C  
ATOM   1219  HB  ILE A  78      16.606 -13.766 -27.331  1.00 95.51           H  
ATOM   1220  O   ILE A  78      18.460 -11.668 -24.611  1.00 95.51           O  
ATOM   1221  CG1 ILE A  78      15.455 -14.981 -25.969  1.00 95.51           C  
ATOM   1222 HG12 ILE A  78      14.516 -14.467 -26.174  1.00 95.51           H  
ATOM   1223 HG13 ILE A  78      15.470 -15.253 -24.914  1.00 95.51           H  
ATOM   1224  CG2 ILE A  78      17.982 -14.727 -25.991  1.00 95.51           C  
ATOM   1225 HG21 ILE A  78      18.822 -14.078 -26.240  1.00 95.51           H  
ATOM   1226 HG22 ILE A  78      18.061 -15.008 -24.941  1.00 95.51           H  
ATOM   1227 HG23 ILE A  78      18.105 -15.614 -26.612  1.00 95.51           H  
ATOM   1228  CD1 ILE A  78      15.471 -16.264 -26.810  1.00 95.51           C  
ATOM   1229 HD11 ILE A  78      16.311 -16.899 -26.526  1.00 95.51           H  
ATOM   1230 HD12 ILE A  78      15.540 -16.015 -27.869  1.00 95.51           H  
ATOM   1231 HD13 ILE A  78      14.557 -16.832 -26.636  1.00 95.51           H  
ATOM   1232  N   ALA A  79      17.926 -11.221 -26.754  1.00 95.66           N  
ATOM   1233  H   ALA A  79      17.271 -11.380 -27.506  1.00 95.66           H  
ATOM   1234  CA  ALA A  79      19.081 -10.358 -27.000  1.00 95.66           C  
ATOM   1235  HA  ALA A  79      19.990 -10.941 -26.854  1.00 95.66           H  
ATOM   1236  C   ALA A  79      19.126  -9.166 -26.028  1.00 95.66           C  
ATOM   1237  CB  ALA A  79      19.038  -9.881 -28.455  1.00 95.66           C  
ATOM   1238  HB1 ALA A  79      18.141  -9.286 -28.629  1.00 95.66           H  
ATOM   1239  HB2 ALA A  79      19.050 -10.742 -29.124  1.00 95.66           H  
ATOM   1240  HB3 ALA A  79      19.917  -9.270 -28.659  1.00 95.66           H  
ATOM   1241  O   ALA A  79      20.193  -8.803 -25.537  1.00 95.66           O  
ATOM   1242  N   PHE A  80      17.966  -8.590 -25.693  1.00 96.33           N  
ATOM   1243  H   PHE A  80      17.119  -8.900 -26.148  1.00 96.33           H  
ATOM   1244  CA  PHE A  80      17.873  -7.530 -24.688  1.00 96.33           C  
ATOM   1245  HA  PHE A  80      18.520  -6.704 -24.983  1.00 96.33           H  
ATOM   1246  C   PHE A  80      18.339  -8.000 -23.300  1.00 96.33           C  
ATOM   1247  CB  PHE A  80      16.427  -7.026 -24.635  1.00 96.33           C  
ATOM   1248  HB2 PHE A  80      15.761  -7.858 -24.405  1.00 96.33           H  
ATOM   1249  HB3 PHE A  80      16.148  -6.649 -25.619  1.00 96.33           H  
ATOM   1250  O   PHE A  80      19.114  -7.313 -22.633  1.00 96.33           O  
ATOM   1251  CG  PHE A  80      16.214  -5.933 -23.608  1.00 96.33           C  
ATOM   1252  CD1 PHE A  80      15.937  -6.262 -22.267  1.00 96.33           C  
ATOM   1253  HD1 PHE A  80      15.881  -7.298 -21.966  1.00 96.33           H  
ATOM   1254  CD2 PHE A  80      16.302  -4.584 -23.992  1.00 96.33           C  
ATOM   1255  HD2 PHE A  80      16.516  -4.323 -25.018  1.00 96.33           H  
ATOM   1256  CE1 PHE A  80      15.696  -5.251 -21.325  1.00 96.33           C  
ATOM   1257  HE1 PHE A  80      15.432  -5.515 -20.311  1.00 96.33           H  
ATOM   1258  CE2 PHE A  80      16.090  -3.571 -23.044  1.00 96.33           C  
ATOM   1259  HE2 PHE A  80      16.140  -2.535 -23.344  1.00 96.33           H  
ATOM   1260  CZ  PHE A  80      15.770  -3.905 -21.717  1.00 96.33           C  
ATOM   1261  HZ  PHE A  80      15.566  -3.120 -21.004  1.00 96.33           H  
ATOM   1262  N   LEU A  81      17.881  -9.172 -22.849  1.00 95.86           N  
ATOM   1263  H   LEU A  81      17.273  -9.716 -23.444  1.00 95.86           H  
ATOM   1264  CA  LEU A  81      18.272  -9.728 -21.551  1.00 95.86           C  
ATOM   1265  HA  LEU A  81      18.191  -8.943 -20.799  1.00 95.86           H  
ATOM   1266  C   LEU A  81      19.746 -10.169 -21.544  1.00 95.86           C  
ATOM   1267  CB  LEU A  81      17.309 -10.873 -21.183  1.00 95.86           C  
ATOM   1268  HB2 LEU A  81      17.257 -11.562 -22.026  1.00 95.86           H  
ATOM   1269  HB3 LEU A  81      17.717 -11.418 -20.331  1.00 95.86           H  
ATOM   1270  O   LEU A  81      20.438  -9.958 -20.549  1.00 95.86           O  
ATOM   1271  CG  LEU A  81      15.886 -10.412 -20.810  1.00 95.86           C  
ATOM   1272  HG  LEU A  81      15.499  -9.730 -21.567  1.00 95.86           H  
ATOM   1273  CD1 LEU A  81      14.954 -11.620 -20.725  1.00 95.86           C  
ATOM   1274 HD11 LEU A  81      14.870 -12.069 -21.715  1.00 95.86           H  
ATOM   1275 HD12 LEU A  81      15.348 -12.350 -20.017  1.00 95.86           H  
ATOM   1276 HD13 LEU A  81      13.961 -11.304 -20.403  1.00 95.86           H  
ATOM   1277  CD2 LEU A  81      15.844  -9.695 -19.458  1.00 95.86           C  
ATOM   1278 HD21 LEU A  81      16.231 -10.346 -18.675  1.00 95.86           H  
ATOM   1279 HD22 LEU A  81      16.442  -8.784 -19.495  1.00 95.86           H  
ATOM   1280 HD23 LEU A  81      14.817  -9.419 -19.218  1.00 95.86           H  
ATOM   1281  N   GLU A  82      20.259 -10.698 -22.653  1.00 94.65           N  
ATOM   1282  H   GLU A  82      19.642 -10.886 -23.430  1.00 94.65           H  
ATOM   1283  CA  GLU A  82      21.680 -11.027 -22.821  1.00 94.65           C  
ATOM   1284  HA  GLU A  82      22.007 -11.654 -21.991  1.00 94.65           H  
ATOM   1285  C   GLU A  82      22.577  -9.796 -22.737  1.00 94.65           C  
ATOM   1286  CB  GLU A  82      21.903 -11.806 -24.124  1.00 94.65           C  
ATOM   1287  HB2 GLU A  82      22.972 -11.843 -24.334  1.00 94.65           H  
ATOM   1288  HB3 GLU A  82      21.401 -11.292 -24.944  1.00 94.65           H  
ATOM   1289  O   GLU A  82      23.584  -9.827 -22.025  1.00 94.65           O  
ATOM   1290  CG  GLU A  82      21.387 -13.249 -23.999  1.00 94.65           C  
ATOM   1291  HG2 GLU A  82      21.929 -13.730 -23.185  1.00 94.65           H  
ATOM   1292  HG3 GLU A  82      20.330 -13.248 -23.735  1.00 94.65           H  
ATOM   1293  CD  GLU A  82      21.590 -14.094 -25.261  1.00 94.65           C  
ATOM   1294  OE1 GLU A  82      21.610 -15.338 -25.089  1.00 94.65           O  
ATOM   1295  OE2 GLU A  82      21.714 -13.514 -26.362  1.00 94.65           O  
ATOM   1296  N   ALA A  83      22.164  -8.681 -23.345  1.00 94.57           N  
ATOM   1297  H   ALA A  83      21.358  -8.730 -23.952  1.00 94.57           H  
ATOM   1298  CA  ALA A  83      22.842  -7.395 -23.198  1.00 94.57           C  
ATOM   1299  HA  ALA A  83      23.885  -7.521 -23.487  1.00 94.57           H  
ATOM   1300  C   ALA A  83      22.829  -6.880 -21.745  1.00 94.57           C  
ATOM   1301  CB  ALA A  83      22.195  -6.394 -24.162  1.00 94.57           C  
ATOM   1302  HB1 ALA A  83      22.731  -5.447 -24.114  1.00 94.57           H  
ATOM   1303  HB2 ALA A  83      21.152  -6.227 -23.891  1.00 94.57           H  
ATOM   1304  HB3 ALA A  83      22.244  -6.778 -25.181  1.00 94.57           H  
ATOM   1305  O   ALA A  83      23.774  -6.220 -21.319  1.00 94.57           O  
ATOM   1306  N   LYS A  84      21.804  -7.231 -20.952  1.00 92.38           N  
ATOM   1307  H   LYS A  84      21.045  -7.741 -21.380  1.00 92.38           H  
ATOM   1308  CA  LYS A  84      21.751  -6.970 -19.498  1.00 92.38           C  
ATOM   1309  HA  LYS A  84      22.251  -6.019 -19.313  1.00 92.38           H  
ATOM   1310  C   LYS A  84      22.545  -7.977 -18.649  1.00 92.38           C  
ATOM   1311  CB  LYS A  84      20.289  -6.833 -19.023  1.00 92.38           C  
ATOM   1312  HB2 LYS A  84      19.696  -7.673 -19.382  1.00 92.38           H  
ATOM   1313  HB3 LYS A  84      20.275  -6.849 -17.933  1.00 92.38           H  
ATOM   1314  O   LYS A  84      22.562  -7.856 -17.427  1.00 92.38           O  
ATOM   1315  CG  LYS A  84      19.650  -5.514 -19.484  1.00 92.38           C  
ATOM   1316  HG2 LYS A  84      19.462  -5.553 -20.557  1.00 92.38           H  
ATOM   1317  HG3 LYS A  84      20.352  -4.704 -19.287  1.00 92.38           H  
ATOM   1318  CD  LYS A  84      18.339  -5.206 -18.740  1.00 92.38           C  
ATOM   1319  HD2 LYS A  84      18.513  -5.252 -17.665  1.00 92.38           H  
ATOM   1320  HD3 LYS A  84      17.579  -5.937 -19.018  1.00 92.38           H  
ATOM   1321  CE  LYS A  84      17.889  -3.789 -19.124  1.00 92.38           C  
ATOM   1322  HE2 LYS A  84      18.720  -3.105 -18.956  1.00 92.38           H  
ATOM   1323  HE3 LYS A  84      17.685  -3.765 -20.195  1.00 92.38           H  
ATOM   1324  NZ  LYS A  84      16.705  -3.290 -18.373  1.00 92.38           N  
ATOM   1325  HZ1 LYS A  84      16.513  -2.353 -18.698  1.00 92.38           H  
ATOM   1326  HZ2 LYS A  84      16.876  -3.220 -17.381  1.00 92.38           H  
ATOM   1327  HZ3 LYS A  84      15.865  -3.822 -18.557  1.00 92.38           H  
ATOM   1328  N   GLY A  85      23.217  -8.955 -19.261  1.00 93.52           N  
ATOM   1329  H   GLY A  85      23.178  -8.993 -20.270  1.00 93.52           H  
ATOM   1330  CA  GLY A  85      24.070  -9.934 -18.577  1.00 93.52           C  
ATOM   1331  HA2 GLY A  85      24.901 -10.173 -19.241  1.00 93.52           H  
ATOM   1332  HA3 GLY A  85      24.477  -9.490 -17.669  1.00 93.52           H  
ATOM   1333  C   GLY A  85      23.382 -11.250 -18.198  1.00 93.52           C  
ATOM   1334  O   GLY A  85      24.016 -12.113 -17.578  1.00 93.52           O  
ATOM   1335  N   TYR A  86      22.118 -11.447 -18.580  1.00 94.82           N  
ATOM   1336  H   TYR A  86      21.662 -10.735 -19.133  1.00 94.82           H  
ATOM   1337  CA  TYR A  86      21.419 -12.719 -18.404  1.00 94.82           C  
ATOM   1338  HA  TYR A  86      21.680 -13.132 -17.429  1.00 94.82           H  
ATOM   1339  C   TYR A  86      21.847 -13.715 -19.480  1.00 94.82           C  
ATOM   1340  CB  TYR A  86      19.903 -12.510 -18.438  1.00 94.82           C  
ATOM   1341  HB2 TYR A  86      19.624 -12.077 -19.398  1.00 94.82           H  
ATOM   1342  HB3 TYR A  86      19.420 -13.485 -18.374  1.00 94.82           H  
ATOM   1343  O   TYR A  86      21.818 -13.421 -20.662  1.00 94.82           O  
ATOM   1344  CG  TYR A  86      19.373 -11.651 -17.309  1.00 94.82           C  
ATOM   1345  CD1 TYR A  86      19.197 -12.229 -16.040  1.00 94.82           C  
ATOM   1346  HD1 TYR A  86      19.424 -13.273 -15.882  1.00 94.82           H  
ATOM   1347  CD2 TYR A  86      19.082 -10.285 -17.502  1.00 94.82           C  
ATOM   1348  HD2 TYR A  86      19.216  -9.834 -18.474  1.00 94.82           H  
ATOM   1349  CE1 TYR A  86      18.752 -11.448 -14.960  1.00 94.82           C  
ATOM   1350  HE1 TYR A  86      18.630 -11.885 -13.980  1.00 94.82           H  
ATOM   1351  CE2 TYR A  86      18.638  -9.497 -16.421  1.00 94.82           C  
ATOM   1352  HE2 TYR A  86      18.438  -8.444 -16.549  1.00 94.82           H  
ATOM   1353  OH  TYR A  86      18.103  -9.331 -14.073  1.00 94.82           O  
ATOM   1354  HH  TYR A  86      18.124  -9.849 -13.265  1.00 94.82           H  
ATOM   1355  CZ  TYR A  86      18.484 -10.077 -15.142  1.00 94.82           C  
ATOM   1356  N   LYS A  87      22.219 -14.933 -19.099  1.00 93.11           N  
ATOM   1357  H   LYS A  87      22.234 -15.132 -18.109  1.00 93.11           H  
ATOM   1358  CA  LYS A  87      22.651 -15.983 -20.031  1.00 93.11           C  
ATOM   1359  HA  LYS A  87      22.636 -15.582 -21.045  1.00 93.11           H  
ATOM   1360  C   LYS A  87      21.691 -17.159 -20.013  1.00 93.11           C  
ATOM   1361  CB  LYS A  87      24.093 -16.417 -19.725  1.00 93.11           C  
ATOM   1362  HB2 LYS A  87      24.139 -16.860 -18.731  1.00 93.11           H  
ATOM   1363  HB3 LYS A  87      24.388 -17.168 -20.457  1.00 93.11           H  
ATOM   1364  O   LYS A  87      21.088 -17.466 -18.984  1.00 93.11           O  
ATOM   1365  CG  LYS A  87      25.074 -15.237 -19.801  1.00 93.11           C  
ATOM   1366  HG2 LYS A  87      24.891 -14.670 -20.714  1.00 93.11           H  
ATOM   1367  HG3 LYS A  87      24.912 -14.582 -18.944  1.00 93.11           H  
ATOM   1368  CD  LYS A  87      26.529 -15.716 -19.801  1.00 93.11           C  
ATOM   1369  HD2 LYS A  87      26.691 -16.372 -18.946  1.00 93.11           H  
ATOM   1370  HD3 LYS A  87      26.722 -16.266 -20.722  1.00 93.11           H  
ATOM   1371  CE  LYS A  87      27.459 -14.499 -19.722  1.00 93.11           C  
ATOM   1372  HE2 LYS A  87      27.231 -13.843 -20.563  1.00 93.11           H  
ATOM   1373  HE3 LYS A  87      27.230 -13.941 -18.814  1.00 93.11           H  
ATOM   1374  NZ  LYS A  87      28.899 -14.869 -19.750  1.00 93.11           N  
ATOM   1375  HZ1 LYS A  87      29.462 -14.030 -19.718  1.00 93.11           H  
ATOM   1376  HZ2 LYS A  87      29.151 -15.446 -18.960  1.00 93.11           H  
ATOM   1377  HZ3 LYS A  87      29.126 -15.344 -20.611  1.00 93.11           H  
ATOM   1378  N   ARG A  88      21.626 -17.883 -21.137  1.00 90.68           N  
ATOM   1379  H   ARG A  88      22.095 -17.508 -21.949  1.00 90.68           H  
ATOM   1380  CA  ARG A  88      20.762 -19.068 -21.315  1.00 90.68           C  
ATOM   1381  HA  ARG A  88      20.781 -19.334 -22.372  1.00 90.68           H  
ATOM   1382  C   ARG A  88      19.289 -18.765 -21.016  1.00 90.68           C  
ATOM   1383  CB  ARG A  88      21.280 -20.274 -20.505  1.00 90.68           C  
ATOM   1384  HB2 ARG A  88      21.153 -20.075 -19.441  1.00 90.68           H  
ATOM   1385  HB3 ARG A  88      20.665 -21.138 -20.758  1.00 90.68           H  
ATOM   1386  O   ARG A  88      18.597 -19.584 -20.413  1.00 90.68           O  
ATOM   1387  CG  ARG A  88      22.746 -20.630 -20.773  1.00 90.68           C  
ATOM   1388  HG2 ARG A  88      23.389 -19.827 -20.413  1.00 90.68           H  
ATOM   1389  HG3 ARG A  88      22.900 -20.764 -21.844  1.00 90.68           H  
ATOM   1390  CD  ARG A  88      23.093 -21.929 -20.039  1.00 90.68           C  
ATOM   1391  HD2 ARG A  88      22.837 -21.814 -18.986  1.00 90.68           H  
ATOM   1392  HD3 ARG A  88      22.487 -22.731 -20.462  1.00 90.68           H  
ATOM   1393  NE  ARG A  88      24.524 -22.267 -20.176  1.00 90.68           N  
ATOM   1394  HE  ARG A  88      25.075 -21.646 -20.752  1.00 90.68           H  
ATOM   1395  NH1 ARG A  88      24.494 -24.268 -19.048  1.00 90.68           N  
ATOM   1396 HH11 ARG A  88      23.492 -24.271 -19.175  1.00 90.68           H  
ATOM   1397 HH12 ARG A  88      24.961 -25.157 -18.937  1.00 90.68           H  
ATOM   1398  NH2 ARG A  88      26.404 -23.532 -19.940  1.00 90.68           N  
ATOM   1399 HH21 ARG A  88      26.915 -22.896 -20.535  1.00 90.68           H  
ATOM   1400 HH22 ARG A  88      26.869 -24.387 -19.671  1.00 90.68           H  
ATOM   1401  CZ  ARG A  88      25.135 -23.345 -19.718  1.00 90.68           C  
ATOM   1402  N   VAL A  89      18.836 -17.579 -21.414  1.00 89.21           N  
ATOM   1403  H   VAL A  89      19.448 -16.984 -21.954  1.00 89.21           H  
ATOM   1404  CA  VAL A  89      17.440 -17.165 -21.283  1.00 89.21           C  
ATOM   1405  HA  VAL A  89      17.105 -17.349 -20.262  1.00 89.21           H  
ATOM   1406  C   VAL A  89      16.600 -17.997 -22.247  1.00 89.21           C  
ATOM   1407  CB  VAL A  89      17.276 -15.666 -21.591  1.00 89.21           C  
ATOM   1408  HB  VAL A  89      17.520 -15.485 -22.637  1.00 89.21           H  
ATOM   1409  O   VAL A  89      16.890 -18.056 -23.440  1.00 89.21           O  
ATOM   1410  CG1 VAL A  89      15.831 -15.227 -21.343  1.00 89.21           C  
ATOM   1411 HG11 VAL A  89      15.560 -15.369 -20.297  1.00 89.21           H  
ATOM   1412 HG12 VAL A  89      15.736 -14.173 -21.603  1.00 89.21           H  
ATOM   1413 HG13 VAL A  89      15.146 -15.789 -21.977  1.00 89.21           H  
ATOM   1414  CG2 VAL A  89      18.196 -14.796 -20.727  1.00 89.21           C  
ATOM   1415 HG21 VAL A  89      17.992 -14.965 -19.670  1.00 89.21           H  
ATOM   1416 HG22 VAL A  89      18.023 -13.745 -20.961  1.00 89.21           H  
ATOM   1417 HG23 VAL A  89      19.243 -15.007 -20.944  1.00 89.21           H  
ATOM   1418  N   ARG A  90      15.547 -18.646 -21.748  1.00 86.83           N  
ATOM   1419  H   ARG A  90      15.342 -18.544 -20.764  1.00 86.83           H  
ATOM   1420  CA  ARG A  90      14.582 -19.359 -22.594  1.00 86.83           C  
ATOM   1421  HA  ARG A  90      14.997 -19.502 -23.592  1.00 86.83           H  
ATOM   1422  C   ARG A  90      13.332 -18.505 -22.731  1.00 86.83           C  
ATOM   1423  CB  ARG A  90      14.269 -20.739 -22.001  1.00 86.83           C  
ATOM   1424  HB2 ARG A  90      13.936 -20.622 -20.970  1.00 86.83           H  
ATOM   1425  HB3 ARG A  90      13.460 -21.191 -22.574  1.00 86.83           H  
ATOM   1426  O   ARG A  90      12.726 -18.174 -21.721  1.00 86.83           O  
ATOM   1427  CG  ARG A  90      15.488 -21.672 -22.041  1.00 86.83           C  
ATOM   1428  HG2 ARG A  90      16.293 -21.258 -21.434  1.00 86.83           H  
ATOM   1429  HG3 ARG A  90      15.831 -21.774 -23.071  1.00 86.83           H  
ATOM   1430  CD  ARG A  90      15.102 -23.050 -21.496  1.00 86.83           C  
ATOM   1431  HD2 ARG A  90      14.260 -23.431 -22.074  1.00 86.83           H  
ATOM   1432  HD3 ARG A  90      14.792 -22.940 -20.457  1.00 86.83           H  
ATOM   1433  NE  ARG A  90      16.224 -24.005 -21.574  1.00 86.83           N  
ATOM   1434  HE  ARG A  90      17.100 -23.644 -21.924  1.00 86.83           H  
ATOM   1435  NH1 ARG A  90      15.069 -25.852 -20.840  1.00 86.83           N  
ATOM   1436 HH11 ARG A  90      14.236 -25.289 -20.743  1.00 86.83           H  
ATOM   1437 HH12 ARG A  90      15.019 -26.844 -20.660  1.00 86.83           H  
ATOM   1438  NH2 ARG A  90      17.211 -26.055 -21.417  1.00 86.83           N  
ATOM   1439 HH21 ARG A  90      18.038 -25.701 -21.875  1.00 86.83           H  
ATOM   1440 HH22 ARG A  90      17.120 -27.047 -21.249  1.00 86.83           H  
ATOM   1441  CZ  ARG A  90      16.164 -25.292 -21.274  1.00 86.83           C  
ATOM   1442  N   LYS A  91      12.914 -18.195 -23.964  1.00 85.80           N  
ATOM   1443  H   LYS A  91      13.499 -18.467 -24.741  1.00 85.80           H  
ATOM   1444  CA  LYS A  91      11.732 -17.350 -24.232  1.00 85.80           C  
ATOM   1445  HA  LYS A  91      11.925 -16.353 -23.838  1.00 85.80           H  
ATOM   1446  C   LYS A  91      10.467 -17.846 -23.518  1.00 85.80           C  
ATOM   1447  CB  LYS A  91      11.510 -17.245 -25.751  1.00 85.80           C  
ATOM   1448  HB2 LYS A  91      11.222 -18.218 -26.148  1.00 85.80           H  
ATOM   1449  HB3 LYS A  91      12.446 -16.945 -26.223  1.00 85.80           H  
ATOM   1450  O   LYS A  91       9.730 -17.040 -22.975  1.00 85.80           O  
ATOM   1451  CG  LYS A  91      10.441 -16.205 -26.127  1.00 85.80           C  
ATOM   1452  HG2 LYS A  91       9.475 -16.512 -25.726  1.00 85.80           H  
ATOM   1453  HG3 LYS A  91      10.711 -15.242 -25.695  1.00 85.80           H  
ATOM   1454  CD  LYS A  91      10.323 -16.058 -27.652  1.00 85.80           C  
ATOM   1455  HD2 LYS A  91      11.284 -15.743 -28.059  1.00 85.80           H  
ATOM   1456  HD3 LYS A  91      10.053 -17.022 -28.083  1.00 85.80           H  
ATOM   1457  CE  LYS A  91       9.249 -15.019 -28.006  1.00 85.80           C  
ATOM   1458  HE2 LYS A  91       8.307 -15.328 -27.553  1.00 85.80           H  
ATOM   1459  HE3 LYS A  91       9.527 -14.062 -27.565  1.00 85.80           H  
ATOM   1460  NZ  LYS A  91       9.072 -14.868 -29.477  1.00 85.80           N  
ATOM   1461  HZ1 LYS A  91       8.358 -14.181 -29.677  1.00 85.80           H  
ATOM   1462  HZ2 LYS A  91       8.777 -15.738 -29.896  1.00 85.80           H  
ATOM   1463  HZ3 LYS A  91       9.926 -14.566 -29.923  1.00 85.80           H  
ATOM   1464  N   LEU A  92      10.264 -19.166 -23.470  1.00 86.89           N  
ATOM   1465  H   LEU A  92      10.914 -19.759 -23.965  1.00 86.89           H  
ATOM   1466  CA  LEU A  92       9.127 -19.810 -22.793  1.00 86.89           C  
ATOM   1467  HA  LEU A  92       8.200 -19.339 -23.121  1.00 86.89           H  
ATOM   1468  C   LEU A  92       9.149 -19.673 -21.259  1.00 86.89           C  
ATOM   1469  CB  LEU A  92       9.104 -21.302 -23.177  1.00 86.89           C  
ATOM   1470  HB2 LEU A  92      10.053 -21.748 -22.880  1.00 86.89           H  
ATOM   1471  HB3 LEU A  92       8.320 -21.796 -22.604  1.00 86.89           H  
ATOM   1472  O   LEU A  92       8.156 -19.962 -20.609  1.00 86.89           O  
ATOM   1473  CG  LEU A  92       8.857 -21.595 -24.669  1.00 86.89           C  
ATOM   1474  HG  LEU A  92       9.583 -21.048 -25.271  1.00 86.89           H  
ATOM   1475  CD1 LEU A  92       9.055 -23.086 -24.933  1.00 86.89           C  
ATOM   1476 HD11 LEU A  92      10.066 -23.390 -24.664  1.00 86.89           H  
ATOM   1477 HD12 LEU A  92       8.895 -23.297 -25.991  1.00 86.89           H  
ATOM   1478 HD13 LEU A  92       8.337 -23.665 -24.352  1.00 86.89           H  
ATOM   1479  CD2 LEU A  92       7.449 -21.198 -25.109  1.00 86.89           C  
ATOM   1480 HD21 LEU A  92       6.707 -21.711 -24.497  1.00 86.89           H  
ATOM   1481 HD22 LEU A  92       7.305 -20.122 -25.012  1.00 86.89           H  
ATOM   1482 HD23 LEU A  92       7.293 -21.475 -26.151  1.00 86.89           H  
ATOM   1483  N   MET A  93      10.275 -19.254 -20.675  1.00 85.58           N  
ATOM   1484  H   MET A  93      11.041 -18.963 -21.265  1.00 85.58           H  
ATOM   1485  CA  MET A  93      10.444 -19.030 -19.233  1.00 85.58           C  
ATOM   1486  HA  MET A  93       9.603 -19.472 -18.700  1.00 85.58           H  
ATOM   1487  C   MET A  93      10.434 -17.537 -18.877  1.00 85.58           C  
ATOM   1488  CB  MET A  93      11.726 -19.713 -18.740  1.00 85.58           C  
ATOM   1489  HB2 MET A  93      12.589 -19.305 -19.266  1.00 85.58           H  
ATOM   1490  HB3 MET A  93      11.841 -19.508 -17.676  1.00 85.58           H  
ATOM   1491  O   MET A  93      10.959 -17.137 -17.837  1.00 85.58           O  
ATOM   1492  CG  MET A  93      11.690 -21.232 -18.906  1.00 85.58           C  
ATOM   1493  HG2 MET A  93      10.834 -21.613 -18.349  1.00 85.58           H  
ATOM   1494  HG3 MET A  93      11.555 -21.484 -19.958  1.00 85.58           H  
ATOM   1495  SD  MET A  93      13.191 -22.047 -18.296  1.00 85.58           S  
ATOM   1496  CE  MET A  93      12.588 -23.753 -18.252  1.00 85.58           C  
ATOM   1497  HE1 MET A  93      12.245 -24.053 -19.242  1.00 85.58           H  
ATOM   1498  HE2 MET A  93      11.754 -23.822 -17.553  1.00 85.58           H  
ATOM   1499  HE3 MET A  93      13.385 -24.416 -17.916  1.00 85.58           H  
ATOM   1500  N   ILE A  94       9.885 -16.710 -19.768  1.00 92.14           N  
ATOM   1501  H   ILE A  94       9.459 -17.107 -20.593  1.00 92.14           H  
ATOM   1502  CA  ILE A  94       9.679 -15.283 -19.553  1.00 92.14           C  
ATOM   1503  HA  ILE A  94      10.189 -14.971 -18.642  1.00 92.14           H  
ATOM   1504  C   ILE A  94       8.181 -15.052 -19.391  1.00 92.14           C  
ATOM   1505  CB  ILE A  94      10.252 -14.461 -20.721  1.00 92.14           C  
ATOM   1506  HB  ILE A  94       9.725 -14.746 -21.631  1.00 92.14           H  
ATOM   1507  O   ILE A  94       7.415 -15.294 -20.322  1.00 92.14           O  
ATOM   1508  CG1 ILE A  94      11.762 -14.718 -20.935  1.00 92.14           C  
ATOM   1509 HG12 ILE A  94      11.922 -15.783 -21.097  1.00 92.14           H  
ATOM   1510 HG13 ILE A  94      12.317 -14.426 -20.043  1.00 92.14           H  
ATOM   1511  CG2 ILE A  94      10.002 -12.968 -20.479  1.00 92.14           C  
ATOM   1512 HG21 ILE A  94       8.949 -12.766 -20.284  1.00 92.14           H  
ATOM   1513 HG22 ILE A  94      10.601 -12.608 -19.642  1.00 92.14           H  
ATOM   1514 HG23 ILE A  94      10.257 -12.443 -21.399  1.00 92.14           H  
ATOM   1515  CD1 ILE A  94      12.339 -13.981 -22.153  1.00 92.14           C  
ATOM   1516 HD11 ILE A  94      13.338 -14.358 -22.372  1.00 92.14           H  
ATOM   1517 HD12 ILE A  94      11.704 -14.145 -23.023  1.00 92.14           H  
ATOM   1518 HD13 ILE A  94      12.411 -12.912 -21.953  1.00 92.14           H  
ATOM   1519  N   ILE A  95       7.769 -14.540 -18.235  1.00 92.78           N  
ATOM   1520  H   ILE A  95       8.457 -14.363 -17.517  1.00 92.78           H  
ATOM   1521  CA  ILE A  95       6.368 -14.186 -17.973  1.00 92.78           C  
ATOM   1522  HA  ILE A  95       5.748 -14.529 -18.801  1.00 92.78           H  
ATOM   1523  C   ILE A  95       6.265 -12.666 -17.913  1.00 92.78           C  
ATOM   1524  CB  ILE A  95       5.828 -14.880 -16.704  1.00 92.78           C  
ATOM   1525  HB  ILE A  95       6.366 -14.496 -15.838  1.00 92.78           H  
ATOM   1526  O   ILE A  95       6.880 -12.032 -17.055  1.00 92.78           O  
ATOM   1527  CG1 ILE A  95       6.054 -16.410 -16.783  1.00 92.78           C  
ATOM   1528 HG12 ILE A  95       5.558 -16.806 -17.668  1.00 92.78           H  
ATOM   1529 HG13 ILE A  95       7.121 -16.612 -16.875  1.00 92.78           H  
ATOM   1530  CG2 ILE A  95       4.338 -14.538 -16.514  1.00 92.78           C  
ATOM   1531 HG21 ILE A  95       3.747 -14.947 -17.333  1.00 92.78           H  
ATOM   1532 HG22 ILE A  95       3.970 -14.955 -15.577  1.00 92.78           H  
ATOM   1533 HG23 ILE A  95       4.184 -13.460 -16.466  1.00 92.78           H  
ATOM   1534  CD1 ILE A  95       5.566 -17.188 -15.556  1.00 92.78           C  
ATOM   1535 HD11 ILE A  95       5.921 -18.217 -15.617  1.00 92.78           H  
ATOM   1536 HD12 ILE A  95       4.477 -17.202 -15.526  1.00 92.78           H  
ATOM   1537 HD13 ILE A  95       5.948 -16.732 -14.643  1.00 92.78           H  
ATOM   1538  N   LYS A  96       5.498 -12.068 -18.829  1.00 93.45           N  
ATOM   1539  H   LYS A  96       4.986 -12.655 -19.473  1.00 93.45           H  
ATOM   1540  CA  LYS A  96       5.211 -10.629 -18.813  1.00 93.45           C  
ATOM   1541  HA  LYS A  96       6.114 -10.107 -18.496  1.00 93.45           H  
ATOM   1542  C   LYS A  96       4.140 -10.331 -17.772  1.00 93.45           C  
ATOM   1543  CB  LYS A  96       4.834 -10.143 -20.222  1.00 93.45           C  
ATOM   1544  HB2 LYS A  96       3.956 -10.689 -20.567  1.00 93.45           H  
ATOM   1545  HB3 LYS A  96       5.663 -10.365 -20.894  1.00 93.45           H  
ATOM   1546  O   LYS A  96       3.077 -10.938 -17.785  1.00 93.45           O  
ATOM   1547  CG  LYS A  96       4.536  -8.632 -20.278  1.00 93.45           C  
ATOM   1548  HG2 LYS A  96       5.363  -8.085 -19.825  1.00 93.45           H  
ATOM   1549  HG3 LYS A  96       3.625  -8.422 -19.718  1.00 93.45           H  
ATOM   1550  CD  LYS A  96       4.355  -8.164 -21.731  1.00 93.45           C  
ATOM   1551  HD2 LYS A  96       3.597  -8.780 -22.214  1.00 93.45           H  
ATOM   1552  HD3 LYS A  96       5.301  -8.291 -22.258  1.00 93.45           H  
ATOM   1553  CE  LYS A  96       3.925  -6.692 -21.803  1.00 93.45           C  
ATOM   1554  HE2 LYS A  96       4.613  -6.096 -21.203  1.00 93.45           H  
ATOM   1555  HE3 LYS A  96       2.934  -6.606 -21.357  1.00 93.45           H  
ATOM   1556  NZ  LYS A  96       3.899  -6.184 -23.205  1.00 93.45           N  
ATOM   1557  HZ1 LYS A  96       3.351  -6.787 -23.803  1.00 93.45           H  
ATOM   1558  HZ2 LYS A  96       3.507  -5.254 -23.251  1.00 93.45           H  
ATOM   1559  HZ3 LYS A  96       4.823  -6.104 -23.606  1.00 93.45           H  
ATOM   1560  N   LEU A  97       4.425  -9.374 -16.897  1.00 93.95           N  
ATOM   1561  H   LEU A  97       5.333  -8.934 -16.943  1.00 93.95           H  
ATOM   1562  CA  LEU A  97       3.578  -8.994 -15.774  1.00 93.95           C  
ATOM   1563  HA  LEU A  97       2.647  -9.560 -15.790  1.00 93.95           H  
ATOM   1564  C   LEU A  97       3.254  -7.501 -15.874  1.00 93.95           C  
ATOM   1565  CB  LEU A  97       4.297  -9.344 -14.465  1.00 93.95           C  
ATOM   1566  HB2 LEU A  97       3.709  -8.967 -13.628  1.00 93.95           H  
ATOM   1567  HB3 LEU A  97       5.265  -8.842 -14.451  1.00 93.95           H  
ATOM   1568  O   LEU A  97       4.109  -6.658 -15.561  1.00 93.95           O  
ATOM   1569  CG  LEU A  97       4.508 -10.856 -14.285  1.00 93.95           C  
ATOM   1570  HG  LEU A  97       4.935 -11.296 -15.186  1.00 93.95           H  
ATOM   1571  CD1 LEU A  97       5.498 -11.075 -13.157  1.00 93.95           C  
ATOM   1572 HD11 LEU A  97       5.619 -12.145 -12.983  1.00 93.95           H  
ATOM   1573 HD12 LEU A  97       5.133 -10.588 -12.254  1.00 93.95           H  
ATOM   1574 HD13 LEU A  97       6.462 -10.655 -13.443  1.00 93.95           H  
ATOM   1575  CD2 LEU A  97       3.213 -11.585 -13.942  1.00 93.95           C  
ATOM   1576 HD21 LEU A  97       2.516 -11.530 -14.778  1.00 93.95           H  
ATOM   1577 HD22 LEU A  97       2.748 -11.150 -13.058  1.00 93.95           H  
ATOM   1578 HD23 LEU A  97       3.432 -12.637 -13.754  1.00 93.95           H  
ATOM   1579  N   PRO A  98       2.038  -7.149 -16.328  1.00 91.66           N  
ATOM   1580  CA  PRO A  98       1.547  -5.780 -16.283  1.00 91.66           C  
ATOM   1581  HA  PRO A  98       2.124  -5.179 -16.986  1.00 91.66           H  
ATOM   1582  C   PRO A  98       1.657  -5.176 -14.880  1.00 91.66           C  
ATOM   1583  CB  PRO A  98       0.089  -5.842 -16.752  1.00 91.66           C  
ATOM   1584  HB2 PRO A  98      -0.194  -4.957 -17.321  1.00 91.66           H  
ATOM   1585  HB3 PRO A  98      -0.575  -5.970 -15.897  1.00 91.66           H  
ATOM   1586  O   PRO A  98       1.700  -5.882 -13.865  1.00 91.66           O  
ATOM   1587  CG  PRO A  98       0.041  -7.104 -17.611  1.00 91.66           C  
ATOM   1588  HG2 PRO A  98      -0.960  -7.532 -17.649  1.00 91.66           H  
ATOM   1589  HG3 PRO A  98       0.404  -6.882 -18.614  1.00 91.66           H  
ATOM   1590  CD  PRO A  98       1.025  -8.028 -16.901  1.00 91.66           C  
ATOM   1591  HD2 PRO A  98       0.511  -8.569 -16.107  1.00 91.66           H  
ATOM   1592  HD3 PRO A  98       1.456  -8.731 -17.614  1.00 91.66           H  
ATOM   1593  N   LYS A  99       1.693  -3.844 -14.814  1.00 90.12           N  
ATOM   1594  H   LYS A  99       1.573  -3.313 -15.665  1.00 90.12           H  
ATOM   1595  CA  LYS A  99       1.692  -3.139 -13.533  1.00 90.12           C  
ATOM   1596  HA  LYS A  99       2.567  -3.463 -12.970  1.00 90.12           H  
ATOM   1597  C   LYS A  99       0.445  -3.525 -12.734  1.00 90.12           C  
ATOM   1598  CB  LYS A  99       1.769  -1.629 -13.775  1.00 90.12           C  
ATOM   1599  HB2 LYS A  99       2.505  -1.430 -14.555  1.00 90.12           H  
ATOM   1600  HB3 LYS A  99       0.799  -1.260 -14.108  1.00 90.12           H  
ATOM   1601  O   LYS A  99      -0.647  -3.575 -13.286  1.00 90.12           O  
ATOM   1602  CG  LYS A  99       2.205  -0.900 -12.501  1.00 90.12           C  
ATOM   1603  HG2 LYS A  99       1.497  -1.091 -11.695  1.00 90.12           H  
ATOM   1604  HG3 LYS A  99       3.186  -1.271 -12.206  1.00 90.12           H  
ATOM   1605  CD  LYS A  99       2.288   0.604 -12.758  1.00 90.12           C  
ATOM   1606  HD2 LYS A  99       2.949   0.793 -13.604  1.00 90.12           H  
ATOM   1607  HD3 LYS A  99       1.291   0.980 -12.985  1.00 90.12           H  
ATOM   1608  CE  LYS A  99       2.840   1.293 -11.511  1.00 90.12           C  
ATOM   1609  HE2 LYS A  99       2.238   0.993 -10.654  1.00 90.12           H  
ATOM   1610  HE3 LYS A  99       3.858   0.940 -11.343  1.00 90.12           H  
ATOM   1611  NZ  LYS A  99       2.809   2.766 -11.667  1.00 90.12           N  
ATOM   1612  HZ1 LYS A  99       3.305   3.042 -12.502  1.00 90.12           H  
ATOM   1613  HZ2 LYS A  99       3.222   3.214 -10.862  1.00 90.12           H  
ATOM   1614  HZ3 LYS A  99       1.849   3.071 -11.737  1.00 90.12           H  
ATOM   1615  N   TYR A 100       0.634  -3.772 -11.444  1.00 92.58           N  
ATOM   1616  H   TYR A 100       1.584  -3.753 -11.101  1.00 92.58           H  
ATOM   1617  CA  TYR A 100      -0.390  -4.244 -10.514  1.00 92.58           C  
ATOM   1618  HA  TYR A 100       0.110  -4.330  -9.549  1.00 92.58           H  
ATOM   1619  C   TYR A 100      -0.917  -5.659 -10.795  1.00 92.58           C  
ATOM   1620  CB  TYR A 100      -1.502  -3.196 -10.335  1.00 92.58           C  
ATOM   1621  HB2 TYR A 100      -2.154  -3.212 -11.208  1.00 92.58           H  
ATOM   1622  HB3 TYR A 100      -2.116  -3.475  -9.479  1.00 92.58           H  
ATOM   1623  O   TYR A 100      -2.000  -5.998 -10.333  1.00 92.58           O  
ATOM   1624  CG  TYR A 100      -1.000  -1.786 -10.102  1.00 92.58           C  
ATOM   1625  CD1 TYR A 100      -0.269  -1.489  -8.937  1.00 92.58           C  
ATOM   1626  HD1 TYR A 100      -0.081  -2.263  -8.207  1.00 92.58           H  
ATOM   1627  CD2 TYR A 100      -1.274  -0.773 -11.042  1.00 92.58           C  
ATOM   1628  HD2 TYR A 100      -1.850  -1.008 -11.925  1.00 92.58           H  
ATOM   1629  CE1 TYR A 100       0.174  -0.177  -8.700  1.00 92.58           C  
ATOM   1630  HE1 TYR A 100       0.710   0.048  -7.789  1.00 92.58           H  
ATOM   1631  CE2 TYR A 100      -0.825   0.541 -10.812  1.00 92.58           C  
ATOM   1632  HE2 TYR A 100      -1.070   1.327 -11.511  1.00 92.58           H  
ATOM   1633  OH  TYR A 100       0.328   2.105  -9.401  1.00 92.58           O  
ATOM   1634  HH  TYR A 100       0.477   2.220  -8.459  1.00 92.58           H  
ATOM   1635  CZ  TYR A 100      -0.111   0.840  -9.634  1.00 92.58           C  
ATOM   1636  N   SER A 101      -0.134  -6.515 -11.467  1.00 93.83           N  
ATOM   1637  H   SER A 101       0.709  -6.171 -11.905  1.00 93.83           H  
ATOM   1638  CA  SER A 101      -0.414  -7.961 -11.502  1.00 93.83           C  
ATOM   1639  HA  SER A 101      -1.324  -8.131 -12.078  1.00 93.83           H  
ATOM   1640  C   SER A 101      -0.621  -8.499 -10.081  1.00 93.83           C  
ATOM   1641  CB  SER A 101       0.727  -8.744 -12.155  1.00 93.83           C  
ATOM   1642  HB2 SER A 101       1.659  -8.549 -11.624  1.00 93.83           H  
ATOM   1643  HB3 SER A 101       0.509  -9.810 -12.090  1.00 93.83           H  
ATOM   1644  O   SER A 101       0.176  -8.192  -9.184  1.00 93.83           O  
ATOM   1645  OG  SER A 101       0.877  -8.398 -13.515  1.00 93.83           O  
ATOM   1646  HG  SER A 101       1.086  -7.463 -13.583  1.00 93.83           H  
ATOM   1647  N   LEU A 102      -1.693  -9.267  -9.882  1.00 94.99           N  
ATOM   1648  H   LEU A 102      -2.279  -9.496 -10.671  1.00 94.99           H  
ATOM   1649  CA  LEU A 102      -2.144  -9.734  -8.575  1.00 94.99           C  
ATOM   1650  HA  LEU A 102      -1.817  -9.018  -7.821  1.00 94.99           H  
ATOM   1651  C   LEU A 102      -1.540 -11.100  -8.241  1.00 94.99           C  
ATOM   1652  CB  LEU A 102      -3.683  -9.768  -8.578  1.00 94.99           C  
ATOM   1653  HB2 LEU A 102      -4.059  -8.788  -8.872  1.00 94.99           H  
ATOM   1654  HB3 LEU A 102      -4.006 -10.480  -9.338  1.00 94.99           H  
ATOM   1655  O   LEU A 102      -1.671 -12.051  -9.004  1.00 94.99           O  
ATOM   1656  CG  LEU A 102      -4.322 -10.161  -7.232  1.00 94.99           C  
ATOM   1657  HG  LEU A 102      -3.918 -11.113  -6.888  1.00 94.99           H  
ATOM   1658  CD1 LEU A 102      -4.073  -9.091  -6.168  1.00 94.99           C  
ATOM   1659 HD11 LEU A 102      -4.353  -8.115  -6.565  1.00 94.99           H  
ATOM   1660 HD12 LEU A 102      -4.710  -9.288  -5.305  1.00 94.99           H  
ATOM   1661 HD13 LEU A 102      -3.026  -9.092  -5.866  1.00 94.99           H  
ATOM   1662  CD2 LEU A 102      -5.833 -10.312  -7.395  1.00 94.99           C  
ATOM   1663 HD21 LEU A 102      -6.285  -9.357  -7.665  1.00 94.99           H  
ATOM   1664 HD22 LEU A 102      -6.280 -10.681  -6.472  1.00 94.99           H  
ATOM   1665 HD23 LEU A 102      -6.051 -11.030  -8.185  1.00 94.99           H  
ATOM   1666  N   PHE A 103      -0.922 -11.200  -7.070  1.00 95.70           N  
ATOM   1667  H   PHE A 103      -0.819 -10.365  -6.511  1.00 95.70           H  
ATOM   1668  CA  PHE A 103      -0.392 -12.443  -6.520  1.00 95.70           C  
ATOM   1669  HA  PHE A 103      -0.511 -13.253  -7.240  1.00 95.70           H  
ATOM   1670  C   PHE A 103      -1.156 -12.810  -5.255  1.00 95.70           C  
ATOM   1671  CB  PHE A 103       1.103 -12.278  -6.236  1.00 95.70           C  
ATOM   1672  HB2 PHE A 103       1.256 -11.398  -5.611  1.00 95.70           H  
ATOM   1673  HB3 PHE A 103       1.447 -13.145  -5.672  1.00 95.70           H  
ATOM   1674  O   PHE A 103      -1.253 -11.982  -4.346  1.00 95.70           O  
ATOM   1675  CG  PHE A 103       1.939 -12.153  -7.490  1.00 95.70           C  
ATOM   1676  CD1 PHE A 103       2.506 -13.305  -8.069  1.00 95.70           C  
ATOM   1677  HD1 PHE A 103       2.350 -14.275  -7.622  1.00 95.70           H  
ATOM   1678  CD2 PHE A 103       2.126 -10.898  -8.101  1.00 95.70           C  
ATOM   1679  HD2 PHE A 103       1.656 -10.020  -7.684  1.00 95.70           H  
ATOM   1680  CE1 PHE A 103       3.280 -13.199  -9.235  1.00 95.70           C  
ATOM   1681  HE1 PHE A 103       3.710 -14.089  -9.669  1.00 95.70           H  
ATOM   1682  CE2 PHE A 103       2.874 -10.800  -9.287  1.00 95.70           C  
ATOM   1683  HE2 PHE A 103       2.961  -9.853  -9.799  1.00 95.70           H  
ATOM   1684  CZ  PHE A 103       3.462 -11.947  -9.845  1.00 95.70           C  
ATOM   1685  HZ  PHE A 103       4.020 -11.884 -10.768  1.00 95.70           H  
ATOM   1686  N   GLU A 104      -1.669 -14.034  -5.185  1.00 96.45           N  
ATOM   1687  H   GLU A 104      -1.521 -14.661  -5.963  1.00 96.45           H  
ATOM   1688  CA  GLU A 104      -2.362 -14.590  -4.023  1.00 96.45           C  
ATOM   1689  HA  GLU A 104      -2.543 -13.789  -3.306  1.00 96.45           H  
ATOM   1690  C   GLU A 104      -1.499 -15.645  -3.325  1.00 96.45           C  
ATOM   1691  CB  GLU A 104      -3.737 -15.131  -4.434  1.00 96.45           C  
ATOM   1692  HB2 GLU A 104      -3.606 -15.960  -5.129  1.00 96.45           H  
ATOM   1693  HB3 GLU A 104      -4.282 -14.331  -4.935  1.00 96.45           H  
ATOM   1694  O   GLU A 104      -0.871 -16.495  -3.955  1.00 96.45           O  
ATOM   1695  CG  GLU A 104      -4.557 -15.599  -3.226  1.00 96.45           C  
ATOM   1696  HG2 GLU A 104      -4.105 -16.498  -2.807  1.00 96.45           H  
ATOM   1697  HG3 GLU A 104      -4.541 -14.821  -2.462  1.00 96.45           H  
ATOM   1698  CD  GLU A 104      -6.006 -15.886  -3.626  1.00 96.45           C  
ATOM   1699  OE1 GLU A 104      -6.291 -17.016  -4.063  1.00 96.45           O  
ATOM   1700  OE2 GLU A 104      -6.827 -14.941  -3.510  1.00 96.45           O  
ATOM   1701  N   PHE A 105      -1.454 -15.557  -2.001  1.00 95.61           N  
ATOM   1702  H   PHE A 105      -2.061 -14.881  -1.560  1.00 95.61           H  
ATOM   1703  CA  PHE A 105      -0.766 -16.487  -1.115  1.00 95.61           C  
ATOM   1704  HA  PHE A 105      -0.019 -17.050  -1.674  1.00 95.61           H  
ATOM   1705  C   PHE A 105      -1.772 -17.479  -0.522  1.00 95.61           C  
ATOM   1706  CB  PHE A 105      -0.071 -15.689  -0.002  1.00 95.61           C  
ATOM   1707  HB2 PHE A 105       0.389 -16.391   0.693  1.00 95.61           H  
ATOM   1708  HB3 PHE A 105      -0.834 -15.143   0.553  1.00 95.61           H  
ATOM   1709  O   PHE A 105      -2.959 -17.175  -0.434  1.00 95.61           O  
ATOM   1710  CG  PHE A 105       0.986 -14.707  -0.475  1.00 95.61           C  
ATOM   1711  CD1 PHE A 105       2.341 -15.070  -0.434  1.00 95.61           C  
ATOM   1712  HD1 PHE A 105       2.630 -16.050  -0.083  1.00 95.61           H  
ATOM   1713  CD2 PHE A 105       0.632 -13.443  -0.981  1.00 95.61           C  
ATOM   1714  HD2 PHE A 105      -0.407 -13.165  -1.078  1.00 95.61           H  
ATOM   1715  CE1 PHE A 105       3.319 -14.171  -0.882  1.00 95.61           C  
ATOM   1716  HE1 PHE A 105       4.353 -14.480  -0.846  1.00 95.61           H  
ATOM   1717  CE2 PHE A 105       1.605 -12.559  -1.464  1.00 95.61           C  
ATOM   1718  HE2 PHE A 105       1.302 -11.637  -1.938  1.00 95.61           H  
ATOM   1719  CZ  PHE A 105       2.957 -12.919  -1.409  1.00 95.61           C  
ATOM   1720  HZ  PHE A 105       3.710 -12.258  -1.812  1.00 95.61           H  
ATOM   1721  N   GLU A 106      -1.289 -18.616  -0.021  1.00 91.94           N  
ATOM   1722  H   GLU A 106      -0.312 -18.831  -0.162  1.00 91.94           H  
ATOM   1723  CA  GLU A 106      -2.115 -19.707   0.531  1.00 91.94           C  
ATOM   1724  HA  GLU A 106      -2.686 -20.173  -0.272  1.00 91.94           H  
ATOM   1725  C   GLU A 106      -3.128 -19.261   1.605  1.00 91.94           C  
ATOM   1726  CB  GLU A 106      -1.183 -20.764   1.144  1.00 91.94           C  
ATOM   1727  HB2 GLU A 106      -0.584 -20.281   1.917  1.00 91.94           H  
ATOM   1728  HB3 GLU A 106      -1.791 -21.538   1.611  1.00 91.94           H  
ATOM   1729  O   GLU A 106      -4.207 -19.829   1.721  1.00 91.94           O  
ATOM   1730  CG  GLU A 106      -0.251 -21.427   0.113  1.00 91.94           C  
ATOM   1731  HG2 GLU A 106      -0.863 -21.933  -0.633  1.00 91.94           H  
ATOM   1732  HG3 GLU A 106       0.328 -20.655  -0.393  1.00 91.94           H  
ATOM   1733  CD  GLU A 106       0.730 -22.430   0.744  1.00 91.94           C  
ATOM   1734  OE1 GLU A 106       1.457 -23.081  -0.037  1.00 91.94           O  
ATOM   1735  OE2 GLU A 106       0.801 -22.485   1.993  1.00 91.94           O  
ATOM   1736  N   ASN A 107      -2.827 -18.206   2.370  1.00 91.57           N  
ATOM   1737  H   ASN A 107      -1.953 -17.734   2.185  1.00 91.57           H  
ATOM   1738  CA  ASN A 107      -3.709 -17.661   3.410  1.00 91.57           C  
ATOM   1739  HA  ASN A 107      -4.323 -18.483   3.781  1.00 91.57           H  
ATOM   1740  C   ASN A 107      -4.709 -16.591   2.909  1.00 91.57           C  
ATOM   1741  CB  ASN A 107      -2.841 -17.173   4.584  1.00 91.57           C  
ATOM   1742  HB2 ASN A 107      -2.162 -17.970   4.886  1.00 91.57           H  
ATOM   1743  HB3 ASN A 107      -3.496 -16.955   5.428  1.00 91.57           H  
ATOM   1744  O   ASN A 107      -5.258 -15.825   3.710  1.00 91.57           O  
ATOM   1745  CG  ASN A 107      -2.028 -15.927   4.275  1.00 91.57           C  
ATOM   1746  ND2 ASN A 107      -1.460 -15.315   5.287  1.00 91.57           N  
ATOM   1747 HD21 ASN A 107      -1.560 -15.694   6.218  1.00 91.57           H  
ATOM   1748 HD22 ASN A 107      -0.968 -14.452   5.104  1.00 91.57           H  
ATOM   1749  OD1 ASN A 107      -1.882 -15.486   3.147  1.00 91.57           O  
ATOM   1750  N   GLY A 108      -4.891 -16.459   1.591  1.00 93.44           N  
ATOM   1751  H   GLY A 108      -4.400 -17.097   0.980  1.00 93.44           H  
ATOM   1752  CA  GLY A 108      -5.737 -15.441   0.957  1.00 93.44           C  
ATOM   1753  HA2 GLY A 108      -5.857 -15.703  -0.095  1.00 93.44           H  
ATOM   1754  HA3 GLY A 108      -6.721 -15.450   1.426  1.00 93.44           H  
ATOM   1755  C   GLY A 108      -5.172 -14.016   1.025  1.00 93.44           C  
ATOM   1756  O   GLY A 108      -5.827 -13.055   0.604  1.00 93.44           O  
ATOM   1757  N   ARG A 109      -3.957 -13.829   1.561  1.00 95.81           N  
ATOM   1758  H   ARG A 109      -3.462 -14.646   1.891  1.00 95.81           H  
ATOM   1759  CA  ARG A 109      -3.224 -12.564   1.433  1.00 95.81           C  
ATOM   1760  HA  ARG A 109      -3.866 -11.755   1.780  1.00 95.81           H  
ATOM   1761  C   ARG A 109      -2.919 -12.331  -0.040  1.00 95.81           C  
ATOM   1762  CB  ARG A 109      -1.953 -12.603   2.287  1.00 95.81           C  
ATOM   1763  HB2 ARG A 109      -2.235 -12.840   3.313  1.00 95.81           H  
ATOM   1764  HB3 ARG A 109      -1.308 -13.395   1.908  1.00 95.81           H  
ATOM   1765  O   ARG A 109      -2.657 -13.269  -0.784  1.00 95.81           O  
ATOM   1766  CG  ARG A 109      -1.159 -11.291   2.290  1.00 95.81           C  
ATOM   1767  HG2 ARG A 109      -1.810 -10.475   2.606  1.00 95.81           H  
ATOM   1768  HG3 ARG A 109      -0.789 -11.070   1.289  1.00 95.81           H  
ATOM   1769  CD  ARG A 109       0.031 -11.396   3.251  1.00 95.81           C  
ATOM   1770  HD2 ARG A 109      -0.320 -11.717   4.231  1.00 95.81           H  
ATOM   1771  HD3 ARG A 109       0.466 -10.401   3.349  1.00 95.81           H  
ATOM   1772  NE  ARG A 109       1.038 -12.350   2.743  1.00 95.81           N  
ATOM   1773  HE  ARG A 109       0.698 -13.122   2.187  1.00 95.81           H  
ATOM   1774  NH1 ARG A 109       2.921 -11.318   3.543  1.00 95.81           N  
ATOM   1775 HH11 ARG A 109       2.394 -10.883   4.287  1.00 95.81           H  
ATOM   1776 HH12 ARG A 109       3.916 -11.202   3.417  1.00 95.81           H  
ATOM   1777  NH2 ARG A 109       3.141 -12.910   2.059  1.00 95.81           N  
ATOM   1778 HH21 ARG A 109       4.055 -12.515   1.895  1.00 95.81           H  
ATOM   1779 HH22 ARG A 109       2.770 -13.540   1.361  1.00 95.81           H  
ATOM   1780  CZ  ARG A 109       2.346 -12.206   2.797  1.00 95.81           C  
ATOM   1781  N   ARG A 110      -2.925 -11.072  -0.457  1.00 96.67           N  
ATOM   1782  H   ARG A 110      -3.199 -10.363   0.208  1.00 96.67           H  
ATOM   1783  CA  ARG A 110      -2.720 -10.652  -1.838  1.00 96.67           C  
ATOM   1784  HA  ARG A 110      -2.294 -11.488  -2.392  1.00 96.67           H  
ATOM   1785  C   ARG A 110      -1.745  -9.487  -1.922  1.00 96.67           C  
ATOM   1786  CB  ARG A 110      -4.070 -10.300  -2.470  1.00 96.67           C  
ATOM   1787  HB2 ARG A 110      -4.597  -9.612  -1.809  1.00 96.67           H  
ATOM   1788  HB3 ARG A 110      -3.879  -9.791  -3.415  1.00 96.67           H  
ATOM   1789  O   ARG A 110      -1.752  -8.579  -1.082  1.00 96.67           O  
ATOM   1790  CG  ARG A 110      -4.962 -11.521  -2.737  1.00 96.67           C  
ATOM   1791  HG2 ARG A 110      -4.494 -12.157  -3.489  1.00 96.67           H  
ATOM   1792  HG3 ARG A 110      -5.093 -12.096  -1.820  1.00 96.67           H  
ATOM   1793  CD  ARG A 110      -6.341 -11.075  -3.231  1.00 96.67           C  
ATOM   1794  HD2 ARG A 110      -6.786 -10.411  -2.490  1.00 96.67           H  
ATOM   1795  HD3 ARG A 110      -6.232 -10.532  -4.169  1.00 96.67           H  
ATOM   1796  NE  ARG A 110      -7.219 -12.234  -3.435  1.00 96.67           N  
ATOM   1797  HE  ARG A 110      -6.826 -13.159  -3.331  1.00 96.67           H  
ATOM   1798  NH1 ARG A 110      -9.156 -11.166  -4.056  1.00 96.67           N  
ATOM   1799 HH11 ARG A 110      -8.677 -10.278  -4.037  1.00 96.67           H  
ATOM   1800 HH12 ARG A 110     -10.097 -11.238  -4.417  1.00 96.67           H  
ATOM   1801  NH2 ARG A 110      -9.059 -13.407  -3.933  1.00 96.67           N  
ATOM   1802 HH21 ARG A 110     -10.005 -13.521  -4.268  1.00 96.67           H  
ATOM   1803 HH22 ARG A 110      -8.461 -14.212  -3.810  1.00 96.67           H  
ATOM   1804  CZ  ARG A 110      -8.480 -12.254  -3.806  1.00 96.67           C  
ATOM   1805  N   ARG A 111      -0.917  -9.481  -2.965  1.00 96.69           N  
ATOM   1806  H   ARG A 111      -0.983 -10.259  -3.606  1.00 96.69           H  
ATOM   1807  CA  ARG A 111       0.013  -8.391  -3.287  1.00 96.69           C  
ATOM   1808  HA  ARG A 111      -0.256  -7.513  -2.700  1.00 96.69           H  
ATOM   1809  C   ARG A 111      -0.112  -7.991  -4.750  1.00 96.69           C  
ATOM   1810  CB  ARG A 111       1.460  -8.794  -2.958  1.00 96.69           C  
ATOM   1811  HB2 ARG A 111       1.680  -9.738  -3.455  1.00 96.69           H  
ATOM   1812  HB3 ARG A 111       2.137  -8.045  -3.369  1.00 96.69           H  
ATOM   1813  O   ARG A 111      -0.229  -8.844  -5.620  1.00 96.69           O  
ATOM   1814  CG  ARG A 111       1.758  -8.943  -1.457  1.00 96.69           C  
ATOM   1815  HG2 ARG A 111       1.053  -9.636  -0.999  1.00 96.69           H  
ATOM   1816  HG3 ARG A 111       2.760  -9.363  -1.361  1.00 96.69           H  
ATOM   1817  CD  ARG A 111       1.701  -7.615  -0.696  1.00 96.69           C  
ATOM   1818  HD2 ARG A 111       0.666  -7.273  -0.678  1.00 96.69           H  
ATOM   1819  HD3 ARG A 111       2.310  -6.877  -1.217  1.00 96.69           H  
ATOM   1820  NE  ARG A 111       2.215  -7.779   0.676  1.00 96.69           N  
ATOM   1821  HE  ARG A 111       2.995  -8.414   0.768  1.00 96.69           H  
ATOM   1822  NH1 ARG A 111       0.916  -6.189   1.706  1.00 96.69           N  
ATOM   1823 HH11 ARG A 111       0.546  -5.835   2.577  1.00 96.69           H  
ATOM   1824 HH12 ARG A 111       0.545  -5.938   0.801  1.00 96.69           H  
ATOM   1825  NH2 ARG A 111       2.217  -7.498   2.940  1.00 96.69           N  
ATOM   1826 HH21 ARG A 111       1.890  -7.026   3.770  1.00 96.69           H  
ATOM   1827 HH22 ARG A 111       2.906  -8.234   3.003  1.00 96.69           H  
ATOM   1828  CZ  ARG A 111       1.784  -7.156   1.761  1.00 96.69           C  
ATOM   1829  N   LEU A 112      -0.044  -6.690  -5.008  1.00 96.08           N  
ATOM   1830  H   LEU A 112       0.066  -6.063  -4.223  1.00 96.08           H  
ATOM   1831  CA  LEU A 112       0.016  -6.124  -6.355  1.00 96.08           C  
ATOM   1832  HA  LEU A 112      -0.376  -6.838  -7.079  1.00 96.08           H  
ATOM   1833  C   LEU A 112       1.476  -5.827  -6.708  1.00 96.08           C  
ATOM   1834  CB  LEU A 112      -0.832  -4.842  -6.418  1.00 96.08           C  
ATOM   1835  HB2 LEU A 112      -0.725  -4.396  -7.407  1.00 96.08           H  
ATOM   1836  HB3 LEU A 112      -0.429  -4.140  -5.688  1.00 96.08           H  
ATOM   1837  O   LEU A 112       2.174  -5.171  -5.931  1.00 96.08           O  
ATOM   1838  CG  LEU A 112      -2.330  -5.023  -6.127  1.00 96.08           C  
ATOM   1839  HG  LEU A 112      -2.459  -5.606  -5.215  1.00 96.08           H  
ATOM   1840  CD1 LEU A 112      -2.971  -3.654  -5.912  1.00 96.08           C  
ATOM   1841 HD11 LEU A 112      -4.027  -3.788  -5.680  1.00 96.08           H  
ATOM   1842 HD12 LEU A 112      -2.497  -3.143  -5.074  1.00 96.08           H  
ATOM   1843 HD13 LEU A 112      -2.881  -3.046  -6.812  1.00 96.08           H  
ATOM   1844  CD2 LEU A 112      -3.060  -5.716  -7.270  1.00 96.08           C  
ATOM   1845 HD21 LEU A 112      -2.615  -6.689  -7.481  1.00 96.08           H  
ATOM   1846 HD22 LEU A 112      -3.023  -5.107  -8.173  1.00 96.08           H  
ATOM   1847 HD23 LEU A 112      -4.107  -5.856  -7.004  1.00 96.08           H  
ATOM   1848  N   LEU A 113       1.939  -6.260  -7.879  1.00 95.35           N  
ATOM   1849  H   LEU A 113       1.344  -6.856  -8.437  1.00 95.35           H  
ATOM   1850  CA  LEU A 113       3.288  -5.958  -8.365  1.00 95.35           C  
ATOM   1851  HA  LEU A 113       3.978  -6.003  -7.522  1.00 95.35           H  
ATOM   1852  C   LEU A 113       3.350  -4.542  -8.952  1.00 95.35           C  
ATOM   1853  CB  LEU A 113       3.698  -7.041  -9.372  1.00 95.35           C  
ATOM   1854  HB2 LEU A 113       3.005  -7.017 -10.213  1.00 95.35           H  
ATOM   1855  HB3 LEU A 113       3.604  -8.009  -8.879  1.00 95.35           H  
ATOM   1856  O   LEU A 113       3.017  -4.322 -10.115  1.00 95.35           O  
ATOM   1857  CG  LEU A 113       5.138  -6.903  -9.903  1.00 95.35           C  
ATOM   1858  HG  LEU A 113       5.313  -5.892 -10.271  1.00 95.35           H  
ATOM   1859  CD1 LEU A 113       6.172  -7.226  -8.823  1.00 95.35           C  
ATOM   1860 HD11 LEU A 113       7.172  -7.216  -9.256  1.00 95.35           H  
ATOM   1861 HD12 LEU A 113       5.977  -8.210  -8.395  1.00 95.35           H  
ATOM   1862 HD13 LEU A 113       6.139  -6.470  -8.038  1.00 95.35           H  
ATOM   1863  CD2 LEU A 113       5.344  -7.875 -11.059  1.00 95.35           C  
ATOM   1864 HD21 LEU A 113       5.125  -8.890 -10.727  1.00 95.35           H  
ATOM   1865 HD22 LEU A 113       6.376  -7.829 -11.407  1.00 95.35           H  
ATOM   1866 HD23 LEU A 113       4.677  -7.611 -11.880  1.00 95.35           H  
ATOM   1867  N   ALA A 114       3.779  -3.561  -8.159  1.00 93.16           N  
ATOM   1868  H   ALA A 114       4.090  -3.791  -7.226  1.00 93.16           H  
ATOM   1869  CA  ALA A 114       3.882  -2.171  -8.610  1.00 93.16           C  
ATOM   1870  HA  ALA A 114       3.006  -1.931  -9.213  1.00 93.16           H  
ATOM   1871  C   ALA A 114       5.121  -1.926  -9.486  1.00 93.16           C  
ATOM   1872  CB  ALA A 114       3.875  -1.262  -7.381  1.00 93.16           C  
ATOM   1873  HB1 ALA A 114       4.724  -1.487  -6.735  1.00 93.16           H  
ATOM   1874  HB2 ALA A 114       3.929  -0.219  -7.693  1.00 93.16           H  
ATOM   1875  HB3 ALA A 114       2.946  -1.424  -6.834  1.00 93.16           H  
ATOM   1876  O   ALA A 114       5.081  -1.106 -10.406  1.00 93.16           O  
ATOM   1877  N   SER A 115       6.217  -2.631  -9.202  1.00 92.03           N  
ATOM   1878  H   SER A 115       6.181  -3.263  -8.415  1.00 92.03           H  
ATOM   1879  CA  SER A 115       7.431  -2.671 -10.020  1.00 92.03           C  
ATOM   1880  HA  SER A 115       7.150  -2.690 -11.073  1.00 92.03           H  
ATOM   1881  C   SER A 115       8.240  -3.931  -9.712  1.00 92.03           C  
ATOM   1882  CB  SER A 115       8.293  -1.426  -9.759  1.00 92.03           C  
ATOM   1883  HB2 SER A 115       7.681  -0.527  -9.817  1.00 92.03           H  
ATOM   1884  HB3 SER A 115       9.060  -1.364 -10.532  1.00 92.03           H  
ATOM   1885  O   SER A 115       7.955  -4.638  -8.749  1.00 92.03           O  
ATOM   1886  OG  SER A 115       8.935  -1.495  -8.499  1.00 92.03           O  
ATOM   1887  HG  SER A 115       8.311  -1.218  -7.823  1.00 92.03           H  
ATOM   1888  N   ALA A 116       9.316  -4.165 -10.463  1.00 93.06           N  
ATOM   1889  H   ALA A 116       9.459  -3.611 -11.295  1.00 93.06           H  
ATOM   1890  CA  ALA A 116      10.242  -5.269 -10.221  1.00 93.06           C  
ATOM   1891  HA  ALA A 116       9.692  -6.204 -10.334  1.00 93.06           H  
ATOM   1892  C   ALA A 116      10.880  -5.293  -8.814  1.00 93.06           C  
ATOM   1893  CB  ALA A 116      11.316  -5.193 -11.306  1.00 93.06           C  
ATOM   1894  HB1 ALA A 116      11.820  -4.227 -11.277  1.00 93.06           H  
ATOM   1895  HB2 ALA A 116      12.054  -5.978 -11.141  1.00 93.06           H  
ATOM   1896  HB3 ALA A 116      10.848  -5.342 -12.279  1.00 93.06           H  
ATOM   1897  O   ALA A 116      11.445  -6.311  -8.426  1.00 93.06           O  
ATOM   1898  N   GLY A 117      10.798  -4.199  -8.049  1.00 92.96           N  
ATOM   1899  H   GLY A 117      10.298  -3.401  -8.413  1.00 92.96           H  
ATOM   1900  CA  GLY A 117      11.320  -4.111  -6.683  1.00 92.96           C  
ATOM   1901  HA2 GLY A 117      11.727  -5.073  -6.369  1.00 92.96           H  
ATOM   1902  HA3 GLY A 117      12.131  -3.383  -6.667  1.00 92.96           H  
ATOM   1903  C   GLY A 117      10.293  -3.688  -5.633  1.00 92.96           C  
ATOM   1904  O   GLY A 117      10.680  -3.451  -4.493  1.00 92.96           O  
ATOM   1905  N   GLU A 118       9.012  -3.547  -5.982  1.00 94.97           N  
ATOM   1906  H   GLU A 118       8.711  -3.837  -6.902  1.00 94.97           H  
ATOM   1907  CA  GLU A 118       8.005  -3.021  -5.057  1.00 94.97           C  
ATOM   1908  HA  GLU A 118       8.342  -3.205  -4.036  1.00 94.97           H  
ATOM   1909  C   GLU A 118       6.657  -3.719  -5.214  1.00 94.97           C  
ATOM   1910  CB  GLU A 118       7.876  -1.497  -5.219  1.00 94.97           C  
ATOM   1911  HB2 GLU A 118       8.871  -1.057  -5.144  1.00 94.97           H  
ATOM   1912  HB3 GLU A 118       7.468  -1.271  -6.204  1.00 94.97           H  
ATOM   1913  O   GLU A 118       6.078  -3.777  -6.302  1.00 94.97           O  
ATOM   1914  CG  GLU A 118       6.982  -0.867  -4.137  1.00 94.97           C  
ATOM   1915  HG2 GLU A 118       5.952  -1.187  -4.294  1.00 94.97           H  
ATOM   1916  HG3 GLU A 118       7.307  -1.232  -3.163  1.00 94.97           H  
ATOM   1917  CD  GLU A 118       7.032   0.670  -4.141  1.00 94.97           C  
ATOM   1918  OE1 GLU A 118       6.829   1.262  -3.054  1.00 94.97           O  
ATOM   1919  OE2 GLU A 118       7.263   1.255  -5.223  1.00 94.97           O  
ATOM   1920  N   LEU A 119       6.145  -4.198  -4.083  1.00 96.68           N  
ATOM   1921  H   LEU A 119       6.689  -4.096  -3.238  1.00 96.68           H  
ATOM   1922  CA  LEU A 119       4.809  -4.747  -3.927  1.00 96.68           C  
ATOM   1923  HA  LEU A 119       4.383  -4.930  -4.914  1.00 96.68           H  
ATOM   1924  C   LEU A 119       3.896  -3.749  -3.208  1.00 96.68           C  
ATOM   1925  CB  LEU A 119       4.881  -6.085  -3.172  1.00 96.68           C  
ATOM   1926  HB2 LEU A 119       3.869  -6.475  -3.062  1.00 96.68           H  
ATOM   1927  HB3 LEU A 119       5.274  -5.899  -2.172  1.00 96.68           H  
ATOM   1928  O   LEU A 119       4.338  -2.879  -2.454  1.00 96.68           O  
ATOM   1929  CG  LEU A 119       5.755  -7.168  -3.827  1.00 96.68           C  
ATOM   1930  HG  LEU A 119       6.774  -6.802  -3.949  1.00 96.68           H  
ATOM   1931  CD1 LEU A 119       5.797  -8.385  -2.912  1.00 96.68           C  
ATOM   1932 HD11 LEU A 119       6.232  -8.111  -1.951  1.00 96.68           H  
ATOM   1933 HD12 LEU A 119       6.415  -9.166  -3.356  1.00 96.68           H  
ATOM   1934 HD13 LEU A 119       4.791  -8.767  -2.740  1.00 96.68           H  
ATOM   1935  CD2 LEU A 119       5.213  -7.589  -5.191  1.00 96.68           C  
ATOM   1936 HD21 LEU A 119       5.811  -8.408  -5.590  1.00 96.68           H  
ATOM   1937 HD22 LEU A 119       4.174  -7.909  -5.107  1.00 96.68           H  
ATOM   1938 HD23 LEU A 119       5.282  -6.748  -5.881  1.00 96.68           H  
ATOM   1939  N   GLN A 120       2.595  -3.905  -3.415  1.00 96.38           N  
ATOM   1940  H   GLN A 120       2.314  -4.596  -4.096  1.00 96.38           H  
ATOM   1941  CA  GLN A 120       1.542  -3.122  -2.774  1.00 96.38           C  
ATOM   1942  HA  GLN A 120       1.960  -2.558  -1.940  1.00 96.38           H  
ATOM   1943  C   GLN A 120       0.465  -4.035  -2.180  1.00 96.38           C  
ATOM   1944  CB  GLN A 120       0.981  -2.124  -3.792  1.00 96.38           C  
ATOM   1945  HB2 GLN A 120       0.054  -1.700  -3.408  1.00 96.38           H  
ATOM   1946  HB3 GLN A 120       0.762  -2.631  -4.732  1.00 96.38           H  
ATOM   1947  O   GLN A 120       0.407  -5.226  -2.492  1.00 96.38           O  
ATOM   1948  CG  GLN A 120       1.986  -0.996  -4.062  1.00 96.38           C  
ATOM   1949  HG2 GLN A 120       2.286  -0.545  -3.116  1.00 96.38           H  
ATOM   1950  HG3 GLN A 120       2.880  -1.407  -4.529  1.00 96.38           H  
ATOM   1951  CD  GLN A 120       1.431   0.104  -4.958  1.00 96.38           C  
ATOM   1952  NE2 GLN A 120       2.254   1.049  -5.352  1.00 96.38           N  
ATOM   1953 HE21 GLN A 120       3.225   1.031  -5.071  1.00 96.38           H  
ATOM   1954 HE22 GLN A 120       1.842   1.821  -5.856  1.00 96.38           H  
ATOM   1955  OE1 GLN A 120       0.264   0.164  -5.300  1.00 96.38           O  
ATOM   1956  N   LYS A 121      -0.370  -3.499  -1.282  1.00 96.82           N  
ATOM   1957  H   LYS A 121      -0.373  -2.494  -1.174  1.00 96.82           H  
ATOM   1958  CA  LYS A 121      -1.469  -4.251  -0.653  1.00 96.82           C  
ATOM   1959  HA  LYS A 121      -1.090  -5.166  -0.198  1.00 96.82           H  
ATOM   1960  C   LYS A 121      -2.481  -4.660  -1.729  1.00 96.82           C  
ATOM   1961  CB  LYS A 121      -2.142  -3.382   0.430  1.00 96.82           C  
ATOM   1962  HB2 LYS A 121      -3.032  -3.899   0.789  1.00 96.82           H  
ATOM   1963  HB3 LYS A 121      -2.468  -2.444  -0.019  1.00 96.82           H  
ATOM   1964  O   LYS A 121      -2.920  -3.801  -2.482  1.00 96.82           O  
ATOM   1965  CG  LYS A 121      -1.232  -3.080   1.637  1.00 96.82           C  
ATOM   1966  HG2 LYS A 121      -0.300  -2.626   1.301  1.00 96.82           H  
ATOM   1967  HG3 LYS A 121      -1.000  -4.022   2.135  1.00 96.82           H  
ATOM   1968  CD  LYS A 121      -1.912  -2.143   2.654  1.00 96.82           C  
ATOM   1969  HD2 LYS A 121      -1.430  -2.256   3.625  1.00 96.82           H  
ATOM   1970  HD3 LYS A 121      -2.955  -2.440   2.765  1.00 96.82           H  
ATOM   1971  CE  LYS A 121      -1.835  -0.659   2.247  1.00 96.82           C  
ATOM   1972  HE2 LYS A 121      -0.812  -0.302   2.363  1.00 96.82           H  
ATOM   1973  HE3 LYS A 121      -2.113  -0.570   1.197  1.00 96.82           H  
ATOM   1974  NZ  LYS A 121      -2.768   0.178   3.049  1.00 96.82           N  
ATOM   1975  HZ1 LYS A 121      -3.708  -0.052   2.761  1.00 96.82           H  
ATOM   1976  HZ2 LYS A 121      -2.714   1.168   2.860  1.00 96.82           H  
ATOM   1977  HZ3 LYS A 121      -2.703   0.011   4.043  1.00 96.82           H  
ATOM   1978  N   GLY A 122      -2.831  -5.944  -1.806  1.00 95.72           N  
ATOM   1979  H   GLY A 122      -2.384  -6.621  -1.205  1.00 95.72           H  
ATOM   1980  CA  GLY A 122      -3.839  -6.464  -2.743  1.00 95.72           C  
ATOM   1981  HA2 GLY A 122      -4.112  -5.700  -3.472  1.00 95.72           H  
ATOM   1982  HA3 GLY A 122      -3.418  -7.309  -3.288  1.00 95.72           H  
ATOM   1983  C   GLY A 122      -5.134  -6.933  -2.073  1.00 95.72           C  
ATOM   1984  O   GLY A 122      -5.989  -7.499  -2.744  1.00 95.72           O  
ATOM   1985  N   ASN A 123      -5.267  -6.748  -0.757  1.00 95.87           N  
ATOM   1986  H   ASN A 123      -4.550  -6.225  -0.275  1.00 95.87           H  
ATOM   1987  CA  ASN A 123      -6.497  -7.007  -0.013  1.00 95.87           C  
ATOM   1988  HA  ASN A 123      -7.198  -7.563  -0.636  1.00 95.87           H  
ATOM   1989  C   ASN A 123      -7.158  -5.682   0.365  1.00 95.87           C  
ATOM   1990  CB  ASN A 123      -6.199  -7.826   1.252  1.00 95.87           C  
ATOM   1991  HB2 ASN A 123      -5.520  -7.256   1.887  1.00 95.87           H  
ATOM   1992  HB3 ASN A 123      -7.125  -7.982   1.805  1.00 95.87           H  
ATOM   1993  O   ASN A 123      -6.465  -4.693   0.607  1.00 95.87           O  
ATOM   1994  CG  ASN A 123      -5.572  -9.173   0.979  1.00 95.87           C  
ATOM   1995  ND2 ASN A 123      -6.360 -10.181   0.672  1.00 95.87           N  
ATOM   1996 HD21 ASN A 123      -7.355 -10.045   0.567  1.00 95.87           H  
ATOM   1997 HD22 ASN A 123      -5.969 -11.103   0.538  1.00 95.87           H  
ATOM   1998  OD1 ASN A 123      -4.367  -9.322   1.067  1.00 95.87           O  
ATOM   1999  N   GLU A 124      -8.478  -5.708   0.495  1.00 90.71           N  
ATOM   2000  H   GLU A 124      -8.989  -6.554   0.286  1.00 90.71           H  
ATOM   2001  CA  GLU A 124      -9.287  -4.599   0.987  1.00 90.71           C  
ATOM   2002  HA  GLU A 124      -8.643  -3.760   1.250  1.00 90.71           H  
ATOM   2003  C   GLU A 124     -10.040  -5.035   2.247  1.00 90.71           C  
ATOM   2004  CB  GLU A 124     -10.218  -4.139  -0.137  1.00 90.71           C  
ATOM   2005  HB2 GLU A 124      -9.598  -3.912  -1.005  1.00 90.71           H  
ATOM   2006  HB3 GLU A 124     -10.902  -4.946  -0.397  1.00 90.71           H  
ATOM   2007  O   GLU A 124     -10.476  -6.186   2.356  1.00 90.71           O  
ATOM   2008  CG  GLU A 124     -11.017  -2.885   0.238  1.00 90.71           C  
ATOM   2009  HG2 GLU A 124     -10.334  -2.166   0.691  1.00 90.71           H  
ATOM   2010  HG3 GLU A 124     -11.771  -3.151   0.978  1.00 90.71           H  
ATOM   2011  CD  GLU A 124     -11.692  -2.241  -0.981  1.00 90.71           C  
ATOM   2012  OE1 GLU A 124     -12.027  -1.043  -0.865  1.00 90.71           O  
ATOM   2013  OE2 GLU A 124     -11.806  -2.926  -2.022  1.00 90.71           O  
ATOM   2014  N   LEU A 125     -10.139  -4.134   3.224  1.00 95.86           N  
ATOM   2015  H   LEU A 125      -9.820  -3.192   3.047  1.00 95.86           H  
ATOM   2016  CA  LEU A 125     -10.925  -4.364   4.427  1.00 95.86           C  
ATOM   2017  HA  LEU A 125     -10.908  -5.429   4.662  1.00 95.86           H  
ATOM   2018  C   LEU A 125     -12.373  -3.947   4.163  1.00 95.86           C  
ATOM   2019  CB  LEU A 125     -10.303  -3.597   5.609  1.00 95.86           C  
ATOM   2020  HB2 LEU A 125     -10.200  -2.550   5.324  1.00 95.86           H  
ATOM   2021  HB3 LEU A 125      -9.310  -4.000   5.806  1.00 95.86           H  
ATOM   2022  O   LEU A 125     -12.646  -2.764   3.986  1.00 95.86           O  
ATOM   2023  CG  LEU A 125     -11.147  -3.671   6.897  1.00 95.86           C  
ATOM   2024  HG  LEU A 125     -12.147  -3.280   6.710  1.00 95.86           H  
ATOM   2025  CD1 LEU A 125     -11.264  -5.097   7.431  1.00 95.86           C  
ATOM   2026 HD11 LEU A 125     -11.717  -5.752   6.687  1.00 95.86           H  
ATOM   2027 HD12 LEU A 125     -11.926  -5.098   8.297  1.00 95.86           H  
ATOM   2028 HD13 LEU A 125     -10.284  -5.478   7.718  1.00 95.86           H  
ATOM   2029  CD2 LEU A 125     -10.507  -2.815   7.985  1.00 95.86           C  
ATOM   2030 HD21 LEU A 125     -11.147  -2.817   8.867  1.00 95.86           H  
ATOM   2031 HD22 LEU A 125      -9.531  -3.219   8.255  1.00 95.86           H  
ATOM   2032 HD23 LEU A 125     -10.403  -1.790   7.628  1.00 95.86           H  
ATOM   2033  N   ALA A 126     -13.294  -4.905   4.213  1.00 94.06           N  
ATOM   2034  H   ALA A 126     -13.000  -5.864   4.328  1.00 94.06           H  
ATOM   2035  CA  ALA A 126     -14.723  -4.631   4.229  1.00 94.06           C  
ATOM   2036  HA  ALA A 126     -14.914  -3.645   3.804  1.00 94.06           H  
ATOM   2037  C   ALA A 126     -15.228  -4.644   5.675  1.00 94.06           C  
ATOM   2038  CB  ALA A 126     -15.439  -5.655   3.343  1.00 94.06           C  
ATOM   2039  HB1 ALA A 126     -15.061  -5.589   2.323  1.00 94.06           H  
ATOM   2040  HB2 ALA A 126     -16.509  -5.446   3.336  1.00 94.06           H  
ATOM   2041  HB3 ALA A 126     -15.278  -6.663   3.726  1.00 94.06           H  
ATOM   2042  O   ALA A 126     -15.099  -5.651   6.374  1.00 94.06           O  
ATOM   2043  N   LEU A 127     -15.797  -3.526   6.125  1.00 96.36           N  
ATOM   2044  H   LEU A 127     -15.909  -2.747   5.492  1.00 96.36           H  
ATOM   2045  CA  LEU A 127     -16.481  -3.472   7.412  1.00 96.36           C  
ATOM   2046  HA  LEU A 127     -15.997  -4.176   8.089  1.00 96.36           H  
ATOM   2047  C   LEU A 127     -17.955  -3.876   7.268  1.00 96.36           C  
ATOM   2048  CB  LEU A 127     -16.396  -2.071   8.026  1.00 96.36           C  
ATOM   2049  HB2 LEU A 127     -17.134  -2.037   8.827  1.00 96.36           H  
ATOM   2050  HB3 LEU A 127     -16.693  -1.338   7.275  1.00 96.36           H  
ATOM   2051  O   LEU A 127     -18.609  -3.440   6.320  1.00 96.36           O  
ATOM   2052  CG  LEU A 127     -15.039  -1.655   8.614  1.00 96.36           C  
ATOM   2053  HG  LEU A 127     -14.311  -1.520   7.814  1.00 96.36           H  
ATOM   2054  CD1 LEU A 127     -15.254  -0.322   9.332  1.00 96.36           C  
ATOM   2055 HD11 LEU A 127     -14.589  -0.254  10.193  1.00 96.36           H  
ATOM   2056 HD12 LEU A 127     -16.267  -0.239   9.728  1.00 96.36           H  
ATOM   2057 HD13 LEU A 127     -15.082   0.502   8.640  1.00 96.36           H  
ATOM   2058  CD2 LEU A 127     -14.474  -2.667   9.616  1.00 96.36           C  
ATOM   2059 HD21 LEU A 127     -14.203  -3.586   9.096  1.00 96.36           H  
ATOM   2060 HD22 LEU A 127     -15.209  -2.880  10.392  1.00 96.36           H  
ATOM   2061 HD23 LEU A 127     -13.569  -2.271  10.078  1.00 96.36           H  
ATOM   2062  N   PRO A 128     -18.510  -4.624   8.238  1.00 97.55           N  
ATOM   2063  CA  PRO A 128     -19.952  -4.790   8.376  1.00 97.55           C  
ATOM   2064  HA  PRO A 128     -20.308  -5.406   7.551  1.00 97.55           H  
ATOM   2065  C   PRO A 128     -20.708  -3.453   8.383  1.00 97.55           C  
ATOM   2066  CB  PRO A 128     -20.149  -5.543   9.695  1.00 97.55           C  
ATOM   2067  HB2 PRO A 128     -21.025  -6.191   9.662  1.00 97.55           H  
ATOM   2068  HB3 PRO A 128     -20.231  -4.840  10.523  1.00 97.55           H  
ATOM   2069  O   PRO A 128     -20.275  -2.485   9.014  1.00 97.55           O  
ATOM   2070  CG  PRO A 128     -18.857  -6.348   9.842  1.00 97.55           C  
ATOM   2071  HG2 PRO A 128     -18.622  -6.555  10.886  1.00 97.55           H  
ATOM   2072  HG3 PRO A 128     -18.950  -7.280   9.285  1.00 97.55           H  
ATOM   2073  CD  PRO A 128     -17.794  -5.471   9.181  1.00 97.55           C  
ATOM   2074  HD2 PRO A 128     -17.262  -4.865   9.914  1.00 97.55           H  
ATOM   2075  HD3 PRO A 128     -17.078  -6.105   8.658  1.00 97.55           H  
ATOM   2076  N   THR A 129     -21.877  -3.422   7.737  1.00 97.75           N  
ATOM   2077  H   THR A 129     -22.136  -4.224   7.181  1.00 97.75           H  
ATOM   2078  CA  THR A 129     -22.694  -2.212   7.537  1.00 97.75           C  
ATOM   2079  HA  THR A 129     -22.164  -1.543   6.858  1.00 97.75           H  
ATOM   2080  C   THR A 129     -22.969  -1.444   8.829  1.00 97.75           C  
ATOM   2081  CB  THR A 129     -24.038  -2.585   6.894  1.00 97.75           C  
ATOM   2082  HB  THR A 129     -24.630  -3.162   7.604  1.00 97.75           H  
ATOM   2083  O   THR A 129     -22.880  -0.221   8.841  1.00 97.75           O  
ATOM   2084  CG2 THR A 129     -24.844  -1.367   6.448  1.00 97.75           C  
ATOM   2085 HG21 THR A 129     -25.730  -1.686   5.901  1.00 97.75           H  
ATOM   2086 HG22 THR A 129     -25.163  -0.790   7.316  1.00 97.75           H  
ATOM   2087 HG23 THR A 129     -24.232  -0.733   5.806  1.00 97.75           H  
ATOM   2088  OG1 THR A 129     -23.808  -3.381   5.756  1.00 97.75           O  
ATOM   2089  HG1 THR A 129     -24.658  -3.581   5.358  1.00 97.75           H  
ATOM   2090  N   GLN A 130     -23.241  -2.139   9.938  1.00 97.96           N  
ATOM   2091  H   GLN A 130     -23.303  -3.146   9.878  1.00 97.96           H  
ATOM   2092  CA  GLN A 130     -23.507  -1.505  11.236  1.00 97.96           C  
ATOM   2093  HA  GLN A 130     -24.365  -0.843  11.120  1.00 97.96           H  
ATOM   2094  C   GLN A 130     -22.335  -0.642  11.731  1.00 97.96           C  
ATOM   2095  CB  GLN A 130     -23.889  -2.592  12.255  1.00 97.96           C  
ATOM   2096  HB2 GLN A 130     -24.678  -3.202  11.815  1.00 97.96           H  
ATOM   2097  HB3 GLN A 130     -24.299  -2.115  13.145  1.00 97.96           H  
ATOM   2098  O   GLN A 130     -22.548   0.448  12.258  1.00 97.96           O  
ATOM   2099  CG  GLN A 130     -22.713  -3.495  12.682  1.00 97.96           C  
ATOM   2100  HG2 GLN A 130     -22.037  -2.922  13.316  1.00 97.96           H  
ATOM   2101  HG3 GLN A 130     -22.160  -3.835  11.806  1.00 97.96           H  
ATOM   2102  CD  GLN A 130     -23.156  -4.733  13.451  1.00 97.96           C  
ATOM   2103  NE2 GLN A 130     -22.316  -5.273  14.304  1.00 97.96           N  
ATOM   2104 HE21 GLN A 130     -21.427  -4.844  14.518  1.00 97.96           H  
ATOM   2105 HE22 GLN A 130     -22.655  -6.083  14.805  1.00 97.96           H  
ATOM   2106  OE1 GLN A 130     -24.232  -5.267  13.253  1.00 97.96           O  
ATOM   2107  N   TYR A 131     -21.096  -1.085  11.498  1.00 98.30           N  
ATOM   2108  H   TYR A 131     -20.977  -1.943  10.979  1.00 98.30           H  
ATOM   2109  CA  TYR A 131     -19.893  -0.352  11.883  1.00 98.30           C  
ATOM   2110  HA  TYR A 131     -20.027   0.052  12.887  1.00 98.30           H  
ATOM   2111  C   TYR A 131     -19.636   0.834  10.955  1.00 98.30           C  
ATOM   2112  CB  TYR A 131     -18.694  -1.305  11.887  1.00 98.30           C  
ATOM   2113  HB2 TYR A 131     -18.565  -1.710  10.884  1.00 98.30           H  
ATOM   2114  HB3 TYR A 131     -17.800  -0.723  12.110  1.00 98.30           H  
ATOM   2115  O   TYR A 131     -19.215   1.892  11.417  1.00 98.30           O  
ATOM   2116  CG  TYR A 131     -18.775  -2.450  12.883  1.00 98.30           C  
ATOM   2117  CD1 TYR A 131     -19.152  -2.220  14.219  1.00 98.30           C  
ATOM   2118  HD1 TYR A 131     -19.402  -1.224  14.552  1.00 98.30           H  
ATOM   2119  CD2 TYR A 131     -18.438  -3.752  12.480  1.00 98.30           C  
ATOM   2120  HD2 TYR A 131     -18.139  -3.923  11.456  1.00 98.30           H  
ATOM   2121  CE1 TYR A 131     -19.174  -3.280  15.146  1.00 98.30           C  
ATOM   2122  HE1 TYR A 131     -19.429  -3.103  16.181  1.00 98.30           H  
ATOM   2123  CE2 TYR A 131     -18.480  -4.820  13.396  1.00 98.30           C  
ATOM   2124  HE2 TYR A 131     -18.219  -5.826  13.100  1.00 98.30           H  
ATOM   2125  OH  TYR A 131     -18.842  -5.602  15.637  1.00 98.30           O  
ATOM   2126  HH  TYR A 131     -18.904  -5.300  16.546  1.00 98.30           H  
ATOM   2127  CZ  TYR A 131     -18.831  -4.582  14.740  1.00 98.30           C  
ATOM   2128  N   VAL A 132     -19.941   0.688   9.661  1.00 97.75           N  
ATOM   2129  H   VAL A 132     -20.283  -0.211   9.351  1.00 97.75           H  
ATOM   2130  CA  VAL A 132     -19.892   1.795   8.693  1.00 97.75           C  
ATOM   2131  HA  VAL A 132     -18.901   2.247   8.732  1.00 97.75           H  
ATOM   2132  C   VAL A 132     -20.900   2.882   9.075  1.00 97.75           C  
ATOM   2133  CB  VAL A 132     -20.137   1.297   7.255  1.00 97.75           C  
ATOM   2134  HB  VAL A 132     -21.118   0.825   7.194  1.00 97.75           H  
ATOM   2135  O   VAL A 132     -20.524   4.050   9.178  1.00 97.75           O  
ATOM   2136  CG1 VAL A 132     -20.094   2.449   6.244  1.00 97.75           C  
ATOM   2137 HG11 VAL A 132     -20.909   3.150   6.430  1.00 97.75           H  
ATOM   2138 HG12 VAL A 132     -19.142   2.976   6.315  1.00 97.75           H  
ATOM   2139 HG13 VAL A 132     -20.212   2.057   5.234  1.00 97.75           H  
ATOM   2140  CG2 VAL A 132     -19.079   0.268   6.839  1.00 97.75           C  
ATOM   2141 HG21 VAL A 132     -18.083   0.706   6.904  1.00 97.75           H  
ATOM   2142 HG22 VAL A 132     -19.131  -0.612   7.480  1.00 97.75           H  
ATOM   2143 HG23 VAL A 132     -19.261  -0.058   5.815  1.00 97.75           H  
ATOM   2144  N   THR A 133     -22.154   2.507   9.353  1.00 97.26           N  
ATOM   2145  H   THR A 133     -22.414   1.543   9.204  1.00 97.26           H  
ATOM   2146  CA  THR A 133     -23.203   3.435   9.804  1.00 97.26           C  
ATOM   2147  HA  THR A 133     -23.329   4.214   9.053  1.00 97.26           H  
ATOM   2148  C   THR A 133     -22.806   4.115  11.109  1.00 97.26           C  
ATOM   2149  CB  THR A 133     -24.549   2.711   9.974  1.00 97.26           C  
ATOM   2150  HB  THR A 133     -24.434   1.865  10.651  1.00 97.26           H  
ATOM   2151  O   THR A 133     -22.890   5.337  11.209  1.00 97.26           O  
ATOM   2152  CG2 THR A 133     -25.667   3.621  10.485  1.00 97.26           C  
ATOM   2153 HG21 THR A 133     -25.449   3.950  11.501  1.00 97.26           H  
ATOM   2154 HG22 THR A 133     -25.769   4.492   9.838  1.00 97.26           H  
ATOM   2155 HG23 THR A 133     -26.610   3.074  10.507  1.00 97.26           H  
ATOM   2156  OG1 THR A 133     -24.982   2.236   8.722  1.00 97.26           O  
ATOM   2157  HG1 THR A 133     -25.874   1.900   8.833  1.00 97.26           H  
ATOM   2158  N   PHE A 134     -22.309   3.357  12.089  1.00 98.12           N  
ATOM   2159  H   PHE A 134     -22.281   2.354  11.974  1.00 98.12           H  
ATOM   2160  CA  PHE A 134     -21.830   3.918  13.347  1.00 98.12           C  
ATOM   2161  HA  PHE A 134     -22.643   4.470  13.820  1.00 98.12           H  
ATOM   2162  C   PHE A 134     -20.690   4.925  13.144  1.00 98.12           C  
ATOM   2163  CB  PHE A 134     -21.427   2.780  14.283  1.00 98.12           C  
ATOM   2164  HB2 PHE A 134     -22.320   2.229  14.578  1.00 98.12           H  
ATOM   2165  HB3 PHE A 134     -20.769   2.092  13.752  1.00 98.12           H  
ATOM   2166  O   PHE A 134     -20.794   6.040  13.643  1.00 98.12           O  
ATOM   2167  CG  PHE A 134     -20.713   3.271  15.520  1.00 98.12           C  
ATOM   2168  CD1 PHE A 134     -19.309   3.276  15.547  1.00 98.12           C  
ATOM   2169  HD1 PHE A 134     -18.745   2.892  14.710  1.00 98.12           H  
ATOM   2170  CD2 PHE A 134     -21.442   3.776  16.611  1.00 98.12           C  
ATOM   2171  HD2 PHE A 134     -22.522   3.768  16.598  1.00 98.12           H  
ATOM   2172  CE1 PHE A 134     -18.636   3.787  16.663  1.00 98.12           C  
ATOM   2173  HE1 PHE A 134     -17.556   3.773  16.674  1.00 98.12           H  
ATOM   2174  CE2 PHE A 134     -20.761   4.280  17.732  1.00 98.12           C  
ATOM   2175  HE2 PHE A 134     -21.316   4.638  18.586  1.00 98.12           H  
ATOM   2176  CZ  PHE A 134     -19.358   4.289  17.759  1.00 98.12           C  
ATOM   2177  HZ  PHE A 134     -18.843   4.665  18.630  1.00 98.12           H  
ATOM   2178  N   LEU A 135     -19.643   4.599  12.375  1.00 97.68           N  
ATOM   2179  H   LEU A 135     -19.603   3.672  11.977  1.00 97.68           H  
ATOM   2180  CA  LEU A 135     -18.538   5.533  12.107  1.00 97.68           C  
ATOM   2181  HA  LEU A 135     -18.118   5.866  13.056  1.00 97.68           H  
ATOM   2182  C   LEU A 135     -19.004   6.791  11.373  1.00 97.68           C  
ATOM   2183  CB  LEU A 135     -17.455   4.847  11.261  1.00 97.68           C  
ATOM   2184  HB2 LEU A 135     -16.830   5.615  10.804  1.00 97.68           H  
ATOM   2185  HB3 LEU A 135     -17.938   4.295  10.455  1.00 97.68           H  
ATOM   2186  O   LEU A 135     -18.557   7.896  11.690  1.00 97.68           O  
ATOM   2187  CG  LEU A 135     -16.537   3.904  12.046  1.00 97.68           C  
ATOM   2188  HG  LEU A 135     -17.145   3.171  12.577  1.00 97.68           H  
ATOM   2189  CD1 LEU A 135     -15.635   3.187  11.041  1.00 97.68           C  
ATOM   2190 HD11 LEU A 135     -14.910   2.563  11.563  1.00 97.68           H  
ATOM   2191 HD12 LEU A 135     -15.110   3.922  10.430  1.00 97.68           H  
ATOM   2192 HD13 LEU A 135     -16.245   2.553  10.398  1.00 97.68           H  
ATOM   2193  CD2 LEU A 135     -15.652   4.650  13.051  1.00 97.68           C  
ATOM   2194 HD21 LEU A 135     -14.970   3.946  13.529  1.00 97.68           H  
ATOM   2195 HD22 LEU A 135     -15.073   5.424  12.548  1.00 97.68           H  
ATOM   2196 HD23 LEU A 135     -16.262   5.101  13.833  1.00 97.68           H  
ATOM   2197  N   TYR A 136     -19.913   6.642  10.409  1.00 96.63           N  
ATOM   2198  H   TYR A 136     -20.220   5.709  10.173  1.00 96.63           H  
ATOM   2199  CA  TYR A 136     -20.511   7.774   9.708  1.00 96.63           C  
ATOM   2200  HA  TYR A 136     -19.720   8.363   9.245  1.00 96.63           H  
ATOM   2201  C   TYR A 136     -21.269   8.696  10.673  1.00 96.63           C  
ATOM   2202  CB  TYR A 136     -21.432   7.250   8.603  1.00 96.63           C  
ATOM   2203  HB2 TYR A 136     -20.834   6.712   7.867  1.00 96.63           H  
ATOM   2204  HB3 TYR A 136     -22.144   6.541   9.025  1.00 96.63           H  
ATOM   2205  O   TYR A 136     -21.100   9.915  10.616  1.00 96.63           O  
ATOM   2206  CG  TYR A 136     -22.199   8.355   7.909  1.00 96.63           C  
ATOM   2207  CD1 TYR A 136     -23.504   8.673   8.333  1.00 96.63           C  
ATOM   2208  HD1 TYR A 136     -23.958   8.108   9.134  1.00 96.63           H  
ATOM   2209  CD2 TYR A 136     -21.597   9.081   6.866  1.00 96.63           C  
ATOM   2210  HD2 TYR A 136     -20.602   8.819   6.538  1.00 96.63           H  
ATOM   2211  CE1 TYR A 136     -24.213   9.717   7.713  1.00 96.63           C  
ATOM   2212  HE1 TYR A 136     -25.215   9.950   8.041  1.00 96.63           H  
ATOM   2213  CE2 TYR A 136     -22.308  10.117   6.233  1.00 96.63           C  
ATOM   2214  HE2 TYR A 136     -21.875  10.638   5.392  1.00 96.63           H  
ATOM   2215  OH  TYR A 136     -24.306  11.439   6.054  1.00 96.63           O  
ATOM   2216  HH  TYR A 136     -25.224  11.430   6.334  1.00 96.63           H  
ATOM   2217  CZ  TYR A 136     -23.613  10.439   6.661  1.00 96.63           C  
ATOM   2218  N   LEU A 137     -22.064   8.125  11.584  1.00 96.25           N  
ATOM   2219  H   LEU A 137     -22.158   7.119  11.583  1.00 96.25           H  
ATOM   2220  CA  LEU A 137     -22.815   8.894  12.573  1.00 96.25           C  
ATOM   2221  HA  LEU A 137     -23.296   9.718  12.045  1.00 96.25           H  
ATOM   2222  C   LEU A 137     -21.899   9.534  13.627  1.00 96.25           C  
ATOM   2223  CB  LEU A 137     -23.943   8.045  13.180  1.00 96.25           C  
ATOM   2224  HB2 LEU A 137     -24.401   8.617  13.987  1.00 96.25           H  
ATOM   2225  HB3 LEU A 137     -23.509   7.143  13.612  1.00 96.25           H  
ATOM   2226  O   LEU A 137     -21.990  10.732  13.892  1.00 96.25           O  
ATOM   2227  CG  LEU A 137     -25.058   7.642  12.190  1.00 96.25           C  
ATOM   2228  HG  LEU A 137     -24.637   7.074  11.361  1.00 96.25           H  
ATOM   2229  CD1 LEU A 137     -26.072   6.759  12.911  1.00 96.25           C  
ATOM   2230 HD11 LEU A 137     -25.571   5.855  13.258  1.00 96.25           H  
ATOM   2231 HD12 LEU A 137     -26.500   7.284  13.764  1.00 96.25           H  
ATOM   2232 HD13 LEU A 137     -26.870   6.462  12.230  1.00 96.25           H  
ATOM   2233  CD2 LEU A 137     -25.820   8.825  11.591  1.00 96.25           C  
ATOM   2234 HD21 LEU A 137     -26.637   8.455  10.971  1.00 96.25           H  
ATOM   2235 HD22 LEU A 137     -25.154   9.418  10.963  1.00 96.25           H  
ATOM   2236 HD23 LEU A 137     -26.229   9.435  12.397  1.00 96.25           H  
ATOM   2237  N   ALA A 138     -20.954   8.768  14.167  1.00 96.90           N  
ATOM   2238  H   ALA A 138     -20.935   7.791  13.913  1.00 96.90           H  
ATOM   2239  CA  ALA A 138     -20.014   9.215  15.188  1.00 96.90           C  
ATOM   2240  HA  ALA A 138     -20.580   9.624  16.025  1.00 96.90           H  
ATOM   2241  C   ALA A 138     -19.082  10.328  14.675  1.00 96.90           C  
ATOM   2242  CB  ALA A 138     -19.244   7.987  15.684  1.00 96.90           C  
ATOM   2243  HB1 ALA A 138     -19.938   7.256  16.100  1.00 96.90           H  
ATOM   2244  HB2 ALA A 138     -18.696   7.526  14.863  1.00 96.90           H  
ATOM   2245  HB3 ALA A 138     -18.541   8.284  16.463  1.00 96.90           H  
ATOM   2246  O   ALA A 138     -18.926  11.352  15.334  1.00 96.90           O  
ATOM   2247  N   SER A 139     -18.526  10.210  13.464  1.00 96.16           N  
ATOM   2248  H   SER A 139     -18.696   9.361  12.944  1.00 96.16           H  
ATOM   2249  CA  SER A 139     -17.641  11.238  12.868  1.00 96.16           C  
ATOM   2250  HA  SER A 139     -16.815  11.424  13.555  1.00 96.16           H  
ATOM   2251  C   SER A 139     -18.321  12.589  12.614  1.00 96.16           C  
ATOM   2252  CB  SER A 139     -17.046  10.734  11.555  1.00 96.16           C  
ATOM   2253  HB2 SER A 139     -16.442   9.851  11.765  1.00 96.16           H  
ATOM   2254  HB3 SER A 139     -16.407  11.506  11.127  1.00 96.16           H  
ATOM   2255  O   SER A 139     -17.656  13.618  12.443  1.00 96.16           O  
ATOM   2256  OG  SER A 139     -18.056  10.411  10.620  1.00 96.16           O  
ATOM   2257  HG  SER A 139     -18.397   9.549  10.869  1.00 96.16           H  
ATOM   2258  N   ARG A 140     -19.655  12.608  12.636  1.00 94.07           N  
ATOM   2259  H   ARG A 140     -20.122  11.722  12.765  1.00 94.07           H  
ATOM   2260  CA  ARG A 140     -20.493  13.790  12.433  1.00 94.07           C  
ATOM   2261  HA  ARG A 140     -19.867  14.681  12.377  1.00 94.07           H  
ATOM   2262  C   ARG A 140     -21.455  14.019  13.602  1.00 94.07           C  
ATOM   2263  CB  ARG A 140     -21.234  13.644  11.106  1.00 94.07           C  
ATOM   2264  HB2 ARG A 140     -21.817  14.551  10.940  1.00 94.07           H  
ATOM   2265  HB3 ARG A 140     -21.890  12.780  11.204  1.00 94.07           H  
ATOM   2266  O   ARG A 140     -22.501  14.633  13.414  1.00 94.07           O  
ATOM   2267  CG  ARG A 140     -20.381  13.412   9.862  1.00 94.07           C  
ATOM   2268  HG2 ARG A 140     -19.753  12.530   9.988  1.00 94.07           H  
ATOM   2269  HG3 ARG A 140     -19.755  14.286   9.678  1.00 94.07           H  
ATOM   2270  CD  ARG A 140     -21.332  13.181   8.685  1.00 94.07           C  
ATOM   2271  HD2 ARG A 140     -21.916  12.282   8.879  1.00 94.07           H  
ATOM   2272  HD3 ARG A 140     -22.005  14.035   8.607  1.00 94.07           H  
ATOM   2273  NE  ARG A 140     -20.583  13.006   7.432  1.00 94.07           N  
ATOM   2274  HE  ARG A 140     -19.635  12.670   7.531  1.00 94.07           H  
ATOM   2275  NH1 ARG A 140     -22.280  13.531   5.982  1.00 94.07           N  
ATOM   2276 HH11 ARG A 140     -22.650  13.548   5.042  1.00 94.07           H  
ATOM   2277 HH12 ARG A 140     -22.919  13.548   6.764  1.00 94.07           H  
ATOM   2278  NH2 ARG A 140     -20.274  12.996   5.180  1.00 94.07           N  
ATOM   2279 HH21 ARG A 140     -20.624  13.163   4.247  1.00 94.07           H  
ATOM   2280 HH22 ARG A 140     -19.312  12.721   5.317  1.00 94.07           H  
ATOM   2281  CZ  ARG A 140     -21.048  13.182   6.210  1.00 94.07           C  
ATOM   2282  N   TYR A 141     -21.092  13.565  14.803  1.00 93.03           N  
ATOM   2283  H   TYR A 141     -20.268  12.982  14.846  1.00 93.03           H  
ATOM   2284  CA  TYR A 141     -21.933  13.598  16.009  1.00 93.03           C  
ATOM   2285  HA  TYR A 141     -22.739  12.874  15.890  1.00 93.03           H  
ATOM   2286  C   TYR A 141     -22.578  14.969  16.303  1.00 93.03           C  
ATOM   2287  CB  TYR A 141     -21.051  13.157  17.186  1.00 93.03           C  
ATOM   2288  HB2 TYR A 141     -20.287  13.912  17.367  1.00 93.03           H  
ATOM   2289  HB3 TYR A 141     -20.549  12.226  16.922  1.00 93.03           H  
ATOM   2290  O   TYR A 141     -23.713  15.043  16.769  1.00 93.03           O  
ATOM   2291  CG  TYR A 141     -21.803  12.886  18.466  1.00 93.03           C  
ATOM   2292  CD1 TYR A 141     -21.745  13.799  19.535  1.00 93.03           C  
ATOM   2293  HD1 TYR A 141     -21.167  14.707  19.452  1.00 93.03           H  
ATOM   2294  CD2 TYR A 141     -22.548  11.698  18.589  1.00 93.03           C  
ATOM   2295  HD2 TYR A 141     -22.594  10.994  17.772  1.00 93.03           H  
ATOM   2296  CE1 TYR A 141     -22.460  13.545  20.720  1.00 93.03           C  
ATOM   2297  HE1 TYR A 141     -22.445  14.257  21.531  1.00 93.03           H  
ATOM   2298  CE2 TYR A 141     -23.249  11.435  19.780  1.00 93.03           C  
ATOM   2299  HE2 TYR A 141     -23.827  10.532  19.910  1.00 93.03           H  
ATOM   2300  OH  TYR A 141     -23.975  12.134  21.939  1.00 93.03           O  
ATOM   2301  HH  TYR A 141     -23.796  12.743  22.659  1.00 93.03           H  
ATOM   2302  CZ  TYR A 141     -23.225  12.366  20.836  1.00 93.03           C  
ATOM   2303  N   ASN A 142     -21.882  16.062  15.961  1.00 86.86           N  
ATOM   2304  H   ASN A 142     -20.957  15.920  15.580  1.00 86.86           H  
ATOM   2305  CA  ASN A 142     -22.346  17.436  16.187  1.00 86.86           C  
ATOM   2306  HA  ASN A 142     -23.075  17.432  16.997  1.00 86.86           H  
ATOM   2307  C   ASN A 142     -23.056  18.062  14.964  1.00 86.86           C  
ATOM   2308  CB  ASN A 142     -21.153  18.313  16.633  1.00 86.86           C  
ATOM   2309  HB2 ASN A 142     -21.520  19.319  16.836  1.00 86.86           H  
ATOM   2310  HB3 ASN A 142     -20.432  18.377  15.818  1.00 86.86           H  
ATOM   2311  O   ASN A 142     -23.406  19.236  15.013  1.00 86.86           O  
ATOM   2312  CG  ASN A 142     -20.433  17.840  17.886  1.00 86.86           C  
ATOM   2313  ND2 ASN A 142     -19.320  18.447  18.222  1.00 86.86           N  
ATOM   2314 HD21 ASN A 142     -18.954  18.156  19.117  1.00 86.86           H  
ATOM   2315 HD22 ASN A 142     -19.121  19.366  17.854  1.00 86.86           H  
ATOM   2316  OD1 ASN A 142     -20.812  16.907  18.559  1.00 86.86           O  
ATOM   2317  N   SER A 143     -23.191  17.353  13.835  1.00 76.82           N  
ATOM   2318  H   SER A 143     -22.931  16.377  13.844  1.00 76.82           H  
ATOM   2319  CA  SER A 143     -23.508  17.970  12.533  1.00 76.82           C  
ATOM   2320  HA  SER A 143     -24.120  18.854  12.715  1.00 76.82           H  
ATOM   2321  C   SER A 143     -24.333  17.081  11.586  1.00 76.82           C  
ATOM   2322  CB  SER A 143     -22.207  18.449  11.865  1.00 76.82           C  
ATOM   2323  HB2 SER A 143     -22.452  19.028  10.975  1.00 76.82           H  
ATOM   2324  HB3 SER A 143     -21.661  19.094  12.553  1.00 76.82           H  
ATOM   2325  O   SER A 143     -24.010  16.975  10.402  1.00 76.82           O  
ATOM   2326  OG  SER A 143     -21.389  17.351  11.495  1.00 76.82           O  
ATOM   2327  HG  SER A 143     -21.926  16.841  10.884  1.00 76.82           H  
ATOM   2328  N   LEU A 144     -25.380  16.409  12.073  1.00 68.50           N  
ATOM   2329  H   LEU A 144     -25.629  16.536  13.044  1.00 68.50           H  
ATOM   2330  CA  LEU A 144     -26.102  15.376  11.315  1.00 68.50           C  
ATOM   2331  HA  LEU A 144     -25.734  15.390  10.289  1.00 68.50           H  
ATOM   2332  C   LEU A 144     -27.606  15.622  11.151  1.00 68.50           C  
ATOM   2333  CB  LEU A 144     -25.772  13.996  11.923  1.00 68.50           C  
ATOM   2334  HB2 LEU A 144     -25.427  14.134  12.948  1.00 68.50           H  
ATOM   2335  HB3 LEU A 144     -26.639  13.339  11.982  1.00 68.50           H  
ATOM   2336  O   LEU A 144     -28.388  14.681  11.273  1.00 68.50           O  
ATOM   2337  CG  LEU A 144     -24.701  13.263  11.127  1.00 68.50           C  
ATOM   2338  HG  LEU A 144     -23.857  13.939  10.985  1.00 68.50           H  
ATOM   2339  CD1 LEU A 144     -24.282  12.057  11.937  1.00 68.50           C  
ATOM   2340 HD11 LEU A 144     -23.563  11.498  11.338  1.00 68.50           H  
ATOM   2341 HD12 LEU A 144     -25.147  11.440  12.179  1.00 68.50           H  
ATOM   2342 HD13 LEU A 144     -23.811  12.374  12.867  1.00 68.50           H  
ATOM   2343  CD2 LEU A 144     -25.145  12.754   9.749  1.00 68.50           C  
ATOM   2344 HD21 LEU A 144     -25.994  12.079   9.866  1.00 68.50           H  
ATOM   2345 HD22 LEU A 144     -25.427  13.590   9.110  1.00 68.50           H  
ATOM   2346 HD23 LEU A 144     -24.322  12.214   9.280  1.00 68.50           H  
ATOM   2347  N   GLY A 145     -28.070  16.826  10.815  1.00 66.20           N  
ATOM   2348  H   GLY A 145     -27.468  17.635  10.757  1.00 66.20           H  
ATOM   2349  CA  GLY A 145     -29.525  16.983  10.757  1.00 66.20           C  
ATOM   2350  HA2 GLY A 145     -29.927  16.954  11.770  1.00 66.20           H  
ATOM   2351  HA3 GLY A 145     -29.947  16.128  10.227  1.00 66.20           H  
ATOM   2352  C   GLY A 145     -30.091  18.214  10.094  1.00 66.20           C  
ATOM   2353  O   GLY A 145     -29.443  19.249   9.977  1.00 66.20           O  
ATOM   2354  N   LYS A 146     -31.352  18.029   9.691  1.00 74.45           N  
ATOM   2355  H   LYS A 146     -31.743  17.112   9.853  1.00 74.45           H  
ATOM   2356  CA  LYS A 146     -32.302  19.061   9.277  1.00 74.45           C  
ATOM   2357  HA  LYS A 146     -31.766  19.937   8.910  1.00 74.45           H  
ATOM   2358  C   LYS A 146     -33.154  19.540  10.468  1.00 74.45           C  
ATOM   2359  CB  LYS A 146     -33.203  18.503   8.158  1.00 74.45           C  
ATOM   2360  HB2 LYS A 146     -33.749  17.643   8.545  1.00 74.45           H  
ATOM   2361  HB3 LYS A 146     -33.932  19.270   7.898  1.00 74.45           H  
ATOM   2362  O   LYS A 146     -33.545  20.700  10.468  1.00 74.45           O  
ATOM   2363  CG  LYS A 146     -32.452  18.088   6.878  1.00 74.45           C  
ATOM   2364  HG2 LYS A 146     -31.931  18.955   6.469  1.00 74.45           H  
ATOM   2365  HG3 LYS A 146     -31.723  17.312   7.110  1.00 74.45           H  
ATOM   2366  CD  LYS A 146     -33.444  17.546   5.837  1.00 74.45           C  
ATOM   2367  HD2 LYS A 146     -34.179  18.320   5.618  1.00 74.45           H  
ATOM   2368  HD3 LYS A 146     -33.962  16.686   6.261  1.00 74.45           H  
ATOM   2369  CE  LYS A 146     -32.738  17.132   4.540  1.00 74.45           C  
ATOM   2370  HE2 LYS A 146     -32.220  18.002   4.136  1.00 74.45           H  
ATOM   2371  HE3 LYS A 146     -31.992  16.373   4.776  1.00 74.45           H  
ATOM   2372  NZ  LYS A 146     -33.710  16.607   3.546  1.00 74.45           N  
ATOM   2373  HZ1 LYS A 146     -34.398  17.312   3.323  1.00 74.45           H  
ATOM   2374  HZ2 LYS A 146     -34.202  15.808   3.919  1.00 74.45           H  
ATOM   2375  HZ3 LYS A 146     -33.247  16.333   2.690  1.00 74.45           H  
ATOM   2376  N   SER A 147     -33.403  18.673  11.466  1.00 81.56           N  
ATOM   2377  H   SER A 147     -33.083  17.719  11.381  1.00 81.56           H  
ATOM   2378  CA  SER A 147     -34.185  18.951  12.686  1.00 81.56           C  
ATOM   2379  HA  SER A 147     -34.347  20.028  12.739  1.00 81.56           H  
ATOM   2380  C   SER A 147     -33.480  18.484  13.982  1.00 81.56           C  
ATOM   2381  CB  SER A 147     -35.568  18.284  12.611  1.00 81.56           C  
ATOM   2382  HB2 SER A 147     -36.169  18.590  13.467  1.00 81.56           H  
ATOM   2383  HB3 SER A 147     -36.078  18.592  11.698  1.00 81.56           H  
ATOM   2384  O   SER A 147     -32.606  17.608  13.923  1.00 81.56           O  
ATOM   2385  OG  SER A 147     -35.425  16.877  12.628  1.00 81.56           O  
ATOM   2386  HG  SER A 147     -36.287  16.477  12.761  1.00 81.56           H  
ATOM   2387  N   PRO A 148     -33.834  19.052  15.156  1.00 83.00           N  
ATOM   2388  CA  PRO A 148     -33.308  18.638  16.462  1.00 83.00           C  
ATOM   2389  HA  PRO A 148     -32.226  18.771  16.459  1.00 83.00           H  
ATOM   2390  C   PRO A 148     -33.619  17.184  16.850  1.00 83.00           C  
ATOM   2391  CB  PRO A 148     -33.921  19.610  17.481  1.00 83.00           C  
ATOM   2392  HB2 PRO A 148     -34.849  19.202  17.882  1.00 83.00           H  
ATOM   2393  HB3 PRO A 148     -33.228  19.834  18.291  1.00 83.00           H  
ATOM   2394  O   PRO A 148     -32.743  16.495  17.371  1.00 83.00           O  
ATOM   2395  CG  PRO A 148     -34.244  20.849  16.653  1.00 83.00           C  
ATOM   2396  HG2 PRO A 148     -33.345  21.451  16.520  1.00 83.00           H  
ATOM   2397  HG3 PRO A 148     -35.045  21.437  17.100  1.00 83.00           H  
ATOM   2398  CD  PRO A 148     -34.664  20.242  15.320  1.00 83.00           C  
ATOM   2399  HD2 PRO A 148     -34.508  20.978  14.532  1.00 83.00           H  
ATOM   2400  HD3 PRO A 148     -35.714  19.951  15.366  1.00 83.00           H  
ATOM   2401  N   GLU A 149     -34.823  16.686  16.566  1.00 83.82           N  
ATOM   2402  H   GLU A 149     -35.532  17.303  16.194  1.00 83.82           H  
ATOM   2403  CA  GLU A 149     -35.256  15.328  16.927  1.00 83.82           C  
ATOM   2404  HA  GLU A 149     -35.085  15.169  17.992  1.00 83.82           H  
ATOM   2405  C   GLU A 149     -34.455  14.262  16.168  1.00 83.82           C  
ATOM   2406  CB  GLU A 149     -36.759  15.138  16.643  1.00 83.82           C  
ATOM   2407  HB2 GLU A 149     -36.959  15.307  15.585  1.00 83.82           H  
ATOM   2408  HB3 GLU A 149     -37.002  14.096  16.853  1.00 83.82           H  
ATOM   2409  O   GLU A 149     -33.986  13.288  16.762  1.00 83.82           O  
ATOM   2410  CG  GLU A 149     -37.702  16.004  17.498  1.00 83.82           C  
ATOM   2411  HG2 GLU A 149     -37.432  15.871  18.546  1.00 83.82           H  
ATOM   2412  HG3 GLU A 149     -38.715  15.624  17.369  1.00 83.82           H  
ATOM   2413  CD  GLU A 149     -37.696  17.502  17.142  1.00 83.82           C  
ATOM   2414  OE1 GLU A 149     -38.062  18.302  18.026  1.00 83.82           O  
ATOM   2415  OE2 GLU A 149     -37.269  17.853  16.012  1.00 83.82           O  
ATOM   2416  N   ASP A 150     -34.219  14.483  14.870  1.00 85.41           N  
ATOM   2417  H   ASP A 150     -34.656  15.283  14.435  1.00 85.41           H  
ATOM   2418  CA  ASP A 150     -33.386  13.608  14.038  1.00 85.41           C  
ATOM   2419  HA  ASP A 150     -33.795  12.598  14.043  1.00 85.41           H  
ATOM   2420  C   ASP A 150     -31.943  13.547  14.553  1.00 85.41           C  
ATOM   2421  CB  ASP A 150     -33.333  14.138  12.596  1.00 85.41           C  
ATOM   2422  HB2 ASP A 150     -32.447  13.722  12.116  1.00 85.41           H  
ATOM   2423  HB3 ASP A 150     -33.205  15.220  12.608  1.00 85.41           H  
ATOM   2424  O   ASP A 150     -31.296  12.498  14.489  1.00 85.41           O  
ATOM   2425  CG  ASP A 150     -34.519  13.772  11.705  1.00 85.41           C  
ATOM   2426  OD1 ASP A 150     -35.469  13.124  12.187  1.00 85.41           O  
ATOM   2427  OD2 ASP A 150     -34.382  14.087  10.497  1.00 85.41           O  
ATOM   2428  N   ASN A 151     -31.418  14.675  15.043  1.00 88.05           N  
ATOM   2429  H   ASN A 151     -32.015  15.488  15.095  1.00 88.05           H  
ATOM   2430  CA  ASN A 151     -30.087  14.732  15.642  1.00 88.05           C  
ATOM   2431  HA  ASN A 151     -29.368  14.272  14.964  1.00 88.05           H  
ATOM   2432  C   ASN A 151     -30.037  13.925  16.939  1.00 88.05           C  
ATOM   2433  CB  ASN A 151     -29.679  16.194  15.885  1.00 88.05           C  
ATOM   2434  HB2 ASN A 151     -30.500  16.740  16.349  1.00 88.05           H  
ATOM   2435  HB3 ASN A 151     -28.835  16.217  16.574  1.00 88.05           H  
ATOM   2436  O   ASN A 151     -29.106  13.140  17.119  1.00 88.05           O  
ATOM   2437  CG  ASN A 151     -29.239  16.904  14.625  1.00 88.05           C  
ATOM   2438  ND2 ASN A 151     -29.527  18.177  14.499  1.00 88.05           N  
ATOM   2439 HD21 ASN A 151     -30.138  18.610  15.176  1.00 88.05           H  
ATOM   2440 HD22 ASN A 151     -29.235  18.647  13.654  1.00 88.05           H  
ATOM   2441  OD1 ASN A 151     -28.585  16.346  13.764  1.00 88.05           O  
ATOM   2442  N   LEU A 152     -31.049  14.061  17.800  1.00 89.78           N  
ATOM   2443  H   LEU A 152     -31.782  14.724  17.589  1.00 89.78           H  
ATOM   2444  CA  LEU A 152     -31.116  13.337  19.066  1.00 89.78           C  
ATOM   2445  HA  LEU A 152     -30.212  13.571  19.628  1.00 89.78           H  
ATOM   2446  C   LEU A 152     -31.144  11.821  18.845  1.00 89.78           C  
ATOM   2447  CB  LEU A 152     -32.336  13.830  19.863  1.00 89.78           C  
ATOM   2448  HB2 LEU A 152     -32.263  14.910  19.984  1.00 89.78           H  
ATOM   2449  HB3 LEU A 152     -33.240  13.618  19.291  1.00 89.78           H  
ATOM   2450  O   LEU A 152     -30.369  11.106  19.472  1.00 89.78           O  
ATOM   2451  CG  LEU A 152     -32.473  13.182  21.253  1.00 89.78           C  
ATOM   2452  HG  LEU A 152     -32.560  12.101  21.145  1.00 89.78           H  
ATOM   2453  CD1 LEU A 152     -31.282  13.494  22.162  1.00 89.78           C  
ATOM   2454 HD11 LEU A 152     -30.376  13.029  21.771  1.00 89.78           H  
ATOM   2455 HD12 LEU A 152     -31.134  14.572  22.231  1.00 89.78           H  
ATOM   2456 HD13 LEU A 152     -31.463  13.091  23.158  1.00 89.78           H  
ATOM   2457  CD2 LEU A 152     -33.744  13.691  21.930  1.00 89.78           C  
ATOM   2458 HD21 LEU A 152     -33.866  13.206  22.899  1.00 89.78           H  
ATOM   2459 HD22 LEU A 152     -33.686  14.770  22.074  1.00 89.78           H  
ATOM   2460 HD23 LEU A 152     -34.611  13.459  21.311  1.00 89.78           H  
ATOM   2461  N   GLN A 153     -31.957  11.318  17.911  1.00 91.29           N  
ATOM   2462  H   GLN A 153     -32.582  11.949  17.429  1.00 91.29           H  
ATOM   2463  CA  GLN A 153     -32.012   9.878  17.609  1.00 91.29           C  
ATOM   2464  HA  GLN A 153     -32.236   9.335  18.527  1.00 91.29           H  
ATOM   2465  C   GLN A 153     -30.669   9.332  17.103  1.00 91.29           C  
ATOM   2466  CB  GLN A 153     -33.121   9.601  16.580  1.00 91.29           C  
ATOM   2467  HB2 GLN A 153     -32.976  10.241  15.710  1.00 91.29           H  
ATOM   2468  HB3 GLN A 153     -33.048   8.565  16.251  1.00 91.29           H  
ATOM   2469  O   GLN A 153     -30.227   8.257  17.512  1.00 91.29           O  
ATOM   2470  CG  GLN A 153     -34.532   9.834  17.143  1.00 91.29           C  
ATOM   2471  HG2 GLN A 153     -34.642  10.882  17.425  1.00 91.29           H  
ATOM   2472  HG3 GLN A 153     -35.266   9.622  16.366  1.00 91.29           H  
ATOM   2473  CD  GLN A 153     -34.847   8.957  18.352  1.00 91.29           C  
ATOM   2474  NE2 GLN A 153     -35.609   9.449  19.303  1.00 91.29           N  
ATOM   2475 HE21 GLN A 153     -36.002  10.376  19.222  1.00 91.29           H  
ATOM   2476 HE22 GLN A 153     -35.799   8.834  20.081  1.00 91.29           H  
ATOM   2477  OE1 GLN A 153     -34.406   7.828  18.476  1.00 91.29           O  
ATOM   2478  N   LYS A 154     -29.968  10.089  16.251  1.00 92.34           N  
ATOM   2479  H   LYS A 154     -30.369  10.971  15.964  1.00 92.34           H  
ATOM   2480  CA  LYS A 154     -28.635   9.705  15.753  1.00 92.34           C  
ATOM   2481  HA  LYS A 154     -28.672   8.679  15.388  1.00 92.34           H  
ATOM   2482  C   LYS A 154     -27.584   9.723  16.858  1.00 92.34           C  
ATOM   2483  CB  LYS A 154     -28.222  10.639  14.613  1.00 92.34           C  
ATOM   2484  HB2 LYS A 154     -27.177  10.464  14.359  1.00 92.34           H  
ATOM   2485  HB3 LYS A 154     -28.326  11.671  14.949  1.00 92.34           H  
ATOM   2486  O   LYS A 154     -26.726   8.843  16.890  1.00 92.34           O  
ATOM   2487  CG  LYS A 154     -29.085  10.399  13.370  1.00 92.34           C  
ATOM   2488  HG2 LYS A 154     -28.830   9.438  12.925  1.00 92.34           H  
ATOM   2489  HG3 LYS A 154     -30.136  10.371  13.656  1.00 92.34           H  
ATOM   2490  CD  LYS A 154     -28.876  11.515  12.345  1.00 92.34           C  
ATOM   2491  HD2 LYS A 154     -28.862  12.475  12.861  1.00 92.34           H  
ATOM   2492  HD3 LYS A 154     -27.935  11.365  11.815  1.00 92.34           H  
ATOM   2493  CE  LYS A 154     -30.058  11.496  11.379  1.00 92.34           C  
ATOM   2494  HE2 LYS A 154     -30.964  11.521  11.985  1.00 92.34           H  
ATOM   2495  HE3 LYS A 154     -30.065  10.568  10.807  1.00 92.34           H  
ATOM   2496  NZ  LYS A 154     -30.046  12.679  10.495  1.00 92.34           N  
ATOM   2497  HZ1 LYS A 154     -29.373  12.578   9.748  1.00 92.34           H  
ATOM   2498  HZ2 LYS A 154     -30.974  12.852  10.138  1.00 92.34           H  
ATOM   2499  HZ3 LYS A 154     -29.767  13.483  11.039  1.00 92.34           H  
ATOM   2500  N   GLN A 155     -27.653  10.699  17.760  1.00 94.56           N  
ATOM   2501  H   GLN A 155     -28.371  11.402  17.663  1.00 94.56           H  
ATOM   2502  CA  GLN A 155     -26.769  10.775  18.920  1.00 94.56           C  
ATOM   2503  HA  GLN A 155     -25.736  10.685  18.582  1.00 94.56           H  
ATOM   2504  C   GLN A 155     -27.024   9.615  19.882  1.00 94.56           C  
ATOM   2505  CB  GLN A 155     -26.935  12.130  19.614  1.00 94.56           C  
ATOM   2506  HB2 GLN A 155     -27.995  12.341  19.755  1.00 94.56           H  
ATOM   2507  HB3 GLN A 155     -26.459  12.093  20.593  1.00 94.56           H  
ATOM   2508  O   GLN A 155     -26.075   8.931  20.248  1.00 94.56           O  
ATOM   2509  CG  GLN A 155     -26.279  13.253  18.795  1.00 94.56           C  
ATOM   2510  HG2 GLN A 155     -25.206  13.072  18.737  1.00 94.56           H  
ATOM   2511  HG3 GLN A 155     -26.664  13.256  17.775  1.00 94.56           H  
ATOM   2512  CD  GLN A 155     -26.500  14.637  19.388  1.00 94.56           C  
ATOM   2513  NE2 GLN A 155     -25.808  15.633  18.879  1.00 94.56           N  
ATOM   2514 HE21 GLN A 155     -25.955  16.535  19.309  1.00 94.56           H  
ATOM   2515 HE22 GLN A 155     -25.114  15.451  18.168  1.00 94.56           H  
ATOM   2516  OE1 GLN A 155     -27.283  14.863  20.295  1.00 94.56           O  
ATOM   2517  N   LEU A 156     -28.288   9.311  20.194  1.00 95.21           N  
ATOM   2518  H   LEU A 156     -29.023   9.924  19.871  1.00 95.21           H  
ATOM   2519  CA  LEU A 156     -28.667   8.151  21.007  1.00 95.21           C  
ATOM   2520  HA  LEU A 156     -28.210   8.248  21.992  1.00 95.21           H  
ATOM   2521  C   LEU A 156     -28.143   6.841  20.411  1.00 95.21           C  
ATOM   2522  CB  LEU A 156     -30.199   8.093  21.151  1.00 95.21           C  
ATOM   2523  HB2 LEU A 156     -30.474   7.112  21.540  1.00 95.21           H  
ATOM   2524  HB3 LEU A 156     -30.647   8.188  20.162  1.00 95.21           H  
ATOM   2525  O   LEU A 156     -27.576   6.030  21.140  1.00 95.21           O  
ATOM   2526  CG  LEU A 156     -30.805   9.160  22.080  1.00 95.21           C  
ATOM   2527  HG  LEU A 156     -30.466  10.154  21.788  1.00 95.21           H  
ATOM   2528  CD1 LEU A 156     -32.330   9.110  21.973  1.00 95.21           C  
ATOM   2529 HD11 LEU A 156     -32.632   9.346  20.952  1.00 95.21           H  
ATOM   2530 HD12 LEU A 156     -32.772   9.847  22.645  1.00 95.21           H  
ATOM   2531 HD13 LEU A 156     -32.694   8.117  22.234  1.00 95.21           H  
ATOM   2532  CD2 LEU A 156     -30.417   8.939  23.543  1.00 95.21           C  
ATOM   2533 HD21 LEU A 156     -30.721   7.944  23.869  1.00 95.21           H  
ATOM   2534 HD22 LEU A 156     -29.341   9.053  23.670  1.00 95.21           H  
ATOM   2535 HD23 LEU A 156     -30.909   9.686  24.166  1.00 95.21           H  
ATOM   2536  N   PHE A 157     -28.256   6.654  19.092  1.00 96.54           N  
ATOM   2537  H   PHE A 157     -28.794   7.316  18.552  1.00 96.54           H  
ATOM   2538  CA  PHE A 157     -27.682   5.486  18.420  1.00 96.54           C  
ATOM   2539  HA  PHE A 157     -28.126   4.588  18.850  1.00 96.54           H  
ATOM   2540  C   PHE A 157     -26.165   5.391  18.634  1.00 96.54           C  
ATOM   2541  CB  PHE A 157     -28.014   5.524  16.922  1.00 96.54           C  
ATOM   2542  HB2 PHE A 157     -29.097   5.501  16.801  1.00 96.54           H  
ATOM   2543  HB3 PHE A 157     -27.656   6.460  16.492  1.00 96.54           H  
ATOM   2544  O   PHE A 157     -25.658   4.323  18.969  1.00 96.54           O  
ATOM   2545  CG  PHE A 157     -27.402   4.369  16.151  1.00 96.54           C  
ATOM   2546  CD1 PHE A 157     -26.116   4.489  15.589  1.00 96.54           C  
ATOM   2547  HD1 PHE A 157     -25.570   5.415  15.689  1.00 96.54           H  
ATOM   2548  CD2 PHE A 157     -28.095   3.149  16.048  1.00 96.54           C  
ATOM   2549  HD2 PHE A 157     -29.072   3.042  16.497  1.00 96.54           H  
ATOM   2550  CE1 PHE A 157     -25.531   3.397  14.922  1.00 96.54           C  
ATOM   2551  HE1 PHE A 157     -24.538   3.483  14.507  1.00 96.54           H  
ATOM   2552  CE2 PHE A 157     -27.508   2.058  15.383  1.00 96.54           C  
ATOM   2553  HE2 PHE A 157     -28.032   1.115  15.330  1.00 96.54           H  
ATOM   2554  CZ  PHE A 157     -26.226   2.181  14.822  1.00 96.54           C  
ATOM   2555  HZ  PHE A 157     -25.768   1.331  14.337  1.00 96.54           H  
ATOM   2556  N   VAL A 158     -25.426   6.491  18.459  1.00 97.05           N  
ATOM   2557  H   VAL A 158     -25.896   7.352  18.221  1.00 97.05           H  
ATOM   2558  CA  VAL A 158     -23.969   6.507  18.672  1.00 97.05           C  
ATOM   2559  HA  VAL A 158     -23.520   5.711  18.078  1.00 97.05           H  
ATOM   2560  C   VAL A 158     -23.623   6.209  20.132  1.00 97.05           C  
ATOM   2561  CB  VAL A 158     -23.371   7.849  18.215  1.00 97.05           C  
ATOM   2562  HB  VAL A 158     -23.953   8.667  18.640  1.00 97.05           H  
ATOM   2563  O   VAL A 158     -22.734   5.405  20.396  1.00 97.05           O  
ATOM   2564  CG1 VAL A 158     -21.908   8.022  18.638  1.00 97.05           C  
ATOM   2565 HG11 VAL A 158     -21.855   8.117  19.723  1.00 97.05           H  
ATOM   2566 HG12 VAL A 158     -21.318   7.164  18.318  1.00 97.05           H  
ATOM   2567 HG13 VAL A 158     -21.494   8.931  18.202  1.00 97.05           H  
ATOM   2568  CG2 VAL A 158     -23.419   7.968  16.687  1.00 97.05           C  
ATOM   2569 HG21 VAL A 158     -24.441   7.826  16.334  1.00 97.05           H  
ATOM   2570 HG22 VAL A 158     -22.779   7.210  16.234  1.00 97.05           H  
ATOM   2571 HG23 VAL A 158     -23.084   8.960  16.384  1.00 97.05           H  
ATOM   2572  N   GLU A 159     -24.338   6.812  21.077  1.00 96.34           N  
ATOM   2573  H   GLU A 159     -25.056   7.464  20.795  1.00 96.34           H  
ATOM   2574  CA  GLU A 159     -24.129   6.618  22.513  1.00 96.34           C  
ATOM   2575  HA  GLU A 159     -23.092   6.844  22.759  1.00 96.34           H  
ATOM   2576  C   GLU A 159     -24.358   5.159  22.937  1.00 96.34           C  
ATOM   2577  CB  GLU A 159     -25.040   7.594  23.279  1.00 96.34           C  
ATOM   2578  HB2 GLU A 159     -25.081   7.301  24.329  1.00 96.34           H  
ATOM   2579  HB3 GLU A 159     -26.054   7.527  22.886  1.00 96.34           H  
ATOM   2580  O   GLU A 159     -23.520   4.581  23.630  1.00 96.34           O  
ATOM   2581  CG  GLU A 159     -24.557   9.057  23.178  1.00 96.34           C  
ATOM   2582  HG2 GLU A 159     -24.492   9.351  22.130  1.00 96.34           H  
ATOM   2583  HG3 GLU A 159     -25.286   9.701  23.669  1.00 96.34           H  
ATOM   2584  CD  GLU A 159     -23.188   9.254  23.835  1.00 96.34           C  
ATOM   2585  OE1 GLU A 159     -22.301   9.967  23.307  1.00 96.34           O  
ATOM   2586  OE2 GLU A 159     -22.932   8.600  24.870  1.00 96.34           O  
ATOM   2587  N   GLN A 160     -25.425   4.523  22.442  1.00 97.71           N  
ATOM   2588  H   GLN A 160     -26.071   5.053  21.875  1.00 97.71           H  
ATOM   2589  CA  GLN A 160     -25.743   3.114  22.712  1.00 97.71           C  
ATOM   2590  HA  GLN A 160     -25.762   2.952  23.789  1.00 97.71           H  
ATOM   2591  C   GLN A 160     -24.714   2.131  22.133  1.00 97.71           C  
ATOM   2592  CB  GLN A 160     -27.131   2.798  22.136  1.00 97.71           C  
ATOM   2593  HB2 GLN A 160     -27.183   3.165  21.111  1.00 97.71           H  
ATOM   2594  HB3 GLN A 160     -27.275   1.718  22.118  1.00 97.71           H  
ATOM   2595  O   GLN A 160     -24.548   1.035  22.665  1.00 97.71           O  
ATOM   2596  CG  GLN A 160     -28.264   3.416  22.970  1.00 97.71           C  
ATOM   2597  HG2 GLN A 160     -28.082   4.480  23.124  1.00 97.71           H  
ATOM   2598  HG3 GLN A 160     -28.283   2.936  23.949  1.00 97.71           H  
ATOM   2599  CD  GLN A 160     -29.635   3.252  22.319  1.00 97.71           C  
ATOM   2600  NE2 GLN A 160     -30.689   3.676  22.980  1.00 97.71           N  
ATOM   2601 HE21 GLN A 160     -31.577   3.547  22.516  1.00 97.71           H  
ATOM   2602 HE22 GLN A 160     -30.592   4.102  23.891  1.00 97.71           H  
ATOM   2603  OE1 GLN A 160     -29.797   2.748  21.220  1.00 97.71           O  
ATOM   2604  N   HIS A 161     -24.005   2.513  21.067  1.00 97.88           N  
ATOM   2605  H   HIS A 161     -24.198   3.424  20.678  1.00 97.88           H  
ATOM   2606  CA  HIS A 161     -23.093   1.629  20.334  1.00 97.88           C  
ATOM   2607  HA  HIS A 161     -23.150   0.632  20.771  1.00 97.88           H  
ATOM   2608  C   HIS A 161     -21.617   2.031  20.456  1.00 97.88           C  
ATOM   2609  CB  HIS A 161     -23.561   1.485  18.880  1.00 97.88           C  
ATOM   2610  HB2 HIS A 161     -22.869   0.836  18.342  1.00 97.88           H  
ATOM   2611  HB3 HIS A 161     -23.549   2.464  18.401  1.00 97.88           H  
ATOM   2612  O   HIS A 161     -20.796   1.601  19.650  1.00 97.88           O  
ATOM   2613  CG  HIS A 161     -24.940   0.893  18.754  1.00 97.88           C  
ATOM   2614  CD2 HIS A 161     -25.275  -0.432  18.716  1.00 97.88           C  
ATOM   2615  HD2 HIS A 161     -24.585  -1.261  18.773  1.00 97.88           H  
ATOM   2616  ND1 HIS A 161     -26.113   1.602  18.699  1.00 97.88           N  
ATOM   2617  HD1 HIS A 161     -26.186   2.608  18.755  1.00 97.88           H  
ATOM   2618  CE1 HIS A 161     -27.133   0.733  18.634  1.00 97.88           C  
ATOM   2619  HE1 HIS A 161     -28.178   1.003  18.614  1.00 97.88           H  
ATOM   2620  NE2 HIS A 161     -26.667  -0.526  18.623  1.00 97.88           N  
ATOM   2621  N   LYS A 162     -21.227   2.814  21.473  1.00 95.77           N  
ATOM   2622  H   LYS A 162     -21.947   3.196  22.069  1.00 95.77           H  
ATOM   2623  CA  LYS A 162     -19.820   3.216  21.695  1.00 95.77           C  
ATOM   2624  HA  LYS A 162     -19.507   3.848  20.864  1.00 95.77           H  
ATOM   2625  C   LYS A 162     -18.831   2.043  21.720  1.00 95.77           C  
ATOM   2626  CB  LYS A 162     -19.711   4.015  23.004  1.00 95.77           C  
ATOM   2627  HB2 LYS A 162     -18.679   3.992  23.352  1.00 95.77           H  
ATOM   2628  HB3 LYS A 162     -20.342   3.563  23.770  1.00 95.77           H  
ATOM   2629  O   LYS A 162     -17.690   2.199  21.288  1.00 95.77           O  
ATOM   2630  CG  LYS A 162     -20.104   5.480  22.796  1.00 95.77           C  
ATOM   2631  HG2 LYS A 162     -21.122   5.537  22.409  1.00 95.77           H  
ATOM   2632  HG3 LYS A 162     -19.426   5.920  22.064  1.00 95.77           H  
ATOM   2633  CD  LYS A 162     -20.026   6.277  24.103  1.00 95.77           C  
ATOM   2634  HD2 LYS A 162     -20.858   5.984  24.744  1.00 95.77           H  
ATOM   2635  HD3 LYS A 162     -19.083   6.081  24.613  1.00 95.77           H  
ATOM   2636  CE  LYS A 162     -20.125   7.764  23.762  1.00 95.77           C  
ATOM   2637  HE2 LYS A 162     -19.224   8.076  23.233  1.00 95.77           H  
ATOM   2638  HE3 LYS A 162     -20.972   7.906  23.091  1.00 95.77           H  
ATOM   2639  NZ  LYS A 162     -20.345   8.614  24.951  1.00 95.77           N  
ATOM   2640  HZ1 LYS A 162     -20.566   9.549  24.639  1.00 95.77           H  
ATOM   2641  HZ2 LYS A 162     -19.618   8.581  25.652  1.00 95.77           H  
ATOM   2642  HZ3 LYS A 162     -21.246   8.367  25.336  1.00 95.77           H  
ATOM   2643  N   SER A 163     -19.259   0.862  22.172  1.00 95.85           N  
ATOM   2644  H   SER A 163     -20.231   0.775  22.434  1.00 95.85           H  
ATOM   2645  CA  SER A 163     -18.445  -0.362  22.164  1.00 95.85           C  
ATOM   2646  HA  SER A 163     -17.560  -0.196  22.778  1.00 95.85           H  
ATOM   2647  C   SER A 163     -17.956  -0.763  20.766  1.00 95.85           C  
ATOM   2648  CB  SER A 163     -19.236  -1.521  22.776  1.00 95.85           C  
ATOM   2649  HB2 SER A 163     -19.414  -1.321  23.833  1.00 95.85           H  
ATOM   2650  HB3 SER A 163     -18.665  -2.445  22.680  1.00 95.85           H  
ATOM   2651  O   SER A 163     -16.868  -1.329  20.653  1.00 95.85           O  
ATOM   2652  OG  SER A 163     -20.477  -1.654  22.112  1.00 95.85           O  
ATOM   2653  HG  SER A 163     -20.905  -2.465  22.393  1.00 95.85           H  
ATOM   2654  N   TYR A 164     -18.672  -0.383  19.701  1.00 98.12           N  
ATOM   2655  H   TYR A 164     -19.545   0.102  19.851  1.00 98.12           H  
ATOM   2656  CA  TYR A 164     -18.288  -0.664  18.314  1.00 98.12           C  
ATOM   2657  HA  TYR A 164     -18.220  -1.743  18.175  1.00 98.12           H  
ATOM   2658  C   TYR A 164     -16.921  -0.090  17.943  1.00 98.12           C  
ATOM   2659  CB  TYR A 164     -19.347  -0.102  17.356  1.00 98.12           C  
ATOM   2660  HB2 TYR A 164     -18.904  -0.075  16.361  1.00 98.12           H  
ATOM   2661  HB3 TYR A 164     -19.561   0.936  17.613  1.00 98.12           H  
ATOM   2662  O   TYR A 164     -16.253  -0.631  17.069  1.00 98.12           O  
ATOM   2663  CG  TYR A 164     -20.652  -0.875  17.239  1.00 98.12           C  
ATOM   2664  CD1 TYR A 164     -20.954  -1.978  18.070  1.00 98.12           C  
ATOM   2665  HD1 TYR A 164     -20.280  -2.297  18.852  1.00 98.12           H  
ATOM   2666  CD2 TYR A 164     -21.553  -0.512  16.220  1.00 98.12           C  
ATOM   2667  HD2 TYR A 164     -21.333   0.339  15.592  1.00 98.12           H  
ATOM   2668  CE1 TYR A 164     -22.132  -2.718  17.867  1.00 98.12           C  
ATOM   2669  HE1 TYR A 164     -22.345  -3.569  18.498  1.00 98.12           H  
ATOM   2670  CE2 TYR A 164     -22.732  -1.249  16.013  1.00 98.12           C  
ATOM   2671  HE2 TYR A 164     -23.433  -0.968  15.242  1.00 98.12           H  
ATOM   2672  OH  TYR A 164     -24.149  -3.075  16.614  1.00 98.12           O  
ATOM   2673  HH  TYR A 164     -24.287  -3.763  17.269  1.00 98.12           H  
ATOM   2674  CZ  TYR A 164     -23.018  -2.359  16.832  1.00 98.12           C  
ATOM   2675  N   LEU A 165     -16.458   0.967  18.615  1.00 95.78           N  
ATOM   2676  H   LEU A 165     -17.037   1.360  19.343  1.00 95.78           H  
ATOM   2677  CA  LEU A 165     -15.109   1.506  18.416  1.00 95.78           C  
ATOM   2678  HA  LEU A 165     -14.994   1.825  17.380  1.00 95.78           H  
ATOM   2679  C   LEU A 165     -14.039   0.444  18.688  1.00 95.78           C  
ATOM   2680  CB  LEU A 165     -14.909   2.701  19.358  1.00 95.78           C  
ATOM   2681  HB2 LEU A 165     -15.094   2.360  20.377  1.00 95.78           H  
ATOM   2682  HB3 LEU A 165     -13.874   3.037  19.304  1.00 95.78           H  
ATOM   2683  O   LEU A 165     -13.119   0.272  17.888  1.00 95.78           O  
ATOM   2684  CG  LEU A 165     -15.837   3.885  19.049  1.00 95.78           C  
ATOM   2685  HG  LEU A 165     -16.841   3.507  18.861  1.00 95.78           H  
ATOM   2686  CD1 LEU A 165     -15.946   4.805  20.264  1.00 95.78           C  
ATOM   2687 HD11 LEU A 165     -15.831   5.848  19.969  1.00 95.78           H  
ATOM   2688 HD12 LEU A 165     -15.188   4.565  21.010  1.00 95.78           H  
ATOM   2689 HD13 LEU A 165     -16.923   4.674  20.729  1.00 95.78           H  
ATOM   2690  CD2 LEU A 165     -15.384   4.647  17.795  1.00 95.78           C  
ATOM   2691 HD21 LEU A 165     -15.389   3.981  16.932  1.00 95.78           H  
ATOM   2692 HD22 LEU A 165     -16.067   5.476  17.606  1.00 95.78           H  
ATOM   2693 HD23 LEU A 165     -14.373   5.037  17.912  1.00 95.78           H  
ATOM   2694  N   LYS A 166     -14.191  -0.308  19.785  1.00 95.30           N  
ATOM   2695  H   LYS A 166     -15.048  -0.203  20.309  1.00 95.30           H  
ATOM   2696  CA  LYS A 166     -13.268  -1.382  20.163  1.00 95.30           C  
ATOM   2697  HA  LYS A 166     -12.251  -0.992  20.131  1.00 95.30           H  
ATOM   2698  C   LYS A 166     -13.329  -2.533  19.160  1.00 95.30           C  
ATOM   2699  CB  LYS A 166     -13.590  -1.840  21.591  1.00 95.30           C  
ATOM   2700  HB2 LYS A 166     -14.577  -2.302  21.611  1.00 95.30           H  
ATOM   2701  HB3 LYS A 166     -13.602  -0.969  22.247  1.00 95.30           H  
ATOM   2702  O   LYS A 166     -12.279  -3.027  18.751  1.00 95.30           O  
ATOM   2703  CG  LYS A 166     -12.554  -2.843  22.116  1.00 95.30           C  
ATOM   2704  HG2 LYS A 166     -12.558  -3.736  21.490  1.00 95.30           H  
ATOM   2705  HG3 LYS A 166     -11.562  -2.391  22.083  1.00 95.30           H  
ATOM   2706  CD  LYS A 166     -12.883  -3.245  23.557  1.00 95.30           C  
ATOM   2707  HD2 LYS A 166     -13.888  -3.665  23.586  1.00 95.30           H  
ATOM   2708  HD3 LYS A 166     -12.846  -2.360  24.193  1.00 95.30           H  
ATOM   2709  CE  LYS A 166     -11.876  -4.286  24.053  1.00 95.30           C  
ATOM   2710  HE2 LYS A 166     -10.874  -3.863  23.985  1.00 95.30           H  
ATOM   2711  HE3 LYS A 166     -11.922  -5.151  23.391  1.00 95.30           H  
ATOM   2712  NZ  LYS A 166     -12.169  -4.695  25.450  1.00 95.30           N  
ATOM   2713  HZ1 LYS A 166     -12.126  -3.898  26.069  1.00 95.30           H  
ATOM   2714  HZ2 LYS A 166     -11.503  -5.384  25.768  1.00 95.30           H  
ATOM   2715  HZ3 LYS A 166     -13.095  -5.094  25.510  1.00 95.30           H  
ATOM   2716  N   ASP A 167     -14.529  -2.904  18.721  1.00 97.67           N  
ATOM   2717  H   ASP A 167     -15.348  -2.511  19.162  1.00 97.67           H  
ATOM   2718  CA  ASP A 167     -14.722  -3.954  17.714  1.00 97.67           C  
ATOM   2719  HA  ASP A 167     -14.273  -4.881  18.070  1.00 97.67           H  
ATOM   2720  C   ASP A 167     -14.061  -3.579  16.382  1.00 97.67           C  
ATOM   2721  CB  ASP A 167     -16.216  -4.203  17.470  1.00 97.67           C  
ATOM   2722  HB2 ASP A 167     -16.307  -4.957  16.688  1.00 97.67           H  
ATOM   2723  HB3 ASP A 167     -16.674  -3.286  17.099  1.00 97.67           H  
ATOM   2724  O   ASP A 167     -13.358  -4.388  15.779  1.00 97.67           O  
ATOM   2725  CG  ASP A 167     -16.999  -4.691  18.688  1.00 97.67           C  
ATOM   2726  OD1 ASP A 167     -16.366  -5.153  19.665  1.00 97.67           O  
ATOM   2727  OD2 ASP A 167     -18.244  -4.589  18.597  1.00 97.67           O  
ATOM   2728  N   ILE A 168     -14.217  -2.328  15.938  1.00 98.05           N  
ATOM   2729  H   ILE A 168     -14.830  -1.717  16.459  1.00 98.05           H  
ATOM   2730  CA  ILE A 168     -13.606  -1.827  14.702  1.00 98.05           C  
ATOM   2731  HA  ILE A 168     -13.883  -2.495  13.887  1.00 98.05           H  
ATOM   2732  C   ILE A 168     -12.078  -1.848  14.802  1.00 98.05           C  
ATOM   2733  CB  ILE A 168     -14.137  -0.417  14.374  1.00 98.05           C  
ATOM   2734  HB  ILE A 168     -14.019   0.214  15.255  1.00 98.05           H  
ATOM   2735  O   ILE A 168     -11.413  -2.309  13.871  1.00 98.05           O  
ATOM   2736  CG1 ILE A 168     -15.631  -0.474  13.985  1.00 98.05           C  
ATOM   2737 HG12 ILE A 168     -16.162  -1.202  14.598  1.00 98.05           H  
ATOM   2738 HG13 ILE A 168     -15.713  -0.803  12.949  1.00 98.05           H  
ATOM   2739  CG2 ILE A 168     -13.332   0.201  13.213  1.00 98.05           C  
ATOM   2740 HG21 ILE A 168     -12.315   0.422  13.535  1.00 98.05           H  
ATOM   2741 HG22 ILE A 168     -13.784   1.140  12.890  1.00 98.05           H  
ATOM   2742 HG23 ILE A 168     -13.302  -0.488  12.369  1.00 98.05           H  
ATOM   2743  CD1 ILE A 168     -16.329   0.881  14.151  1.00 98.05           C  
ATOM   2744 HD11 ILE A 168     -15.843   1.628  13.523  1.00 98.05           H  
ATOM   2745 HD12 ILE A 168     -17.377   0.795  13.864  1.00 98.05           H  
ATOM   2746 HD13 ILE A 168     -16.275   1.208  15.189  1.00 98.05           H  
ATOM   2747  N   ILE A 169     -11.505  -1.393  15.923  1.00 96.96           N  
ATOM   2748  H   ILE A 169     -12.101  -1.021  16.649  1.00 96.96           H  
ATOM   2749  CA  ILE A 169     -10.056  -1.474  16.163  1.00 96.96           C  
ATOM   2750  HA  ILE A 169      -9.540  -0.955  15.355  1.00 96.96           H  
ATOM   2751  C   ILE A 169      -9.578  -2.928  16.114  1.00 96.96           C  
ATOM   2752  CB  ILE A 169      -9.688  -0.802  17.507  1.00 96.96           C  
ATOM   2753  HB  ILE A 169     -10.380  -1.164  18.268  1.00 96.96           H  
ATOM   2754  O   ILE A 169      -8.540  -3.208  15.510  1.00 96.96           O  
ATOM   2755  CG1 ILE A 169      -9.835   0.735  17.450  1.00 96.96           C  
ATOM   2756 HG12 ILE A 169      -9.683   1.127  18.456  1.00 96.96           H  
ATOM   2757 HG13 ILE A 169     -10.851   0.994  17.153  1.00 96.96           H  
ATOM   2758  CG2 ILE A 169      -8.268  -1.170  17.983  1.00 96.96           C  
ATOM   2759 HG21 ILE A 169      -8.237  -2.213  18.298  1.00 96.96           H  
ATOM   2760 HG22 ILE A 169      -7.997  -0.556  18.842  1.00 96.96           H  
ATOM   2761 HG23 ILE A 169      -7.542  -1.016  17.185  1.00 96.96           H  
ATOM   2762  CD1 ILE A 169      -8.875   1.465  16.502  1.00 96.96           C  
ATOM   2763 HD11 ILE A 169      -7.837   1.221  16.733  1.00 96.96           H  
ATOM   2764 HD12 ILE A 169      -9.097   1.206  15.467  1.00 96.96           H  
ATOM   2765 HD13 ILE A 169      -9.002   2.539  16.635  1.00 96.96           H  
ATOM   2766  N   GLN A 170     -10.339  -3.859  16.692  1.00 97.63           N  
ATOM   2767  H   GLN A 170     -11.171  -3.570  17.187  1.00 97.63           H  
ATOM   2768  CA  GLN A 170     -10.011  -5.281  16.668  1.00 97.63           C  
ATOM   2769  HA  GLN A 170      -8.990  -5.387  17.035  1.00 97.63           H  
ATOM   2770  C   GLN A 170     -10.049  -5.849  15.241  1.00 97.63           C  
ATOM   2771  CB  GLN A 170     -10.945  -6.023  17.635  1.00 97.63           C  
ATOM   2772  HB2 GLN A 170     -11.971  -5.977  17.269  1.00 97.63           H  
ATOM   2773  HB3 GLN A 170     -10.912  -5.536  18.610  1.00 97.63           H  
ATOM   2774  O   GLN A 170      -9.081  -6.478  14.814  1.00 97.63           O  
ATOM   2775  CG  GLN A 170     -10.556  -7.495  17.814  1.00 97.63           C  
ATOM   2776  HG2 GLN A 170     -11.240  -7.960  18.524  1.00 97.63           H  
ATOM   2777  HG3 GLN A 170     -10.667  -8.015  16.863  1.00 97.63           H  
ATOM   2778  CD  GLN A 170      -9.133  -7.675  18.332  1.00 97.63           C  
ATOM   2779  NE2 GLN A 170      -8.350  -8.516  17.708  1.00 97.63           N  
ATOM   2780 HE21 GLN A 170      -8.677  -9.007  16.889  1.00 97.63           H  
ATOM   2781 HE22 GLN A 170      -7.437  -8.713  18.092  1.00 97.63           H  
ATOM   2782  OE1 GLN A 170      -8.683  -7.054  19.285  1.00 97.63           O  
ATOM   2783  N   ILE A 171     -11.086  -5.537  14.457  1.00 98.05           N  
ATOM   2784  H   ILE A 171     -11.856  -5.035  14.877  1.00 98.05           H  
ATOM   2785  CA  ILE A 171     -11.197  -5.931  13.043  1.00 98.05           C  
ATOM   2786  HA  ILE A 171     -11.168  -7.019  12.983  1.00 98.05           H  
ATOM   2787  C   ILE A 171     -10.006  -5.403  12.227  1.00 98.05           C  
ATOM   2788  CB  ILE A 171     -12.550  -5.443  12.466  1.00 98.05           C  
ATOM   2789  HB  ILE A 171     -12.681  -4.394  12.729  1.00 98.05           H  
ATOM   2790  O   ILE A 171      -9.395  -6.147  11.454  1.00 98.05           O  
ATOM   2791  CG1 ILE A 171     -13.726  -6.250  13.060  1.00 98.05           C  
ATOM   2792 HG12 ILE A 171     -13.721  -7.258  12.647  1.00 98.05           H  
ATOM   2793 HG13 ILE A 171     -13.599  -6.343  14.139  1.00 98.05           H  
ATOM   2794  CG2 ILE A 171     -12.566  -5.555  10.932  1.00 98.05           C  
ATOM   2795 HG21 ILE A 171     -12.293  -6.565  10.626  1.00 98.05           H  
ATOM   2796 HG22 ILE A 171     -11.865  -4.836  10.507  1.00 98.05           H  
ATOM   2797 HG23 ILE A 171     -13.555  -5.323  10.537  1.00 98.05           H  
ATOM   2798  CD1 ILE A 171     -15.100  -5.613  12.812  1.00 98.05           C  
ATOM   2799 HD11 ILE A 171     -15.105  -4.583  13.168  1.00 98.05           H  
ATOM   2800 HD12 ILE A 171     -15.362  -5.638  11.754  1.00 98.05           H  
ATOM   2801 HD13 ILE A 171     -15.851  -6.177  13.367  1.00 98.05           H  
ATOM   2802  N   ILE A 172      -9.635  -4.131  12.412  1.00 97.83           N  
ATOM   2803  H   ILE A 172     -10.183  -3.569  13.047  1.00 97.83           H  
ATOM   2804  CA  ILE A 172      -8.474  -3.521  11.745  1.00 97.83           C  
ATOM   2805  HA  ILE A 172      -8.572  -3.671  10.670  1.00 97.83           H  
ATOM   2806  C   ILE A 172      -7.173  -4.210  12.179  1.00 97.83           C  
ATOM   2807  CB  ILE A 172      -8.432  -2.000  12.024  1.00 97.83           C  
ATOM   2808  HB  ILE A 172      -8.534  -1.843  13.098  1.00 97.83           H  
ATOM   2809  O   ILE A 172      -6.315  -4.489  11.338  1.00 97.83           O  
ATOM   2810  CG1 ILE A 172      -9.599  -1.286  11.305  1.00 97.83           C  
ATOM   2811 HG12 ILE A 172     -10.529  -1.824  11.489  1.00 97.83           H  
ATOM   2812 HG13 ILE A 172      -9.423  -1.292  10.229  1.00 97.83           H  
ATOM   2813  CG2 ILE A 172      -7.087  -1.394  11.578  1.00 97.83           C  
ATOM   2814 HG21 ILE A 172      -7.099  -0.312  11.710  1.00 97.83           H  
ATOM   2815 HG22 ILE A 172      -6.269  -1.781  12.186  1.00 97.83           H  
ATOM   2816 HG23 ILE A 172      -6.904  -1.623  10.528  1.00 97.83           H  
ATOM   2817  CD1 ILE A 172      -9.808   0.164  11.762  1.00 97.83           C  
ATOM   2818 HD11 ILE A 172      -9.013   0.805  11.383  1.00 97.83           H  
ATOM   2819 HD12 ILE A 172      -9.838   0.212  12.851  1.00 97.83           H  
ATOM   2820 HD13 ILE A 172     -10.757   0.531  11.371  1.00 97.83           H  
ATOM   2821  N   SER A 173      -7.022  -4.500  13.474  1.00 97.63           N  
ATOM   2822  H   SER A 173      -7.765  -4.234  14.104  1.00 97.63           H  
ATOM   2823  CA  SER A 173      -5.867  -5.206  14.037  1.00 97.63           C  
ATOM   2824  HA  SER A 173      -4.965  -4.641  13.805  1.00 97.63           H  
ATOM   2825  C   SER A 173      -5.708  -6.594  13.417  1.00 97.63           C  
ATOM   2826  CB  SER A 173      -6.009  -5.283  15.566  1.00 97.63           C  
ATOM   2827  HB2 SER A 173      -7.030  -5.562  15.826  1.00 97.63           H  
ATOM   2828  HB3 SER A 173      -5.814  -4.300  15.995  1.00 97.63           H  
ATOM   2829  O   SER A 173      -4.623  -6.931  12.937  1.00 97.63           O  
ATOM   2830  OG  SER A 173      -5.133  -6.244  16.138  1.00 97.63           O  
ATOM   2831  HG  SER A 173      -5.651  -7.052  16.137  1.00 97.63           H  
ATOM   2832  N   ASP A 174      -6.779  -7.380  13.366  1.00 97.42           N  
ATOM   2833  H   ASP A 174      -7.640  -7.061  13.787  1.00 97.42           H  
ATOM   2834  CA  ASP A 174      -6.747  -8.749  12.845  1.00 97.42           C  
ATOM   2835  HA  ASP A 174      -5.911  -9.280  13.302  1.00 97.42           H  
ATOM   2836  C   ASP A 174      -6.509  -8.775  11.336  1.00 97.42           C  
ATOM   2837  CB  ASP A 174      -8.040  -9.474  13.239  1.00 97.42           C  
ATOM   2838  HB2 ASP A 174      -8.899  -8.906  12.882  1.00 97.42           H  
ATOM   2839  HB3 ASP A 174      -8.053 -10.455  12.765  1.00 97.42           H  
ATOM   2840  O   ASP A 174      -5.703  -9.567  10.839  1.00 97.42           O  
ATOM   2841  CG  ASP A 174      -8.131  -9.665  14.757  1.00 97.42           C  
ATOM   2842  OD1 ASP A 174      -7.062  -9.676  15.421  1.00 97.42           O  
ATOM   2843  OD2 ASP A 174      -9.260  -9.774  15.275  1.00 97.42           O  
ATOM   2844  N   PHE A 175      -7.113  -7.843  10.595  1.00 97.40           N  
ATOM   2845  H   PHE A 175      -7.782  -7.232  11.041  1.00 97.40           H  
ATOM   2846  CA  PHE A 175      -6.808  -7.653   9.180  1.00 97.40           C  
ATOM   2847  HA  PHE A 175      -6.980  -8.595   8.660  1.00 97.40           H  
ATOM   2848  C   PHE A 175      -5.337  -7.269   8.968  1.00 97.40           C  
ATOM   2849  CB  PHE A 175      -7.753  -6.599   8.602  1.00 97.40           C  
ATOM   2850  HB2 PHE A 175      -8.777  -6.882   8.847  1.00 97.40           H  
ATOM   2851  HB3 PHE A 175      -7.562  -5.636   9.077  1.00 97.40           H  
ATOM   2852  O   PHE A 175      -4.654  -7.853   8.124  1.00 97.40           O  
ATOM   2853  CG  PHE A 175      -7.639  -6.447   7.099  1.00 97.40           C  
ATOM   2854  CD1 PHE A 175      -6.712  -5.546   6.545  1.00 97.40           C  
ATOM   2855  HD1 PHE A 175      -6.066  -4.973   7.193  1.00 97.40           H  
ATOM   2856  CD2 PHE A 175      -8.478  -7.197   6.254  1.00 97.40           C  
ATOM   2857  HD2 PHE A 175      -9.214  -7.864   6.678  1.00 97.40           H  
ATOM   2858  CE1 PHE A 175      -6.642  -5.374   5.151  1.00 97.40           C  
ATOM   2859  HE1 PHE A 175      -5.959  -4.656   4.720  1.00 97.40           H  
ATOM   2860  CE2 PHE A 175      -8.400  -7.034   4.860  1.00 97.40           C  
ATOM   2861  HE2 PHE A 175      -9.079  -7.566   4.210  1.00 97.40           H  
ATOM   2862  CZ  PHE A 175      -7.490  -6.115   4.312  1.00 97.40           C  
ATOM   2863  HZ  PHE A 175      -7.463  -5.950   3.245  1.00 97.40           H  
ATOM   2864  N   SER A 176      -4.816  -6.326   9.758  1.00 97.14           N  
ATOM   2865  H   SER A 176      -5.415  -5.892  10.445  1.00 97.14           H  
ATOM   2866  CA  SER A 176      -3.424  -5.881   9.659  1.00 97.14           C  
ATOM   2867  HA  SER A 176      -3.275  -5.505   8.648  1.00 97.14           H  
ATOM   2868  C   SER A 176      -2.443  -7.033   9.892  1.00 97.14           C  
ATOM   2869  CB  SER A 176      -3.150  -4.733  10.632  1.00 97.14           C  
ATOM   2870  HB2 SER A 176      -3.276  -5.081  11.657  1.00 97.14           H  
ATOM   2871  HB3 SER A 176      -3.854  -3.922  10.445  1.00 97.14           H  
ATOM   2872  O   SER A 176      -1.553  -7.254   9.066  1.00 97.14           O  
ATOM   2873  OG  SER A 176      -1.828  -4.254  10.451  1.00 97.14           O  
ATOM   2874  HG  SER A 176      -1.598  -3.737  11.227  1.00 97.14           H  
ATOM   2875  N   LYS A 177      -2.652  -7.825  10.950  1.00 97.08           N  
ATOM   2876  H   LYS A 177      -3.414  -7.592  11.572  1.00 97.08           H  
ATOM   2877  CA  LYS A 177      -1.834  -9.007  11.269  1.00 97.08           C  
ATOM   2878  HA  LYS A 177      -0.785  -8.724  11.360  1.00 97.08           H  
ATOM   2879  C   LYS A 177      -1.907 -10.092  10.200  1.00 97.08           C  
ATOM   2880  CB  LYS A 177      -2.305  -9.616  12.590  1.00 97.08           C  
ATOM   2881  HB2 LYS A 177      -1.848 -10.599  12.704  1.00 97.08           H  
ATOM   2882  HB3 LYS A 177      -3.386  -9.748  12.554  1.00 97.08           H  
ATOM   2883  O   LYS A 177      -0.920 -10.777   9.964  1.00 97.08           O  
ATOM   2884  CG  LYS A 177      -1.924  -8.775  13.812  1.00 97.08           C  
ATOM   2885  HG2 LYS A 177      -0.840  -8.735  13.912  1.00 97.08           H  
ATOM   2886  HG3 LYS A 177      -2.317  -7.764  13.709  1.00 97.08           H  
ATOM   2887  CD  LYS A 177      -2.542  -9.445  15.039  1.00 97.08           C  
ATOM   2888  HD2 LYS A 177      -2.151 -10.460  15.122  1.00 97.08           H  
ATOM   2889  HD3 LYS A 177      -3.621  -9.497  14.899  1.00 97.08           H  
ATOM   2890  CE  LYS A 177      -2.248  -8.687  16.330  1.00 97.08           C  
ATOM   2891  HE2 LYS A 177      -2.620  -7.668  16.218  1.00 97.08           H  
ATOM   2892  HE3 LYS A 177      -1.169  -8.659  16.483  1.00 97.08           H  
ATOM   2893  NZ  LYS A 177      -2.933  -9.371  17.456  1.00 97.08           N  
ATOM   2894  HZ1 LYS A 177      -2.619 -10.328  17.524  1.00 97.08           H  
ATOM   2895  HZ2 LYS A 177      -2.776  -8.919  18.346  1.00 97.08           H  
ATOM   2896  HZ3 LYS A 177      -3.927  -9.405  17.279  1.00 97.08           H  
ATOM   2897  N   ARG A 178      -3.060 -10.267   9.551  1.00 96.21           N  
ATOM   2898  H   ARG A 178      -3.861  -9.738   9.865  1.00 96.21           H  
ATOM   2899  CA  ARG A 178      -3.247 -11.325   8.551  1.00 96.21           C  
ATOM   2900  HA  ARG A 178      -2.713 -12.213   8.889  1.00 96.21           H  
ATOM   2901  C   ARG A 178      -2.651 -10.968   7.192  1.00 96.21           C  
ATOM   2902  CB  ARG A 178      -4.740 -11.667   8.475  1.00 96.21           C  
ATOM   2903  HB2 ARG A 178      -5.288 -10.803   8.098  1.00 96.21           H  
ATOM   2904  HB3 ARG A 178      -5.095 -11.886   9.482  1.00 96.21           H  
ATOM   2905  O   ARG A 178      -2.015 -11.815   6.566  1.00 96.21           O  
ATOM   2906  CG  ARG A 178      -5.014 -12.892   7.589  1.00 96.21           C  
ATOM   2907  HG2 ARG A 178      -4.382 -13.718   7.916  1.00 96.21           H  
ATOM   2908  HG3 ARG A 178      -4.773 -12.670   6.549  1.00 96.21           H  
ATOM   2909  CD  ARG A 178      -6.478 -13.341   7.687  1.00 96.21           C  
ATOM   2910  HD2 ARG A 178      -6.629 -14.213   7.051  1.00 96.21           H  
ATOM   2911  HD3 ARG A 178      -6.675 -13.652   8.713  1.00 96.21           H  
ATOM   2912  NE  ARG A 178      -7.427 -12.266   7.327  1.00 96.21           N  
ATOM   2913  HE  ARG A 178      -7.801 -11.734   8.099  1.00 96.21           H  
ATOM   2914  NH1 ARG A 178      -7.505 -12.631   5.056  1.00 96.21           N  
ATOM   2915 HH11 ARG A 178      -6.883 -13.420   5.156  1.00 96.21           H  
ATOM   2916 HH12 ARG A 178      -7.919 -12.447   4.153  1.00 96.21           H  
ATOM   2917  NH2 ARG A 178      -8.748 -11.014   5.970  1.00 96.21           N  
ATOM   2918 HH21 ARG A 178      -9.115 -10.536   6.781  1.00 96.21           H  
ATOM   2919 HH22 ARG A 178      -9.151 -10.834   5.062  1.00 96.21           H  
ATOM   2920  CZ  ARG A 178      -7.884 -11.978   6.121  1.00 96.21           C  
ATOM   2921  N   VAL A 179      -2.871  -9.741   6.710  1.00 96.14           N  
ATOM   2922  H   VAL A 179      -3.429  -9.112   7.269  1.00 96.14           H  
ATOM   2923  CA  VAL A 179      -2.562  -9.391   5.308  1.00 96.14           C  
ATOM   2924  HA  VAL A 179      -1.999 -10.215   4.869  1.00 96.14           H  
ATOM   2925  C   VAL A 179      -1.656  -8.177   5.117  1.00 96.14           C  
ATOM   2926  CB  VAL A 179      -3.836  -9.264   4.453  1.00 96.14           C  
ATOM   2927  HB  VAL A 179      -3.512  -9.086   3.427  1.00 96.14           H  
ATOM   2928  O   VAL A 179      -0.928  -8.117   4.124  1.00 96.14           O  
ATOM   2929  CG1 VAL A 179      -4.674 -10.549   4.468  1.00 96.14           C  
ATOM   2930 HG11 VAL A 179      -5.154 -10.672   5.438  1.00 96.14           H  
ATOM   2931 HG12 VAL A 179      -5.444 -10.492   3.698  1.00 96.14           H  
ATOM   2932 HG13 VAL A 179      -4.040 -11.412   4.265  1.00 96.14           H  
ATOM   2933  CG2 VAL A 179      -4.754  -8.110   4.851  1.00 96.14           C  
ATOM   2934 HG21 VAL A 179      -5.554  -8.028   4.116  1.00 96.14           H  
ATOM   2935 HG22 VAL A 179      -5.216  -8.302   5.819  1.00 96.14           H  
ATOM   2936 HG23 VAL A 179      -4.210  -7.166   4.876  1.00 96.14           H  
ATOM   2937  N   VAL A 180      -1.640  -7.219   6.048  1.00 96.40           N  
ATOM   2938  H   VAL A 180      -2.193  -7.342   6.884  1.00 96.40           H  
ATOM   2939  CA  VAL A 180      -0.779  -6.028   5.932  1.00 96.40           C  
ATOM   2940  HA  VAL A 180      -0.728  -5.742   4.881  1.00 96.40           H  
ATOM   2941  C   VAL A 180       0.649  -6.373   6.364  1.00 96.40           C  
ATOM   2942  CB  VAL A 180      -1.363  -4.819   6.692  1.00 96.40           C  
ATOM   2943  HB  VAL A 180      -1.400  -5.051   7.757  1.00 96.40           H  
ATOM   2944  O   VAL A 180       1.577  -6.173   5.581  1.00 96.40           O  
ATOM   2945  CG1 VAL A 180      -0.506  -3.562   6.531  1.00 96.40           C  
ATOM   2946 HG11 VAL A 180      -0.465  -3.271   5.481  1.00 96.40           H  
ATOM   2947 HG12 VAL A 180      -0.945  -2.749   7.110  1.00 96.40           H  
ATOM   2948 HG13 VAL A 180       0.502  -3.745   6.903  1.00 96.40           H  
ATOM   2949  CG2 VAL A 180      -2.774  -4.470   6.188  1.00 96.40           C  
ATOM   2950 HG21 VAL A 180      -3.454  -5.307   6.348  1.00 96.40           H  
ATOM   2951 HG22 VAL A 180      -2.752  -4.229   5.125  1.00 96.40           H  
ATOM   2952 HG23 VAL A 180      -3.160  -3.614   6.742  1.00 96.40           H  
ATOM   2953  N   LEU A 181       0.814  -6.994   7.536  1.00 95.54           N  
ATOM   2954  H   LEU A 181      -0.022  -7.189   8.068  1.00 95.54           H  
ATOM   2955  CA  LEU A 181       2.092  -7.317   8.190  1.00 95.54           C  
ATOM   2956  HA  LEU A 181       1.840  -7.799   9.135  1.00 95.54           H  
ATOM   2957  C   LEU A 181       2.904  -6.071   8.583  1.00 95.54           C  
ATOM   2958  CB  LEU A 181       2.916  -8.339   7.387  1.00 95.54           C  
ATOM   2959  HB2 LEU A 181       3.341  -7.849   6.511  1.00 95.54           H  
ATOM   2960  HB3 LEU A 181       3.747  -8.636   8.026  1.00 95.54           H  
ATOM   2961  O   LEU A 181       4.060  -5.883   8.184  1.00 95.54           O  
ATOM   2962  CG  LEU A 181       2.188  -9.608   6.917  1.00 95.54           C  
ATOM   2963  HG  LEU A 181       1.541  -9.374   6.072  1.00 95.54           H  
ATOM   2964  CD1 LEU A 181       3.249 -10.608   6.466  1.00 95.54           C  
ATOM   2965 HD11 LEU A 181       3.884 -10.172   5.695  1.00 95.54           H  
ATOM   2966 HD12 LEU A 181       3.881 -10.862   7.317  1.00 95.54           H  
ATOM   2967 HD13 LEU A 181       2.778 -11.534   6.137  1.00 95.54           H  
ATOM   2968  CD2 LEU A 181       1.367 -10.279   8.006  1.00 95.54           C  
ATOM   2969 HD21 LEU A 181       1.975 -10.465   8.891  1.00 95.54           H  
ATOM   2970 HD22 LEU A 181       0.535  -9.632   8.285  1.00 95.54           H  
ATOM   2971 HD23 LEU A 181       0.951 -11.224   7.657  1.00 95.54           H  
ATOM   2972  N   ALA A 182       2.270  -5.188   9.354  1.00 96.05           N  
ATOM   2973  H   ALA A 182       1.339  -5.425   9.665  1.00 96.05           H  
ATOM   2974  CA  ALA A 182       2.866  -3.959   9.872  1.00 96.05           C  
ATOM   2975  HA  ALA A 182       3.923  -3.938   9.608  1.00 96.05           H  
ATOM   2976  C   ALA A 182       2.820  -3.915  11.411  1.00 96.05           C  
ATOM   2977  CB  ALA A 182       2.202  -2.757   9.184  1.00 96.05           C  
ATOM   2978  HB1 ALA A 182       2.682  -1.834   9.512  1.00 96.05           H  
ATOM   2979  HB2 ALA A 182       1.144  -2.723   9.441  1.00 96.05           H  
ATOM   2980  HB3 ALA A 182       2.310  -2.843   8.103  1.00 96.05           H  
ATOM   2981  O   ALA A 182       2.299  -2.963  11.985  1.00 96.05           O  
ATOM   2982  N   ASP A 183       3.369  -4.935  12.076  1.00 96.81           N  
ATOM   2983  H   ASP A 183       3.664  -5.749  11.555  1.00 96.81           H  
ATOM   2984  CA  ASP A 183       3.246  -5.122  13.534  1.00 96.81           C  
ATOM   2985  HA  ASP A 183       2.193  -5.262  13.778  1.00 96.81           H  
ATOM   2986  C   ASP A 183       3.740  -3.916  14.341  1.00 96.81           C  
ATOM   2987  CB  ASP A 183       3.995  -6.392  13.966  1.00 96.81           C  
ATOM   2988  HB2 ASP A 183       3.872  -6.526  15.041  1.00 96.81           H  
ATOM   2989  HB3 ASP A 183       5.057  -6.266  13.756  1.00 96.81           H  
ATOM   2990  O   ASP A 183       3.035  -3.432  15.218  1.00 96.81           O  
ATOM   2991  CG  ASP A 183       3.477  -7.642  13.253  1.00 96.81           C  
ATOM   2992  OD1 ASP A 183       2.268  -7.669  12.929  1.00 96.81           O  
ATOM   2993  OD2 ASP A 183       4.324  -8.498  12.928  1.00 96.81           O  
ATOM   2994  N   ALA A 184       4.888  -3.337  13.974  1.00 96.78           N  
ATOM   2995  H   ALA A 184       5.451  -3.798  13.274  1.00 96.78           H  
ATOM   2996  CA  ALA A 184       5.400  -2.129  14.628  1.00 96.78           C  
ATOM   2997  HA  ALA A 184       5.541  -2.341  15.688  1.00 96.78           H  
ATOM   2998  C   ALA A 184       4.431  -0.934  14.527  1.00 96.78           C  
ATOM   2999  CB  ALA A 184       6.758  -1.782  14.007  1.00 96.78           C  
ATOM   3000  HB1 ALA A 184       6.642  -1.554  12.948  1.00 96.78           H  
ATOM   3001  HB2 ALA A 184       7.173  -0.912  14.516  1.00 96.78           H  
ATOM   3002  HB3 ALA A 184       7.445  -2.619  14.132  1.00 96.78           H  
ATOM   3003  O   ALA A 184       4.318  -0.143  15.460  1.00 96.78           O  
ATOM   3004  N   ASN A 185       3.712  -0.801  13.407  1.00 97.22           N  
ATOM   3005  H   ASN A 185       3.758  -1.533  12.713  1.00 97.22           H  
ATOM   3006  CA  ASN A 185       2.691   0.235  13.260  1.00 97.22           C  
ATOM   3007  HA  ASN A 185       3.091   1.188  13.605  1.00 97.22           H  
ATOM   3008  C   ASN A 185       1.477  -0.090  14.129  1.00 97.22           C  
ATOM   3009  CB  ASN A 185       2.252   0.378  11.794  1.00 97.22           C  
ATOM   3010  HB2 ASN A 185       1.407   1.066  11.774  1.00 97.22           H  
ATOM   3011  HB3 ASN A 185       1.895  -0.576  11.408  1.00 97.22           H  
ATOM   3012  O   ASN A 185       0.927   0.806  14.762  1.00 97.22           O  
ATOM   3013  CG  ASN A 185       3.312   0.921  10.859  1.00 97.22           C  
ATOM   3014  ND2 ASN A 185       2.873   1.444   9.742  1.00 97.22           N  
ATOM   3015 HD21 ASN A 185       1.879   1.575   9.625  1.00 97.22           H  
ATOM   3016 HD22 ASN A 185       3.512   2.065   9.264  1.00 97.22           H  
ATOM   3017  OD1 ASN A 185       4.509   0.881  11.093  1.00 97.22           O  
ATOM   3018  N   LEU A 186       1.068  -1.359  14.162  1.00 97.08           N  
ATOM   3019  H   LEU A 186       1.600  -2.053  13.655  1.00 97.08           H  
ATOM   3020  CA  LEU A 186      -0.071  -1.808  14.951  1.00 97.08           C  
ATOM   3021  HA  LEU A 186      -0.933  -1.208  14.659  1.00 97.08           H  
ATOM   3022  C   LEU A 186       0.148  -1.579  16.452  1.00 97.08           C  
ATOM   3023  CB  LEU A 186      -0.352  -3.280  14.612  1.00 97.08           C  
ATOM   3024  HB2 LEU A 186       0.511  -3.882  14.896  1.00 97.08           H  
ATOM   3025  HB3 LEU A 186      -0.493  -3.375  13.535  1.00 97.08           H  
ATOM   3026  O   LEU A 186      -0.769  -1.121  17.126  1.00 97.08           O  
ATOM   3027  CG  LEU A 186      -1.587  -3.841  15.330  1.00 97.08           C  
ATOM   3028  HG  LEU A 186      -1.425  -3.798  16.407  1.00 97.08           H  
ATOM   3029  CD1 LEU A 186      -2.867  -3.078  14.986  1.00 97.08           C  
ATOM   3030 HD11 LEU A 186      -2.812  -2.056  15.361  1.00 97.08           H  
ATOM   3031 HD12 LEU A 186      -3.030  -3.067  13.908  1.00 97.08           H  
ATOM   3032 HD13 LEU A 186      -3.715  -3.553  15.479  1.00 97.08           H  
ATOM   3033  CD2 LEU A 186      -1.779  -5.303  14.939  1.00 97.08           C  
ATOM   3034 HD21 LEU A 186      -1.933  -5.383  13.863  1.00 97.08           H  
ATOM   3035 HD22 LEU A 186      -2.654  -5.706  15.448  1.00 97.08           H  
ATOM   3036 HD23 LEU A 186      -0.894  -5.876  15.215  1.00 97.08           H  
ATOM   3037  N   GLU A 187       1.354  -1.818  16.965  1.00 96.61           N  
ATOM   3038  H   GLU A 187       2.046  -2.277  16.390  1.00 96.61           H  
ATOM   3039  CA  GLU A 187       1.686  -1.528  18.365  1.00 96.61           C  
ATOM   3040  HA  GLU A 187       0.925  -1.972  19.008  1.00 96.61           H  
ATOM   3041  C   GLU A 187       1.639  -0.023  18.672  1.00 96.61           C  
ATOM   3042  CB  GLU A 187       3.045  -2.153  18.727  1.00 96.61           C  
ATOM   3043  HB2 GLU A 187       3.810  -1.782  18.045  1.00 96.61           H  
ATOM   3044  HB3 GLU A 187       3.312  -1.834  19.735  1.00 96.61           H  
ATOM   3045  O   GLU A 187       1.054   0.376  19.679  1.00 96.61           O  
ATOM   3046  CG  GLU A 187       3.038  -3.696  18.691  1.00 96.61           C  
ATOM   3047  HG2 GLU A 187       3.970  -4.060  19.123  1.00 96.61           H  
ATOM   3048  HG3 GLU A 187       3.008  -4.032  17.655  1.00 96.61           H  
ATOM   3049  CD  GLU A 187       1.845  -4.302  19.453  1.00 96.61           C  
ATOM   3050  OE1 GLU A 187       1.058  -5.090  18.861  1.00 96.61           O  
ATOM   3051  OE2 GLU A 187       1.617  -3.900  20.609  1.00 96.61           O  
ATOM   3052  N   LYS A 188       2.132   0.835  17.762  1.00 96.64           N  
ATOM   3053  H   LYS A 188       2.599   0.453  16.952  1.00 96.64           H  
ATOM   3054  CA  LYS A 188       1.966   2.298  17.883  1.00 96.64           C  
ATOM   3055  HA  LYS A 188       2.394   2.627  18.830  1.00 96.64           H  
ATOM   3056  C   LYS A 188       0.491   2.705  17.932  1.00 96.64           C  
ATOM   3057  CB  LYS A 188       2.664   3.036  16.730  1.00 96.64           C  
ATOM   3058  HB2 LYS A 188       2.352   2.609  15.777  1.00 96.64           H  
ATOM   3059  HB3 LYS A 188       2.343   4.077  16.750  1.00 96.64           H  
ATOM   3060  O   LYS A 188       0.114   3.529  18.756  1.00 96.64           O  
ATOM   3061  CG  LYS A 188       4.195   3.012  16.824  1.00 96.64           C  
ATOM   3062  HG2 LYS A 188       4.557   1.984  16.838  1.00 96.64           H  
ATOM   3063  HG3 LYS A 188       4.503   3.504  17.746  1.00 96.64           H  
ATOM   3064  CD  LYS A 188       4.791   3.758  15.623  1.00 96.64           C  
ATOM   3065  HD2 LYS A 188       4.486   3.260  14.703  1.00 96.64           H  
ATOM   3066  HD3 LYS A 188       4.404   4.777  15.619  1.00 96.64           H  
ATOM   3067  CE  LYS A 188       6.320   3.796  15.703  1.00 96.64           C  
ATOM   3068  HE2 LYS A 188       6.702   2.778  15.630  1.00 96.64           H  
ATOM   3069  HE3 LYS A 188       6.599   4.189  16.680  1.00 96.64           H  
ATOM   3070  NZ  LYS A 188       6.892   4.656  14.632  1.00 96.64           N  
ATOM   3071  HZ1 LYS A 188       6.673   4.297  13.714  1.00 96.64           H  
ATOM   3072  HZ2 LYS A 188       7.895   4.731  14.723  1.00 96.64           H  
ATOM   3073  HZ3 LYS A 188       6.513   5.590  14.695  1.00 96.64           H  
ATOM   3074  N   ILE A 189      -0.344   2.117  17.074  1.00 96.69           N  
ATOM   3075  H   ILE A 189       0.051   1.457  16.420  1.00 96.69           H  
ATOM   3076  CA  ILE A 189      -1.787   2.399  17.010  1.00 96.69           C  
ATOM   3077  HA  ILE A 189      -1.935   3.474  16.907  1.00 96.69           H  
ATOM   3078  C   ILE A 189      -2.488   1.978  18.302  1.00 96.69           C  
ATOM   3079  CB  ILE A 189      -2.404   1.702  15.779  1.00 96.69           C  
ATOM   3080  HB  ILE A 189      -2.070   0.664  15.776  1.00 96.69           H  
ATOM   3081  O   ILE A 189      -3.262   2.759  18.846  1.00 96.69           O  
ATOM   3082  CG1 ILE A 189      -1.914   2.387  14.486  1.00 96.69           C  
ATOM   3083 HG12 ILE A 189      -2.538   3.256  14.273  1.00 96.69           H  
ATOM   3084 HG13 ILE A 189      -0.890   2.743  14.597  1.00 96.69           H  
ATOM   3085  CG2 ILE A 189      -3.946   1.697  15.800  1.00 96.69           C  
ATOM   3086 HG21 ILE A 189      -4.324   2.719  15.826  1.00 96.69           H  
ATOM   3087 HG22 ILE A 189      -4.325   1.157  16.668  1.00 96.69           H  
ATOM   3088 HG23 ILE A 189      -4.343   1.202  14.913  1.00 96.69           H  
ATOM   3089  CD1 ILE A 189      -1.945   1.429  13.295  1.00 96.69           C  
ATOM   3090 HD11 ILE A 189      -1.163   0.676  13.392  1.00 96.69           H  
ATOM   3091 HD12 ILE A 189      -1.772   1.986  12.375  1.00 96.69           H  
ATOM   3092 HD13 ILE A 189      -2.900   0.905  13.249  1.00 96.69           H  
ATOM   3093  N   LYS A 190      -2.211   0.775  18.817  1.00 95.63           N  
ATOM   3094  H   LYS A 190      -1.566   0.175  18.322  1.00 95.63           H  
ATOM   3095  CA  LYS A 190      -2.798   0.301  20.080  1.00 95.63           C  
ATOM   3096  HA  LYS A 190      -3.886   0.345  20.024  1.00 95.63           H  
ATOM   3097  C   LYS A 190      -2.392   1.179  21.259  1.00 95.63           C  
ATOM   3098  CB  LYS A 190      -2.359  -1.132  20.367  1.00 95.63           C  
ATOM   3099  HB2 LYS A 190      -2.626  -1.373  21.396  1.00 95.63           H  
ATOM   3100  HB3 LYS A 190      -1.273  -1.179  20.284  1.00 95.63           H  
ATOM   3101  O   LYS A 190      -3.248   1.535  22.059  1.00 95.63           O  
ATOM   3102  CG  LYS A 190      -3.001  -2.182  19.453  1.00 95.63           C  
ATOM   3103  HG2 LYS A 190      -2.811  -1.950  18.405  1.00 95.63           H  
ATOM   3104  HG3 LYS A 190      -4.076  -2.231  19.627  1.00 95.63           H  
ATOM   3105  CD  LYS A 190      -2.342  -3.508  19.827  1.00 95.63           C  
ATOM   3106  HD2 LYS A 190      -2.616  -3.777  20.847  1.00 95.63           H  
ATOM   3107  HD3 LYS A 190      -1.262  -3.361  19.797  1.00 95.63           H  
ATOM   3108  CE  LYS A 190      -2.688  -4.654  18.889  1.00 95.63           C  
ATOM   3109  HE2 LYS A 190      -3.676  -5.046  19.133  1.00 95.63           H  
ATOM   3110  HE3 LYS A 190      -2.703  -4.278  17.866  1.00 95.63           H  
ATOM   3111  NZ  LYS A 190      -1.629  -5.680  19.048  1.00 95.63           N  
ATOM   3112  HZ1 LYS A 190      -1.602  -6.043  19.991  1.00 95.63           H  
ATOM   3113  HZ2 LYS A 190      -1.671  -6.409  18.351  1.00 95.63           H  
ATOM   3114  HZ3 LYS A 190      -0.715  -5.261  18.948  1.00 95.63           H  
ATOM   3115  N   SER A 191      -1.114   1.553  21.350  1.00 95.35           N  
ATOM   3116  H   SER A 191      -0.451   1.198  20.676  1.00 95.35           H  
ATOM   3117  CA  SER A 191      -0.641   2.459  22.401  1.00 95.35           C  
ATOM   3118  HA  SER A 191      -0.905   2.036  23.370  1.00 95.35           H  
ATOM   3119  C   SER A 191      -1.314   3.826  22.302  1.00 95.35           C  
ATOM   3120  CB  SER A 191       0.880   2.595  22.340  1.00 95.35           C  
ATOM   3121  HB2 SER A 191       1.334   1.618  22.509  1.00 95.35           H  
ATOM   3122  HB3 SER A 191       1.180   2.957  21.356  1.00 95.35           H  
ATOM   3123  O   SER A 191      -1.828   4.313  23.303  1.00 95.35           O  
ATOM   3124  OG  SER A 191       1.341   3.499  23.325  1.00 95.35           O  
ATOM   3125  HG  SER A 191       0.707   3.548  24.044  1.00 95.35           H  
ATOM   3126  N   ALA A 192      -1.393   4.406  21.101  1.00 94.49           N  
ATOM   3127  H   ALA A 192      -0.924   3.984  20.313  1.00 94.49           H  
ATOM   3128  CA  ALA A 192      -2.088   5.670  20.889  1.00 94.49           C  
ATOM   3129  HA  ALA A 192      -1.649   6.425  21.542  1.00 94.49           H  
ATOM   3130  C   ALA A 192      -3.579   5.570  21.246  1.00 94.49           C  
ATOM   3131  CB  ALA A 192      -1.874   6.108  19.437  1.00 94.49           C  
ATOM   3132  HB1 ALA A 192      -2.387   7.054  19.260  1.00 94.49           H  
ATOM   3133  HB2 ALA A 192      -0.810   6.250  19.250  1.00 94.49           H  
ATOM   3134  HB3 ALA A 192      -2.262   5.345  18.762  1.00 94.49           H  
ATOM   3135  O   ALA A 192      -4.101   6.465  21.892  1.00 94.49           O  
ATOM   3136  N   TYR A 193      -4.265   4.482  20.887  1.00 94.20           N  
ATOM   3137  H   TYR A 193      -3.797   3.767  20.349  1.00 94.20           H  
ATOM   3138  CA  TYR A 193      -5.673   4.288  21.242  1.00 94.20           C  
ATOM   3139  HA  TYR A 193      -6.243   5.153  20.905  1.00 94.20           H  
ATOM   3140  C   TYR A 193      -5.886   4.185  22.760  1.00 94.20           C  
ATOM   3141  CB  TYR A 193      -6.205   3.043  20.522  1.00 94.20           C  
ATOM   3142  HB2 TYR A 193      -5.665   2.165  20.877  1.00 94.20           H  
ATOM   3143  HB3 TYR A 193      -6.011   3.135  19.453  1.00 94.20           H  
ATOM   3144  O   TYR A 193      -6.792   4.815  23.290  1.00 94.20           O  
ATOM   3145  CG  TYR A 193      -7.692   2.824  20.709  1.00 94.20           C  
ATOM   3146  CD1 TYR A 193      -8.154   1.879  21.647  1.00 94.20           C  
ATOM   3147  HD1 TYR A 193      -7.449   1.326  22.249  1.00 94.20           H  
ATOM   3148  CD2 TYR A 193      -8.613   3.592  19.969  1.00 94.20           C  
ATOM   3149  HD2 TYR A 193      -8.258   4.340  19.276  1.00 94.20           H  
ATOM   3150  CE1 TYR A 193      -9.536   1.695  21.838  1.00 94.20           C  
ATOM   3151  HE1 TYR A 193      -9.884   0.991  22.580  1.00 94.20           H  
ATOM   3152  CE2 TYR A 193      -9.996   3.406  20.154  1.00 94.20           C  
ATOM   3153  HE2 TYR A 193     -10.712   3.996  19.602  1.00 94.20           H  
ATOM   3154  OH  TYR A 193     -11.795   2.289  21.272  1.00 94.20           O  
ATOM   3155  HH  TYR A 193     -11.974   1.715  22.020  1.00 94.20           H  
ATOM   3156  CZ  TYR A 193     -10.459   2.459  21.090  1.00 94.20           C  
ATOM   3157  N   ASN A 194      -5.030   3.438  23.463  1.00 92.16           N  
ATOM   3158  H   ASN A 194      -4.309   2.932  22.969  1.00 92.16           H  
ATOM   3159  CA  ASN A 194      -5.147   3.242  24.910  1.00 92.16           C  
ATOM   3160  HA  ASN A 194      -6.185   3.014  25.156  1.00 92.16           H  
ATOM   3161  C   ASN A 194      -4.777   4.493  25.727  1.00 92.16           C  
ATOM   3162  CB  ASN A 194      -4.269   2.050  25.321  1.00 92.16           C  
ATOM   3163  HB2 ASN A 194      -3.248   2.228  24.985  1.00 92.16           H  
ATOM   3164  HB3 ASN A 194      -4.258   1.989  26.410  1.00 92.16           H  
ATOM   3165  O   ASN A 194      -5.296   4.667  26.820  1.00 92.16           O  
ATOM   3166  CG  ASN A 194      -4.747   0.706  24.797  1.00 92.16           C  
ATOM   3167  ND2 ASN A 194      -3.897  -0.291  24.858  1.00 92.16           N  
ATOM   3168 HD21 ASN A 194      -4.253  -1.192  24.572  1.00 92.16           H  
ATOM   3169 HD22 ASN A 194      -2.993  -0.145  25.286  1.00 92.16           H  
ATOM   3170  OD1 ASN A 194      -5.865   0.501  24.352  1.00 92.16           O  
ATOM   3171  N   ASN A 195      -3.903   5.363  25.211  1.00 91.37           N  
ATOM   3172  H   ASN A 195      -3.450   5.130  24.339  1.00 91.37           H  
ATOM   3173  CA  ASN A 195      -3.487   6.589  25.906  1.00 91.37           C  
ATOM   3174  HA  ASN A 195      -3.379   6.375  26.969  1.00 91.37           H  
ATOM   3175  C   ASN A 195      -4.510   7.734  25.802  1.00 91.37           C  
ATOM   3176  CB  ASN A 195      -2.122   7.031  25.352  1.00 91.37           C  
ATOM   3177  HB2 ASN A 195      -2.179   7.099  24.266  1.00 91.37           H  
ATOM   3178  HB3 ASN A 195      -1.892   8.024  25.739  1.00 91.37           H  
ATOM   3179  O   ASN A 195      -4.360   8.751  26.473  1.00 91.37           O  
ATOM   3180  CG  ASN A 195      -0.969   6.124  25.740  1.00 91.37           C  
ATOM   3181  ND2 ASN A 195       0.176   6.320  25.128  1.00 91.37           N  
ATOM   3182 HD21 ASN A 195       0.959   5.777  25.462  1.00 91.37           H  
ATOM   3183 HD22 ASN A 195       0.261   7.075  24.464  1.00 91.37           H  
ATOM   3184  OD1 ASN A 195      -1.042   5.251  26.587  1.00 91.37           O  
ATOM   3185  N   HIS A 196      -5.529   7.593  24.955  1.00 84.94           N  
ATOM   3186  H   HIS A 196      -5.630   6.716  24.465  1.00 84.94           H  
ATOM   3187  CA  HIS A 196      -6.536   8.620  24.717  1.00 84.94           C  
ATOM   3188  HA  HIS A 196      -6.230   9.553  25.190  1.00 84.94           H  
ATOM   3189  C   HIS A 196      -7.872   8.237  25.361  1.00 84.94           C  
ATOM   3190  CB  HIS A 196      -6.628   8.889  23.216  1.00 84.94           C  
ATOM   3191  HB2 HIS A 196      -7.549   9.444  23.039  1.00 84.94           H  
ATOM   3192  HB3 HIS A 196      -6.710   7.944  22.679  1.00 84.94           H  
ATOM   3193  O   HIS A 196      -8.844   7.893  24.686  1.00 84.94           O  
ATOM   3194  CG  HIS A 196      -5.468   9.685  22.666  1.00 84.94           C  
ATOM   3195  CD2 HIS A 196      -5.225  11.024  22.803  1.00 84.94           C  
ATOM   3196  HD2 HIS A 196      -5.812  11.719  23.386  1.00 84.94           H  
ATOM   3197  ND1 HIS A 196      -4.413   9.175  21.958  1.00 84.94           N  
ATOM   3198  HD1 HIS A 196      -4.253   8.189  21.804  1.00 84.94           H  
ATOM   3199  CE1 HIS A 196      -3.574  10.173  21.649  1.00 84.94           C  
ATOM   3200  HE1 HIS A 196      -2.632  10.061  21.132  1.00 84.94           H  
ATOM   3201  NE2 HIS A 196      -4.058  11.336  22.103  1.00 84.94           N  
ATOM   3202  N   GLU A 197      -7.926   8.319  26.690  1.00 77.29           N  
ATOM   3203  H   GLU A 197      -7.091   8.576  27.196  1.00 77.29           H  
ATOM   3204  CA  GLU A 197      -9.187   8.246  27.428  1.00 77.29           C  
ATOM   3205  HA  GLU A 197      -9.805   7.469  26.979  1.00 77.29           H  
ATOM   3206  C   GLU A 197      -9.957   9.574  27.316  1.00 77.29           C  
ATOM   3207  CB  GLU A 197      -8.951   7.848  28.893  1.00 77.29           C  
ATOM   3208  HB2 GLU A 197      -8.252   8.547  29.352  1.00 77.29           H  
ATOM   3209  HB3 GLU A 197      -9.906   7.913  29.415  1.00 77.29           H  
ATOM   3210  O   GLU A 197      -9.370  10.652  27.253  1.00 77.29           O  
ATOM   3211  CG  GLU A 197      -8.418   6.409  29.021  1.00 77.29           C  
ATOM   3212  HG2 GLU A 197      -9.082   5.747  28.466  1.00 77.29           H  
ATOM   3213  HG3 GLU A 197      -7.429   6.356  28.564  1.00 77.29           H  
ATOM   3214  CD  GLU A 197      -8.327   5.916  30.476  1.00 77.29           C  
ATOM   3215  OE1 GLU A 197      -8.020   4.715  30.652  1.00 77.29           O  
ATOM   3216  OE2 GLU A 197      -8.599   6.722  31.396  1.00 77.29           O  
ATOM   3217  N   ASN A 198     -11.291   9.504  27.307  1.00 82.76           N  
ATOM   3218  H   ASN A 198     -11.708   8.592  27.425  1.00 82.76           H  
ATOM   3219  CA  ASN A 198     -12.197  10.665  27.343  1.00 82.76           C  
ATOM   3220  HA  ASN A 198     -13.208  10.257  27.330  1.00 82.76           H  
ATOM   3221  C   ASN A 198     -12.155  11.619  26.131  1.00 82.76           C  
ATOM   3222  CB  ASN A 198     -12.050  11.396  28.692  1.00 82.76           C  
ATOM   3223  HB2 ASN A 198     -12.834  12.146  28.791  1.00 82.76           H  
ATOM   3224  HB3 ASN A 198     -11.089  11.909  28.728  1.00 82.76           H  
ATOM   3225  O   ASN A 198     -12.685  12.728  26.202  1.00 82.76           O  
ATOM   3226  CG  ASN A 198     -12.169  10.439  29.858  1.00 82.76           C  
ATOM   3227  ND2 ASN A 198     -11.194  10.401  30.735  1.00 82.76           N  
ATOM   3228 HD21 ASN A 198     -10.354  10.942  30.585  1.00 82.76           H  
ATOM   3229 HD22 ASN A 198     -11.231   9.664  31.425  1.00 82.76           H  
ATOM   3230  OD1 ASN A 198     -13.121   9.684  29.957  1.00 82.76           O  
ATOM   3231  N   ILE A 199     -11.597  11.192  24.994  1.00 90.14           N  
ATOM   3232  H   ILE A 199     -11.116  10.304  24.999  1.00 90.14           H  
ATOM   3233  CA  ILE A 199     -11.711  11.946  23.739  1.00 90.14           C  
ATOM   3234  HA  ILE A 199     -11.364  12.958  23.949  1.00 90.14           H  
ATOM   3235  C   ILE A 199     -13.183  12.031  23.286  1.00 90.14           C  
ATOM   3236  CB  ILE A 199     -10.786  11.348  22.652  1.00 90.14           C  
ATOM   3237  HB  ILE A 199     -10.855  10.261  22.688  1.00 90.14           H  
ATOM   3238  O   ILE A 199     -13.890  11.016  23.316  1.00 90.14           O  
ATOM   3239  CG1 ILE A 199      -9.332  11.764  22.961  1.00 90.14           C  
ATOM   3240 HG12 ILE A 199      -8.963  11.182  23.806  1.00 90.14           H  
ATOM   3241 HG13 ILE A 199      -9.309  12.816  23.245  1.00 90.14           H  
ATOM   3242  CG2 ILE A 199     -11.183  11.782  21.229  1.00 90.14           C  
ATOM   3243 HG21 ILE A 199     -11.054  12.858  21.121  1.00 90.14           H  
ATOM   3244 HG22 ILE A 199     -10.580  11.264  20.483  1.00 90.14           H  
ATOM   3245 HG23 ILE A 199     -12.210  11.486  21.018  1.00 90.14           H  
ATOM   3246  CD1 ILE A 199      -8.378  11.605  21.773  1.00 90.14           C  
ATOM   3247 HD11 ILE A 199      -7.383  11.946  22.062  1.00 90.14           H  
ATOM   3248 HD12 ILE A 199      -8.663  12.266  20.955  1.00 90.14           H  
ATOM   3249 HD13 ILE A 199      -8.360  10.574  21.418  1.00 90.14           H  
ATOM   3250  N   PRO A 200     -13.653  13.196  22.787  1.00 93.85           N  
ATOM   3251  CA  PRO A 200     -14.977  13.315  22.186  1.00 93.85           C  
ATOM   3252  HA  PRO A 200     -15.720  13.195  22.975  1.00 93.85           H  
ATOM   3253  C   PRO A 200     -15.210  12.274  21.085  1.00 93.85           C  
ATOM   3254  CB  PRO A 200     -15.054  14.742  21.629  1.00 93.85           C  
ATOM   3255  HB2 PRO A 200     -16.065  15.146  21.688  1.00 93.85           H  
ATOM   3256  HB3 PRO A 200     -14.692  14.769  20.601  1.00 93.85           H  
ATOM   3257  O   PRO A 200     -14.387  12.101  20.187  1.00 93.85           O  
ATOM   3258  CG  PRO A 200     -14.083  15.520  22.513  1.00 93.85           C  
ATOM   3259  HG2 PRO A 200     -13.689  16.402  22.008  1.00 93.85           H  
ATOM   3260  HG3 PRO A 200     -14.575  15.797  23.446  1.00 93.85           H  
ATOM   3261  CD  PRO A 200     -12.988  14.496  22.797  1.00 93.85           C  
ATOM   3262  HD2 PRO A 200     -12.534  14.709  23.764  1.00 93.85           H  
ATOM   3263  HD3 PRO A 200     -12.237  14.539  22.008  1.00 93.85           H  
ATOM   3264  N   ILE A 201     -16.378  11.625  21.091  1.00 94.72           N  
ATOM   3265  H   ILE A 201     -16.995  11.788  21.873  1.00 94.72           H  
ATOM   3266  CA  ILE A 201     -16.714  10.521  20.170  1.00 94.72           C  
ATOM   3267  HA  ILE A 201     -16.063   9.686  20.428  1.00 94.72           H  
ATOM   3268  C   ILE A 201     -16.455  10.850  18.690  1.00 94.72           C  
ATOM   3269  CB  ILE A 201     -18.181  10.100  20.414  1.00 94.72           C  
ATOM   3270  HB  ILE A 201     -18.281   9.877  21.476  1.00 94.72           H  
ATOM   3271  O   ILE A 201     -15.997  10.003  17.921  1.00 94.72           O  
ATOM   3272  CG1 ILE A 201     -18.610   8.840  19.645  1.00 94.72           C  
ATOM   3273 HG12 ILE A 201     -18.645   9.051  18.576  1.00 94.72           H  
ATOM   3274 HG13 ILE A 201     -19.613   8.574  19.978  1.00 94.72           H  
ATOM   3275  CG2 ILE A 201     -19.193  11.212  20.080  1.00 94.72           C  
ATOM   3276 HG21 ILE A 201     -18.958  12.133  20.614  1.00 94.72           H  
ATOM   3277 HG22 ILE A 201     -20.189  10.901  20.395  1.00 94.72           H  
ATOM   3278 HG23 ILE A 201     -19.224  11.405  19.007  1.00 94.72           H  
ATOM   3279  CD1 ILE A 201     -17.717   7.630  19.889  1.00 94.72           C  
ATOM   3280 HD11 ILE A 201     -16.740   7.798  19.434  1.00 94.72           H  
ATOM   3281 HD12 ILE A 201     -18.172   6.754  19.427  1.00 94.72           H  
ATOM   3282 HD13 ILE A 201     -17.605   7.455  20.959  1.00 94.72           H  
ATOM   3283  N   ARG A 202     -16.674  12.114  18.308  1.00 95.42           N  
ATOM   3284  H   ARG A 202     -17.034  12.740  19.014  1.00 95.42           H  
ATOM   3285  CA  ARG A 202     -16.397  12.639  16.970  1.00 95.42           C  
ATOM   3286  HA  ARG A 202     -16.927  12.027  16.241  1.00 95.42           H  
ATOM   3287  C   ARG A 202     -14.923  12.542  16.591  1.00 95.42           C  
ATOM   3288  CB  ARG A 202     -16.901  14.087  16.907  1.00 95.42           C  
ATOM   3289  HB2 ARG A 202     -16.322  14.705  17.592  1.00 95.42           H  
ATOM   3290  HB3 ARG A 202     -17.947  14.116  17.213  1.00 95.42           H  
ATOM   3291  O   ARG A 202     -14.597  12.136  15.478  1.00 95.42           O  
ATOM   3292  CG  ARG A 202     -16.785  14.645  15.488  1.00 95.42           C  
ATOM   3293  HG2 ARG A 202     -17.422  14.045  14.838  1.00 95.42           H  
ATOM   3294  HG3 ARG A 202     -15.751  14.586  15.148  1.00 95.42           H  
ATOM   3295  CD  ARG A 202     -17.227  16.105  15.422  1.00 95.42           C  
ATOM   3296  HD2 ARG A 202     -18.285  16.170  15.675  1.00 95.42           H  
ATOM   3297  HD3 ARG A 202     -16.653  16.668  16.158  1.00 95.42           H  
ATOM   3298  NE  ARG A 202     -16.995  16.661  14.075  1.00 95.42           N  
ATOM   3299  HE  ARG A 202     -16.896  15.991  13.326  1.00 95.42           H  
ATOM   3300  NH1 ARG A 202     -17.165  18.873  14.653  1.00 95.42           N  
ATOM   3301 HH11 ARG A 202     -17.077  19.851  14.416  1.00 95.42           H  
ATOM   3302 HH12 ARG A 202     -17.330  18.595  15.610  1.00 95.42           H  
ATOM   3303  NH2 ARG A 202     -16.633  18.323  12.558  1.00 95.42           N  
ATOM   3304 HH21 ARG A 202     -16.444  17.631  11.847  1.00 95.42           H  
ATOM   3305 HH22 ARG A 202     -16.591  19.307  12.331  1.00 95.42           H  
ATOM   3306  CZ  ARG A 202     -16.932  17.945  13.768  1.00 95.42           C  
ATOM   3307  N   GLU A 203     -14.038  12.940  17.491  1.00 95.43           N  
ATOM   3308  H   GLU A 203     -14.358  13.129  18.431  1.00 95.43           H  
ATOM   3309  CA  GLU A 203     -12.594  12.906  17.274  1.00 95.43           C  
ATOM   3310  HA  GLU A 203     -12.349  13.346  16.307  1.00 95.43           H  
ATOM   3311  C   GLU A 203     -12.076  11.470  17.256  1.00 95.43           C  
ATOM   3312  CB  GLU A 203     -11.897  13.725  18.360  1.00 95.43           C  
ATOM   3313  HB2 GLU A 203     -12.277  13.424  19.336  1.00 95.43           H  
ATOM   3314  HB3 GLU A 203     -10.827  13.525  18.309  1.00 95.43           H  
ATOM   3315  O   GLU A 203     -11.294  11.120  16.371  1.00 95.43           O  
ATOM   3316  CG  GLU A 203     -12.145  15.225  18.176  1.00 95.43           C  
ATOM   3317  HG2 GLU A 203     -13.218  15.413  18.187  1.00 95.43           H  
ATOM   3318  HG3 GLU A 203     -11.762  15.530  17.202  1.00 95.43           H  
ATOM   3319  CD  GLU A 203     -11.466  16.049  19.273  1.00 95.43           C  
ATOM   3320  OE1 GLU A 203     -12.080  17.067  19.659  1.00 95.43           O  
ATOM   3321  OE2 GLU A 203     -10.353  15.660  19.687  1.00 95.43           O  
ATOM   3322  N   LEU A 204     -12.591  10.609  18.141  1.00 95.45           N  
ATOM   3323  H   LEU A 204     -13.213  10.965  18.852  1.00 95.45           H  
ATOM   3324  CA  LEU A 204     -12.252   9.185  18.144  1.00 95.45           C  
ATOM   3325  HA  LEU A 204     -11.171   9.100  18.257  1.00 95.45           H  
ATOM   3326  C   LEU A 204     -12.633   8.519  16.811  1.00 95.45           C  
ATOM   3327  CB  LEU A 204     -12.937   8.491  19.337  1.00 95.45           C  
ATOM   3328  HB2 LEU A 204     -13.950   8.207  19.051  1.00 95.45           H  
ATOM   3329  HB3 LEU A 204     -13.015   9.177  20.181  1.00 95.45           H  
ATOM   3330  O   LEU A 204     -11.812   7.839  16.194  1.00 95.45           O  
ATOM   3331  CG  LEU A 204     -12.150   7.244  19.783  1.00 95.45           C  
ATOM   3332  HG  LEU A 204     -11.679   6.768  18.923  1.00 95.45           H  
ATOM   3333  CD1 LEU A 204     -11.081   7.596  20.810  1.00 95.45           C  
ATOM   3334 HD11 LEU A 204     -11.545   7.908  21.746  1.00 95.45           H  
ATOM   3335 HD12 LEU A 204     -10.461   8.419  20.456  1.00 95.45           H  
ATOM   3336 HD13 LEU A 204     -10.448   6.732  21.012  1.00 95.45           H  
ATOM   3337  CD2 LEU A 204     -13.051   6.233  20.459  1.00 95.45           C  
ATOM   3338 HD21 LEU A 204     -13.676   6.716  21.210  1.00 95.45           H  
ATOM   3339 HD22 LEU A 204     -13.659   5.772  19.680  1.00 95.45           H  
ATOM   3340 HD23 LEU A 204     -12.459   5.450  20.932  1.00 95.45           H  
ATOM   3341  N   ALA A 205     -13.850   8.773  16.321  1.00 96.74           N  
ATOM   3342  H   ALA A 205     -14.489   9.318  16.882  1.00 96.74           H  
ATOM   3343  CA  ALA A 205     -14.321   8.253  15.041  1.00 96.74           C  
ATOM   3344  HA  ALA A 205     -14.220   7.168  15.050  1.00 96.74           H  
ATOM   3345  C   ALA A 205     -13.496   8.780  13.857  1.00 96.74           C  
ATOM   3346  CB  ALA A 205     -15.804   8.595  14.894  1.00 96.74           C  
ATOM   3347  HB1 ALA A 205     -15.946   9.675  14.930  1.00 96.74           H  
ATOM   3348  HB2 ALA A 205     -16.354   8.136  15.716  1.00 96.74           H  
ATOM   3349  HB3 ALA A 205     -16.182   8.206  13.949  1.00 96.74           H  
ATOM   3350  O   ALA A 205     -13.131   7.999  12.981  1.00 96.74           O  
ATOM   3351  N   ASN A 206     -13.142  10.069  13.836  1.00 96.84           N  
ATOM   3352  H   ASN A 206     -13.465  10.670  14.581  1.00 96.84           H  
ATOM   3353  CA  ASN A 206     -12.293  10.638  12.782  1.00 96.84           C  
ATOM   3354  HA  ASN A 206     -12.724  10.388  11.812  1.00 96.84           H  
ATOM   3355  C   ASN A 206     -10.877  10.041  12.784  1.00 96.84           C  
ATOM   3356  CB  ASN A 206     -12.259  12.168  12.923  1.00 96.84           C  
ATOM   3357  HB2 ASN A 206     -12.067  12.437  13.962  1.00 96.84           H  
ATOM   3358  HB3 ASN A 206     -11.449  12.567  12.313  1.00 96.84           H  
ATOM   3359  O   ASN A 206     -10.334   9.748  11.717  1.00 96.84           O  
ATOM   3360  CG  ASN A 206     -13.540  12.817  12.438  1.00 96.84           C  
ATOM   3361  ND2 ASN A 206     -13.999  13.862  13.080  1.00 96.84           N  
ATOM   3362 HD21 ASN A 206     -13.580  14.110  13.965  1.00 96.84           H  
ATOM   3363 HD22 ASN A 206     -14.926  14.144  12.795  1.00 96.84           H  
ATOM   3364  OD1 ASN A 206     -14.152  12.412  11.468  1.00 96.84           O  
ATOM   3365  N   SER A 207     -10.295   9.791  13.959  1.00 97.01           N  
ATOM   3366  H   SER A 207     -10.739  10.109  14.809  1.00 97.01           H  
ATOM   3367  CA  SER A 207      -9.017   9.079  14.069  1.00 97.01           C  
ATOM   3368  HA  SER A 207      -8.271   9.607  13.476  1.00 97.01           H  
ATOM   3369  C   SER A 207      -9.112   7.654  13.517  1.00 97.01           C  
ATOM   3370  CB  SER A 207      -8.538   9.062  15.520  1.00 97.01           C  
ATOM   3371  HB2 SER A 207      -7.729   8.340  15.634  1.00 97.01           H  
ATOM   3372  HB3 SER A 207      -9.358   8.783  16.182  1.00 97.01           H  
ATOM   3373  O   SER A 207      -8.236   7.239  12.759  1.00 97.01           O  
ATOM   3374  OG  SER A 207      -8.052  10.344  15.860  1.00 97.01           O  
ATOM   3375  HG  SER A 207      -8.044  10.396  16.818  1.00 97.01           H  
ATOM   3376  N   ILE A 208     -10.188   6.917  13.813  1.00 97.06           N  
ATOM   3377  H   ILE A 208     -10.871   7.296  14.454  1.00 97.06           H  
ATOM   3378  CA  ILE A 208     -10.420   5.577  13.243  1.00 97.06           C  
ATOM   3379  HA  ILE A 208      -9.520   4.980  13.390  1.00 97.06           H  
ATOM   3380  C   ILE A 208     -10.649   5.637  11.726  1.00 97.06           C  
ATOM   3381  CB  ILE A 208     -11.577   4.859  13.973  1.00 97.06           C  
ATOM   3382  HB  ILE A 208     -12.448   5.513  13.981  1.00 97.06           H  
ATOM   3383  O   ILE A 208     -10.142   4.786  11.001  1.00 97.06           O  
ATOM   3384  CG1 ILE A 208     -11.160   4.558  15.430  1.00 97.06           C  
ATOM   3385 HG12 ILE A 208     -10.840   5.479  15.917  1.00 97.06           H  
ATOM   3386 HG13 ILE A 208     -10.311   3.874  15.426  1.00 97.06           H  
ATOM   3387  CG2 ILE A 208     -11.961   3.548  13.258  1.00 97.06           C  
ATOM   3388 HG21 ILE A 208     -12.355   3.753  12.262  1.00 97.06           H  
ATOM   3389 HG22 ILE A 208     -11.094   2.893  13.174  1.00 97.06           H  
ATOM   3390 HG23 ILE A 208     -12.748   3.033  13.810  1.00 97.06           H  
ATOM   3391  CD1 ILE A 208     -12.285   3.956  16.276  1.00 97.06           C  
ATOM   3392 HD11 ILE A 208     -13.202   4.514  16.087  1.00 97.06           H  
ATOM   3393 HD12 ILE A 208     -12.436   2.906  16.026  1.00 97.06           H  
ATOM   3394 HD13 ILE A 208     -12.024   4.026  17.332  1.00 97.06           H  
ATOM   3395  N   ILE A 209     -11.344   6.653  11.210  1.00 97.47           N  
ATOM   3396  H   ILE A 209     -11.790   7.306  11.839  1.00 97.47           H  
ATOM   3397  CA  ILE A 209     -11.501   6.835   9.760  1.00 97.47           C  
ATOM   3398  HA  ILE A 209     -11.941   5.921   9.361  1.00 97.47           H  
ATOM   3399  C   ILE A 209     -10.130   7.014   9.088  1.00 97.47           C  
ATOM   3400  CB  ILE A 209     -12.487   7.977   9.445  1.00 97.47           C  
ATOM   3401  HB  ILE A 209     -12.232   8.842  10.057  1.00 97.47           H  
ATOM   3402  O   ILE A 209      -9.836   6.355   8.090  1.00 97.47           O  
ATOM   3403  CG1 ILE A 209     -13.922   7.512   9.785  1.00 97.47           C  
ATOM   3404 HG12 ILE A 209     -13.937   7.045  10.769  1.00 97.47           H  
ATOM   3405 HG13 ILE A 209     -14.241   6.759   9.065  1.00 97.47           H  
ATOM   3406  CG2 ILE A 209     -12.410   8.394   7.963  1.00 97.47           C  
ATOM   3407 HG21 ILE A 209     -12.596   7.535   7.318  1.00 97.47           H  
ATOM   3408 HG22 ILE A 209     -11.429   8.811   7.734  1.00 97.47           H  
ATOM   3409 HG23 ILE A 209     -13.141   9.174   7.747  1.00 97.47           H  
ATOM   3410  CD1 ILE A 209     -14.946   8.650   9.799  1.00 97.47           C  
ATOM   3411 HD11 ILE A 209     -15.102   9.044   8.795  1.00 97.47           H  
ATOM   3412 HD12 ILE A 209     -15.896   8.263  10.167  1.00 97.47           H  
ATOM   3413 HD13 ILE A 209     -14.600   9.448  10.455  1.00 97.47           H  
ATOM   3414  N   ASN A 210      -9.246   7.829   9.668  1.00 97.44           N  
ATOM   3415  H   ASN A 210      -9.544   8.373  10.465  1.00 97.44           H  
ATOM   3416  CA  ASN A 210      -7.883   8.001   9.156  1.00 97.44           C  
ATOM   3417  HA  ASN A 210      -7.940   8.273   8.102  1.00 97.44           H  
ATOM   3418  C   ASN A 210      -7.055   6.706   9.232  1.00 97.44           C  
ATOM   3419  CB  ASN A 210      -7.204   9.143   9.926  1.00 97.44           C  
ATOM   3420  HB2 ASN A 210      -6.139   9.150   9.695  1.00 97.44           H  
ATOM   3421  HB3 ASN A 210      -7.315   8.982  10.999  1.00 97.44           H  
ATOM   3422  O   ASN A 210      -6.212   6.460   8.362  1.00 97.44           O  
ATOM   3423  CG  ASN A 210      -7.751  10.512   9.565  1.00 97.44           C  
ATOM   3424  ND2 ASN A 210      -7.485  11.501  10.382  1.00 97.44           N  
ATOM   3425 HD21 ASN A 210      -7.911  12.387  10.152  1.00 97.44           H  
ATOM   3426 HD22 ASN A 210      -7.000  11.320  11.249  1.00 97.44           H  
ATOM   3427  OD1 ASN A 210      -8.375  10.727   8.541  1.00 97.44           O  
ATOM   3428  N   LEU A 211      -7.316   5.851  10.227  1.00 97.32           N  
ATOM   3429  H   LEU A 211      -8.006   6.122  10.912  1.00 97.32           H  
ATOM   3430  CA  LEU A 211      -6.651   4.558  10.398  1.00 97.32           C  
ATOM   3431  HA  LEU A 211      -5.578   4.748  10.418  1.00 97.32           H  
ATOM   3432  C   LEU A 211      -6.900   3.586   9.230  1.00 97.32           C  
ATOM   3433  CB  LEU A 211      -7.058   3.969  11.761  1.00 97.32           C  
ATOM   3434  HB2 LEU A 211      -8.144   3.885  11.806  1.00 97.32           H  
ATOM   3435  HB3 LEU A 211      -6.742   4.660  12.543  1.00 97.32           H  
ATOM   3436  O   LEU A 211      -6.024   2.764   8.953  1.00 97.32           O  
ATOM   3437  CG  LEU A 211      -6.510   2.574  12.077  1.00 97.32           C  
ATOM   3438  HG  LEU A 211      -6.871   1.876  11.322  1.00 97.32           H  
ATOM   3439  CD1 LEU A 211      -4.988   2.526  12.096  1.00 97.32           C  
ATOM   3440 HD11 LEU A 211      -4.586   2.839  11.132  1.00 97.32           H  
ATOM   3441 HD12 LEU A 211      -4.605   3.171  12.887  1.00 97.32           H  
ATOM   3442 HD13 LEU A 211      -4.696   1.491  12.270  1.00 97.32           H  
ATOM   3443  CD2 LEU A 211      -7.022   2.110  13.440  1.00 97.32           C  
ATOM   3444 HD21 LEU A 211      -6.657   2.773  14.225  1.00 97.32           H  
ATOM   3445 HD22 LEU A 211      -6.685   1.094  13.646  1.00 97.32           H  
ATOM   3446 HD23 LEU A 211      -8.112   2.126  13.445  1.00 97.32           H  
ATOM   3447  N   PHE A 212      -7.995   3.704   8.467  1.00 97.04           N  
ATOM   3448  H   PHE A 212      -8.703   4.378   8.721  1.00 97.04           H  
ATOM   3449  CA  PHE A 212      -8.194   2.883   7.256  1.00 97.04           C  
ATOM   3450  HA  PHE A 212      -8.113   1.837   7.550  1.00 97.04           H  
ATOM   3451  C   PHE A 212      -7.114   3.101   6.184  1.00 97.04           C  
ATOM   3452  CB  PHE A 212      -9.593   3.078   6.656  1.00 97.04           C  
ATOM   3453  HB2 PHE A 212      -9.641   2.561   5.698  1.00 97.04           H  
ATOM   3454  HB3 PHE A 212      -9.760   4.138   6.463  1.00 97.04           H  
ATOM   3455  O   PHE A 212      -6.933   2.253   5.311  1.00 97.04           O  
ATOM   3456  CG  PHE A 212     -10.693   2.522   7.530  1.00 97.04           C  
ATOM   3457  CD1 PHE A 212     -10.866   1.134   7.672  1.00 97.04           C  
ATOM   3458  HD1 PHE A 212     -10.264   0.457   7.083  1.00 97.04           H  
ATOM   3459  CD2 PHE A 212     -11.509   3.403   8.247  1.00 97.04           C  
ATOM   3460  HD2 PHE A 212     -11.399   4.465   8.088  1.00 97.04           H  
ATOM   3461  CE1 PHE A 212     -11.797   0.636   8.602  1.00 97.04           C  
ATOM   3462  HE1 PHE A 212     -11.918  -0.427   8.751  1.00 97.04           H  
ATOM   3463  CE2 PHE A 212     -12.420   2.915   9.191  1.00 97.04           C  
ATOM   3464  HE2 PHE A 212     -12.988   3.607   9.796  1.00 97.04           H  
ATOM   3465  CZ  PHE A 212     -12.533   1.535   9.392  1.00 97.04           C  
ATOM   3466  HZ  PHE A 212     -13.166   1.185  10.194  1.00 97.04           H  
ATOM   3467  N   THR A 213      -6.297   4.156   6.285  1.00 96.86           N  
ATOM   3468  H   THR A 213      -6.491   4.845   6.998  1.00 96.86           H  
ATOM   3469  CA  THR A 213      -5.080   4.309   5.465  1.00 96.86           C  
ATOM   3470  HA  THR A 213      -5.378   4.346   4.417  1.00 96.86           H  
ATOM   3471  C   THR A 213      -4.108   3.128   5.640  1.00 96.86           C  
ATOM   3472  CB  THR A 213      -4.354   5.620   5.806  1.00 96.86           C  
ATOM   3473  HB  THR A 213      -3.922   5.552   6.804  1.00 96.86           H  
ATOM   3474  O   THR A 213      -3.410   2.731   4.699  1.00 96.86           O  
ATOM   3475  CG2 THR A 213      -3.252   5.925   4.792  1.00 96.86           C  
ATOM   3476 HG21 THR A 213      -3.645   5.831   3.780  1.00 96.86           H  
ATOM   3477 HG22 THR A 213      -2.415   5.241   4.930  1.00 96.86           H  
ATOM   3478 HG23 THR A 213      -2.893   6.946   4.929  1.00 96.86           H  
ATOM   3479  OG1 THR A 213      -5.243   6.708   5.776  1.00 96.86           O  
ATOM   3480  HG1 THR A 213      -5.650   6.768   6.643  1.00 96.86           H  
ATOM   3481  N   LEU A 214      -4.085   2.499   6.822  1.00 96.89           N  
ATOM   3482  H   LEU A 214      -4.699   2.831   7.552  1.00 96.89           H  
ATOM   3483  CA  LEU A 214      -3.300   1.291   7.088  1.00 96.89           C  
ATOM   3484  HA  LEU A 214      -2.259   1.498   6.838  1.00 96.89           H  
ATOM   3485  C   LEU A 214      -3.774   0.102   6.245  1.00 96.89           C  
ATOM   3486  CB  LEU A 214      -3.407   0.943   8.583  1.00 96.89           C  
ATOM   3487  HB2 LEU A 214      -3.090   1.801   9.176  1.00 96.89           H  
ATOM   3488  HB3 LEU A 214      -4.453   0.748   8.817  1.00 96.89           H  
ATOM   3489  O   LEU A 214      -2.944  -0.635   5.706  1.00 96.89           O  
ATOM   3490  CG  LEU A 214      -2.591  -0.295   9.005  1.00 96.89           C  
ATOM   3491  HG  LEU A 214      -2.855  -1.152   8.384  1.00 96.89           H  
ATOM   3492  CD1 LEU A 214      -1.083  -0.050   8.895  1.00 96.89           C  
ATOM   3493 HD11 LEU A 214      -0.810   0.824   9.486  1.00 96.89           H  
ATOM   3494 HD12 LEU A 214      -0.807   0.105   7.853  1.00 96.89           H  
ATOM   3495 HD13 LEU A 214      -0.548  -0.922   9.271  1.00 96.89           H  
ATOM   3496  CD2 LEU A 214      -2.928  -0.653  10.446  1.00 96.89           C  
ATOM   3497 HD21 LEU A 214      -2.741   0.210  11.085  1.00 96.89           H  
ATOM   3498 HD22 LEU A 214      -2.323  -1.496  10.780  1.00 96.89           H  
ATOM   3499 HD23 LEU A 214      -3.981  -0.923  10.522  1.00 96.89           H  
ATOM   3500  N   THR A 215      -5.087  -0.074   6.103  1.00 96.24           N  
ATOM   3501  H   THR A 215      -5.714   0.603   6.514  1.00 96.24           H  
ATOM   3502  CA  THR A 215      -5.718  -1.263   5.506  1.00 96.24           C  
ATOM   3503  HA  THR A 215      -4.993  -2.077   5.488  1.00 96.24           H  
ATOM   3504  C   THR A 215      -6.166  -1.071   4.060  1.00 96.24           C  
ATOM   3505  CB  THR A 215      -6.900  -1.743   6.358  1.00 96.24           C  
ATOM   3506  HB  THR A 215      -7.360  -2.611   5.887  1.00 96.24           H  
ATOM   3507  O   THR A 215      -6.509  -2.054   3.412  1.00 96.24           O  
ATOM   3508  CG2 THR A 215      -6.451  -2.114   7.771  1.00 96.24           C  
ATOM   3509 HG21 THR A 215      -6.188  -1.214   8.329  1.00 96.24           H  
ATOM   3510 HG22 THR A 215      -7.260  -2.630   8.289  1.00 96.24           H  
ATOM   3511 HG23 THR A 215      -5.582  -2.771   7.730  1.00 96.24           H  
ATOM   3512  OG1 THR A 215      -7.844  -0.711   6.481  1.00 96.24           O  
ATOM   3513  HG1 THR A 215      -8.660  -1.096   6.809  1.00 96.24           H  
ATOM   3514  N   SER A 216      -6.090   0.152   3.528  1.00 95.66           N  
ATOM   3515  H   SER A 216      -5.970   0.929   4.162  1.00 95.66           H  
ATOM   3516  CA  SER A 216      -6.441   0.478   2.140  1.00 95.66           C  
ATOM   3517  HA  SER A 216      -7.513   0.321   2.021  1.00 95.66           H  
ATOM   3518  C   SER A 216      -5.720  -0.398   1.108  1.00 95.66           C  
ATOM   3519  CB  SER A 216      -6.150   1.958   1.860  1.00 95.66           C  
ATOM   3520  HB2 SER A 216      -6.731   2.572   2.549  1.00 95.66           H  
ATOM   3521  HB3 SER A 216      -6.458   2.196   0.842  1.00 95.66           H  
ATOM   3522  O   SER A 216      -4.556  -0.766   1.290  1.00 95.66           O  
ATOM   3523  OG  SER A 216      -4.768   2.257   2.016  1.00 95.66           O  
ATOM   3524  HG  SER A 216      -4.660   3.184   1.792  1.00 95.66           H  
ATOM   3525  N   LEU A 217      -6.380  -0.717  -0.001  1.00 95.28           N  
ATOM   3526  H   LEU A 217      -7.336  -0.413  -0.117  1.00 95.28           H  
ATOM   3527  CA  LEU A 217      -5.741  -1.403  -1.121  1.00 95.28           C  
ATOM   3528  HA  LEU A 217      -5.200  -2.262  -0.725  1.00 95.28           H  
ATOM   3529  C   LEU A 217      -4.715  -0.480  -1.809  1.00 95.28           C  
ATOM   3530  CB  LEU A 217      -6.848  -1.948  -2.041  1.00 95.28           C  
ATOM   3531  HB2 LEU A 217      -7.467  -2.609  -1.434  1.00 95.28           H  
ATOM   3532  HB3 LEU A 217      -7.488  -1.131  -2.374  1.00 95.28           H  
ATOM   3533  O   LEU A 217      -4.881   0.737  -1.866  1.00 95.28           O  
ATOM   3534  CG  LEU A 217      -6.341  -2.737  -3.263  1.00 95.28           C  
ATOM   3535  HG  LEU A 217      -5.363  -3.165  -3.042  1.00 95.28           H  
ATOM   3536  CD1 LEU A 217      -7.281  -3.894  -3.589  1.00 95.28           C  
ATOM   3537 HD11 LEU A 217      -8.282  -3.514  -3.795  1.00 95.28           H  
ATOM   3538 HD12 LEU A 217      -7.339  -4.579  -2.742  1.00 95.28           H  
ATOM   3539 HD13 LEU A 217      -6.921  -4.441  -4.460  1.00 95.28           H  
ATOM   3540  CD2 LEU A 217      -6.233  -1.844  -4.503  1.00 95.28           C  
ATOM   3541 HD21 LEU A 217      -5.884  -2.429  -5.355  1.00 95.28           H  
ATOM   3542 HD22 LEU A 217      -5.547  -1.015  -4.333  1.00 95.28           H  
ATOM   3543 HD23 LEU A 217      -7.216  -1.440  -4.746  1.00 95.28           H  
ATOM   3544  N   GLY A 218      -3.636  -1.059  -2.337  1.00 95.54           N  
ATOM   3545  H   GLY A 218      -3.570  -2.066  -2.302  1.00 95.54           H  
ATOM   3546  CA  GLY A 218      -2.620  -0.340  -3.102  1.00 95.54           C  
ATOM   3547  HA2 GLY A 218      -2.222  -1.001  -3.871  1.00 95.54           H  
ATOM   3548  HA3 GLY A 218      -3.092   0.498  -3.615  1.00 95.54           H  
ATOM   3549  C   GLY A 218      -1.446   0.184  -2.270  1.00 95.54           C  
ATOM   3550  O   GLY A 218      -0.922  -0.496  -1.374  1.00 95.54           O  
ATOM   3551  N   ALA A 219      -0.958   1.365  -2.654  1.00 95.31           N  
ATOM   3552  H   ALA A 219      -1.461   1.872  -3.368  1.00 95.31           H  
ATOM   3553  CA  ALA A 219       0.274   1.947  -2.139  1.00 95.31           C  
ATOM   3554  HA  ALA A 219       1.064   1.208  -2.268  1.00 95.31           H  
ATOM   3555  C   ALA A 219       0.142   2.329  -0.653  1.00 95.31           C  
ATOM   3556  CB  ALA A 219       0.664   3.160  -2.989  1.00 95.31           C  
ATOM   3557  HB1 ALA A 219       1.638   3.533  -2.673  1.00 95.31           H  
ATOM   3558  HB2 ALA A 219       0.705   2.885  -4.043  1.00 95.31           H  
ATOM   3559  HB3 ALA A 219      -0.076   3.951  -2.863  1.00 95.31           H  
ATOM   3560  O   ALA A 219      -0.751   3.093  -0.289  1.00 95.31           O  
ATOM   3561  N   PRO A 220       1.049   1.861   0.219  1.00 95.84           N  
ATOM   3562  CA  PRO A 220       1.092   2.303   1.607  1.00 95.84           C  
ATOM   3563  HA  PRO A 220       0.133   2.077   2.072  1.00 95.84           H  
ATOM   3564  C   PRO A 220       1.372   3.809   1.714  1.00 95.84           C  
ATOM   3565  CB  PRO A 220       2.186   1.450   2.262  1.00 95.84           C  
ATOM   3566  HB2 PRO A 220       3.160   1.929   2.157  1.00 95.84           H  
ATOM   3567  HB3 PRO A 220       1.966   1.229   3.306  1.00 95.84           H  
ATOM   3568  O   PRO A 220       2.327   4.314   1.111  1.00 95.84           O  
ATOM   3569  CG  PRO A 220       2.192   0.196   1.396  1.00 95.84           C  
ATOM   3570  HG2 PRO A 220       1.345  -0.433   1.670  1.00 95.84           H  
ATOM   3571  HG3 PRO A 220       3.133  -0.353   1.436  1.00 95.84           H  
ATOM   3572  CD  PRO A 220       1.970   0.760   0.006  1.00 95.84           C  
ATOM   3573  HD2 PRO A 220       1.550  -0.015  -0.634  1.00 95.84           H  
ATOM   3574  HD3 PRO A 220       2.907   1.135  -0.405  1.00 95.84           H  
ATOM   3575  N   ALA A 221       0.585   4.506   2.532  1.00 96.64           N  
ATOM   3576  H   ALA A 221      -0.179   4.037   2.997  1.00 96.64           H  
ATOM   3577  CA  ALA A 221       0.739   5.926   2.832  1.00 96.64           C  
ATOM   3578  HA  ALA A 221       1.617   6.315   2.316  1.00 96.64           H  
ATOM   3579  C   ALA A 221       0.959   6.140   4.336  1.00 96.64           C  
ATOM   3580  CB  ALA A 221      -0.477   6.687   2.295  1.00 96.64           C  
ATOM   3581  HB1 ALA A 221      -0.383   7.749   2.519  1.00 96.64           H  
ATOM   3582  HB2 ALA A 221      -0.552   6.555   1.216  1.00 96.64           H  
ATOM   3583  HB3 ALA A 221      -1.388   6.311   2.761  1.00 96.64           H  
ATOM   3584  O   ALA A 221       0.532   5.323   5.153  1.00 96.64           O  
ATOM   3585  N   ALA A 222       1.690   7.202   4.680  1.00 97.29           N  
ATOM   3586  H   ALA A 222       1.899   7.890   3.971  1.00 97.29           H  
ATOM   3587  CA  ALA A 222       1.795   7.649   6.063  1.00 97.29           C  
ATOM   3588  HA  ALA A 222       1.904   6.780   6.713  1.00 97.29           H  
ATOM   3589  C   ALA A 222       0.502   8.376   6.444  1.00 97.29           C  
ATOM   3590  CB  ALA A 222       3.032   8.540   6.229  1.00 97.29           C  
ATOM   3591  HB1 ALA A 222       3.931   7.993   5.946  1.00 97.29           H  
ATOM   3592  HB2 ALA A 222       2.936   9.435   5.615  1.00 97.29           H  
ATOM   3593  HB3 ALA A 222       3.124   8.839   7.274  1.00 97.29           H  
ATOM   3594  O   ALA A 222      -0.131   8.995   5.588  1.00 97.29           O  
ATOM   3595  N   PHE A 223       0.113   8.297   7.709  1.00 97.50           N  
ATOM   3596  H   PHE A 223       0.683   7.791   8.372  1.00 97.50           H  
ATOM   3597  CA  PHE A 223      -1.103   8.932   8.207  1.00 97.50           C  
ATOM   3598  HA  PHE A 223      -1.279   9.849   7.644  1.00 97.50           H  
ATOM   3599  C   PHE A 223      -0.946   9.323   9.672  1.00 97.50           C  
ATOM   3600  CB  PHE A 223      -2.312   8.008   7.996  1.00 97.50           C  
ATOM   3601  HB2 PHE A 223      -3.221   8.545   8.268  1.00 97.50           H  
ATOM   3602  HB3 PHE A 223      -2.392   7.783   6.932  1.00 97.50           H  
ATOM   3603  O   PHE A 223      -0.013   8.895  10.354  1.00 97.50           O  
ATOM   3604  CG  PHE A 223      -2.263   6.705   8.768  1.00 97.50           C  
ATOM   3605  CD1 PHE A 223      -1.513   5.621   8.275  1.00 97.50           C  
ATOM   3606  HD1 PHE A 223      -0.971   5.717   7.345  1.00 97.50           H  
ATOM   3607  CD2 PHE A 223      -2.974   6.573   9.976  1.00 97.50           C  
ATOM   3608  HD2 PHE A 223      -3.568   7.393  10.353  1.00 97.50           H  
ATOM   3609  CE1 PHE A 223      -1.466   4.412   8.988  1.00 97.50           C  
ATOM   3610  HE1 PHE A 223      -0.887   3.583   8.608  1.00 97.50           H  
ATOM   3611  CE2 PHE A 223      -2.924   5.365  10.690  1.00 97.50           C  
ATOM   3612  HE2 PHE A 223      -3.476   5.260  11.612  1.00 97.50           H  
ATOM   3613  CZ  PHE A 223      -2.171   4.288  10.196  1.00 97.50           C  
ATOM   3614  HZ  PHE A 223      -2.144   3.360  10.747  1.00 97.50           H  
ATOM   3615  N   LYS A 224      -1.874  10.148  10.149  1.00 96.90           N  
ATOM   3616  H   LYS A 224      -2.640  10.409   9.544  1.00 96.90           H  
ATOM   3617  CA  LYS A 224      -1.956  10.552  11.548  1.00 96.90           C  
ATOM   3618  HA  LYS A 224      -1.016  10.314  12.047  1.00 96.90           H  
ATOM   3619  C   LYS A 224      -3.067   9.766  12.238  1.00 96.90           C  
ATOM   3620  CB  LYS A 224      -2.170  12.069  11.615  1.00 96.90           C  
ATOM   3621  HB2 LYS A 224      -1.578  12.558  10.841  1.00 96.90           H  
ATOM   3622  HB3 LYS A 224      -3.222  12.297  11.443  1.00 96.90           H  
ATOM   3623  O   LYS A 224      -4.178   9.691  11.713  1.00 96.90           O  
ATOM   3624  CG  LYS A 224      -1.723  12.622  12.970  1.00 96.90           C  
ATOM   3625  HG2 LYS A 224      -2.162  12.023  13.768  1.00 96.90           H  
ATOM   3626  HG3 LYS A 224      -0.638  12.545  13.040  1.00 96.90           H  
ATOM   3627  CD  LYS A 224      -2.148  14.087  13.129  1.00 96.90           C  
ATOM   3628  HD2 LYS A 224      -1.807  14.678  12.279  1.00 96.90           H  
ATOM   3629  HD3 LYS A 224      -3.236  14.125  13.189  1.00 96.90           H  
ATOM   3630  CE  LYS A 224      -1.530  14.632  14.417  1.00 96.90           C  
ATOM   3631  HE2 LYS A 224      -0.486  14.890  14.238  1.00 96.90           H  
ATOM   3632  HE3 LYS A 224      -1.535  13.818  15.142  1.00 96.90           H  
ATOM   3633  NZ  LYS A 224      -2.278  15.787  14.969  1.00 96.90           N  
ATOM   3634  HZ1 LYS A 224      -3.212  15.484  15.205  1.00 96.90           H  
ATOM   3635  HZ2 LYS A 224      -2.319  16.554  14.313  1.00 96.90           H  
ATOM   3636  HZ3 LYS A 224      -1.846  16.101  15.825  1.00 96.90           H  
ATOM   3637  N   PHE A 225      -2.774   9.204  13.402  1.00 96.32           N  
ATOM   3638  H   PHE A 225      -1.836   9.312  13.763  1.00 96.32           H  
ATOM   3639  CA  PHE A 225      -3.745   8.573  14.288  1.00 96.32           C  
ATOM   3640  HA  PHE A 225      -4.750   8.686  13.882  1.00 96.32           H  
ATOM   3641  C   PHE A 225      -3.680   9.300  15.630  1.00 96.32           C  
ATOM   3642  CB  PHE A 225      -3.428   7.077  14.390  1.00 96.32           C  
ATOM   3643  HB2 PHE A 225      -2.463   6.943  14.879  1.00 96.32           H  
ATOM   3644  HB3 PHE A 225      -3.343   6.671  13.382  1.00 96.32           H  
ATOM   3645  O   PHE A 225      -2.684   9.184  16.339  1.00 96.32           O  
ATOM   3646  CG  PHE A 225      -4.490   6.284  15.120  1.00 96.32           C  
ATOM   3647  CD1 PHE A 225      -4.201   5.667  16.347  1.00 96.32           C  
ATOM   3648  HD1 PHE A 225      -3.218   5.768  16.784  1.00 96.32           H  
ATOM   3649  CD2 PHE A 225      -5.778   6.171  14.570  1.00 96.32           C  
ATOM   3650  HD2 PHE A 225      -6.001   6.647  13.626  1.00 96.32           H  
ATOM   3651  CE1 PHE A 225      -5.194   4.932  17.015  1.00 96.32           C  
ATOM   3652  HE1 PHE A 225      -4.967   4.468  17.964  1.00 96.32           H  
ATOM   3653  CE2 PHE A 225      -6.775   5.443  15.242  1.00 96.32           C  
ATOM   3654  HE2 PHE A 225      -7.767   5.362  14.821  1.00 96.32           H  
ATOM   3655  CZ  PHE A 225      -6.481   4.814  16.462  1.00 96.32           C  
ATOM   3656  HZ  PHE A 225      -7.244   4.253  16.982  1.00 96.32           H  
ATOM   3657  N   PHE A 226      -4.695  10.118  15.923  1.00 94.30           N  
ATOM   3658  H   PHE A 226      -5.516  10.112  15.335  1.00 94.30           H  
ATOM   3659  CA  PHE A 226      -4.638  11.152  16.964  1.00 94.30           C  
ATOM   3660  HA  PHE A 226      -5.556  11.735  16.891  1.00 94.30           H  
ATOM   3661  C   PHE A 226      -3.502  12.162  16.735  1.00 94.30           C  
ATOM   3662  CB  PHE A 226      -4.646  10.515  18.366  1.00 94.30           C  
ATOM   3663  HB2 PHE A 226      -3.722   9.965  18.542  1.00 94.30           H  
ATOM   3664  HB3 PHE A 226      -4.699  11.307  19.113  1.00 94.30           H  
ATOM   3665  O   PHE A 226      -3.485  12.867  15.723  1.00 94.30           O  
ATOM   3666  CG  PHE A 226      -5.817   9.593  18.584  1.00 94.30           C  
ATOM   3667  CD1 PHE A 226      -7.089  10.146  18.799  1.00 94.30           C  
ATOM   3668  HD1 PHE A 226      -7.211  11.217  18.864  1.00 94.30           H  
ATOM   3669  CD2 PHE A 226      -5.644   8.198  18.562  1.00 94.30           C  
ATOM   3670  HD2 PHE A 226      -4.660   7.776  18.421  1.00 94.30           H  
ATOM   3671  CE1 PHE A 226      -8.198   9.303  18.964  1.00 94.30           C  
ATOM   3672  HE1 PHE A 226      -9.171   9.736  19.147  1.00 94.30           H  
ATOM   3673  CE2 PHE A 226      -6.751   7.358  18.763  1.00 94.30           C  
ATOM   3674  HE2 PHE A 226      -6.618   6.287  18.802  1.00 94.30           H  
ATOM   3675  CZ  PHE A 226      -8.028   7.908  18.949  1.00 94.30           C  
ATOM   3676  HZ  PHE A 226      -8.873   7.255  19.112  1.00 94.30           H  
ATOM   3677  N   ASP A 227      -2.562  12.256  17.664  1.00 92.11           N  
ATOM   3678  H   ASP A 227      -2.637  11.673  18.485  1.00 92.11           H  
ATOM   3679  CA  ASP A 227      -1.332  13.042  17.619  1.00 92.11           C  
ATOM   3680  HA  ASP A 227      -1.486  13.920  16.991  1.00 92.11           H  
ATOM   3681  C   ASP A 227      -0.137  12.246  17.055  1.00 92.11           C  
ATOM   3682  CB  ASP A 227      -1.059  13.579  19.027  1.00 92.11           C  
ATOM   3683  HB2 ASP A 227      -0.222  14.274  18.974  1.00 92.11           H  
ATOM   3684  HB3 ASP A 227      -1.931  14.134  19.375  1.00 92.11           H  
ATOM   3685  O   ASP A 227       0.888  12.828  16.702  1.00 92.11           O  
ATOM   3686  CG  ASP A 227      -0.733  12.474  20.037  1.00 92.11           C  
ATOM   3687  OD1 ASP A 227      -1.158  11.314  19.796  1.00 92.11           O  
ATOM   3688  OD2 ASP A 227       0.001  12.793  20.989  1.00 92.11           O  
ATOM   3689  N   THR A 228      -0.288  10.931  16.875  1.00 94.99           N  
ATOM   3690  H   THR A 228      -1.164  10.522  17.166  1.00 94.99           H  
ATOM   3691  CA  THR A 228       0.789  10.020  16.478  1.00 94.99           C  
ATOM   3692  HA  THR A 228       1.728  10.421  16.859  1.00 94.99           H  
ATOM   3693  C   THR A 228       0.898   9.890  14.956  1.00 94.99           C  
ATOM   3694  CB  THR A 228       0.582   8.653  17.143  1.00 94.99           C  
ATOM   3695  HB  THR A 228      -0.375   8.231  16.835  1.00 94.99           H  
ATOM   3696  O   THR A 228      -0.063   9.537  14.268  1.00 94.99           O  
ATOM   3697  CG2 THR A 228       1.696   7.658  16.805  1.00 94.99           C  
ATOM   3698 HG21 THR A 228       1.540   6.745  17.379  1.00 94.99           H  
ATOM   3699 HG22 THR A 228       1.674   7.411  15.744  1.00 94.99           H  
ATOM   3700 HG23 THR A 228       2.664   8.084  17.069  1.00 94.99           H  
ATOM   3701  OG1 THR A 228       0.601   8.788  18.545  1.00 94.99           O  
ATOM   3702  HG1 THR A 228       0.048   9.522  18.823  1.00 94.99           H  
ATOM   3703  N   ILE A 229       2.095  10.123  14.408  1.00 96.15           N  
ATOM   3704  H   ILE A 229       2.846  10.419  15.015  1.00 96.15           H  
ATOM   3705  CA  ILE A 229       2.397   9.872  12.990  1.00 96.15           C  
ATOM   3706  HA  ILE A 229       1.494  10.055  12.409  1.00 96.15           H  
ATOM   3707  C   ILE A 229       2.777   8.399  12.804  1.00 96.15           C  
ATOM   3708  CB  ILE A 229       3.481  10.834  12.448  1.00 96.15           C  
ATOM   3709  HB  ILE A 229       4.386  10.707  13.042  1.00 96.15           H  
ATOM   3710  O   ILE A 229       3.713   7.888  13.424  1.00 96.15           O  
ATOM   3711  CG1 ILE A 229       3.003  12.301  12.577  1.00 96.15           C  
ATOM   3712 HG12 ILE A 229       2.116  12.449  11.962  1.00 96.15           H  
ATOM   3713 HG13 ILE A 229       2.728  12.501  13.613  1.00 96.15           H  
ATOM   3714  CG2 ILE A 229       3.810  10.498  10.978  1.00 96.15           C  
ATOM   3715 HG21 ILE A 229       4.202   9.485  10.891  1.00 96.15           H  
ATOM   3716 HG22 ILE A 229       4.587  11.162  10.600  1.00 96.15           H  
ATOM   3717 HG23 ILE A 229       2.918  10.595  10.358  1.00 96.15           H  
ATOM   3718  CD1 ILE A 229       4.057  13.345  12.189  1.00 96.15           C  
ATOM   3719 HD11 ILE A 229       4.253  13.316  11.117  1.00 96.15           H  
ATOM   3720 HD12 ILE A 229       3.687  14.339  12.443  1.00 96.15           H  
ATOM   3721 HD13 ILE A 229       4.982  13.163  12.737  1.00 96.15           H  
ATOM   3722  N   VAL A 230       2.061   7.717  11.913  1.00 97.33           N  
ATOM   3723  H   VAL A 230       1.308   8.197  11.440  1.00 97.33           H  
ATOM   3724  CA  VAL A 230       2.309   6.324  11.539  1.00 97.33           C  
ATOM   3725  HA  VAL A 230       3.042   5.897  12.223  1.00 97.33           H  
ATOM   3726  C   VAL A 230       2.895   6.287  10.131  1.00 97.33           C  
ATOM   3727  CB  VAL A 230       1.029   5.477  11.665  1.00 97.33           C  
ATOM   3728  HB  VAL A 230       0.275   5.850  10.972  1.00 97.33           H  
ATOM   3729  O   VAL A 230       2.212   6.558   9.141  1.00 97.33           O  
ATOM   3730  CG1 VAL A 230       1.325   4.006  11.337  1.00 97.33           C  
ATOM   3731 HG11 VAL A 230       0.421   3.415  11.483  1.00 97.33           H  
ATOM   3732 HG12 VAL A 230       1.632   3.920  10.295  1.00 97.33           H  
ATOM   3733 HG13 VAL A 230       2.113   3.630  11.989  1.00 97.33           H  
ATOM   3734  CG2 VAL A 230       0.454   5.529  13.088  1.00 97.33           C  
ATOM   3735 HG21 VAL A 230      -0.430   4.895  13.155  1.00 97.33           H  
ATOM   3736 HG22 VAL A 230       1.196   5.197  13.814  1.00 97.33           H  
ATOM   3737 HG23 VAL A 230       0.149   6.547  13.331  1.00 97.33           H  
ATOM   3738  N   ASP A 231       4.176   5.933  10.037  1.00 96.80           N  
ATOM   3739  H   ASP A 231       4.712   5.834  10.887  1.00 96.80           H  
ATOM   3740  CA  ASP A 231       4.879   5.805   8.761  1.00 96.80           C  
ATOM   3741  HA  ASP A 231       4.730   6.726   8.199  1.00 96.80           H  
ATOM   3742  C   ASP A 231       4.354   4.647   7.909  1.00 96.80           C  
ATOM   3743  CB  ASP A 231       6.382   5.610   8.987  1.00 96.80           C  
ATOM   3744  HB2 ASP A 231       6.844   5.279   8.057  1.00 96.80           H  
ATOM   3745  HB3 ASP A 231       6.539   4.831   9.733  1.00 96.80           H  
ATOM   3746  O   ASP A 231       3.894   3.615   8.400  1.00 96.80           O  
ATOM   3747  CG  ASP A 231       7.071   6.900   9.408  1.00 96.80           C  
ATOM   3748  OD1 ASP A 231       6.834   7.908   8.708  1.00 96.80           O  
ATOM   3749  OD2 ASP A 231       7.843   6.824  10.386  1.00 96.80           O  
ATOM   3750  N   ARG A 232       4.501   4.770   6.588  1.00 95.42           N  
ATOM   3751  H   ARG A 232       4.903   5.631   6.246  1.00 95.42           H  
ATOM   3752  CA  ARG A 232       4.123   3.704   5.656  1.00 95.42           C  
ATOM   3753  HA  ARG A 232       3.118   3.389   5.936  1.00 95.42           H  
ATOM   3754  C   ARG A 232       5.036   2.476   5.763  1.00 95.42           C  
ATOM   3755  CB  ARG A 232       4.046   4.245   4.226  1.00 95.42           C  
ATOM   3756  HB2 ARG A 232       3.306   5.045   4.204  1.00 95.42           H  
ATOM   3757  HB3 ARG A 232       3.690   3.443   3.580  1.00 95.42           H  
ATOM   3758  O   ARG A 232       6.254   2.575   5.611  1.00 95.42           O  
ATOM   3759  CG  ARG A 232       5.361   4.796   3.655  1.00 95.42           C  
ATOM   3760  HG2 ARG A 232       6.136   4.029   3.647  1.00 95.42           H  
ATOM   3761  HG3 ARG A 232       5.692   5.646   4.252  1.00 95.42           H  
ATOM   3762  CD  ARG A 232       5.119   5.241   2.217  1.00 95.42           C  
ATOM   3763  HD2 ARG A 232       4.279   5.935   2.200  1.00 95.42           H  
ATOM   3764  HD3 ARG A 232       4.855   4.365   1.625  1.00 95.42           H  
ATOM   3765  NE  ARG A 232       6.303   5.897   1.633  1.00 95.42           N  
ATOM   3766  HE  ARG A 232       6.988   6.258   2.281  1.00 95.42           H  
ATOM   3767  NH1 ARG A 232       5.414   6.068  -0.470  1.00 95.42           N  
ATOM   3768 HH11 ARG A 232       4.572   5.619  -0.139  1.00 95.42           H  
ATOM   3769 HH12 ARG A 232       5.467   6.357  -1.437  1.00 95.42           H  
ATOM   3770  NH2 ARG A 232       7.438   6.897  -0.081  1.00 95.42           N  
ATOM   3771 HH21 ARG A 232       8.187   7.156   0.546  1.00 95.42           H  
ATOM   3772 HH22 ARG A 232       7.413   7.271  -1.018  1.00 95.42           H  
ATOM   3773  CZ  ARG A 232       6.385   6.277   0.370  1.00 95.42           C  
ATOM   3774  N   LYS A 233       4.447   1.282   5.878  1.00 95.36           N  
ATOM   3775  H   LYS A 233       3.453   1.263   6.051  1.00 95.36           H  
ATOM   3776  CA  LYS A 233       5.164   0.009   5.694  1.00 95.36           C  
ATOM   3777  HA  LYS A 233       6.129   0.084   6.196  1.00 95.36           H  
ATOM   3778  C   LYS A 233       5.400  -0.238   4.203  1.00 95.36           C  
ATOM   3779  CB  LYS A 233       4.357  -1.131   6.340  1.00 95.36           C  
ATOM   3780  HB2 LYS A 233       4.223  -0.917   7.401  1.00 95.36           H  
ATOM   3781  HB3 LYS A 233       3.367  -1.166   5.886  1.00 95.36           H  
ATOM   3782  O   LYS A 233       4.447  -0.473   3.471  1.00 95.36           O  
ATOM   3783  CG  LYS A 233       4.996  -2.524   6.191  1.00 95.36           C  
ATOM   3784  HG2 LYS A 233       4.290  -3.258   6.580  1.00 95.36           H  
ATOM   3785  HG3 LYS A 233       5.158  -2.750   5.137  1.00 95.36           H  
ATOM   3786  CD  LYS A 233       6.319  -2.668   6.955  1.00 95.36           C  
ATOM   3787  HD2 LYS A 233       6.153  -2.404   8.000  1.00 95.36           H  
ATOM   3788  HD3 LYS A 233       7.071  -2.006   6.527  1.00 95.36           H  
ATOM   3789  CE  LYS A 233       6.799  -4.121   6.863  1.00 95.36           C  
ATOM   3790  HE2 LYS A 233       5.991  -4.769   7.203  1.00 95.36           H  
ATOM   3791  HE3 LYS A 233       6.997  -4.360   5.819  1.00 95.36           H  
ATOM   3792  NZ  LYS A 233       8.009  -4.358   7.692  1.00 95.36           N  
ATOM   3793  HZ1 LYS A 233       8.782  -3.784   7.387  1.00 95.36           H  
ATOM   3794  HZ2 LYS A 233       8.276  -5.330   7.643  1.00 95.36           H  
ATOM   3795  HZ3 LYS A 233       7.807  -4.156   8.660  1.00 95.36           H  
ATOM   3796  N   ARG A 234       6.654  -0.198   3.743  1.00 94.60           N  
ATOM   3797  H   ARG A 234       7.392   0.015   4.398  1.00 94.60           H  
ATOM   3798  CA  ARG A 234       7.004  -0.523   2.346  1.00 94.60           C  
ATOM   3799  HA  ARG A 234       6.155  -0.273   1.710  1.00 94.60           H  
ATOM   3800  C   ARG A 234       7.259  -2.021   2.163  1.00 94.60           C  
ATOM   3801  CB  ARG A 234       8.209   0.295   1.859  1.00 94.60           C  
ATOM   3802  HB2 ARG A 234       9.095   0.008   2.425  1.00 94.60           H  
ATOM   3803  HB3 ARG A 234       8.375   0.041   0.812  1.00 94.60           H  
ATOM   3804  O   ARG A 234       7.829  -2.659   3.046  1.00 94.60           O  
ATOM   3805  CG  ARG A 234       8.014   1.815   1.959  1.00 94.60           C  
ATOM   3806  HG2 ARG A 234       8.064   2.119   3.005  1.00 94.60           H  
ATOM   3807  HG3 ARG A 234       7.045   2.096   1.547  1.00 94.60           H  
ATOM   3808  CD  ARG A 234       9.124   2.507   1.160  1.00 94.60           C  
ATOM   3809  HD2 ARG A 234      10.082   2.065   1.433  1.00 94.60           H  
ATOM   3810  HD3 ARG A 234       8.945   2.320   0.101  1.00 94.60           H  
ATOM   3811  NE  ARG A 234       9.183   3.959   1.418  1.00 94.60           N  
ATOM   3812  HE  ARG A 234       8.759   4.274   2.279  1.00 94.60           H  
ATOM   3813  NH1 ARG A 234      10.509   4.501  -0.379  1.00 94.60           N  
ATOM   3814 HH11 ARG A 234      11.080   5.161  -0.889  1.00 94.60           H  
ATOM   3815 HH12 ARG A 234      10.387   3.566  -0.740  1.00 94.60           H  
ATOM   3816  NH2 ARG A 234      10.030   6.062   1.138  1.00 94.60           N  
ATOM   3817 HH21 ARG A 234       9.854   6.257   2.113  1.00 94.60           H  
ATOM   3818 HH22 ARG A 234      10.701   6.652   0.668  1.00 94.60           H  
ATOM   3819  CZ  ARG A 234       9.895   4.830   0.722  1.00 94.60           C  
ATOM   3820  N   TYR A 235       6.907  -2.549   0.991  1.00 95.55           N  
ATOM   3821  H   TYR A 235       6.431  -1.963   0.320  1.00 95.55           H  
ATOM   3822  CA  TYR A 235       7.125  -3.950   0.610  1.00 95.55           C  
ATOM   3823  HA  TYR A 235       7.562  -4.491   1.449  1.00 95.55           H  
ATOM   3824  C   TYR A 235       8.119  -4.026  -0.554  1.00 95.55           C  
ATOM   3825  CB  TYR A 235       5.788  -4.630   0.286  1.00 95.55           C  
ATOM   3826  HB2 TYR A 235       5.418  -4.238  -0.661  1.00 95.55           H  
ATOM   3827  HB3 TYR A 235       5.956  -5.699   0.160  1.00 95.55           H  
ATOM   3828  O   TYR A 235       7.752  -4.217  -1.709  1.00 95.55           O  
ATOM   3829  CG  TYR A 235       4.714  -4.421   1.328  1.00 95.55           C  
ATOM   3830  CD1 TYR A 235       4.735  -5.156   2.528  1.00 95.55           C  
ATOM   3831  HD1 TYR A 235       5.496  -5.905   2.691  1.00 95.55           H  
ATOM   3832  CD2 TYR A 235       3.715  -3.457   1.100  1.00 95.55           C  
ATOM   3833  HD2 TYR A 235       3.699  -2.906   0.172  1.00 95.55           H  
ATOM   3834  CE1 TYR A 235       3.771  -4.898   3.522  1.00 95.55           C  
ATOM   3835  HE1 TYR A 235       3.781  -5.434   4.460  1.00 95.55           H  
ATOM   3836  CE2 TYR A 235       2.740  -3.219   2.081  1.00 95.55           C  
ATOM   3837  HE2 TYR A 235       1.959  -2.494   1.905  1.00 95.55           H  
ATOM   3838  OH  TYR A 235       1.845  -3.657   4.240  1.00 95.55           O  
ATOM   3839  HH  TYR A 235       1.298  -2.900   4.018  1.00 95.55           H  
ATOM   3840  CZ  TYR A 235       2.776  -3.925   3.296  1.00 95.55           C  
ATOM   3841  N   THR A 236       9.402  -3.825  -0.257  1.00 93.46           N  
ATOM   3842  H   THR A 236       9.660  -3.643   0.703  1.00 93.46           H  
ATOM   3843  CA  THR A 236      10.471  -3.690  -1.267  1.00 93.46           C  
ATOM   3844  HA  THR A 236      10.028  -3.304  -2.184  1.00 93.46           H  
ATOM   3845  C   THR A 236      11.146  -5.015  -1.640  1.00 93.46           C  
ATOM   3846  CB  THR A 236      11.520  -2.669  -0.810  1.00 93.46           C  
ATOM   3847  HB  THR A 236      12.317  -2.595  -1.550  1.00 93.46           H  
ATOM   3848  O   THR A 236      12.256  -5.028  -2.165  1.00 93.46           O  
ATOM   3849  CG2 THR A 236      10.921  -1.277  -0.609  1.00 93.46           C  
ATOM   3850 HG21 THR A 236      11.721  -0.576  -0.369  1.00 93.46           H  
ATOM   3851 HG22 THR A 236      10.429  -0.956  -1.527  1.00 93.46           H  
ATOM   3852 HG23 THR A 236      10.201  -1.293   0.209  1.00 93.46           H  
ATOM   3853  OG1 THR A 236      12.053  -3.082   0.428  1.00 93.46           O  
ATOM   3854  HG1 THR A 236      12.772  -3.686   0.228  1.00 93.46           H  
ATOM   3855  N   SER A 237      10.530  -6.150  -1.305  1.00 91.79           N  
ATOM   3856  H   SER A 237       9.588  -6.088  -0.945  1.00 91.79           H  
ATOM   3857  CA  SER A 237      11.050  -7.482  -1.619  1.00 91.79           C  
ATOM   3858  HA  SER A 237      11.967  -7.403  -2.202  1.00 91.79           H  
ATOM   3859  C   SER A 237      10.023  -8.242  -2.440  1.00 91.79           C  
ATOM   3860  CB  SER A 237      11.381  -8.251  -0.339  1.00 91.79           C  
ATOM   3861  HB2 SER A 237      12.156  -7.721   0.215  1.00 91.79           H  
ATOM   3862  HB3 SER A 237      10.487  -8.317   0.281  1.00 91.79           H  
ATOM   3863  O   SER A 237       8.969  -8.604  -1.929  1.00 91.79           O  
ATOM   3864  OG  SER A 237      11.832  -9.561  -0.649  1.00 91.79           O  
ATOM   3865  HG  SER A 237      11.507 -10.133   0.051  1.00 91.79           H  
ATOM   3866  N   ILE A 238      10.361  -8.541  -3.694  1.00 92.68           N  
ATOM   3867  H   ILE A 238      11.205  -8.141  -4.080  1.00 92.68           H  
ATOM   3868  CA  ILE A 238       9.529  -9.377  -4.571  1.00 92.68           C  
ATOM   3869  HA  ILE A 238       8.486  -9.141  -4.363  1.00 92.68           H  
ATOM   3870  C   ILE A 238       9.670 -10.874  -4.281  1.00 92.68           C  
ATOM   3871  CB  ILE A 238       9.765  -9.045  -6.061  1.00 92.68           C  
ATOM   3872  HB  ILE A 238       9.093  -9.662  -6.656  1.00 92.68           H  
ATOM   3873  O   ILE A 238       8.972 -11.679  -4.882  1.00 92.68           O  
ATOM   3874  CG1 ILE A 238      11.211  -9.272  -6.569  1.00 92.68           C  
ATOM   3875 HG12 ILE A 238      11.336  -8.705  -7.491  1.00 92.68           H  
ATOM   3876 HG13 ILE A 238      11.936  -8.887  -5.852  1.00 92.68           H  
ATOM   3877  CG2 ILE A 238       9.351  -7.585  -6.312  1.00 92.68           C  
ATOM   3878 HG21 ILE A 238      10.064  -6.893  -5.863  1.00 92.68           H  
ATOM   3879 HG22 ILE A 238       9.305  -7.400  -7.385  1.00 92.68           H  
ATOM   3880 HG23 ILE A 238       8.358  -7.397  -5.903  1.00 92.68           H  
ATOM   3881  CD1 ILE A 238      11.553 -10.725  -6.918  1.00 92.68           C  
ATOM   3882 HD11 ILE A 238      11.637 -11.330  -6.015  1.00 92.68           H  
ATOM   3883 HD12 ILE A 238      12.510 -10.754  -7.440  1.00 92.68           H  
ATOM   3884 HD13 ILE A 238      10.784 -11.146  -7.565  1.00 92.68           H  
ATOM   3885  N   LYS A 239      10.557 -11.273  -3.358  1.00 92.60           N  
ATOM   3886  H   LYS A 239      11.070 -10.563  -2.855  1.00 92.60           H  
ATOM   3887  CA  LYS A 239      10.814 -12.692  -3.068  1.00 92.60           C  
ATOM   3888  HA  LYS A 239      11.160 -13.189  -3.974  1.00 92.60           H  
ATOM   3889  C   LYS A 239       9.553 -13.440  -2.647  1.00 92.60           C  
ATOM   3890  CB  LYS A 239      11.865 -12.849  -1.965  1.00 92.60           C  
ATOM   3891  HB2 LYS A 239      11.545 -12.299  -1.080  1.00 92.60           H  
ATOM   3892  HB3 LYS A 239      11.921 -13.905  -1.701  1.00 92.60           H  
ATOM   3893  O   LYS A 239       9.415 -14.604  -2.993  1.00 92.60           O  
ATOM   3894  CG  LYS A 239      13.265 -12.388  -2.389  1.00 92.60           C  
ATOM   3895  HG2 LYS A 239      13.574 -12.937  -3.278  1.00 92.60           H  
ATOM   3896  HG3 LYS A 239      13.254 -11.321  -2.608  1.00 92.60           H  
ATOM   3897  CD  LYS A 239      14.245 -12.670  -1.244  1.00 92.60           C  
ATOM   3898  HD2 LYS A 239      14.235 -13.737  -1.024  1.00 92.60           H  
ATOM   3899  HD3 LYS A 239      13.920 -12.123  -0.359  1.00 92.60           H  
ATOM   3900  CE  LYS A 239      15.665 -12.242  -1.617  1.00 92.60           C  
ATOM   3901  HE2 LYS A 239      15.971 -12.793  -2.507  1.00 92.60           H  
ATOM   3902  HE3 LYS A 239      15.655 -11.180  -1.865  1.00 92.60           H  
ATOM   3903  NZ  LYS A 239      16.604 -12.503  -0.496  1.00 92.60           N  
ATOM   3904  HZ1 LYS A 239      16.316 -11.995   0.328  1.00 92.60           H  
ATOM   3905  HZ2 LYS A 239      17.543 -12.216  -0.735  1.00 92.60           H  
ATOM   3906  HZ3 LYS A 239      16.612 -13.486  -0.265  1.00 92.60           H  
ATOM   3907  N   GLU A 240       8.651 -12.778  -1.917  1.00 91.31           N  
ATOM   3908  H   GLU A 240       8.796 -11.799  -1.715  1.00 91.31           H  
ATOM   3909  CA  GLU A 240       7.435 -13.431  -1.430  1.00 91.31           C  
ATOM   3910  HA  GLU A 240       7.727 -14.364  -0.949  1.00 91.31           H  
ATOM   3911  C   GLU A 240       6.505 -13.851  -2.576  1.00 91.31           C  
ATOM   3912  CB  GLU A 240       6.740 -12.579  -0.344  1.00 91.31           C  
ATOM   3913  HB2 GLU A 240       5.898 -13.159   0.035  1.00 91.31           H  
ATOM   3914  HB3 GLU A 240       7.441 -12.457   0.482  1.00 91.31           H  
ATOM   3915  O   GLU A 240       5.937 -14.934  -2.521  1.00 91.31           O  
ATOM   3916  CG  GLU A 240       6.235 -11.177  -0.749  1.00 91.31           C  
ATOM   3917  HG2 GLU A 240       7.103 -10.549  -0.952  1.00 91.31           H  
ATOM   3918  HG3 GLU A 240       5.663 -11.254  -1.673  1.00 91.31           H  
ATOM   3919  CD  GLU A 240       5.355 -10.503   0.338  1.00 91.31           C  
ATOM   3920  OE1 GLU A 240       4.864  -9.370   0.115  1.00 91.31           O  
ATOM   3921  OE2 GLU A 240       5.130 -11.107   1.417  1.00 91.31           O  
ATOM   3922  N   VAL A 241       6.409 -13.066  -3.655  1.00 94.22           N  
ATOM   3923  H   VAL A 241       6.979 -12.235  -3.721  1.00 94.22           H  
ATOM   3924  CA  VAL A 241       5.501 -13.387  -4.769  1.00 94.22           C  
ATOM   3925  HA  VAL A 241       4.598 -13.823  -4.342  1.00 94.22           H  
ATOM   3926  C   VAL A 241       6.040 -14.453  -5.725  1.00 94.22           C  
ATOM   3927  CB  VAL A 241       5.051 -12.140  -5.550  1.00 94.22           C  
ATOM   3928  HB  VAL A 241       4.404 -12.471  -6.362  1.00 94.22           H  
ATOM   3929  O   VAL A 241       5.281 -14.962  -6.538  1.00 94.22           O  
ATOM   3930  CG1 VAL A 241       4.224 -11.210  -4.656  1.00 94.22           C  
ATOM   3931 HG11 VAL A 241       3.367 -11.759  -4.266  1.00 94.22           H  
ATOM   3932 HG12 VAL A 241       3.857 -10.370  -5.246  1.00 94.22           H  
ATOM   3933 HG13 VAL A 241       4.825 -10.846  -3.823  1.00 94.22           H  
ATOM   3934  CG2 VAL A 241       6.193 -11.338  -6.179  1.00 94.22           C  
ATOM   3935 HG21 VAL A 241       6.877 -12.002  -6.707  1.00 94.22           H  
ATOM   3936 HG22 VAL A 241       6.727 -10.779  -5.410  1.00 94.22           H  
ATOM   3937 HG23 VAL A 241       5.774 -10.634  -6.898  1.00 94.22           H  
ATOM   3938  N   LEU A 242       7.323 -14.826  -5.634  1.00 92.60           N  
ATOM   3939  H   LEU A 242       7.895 -14.420  -4.907  1.00 92.60           H  
ATOM   3940  CA  LEU A 242       7.912 -15.846  -6.516  1.00 92.60           C  
ATOM   3941  HA  LEU A 242       7.689 -15.588  -7.551  1.00 92.60           H  
ATOM   3942  C   LEU A 242       7.317 -17.246  -6.305  1.00 92.60           C  
ATOM   3943  CB  LEU A 242       9.437 -15.902  -6.319  1.00 92.60           C  
ATOM   3944  HB2 LEU A 242       9.820 -16.733  -6.911  1.00 92.60           H  
ATOM   3945  HB3 LEU A 242       9.646 -16.126  -5.272  1.00 92.60           H  
ATOM   3946  O   LEU A 242       7.338 -18.048  -7.232  1.00 92.60           O  
ATOM   3947  CG  LEU A 242      10.202 -14.632  -6.723  1.00 92.60           C  
ATOM   3948  HG  LEU A 242       9.910 -13.806  -6.074  1.00 92.60           H  
ATOM   3949  CD1 LEU A 242      11.705 -14.866  -6.555  1.00 92.60           C  
ATOM   3950 HD11 LEU A 242      12.033 -15.657  -7.228  1.00 92.60           H  
ATOM   3951 HD12 LEU A 242      11.914 -15.160  -5.526  1.00 92.60           H  
ATOM   3952 HD13 LEU A 242      12.250 -13.952  -6.790  1.00 92.60           H  
ATOM   3953  CD2 LEU A 242       9.940 -14.241  -8.176  1.00 92.60           C  
ATOM   3954 HD21 LEU A 242      10.634 -13.464  -8.495  1.00 92.60           H  
ATOM   3955 HD22 LEU A 242       8.923 -13.863  -8.278  1.00 92.60           H  
ATOM   3956 HD23 LEU A 242      10.057 -15.124  -8.804  1.00 92.60           H  
ATOM   3957  N   ASN A 243       6.790 -17.514  -5.108  1.00 91.03           N  
ATOM   3958  H   ASN A 243       6.797 -16.779  -4.415  1.00 91.03           H  
ATOM   3959  CA  ASN A 243       6.122 -18.769  -4.755  1.00 91.03           C  
ATOM   3960  HA  ASN A 243       6.303 -19.512  -5.532  1.00 91.03           H  
ATOM   3961  C   ASN A 243       4.594 -18.607  -4.653  1.00 91.03           C  
ATOM   3962  CB  ASN A 243       6.715 -19.291  -3.434  1.00 91.03           C  
ATOM   3963  HB2 ASN A 243       6.195 -20.207  -3.152  1.00 91.03           H  
ATOM   3964  HB3 ASN A 243       6.534 -18.553  -2.652  1.00 91.03           H  
ATOM   3965  O   ASN A 243       3.919 -19.503  -4.160  1.00 91.03           O  
ATOM   3966  CG  ASN A 243       8.196 -19.617  -3.483  1.00 91.03           C  
ATOM   3967  ND2 ASN A 243       8.833 -19.659  -2.338  1.00 91.03           N  
ATOM   3968 HD21 ASN A 243       8.304 -19.590  -1.480  1.00 91.03           H  
ATOM   3969 HD22 ASN A 243       9.785 -19.994  -2.383  1.00 91.03           H  
ATOM   3970  OD1 ASN A 243       8.814 -19.843  -4.507  1.00 91.03           O  
ATOM   3971  N   ALA A 244       4.054 -17.448  -5.039  1.00 94.62           N  
ATOM   3972  H   ALA A 244       4.626 -16.798  -5.558  1.00 94.62           H  
ATOM   3973  CA  ALA A 244       2.628 -17.156  -4.954  1.00 94.62           C  
ATOM   3974  HA  ALA A 244       2.183 -17.748  -4.154  1.00 94.62           H  
ATOM   3975  C   ALA A 244       1.905 -17.532  -6.255  1.00 94.62           C  
ATOM   3976  CB  ALA A 244       2.460 -15.676  -4.591  1.00 94.62           C  
ATOM   3977  HB1 ALA A 244       1.402 -15.437  -4.480  1.00 94.62           H  
ATOM   3978  HB2 ALA A 244       2.968 -15.469  -3.649  1.00 94.62           H  
ATOM   3979  HB3 ALA A 244       2.880 -15.056  -5.384  1.00 94.62           H  
ATOM   3980  O   ALA A 244       2.518 -17.639  -7.320  1.00 94.62           O  
ATOM   3981  N   THR A 245       0.584 -17.666  -6.183  1.00 95.15           N  
ATOM   3982  H   THR A 245       0.120 -17.543  -5.295  1.00 95.15           H  
ATOM   3983  CA  THR A 245      -0.255 -17.895  -7.360  1.00 95.15           C  
ATOM   3984  HA  THR A 245       0.263 -18.575  -8.036  1.00 95.15           H  
ATOM   3985  C   THR A 245      -0.495 -16.569  -8.074  1.00 95.15           C  
ATOM   3986  CB  THR A 245      -1.579 -18.562  -6.967  1.00 95.15           C  
ATOM   3987  HB  THR A 245      -2.137 -17.910  -6.295  1.00 95.15           H  
ATOM   3988  O   THR A 245      -1.018 -15.622  -7.484  1.00 95.15           O  
ATOM   3989  CG2 THR A 245      -2.440 -18.909  -8.182  1.00 95.15           C  
ATOM   3990 HG21 THR A 245      -3.378 -19.351  -7.849  1.00 95.15           H  
ATOM   3991 HG22 THR A 245      -1.916 -19.617  -8.825  1.00 95.15           H  
ATOM   3992 HG23 THR A 245      -2.671 -18.010  -8.754  1.00 95.15           H  
ATOM   3993  OG1 THR A 245      -1.296 -19.778  -6.318  1.00 95.15           O  
ATOM   3994  HG1 THR A 245      -2.107 -20.092  -5.911  1.00 95.15           H  
ATOM   3995  N   LEU A 246      -0.122 -16.489  -9.353  1.00 93.67           N  
ATOM   3996  H   LEU A 246       0.306 -17.298  -9.780  1.00 93.67           H  
ATOM   3997  CA  LEU A 246      -0.482 -15.362 -10.212  1.00 93.67           C  
ATOM   3998  HA  LEU A 246      -0.308 -14.436  -9.665  1.00 93.67           H  
ATOM   3999  C   LEU A 246      -1.970 -15.452 -10.562  1.00 93.67           C  
ATOM   4000  CB  LEU A 246       0.409 -15.368 -11.465  1.00 93.67           C  
ATOM   4001  HB2 LEU A 246       0.296 -16.332 -11.961  1.00 93.67           H  
ATOM   4002  HB3 LEU A 246       1.448 -15.268 -11.152  1.00 93.67           H  
ATOM   4003  O   LEU A 246      -2.411 -16.409 -11.197  1.00 93.67           O  
ATOM   4004  CG  LEU A 246       0.081 -14.262 -12.489  1.00 93.67           C  
ATOM   4005  HG  LEU A 246      -0.949 -14.359 -12.829  1.00 93.67           H  
ATOM   4006  CD1 LEU A 246       0.286 -12.855 -11.922  1.00 93.67           C  
ATOM   4007 HD11 LEU A 246       0.127 -12.120 -12.711  1.00 93.67           H  
ATOM   4008 HD12 LEU A 246       1.292 -12.755 -11.515  1.00 93.67           H  
ATOM   4009 HD13 LEU A 246      -0.444 -12.667 -11.135  1.00 93.67           H  
ATOM   4010  CD2 LEU A 246       1.009 -14.422 -13.692  1.00 93.67           C  
ATOM   4011 HD21 LEU A 246       2.049 -14.366 -13.373  1.00 93.67           H  
ATOM   4012 HD22 LEU A 246       0.794 -13.649 -14.431  1.00 93.67           H  
ATOM   4013 HD23 LEU A 246       0.835 -15.396 -14.149  1.00 93.67           H  
ATOM   4014  N   ILE A 247      -2.737 -14.443 -10.163  1.00 90.94           N  
ATOM   4015  H   ILE A 247      -2.309 -13.673  -9.669  1.00 90.94           H  
ATOM   4016  CA  ILE A 247      -4.164 -14.360 -10.451  1.00 90.94           C  
ATOM   4017  HA  ILE A 247      -4.552 -15.366 -10.613  1.00 90.94           H  
ATOM   4018  C   ILE A 247      -4.355 -13.578 -11.747  1.00 90.94           C  
ATOM   4019  CB  ILE A 247      -4.935 -13.763  -9.257  1.00 90.94           C  
ATOM   4020  HB  ILE A 247      -4.577 -12.746  -9.096  1.00 90.94           H  
ATOM   4021  O   ILE A 247      -4.183 -12.359 -11.796  1.00 90.94           O  
ATOM   4022  CG1 ILE A 247      -4.707 -14.536  -7.938  1.00 90.94           C  
ATOM   4023 HG12 ILE A 247      -5.273 -14.044  -7.148  1.00 90.94           H  
ATOM   4024 HG13 ILE A 247      -3.654 -14.472  -7.662  1.00 90.94           H  
ATOM   4025  CG2 ILE A 247      -6.436 -13.689  -9.577  1.00 90.94           C  
ATOM   4026 HG21 ILE A 247      -6.605 -12.957 -10.367  1.00 90.94           H  
ATOM   4027 HG22 ILE A 247      -6.812 -14.661  -9.899  1.00 90.94           H  
ATOM   4028 HG23 ILE A 247      -6.993 -13.366  -8.697  1.00 90.94           H  
ATOM   4029  CD1 ILE A 247      -5.112 -16.017  -7.967  1.00 90.94           C  
ATOM   4030 HD11 ILE A 247      -4.918 -16.466  -6.993  1.00 90.94           H  
ATOM   4031 HD12 ILE A 247      -6.176 -16.118  -8.182  1.00 90.94           H  
ATOM   4032 HD13 ILE A 247      -4.535 -16.558  -8.718  1.00 90.94           H  
ATOM   4033  N   HIS A 248      -4.743 -14.293 -12.799  1.00 80.98           N  
ATOM   4034  H   HIS A 248      -4.810 -15.295 -12.695  1.00 80.98           H  
ATOM   4035  CA  HIS A 248      -5.180 -13.708 -14.062  1.00 80.98           C  
ATOM   4036  HA  HIS A 248      -4.590 -12.815 -14.269  1.00 80.98           H  
ATOM   4037  C   HIS A 248      -6.645 -13.274 -13.943  1.00 80.98           C  
ATOM   4038  CB  HIS A 248      -4.942 -14.703 -15.206  1.00 80.98           C  
ATOM   4039  HB2 HIS A 248      -5.455 -15.640 -14.988  1.00 80.98           H  
ATOM   4040  HB3 HIS A 248      -5.373 -14.297 -16.121  1.00 80.98           H  
ATOM   4041  O   HIS A 248      -7.546 -13.913 -14.474  1.00 80.98           O  
ATOM   4042  CG  HIS A 248      -3.483 -14.980 -15.454  1.00 80.98           C  
ATOM   4043  CD2 HIS A 248      -2.747 -16.025 -14.963  1.00 80.98           C  
ATOM   4044  HD2 HIS A 248      -3.106 -16.805 -14.307  1.00 80.98           H  
ATOM   4045  ND1 HIS A 248      -2.647 -14.228 -16.245  1.00 80.98           N  
ATOM   4046  HD1 HIS A 248      -2.918 -13.423 -16.792  1.00 80.98           H  
ATOM   4047  CE1 HIS A 248      -1.439 -14.812 -16.242  1.00 80.98           C  
ATOM   4048  HE1 HIS A 248      -0.580 -14.465 -16.797  1.00 80.98           H  
ATOM   4049  NE2 HIS A 248      -1.449 -15.910 -15.473  1.00 80.98           N  
ATOM   4050  N   GLN A 249      -6.894 -12.204 -13.194  1.00 63.87           N  
ATOM   4051  H   GLN A 249      -6.117 -11.737 -12.750  1.00 63.87           H  
ATOM   4052  CA  GLN A 249      -8.180 -11.513 -13.207  1.00 63.87           C  
ATOM   4053  HA  GLN A 249      -8.892 -12.042 -13.841  1.00 63.87           H  
ATOM   4054  C   GLN A 249      -7.960 -10.142 -13.820  1.00 63.87           C  
ATOM   4055  CB  GLN A 249      -8.777 -11.422 -11.795  1.00 63.87           C  
ATOM   4056  HB2 GLN A 249      -8.004 -11.123 -11.088  1.00 63.87           H  
ATOM   4057  HB3 GLN A 249      -9.561 -10.664 -11.789  1.00 63.87           H  
ATOM   4058  O   GLN A 249      -7.036  -9.428 -13.424  1.00 63.87           O  
ATOM   4059  CG  GLN A 249      -9.403 -12.761 -11.376  1.00 63.87           C  
ATOM   4060  HG2 GLN A 249      -8.661 -13.557 -11.438  1.00 63.87           H  
ATOM   4061  HG3 GLN A 249     -10.204 -13.001 -12.076  1.00 63.87           H  
ATOM   4062  CD  GLN A 249      -9.982 -12.746  -9.964  1.00 63.87           C  
ATOM   4063  NE2 GLN A 249     -10.877 -13.659  -9.658  1.00 63.87           N  
ATOM   4064 HE21 GLN A 249     -11.186 -14.327 -10.349  1.00 63.87           H  
ATOM   4065 HE22 GLN A 249     -11.262 -13.617  -8.725  1.00 63.87           H  
ATOM   4066  OE1 GLN A 249      -9.642 -11.947  -9.105  1.00 63.87           O  
ATOM   4067  N   SER A 250      -8.800  -9.755 -14.776  1.00 56.64           N  
ATOM   4068  H   SER A 250      -9.570 -10.347 -15.053  1.00 56.64           H  
ATOM   4069  CA  SER A 250      -8.868  -8.337 -15.090  1.00 56.64           C  
ATOM   4070  HA  SER A 250      -7.855  -7.970 -15.256  1.00 56.64           H  
ATOM   4071  C   SER A 250      -9.461  -7.596 -13.899  1.00 56.64           C  
ATOM   4072  CB  SER A 250      -9.650  -8.060 -16.358  1.00 56.64           C  
ATOM   4073  HB2 SER A 250      -9.379  -7.079 -16.748  1.00 56.64           H  
ATOM   4074  HB3 SER A 250      -9.394  -8.812 -17.104  1.00 56.64           H  
ATOM   4075  O   SER A 250     -10.225  -8.147 -13.102  1.00 56.64           O  
ATOM   4076  OG  SER A 250     -11.021  -8.066 -16.071  1.00 56.64           O  
ATOM   4077  HG  SER A 250     -11.416  -8.294 -16.916  1.00 56.64           H  
ATOM   4078  N   ILE A 251      -9.128  -6.316 -13.802  1.00 52.86           N  
ATOM   4079  H   ILE A 251      -8.501  -5.935 -14.497  1.00 52.86           H  
ATOM   4080  CA  ILE A 251      -9.644  -5.422 -12.764  1.00 52.86           C  
ATOM   4081  HA  ILE A 251      -9.397  -5.846 -11.790  1.00 52.86           H  
ATOM   4082  C   ILE A 251     -11.186  -5.334 -12.846  1.00 52.86           C  
ATOM   4083  CB  ILE A 251      -8.949  -4.043 -12.899  1.00 52.86           C  
ATOM   4084  HB  ILE A 251      -9.296  -3.584 -13.824  1.00 52.86           H  
ATOM   4085  O   ILE A 251     -11.839  -5.027 -11.854  1.00 52.86           O  
ATOM   4086  CG1 ILE A 251      -7.401  -4.167 -12.967  1.00 52.86           C  
ATOM   4087 HG12 ILE A 251      -7.103  -4.931 -13.686  1.00 52.86           H  
ATOM   4088 HG13 ILE A 251      -7.017  -4.467 -11.992  1.00 52.86           H  
ATOM   4089  CG2 ILE A 251      -9.334  -3.125 -11.724  1.00 52.86           C  
ATOM   4090 HG21 ILE A 251      -8.858  -2.149 -11.819  1.00 52.86           H  
ATOM   4091 HG22 ILE A 251      -9.043  -3.581 -10.778  1.00 52.86           H  
ATOM   4092 HG23 ILE A 251     -10.410  -2.953 -11.713  1.00 52.86           H  
ATOM   4093  CD1 ILE A 251      -6.691  -2.884 -13.417  1.00 52.86           C  
ATOM   4094 HD11 ILE A 251      -6.812  -2.094 -12.677  1.00 52.86           H  
ATOM   4095 HD12 ILE A 251      -5.626  -3.087 -13.534  1.00 52.86           H  
ATOM   4096 HD13 ILE A 251      -7.094  -2.554 -14.375  1.00 52.86           H  
ATOM   4097  N   THR A 252     -11.776  -5.650 -14.006  1.00 61.29           N  
ATOM   4098  H   THR A 252     -11.197  -5.959 -14.775  1.00 61.29           H  
ATOM   4099  CA  THR A 252     -13.226  -5.676 -14.248  1.00 61.29           C  
ATOM   4100  HA  THR A 252     -13.720  -5.038 -13.515  1.00 61.29           H  
ATOM   4101  C   THR A 252     -13.862  -7.064 -14.104  1.00 61.29           C  
ATOM   4102  CB  THR A 252     -13.545  -5.118 -15.646  1.00 61.29           C  
ATOM   4103  HB  THR A 252     -14.624  -5.129 -15.802  1.00 61.29           H  
ATOM   4104  O   THR A 252     -15.078  -7.179 -14.214  1.00 61.29           O  
ATOM   4105  CG2 THR A 252     -13.040  -3.687 -15.838  1.00 61.29           C  
ATOM   4106 HG21 THR A 252     -11.950  -3.657 -15.817  1.00 61.29           H  
ATOM   4107 HG22 THR A 252     -13.389  -3.304 -16.797  1.00 61.29           H  
ATOM   4108 HG23 THR A 252     -13.434  -3.054 -15.044  1.00 61.29           H  
ATOM   4109  OG1 THR A 252     -12.925  -5.902 -16.639  1.00 61.29           O  
ATOM   4110  HG1 THR A 252     -13.069  -5.475 -17.488  1.00 61.29           H  
ATOM   4111  N   GLY A 253     -13.081  -8.129 -13.893  1.00 53.25           N  
ATOM   4112  H   GLY A 253     -12.087  -7.980 -13.787  1.00 53.25           H  
ATOM   4113  CA  GLY A 253     -13.558  -9.518 -13.941  1.00 53.25           C  
ATOM   4114  HA2 GLY A 253     -12.820 -10.156 -13.456  1.00 53.25           H  
ATOM   4115  HA3 GLY A 253     -14.494  -9.592 -13.387  1.00 53.25           H  
ATOM   4116  C   GLY A 253     -13.806 -10.071 -15.355  1.00 53.25           C  
ATOM   4117  O   GLY A 253     -14.152 -11.241 -15.498  1.00 53.25           O  
ATOM   4118  N   LEU A 254     -13.601  -9.274 -16.406  1.00 47.41           N  
ATOM   4119  H   LEU A 254     -13.312  -8.325 -16.214  1.00 47.41           H  
ATOM   4120  CA  LEU A 254     -13.690  -9.692 -17.809  1.00 47.41           C  
ATOM   4121  HA  LEU A 254     -14.346 -10.558 -17.898  1.00 47.41           H  
ATOM   4122  C   LEU A 254     -12.306 -10.083 -18.336  1.00 47.41           C  
ATOM   4123  CB  LEU A 254     -14.275  -8.532 -18.637  1.00 47.41           C  
ATOM   4124  HB2 LEU A 254     -14.303  -8.831 -19.685  1.00 47.41           H  
ATOM   4125  HB3 LEU A 254     -13.601  -7.678 -18.562  1.00 47.41           H  
ATOM   4126  O   LEU A 254     -11.420  -9.238 -18.332  1.00 47.41           O  
ATOM   4127  CG  LEU A 254     -15.685  -8.087 -18.208  1.00 47.41           C  
ATOM   4128  HG  LEU A 254     -15.698  -7.856 -17.143  1.00 47.41           H  
ATOM   4129  CD1 LEU A 254     -16.078  -6.818 -18.963  1.00 47.41           C  
ATOM   4130 HD11 LEU A 254     -17.070  -6.497 -18.647  1.00 47.41           H  
ATOM   4131 HD12 LEU A 254     -15.365  -6.023 -18.743  1.00 47.41           H  
ATOM   4132 HD13 LEU A 254     -16.085  -7.010 -20.036  1.00 47.41           H  
ATOM   4133  CD2 LEU A 254     -16.722  -9.173 -18.497  1.00 47.41           C  
ATOM   4134 HD21 LEU A 254     -17.717  -8.805 -18.245  1.00 47.41           H  
ATOM   4135 HD22 LEU A 254     -16.698  -9.447 -19.552  1.00 47.41           H  
ATOM   4136 HD23 LEU A 254     -16.523 -10.052 -17.885  1.00 47.41           H  
ATOM   4137  N   TYR A 255     -12.097 -11.320 -18.792  1.00 45.31           N  
ATOM   4138  H   TYR A 255     -12.866 -11.975 -18.797  1.00 45.31           H  
ATOM   4139  CA  TYR A 255     -10.849 -11.700 -19.472  1.00 45.31           C  
ATOM   4140  HA  TYR A 255     -10.029 -11.703 -18.753  1.00 45.31           H  
ATOM   4141  C   TYR A 255     -10.517 -10.676 -20.572  1.00 45.31           C  
ATOM   4142  CB  TYR A 255     -10.978 -13.110 -20.082  1.00 45.31           C  
ATOM   4143  HB2 TYR A 255     -12.016 -13.301 -20.356  1.00 45.31           H  
ATOM   4144  HB3 TYR A 255     -10.409 -13.137 -21.011  1.00 45.31           H  
ATOM   4145  O   TYR A 255     -11.321 -10.470 -21.478  1.00 45.31           O  
ATOM   4146  CG  TYR A 255     -10.466 -14.239 -19.204  1.00 45.31           C  
ATOM   4147  CD1 TYR A 255      -9.150 -14.711 -19.384  1.00 45.31           C  
ATOM   4148  HD1 TYR A 255      -8.516 -14.266 -20.137  1.00 45.31           H  
ATOM   4149  CD2 TYR A 255     -11.296 -14.832 -18.232  1.00 45.31           C  
ATOM   4150  HD2 TYR A 255     -12.307 -14.477 -18.099  1.00 45.31           H  
ATOM   4151  CE1 TYR A 255      -8.664 -15.773 -18.597  1.00 45.31           C  
ATOM   4152  HE1 TYR A 255      -7.659 -16.145 -18.734  1.00 45.31           H  
ATOM   4153  CE2 TYR A 255     -10.813 -15.895 -17.443  1.00 45.31           C  
ATOM   4154  HE2 TYR A 255     -11.454 -16.352 -16.704  1.00 45.31           H  
ATOM   4155  OH  TYR A 255      -9.023 -17.397 -16.875  1.00 45.31           O  
ATOM   4156  HH  TYR A 255      -9.684 -17.711 -16.254  1.00 45.31           H  
ATOM   4157  CZ  TYR A 255      -9.494 -16.367 -17.626  1.00 45.31           C  
ATOM   4158  N   GLU A 256      -9.351 -10.029 -20.491  1.00 42.72           N  
ATOM   4159  H   GLU A 256      -8.722 -10.224 -19.725  1.00 42.72           H  
ATOM   4160  CA  GLU A 256      -8.806  -9.320 -21.649  1.00 42.72           C  
ATOM   4161  HA  GLU A 256      -9.593  -8.745 -22.136  1.00 42.72           H  
ATOM   4162  C   GLU A 256      -8.332 -10.399 -22.631  1.00 42.72           C  
ATOM   4163  CB  GLU A 256      -7.682  -8.340 -21.252  1.00 42.72           C  
ATOM   4164  HB2 GLU A 256      -7.184  -8.014 -22.166  1.00 42.72           H  
ATOM   4165  HB3 GLU A 256      -6.955  -8.855 -20.625  1.00 42.72           H  
ATOM   4166  O   GLU A 256      -7.368 -11.116 -22.350  1.00 42.72           O  
ATOM   4167  CG  GLU A 256      -8.206  -7.091 -20.514  1.00 42.72           C  
ATOM   4168  HG2 GLU A 256      -8.998  -6.643 -21.114  1.00 42.72           H  
ATOM   4169  HG3 GLU A 256      -8.645  -7.407 -19.567  1.00 42.72           H  
ATOM   4170  CD  GLU A 256      -7.134  -6.015 -20.231  1.00 42.72           C  
ATOM   4171  OE1 GLU A 256      -7.504  -4.982 -19.624  1.00 42.72           O  
ATOM   4172  OE2 GLU A 256      -5.943  -6.216 -20.569  1.00 42.72           O  
ATOM   4173  N   THR A 257      -9.088 -10.578 -23.715  1.00 39.09           N  
ATOM   4174  H   THR A 257      -9.910 -10.001 -23.824  1.00 39.09           H  
ATOM   4175  CA  THR A 257      -8.724 -11.395 -24.884  1.00 39.09           C  
ATOM   4176  HA  THR A 257      -8.315 -12.351 -24.560  1.00 39.09           H  
ATOM   4177  C   THR A 257      -7.651 -10.714 -25.714  1.00 39.09           C  
ATOM   4178  CB  THR A 257      -9.931 -11.634 -25.790  1.00 39.09           C  
ATOM   4179  HB  THR A 257      -9.596 -12.108 -26.713  1.00 39.09           H  
ATOM   4180  O   THR A 257      -7.812  -9.493 -25.948  1.00 39.09           O  
ATOM   4181  CG2 THR A 257     -10.990 -12.522 -25.139  1.00 39.09           C  
ATOM   4182 HG21 THR A 257     -11.353 -12.061 -24.220  1.00 39.09           H  
ATOM   4183 HG22 THR A 257     -10.558 -13.496 -24.910  1.00 39.09           H  
ATOM   4184 HG23 THR A 257     -11.824 -12.651 -25.829  1.00 39.09           H  
ATOM   4185  OG1 THR A 257     -10.492 -10.379 -26.092  1.00 39.09           O  
ATOM   4186  HG1 THR A 257      -9.724  -9.811 -26.186  1.00 39.09           H  
ATOM   4187  OXT THR A 257      -6.745 -11.446 -26.163  1.00 39.09           O  
TER    4188      THR A 257                                                       
END   
