# Supplementary material for: Computational design of novel Cas9 PAM-interacting domains using evolution-based modelling and structural quality assessment
Source: PLoS Comput Biol. 2023 Nov 17;19(11):e1011621. doi: 10.1371/journal.pcbi.1011621 (PMC10729993; doi:10.1371/journal.pcbi.1011621)
Supplement: S1 File — This file contains the experimentally tested sequences in a zip format. It includes Fasta files, AlphaFold Prediction with PDB file, pLDDT, and more. (ZIP) [file pcbi.1011621.s001.zip › pdb/dg_5_relaxed_rank_1_model_3.pdb]

ATOM      1  N   THR A   1      -9.337   2.244 -19.554  1.00 36.40           N  
ATOM      2  H   THR A   1      -9.228   1.867 -18.624  1.00 36.40           H  
ATOM      3  H2  THR A   1     -10.077   1.758 -20.041  1.00 36.40           H  
ATOM      4  H3  THR A   1      -9.601   3.218 -19.496  1.00 36.40           H  
ATOM      5  CA  THR A   1      -8.079   2.164 -20.328  1.00 36.40           C  
ATOM      6  HA  THR A   1      -7.799   1.124 -20.495  1.00 36.40           H  
ATOM      7  C   THR A   1      -6.964   2.838 -19.538  1.00 36.40           C  
ATOM      8  CB  THR A   1      -8.272   2.841 -21.693  1.00 36.40           C  
ATOM      9  HB  THR A   1      -7.306   3.102 -22.127  1.00 36.40           H  
ATOM     10  O   THR A   1      -6.886   4.056 -19.501  1.00 36.40           O  
ATOM     11  CG2 THR A   1      -9.041   1.936 -22.651  1.00 36.40           C  
ATOM     12 HG21 THR A   1      -9.082   2.404 -23.634  1.00 36.40           H  
ATOM     13 HG22 THR A   1      -8.530   0.978 -22.753  1.00 36.40           H  
ATOM     14 HG23 THR A   1     -10.061   1.769 -22.304  1.00 36.40           H  
ATOM     15  OG1 THR A   1      -9.066   3.987 -21.520  1.00 36.40           O  
ATOM     16  HG1 THR A   1      -9.046   4.498 -22.332  1.00 36.40           H  
ATOM     17  N   GLY A   2      -6.146   2.079 -18.802  1.00 51.14           N  
ATOM     18  H   GLY A   2      -6.189   1.072 -18.865  1.00 51.14           H  
ATOM     19  CA  GLY A   2      -4.958   2.649 -18.148  1.00 51.14           C  
ATOM     20  HA2 GLY A   2      -5.220   3.566 -17.621  1.00 51.14           H  
ATOM     21  HA3 GLY A   2      -4.547   1.939 -17.431  1.00 51.14           H  
ATOM     22  C   GLY A   2      -3.889   2.946 -19.200  1.00 51.14           C  
ATOM     23  O   GLY A   2      -3.633   2.091 -20.043  1.00 51.14           O  
ATOM     24  N   GLY A   3      -3.304   4.145 -19.195  1.00 70.25           N  
ATOM     25  H   GLY A   3      -3.571   4.824 -18.496  1.00 70.25           H  
ATOM     26  CA  GLY A   3      -2.265   4.513 -20.161  1.00 70.25           C  
ATOM     27  HA2 GLY A   3      -1.919   5.528 -19.966  1.00 70.25           H  
ATOM     28  HA3 GLY A   3      -2.689   4.484 -21.165  1.00 70.25           H  
ATOM     29  C   GLY A   3      -1.055   3.573 -20.102  1.00 70.25           C  
ATOM     30  O   GLY A   3      -0.655   3.124 -19.023  1.00 70.25           O  
ATOM     31  N   PHE A   4      -0.449   3.296 -21.262  1.00 80.36           N  
ATOM     32  H   PHE A   4      -0.866   3.634 -22.117  1.00 80.36           H  
ATOM     33  CA  PHE A   4       0.792   2.511 -21.379  1.00 80.36           C  
ATOM     34  HA  PHE A   4       0.624   1.513 -20.972  1.00 80.36           H  
ATOM     35  C   PHE A   4       1.966   3.126 -20.609  1.00 80.36           C  
ATOM     36  CB  PHE A   4       1.173   2.393 -22.860  1.00 80.36           C  
ATOM     37  HB2 PHE A   4       2.145   1.904 -22.927  1.00 80.36           H  
ATOM     38  HB3 PHE A   4       1.281   3.390 -23.288  1.00 80.36           H  
ATOM     39  O   PHE A   4       2.901   2.429 -20.215  1.00 80.36           O  
ATOM     40  CG  PHE A   4       0.196   1.585 -23.685  1.00 80.36           C  
ATOM     41  CD1 PHE A   4       0.005   0.230 -23.378  1.00 80.36           C  
ATOM     42  HD1 PHE A   4       0.589  -0.207 -22.582  1.00 80.36           H  
ATOM     43  CD2 PHE A   4      -0.507   2.160 -24.759  1.00 80.36           C  
ATOM     44  HD2 PHE A   4      -0.348   3.194 -25.026  1.00 80.36           H  
ATOM     45  CE1 PHE A   4      -0.903  -0.552 -24.113  1.00 80.36           C  
ATOM     46  HE1 PHE A   4      -1.039  -1.598 -23.884  1.00 80.36           H  
ATOM     47  CE2 PHE A   4      -1.408   1.378 -25.505  1.00 80.36           C  
ATOM     48  HE2 PHE A   4      -1.937   1.814 -26.340  1.00 80.36           H  
ATOM     49  CZ  PHE A   4      -1.611   0.026 -25.180  1.00 80.36           C  
ATOM     50  HZ  PHE A   4      -2.293  -0.573 -25.764  1.00 80.36           H  
ATOM     51  N   SER A   5       1.894   4.430 -20.368  1.00 80.25           N  
ATOM     52  H   SER A   5       1.103   4.936 -20.741  1.00 80.25           H  
ATOM     53  CA  SER A   5       2.841   5.223 -19.604  1.00 80.25           C  
ATOM     54  HA  SER A   5       3.455   4.569 -18.986  1.00 80.25           H  
ATOM     55  C   SER A   5       2.101   6.172 -18.674  1.00 80.25           C  
ATOM     56  CB  SER A   5       3.756   5.993 -20.563  1.00 80.25           C  
ATOM     57  HB2 SER A   5       4.418   6.653 -20.003  1.00 80.25           H  
ATOM     58  HB3 SER A   5       4.368   5.274 -21.108  1.00 80.25           H  
ATOM     59  O   SER A   5       0.918   6.471 -18.851  1.00 80.25           O  
ATOM     60  OG  SER A   5       3.000   6.737 -21.500  1.00 80.25           O  
ATOM     61  HG  SER A   5       2.867   7.638 -21.196  1.00 80.25           H  
ATOM     62  N   LYS A   6       2.819   6.687 -17.678  1.00 75.79           N  
ATOM     63  H   LYS A   6       3.780   6.392 -17.585  1.00 75.79           H  
ATOM     64  CA  LYS A   6       2.317   7.779 -16.848  1.00 75.79           C  
ATOM     65  HA  LYS A   6       1.367   7.467 -16.414  1.00 75.79           H  
ATOM     66  C   LYS A   6       2.077   9.010 -17.731  1.00 75.79           C  
ATOM     67  CB  LYS A   6       3.335   8.023 -15.732  1.00 75.79           C  
ATOM     68  HB2 LYS A   6       4.257   8.408 -16.168  1.00 75.79           H  
ATOM     69  HB3 LYS A   6       3.557   7.070 -15.254  1.00 75.79           H  
ATOM     70  O   LYS A   6       2.999   9.471 -18.397  1.00 75.79           O  
ATOM     71  CG  LYS A   6       2.828   8.996 -14.663  1.00 75.79           C  
ATOM     72  HG2 LYS A   6       2.652   9.975 -15.108  1.00 75.79           H  
ATOM     73  HG3 LYS A   6       1.902   8.620 -14.227  1.00 75.79           H  
ATOM     74  CD  LYS A   6       3.902   9.108 -13.581  1.00 75.79           C  
ATOM     75  HD2 LYS A   6       4.046   8.136 -13.108  1.00 75.79           H  
ATOM     76  HD3 LYS A   6       4.838   9.409 -14.052  1.00 75.79           H  
ATOM     77  CE  LYS A   6       3.525  10.143 -12.525  1.00 75.79           C  
ATOM     78  HE2 LYS A   6       2.647   9.804 -11.975  1.00 75.79           H  
ATOM     79  HE3 LYS A   6       3.272  11.073 -13.035  1.00 75.79           H  
ATOM     80  NZ  LYS A   6       4.678  10.361 -11.622  1.00 75.79           N  
ATOM     81  HZ1 LYS A   6       5.496  10.573 -12.175  1.00 75.79           H  
ATOM     82  HZ2 LYS A   6       4.884   9.525 -11.094  1.00 75.79           H  
ATOM     83  HZ3 LYS A   6       4.505  11.137 -10.999  1.00 75.79           H  
ATOM     84  N   ASN A   7       0.864   9.564 -17.696  1.00 75.56           N  
ATOM     85  H   ASN A   7       0.138   9.042 -17.227  1.00 75.56           H  
ATOM     86  CA  ASN A   7       0.434  10.662 -18.580  1.00 75.56           C  
ATOM     87  HA  ASN A   7       0.641  10.370 -19.610  1.00 75.56           H  
ATOM     88  C   ASN A   7       1.175  11.996 -18.363  1.00 75.56           C  
ATOM     89  CB  ASN A   7      -1.088  10.858 -18.430  1.00 75.56           C  
ATOM     90  HB2 ASN A   7      -1.384  11.764 -18.959  1.00 75.56           H  
ATOM     91  HB3 ASN A   7      -1.345  10.987 -17.378  1.00 75.56           H  
ATOM     92  O   ASN A   7       0.963  12.946 -19.111  1.00 75.56           O  
ATOM     93  CG  ASN A   7      -1.915   9.727 -19.015  1.00 75.56           C  
ATOM     94  ND2 ASN A   7      -3.198   9.704 -18.747  1.00 75.56           N  
ATOM     95 HD21 ASN A   7      -3.639  10.456 -18.238  1.00 75.56           H  
ATOM     96 HD22 ASN A   7      -3.732   8.981 -19.208  1.00 75.56           H  
ATOM     97  OD1 ASN A   7      -1.431   8.850 -19.705  1.00 75.56           O  
ATOM     98  N   SER A   8       2.037  12.098 -17.348  1.00 79.08           N  
ATOM     99  H   SER A   8       2.218  11.278 -16.787  1.00 79.08           H  
ATOM    100  CA  SER A   8       2.878  13.275 -17.135  1.00 79.08           C  
ATOM    101  HA  SER A   8       2.248  14.165 -17.140  1.00 79.08           H  
ATOM    102  C   SER A   8       3.906  13.399 -18.263  1.00 79.08           C  
ATOM    103  CB  SER A   8       3.585  13.195 -15.778  1.00 79.08           C  
ATOM    104  HB2 SER A   8       4.135  14.119 -15.603  1.00 79.08           H  
ATOM    105  HB3 SER A   8       4.294  12.366 -15.787  1.00 79.08           H  
ATOM    106  O   SER A   8       4.844  12.603 -18.347  1.00 79.08           O  
ATOM    107  OG  SER A   8       2.653  12.988 -14.726  1.00 79.08           O  
ATOM    108  HG  SER A   8       2.023  13.712 -14.742  1.00 79.08           H  
ATOM    109  N   ILE A   9       3.733  14.412 -19.113  1.00 78.87           N  
ATOM    110  H   ILE A   9       2.902  14.979 -19.025  1.00 78.87           H  
ATOM    111  CA  ILE A   9       4.705  14.779 -20.146  1.00 78.87           C  
ATOM    112  HA  ILE A   9       5.146  13.869 -20.553  1.00 78.87           H  
ATOM    113  C   ILE A   9       5.810  15.594 -19.480  1.00 78.87           C  
ATOM    114  CB  ILE A   9       4.037  15.543 -21.312  1.00 78.87           C  
ATOM    115  HB  ILE A   9       3.575  16.447 -20.915  1.00 78.87           H  
ATOM    116  O   ILE A   9       5.559  16.661 -18.916  1.00 78.87           O  
ATOM    117  CG1 ILE A   9       2.940  14.675 -21.973  1.00 78.87           C  
ATOM    118 HG12 ILE A   9       3.403  13.825 -22.475  1.00 78.87           H  
ATOM    119 HG13 ILE A   9       2.269  14.283 -21.209  1.00 78.87           H  
ATOM    120  CG2 ILE A   9       5.101  15.949 -22.353  1.00 78.87           C  
ATOM    121 HG21 ILE A   9       5.599  15.064 -22.749  1.00 78.87           H  
ATOM    122 HG22 ILE A   9       4.645  16.509 -23.170  1.00 78.87           H  
ATOM    123 HG23 ILE A   9       5.851  16.599 -21.902  1.00 78.87           H  
ATOM    124  CD1 ILE A   9       2.065  15.436 -22.976  1.00 78.87           C  
ATOM    125 HD11 ILE A   9       1.274  14.776 -23.333  1.00 78.87           H  
ATOM    126 HD12 ILE A   9       1.612  16.301 -22.492  1.00 78.87           H  
ATOM    127 HD13 ILE A   9       2.654  15.763 -23.832  1.00 78.87           H  
ATOM    128  N   LEU A  10       7.035  15.086 -19.542  1.00 82.20           N  
ATOM    129  H   LEU A  10       7.177  14.225 -20.050  1.00 82.20           H  
ATOM    130  CA  LEU A  10       8.213  15.768 -19.031  1.00 82.20           C  
ATOM    131  HA  LEU A  10       7.900  16.490 -18.277  1.00 82.20           H  
ATOM    132  C   LEU A  10       8.883  16.576 -20.142  1.00 82.20           C  
ATOM    133  CB  LEU A  10       9.155  14.761 -18.353  1.00 82.20           C  
ATOM    134  HB2 LEU A  10       9.453  14.010 -19.084  1.00 82.20           H  
ATOM    135  HB3 LEU A  10      10.053  15.289 -18.034  1.00 82.20           H  
ATOM    136  O   LEU A  10       8.898  16.183 -21.311  1.00 82.20           O  
ATOM    137  CG  LEU A  10       8.532  14.050 -17.132  1.00 82.20           C  
ATOM    138  HG  LEU A  10       7.695  13.431 -17.454  1.00 82.20           H  
ATOM    139  CD1 LEU A  10       9.578  13.150 -16.483  1.00 82.20           C  
ATOM    140 HD11 LEU A  10       9.171  12.672 -15.592  1.00 82.20           H  
ATOM    141 HD12 LEU A  10       9.856  12.371 -17.193  1.00 82.20           H  
ATOM    142 HD13 LEU A  10      10.459  13.730 -16.209  1.00 82.20           H  
ATOM    143  CD2 LEU A  10       8.038  15.019 -16.053  1.00 82.20           C  
ATOM    144 HD21 LEU A  10       7.186  15.589 -16.424  1.00 82.20           H  
ATOM    145 HD22 LEU A  10       8.840  15.698 -15.762  1.00 82.20           H  
ATOM    146 HD23 LEU A  10       7.708  14.457 -15.179  1.00 82.20           H  
ATOM    147  N   LYS A  11       9.427  17.734 -19.755  1.00 83.21           N  
ATOM    148  H   LYS A  11       9.411  17.942 -18.767  1.00 83.21           H  
ATOM    149  CA  LYS A  11      10.187  18.621 -20.644  1.00 83.21           C  
ATOM    150  HA  LYS A  11       9.571  18.855 -21.512  1.00 83.21           H  
ATOM    151  C   LYS A  11      11.444  17.906 -21.151  1.00 83.21           C  
ATOM    152  CB  LYS A  11      10.557  19.920 -19.904  1.00 83.21           C  
ATOM    153  HB2 LYS A  11      11.182  20.528 -20.557  1.00 83.21           H  
ATOM    154  HB3 LYS A  11      11.141  19.670 -19.018  1.00 83.21           H  
ATOM    155  O   LYS A  11      11.936  16.991 -20.501  1.00 83.21           O  
ATOM    156  CG  LYS A  11       9.330  20.753 -19.489  1.00 83.21           C  
ATOM    157  HG2 LYS A  11       8.687  20.164 -18.835  1.00 83.21           H  
ATOM    158  HG3 LYS A  11       8.767  21.024 -20.382  1.00 83.21           H  
ATOM    159  CD  LYS A  11       9.752  22.031 -18.745  1.00 83.21           C  
ATOM    160  HD2 LYS A  11      10.455  22.590 -19.362  1.00 83.21           H  
ATOM    161  HD3 LYS A  11      10.245  21.750 -17.815  1.00 83.21           H  
ATOM    162  CE  LYS A  11       8.530  22.910 -18.437  1.00 83.21           C  
ATOM    163  HE2 LYS A  11       8.068  23.197 -19.382  1.00 83.21           H  
ATOM    164  HE3 LYS A  11       7.801  22.320 -17.882  1.00 83.21           H  
ATOM    165  NZ  LYS A  11       8.894  24.128 -17.665  1.00 83.21           N  
ATOM    166  HZ1 LYS A  11       8.089  24.724 -17.538  1.00 83.21           H  
ATOM    167  HZ2 LYS A  11       9.602  24.666 -18.144  1.00 83.21           H  
ATOM    168  HZ3 LYS A  11       9.245  23.885 -16.749  1.00 83.21           H  
ATOM    169  N   LYS A  12      11.976  18.348 -22.295  1.00 80.28           N  
ATOM    170  H   LYS A  12      11.503  19.102 -22.773  1.00 80.28           H  
ATOM    171  CA  LYS A  12      13.217  17.822 -22.884  1.00 80.28           C  
ATOM    172  HA  LYS A  12      13.032  16.798 -23.210  1.00 80.28           H  
ATOM    173  C   LYS A  12      14.371  17.766 -21.872  1.00 80.28           C  
ATOM    174  CB  LYS A  12      13.613  18.643 -24.124  1.00 80.28           C  
ATOM    175  HB2 LYS A  12      14.512  18.184 -24.536  1.00 80.28           H  
ATOM    176  HB3 LYS A  12      12.820  18.574 -24.869  1.00 80.28           H  
ATOM    177  O   LYS A  12      14.575  18.711 -21.113  1.00 80.28           O  
ATOM    178  CG  LYS A  12      13.925  20.124 -23.840  1.00 80.28           C  
ATOM    179  HG2 LYS A  12      14.747  20.192 -23.127  1.00 80.28           H  
ATOM    180  HG3 LYS A  12      13.048  20.613 -23.415  1.00 80.28           H  
ATOM    181  CD  LYS A  12      14.349  20.869 -25.110  1.00 80.28           C  
ATOM    182  HD2 LYS A  12      15.177  20.332 -25.573  1.00 80.28           H  
ATOM    183  HD3 LYS A  12      13.514  20.905 -25.809  1.00 80.28           H  
ATOM    184  CE  LYS A  12      14.799  22.288 -24.736  1.00 80.28           C  
ATOM    185  HE2 LYS A  12      13.957  22.819 -24.291  1.00 80.28           H  
ATOM    186  HE3 LYS A  12      15.580  22.208 -23.980  1.00 80.28           H  
ATOM    187  NZ  LYS A  12      15.316  23.032 -25.911  1.00 80.28           N  
ATOM    188  HZ1 LYS A  12      14.608  23.119 -26.626  1.00 80.28           H  
ATOM    189  HZ2 LYS A  12      16.110  22.546 -26.302  1.00 80.28           H  
ATOM    190  HZ3 LYS A  12      15.626  23.955 -25.642  1.00 80.28           H  
ATOM    191  N   VAL A  13      15.138  16.681 -21.912  1.00 72.90           N  
ATOM    192  H   VAL A  13      14.923  15.968 -22.594  1.00 72.90           H  
ATOM    193  CA  VAL A  13      16.427  16.530 -21.219  1.00 72.90           C  
ATOM    194  HA  VAL A  13      16.817  17.518 -20.976  1.00 72.90           H  
ATOM    195  C   VAL A  13      17.423  15.878 -22.176  1.00 72.90           C  
ATOM    196  CB  VAL A  13      16.314  15.727 -19.903  1.00 72.90           C  
ATOM    197  HB  VAL A  13      17.310  15.669 -19.464  1.00 72.90           H  
ATOM    198  O   VAL A  13      17.013  15.169 -23.094  1.00 72.90           O  
ATOM    199  CG1 VAL A  13      15.431  16.440 -18.874  1.00 72.90           C  
ATOM    200 HG11 VAL A  13      14.395  16.458 -19.212  1.00 72.90           H  
ATOM    201 HG12 VAL A  13      15.480  15.919 -17.917  1.00 72.90           H  
ATOM    202 HG13 VAL A  13      15.777  17.465 -18.737  1.00 72.90           H  
ATOM    203  CG2 VAL A  13      15.827  14.288 -20.111  1.00 72.90           C  
ATOM    204 HG21 VAL A  13      15.521  13.845 -19.163  1.00 72.90           H  
ATOM    205 HG22 VAL A  13      15.001  14.258 -20.821  1.00 72.90           H  
ATOM    206 HG23 VAL A  13      16.639  13.690 -20.525  1.00 72.90           H  
ATOM    207  N   ASP A  14      18.722  16.076 -21.947  1.00 67.15           N  
ATOM    208  H   ASP A  14      18.996  16.738 -21.235  1.00 67.15           H  
ATOM    209  CA  ASP A  14      19.803  15.585 -22.825  1.00 67.15           C  
ATOM    210  HA  ASP A  14      19.564  15.869 -23.849  1.00 67.15           H  
ATOM    211  C   ASP A  14      19.973  14.054 -22.848  1.00 67.15           C  
ATOM    212  CB  ASP A  14      21.125  16.271 -22.438  1.00 67.15           C  
ATOM    213  HB2 ASP A  14      21.295  16.147 -21.369  1.00 67.15           H  
ATOM    214  HB3 ASP A  14      21.952  15.797 -22.967  1.00 67.15           H  
ATOM    215  O   ASP A  14      20.878  13.526 -23.494  1.00 67.15           O  
ATOM    216  CG  ASP A  14      21.140  17.754 -22.809  1.00 67.15           C  
ATOM    217  OD1 ASP A  14      20.537  18.098 -23.851  1.00 67.15           O  
ATOM    218  OD2 ASP A  14      21.715  18.526 -22.016  1.00 67.15           O  
ATOM    219  N   ALA A  15      19.095  13.320 -22.166  1.00 65.23           N  
ATOM    220  H   ALA A  15      18.273  13.796 -21.821  1.00 65.23           H  
ATOM    221  CA  ALA A  15      19.121  11.871 -22.093  1.00 65.23           C  
ATOM    222  HA  ALA A  15      19.928  11.492 -22.720  1.00 65.23           H  
ATOM    223  C   ALA A  15      17.812  11.273 -22.619  1.00 65.23           C  
ATOM    224  CB  ALA A  15      19.425  11.462 -20.648  1.00 65.23           C  
ATOM    225  HB1 ALA A  15      19.556  10.381 -20.603  1.00 65.23           H  
ATOM    226  HB2 ALA A  15      18.605  11.769 -19.998  1.00 65.23           H  
ATOM    227  HB3 ALA A  15      20.349  11.941 -20.323  1.00 65.23           H  
ATOM    228  O   ALA A  15      16.723  11.702 -22.234  1.00 65.23           O  
ATOM    229  N   ASP A  16      17.929  10.213 -23.419  1.00 67.72           N  
ATOM    230  H   ASP A  16      18.851   9.947 -23.733  1.00 67.72           H  
ATOM    231  CA  ASP A  16      16.813   9.402 -23.923  1.00 67.72           C  
ATOM    232  HA  ASP A  16      16.006  10.071 -24.223  1.00 67.72           H  
ATOM    233  C   ASP A  16      16.249   8.497 -22.813  1.00 67.72           C  
ATOM    234  CB  ASP A  16      17.258   8.639 -25.183  1.00 67.72           C  
ATOM    235  HB2 ASP A  16      16.427   8.037 -25.552  1.00 67.72           H  
ATOM    236  HB3 ASP A  16      18.087   7.976 -24.934  1.00 67.72           H  
ATOM    237  O   ASP A  16      16.261   7.274 -22.889  1.00 67.72           O  
ATOM    238  CG  ASP A  16      17.683   9.614 -26.283  1.00 67.72           C  
ATOM    239  OD1 ASP A  16      16.868  10.500 -26.624  1.00 67.72           O  
ATOM    240  OD2 ASP A  16      18.873   9.597 -26.683  1.00 67.72           O  
ATOM    241  N   LYS A  17      15.823   9.118 -21.710  1.00 73.54           N  
ATOM    242  H   LYS A  17      15.898  10.126 -21.707  1.00 73.54           H  
ATOM    243  CA  LYS A  17      15.226   8.443 -20.548  1.00 73.54           C  
ATOM    244  HA  LYS A  17      15.595   7.419 -20.494  1.00 73.54           H  
ATOM    245  C   LYS A  17      13.710   8.323 -20.657  1.00 73.54           C  
ATOM    246  CB  LYS A  17      15.599   9.192 -19.261  1.00 73.54           C  
ATOM    247  HB2 LYS A  17      14.998   8.803 -18.440  1.00 73.54           H  
ATOM    248  HB3 LYS A  17      15.372  10.252 -19.380  1.00 73.54           H  
ATOM    249  O   LYS A  17      13.120   7.525 -19.937  1.00 73.54           O  
ATOM    250  CG  LYS A  17      17.078   9.008 -18.905  1.00 73.54           C  
ATOM    251  HG2 LYS A  17      17.695   9.381 -19.722  1.00 73.54           H  
ATOM    252  HG3 LYS A  17      17.283   7.946 -18.769  1.00 73.54           H  
ATOM    253  CD  LYS A  17      17.423   9.760 -17.615  1.00 73.54           C  
ATOM    254  HD2 LYS A  17      16.808   9.377 -16.802  1.00 73.54           H  
ATOM    255  HD3 LYS A  17      17.215  10.821 -17.756  1.00 73.54           H  
ATOM    256  CE  LYS A  17      18.907   9.561 -17.288  1.00 73.54           C  
ATOM    257  HE2 LYS A  17      19.098   8.494 -17.175  1.00 73.54           H  
ATOM    258  HE3 LYS A  17      19.495   9.912 -18.137  1.00 73.54           H  
ATOM    259  NZ  LYS A  17      19.304  10.291 -16.058  1.00 73.54           N  
ATOM    260  HZ1 LYS A  17      19.143  11.282 -16.175  1.00 73.54           H  
ATOM    261  HZ2 LYS A  17      20.288  10.157 -15.877  1.00 73.54           H  
ATOM    262  HZ3 LYS A  17      18.777   9.963 -15.261  1.00 73.54           H  
ATOM    263  N   TYR A  18      13.093   9.153 -21.492  1.00 82.66           N  
ATOM    264  H   TYR A  18      13.661   9.714 -22.111  1.00 82.66           H  
ATOM    265  CA  TYR A  18      11.644   9.245 -21.611  1.00 82.66           C  
ATOM    266  HA  TYR A  18      11.188   8.886 -20.688  1.00 82.66           H  
ATOM    267  C   TYR A  18      11.117   8.338 -22.711  1.00 82.66           C  
ATOM    268  CB  TYR A  18      11.228  10.708 -21.809  1.00 82.66           C  
ATOM    269  HB2 TYR A  18      10.140  10.756 -21.845  1.00 82.66           H  
ATOM    270  HB3 TYR A  18      11.611  11.052 -22.770  1.00 82.66           H  
ATOM    271  O   TYR A  18      11.837   7.957 -23.629  1.00 82.66           O  
ATOM    272  CG  TYR A  18      11.697  11.650 -20.716  1.00 82.66           C  
ATOM    273  CD1 TYR A  18      11.703  11.233 -19.367  1.00 82.66           C  
ATOM    274  HD1 TYR A  18      11.347  10.251 -19.092  1.00 82.66           H  
ATOM    275  CD2 TYR A  18      12.130  12.947 -21.048  1.00 82.66           C  
ATOM    276  HD2 TYR A  18      12.125  13.276 -22.077  1.00 82.66           H  
ATOM    277  CE1 TYR A  18      12.182  12.089 -18.362  1.00 82.66           C  
ATOM    278  HE1 TYR A  18      12.193  11.753 -17.336  1.00 82.66           H  
ATOM    279  CE2 TYR A  18      12.564  13.819 -20.034  1.00 82.66           C  
ATOM    280  HE2 TYR A  18      12.887  14.821 -20.274  1.00 82.66           H  
ATOM    281  OH  TYR A  18      13.036  14.229 -17.716  1.00 82.66           O  
ATOM    282  HH  TYR A  18      12.957  13.827 -16.848  1.00 82.66           H  
ATOM    283  CZ  TYR A  18      12.603  13.392 -18.693  1.00 82.66           C  
ATOM    284  N   ILE A  19       9.833   8.017 -22.625  1.00 84.09           N  
ATOM    285  H   ILE A  19       9.301   8.371 -21.842  1.00 84.09           H  
ATOM    286  CA  ILE A  19       9.132   7.324 -23.700  1.00 84.09           C  
ATOM    287  HA  ILE A  19       9.833   6.637 -24.174  1.00 84.09           H  
ATOM    288  C   ILE A  19       8.667   8.380 -24.706  1.00 84.09           C  
ATOM    289  CB  ILE A  19       7.969   6.486 -23.154  1.00 84.09           C  
ATOM    290  HB  ILE A  19       7.298   7.151 -22.610  1.00 84.09           H  
ATOM    291  O   ILE A  19       7.996   9.340 -24.302  1.00 84.09           O  
ATOM    292  CG1 ILE A  19       8.507   5.424 -22.180  1.00 84.09           C  
ATOM    293 HG12 ILE A  19       9.061   4.669 -22.738  1.00 84.09           H  
ATOM    294 HG13 ILE A  19       9.184   5.870 -21.452  1.00 84.09           H  
ATOM    295  CG2 ILE A  19       7.178   5.817 -24.294  1.00 84.09           C  
ATOM    296 HG21 ILE A  19       6.295   5.303 -23.912  1.00 84.09           H  
ATOM    297 HG22 ILE A  19       6.811   6.562 -25.000  1.00 84.09           H  
ATOM    298 HG23 ILE A  19       7.806   5.104 -24.828  1.00 84.09           H  
ATOM    299  CD1 ILE A  19       7.393   4.748 -21.393  1.00 84.09           C  
ATOM    300 HD11 ILE A  19       6.926   5.461 -20.713  1.00 84.09           H  
ATOM    301 HD12 ILE A  19       7.857   3.931 -20.839  1.00 84.09           H  
ATOM    302 HD13 ILE A  19       6.639   4.306 -22.045  1.00 84.09           H  
ATOM    303  N   PRO A  20       8.996   8.237 -25.997  1.00 84.16           N  
ATOM    304  CA  PRO A  20       8.545   9.173 -27.011  1.00 84.16           C  
ATOM    305  HA  PRO A  20       8.875  10.182 -26.761  1.00 84.16           H  
ATOM    306  C   PRO A  20       7.016   9.162 -27.114  1.00 84.16           C  
ATOM    307  CB  PRO A  20       9.236   8.726 -28.298  1.00 84.16           C  
ATOM    308  HB2 PRO A  20      10.206   9.215 -28.392  1.00 84.16           H  
ATOM    309  HB3 PRO A  20       8.626   8.938 -29.176  1.00 84.16           H  
ATOM    310  O   PRO A  20       6.367   8.127 -26.973  1.00 84.16           O  
ATOM    311  CG  PRO A  20       9.449   7.229 -28.104  1.00 84.16           C  
ATOM    312  HG2 PRO A  20       8.530   6.693 -28.341  1.00 84.16           H  
ATOM    313  HG3 PRO A  20      10.281   6.856 -28.701  1.00 84.16           H  
ATOM    314  CD  PRO A  20       9.733   7.137 -26.608  1.00 84.16           C  
ATOM    315  HD2 PRO A  20      10.799   7.272 -26.424  1.00 84.16           H  
ATOM    316  HD3 PRO A  20       9.403   6.167 -26.236  1.00 84.16           H  
ATOM    317  N   ARG A  21       6.429  10.339 -27.353  1.00 83.50           N  
ATOM    318  H   ARG A  21       7.026  11.146 -27.465  1.00 83.50           H  
ATOM    319  CA  ARG A  21       4.973  10.485 -27.542  1.00 83.50           C  
ATOM    320  HA  ARG A  21       4.452   9.925 -26.765  1.00 83.50           H  
ATOM    321  C   ARG A  21       4.495   9.882 -28.862  1.00 83.50           C  
ATOM    322  CB  ARG A  21       4.582  11.964 -27.470  1.00 83.50           C  
ATOM    323  HB2 ARG A  21       3.533  12.057 -27.754  1.00 83.50           H  
ATOM    324  HB3 ARG A  21       5.179  12.523 -28.191  1.00 83.50           H  
ATOM    325  O   ARG A  21       3.348   9.467 -28.959  1.00 83.50           O  
ATOM    326  CG  ARG A  21       4.775  12.556 -26.066  1.00 83.50           C  
ATOM    327  HG2 ARG A  21       5.787  12.354 -25.716  1.00 83.50           H  
ATOM    328  HG3 ARG A  21       4.072  12.094 -25.373  1.00 83.50           H  
ATOM    329  CD  ARG A  21       4.569  14.074 -26.071  1.00 83.50           C  
ATOM    330  HD2 ARG A  21       4.738  14.448 -25.062  1.00 83.50           H  
ATOM    331  HD3 ARG A  21       5.311  14.520 -26.734  1.00 83.50           H  
ATOM    332  NE  ARG A  21       3.212  14.448 -26.513  1.00 83.50           N  
ATOM    333  HE  ARG A  21       2.564  13.690 -26.674  1.00 83.50           H  
ATOM    334  NH1 ARG A  21       3.548  16.714 -26.624  1.00 83.50           N  
ATOM    335 HH11 ARG A  21       4.506  16.575 -26.334  1.00 83.50           H  
ATOM    336 HH12 ARG A  21       3.207  17.638 -26.849  1.00 83.50           H  
ATOM    337  NH2 ARG A  21       1.556  15.864 -27.173  1.00 83.50           N  
ATOM    338 HH21 ARG A  21       0.946  15.077 -27.339  1.00 83.50           H  
ATOM    339 HH22 ARG A  21       1.228  16.793 -27.393  1.00 83.50           H  
ATOM    340  CZ  ARG A  21       2.779  15.670 -26.766  1.00 83.50           C  
ATOM    341  N   ASP A  22       5.389   9.854 -29.841  1.00 82.05           N  
ATOM    342  H   ASP A  22       6.320  10.191 -29.642  1.00 82.05           H  
ATOM    343  CA  ASP A  22       5.222   9.269 -31.161  1.00 82.05           C  
ATOM    344  HA  ASP A  22       4.421   8.529 -31.150  1.00 82.05           H  
ATOM    345  C   ASP A  22       6.547   8.600 -31.532  1.00 82.05           C  
ATOM    346  CB  ASP A  22       4.871  10.380 -32.159  1.00 82.05           C  
ATOM    347  HB2 ASP A  22       5.720  11.056 -32.261  1.00 82.05           H  
ATOM    348  HB3 ASP A  22       4.027  10.951 -31.773  1.00 82.05           H  
ATOM    349  O   ASP A  22       7.607   9.160 -31.262  1.00 82.05           O  
ATOM    350  CG  ASP A  22       4.512   9.818 -33.533  1.00 82.05           C  
ATOM    351  OD1 ASP A  22       5.397   9.180 -34.156  1.00 82.05           O  
ATOM    352  OD2 ASP A  22       3.355  10.012 -33.942  1.00 82.05           O  
ATOM    353  N   SER A  23       6.507   7.423 -32.153  1.00 81.07           N  
ATOM    354  H   SER A  23       5.602   7.052 -32.405  1.00 81.07           H  
ATOM    355  CA  SER A  23       7.708   6.698 -32.592  1.00 81.07           C  
ATOM    356  HA  SER A  23       8.268   6.382 -31.712  1.00 81.07           H  
ATOM    357  C   SER A  23       8.665   7.526 -33.465  1.00 81.07           C  
ATOM    358  CB  SER A  23       7.271   5.451 -33.360  1.00 81.07           C  
ATOM    359  HB2 SER A  23       8.150   4.881 -33.658  1.00 81.07           H  
ATOM    360  HB3 SER A  23       6.660   4.828 -32.706  1.00 81.07           H  
ATOM    361  O   SER A  23       9.871   7.293 -33.445  1.00 81.07           O  
ATOM    362  OG  SER A  23       6.519   5.787 -34.514  1.00 81.07           O  
ATOM    363  HG  SER A  23       6.046   6.613 -34.395  1.00 81.07           H  
ATOM    364  N   SER A  24       8.144   8.518 -34.191  1.00 85.75           N  
ATOM    365  H   SER A  24       7.147   8.670 -34.136  1.00 85.75           H  
ATOM    366  CA  SER A  24       8.910   9.422 -35.054  1.00 85.75           C  
ATOM    367  HA  SER A  24       9.741   8.865 -35.488  1.00 85.75           H  
ATOM    368  C   SER A  24       9.511  10.626 -34.316  1.00 85.75           C  
ATOM    369  CB  SER A  24       8.009   9.890 -36.202  1.00 85.75           C  
ATOM    370  HB2 SER A  24       8.600  10.489 -36.895  1.00 85.75           H  
ATOM    371  HB3 SER A  24       7.621   9.023 -36.737  1.00 85.75           H  
ATOM    372  O   SER A  24      10.286  11.394 -34.892  1.00 85.75           O  
ATOM    373  OG  SER A  24       6.929  10.670 -35.723  1.00 85.75           O  
ATOM    374  HG  SER A  24       6.297  10.100 -35.279  1.00 85.75           H  
ATOM    375  N   TRP A  25       9.162  10.838 -33.045  1.00 83.38           N  
ATOM    376  H   TRP A  25       8.568  10.159 -32.592  1.00 83.38           H  
ATOM    377  CA  TRP A  25       9.556  12.020 -32.281  1.00 83.38           C  
ATOM    378  HA  TRP A  25       9.897  12.793 -32.970  1.00 83.38           H  
ATOM    379  C   TRP A  25      10.701  11.714 -31.324  1.00 83.38           C  
ATOM    380  CB  TRP A  25       8.351  12.597 -31.534  1.00 83.38           C  
ATOM    381  HB2 TRP A  25       8.710  13.320 -30.802  1.00 83.38           H  
ATOM    382  HB3 TRP A  25       7.867  11.797 -30.974  1.00 83.38           H  
ATOM    383  O   TRP A  25      10.575  10.925 -30.392  1.00 83.38           O  
ATOM    384  CG  TRP A  25       7.312  13.285 -32.365  1.00 83.38           C  
ATOM    385  CD1 TRP A  25       7.188  13.249 -33.714  1.00 83.38           C  
ATOM    386  HD1 TRP A  25       7.827  12.703 -34.393  1.00 83.38           H  
ATOM    387  CD2 TRP A  25       6.175  14.066 -31.892  1.00 83.38           C  
ATOM    388  CE2 TRP A  25       5.390  14.454 -33.017  1.00 83.38           C  
ATOM    389  CE3 TRP A  25       5.716  14.459 -30.615  1.00 83.38           C  
ATOM    390  HE3 TRP A  25       6.292  14.172 -29.747  1.00 83.38           H  
ATOM    391  NE1 TRP A  25       6.052  13.924 -34.100  1.00 83.38           N  
ATOM    392  HE1 TRP A  25       5.688  13.883 -35.041  1.00 83.38           H  
ATOM    393  CH2 TRP A  25       3.774  15.566 -31.603  1.00 83.38           C  
ATOM    394  HH2 TRP A  25       2.856  16.124 -31.493  1.00 83.38           H  
ATOM    395  CZ2 TRP A  25       4.206  15.191 -32.886  1.00 83.38           C  
ATOM    396  HZ2 TRP A  25       3.627  15.445 -33.761  1.00 83.38           H  
ATOM    397  CZ3 TRP A  25       4.528  15.202 -30.471  1.00 83.38           C  
ATOM    398  HZ3 TRP A  25       4.186  15.490 -29.488  1.00 83.38           H  
ATOM    399  N   SER A  26      11.812  12.433 -31.488  1.00 84.47           N  
ATOM    400  H   SER A  26      11.888  13.018 -32.308  1.00 84.47           H  
ATOM    401  CA  SER A  26      12.922  12.368 -30.538  1.00 84.47           C  
ATOM    402  HA  SER A  26      13.177  11.320 -30.384  1.00 84.47           H  
ATOM    403  C   SER A  26      12.540  12.978 -29.187  1.00 84.47           C  
ATOM    404  CB  SER A  26      14.155  13.075 -31.098  1.00 84.47           C  
ATOM    405  HB2 SER A  26      13.895  14.102 -31.353  1.00 84.47           H  
ATOM    406  HB3 SER A  26      14.499  12.562 -31.997  1.00 84.47           H  
ATOM    407  O   SER A  26      12.134  14.144 -29.100  1.00 84.47           O  
ATOM    408  OG  SER A  26      15.187  13.091 -30.129  1.00 84.47           O  
ATOM    409  HG  SER A  26      15.677  12.268 -30.190  1.00 84.47           H  
ATOM    410  N   THR A  27      12.780  12.228 -28.113  1.00 85.24           N  
ATOM    411  H   THR A  27      13.093  11.275 -28.237  1.00 85.24           H  
ATOM    412  CA  THR A  27      12.595  12.679 -26.728  1.00 85.24           C  
ATOM    413  HA  THR A  27      11.572  13.039 -26.625  1.00 85.24           H  
ATOM    414  C   THR A  27      13.505  13.836 -26.335  1.00 85.24           C  
ATOM    415  CB  THR A  27      12.802  11.512 -25.757  1.00 85.24           C  
ATOM    416  HB  THR A  27      12.941  11.874 -24.738  1.00 85.24           H  
ATOM    417  O   THR A  27      13.129  14.651 -25.493  1.00 85.24           O  
ATOM    418  CG2 THR A  27      11.569  10.617 -25.813  1.00 85.24           C  
ATOM    419 HG21 THR A  27      10.696  11.154 -25.442  1.00 85.24           H  
ATOM    420 HG22 THR A  27      11.394  10.285 -26.836  1.00 85.24           H  
ATOM    421 HG23 THR A  27      11.740   9.736 -25.194  1.00 85.24           H  
ATOM    422  OG1 THR A  27      13.887  10.691 -26.141  1.00 85.24           O  
ATOM    423  HG1 THR A  27      14.750  11.089 -26.008  1.00 85.24           H  
ATOM    424  N   ARG A  28      14.663  13.987 -26.990  1.00 85.37           N  
ATOM    425  H   ARG A  28      14.927  13.279 -27.661  1.00 85.37           H  
ATOM    426  CA  ARG A  28      15.549  15.148 -26.796  1.00 85.37           C  
ATOM    427  HA  ARG A  28      15.732  15.298 -25.732  1.00 85.37           H  
ATOM    428  C   ARG A  28      14.947  16.441 -27.327  1.00 85.37           C  
ATOM    429  CB  ARG A  28      16.891  14.923 -27.498  1.00 85.37           C  
ATOM    430  HB2 ARG A  28      16.723  14.718 -28.555  1.00 85.37           H  
ATOM    431  HB3 ARG A  28      17.487  15.831 -27.413  1.00 85.37           H  
ATOM    432  O   ARG A  28      15.199  17.509 -26.779  1.00 85.37           O  
ATOM    433  CG  ARG A  28      17.674  13.777 -26.868  1.00 85.37           C  
ATOM    434  HG2 ARG A  28      17.860  13.982 -25.814  1.00 85.37           H  
ATOM    435  HG3 ARG A  28      17.090  12.861 -26.964  1.00 85.37           H  
ATOM    436  CD  ARG A  28      18.999  13.607 -27.603  1.00 85.37           C  
ATOM    437  HD2 ARG A  28      19.612  14.491 -27.426  1.00 85.37           H  
ATOM    438  HD3 ARG A  28      18.806  13.523 -28.672  1.00 85.37           H  
ATOM    439  NE  ARG A  28      19.676  12.389 -27.152  1.00 85.37           N  
ATOM    440  HE  ARG A  28      19.110  11.558 -27.056  1.00 85.37           H  
ATOM    441  NH1 ARG A  28      21.830  13.198 -26.980  1.00 85.37           N  
ATOM    442 HH11 ARG A  28      21.493  14.138 -27.131  1.00 85.37           H  
ATOM    443 HH12 ARG A  28      22.786  13.042 -26.693  1.00 85.37           H  
ATOM    444  NH2 ARG A  28      21.357  11.037 -26.579  1.00 85.37           N  
ATOM    445 HH21 ARG A  28      20.650  10.316 -26.594  1.00 85.37           H  
ATOM    446 HH22 ARG A  28      22.329  10.827 -26.403  1.00 85.37           H  
ATOM    447  CZ  ARG A  28      20.957  12.228 -26.902  1.00 85.37           C  
ATOM    448  N   LYS A  29      14.153  16.362 -28.399  1.00 86.35           N  
ATOM    449  H   LYS A  29      13.976  15.446 -28.784  1.00 86.35           H  
ATOM    450  CA  LYS A  29      13.532  17.541 -29.015  1.00 86.35           C  
ATOM    451  HA  LYS A  29      14.173  18.404 -28.833  1.00 86.35           H  
ATOM    452  C   LYS A  29      12.190  17.877 -28.370  1.00 86.35           C  
ATOM    453  CB  LYS A  29      13.443  17.339 -30.535  1.00 86.35           C  
ATOM    454  HB2 LYS A  29      12.741  16.537 -30.761  1.00 86.35           H  
ATOM    455  HB3 LYS A  29      14.427  17.052 -30.905  1.00 86.35           H  
ATOM    456  O   LYS A  29      11.927  19.045 -28.097  1.00 86.35           O  
ATOM    457  CG  LYS A  29      13.006  18.630 -31.245  1.00 86.35           C  
ATOM    458  HG2 LYS A  29      11.975  18.857 -30.974  1.00 86.35           H  
ATOM    459  HG3 LYS A  29      13.643  19.453 -30.922  1.00 86.35           H  
ATOM    460  CD  LYS A  29      13.105  18.496 -32.770  1.00 86.35           C  
ATOM    461  HD2 LYS A  29      12.494  17.655 -33.096  1.00 86.35           H  
ATOM    462  HD3 LYS A  29      14.142  18.309 -33.049  1.00 86.35           H  
ATOM    463  CE  LYS A  29      12.614  19.787 -33.439  1.00 86.35           C  
ATOM    464  HE2 LYS A  29      11.607  19.997 -33.080  1.00 86.35           H  
ATOM    465  HE3 LYS A  29      13.259  20.609 -33.129  1.00 86.35           H  
ATOM    466  NZ  LYS A  29      12.599  19.676 -34.919  1.00 86.35           N  
ATOM    467  HZ1 LYS A  29      12.308  20.548 -35.338  1.00 86.35           H  
ATOM    468  HZ2 LYS A  29      13.511  19.438 -35.281  1.00 86.35           H  
ATOM    469  HZ3 LYS A  29      11.935  18.971 -35.206  1.00 86.35           H  
ATOM    470  N   TYR A  30      11.368  16.864 -28.102  1.00 86.87           N  
ATOM    471  H   TYR A  30      11.654  15.937 -28.382  1.00 86.87           H  
ATOM    472  CA  TYR A  30       9.967  17.051 -27.708  1.00 86.87           C  
ATOM    473  HA  TYR A  30       9.716  18.110 -27.777  1.00 86.87           H  
ATOM    474  C   TYR A  30       9.652  16.656 -26.261  1.00 86.87           C  
ATOM    475  CB  TYR A  30       9.077  16.314 -28.716  1.00 86.87           C  
ATOM    476  HB2 TYR A  30       8.032  16.449 -28.436  1.00 86.87           H  
ATOM    477  HB3 TYR A  30       9.294  15.247 -28.671  1.00 86.87           H  
ATOM    478  O   TYR A  30       8.504  16.786 -25.831  1.00 86.87           O  
ATOM    479  CG  TYR A  30       9.249  16.814 -30.138  1.00 86.87           C  
ATOM    480  CD1 TYR A  30       8.787  18.098 -30.491  1.00 86.87           C  
ATOM    481  HD1 TYR A  30       8.301  18.719 -29.754  1.00 86.87           H  
ATOM    482  CD2 TYR A  30       9.877  16.004 -31.102  1.00 86.87           C  
ATOM    483  HD2 TYR A  30      10.237  15.024 -30.826  1.00 86.87           H  
ATOM    484  CE1 TYR A  30       8.949  18.569 -31.809  1.00 86.87           C  
ATOM    485  HE1 TYR A  30       8.580  19.544 -32.092  1.00 86.87           H  
ATOM    486  CE2 TYR A  30      10.001  16.453 -32.429  1.00 86.87           C  
ATOM    487  HE2 TYR A  30      10.438  15.807 -33.176  1.00 86.87           H  
ATOM    488  OH  TYR A  30       9.680  18.172 -34.065  1.00 86.87           O  
ATOM    489  HH  TYR A  30       9.665  17.422 -34.665  1.00 86.87           H  
ATOM    490  CZ  TYR A  30       9.539  17.738 -32.784  1.00 86.87           C  
ATOM    491  N   GLY A  31      10.643  16.189 -25.497  1.00 85.15           N  
ATOM    492  H   GLY A  31      11.555  16.048 -25.906  1.00 85.15           H  
ATOM    493  CA  GLY A  31      10.377  15.528 -24.224  1.00 85.15           C  
ATOM    494  HA2 GLY A  31       9.767  16.183 -23.601  1.00 85.15           H  
ATOM    495  HA3 GLY A  31      11.311  15.322 -23.702  1.00 85.15           H  
ATOM    496  C   GLY A  31       9.632  14.209 -24.430  1.00 85.15           C  
ATOM    497  O   GLY A  31       9.583  13.662 -25.533  1.00 85.15           O  
ATOM    498  N   GLY A  32       9.038  13.680 -23.368  1.00 86.32           N  
ATOM    499  H   GLY A  32       9.046  14.178 -22.490  1.00 86.32           H  
ATOM    500  CA  GLY A  32       8.330  12.407 -23.445  1.00 86.32           C  
ATOM    501  HA2 GLY A  32       9.041  11.614 -23.674  1.00 86.32           H  
ATOM    502  HA3 GLY A  32       7.599  12.441 -24.253  1.00 86.32           H  
ATOM    503  C   GLY A  32       7.605  12.056 -22.159  1.00 86.32           C  
ATOM    504  O   GLY A  32       7.572  12.842 -21.211  1.00 86.32           O  
ATOM    505  N   PHE A  33       7.008  10.872 -22.128  1.00 86.99           N  
ATOM    506  H   PHE A  33       7.119  10.253 -22.919  1.00 86.99           H  
ATOM    507  CA  PHE A  33       6.410  10.346 -20.909  1.00 86.99           C  
ATOM    508  HA  PHE A  33       5.863  11.151 -20.418  1.00 86.99           H  
ATOM    509  C   PHE A  33       7.494   9.864 -19.944  1.00 86.99           C  
ATOM    510  CB  PHE A  33       5.408   9.238 -21.232  1.00 86.99           C  
ATOM    511  HB2 PHE A  33       5.930   8.388 -21.670  1.00 86.99           H  
ATOM    512  HB3 PHE A  33       4.966   8.898 -20.295  1.00 86.99           H  
ATOM    513  O   PHE A  33       8.493   9.282 -20.365  1.00 86.99           O  
ATOM    514  CG  PHE A  33       4.286   9.664 -22.153  1.00 86.99           C  
ATOM    515  CD1 PHE A  33       3.289  10.527 -21.664  1.00 86.99           C  
ATOM    516  HD1 PHE A  33       3.344  10.899 -20.651  1.00 86.99           H  
ATOM    517  CD2 PHE A  33       4.213   9.180 -23.474  1.00 86.99           C  
ATOM    518  HD2 PHE A  33       4.969   8.509 -23.855  1.00 86.99           H  
ATOM    519  CE1 PHE A  33       2.214  10.899 -22.487  1.00 86.99           C  
ATOM    520  HE1 PHE A  33       1.443  11.554 -22.106  1.00 86.99           H  
ATOM    521  CE2 PHE A  33       3.125   9.538 -24.289  1.00 86.99           C  
ATOM    522  HE2 PHE A  33       3.039   9.125 -25.284  1.00 86.99           H  
ATOM    523  CZ  PHE A  33       2.128  10.399 -23.798  1.00 86.99           C  
ATOM    524  HZ  PHE A  33       1.286  10.657 -24.423  1.00 86.99           H  
ATOM    525  N   ASP A  34       7.269  10.092 -18.649  1.00 83.08           N  
ATOM    526  H   ASP A  34       6.449  10.632 -18.410  1.00 83.08           H  
ATOM    527  CA  ASP A  34       8.220   9.781 -17.573  1.00 83.08           C  
ATOM    528  HA  ASP A  34       9.124  10.374 -17.712  1.00 83.08           H  
ATOM    529  C   ASP A  34       8.650   8.309 -17.589  1.00 83.08           C  
ATOM    530  CB  ASP A  34       7.562  10.181 -16.234  1.00 83.08           C  
ATOM    531  HB2 ASP A  34       7.303  11.239 -16.280  1.00 83.08           H  
ATOM    532  HB3 ASP A  34       6.624   9.635 -16.137  1.00 83.08           H  
ATOM    533  O   ASP A  34       9.826   7.996 -17.768  1.00 83.08           O  
ATOM    534  CG  ASP A  34       8.384   9.948 -14.952  1.00 83.08           C  
ATOM    535  OD1 ASP A  34       9.620   9.761 -15.012  1.00 83.08           O  
ATOM    536  OD2 ASP A  34       7.735   9.950 -13.874  1.00 83.08           O  
ATOM    537  N   ARG A  35       7.692   7.393 -17.400  1.00 82.67           N  
ATOM    538  H   ARG A  35       6.736   7.716 -17.355  1.00 82.67           H  
ATOM    539  CA  ARG A  35       7.949   5.955 -17.254  1.00 82.67           C  
ATOM    540  HA  ARG A  35       8.839   5.716 -17.836  1.00 82.67           H  
ATOM    541  C   ARG A  35       6.789   5.129 -17.797  1.00 82.67           C  
ATOM    542  CB  ARG A  35       8.198   5.601 -15.775  1.00 82.67           C  
ATOM    543  HB2 ARG A  35       7.350   5.938 -15.179  1.00 82.67           H  
ATOM    544  HB3 ARG A  35       8.286   4.521 -15.659  1.00 82.67           H  
ATOM    545  O   ARG A  35       5.640   5.590 -17.746  1.00 82.67           O  
ATOM    546  CG  ARG A  35       9.478   6.258 -15.253  1.00 82.67           C  
ATOM    547  HG2 ARG A  35      10.330   5.962 -15.865  1.00 82.67           H  
ATOM    548  HG3 ARG A  35       9.358   7.340 -15.312  1.00 82.67           H  
ATOM    549  CD  ARG A  35       9.760   5.931 -13.795  1.00 82.67           C  
ATOM    550  HD2 ARG A  35      10.137   4.910 -13.728  1.00 82.67           H  
ATOM    551  HD3 ARG A  35       8.834   6.018 -13.227  1.00 82.67           H  
ATOM    552  NE  ARG A  35      10.740   6.892 -13.269  1.00 82.67           N  
ATOM    553  HE  ARG A  35      10.845   7.736 -13.814  1.00 82.67           H  
ATOM    554  NH1 ARG A  35      11.194   5.816 -11.299  1.00 82.67           N  
ATOM    555 HH11 ARG A  35      10.534   5.099 -11.566  1.00 82.67           H  
ATOM    556 HH12 ARG A  35      11.723   5.739 -10.442  1.00 82.67           H  
ATOM    557  NH2 ARG A  35      12.259   7.718 -11.803  1.00 82.67           N  
ATOM    558 HH21 ARG A  35      12.380   8.501 -12.429  1.00 82.67           H  
ATOM    559 HH22 ARG A  35      12.762   7.672 -10.928  1.00 82.67           H  
ATOM    560  CZ  ARG A  35      11.393   6.803 -12.130  1.00 82.67           C  
ATOM    561  N   PRO A  36       7.064   3.906 -18.275  1.00 87.19           N  
ATOM    562  CA  PRO A  36       6.013   2.984 -18.666  1.00 87.19           C  
ATOM    563  HA  PRO A  36       5.321   3.463 -19.358  1.00 87.19           H  
ATOM    564  C   PRO A  36       5.251   2.508 -17.427  1.00 87.19           C  
ATOM    565  CB  PRO A  36       6.715   1.834 -19.382  1.00 87.19           C  
ATOM    566  HB2 PRO A  36       6.172   0.898 -19.248  1.00 87.19           H  
ATOM    567  HB3 PRO A  36       6.807   2.046 -20.447  1.00 87.19           H  
ATOM    568  O   PRO A  36       5.805   2.403 -16.329  1.00 87.19           O  
ATOM    569  CG  PRO A  36       8.096   1.804 -18.725  1.00 87.19           C  
ATOM    570  HG2 PRO A  36       8.047   1.214 -17.811  1.00 87.19           H  
ATOM    571  HG3 PRO A  36       8.857   1.413 -19.400  1.00 87.19           H  
ATOM    572  CD  PRO A  36       8.372   3.255 -18.340  1.00 87.19           C  
ATOM    573  HD2 PRO A  36       9.004   3.732 -19.089  1.00 87.19           H  
ATOM    574  HD3 PRO A  36       8.878   3.278 -17.376  1.00 87.19           H  
ATOM    575  N   THR A  37       3.977   2.192 -17.608  1.00 89.25           N  
ATOM    576  H   THR A  37       3.577   2.287 -18.530  1.00 89.25           H  
ATOM    577  CA  THR A  37       3.149   1.589 -16.567  1.00 89.25           C  
ATOM    578  HA  THR A  37       3.317   2.124 -15.632  1.00 89.25           H  
ATOM    579  C   THR A  37       3.567   0.131 -16.387  1.00 89.25           C  
ATOM    580  CB  THR A  37       1.662   1.719 -16.919  1.00 89.25           C  
ATOM    581  HB  THR A  37       1.469   1.203 -17.860  1.00 89.25           H  
ATOM    582  O   THR A  37       3.639  -0.634 -17.352  1.00 89.25           O  
ATOM    583  CG2 THR A  37       0.751   1.165 -15.825  1.00 89.25           C  
ATOM    584 HG21 THR A  37       0.978   1.643 -14.873  1.00 89.25           H  
ATOM    585 HG22 THR A  37       0.884   0.087 -15.736  1.00 89.25           H  
ATOM    586 HG23 THR A  37      -0.288   1.362 -16.090  1.00 89.25           H  
ATOM    587  OG1 THR A  37       1.330   3.081 -17.070  1.00 89.25           O  
ATOM    588  HG1 THR A  37       0.593   3.125 -17.683  1.00 89.25           H  
ATOM    589  N   ILE A  38       3.849  -0.261 -15.145  1.00 90.58           N  
ATOM    590  H   ILE A  38       3.786   0.415 -14.398  1.00 90.58           H  
ATOM    591  CA  ILE A  38       4.114  -1.659 -14.788  1.00 90.58           C  
ATOM    592  HA  ILE A  38       4.770  -2.101 -15.538  1.00 90.58           H  
ATOM    593  C   ILE A  38       2.784  -2.420 -14.819  1.00 90.58           C  
ATOM    594  CB  ILE A  38       4.857  -1.754 -13.437  1.00 90.58           C  
ATOM    595  HB  ILE A  38       4.290  -1.206 -12.684  1.00 90.58           H  
ATOM    596  O   ILE A  38       1.823  -2.006 -14.170  1.00 90.58           O  
ATOM    597  CG1 ILE A  38       6.261  -1.118 -13.582  1.00 90.58           C  
ATOM    598 HG12 ILE A  38       6.171  -0.128 -14.029  1.00 90.58           H  
ATOM    599 HG13 ILE A  38       6.865  -1.728 -14.254  1.00 90.58           H  
ATOM    600  CG2 ILE A  38       4.980  -3.221 -12.983  1.00 90.58           C  
ATOM    601 HG21 ILE A  38       5.520  -3.803 -13.730  1.00 90.58           H  
ATOM    602 HG22 ILE A  38       5.500  -3.290 -12.027  1.00 90.58           H  
ATOM    603 HG23 ILE A  38       3.994  -3.661 -12.837  1.00 90.58           H  
ATOM    604  CD1 ILE A  38       7.018  -0.940 -12.262  1.00 90.58           C  
ATOM    605 HD11 ILE A  38       6.425  -0.328 -11.583  1.00 90.58           H  
ATOM    606 HD12 ILE A  38       7.962  -0.430 -12.458  1.00 90.58           H  
ATOM    607 HD13 ILE A  38       7.238  -1.905 -11.807  1.00 90.58           H  
ATOM    608  N   ALA A  39       2.734  -3.508 -15.587  1.00 92.87           N  
ATOM    609  H   ALA A  39       3.584  -3.822 -16.032  1.00 92.87           H  
ATOM    610  CA  ALA A  39       1.582  -4.400 -15.671  1.00 92.87           C  
ATOM    611  HA  ALA A  39       0.665  -3.812 -15.652  1.00 92.87           H  
ATOM    612  C   ALA A  39       1.547  -5.362 -14.474  1.00 92.87           C  
ATOM    613  CB  ALA A  39       1.652  -5.161 -17.004  1.00 92.87           C  
ATOM    614  HB1 ALA A  39       1.700  -4.458 -17.835  1.00 92.87           H  
ATOM    615  HB2 ALA A  39       2.536  -5.798 -17.033  1.00 92.87           H  
ATOM    616  HB3 ALA A  39       0.766  -5.785 -17.112  1.00 92.87           H  
ATOM    617  O   ALA A  39       0.527  -5.484 -13.803  1.00 92.87           O  
ATOM    618  N   TYR A  40       2.676  -6.013 -14.200  1.00 94.53           N  
ATOM    619  H   TYR A  40       3.475  -5.860 -14.798  1.00 94.53           H  
ATOM    620  CA  TYR A  40       2.883  -6.916 -13.069  1.00 94.53           C  
ATOM    621  HA  TYR A  40       2.393  -6.512 -12.183  1.00 94.53           H  
ATOM    622  C   TYR A  40       4.379  -7.026 -12.762  1.00 94.53           C  
ATOM    623  CB  TYR A  40       2.260  -8.290 -13.373  1.00 94.53           C  
ATOM    624  HB2 TYR A  40       1.176  -8.177 -13.375  1.00 94.53           H  
ATOM    625  HB3 TYR A  40       2.491  -8.985 -12.566  1.00 94.53           H  
ATOM    626  O   TYR A  40       5.219  -6.457 -13.464  1.00 94.53           O  
ATOM    627  CG  TYR A  40       2.681  -8.932 -14.679  1.00 94.53           C  
ATOM    628  CD1 TYR A  40       1.823  -8.856 -15.791  1.00 94.53           C  
ATOM    629  HD1 TYR A  40       0.885  -8.327 -15.710  1.00 94.53           H  
ATOM    630  CD2 TYR A  40       3.889  -9.653 -14.768  1.00 94.53           C  
ATOM    631  HD2 TYR A  40       4.534  -9.745 -13.907  1.00 94.53           H  
ATOM    632  CE1 TYR A  40       2.154  -9.525 -16.983  1.00 94.53           C  
ATOM    633  HE1 TYR A  40       1.477  -9.532 -17.824  1.00 94.53           H  
ATOM    634  CE2 TYR A  40       4.236 -10.294 -15.974  1.00 94.53           C  
ATOM    635  HE2 TYR A  40       5.143 -10.875 -16.051  1.00 94.53           H  
ATOM    636  OH  TYR A  40       3.645 -10.936 -18.209  1.00 94.53           O  
ATOM    637  HH  TYR A  40       2.885 -11.054 -18.784  1.00 94.53           H  
ATOM    638  CZ  TYR A  40       3.356 -10.252 -17.075  1.00 94.53           C  
ATOM    639  N   SER A  41       4.728  -7.739 -11.700  1.00 95.29           N  
ATOM    640  H   SER A  41       4.013  -8.230 -11.181  1.00 95.29           H  
ATOM    641  CA  SER A  41       6.113  -8.059 -11.371  1.00 95.29           C  
ATOM    642  HA  SER A  41       6.775  -7.573 -12.088  1.00 95.29           H  
ATOM    643  C   SER A  41       6.374  -9.550 -11.517  1.00 95.29           C  
ATOM    644  CB  SER A  41       6.464  -7.525  -9.981  1.00 95.29           C  
ATOM    645  HB2 SER A  41       7.442  -7.899  -9.680  1.00 95.29           H  
ATOM    646  HB3 SER A  41       5.714  -7.843  -9.257  1.00 95.29           H  
ATOM    647  O   SER A  41       5.453 -10.359 -11.533  1.00 95.29           O  
ATOM    648  OG  SER A  41       6.508  -6.109 -10.059  1.00 95.29           O  
ATOM    649  HG  SER A  41       6.846  -5.915 -10.937  1.00 95.29           H  
ATOM    650  N   ILE A  42       7.640  -9.914 -11.651  1.00 94.49           N  
ATOM    651  H   ILE A  42       8.350  -9.199 -11.720  1.00 94.49           H  
ATOM    652  CA  ILE A  42       8.093 -11.300 -11.611  1.00 94.49           C  
ATOM    653  HA  ILE A  42       7.269 -11.926 -11.267  1.00 94.49           H  
ATOM    654  C   ILE A  42       9.205 -11.430 -10.585  1.00 94.49           C  
ATOM    655  CB  ILE A  42       8.524 -11.816 -12.998  1.00 94.49           C  
ATOM    656  HB  ILE A  42       8.884 -12.836 -12.868  1.00 94.49           H  
ATOM    657  O   ILE A  42      10.014 -10.514 -10.429  1.00 94.49           O  
ATOM    658  CG1 ILE A  42       9.658 -10.976 -13.612  1.00 94.49           C  
ATOM    659 HG12 ILE A  42       9.298  -9.975 -13.847  1.00 94.49           H  
ATOM    660 HG13 ILE A  42      10.467 -10.887 -12.887  1.00 94.49           H  
ATOM    661  CG2 ILE A  42       7.307 -11.866 -13.931  1.00 94.49           C  
ATOM    662 HG21 ILE A  42       6.942 -10.863 -14.147  1.00 94.49           H  
ATOM    663 HG22 ILE A  42       6.521 -12.443 -13.445  1.00 94.49           H  
ATOM    664 HG23 ILE A  42       7.563 -12.367 -14.865  1.00 94.49           H  
ATOM    665  CD1 ILE A  42      10.250 -11.595 -14.877  1.00 94.49           C  
ATOM    666 HD11 ILE A  42      10.523 -12.636 -14.701  1.00 94.49           H  
ATOM    667 HD12 ILE A  42      11.140 -11.035 -15.163  1.00 94.49           H  
ATOM    668 HD13 ILE A  42       9.524 -11.535 -15.687  1.00 94.49           H  
ATOM    669  N   PHE A  43       9.253 -12.562  -9.896  1.00 93.46           N  
ATOM    670  H   PHE A  43       8.543 -13.259 -10.070  1.00 93.46           H  
ATOM    671  CA  PHE A  43      10.401 -12.937  -9.087  1.00 93.46           C  
ATOM    672  HA  PHE A  43      10.926 -12.039  -8.762  1.00 93.46           H  
ATOM    673  C   PHE A  43      11.369 -13.767  -9.929  1.00 93.46           C  
ATOM    674  CB  PHE A  43       9.935 -13.673  -7.834  1.00 93.46           C  
ATOM    675  HB2 PHE A  43       9.319 -14.518  -8.142  1.00 93.46           H  
ATOM    676  HB3 PHE A  43       9.320 -13.005  -7.231  1.00 93.46           H  
ATOM    677  O   PHE A  43      10.995 -14.802 -10.485  1.00 93.46           O  
ATOM    678  CG  PHE A  43      11.076 -14.187  -6.989  1.00 93.46           C  
ATOM    679  CD1 PHE A  43      11.261 -15.570  -6.810  1.00 93.46           C  
ATOM    680  HD1 PHE A  43      10.581 -16.273  -7.269  1.00 93.46           H  
ATOM    681  CD2 PHE A  43      11.985 -13.280  -6.420  1.00 93.46           C  
ATOM    682  HD2 PHE A  43      11.859 -12.218  -6.574  1.00 93.46           H  
ATOM    683  CE1 PHE A  43      12.327 -16.043  -6.029  1.00 93.46           C  
ATOM    684  HE1 PHE A  43      12.447 -17.106  -5.877  1.00 93.46           H  
ATOM    685  CE2 PHE A  43      13.074 -13.756  -5.675  1.00 93.46           C  
ATOM    686  HE2 PHE A  43      13.783 -13.052  -5.265  1.00 93.46           H  
ATOM    687  CZ  PHE A  43      13.233 -15.135  -5.456  1.00 93.46           C  
ATOM    688  HZ  PHE A  43      14.055 -15.500  -4.858  1.00 93.46           H  
ATOM    689  N   VAL A  44      12.609 -13.289 -10.026  1.00 92.29           N  
ATOM    690  H   VAL A  44      12.830 -12.432  -9.540  1.00 92.29           H  
ATOM    691  CA  VAL A  44      13.666 -13.888 -10.842  1.00 92.29           C  
ATOM    692  HA  VAL A  44      13.267 -14.766 -11.351  1.00 92.29           H  
ATOM    693  C   VAL A  44      14.805 -14.338  -9.942  1.00 92.29           C  
ATOM    694  CB  VAL A  44      14.167 -12.918 -11.932  1.00 92.29           C  
ATOM    695  HB  VAL A  44      14.599 -12.036 -11.459  1.00 92.29           H  
ATOM    696  O   VAL A  44      15.356 -13.559  -9.160  1.00 92.29           O  
ATOM    697  CG1 VAL A  44      15.232 -13.568 -12.827  1.00 92.29           C  
ATOM    698 HG11 VAL A  44      16.119 -13.811 -12.242  1.00 92.29           H  
ATOM    699 HG12 VAL A  44      15.530 -12.869 -13.608  1.00 92.29           H  
ATOM    700 HG13 VAL A  44      14.839 -14.473 -13.289  1.00 92.29           H  
ATOM    701  CG2 VAL A  44      13.014 -12.469 -12.834  1.00 92.29           C  
ATOM    702 HG21 VAL A  44      13.391 -11.814 -13.620  1.00 92.29           H  
ATOM    703 HG22 VAL A  44      12.526 -13.334 -13.283  1.00 92.29           H  
ATOM    704 HG23 VAL A  44      12.292 -11.907 -12.241  1.00 92.29           H  
ATOM    705  N   VAL A  45      15.189 -15.602 -10.103  1.00 92.16           N  
ATOM    706  H   VAL A  45      14.670 -16.174 -10.755  1.00 92.16           H  
ATOM    707  CA  VAL A  45      16.448 -16.150  -9.600  1.00 92.16           C  
ATOM    708  HA  VAL A  45      16.926 -15.417  -8.950  1.00 92.16           H  
ATOM    709  C   VAL A  45      17.337 -16.395 -10.807  1.00 92.16           C  
ATOM    710  CB  VAL A  45      16.228 -17.437  -8.787  1.00 92.16           C  
ATOM    711  HB  VAL A  45      15.831 -18.219  -9.435  1.00 92.16           H  
ATOM    712  O   VAL A  45      16.951 -17.126 -11.709  1.00 92.16           O  
ATOM    713  CG1 VAL A  45      17.552 -17.925  -8.183  1.00 92.16           C  
ATOM    714 HG11 VAL A  45      18.249 -18.186  -8.979  1.00 92.16           H  
ATOM    715 HG12 VAL A  45      17.372 -18.818  -7.583  1.00 92.16           H  
ATOM    716 HG13 VAL A  45      17.988 -17.144  -7.560  1.00 92.16           H  
ATOM    717  CG2 VAL A  45      15.233 -17.205  -7.644  1.00 92.16           C  
ATOM    718 HG21 VAL A  45      14.240 -17.022  -8.056  1.00 92.16           H  
ATOM    719 HG22 VAL A  45      15.529 -16.338  -7.053  1.00 92.16           H  
ATOM    720 HG23 VAL A  45      15.171 -18.090  -7.010  1.00 92.16           H  
ATOM    721  N   ALA A  46      18.507 -15.772 -10.862  1.00 93.22           N  
ATOM    722  H   ALA A  46      18.778 -15.173 -10.095  1.00 93.22           H  
ATOM    723  CA  ALA A  46      19.417 -15.913 -11.999  1.00 93.22           C  
ATOM    724  HA  ALA A  46      19.405 -16.943 -12.355  1.00 93.22           H  
ATOM    725  C   ALA A  46      20.853 -15.575 -11.591  1.00 93.22           C  
ATOM    726  CB  ALA A  46      18.923 -15.003 -13.136  1.00 93.22           C  
ATOM    727  HB1 ALA A  46      19.569 -15.097 -14.008  1.00 93.22           H  
ATOM    728  HB2 ALA A  46      18.910 -13.966 -12.800  1.00 93.22           H  
ATOM    729  HB3 ALA A  46      17.914 -15.290 -13.432  1.00 93.22           H  
ATOM    730  O   ALA A  46      21.137 -15.255 -10.431  1.00 93.22           O  
ATOM    731  N   LYS A  47      21.777 -15.624 -12.549  1.00 92.37           N  
ATOM    732  H   LYS A  47      21.488 -15.911 -13.474  1.00 92.37           H  
ATOM    733  CA  LYS A  47      23.080 -14.975 -12.433  1.00 92.37           C  
ATOM    734  HA  LYS A  47      23.184 -14.583 -11.421  1.00 92.37           H  
ATOM    735  C   LYS A  47      23.149 -13.776 -13.366  1.00 92.37           C  
ATOM    736  CB  LYS A  47      24.223 -15.962 -12.684  1.00 92.37           C  
ATOM    737  HB2 LYS A  47      24.145 -16.370 -13.691  1.00 92.37           H  
ATOM    738  HB3 LYS A  47      25.160 -15.412 -12.600  1.00 92.37           H  
ATOM    739  O   LYS A  47      22.616 -13.818 -14.464  1.00 92.37           O  
ATOM    740  CG  LYS A  47      24.210 -17.109 -11.665  1.00 92.37           C  
ATOM    741  HG2 LYS A  47      23.995 -16.711 -10.673  1.00 92.37           H  
ATOM    742  HG3 LYS A  47      23.432 -17.822 -11.935  1.00 92.37           H  
ATOM    743  CD  LYS A  47      25.568 -17.814 -11.617  1.00 92.37           C  
ATOM    744  HD2 LYS A  47      26.314 -17.104 -11.259  1.00 92.37           H  
ATOM    745  HD3 LYS A  47      25.847 -18.152 -12.615  1.00 92.37           H  
ATOM    746  CE  LYS A  47      25.483 -18.994 -10.645  1.00 92.37           C  
ATOM    747  HE2 LYS A  47      24.759 -19.712 -11.030  1.00 92.37           H  
ATOM    748  HE3 LYS A  47      25.099 -18.623  -9.695  1.00 92.37           H  
ATOM    749  NZ  LYS A  47      26.806 -19.635 -10.441  1.00 92.37           N  
ATOM    750  HZ1 LYS A  47      27.445 -18.975 -10.022  1.00 92.37           H  
ATOM    751  HZ2 LYS A  47      26.718 -20.418  -9.808  1.00 92.37           H  
ATOM    752  HZ3 LYS A  47      27.195 -19.956 -11.316  1.00 92.37           H  
ATOM    753  N   VAL A  48      23.845 -12.735 -12.936  1.00 91.57           N  
ATOM    754  H   VAL A  48      24.218 -12.763 -11.997  1.00 91.57           H  
ATOM    755  CA  VAL A  48      24.165 -11.565 -13.764  1.00 91.57           C  
ATOM    756  HA  VAL A  48      23.891 -11.766 -14.800  1.00 91.57           H  
ATOM    757  C   VAL A  48      25.666 -11.327 -13.741  1.00 91.57           C  
ATOM    758  CB  VAL A  48      23.387 -10.306 -13.335  1.00 91.57           C  
ATOM    759  HB  VAL A  48      23.711  -9.472 -13.958  1.00 91.57           H  
ATOM    760  O   VAL A  48      26.340 -11.621 -12.744  1.00 91.57           O  
ATOM    761  CG1 VAL A  48      21.884 -10.496 -13.554  1.00 91.57           C  
ATOM    762 HG11 VAL A  48      21.350  -9.580 -13.302  1.00 91.57           H  
ATOM    763 HG12 VAL A  48      21.694 -10.716 -14.604  1.00 91.57           H  
ATOM    764 HG13 VAL A  48      21.501 -11.313 -12.942  1.00 91.57           H  
ATOM    765  CG2 VAL A  48      23.644  -9.931 -11.869  1.00 91.57           C  
ATOM    766 HG21 VAL A  48      23.375 -10.767 -11.223  1.00 91.57           H  
ATOM    767 HG22 VAL A  48      23.040  -9.062 -11.611  1.00 91.57           H  
ATOM    768 HG23 VAL A  48      24.695  -9.682 -11.730  1.00 91.57           H  
ATOM    769  N   GLU A  49      26.205 -10.812 -14.840  1.00 88.40           N  
ATOM    770  H   GLU A  49      25.617 -10.582 -15.628  1.00 88.40           H  
ATOM    771  CA  GLU A  49      27.608 -10.426 -14.904  1.00 88.40           C  
ATOM    772  HA  GLU A  49      28.194 -11.202 -14.410  1.00 88.40           H  
ATOM    773  C   GLU A  49      27.829  -9.114 -14.143  1.00 88.40           C  
ATOM    774  CB  GLU A  49      28.085 -10.371 -16.359  1.00 88.40           C  
ATOM    775  HB2 GLU A  49      27.808 -11.306 -16.845  1.00 88.40           H  
ATOM    776  HB3 GLU A  49      27.605  -9.541 -16.878  1.00 88.40           H  
ATOM    777  O   GLU A  49      27.205  -8.088 -14.406  1.00 88.40           O  
ATOM    778  CG  GLU A  49      29.612 -10.219 -16.410  1.00 88.40           C  
ATOM    779  HG2 GLU A  49      29.885  -9.233 -16.033  1.00 88.40           H  
ATOM    780  HG3 GLU A  49      30.053 -10.956 -15.739  1.00 88.40           H  
ATOM    781  CD  GLU A  49      30.204 -10.410 -17.812  1.00 88.40           C  
ATOM    782  OE1 GLU A  49      31.441 -10.607 -17.855  1.00 88.40           O  
ATOM    783  OE2 GLU A  49      29.440 -10.367 -18.798  1.00 88.40           O  
ATOM    784  N   ASN A  50      28.717  -9.138 -13.149  1.00 77.85           N  
ATOM    785  H   ASN A  50      29.183 -10.006 -12.924  1.00 77.85           H  
ATOM    786  CA  ASN A  50      29.108  -7.923 -12.453  1.00 77.85           C  
ATOM    787  HA  ASN A  50      28.254  -7.249 -12.398  1.00 77.85           H  
ATOM    788  C   ASN A  50      30.215  -7.219 -13.248  1.00 77.85           C  
ATOM    789  CB  ASN A  50      29.514  -8.285 -11.016  1.00 77.85           C  
ATOM    790  HB2 ASN A  50      30.377  -8.950 -11.038  1.00 77.85           H  
ATOM    791  HB3 ASN A  50      28.686  -8.814 -10.545  1.00 77.85           H  
ATOM    792  O   ASN A  50      31.378  -7.618 -13.149  1.00 77.85           O  
ATOM    793  CG  ASN A  50      29.858  -7.074 -10.167  1.00 77.85           C  
ATOM    794  ND2 ASN A  50      30.070  -7.284  -8.889  1.00 77.85           N  
ATOM    795 HD21 ASN A  50      30.055  -8.226  -8.527  1.00 77.85           H  
ATOM    796 HD22 ASN A  50      30.345  -6.479  -8.343  1.00 77.85           H  
ATOM    797  OD1 ASN A  50      29.963  -5.940 -10.610  1.00 77.85           O  
ATOM    798  N   ASN A  51      29.868  -6.141 -13.959  1.00 70.68           N  
ATOM    799  H   ASN A  51      28.882  -6.014 -14.136  1.00 70.68           H  
ATOM    800  CA  ASN A  51      30.801  -5.339 -14.767  1.00 70.68           C  
ATOM    801  HA  ASN A  51      31.109  -5.929 -15.630  1.00 70.68           H  
ATOM    802  C   ASN A  51      32.089  -4.939 -14.026  1.00 70.68           C  
ATOM    803  CB  ASN A  51      30.075  -4.070 -15.268  1.00 70.68           C  
ATOM    804  HB2 ASN A  51      29.591  -3.562 -14.434  1.00 70.68           H  
ATOM    805  HB3 ASN A  51      30.808  -3.393 -15.707  1.00 70.68           H  
ATOM    806  O   ASN A  51      33.138  -4.820 -14.650  1.00 70.68           O  
ATOM    807  CG  ASN A  51      29.044  -4.354 -16.346  1.00 70.68           C  
ATOM    808  ND2 ASN A  51      28.206  -3.403 -16.685  1.00 70.68           N  
ATOM    809 HD21 ASN A  51      28.264  -2.471 -16.302  1.00 70.68           H  
ATOM    810 HD22 ASN A  51      27.557  -3.660 -17.415  1.00 70.68           H  
ATOM    811  OD1 ASN A  51      28.972  -5.432 -16.892  1.00 70.68           O  
ATOM    812  N   LYS A  52      32.049  -4.759 -12.695  1.00 71.86           N  
ATOM    813  H   LYS A  52      31.175  -4.926 -12.218  1.00 71.86           H  
ATOM    814  CA  LYS A  52      33.246  -4.390 -11.916  1.00 71.86           C  
ATOM    815  HA  LYS A  52      33.817  -3.651 -12.478  1.00 71.86           H  
ATOM    816  C   LYS A  52      34.219  -5.547 -11.691  1.00 71.86           C  
ATOM    817  CB  LYS A  52      32.851  -3.781 -10.564  1.00 71.86           C  
ATOM    818  HB2 LYS A  52      33.757  -3.662  -9.970  1.00 71.86           H  
ATOM    819  HB3 LYS A  52      32.181  -4.457 -10.032  1.00 71.86           H  
ATOM    820  O   LYS A  52      35.405  -5.307 -11.521  1.00 71.86           O  
ATOM    821  CG  LYS A  52      32.193  -2.404 -10.716  1.00 71.86           C  
ATOM    822  HG2 LYS A  52      32.819  -1.778 -11.353  1.00 71.86           H  
ATOM    823  HG3 LYS A  52      31.213  -2.513 -11.181  1.00 71.86           H  
ATOM    824  CD  LYS A  52      32.044  -1.727  -9.347  1.00 71.86           C  
ATOM    825  HD2 LYS A  52      31.390  -2.328  -8.715  1.00 71.86           H  
ATOM    826  HD3 LYS A  52      33.027  -1.656  -8.881  1.00 71.86           H  
ATOM    827  CE  LYS A  52      31.460  -0.320  -9.518  1.00 71.86           C  
ATOM    828  HE2 LYS A  52      32.067   0.215 -10.248  1.00 71.86           H  
ATOM    829  HE3 LYS A  52      30.452  -0.405  -9.925  1.00 71.86           H  
ATOM    830  NZ  LYS A  52      31.443   0.430  -8.236  1.00 71.86           N  
ATOM    831  HZ1 LYS A  52      32.381   0.529  -7.875  1.00 71.86           H  
ATOM    832  HZ2 LYS A  52      30.878  -0.041  -7.543  1.00 71.86           H  
ATOM    833  HZ3 LYS A  52      31.074   1.360  -8.376  1.00 71.86           H  
ATOM    834  N   ALA A  53      33.727  -6.782 -11.637  1.00 71.94           N  
ATOM    835  H   ALA A  53      32.757  -6.914 -11.885  1.00 71.94           H  
ATOM    836  CA  ALA A  53      34.525  -7.943 -11.244  1.00 71.94           C  
ATOM    837  HA  ALA A  53      35.547  -7.629 -11.031  1.00 71.94           H  
ATOM    838  C   ALA A  53      34.645  -9.011 -12.341  1.00 71.94           C  
ATOM    839  CB  ALA A  53      33.939  -8.508  -9.941  1.00 71.94           C  
ATOM    840  HB1 ALA A  53      34.554  -9.339  -9.595  1.00 71.94           H  
ATOM    841  HB2 ALA A  53      32.922  -8.860 -10.113  1.00 71.94           H  
ATOM    842  HB3 ALA A  53      33.933  -7.733  -9.175  1.00 71.94           H  
ATOM    843  O   ALA A  53      35.346  -9.994 -12.115  1.00 71.94           O  
ATOM    844  N   LYS A  54      33.931  -8.871 -13.473  1.00 74.98           N  
ATOM    845  H   LYS A  54      33.370  -8.037 -13.576  1.00 74.98           H  
ATOM    846  CA  LYS A  54      33.753  -9.920 -14.502  1.00 74.98           C  
ATOM    847  HA  LYS A  54      32.904  -9.649 -15.130  1.00 74.98           H  
ATOM    848  C   LYS A  54      33.377 -11.286 -13.906  1.00 74.98           C  
ATOM    849  CB  LYS A  54      34.979 -10.005 -15.425  1.00 74.98           C  
ATOM    850  HB2 LYS A  54      35.868 -10.229 -14.836  1.00 74.98           H  
ATOM    851  HB3 LYS A  54      34.821 -10.826 -16.125  1.00 74.98           H  
ATOM    852  O   LYS A  54      33.724 -12.344 -14.420  1.00 74.98           O  
ATOM    853  CG  LYS A  54      35.208  -8.731 -16.248  1.00 74.98           C  
ATOM    854  HG2 LYS A  54      34.293  -8.479 -16.784  1.00 74.98           H  
ATOM    855  HG3 LYS A  54      35.480  -7.905 -15.590  1.00 74.98           H  
ATOM    856  CD  LYS A  54      36.335  -8.982 -17.258  1.00 74.98           C  
ATOM    857  HD2 LYS A  54      36.065  -9.837 -17.878  1.00 74.98           H  
ATOM    858  HD3 LYS A  54      37.257  -9.207 -16.722  1.00 74.98           H  
ATOM    859  CE  LYS A  54      36.539  -7.759 -18.155  1.00 74.98           C  
ATOM    860  HE2 LYS A  54      36.839  -6.913 -17.536  1.00 74.98           H  
ATOM    861  HE3 LYS A  54      35.583  -7.512 -18.617  1.00 74.98           H  
ATOM    862  NZ  LYS A  54      37.554  -8.023 -19.206  1.00 74.98           N  
ATOM    863  HZ1 LYS A  54      37.668  -7.215 -19.801  1.00 74.98           H  
ATOM    864  HZ2 LYS A  54      37.258  -8.795 -19.786  1.00 74.98           H  
ATOM    865  HZ3 LYS A  54      38.449  -8.253 -18.796  1.00 74.98           H  
ATOM    866  N   LYS A  55      32.703 -11.265 -12.752  1.00 84.15           N  
ATOM    867  H   LYS A  55      32.403 -10.356 -12.432  1.00 84.15           H  
ATOM    868  CA  LYS A  55      32.267 -12.453 -12.015  1.00 84.15           C  
ATOM    869  HA  LYS A  55      32.639 -13.340 -12.528  1.00 84.15           H  
ATOM    870  C   LYS A  55      30.753 -12.523 -12.048  1.00 84.15           C  
ATOM    871  CB  LYS A  55      32.818 -12.469 -10.577  1.00 84.15           C  
ATOM    872  HB2 LYS A  55      32.251 -13.191  -9.990  1.00 84.15           H  
ATOM    873  HB3 LYS A  55      32.685 -11.484 -10.128  1.00 84.15           H  
ATOM    874  O   LYS A  55      30.071 -11.514 -11.865  1.00 84.15           O  
ATOM    875  CG  LYS A  55      34.302 -12.872 -10.525  1.00 84.15           C  
ATOM    876  HG2 LYS A  55      34.411 -13.873 -10.942  1.00 84.15           H  
ATOM    877  HG3 LYS A  55      34.889 -12.187 -11.136  1.00 84.15           H  
ATOM    878  CD  LYS A  55      34.854 -12.867  -9.091  1.00 84.15           C  
ATOM    879  HD2 LYS A  55      34.683 -11.889  -8.643  1.00 84.15           H  
ATOM    880  HD3 LYS A  55      34.337 -13.628  -8.507  1.00 84.15           H  
ATOM    881  CE  LYS A  55      36.362 -13.159  -9.119  1.00 84.15           C  
ATOM    882  HE2 LYS A  55      36.854 -12.370  -9.687  1.00 84.15           H  
ATOM    883  HE3 LYS A  55      36.523 -14.093  -9.658  1.00 84.15           H  
ATOM    884  NZ  LYS A  55      36.953 -13.253  -7.757  1.00 84.15           N  
ATOM    885  HZ1 LYS A  55      37.943 -13.440  -7.823  1.00 84.15           H  
ATOM    886  HZ2 LYS A  55      36.533 -14.005  -7.230  1.00 84.15           H  
ATOM    887  HZ3 LYS A  55      36.837 -12.387  -7.251  1.00 84.15           H  
ATOM    888  N   LEU A  56      30.247 -13.736 -12.229  1.00 88.71           N  
ATOM    889  H   LEU A  56      30.886 -14.500 -12.398  1.00 88.71           H  
ATOM    890  CA  LEU A  56      28.821 -14.021 -12.167  1.00 88.71           C  
ATOM    891  HA  LEU A  56      28.282 -13.260 -12.731  1.00 88.71           H  
ATOM    892  C   LEU A  56      28.340 -13.958 -10.719  1.00 88.71           C  
ATOM    893  CB  LEU A  56      28.539 -15.398 -12.786  1.00 88.71           C  
ATOM    894  HB2 LEU A  56      29.077 -16.158 -12.221  1.00 88.71           H  
ATOM    895  HB3 LEU A  56      27.471 -15.594 -12.692  1.00 88.71           H  
ATOM    896  O   LEU A  56      28.825 -14.705  -9.867  1.00 88.71           O  
ATOM    897  CG  LEU A  56      28.921 -15.516 -14.270  1.00 88.71           C  
ATOM    898  HG  LEU A  56      29.999 -15.392 -14.378  1.00 88.71           H  
ATOM    899  CD1 LEU A  56      28.559 -16.923 -14.751  1.00 88.71           C  
ATOM    900 HD11 LEU A  56      28.812 -17.008 -15.808  1.00 88.71           H  
ATOM    901 HD12 LEU A  56      27.491 -17.101 -14.623  1.00 88.71           H  
ATOM    902 HD13 LEU A  56      29.135 -17.662 -14.194  1.00 88.71           H  
ATOM    903  CD2 LEU A  56      28.219 -14.449 -15.106  1.00 88.71           C  
ATOM    904 HD21 LEU A  56      28.654 -13.470 -14.906  1.00 88.71           H  
ATOM    905 HD22 LEU A  56      27.151 -14.413 -14.892  1.00 88.71           H  
ATOM    906 HD23 LEU A  56      28.382 -14.641 -16.167  1.00 88.71           H  
ATOM    907  N   LYS A  57      27.362 -13.096 -10.452  1.00 91.75           N  
ATOM    908  H   LYS A  57      27.012 -12.529 -11.211  1.00 91.75           H  
ATOM    909  CA  LYS A  57      26.720 -12.966  -9.144  1.00 91.75           C  
ATOM    910  HA  LYS A  57      27.298 -13.513  -8.399  1.00 91.75           H  
ATOM    911  C   LYS A  57      25.322 -13.568  -9.201  1.00 91.75           C  
ATOM    912  CB  LYS A  57      26.702 -11.483  -8.747  1.00 91.75           C  
ATOM    913  HB2 LYS A  57      26.108 -10.926  -9.472  1.00 91.75           H  
ATOM    914  HB3 LYS A  57      27.721 -11.097  -8.763  1.00 91.75           H  
ATOM    915  O   LYS A  57      24.550 -13.226 -10.090  1.00 91.75           O  
ATOM    916  CG  LYS A  57      26.112 -11.289  -7.345  1.00 91.75           C  
ATOM    917  HG2 LYS A  57      26.715 -11.832  -6.617  1.00 91.75           H  
ATOM    918  HG3 LYS A  57      25.096 -11.683  -7.330  1.00 91.75           H  
ATOM    919  CD  LYS A  57      26.046  -9.812  -6.957  1.00 91.75           C  
ATOM    920  HD2 LYS A  57      27.054  -9.400  -6.906  1.00 91.75           H  
ATOM    921  HD3 LYS A  57      25.469  -9.274  -7.710  1.00 91.75           H  
ATOM    922  CE  LYS A  57      25.352  -9.701  -5.596  1.00 91.75           C  
ATOM    923  HE2 LYS A  57      24.394 -10.215  -5.659  1.00 91.75           H  
ATOM    924  HE3 LYS A  57      25.954 -10.221  -4.850  1.00 91.75           H  
ATOM    925  NZ  LYS A  57      25.143  -8.287  -5.202  1.00 91.75           N  
ATOM    926  HZ1 LYS A  57      26.025  -7.802  -5.127  1.00 91.75           H  
ATOM    927  HZ2 LYS A  57      24.670  -8.246  -4.311  1.00 91.75           H  
ATOM    928  HZ3 LYS A  57      24.566  -7.823  -5.889  1.00 91.75           H  
ATOM    929  N   SER A  58      24.991 -14.426  -8.238  1.00 91.08           N  
ATOM    930  H   SER A  58      25.682 -14.695  -7.552  1.00 91.08           H  
ATOM    931  CA  SER A  58      23.615 -14.893  -8.051  1.00 91.08           C  
ATOM    932  HA  SER A  58      23.226 -15.243  -9.007  1.00 91.08           H  
ATOM    933  C   SER A  58      22.731 -13.746  -7.560  1.00 91.08           C  
ATOM    934  CB  SER A  58      23.546 -16.055  -7.060  1.00 91.08           C  
ATOM    935  HB2 SER A  58      23.878 -15.717  -6.079  1.00 91.08           H  
ATOM    936  HB3 SER A  58      22.512 -16.392  -6.983  1.00 91.08           H  
ATOM    937  O   SER A  58      23.098 -13.035  -6.620  1.00 91.08           O  
ATOM    938  OG  SER A  58      24.359 -17.139  -7.485  1.00 91.08           O  
ATOM    939  HG  SER A  58      24.207 -17.858  -6.867  1.00 91.08           H  
ATOM    940  N   VAL A  59      21.570 -13.583  -8.182  1.00 90.78           N  
ATOM    941  H   VAL A  59      21.333 -14.201  -8.945  1.00 90.78           H  
ATOM    942  CA  VAL A  59      20.578 -12.561  -7.842  1.00 90.78           C  
ATOM    943  HA  VAL A  59      20.879 -12.078  -6.912  1.00 90.78           H  
ATOM    944  C   VAL A  59      19.221 -13.199  -7.573  1.00 90.78           C  
ATOM    945  CB  VAL A  59      20.483 -11.452  -8.909  1.00 90.78           C  
ATOM    946  HB  VAL A  59      19.672 -10.781  -8.624  1.00 90.78           H  
ATOM    947  O   VAL A  59      18.867 -14.216  -8.169  1.00 90.78           O  
ATOM    948  CG1 VAL A  59      21.780 -10.634  -8.913  1.00 90.78           C  
ATOM    949 HG11 VAL A  59      21.681  -9.821  -9.632  1.00 90.78           H  
ATOM    950 HG12 VAL A  59      21.945 -10.205  -7.924  1.00 90.78           H  
ATOM    951 HG13 VAL A  59      22.626 -11.267  -9.182  1.00 90.78           H  
ATOM    952  CG2 VAL A  59      20.199 -11.970 -10.323  1.00 90.78           C  
ATOM    953 HG21 VAL A  59      19.292 -12.574 -10.329  1.00 90.78           H  
ATOM    954 HG22 VAL A  59      20.040 -11.121 -10.988  1.00 90.78           H  
ATOM    955 HG23 VAL A  59      21.036 -12.561 -10.694  1.00 90.78           H  
ATOM    956  N   LYS A  60      18.496 -12.591  -6.634  1.00 90.99           N  
ATOM    957  H   LYS A  60      18.886 -11.756  -6.222  1.00 90.99           H  
ATOM    958  CA  LYS A  60      17.089 -12.837  -6.322  1.00 90.99           C  
ATOM    959  HA  LYS A  60      16.623 -13.460  -7.085  1.00 90.99           H  
ATOM    960  C   LYS A  60      16.424 -11.471  -6.321  1.00 90.99           C  
ATOM    961  CB  LYS A  60      16.933 -13.495  -4.942  1.00 90.99           C  
ATOM    962  HB2 LYS A  60      15.869 -13.538  -4.709  1.00 90.99           H  
ATOM    963  HB3 LYS A  60      17.411 -12.871  -4.188  1.00 90.99           H  
ATOM    964  O   LYS A  60      16.735 -10.656  -5.452  1.00 90.99           O  
ATOM    965  CG  LYS A  60      17.503 -14.914  -4.840  1.00 90.99           C  
ATOM    966  HG2 LYS A  60      17.079 -15.537  -5.628  1.00 90.99           H  
ATOM    967  HG3 LYS A  60      18.587 -14.885  -4.950  1.00 90.99           H  
ATOM    968  CD  LYS A  60      17.136 -15.498  -3.468  1.00 90.99           C  
ATOM    969  HD2 LYS A  60      16.050 -15.502  -3.366  1.00 90.99           H  
ATOM    970  HD3 LYS A  60      17.553 -14.863  -2.686  1.00 90.99           H  
ATOM    971  CE  LYS A  60      17.659 -16.928  -3.298  1.00 90.99           C  
ATOM    972  HE2 LYS A  60      18.747 -16.916  -3.362  1.00 90.99           H  
ATOM    973  HE3 LYS A  60      17.277 -17.534  -4.119  1.00 90.99           H  
ATOM    974  NZ  LYS A  60      17.222 -17.506  -1.998  1.00 90.99           N  
ATOM    975  HZ1 LYS A  60      17.547 -18.456  -1.886  1.00 90.99           H  
ATOM    976  HZ2 LYS A  60      17.556 -16.959  -1.217  1.00 90.99           H  
ATOM    977  HZ3 LYS A  60      16.214 -17.525  -1.938  1.00 90.99           H  
ATOM    978  N   GLU A  61      15.590 -11.187  -7.307  1.00 90.01           N  
ATOM    979  H   GLU A  61      15.380 -11.882  -8.009  1.00 90.01           H  
ATOM    980  CA  GLU A  61      15.033  -9.847  -7.461  1.00 90.01           C  
ATOM    981  HA  GLU A  61      14.920  -9.408  -6.469  1.00 90.01           H  
ATOM    982  C   GLU A  61      13.642  -9.840  -8.070  1.00 90.01           C  
ATOM    983  CB  GLU A  61      15.997  -8.942  -8.236  1.00 90.01           C  
ATOM    984  HB2 GLU A  61      15.573  -7.939  -8.292  1.00 90.01           H  
ATOM    985  HB3 GLU A  61      16.919  -8.876  -7.658  1.00 90.01           H  
ATOM    986  O   GLU A  61      13.200 -10.799  -8.700  1.00 90.01           O  
ATOM    987  CG  GLU A  61      16.325  -9.424  -9.652  1.00 90.01           C  
ATOM    988  HG2 GLU A  61      15.407  -9.475 -10.237  1.00 90.01           H  
ATOM    989  HG3 GLU A  61      16.771 -10.417  -9.611  1.00 90.01           H  
ATOM    990  CD  GLU A  61      17.317  -8.459 -10.297  1.00 90.01           C  
ATOM    991  OE1 GLU A  61      17.086  -8.097 -11.459  1.00 90.01           O  
ATOM    992  OE2 GLU A  61      18.306  -8.070  -9.637  1.00 90.01           O  
ATOM    993  N   LEU A  62      12.953  -8.727  -7.839  1.00 92.73           N  
ATOM    994  H   LEU A  62      13.418  -7.959  -7.376  1.00 92.73           H  
ATOM    995  CA  LEU A  62      11.675  -8.438  -8.455  1.00 92.73           C  
ATOM    996  HA  LEU A  62      11.220  -9.371  -8.790  1.00 92.73           H  
ATOM    997  C   LEU A  62      11.913  -7.564  -9.671  1.00 92.73           C  
ATOM    998  CB  LEU A  62      10.741  -7.753  -7.453  1.00 92.73           C  
ATOM    999  HB2 LEU A  62      11.225  -6.838  -7.113  1.00 92.73           H  
ATOM   1000  HB3 LEU A  62       9.815  -7.478  -7.959  1.00 92.73           H  
ATOM   1001  O   LEU A  62      12.461  -6.468  -9.549  1.00 92.73           O  
ATOM   1002  CG  LEU A  62      10.403  -8.639  -6.248  1.00 92.73           C  
ATOM   1003  HG  LEU A  62      11.321  -9.041  -5.819  1.00 92.73           H  
ATOM   1004  CD1 LEU A  62       9.739  -7.760  -5.191  1.00 92.73           C  
ATOM   1005 HD11 LEU A  62       8.704  -7.548  -5.457  1.00 92.73           H  
ATOM   1006 HD12 LEU A  62       9.783  -8.252  -4.219  1.00 92.73           H  
ATOM   1007 HD13 LEU A  62      10.291  -6.825  -5.098  1.00 92.73           H  
ATOM   1008  CD2 LEU A  62       9.486  -9.795  -6.647  1.00 92.73           C  
ATOM   1009 HD21 LEU A  62       9.442 -10.520  -5.834  1.00 92.73           H  
ATOM   1010 HD22 LEU A  62       8.489  -9.416  -6.873  1.00 92.73           H  
ATOM   1011 HD23 LEU A  62       9.870 -10.324  -7.519  1.00 92.73           H  
ATOM   1012  N   LEU A  63      11.457  -8.032 -10.824  1.00 93.69           N  
ATOM   1013  H   LEU A  63      11.029  -8.948 -10.831  1.00 93.69           H  
ATOM   1014  CA  LEU A  63      11.490  -7.273 -12.061  1.00 93.69           C  
ATOM   1015  HA  LEU A  63      12.096  -6.381 -11.906  1.00 93.69           H  
ATOM   1016  C   LEU A  63      10.072  -6.830 -12.418  1.00 93.69           C  
ATOM   1017  CB  LEU A  63      12.171  -8.114 -13.150  1.00 93.69           C  
ATOM   1018  HB2 LEU A  63      13.147  -8.442 -12.790  1.00 93.69           H  
ATOM   1019  HB3 LEU A  63      11.567  -9.002 -13.335  1.00 93.69           H  
ATOM   1020  O   LEU A  63       9.133  -7.621 -12.397  1.00 93.69           O  
ATOM   1021  CG  LEU A  63      12.360  -7.366 -14.479  1.00 93.69           C  
ATOM   1022  HG  LEU A  63      11.402  -6.970 -14.816  1.00 93.69           H  
ATOM   1023  CD1 LEU A  63      13.356  -6.211 -14.351  1.00 93.69           C  
ATOM   1024 HD11 LEU A  63      12.979  -5.443 -13.676  1.00 93.69           H  
ATOM   1025 HD12 LEU A  63      13.521  -5.760 -15.330  1.00 93.69           H  
ATOM   1026 HD13 LEU A  63      14.309  -6.586 -13.977  1.00 93.69           H  
ATOM   1027  CD2 LEU A  63      12.873  -8.326 -15.545  1.00 93.69           C  
ATOM   1028 HD21 LEU A  63      12.151  -9.127 -15.704  1.00 93.69           H  
ATOM   1029 HD22 LEU A  63      13.828  -8.753 -15.237  1.00 93.69           H  
ATOM   1030 HD23 LEU A  63      13.006  -7.792 -16.486  1.00 93.69           H  
ATOM   1031  N   GLY A  64       9.898  -5.549 -12.734  1.00 94.62           N  
ATOM   1032  H   GLY A  64      10.716  -4.958 -12.782  1.00 94.62           H  
ATOM   1033  CA  GLY A  64       8.630  -5.024 -13.234  1.00 94.62           C  
ATOM   1034  HA2 GLY A  64       8.588  -3.947 -13.068  1.00 94.62           H  
ATOM   1035  HA3 GLY A  64       7.794  -5.488 -12.710  1.00 94.62           H  
ATOM   1036  C   GLY A  64       8.493  -5.282 -14.729  1.00 94.62           C  
ATOM   1037  O   GLY A  64       9.299  -4.784 -15.511  1.00 94.62           O  
ATOM   1038  N   ILE A  65       7.450  -6.003 -15.132  1.00 95.17           N  
ATOM   1039  H   ILE A  65       6.799  -6.353 -14.444  1.00 95.17           H  
ATOM   1040  CA  ILE A  65       7.085  -6.169 -16.536  1.00 95.17           C  
ATOM   1041  HA  ILE A  65       7.977  -6.042 -17.151  1.00 95.17           H  
ATOM   1042  C   ILE A  65       6.115  -5.054 -16.897  1.00 95.17           C  
ATOM   1043  CB  ILE A  65       6.531  -7.578 -16.817  1.00 95.17           C  
ATOM   1044  HB  ILE A  65       5.610  -7.704 -16.248  1.00 95.17           H  
ATOM   1045  O   ILE A  65       5.047  -4.896 -16.304  1.00 95.17           O  
ATOM   1046  CG1 ILE A  65       7.519  -8.681 -16.368  1.00 95.17           C  
ATOM   1047 HG12 ILE A  65       7.072  -9.657 -16.560  1.00 95.17           H  
ATOM   1048 HG13 ILE A  65       7.668  -8.611 -15.291  1.00 95.17           H  
ATOM   1049  CG2 ILE A  65       6.192  -7.737 -18.310  1.00 95.17           C  
ATOM   1050 HG21 ILE A  65       5.834  -8.751 -18.488  1.00 95.17           H  
ATOM   1051 HG22 ILE A  65       7.071  -7.565 -18.931  1.00 95.17           H  
ATOM   1052 HG23 ILE A  65       5.403  -7.043 -18.599  1.00 95.17           H  
ATOM   1053  CD1 ILE A  65       8.898  -8.652 -17.049  1.00 95.17           C  
ATOM   1054 HD11 ILE A  65       8.799  -8.872 -18.112  1.00 95.17           H  
ATOM   1055 HD12 ILE A  65       9.385  -7.686 -16.914  1.00 95.17           H  
ATOM   1056 HD13 ILE A  65       9.536  -9.415 -16.603  1.00 95.17           H  
ATOM   1057  N   THR A  66       6.519  -4.224 -17.848  1.00 93.17           N  
ATOM   1058  H   THR A  66       7.381  -4.429 -18.334  1.00 93.17           H  
ATOM   1059  CA  THR A  66       5.731  -3.074 -18.286  1.00 93.17           C  
ATOM   1060  HA  THR A  66       5.221  -2.641 -17.425  1.00 93.17           H  
ATOM   1061  C   THR A  66       4.664  -3.502 -19.278  1.00 93.17           C  
ATOM   1062  CB  THR A  66       6.616  -1.981 -18.882  1.00 93.17           C  
ATOM   1063  HB  THR A  66       5.986  -1.100 -18.999  1.00 93.17           H  
ATOM   1064  O   THR A  66       4.823  -4.522 -19.944  1.00 93.17           O  
ATOM   1065  CG2 THR A  66       7.811  -1.620 -17.998  1.00 93.17           C  
ATOM   1066 HG21 THR A  66       8.448  -0.912 -18.528  1.00 93.17           H  
ATOM   1067 HG22 THR A  66       8.418  -2.497 -17.775  1.00 93.17           H  
ATOM   1068 HG23 THR A  66       7.460  -1.176 -17.066  1.00 93.17           H  
ATOM   1069  OG1 THR A  66       7.093  -2.334 -20.156  1.00 93.17           O  
ATOM   1070  HG1 THR A  66       7.600  -3.147 -20.089  1.00 93.17           H  
ATOM   1071  N   ILE A  67       3.599  -2.713 -19.444  1.00 90.93           N  
ATOM   1072  H   ILE A  67       3.485  -1.900 -18.855  1.00 90.93           H  
ATOM   1073  CA  ILE A  67       2.589  -3.019 -20.471  1.00 90.93           C  
ATOM   1074  HA  ILE A  67       2.193  -4.013 -20.264  1.00 90.93           H  
ATOM   1075  C   ILE A  67       3.241  -3.091 -21.868  1.00 90.93           C  
ATOM   1076  CB  ILE A  67       1.407  -2.021 -20.432  1.00 90.93           C  
ATOM   1077  HB  ILE A  67       1.770  -1.035 -20.722  1.00 90.93           H  
ATOM   1078  O   ILE A  67       2.890  -3.957 -22.663  1.00 90.93           O  
ATOM   1079  CG1 ILE A  67       0.756  -1.922 -19.031  1.00 90.93           C  
ATOM   1080 HG12 ILE A  67       0.297  -2.877 -18.777  1.00 90.93           H  
ATOM   1081 HG13 ILE A  67       1.520  -1.711 -18.283  1.00 90.93           H  
ATOM   1082  CG2 ILE A  67       0.341  -2.496 -21.437  1.00 90.93           C  
ATOM   1083 HG21 ILE A  67      -0.528  -1.838 -21.433  1.00 90.93           H  
ATOM   1084 HG22 ILE A  67       0.740  -2.514 -22.451  1.00 90.93           H  
ATOM   1085 HG23 ILE A  67       0.010  -3.503 -21.184  1.00 90.93           H  
ATOM   1086  CD1 ILE A  67      -0.310  -0.824 -18.902  1.00 90.93           C  
ATOM   1087 HD11 ILE A  67       0.086   0.129 -19.253  1.00 90.93           H  
ATOM   1088 HD12 ILE A  67      -1.201  -1.079 -19.475  1.00 90.93           H  
ATOM   1089 HD13 ILE A  67      -0.597  -0.726 -17.855  1.00 90.93           H  
ATOM   1090  N   MET A  68       4.254  -2.254 -22.127  1.00 88.70           N  
ATOM   1091  H   MET A  68       4.523  -1.602 -21.405  1.00 88.70           H  
ATOM   1092  CA  MET A  68       5.009  -2.224 -23.388  1.00 88.70           C  
ATOM   1093  HA  MET A  68       4.311  -2.142 -24.221  1.00 88.70           H  
ATOM   1094  C   MET A  68       5.853  -3.485 -23.628  1.00 88.70           C  
ATOM   1095  CB  MET A  68       5.940  -1.000 -23.392  1.00 88.70           C  
ATOM   1096  HB2 MET A  68       6.551  -1.021 -24.294  1.00 88.70           H  
ATOM   1097  HB3 MET A  68       6.615  -1.058 -22.537  1.00 88.70           H  
ATOM   1098  O   MET A  68       6.023  -3.902 -24.768  1.00 88.70           O  
ATOM   1099  CG  MET A  68       5.196   0.340 -23.331  1.00 88.70           C  
ATOM   1100  HG2 MET A  68       5.934   1.140 -23.269  1.00 88.70           H  
ATOM   1101  HG3 MET A  68       4.599   0.375 -22.420  1.00 88.70           H  
ATOM   1102  SD  MET A  68       4.106   0.689 -24.738  1.00 88.70           S  
ATOM   1103  CE  MET A  68       5.321   0.880 -26.073  1.00 88.70           C  
ATOM   1104  HE1 MET A  68       5.835  -0.065 -26.249  1.00 88.70           H  
ATOM   1105  HE2 MET A  68       4.805   1.173 -26.988  1.00 88.70           H  
ATOM   1106  HE3 MET A  68       6.045   1.650 -25.809  1.00 88.70           H  
ATOM   1107  N   THR A  69       6.392  -4.095 -22.568  1.00 93.44           N  
ATOM   1108  H   THR A  69       6.222  -3.706 -21.652  1.00 93.44           H  
ATOM   1109  CA  THR A  69       7.277  -5.271 -22.666  1.00 93.44           C  
ATOM   1110  HA  THR A  69       7.642  -5.351 -23.690  1.00 93.44           H  
ATOM   1111  C   THR A  69       6.569  -6.593 -22.384  1.00 93.44           C  
ATOM   1112  CB  THR A  69       8.515  -5.129 -21.769  1.00 93.44           C  
ATOM   1113  HB  THR A  69       9.103  -6.043 -21.848  1.00 93.44           H  
ATOM   1114  O   THR A  69       7.156  -7.651 -22.604  1.00 93.44           O  
ATOM   1115  CG2 THR A  69       9.400  -3.961 -22.201  1.00 93.44           C  
ATOM   1116 HG21 THR A  69      10.289  -3.927 -21.572  1.00 93.44           H  
ATOM   1117 HG22 THR A  69       9.710  -4.102 -23.237  1.00 93.44           H  
ATOM   1118 HG23 THR A  69       8.863  -3.016 -22.117  1.00 93.44           H  
ATOM   1119  OG1 THR A  69       8.176  -4.942 -20.407  1.00 93.44           O  
ATOM   1120  HG1 THR A  69       8.476  -5.741 -19.967  1.00 93.44           H  
ATOM   1121  N   LYS A  70       5.308  -6.544 -21.936  1.00 94.77           N  
ATOM   1122  H   LYS A  70       4.936  -5.630 -21.721  1.00 94.77           H  
ATOM   1123  CA  LYS A  70       4.486  -7.703 -21.571  1.00 94.77           C  
ATOM   1124  HA  LYS A  70       4.928  -8.197 -20.705  1.00 94.77           H  
ATOM   1125  C   LYS A  70       4.443  -8.759 -22.674  1.00 94.77           C  
ATOM   1126  CB  LYS A  70       3.081  -7.203 -21.188  1.00 94.77           C  
ATOM   1127  HB2 LYS A  70       3.159  -6.513 -20.349  1.00 94.77           H  
ATOM   1128  HB3 LYS A  70       2.642  -6.675 -22.034  1.00 94.77           H  
ATOM   1129  O   LYS A  70       4.758  -9.911 -22.410  1.00 94.77           O  
ATOM   1130  CG  LYS A  70       2.159  -8.359 -20.784  1.00 94.77           C  
ATOM   1131  HG2 LYS A  70       2.111  -9.075 -21.604  1.00 94.77           H  
ATOM   1132  HG3 LYS A  70       2.578  -8.855 -19.909  1.00 94.77           H  
ATOM   1133  CD  LYS A  70       0.726  -7.902 -20.480  1.00 94.77           C  
ATOM   1134  HD2 LYS A  70       0.337  -7.346 -21.332  1.00 94.77           H  
ATOM   1135  HD3 LYS A  70       0.715  -7.280 -19.585  1.00 94.77           H  
ATOM   1136  CE  LYS A  70      -0.104  -9.173 -20.267  1.00 94.77           C  
ATOM   1137  HE2 LYS A  70       0.283  -9.704 -19.397  1.00 94.77           H  
ATOM   1138  HE3 LYS A  70       0.067  -9.841 -21.110  1.00 94.77           H  
ATOM   1139  NZ  LYS A  70      -1.553  -8.941 -20.101  1.00 94.77           N  
ATOM   1140  HZ1 LYS A  70      -1.741  -8.378 -19.284  1.00 94.77           H  
ATOM   1141  HZ2 LYS A  70      -1.934  -8.520 -20.936  1.00 94.77           H  
ATOM   1142  HZ3 LYS A  70      -1.990  -9.844 -19.984  1.00 94.77           H  
ATOM   1143  N   SER A  71       4.114  -8.366 -23.907  1.00 95.11           N  
ATOM   1144  H   SER A  71       3.893  -7.392 -24.054  1.00 95.11           H  
ATOM   1145  CA  SER A  71       3.985  -9.316 -25.024  1.00 95.11           C  
ATOM   1146  HA  SER A  71       3.275 -10.091 -24.733  1.00 95.11           H  
ATOM   1147  C   SER A  71       5.309 -10.019 -25.349  1.00 95.11           C  
ATOM   1148  CB  SER A  71       3.432  -8.598 -26.258  1.00 95.11           C  
ATOM   1149  HB2 SER A  71       4.079  -7.758 -26.514  1.00 95.11           H  
ATOM   1150  HB3 SER A  71       2.435  -8.219 -26.035  1.00 95.11           H  
ATOM   1151  O   SER A  71       5.324 -11.230 -25.561  1.00 95.11           O  
ATOM   1152  OG  SER A  71       3.357  -9.472 -27.363  1.00 95.11           O  
ATOM   1153  HG  SER A  71       2.934 -10.292 -27.096  1.00 95.11           H  
ATOM   1154  N   SER A  72       6.428  -9.289 -25.328  1.00 95.59           N  
ATOM   1155  H   SER A  72       6.367  -8.291 -25.183  1.00 95.59           H  
ATOM   1156  CA  SER A  72       7.754  -9.867 -25.570  1.00 95.59           C  
ATOM   1157  HA  SER A  72       7.731 -10.425 -26.506  1.00 95.59           H  
ATOM   1158  C   SER A  72       8.169 -10.834 -24.463  1.00 95.59           C  
ATOM   1159  CB  SER A  72       8.811  -8.767 -25.692  1.00 95.59           C  
ATOM   1160  HB2 SER A  72       9.768  -9.221 -25.948  1.00 95.59           H  
ATOM   1161  HB3 SER A  72       8.909  -8.243 -24.742  1.00 95.59           H  
ATOM   1162  O   SER A  72       8.714 -11.895 -24.759  1.00 95.59           O  
ATOM   1163  OG  SER A  72       8.438  -7.848 -26.701  1.00 95.59           O  
ATOM   1164  HG  SER A  72       9.176  -7.264 -26.888  1.00 95.59           H  
ATOM   1165  N   PHE A  73       7.890 -10.484 -23.204  1.00 95.39           N  
ATOM   1166  H   PHE A  73       7.436  -9.600 -23.029  1.00 95.39           H  
ATOM   1167  CA  PHE A  73       8.147 -11.360 -22.066  1.00 95.39           C  
ATOM   1168  HA  PHE A  73       9.186 -11.686 -22.093  1.00 95.39           H  
ATOM   1169  C   PHE A  73       7.291 -12.632 -22.130  1.00 95.39           C  
ATOM   1170  CB  PHE A  73       7.926 -10.579 -20.764  1.00 95.39           C  
ATOM   1171  HB2 PHE A  73       8.693  -9.809 -20.677  1.00 95.39           H  
ATOM   1172  HB3 PHE A  73       6.957 -10.080 -20.802  1.00 95.39           H  
ATOM   1173  O   PHE A  73       7.833 -13.725 -22.039  1.00 95.39           O  
ATOM   1174  CG  PHE A  73       7.972 -11.465 -19.539  1.00 95.39           C  
ATOM   1175  CD1 PHE A  73       6.774 -11.884 -18.938  1.00 95.39           C  
ATOM   1176  HD1 PHE A  73       5.826 -11.548 -19.331  1.00 95.39           H  
ATOM   1177  CD2 PHE A  73       9.200 -11.953 -19.058  1.00 95.39           C  
ATOM   1178  HD2 PHE A  73      10.122 -11.675 -19.546  1.00 95.39           H  
ATOM   1179  CE1 PHE A  73       6.803 -12.787 -17.866  1.00 95.39           C  
ATOM   1180  HE1 PHE A  73       5.873 -13.137 -17.442  1.00 95.39           H  
ATOM   1181  CE2 PHE A  73       9.231 -12.849 -17.977  1.00 95.39           C  
ATOM   1182  HE2 PHE A  73      10.176 -13.237 -17.627  1.00 95.39           H  
ATOM   1183  CZ  PHE A  73       8.029 -13.272 -17.384  1.00 95.39           C  
ATOM   1184  HZ  PHE A  73       8.043 -13.989 -16.577  1.00 95.39           H  
ATOM   1185  N   GLU A  74       5.981 -12.514 -22.356  1.00 94.89           N  
ATOM   1186  H   GLU A  74       5.581 -11.589 -22.419  1.00 94.89           H  
ATOM   1187  CA  GLU A  74       5.059 -13.661 -22.395  1.00 94.89           C  
ATOM   1188  HA  GLU A  74       5.190 -14.253 -21.489  1.00 94.89           H  
ATOM   1189  C   GLU A  74       5.338 -14.611 -23.565  1.00 94.89           C  
ATOM   1190  CB  GLU A  74       3.606 -13.154 -22.439  1.00 94.89           C  
ATOM   1191  HB2 GLU A  74       3.512 -12.391 -23.212  1.00 94.89           H  
ATOM   1192  HB3 GLU A  74       2.937 -13.981 -22.676  1.00 94.89           H  
ATOM   1193  O   GLU A  74       5.128 -15.814 -23.438  1.00 94.89           O  
ATOM   1194  CG  GLU A  74       3.212 -12.582 -21.071  1.00 94.89           C  
ATOM   1195  HG2 GLU A  74       3.968 -11.860 -20.761  1.00 94.89           H  
ATOM   1196  HG3 GLU A  74       3.224 -13.394 -20.343  1.00 94.89           H  
ATOM   1197  CD  GLU A  74       1.851 -11.878 -21.008  1.00 94.89           C  
ATOM   1198  OE1 GLU A  74       1.531 -11.411 -19.885  1.00 94.89           O  
ATOM   1199  OE2 GLU A  74       1.170 -11.673 -22.038  1.00 94.89           O  
ATOM   1200  N   LYS A  75       5.860 -14.099 -24.689  1.00 96.24           N  
ATOM   1201  H   LYS A  75       5.960 -13.095 -24.746  1.00 96.24           H  
ATOM   1202  CA  LYS A  75       6.247 -14.925 -25.841  1.00 96.24           C  
ATOM   1203  HA  LYS A  75       5.407 -15.573 -26.089  1.00 96.24           H  
ATOM   1204  C   LYS A  75       7.423 -15.855 -25.530  1.00 96.24           C  
ATOM   1205  CB  LYS A  75       6.548 -14.007 -27.035  1.00 96.24           C  
ATOM   1206  HB2 LYS A  75       5.682 -13.369 -27.211  1.00 96.24           H  
ATOM   1207  HB3 LYS A  75       7.402 -13.373 -26.799  1.00 96.24           H  
ATOM   1208  O   LYS A  75       7.429 -16.994 -25.989  1.00 96.24           O  
ATOM   1209  CG  LYS A  75       6.840 -14.805 -28.316  1.00 96.24           C  
ATOM   1210  HG2 LYS A  75       7.729 -15.420 -28.173  1.00 96.24           H  
ATOM   1211  HG3 LYS A  75       5.992 -15.454 -28.533  1.00 96.24           H  
ATOM   1212  CD  LYS A  75       7.083 -13.873 -29.507  1.00 96.24           C  
ATOM   1213  HD2 LYS A  75       7.941 -13.236 -29.293  1.00 96.24           H  
ATOM   1214  HD3 LYS A  75       6.201 -13.250 -29.659  1.00 96.24           H  
ATOM   1215  CE  LYS A  75       7.352 -14.714 -30.759  1.00 96.24           C  
ATOM   1216  HE2 LYS A  75       6.493 -15.364 -30.928  1.00 96.24           H  
ATOM   1217  HE3 LYS A  75       8.215 -15.353 -30.569  1.00 96.24           H  
ATOM   1218  NZ  LYS A  75       7.593 -13.865 -31.952  1.00 96.24           N  
ATOM   1219  HZ1 LYS A  75       6.789 -13.282 -32.136  1.00 96.24           H  
ATOM   1220  HZ2 LYS A  75       7.759 -14.442 -32.765  1.00 96.24           H  
ATOM   1221  HZ3 LYS A  75       8.398 -13.273 -31.809  1.00 96.24           H  
ATOM   1222  N   ASN A  76       8.441 -15.365 -24.820  1.00 94.08           N  
ATOM   1223  H   ASN A  76       8.352 -14.429 -24.451  1.00 94.08           H  
ATOM   1224  CA  ASN A  76       9.591 -16.167 -24.398  1.00 94.08           C  
ATOM   1225  HA  ASN A  76       9.239 -17.161 -24.123  1.00 94.08           H  
ATOM   1226  C   ASN A  76      10.268 -15.532 -23.163  1.00 94.08           C  
ATOM   1227  CB  ASN A  76      10.560 -16.347 -25.586  1.00 94.08           C  
ATOM   1228  HB2 ASN A  76      11.013 -15.392 -25.850  1.00 94.08           H  
ATOM   1229  HB3 ASN A  76      10.002 -16.714 -26.447  1.00 94.08           H  
ATOM   1230  O   ASN A  76      11.171 -14.702 -23.321  1.00 94.08           O  
ATOM   1231  CG  ASN A  76      11.662 -17.353 -25.284  1.00 94.08           C  
ATOM   1232  ND2 ASN A  76      12.224 -17.969 -26.296  1.00 94.08           N  
ATOM   1233 HD21 ASN A  76      11.915 -17.808 -27.244  1.00 94.08           H  
ATOM   1234 HD22 ASN A  76      12.955 -18.626 -26.064  1.00 94.08           H  
ATOM   1235  OD1 ASN A  76      12.046 -17.595 -24.150  1.00 94.08           O  
ATOM   1236  N   PRO A  77       9.860 -15.925 -21.939  1.00 93.49           N  
ATOM   1237  CA  PRO A  77      10.369 -15.334 -20.701  1.00 93.49           C  
ATOM   1238  HA  PRO A  77      10.097 -14.279 -20.679  1.00 93.49           H  
ATOM   1239  C   PRO A  77      11.884 -15.463 -20.531  1.00 93.49           C  
ATOM   1240  CB  PRO A  77       9.633 -16.073 -19.578  1.00 93.49           C  
ATOM   1241  HB2 PRO A  77      10.167 -16.984 -19.311  1.00 93.49           H  
ATOM   1242  HB3 PRO A  77       9.497 -15.448 -18.695  1.00 93.49           H  
ATOM   1243  O   PRO A  77      12.530 -14.533 -20.054  1.00 93.49           O  
ATOM   1244  CG  PRO A  77       8.300 -16.450 -20.215  1.00 93.49           C  
ATOM   1245  HG2 PRO A  77       7.843 -17.308 -19.723  1.00 93.49           H  
ATOM   1246  HG3 PRO A  77       7.626 -15.593 -20.197  1.00 93.49           H  
ATOM   1247  CD  PRO A  77       8.705 -16.771 -21.652  1.00 93.49           C  
ATOM   1248  HD2 PRO A  77       7.870 -16.559 -22.319  1.00 93.49           H  
ATOM   1249  HD3 PRO A  77       8.994 -17.819 -21.730  1.00 93.49           H  
ATOM   1250  N   ILE A  78      12.455 -16.602 -20.939  1.00 93.36           N  
ATOM   1251  H   ILE A  78      11.878 -17.292 -21.398  1.00 93.36           H  
ATOM   1252  CA  ILE A  78      13.889 -16.879 -20.797  1.00 93.36           C  
ATOM   1253  HA  ILE A  78      14.193 -16.628 -19.781  1.00 93.36           H  
ATOM   1254  C   ILE A  78      14.682 -15.965 -21.728  1.00 93.36           C  
ATOM   1255  CB  ILE A  78      14.199 -18.375 -21.029  1.00 93.36           C  
ATOM   1256  HB  ILE A  78      13.825 -18.663 -22.011  1.00 93.36           H  
ATOM   1257  O   ILE A  78      15.524 -15.216 -21.246  1.00 93.36           O  
ATOM   1258  CG1 ILE A  78      13.483 -19.228 -19.954  1.00 93.36           C  
ATOM   1259 HG12 ILE A  78      13.854 -18.954 -18.967  1.00 93.36           H  
ATOM   1260 HG13 ILE A  78      12.414 -19.017 -19.979  1.00 93.36           H  
ATOM   1261  CG2 ILE A  78      15.719 -18.625 -20.999  1.00 93.36           C  
ATOM   1262 HG21 ILE A  78      15.944 -19.672 -21.201  1.00 93.36           H  
ATOM   1263 HG22 ILE A  78      16.134 -18.349 -20.030  1.00 93.36           H  
ATOM   1264 HG23 ILE A  78      16.226 -18.050 -21.774  1.00 93.36           H  
ATOM   1265  CD1 ILE A  78      13.645 -20.743 -20.137  1.00 93.36           C  
ATOM   1266 HD11 ILE A  78      13.362 -21.028 -21.150  1.00 93.36           H  
ATOM   1267 HD12 ILE A  78      14.674 -21.045 -19.943  1.00 93.36           H  
ATOM   1268 HD13 ILE A  78      12.997 -21.260 -19.429  1.00 93.36           H  
ATOM   1269  N   LEU A  79      14.347 -15.936 -23.023  1.00 94.41           N  
ATOM   1270  H   LEU A  79      13.624 -16.560 -23.350  1.00 94.41           H  
ATOM   1271  CA  LEU A  79      15.030 -15.074 -23.993  1.00 94.41           C  
ATOM   1272  HA  LEU A  79      16.091 -15.322 -23.978  1.00 94.41           H  
ATOM   1273  C   LEU A  79      14.882 -13.587 -23.637  1.00 94.41           C  
ATOM   1274  CB  LEU A  79      14.465 -15.361 -25.393  1.00 94.41           C  
ATOM   1275  HB2 LEU A  79      14.606 -16.420 -25.612  1.00 94.41           H  
ATOM   1276  HB3 LEU A  79      13.396 -15.148 -25.377  1.00 94.41           H  
ATOM   1277  O   LEU A  79      15.818 -12.808 -23.800  1.00 94.41           O  
ATOM   1278  CG  LEU A  79      15.105 -14.533 -26.522  1.00 94.41           C  
ATOM   1279  HG  LEU A  79      14.962 -13.471 -26.324  1.00 94.41           H  
ATOM   1280  CD1 LEU A  79      16.597 -14.815 -26.683  1.00 94.41           C  
ATOM   1281 HD11 LEU A  79      17.137 -14.488 -25.794  1.00 94.41           H  
ATOM   1282 HD12 LEU A  79      16.772 -15.882 -26.818  1.00 94.41           H  
ATOM   1283 HD13 LEU A  79      16.998 -14.268 -27.536  1.00 94.41           H  
ATOM   1284  CD2 LEU A  79      14.401 -14.848 -27.844  1.00 94.41           C  
ATOM   1285 HD21 LEU A  79      13.338 -14.622 -27.758  1.00 94.41           H  
ATOM   1286 HD22 LEU A  79      14.534 -15.902 -28.087  1.00 94.41           H  
ATOM   1287 HD23 LEU A  79      14.833 -14.241 -28.640  1.00 94.41           H  
ATOM   1288  N   PHE A  80      13.714 -13.175 -23.133  1.00 95.21           N  
ATOM   1289  H   PHE A  80      12.963 -13.844 -23.038  1.00 95.21           H  
ATOM   1290  CA  PHE A  80      13.508 -11.808 -22.657  1.00 95.21           C  
ATOM   1291  HA  PHE A  80      13.694 -11.117 -23.479  1.00 95.21           H  
ATOM   1292  C   PHE A  80      14.487 -11.444 -21.533  1.00 95.21           C  
ATOM   1293  CB  PHE A  80      12.055 -11.639 -22.199  1.00 95.21           C  
ATOM   1294  HB2 PHE A  80      11.832 -12.373 -21.424  1.00 95.21           H  
ATOM   1295  HB3 PHE A  80      11.395 -11.845 -23.042  1.00 95.21           H  
ATOM   1296  O   PHE A  80      15.095 -10.376 -21.571  1.00 95.21           O  
ATOM   1297  CG  PHE A  80      11.755 -10.253 -21.663  1.00 95.21           C  
ATOM   1298  CD1 PHE A  80      11.939  -9.963 -20.297  1.00 95.21           C  
ATOM   1299  HD1 PHE A  80      12.287 -10.732 -19.624  1.00 95.21           H  
ATOM   1300  CD2 PHE A  80      11.334  -9.238 -22.540  1.00 95.21           C  
ATOM   1301  HD2 PHE A  80      11.215  -9.456 -23.591  1.00 95.21           H  
ATOM   1302  CE1 PHE A  80      11.677  -8.673 -19.807  1.00 95.21           C  
ATOM   1303  HE1 PHE A  80      11.816  -8.463 -18.757  1.00 95.21           H  
ATOM   1304  CE2 PHE A  80      11.103  -7.939 -22.056  1.00 95.21           C  
ATOM   1305  HE2 PHE A  80      10.817  -7.157 -22.744  1.00 95.21           H  
ATOM   1306  CZ  PHE A  80      11.271  -7.656 -20.688  1.00 95.21           C  
ATOM   1307  HZ  PHE A  80      11.111  -6.655 -20.315  1.00 95.21           H  
ATOM   1308  N   LEU A  81      14.661 -12.329 -20.550  1.00 94.51           N  
ATOM   1309  H   LEU A  81      14.167 -13.209 -20.601  1.00 94.51           H  
ATOM   1310  CA  LEU A  81      15.596 -12.131 -19.444  1.00 94.51           C  
ATOM   1311  HA  LEU A  81      15.469 -11.122 -19.052  1.00 94.51           H  
ATOM   1312  C   LEU A  81      17.064 -12.233 -19.906  1.00 94.51           C  
ATOM   1313  CB  LEU A  81      15.259 -13.151 -18.345  1.00 94.51           C  
ATOM   1314  HB2 LEU A  81      15.216 -14.135 -18.812  1.00 94.51           H  
ATOM   1315  HB3 LEU A  81      16.063 -13.161 -17.609  1.00 94.51           H  
ATOM   1316  O   LEU A  81      17.890 -11.425 -19.488  1.00 94.51           O  
ATOM   1317  CG  LEU A  81      13.940 -12.916 -17.590  1.00 94.51           C  
ATOM   1318  HG  LEU A  81      13.110 -12.829 -18.292  1.00 94.51           H  
ATOM   1319  CD1 LEU A  81      13.677 -14.098 -16.655  1.00 94.51           C  
ATOM   1320 HD11 LEU A  81      14.494 -14.203 -15.942  1.00 94.51           H  
ATOM   1321 HD12 LEU A  81      12.740 -13.945 -16.118  1.00 94.51           H  
ATOM   1322 HD13 LEU A  81      13.595 -15.009 -17.247  1.00 94.51           H  
ATOM   1323  CD2 LEU A  81      13.978 -11.644 -16.745  1.00 94.51           C  
ATOM   1324 HD21 LEU A  81      14.816 -11.681 -16.049  1.00 94.51           H  
ATOM   1325 HD22 LEU A  81      13.049 -11.553 -16.183  1.00 94.51           H  
ATOM   1326 HD23 LEU A  81      14.080 -10.769 -17.388  1.00 94.51           H  
ATOM   1327  N   GLU A  82      17.398 -13.141 -20.819  1.00 94.03           N  
ATOM   1328  H   GLU A  82      16.710 -13.822 -21.107  1.00 94.03           H  
ATOM   1329  CA  GLU A  82      18.738 -13.221 -21.419  1.00 94.03           C  
ATOM   1330  HA  GLU A  82      19.486 -13.361 -20.638  1.00 94.03           H  
ATOM   1331  C   GLU A  82      19.126 -11.922 -22.127  1.00 94.03           C  
ATOM   1332  CB  GLU A  82      18.821 -14.416 -22.376  1.00 94.03           C  
ATOM   1333  HB2 GLU A  82      19.736 -14.337 -22.964  1.00 94.03           H  
ATOM   1334  HB3 GLU A  82      17.969 -14.385 -23.054  1.00 94.03           H  
ATOM   1335  O   GLU A  82      20.223 -11.405 -21.915  1.00 94.03           O  
ATOM   1336  CG  GLU A  82      18.852 -15.747 -21.609  1.00 94.03           C  
ATOM   1337  HG2 GLU A  82      17.994 -15.811 -20.940  1.00 94.03           H  
ATOM   1338  HG3 GLU A  82      19.750 -15.763 -20.991  1.00 94.03           H  
ATOM   1339  CD  GLU A  82      18.854 -16.975 -22.529  1.00 94.03           C  
ATOM   1340  OE1 GLU A  82      19.369 -18.020 -22.066  1.00 94.03           O  
ATOM   1341  OE2 GLU A  82      18.321 -16.882 -23.659  1.00 94.03           O  
ATOM   1342  N   ASN A  83      18.189 -11.318 -22.861  1.00 94.83           N  
ATOM   1343  H   ASN A  83      17.326 -11.817 -23.026  1.00 94.83           H  
ATOM   1344  CA  ASN A  83      18.382 -10.013 -23.496  1.00 94.83           C  
ATOM   1345  HA  ASN A  83      19.293 -10.047 -24.093  1.00 94.83           H  
ATOM   1346  C   ASN A  83      18.560  -8.864 -22.487  1.00 94.83           C  
ATOM   1347  CB  ASN A  83      17.189  -9.738 -24.421  1.00 94.83           C  
ATOM   1348  HB2 ASN A  83      17.241  -8.708 -24.773  1.00 94.83           H  
ATOM   1349  HB3 ASN A  83      16.261  -9.864 -23.863  1.00 94.83           H  
ATOM   1350  O   ASN A  83      19.140  -7.835 -22.828  1.00 94.83           O  
ATOM   1351  CG  ASN A  83      17.166 -10.629 -25.649  1.00 94.83           C  
ATOM   1352  ND2 ASN A  83      16.011 -10.825 -26.239  1.00 94.83           N  
ATOM   1353 HD21 ASN A  83      15.164 -10.538 -25.769  1.00 94.83           H  
ATOM   1354 HD22 ASN A  83      16.042 -11.499 -26.990  1.00 94.83           H  
ATOM   1355  OD1 ASN A  83      18.167 -11.121 -26.135  1.00 94.83           O  
ATOM   1356  N   LEU A  84      18.083  -9.025 -21.248  1.00 92.59           N  
ATOM   1357  H   LEU A  84      17.623  -9.898 -21.033  1.00 92.59           H  
ATOM   1358  CA  LEU A  84      18.341  -8.093 -20.144  1.00 92.59           C  
ATOM   1359  HA  LEU A  84      18.470  -7.092 -20.555  1.00 92.59           H  
ATOM   1360  C   LEU A  84      19.657  -8.388 -19.397  1.00 92.59           C  
ATOM   1361  CB  LEU A  84      17.135  -8.075 -19.187  1.00 92.59           C  
ATOM   1362  HB2 LEU A  84      17.404  -7.494 -18.305  1.00 92.59           H  
ATOM   1363  HB3 LEU A  84      16.938  -9.097 -18.862  1.00 92.59           H  
ATOM   1364  O   LEU A  84      20.015  -7.643 -18.486  1.00 92.59           O  
ATOM   1365  CG  LEU A  84      15.835  -7.492 -19.764  1.00 92.59           C  
ATOM   1366  HG  LEU A  84      15.515  -8.066 -20.634  1.00 92.59           H  
ATOM   1367  CD1 LEU A  84      14.747  -7.572 -18.693  1.00 92.59           C  
ATOM   1368 HD11 LEU A  84      14.557  -8.619 -18.455  1.00 92.59           H  
ATOM   1369 HD12 LEU A  84      13.830  -7.121 -19.073  1.00 92.59           H  
ATOM   1370 HD13 LEU A  84      15.066  -7.044 -17.794  1.00 92.59           H  
ATOM   1371  CD2 LEU A  84      15.975  -6.026 -20.179  1.00 92.59           C  
ATOM   1372 HD21 LEU A  84      16.353  -5.436 -19.344  1.00 92.59           H  
ATOM   1373 HD22 LEU A  84      15.007  -5.639 -20.498  1.00 92.59           H  
ATOM   1374 HD23 LEU A  84      16.664  -5.949 -21.020  1.00 92.59           H  
ATOM   1375  N   GLY A  85      20.389  -9.441 -19.775  1.00 93.05           N  
ATOM   1376  H   GLY A  85      20.056 -10.000 -20.548  1.00 93.05           H  
ATOM   1377  CA  GLY A  85      21.669  -9.830 -19.178  1.00 93.05           C  
ATOM   1378  HA2 GLY A  85      22.291 -10.259 -19.963  1.00 93.05           H  
ATOM   1379  HA3 GLY A  85      22.175  -8.948 -18.786  1.00 93.05           H  
ATOM   1380  C   GLY A  85      21.570 -10.866 -18.052  1.00 93.05           C  
ATOM   1381  O   GLY A  85      22.573 -11.139 -17.385  1.00 93.05           O  
ATOM   1382  N   TYR A  86      20.393 -11.456 -17.822  1.00 93.41           N  
ATOM   1383  H   TYR A  86      19.613 -11.237 -18.425  1.00 93.41           H  
ATOM   1384  CA  TYR A  86      20.253 -12.582 -16.899  1.00 93.41           C  
ATOM   1385  HA  TYR A  86      20.898 -12.415 -16.036  1.00 93.41           H  
ATOM   1386  C   TYR A  86      20.682 -13.876 -17.581  1.00 93.41           C  
ATOM   1387  CB  TYR A  86      18.819 -12.725 -16.389  1.00 93.41           C  
ATOM   1388  HB2 TYR A  86      18.182 -12.953 -17.243  1.00 93.41           H  
ATOM   1389  HB3 TYR A  86      18.768 -13.579 -15.713  1.00 93.41           H  
ATOM   1390  O   TYR A  86      20.216 -14.211 -18.660  1.00 93.41           O  
ATOM   1391  CG  TYR A  86      18.280 -11.509 -15.672  1.00 93.41           C  
ATOM   1392  CD1 TYR A  86      18.577 -11.269 -14.317  1.00 93.41           C  
ATOM   1393  HD1 TYR A  86      19.205 -11.957 -13.771  1.00 93.41           H  
ATOM   1394  CD2 TYR A  86      17.477 -10.601 -16.378  1.00 93.41           C  
ATOM   1395  HD2 TYR A  86      17.213 -10.796 -17.407  1.00 93.41           H  
ATOM   1396  CE1 TYR A  86      18.074 -10.113 -13.686  1.00 93.41           C  
ATOM   1397  HE1 TYR A  86      18.301  -9.907 -12.650  1.00 93.41           H  
ATOM   1398  CE2 TYR A  86      16.998  -9.439 -15.769  1.00 93.41           C  
ATOM   1399  HE2 TYR A  86      16.393  -8.735 -16.320  1.00 93.41           H  
ATOM   1400  OH  TYR A  86      16.792  -8.053 -13.894  1.00 93.41           O  
ATOM   1401  HH  TYR A  86      16.947  -8.021 -12.947  1.00 93.41           H  
ATOM   1402  CZ  TYR A  86      17.295  -9.190 -14.425  1.00 93.41           C  
ATOM   1403  N   ILE A  87      21.528 -14.653 -16.919  1.00 91.87           N  
ATOM   1404  H   ILE A  87      21.881 -14.324 -16.032  1.00 91.87           H  
ATOM   1405  CA  ILE A  87      21.987 -15.948 -17.414  1.00 91.87           C  
ATOM   1406  HA  ILE A  87      21.375 -16.238 -18.268  1.00 91.87           H  
ATOM   1407  C   ILE A  87      21.791 -17.030 -16.357  1.00 91.87           C  
ATOM   1408  CB  ILE A  87      23.443 -15.867 -17.913  1.00 91.87           C  
ATOM   1409  HB  ILE A  87      23.687 -16.844 -18.330  1.00 91.87           H  
ATOM   1410  O   ILE A  87      21.672 -16.746 -15.162  1.00 91.87           O  
ATOM   1411  CG1 ILE A  87      24.433 -15.578 -16.768  1.00 91.87           C  
ATOM   1412 HG12 ILE A  87      24.273 -16.299 -15.967  1.00 91.87           H  
ATOM   1413 HG13 ILE A  87      24.281 -14.573 -16.374  1.00 91.87           H  
ATOM   1414  CG2 ILE A  87      23.588 -14.845 -19.053  1.00 91.87           C  
ATOM   1415 HG21 ILE A  87      24.561 -14.934 -19.535  1.00 91.87           H  
ATOM   1416 HG22 ILE A  87      23.474 -13.829 -18.675  1.00 91.87           H  
ATOM   1417 HG23 ILE A  87      22.819 -15.018 -19.806  1.00 91.87           H  
ATOM   1418  CD1 ILE A  87      25.881 -15.724 -17.228  1.00 91.87           C  
ATOM   1419 HD11 ILE A  87      26.227 -14.800 -17.691  1.00 91.87           H  
ATOM   1420 HD12 ILE A  87      26.497 -15.968 -16.362  1.00 91.87           H  
ATOM   1421 HD13 ILE A  87      25.976 -16.546 -17.938  1.00 91.87           H  
ATOM   1422  N   ARG A  88      21.805 -18.299 -16.786  1.00 90.21           N  
ATOM   1423  H   ARG A  88      21.859 -18.442 -17.785  1.00 90.21           H  
ATOM   1424  CA  ARG A  88      21.550 -19.465 -15.916  1.00 90.21           C  
ATOM   1425  HA  ARG A  88      21.396 -20.335 -16.555  1.00 90.21           H  
ATOM   1426  C   ARG A  88      20.245 -19.318 -15.125  1.00 90.21           C  
ATOM   1427  CB  ARG A  88      22.739 -19.754 -14.984  1.00 90.21           C  
ATOM   1428  HB2 ARG A  88      22.820 -18.956 -14.246  1.00 90.21           H  
ATOM   1429  HB3 ARG A  88      22.527 -20.682 -14.455  1.00 90.21           H  
ATOM   1430  O   ARG A  88      20.212 -19.565 -13.920  1.00 90.21           O  
ATOM   1431  CG  ARG A  88      24.082 -19.898 -15.702  1.00 90.21           C  
ATOM   1432  HG2 ARG A  88      23.990 -20.604 -16.527  1.00 90.21           H  
ATOM   1433  HG3 ARG A  88      24.399 -18.928 -16.084  1.00 90.21           H  
ATOM   1434  CD  ARG A  88      25.107 -20.420 -14.692  1.00 90.21           C  
ATOM   1435  HD2 ARG A  88      25.066 -19.796 -13.800  1.00 90.21           H  
ATOM   1436  HD3 ARG A  88      24.824 -21.438 -14.423  1.00 90.21           H  
ATOM   1437  NE  ARG A  88      26.472 -20.410 -15.244  1.00 90.21           N  
ATOM   1438  HE  ARG A  88      26.576 -20.025 -16.172  1.00 90.21           H  
ATOM   1439  NH1 ARG A  88      27.506 -21.493 -13.508  1.00 90.21           N  
ATOM   1440 HH11 ARG A  88      26.590 -21.828 -13.247  1.00 90.21           H  
ATOM   1441 HH12 ARG A  88      28.309 -22.042 -13.237  1.00 90.21           H  
ATOM   1442  NH2 ARG A  88      28.704 -20.857 -15.285  1.00 90.21           N  
ATOM   1443 HH21 ARG A  88      28.762 -20.467 -16.215  1.00 90.21           H  
ATOM   1444 HH22 ARG A  88      29.529 -21.300 -14.906  1.00 90.21           H  
ATOM   1445  CZ  ARG A  88      27.554 -20.911 -14.678  1.00 90.21           C  
ATOM   1446  N   ILE A  89      19.201 -18.865 -15.810  1.00 89.30           N  
ATOM   1447  H   ILE A  89      19.308 -18.706 -16.802  1.00 89.30           H  
ATOM   1448  CA  ILE A  89      17.851 -18.774 -15.264  1.00 89.30           C  
ATOM   1449  HA  ILE A  89      17.877 -18.229 -14.321  1.00 89.30           H  
ATOM   1450  C   ILE A  89      17.378 -20.220 -15.049  1.00 89.30           C  
ATOM   1451  CB  ILE A  89      16.939 -18.000 -16.241  1.00 89.30           C  
ATOM   1452  HB  ILE A  89      16.888 -18.564 -17.172  1.00 89.30           H  
ATOM   1453  O   ILE A  89      17.396 -20.997 -16.008  1.00 89.30           O  
ATOM   1454  CG1 ILE A  89      17.489 -16.584 -16.547  1.00 89.30           C  
ATOM   1455 HG12 ILE A  89      17.147 -15.878 -15.790  1.00 89.30           H  
ATOM   1456 HG13 ILE A  89      18.579 -16.565 -16.543  1.00 89.30           H  
ATOM   1457  CG2 ILE A  89      15.517 -17.879 -15.665  1.00 89.30           C  
ATOM   1458 HG21 ILE A  89      15.540 -17.399 -14.687  1.00 89.30           H  
ATOM   1459 HG22 ILE A  89      15.064 -18.866 -15.569  1.00 89.30           H  
ATOM   1460 HG23 ILE A  89      14.887 -17.294 -16.336  1.00 89.30           H  
ATOM   1461  CD1 ILE A  89      17.049 -16.100 -17.930  1.00 89.30           C  
ATOM   1462 HD11 ILE A  89      17.435 -15.096 -18.106  1.00 89.30           H  
ATOM   1463 HD12 ILE A  89      15.961 -16.095 -18.001  1.00 89.30           H  
ATOM   1464 HD13 ILE A  89      17.453 -16.761 -18.696  1.00 89.30           H  
ATOM   1465  N   PRO A  90      17.025 -20.634 -13.820  1.00 82.15           N  
ATOM   1466  CA  PRO A  90      16.439 -21.943 -13.589  1.00 82.15           C  
ATOM   1467  HA  PRO A  90      17.175 -22.711 -13.824  1.00 82.15           H  
ATOM   1468  C   PRO A  90      15.206 -22.109 -14.473  1.00 82.15           C  
ATOM   1469  CB  PRO A  90      16.082 -21.997 -12.099  1.00 82.15           C  
ATOM   1470  HB2 PRO A  90      16.259 -22.986 -11.678  1.00 82.15           H  
ATOM   1471  HB3 PRO A  90      15.044 -21.701 -11.949  1.00 82.15           H  
ATOM   1472  O   PRO A  90      14.414 -21.179 -14.617  1.00 82.15           O  
ATOM   1473  CG  PRO A  90      16.992 -20.942 -11.476  1.00 82.15           C  
ATOM   1474  HG2 PRO A  90      16.569 -20.531 -10.559  1.00 82.15           H  
ATOM   1475  HG3 PRO A  90      17.979 -21.365 -11.293  1.00 82.15           H  
ATOM   1476  CD  PRO A  90      17.075 -19.894 -12.578  1.00 82.15           C  
ATOM   1477  HD2 PRO A  90      17.996 -19.320 -12.478  1.00 82.15           H  
ATOM   1478  HD3 PRO A  90      16.196 -19.251 -12.532  1.00 82.15           H  
ATOM   1479  N   SER A  91      15.030 -23.298 -15.044  1.00 70.40           N  
ATOM   1480  H   SER A  91      15.693 -24.041 -14.878  1.00 70.40           H  
ATOM   1481  CA  SER A  91      13.874 -23.600 -15.892  1.00 70.40           C  
ATOM   1482  HA  SER A  91      13.885 -22.928 -16.750  1.00 70.40           H  
ATOM   1483  C   SER A  91      12.548 -23.366 -15.163  1.00 70.40           C  
ATOM   1484  CB  SER A  91      13.978 -25.041 -16.403  1.00 70.40           C  
ATOM   1485  HB2 SER A  91      14.770 -25.091 -17.151  1.00 70.40           H  
ATOM   1486  HB3 SER A  91      13.039 -25.332 -16.874  1.00 70.40           H  
ATOM   1487  O   SER A  91      11.569 -23.001 -15.803  1.00 70.40           O  
ATOM   1488  OG  SER A  91      14.296 -25.931 -15.342  1.00 70.40           O  
ATOM   1489  HG  SER A  91      14.347 -26.825 -15.688  1.00 70.40           H  
ATOM   1490  N   HIS A  92      12.528 -23.524 -13.835  1.00 66.19           N  
ATOM   1491  H   HIS A  92      13.381 -23.816 -13.380  1.00 66.19           H  
ATOM   1492  CA  HIS A  92      11.395 -23.216 -12.969  1.00 66.19           C  
ATOM   1493  HA  HIS A  92      10.804 -22.444 -13.462  1.00 66.19           H  
ATOM   1494  C   HIS A  92      11.867 -22.725 -11.586  1.00 66.19           C  
ATOM   1495  CB  HIS A  92      10.531 -24.475 -12.782  1.00 66.19           C  
ATOM   1496  HB2 HIS A  92       9.809 -24.290 -11.987  1.00 66.19           H  
ATOM   1497  HB3 HIS A  92      11.161 -25.306 -12.466  1.00 66.19           H  
ATOM   1498  O   HIS A  92      12.881 -23.226 -11.092  1.00 66.19           O  
ATOM   1499  CG  HIS A  92       9.761 -24.876 -14.013  1.00 66.19           C  
ATOM   1500  CD2 HIS A  92       8.444 -24.609 -14.268  1.00 66.19           C  
ATOM   1501  HD2 HIS A  92       7.759 -24.093 -13.611  1.00 66.19           H  
ATOM   1502  ND1 HIS A  92      10.260 -25.529 -15.118  1.00 66.19           N  
ATOM   1503  HD1 HIS A  92      11.219 -25.815 -15.252  1.00 66.19           H  
ATOM   1504  CE1 HIS A  92       9.281 -25.607 -16.033  1.00 66.19           C  
ATOM   1505  HE1 HIS A  92       9.380 -26.036 -17.019  1.00 66.19           H  
ATOM   1506  NE2 HIS A  92       8.149 -25.078 -15.550  1.00 66.19           N  
ATOM   1507  N   PRO A  93      11.115 -21.840 -10.902  1.00 68.39           N  
ATOM   1508  CA  PRO A  93       9.995 -21.030 -11.385  1.00 68.39           C  
ATOM   1509  HA  PRO A  93       9.597 -21.381 -12.337  1.00 68.39           H  
ATOM   1510  C   PRO A  93      10.375 -19.543 -11.528  1.00 68.39           C  
ATOM   1511  CB  PRO A  93       8.906 -21.247 -10.336  1.00 68.39           C  
ATOM   1512  HB2 PRO A  93       8.210 -20.410 -10.287  1.00 68.39           H  
ATOM   1513  HB3 PRO A  93       8.368 -22.168 -10.562  1.00 68.39           H  
ATOM   1514  O   PRO A  93      10.849 -18.910 -10.585  1.00 68.39           O  
ATOM   1515  CG  PRO A  93       9.683 -21.426  -9.028  1.00 68.39           C  
ATOM   1516  HG2 PRO A  93       9.745 -20.473  -8.502  1.00 68.39           H  
ATOM   1517  HG3 PRO A  93       9.208 -22.173  -8.393  1.00 68.39           H  
ATOM   1518  CD  PRO A  93      11.090 -21.863  -9.447  1.00 68.39           C  
ATOM   1519  HD2 PRO A  93      11.833 -21.172  -9.051  1.00 68.39           H  
ATOM   1520  HD3 PRO A  93      11.285 -22.870  -9.076  1.00 68.39           H  
ATOM   1521  N   ILE A  94      10.085 -18.959 -12.695  1.00 87.17           N  
ATOM   1522  H   ILE A  94       9.719 -19.534 -13.440  1.00 87.17           H  
ATOM   1523  CA  ILE A  94       9.817 -17.518 -12.783  1.00 87.17           C  
ATOM   1524  HA  ILE A  94      10.538 -16.968 -12.178  1.00 87.17           H  
ATOM   1525  C   ILE A  94       8.419 -17.328 -12.193  1.00 87.17           C  
ATOM   1526  CB  ILE A  94       9.894 -17.001 -14.240  1.00 87.17           C  
ATOM   1527  HB  ILE A  94       9.179 -17.559 -14.845  1.00 87.17           H  
ATOM   1528  O   ILE A  94       7.435 -17.763 -12.789  1.00 87.17           O  
ATOM   1529  CG1 ILE A  94      11.305 -17.209 -14.837  1.00 87.17           C  
ATOM   1530 HG12 ILE A  94      11.625 -18.237 -14.664  1.00 87.17           H  
ATOM   1531 HG13 ILE A  94      12.015 -16.550 -14.339  1.00 87.17           H  
ATOM   1532  CG2 ILE A  94       9.510 -15.507 -14.280  1.00 87.17           C  
ATOM   1533 HG21 ILE A  94       9.592 -15.121 -15.296  1.00 87.17           H  
ATOM   1534 HG22 ILE A  94      10.169 -14.937 -13.627  1.00 87.17           H  
ATOM   1535 HG23 ILE A  94       8.477 -15.369 -13.959  1.00 87.17           H  
ATOM   1536  CD1 ILE A  94      11.373 -16.973 -16.353  1.00 87.17           C  
ATOM   1537 HD11 ILE A  94      11.193 -15.925 -16.594  1.00 87.17           H  
ATOM   1538 HD12 ILE A  94      10.634 -17.595 -16.858  1.00 87.17           H  
ATOM   1539 HD13 ILE A  94      12.364 -17.245 -16.715  1.00 87.17           H  
ATOM   1540  N   ILE A  95       8.323 -16.730 -11.007  1.00 91.53           N  
ATOM   1541  H   ILE A  95       9.163 -16.385 -10.565  1.00 91.53           H  
ATOM   1542  CA  ILE A  95       7.029 -16.563 -10.334  1.00 91.53           C  
ATOM   1543  HA  ILE A  95       6.368 -17.374 -10.642  1.00 91.53           H  
ATOM   1544  C   ILE A  95       6.408 -15.251 -10.801  1.00 91.53           C  
ATOM   1545  CB  ILE A  95       7.142 -16.659  -8.797  1.00 91.53           C  
ATOM   1546  HB  ILE A  95       7.747 -15.825  -8.442  1.00 91.53           H  
ATOM   1547  O   ILE A  95       6.976 -14.178 -10.590  1.00 91.53           O  
ATOM   1548  CG1 ILE A  95       7.833 -17.978  -8.377  1.00 91.53           C  
ATOM   1549 HG12 ILE A  95       8.810 -18.043  -8.857  1.00 91.53           H  
ATOM   1550 HG13 ILE A  95       7.233 -18.824  -8.712  1.00 91.53           H  
ATOM   1551  CG2 ILE A  95       5.750 -16.526  -8.152  1.00 91.53           C  
ATOM   1552 HG21 ILE A  95       5.831 -16.523  -7.065  1.00 91.53           H  
ATOM   1553 HG22 ILE A  95       5.274 -15.588  -8.437  1.00 91.53           H  
ATOM   1554 HG23 ILE A  95       5.111 -17.356  -8.454  1.00 91.53           H  
ATOM   1555  CD1 ILE A  95       8.074 -18.110  -6.869  1.00 91.53           C  
ATOM   1556 HD11 ILE A  95       7.129 -18.256  -6.346  1.00 91.53           H  
ATOM   1557 HD12 ILE A  95       8.709 -18.975  -6.680  1.00 91.53           H  
ATOM   1558 HD13 ILE A  95       8.566 -17.216  -6.486  1.00 91.53           H  
ATOM   1559  N   LEU A  96       5.239 -15.340 -11.432  1.00 93.21           N  
ATOM   1560  H   LEU A  96       4.845 -16.261 -11.563  1.00 93.21           H  
ATOM   1561  CA  LEU A  96       4.412 -14.193 -11.795  1.00 93.21           C  
ATOM   1562  HA  LEU A  96       5.043 -13.408 -12.212  1.00 93.21           H  
ATOM   1563  C   LEU A  96       3.725 -13.628 -10.551  1.00 93.21           C  
ATOM   1564  CB  LEU A  96       3.383 -14.632 -12.849  1.00 93.21           C  
ATOM   1565  HB2 LEU A  96       2.561 -13.916 -12.875  1.00 93.21           H  
ATOM   1566  HB3 LEU A  96       2.963 -15.589 -12.541  1.00 93.21           H  
ATOM   1567  O   LEU A  96       3.058 -14.353  -9.818  1.00 93.21           O  
ATOM   1568  CG  LEU A  96       3.980 -14.759 -14.261  1.00 93.21           C  
ATOM   1569  HG  LEU A  96       5.003 -15.131 -14.208  1.00 93.21           H  
ATOM   1570  CD1 LEU A  96       3.156 -15.725 -15.109  1.00 93.21           C  
ATOM   1571 HD11 LEU A  96       3.577 -15.790 -16.112  1.00 93.21           H  
ATOM   1572 HD12 LEU A  96       3.180 -16.718 -14.660  1.00 93.21           H  
ATOM   1573 HD13 LEU A  96       2.122 -15.386 -15.174  1.00 93.21           H  
ATOM   1574  CD2 LEU A  96       3.969 -13.402 -14.962  1.00 93.21           C  
ATOM   1575 HD21 LEU A  96       4.395 -13.506 -15.959  1.00 93.21           H  
ATOM   1576 HD22 LEU A  96       2.946 -13.041 -15.063  1.00 93.21           H  
ATOM   1577 HD23 LEU A  96       4.542 -12.674 -14.388  1.00 93.21           H  
ATOM   1578  N   LEU A  97       3.865 -12.323 -10.342  1.00 94.44           N  
ATOM   1579  H   LEU A  97       4.442 -11.793 -10.980  1.00 94.44           H  
ATOM   1580  CA  LEU A  97       3.287 -11.586  -9.224  1.00 94.44           C  
ATOM   1581  HA  LEU A  97       2.667 -12.243  -8.614  1.00 94.44           H  
ATOM   1582  C   LEU A  97       2.401 -10.465  -9.776  1.00 94.44           C  
ATOM   1583  CB  LEU A  97       4.410 -11.051  -8.323  1.00 94.44           C  
ATOM   1584  HB2 LEU A  97       3.956 -10.452  -7.535  1.00 94.44           H  
ATOM   1585  HB3 LEU A  97       5.057 -10.400  -8.912  1.00 94.44           H  
ATOM   1586  O   LEU A  97       2.906  -9.386 -10.121  1.00 94.44           O  
ATOM   1587  CG  LEU A  97       5.268 -12.152  -7.676  1.00 94.44           C  
ATOM   1588  HG  LEU A  97       5.671 -12.817  -8.439  1.00 94.44           H  
ATOM   1589  CD1 LEU A  97       6.449 -11.497  -6.968  1.00 94.44           C  
ATOM   1590 HD11 LEU A  97       6.087 -10.786  -6.224  1.00 94.44           H  
ATOM   1591 HD12 LEU A  97       7.051 -12.262  -6.478  1.00 94.44           H  
ATOM   1592 HD13 LEU A  97       7.062 -10.986  -7.710  1.00 94.44           H  
ATOM   1593  CD2 LEU A  97       4.474 -12.977  -6.666  1.00 94.44           C  
ATOM   1594 HD21 LEU A  97       3.948 -12.326  -5.968  1.00 94.44           H  
ATOM   1595 HD22 LEU A  97       5.142 -13.641  -6.118  1.00 94.44           H  
ATOM   1596 HD23 LEU A  97       3.743 -13.596  -7.187  1.00 94.44           H  
ATOM   1597  N   PRO A  98       1.086 -10.715  -9.915  1.00 93.32           N  
ATOM   1598  CA  PRO A  98       0.120  -9.688 -10.269  1.00 93.32           C  
ATOM   1599  HA  PRO A  98       0.281  -9.409 -11.310  1.00 93.32           H  
ATOM   1600  C   PRO A  98       0.237  -8.445  -9.384  1.00 93.32           C  
ATOM   1601  CB  PRO A  98      -1.256 -10.344 -10.129  1.00 93.32           C  
ATOM   1602  HB2 PRO A  98      -1.629 -10.219  -9.113  1.00 93.32           H  
ATOM   1603  HB3 PRO A  98      -1.971  -9.947 -10.849  1.00 93.32           H  
ATOM   1604  O   PRO A  98       0.758  -8.466  -8.267  1.00 93.32           O  
ATOM   1605  CG  PRO A  98      -0.964 -11.822 -10.376  1.00 93.32           C  
ATOM   1606  HG2 PRO A  98      -0.909 -12.013 -11.448  1.00 93.32           H  
ATOM   1607  HG3 PRO A  98      -1.706 -12.468  -9.906  1.00 93.32           H  
ATOM   1608  CD  PRO A  98       0.417 -12.001  -9.754  1.00 93.32           C  
ATOM   1609  HD2 PRO A  98       0.315 -12.237  -8.694  1.00 93.32           H  
ATOM   1610  HD3 PRO A  98       0.953 -12.800 -10.266  1.00 93.32           H  
ATOM   1611  N   LYS A  99      -0.276  -7.323  -9.886  1.00 91.82           N  
ATOM   1612  H   LYS A  99      -0.753  -7.356 -10.776  1.00 91.82           H  
ATOM   1613  CA  LYS A  99      -0.326  -6.105  -9.084  1.00 91.82           C  
ATOM   1614  HA  LYS A  99       0.694  -5.869  -8.781  1.00 91.82           H  
ATOM   1615  C   LYS A  99      -1.146  -6.361  -7.819  1.00 91.82           C  
ATOM   1616  CB  LYS A  99      -0.892  -4.958  -9.917  1.00 91.82           C  
ATOM   1617  HB2 LYS A  99      -1.973  -5.063 -10.007  1.00 91.82           H  
ATOM   1618  HB3 LYS A  99      -0.450  -4.987 -10.913  1.00 91.82           H  
ATOM   1619  O   LYS A  99      -2.235  -6.918  -7.897  1.00 91.82           O  
ATOM   1620  CG  LYS A  99      -0.537  -3.622  -9.264  1.00 91.82           C  
ATOM   1621  HG2 LYS A  99      -0.965  -3.565  -8.264  1.00 91.82           H  
ATOM   1622  HG3 LYS A  99       0.547  -3.543  -9.191  1.00 91.82           H  
ATOM   1623  CD  LYS A  99      -1.072  -2.475 -10.114  1.00 91.82           C  
ATOM   1624  HD2 LYS A  99      -2.161  -2.524 -10.131  1.00 91.82           H  
ATOM   1625  HD3 LYS A  99      -0.685  -2.561 -11.129  1.00 91.82           H  
ATOM   1626  CE  LYS A  99      -0.610  -1.162  -9.492  1.00 91.82           C  
ATOM   1627  HE2 LYS A  99      -0.920  -1.148  -8.447  1.00 91.82           H  
ATOM   1628  HE3 LYS A  99       0.480  -1.131  -9.517  1.00 91.82           H  
ATOM   1629  NZ  LYS A  99      -1.194  -0.013 -10.215  1.00 91.82           N  
ATOM   1630  HZ1 LYS A  99      -0.860   0.853  -9.815  1.00 91.82           H  
ATOM   1631  HZ2 LYS A  99      -2.198  -0.041 -10.113  1.00 91.82           H  
ATOM   1632  HZ3 LYS A  99      -0.953  -0.061 -11.195  1.00 91.82           H  
ATOM   1633  N   TYR A 100      -0.614  -5.914  -6.688  1.00 93.37           N  
ATOM   1634  H   TYR A 100       0.322  -5.537  -6.733  1.00 93.37           H  
ATOM   1635  CA  TYR A 100      -1.172  -6.123  -5.356  1.00 93.37           C  
ATOM   1636  HA  TYR A 100      -0.496  -5.603  -4.677  1.00 93.37           H  
ATOM   1637  C   TYR A 100      -1.151  -7.578  -4.866  1.00 93.37           C  
ATOM   1638  CB  TYR A 100      -2.545  -5.442  -5.210  1.00 93.37           C  
ATOM   1639  HB2 TYR A 100      -2.816  -5.416  -4.155  1.00 93.37           H  
ATOM   1640  HB3 TYR A 100      -3.301  -6.050  -5.710  1.00 93.37           H  
ATOM   1641  O   TYR A 100      -1.917  -7.911  -3.972  1.00 93.37           O  
ATOM   1642  CG  TYR A 100      -2.608  -4.024  -5.739  1.00 93.37           C  
ATOM   1643  CD1 TYR A 100      -1.856  -3.014  -5.113  1.00 93.37           C  
ATOM   1644  HD1 TYR A 100      -1.249  -3.251  -4.252  1.00 93.37           H  
ATOM   1645  CD2 TYR A 100      -3.427  -3.713  -6.842  1.00 93.37           C  
ATOM   1646  HD2 TYR A 100      -4.016  -4.494  -7.301  1.00 93.37           H  
ATOM   1647  CE1 TYR A 100      -1.931  -1.690  -5.577  1.00 93.37           C  
ATOM   1648  HE1 TYR A 100      -1.371  -0.916  -5.074  1.00 93.37           H  
ATOM   1649  CE2 TYR A 100      -3.501  -2.389  -7.316  1.00 93.37           C  
ATOM   1650  HE2 TYR A 100      -4.163  -2.142  -8.133  1.00 93.37           H  
ATOM   1651  OH  TYR A 100      -2.822  -0.090  -7.112  1.00 93.37           O  
ATOM   1652  HH  TYR A 100      -2.574   0.491  -6.389  1.00 93.37           H  
ATOM   1653  CZ  TYR A 100      -2.761  -1.376  -6.672  1.00 93.37           C  
ATOM   1654  N   SER A 101      -0.243  -8.431  -5.363  1.00 94.21           N  
ATOM   1655  H   SER A 101       0.288  -8.194  -6.189  1.00 94.21           H  
ATOM   1656  CA  SER A 101       0.057  -9.703  -4.684  1.00 94.21           C  
ATOM   1657  HA  SER A 101      -0.812 -10.356  -4.768  1.00 94.21           H  
ATOM   1658  C   SER A 101       0.340  -9.472  -3.196  1.00 94.21           C  
ATOM   1659  CB  SER A 101       1.267 -10.405  -5.303  1.00 94.21           C  
ATOM   1660  HB2 SER A 101       2.100  -9.706  -5.375  1.00 94.21           H  
ATOM   1661  HB3 SER A 101       1.563 -11.241  -4.669  1.00 94.21           H  
ATOM   1662  O   SER A 101       1.100  -8.561  -2.844  1.00 94.21           O  
ATOM   1663  OG  SER A 101       0.954 -10.897  -6.586  1.00 94.21           O  
ATOM   1664  HG  SER A 101       0.224 -11.514  -6.498  1.00 94.21           H  
ATOM   1665  N   LEU A 102      -0.286 -10.284  -2.345  1.00 94.89           N  
ATOM   1666  H   LEU A 102      -0.876 -11.021  -2.706  1.00 94.89           H  
ATOM   1667  CA  LEU A 102      -0.238 -10.150  -0.896  1.00 94.89           C  
ATOM   1668  HA  LEU A 102      -0.129  -9.092  -0.656  1.00 94.89           H  
ATOM   1669  C   LEU A 102       0.960 -10.903  -0.319  1.00 94.89           C  
ATOM   1670  CB  LEU A 102      -1.569 -10.649  -0.303  1.00 94.89           C  
ATOM   1671  HB2 LEU A 102      -1.672 -11.709  -0.534  1.00 94.89           H  
ATOM   1672  HB3 LEU A 102      -2.399 -10.126  -0.778  1.00 94.89           H  
ATOM   1673  O   LEU A 102       1.204 -12.059  -0.652  1.00 94.89           O  
ATOM   1674  CG  LEU A 102      -1.663 -10.459   1.223  1.00 94.89           C  
ATOM   1675  HG  LEU A 102      -0.793 -10.901   1.709  1.00 94.89           H  
ATOM   1676  CD1 LEU A 102      -1.740  -8.972   1.583  1.00 94.89           C  
ATOM   1677 HD11 LEU A 102      -0.765  -8.499   1.469  1.00 94.89           H  
ATOM   1678 HD12 LEU A 102      -2.477  -8.487   0.943  1.00 94.89           H  
ATOM   1679 HD13 LEU A 102      -2.095  -8.871   2.608  1.00 94.89           H  
ATOM   1680  CD2 LEU A 102      -2.898 -11.129   1.804  1.00 94.89           C  
ATOM   1681 HD21 LEU A 102      -2.784 -11.258   2.881  1.00 94.89           H  
ATOM   1682 HD22 LEU A 102      -3.778 -10.512   1.621  1.00 94.89           H  
ATOM   1683 HD23 LEU A 102      -3.050 -12.115   1.365  1.00 94.89           H  
ATOM   1684  N   PHE A 103       1.680 -10.247   0.583  1.00 94.71           N  
ATOM   1685  H   PHE A 103       1.454  -9.280   0.767  1.00 94.71           H  
ATOM   1686  CA  PHE A 103       2.793 -10.832   1.316  1.00 94.71           C  
ATOM   1687  HA  PHE A 103       2.847 -11.899   1.099  1.00 94.71           H  
ATOM   1688  C   PHE A 103       2.591 -10.666   2.810  1.00 94.71           C  
ATOM   1689  CB  PHE A 103       4.109 -10.192   0.873  1.00 94.71           C  
ATOM   1690  HB2 PHE A 103       4.904 -10.519   1.544  1.00 94.71           H  
ATOM   1691  HB3 PHE A 103       4.033  -9.107   0.947  1.00 94.71           H  
ATOM   1692  O   PHE A 103       2.359  -9.547   3.278  1.00 94.71           O  
ATOM   1693  CG  PHE A 103       4.474 -10.581  -0.537  1.00 94.71           C  
ATOM   1694  CD1 PHE A 103       5.267 -11.720  -0.759  1.00 94.71           C  
ATOM   1695  HD1 PHE A 103       5.628 -12.307   0.073  1.00 94.71           H  
ATOM   1696  CD2 PHE A 103       3.963  -9.849  -1.624  1.00 94.71           C  
ATOM   1697  HD2 PHE A 103       3.322  -8.997  -1.451  1.00 94.71           H  
ATOM   1698  CE1 PHE A 103       5.568 -12.114  -2.071  1.00 94.71           C  
ATOM   1699  HE1 PHE A 103       6.171 -12.994  -2.238  1.00 94.71           H  
ATOM   1700  CE2 PHE A 103       4.243 -10.261  -2.938  1.00 94.71           C  
ATOM   1701  HE2 PHE A 103       3.826  -9.720  -3.774  1.00 94.71           H  
ATOM   1702  CZ  PHE A 103       5.056 -11.384  -3.158  1.00 94.71           C  
ATOM   1703  HZ  PHE A 103       5.273 -11.707  -4.166  1.00 94.71           H  
ATOM   1704  N   GLU A 104       2.736 -11.758   3.549  1.00 94.38           N  
ATOM   1705  H   GLU A 104       2.949 -12.630   3.085  1.00 94.38           H  
ATOM   1706  CA  GLU A 104       2.718 -11.768   5.004  1.00 94.38           C  
ATOM   1707  HA  GLU A 104       2.285 -10.829   5.348  1.00 94.38           H  
ATOM   1708  C   GLU A 104       4.144 -11.850   5.558  1.00 94.38           C  
ATOM   1709  CB  GLU A 104       1.793 -12.874   5.520  1.00 94.38           C  
ATOM   1710  HB2 GLU A 104       2.216 -13.853   5.296  1.00 94.38           H  
ATOM   1711  HB3 GLU A 104       0.831 -12.780   5.017  1.00 94.38           H  
ATOM   1712  O   GLU A 104       4.956 -12.693   5.181  1.00 94.38           O  
ATOM   1713  CG  GLU A 104       1.572 -12.727   7.029  1.00 94.38           C  
ATOM   1714  HG2 GLU A 104       1.338 -11.688   7.259  1.00 94.38           H  
ATOM   1715  HG3 GLU A 104       2.488 -12.990   7.557  1.00 94.38           H  
ATOM   1716  CD  GLU A 104       0.421 -13.620   7.494  1.00 94.38           C  
ATOM   1717  OE1 GLU A 104       0.690 -14.808   7.755  1.00 94.38           O  
ATOM   1718  OE2 GLU A 104      -0.716 -13.085   7.582  1.00 94.38           O  
ATOM   1719  N   PHE A 105       4.452 -10.907   6.437  1.00 91.82           N  
ATOM   1720  H   PHE A 105       3.696 -10.312   6.744  1.00 91.82           H  
ATOM   1721  CA  PHE A 105       5.690 -10.799   7.189  1.00 91.82           C  
ATOM   1722  HA  PHE A 105       6.445 -11.461   6.764  1.00 91.82           H  
ATOM   1723  C   PHE A 105       5.432 -11.234   8.640  1.00 91.82           C  
ATOM   1724  CB  PHE A 105       6.190  -9.340   7.133  1.00 91.82           C  
ATOM   1725  HB2 PHE A 105       5.444  -8.705   7.610  1.00 91.82           H  
ATOM   1726  HB3 PHE A 105       7.101  -9.270   7.727  1.00 91.82           H  
ATOM   1727  O   PHE A 105       4.304 -11.524   9.035  1.00 91.82           O  
ATOM   1728  CG  PHE A 105       6.482  -8.771   5.755  1.00 91.82           C  
ATOM   1729  CD1 PHE A 105       7.811  -8.654   5.306  1.00 91.82           C  
ATOM   1730  HD1 PHE A 105       8.625  -9.015   5.917  1.00 91.82           H  
ATOM   1731  CD2 PHE A 105       5.431  -8.373   4.908  1.00 91.82           C  
ATOM   1732  HD2 PHE A 105       4.404  -8.514   5.209  1.00 91.82           H  
ATOM   1733  CE1 PHE A 105       8.080  -8.130   4.030  1.00 91.82           C  
ATOM   1734  HE1 PHE A 105       9.101  -8.081   3.682  1.00 91.82           H  
ATOM   1735  CE2 PHE A 105       5.703  -7.909   3.613  1.00 91.82           C  
ATOM   1736  HE2 PHE A 105       4.879  -7.757   2.932  1.00 91.82           H  
ATOM   1737  CZ  PHE A 105       7.027  -7.765   3.174  1.00 91.82           C  
ATOM   1738  HZ  PHE A 105       7.229  -7.443   2.163  1.00 91.82           H  
ATOM   1739  N   GLU A 106       6.479 -11.187   9.460  1.00 86.48           N  
ATOM   1740  H   GLU A 106       7.399 -11.066   9.061  1.00 86.48           H  
ATOM   1741  CA  GLU A 106       6.406 -11.344  10.917  1.00 86.48           C  
ATOM   1742  HA  GLU A 106       6.273 -12.400  11.153  1.00 86.48           H  
ATOM   1743  C   GLU A 106       5.243 -10.549  11.551  1.00 86.48           C  
ATOM   1744  CB  GLU A 106       7.728 -10.860  11.529  1.00 86.48           C  
ATOM   1745  HB2 GLU A 106       7.845  -9.813  11.249  1.00 86.48           H  
ATOM   1746  HB3 GLU A 106       7.663 -10.919  12.616  1.00 86.48           H  
ATOM   1747  O   GLU A 106       4.893  -9.454  11.094  1.00 86.48           O  
ATOM   1748  CG  GLU A 106       8.962 -11.658  11.063  1.00 86.48           C  
ATOM   1749  HG2 GLU A 106       8.931 -12.647  11.520  1.00 86.48           H  
ATOM   1750  HG3 GLU A 106       8.925 -11.784   9.981  1.00 86.48           H  
ATOM   1751  CD  GLU A 106      10.291 -10.961  11.405  1.00 86.48           C  
ATOM   1752  OE1 GLU A 106      11.344 -11.506  11.017  1.00 86.48           O  
ATOM   1753  OE2 GLU A 106      10.257  -9.817  11.920  1.00 86.48           O  
ATOM   1754  N   ASN A 107       4.677 -11.089  12.636  1.00 83.20           N  
ATOM   1755  H   ASN A 107       5.074 -11.943  13.002  1.00 83.20           H  
ATOM   1756  CA  ASN A 107       3.591 -10.490  13.423  1.00 83.20           C  
ATOM   1757  HA  ASN A 107       3.290 -11.235  14.159  1.00 83.20           H  
ATOM   1758  C   ASN A 107       2.316 -10.184  12.622  1.00 83.20           C  
ATOM   1759  CB  ASN A 107       4.117  -9.273  14.212  1.00 83.20           C  
ATOM   1760  HB2 ASN A 107       4.424  -8.492  13.517  1.00 83.20           H  
ATOM   1761  HB3 ASN A 107       3.319  -8.871  14.836  1.00 83.20           H  
ATOM   1762  O   ASN A 107       1.657  -9.177  12.879  1.00 83.20           O  
ATOM   1763  CG  ASN A 107       5.272  -9.611  15.131  1.00 83.20           C  
ATOM   1764  ND2 ASN A 107       6.071  -8.639  15.498  1.00 83.20           N  
ATOM   1765 HD21 ASN A 107       5.860  -7.681  15.257  1.00 83.20           H  
ATOM   1766 HD22 ASN A 107       6.794  -8.895  16.156  1.00 83.20           H  
ATOM   1767  OD1 ASN A 107       5.470 -10.742  15.537  1.00 83.20           O  
ATOM   1768  N   THR A 108       1.949 -11.030  11.649  1.00 85.59           N  
ATOM   1769  H   THR A 108       2.543 -11.825  11.462  1.00 85.59           H  
ATOM   1770  CA  THR A 108       0.748 -10.866  10.791  1.00 85.59           C  
ATOM   1771  HA  THR A 108       0.767 -11.678  10.064  1.00 85.59           H  
ATOM   1772  C   THR A 108       0.754  -9.579   9.959  1.00 85.59           C  
ATOM   1773  CB  THR A 108      -0.572 -11.022  11.576  1.00 85.59           C  
ATOM   1774  HB  THR A 108      -1.396 -11.077  10.864  1.00 85.59           H  
ATOM   1775  O   THR A 108      -0.270  -9.129   9.436  1.00 85.59           O  
ATOM   1776  CG2 THR A 108      -0.599 -12.288  12.431  1.00 85.59           C  
ATOM   1777 HG21 THR A 108      -1.589 -12.393  12.876  1.00 85.59           H  
ATOM   1778 HG22 THR A 108       0.142 -12.237  13.229  1.00 85.59           H  
ATOM   1779 HG23 THR A 108      -0.407 -13.159  11.805  1.00 85.59           H  
ATOM   1780  OG1 THR A 108      -0.805  -9.926  12.440  1.00 85.59           O  
ATOM   1781  HG1 THR A 108       0.055  -9.617  12.736  1.00 85.59           H  
ATOM   1782  N   ARG A 109       1.919  -8.935   9.821  1.00 90.88           N  
ATOM   1783  H   ARG A 109       2.742  -9.344  10.242  1.00 90.88           H  
ATOM   1784  CA  ARG A 109       2.048  -7.717   9.029  1.00 90.88           C  
ATOM   1785  HA  ARG A 109       1.219  -7.057   9.283  1.00 90.88           H  
ATOM   1786  C   ARG A 109       1.949  -8.079   7.559  1.00 90.88           C  
ATOM   1787  CB  ARG A 109       3.362  -7.012   9.364  1.00 90.88           C  
ATOM   1788  HB2 ARG A 109       3.357  -6.736  10.419  1.00 90.88           H  
ATOM   1789  HB3 ARG A 109       4.196  -7.690   9.186  1.00 90.88           H  
ATOM   1790  O   ARG A 109       2.788  -8.801   7.039  1.00 90.88           O  
ATOM   1791  CG  ARG A 109       3.507  -5.752   8.502  1.00 90.88           C  
ATOM   1792  HG2 ARG A 109       2.637  -5.123   8.687  1.00 90.88           H  
ATOM   1793  HG3 ARG A 109       3.527  -6.010   7.443  1.00 90.88           H  
ATOM   1794  CD  ARG A 109       4.782  -4.980   8.833  1.00 90.88           C  
ATOM   1795  HD2 ARG A 109       4.796  -4.802   9.908  1.00 90.88           H  
ATOM   1796  HD3 ARG A 109       4.752  -4.018   8.322  1.00 90.88           H  
ATOM   1797  NE  ARG A 109       5.973  -5.734   8.391  1.00 90.88           N  
ATOM   1798  HE  ARG A 109       5.813  -6.428   7.674  1.00 90.88           H  
ATOM   1799  NH1 ARG A 109       7.406  -5.028  10.037  1.00 90.88           N  
ATOM   1800 HH11 ARG A 109       6.632  -4.510  10.429  1.00 90.88           H  
ATOM   1801 HH12 ARG A 109       8.121  -5.326  10.684  1.00 90.88           H  
ATOM   1802  NH2 ARG A 109       8.022  -6.678   8.659  1.00 90.88           N  
ATOM   1803 HH21 ARG A 109       8.710  -6.968   9.339  1.00 90.88           H  
ATOM   1804 HH22 ARG A 109       7.757  -7.368   7.971  1.00 90.88           H  
ATOM   1805  CZ  ARG A 109       7.128  -5.802   9.024  1.00 90.88           C  
ATOM   1806  N   ARG A 110       1.004  -7.479   6.852  1.00 93.35           N  
ATOM   1807  H   ARG A 110       0.363  -6.873   7.344  1.00 93.35           H  
ATOM   1808  CA  ARG A 110       0.731  -7.754   5.445  1.00 93.35           C  
ATOM   1809  HA  ARG A 110       1.359  -8.582   5.118  1.00 93.35           H  
ATOM   1810  C   ARG A 110       1.052  -6.557   4.563  1.00 93.35           C  
ATOM   1811  CB  ARG A 110      -0.719  -8.220   5.313  1.00 93.35           C  
ATOM   1812  HB2 ARG A 110      -1.376  -7.509   5.812  1.00 93.35           H  
ATOM   1813  HB3 ARG A 110      -0.979  -8.240   4.255  1.00 93.35           H  
ATOM   1814  O   ARG A 110       0.825  -5.400   4.942  1.00 93.35           O  
ATOM   1815  CG  ARG A 110      -0.933  -9.623   5.905  1.00 93.35           C  
ATOM   1816  HG2 ARG A 110      -0.560  -9.668   6.928  1.00 93.35           H  
ATOM   1817  HG3 ARG A 110      -0.393 -10.356   5.305  1.00 93.35           H  
ATOM   1818  CD  ARG A 110      -2.420  -9.974   5.914  1.00 93.35           C  
ATOM   1819  HD2 ARG A 110      -2.797  -9.919   4.893  1.00 93.35           H  
ATOM   1820  HD3 ARG A 110      -2.959  -9.248   6.522  1.00 93.35           H  
ATOM   1821  NE  ARG A 110      -2.647 -11.321   6.461  1.00 93.35           N  
ATOM   1822  HE  ARG A 110      -1.907 -11.775   6.977  1.00 93.35           H  
ATOM   1823  NH1 ARG A 110      -4.659 -11.759   5.422  1.00 93.35           N  
ATOM   1824 HH11 ARG A 110      -5.149 -12.506   4.952  1.00 93.35           H  
ATOM   1825 HH12 ARG A 110      -4.715 -10.841   5.004  1.00 93.35           H  
ATOM   1826  NH2 ARG A 110      -3.618 -13.353   6.547  1.00 93.35           N  
ATOM   1827 HH21 ARG A 110      -2.780 -13.690   6.998  1.00 93.35           H  
ATOM   1828 HH22 ARG A 110      -4.232 -13.983   6.051  1.00 93.35           H  
ATOM   1829  CZ  ARG A 110      -3.650 -12.121   6.158  1.00 93.35           C  
ATOM   1830  N   ARG A 111       1.604  -6.800   3.375  1.00 93.89           N  
ATOM   1831  H   ARG A 111       1.775  -7.766   3.134  1.00 93.89           H  
ATOM   1832  CA  ARG A 111       1.851  -5.766   2.359  1.00 93.89           C  
ATOM   1833  HA  ARG A 111       1.202  -4.917   2.574  1.00 93.89           H  
ATOM   1834  C   ARG A 111       1.450  -6.240   0.972  1.00 93.89           C  
ATOM   1835  CB  ARG A 111       3.318  -5.297   2.347  1.00 93.89           C  
ATOM   1836  HB2 ARG A 111       3.430  -4.569   1.544  1.00 93.89           H  
ATOM   1837  HB3 ARG A 111       3.956  -6.140   2.081  1.00 93.89           H  
ATOM   1838  O   ARG A 111       1.639  -7.398   0.631  1.00 93.89           O  
ATOM   1839  CG  ARG A 111       3.819  -4.651   3.652  1.00 93.89           C  
ATOM   1840  HG2 ARG A 111       3.641  -5.313   4.499  1.00 93.89           H  
ATOM   1841  HG3 ARG A 111       4.892  -4.480   3.567  1.00 93.89           H  
ATOM   1842  CD  ARG A 111       3.115  -3.304   3.863  1.00 93.89           C  
ATOM   1843  HD2 ARG A 111       2.036  -3.457   3.902  1.00 93.89           H  
ATOM   1844  HD3 ARG A 111       3.323  -2.669   3.002  1.00 93.89           H  
ATOM   1845  NE  ARG A 111       3.548  -2.594   5.076  1.00 93.89           N  
ATOM   1846  HE  ARG A 111       4.272  -1.899   4.960  1.00 93.89           H  
ATOM   1847  NH1 ARG A 111       2.027  -3.481   6.590  1.00 93.89           N  
ATOM   1848 HH11 ARG A 111       1.633  -3.470   7.520  1.00 93.89           H  
ATOM   1849 HH12 ARG A 111       1.647  -4.145   5.932  1.00 93.89           H  
ATOM   1850  NH2 ARG A 111       3.369  -1.840   7.194  1.00 93.89           N  
ATOM   1851 HH21 ARG A 111       3.693  -0.923   6.922  1.00 93.89           H  
ATOM   1852 HH22 ARG A 111       2.920  -1.964   8.090  1.00 93.89           H  
ATOM   1853  CZ  ARG A 111       2.981  -2.657   6.268  1.00 93.89           C  
ATOM   1854  N   LEU A 112       0.955  -5.303   0.173  1.00 94.71           N  
ATOM   1855  H   LEU A 112       0.860  -4.371   0.549  1.00 94.71           H  
ATOM   1856  CA  LEU A 112       0.608  -5.511  -1.228  1.00 94.71           C  
ATOM   1857  HA  LEU A 112       0.425  -6.570  -1.409  1.00 94.71           H  
ATOM   1858  C   LEU A 112       1.768  -5.060  -2.116  1.00 94.71           C  
ATOM   1859  CB  LEU A 112      -0.672  -4.727  -1.557  1.00 94.71           C  
ATOM   1860  HB2 LEU A 112      -0.911  -4.870  -2.611  1.00 94.71           H  
ATOM   1861  HB3 LEU A 112      -0.472  -3.668  -1.396  1.00 94.71           H  
ATOM   1862  O   LEU A 112       2.290  -3.953  -1.941  1.00 94.71           O  
ATOM   1863  CG  LEU A 112      -1.905  -5.116  -0.727  1.00 94.71           C  
ATOM   1864  HG  LEU A 112      -1.648  -5.111   0.332  1.00 94.71           H  
ATOM   1865  CD1 LEU A 112      -3.004  -4.085  -0.950  1.00 94.71           C  
ATOM   1866 HD11 LEU A 112      -3.858  -4.362  -0.331  1.00 94.71           H  
ATOM   1867 HD12 LEU A 112      -2.666  -3.094  -0.648  1.00 94.71           H  
ATOM   1868 HD13 LEU A 112      -3.314  -4.073  -1.995  1.00 94.71           H  
ATOM   1869  CD2 LEU A 112      -2.453  -6.489  -1.097  1.00 94.71           C  
ATOM   1870 HD21 LEU A 112      -1.684  -7.257  -1.010  1.00 94.71           H  
ATOM   1871 HD22 LEU A 112      -2.841  -6.488  -2.116  1.00 94.71           H  
ATOM   1872 HD23 LEU A 112      -3.277  -6.745  -0.432  1.00 94.71           H  
ATOM   1873  N   LEU A 113       2.151  -5.876  -3.095  1.00 94.95           N  
ATOM   1874  H   LEU A 113       1.739  -6.797  -3.137  1.00 94.95           H  
ATOM   1875  CA  LEU A 113       3.169  -5.518  -4.081  1.00 94.95           C  
ATOM   1876  HA  LEU A 113       3.947  -4.949  -3.573  1.00 94.95           H  
ATOM   1877  C   LEU A 113       2.572  -4.619  -5.174  1.00 94.95           C  
ATOM   1878  CB  LEU A 113       3.804  -6.805  -4.632  1.00 94.95           C  
ATOM   1879  HB2 LEU A 113       3.035  -7.387  -5.140  1.00 94.95           H  
ATOM   1880  HB3 LEU A 113       4.175  -7.396  -3.795  1.00 94.95           H  
ATOM   1881  O   LEU A 113       2.016  -5.095  -6.161  1.00 94.95           O  
ATOM   1882  CG  LEU A 113       4.967  -6.552  -5.610  1.00 94.95           C  
ATOM   1883  HG  LEU A 113       4.637  -5.908  -6.425  1.00 94.95           H  
ATOM   1884  CD1 LEU A 113       6.158  -5.887  -4.918  1.00 94.95           C  
ATOM   1885 HD11 LEU A 113       6.998  -5.824  -5.609  1.00 94.95           H  
ATOM   1886 HD12 LEU A 113       6.454  -6.464  -4.042  1.00 94.95           H  
ATOM   1887 HD13 LEU A 113       5.892  -4.878  -4.604  1.00 94.95           H  
ATOM   1888  CD2 LEU A 113       5.434  -7.873  -6.214  1.00 94.95           C  
ATOM   1889 HD21 LEU A 113       5.744  -8.552  -5.420  1.00 94.95           H  
ATOM   1890 HD22 LEU A 113       4.611  -8.323  -6.769  1.00 94.95           H  
ATOM   1891 HD23 LEU A 113       6.268  -7.701  -6.893  1.00 94.95           H  
ATOM   1892  N   ALA A 114       2.681  -3.300  -5.015  1.00 92.96           N  
ATOM   1893  H   ALA A 114       3.168  -2.949  -4.202  1.00 92.96           H  
ATOM   1894  CA  ALA A 114       2.172  -2.347  -6.005  1.00 92.96           C  
ATOM   1895  HA  ALA A 114       1.187  -2.677  -6.335  1.00 92.96           H  
ATOM   1896  C   ALA A 114       3.070  -2.263  -7.251  1.00 92.96           C  
ATOM   1897  CB  ALA A 114       2.019  -0.983  -5.331  1.00 92.96           C  
ATOM   1898  HB1 ALA A 114       1.627  -0.260  -6.046  1.00 92.96           H  
ATOM   1899  HB2 ALA A 114       1.318  -1.081  -4.503  1.00 92.96           H  
ATOM   1900  HB3 ALA A 114       2.982  -0.634  -4.957  1.00 92.96           H  
ATOM   1901  O   ALA A 114       2.581  -2.037  -8.361  1.00 92.96           O  
ATOM   1902  N   SER A 115       4.380  -2.434  -7.064  1.00 91.07           N  
ATOM   1903  H   SER A 115       4.702  -2.581  -6.118  1.00 91.07           H  
ATOM   1904  CA  SER A 115       5.368  -2.615  -8.128  1.00 91.07           C  
ATOM   1905  HA  SER A 115       4.947  -3.263  -8.897  1.00 91.07           H  
ATOM   1906  C   SER A 115       6.631  -3.270  -7.576  1.00 91.07           C  
ATOM   1907  CB  SER A 115       5.736  -1.265  -8.757  1.00 91.07           C  
ATOM   1908  HB2 SER A 115       6.305  -1.463  -9.665  1.00 91.07           H  
ATOM   1909  HB3 SER A 115       4.833  -0.719  -9.028  1.00 91.07           H  
ATOM   1910  O   SER A 115       6.836  -3.294  -6.366  1.00 91.07           O  
ATOM   1911  OG  SER A 115       6.540  -0.476  -7.898  1.00 91.07           O  
ATOM   1912  HG  SER A 115       5.978  -0.116  -7.207  1.00 91.07           H  
ATOM   1913  N   ALA A 116       7.542  -3.693  -8.454  1.00 90.90           N  
ATOM   1914  H   ALA A 116       7.276  -3.754  -9.426  1.00 90.90           H  
ATOM   1915  CA  ALA A 116       8.836  -4.257  -8.072  1.00 90.90           C  
ATOM   1916  HA  ALA A 116       8.668  -5.231  -7.614  1.00 90.90           H  
ATOM   1917  C   ALA A 116       9.638  -3.412  -7.060  1.00 90.90           C  
ATOM   1918  CB  ALA A 116       9.651  -4.456  -9.353  1.00 90.90           C  
ATOM   1919  HB1 ALA A 116      10.647  -4.812  -9.090  1.00 90.90           H  
ATOM   1920  HB2 ALA A 116       9.170  -5.201  -9.986  1.00 90.90           H  
ATOM   1921  HB3 ALA A 116       9.748  -3.515  -9.895  1.00 90.90           H  
ATOM   1922  O   ALA A 116      10.489  -3.968  -6.376  1.00 90.90           O  
ATOM   1923  N   GLY A 117       9.387  -2.101  -6.941  1.00 90.44           N  
ATOM   1924  H   GLY A 117       8.629  -1.718  -7.488  1.00 90.44           H  
ATOM   1925  CA  GLY A 117      10.048  -1.208  -5.980  1.00 90.44           C  
ATOM   1926  HA2 GLY A 117      10.811  -1.753  -5.424  1.00 90.44           H  
ATOM   1927  HA3 GLY A 117      10.546  -0.412  -6.533  1.00 90.44           H  
ATOM   1928  C   GLY A 117       9.121  -0.547  -4.953  1.00 90.44           C  
ATOM   1929  O   GLY A 117       9.574   0.333  -4.226  1.00 90.44           O  
ATOM   1930  N   GLU A 118       7.839  -0.910  -4.890  1.00 92.40           N  
ATOM   1931  H   GLU A 118       7.514  -1.691  -5.441  1.00 92.40           H  
ATOM   1932  CA  GLU A 118       6.870  -0.246  -4.010  1.00 92.40           C  
ATOM   1933  HA  GLU A 118       7.408   0.247  -3.200  1.00 92.40           H  
ATOM   1934  C   GLU A 118       5.908  -1.247  -3.373  1.00 92.40           C  
ATOM   1935  CB  GLU A 118       6.115   0.849  -4.783  1.00 92.40           C  
ATOM   1936  HB2 GLU A 118       5.507   0.387  -5.561  1.00 92.40           H  
ATOM   1937  HB3 GLU A 118       6.848   1.504  -5.255  1.00 92.40           H  
ATOM   1938  O   GLU A 118       5.198  -1.982  -4.063  1.00 92.40           O  
ATOM   1939  CG  GLU A 118       5.212   1.702  -3.873  1.00 92.40           C  
ATOM   1940  HG2 GLU A 118       5.808   2.062  -3.034  1.00 92.40           H  
ATOM   1941  HG3 GLU A 118       4.412   1.077  -3.476  1.00 92.40           H  
ATOM   1942  CD  GLU A 118       4.586   2.908  -4.598  1.00 92.40           C  
ATOM   1943  OE1 GLU A 118       4.127   3.837  -3.891  1.00 92.40           O  
ATOM   1944  OE2 GLU A 118       4.566   2.915  -5.850  1.00 92.40           O  
ATOM   1945  N   LEU A 119       5.863  -1.221  -2.042  1.00 93.53           N  
ATOM   1946  H   LEU A 119       6.453  -0.558  -1.560  1.00 93.53           H  
ATOM   1947  CA  LEU A 119       4.893  -1.947  -1.235  1.00 93.53           C  
ATOM   1948  HA  LEU A 119       4.394  -2.690  -1.857  1.00 93.53           H  
ATOM   1949  C   LEU A 119       3.809  -0.995  -0.711  1.00 93.53           C  
ATOM   1950  CB  LEU A 119       5.608  -2.685  -0.088  1.00 93.53           C  
ATOM   1951  HB2 LEU A 119       6.133  -1.949   0.521  1.00 93.53           H  
ATOM   1952  HB3 LEU A 119       4.851  -3.154   0.540  1.00 93.53           H  
ATOM   1953  O   LEU A 119       4.035   0.201  -0.510  1.00 93.53           O  
ATOM   1954  CG  LEU A 119       6.630  -3.756  -0.504  1.00 93.53           C  
ATOM   1955  HG  LEU A 119       7.404  -3.307  -1.126  1.00 93.53           H  
ATOM   1956  CD1 LEU A 119       7.295  -4.324   0.752  1.00 93.53           C  
ATOM   1957 HD11 LEU A 119       6.541  -4.763   1.406  1.00 93.53           H  
ATOM   1958 HD12 LEU A 119       8.009  -5.098   0.474  1.00 93.53           H  
ATOM   1959 HD13 LEU A 119       7.825  -3.530   1.279  1.00 93.53           H  
ATOM   1960  CD2 LEU A 119       5.984  -4.907  -1.269  1.00 93.53           C  
ATOM   1961 HD21 LEU A 119       5.159  -5.335  -0.700  1.00 93.53           H  
ATOM   1962 HD22 LEU A 119       5.611  -4.540  -2.225  1.00 93.53           H  
ATOM   1963 HD23 LEU A 119       6.718  -5.688  -1.472  1.00 93.53           H  
ATOM   1964  N   GLN A 120       2.632  -1.545  -0.445  1.00 93.62           N  
ATOM   1965  H   GLN A 120       2.503  -2.517  -0.688  1.00 93.62           H  
ATOM   1966  CA  GLN A 120       1.476  -0.839   0.107  1.00 93.62           C  
ATOM   1967  HA  GLN A 120       1.777   0.145   0.467  1.00 93.62           H  
ATOM   1968  C   GLN A 120       0.906  -1.586   1.316  1.00 93.62           C  
ATOM   1969  CB  GLN A 120       0.445  -0.650  -1.010  1.00 93.62           C  
ATOM   1970  HB2 GLN A 120       0.296  -1.586  -1.548  1.00 93.62           H  
ATOM   1971  HB3 GLN A 120      -0.508  -0.356  -0.570  1.00 93.62           H  
ATOM   1972  O   GLN A 120       1.224  -2.757   1.521  1.00 93.62           O  
ATOM   1973  CG  GLN A 120       0.916   0.431  -1.992  1.00 93.62           C  
ATOM   1974  HG2 GLN A 120       1.801   0.080  -2.523  1.00 93.62           H  
ATOM   1975  HG3 GLN A 120       1.198   1.326  -1.437  1.00 93.62           H  
ATOM   1976  CD  GLN A 120      -0.140   0.828  -3.015  1.00 93.62           C  
ATOM   1977  NE2 GLN A 120       0.200   1.693  -3.945  1.00 93.62           N  
ATOM   1978 HE21 GLN A 120       1.134   2.077  -3.971  1.00 93.62           H  
ATOM   1979 HE22 GLN A 120      -0.544   2.007  -4.551  1.00 93.62           H  
ATOM   1980  OE1 GLN A 120      -1.280   0.403  -3.005  1.00 93.62           O  
ATOM   1981  N   LYS A 121       0.104  -0.908   2.146  1.00 92.67           N  
ATOM   1982  H   LYS A 121      -0.235  -0.003   1.855  1.00 92.67           H  
ATOM   1983  CA  LYS A 121      -0.543  -1.518   3.318  1.00 92.67           C  
ATOM   1984  HA  LYS A 121       0.209  -1.938   3.986  1.00 92.67           H  
ATOM   1985  C   LYS A 121      -1.457  -2.654   2.849  1.00 92.67           C  
ATOM   1986  CB  LYS A 121      -1.357  -0.457   4.085  1.00 92.67           C  
ATOM   1987  HB2 LYS A 121      -2.073   0.007   3.407  1.00 92.67           H  
ATOM   1988  HB3 LYS A 121      -1.924  -0.954   4.871  1.00 92.67           H  
ATOM   1989  O   LYS A 121      -2.241  -2.438   1.934  1.00 92.67           O  
ATOM   1990  CG  LYS A 121      -0.482   0.634   4.730  1.00 92.67           C  
ATOM   1991  HG2 LYS A 121       0.120   1.135   3.972  1.00 92.67           H  
ATOM   1992  HG3 LYS A 121       0.187   0.158   5.447  1.00 92.67           H  
ATOM   1993  CD  LYS A 121      -1.333   1.680   5.472  1.00 92.67           C  
ATOM   1994  HD2 LYS A 121      -2.120   1.168   6.025  1.00 92.67           H  
ATOM   1995  HD3 LYS A 121      -0.707   2.200   6.198  1.00 92.67           H  
ATOM   1996  CE  LYS A 121      -1.956   2.724   4.528  1.00 92.67           C  
ATOM   1997  HE2 LYS A 121      -1.180   3.419   4.205  1.00 92.67           H  
ATOM   1998  HE3 LYS A 121      -2.360   2.219   3.651  1.00 92.67           H  
ATOM   1999  NZ  LYS A 121      -3.057   3.455   5.199  1.00 92.67           N  
ATOM   2000  HZ1 LYS A 121      -3.371   4.296   4.736  1.00 92.67           H  
ATOM   2001  HZ2 LYS A 121      -2.847   3.666   6.164  1.00 92.67           H  
ATOM   2002  HZ3 LYS A 121      -3.873   2.860   5.206  1.00 92.67           H  
ATOM   2003  N   GLY A 122      -1.319  -3.841   3.438  1.00 92.99           N  
ATOM   2004  H   GLY A 122      -0.622  -3.958   4.158  1.00 92.99           H  
ATOM   2005  CA  GLY A 122      -2.161  -5.009   3.140  1.00 92.99           C  
ATOM   2006  HA2 GLY A 122      -1.540  -5.817   2.755  1.00 92.99           H  
ATOM   2007  HA3 GLY A 122      -2.904  -4.762   2.381  1.00 92.99           H  
ATOM   2008  C   GLY A 122      -2.922  -5.538   4.355  1.00 92.99           C  
ATOM   2009  O   GLY A 122      -3.501  -6.612   4.279  1.00 92.99           O  
ATOM   2010  N   ASN A 123      -2.872  -4.827   5.485  1.00 91.92           N  
ATOM   2011  H   ASN A 123      -2.468  -3.903   5.447  1.00 91.92           H  
ATOM   2012  CA  ASN A 123      -3.709  -5.106   6.646  1.00 91.92           C  
ATOM   2013  HA  ASN A 123      -4.054  -6.140   6.620  1.00 91.92           H  
ATOM   2014  C   ASN A 123      -4.938  -4.197   6.595  1.00 91.92           C  
ATOM   2015  CB  ASN A 123      -2.916  -4.873   7.944  1.00 91.92           C  
ATOM   2016  HB2 ASN A 123      -3.589  -5.007   8.792  1.00 91.92           H  
ATOM   2017  HB3 ASN A 123      -2.553  -3.846   7.973  1.00 91.92           H  
ATOM   2018  O   ASN A 123      -4.809  -3.027   6.235  1.00 91.92           O  
ATOM   2019  CG  ASN A 123      -1.743  -5.811   8.124  1.00 91.92           C  
ATOM   2020  ND2 ASN A 123      -1.999  -7.022   8.566  1.00 91.92           N  
ATOM   2021 HD21 ASN A 123      -1.260  -7.674   8.792  1.00 91.92           H  
ATOM   2022 HD22 ASN A 123      -2.948  -7.294   8.777  1.00 91.92           H  
ATOM   2023  OD1 ASN A 123      -0.596  -5.451   7.875  1.00 91.92           O  
ATOM   2024  N   GLU A 124      -6.082  -4.721   7.016  1.00 86.36           N  
ATOM   2025  H   GLU A 124      -6.124  -5.694   7.283  1.00 86.36           H  
ATOM   2026  CA  GLU A 124      -7.305  -3.956   7.244  1.00 86.36           C  
ATOM   2027  HA  GLU A 124      -7.167  -2.925   6.917  1.00 86.36           H  
ATOM   2028  C   GLU A 124      -7.612  -3.936   8.736  1.00 86.36           C  
ATOM   2029  CB  GLU A 124      -8.476  -4.548   6.453  1.00 86.36           C  
ATOM   2030  HB2 GLU A 124      -8.557  -5.613   6.670  1.00 86.36           H  
ATOM   2031  HB3 GLU A 124      -9.396  -4.049   6.760  1.00 86.36           H  
ATOM   2032  O   GLU A 124      -7.413  -4.928   9.442  1.00 86.36           O  
ATOM   2033  CG  GLU A 124      -8.271  -4.325   4.951  1.00 86.36           C  
ATOM   2034  HG2 GLU A 124      -8.154  -3.253   4.789  1.00 86.36           H  
ATOM   2035  HG3 GLU A 124      -7.353  -4.822   4.636  1.00 86.36           H  
ATOM   2036  CD  GLU A 124      -9.432  -4.834   4.090  1.00 86.36           C  
ATOM   2037  OE1 GLU A 124      -9.521  -4.347   2.940  1.00 86.36           O  
ATOM   2038  OE2 GLU A 124     -10.197  -5.693   4.575  1.00 86.36           O  
ATOM   2039  N   MET A 125      -8.065  -2.785   9.221  1.00 90.59           N  
ATOM   2040  H   MET A 125      -8.256  -2.025   8.585  1.00 90.59           H  
ATOM   2041  CA  MET A 125      -8.479  -2.630  10.604  1.00 90.59           C  
ATOM   2042  HA  MET A 125      -7.907  -3.313  11.233  1.00 90.59           H  
ATOM   2043  C   MET A 125      -9.962  -2.975  10.726  1.00 90.59           C  
ATOM   2044  CB  MET A 125      -8.173  -1.204  11.060  1.00 90.59           C  
ATOM   2045  HB2 MET A 125      -7.125  -0.981  10.861  1.00 90.59           H  
ATOM   2046  HB3 MET A 125      -8.795  -0.498  10.510  1.00 90.59           H  
ATOM   2047  O   MET A 125     -10.799  -2.355  10.074  1.00 90.59           O  
ATOM   2048  CG  MET A 125      -8.421  -1.045  12.555  1.00 90.59           C  
ATOM   2049  HG2 MET A 125      -9.443  -1.342  12.791  1.00 90.59           H  
ATOM   2050  HG3 MET A 125      -7.735  -1.696  13.097  1.00 90.59           H  
ATOM   2051  SD  MET A 125      -8.183   0.649  13.119  1.00 90.59           S  
ATOM   2052  CE  MET A 125      -8.367   0.309  14.878  1.00 90.59           C  
ATOM   2053  HE1 MET A 125      -7.474  -0.211  15.226  1.00 90.59           H  
ATOM   2054  HE2 MET A 125      -9.224  -0.344  15.042  1.00 90.59           H  
ATOM   2055  HE3 MET A 125      -8.493   1.243  15.426  1.00 90.59           H  
ATOM   2056  N   ALA A 126     -10.283  -3.934  11.588  1.00 90.96           N  
ATOM   2057  H   ALA A 126      -9.547  -4.408  12.091  1.00 90.96           H  
ATOM   2058  CA  ALA A 126     -11.653  -4.221  11.984  1.00 90.96           C  
ATOM   2059  HA  ALA A 126     -12.340  -3.833  11.231  1.00 90.96           H  
ATOM   2060  C   ALA A 126     -11.948  -3.521  13.313  1.00 90.96           C  
ATOM   2061  CB  ALA A 126     -11.854  -5.736  12.052  1.00 90.96           C  
ATOM   2062  HB1 ALA A 126     -12.887  -5.957  12.323  1.00 90.96           H  
ATOM   2063  HB2 ALA A 126     -11.190  -6.169  12.800  1.00 90.96           H  
ATOM   2064  HB3 ALA A 126     -11.642  -6.181  11.079  1.00 90.96           H  
ATOM   2065  O   ALA A 126     -11.190  -3.657  14.272  1.00 90.96           O  
ATOM   2066  N   LEU A 127     -13.051  -2.778  13.362  1.00 92.56           N  
ATOM   2067  H   LEU A 127     -13.648  -2.743  12.548  1.00 92.56           H  
ATOM   2068  CA  LEU A 127     -13.515  -2.085  14.558  1.00 92.56           C  
ATOM   2069  HA  LEU A 127     -12.775  -2.207  15.349  1.00 92.56           H  
ATOM   2070  C   LEU A 127     -14.847  -2.690  15.030  1.00 92.56           C  
ATOM   2071  CB  LEU A 127     -13.657  -0.582  14.257  1.00 92.56           C  
ATOM   2072  HB2 LEU A 127     -14.170  -0.472  13.302  1.00 92.56           H  
ATOM   2073  HB3 LEU A 127     -14.289  -0.125  15.019  1.00 92.56           H  
ATOM   2074  O   LEU A 127     -15.700  -3.000  14.196  1.00 92.56           O  
ATOM   2075  CG  LEU A 127     -12.324   0.185  14.204  1.00 92.56           C  
ATOM   2076  HG  LEU A 127     -11.619  -0.326  13.548  1.00 92.56           H  
ATOM   2077  CD1 LEU A 127     -12.569   1.591  13.660  1.00 92.56           C  
ATOM   2078 HD11 LEU A 127     -13.244   2.134  14.321  1.00 92.56           H  
ATOM   2079 HD12 LEU A 127     -13.007   1.531  12.664  1.00 92.56           H  
ATOM   2080 HD13 LEU A 127     -11.622   2.126  13.588  1.00 92.56           H  
ATOM   2081  CD2 LEU A 127     -11.716   0.336  15.600  1.00 92.56           C  
ATOM   2082 HD21 LEU A 127     -11.357  -0.626  15.967  1.00 92.56           H  
ATOM   2083 HD22 LEU A 127     -10.883   1.038  15.568  1.00 92.56           H  
ATOM   2084 HD23 LEU A 127     -12.458   0.740  16.288  1.00 92.56           H  
ATOM   2085  N   PRO A 128     -15.067  -2.827  16.349  1.00 95.93           N  
ATOM   2086  CA  PRO A 128     -16.382  -3.116  16.912  1.00 95.93           C  
ATOM   2087  HA  PRO A 128     -16.639  -4.150  16.680  1.00 95.93           H  
ATOM   2088  C   PRO A 128     -17.478  -2.179  16.386  1.00 95.93           C  
ATOM   2089  CB  PRO A 128     -16.207  -2.953  18.426  1.00 95.93           C  
ATOM   2090  HB2 PRO A 128     -16.366  -1.913  18.711  1.00 95.93           H  
ATOM   2091  HB3 PRO A 128     -16.877  -3.608  18.982  1.00 95.93           H  
ATOM   2092  O   PRO A 128     -17.246  -0.979  16.230  1.00 95.93           O  
ATOM   2093  CG  PRO A 128     -14.740  -3.312  18.658  1.00 95.93           C  
ATOM   2094  HG2 PRO A 128     -14.638  -4.394  18.738  1.00 95.93           H  
ATOM   2095  HG3 PRO A 128     -14.337  -2.825  19.546  1.00 95.93           H  
ATOM   2096  CD  PRO A 128     -14.046  -2.833  17.387  1.00 95.93           C  
ATOM   2097  HD2 PRO A 128     -13.236  -3.516  17.132  1.00 95.93           H  
ATOM   2098  HD3 PRO A 128     -13.644  -1.828  17.518  1.00 95.93           H  
ATOM   2099  N   THR A 129     -18.697  -2.698  16.206  1.00 96.18           N  
ATOM   2100  H   THR A 129     -18.811  -3.699  16.279  1.00 96.18           H  
ATOM   2101  CA  THR A 129     -19.844  -1.966  15.629  1.00 96.18           C  
ATOM   2102  HA  THR A 129     -19.648  -1.797  14.570  1.00 96.18           H  
ATOM   2103  C   THR A 129     -20.080  -0.601  16.273  1.00 96.18           C  
ATOM   2104  CB  THR A 129     -21.123  -2.808  15.752  1.00 96.18           C  
ATOM   2105  HB  THR A 129     -21.381  -2.918  16.806  1.00 96.18           H  
ATOM   2106  O   THR A 129     -20.227   0.383  15.560  1.00 96.18           O  
ATOM   2107  CG2 THR A 129     -22.319  -2.218  15.009  1.00 96.18           C  
ATOM   2108 HG21 THR A 129     -23.173  -2.890  15.088  1.00 96.18           H  
ATOM   2109 HG22 THR A 129     -22.072  -2.060  13.959  1.00 96.18           H  
ATOM   2110 HG23 THR A 129     -22.602  -1.263  15.450  1.00 96.18           H  
ATOM   2111  OG1 THR A 129     -20.883  -4.088  15.218  1.00 96.18           O  
ATOM   2112  HG1 THR A 129     -21.506  -4.215  14.498  1.00 96.18           H  
ATOM   2113  N   LYS A 130     -20.012  -0.507  17.607  1.00 95.41           N  
ATOM   2114  H   LYS A 130     -19.902  -1.363  18.132  1.00 95.41           H  
ATOM   2115  CA  LYS A 130     -20.171   0.760  18.346  1.00 95.41           C  
ATOM   2116  HA  LYS A 130     -21.145   1.183  18.099  1.00 95.41           H  
ATOM   2117  C   LYS A 130     -19.148   1.840  17.963  1.00 95.41           C  
ATOM   2118  CB  LYS A 130     -20.142   0.483  19.860  1.00 95.41           C  
ATOM   2119  HB2 LYS A 130     -20.328   1.422  20.382  1.00 95.41           H  
ATOM   2120  HB3 LYS A 130     -20.955  -0.199  20.108  1.00 95.41           H  
ATOM   2121  O   LYS A 130     -19.456   3.024  17.980  1.00 95.41           O  
ATOM   2122  CG  LYS A 130     -18.810  -0.112  20.359  1.00 95.41           C  
ATOM   2123  HG2 LYS A 130     -17.994   0.572  20.124  1.00 95.41           H  
ATOM   2124  HG3 LYS A 130     -18.624  -1.066  19.865  1.00 95.41           H  
ATOM   2125  CD  LYS A 130     -18.821  -0.328  21.875  1.00 95.41           C  
ATOM   2126  HD2 LYS A 130     -19.008   0.627  22.365  1.00 95.41           H  
ATOM   2127  HD3 LYS A 130     -19.619  -1.024  22.134  1.00 95.41           H  
ATOM   2128  CE  LYS A 130     -17.468  -0.889  22.327  1.00 95.41           C  
ATOM   2129  HE2 LYS A 130     -17.302  -1.849  21.838  1.00 95.41           H  
ATOM   2130  HE3 LYS A 130     -16.685  -0.208  21.991  1.00 95.41           H  
ATOM   2131  NZ  LYS A 130     -17.411  -1.042  23.802  1.00 95.41           N  
ATOM   2132  HZ1 LYS A 130     -18.125  -1.680  24.123  1.00 95.41           H  
ATOM   2133  HZ2 LYS A 130     -16.508  -1.393  24.089  1.00 95.41           H  
ATOM   2134  HZ3 LYS A 130     -17.561  -0.150  24.250  1.00 95.41           H  
ATOM   2135  N   PHE A 131     -17.922   1.446  17.620  1.00 95.02           N  
ATOM   2136  H   PHE A 131     -17.746   0.458  17.505  1.00 95.02           H  
ATOM   2137  CA  PHE A 131     -16.879   2.381  17.195  1.00 95.02           C  
ATOM   2138  HA  PHE A 131     -16.935   3.297  17.783  1.00 95.02           H  
ATOM   2139  C   PHE A 131     -17.080   2.799  15.742  1.00 95.02           C  
ATOM   2140  CB  PHE A 131     -15.498   1.745  17.394  1.00 95.02           C  
ATOM   2141  HB2 PHE A 131     -15.453   0.833  16.799  1.00 95.02           H  
ATOM   2142  HB3 PHE A 131     -14.748   2.421  16.983  1.00 95.02           H  
ATOM   2143  O   PHE A 131     -16.874   3.961  15.412  1.00 95.02           O  
ATOM   2144  CG  PHE A 131     -15.107   1.397  18.823  1.00 95.02           C  
ATOM   2145  CD1 PHE A 131     -15.692   2.031  19.940  1.00 95.02           C  
ATOM   2146  HD1 PHE A 131     -16.426   2.813  19.813  1.00 95.02           H  
ATOM   2147  CD2 PHE A 131     -14.089   0.453  19.033  1.00 95.02           C  
ATOM   2148  HD2 PHE A 131     -13.562   0.046  18.182  1.00 95.02           H  
ATOM   2149  CE1 PHE A 131     -15.288   1.684  21.240  1.00 95.02           C  
ATOM   2150  HE1 PHE A 131     -15.699   2.218  22.085  1.00 95.02           H  
ATOM   2151  CE2 PHE A 131     -13.710   0.078  20.332  1.00 95.02           C  
ATOM   2152  HE2 PHE A 131     -12.917  -0.641  20.481  1.00 95.02           H  
ATOM   2153  CZ  PHE A 131     -14.313   0.693  21.438  1.00 95.02           C  
ATOM   2154  HZ  PHE A 131     -13.980   0.443  22.435  1.00 95.02           H  
ATOM   2155  N   VAL A 132     -17.533   1.877  14.890  1.00 94.62           N  
ATOM   2156  H   VAL A 132     -17.692   0.939  15.230  1.00 94.62           H  
ATOM   2157  CA  VAL A 132     -17.930   2.199  13.514  1.00 94.62           C  
ATOM   2158  HA  VAL A 132     -17.097   2.696  13.016  1.00 94.62           H  
ATOM   2159  C   VAL A 132     -19.103   3.183  13.506  1.00 94.62           C  
ATOM   2160  CB  VAL A 132     -18.273   0.922  12.724  1.00 94.62           C  
ATOM   2161  HB  VAL A 132     -19.088   0.392  13.217  1.00 94.62           H  
ATOM   2162  O   VAL A 132     -19.074   4.144  12.747  1.00 94.62           O  
ATOM   2163  CG1 VAL A 132     -18.706   1.237  11.288  1.00 94.62           C  
ATOM   2164 HG11 VAL A 132     -17.935   1.818  10.782  1.00 94.62           H  
ATOM   2165 HG12 VAL A 132     -18.879   0.311  10.740  1.00 94.62           H  
ATOM   2166 HG13 VAL A 132     -19.636   1.806  11.290  1.00 94.62           H  
ATOM   2167  CG2 VAL A 132     -17.061  -0.018  12.650  1.00 94.62           C  
ATOM   2168 HG21 VAL A 132     -17.316  -0.907  12.073  1.00 94.62           H  
ATOM   2169 HG22 VAL A 132     -16.769  -0.341  13.649  1.00 94.62           H  
ATOM   2170 HG23 VAL A 132     -16.223   0.491  12.175  1.00 94.62           H  
ATOM   2171  N   GLU A 133     -20.097   2.992  14.376  1.00 94.89           N  
ATOM   2172  H   GLU A 133     -20.093   2.151  14.936  1.00 94.89           H  
ATOM   2173  CA  GLU A 133     -21.250   3.888  14.523  1.00 94.89           C  
ATOM   2174  HA  GLU A 133     -21.740   3.996  13.555  1.00 94.89           H  
ATOM   2175  C   GLU A 133     -20.824   5.289  14.984  1.00 94.89           C  
ATOM   2176  CB  GLU A 133     -22.242   3.235  15.494  1.00 94.89           C  
ATOM   2177  HB2 GLU A 133     -22.354   2.190  15.203  1.00 94.89           H  
ATOM   2178  HB3 GLU A 133     -21.834   3.268  16.504  1.00 94.89           H  
ATOM   2179  O   GLU A 133     -21.186   6.283  14.354  1.00 94.89           O  
ATOM   2180  CG  GLU A 133     -23.634   3.883  15.476  1.00 94.89           C  
ATOM   2181  HG2 GLU A 133     -24.032   3.829  14.463  1.00 94.89           H  
ATOM   2182  HG3 GLU A 133     -23.535   4.933  15.752  1.00 94.89           H  
ATOM   2183  CD  GLU A 133     -24.606   3.184  16.445  1.00 94.89           C  
ATOM   2184  OE1 GLU A 133     -25.642   3.796  16.785  1.00 94.89           O  
ATOM   2185  OE2 GLU A 133     -24.295   2.061  16.906  1.00 94.89           O  
ATOM   2186  N   LEU A 134     -19.955   5.376  15.999  1.00 94.98           N  
ATOM   2187  H   LEU A 134     -19.733   4.538  16.517  1.00 94.98           H  
ATOM   2188  CA  LEU A 134     -19.363   6.647  16.424  1.00 94.98           C  
ATOM   2189  HA  LEU A 134     -20.170   7.304  16.748  1.00 94.98           H  
ATOM   2190  C   LEU A 134     -18.629   7.355  15.277  1.00 94.98           C  
ATOM   2191  CB  LEU A 134     -18.412   6.391  17.603  1.00 94.98           C  
ATOM   2192  HB2 LEU A 134     -17.659   5.667  17.292  1.00 94.98           H  
ATOM   2193  HB3 LEU A 134     -18.981   5.954  18.424  1.00 94.98           H  
ATOM   2194  O   LEU A 134     -18.854   8.542  15.052  1.00 94.98           O  
ATOM   2195  CG  LEU A 134     -17.691   7.660  18.103  1.00 94.98           C  
ATOM   2196  HG  LEU A 134     -17.137   8.132  17.291  1.00 94.98           H  
ATOM   2197  CD1 LEU A 134     -18.666   8.674  18.700  1.00 94.98           C  
ATOM   2198 HD11 LEU A 134     -18.117   9.516  19.121  1.00 94.98           H  
ATOM   2199 HD12 LEU A 134     -19.332   9.055  17.926  1.00 94.98           H  
ATOM   2200 HD13 LEU A 134     -19.254   8.200  19.486  1.00 94.98           H  
ATOM   2201  CD2 LEU A 134     -16.686   7.247  19.171  1.00 94.98           C  
ATOM   2202 HD21 LEU A 134     -15.896   6.646  18.720  1.00 94.98           H  
ATOM   2203 HD22 LEU A 134     -17.205   6.659  19.928  1.00 94.98           H  
ATOM   2204 HD23 LEU A 134     -16.243   8.132  19.630  1.00 94.98           H  
ATOM   2205  N   LEU A 135     -17.771   6.641  14.540  1.00 93.88           N  
ATOM   2206  H   LEU A 135     -17.634   5.667  14.773  1.00 93.88           H  
ATOM   2207  CA  LEU A 135     -17.035   7.209  13.408  1.00 93.88           C  
ATOM   2208  HA  LEU A 135     -16.535   8.120  13.739  1.00 93.88           H  
ATOM   2209  C   LEU A 135     -17.977   7.621  12.267  1.00 93.88           C  
ATOM   2210  CB  LEU A 135     -15.973   6.212  12.913  1.00 93.88           C  
ATOM   2211  HB2 LEU A 135     -15.565   6.581  11.973  1.00 93.88           H  
ATOM   2212  HB3 LEU A 135     -16.467   5.262  12.710  1.00 93.88           H  
ATOM   2213  O   LEU A 135     -17.756   8.644  11.628  1.00 93.88           O  
ATOM   2214  CG  LEU A 135     -14.803   5.975  13.887  1.00 93.88           C  
ATOM   2215  HG  LEU A 135     -15.180   5.694  14.871  1.00 93.88           H  
ATOM   2216  CD1 LEU A 135     -13.936   4.838  13.349  1.00 93.88           C  
ATOM   2217 HD11 LEU A 135     -13.538   5.105  12.370  1.00 93.88           H  
ATOM   2218 HD12 LEU A 135     -14.541   3.935  13.263  1.00 93.88           H  
ATOM   2219 HD13 LEU A 135     -13.112   4.649  14.038  1.00 93.88           H  
ATOM   2220  CD2 LEU A 135     -13.904   7.199  14.065  1.00 93.88           C  
ATOM   2221 HD21 LEU A 135     -13.104   6.969  14.769  1.00 93.88           H  
ATOM   2222 HD22 LEU A 135     -13.458   7.481  13.111  1.00 93.88           H  
ATOM   2223 HD23 LEU A 135     -14.475   8.037  14.464  1.00 93.88           H  
ATOM   2224  N   TYR A 136     -19.060   6.885  12.027  1.00 93.76           N  
ATOM   2225  H   TYR A 136     -19.201   6.039  12.560  1.00 93.76           H  
ATOM   2226  CA  TYR A 136     -20.073   7.275  11.050  1.00 93.76           C  
ATOM   2227  HA  TYR A 136     -19.594   7.410  10.080  1.00 93.76           H  
ATOM   2228  C   TYR A 136     -20.734   8.613  11.417  1.00 93.76           C  
ATOM   2229  CB  TYR A 136     -21.108   6.152  10.924  1.00 93.76           C  
ATOM   2230  HB2 TYR A 136     -21.452   5.853  11.914  1.00 93.76           H  
ATOM   2231  HB3 TYR A 136     -20.632   5.282  10.471  1.00 93.76           H  
ATOM   2232  O   TYR A 136     -20.847   9.500  10.566  1.00 93.76           O  
ATOM   2233  CG  TYR A 136     -22.312   6.547  10.099  1.00 93.76           C  
ATOM   2234  CD1 TYR A 136     -23.496   6.964  10.739  1.00 93.76           C  
ATOM   2235  HD1 TYR A 136     -23.555   6.968  11.817  1.00 93.76           H  
ATOM   2236  CD2 TYR A 136     -22.227   6.542   8.695  1.00 93.76           C  
ATOM   2237  HD2 TYR A 136     -21.310   6.235   8.215  1.00 93.76           H  
ATOM   2238  CE1 TYR A 136     -24.605   7.364   9.972  1.00 93.76           C  
ATOM   2239  HE1 TYR A 136     -25.515   7.663  10.472  1.00 93.76           H  
ATOM   2240  CE2 TYR A 136     -23.333   6.946   7.924  1.00 93.76           C  
ATOM   2241  HE2 TYR A 136     -23.284   6.936   6.845  1.00 93.76           H  
ATOM   2242  OH  TYR A 136     -25.593   7.733   7.817  1.00 93.76           O  
ATOM   2243  HH  TYR A 136     -26.371   7.833   8.371  1.00 93.76           H  
ATOM   2244  CZ  TYR A 136     -24.522   7.353   8.562  1.00 93.76           C  
ATOM   2245  N   HIS A 137     -21.126   8.790  12.683  1.00 92.61           N  
ATOM   2246  H   HIS A 137     -21.027   8.025  13.335  1.00 92.61           H  
ATOM   2247  CA  HIS A 137     -21.690  10.053  13.160  1.00 92.61           C  
ATOM   2248  HA  HIS A 137     -22.477  10.357  12.470  1.00 92.61           H  
ATOM   2249  C   HIS A 137     -20.656  11.188  13.147  1.00 92.61           C  
ATOM   2250  CB  HIS A 137     -22.333   9.849  14.540  1.00 92.61           C  
ATOM   2251  HB2 HIS A 137     -22.569  10.824  14.967  1.00 92.61           H  
ATOM   2252  HB3 HIS A 137     -21.635   9.344  15.208  1.00 92.61           H  
ATOM   2253  O   HIS A 137     -20.974  12.282  12.682  1.00 92.61           O  
ATOM   2254  CG  HIS A 137     -23.617   9.066  14.449  1.00 92.61           C  
ATOM   2255  CD2 HIS A 137     -23.862   7.795  14.895  1.00 92.61           C  
ATOM   2256  HD2 HIS A 137     -23.172   7.164  15.436  1.00 92.61           H  
ATOM   2257  ND1 HIS A 137     -24.775   9.511  13.857  1.00 92.61           N  
ATOM   2258  HD1 HIS A 137     -24.939  10.454  13.534  1.00 92.61           H  
ATOM   2259  CE1 HIS A 137     -25.687   8.530  13.925  1.00 92.61           C  
ATOM   2260  HE1 HIS A 137     -26.702   8.592  13.564  1.00 92.61           H  
ATOM   2261  NE2 HIS A 137     -25.169   7.458  14.528  1.00 92.61           N  
ATOM   2262  N   ALA A 138     -19.409  10.913  13.542  1.00 92.63           N  
ATOM   2263  H   ALA A 138     -19.227  10.003  13.940  1.00 92.63           H  
ATOM   2264  CA  ALA A 138     -18.300  11.868  13.506  1.00 92.63           C  
ATOM   2265  HA  ALA A 138     -18.574  12.752  14.082  1.00 92.63           H  
ATOM   2266  C   ALA A 138     -17.966  12.346  12.080  1.00 92.63           C  
ATOM   2267  CB  ALA A 138     -17.091  11.213  14.184  1.00 92.63           C  
ATOM   2268  HB1 ALA A 138     -16.232  11.882  14.148  1.00 92.63           H  
ATOM   2269  HB2 ALA A 138     -17.327  10.995  15.226  1.00 92.63           H  
ATOM   2270  HB3 ALA A 138     -16.832  10.287  13.671  1.00 92.63           H  
ATOM   2271  O   ALA A 138     -17.789  13.538  11.858  1.00 92.63           O  
ATOM   2272  N   GLN A 139     -17.960  11.456  11.080  1.00 92.10           N  
ATOM   2273  H   GLN A 139     -18.078  10.480  11.308  1.00 92.10           H  
ATOM   2274  CA  GLN A 139     -17.741  11.823   9.670  1.00 92.10           C  
ATOM   2275  HA  GLN A 139     -16.806  12.377   9.582  1.00 92.10           H  
ATOM   2276  C   GLN A 139     -18.816  12.758   9.117  1.00 92.10           C  
ATOM   2277  CB  GLN A 139     -17.679  10.535   8.829  1.00 92.10           C  
ATOM   2278  HB2 GLN A 139     -18.654  10.047   8.846  1.00 92.10           H  
ATOM   2279  HB3 GLN A 139     -16.951   9.854   9.270  1.00 92.10           H  
ATOM   2280  O   GLN A 139     -18.597  13.467   8.136  1.00 92.10           O  
ATOM   2281  CG  GLN A 139     -17.269  10.802   7.373  1.00 92.10           C  
ATOM   2282  HG2 GLN A 139     -16.316  11.332   7.364  1.00 92.10           H  
ATOM   2283  HG3 GLN A 139     -18.014  11.429   6.882  1.00 92.10           H  
ATOM   2284  CD  GLN A 139     -17.141   9.545   6.525  1.00 92.10           C  
ATOM   2285  NE2 GLN A 139     -16.600   9.666   5.333  1.00 92.10           N  
ATOM   2286 HE21 GLN A 139     -16.221  10.555   5.039  1.00 92.10           H  
ATOM   2287 HE22 GLN A 139     -16.497   8.804   4.817  1.00 92.10           H  
ATOM   2288  OE1 GLN A 139     -17.544   8.449   6.869  1.00 92.10           O  
ATOM   2289  N   LYS A 140     -20.001  12.725   9.717  1.00 87.80           N  
ATOM   2290  H   LYS A 140     -20.091  12.137  10.534  1.00 87.80           H  
ATOM   2291  CA  LYS A 140     -21.174  13.470   9.278  1.00 87.80           C  
ATOM   2292  HA  LYS A 140     -20.945  13.984   8.344  1.00 87.80           H  
ATOM   2293  C   LYS A 140     -21.539  14.606  10.229  1.00 87.80           C  
ATOM   2294  CB  LYS A 140     -22.312  12.464   9.049  1.00 87.80           C  
ATOM   2295  HB2 LYS A 140     -23.210  13.022   8.785  1.00 87.80           H  
ATOM   2296  HB3 LYS A 140     -22.501  11.920   9.974  1.00 87.80           H  
ATOM   2297  O   LYS A 140     -22.658  15.107  10.135  1.00 87.80           O  
ATOM   2298  CG  LYS A 140     -22.053  11.453   7.919  1.00 87.80           C  
ATOM   2299  HG2 LYS A 140     -22.947  10.840   7.804  1.00 87.80           H  
ATOM   2300  HG3 LYS A 140     -21.216  10.800   8.168  1.00 87.80           H  
ATOM   2301  CD  LYS A 140     -21.761  12.193   6.610  1.00 87.80           C  
ATOM   2302  HD2 LYS A 140     -20.708  12.472   6.578  1.00 87.80           H  
ATOM   2303  HD3 LYS A 140     -22.349  13.111   6.607  1.00 87.80           H  
ATOM   2304  CE  LYS A 140     -22.113  11.388   5.363  1.00 87.80           C  
ATOM   2305  HE2 LYS A 140     -21.288  10.719   5.118  1.00 87.80           H  
ATOM   2306  HE3 LYS A 140     -22.999  10.790   5.574  1.00 87.80           H  
ATOM   2307  NZ  LYS A 140     -22.404  12.337   4.260  1.00 87.80           N  
ATOM   2308  HZ1 LYS A 140     -22.726  11.875   3.422  1.00 87.80           H  
ATOM   2309  HZ2 LYS A 140     -21.603  12.918   4.058  1.00 87.80           H  
ATOM   2310  HZ3 LYS A 140     -23.126  12.979   4.552  1.00 87.80           H  
ATOM   2311  N   TYR A 141     -20.617  14.996  11.109  1.00 84.96           N  
ATOM   2312  H   TYR A 141     -19.727  14.518  11.121  1.00 84.96           H  
ATOM   2313  CA  TYR A 141     -20.845  15.997  12.147  1.00 84.96           C  
ATOM   2314  HA  TYR A 141     -21.627  15.637  12.815  1.00 84.96           H  
ATOM   2315  C   TYR A 141     -21.313  17.350  11.576  1.00 84.96           C  
ATOM   2316  CB  TYR A 141     -19.550  16.126  12.957  1.00 84.96           C  
ATOM   2317  HB2 TYR A 141     -18.768  16.561  12.335  1.00 84.96           H  
ATOM   2318  HB3 TYR A 141     -19.222  15.130  13.256  1.00 84.96           H  
ATOM   2319  O   TYR A 141     -22.242  17.949  12.113  1.00 84.96           O  
ATOM   2320  CG  TYR A 141     -19.710  16.948  14.211  1.00 84.96           C  
ATOM   2321  CD1 TYR A 141     -19.547  18.344  14.160  1.00 84.96           C  
ATOM   2322  HD1 TYR A 141     -19.296  18.835  13.231  1.00 84.96           H  
ATOM   2323  CD2 TYR A 141     -20.045  16.316  15.424  1.00 84.96           C  
ATOM   2324  HD2 TYR A 141     -20.172  15.244  15.462  1.00 84.96           H  
ATOM   2325  CE1 TYR A 141     -19.720  19.116  15.322  1.00 84.96           C  
ATOM   2326  HE1 TYR A 141     -19.592  20.187  15.277  1.00 84.96           H  
ATOM   2327  CE2 TYR A 141     -20.211  17.084  16.591  1.00 84.96           C  
ATOM   2328  HE2 TYR A 141     -20.470  16.621  17.532  1.00 84.96           H  
ATOM   2329  OH  TYR A 141     -20.213  19.214  17.668  1.00 84.96           O  
ATOM   2330  HH  TYR A 141     -20.180  20.158  17.496  1.00 84.96           H  
ATOM   2331  CZ  TYR A 141     -20.049  18.483  16.540  1.00 84.96           C  
ATOM   2332  N   GLU A 142     -20.743  17.773  10.442  1.00 78.90           N  
ATOM   2333  H   GLU A 142     -19.928  17.277  10.109  1.00 78.90           H  
ATOM   2334  CA  GLU A 142     -21.099  19.008   9.720  1.00 78.90           C  
ATOM   2335  HA  GLU A 142     -21.667  19.667  10.376  1.00 78.90           H  
ATOM   2336  C   GLU A 142     -21.965  18.771   8.468  1.00 78.90           C  
ATOM   2337  CB  GLU A 142     -19.835  19.762   9.290  1.00 78.90           C  
ATOM   2338  HB2 GLU A 142     -19.274  19.129   8.604  1.00 78.90           H  
ATOM   2339  HB3 GLU A 142     -20.140  20.661   8.754  1.00 78.90           H  
ATOM   2340  O   GLU A 142     -22.002  19.611   7.575  1.00 78.90           O  
ATOM   2341  CG  GLU A 142     -18.913  20.224  10.415  1.00 78.90           C  
ATOM   2342  HG2 GLU A 142     -19.508  20.703  11.193  1.00 78.90           H  
ATOM   2343  HG3 GLU A 142     -18.399  19.364  10.845  1.00 78.90           H  
ATOM   2344  CD  GLU A 142     -17.903  21.212   9.816  1.00 78.90           C  
ATOM   2345  OE1 GLU A 142     -17.830  22.342  10.328  1.00 78.90           O  
ATOM   2346  OE2 GLU A 142     -17.275  20.843   8.792  1.00 78.90           O  
ATOM   2347  N   ASP A 143     -22.624  17.616   8.311  1.00 70.38           N  
ATOM   2348  H   ASP A 143     -22.629  16.954   9.074  1.00 70.38           H  
ATOM   2349  CA  ASP A 143     -23.414  17.358   7.095  1.00 70.38           C  
ATOM   2350  HA  ASP A 143     -22.815  17.677   6.242  1.00 70.38           H  
ATOM   2351  C   ASP A 143     -24.699  18.210   7.075  1.00 70.38           C  
ATOM   2352  CB  ASP A 143     -23.659  15.849   6.923  1.00 70.38           C  
ATOM   2353  HB2 ASP A 143     -22.722  15.334   7.139  1.00 70.38           H  
ATOM   2354  HB3 ASP A 143     -24.392  15.510   7.654  1.00 70.38           H  
ATOM   2355  O   ASP A 143     -25.790  17.721   7.381  1.00 70.38           O  
ATOM   2356  CG  ASP A 143     -24.098  15.415   5.514  1.00 70.38           C  
ATOM   2357  OD1 ASP A 143     -24.174  16.246   4.585  1.00 70.38           O  
ATOM   2358  OD2 ASP A 143     -24.265  14.173   5.349  1.00 70.38           O  
ATOM   2359  N   GLU A 144     -24.555  19.487   6.706  1.00 64.72           N  
ATOM   2360  H   GLU A 144     -23.606  19.832   6.663  1.00 64.72           H  
ATOM   2361  CA  GLU A 144     -25.619  20.485   6.539  1.00 64.72           C  
ATOM   2362  HA  GLU A 144     -26.192  20.570   7.462  1.00 64.72           H  
ATOM   2363  C   GLU A 144     -26.594  20.111   5.415  1.00 64.72           C  
ATOM   2364  CB  GLU A 144     -25.014  21.860   6.200  1.00 64.72           C  
ATOM   2365  HB2 GLU A 144     -24.389  21.758   5.313  1.00 64.72           H  
ATOM   2366  HB3 GLU A 144     -25.839  22.531   5.959  1.00 64.72           H  
ATOM   2367  O   GLU A 144     -27.726  20.587   5.390  1.00 64.72           O  
ATOM   2368  CG  GLU A 144     -24.195  22.512   7.326  1.00 64.72           C  
ATOM   2369  HG2 GLU A 144     -23.293  21.924   7.499  1.00 64.72           H  
ATOM   2370  HG3 GLU A 144     -24.792  22.495   8.237  1.00 64.72           H  
ATOM   2371  CD  GLU A 144     -23.802  23.968   6.999  1.00 64.72           C  
ATOM   2372  OE1 GLU A 144     -23.429  24.690   7.948  1.00 64.72           O  
ATOM   2373  OE2 GLU A 144     -23.921  24.373   5.817  1.00 64.72           O  
ATOM   2374  N   ASN A 145     -26.188  19.223   4.497  1.00 65.71           N  
ATOM   2375  H   ASN A 145     -25.259  18.841   4.597  1.00 65.71           H  
ATOM   2376  CA  ASN A 145     -27.049  18.740   3.414  1.00 65.71           C  
ATOM   2377  HA  ASN A 145     -27.578  19.595   2.993  1.00 65.71           H  
ATOM   2378  C   ASN A 145     -28.126  17.752   3.905  1.00 65.71           C  
ATOM   2379  CB  ASN A 145     -26.185  18.108   2.312  1.00 65.71           C  
ATOM   2380  HB2 ASN A 145     -26.835  17.734   1.521  1.00 65.71           H  
ATOM   2381  HB3 ASN A 145     -25.637  17.262   2.728  1.00 65.71           H  
ATOM   2382  O   ASN A 145     -28.996  17.346   3.131  1.00 65.71           O  
ATOM   2383  CG  ASN A 145     -25.219  19.085   1.673  1.00 65.71           C  
ATOM   2384  ND2 ASN A 145     -23.965  18.721   1.568  1.00 65.71           N  
ATOM   2385 HD21 ASN A 145     -23.660  17.921   2.104  1.00 65.71           H  
ATOM   2386 HD22 ASN A 145     -23.336  19.456   1.279  1.00 65.71           H  
ATOM   2387  OD1 ASN A 145     -25.570  20.163   1.233  1.00 65.71           O  
ATOM   2388  N   GLY A 146     -28.068  17.325   5.172  1.00 60.94           N  
ATOM   2389  H   GLY A 146     -27.353  17.730   5.759  1.00 60.94           H  
ATOM   2390  CA  GLY A 146     -29.138  16.573   5.820  1.00 60.94           C  
ATOM   2391  HA2 GLY A 146     -29.531  15.828   5.128  1.00 60.94           H  
ATOM   2392  HA3 GLY A 146     -28.735  16.063   6.695  1.00 60.94           H  
ATOM   2393  C   GLY A 146     -30.282  17.478   6.281  1.00 60.94           C  
ATOM   2394  O   GLY A 146     -30.125  18.685   6.431  1.00 60.94           O  
ATOM   2395  N   SER A 147     -31.453  16.900   6.570  1.00 64.26           N  
ATOM   2396  H   SER A 147     -31.546  15.897   6.489  1.00 64.26           H  
ATOM   2397  CA  SER A 147     -32.466  17.645   7.325  1.00 64.26           C  
ATOM   2398  HA  SER A 147     -32.761  18.510   6.730  1.00 64.26           H  
ATOM   2399  C   SER A 147     -31.846  18.154   8.635  1.00 64.26           C  
ATOM   2400  CB  SER A 147     -33.715  16.790   7.585  1.00 64.26           C  
ATOM   2401  HB2 SER A 147     -34.079  16.398   6.636  1.00 64.26           H  
ATOM   2402  HB3 SER A 147     -34.490  17.424   8.016  1.00 64.26           H  
ATOM   2403  O   SER A 147     -31.075  17.425   9.263  1.00 64.26           O  
ATOM   2404  OG  SER A 147     -33.459  15.715   8.473  1.00 64.26           O  
ATOM   2405  HG  SER A 147     -34.215  15.123   8.467  1.00 64.26           H  
ATOM   2406  N   LEU A 148     -32.191  19.377   9.057  1.00 63.21           N  
ATOM   2407  H   LEU A 148     -32.709  19.965   8.419  1.00 63.21           H  
ATOM   2408  CA  LEU A 148     -31.722  19.998  10.312  1.00 63.21           C  
ATOM   2409  HA  LEU A 148     -30.699  20.350  10.184  1.00 63.21           H  
ATOM   2410  C   LEU A 148     -31.710  19.007  11.494  1.00 63.21           C  
ATOM   2411  CB  LEU A 148     -32.648  21.195  10.623  1.00 63.21           C  
ATOM   2412  HB2 LEU A 148     -32.709  21.331  11.703  1.00 63.21           H  
ATOM   2413  HB3 LEU A 148     -33.658  20.961  10.286  1.00 63.21           H  
ATOM   2414  O   LEU A 148     -30.751  18.944  12.260  1.00 63.21           O  
ATOM   2415  CG  LEU A 148     -32.173  22.520   9.990  1.00 63.21           C  
ATOM   2416  HG  LEU A 148     -31.560  22.309   9.114  1.00 63.21           H  
ATOM   2417  CD1 LEU A 148     -33.360  23.372   9.540  1.00 63.21           C  
ATOM   2418 HD11 LEU A 148     -32.993  24.304   9.110  1.00 63.21           H  
ATOM   2419 HD12 LEU A 148     -34.002  23.599  10.392  1.00 63.21           H  
ATOM   2420 HD13 LEU A 148     -33.931  22.840   8.780  1.00 63.21           H  
ATOM   2421  CD2 LEU A 148     -31.357  23.330  10.998  1.00 63.21           C  
ATOM   2422 HD21 LEU A 148     -30.981  24.236  10.524  1.00 63.21           H  
ATOM   2423 HD22 LEU A 148     -30.502  22.743  11.334  1.00 63.21           H  
ATOM   2424 HD23 LEU A 148     -31.967  23.601  11.860  1.00 63.21           H  
ATOM   2425  N   ASN A 149     -32.744  18.163  11.583  1.00 71.23           N  
ATOM   2426  H   ASN A 149     -33.498  18.287  10.923  1.00 71.23           H  
ATOM   2427  CA  ASN A 149     -32.887  17.151  12.630  1.00 71.23           C  
ATOM   2428  HA  ASN A 149     -32.780  17.634  13.601  1.00 71.23           H  
ATOM   2429  C   ASN A 149     -31.825  16.043  12.565  1.00 71.23           C  
ATOM   2430  CB  ASN A 149     -34.296  16.539  12.526  1.00 71.23           C  
ATOM   2431  HB2 ASN A 149     -34.444  16.133  11.526  1.00 71.23           H  
ATOM   2432  HB3 ASN A 149     -34.378  15.722  13.244  1.00 71.23           H  
ATOM   2433  O   ASN A 149     -31.377  15.561  13.603  1.00 71.23           O  
ATOM   2434  CG  ASN A 149     -35.404  17.527  12.839  1.00 71.23           C  
ATOM   2435  ND2 ASN A 149     -36.622  17.231  12.453  1.00 71.23           N  
ATOM   2436 HD21 ASN A 149     -36.833  16.339  12.028  1.00 71.23           H  
ATOM   2437 HD22 ASN A 149     -37.328  17.905  12.712  1.00 71.23           H  
ATOM   2438  OD1 ASN A 149     -35.207  18.578  13.415  1.00 71.23           O  
ATOM   2439  N   LEU A 150     -31.424  15.614  11.364  1.00 73.64           N  
ATOM   2440  H   LEU A 150     -31.723  16.121  10.543  1.00 73.64           H  
ATOM   2441  CA  LEU A 150     -30.448  14.541  11.203  1.00 73.64           C  
ATOM   2442  HA  LEU A 150     -30.694  13.764  11.927  1.00 73.64           H  
ATOM   2443  C   LEU A 150     -29.027  15.018  11.520  1.00 73.64           C  
ATOM   2444  CB  LEU A 150     -30.567  13.956   9.785  1.00 73.64           C  
ATOM   2445  HB2 LEU A 150     -31.610  13.706   9.591  1.00 73.64           H  
ATOM   2446  HB3 LEU A 150     -30.264  14.719   9.067  1.00 73.64           H  
ATOM   2447  O   LEU A 150     -28.263  14.258  12.111  1.00 73.64           O  
ATOM   2448  CG  LEU A 150     -29.711  12.695   9.573  1.00 73.64           C  
ATOM   2449  HG  LEU A 150     -28.670  12.936   9.787  1.00 73.64           H  
ATOM   2450  CD1 LEU A 150     -30.144  11.525  10.461  1.00 73.64           C  
ATOM   2451 HD11 LEU A 150     -29.955  11.758  11.509  1.00 73.64           H  
ATOM   2452 HD12 LEU A 150     -31.206  11.322  10.323  1.00 73.64           H  
ATOM   2453 HD13 LEU A 150     -29.573  10.631  10.209  1.00 73.64           H  
ATOM   2454  CD2 LEU A 150     -29.786  12.242   8.115  1.00 73.64           C  
ATOM   2455 HD21 LEU A 150     -29.460  13.050   7.460  1.00 73.64           H  
ATOM   2456 HD22 LEU A 150     -29.146  11.373   7.960  1.00 73.64           H  
ATOM   2457 HD23 LEU A 150     -30.812  11.975   7.866  1.00 73.64           H  
ATOM   2458  N   GLY A 151     -28.681  16.257  11.151  1.00 78.16           N  
ATOM   2459  H   GLY A 151     -29.365  16.825  10.672  1.00 78.16           H  
ATOM   2460  CA  GLY A 151     -27.414  16.890  11.540  1.00 78.16           C  
ATOM   2461  HA2 GLY A 151     -27.374  17.899  11.130  1.00 78.16           H  
ATOM   2462  HA3 GLY A 151     -26.568  16.325  11.150  1.00 78.16           H  
ATOM   2463  C   GLY A 151     -27.287  16.985  13.061  1.00 78.16           C  
ATOM   2464  O   GLY A 151     -26.349  16.437  13.638  1.00 78.16           O  
ATOM   2465  N   TYR A 152     -28.303  17.558  13.714  1.00 83.30           N  
ATOM   2466  H   TYR A 152     -29.037  18.000  13.178  1.00 83.30           H  
ATOM   2467  CA  TYR A 152     -28.357  17.680  15.173  1.00 83.30           C  
ATOM   2468  HA  TYR A 152     -27.515  18.289  15.503  1.00 83.30           H  
ATOM   2469  C   TYR A 152     -28.251  16.325  15.891  1.00 83.30           C  
ATOM   2470  CB  TYR A 152     -29.658  18.393  15.558  1.00 83.30           C  
ATOM   2471  HB2 TYR A 152     -30.508  17.823  15.182  1.00 83.30           H  
ATOM   2472  HB3 TYR A 152     -29.680  19.372  15.078  1.00 83.30           H  
ATOM   2473  O   TYR A 152     -27.481  16.181  16.838  1.00 83.30           O  
ATOM   2474  CG  TYR A 152     -29.807  18.589  17.052  1.00 83.30           C  
ATOM   2475  CD1 TYR A 152     -30.706  17.796  17.792  1.00 83.30           C  
ATOM   2476  HD1 TYR A 152     -31.314  17.056  17.293  1.00 83.30           H  
ATOM   2477  CD2 TYR A 152     -29.000  19.538  17.707  1.00 83.30           C  
ATOM   2478  HD2 TYR A 152     -28.287  20.123  17.145  1.00 83.30           H  
ATOM   2479  CE1 TYR A 152     -30.803  17.960  19.188  1.00 83.30           C  
ATOM   2480  HE1 TYR A 152     -31.481  17.356  19.772  1.00 83.30           H  
ATOM   2481  CE2 TYR A 152     -29.089  19.701  19.101  1.00 83.30           C  
ATOM   2482  HE2 TYR A 152     -28.447  20.411  19.600  1.00 83.30           H  
ATOM   2483  OH  TYR A 152     -30.076  19.055  21.191  1.00 83.30           O  
ATOM   2484  HH  TYR A 152     -29.403  19.658  21.515  1.00 83.30           H  
ATOM   2485  CZ  TYR A 152     -29.992  18.911  19.843  1.00 83.30           C  
ATOM   2486  N   TYR A 153     -28.964  15.297  15.412  1.00 86.70           N  
ATOM   2487  H   TYR A 153     -29.616  15.466  14.659  1.00 86.70           H  
ATOM   2488  CA  TYR A 153     -28.883  13.950  15.989  1.00 86.70           C  
ATOM   2489  HA  TYR A 153     -29.164  14.004  17.040  1.00 86.70           H  
ATOM   2490  C   TYR A 153     -27.462  13.371  15.933  1.00 86.70           C  
ATOM   2491  CB  TYR A 153     -29.865  13.020  15.266  1.00 86.70           C  
ATOM   2492  HB2 TYR A 153     -29.647  13.028  14.198  1.00 86.70           H  
ATOM   2493  HB3 TYR A 153     -30.877  13.403  15.400  1.00 86.70           H  
ATOM   2494  O   TYR A 153     -27.006  12.764  16.900  1.00 86.70           O  
ATOM   2495  CG  TYR A 153     -29.815  11.589  15.770  1.00 86.70           C  
ATOM   2496  CD1 TYR A 153     -29.044  10.623  15.092  1.00 86.70           C  
ATOM   2497  HD1 TYR A 153     -28.496  10.895  14.202  1.00 86.70           H  
ATOM   2498  CD2 TYR A 153     -30.495  11.241  16.953  1.00 86.70           C  
ATOM   2499  HD2 TYR A 153     -31.063  11.989  17.486  1.00 86.70           H  
ATOM   2500  CE1 TYR A 153     -28.961   9.309  15.595  1.00 86.70           C  
ATOM   2501  HE1 TYR A 153     -28.362   8.554  15.109  1.00 86.70           H  
ATOM   2502  CE2 TYR A 153     -30.413   9.930  17.459  1.00 86.70           C  
ATOM   2503  HE2 TYR A 153     -30.923   9.668  18.374  1.00 86.70           H  
ATOM   2504  OH  TYR A 153     -29.554   7.694  17.252  1.00 86.70           O  
ATOM   2505  HH  TYR A 153     -29.981   7.584  18.105  1.00 86.70           H  
ATOM   2506  CZ  TYR A 153     -29.644   8.962  16.778  1.00 86.70           C  
ATOM   2507  N   LYS A 154     -26.741  13.568  14.822  1.00 87.71           N  
ATOM   2508  H   LYS A 154     -27.141  14.137  14.089  1.00 87.71           H  
ATOM   2509  CA  LYS A 154     -25.356  13.090  14.678  1.00 87.71           C  
ATOM   2510  HA  LYS A 154     -25.309  12.033  14.938  1.00 87.71           H  
ATOM   2511  C   LYS A 154     -24.415  13.799  15.651  1.00 87.71           C  
ATOM   2512  CB  LYS A 154     -24.867  13.310  13.242  1.00 87.71           C  
ATOM   2513  HB2 LYS A 154     -24.984  14.367  13.005  1.00 87.71           H  
ATOM   2514  HB3 LYS A 154     -23.800  13.090  13.194  1.00 87.71           H  
ATOM   2515  O   LYS A 154     -23.593  13.128  16.267  1.00 87.71           O  
ATOM   2516  CG  LYS A 154     -25.581  12.457  12.179  1.00 87.71           C  
ATOM   2517  HG2 LYS A 154     -25.106  11.478  12.119  1.00 87.71           H  
ATOM   2518  HG3 LYS A 154     -26.637  12.329  12.414  1.00 87.71           H  
ATOM   2519  CD  LYS A 154     -25.428  13.168  10.835  1.00 87.71           C  
ATOM   2520  HD2 LYS A 154     -24.371  13.400  10.699  1.00 87.71           H  
ATOM   2521  HD3 LYS A 154     -25.970  14.112  10.881  1.00 87.71           H  
ATOM   2522  CE  LYS A 154     -25.922  12.359   9.636  1.00 87.71           C  
ATOM   2523  HE2 LYS A 154     -26.939  12.020   9.835  1.00 87.71           H  
ATOM   2524  HE3 LYS A 154     -25.283  11.484   9.524  1.00 87.71           H  
ATOM   2525  NZ  LYS A 154     -25.871  13.205   8.413  1.00 87.71           N  
ATOM   2526  HZ1 LYS A 154     -26.463  14.017   8.517  1.00 87.71           H  
ATOM   2527  HZ2 LYS A 154     -26.137  12.710   7.574  1.00 87.71           H  
ATOM   2528  HZ3 LYS A 154     -24.943  13.581   8.276  1.00 87.71           H  
ATOM   2529  N   GLN A 155     -24.555  15.114  15.813  1.00 89.27           N  
ATOM   2530  H   GLN A 155     -25.249  15.602  15.264  1.00 89.27           H  
ATOM   2531  CA  GLN A 155     -23.756  15.888  16.768  1.00 89.27           C  
ATOM   2532  HA  GLN A 155     -22.697  15.737  16.557  1.00 89.27           H  
ATOM   2533  C   GLN A 155     -24.006  15.403  18.198  1.00 89.27           C  
ATOM   2534  CB  GLN A 155     -24.071  17.383  16.632  1.00 89.27           C  
ATOM   2535  HB2 GLN A 155     -23.556  17.927  17.423  1.00 89.27           H  
ATOM   2536  HB3 GLN A 155     -25.144  17.541  16.744  1.00 89.27           H  
ATOM   2537  O   GLN A 155     -23.068  14.990  18.878  1.00 89.27           O  
ATOM   2538  CG  GLN A 155     -23.606  17.938  15.278  1.00 89.27           C  
ATOM   2539  HG2 GLN A 155     -24.051  17.370  14.460  1.00 89.27           H  
ATOM   2540  HG3 GLN A 155     -22.524  17.833  15.201  1.00 89.27           H  
ATOM   2541  CD  GLN A 155     -23.960  19.404  15.072  1.00 89.27           C  
ATOM   2542  NE2 GLN A 155     -23.461  19.996  14.010  1.00 89.27           N  
ATOM   2543 HE21 GLN A 155     -22.875  19.475  13.374  1.00 89.27           H  
ATOM   2544 HE22 GLN A 155     -23.636  20.984  13.900  1.00 89.27           H  
ATOM   2545  OE1 GLN A 155     -24.707  20.021  15.816  1.00 89.27           O  
ATOM   2546  N   LEU A 156     -25.279  15.320  18.600  1.00 90.96           N  
ATOM   2547  H   LEU A 156     -25.998  15.681  17.990  1.00 90.96           H  
ATOM   2548  CA  LEU A 156     -25.679  14.825  19.917  1.00 90.96           C  
ATOM   2549  HA  LEU A 156     -25.256  15.492  20.668  1.00 90.96           H  
ATOM   2550  C   LEU A 156     -25.146  13.409  20.187  1.00 90.96           C  
ATOM   2551  CB  LEU A 156     -27.216  14.863  19.996  1.00 90.96           C  
ATOM   2552  HB2 LEU A 156     -27.618  14.180  19.247  1.00 90.96           H  
ATOM   2553  HB3 LEU A 156     -27.558  15.868  19.750  1.00 90.96           H  
ATOM   2554  O   LEU A 156     -24.692  13.117  21.293  1.00 90.96           O  
ATOM   2555  CG  LEU A 156     -27.775  14.473  21.375  1.00 90.96           C  
ATOM   2556  HG  LEU A 156     -27.389  13.496  21.665  1.00 90.96           H  
ATOM   2557  CD1 LEU A 156     -27.412  15.499  22.451  1.00 90.96           C  
ATOM   2558 HD11 LEU A 156     -26.333  15.516  22.605  1.00 90.96           H  
ATOM   2559 HD12 LEU A 156     -27.733  16.493  22.142  1.00 90.96           H  
ATOM   2560 HD13 LEU A 156     -27.893  15.244  23.396  1.00 90.96           H  
ATOM   2561  CD2 LEU A 156     -29.299  14.368  21.305  1.00 90.96           C  
ATOM   2562 HD21 LEU A 156     -29.719  15.330  21.011  1.00 90.96           H  
ATOM   2563 HD22 LEU A 156     -29.695  14.083  22.279  1.00 90.96           H  
ATOM   2564 HD23 LEU A 156     -29.577  13.612  20.571  1.00 90.96           H  
ATOM   2565  N   TYR A 157     -25.164  12.533  19.177  1.00 93.76           N  
ATOM   2566  H   TYR A 157     -25.590  12.807  18.304  1.00 93.76           H  
ATOM   2567  CA  TYR A 157     -24.621  11.184  19.303  1.00 93.76           C  
ATOM   2568  HA  TYR A 157     -25.137  10.685  20.123  1.00 93.76           H  
ATOM   2569  C   TYR A 157     -23.126  11.207  19.640  1.00 93.76           C  
ATOM   2570  CB  TYR A 157     -24.876  10.385  18.018  1.00 93.76           C  
ATOM   2571  HB2 TYR A 157     -25.927  10.483  17.744  1.00 93.76           H  
ATOM   2572  HB3 TYR A 157     -24.283  10.795  17.201  1.00 93.76           H  
ATOM   2573  O   TYR A 157     -22.699  10.511  20.563  1.00 93.76           O  
ATOM   2574  CG  TYR A 157     -24.553   8.913  18.168  1.00 93.76           C  
ATOM   2575  CD1 TYR A 157     -23.215   8.465  18.131  1.00 93.76           C  
ATOM   2576  HD1 TYR A 157     -22.409   9.165  17.969  1.00 93.76           H  
ATOM   2577  CD2 TYR A 157     -25.598   7.990  18.364  1.00 93.76           C  
ATOM   2578  HD2 TYR A 157     -26.625   8.324  18.362  1.00 93.76           H  
ATOM   2579  CE1 TYR A 157     -22.924   7.101  18.325  1.00 93.76           C  
ATOM   2580  HE1 TYR A 157     -21.906   6.742  18.317  1.00 93.76           H  
ATOM   2581  CE2 TYR A 157     -25.311   6.622  18.516  1.00 93.76           C  
ATOM   2582  HE2 TYR A 157     -26.107   5.898  18.609  1.00 93.76           H  
ATOM   2583  OH  TYR A 157     -23.691   4.861  18.654  1.00 93.76           O  
ATOM   2584  HH  TYR A 157     -24.466   4.338  18.435  1.00 93.76           H  
ATOM   2585  CZ  TYR A 157     -23.973   6.179  18.510  1.00 93.76           C  
ATOM   2586  N   VAL A 158     -22.328  12.005  18.922  1.00 92.74           N  
ATOM   2587  H   VAL A 158     -22.745  12.593  18.215  1.00 92.74           H  
ATOM   2588  CA  VAL A 158     -20.883  12.121  19.175  1.00 92.74           C  
ATOM   2589  HA  VAL A 158     -20.443  11.124  19.158  1.00 92.74           H  
ATOM   2590  C   VAL A 158     -20.620  12.699  20.564  1.00 92.74           C  
ATOM   2591  CB  VAL A 158     -20.188  12.970  18.095  1.00 92.74           C  
ATOM   2592  HB  VAL A 158     -20.656  13.953  18.046  1.00 92.74           H  
ATOM   2593  O   VAL A 158     -19.768  12.180  21.281  1.00 92.74           O  
ATOM   2594  CG1 VAL A 158     -18.696  13.147  18.391  1.00 92.74           C  
ATOM   2595 HG11 VAL A 158     -18.549  13.650  19.347  1.00 92.74           H  
ATOM   2596 HG12 VAL A 158     -18.192  12.181  18.412  1.00 92.74           H  
ATOM   2597 HG13 VAL A 158     -18.253  13.772  17.615  1.00 92.74           H  
ATOM   2598  CG2 VAL A 158     -20.282  12.302  16.718  1.00 92.74           C  
ATOM   2599 HG21 VAL A 158     -19.780  11.334  16.731  1.00 92.74           H  
ATOM   2600 HG22 VAL A 158     -19.810  12.942  15.973  1.00 92.74           H  
ATOM   2601 HG23 VAL A 158     -21.325  12.159  16.437  1.00 92.74           H  
ATOM   2602  N   GLU A 159     -21.369  13.722  20.976  1.00 91.52           N  
ATOM   2603  H   GLU A 159     -22.038  14.124  20.335  1.00 91.52           H  
ATOM   2604  CA  GLU A 159     -21.237  14.330  22.304  1.00 91.52           C  
ATOM   2605  HA  GLU A 159     -20.219  14.696  22.432  1.00 91.52           H  
ATOM   2606  C   GLU A 159     -21.500  13.319  23.428  1.00 91.52           C  
ATOM   2607  CB  GLU A 159     -22.204  15.514  22.440  1.00 91.52           C  
ATOM   2608  HB2 GLU A 159     -23.215  15.183  22.205  1.00 91.52           H  
ATOM   2609  HB3 GLU A 159     -22.181  15.851  23.476  1.00 91.52           H  
ATOM   2610  O   GLU A 159     -20.681  13.169  24.338  1.00 91.52           O  
ATOM   2611  CG  GLU A 159     -21.828  16.698  21.539  1.00 91.52           C  
ATOM   2612  HG2 GLU A 159     -20.807  16.991  21.783  1.00 91.52           H  
ATOM   2613  HG3 GLU A 159     -21.836  16.395  20.492  1.00 91.52           H  
ATOM   2614  CD  GLU A 159     -22.738  17.916  21.731  1.00 91.52           C  
ATOM   2615  OE1 GLU A 159     -22.371  18.982  21.193  1.00 91.52           O  
ATOM   2616  OE2 GLU A 159     -23.765  17.789  22.438  1.00 91.52           O  
ATOM   2617  N   GLN A 160     -22.598  12.563  23.335  1.00 93.93           N  
ATOM   2618  H   GLN A 160     -23.224  12.734  22.561  1.00 93.93           H  
ATOM   2619  CA  GLN A 160     -22.967  11.542  24.322  1.00 93.93           C  
ATOM   2620  HA  GLN A 160     -23.006  11.997  25.312  1.00 93.93           H  
ATOM   2621  C   GLN A 160     -21.950  10.394  24.390  1.00 93.93           C  
ATOM   2622  CB  GLN A 160     -24.354  10.989  23.967  1.00 93.93           C  
ATOM   2623  HB2 GLN A 160     -24.541  10.092  24.558  1.00 93.93           H  
ATOM   2624  HB3 GLN A 160     -24.376  10.715  22.912  1.00 93.93           H  
ATOM   2625  O   GLN A 160     -21.680   9.840  25.459  1.00 93.93           O  
ATOM   2626  CG  GLN A 160     -25.467  12.004  24.267  1.00 93.93           C  
ATOM   2627  HG2 GLN A 160     -25.482  12.203  25.338  1.00 93.93           H  
ATOM   2628  HG3 GLN A 160     -25.267  12.947  23.759  1.00 93.93           H  
ATOM   2629  CD  GLN A 160     -26.849  11.515  23.848  1.00 93.93           C  
ATOM   2630  NE2 GLN A 160     -27.883  12.274  24.137  1.00 93.93           N  
ATOM   2631 HE21 GLN A 160     -27.739  13.190  24.538  1.00 93.93           H  
ATOM   2632 HE22 GLN A 160     -28.778  11.934  23.817  1.00 93.93           H  
ATOM   2633  OE1 GLN A 160     -27.049  10.451  23.284  1.00 93.93           O  
ATOM   2634  N   HIS A 161     -21.342  10.056  23.255  1.00 93.59           N  
ATOM   2635  H   HIS A 161     -21.622  10.532  22.409  1.00 93.59           H  
ATOM   2636  CA  HIS A 161     -20.405   8.943  23.134  1.00 93.59           C  
ATOM   2637  HA  HIS A 161     -20.492   8.320  24.025  1.00 93.59           H  
ATOM   2638  C   HIS A 161     -18.938   9.386  23.093  1.00 93.59           C  
ATOM   2639  CB  HIS A 161     -20.822   8.056  21.960  1.00 93.59           C  
ATOM   2640  HB2 HIS A 161     -20.822   8.651  21.047  1.00 93.59           H  
ATOM   2641  HB3 HIS A 161     -20.104   7.245  21.841  1.00 93.59           H  
ATOM   2642  O   HIS A 161     -18.065   8.566  22.808  1.00 93.59           O  
ATOM   2643  CG  HIS A 161     -22.192   7.461  22.156  1.00 93.59           C  
ATOM   2644  CD2 HIS A 161     -22.514   6.324  22.844  1.00 93.59           C  
ATOM   2645  HD2 HIS A 161     -21.818   5.664  23.340  1.00 93.59           H  
ATOM   2646  ND1 HIS A 161     -23.367   8.009  21.709  1.00 93.59           N  
ATOM   2647  HD1 HIS A 161     -23.442   8.851  21.156  1.00 93.59           H  
ATOM   2648  CE1 HIS A 161     -24.377   7.220  22.105  1.00 93.59           C  
ATOM   2649  HE1 HIS A 161     -25.420   7.397  21.888  1.00 93.59           H  
ATOM   2650  NE2 HIS A 161     -23.904   6.178  22.812  1.00 93.59           N  
ATOM   2651  N   LYS A 162     -18.630  10.641  23.452  1.00 88.60           N  
ATOM   2652  H   LYS A 162     -19.397  11.288  23.566  1.00 88.60           H  
ATOM   2653  CA  LYS A 162     -17.264  11.197  23.451  1.00 88.60           C  
ATOM   2654  HA  LYS A 162     -16.916  11.237  22.419  1.00 88.60           H  
ATOM   2655  C   LYS A 162     -16.269  10.330  24.230  1.00 88.60           C  
ATOM   2656  CB  LYS A 162     -17.314  12.632  24.009  1.00 88.60           C  
ATOM   2657  HB2 LYS A 162     -18.037  13.210  23.433  1.00 88.60           H  
ATOM   2658  HB3 LYS A 162     -17.647  12.603  25.046  1.00 88.60           H  
ATOM   2659  O   LYS A 162     -15.130  10.166  23.812  1.00 88.60           O  
ATOM   2660  CG  LYS A 162     -15.949  13.340  23.929  1.00 88.60           C  
ATOM   2661  HG2 LYS A 162     -15.669  13.438  22.881  1.00 88.60           H  
ATOM   2662  HG3 LYS A 162     -15.194  12.745  24.442  1.00 88.60           H  
ATOM   2663  CD  LYS A 162     -15.960  14.737  24.566  1.00 88.60           C  
ATOM   2664  HD2 LYS A 162     -16.677  15.366  24.038  1.00 88.60           H  
ATOM   2665  HD3 LYS A 162     -16.256  14.655  25.612  1.00 88.60           H  
ATOM   2666  CE  LYS A 162     -14.549  15.340  24.467  1.00 88.60           C  
ATOM   2667  HE2 LYS A 162     -13.849  14.676  24.975  1.00 88.60           H  
ATOM   2668  HE3 LYS A 162     -14.262  15.371  23.416  1.00 88.60           H  
ATOM   2669  NZ  LYS A 162     -14.457  16.706  25.046  1.00 88.60           N  
ATOM   2670  HZ1 LYS A 162     -13.525  17.076  24.927  1.00 88.60           H  
ATOM   2671  HZ2 LYS A 162     -15.088  17.341  24.577  1.00 88.60           H  
ATOM   2672  HZ3 LYS A 162     -14.664  16.702  26.034  1.00 88.60           H  
ATOM   2673  N   HIS A 163     -16.704   9.719  25.330  1.00 88.25           N  
ATOM   2674  H   HIS A 163     -17.663   9.883  25.603  1.00 88.25           H  
ATOM   2675  CA  HIS A 163     -15.884   8.818  26.147  1.00 88.25           C  
ATOM   2676  HA  HIS A 163     -15.009   9.366  26.497  1.00 88.25           H  
ATOM   2677  C   HIS A 163     -15.366   7.581  25.382  1.00 88.25           C  
ATOM   2678  CB  HIS A 163     -16.710   8.396  27.371  1.00 88.25           C  
ATOM   2679  HB2 HIS A 163     -17.073   9.285  27.887  1.00 88.25           H  
ATOM   2680  HB3 HIS A 163     -16.057   7.861  28.060  1.00 88.25           H  
ATOM   2681  O   HIS A 163     -14.362   6.988  25.766  1.00 88.25           O  
ATOM   2682  CG  HIS A 163     -17.884   7.507  27.030  1.00 88.25           C  
ATOM   2683  CD2 HIS A 163     -17.893   6.140  27.094  1.00 88.25           C  
ATOM   2684  HD2 HIS A 163     -17.067   5.518  27.406  1.00 88.25           H  
ATOM   2685  ND1 HIS A 163     -19.128   7.898  26.574  1.00 88.25           N  
ATOM   2686  HD1 HIS A 163     -19.503   8.834  26.517  1.00 88.25           H  
ATOM   2687  CE1 HIS A 163     -19.859   6.790  26.370  1.00 88.25           C  
ATOM   2688  HE1 HIS A 163     -20.891   6.786  26.049  1.00 88.25           H  
ATOM   2689  NE2 HIS A 163     -19.147   5.692  26.668  1.00 88.25           N  
ATOM   2690  N   LEU A 164     -16.020   7.178  24.286  1.00 92.14           N  
ATOM   2691  H   LEU A 164     -16.828   7.702  23.981  1.00 92.14           H  
ATOM   2692  CA  LEU A 164     -15.567   6.069  23.446  1.00 92.14           C  
ATOM   2693  HA  LEU A 164     -15.205   5.265  24.087  1.00 92.14           H  
ATOM   2694  C   LEU A 164     -14.390   6.451  22.541  1.00 92.14           C  
ATOM   2695  CB  LEU A 164     -16.733   5.545  22.594  1.00 92.14           C  
ATOM   2696  HB2 LEU A 164     -16.348   4.785  21.914  1.00 92.14           H  
ATOM   2697  HB3 LEU A 164     -17.100   6.379  21.995  1.00 92.14           H  
ATOM   2698  O   LEU A 164     -13.714   5.553  22.049  1.00 92.14           O  
ATOM   2699  CG  LEU A 164     -17.934   4.961  23.352  1.00 92.14           C  
ATOM   2700  HG  LEU A 164     -18.417   5.750  23.928  1.00 92.14           H  
ATOM   2701  CD1 LEU A 164     -18.940   4.402  22.342  1.00 92.14           C  
ATOM   2702 HD11 LEU A 164     -19.224   5.181  21.635  1.00 92.14           H  
ATOM   2703 HD12 LEU A 164     -18.507   3.571  21.785  1.00 92.14           H  
ATOM   2704 HD13 LEU A 164     -19.838   4.070  22.863  1.00 92.14           H  
ATOM   2705  CD2 LEU A 164     -17.535   3.814  24.285  1.00 92.14           C  
ATOM   2706 HD21 LEU A 164     -17.024   3.029  23.728  1.00 92.14           H  
ATOM   2707 HD22 LEU A 164     -18.432   3.420  24.764  1.00 92.14           H  
ATOM   2708 HD23 LEU A 164     -16.885   4.196  25.072  1.00 92.14           H  
ATOM   2709  N   ILE A 165     -14.120   7.742  22.329  1.00 88.02           N  
ATOM   2710  H   ILE A 165     -14.685   8.435  22.799  1.00 88.02           H  
ATOM   2711  CA  ILE A 165     -13.046   8.224  21.448  1.00 88.02           C  
ATOM   2712  HA  ILE A 165     -13.203   7.823  20.447  1.00 88.02           H  
ATOM   2713  C   ILE A 165     -11.677   7.719  21.920  1.00 88.02           C  
ATOM   2714  CB  ILE A 165     -13.102   9.766  21.367  1.00 88.02           C  
ATOM   2715  HB  ILE A 165     -13.086  10.172  22.379  1.00 88.02           H  
ATOM   2716  O   ILE A 165     -10.885   7.239  21.112  1.00 88.02           O  
ATOM   2717  CG1 ILE A 165     -14.411  10.192  20.660  1.00 88.02           C  
ATOM   2718 HG12 ILE A 165     -14.427   9.785  19.649  1.00 88.02           H  
ATOM   2719 HG13 ILE A 165     -15.265   9.779  21.197  1.00 88.02           H  
ATOM   2720  CG2 ILE A 165     -11.889  10.344  20.634  1.00 88.02           C  
ATOM   2721 HG21 ILE A 165     -11.933  11.433  20.623  1.00 88.02           H  
ATOM   2722 HG22 ILE A 165     -11.882   9.975  19.608  1.00 88.02           H  
ATOM   2723 HG23 ILE A 165     -10.962  10.069  21.136  1.00 88.02           H  
ATOM   2724  CD1 ILE A 165     -14.625  11.705  20.575  1.00 88.02           C  
ATOM   2725 HD11 ILE A 165     -14.028  12.111  19.759  1.00 88.02           H  
ATOM   2726 HD12 ILE A 165     -14.343  12.177  21.516  1.00 88.02           H  
ATOM   2727 HD13 ILE A 165     -15.674  11.912  20.363  1.00 88.02           H  
ATOM   2728  N   GLU A 166     -11.428   7.731  23.230  1.00 87.57           N  
ATOM   2729  H   GLU A 166     -12.110   8.136  23.854  1.00 87.57           H  
ATOM   2730  CA  GLU A 166     -10.208   7.164  23.817  1.00 87.57           C  
ATOM   2731  HA  GLU A 166      -9.335   7.641  23.370  1.00 87.57           H  
ATOM   2732  C   GLU A 166     -10.089   5.660  23.534  1.00 87.57           C  
ATOM   2733  CB  GLU A 166     -10.227   7.454  25.322  1.00 87.57           C  
ATOM   2734  HB2 GLU A 166     -10.371   8.524  25.469  1.00 87.57           H  
ATOM   2735  HB3 GLU A 166     -11.073   6.925  25.763  1.00 87.57           H  
ATOM   2736  O   GLU A 166      -9.028   5.164  23.164  1.00 87.57           O  
ATOM   2737  CG  GLU A 166      -8.930   7.033  26.029  1.00 87.57           C  
ATOM   2738  HG2 GLU A 166      -8.772   5.966  25.873  1.00 87.57           H  
ATOM   2739  HG3 GLU A 166      -8.097   7.570  25.576  1.00 87.57           H  
ATOM   2740  CD  GLU A 166      -8.962   7.304  27.542  1.00 87.57           C  
ATOM   2741  OE1 GLU A 166      -7.879   7.222  28.161  1.00 87.57           O  
ATOM   2742  OE2 GLU A 166     -10.070   7.538  28.078  1.00 87.57           O  
ATOM   2743  N   LYS A 167     -11.206   4.930  23.593  1.00 92.36           N  
ATOM   2744  H   LYS A 167     -12.064   5.405  23.834  1.00 92.36           H  
ATOM   2745  CA  LYS A 167     -11.235   3.499  23.261  1.00 92.36           C  
ATOM   2746  HA  LYS A 167     -10.368   3.021  23.718  1.00 92.36           H  
ATOM   2747  C   LYS A 167     -11.025   3.231  21.779  1.00 92.36           C  
ATOM   2748  CB  LYS A 167     -12.528   2.854  23.792  1.00 92.36           C  
ATOM   2749  HB2 LYS A 167     -12.497   1.795  23.536  1.00 92.36           H  
ATOM   2750  HB3 LYS A 167     -13.393   3.296  23.299  1.00 92.36           H  
ATOM   2751  O   LYS A 167     -10.404   2.232  21.431  1.00 92.36           O  
ATOM   2752  CG  LYS A 167     -12.708   2.968  25.319  1.00 92.36           C  
ATOM   2753  HG2 LYS A 167     -12.902   4.004  25.597  1.00 92.36           H  
ATOM   2754  HG3 LYS A 167     -13.555   2.354  25.627  1.00 92.36           H  
ATOM   2755  CD  LYS A 167     -11.435   2.479  26.016  1.00 92.36           C  
ATOM   2756  HD2 LYS A 167     -11.173   1.494  25.631  1.00 92.36           H  
ATOM   2757  HD3 LYS A 167     -10.632   3.171  25.763  1.00 92.36           H  
ATOM   2758  CE  LYS A 167     -11.446   2.426  27.534  1.00 92.36           C  
ATOM   2759  HE2 LYS A 167     -12.122   1.641  27.875  1.00 92.36           H  
ATOM   2760  HE3 LYS A 167     -11.770   3.390  27.926  1.00 92.36           H  
ATOM   2761  NZ  LYS A 167     -10.049   2.155  27.953  1.00 92.36           N  
ATOM   2762  HZ1 LYS A 167      -9.630   1.405  27.421  1.00 92.36           H  
ATOM   2763  HZ2 LYS A 167      -9.906   2.053  28.947  1.00 92.36           H  
ATOM   2764  HZ3 LYS A 167      -9.431   2.889  27.636  1.00 92.36           H  
ATOM   2765  N   VAL A 168     -11.497   4.116  20.904  1.00 91.78           N  
ATOM   2766  H   VAL A 168     -12.021   4.902  21.261  1.00 91.78           H  
ATOM   2767  CA  VAL A 168     -11.163   4.057  19.479  1.00 91.78           C  
ATOM   2768  HA  VAL A 168     -11.391   3.056  19.111  1.00 91.78           H  
ATOM   2769  C   VAL A 168      -9.661   4.261  19.295  1.00 91.78           C  
ATOM   2770  CB  VAL A 168     -11.990   5.066  18.660  1.00 91.78           C  
ATOM   2771  HB  VAL A 168     -11.864   6.074  19.054  1.00 91.78           H  
ATOM   2772  O   VAL A 168      -9.031   3.453  18.617  1.00 91.78           O  
ATOM   2773  CG1 VAL A 168     -11.578   5.063  17.186  1.00 91.78           C  
ATOM   2774 HG11 VAL A 168     -12.242   5.713  16.615  1.00 91.78           H  
ATOM   2775 HG12 VAL A 168     -10.564   5.448  17.082  1.00 91.78           H  
ATOM   2776 HG13 VAL A 168     -11.632   4.050  16.789  1.00 91.78           H  
ATOM   2777  CG2 VAL A 168     -13.475   4.696  18.701  1.00 91.78           C  
ATOM   2778 HG21 VAL A 168     -13.593   3.663  18.373  1.00 91.78           H  
ATOM   2779 HG22 VAL A 168     -14.045   5.356  18.048  1.00 91.78           H  
ATOM   2780 HG23 VAL A 168     -13.866   4.790  19.714  1.00 91.78           H  
ATOM   2781  N   TRP A 169      -9.073   5.272  19.937  1.00 89.84           N  
ATOM   2782  H   TRP A 169      -9.638   5.878  20.515  1.00 89.84           H  
ATOM   2783  CA  TRP A 169      -7.634   5.537  19.869  1.00 89.84           C  
ATOM   2784  HA  TRP A 169      -7.363   5.782  18.842  1.00 89.84           H  
ATOM   2785  C   TRP A 169      -6.793   4.324  20.272  1.00 89.84           C  
ATOM   2786  CB  TRP A 169      -7.280   6.734  20.752  1.00 89.84           C  
ATOM   2787  HB2 TRP A 169      -7.617   6.569  21.775  1.00 89.84           H  
ATOM   2788  HB3 TRP A 169      -7.793   7.618  20.373  1.00 89.84           H  
ATOM   2789  O   TRP A 169      -5.913   3.927  19.513  1.00 89.84           O  
ATOM   2790  CG  TRP A 169      -5.820   7.011  20.785  1.00 89.84           C  
ATOM   2791  CD1 TRP A 169      -4.969   6.635  21.764  1.00 89.84           C  
ATOM   2792  HD1 TRP A 169      -5.262   6.118  22.666  1.00 89.84           H  
ATOM   2793  CD2 TRP A 169      -5.003   7.605  19.742  1.00 89.84           C  
ATOM   2794  CE2 TRP A 169      -3.639   7.527  20.151  1.00 89.84           C  
ATOM   2795  CE3 TRP A 169      -5.286   8.160  18.477  1.00 89.84           C  
ATOM   2796  HE3 TRP A 169      -6.314   8.240  18.154  1.00 89.84           H  
ATOM   2797  NE1 TRP A 169      -3.676   6.935  21.393  1.00 89.84           N  
ATOM   2798  HE1 TRP A 169      -2.870   6.626  21.918  1.00 89.84           H  
ATOM   2799  CH2 TRP A 169      -2.911   8.466  18.065  1.00 89.84           C  
ATOM   2800  HH2 TRP A 169      -2.111   8.739  17.392  1.00 89.84           H  
ATOM   2801  CZ2 TRP A 169      -2.594   7.948  19.326  1.00 89.84           C  
ATOM   2802  HZ2 TRP A 169      -1.566   7.838  19.639  1.00 89.84           H  
ATOM   2803  CZ3 TRP A 169      -4.243   8.596  17.645  1.00 89.84           C  
ATOM   2804  HZ3 TRP A 169      -4.459   9.020  16.676  1.00 89.84           H  
ATOM   2805  N   GLU A 170      -7.114   3.686  21.402  1.00 90.52           N  
ATOM   2806  H   GLU A 170      -7.810   4.105  22.002  1.00 90.52           H  
ATOM   2807  CA  GLU A 170      -6.439   2.465  21.869  1.00 90.52           C  
ATOM   2808  HA  GLU A 170      -5.402   2.692  22.115  1.00 90.52           H  
ATOM   2809  C   GLU A 170      -6.422   1.368  20.785  1.00 90.52           C  
ATOM   2810  CB  GLU A 170      -7.150   1.931  23.130  1.00 90.52           C  
ATOM   2811  HB2 GLU A 170      -6.796   0.918  23.325  1.00 90.52           H  
ATOM   2812  HB3 GLU A 170      -8.219   1.875  22.926  1.00 90.52           H  
ATOM   2813  O   GLU A 170      -5.391   0.740  20.546  1.00 90.52           O  
ATOM   2814  CG  GLU A 170      -6.921   2.763  24.407  1.00 90.52           C  
ATOM   2815  HG2 GLU A 170      -5.878   2.657  24.703  1.00 90.52           H  
ATOM   2816  HG3 GLU A 170      -7.094   3.816  24.187  1.00 90.52           H  
ATOM   2817  CD  GLU A 170      -7.828   2.340  25.588  1.00 90.52           C  
ATOM   2818  OE1 GLU A 170      -7.890   3.052  26.614  1.00 90.52           O  
ATOM   2819  OE2 GLU A 170      -8.536   1.304  25.535  1.00 90.52           O  
ATOM   2820  N   GLN A 171      -7.541   1.165  20.074  1.00 91.50           N  
ATOM   2821  H   GLN A 171      -8.342   1.747  20.273  1.00 91.50           H  
ATOM   2822  CA  GLN A 171      -7.617   0.183  18.984  1.00 91.50           C  
ATOM   2823  HA  GLN A 171      -7.247  -0.775  19.349  1.00 91.50           H  
ATOM   2824  C   GLN A 171      -6.736   0.570  17.790  1.00 91.50           C  
ATOM   2825  CB  GLN A 171      -9.070   0.015  18.507  1.00 91.50           C  
ATOM   2826  HB2 GLN A 171      -9.464   0.979  18.185  1.00 91.50           H  
ATOM   2827  HB3 GLN A 171      -9.079  -0.650  17.643  1.00 91.50           H  
ATOM   2828  O   GLN A 171      -6.068  -0.288  17.207  1.00 91.50           O  
ATOM   2829  CG  GLN A 171     -10.012  -0.571  19.564  1.00 91.50           C  
ATOM   2830  HG2 GLN A 171     -11.022  -0.590  19.154  1.00 91.50           H  
ATOM   2831  HG3 GLN A 171     -10.012   0.055  20.456  1.00 91.50           H  
ATOM   2832  CD  GLN A 171      -9.625  -1.988  19.952  1.00 91.50           C  
ATOM   2833  NE2 GLN A 171      -9.083  -2.200  21.129  1.00 91.50           N  
ATOM   2834 HE21 GLN A 171      -8.639  -3.101  21.241  1.00 91.50           H  
ATOM   2835 HE22 GLN A 171      -8.809  -1.421  21.710  1.00 91.50           H  
ATOM   2836  OE1 GLN A 171      -9.808  -2.920  19.190  1.00 91.50           O  
ATOM   2837  N   PHE A 172      -6.735   1.850  17.406  1.00 89.21           N  
ATOM   2838  H   PHE A 172      -7.262   2.514  17.954  1.00 89.21           H  
ATOM   2839  CA  PHE A 172      -5.875   2.347  16.329  1.00 89.21           C  
ATOM   2840  HA  PHE A 172      -6.048   1.763  15.425  1.00 89.21           H  
ATOM   2841  C   PHE A 172      -4.404   2.168  16.688  1.00 89.21           C  
ATOM   2842  CB  PHE A 172      -6.182   3.821  16.027  1.00 89.21           C  
ATOM   2843  HB2 PHE A 172      -6.463   4.341  16.943  1.00 89.21           H  
ATOM   2844  HB3 PHE A 172      -5.274   4.301  15.662  1.00 89.21           H  
ATOM   2845  O   PHE A 172      -3.636   1.661  15.873  1.00 89.21           O  
ATOM   2846  CG  PHE A 172      -7.260   4.021  14.983  1.00 89.21           C  
ATOM   2847  CD1 PHE A 172      -6.909   4.214  13.637  1.00 89.21           C  
ATOM   2848  HD1 PHE A 172      -5.866   4.230  13.358  1.00 89.21           H  
ATOM   2849  CD2 PHE A 172      -8.614   4.036  15.350  1.00 89.21           C  
ATOM   2850  HD2 PHE A 172      -8.894   3.886  16.382  1.00 89.21           H  
ATOM   2851  CE1 PHE A 172      -7.907   4.432  12.671  1.00 89.21           C  
ATOM   2852  HE1 PHE A 172      -7.633   4.619  11.644  1.00 89.21           H  
ATOM   2853  CE2 PHE A 172      -9.613   4.260  14.393  1.00 89.21           C  
ATOM   2854  HE2 PHE A 172     -10.653   4.291  14.683  1.00 89.21           H  
ATOM   2855  CZ  PHE A 172      -9.257   4.470  13.056  1.00 89.21           C  
ATOM   2856  HZ  PHE A 172     -10.031   4.695  12.337  1.00 89.21           H  
ATOM   2857  N   GLU A 173      -4.025   2.537  17.906  1.00 87.71           N  
ATOM   2858  H   GLU A 173      -4.715   2.933  18.528  1.00 87.71           H  
ATOM   2859  CA  GLU A 173      -2.660   2.432  18.401  1.00 87.71           C  
ATOM   2860  HA  GLU A 173      -2.009   3.029  17.763  1.00 87.71           H  
ATOM   2861  C   GLU A 173      -2.154   0.986  18.368  1.00 87.71           C  
ATOM   2862  CB  GLU A 173      -2.617   3.007  19.820  1.00 87.71           C  
ATOM   2863  HB2 GLU A 173      -3.119   2.329  20.511  1.00 87.71           H  
ATOM   2864  HB3 GLU A 173      -3.125   3.972  19.837  1.00 87.71           H  
ATOM   2865  O   GLU A 173      -1.101   0.713  17.785  1.00 87.71           O  
ATOM   2866  CG  GLU A 173      -1.166   3.219  20.242  1.00 87.71           C  
ATOM   2867  HG2 GLU A 173      -0.617   2.280  20.180  1.00 87.71           H  
ATOM   2868  HG3 GLU A 173      -0.740   3.936  19.540  1.00 87.71           H  
ATOM   2869  CD  GLU A 173      -1.029   3.784  21.651  1.00 87.71           C  
ATOM   2870  OE1 GLU A 173       0.010   4.412  21.951  1.00 87.71           O  
ATOM   2871  OE2 GLU A 173      -1.945   3.632  22.484  1.00 87.71           O  
ATOM   2872  N   GLU A 174      -2.938   0.044  18.901  1.00 88.55           N  
ATOM   2873  H   GLU A 174      -3.778   0.333  19.382  1.00 88.55           H  
ATOM   2874  CA  GLU A 174      -2.613  -1.385  18.874  1.00 88.55           C  
ATOM   2875  HA  GLU A 174      -1.680  -1.544  19.415  1.00 88.55           H  
ATOM   2876  C   GLU A 174      -2.430  -1.891  17.433  1.00 88.55           C  
ATOM   2877  CB  GLU A 174      -3.737  -2.170  19.573  1.00 88.55           C  
ATOM   2878  HB2 GLU A 174      -3.971  -1.701  20.529  1.00 88.55           H  
ATOM   2879  HB3 GLU A 174      -4.629  -2.139  18.947  1.00 88.55           H  
ATOM   2880  O   GLU A 174      -1.455  -2.583  17.112  1.00 88.55           O  
ATOM   2881  CG  GLU A 174      -3.338  -3.630  19.834  1.00 88.55           C  
ATOM   2882  HG2 GLU A 174      -2.720  -3.676  20.731  1.00 88.55           H  
ATOM   2883  HG3 GLU A 174      -2.734  -4.000  19.006  1.00 88.55           H  
ATOM   2884  CD  GLU A 174      -4.555  -4.549  19.991  1.00 88.55           C  
ATOM   2885  OE1 GLU A 174      -4.543  -5.608  19.310  1.00 88.55           O  
ATOM   2886  OE2 GLU A 174      -5.494  -4.188  20.732  1.00 88.55           O  
ATOM   2887  N   PHE A 175      -3.341  -1.514  16.531  1.00 89.70           N  
ATOM   2888  H   PHE A 175      -4.112  -0.941  16.844  1.00 89.70           H  
ATOM   2889  CA  PHE A 175      -3.265  -1.900  15.127  1.00 89.70           C  
ATOM   2890  HA  PHE A 175      -3.199  -2.987  15.075  1.00 89.70           H  
ATOM   2891  C   PHE A 175      -2.017  -1.333  14.439  1.00 89.70           C  
ATOM   2892  CB  PHE A 175      -4.541  -1.456  14.404  1.00 89.70           C  
ATOM   2893  HB2 PHE A 175      -4.650  -0.375  14.489  1.00 89.70           H  
ATOM   2894  HB3 PHE A 175      -5.402  -1.909  14.897  1.00 89.70           H  
ATOM   2895  O   PHE A 175      -1.347  -2.050  13.687  1.00 89.70           O  
ATOM   2896  CG  PHE A 175      -4.554  -1.840  12.939  1.00 89.70           C  
ATOM   2897  CD1 PHE A 175      -4.064  -0.947  11.968  1.00 89.70           C  
ATOM   2898  HD1 PHE A 175      -3.681   0.015  12.276  1.00 89.70           H  
ATOM   2899  CD2 PHE A 175      -5.033  -3.102  12.548  1.00 89.70           C  
ATOM   2900  HD2 PHE A 175      -5.420  -3.781  13.293  1.00 89.70           H  
ATOM   2901  CE1 PHE A 175      -4.078  -1.304  10.609  1.00 89.70           C  
ATOM   2902  HE1 PHE A 175      -3.720  -0.611   9.862  1.00 89.70           H  
ATOM   2903  CE2 PHE A 175      -5.036  -3.465  11.190  1.00 89.70           C  
ATOM   2904  HE2 PHE A 175      -5.431  -4.424  10.890  1.00 89.70           H  
ATOM   2905  CZ  PHE A 175      -4.574  -2.559  10.219  1.00 89.70           C  
ATOM   2906  HZ  PHE A 175      -4.625  -2.812   9.171  1.00 89.70           H  
ATOM   2907  N   ILE A 176      -1.687  -0.062  14.680  1.00 86.71           N  
ATOM   2908  H   ILE A 176      -2.260   0.460  15.327  1.00 86.71           H  
ATOM   2909  CA  ILE A 176      -0.529   0.608  14.081  1.00 86.71           C  
ATOM   2910  HA  ILE A 176      -0.564   0.462  13.001  1.00 86.71           H  
ATOM   2911  C   ILE A 176       0.761  -0.040  14.585  1.00 86.71           C  
ATOM   2912  CB  ILE A 176      -0.567   2.127  14.356  1.00 86.71           C  
ATOM   2913  HB  ILE A 176      -0.644   2.273  15.434  1.00 86.71           H  
ATOM   2914  O   ILE A 176       1.578  -0.433  13.755  1.00 86.71           O  
ATOM   2915  CG1 ILE A 176      -1.773   2.806  13.663  1.00 86.71           C  
ATOM   2916 HG12 ILE A 176      -2.645   2.152  13.681  1.00 86.71           H  
ATOM   2917 HG13 ILE A 176      -1.550   2.994  12.613  1.00 86.71           H  
ATOM   2918  CG2 ILE A 176       0.710   2.823  13.848  1.00 86.71           C  
ATOM   2919 HG21 ILE A 176       1.599   2.412  14.325  1.00 86.71           H  
ATOM   2920 HG22 ILE A 176       0.664   3.888  14.077  1.00 86.71           H  
ATOM   2921 HG23 ILE A 176       0.793   2.729  12.765  1.00 86.71           H  
ATOM   2922  CD1 ILE A 176      -2.161   4.131  14.331  1.00 86.71           C  
ATOM   2923 HD11 ILE A 176      -1.348   4.854  14.272  1.00 86.71           H  
ATOM   2924 HD12 ILE A 176      -2.398   3.965  15.382  1.00 86.71           H  
ATOM   2925 HD13 ILE A 176      -3.045   4.537  13.838  1.00 86.71           H  
ATOM   2926  N   LEU A 177       0.915  -0.243  15.896  1.00 85.33           N  
ATOM   2927  H   LEU A 177       0.194   0.082  16.524  1.00 85.33           H  
ATOM   2928  CA  LEU A 177       2.087  -0.907  16.482  1.00 85.33           C  
ATOM   2929  HA  LEU A 177       2.984  -0.335  16.242  1.00 85.33           H  
ATOM   2930  C   LEU A 177       2.301  -2.315  15.912  1.00 85.33           C  
ATOM   2931  CB  LEU A 177       1.908  -0.971  18.009  1.00 85.33           C  
ATOM   2932  HB2 LEU A 177       0.900  -1.322  18.231  1.00 85.33           H  
ATOM   2933  HB3 LEU A 177       2.606  -1.702  18.416  1.00 85.33           H  
ATOM   2934  O   LEU A 177       3.425  -2.708  15.596  1.00 85.33           O  
ATOM   2935  CG  LEU A 177       2.147   0.371  18.722  1.00 85.33           C  
ATOM   2936  HG  LEU A 177       1.541   1.149  18.259  1.00 85.33           H  
ATOM   2937  CD1 LEU A 177       1.746   0.245  20.191  1.00 85.33           C  
ATOM   2938 HD11 LEU A 177       1.894   1.200  20.695  1.00 85.33           H  
ATOM   2939 HD12 LEU A 177       0.689  -0.012  20.258  1.00 85.33           H  
ATOM   2940 HD13 LEU A 177       2.343  -0.523  20.683  1.00 85.33           H  
ATOM   2941  CD2 LEU A 177       3.624   0.773  18.647  1.00 85.33           C  
ATOM   2942 HD21 LEU A 177       4.264  -0.073  18.898  1.00 85.33           H  
ATOM   2943 HD22 LEU A 177       3.876   1.121  17.645  1.00 85.33           H  
ATOM   2944 HD23 LEU A 177       3.838   1.572  19.356  1.00 85.33           H  
ATOM   2945  N   ARG A 178       1.217  -3.071  15.703  1.00 86.83           N  
ATOM   2946  H   ARG A 178       0.333  -2.725  16.047  1.00 86.83           H  
ATOM   2947  CA  ARG A 178       1.293  -4.420  15.128  1.00 86.83           C  
ATOM   2948  HA  ARG A 178       2.098  -4.956  15.631  1.00 86.83           H  
ATOM   2949  C   ARG A 178       1.647  -4.417  13.639  1.00 86.83           C  
ATOM   2950  CB  ARG A 178      -0.032  -5.143  15.421  1.00 86.83           C  
ATOM   2951  HB2 ARG A 178      -0.854  -4.605  14.950  1.00 86.83           H  
ATOM   2952  HB3 ARG A 178      -0.197  -5.139  16.498  1.00 86.83           H  
ATOM   2953  O   ARG A 178       2.398  -5.276  13.174  1.00 86.83           O  
ATOM   2954  CG  ARG A 178      -0.020  -6.600  14.929  1.00 86.83           C  
ATOM   2955  HG2 ARG A 178       0.010  -6.625  13.840  1.00 86.83           H  
ATOM   2956  HG3 ARG A 178       0.876  -7.093  15.307  1.00 86.83           H  
ATOM   2957  CD  ARG A 178      -1.240  -7.393  15.412  1.00 86.83           C  
ATOM   2958  HD2 ARG A 178      -1.113  -8.430  15.102  1.00 86.83           H  
ATOM   2959  HD3 ARG A 178      -1.254  -7.379  16.502  1.00 86.83           H  
ATOM   2960  NE  ARG A 178      -2.515  -6.893  14.849  1.00 86.83           N  
ATOM   2961  HE  ARG A 178      -2.603  -6.921  13.844  1.00 86.83           H  
ATOM   2962  NH1 ARG A 178      -3.619  -6.498  16.834  1.00 86.83           N  
ATOM   2963 HH11 ARG A 178      -2.793  -6.720  17.372  1.00 86.83           H  
ATOM   2964 HH12 ARG A 178      -4.367  -6.138  17.409  1.00 86.83           H  
ATOM   2965  NH2 ARG A 178      -4.674  -6.157  14.901  1.00 86.83           N  
ATOM   2966 HH21 ARG A 178      -4.744  -6.210  13.895  1.00 86.83           H  
ATOM   2967 HH22 ARG A 178      -5.463  -5.892  15.473  1.00 86.83           H  
ATOM   2968  CZ  ARG A 178      -3.591  -6.517  15.530  1.00 86.83           C  
ATOM   2969  N   THR A 179       1.090  -3.491  12.857  1.00 85.87           N  
ATOM   2970  H   THR A 179       0.498  -2.808  13.308  1.00 85.87           H  
ATOM   2971  CA  THR A 179       1.061  -3.614  11.386  1.00 85.87           C  
ATOM   2972  HA  THR A 179       1.442  -4.595  11.103  1.00 85.87           H  
ATOM   2973  C   THR A 179       1.915  -2.590  10.646  1.00 85.87           C  
ATOM   2974  CB  THR A 179      -0.371  -3.541  10.846  1.00 85.87           C  
ATOM   2975  HB  THR A 179      -0.330  -3.706   9.769  1.00 85.87           H  
ATOM   2976  O   THR A 179       2.346  -2.840   9.514  1.00 85.87           O  
ATOM   2977  CG2 THR A 179      -1.305  -4.589  11.447  1.00 85.87           C  
ATOM   2978 HG21 THR A 179      -2.286  -4.507  10.978  1.00 85.87           H  
ATOM   2979 HG22 THR A 179      -0.905  -5.587  11.266  1.00 85.87           H  
ATOM   2980 HG23 THR A 179      -1.419  -4.436  12.520  1.00 85.87           H  
ATOM   2981  OG1 THR A 179      -0.913  -2.266  11.058  1.00 85.87           O  
ATOM   2982  HG1 THR A 179      -1.191  -2.207  11.975  1.00 85.87           H  
ATOM   2983  N   ILE A 180       2.196  -1.435  11.234  1.00 76.29           N  
ATOM   2984  H   ILE A 180       1.885  -1.296  12.185  1.00 76.29           H  
ATOM   2985  CA  ILE A 180       2.891  -0.313  10.610  1.00 76.29           C  
ATOM   2986  HA  ILE A 180       3.068  -0.524   9.556  1.00 76.29           H  
ATOM   2987  C   ILE A 180       4.245  -0.180  11.302  1.00 76.29           C  
ATOM   2988  CB  ILE A 180       2.008   0.954  10.669  1.00 76.29           C  
ATOM   2989  HB  ILE A 180       1.745   1.128  11.713  1.00 76.29           H  
ATOM   2990  O   ILE A 180       4.339   0.074  12.491  1.00 76.29           O  
ATOM   2991  CG1 ILE A 180       0.706   0.737   9.863  1.00 76.29           C  
ATOM   2992 HG12 ILE A 180       0.953   0.463   8.837  1.00 76.29           H  
ATOM   2993 HG13 ILE A 180       0.155  -0.091  10.309  1.00 76.29           H  
ATOM   2994  CG2 ILE A 180       2.767   2.187  10.161  1.00 76.29           C  
ATOM   2995 HG21 ILE A 180       2.146   3.077  10.263  1.00 76.29           H  
ATOM   2996 HG22 ILE A 180       3.072   2.068   9.121  1.00 76.29           H  
ATOM   2997 HG23 ILE A 180       3.626   2.345  10.812  1.00 76.29           H  
ATOM   2998  CD1 ILE A 180      -0.255   1.929   9.830  1.00 76.29           C  
ATOM   2999 HD11 ILE A 180      -0.417   2.307  10.839  1.00 76.29           H  
ATOM   3000 HD12 ILE A 180       0.146   2.721   9.197  1.00 76.29           H  
ATOM   3001 HD13 ILE A 180      -1.211   1.607   9.417  1.00 76.29           H  
ATOM   3002  N   LYS A 181       5.328  -0.378  10.541  1.00 66.83           N  
ATOM   3003  H   LYS A 181       5.175  -0.607   9.569  1.00 66.83           H  
ATOM   3004  CA  LYS A 181       6.709  -0.334  11.047  1.00 66.83           C  
ATOM   3005  HA  LYS A 181       6.729  -0.867  11.998  1.00 66.83           H  
ATOM   3006  C   LYS A 181       7.140   1.109  11.361  1.00 66.83           C  
ATOM   3007  CB  LYS A 181       7.635  -1.048  10.048  1.00 66.83           C  
ATOM   3008  HB2 LYS A 181       7.169  -1.979   9.724  1.00 66.83           H  
ATOM   3009  HB3 LYS A 181       7.787  -0.417   9.172  1.00 66.83           H  
ATOM   3010  O   LYS A 181       7.989   1.656  10.657  1.00 66.83           O  
ATOM   3011  CG  LYS A 181       8.978  -1.386  10.703  1.00 66.83           C  
ATOM   3012  HG2 LYS A 181       9.371  -0.509  11.217  1.00 66.83           H  
ATOM   3013  HG3 LYS A 181       8.819  -2.172  11.442  1.00 66.83           H  
ATOM   3014  CD  LYS A 181      10.012  -1.847   9.676  1.00 66.83           C  
ATOM   3015  HD2 LYS A 181       9.642  -2.718   9.134  1.00 66.83           H  
ATOM   3016  HD3 LYS A 181      10.207  -1.027   8.985  1.00 66.83           H  
ATOM   3017  CE  LYS A 181      11.276  -2.199  10.462  1.00 66.83           C  
ATOM   3018  HE2 LYS A 181      11.436  -1.425  11.211  1.00 66.83           H  
ATOM   3019  HE3 LYS A 181      11.108  -3.129  11.005  1.00 66.83           H  
ATOM   3020  NZ  LYS A 181      12.467  -2.295   9.593  1.00 66.83           N  
ATOM   3021  HZ1 LYS A 181      13.261  -2.541  10.167  1.00 66.83           H  
ATOM   3022  HZ2 LYS A 181      12.318  -2.975   8.862  1.00 66.83           H  
ATOM   3023  HZ3 LYS A 181      12.652  -1.384   9.198  1.00 66.83           H  
ATOM   3024  N   VAL A 182       6.492   1.739  12.334  1.00 61.27           N  
ATOM   3025  H   VAL A 182       5.778   1.224  12.827  1.00 61.27           H  
ATOM   3026  CA  VAL A 182       6.663   3.145  12.706  1.00 61.27           C  
ATOM   3027  HA  VAL A 182       7.672   3.457  12.435  1.00 61.27           H  
ATOM   3028  C   VAL A 182       6.571   3.274  14.237  1.00 61.27           C  
ATOM   3029  CB  VAL A 182       5.670   4.059  11.937  1.00 61.27           C  
ATOM   3030  HB  VAL A 182       4.648   3.831  12.240  1.00 61.27           H  
ATOM   3031  O   VAL A 182       5.792   4.057  14.757  1.00 61.27           O  
ATOM   3032  CG1 VAL A 182       5.953   5.538  12.181  1.00 61.27           C  
ATOM   3033 HG11 VAL A 182       5.342   6.151  11.519  1.00 61.27           H  
ATOM   3034 HG12 VAL A 182       5.663   5.802  13.199  1.00 61.27           H  
ATOM   3035 HG13 VAL A 182       7.011   5.753  12.032  1.00 61.27           H  
ATOM   3036  CG2 VAL A 182       5.779   3.926  10.404  1.00 61.27           C  
ATOM   3037 HG21 VAL A 182       6.772   4.233  10.076  1.00 61.27           H  
ATOM   3038 HG22 VAL A 182       5.607   2.899  10.084  1.00 61.27           H  
ATOM   3039 HG23 VAL A 182       5.030   4.560   9.929  1.00 61.27           H  
ATOM   3040  N   ASP A 183       7.396   2.523  14.976  1.00 54.63           N  
ATOM   3041  H   ASP A 183       7.909   1.759  14.561  1.00 54.63           H  
ATOM   3042  CA  ASP A 183       7.537   2.731  16.432  1.00 54.63           C  
ATOM   3043  HA  ASP A 183       6.588   2.533  16.931  1.00 54.63           H  
ATOM   3044  C   ASP A 183       7.943   4.179  16.757  1.00 54.63           C  
ATOM   3045  CB  ASP A 183       8.614   1.795  17.009  1.00 54.63           C  
ATOM   3046  HB2 ASP A 183       9.515   1.868  16.399  1.00 54.63           H  
ATOM   3047  HB3 ASP A 183       8.868   2.131  18.014  1.00 54.63           H  
ATOM   3048  O   ASP A 183       7.497   4.760  17.738  1.00 54.63           O  
ATOM   3049  CG  ASP A 183       8.170   0.338  17.113  1.00 54.63           C  
ATOM   3050  OD1 ASP A 183       7.011   0.109  17.508  1.00 54.63           O  
ATOM   3051  OD2 ASP A 183       8.992  -0.524  16.725  1.00 54.63           O  
ATOM   3052  N   ALA A 184       8.779   4.789  15.907  1.00 50.85           N  
ATOM   3053  H   ALA A 184       9.127   4.253  15.125  1.00 50.85           H  
ATOM   3054  CA  ALA A 184       9.360   6.100  16.184  1.00 50.85           C  
ATOM   3055  HA  ALA A 184       9.685   6.115  17.224  1.00 50.85           H  
ATOM   3056  C   ALA A 184       8.383   7.273  16.018  1.00 50.85           C  
ATOM   3057  CB  ALA A 184      10.597   6.280  15.297  1.00 50.85           C  
ATOM   3058  HB1 ALA A 184      11.075   7.230  15.538  1.00 50.85           H  
ATOM   3059  HB2 ALA A 184      10.307   6.288  14.246  1.00 50.85           H  
ATOM   3060  HB3 ALA A 184      11.306   5.472  15.481  1.00 50.85           H  
ATOM   3061  O   ALA A 184       8.550   8.275  16.709  1.00 50.85           O  
ATOM   3062  N   ASN A 185       7.391   7.179  15.120  1.00 58.10           N  
ATOM   3063  H   ASN A 185       7.202   6.293  14.674  1.00 58.10           H  
ATOM   3064  CA  ASN A 185       6.496   8.320  14.901  1.00 58.10           C  
ATOM   3065  HA  ASN A 185       7.013   9.215  15.247  1.00 58.10           H  
ATOM   3066  C   ASN A 185       5.247   8.260  15.756  1.00 58.10           C  
ATOM   3067  CB  ASN A 185       6.184   8.627  13.433  1.00 58.10           C  
ATOM   3068  HB2 ASN A 185       5.452   7.925  13.034  1.00 58.10           H  
ATOM   3069  HB3 ASN A 185       5.691   9.598  13.398  1.00 58.10           H  
ATOM   3070  O   ASN A 185       4.820   9.359  16.075  1.00 58.10           O  
ATOM   3071  CG  ASN A 185       7.422   8.723  12.570  1.00 58.10           C  
ATOM   3072  ND2 ASN A 185       7.338   8.334  11.324  1.00 58.10           N  
ATOM   3073 HD21 ASN A 185       6.444   8.017  10.977  1.00 58.10           H  
ATOM   3074 HD22 ASN A 185       8.196   8.382  10.793  1.00 58.10           H  
ATOM   3075  OD1 ASN A 185       8.498   9.134  12.964  1.00 58.10           O  
ATOM   3076  N   LEU A 186       4.809   7.066  16.219  1.00 61.04           N  
ATOM   3077  H   LEU A 186       5.288   6.231  15.913  1.00 61.04           H  
ATOM   3078  CA  LEU A 186       3.630   6.857  17.089  1.00 61.04           C  
ATOM   3079  HA  LEU A 186       2.732   6.942  16.477  1.00 61.04           H  
ATOM   3080  C   LEU A 186       3.558   7.860  18.259  1.00 61.04           C  
ATOM   3081  CB  LEU A 186       3.626   5.430  17.651  1.00 61.04           C  
ATOM   3082  HB2 LEU A 186       4.141   5.430  18.612  1.00 61.04           H  
ATOM   3083  HB3 LEU A 186       4.176   4.758  16.992  1.00 61.04           H  
ATOM   3084  O   LEU A 186       2.497   8.241  18.751  1.00 61.04           O  
ATOM   3085  CG  LEU A 186       2.178   4.920  17.815  1.00 61.04           C  
ATOM   3086  HG  LEU A 186       1.472   5.748  17.882  1.00 61.04           H  
ATOM   3087  CD1 LEU A 186       1.810   4.059  16.612  1.00 61.04           C  
ATOM   3088 HD11 LEU A 186       1.978   4.645  15.709  1.00 61.04           H  
ATOM   3089 HD12 LEU A 186       0.757   3.785  16.682  1.00 61.04           H  
ATOM   3090 HD13 LEU A 186       2.424   3.159  16.594  1.00 61.04           H  
ATOM   3091  CD2 LEU A 186       2.044   4.087  19.080  1.00 61.04           C  
ATOM   3092 HD21 LEU A 186       1.832   4.739  19.927  1.00 61.04           H  
ATOM   3093 HD22 LEU A 186       2.971   3.548  19.276  1.00 61.04           H  
ATOM   3094 HD23 LEU A 186       1.240   3.358  18.978  1.00 61.04           H  
ATOM   3095  N   TYR A 187       4.738   8.277  18.719  1.00 61.34           N  
ATOM   3096  H   TYR A 187       5.557   7.899  18.265  1.00 61.34           H  
ATOM   3097  CA  TYR A 187       4.930   9.280  19.751  1.00 61.34           C  
ATOM   3098  HA  TYR A 187       4.465   8.929  20.672  1.00 61.34           H  
ATOM   3099  C   TYR A 187       4.307  10.639  19.401  1.00 61.34           C  
ATOM   3100  CB  TYR A 187       6.440   9.416  19.968  1.00 61.34           C  
ATOM   3101  HB2 TYR A 187       6.859   8.429  20.166  1.00 61.34           H  
ATOM   3102  HB3 TYR A 187       6.905   9.793  19.057  1.00 61.34           H  
ATOM   3103  O   TYR A 187       3.668  11.255  20.250  1.00 61.34           O  
ATOM   3104  CG  TYR A 187       6.792  10.314  21.128  1.00 61.34           C  
ATOM   3105  CD1 TYR A 187       7.317  11.600  20.901  1.00 61.34           C  
ATOM   3106  HD1 TYR A 187       7.472  11.950  19.891  1.00 61.34           H  
ATOM   3107  CD2 TYR A 187       6.578   9.857  22.441  1.00 61.34           C  
ATOM   3108  HD2 TYR A 187       6.170   8.871  22.610  1.00 61.34           H  
ATOM   3109  CE1 TYR A 187       7.645  12.423  21.994  1.00 61.34           C  
ATOM   3110  HE1 TYR A 187       8.051  13.409  21.823  1.00 61.34           H  
ATOM   3111  CE2 TYR A 187       6.871  10.691  23.534  1.00 61.34           C  
ATOM   3112  HE2 TYR A 187       6.687  10.362  24.546  1.00 61.34           H  
ATOM   3113  OH  TYR A 187       7.638  12.794  24.371  1.00 61.34           O  
ATOM   3114  HH  TYR A 187       7.934  13.665  24.095  1.00 61.34           H  
ATOM   3115  CZ  TYR A 187       7.395  11.978  23.312  1.00 61.34           C  
ATOM   3116  N   SER A 188       4.465  11.110  18.163  1.00 65.56           N  
ATOM   3117  H   SER A 188       4.862  10.486  17.475  1.00 65.56           H  
ATOM   3118  CA  SER A 188       3.894  12.377  17.701  1.00 65.56           C  
ATOM   3119  HA  SER A 188       4.169  13.152  18.417  1.00 65.56           H  
ATOM   3120  C   SER A 188       2.368  12.342  17.664  1.00 65.56           C  
ATOM   3121  CB  SER A 188       4.480  12.780  16.342  1.00 65.56           C  
ATOM   3122  HB2 SER A 188       5.564  12.836  16.438  1.00 65.56           H  
ATOM   3123  HB3 SER A 188       4.110  13.772  16.084  1.00 65.56           H  
ATOM   3124  O   SER A 188       1.732  13.309  18.082  1.00 65.56           O  
ATOM   3125  OG  SER A 188       4.168  11.896  15.280  1.00 65.56           O  
ATOM   3126  HG  SER A 188       4.163  10.981  15.572  1.00 65.56           H  
ATOM   3127  N   GLU A 189       1.767  11.220  17.264  1.00 66.83           N  
ATOM   3128  H   GLU A 189       2.308  10.436  16.930  1.00 66.83           H  
ATOM   3129  CA  GLU A 189       0.315  11.077  17.250  1.00 66.83           C  
ATOM   3130  HA  GLU A 189      -0.112  12.011  16.886  1.00 66.83           H  
ATOM   3131  C   GLU A 189      -0.233  10.869  18.666  1.00 66.83           C  
ATOM   3132  CB  GLU A 189      -0.176   9.967  16.303  1.00 66.83           C  
ATOM   3133  HB2 GLU A 189      -1.247  10.139  16.191  1.00 66.83           H  
ATOM   3134  HB3 GLU A 189      -0.024   8.990  16.760  1.00 66.83           H  
ATOM   3135  O   GLU A 189      -1.282  11.420  18.979  1.00 66.83           O  
ATOM   3136  CG  GLU A 189       0.363   9.958  14.863  1.00 66.83           C  
ATOM   3137  HG2 GLU A 189      -0.300   9.345  14.253  1.00 66.83           H  
ATOM   3138  HG3 GLU A 189       0.327  10.976  14.475  1.00 66.83           H  
ATOM   3139  CD  GLU A 189       1.777   9.399  14.751  1.00 66.83           C  
ATOM   3140  OE1 GLU A 189       2.365   9.383  13.652  1.00 66.83           O  
ATOM   3141  OE2 GLU A 189       2.285   8.976  15.793  1.00 66.83           O  
ATOM   3142  N   ARG A 190       0.492  10.172  19.556  1.00 70.11           N  
ATOM   3143  H   ARG A 190       1.307   9.679  19.220  1.00 70.11           H  
ATOM   3144  CA  ARG A 190       0.122  10.070  20.979  1.00 70.11           C  
ATOM   3145  HA  ARG A 190      -0.929   9.786  21.029  1.00 70.11           H  
ATOM   3146  C   ARG A 190       0.220  11.417  21.698  1.00 70.11           C  
ATOM   3147  CB  ARG A 190       0.947   8.966  21.662  1.00 70.11           C  
ATOM   3148  HB2 ARG A 190       2.006   9.217  21.608  1.00 70.11           H  
ATOM   3149  HB3 ARG A 190       0.786   8.032  21.123  1.00 70.11           H  
ATOM   3150  O   ARG A 190      -0.653  11.729  22.501  1.00 70.11           O  
ATOM   3151  CG  ARG A 190       0.543   8.764  23.133  1.00 70.11           C  
ATOM   3152  HG2 ARG A 190      -0.538   8.652  23.211  1.00 70.11           H  
ATOM   3153  HG3 ARG A 190       0.833   9.650  23.697  1.00 70.11           H  
ATOM   3154  CD  ARG A 190       1.245   7.548  23.760  1.00 70.11           C  
ATOM   3155  HD2 ARG A 190       1.565   7.809  24.769  1.00 70.11           H  
ATOM   3156  HD3 ARG A 190       2.143   7.314  23.188  1.00 70.11           H  
ATOM   3157  NE  ARG A 190       0.380   6.355  23.809  1.00 70.11           N  
ATOM   3158  HE  ARG A 190       0.386   5.730  23.015  1.00 70.11           H  
ATOM   3159  NH1 ARG A 190      -0.542   6.634  25.896  1.00 70.11           N  
ATOM   3160 HH11 ARG A 190      -0.133   7.556  25.942  1.00 70.11           H  
ATOM   3161 HH12 ARG A 190      -1.229   6.337  26.574  1.00 70.11           H  
ATOM   3162  NH2 ARG A 190      -1.081   4.856  24.702  1.00 70.11           N  
ATOM   3163 HH21 ARG A 190      -1.770   4.578  25.386  1.00 70.11           H  
ATOM   3164 HH22 ARG A 190      -1.114   4.385  23.809  1.00 70.11           H  
ATOM   3165  CZ  ARG A 190      -0.400   5.952  24.795  1.00 70.11           C  
ATOM   3166  N   ILE A 191       1.232  12.239  21.403  1.00 63.04           N  
ATOM   3167  H   ILE A 191       1.944  11.911  20.766  1.00 63.04           H  
ATOM   3168  CA  ILE A 191       1.300  13.621  21.909  1.00 63.04           C  
ATOM   3169  HA  ILE A 191       1.239  13.602  22.997  1.00 63.04           H  
ATOM   3170  C   ILE A 191       0.095  14.421  21.424  1.00 63.04           C  
ATOM   3171  CB  ILE A 191       2.618  14.322  21.504  1.00 63.04           C  
ATOM   3172  HB  ILE A 191       2.835  14.102  20.459  1.00 63.04           H  
ATOM   3173  O   ILE A 191      -0.563  15.068  22.235  1.00 63.04           O  
ATOM   3174  CG1 ILE A 191       3.759  13.784  22.387  1.00 63.04           C  
ATOM   3175 HG12 ILE A 191       3.587  14.102  23.415  1.00 63.04           H  
ATOM   3176 HG13 ILE A 191       3.764  12.694  22.377  1.00 63.04           H  
ATOM   3177  CG2 ILE A 191       2.517  15.858  21.673  1.00 63.04           C  
ATOM   3178 HG21 ILE A 191       2.280  16.112  22.706  1.00 63.04           H  
ATOM   3179 HG22 ILE A 191       1.747  16.273  21.023  1.00 63.04           H  
ATOM   3180 HG23 ILE A 191       3.437  16.362  21.375  1.00 63.04           H  
ATOM   3181  CD1 ILE A 191       5.141  14.273  21.952  1.00 63.04           C  
ATOM   3182 HD11 ILE A 191       5.842  14.027  22.750  1.00 63.04           H  
ATOM   3183 HD12 ILE A 191       5.188  15.356  21.840  1.00 63.04           H  
ATOM   3184 HD13 ILE A 191       5.423  13.797  21.013  1.00 63.04           H  
ATOM   3185  N   ALA A 192      -0.201  14.369  20.123  1.00 67.91           N  
ATOM   3186  H   ALA A 192       0.398  13.852  19.495  1.00 67.91           H  
ATOM   3187  CA  ALA A 192      -1.348  15.071  19.564  1.00 67.91           C  
ATOM   3188  HA  ALA A 192      -1.254  16.133  19.789  1.00 67.91           H  
ATOM   3189  C   ALA A 192      -2.659  14.585  20.203  1.00 67.91           C  
ATOM   3190  CB  ALA A 192      -1.333  14.896  18.044  1.00 67.91           C  
ATOM   3191  HB1 ALA A 192      -2.187  15.414  17.608  1.00 67.91           H  
ATOM   3192  HB2 ALA A 192      -0.417  15.320  17.632  1.00 67.91           H  
ATOM   3193  HB3 ALA A 192      -1.382  13.836  17.794  1.00 67.91           H  
ATOM   3194  O   ALA A 192      -3.483  15.405  20.596  1.00 67.91           O  
ATOM   3195  N   PHE A 193      -2.821  13.273  20.398  1.00 70.38           N  
ATOM   3196  H   PHE A 193      -2.125  12.638  20.035  1.00 70.38           H  
ATOM   3197  CA  PHE A 193      -3.985  12.698  21.069  1.00 70.38           C  
ATOM   3198  HA  PHE A 193      -4.882  13.023  20.542  1.00 70.38           H  
ATOM   3199  C   PHE A 193      -4.116  13.183  22.520  1.00 70.38           C  
ATOM   3200  CB  PHE A 193      -3.922  11.166  20.997  1.00 70.38           C  
ATOM   3201  HB2 PHE A 193      -3.943  10.852  19.953  1.00 70.38           H  
ATOM   3202  HB3 PHE A 193      -2.988  10.817  21.436  1.00 70.38           H  
ATOM   3203  O   PHE A 193      -5.196  13.589  22.936  1.00 70.38           O  
ATOM   3204  CG  PHE A 193      -5.084  10.523  21.720  1.00 70.38           C  
ATOM   3205  CD1 PHE A 193      -4.894   9.939  22.987  1.00 70.38           C  
ATOM   3206  HD1 PHE A 193      -3.906   9.881  23.420  1.00 70.38           H  
ATOM   3207  CD2 PHE A 193      -6.381  10.633  21.185  1.00 70.38           C  
ATOM   3208  HD2 PHE A 193      -6.532  11.113  20.230  1.00 70.38           H  
ATOM   3209  CE1 PHE A 193      -5.999   9.470  23.718  1.00 70.38           C  
ATOM   3210  HE1 PHE A 193      -5.859   9.050  24.703  1.00 70.38           H  
ATOM   3211  CE2 PHE A 193      -7.486  10.202  21.939  1.00 70.38           C  
ATOM   3212  HE2 PHE A 193      -8.493  10.383  21.594  1.00 70.38           H  
ATOM   3213  CZ  PHE A 193      -7.293   9.616  23.199  1.00 70.38           C  
ATOM   3214  HZ  PHE A 193      -8.142   9.339  23.807  1.00 70.38           H  
ATOM   3215  N   ASN A 194      -3.023  13.238  23.282  1.00 71.00           N  
ATOM   3216  H   ASN A 194      -2.153  12.884  22.910  1.00 71.00           H  
ATOM   3217  CA  ASN A 194      -3.059  13.751  24.655  1.00 71.00           C  
ATOM   3218  HA  ASN A 194      -3.842  13.230  25.205  1.00 71.00           H  
ATOM   3219  C   ASN A 194      -3.403  15.251  24.724  1.00 71.00           C  
ATOM   3220  CB  ASN A 194      -1.714  13.469  25.335  1.00 71.00           C  
ATOM   3221  HB2 ASN A 194      -1.699  13.981  26.297  1.00 71.00           H  
ATOM   3222  HB3 ASN A 194      -0.909  13.875  24.722  1.00 71.00           H  
ATOM   3223  O   ASN A 194      -3.846  15.727  25.763  1.00 71.00           O  
ATOM   3224  CG  ASN A 194      -1.452  11.999  25.609  1.00 71.00           C  
ATOM   3225  ND2 ASN A 194      -0.215  11.658  25.882  1.00 71.00           N  
ATOM   3226 HD21 ASN A 194      -0.084  10.693  26.150  1.00 71.00           H  
ATOM   3227 HD22 ASN A 194       0.502  12.369  25.902  1.00 71.00           H  
ATOM   3228  OD1 ASN A 194      -2.314  11.138  25.631  1.00 71.00           O  
ATOM   3229  N   ALA A 195      -3.241  16.001  23.630  1.00 65.36           N  
ATOM   3230  H   ALA A 195      -2.857  15.570  22.801  1.00 65.36           H  
ATOM   3231  CA  ALA A 195      -3.648  17.403  23.542  1.00 65.36           C  
ATOM   3232  HA  ALA A 195      -3.495  17.858  24.520  1.00 65.36           H  
ATOM   3233  C   ALA A 195      -5.146  17.600  23.210  1.00 65.36           C  
ATOM   3234  CB  ALA A 195      -2.716  18.118  22.555  1.00 65.36           C  
ATOM   3235  HB1 ALA A 195      -1.677  17.939  22.832  1.00 65.36           H  
ATOM   3236  HB2 ALA A 195      -2.889  17.753  21.543  1.00 65.36           H  
ATOM   3237  HB3 ALA A 195      -2.914  19.190  22.582  1.00 65.36           H  
ATOM   3238  O   ALA A 195      -5.590  18.739  23.051  1.00 65.36           O  
ATOM   3239  N   THR A 196      -5.939  16.523  23.116  1.00 65.93           N  
ATOM   3240  H   THR A 196      -5.531  15.611  23.263  1.00 65.93           H  
ATOM   3241  CA  THR A 196      -7.370  16.589  22.755  1.00 65.93           C  
ATOM   3242  HA  THR A 196      -7.460  17.159  21.830  1.00 65.93           H  
ATOM   3243  C   THR A 196      -8.257  17.291  23.776  1.00 65.93           C  
ATOM   3244  CB  THR A 196      -7.995  15.206  22.522  1.00 65.93           C  
ATOM   3245  HB  THR A 196      -9.080  15.310  22.502  1.00 65.93           H  
ATOM   3246  O   THR A 196      -9.323  17.765  23.391  1.00 65.93           O  
ATOM   3247  CG2 THR A 196      -7.587  14.596  21.192  1.00 65.93           C  
ATOM   3248 HG21 THR A 196      -6.500  14.600  21.102  1.00 65.93           H  
ATOM   3249 HG22 THR A 196      -8.019  15.191  20.387  1.00 65.93           H  
ATOM   3250 HG23 THR A 196      -7.957  13.573  21.126  1.00 65.93           H  
ATOM   3251  OG1 THR A 196      -7.670  14.308  23.551  1.00 65.93           O  
ATOM   3252  HG1 THR A 196      -6.783  13.977  23.394  1.00 65.93           H  
ATOM   3253  N   GLU A 197      -7.856  17.400  25.048  1.00 69.32           N  
ATOM   3254  H   GLU A 197      -6.998  16.949  25.329  1.00 69.32           H  
ATOM   3255  CA  GLU A 197      -8.706  17.998  26.094  1.00 69.32           C  
ATOM   3256  HA  GLU A 197      -9.622  17.413  26.181  1.00 69.32           H  
ATOM   3257  C   GLU A 197      -9.143  19.437  25.777  1.00 69.32           C  
ATOM   3258  CB  GLU A 197      -7.992  17.970  27.454  1.00 69.32           C  
ATOM   3259  HB2 GLU A 197      -8.540  18.618  28.138  1.00 69.32           H  
ATOM   3260  HB3 GLU A 197      -6.980  18.361  27.340  1.00 69.32           H  
ATOM   3261  O   GLU A 197     -10.241  19.838  26.157  1.00 69.32           O  
ATOM   3262  CG  GLU A 197      -7.949  16.560  28.065  1.00 69.32           C  
ATOM   3263  HG2 GLU A 197      -7.315  15.928  27.443  1.00 69.32           H  
ATOM   3264  HG3 GLU A 197      -8.957  16.147  28.049  1.00 69.32           H  
ATOM   3265  CD  GLU A 197      -7.424  16.546  29.513  1.00 69.32           C  
ATOM   3266  OE1 GLU A 197      -7.618  15.505  30.179  1.00 69.32           O  
ATOM   3267  OE2 GLU A 197      -6.843  17.566  29.953  1.00 69.32           O  
ATOM   3268  N   ASN A 198      -8.331  20.184  25.022  1.00 72.63           N  
ATOM   3269  H   ASN A 198      -7.480  19.753  24.690  1.00 72.63           H  
ATOM   3270  CA  ASN A 198      -8.597  21.582  24.668  1.00 72.63           C  
ATOM   3271  HA  ASN A 198      -9.309  21.994  25.384  1.00 72.63           H  
ATOM   3272  C   ASN A 198      -9.236  21.767  23.282  1.00 72.63           C  
ATOM   3273  CB  ASN A 198      -7.285  22.372  24.793  1.00 72.63           C  
ATOM   3274  HB2 ASN A 198      -7.457  23.408  24.500  1.00 72.63           H  
ATOM   3275  HB3 ASN A 198      -6.542  21.943  24.121  1.00 72.63           H  
ATOM   3276  O   ASN A 198      -9.372  22.900  22.825  1.00 72.63           O  
ATOM   3277  CG  ASN A 198      -6.754  22.391  26.212  1.00 72.63           C  
ATOM   3278  ND2 ASN A 198      -5.462  22.253  26.389  1.00 72.63           N  
ATOM   3279 HD21 ASN A 198      -4.859  22.046  25.606  1.00 72.63           H  
ATOM   3280 HD22 ASN A 198      -5.174  22.174  27.354  1.00 72.63           H  
ATOM   3281  OD1 ASN A 198      -7.474  22.545  27.180  1.00 72.63           O  
ATOM   3282  N   GLN A 199      -9.561  20.680  22.582  1.00 78.69           N  
ATOM   3283  H   GLN A 199      -9.506  19.778  23.033  1.00 78.69           H  
ATOM   3284  CA  GLN A 199     -10.066  20.720  21.210  1.00 78.69           C  
ATOM   3285  HA  GLN A 199      -9.825  21.682  20.757  1.00 78.69           H  
ATOM   3286  C   GLN A 199     -11.591  20.591  21.188  1.00 78.69           C  
ATOM   3287  CB  GLN A 199      -9.376  19.635  20.369  1.00 78.69           C  
ATOM   3288  HB2 GLN A 199      -9.577  18.663  20.819  1.00 78.69           H  
ATOM   3289  HB3 GLN A 199      -9.797  19.633  19.364  1.00 78.69           H  
ATOM   3290  O   GLN A 199     -12.200  19.929  22.038  1.00 78.69           O  
ATOM   3291  CG  GLN A 199      -7.851  19.830  20.277  1.00 78.69           C  
ATOM   3292  HG2 GLN A 199      -7.424  19.980  21.268  1.00 78.69           H  
ATOM   3293  HG3 GLN A 199      -7.401  18.920  19.878  1.00 78.69           H  
ATOM   3294  CD  GLN A 199      -7.451  20.979  19.359  1.00 78.69           C  
ATOM   3295  NE2 GLN A 199      -6.781  21.994  19.851  1.00 78.69           N  
ATOM   3296 HE21 GLN A 199      -6.715  22.771  19.209  1.00 78.69           H  
ATOM   3297 HE22 GLN A 199      -6.692  22.097  20.851  1.00 78.69           H  
ATOM   3298  OE1 GLN A 199      -7.689  20.966  18.168  1.00 78.69           O  
ATOM   3299  N   SER A 200     -12.218  21.219  20.198  1.00 87.01           N  
ATOM   3300  H   SER A 200     -11.662  21.687  19.497  1.00 87.01           H  
ATOM   3301  CA  SER A 200     -13.655  21.076  19.969  1.00 87.01           C  
ATOM   3302  HA  SER A 200     -14.174  21.311  20.898  1.00 87.01           H  
ATOM   3303  C   SER A 200     -14.010  19.637  19.572  1.00 87.01           C  
ATOM   3304  CB  SER A 200     -14.123  22.071  18.907  1.00 87.01           C  
ATOM   3305  HB2 SER A 200     -13.861  23.086  19.207  1.00 87.01           H  
ATOM   3306  HB3 SER A 200     -15.204  22.002  18.788  1.00 87.01           H  
ATOM   3307  O   SER A 200     -13.199  18.891  19.020  1.00 87.01           O  
ATOM   3308  OG  SER A 200     -13.505  21.763  17.684  1.00 87.01           O  
ATOM   3309  HG  SER A 200     -12.585  22.035  17.739  1.00 87.01           H  
ATOM   3310  N   ILE A 201     -15.250  19.220  19.840  1.00 85.79           N  
ATOM   3311  H   ILE A 201     -15.897  19.864  20.271  1.00 85.79           H  
ATOM   3312  CA  ILE A 201     -15.732  17.878  19.462  1.00 85.79           C  
ATOM   3313  HA  ILE A 201     -15.052  17.134  19.878  1.00 85.79           H  
ATOM   3314  C   ILE A 201     -15.694  17.687  17.942  1.00 85.79           C  
ATOM   3315  CB  ILE A 201     -17.138  17.642  20.056  1.00 85.79           C  
ATOM   3316  HB  ILE A 201     -17.779  18.485  19.798  1.00 85.79           H  
ATOM   3317  O   ILE A 201     -15.435  16.583  17.464  1.00 85.79           O  
ATOM   3318  CG1 ILE A 201     -16.985  17.570  21.594  1.00 85.79           C  
ATOM   3319 HG12 ILE A 201     -16.353  16.721  21.854  1.00 85.79           H  
ATOM   3320 HG13 ILE A 201     -16.495  18.475  21.953  1.00 85.79           H  
ATOM   3321  CG2 ILE A 201     -17.789  16.361  19.506  1.00 85.79           C  
ATOM   3322 HG21 ILE A 201     -18.771  16.211  19.955  1.00 85.79           H  
ATOM   3323 HG22 ILE A 201     -17.951  16.447  18.432  1.00 85.79           H  
ATOM   3324 HG23 ILE A 201     -17.153  15.500  19.709  1.00 85.79           H  
ATOM   3325  CD1 ILE A 201     -18.299  17.454  22.361  1.00 85.79           C  
ATOM   3326 HD11 ILE A 201     -18.726  16.463  22.210  1.00 85.79           H  
ATOM   3327 HD12 ILE A 201     -18.108  17.585  23.426  1.00 85.79           H  
ATOM   3328 HD13 ILE A 201     -18.986  18.233  22.030  1.00 85.79           H  
ATOM   3329  N   GLU A 202     -15.880  18.767  17.192  1.00 87.76           N  
ATOM   3330  H   GLU A 202     -16.066  19.647  17.652  1.00 87.76           H  
ATOM   3331  CA  GLU A 202     -15.747  18.812  15.742  1.00 87.76           C  
ATOM   3332  HA  GLU A 202     -16.413  18.080  15.285  1.00 87.76           H  
ATOM   3333  C   GLU A 202     -14.307  18.521  15.284  1.00 87.76           C  
ATOM   3334  CB  GLU A 202     -16.185  20.208  15.309  1.00 87.76           C  
ATOM   3335  HB2 GLU A 202     -17.147  20.441  15.765  1.00 87.76           H  
ATOM   3336  HB3 GLU A 202     -15.454  20.927  15.680  1.00 87.76           H  
ATOM   3337  O   GLU A 202     -14.083  17.601  14.496  1.00 87.76           O  
ATOM   3338  CG  GLU A 202     -16.316  20.343  13.792  1.00 87.76           C  
ATOM   3339  HG2 GLU A 202     -17.253  19.893  13.464  1.00 87.76           H  
ATOM   3340  HG3 GLU A 202     -15.500  19.812  13.304  1.00 87.76           H  
ATOM   3341  CD  GLU A 202     -16.268  21.821  13.411  1.00 87.76           C  
ATOM   3342  OE1 GLU A 202     -15.487  22.109  12.481  1.00 87.76           O  
ATOM   3343  OE2 GLU A 202     -16.887  22.627  14.148  1.00 87.76           O  
ATOM   3344  N   GLU A 203     -13.308  19.227  15.826  1.00 88.63           N  
ATOM   3345  H   GLU A 203     -13.536  19.999  16.436  1.00 88.63           H  
ATOM   3346  CA  GLU A 203     -11.889  18.997  15.510  1.00 88.63           C  
ATOM   3347  HA  GLU A 203     -11.724  19.146  14.443  1.00 88.63           H  
ATOM   3348  C   GLU A 203     -11.452  17.573  15.862  1.00 88.63           C  
ATOM   3349  CB  GLU A 203     -11.006  19.973  16.295  1.00 88.63           C  
ATOM   3350  HB2 GLU A 203      -9.973  19.626  16.268  1.00 88.63           H  
ATOM   3351  HB3 GLU A 203     -11.334  19.959  17.334  1.00 88.63           H  
ATOM   3352  O   GLU A 203     -10.724  16.929  15.095  1.00 88.63           O  
ATOM   3353  CG  GLU A 203     -11.037  21.398  15.724  1.00 88.63           C  
ATOM   3354  HG2 GLU A 203     -10.459  21.410  14.800  1.00 88.63           H  
ATOM   3355  HG3 GLU A 203     -12.062  21.672  15.473  1.00 88.63           H  
ATOM   3356  CD  GLU A 203     -10.474  22.424  16.720  1.00 88.63           C  
ATOM   3357  OE1 GLU A 203      -9.791  23.369  16.270  1.00 88.63           O  
ATOM   3358  OE2 GLU A 203     -10.792  22.284  17.930  1.00 88.63           O  
ATOM   3359  N   ILE A 204     -11.924  17.059  17.002  1.00 87.82           N  
ATOM   3360  H   ILE A 204     -12.483  17.661  17.589  1.00 87.82           H  
ATOM   3361  CA  ILE A 204     -11.684  15.675  17.414  1.00 87.82           C  
ATOM   3362  HA  ILE A 204     -10.610  15.490  17.392  1.00 87.82           H  
ATOM   3363  C   ILE A 204     -12.327  14.719  16.403  1.00 87.82           C  
ATOM   3364  CB  ILE A 204     -12.181  15.435  18.858  1.00 87.82           C  
ATOM   3365  HB  ILE A 204     -13.236  15.703  18.912  1.00 87.82           H  
ATOM   3366  O   ILE A 204     -11.651  13.817  15.908  1.00 87.82           O  
ATOM   3367  CG1 ILE A 204     -11.386  16.290  19.873  1.00 87.82           C  
ATOM   3368 HG12 ILE A 204     -11.321  17.320  19.522  1.00 87.82           H  
ATOM   3369 HG13 ILE A 204     -10.365  15.917  19.948  1.00 87.82           H  
ATOM   3370  CG2 ILE A 204     -12.026  13.950  19.230  1.00 87.82           C  
ATOM   3371 HG21 ILE A 204     -10.975  13.663  19.194  1.00 87.82           H  
ATOM   3372 HG22 ILE A 204     -12.409  13.775  20.236  1.00 87.82           H  
ATOM   3373 HG23 ILE A 204     -12.589  13.319  18.543  1.00 87.82           H  
ATOM   3374  CD1 ILE A 204     -12.009  16.323  21.276  1.00 87.82           C  
ATOM   3375 HD11 ILE A 204     -11.468  17.046  21.887  1.00 87.82           H  
ATOM   3376 HD12 ILE A 204     -13.052  16.632  21.214  1.00 87.82           H  
ATOM   3377 HD13 ILE A 204     -11.938  15.346  21.754  1.00 87.82           H  
ATOM   3378  N   SER A 205     -13.592  14.938  16.040  1.00 89.73           N  
ATOM   3379  H   SER A 205     -14.074  15.729  16.443  1.00 89.73           H  
ATOM   3380  CA  SER A 205     -14.318  14.117  15.062  1.00 89.73           C  
ATOM   3381  HA  SER A 205     -14.399  13.100  15.447  1.00 89.73           H  
ATOM   3382  C   SER A 205     -13.568  14.052  13.733  1.00 89.73           C  
ATOM   3383  CB  SER A 205     -15.735  14.661  14.844  1.00 89.73           C  
ATOM   3384  HB2 SER A 205     -15.704  15.708  14.542  1.00 89.73           H  
ATOM   3385  HB3 SER A 205     -16.230  14.094  14.055  1.00 89.73           H  
ATOM   3386  O   SER A 205     -13.190  12.966  13.289  1.00 89.73           O  
ATOM   3387  OG  SER A 205     -16.468  14.536  16.040  1.00 89.73           O  
ATOM   3388  HG  SER A 205     -16.214  15.271  16.602  1.00 89.73           H  
ATOM   3389  N   ASN A 206     -13.244  15.206  13.148  1.00 90.30           N  
ATOM   3390  H   ASN A 206     -13.562  16.060  13.583  1.00 90.30           H  
ATOM   3391  CA  ASN A 206     -12.513  15.314  11.884  1.00 90.30           C  
ATOM   3392  HA  ASN A 206     -13.077  14.804  11.104  1.00 90.30           H  
ATOM   3393  C   ASN A 206     -11.132  14.638  11.942  1.00 90.30           C  
ATOM   3394  CB  ASN A 206     -12.406  16.814  11.535  1.00 90.30           C  
ATOM   3395  HB2 ASN A 206     -11.652  16.956  10.761  1.00 90.30           H  
ATOM   3396  HB3 ASN A 206     -12.105  17.383  12.415  1.00 90.30           H  
ATOM   3397  O   ASN A 206     -10.710  13.962  10.994  1.00 90.30           O  
ATOM   3398  CG  ASN A 206     -13.711  17.378  10.990  1.00 90.30           C  
ATOM   3399  ND2 ASN A 206     -13.949  18.663  11.119  1.00 90.30           N  
ATOM   3400 HD21 ASN A 206     -13.390  19.271  11.701  1.00 90.30           H  
ATOM   3401 HD22 ASN A 206     -14.822  19.021  10.759  1.00 90.30           H  
ATOM   3402  OD1 ASN A 206     -14.498  16.658  10.398  1.00 90.30           O  
ATOM   3403  N   SER A 207     -10.434  14.760  13.072  1.00 89.00           N  
ATOM   3404  H   SER A 207     -10.820  15.330  13.812  1.00 89.00           H  
ATOM   3405  CA  SER A 207      -9.126  14.134  13.275  1.00 89.00           C  
ATOM   3406  HA  SER A 207      -8.483  14.383  12.431  1.00 89.00           H  
ATOM   3407  C   SER A 207      -9.218  12.609  13.346  1.00 89.00           C  
ATOM   3408  CB  SER A 207      -8.474  14.697  14.536  1.00 89.00           C  
ATOM   3409  HB2 SER A 207      -7.518  14.201  14.703  1.00 89.00           H  
ATOM   3410  HB3 SER A 207      -9.114  14.537  15.403  1.00 89.00           H  
ATOM   3411  O   SER A 207      -8.419  11.916  12.716  1.00 89.00           O  
ATOM   3412  OG  SER A 207      -8.246  16.077  14.348  1.00 89.00           O  
ATOM   3413  HG  SER A 207      -9.067  16.523  14.570  1.00 89.00           H  
ATOM   3414  N   PHE A 208     -10.220  12.062  14.036  1.00 88.24           N  
ATOM   3415  H   PHE A 208     -10.867  12.670  14.519  1.00 88.24           H  
ATOM   3416  CA  PHE A 208     -10.430  10.614  14.124  1.00 88.24           C  
ATOM   3417  HA  PHE A 208      -9.483  10.144  14.390  1.00 88.24           H  
ATOM   3418  C   PHE A 208     -10.851   9.988  12.796  1.00 88.24           C  
ATOM   3419  CB  PHE A 208     -11.441  10.300  15.228  1.00 88.24           C  
ATOM   3420  HB2 PHE A 208     -12.160  11.112  15.332  1.00 88.24           H  
ATOM   3421  HB3 PHE A 208     -12.002   9.405  14.960  1.00 88.24           H  
ATOM   3422  O   PHE A 208     -10.397   8.894  12.462  1.00 88.24           O  
ATOM   3423  CG  PHE A 208     -10.748  10.047  16.545  1.00 88.24           C  
ATOM   3424  CD1 PHE A 208     -10.506   8.725  16.956  1.00 88.24           C  
ATOM   3425  HD1 PHE A 208     -10.859   7.895  16.361  1.00 88.24           H  
ATOM   3426  CD2 PHE A 208     -10.264  11.122  17.312  1.00 88.24           C  
ATOM   3427  HD2 PHE A 208     -10.425  12.142  16.993  1.00 88.24           H  
ATOM   3428  CE1 PHE A 208      -9.786   8.483  18.135  1.00 88.24           C  
ATOM   3429  HE1 PHE A 208      -9.600   7.471  18.464  1.00 88.24           H  
ATOM   3430  CE2 PHE A 208      -9.537  10.883  18.485  1.00 88.24           C  
ATOM   3431  HE2 PHE A 208      -9.161  11.707  19.073  1.00 88.24           H  
ATOM   3432  CZ  PHE A 208      -9.297   9.561  18.886  1.00 88.24           C  
ATOM   3433  HZ  PHE A 208      -8.737   9.367  19.789  1.00 88.24           H  
ATOM   3434  N   ILE A 209     -11.640  10.694  11.985  1.00 91.71           N  
ATOM   3435  H   ILE A 209     -12.044  11.555  12.324  1.00 91.71           H  
ATOM   3436  CA  ILE A 209     -11.892  10.263  10.604  1.00 91.71           C  
ATOM   3437  HA  ILE A 209     -12.234   9.228  10.611  1.00 91.71           H  
ATOM   3438  C   ILE A 209     -10.602  10.270   9.795  1.00 91.71           C  
ATOM   3439  CB  ILE A 209     -12.969  11.144   9.952  1.00 91.71           C  
ATOM   3440  HB  ILE A 209     -12.632  12.180   9.964  1.00 91.71           H  
ATOM   3441  O   ILE A 209     -10.329   9.330   9.048  1.00 91.71           O  
ATOM   3442  CG1 ILE A 209     -14.292  11.071  10.727  1.00 91.71           C  
ATOM   3443 HG12 ILE A 209     -14.203  11.626  11.661  1.00 91.71           H  
ATOM   3444 HG13 ILE A 209     -15.054  11.583  10.140  1.00 91.71           H  
ATOM   3445  CG2 ILE A 209     -13.218  10.751   8.484  1.00 91.71           C  
ATOM   3446 HG21 ILE A 209     -14.008  11.377   8.070  1.00 91.71           H  
ATOM   3447 HG22 ILE A 209     -12.320  10.915   7.889  1.00 91.71           H  
ATOM   3448 HG23 ILE A 209     -13.512   9.704   8.415  1.00 91.71           H  
ATOM   3449  CD1 ILE A 209     -14.790   9.670  11.083  1.00 91.71           C  
ATOM   3450 HD11 ILE A 209     -15.702   9.796  11.666  1.00 91.71           H  
ATOM   3451 HD12 ILE A 209     -14.074   9.153  11.722  1.00 91.71           H  
ATOM   3452 HD13 ILE A 209     -14.986   9.080  10.188  1.00 91.71           H  
ATOM   3453  N   SER A 210      -9.761  11.284   9.985  1.00 91.11           N  
ATOM   3454  H   SER A 210     -10.039  12.036  10.599  1.00 91.11           H  
ATOM   3455  CA  SER A 210      -8.478  11.369   9.293  1.00 91.11           C  
ATOM   3456  HA  SER A 210      -8.675  11.285   8.224  1.00 91.11           H  
ATOM   3457  C   SER A 210      -7.531  10.216   9.661  1.00 91.11           C  
ATOM   3458  CB  SER A 210      -7.837  12.738   9.517  1.00 91.11           C  
ATOM   3459  HB2 SER A 210      -6.916  12.784   8.936  1.00 91.11           H  
ATOM   3460  HB3 SER A 210      -7.606  12.897  10.570  1.00 91.11           H  
ATOM   3461  O   SER A 210      -6.792   9.763   8.783  1.00 91.11           O  
ATOM   3462  OG  SER A 210      -8.697  13.756   9.045  1.00 91.11           O  
ATOM   3463  HG  SER A 210      -9.396  13.897   9.688  1.00 91.11           H  
ATOM   3464  N   LEU A 211      -7.612   9.648  10.877  1.00 87.77           N  
ATOM   3465  H   LEU A 211      -8.224  10.074  11.559  1.00 87.77           H  
ATOM   3466  CA  LEU A 211      -6.857   8.442  11.269  1.00 87.77           C  
ATOM   3467  HA  LEU A 211      -5.794   8.647  11.147  1.00 87.77           H  
ATOM   3468  C   LEU A 211      -7.159   7.222  10.393  1.00 87.77           C  
ATOM   3469  CB  LEU A 211      -7.134   8.036  12.729  1.00 87.77           C  
ATOM   3470  HB2 LEU A 211      -8.210   7.931  12.873  1.00 87.77           H  
ATOM   3471  HB3 LEU A 211      -6.703   7.049  12.896  1.00 87.77           H  
ATOM   3472  O   LEU A 211      -6.277   6.384  10.200  1.00 87.77           O  
ATOM   3473  CG  LEU A 211      -6.564   8.958  13.809  1.00 87.77           C  
ATOM   3474  HG  LEU A 211      -6.916   9.975  13.634  1.00 87.77           H  
ATOM   3475  CD1 LEU A 211      -7.060   8.480  15.175  1.00 87.77           C  
ATOM   3476 HD11 LEU A 211      -6.693   7.474  15.381  1.00 87.77           H  
ATOM   3477 HD12 LEU A 211      -6.708   9.153  15.957  1.00 87.77           H  
ATOM   3478 HD13 LEU A 211      -8.149   8.468  15.196  1.00 87.77           H  
ATOM   3479  CD2 LEU A 211      -5.032   8.936  13.807  1.00 87.77           C  
ATOM   3480 HD21 LEU A 211      -4.666   7.934  14.030  1.00 87.77           H  
ATOM   3481 HD22 LEU A 211      -4.642   9.268  12.844  1.00 87.77           H  
ATOM   3482 HD23 LEU A 211      -4.664   9.629  14.563  1.00 87.77           H  
ATOM   3483  N   LEU A 212      -8.350   7.124   9.794  1.00 90.73           N  
ATOM   3484  H   LEU A 212      -9.044   7.836   9.968  1.00 90.73           H  
ATOM   3485  CA  LEU A 212      -8.659   6.045   8.846  1.00 90.73           C  
ATOM   3486  HA  LEU A 212      -8.496   5.088   9.342  1.00 90.73           H  
ATOM   3487  C   LEU A 212      -7.715   6.068   7.632  1.00 90.73           C  
ATOM   3488  CB  LEU A 212     -10.129   6.136   8.398  1.00 90.73           C  
ATOM   3489  HB2 LEU A 212     -10.308   5.381   7.633  1.00 90.73           H  
ATOM   3490  HB3 LEU A 212     -10.291   7.107   7.931  1.00 90.73           H  
ATOM   3491  O   LEU A 212      -7.426   5.029   7.042  1.00 90.73           O  
ATOM   3492  CG  LEU A 212     -11.154   5.931   9.530  1.00 90.73           C  
ATOM   3493  HG  LEU A 212     -10.903   6.558  10.385  1.00 90.73           H  
ATOM   3494  CD1 LEU A 212     -12.554   6.307   9.043  1.00 90.73           C  
ATOM   3495 HD11 LEU A 212     -12.841   5.694   8.190  1.00 90.73           H  
ATOM   3496 HD12 LEU A 212     -13.273   6.167   9.850  1.00 90.73           H  
ATOM   3497 HD13 LEU A 212     -12.564   7.358   8.754  1.00 90.73           H  
ATOM   3498  CD2 LEU A 212     -11.199   4.465   9.966  1.00 90.73           C  
ATOM   3499 HD21 LEU A 212     -10.206   4.112  10.244  1.00 90.73           H  
ATOM   3500 HD22 LEU A 212     -11.567   3.843   9.150  1.00 90.73           H  
ATOM   3501 HD23 LEU A 212     -11.868   4.357  10.819  1.00 90.73           H  
ATOM   3502  N   THR A 213      -7.142   7.228   7.295  1.00 90.18           N  
ATOM   3503  H   THR A 213      -7.392   8.048   7.829  1.00 90.18           H  
ATOM   3504  CA  THR A 213      -6.095   7.356   6.266  1.00 90.18           C  
ATOM   3505  HA  THR A 213      -6.488   6.980   5.322  1.00 90.18           H  
ATOM   3506  C   THR A 213      -4.840   6.558   6.624  1.00 90.18           C  
ATOM   3507  CB  THR A 213      -5.692   8.827   6.080  1.00 90.18           C  
ATOM   3508  HB  THR A 213      -5.151   9.179   6.958  1.00 90.18           H  
ATOM   3509  O   THR A 213      -4.151   6.026   5.744  1.00 90.18           O  
ATOM   3510  CG2 THR A 213      -4.816   9.033   4.850  1.00 90.18           C  
ATOM   3511 HG21 THR A 213      -5.312   8.610   3.977  1.00 90.18           H  
ATOM   3512 HG22 THR A 213      -3.844   8.562   5.000  1.00 90.18           H  
ATOM   3513 HG23 THR A 213      -4.662  10.100   4.694  1.00 90.18           H  
ATOM   3514  OG1 THR A 213      -6.832   9.624   5.891  1.00 90.18           O  
ATOM   3515  HG1 THR A 213      -7.096   9.916   6.767  1.00 90.18           H  
ATOM   3516  N   LEU A 214      -4.535   6.442   7.918  1.00 86.07           N  
ATOM   3517  H   LEU A 214      -5.167   6.834   8.601  1.00 86.07           H  
ATOM   3518  CA  LEU A 214      -3.376   5.715   8.414  1.00 86.07           C  
ATOM   3519  HA  LEU A 214      -2.537   5.959   7.762  1.00 86.07           H  
ATOM   3520  C   LEU A 214      -3.589   4.200   8.360  1.00 86.07           C  
ATOM   3521  CB  LEU A 214      -3.046   6.214   9.829  1.00 86.07           C  
ATOM   3522  HB2 LEU A 214      -3.886   6.016  10.495  1.00 86.07           H  
ATOM   3523  HB3 LEU A 214      -2.897   7.293   9.790  1.00 86.07           H  
ATOM   3524  O   LEU A 214      -2.680   3.481   7.939  1.00 86.07           O  
ATOM   3525  CG  LEU A 214      -1.808   5.563  10.456  1.00 86.07           C  
ATOM   3526  HG  LEU A 214      -2.026   4.518  10.673  1.00 86.07           H  
ATOM   3527  CD1 LEU A 214      -0.584   5.632   9.545  1.00 86.07           C  
ATOM   3528 HD11 LEU A 214       0.244   5.147  10.063  1.00 86.07           H  
ATOM   3529 HD12 LEU A 214      -0.751   5.074   8.623  1.00 86.07           H  
ATOM   3530 HD13 LEU A 214      -0.351   6.671   9.315  1.00 86.07           H  
ATOM   3531  CD2 LEU A 214      -1.466   6.276  11.759  1.00 86.07           C  
ATOM   3532 HD21 LEU A 214      -0.642   5.767  12.260  1.00 86.07           H  
ATOM   3533 HD22 LEU A 214      -1.171   7.307  11.567  1.00 86.07           H  
ATOM   3534 HD23 LEU A 214      -2.334   6.286  12.419  1.00 86.07           H  
ATOM   3535  N   THR A 215      -4.790   3.717   8.668  1.00 87.35           N  
ATOM   3536  H   THR A 215      -5.498   4.354   9.006  1.00 87.35           H  
ATOM   3537  CA  THR A 215      -5.102   2.278   8.736  1.00 87.35           C  
ATOM   3538  HA  THR A 215      -4.176   1.727   8.898  1.00 87.35           H  
ATOM   3539  C   THR A 215      -5.708   1.698   7.459  1.00 87.35           C  
ATOM   3540  CB  THR A 215      -5.998   1.973   9.940  1.00 87.35           C  
ATOM   3541  HB  THR A 215      -6.212   0.905   9.973  1.00 87.35           H  
ATOM   3542  O   THR A 215      -5.751   0.481   7.314  1.00 87.35           O  
ATOM   3543  CG2 THR A 215      -5.299   2.387  11.234  1.00 87.35           C  
ATOM   3544 HG21 THR A 215      -5.232   3.473  11.297  1.00 87.35           H  
ATOM   3545 HG22 THR A 215      -5.859   2.010  12.090  1.00 87.35           H  
ATOM   3546 HG23 THR A 215      -4.292   1.971  11.266  1.00 87.35           H  
ATOM   3547  OG1 THR A 215      -7.197   2.699   9.841  1.00 87.35           O  
ATOM   3548  HG1 THR A 215      -7.710   2.504  10.629  1.00 87.35           H  
ATOM   3549  N   SER A 216      -6.093   2.539   6.494  1.00 90.07           N  
ATOM   3550  H   SER A 216      -6.195   3.514   6.736  1.00 90.07           H  
ATOM   3551  CA  SER A 216      -6.645   2.105   5.203  1.00 90.07           C  
ATOM   3552  HA  SER A 216      -7.576   1.575   5.404  1.00 90.07           H  
ATOM   3553  C   SER A 216      -5.722   1.153   4.433  1.00 90.07           C  
ATOM   3554  CB  SER A 216      -6.976   3.319   4.328  1.00 90.07           C  
ATOM   3555  HB2 SER A 216      -7.379   2.978   3.374  1.00 90.07           H  
ATOM   3556  HB3 SER A 216      -7.741   3.917   4.824  1.00 90.07           H  
ATOM   3557  O   SER A 216      -4.498   1.315   4.421  1.00 90.07           O  
ATOM   3558  OG  SER A 216      -5.826   4.120   4.093  1.00 90.07           O  
ATOM   3559  HG  SER A 216      -6.143   5.004   3.894  1.00 90.07           H  
ATOM   3560  N   LEU A 217      -6.298   0.181   3.730  1.00 91.31           N  
ATOM   3561  H   LEU A 217      -7.297   0.050   3.789  1.00 91.31           H  
ATOM   3562  CA  LEU A 217      -5.550  -0.674   2.812  1.00 91.31           C  
ATOM   3563  HA  LEU A 217      -4.674  -1.046   3.343  1.00 91.31           H  
ATOM   3564  C   LEU A 217      -5.052   0.134   1.599  1.00 91.31           C  
ATOM   3565  CB  LEU A 217      -6.424  -1.894   2.472  1.00 91.31           C  
ATOM   3566  HB2 LEU A 217      -7.391  -1.568   2.089  1.00 91.31           H  
ATOM   3567  HB3 LEU A 217      -6.610  -2.410   3.413  1.00 91.31           H  
ATOM   3568  O   LEU A 217      -5.714   1.049   1.111  1.00 91.31           O  
ATOM   3569  CG  LEU A 217      -5.791  -2.899   1.491  1.00 91.31           C  
ATOM   3570  HG  LEU A 217      -4.706  -2.810   1.529  1.00 91.31           H  
ATOM   3571  CD1 LEU A 217      -6.138  -4.337   1.863  1.00 91.31           C  
ATOM   3572 HD11 LEU A 217      -5.690  -5.037   1.158  1.00 91.31           H  
ATOM   3573 HD12 LEU A 217      -7.220  -4.472   1.846  1.00 91.31           H  
ATOM   3574 HD13 LEU A 217      -5.775  -4.565   2.866  1.00 91.31           H  
ATOM   3575  CD2 LEU A 217      -6.259  -2.637   0.056  1.00 91.31           C  
ATOM   3576 HD21 LEU A 217      -5.974  -1.636  -0.267  1.00 91.31           H  
ATOM   3577 HD22 LEU A 217      -7.345  -2.727   0.016  1.00 91.31           H  
ATOM   3578 HD23 LEU A 217      -5.837  -3.375  -0.625  1.00 91.31           H  
ATOM   3579  N   GLY A 218      -3.862  -0.207   1.098  1.00 92.97           N  
ATOM   3580  H   GLY A 218      -3.389  -1.000   1.507  1.00 92.97           H  
ATOM   3581  CA  GLY A 218      -3.277   0.407  -0.091  1.00 92.97           C  
ATOM   3582  HA2 GLY A 218      -4.071   0.847  -0.695  1.00 92.97           H  
ATOM   3583  HA3 GLY A 218      -2.818  -0.374  -0.697  1.00 92.97           H  
ATOM   3584  C   GLY A 218      -2.222   1.479   0.193  1.00 92.97           C  
ATOM   3585  O   GLY A 218      -1.388   1.364   1.102  1.00 92.97           O  
ATOM   3586  N   ALA A 219      -2.171   2.483  -0.683  1.00 92.41           N  
ATOM   3587  H   ALA A 219      -2.906   2.550  -1.372  1.00 92.41           H  
ATOM   3588  CA  ALA A 219      -1.122   3.494  -0.675  1.00 92.41           C  
ATOM   3589  HA  ALA A 219      -0.167   2.971  -0.706  1.00 92.41           H  
ATOM   3590  C   ALA A 219      -1.204   4.367   0.589  1.00 92.41           C  
ATOM   3591  CB  ALA A 219      -1.209   4.348  -1.944  1.00 92.41           C  
ATOM   3592  HB1 ALA A 219      -1.179   3.714  -2.830  1.00 92.41           H  
ATOM   3593  HB2 ALA A 219      -0.375   5.049  -1.970  1.00 92.41           H  
ATOM   3594  HB3 ALA A 219      -2.143   4.910  -1.942  1.00 92.41           H  
ATOM   3595  O   ALA A 219      -2.261   4.924   0.878  1.00 92.41           O  
ATOM   3596  N   PRO A 220      -0.091   4.561   1.315  1.00 90.36           N  
ATOM   3597  CA  PRO A 220      -0.027   5.557   2.376  1.00 90.36           C  
ATOM   3598  HA  PRO A 220      -0.741   5.288   3.154  1.00 90.36           H  
ATOM   3599  C   PRO A 220      -0.368   6.950   1.830  1.00 90.36           C  
ATOM   3600  CB  PRO A 220       1.402   5.460   2.933  1.00 90.36           C  
ATOM   3601  HB2 PRO A 220       2.064   6.153   2.414  1.00 90.36           H  
ATOM   3602  HB3 PRO A 220       1.432   5.633   4.009  1.00 90.36           H  
ATOM   3603  O   PRO A 220       0.029   7.295   0.711  1.00 90.36           O  
ATOM   3604  CG  PRO A 220       1.816   4.031   2.574  1.00 90.36           C  
ATOM   3605  HG2 PRO A 220       1.406   3.335   3.306  1.00 90.36           H  
ATOM   3606  HG3 PRO A 220       2.893   3.901   2.477  1.00 90.36           H  
ATOM   3607  CD  PRO A 220       1.147   3.813   1.229  1.00 90.36           C  
ATOM   3608  HD2 PRO A 220       0.969   2.748   1.080  1.00 90.36           H  
ATOM   3609  HD3 PRO A 220       1.767   4.217   0.428  1.00 90.36           H  
ATOM   3610  N   ALA A 221      -1.028   7.777   2.635  1.00 91.94           N  
ATOM   3611  H   ALA A 221      -1.325   7.454   3.545  1.00 91.94           H  
ATOM   3612  CA  ALA A 221      -1.311   9.177   2.334  1.00 91.94           C  
ATOM   3613  HA  ALA A 221      -0.683   9.505   1.506  1.00 91.94           H  
ATOM   3614  C   ALA A 221      -0.952  10.062   3.536  1.00 91.94           C  
ATOM   3615  CB  ALA A 221      -2.767   9.314   1.878  1.00 91.94           C  
ATOM   3616  HB1 ALA A 221      -3.432   8.882   2.625  1.00 91.94           H  
ATOM   3617  HB2 ALA A 221      -3.025  10.364   1.739  1.00 91.94           H  
ATOM   3618  HB3 ALA A 221      -2.912   8.780   0.939  1.00 91.94           H  
ATOM   3619  O   ALA A 221      -0.825   9.569   4.653  1.00 91.94           O  
ATOM   3620  N   ALA A 222      -0.699  11.342   3.267  1.00 91.38           N  
ATOM   3621  H   ALA A 222      -1.001  11.704   2.374  1.00 91.38           H  
ATOM   3622  CA  ALA A 222      -0.494  12.337   4.314  1.00 91.38           C  
ATOM   3623  HA  ALA A 222      -0.012  11.876   5.175  1.00 91.38           H  
ATOM   3624  C   ALA A 222      -1.858  12.869   4.759  1.00 91.38           C  
ATOM   3625  CB  ALA A 222       0.409  13.459   3.786  1.00 91.38           C  
ATOM   3626  HB1 ALA A 222       1.369  13.052   3.468  1.00 91.38           H  
ATOM   3627  HB2 ALA A 222       0.580  14.182   4.584  1.00 91.38           H  
ATOM   3628  HB3 ALA A 222      -0.076  13.967   2.953  1.00 91.38           H  
ATOM   3629  O   ALA A 222      -2.773  12.946   3.936  1.00 91.38           O  
ATOM   3630  N   PHE A 223      -1.976  13.235   6.027  1.00 89.43           N  
ATOM   3631  H   PHE A 223      -1.172  13.188   6.637  1.00 89.43           H  
ATOM   3632  CA  PHE A 223      -3.194  13.790   6.611  1.00 89.43           C  
ATOM   3633  HA  PHE A 223      -3.691  14.424   5.877  1.00 89.43           H  
ATOM   3634  C   PHE A 223      -2.835  14.663   7.815  1.00 89.43           C  
ATOM   3635  CB  PHE A 223      -4.155  12.654   6.999  1.00 89.43           C  
ATOM   3636  HB2 PHE A 223      -5.116  13.094   7.267  1.00 89.43           H  
ATOM   3637  HB3 PHE A 223      -4.337  12.027   6.125  1.00 89.43           H  
ATOM   3638  O   PHE A 223      -1.691  14.649   8.265  1.00 89.43           O  
ATOM   3639  CG  PHE A 223      -3.692  11.770   8.143  1.00 89.43           C  
ATOM   3640  CD1 PHE A 223      -2.742  10.753   7.925  1.00 89.43           C  
ATOM   3641  HD1 PHE A 223      -2.325  10.601   6.940  1.00 89.43           H  
ATOM   3642  CD2 PHE A 223      -4.222  11.955   9.432  1.00 89.43           C  
ATOM   3643  HD2 PHE A 223      -4.937  12.741   9.624  1.00 89.43           H  
ATOM   3644  CE1 PHE A 223      -2.321   9.941   8.993  1.00 89.43           C  
ATOM   3645  HE1 PHE A 223      -1.570   9.181   8.833  1.00 89.43           H  
ATOM   3646  CE2 PHE A 223      -3.835  11.115  10.487  1.00 89.43           C  
ATOM   3647  HE2 PHE A 223      -4.278  11.237  11.465  1.00 89.43           H  
ATOM   3648  CZ  PHE A 223      -2.871  10.119  10.274  1.00 89.43           C  
ATOM   3649  HZ  PHE A 223      -2.554   9.497  11.098  1.00 89.43           H  
ATOM   3650  N   ASN A 224      -3.800  15.414   8.334  1.00 87.90           N  
ATOM   3651  H   ASN A 224      -4.742  15.320   7.982  1.00 87.90           H  
ATOM   3652  CA  ASN A 224      -3.632  16.178   9.566  1.00 87.90           C  
ATOM   3653  HA  ASN A 224      -2.579  16.222   9.844  1.00 87.90           H  
ATOM   3654  C   ASN A 224      -4.382  15.476  10.698  1.00 87.90           C  
ATOM   3655  CB  ASN A 224      -4.124  17.616   9.353  1.00 87.90           C  
ATOM   3656  HB2 ASN A 224      -5.167  17.593   9.035  1.00 87.90           H  
ATOM   3657  HB3 ASN A 224      -4.073  18.155  10.299  1.00 87.90           H  
ATOM   3658  O   ASN A 224      -5.508  15.024  10.504  1.00 87.90           O  
ATOM   3659  CG  ASN A 224      -3.302  18.393   8.339  1.00 87.90           C  
ATOM   3660  ND2 ASN A 224      -3.900  19.368   7.697  1.00 87.90           N  
ATOM   3661 HD21 ASN A 224      -3.321  19.929   7.088  1.00 87.90           H  
ATOM   3662 HD22 ASN A 224      -4.850  19.619   7.931  1.00 87.90           H  
ATOM   3663  OD1 ASN A 224      -2.128  18.153   8.105  1.00 87.90           O  
ATOM   3664  N   PHE A 225      -3.768  15.413  11.873  1.00 86.52           N  
ATOM   3665  H   PHE A 225      -2.828  15.774  11.955  1.00 86.52           H  
ATOM   3666  CA  PHE A 225      -4.387  14.918  13.094  1.00 86.52           C  
ATOM   3667  HA  PHE A 225      -5.444  14.712  12.927  1.00 86.52           H  
ATOM   3668  C   PHE A 225      -4.269  15.997  14.166  1.00 86.52           C  
ATOM   3669  CB  PHE A 225      -3.693  13.618  13.512  1.00 86.52           C  
ATOM   3670  HB2 PHE A 225      -3.710  12.924  12.671  1.00 86.52           H  
ATOM   3671  HB3 PHE A 225      -2.647  13.820  13.743  1.00 86.52           H  
ATOM   3672  O   PHE A 225      -3.157  16.314  14.580  1.00 86.52           O  
ATOM   3673  CG  PHE A 225      -4.362  12.956  14.695  1.00 86.52           C  
ATOM   3674  CD1 PHE A 225      -3.729  12.931  15.948  1.00 86.52           C  
ATOM   3675  HD1 PHE A 225      -2.742  13.357  16.061  1.00 86.52           H  
ATOM   3676  CD2 PHE A 225      -5.643  12.400  14.549  1.00 86.52           C  
ATOM   3677  HD2 PHE A 225      -6.129  12.414  13.585  1.00 86.52           H  
ATOM   3678  CE1 PHE A 225      -4.372  12.345  17.051  1.00 86.52           C  
ATOM   3679  HE1 PHE A 225      -3.872  12.303  18.007  1.00 86.52           H  
ATOM   3680  CE2 PHE A 225      -6.305  11.850  15.661  1.00 86.52           C  
ATOM   3681  HE2 PHE A 225      -7.303  11.450  15.558  1.00 86.52           H  
ATOM   3682  CZ  PHE A 225      -5.665  11.812  16.911  1.00 86.52           C  
ATOM   3683  HZ  PHE A 225      -6.161  11.369  17.762  1.00 86.52           H  
ATOM   3684  N   LEU A 226      -5.391  16.603  14.567  1.00 84.89           N  
ATOM   3685  H   LEU A 226      -6.281  16.276  14.220  1.00 84.89           H  
ATOM   3686  CA  LEU A 226      -5.438  17.692  15.556  1.00 84.89           C  
ATOM   3687  HA  LEU A 226      -6.423  18.156  15.503  1.00 84.89           H  
ATOM   3688  C   LEU A 226      -4.424  18.798  15.229  1.00 84.89           C  
ATOM   3689  CB  LEU A 226      -5.266  17.116  16.969  1.00 84.89           C  
ATOM   3690  HB2 LEU A 226      -5.335  17.923  17.698  1.00 84.89           H  
ATOM   3691  HB3 LEU A 226      -4.265  16.690  17.042  1.00 84.89           H  
ATOM   3692  O   LEU A 226      -3.523  19.108  16.005  1.00 84.89           O  
ATOM   3693  CG  LEU A 226      -6.297  16.035  17.321  1.00 84.89           C  
ATOM   3694  HG  LEU A 226      -6.372  15.304  16.516  1.00 84.89           H  
ATOM   3695  CD1 LEU A 226      -5.814  15.289  18.547  1.00 84.89           C  
ATOM   3696 HD11 LEU A 226      -4.823  14.879  18.353  1.00 84.89           H  
ATOM   3697 HD12 LEU A 226      -5.763  15.967  19.399  1.00 84.89           H  
ATOM   3698 HD13 LEU A 226      -6.487  14.454  18.744  1.00 84.89           H  
ATOM   3699  CD2 LEU A 226      -7.689  16.604  17.599  1.00 84.89           C  
ATOM   3700 HD21 LEU A 226      -8.053  17.173  16.744  1.00 84.89           H  
ATOM   3701 HD22 LEU A 226      -8.381  15.787  17.802  1.00 84.89           H  
ATOM   3702 HD23 LEU A 226      -7.657  17.265  18.466  1.00 84.89           H  
ATOM   3703  N   SER A 227      -4.506  19.316  14.001  1.00 81.78           N  
ATOM   3704  H   SER A 227      -5.317  19.067  13.453  1.00 81.78           H  
ATOM   3705  CA  SER A 227      -3.581  20.318  13.442  1.00 81.78           C  
ATOM   3706  HA  SER A 227      -3.910  20.515  12.422  1.00 81.78           H  
ATOM   3707  C   SER A 227      -2.110  19.888  13.317  1.00 81.78           C  
ATOM   3708  CB  SER A 227      -3.725  21.644  14.199  1.00 81.78           C  
ATOM   3709  HB2 SER A 227      -3.449  21.525  15.246  1.00 81.78           H  
ATOM   3710  HB3 SER A 227      -3.074  22.392  13.746  1.00 81.78           H  
ATOM   3711  O   SER A 227      -1.286  20.659  12.825  1.00 81.78           O  
ATOM   3712  OG  SER A 227      -5.065  22.084  14.095  1.00 81.78           O  
ATOM   3713  HG  SER A 227      -5.494  22.043  14.953  1.00 81.78           H  
ATOM   3714  N   THR A 228      -1.766  18.650  13.675  1.00 84.54           N  
ATOM   3715  H   THR A 228      -2.458  18.064  14.119  1.00 84.54           H  
ATOM   3716  CA  THR A 228      -0.424  18.090  13.496  1.00 84.54           C  
ATOM   3717  HA  THR A 228       0.292  18.911  13.536  1.00 84.54           H  
ATOM   3718  C   THR A 228      -0.340  17.371  12.147  1.00 84.54           C  
ATOM   3719  CB  THR A 228      -0.050  17.152  14.649  1.00 84.54           C  
ATOM   3720  HB  THR A 228      -0.693  16.272  14.654  1.00 84.54           H  
ATOM   3721  O   THR A 228      -1.084  16.412  11.917  1.00 84.54           O  
ATOM   3722  CG2 THR A 228       1.410  16.704  14.562  1.00 84.54           C  
ATOM   3723 HG21 THR A 228       2.068  17.573  14.566  1.00 84.54           H  
ATOM   3724 HG22 THR A 228       1.639  16.077  15.424  1.00 84.54           H  
ATOM   3725 HG23 THR A 228       1.574  16.119  13.657  1.00 84.54           H  
ATOM   3726  OG1 THR A 228      -0.191  17.850  15.863  1.00 84.54           O  
ATOM   3727  HG1 THR A 228      -1.127  18.018  15.996  1.00 84.54           H  
ATOM   3728  N   PRO A 229       0.536  17.800  11.222  1.00 86.31           N  
ATOM   3729  CA  PRO A 229       0.674  17.149   9.927  1.00 86.31           C  
ATOM   3730  HA  PRO A 229      -0.308  16.985   9.485  1.00 86.31           H  
ATOM   3731  C   PRO A 229       1.389  15.803  10.069  1.00 86.31           C  
ATOM   3732  CB  PRO A 229       1.452  18.139   9.058  1.00 86.31           C  
ATOM   3733  HB2 PRO A 229       2.068  17.638   8.311  1.00 86.31           H  
ATOM   3734  HB3 PRO A 229       0.751  18.821   8.577  1.00 86.31           H  
ATOM   3735  O   PRO A 229       2.541  15.735  10.499  1.00 86.31           O  
ATOM   3736  CG  PRO A 229       2.297  18.915  10.069  1.00 86.31           C  
ATOM   3737  HG2 PRO A 229       2.538  19.916   9.711  1.00 86.31           H  
ATOM   3738  HG3 PRO A 229       3.209  18.360  10.292  1.00 86.31           H  
ATOM   3739  CD  PRO A 229       1.409  18.961  11.310  1.00 86.31           C  
ATOM   3740  HD2 PRO A 229       0.805  19.869  11.297  1.00 86.31           H  
ATOM   3741  HD3 PRO A 229       2.025  18.930  12.209  1.00 86.31           H  
ATOM   3742  N   ILE A 230       0.731  14.734   9.628  1.00 83.55           N  
ATOM   3743  H   ILE A 230      -0.214  14.858   9.295  1.00 83.55           H  
ATOM   3744  CA  ILE A 230       1.285  13.383   9.583  1.00 83.55           C  
ATOM   3745  HA  ILE A 230       2.144  13.352  10.254  1.00 83.55           H  
ATOM   3746  C   ILE A 230       1.748  13.076   8.153  1.00 83.55           C  
ATOM   3747  CB  ILE A 230       0.287  12.346  10.131  1.00 83.55           C  
ATOM   3748  HB  ILE A 230      -0.590  12.328   9.483  1.00 83.55           H  
ATOM   3749  O   ILE A 230       0.945  13.071   7.208  1.00 83.55           O  
ATOM   3750  CG1 ILE A 230      -0.193  12.689  11.561  1.00 83.55           C  
ATOM   3751 HG12 ILE A 230      -0.846  11.890  11.912  1.00 83.55           H  
ATOM   3752 HG13 ILE A 230      -0.798  13.594  11.524  1.00 83.55           H  
ATOM   3753  CG2 ILE A 230       0.927  10.947  10.107  1.00 83.55           C  
ATOM   3754 HG21 ILE A 230       0.255  10.230  10.578  1.00 83.55           H  
ATOM   3755 HG22 ILE A 230       1.116  10.622   9.084  1.00 83.55           H  
ATOM   3756 HG23 ILE A 230       1.863  10.952  10.666  1.00 83.55           H  
ATOM   3757  CD1 ILE A 230       0.916  12.896  12.606  1.00 83.55           C  
ATOM   3758 HD11 ILE A 230       1.539  13.751  12.344  1.00 83.55           H  
ATOM   3759 HD12 ILE A 230       1.539  12.005  12.693  1.00 83.55           H  
ATOM   3760 HD13 ILE A 230       0.458  13.105  13.573  1.00 83.55           H  
ATOM   3761  N   PRO A 231       3.055  12.837   7.938  1.00 85.74           N  
ATOM   3762  CA  PRO A 231       3.592  12.659   6.602  1.00 85.74           C  
ATOM   3763  HA  PRO A 231       3.178  13.426   5.947  1.00 85.74           H  
ATOM   3764  C   PRO A 231       3.253  11.284   6.022  1.00 85.74           C  
ATOM   3765  CB  PRO A 231       5.099  12.887   6.737  1.00 85.74           C  
ATOM   3766  HB2 PRO A 231       5.313  13.952   6.653  1.00 85.74           H  
ATOM   3767  HB3 PRO A 231       5.676  12.322   6.004  1.00 85.74           H  
ATOM   3768  O   PRO A 231       3.090  10.281   6.711  1.00 85.74           O  
ATOM   3769  CG  PRO A 231       5.388  12.426   8.163  1.00 85.74           C  
ATOM   3770  HG2 PRO A 231       5.493  11.341   8.169  1.00 85.74           H  
ATOM   3771  HG3 PRO A 231       6.275  12.904   8.577  1.00 85.74           H  
ATOM   3772  CD  PRO A 231       4.125  12.811   8.928  1.00 85.74           C  
ATOM   3773  HD2 PRO A 231       4.244  13.804   9.362  1.00 85.74           H  
ATOM   3774  HD3 PRO A 231       3.922  12.081   9.712  1.00 85.74           H  
ATOM   3775  N   ARG A 232       3.249  11.208   4.689  1.00 87.06           N  
ATOM   3776  H   ARG A 232       3.373  12.071   4.179  1.00 87.06           H  
ATOM   3777  CA  ARG A 232       3.073   9.946   3.966  1.00 87.06           C  
ATOM   3778  HA  ARG A 232       2.229   9.422   4.416  1.00 87.06           H  
ATOM   3779  C   ARG A 232       4.312   9.047   4.091  1.00 87.06           C  
ATOM   3780  CB  ARG A 232       2.750  10.255   2.500  1.00 87.06           C  
ATOM   3781  HB2 ARG A 232       1.831  10.840   2.446  1.00 87.06           H  
ATOM   3782  HB3 ARG A 232       3.562  10.841   2.072  1.00 87.06           H  
ATOM   3783  O   ARG A 232       5.298   9.266   3.381  1.00 87.06           O  
ATOM   3784  CG  ARG A 232       2.565   8.949   1.719  1.00 87.06           C  
ATOM   3785  HG2 ARG A 232       3.471   8.344   1.751  1.00 87.06           H  
ATOM   3786  HG3 ARG A 232       1.767   8.389   2.208  1.00 87.06           H  
ATOM   3787  CD  ARG A 232       2.208   9.174   0.254  1.00 87.06           C  
ATOM   3788  HD2 ARG A 232       2.114   8.203  -0.232  1.00 87.06           H  
ATOM   3789  HD3 ARG A 232       1.246   9.685   0.209  1.00 87.06           H  
ATOM   3790  NE  ARG A 232       3.241   9.966  -0.425  1.00 87.06           N  
ATOM   3791  HE  ARG A 232       4.007  10.275   0.156  1.00 87.06           H  
ATOM   3792  NH1 ARG A 232       2.125  10.179  -2.409  1.00 87.06           N  
ATOM   3793 HH11 ARG A 232       1.843  10.797  -3.156  1.00 87.06           H  
ATOM   3794 HH12 ARG A 232       1.429   9.547  -2.040  1.00 87.06           H  
ATOM   3795  NH2 ARG A 232       3.930  11.451  -1.978  1.00 87.06           N  
ATOM   3796 HH21 ARG A 232       4.575  11.824  -1.297  1.00 87.06           H  
ATOM   3797 HH22 ARG A 232       3.729  12.006  -2.797  1.00 87.06           H  
ATOM   3798  CZ  ARG A 232       3.092  10.528  -1.602  1.00 87.06           C  
ATOM   3799  N   TRP A 233       4.225   7.958   4.852  1.00 84.24           N  
ATOM   3800  H   TRP A 233       3.469   7.913   5.521  1.00 84.24           H  
ATOM   3801  CA  TRP A 233       5.305   6.963   4.949  1.00 84.24           C  
ATOM   3802  HA  TRP A 233       6.260   7.482   4.863  1.00 84.24           H  
ATOM   3803  C   TRP A 233       5.246   5.907   3.850  1.00 84.24           C  
ATOM   3804  CB  TRP A 233       5.302   6.298   6.319  1.00 84.24           C  
ATOM   3805  HB2 TRP A 233       4.394   5.705   6.431  1.00 84.24           H  
ATOM   3806  HB3 TRP A 233       6.154   5.622   6.393  1.00 84.24           H  
ATOM   3807  O   TRP A 233       4.481   4.952   3.919  1.00 84.24           O  
ATOM   3808  CG  TRP A 233       5.374   7.268   7.439  1.00 84.24           C  
ATOM   3809  CD1 TRP A 233       6.336   8.199   7.634  1.00 84.24           C  
ATOM   3810  HD1 TRP A 233       7.204   8.349   7.009  1.00 84.24           H  
ATOM   3811  CD2 TRP A 233       4.408   7.445   8.508  1.00 84.24           C  
ATOM   3812  CE2 TRP A 233       4.834   8.543   9.310  1.00 84.24           C  
ATOM   3813  CE3 TRP A 233       3.226   6.773   8.881  1.00 84.24           C  
ATOM   3814  HE3 TRP A 233       2.872   5.924   8.316  1.00 84.24           H  
ATOM   3815  NE1 TRP A 233       6.019   8.947   8.745  1.00 84.24           N  
ATOM   3816  HE1 TRP A 233       6.570   9.715   9.102  1.00 84.24           H  
ATOM   3817  CH2 TRP A 233       2.933   8.307  10.745  1.00 84.24           C  
ATOM   3818  HH2 TRP A 233       2.316   8.635  11.569  1.00 84.24           H  
ATOM   3819  CZ2 TRP A 233       4.111   8.986  10.417  1.00 84.24           C  
ATOM   3820  HZ2 TRP A 233       4.424   9.831  11.013  1.00 84.24           H  
ATOM   3821  CZ3 TRP A 233       2.513   7.200  10.009  1.00 84.24           C  
ATOM   3822  HZ3 TRP A 233       1.624   6.689  10.350  1.00 84.24           H  
ATOM   3823  N   ARG A 234       6.080   6.061   2.820  1.00 86.39           N  
ATOM   3824  H   ARG A 234       6.715   6.845   2.849  1.00 86.39           H  
ATOM   3825  CA  ARG A 234       6.156   5.111   1.700  1.00 86.39           C  
ATOM   3826  HA  ARG A 234       5.155   4.729   1.501  1.00 86.39           H  
ATOM   3827  C   ARG A 234       7.037   3.906   2.021  1.00 86.39           C  
ATOM   3828  CB  ARG A 234       6.679   5.813   0.448  1.00 86.39           C  
ATOM   3829  HB2 ARG A 234       7.624   6.304   0.683  1.00 86.39           H  
ATOM   3830  HB3 ARG A 234       6.862   5.060  -0.318  1.00 86.39           H  
ATOM   3831  O   ARG A 234       8.118   4.051   2.585  1.00 86.39           O  
ATOM   3832  CG  ARG A 234       5.689   6.836  -0.114  1.00 86.39           C  
ATOM   3833  HG2 ARG A 234       5.451   7.592   0.634  1.00 86.39           H  
ATOM   3834  HG3 ARG A 234       4.778   6.322  -0.421  1.00 86.39           H  
ATOM   3835  CD  ARG A 234       6.350   7.501  -1.320  1.00 86.39           C  
ATOM   3836  HD2 ARG A 234       7.145   8.153  -0.958  1.00 86.39           H  
ATOM   3837  HD3 ARG A 234       6.790   6.727  -1.948  1.00 86.39           H  
ATOM   3838  NE  ARG A 234       5.390   8.262  -2.131  1.00 86.39           N  
ATOM   3839  HE  ARG A 234       4.420   7.999  -2.031  1.00 86.39           H  
ATOM   3840  NH1 ARG A 234       6.946   9.353  -3.419  1.00 86.39           N  
ATOM   3841 HH11 ARG A 234       7.184   9.941  -4.205  1.00 86.39           H  
ATOM   3842 HH12 ARG A 234       7.674   8.989  -2.821  1.00 86.39           H  
ATOM   3843  NH2 ARG A 234       4.800   9.488  -3.961  1.00 86.39           N  
ATOM   3844 HH21 ARG A 234       5.076   9.982  -4.797  1.00 86.39           H  
ATOM   3845 HH22 ARG A 234       3.854   9.148  -3.860  1.00 86.39           H  
ATOM   3846  CZ  ARG A 234       5.713   9.032  -3.154  1.00 86.39           C  
ATOM   3847  N   TYR A 235       6.639   2.739   1.524  1.00 88.48           N  
ATOM   3848  H   TYR A 235       5.736   2.683   1.075  1.00 88.48           H  
ATOM   3849  CA  TYR A 235       7.442   1.519   1.578  1.00 88.48           C  
ATOM   3850  HA  TYR A 235       8.196   1.619   2.359  1.00 88.48           H  
ATOM   3851  C   TYR A 235       8.175   1.309   0.244  1.00 88.48           C  
ATOM   3852  CB  TYR A 235       6.548   0.338   1.966  1.00 88.48           C  
ATOM   3853  HB2 TYR A 235       7.173  -0.545   2.097  1.00 88.48           H  
ATOM   3854  HB3 TYR A 235       5.861   0.146   1.143  1.00 88.48           H  
ATOM   3855  O   TYR A 235       7.738   0.553  -0.619  1.00 88.48           O  
ATOM   3856  CG  TYR A 235       5.731   0.547   3.224  1.00 88.48           C  
ATOM   3857  CD1 TYR A 235       6.353   0.470   4.484  1.00 88.48           C  
ATOM   3858  HD1 TYR A 235       7.412   0.267   4.552  1.00 88.48           H  
ATOM   3859  CD2 TYR A 235       4.356   0.837   3.129  1.00 88.48           C  
ATOM   3860  HD2 TYR A 235       3.877   0.895   2.162  1.00 88.48           H  
ATOM   3861  CE1 TYR A 235       5.608   0.705   5.654  1.00 88.48           C  
ATOM   3862  HE1 TYR A 235       6.091   0.683   6.620  1.00 88.48           H  
ATOM   3863  CE2 TYR A 235       3.603   1.046   4.299  1.00 88.48           C  
ATOM   3864  HE2 TYR A 235       2.547   1.268   4.245  1.00 88.48           H  
ATOM   3865  OH  TYR A 235       3.497   1.171   6.683  1.00 88.48           O  
ATOM   3866  HH  TYR A 235       4.000   1.550   7.408  1.00 88.48           H  
ATOM   3867  CZ  TYR A 235       4.232   0.998   5.558  1.00 88.48           C  
ATOM   3868  N   THR A 236       9.296   2.009   0.063  1.00 86.05           N  
ATOM   3869  H   THR A 236       9.602   2.631   0.797  1.00 86.05           H  
ATOM   3870  CA  THR A 236      10.066   2.052  -1.200  1.00 86.05           C  
ATOM   3871  HA  THR A 236       9.376   1.944  -2.037  1.00 86.05           H  
ATOM   3872  C   THR A 236      11.095   0.927  -1.360  1.00 86.05           C  
ATOM   3873  CB  THR A 236      10.775   3.405  -1.345  1.00 86.05           C  
ATOM   3874  HB  THR A 236      11.402   3.404  -2.237  1.00 86.05           H  
ATOM   3875  O   THR A 236      11.920   0.957  -2.271  1.00 86.05           O  
ATOM   3876  CG2 THR A 236       9.786   4.566  -1.448  1.00 86.05           C  
ATOM   3877 HG21 THR A 236       9.079   4.372  -2.254  1.00 86.05           H  
ATOM   3878 HG22 THR A 236      10.329   5.486  -1.664  1.00 86.05           H  
ATOM   3879 HG23 THR A 236       9.247   4.680  -0.508  1.00 86.05           H  
ATOM   3880  OG1 THR A 236      11.569   3.637  -0.202  1.00 86.05           O  
ATOM   3881  HG1 THR A 236      12.134   4.394  -0.378  1.00 86.05           H  
ATOM   3882  N   SER A 237      11.089  -0.062  -0.464  1.00 86.05           N  
ATOM   3883  H   SER A 237      10.354  -0.066   0.228  1.00 86.05           H  
ATOM   3884  CA  SER A 237      11.976  -1.223  -0.536  1.00 86.05           C  
ATOM   3885  HA  SER A 237      12.513  -1.217  -1.485  1.00 86.05           H  
ATOM   3886  C   SER A 237      11.161  -2.503  -0.466  1.00 86.05           C  
ATOM   3887  CB  SER A 237      13.026  -1.177   0.573  1.00 86.05           C  
ATOM   3888  HB2 SER A 237      13.590  -0.248   0.494  1.00 86.05           H  
ATOM   3889  HB3 SER A 237      12.529  -1.209   1.543  1.00 86.05           H  
ATOM   3890  O   SER A 237      10.616  -2.855   0.579  1.00 86.05           O  
ATOM   3891  OG  SER A 237      13.915  -2.278   0.458  1.00 86.05           O  
ATOM   3892  HG  SER A 237      14.486  -2.260   1.229  1.00 86.05           H  
ATOM   3893  N   SER A 238      11.123  -3.216  -1.584  1.00 85.52           N  
ATOM   3894  H   SER A 238      11.535  -2.835  -2.423  1.00 85.52           H  
ATOM   3895  CA  SER A 238      10.509  -4.536  -1.728  1.00 85.52           C  
ATOM   3896  HA  SER A 238       9.633  -4.610  -1.083  1.00 85.52           H  
ATOM   3897  C   SER A 238      11.462  -5.680  -1.366  1.00 85.52           C  
ATOM   3898  CB  SER A 238      10.054  -4.684  -3.176  1.00 85.52           C  
ATOM   3899  HB2 SER A 238       9.623  -5.672  -3.333  1.00 85.52           H  
ATOM   3900  HB3 SER A 238       9.307  -3.924  -3.408  1.00 85.52           H  
ATOM   3901  O   SER A 238      11.049  -6.830  -1.339  1.00 85.52           O  
ATOM   3902  OG  SER A 238      11.206  -4.489  -3.976  1.00 85.52           O  
ATOM   3903  HG  SER A 238      10.933  -4.409  -4.893  1.00 85.52           H  
ATOM   3904  N   LYS A 239      12.736  -5.403  -1.044  1.00 86.96           N  
ATOM   3905  H   LYS A 239      13.021  -4.435  -1.080  1.00 86.96           H  
ATOM   3906  CA  LYS A 239      13.751  -6.450  -0.804  1.00 86.96           C  
ATOM   3907  HA  LYS A 239      13.849  -7.058  -1.702  1.00 86.96           H  
ATOM   3908  C   LYS A 239      13.362  -7.426   0.306  1.00 86.96           C  
ATOM   3909  CB  LYS A 239      15.107  -5.824  -0.464  1.00 86.96           C  
ATOM   3910  HB2 LYS A 239      14.990  -5.120   0.359  1.00 86.96           H  
ATOM   3911  HB3 LYS A 239      15.779  -6.619  -0.142  1.00 86.96           H  
ATOM   3912  O   LYS A 239      13.569  -8.622   0.155  1.00 86.96           O  
ATOM   3913  CG  LYS A 239      15.741  -5.118  -1.668  1.00 86.96           C  
ATOM   3914  HG2 LYS A 239      15.831  -5.825  -2.493  1.00 86.96           H  
ATOM   3915  HG3 LYS A 239      15.114  -4.283  -1.979  1.00 86.96           H  
ATOM   3916  CD  LYS A 239      17.131  -4.601  -1.286  1.00 86.96           C  
ATOM   3917  HD2 LYS A 239      17.744  -5.437  -0.950  1.00 86.96           H  
ATOM   3918  HD3 LYS A 239      17.032  -3.879  -0.476  1.00 86.96           H  
ATOM   3919  CE  LYS A 239      17.786  -3.936  -2.498  1.00 86.96           C  
ATOM   3920  HE2 LYS A 239      17.130  -3.142  -2.856  1.00 86.96           H  
ATOM   3921  HE3 LYS A 239      17.871  -4.676  -3.294  1.00 86.96           H  
ATOM   3922  NZ  LYS A 239      19.120  -3.387  -2.154  1.00 86.96           N  
ATOM   3923  HZ1 LYS A 239      19.542  -2.963  -2.967  1.00 86.96           H  
ATOM   3924  HZ2 LYS A 239      19.724  -4.123  -1.817  1.00 86.96           H  
ATOM   3925  HZ3 LYS A 239      19.034  -2.685  -1.433  1.00 86.96           H  
ATOM   3926  N   LYS A 240      12.770  -6.921   1.394  1.00 85.80           N  
ATOM   3927  H   LYS A 240      12.586  -5.928   1.408  1.00 85.80           H  
ATOM   3928  CA  LYS A 240      12.320  -7.752   2.524  1.00 85.80           C  
ATOM   3929  HA  LYS A 240      13.133  -8.399   2.853  1.00 85.80           H  
ATOM   3930  C   LYS A 240      11.189  -8.712   2.156  1.00 85.80           C  
ATOM   3931  CB  LYS A 240      11.879  -6.873   3.700  1.00 85.80           C  
ATOM   3932  HB2 LYS A 240      11.155  -6.129   3.367  1.00 85.80           H  
ATOM   3933  HB3 LYS A 240      11.391  -7.523   4.426  1.00 85.80           H  
ATOM   3934  O   LYS A 240      10.967  -9.681   2.860  1.00 85.80           O  
ATOM   3935  CG  LYS A 240      13.066  -6.190   4.389  1.00 85.80           C  
ATOM   3936  HG2 LYS A 240      13.863  -6.921   4.524  1.00 85.80           H  
ATOM   3937  HG3 LYS A 240      13.436  -5.369   3.774  1.00 85.80           H  
ATOM   3938  CD  LYS A 240      12.637  -5.666   5.765  1.00 85.80           C  
ATOM   3939  HD2 LYS A 240      11.953  -4.826   5.643  1.00 85.80           H  
ATOM   3940  HD3 LYS A 240      12.110  -6.466   6.286  1.00 85.80           H  
ATOM   3941  CE  LYS A 240      13.864  -5.241   6.582  1.00 85.80           C  
ATOM   3942  HE2 LYS A 240      14.757  -5.488   6.010  1.00 85.80           H  
ATOM   3943  HE3 LYS A 240      13.848  -4.161   6.732  1.00 85.80           H  
ATOM   3944  NZ  LYS A 240      13.918  -5.970   7.876  1.00 85.80           N  
ATOM   3945  HZ1 LYS A 240      14.024  -6.957   7.691  1.00 85.80           H  
ATOM   3946  HZ2 LYS A 240      13.072  -5.903   8.423  1.00 85.80           H  
ATOM   3947  HZ3 LYS A 240      14.726  -5.730   8.433  1.00 85.80           H  
ATOM   3948  N   MET A 241      10.473  -8.452   1.065  1.00 89.10           N  
ATOM   3949  H   MET A 241      10.742  -7.683   0.469  1.00 89.10           H  
ATOM   3950  CA  MET A 241       9.417  -9.336   0.575  1.00 89.10           C  
ATOM   3951  HA  MET A 241       8.665  -9.481   1.350  1.00 89.10           H  
ATOM   3952  C   MET A 241       9.961 -10.711   0.167  1.00 89.10           C  
ATOM   3953  CB  MET A 241       8.789  -8.649  -0.633  1.00 89.10           C  
ATOM   3954  HB2 MET A 241       9.482  -8.736  -1.470  1.00 89.10           H  
ATOM   3955  HB3 MET A 241       8.625  -7.593  -0.420  1.00 89.10           H  
ATOM   3956  O   MET A 241       9.228 -11.687   0.179  1.00 89.10           O  
ATOM   3957  CG  MET A 241       7.461  -9.242  -1.058  1.00 89.10           C  
ATOM   3958  HG2 MET A 241       7.491 -10.330  -0.995  1.00 89.10           H  
ATOM   3959  HG3 MET A 241       6.676  -8.873  -0.398  1.00 89.10           H  
ATOM   3960  SD  MET A 241       7.096  -8.765  -2.755  1.00 89.10           S  
ATOM   3961  CE  MET A 241       7.964 -10.114  -3.593  1.00 89.10           C  
ATOM   3962  HE1 MET A 241       9.040 -10.039  -3.438  1.00 89.10           H  
ATOM   3963  HE2 MET A 241       7.713 -10.081  -4.653  1.00 89.10           H  
ATOM   3964  HE3 MET A 241       7.645 -11.075  -3.188  1.00 89.10           H  
ATOM   3965  N   LEU A 242      11.255 -10.802  -0.164  1.00 88.89           N  
ATOM   3966  H   LEU A 242      11.830  -9.972  -0.125  1.00 88.89           H  
ATOM   3967  CA  LEU A 242      11.912 -12.068  -0.500  1.00 88.89           C  
ATOM   3968  HA  LEU A 242      11.305 -12.597  -1.234  1.00 88.89           H  
ATOM   3969  C   LEU A 242      12.052 -13.022   0.697  1.00 88.89           C  
ATOM   3970  CB  LEU A 242      13.298 -11.766  -1.094  1.00 88.89           C  
ATOM   3971  HB2 LEU A 242      13.908 -11.284  -0.330  1.00 88.89           H  
ATOM   3972  HB3 LEU A 242      13.771 -12.716  -1.341  1.00 88.89           H  
ATOM   3973  O   LEU A 242      12.372 -14.190   0.501  1.00 88.89           O  
ATOM   3974  CG  LEU A 242      13.285 -10.881  -2.351  1.00 88.89           C  
ATOM   3975  HG  LEU A 242      12.934  -9.880  -2.103  1.00 88.89           H  
ATOM   3976  CD1 LEU A 242      14.707 -10.761  -2.895  1.00 88.89           C  
ATOM   3977 HD11 LEU A 242      15.070 -11.739  -3.209  1.00 88.89           H  
ATOM   3978 HD12 LEU A 242      14.717 -10.082  -3.748  1.00 88.89           H  
ATOM   3979 HD13 LEU A 242      15.360 -10.363  -2.118  1.00 88.89           H  
ATOM   3980  CD2 LEU A 242      12.369 -11.453  -3.430  1.00 88.89           C  
ATOM   3981 HD21 LEU A 242      12.489 -12.536  -3.474  1.00 88.89           H  
ATOM   3982 HD22 LEU A 242      11.331 -11.245  -3.170  1.00 88.89           H  
ATOM   3983 HD23 LEU A 242      12.579 -10.999  -4.398  1.00 88.89           H  
ATOM   3984  N   GLU A 243      11.847 -12.512   1.912  1.00 89.56           N  
ATOM   3985  H   GLU A 243      11.603 -11.535   1.987  1.00 89.56           H  
ATOM   3986  CA  GLU A 243      11.832 -13.263   3.172  1.00 89.56           C  
ATOM   3987  HA  GLU A 243      12.273 -14.250   3.032  1.00 89.56           H  
ATOM   3988  C   GLU A 243      10.392 -13.482   3.679  1.00 89.56           C  
ATOM   3989  CB  GLU A 243      12.664 -12.489   4.216  1.00 89.56           C  
ATOM   3990  HB2 GLU A 243      12.610 -13.000   5.177  1.00 89.56           H  
ATOM   3991  HB3 GLU A 243      12.216 -11.502   4.332  1.00 89.56           H  
ATOM   3992  O   GLU A 243      10.198 -14.090   4.725  1.00 89.56           O  
ATOM   3993  CG  GLU A 243      14.151 -12.334   3.837  1.00 89.56           C  
ATOM   3994  HG2 GLU A 243      14.232 -12.070   2.782  1.00 89.56           H  
ATOM   3995  HG3 GLU A 243      14.645 -13.297   3.967  1.00 89.56           H  
ATOM   3996  CD  GLU A 243      14.908 -11.252   4.635  1.00 89.56           C  
ATOM   3997  OE1 GLU A 243      16.104 -11.051   4.317  1.00 89.56           O  
ATOM   3998  OE2 GLU A 243      14.302 -10.523   5.459  1.00 89.56           O  
ATOM   3999  N   ALA A 244       9.388 -12.960   2.965  1.00 92.68           N  
ATOM   4000  H   ALA A 244       9.591 -12.606   2.041  1.00 92.68           H  
ATOM   4001  CA  ALA A 244       7.982 -13.012   3.349  1.00 92.68           C  
ATOM   4002  HA  ALA A 244       7.909 -13.134   4.429  1.00 92.68           H  
ATOM   4003  C   ALA A 244       7.256 -14.201   2.703  1.00 92.68           C  
ATOM   4004  CB  ALA A 244       7.333 -11.671   2.979  1.00 92.68           C  
ATOM   4005  HB1 ALA A 244       6.308 -11.636   3.348  1.00 92.68           H  
ATOM   4006  HB2 ALA A 244       7.901 -10.856   3.428  1.00 92.68           H  
ATOM   4007  HB3 ALA A 244       7.312 -11.555   1.895  1.00 92.68           H  
ATOM   4008  O   ALA A 244       7.690 -14.742   1.683  1.00 92.68           O  
ATOM   4009  N   THR A 245       6.106 -14.558   3.267  1.00 94.57           N  
ATOM   4010  H   THR A 245       5.795 -14.072   4.095  1.00 94.57           H  
ATOM   4011  CA  THR A 245       5.210 -15.575   2.710  1.00 94.57           C  
ATOM   4012  HA  THR A 245       5.805 -16.368   2.259  1.00 94.57           H  
ATOM   4013  C   THR A 245       4.327 -14.935   1.642  1.00 94.57           C  
ATOM   4014  CB  THR A 245       4.355 -16.204   3.819  1.00 94.57           C  
ATOM   4015  HB  THR A 245       3.671 -15.457   4.222  1.00 94.57           H  
ATOM   4016  O   THR A 245       3.625 -13.963   1.926  1.00 94.57           O  
ATOM   4017  CG2 THR A 245       3.566 -17.412   3.326  1.00 94.57           C  
ATOM   4018 HG21 THR A 245       4.244 -18.160   2.918  1.00 94.57           H  
ATOM   4019 HG22 THR A 245       2.853 -17.112   2.558  1.00 94.57           H  
ATOM   4020 HG23 THR A 245       3.010 -17.848   4.156  1.00 94.57           H  
ATOM   4021  OG1 THR A 245       5.189 -16.674   4.854  1.00 94.57           O  
ATOM   4022  HG1 THR A 245       4.614 -16.896   5.590  1.00 94.57           H  
ATOM   4023  N   LEU A 246       4.361 -15.451   0.410  1.00 94.31           N  
ATOM   4024  H   LEU A 246       4.926 -16.273   0.253  1.00 94.31           H  
ATOM   4025  CA  LEU A 246       3.394 -15.083  -0.628  1.00 94.31           C  
ATOM   4026  HA  LEU A 246       3.273 -14.000  -0.641  1.00 94.31           H  
ATOM   4027  C   LEU A 246       2.048 -15.722  -0.288  1.00 94.31           C  
ATOM   4028  CB  LEU A 246       3.900 -15.550  -2.008  1.00 94.31           C  
ATOM   4029  HB2 LEU A 246       4.138 -16.611  -1.939  1.00 94.31           H  
ATOM   4030  HB3 LEU A 246       4.819 -15.013  -2.245  1.00 94.31           H  
ATOM   4031  O   LEU A 246       1.980 -16.937  -0.139  1.00 94.31           O  
ATOM   4032  CG  LEU A 246       2.892 -15.371  -3.165  1.00 94.31           C  
ATOM   4033  HG  LEU A 246       1.975 -15.919  -2.950  1.00 94.31           H  
ATOM   4034  CD1 LEU A 246       2.536 -13.908  -3.435  1.00 94.31           C  
ATOM   4035 HD11 LEU A 246       1.804 -13.859  -4.242  1.00 94.31           H  
ATOM   4036 HD12 LEU A 246       3.432 -13.354  -3.715  1.00 94.31           H  
ATOM   4037 HD13 LEU A 246       2.088 -13.464  -2.546  1.00 94.31           H  
ATOM   4038  CD2 LEU A 246       3.495 -15.934  -4.453  1.00 94.31           C  
ATOM   4039 HD21 LEU A 246       2.795 -15.797  -5.277  1.00 94.31           H  
ATOM   4040 HD22 LEU A 246       3.659 -17.004  -4.325  1.00 94.31           H  
ATOM   4041 HD23 LEU A 246       4.441 -15.443  -4.679  1.00 94.31           H  
ATOM   4042  N   ILE A 247       1.003 -14.905  -0.203  1.00 94.50           N  
ATOM   4043  H   ILE A 247       1.143 -13.917  -0.363  1.00 94.50           H  
ATOM   4044  CA  ILE A 247      -0.364 -15.352   0.048  1.00 94.50           C  
ATOM   4045  HA  ILE A 247      -0.357 -16.394   0.369  1.00 94.50           H  
ATOM   4046  C   ILE A 247      -1.152 -15.275  -1.256  1.00 94.50           C  
ATOM   4047  CB  ILE A 247      -1.009 -14.512   1.170  1.00 94.50           C  
ATOM   4048  HB  ILE A 247      -1.062 -13.479   0.829  1.00 94.50           H  
ATOM   4049  O   ILE A 247      -1.277 -14.207  -1.869  1.00 94.50           O  
ATOM   4050  CG1 ILE A 247      -0.199 -14.505   2.488  1.00 94.50           C  
ATOM   4051 HG12 ILE A 247       0.788 -14.083   2.302  1.00 94.50           H  
ATOM   4052 HG13 ILE A 247      -0.698 -13.843   3.196  1.00 94.50           H  
ATOM   4053  CG2 ILE A 247      -2.441 -14.996   1.426  1.00 94.50           C  
ATOM   4054 HG21 ILE A 247      -2.855 -14.496   2.301  1.00 94.50           H  
ATOM   4055 HG22 ILE A 247      -3.081 -14.777   0.571  1.00 94.50           H  
ATOM   4056 HG23 ILE A 247      -2.438 -16.072   1.599  1.00 94.50           H  
ATOM   4057  CD1 ILE A 247      -0.024 -15.874   3.160  1.00 94.50           C  
ATOM   4058 HD11 ILE A 247       0.465 -16.573   2.481  1.00 94.50           H  
ATOM   4059 HD12 ILE A 247      -0.991 -16.277   3.461  1.00 94.50           H  
ATOM   4060 HD13 ILE A 247       0.595 -15.759   4.050  1.00 94.50           H  
ATOM   4061  N   HIS A 248      -1.710 -16.402  -1.682  1.00 90.78           N  
ATOM   4062  H   HIS A 248      -1.595 -17.241  -1.132  1.00 90.78           H  
ATOM   4063  CA  HIS A 248      -2.597 -16.464  -2.833  1.00 90.78           C  
ATOM   4064  HA  HIS A 248      -2.312 -15.696  -3.552  1.00 90.78           H  
ATOM   4065  C   HIS A 248      -4.028 -16.183  -2.383  1.00 90.78           C  
ATOM   4066  CB  HIS A 248      -2.450 -17.814  -3.532  1.00 90.78           C  
ATOM   4067  HB2 HIS A 248      -3.225 -17.914  -4.292  1.00 90.78           H  
ATOM   4068  HB3 HIS A 248      -2.590 -18.609  -2.799  1.00 90.78           H  
ATOM   4069  O   HIS A 248      -4.719 -17.047  -1.850  1.00 90.78           O  
ATOM   4070  CG  HIS A 248      -1.106 -17.996  -4.179  1.00 90.78           C  
ATOM   4071  CD2 HIS A 248      -0.004 -18.597  -3.632  1.00 90.78           C  
ATOM   4072  HD2 HIS A 248       0.057 -19.027  -2.643  1.00 90.78           H  
ATOM   4073  ND1 HIS A 248      -0.761 -17.567  -5.438  1.00 90.78           N  
ATOM   4074  HD1 HIS A 248      -1.381 -17.116  -6.095  1.00 90.78           H  
ATOM   4075  CE1 HIS A 248       0.518 -17.909  -5.653  1.00 90.78           C  
ATOM   4076  HE1 HIS A 248       1.068 -17.719  -6.563  1.00 90.78           H  
ATOM   4077  NE2 HIS A 248       1.025 -18.537  -4.585  1.00 90.78           N  
ATOM   4078  N   GLN A 249      -4.480 -14.951  -2.607  1.00 86.25           N  
ATOM   4079  H   GLN A 249      -3.851 -14.261  -2.993  1.00 86.25           H  
ATOM   4080  CA  GLN A 249      -5.863 -14.573  -2.344  1.00 86.25           C  
ATOM   4081  HA  GLN A 249      -6.196 -15.078  -1.437  1.00 86.25           H  
ATOM   4082  C   GLN A 249      -6.771 -15.018  -3.492  1.00 86.25           C  
ATOM   4083  CB  GLN A 249      -5.984 -13.065  -2.096  1.00 86.25           C  
ATOM   4084  HB2 GLN A 249      -7.029 -12.839  -1.886  1.00 86.25           H  
ATOM   4085  HB3 GLN A 249      -5.690 -12.521  -2.993  1.00 86.25           H  
ATOM   4086  O   GLN A 249      -6.445 -14.859  -4.672  1.00 86.25           O  
ATOM   4087  CG  GLN A 249      -5.131 -12.589  -0.911  1.00 86.25           C  
ATOM   4088  HG2 GLN A 249      -5.290 -13.241  -0.052  1.00 86.25           H  
ATOM   4089  HG3 GLN A 249      -4.073 -12.624  -1.171  1.00 86.25           H  
ATOM   4090  CD  GLN A 249      -5.492 -11.163  -0.528  1.00 86.25           C  
ATOM   4091  NE2 GLN A 249      -6.047 -10.938   0.642  1.00 86.25           N  
ATOM   4092 HE21 GLN A 249      -6.093 -11.662   1.345  1.00 86.25           H  
ATOM   4093 HE22 GLN A 249      -6.356  -9.999   0.848  1.00 86.25           H  
ATOM   4094  OE1 GLN A 249      -5.287 -10.232  -1.292  1.00 86.25           O  
ATOM   4095  N   SER A 250      -7.946 -15.536  -3.144  1.00 85.45           N  
ATOM   4096  H   SER A 250      -8.097 -15.753  -2.169  1.00 85.45           H  
ATOM   4097  CA  SER A 250      -9.033 -15.736  -4.102  1.00 85.45           C  
ATOM   4098  HA  SER A 250      -8.698 -16.444  -4.859  1.00 85.45           H  
ATOM   4099  C   SER A 250      -9.426 -14.426  -4.788  1.00 85.45           C  
ATOM   4100  CB  SER A 250     -10.248 -16.323  -3.388  1.00 85.45           C  
ATOM   4101  HB2 SER A 250     -10.980 -16.659  -4.122  1.00 85.45           H  
ATOM   4102  HB3 SER A 250      -9.909 -17.165  -2.784  1.00 85.45           H  
ATOM   4103  O   SER A 250      -9.279 -13.348  -4.216  1.00 85.45           O  
ATOM   4104  OG  SER A 250     -10.846 -15.381  -2.525  1.00 85.45           O  
ATOM   4105  HG  SER A 250     -10.159 -15.120  -1.908  1.00 85.45           H  
ATOM   4106  N   ILE A 251     -10.031 -14.516  -5.977  1.00 78.26           N  
ATOM   4107  H   ILE A 251     -10.114 -15.426  -6.407  1.00 78.26           H  
ATOM   4108  CA  ILE A 251     -10.583 -13.344  -6.685  1.00 78.26           C  
ATOM   4109  HA  ILE A 251      -9.768 -12.654  -6.906  1.00 78.26           H  
ATOM   4110  C   ILE A 251     -11.585 -12.584  -5.798  1.00 78.26           C  
ATOM   4111  CB  ILE A 251     -11.236 -13.789  -8.017  1.00 78.26           C  
ATOM   4112  HB  ILE A 251     -12.003 -14.530  -7.791  1.00 78.26           H  
ATOM   4113  O   ILE A 251     -11.673 -11.362  -5.864  1.00 78.26           O  
ATOM   4114  CG1 ILE A 251     -10.181 -14.443  -8.944  1.00 78.26           C  
ATOM   4115 HG12 ILE A 251      -9.430 -13.702  -9.217  1.00 78.26           H  
ATOM   4116 HG13 ILE A 251      -9.676 -15.248  -8.410  1.00 78.26           H  
ATOM   4117  CG2 ILE A 251     -11.917 -12.606  -8.734  1.00 78.26           C  
ATOM   4118 HG21 ILE A 251     -12.718 -12.192  -8.121  1.00 78.26           H  
ATOM   4119 HG22 ILE A 251     -12.375 -12.929  -9.669  1.00 78.26           H  
ATOM   4120 HG23 ILE A 251     -11.188 -11.821  -8.937  1.00 78.26           H  
ATOM   4121  CD1 ILE A 251     -10.759 -15.061 -10.224  1.00 78.26           C  
ATOM   4122 HD11 ILE A 251     -11.113 -14.284 -10.902  1.00 78.26           H  
ATOM   4123 HD12 ILE A 251     -11.579 -15.734  -9.976  1.00 78.26           H  
ATOM   4124 HD13 ILE A 251      -9.979 -15.627 -10.732  1.00 78.26           H  
ATOM   4125  N   THR A 252     -12.320 -13.307  -4.949  1.00 82.60           N  
ATOM   4126  H   THR A 252     -12.197 -14.310  -4.948  1.00 82.60           H  
ATOM   4127  CA  THR A 252     -13.302 -12.750  -4.009  1.00 82.60           C  
ATOM   4128  HA  THR A 252     -13.820 -11.917  -4.485  1.00 82.60           H  
ATOM   4129  C   THR A 252     -12.703 -12.201  -2.712  1.00 82.60           C  
ATOM   4130  CB  THR A 252     -14.344 -13.822  -3.652  1.00 82.60           C  
ATOM   4131  HB  THR A 252     -15.008 -13.439  -2.877  1.00 82.60           H  
ATOM   4132  O   THR A 252     -13.428 -11.590  -1.937  1.00 82.60           O  
ATOM   4133  CG2 THR A 252     -15.196 -14.210  -4.862  1.00 82.60           C  
ATOM   4134 HG21 THR A 252     -15.958 -14.923  -4.546  1.00 82.60           H  
ATOM   4135 HG22 THR A 252     -15.688 -13.325  -5.264  1.00 82.60           H  
ATOM   4136 HG23 THR A 252     -14.580 -14.669  -5.635  1.00 82.60           H  
ATOM   4137  OG1 THR A 252     -13.729 -15.018  -3.206  1.00 82.60           O  
ATOM   4138  HG1 THR A 252     -12.830 -14.859  -2.910  1.00 82.60           H  
ATOM   4139  N   GLY A 253     -11.427 -12.468  -2.419  1.00 77.75           N  
ATOM   4140  H   GLY A 253     -10.837 -12.870  -3.134  1.00 77.75           H  
ATOM   4141  CA  GLY A 253     -10.805 -12.179  -1.120  1.00 77.75           C  
ATOM   4142  HA2 GLY A 253      -9.725 -12.291  -1.213  1.00 77.75           H  
ATOM   4143  HA3 GLY A 253     -11.011 -11.142  -0.853  1.00 77.75           H  
ATOM   4144  C   GLY A 253     -11.271 -13.059   0.056  1.00 77.75           C  
ATOM   4145  O   GLY A 253     -10.792 -12.872   1.165  1.00 77.75           O  
ATOM   4146  N   LEU A 254     -12.172 -14.026  -0.164  1.00 83.43           N  
ATOM   4147  H   LEU A 254     -12.559 -14.098  -1.094  1.00 83.43           H  
ATOM   4148  CA  LEU A 254     -12.787 -14.848   0.894  1.00 83.43           C  
ATOM   4149  HA  LEU A 254     -13.002 -14.211   1.752  1.00 83.43           H  
ATOM   4150  C   LEU A 254     -11.901 -15.980   1.430  1.00 83.43           C  
ATOM   4151  CB  LEU A 254     -14.100 -15.451   0.365  1.00 83.43           C  
ATOM   4152  HB2 LEU A 254     -14.479 -16.156   1.106  1.00 83.43           H  
ATOM   4153  HB3 LEU A 254     -13.883 -16.015  -0.542  1.00 83.43           H  
ATOM   4154  O   LEU A 254     -12.110 -16.438   2.549  1.00 83.43           O  
ATOM   4155  CG  LEU A 254     -15.210 -14.430   0.071  1.00 83.43           C  
ATOM   4156  HG  LEU A 254     -14.846 -13.690  -0.641  1.00 83.43           H  
ATOM   4157  CD1 LEU A 254     -16.404 -15.153  -0.551  1.00 83.43           C  
ATOM   4158 HD11 LEU A 254     -17.181 -14.429  -0.799  1.00 83.43           H  
ATOM   4159 HD12 LEU A 254     -16.805 -15.885   0.150  1.00 83.43           H  
ATOM   4160 HD13 LEU A 254     -16.092 -15.659  -1.465  1.00 83.43           H  
ATOM   4161  CD2 LEU A 254     -15.683 -13.707   1.332  1.00 83.43           C  
ATOM   4162 HD21 LEU A 254     -16.527 -13.060   1.091  1.00 83.43           H  
ATOM   4163 HD22 LEU A 254     -15.986 -14.428   2.092  1.00 83.43           H  
ATOM   4164 HD23 LEU A 254     -14.883 -13.080   1.727  1.00 83.43           H  
ATOM   4165  N   TYR A 255     -10.950 -16.463   0.634  1.00 84.11           N  
ATOM   4166  H   TYR A 255     -10.848 -16.066  -0.290  1.00 84.11           H  
ATOM   4167  CA  TYR A 255      -9.979 -17.468   1.057  1.00 84.11           C  
ATOM   4168  HA  TYR A 255      -9.948 -17.476   2.147  1.00 84.11           H  
ATOM   4169  C   TYR A 255      -8.571 -17.104   0.592  1.00 84.11           C  
ATOM   4170  CB  TYR A 255     -10.410 -18.874   0.610  1.00 84.11           C  
ATOM   4171  HB2 TYR A 255     -11.349 -19.116   1.107  1.00 84.11           H  
ATOM   4172  HB3 TYR A 255      -9.673 -19.594   0.966  1.00 84.11           H  
ATOM   4173  O   TYR A 255      -8.383 -16.438  -0.434  1.00 84.11           O  
ATOM   4174  CG  TYR A 255     -10.594 -19.059  -0.885  1.00 84.11           C  
ATOM   4175  CD1 TYR A 255     -11.845 -18.793  -1.476  1.00 84.11           C  
ATOM   4176  HD1 TYR A 255     -12.666 -18.454  -0.862  1.00 84.11           H  
ATOM   4177  CD2 TYR A 255      -9.522 -19.510  -1.682  1.00 84.11           C  
ATOM   4178  HD2 TYR A 255      -8.563 -19.713  -1.227  1.00 84.11           H  
ATOM   4179  CE1 TYR A 255     -12.025 -18.964  -2.862  1.00 84.11           C  
ATOM   4180  HE1 TYR A 255     -12.978 -18.749  -3.322  1.00 84.11           H  
ATOM   4181  CE2 TYR A 255      -9.698 -19.693  -3.068  1.00 84.11           C  
ATOM   4182  HE2 TYR A 255      -8.868 -20.032  -3.670  1.00 84.11           H  
ATOM   4183  OH  TYR A 255     -11.104 -19.518  -5.006  1.00 84.11           O  
ATOM   4184  HH  TYR A 255     -10.331 -19.919  -5.410  1.00 84.11           H  
ATOM   4185  CZ  TYR A 255     -10.951 -19.412  -3.660  1.00 84.11           C  
ATOM   4186  N   GLU A 256      -7.600 -17.560   1.375  1.00 88.13           N  
ATOM   4187  H   GLU A 256      -7.850 -18.147   2.157  1.00 88.13           H  
ATOM   4188  CA  GLU A 256      -6.167 -17.339   1.220  1.00 88.13           C  
ATOM   4189  HA  GLU A 256      -5.956 -16.901   0.244  1.00 88.13           H  
ATOM   4190  C   GLU A 256      -5.460 -18.700   1.314  1.00 88.13           C  
ATOM   4191  CB  GLU A 256      -5.670 -16.376   2.320  1.00 88.13           C  
ATOM   4192  HB2 GLU A 256      -4.593 -16.259   2.208  1.00 88.13           H  
ATOM   4193  HB3 GLU A 256      -5.859 -16.819   3.298  1.00 88.13           H  
ATOM   4194  O   GLU A 256      -5.859 -19.533   2.132  1.00 88.13           O  
ATOM   4195  CG  GLU A 256      -6.342 -14.992   2.263  1.00 88.13           C  
ATOM   4196  HG2 GLU A 256      -7.391 -15.098   2.538  1.00 88.13           H  
ATOM   4197  HG3 GLU A 256      -6.313 -14.644   1.230  1.00 88.13           H  
ATOM   4198  CD  GLU A 256      -5.705 -13.931   3.182  1.00 88.13           C  
ATOM   4199  OE1 GLU A 256      -5.757 -12.731   2.819  1.00 88.13           O  
ATOM   4200  OE2 GLU A 256      -5.171 -14.250   4.272  1.00 88.13           O  
ATOM   4201  N   THR A 257      -4.443 -18.939   0.482  1.00 82.01           N  
ATOM   4202  H   THR A 257      -4.194 -18.238  -0.201  1.00 82.01           H  
ATOM   4203  CA  THR A 257      -3.578 -20.137   0.542  1.00 82.01           C  
ATOM   4204  HA  THR A 257      -3.712 -20.632   1.504  1.00 82.01           H  
ATOM   4205  C   THR A 257      -2.109 -19.773   0.474  1.00 82.01           C  
ATOM   4206  CB  THR A 257      -3.874 -21.159  -0.558  1.00 82.01           C  
ATOM   4207  HB  THR A 257      -3.172 -21.987  -0.462  1.00 82.01           H  
ATOM   4208  O   THR A 257      -1.794 -18.840  -0.306  1.00 82.01           O  
ATOM   4209  CG2 THR A 257      -5.293 -21.719  -0.506  1.00 82.01           C  
ATOM   4210 HG21 THR A 257      -5.474 -22.155   0.476  1.00 82.01           H  
ATOM   4211 HG22 THR A 257      -6.015 -20.922  -0.683  1.00 82.01           H  
ATOM   4212 HG23 THR A 257      -5.406 -22.489  -1.270  1.00 82.01           H  
ATOM   4213  OG1 THR A 257      -3.683 -20.546  -1.804  1.00 82.01           O  
ATOM   4214  HG1 THR A 257      -3.008 -19.889  -1.619  1.00 82.01           H  
ATOM   4215  OXT THR A 257      -1.335 -20.484   1.138  1.00 82.01           O  
TER    4216      THR A 257                                                       
END   
