# Supplementary material for: Computational design of novel Cas9 PAM-interacting domains using evolution-based modelling and structural quality assessment
Source: PLoS Comput Biol. 2023 Nov 17;19(11):e1011621. doi: 10.1371/journal.pcbi.1011621 (PMC10729993; doi:10.1371/journal.pcbi.1011621)
Supplement: S1 File — This file contains the experimentally tested sequences in a zip format. It includes Fasta files, AlphaFold Prediction with PDB file, pLDDT, and more. (ZIP) [file pcbi.1011621.s001.zip › pdb/dgfx_55_relaxed_rank_1_model_3.pdb]

ATOM      1  N   THR A   1       8.610  18.489 -13.850  1.00 41.93           N  
ATOM      2  H   THR A   1       8.332  18.942 -14.709  1.00 41.93           H  
ATOM      3  H2  THR A   1       8.066  17.651 -13.700  1.00 41.93           H  
ATOM      4  H3  THR A   1       8.445  19.138 -13.094  1.00 41.93           H  
ATOM      5  CA  THR A   1      10.058  18.197 -13.872  1.00 41.93           C  
ATOM      6  HA  THR A   1      10.314  17.563 -14.721  1.00 41.93           H  
ATOM      7  C   THR A   1      10.416  17.455 -12.593  1.00 41.93           C  
ATOM      8  CB  THR A   1      10.841  19.512 -13.986  1.00 41.93           C  
ATOM      9  HB  THR A   1      11.874  19.370 -13.669  1.00 41.93           H  
ATOM     10  O   THR A   1      10.526  18.069 -11.546  1.00 41.93           O  
ATOM     11  CG2 THR A   1      10.804  20.048 -15.416  1.00 41.93           C  
ATOM     12 HG21 THR A   1       9.785  20.274 -15.728  1.00 41.93           H  
ATOM     13 HG22 THR A   1      11.397  20.961 -15.472  1.00 41.93           H  
ATOM     14 HG23 THR A   1      11.242  19.318 -16.097  1.00 41.93           H  
ATOM     15  OG1 THR A   1      10.206  20.487 -13.196  1.00 41.93           O  
ATOM     16  HG1 THR A   1      10.860  21.143 -12.946  1.00 41.93           H  
ATOM     17  N   GLY A   2      10.466  16.120 -12.623  1.00 59.23           N  
ATOM     18  H   GLY A   2      10.440  15.635 -13.508  1.00 59.23           H  
ATOM     19  CA  GLY A   2      10.978  15.338 -11.486  1.00 59.23           C  
ATOM     20  HA2 GLY A   2      10.569  14.328 -11.509  1.00 59.23           H  
ATOM     21  HA3 GLY A   2      10.700  15.803 -10.540  1.00 59.23           H  
ATOM     22  C   GLY A   2      12.500  15.242 -11.579  1.00 59.23           C  
ATOM     23  O   GLY A   2      13.012  15.145 -12.693  1.00 59.23           O  
ATOM     24  N   GLY A   3      13.212  15.301 -10.450  1.00 77.26           N  
ATOM     25  H   GLY A   3      12.739  15.406  -9.564  1.00 77.26           H  
ATOM     26  CA  GLY A   3      14.667  15.106 -10.427  1.00 77.26           C  
ATOM     27  HA2 GLY A   3      15.146  15.887 -11.017  1.00 77.26           H  
ATOM     28  HA3 GLY A   3      15.042  15.178  -9.406  1.00 77.26           H  
ATOM     29  C   GLY A   3      15.069  13.739 -10.993  1.00 77.26           C  
ATOM     30  O   GLY A   3      14.286  12.790 -10.966  1.00 77.26           O  
ATOM     31  N   PHE A   4      16.284  13.625 -11.528  1.00 83.73           N  
ATOM     32  H   PHE A   4      16.890  14.433 -11.530  1.00 83.73           H  
ATOM     33  CA  PHE A   4      16.817  12.343 -12.017  1.00 83.73           C  
ATOM     34  HA  PHE A   4      16.041  11.830 -12.584  1.00 83.73           H  
ATOM     35  C   PHE A   4      17.221  11.405 -10.872  1.00 83.73           C  
ATOM     36  CB  PHE A   4      18.011  12.619 -12.940  1.00 83.73           C  
ATOM     37  HB2 PHE A   4      18.777  13.156 -12.382  1.00 83.73           H  
ATOM     38  HB3 PHE A   4      18.440  11.665 -13.248  1.00 83.73           H  
ATOM     39  O   PHE A   4      17.286  10.184 -11.040  1.00 83.73           O  
ATOM     40  CG  PHE A   4      17.652  13.395 -14.193  1.00 83.73           C  
ATOM     41  CD1 PHE A   4      16.691  12.873 -15.071  1.00 83.73           C  
ATOM     42  HD1 PHE A   4      16.249  11.916 -14.838  1.00 83.73           H  
ATOM     43  CD2 PHE A   4      18.264  14.625 -14.489  1.00 83.73           C  
ATOM     44  HD2 PHE A   4      19.010  15.036 -13.826  1.00 83.73           H  
ATOM     45  CE1 PHE A   4      16.321  13.570 -16.234  1.00 83.73           C  
ATOM     46  HE1 PHE A   4      15.584  13.159 -16.908  1.00 83.73           H  
ATOM     47  CE2 PHE A   4      17.905  15.323 -15.657  1.00 83.73           C  
ATOM     48  HE2 PHE A   4      18.380  16.266 -15.886  1.00 83.73           H  
ATOM     49  CZ  PHE A   4      16.933  14.800 -16.527  1.00 83.73           C  
ATOM     50  HZ  PHE A   4      16.664  15.339 -17.424  1.00 83.73           H  
ATOM     51  N   SER A   5      17.464  11.981  -9.700  1.00 85.85           N  
ATOM     52  H   SER A   5      17.408  12.988  -9.640  1.00 85.85           H  
ATOM     53  CA  SER A   5      17.905  11.326  -8.481  1.00 85.85           C  
ATOM     54  HA  SER A   5      17.683  10.260  -8.528  1.00 85.85           H  
ATOM     55  C   SER A   5      17.175  11.909  -7.274  1.00 85.85           C  
ATOM     56  CB  SER A   5      19.419  11.503  -8.331  1.00 85.85           C  
ATOM     57  HB2 SER A   5      19.757  11.076  -7.387  1.00 85.85           H  
ATOM     58  HB3 SER A   5      19.904  10.995  -9.164  1.00 85.85           H  
ATOM     59  O   SER A   5      16.492  12.931  -7.344  1.00 85.85           O  
ATOM     60  OG  SER A   5      19.750  12.871  -8.393  1.00 85.85           O  
ATOM     61  HG  SER A   5      20.573  13.069  -7.940  1.00 85.85           H  
ATOM     62  N   LYS A   6      17.298  11.231  -6.137  1.00 83.69           N  
ATOM     63  H   LYS A   6      17.834  10.375  -6.154  1.00 83.69           H  
ATOM     64  CA  LYS A   6      16.997  11.844  -4.849  1.00 83.69           C  
ATOM     65  HA  LYS A   6      16.035  12.354  -4.895  1.00 83.69           H  
ATOM     66  C   LYS A   6      18.083  12.872  -4.539  1.00 83.69           C  
ATOM     67  CB  LYS A   6      16.959  10.769  -3.775  1.00 83.69           C  
ATOM     68  HB2 LYS A   6      17.895  10.213  -3.834  1.00 83.69           H  
ATOM     69  HB3 LYS A   6      16.899  11.251  -2.800  1.00 83.69           H  
ATOM     70  O   LYS A   6      19.237  12.506  -4.339  1.00 83.69           O  
ATOM     71  CG  LYS A   6      15.794   9.784  -3.926  1.00 83.69           C  
ATOM     72  HG2 LYS A   6      15.864   9.255  -4.877  1.00 83.69           H  
ATOM     73  HG3 LYS A   6      14.838  10.301  -3.849  1.00 83.69           H  
ATOM     74  CD  LYS A   6      15.966   8.803  -2.774  1.00 83.69           C  
ATOM     75  HD2 LYS A   6      16.989   8.431  -2.821  1.00 83.69           H  
ATOM     76  HD3 LYS A   6      15.843   9.332  -1.829  1.00 83.69           H  
ATOM     77  CE  LYS A   6      15.043   7.600  -2.808  1.00 83.69           C  
ATOM     78  HE2 LYS A   6      15.112   7.134  -3.791  1.00 83.69           H  
ATOM     79  HE3 LYS A   6      14.017   7.918  -2.622  1.00 83.69           H  
ATOM     80  NZ  LYS A   6      15.534   6.676  -1.763  1.00 83.69           N  
ATOM     81  HZ1 LYS A   6      14.990   5.828  -1.703  1.00 83.69           H  
ATOM     82  HZ2 LYS A   6      15.582   7.152  -0.874  1.00 83.69           H  
ATOM     83  HZ3 LYS A   6      16.499   6.458  -1.968  1.00 83.69           H  
ATOM     84  N   GLU A   7      17.689  14.137  -4.456  1.00 85.14           N  
ATOM     85  H   GLU A   7      16.753  14.348  -4.771  1.00 85.14           H  
ATOM     86  CA  GLU A   7      18.597  15.286  -4.294  1.00 85.14           C  
ATOM     87  HA  GLU A   7      19.390  15.215  -5.039  1.00 85.14           H  
ATOM     88  C   GLU A   7      19.297  15.355  -2.922  1.00 85.14           C  
ATOM     89  CB  GLU A   7      17.808  16.580  -4.563  1.00 85.14           C  
ATOM     90  HB2 GLU A   7      18.458  17.440  -4.400  1.00 85.14           H  
ATOM     91  HB3 GLU A   7      16.991  16.646  -3.845  1.00 85.14           H  
ATOM     92  O   GLU A   7      20.153  16.208  -2.692  1.00 85.14           O  
ATOM     93  CG  GLU A   7      17.218  16.668  -5.983  1.00 85.14           C  
ATOM     94  HG2 GLU A   7      16.503  15.856  -6.121  1.00 85.14           H  
ATOM     95  HG3 GLU A   7      16.659  17.601  -6.058  1.00 85.14           H  
ATOM     96  CD  GLU A   7      18.274  16.631  -7.101  1.00 85.14           C  
ATOM     97  OE1 GLU A   7      17.898  16.227  -8.227  1.00 85.14           O  
ATOM     98  OE2 GLU A   7      19.432  17.013  -6.823  1.00 85.14           O  
ATOM     99  N   SER A   8      18.968  14.454  -1.991  1.00 88.44           N  
ATOM    100  H   SER A   8      18.282  13.750  -2.223  1.00 88.44           H  
ATOM    101  CA  SER A   8      19.700  14.319  -0.733  1.00 88.44           C  
ATOM    102  HA  SER A   8      19.693  15.282  -0.223  1.00 88.44           H  
ATOM    103  C   SER A   8      21.152  13.920  -1.001  1.00 88.44           C  
ATOM    104  CB  SER A   8      19.036  13.285   0.179  1.00 88.44           C  
ATOM    105  HB2 SER A   8      19.044  12.310  -0.309  1.00 88.44           H  
ATOM    106  HB3 SER A   8      19.592  13.213   1.113  1.00 88.44           H  
ATOM    107  O   SER A   8      21.424  12.870  -1.586  1.00 88.44           O  
ATOM    108  OG  SER A   8      17.697  13.660   0.452  1.00 88.44           O  
ATOM    109  HG  SER A   8      17.697  14.532   0.854  1.00 88.44           H  
ATOM    110  N   ILE A   9      22.086  14.752  -0.539  1.00 86.62           N  
ATOM    111  H   ILE A   9      21.790  15.619  -0.112  1.00 86.62           H  
ATOM    112  CA  ILE A   9      23.520  14.473  -0.611  1.00 86.62           C  
ATOM    113  HA  ILE A   9      23.723  13.940  -1.540  1.00 86.62           H  
ATOM    114  C   ILE A   9      23.888  13.564   0.556  1.00 86.62           C  
ATOM    115  CB  ILE A   9      24.356  15.771  -0.624  1.00 86.62           C  
ATOM    116  HB  ILE A   9      24.140  16.332   0.285  1.00 86.62           H  
ATOM    117  O   ILE A   9      23.735  13.938   1.718  1.00 86.62           O  
ATOM    118  CG1 ILE A   9      23.974  16.640  -1.845  1.00 86.62           C  
ATOM    119 HG12 ILE A   9      22.895  16.789  -1.866  1.00 86.62           H  
ATOM    120 HG13 ILE A   9      24.254  16.123  -2.763  1.00 86.62           H  
ATOM    121  CG2 ILE A   9      25.862  15.431  -0.646  1.00 86.62           C  
ATOM    122 HG21 ILE A   9      26.462  16.342  -0.639  1.00 86.62           H  
ATOM    123 HG22 ILE A   9      26.099  14.835  -1.527  1.00 86.62           H  
ATOM    124 HG23 ILE A   9      26.135  14.863   0.243  1.00 86.62           H  
ATOM    125  CD1 ILE A   9      24.609  18.036  -1.840  1.00 86.62           C  
ATOM    126 HD11 ILE A   9      24.200  18.615  -2.668  1.00 86.62           H  
ATOM    127 HD12 ILE A   9      24.377  18.545  -0.905  1.00 86.62           H  
ATOM    128 HD13 ILE A   9      25.690  17.970  -1.966  1.00 86.62           H  
ATOM    129  N   LEU A  10      24.394  12.379   0.234  1.00 89.39           N  
ATOM    130  H   LEU A  10      24.516  12.162  -0.745  1.00 89.39           H  
ATOM    131  CA  LEU A  10      24.898  11.426   1.209  1.00 89.39           C  
ATOM    132  HA  LEU A  10      24.536  11.716   2.195  1.00 89.39           H  
ATOM    133  C   LEU A  10      26.431  11.466   1.257  1.00 89.39           C  
ATOM    134  CB  LEU A  10      24.358  10.025   0.891  1.00 89.39           C  
ATOM    135  HB2 LEU A  10      24.677   9.766  -0.118  1.00 89.39           H  
ATOM    136  HB3 LEU A  10      24.809   9.309   1.578  1.00 89.39           H  
ATOM    137  O   LEU A  10      27.076  11.753   0.239  1.00 89.39           O  
ATOM    138  CG  LEU A  10      22.826   9.888   0.963  1.00 89.39           C  
ATOM    139  HG  LEU A  10      22.381  10.451   0.142  1.00 89.39           H  
ATOM    140  CD1 LEU A  10      22.451   8.412   0.815  1.00 89.39           C  
ATOM    141 HD11 LEU A  10      21.367   8.307   0.780  1.00 89.39           H  
ATOM    142 HD12 LEU A  10      22.875   8.007  -0.104  1.00 89.39           H  
ATOM    143 HD13 LEU A  10      22.836   7.841   1.661  1.00 89.39           H  
ATOM    144  CD2 LEU A  10      22.226  10.384   2.282  1.00 89.39           C  
ATOM    145 HD21 LEU A  10      21.159  10.163   2.303  1.00 89.39           H  
ATOM    146 HD22 LEU A  10      22.715   9.897   3.125  1.00 89.39           H  
ATOM    147 HD23 LEU A  10      22.345  11.464   2.362  1.00 89.39           H  
ATOM    148  N   PRO A  11      27.029  11.179   2.428  1.00 89.63           N  
ATOM    149  CA  PRO A  11      28.475  11.058   2.554  1.00 89.63           C  
ATOM    150  HA  PRO A  11      28.952  11.987   2.241  1.00 89.63           H  
ATOM    151  C   PRO A  11      29.015   9.915   1.685  1.00 89.63           C  
ATOM    152  CB  PRO A  11      28.737  10.832   4.047  1.00 89.63           C  
ATOM    153  HB2 PRO A  11      29.619  10.219   4.229  1.00 89.63           H  
ATOM    154  HB3 PRO A  11      28.836  11.795   4.548  1.00 89.63           H  
ATOM    155  O   PRO A  11      28.272   9.061   1.197  1.00 89.63           O  
ATOM    156  CG  PRO A  11      27.462  10.142   4.524  1.00 89.63           C  
ATOM    157  HG2 PRO A  11      27.506   9.080   4.281  1.00 89.63           H  
ATOM    158  HG3 PRO A  11      27.295  10.287   5.591  1.00 89.63           H  
ATOM    159  CD  PRO A  11      26.381  10.816   3.684  1.00 89.63           C  
ATOM    160  HD2 PRO A  11      25.550  10.127   3.535  1.00 89.63           H  
ATOM    161  HD3 PRO A  11      26.034  11.720   4.184  1.00 89.63           H  
ATOM    162  N   HIS A  12      30.331   9.910   1.489  1.00 88.45           N  
ATOM    163  H   HIS A  12      30.902  10.589   1.971  1.00 88.45           H  
ATOM    164  CA  HIS A  12      31.005   8.858   0.739  1.00 88.45           C  
ATOM    165  HA  HIS A  12      30.582   8.822  -0.265  1.00 88.45           H  
ATOM    166  C   HIS A  12      30.769   7.478   1.368  1.00 88.45           C  
ATOM    167  CB  HIS A  12      32.492   9.203   0.605  1.00 88.45           C  
ATOM    168  HB2 HIS A  12      32.600  10.232   0.260  1.00 88.45           H  
ATOM    169  HB3 HIS A  12      32.925   8.556  -0.158  1.00 88.45           H  
ATOM    170  O   HIS A  12      30.627   7.332   2.583  1.00 88.45           O  
ATOM    171  CG  HIS A  12      33.279   9.044   1.877  1.00 88.45           C  
ATOM    172  CD2 HIS A  12      33.652  10.040   2.737  1.00 88.45           C  
ATOM    173  HD2 HIS A  12      33.460  11.095   2.612  1.00 88.45           H  
ATOM    174  ND1 HIS A  12      33.729   7.858   2.409  1.00 88.45           N  
ATOM    175  HD1 HIS A  12      33.638   6.945   1.987  1.00 88.45           H  
ATOM    176  CE1 HIS A  12      34.329   8.130   3.579  1.00 88.45           C  
ATOM    177  HE1 HIS A  12      34.779   7.398   4.233  1.00 88.45           H  
ATOM    178  NE2 HIS A  12      34.309   9.449   3.819  1.00 88.45           N  
ATOM    179  N   GLY A  13      30.745   6.443   0.536  1.00 83.74           N  
ATOM    180  H   GLY A  13      30.836   6.602  -0.458  1.00 83.74           H  
ATOM    181  CA  GLY A  13      30.569   5.073   0.998  1.00 83.74           C  
ATOM    182  HA2 GLY A  13      29.616   4.986   1.519  1.00 83.74           H  
ATOM    183  HA3 GLY A  13      31.368   4.828   1.697  1.00 83.74           H  
ATOM    184  C   GLY A  13      30.597   4.075  -0.148  1.00 83.74           C  
ATOM    185  O   GLY A  13      30.549   4.446  -1.317  1.00 83.74           O  
ATOM    186  N   ASN A  14      30.619   2.788   0.190  1.00 83.23           N  
ATOM    187  H   ASN A  14      30.671   2.557   1.171  1.00 83.23           H  
ATOM    188  CA  ASN A  14      30.691   1.690  -0.782  1.00 83.23           C  
ATOM    189  HA  ASN A  14      31.384   1.984  -1.571  1.00 83.23           H  
ATOM    190  C   ASN A  14      29.354   1.406  -1.495  1.00 83.23           C  
ATOM    191  CB  ASN A  14      31.268   0.446  -0.079  1.00 83.23           C  
ATOM    192  HB2 ASN A  14      30.670   0.212   0.802  1.00 83.23           H  
ATOM    193  HB3 ASN A  14      31.223  -0.409  -0.754  1.00 83.23           H  
ATOM    194  O   ASN A  14      29.140   0.305  -1.991  1.00 83.23           O  
ATOM    195  CG  ASN A  14      32.722   0.612   0.316  1.00 83.23           C  
ATOM    196  ND2 ASN A  14      33.197  -0.172   1.254  1.00 83.23           N  
ATOM    197 HD21 ASN A  14      32.621  -0.882   1.684  1.00 83.23           H  
ATOM    198 HD22 ASN A  14      34.170  -0.039   1.488  1.00 83.23           H  
ATOM    199  OD1 ASN A  14      33.450   1.433  -0.209  1.00 83.23           O  
ATOM    200  N   SER A  15      28.434   2.371  -1.519  1.00 84.00           N  
ATOM    201  H   SER A  15      28.728   3.300  -1.253  1.00 84.00           H  
ATOM    202  CA  SER A  15      27.148   2.220  -2.190  1.00 84.00           C  
ATOM    203  HA  SER A  15      26.791   1.198  -2.070  1.00 84.00           H  
ATOM    204  C   SER A  15      27.303   2.513  -3.677  1.00 84.00           C  
ATOM    205  CB  SER A  15      26.113   3.152  -1.561  1.00 84.00           C  
ATOM    206  HB2 SER A  15      25.960   2.872  -0.518  1.00 84.00           H  
ATOM    207  HB3 SER A  15      26.489   4.174  -1.594  1.00 84.00           H  
ATOM    208  O   SER A  15      27.528   3.657  -4.066  1.00 84.00           O  
ATOM    209  OG  SER A  15      24.880   3.071  -2.255  1.00 84.00           O  
ATOM    210  HG  SER A  15      24.427   3.908  -2.129  1.00 84.00           H  
ATOM    211  N   ASP A  16      27.087   1.500  -4.513  1.00 81.76           N  
ATOM    212  H   ASP A  16      27.048   0.562  -4.141  1.00 81.76           H  
ATOM    213  CA  ASP A  16      27.045   1.660  -5.973  1.00 81.76           C  
ATOM    214  HA  ASP A  16      27.910   2.247  -6.283  1.00 81.76           H  
ATOM    215  C   ASP A  16      25.793   2.427  -6.456  1.00 81.76           C  
ATOM    216  CB  ASP A  16      27.152   0.282  -6.647  1.00 81.76           C  
ATOM    217  HB2 ASP A  16      27.126   0.414  -7.728  1.00 81.76           H  
ATOM    218  HB3 ASP A  16      26.284  -0.312  -6.362  1.00 81.76           H  
ATOM    219  O   ASP A  16      25.628   2.664  -7.648  1.00 81.76           O  
ATOM    220  CG  ASP A  16      28.437  -0.484  -6.295  1.00 81.76           C  
ATOM    221  OD1 ASP A  16      29.529   0.137  -6.189  1.00 81.76           O  
ATOM    222  OD2 ASP A  16      28.320  -1.712  -6.104  1.00 81.76           O  
ATOM    223  N   LYS A  17      24.893   2.821  -5.541  1.00 84.45           N  
ATOM    224  H   LYS A  17      25.103   2.624  -4.573  1.00 84.45           H  
ATOM    225  CA  LYS A  17      23.711   3.642  -5.856  1.00 84.45           C  
ATOM    226  HA  LYS A  17      23.372   3.400  -6.864  1.00 84.45           H  
ATOM    227  C   LYS A  17      24.004   5.140  -5.875  1.00 84.45           C  
ATOM    228  CB  LYS A  17      22.573   3.366  -4.866  1.00 84.45           C  
ATOM    229  HB2 LYS A  17      22.898   3.627  -3.859  1.00 84.45           H  
ATOM    230  HB3 LYS A  17      21.733   4.012  -5.121  1.00 84.45           H  
ATOM    231  O   LYS A  17      23.200   5.881  -6.437  1.00 84.45           O  
ATOM    232  CG  LYS A  17      22.097   1.911  -4.901  1.00 84.45           C  
ATOM    233  HG2 LYS A  17      21.729   1.679  -5.901  1.00 84.45           H  
ATOM    234  HG3 LYS A  17      22.923   1.242  -4.660  1.00 84.45           H  
ATOM    235  CD  LYS A  17      20.976   1.708  -3.880  1.00 84.45           C  
ATOM    236  HD2 LYS A  17      20.155   2.390  -4.104  1.00 84.45           H  
ATOM    237  HD3 LYS A  17      21.361   1.926  -2.884  1.00 84.45           H  
ATOM    238  CE  LYS A  17      20.490   0.260  -3.950  1.00 84.45           C  
ATOM    239  HE2 LYS A  17      20.108   0.072  -4.953  1.00 84.45           H  
ATOM    240  HE3 LYS A  17      21.343  -0.399  -3.791  1.00 84.45           H  
ATOM    241  NZ  LYS A  17      19.441  -0.000  -2.936  1.00 84.45           N  
ATOM    242  HZ1 LYS A  17      18.658   0.622  -3.081  1.00 84.45           H  
ATOM    243  HZ2 LYS A  17      19.814   0.157  -2.011  1.00 84.45           H  
ATOM    244  HZ3 LYS A  17      19.121  -0.956  -3.002  1.00 84.45           H  
ATOM    245  N   LEU A  18      25.102   5.572  -5.245  1.00 87.53           N  
ATOM    246  H   LEU A  18      25.773   4.892  -4.917  1.00 87.53           H  
ATOM    247  CA  LEU A  18      25.447   6.987  -5.158  1.00 87.53           C  
ATOM    248  HA  LEU A  18      24.579   7.524  -4.776  1.00 87.53           H  
ATOM    249  C   LEU A  18      25.763   7.539  -6.545  1.00 87.53           C  
ATOM    250  CB  LEU A  18      26.646   7.217  -4.225  1.00 87.53           C  
ATOM    251  HB2 LEU A  18      27.456   6.558  -4.539  1.00 87.53           H  
ATOM    252  HB3 LEU A  18      26.976   8.248  -4.349  1.00 87.53           H  
ATOM    253  O   LEU A  18      26.548   6.961  -7.293  1.00 87.53           O  
ATOM    254  CG  LEU A  18      26.374   6.999  -2.733  1.00 87.53           C  
ATOM    255  HG  LEU A  18      25.967   5.999  -2.585  1.00 87.53           H  
ATOM    256  CD1 LEU A  18      27.685   7.123  -1.952  1.00 87.53           C  
ATOM    257 HD11 LEU A  18      28.119   8.113  -2.101  1.00 87.53           H  
ATOM    258 HD12 LEU A  18      28.392   6.369  -2.298  1.00 87.53           H  
ATOM    259 HD13 LEU A  18      27.503   6.977  -0.887  1.00 87.53           H  
ATOM    260  CD2 LEU A  18      25.385   8.015  -2.167  1.00 87.53           C  
ATOM    261 HD21 LEU A  18      24.414   7.909  -2.651  1.00 87.53           H  
ATOM    262 HD22 LEU A  18      25.258   7.826  -1.101  1.00 87.53           H  
ATOM    263 HD23 LEU A  18      25.753   9.030  -2.317  1.00 87.53           H  
ATOM    264  N   ILE A  19      25.188   8.694  -6.859  1.00 88.01           N  
ATOM    265  H   ILE A  19      24.546   9.101  -6.194  1.00 88.01           H  
ATOM    266  CA  ILE A  19      25.420   9.374  -8.133  1.00 88.01           C  
ATOM    267  HA  ILE A  19      25.868   8.671  -8.836  1.00 88.01           H  
ATOM    268  C   ILE A  19      26.405  10.513  -7.916  1.00 88.01           C  
ATOM    269  CB  ILE A  19      24.100   9.847  -8.760  1.00 88.01           C  
ATOM    270  HB  ILE A  19      23.622  10.534  -8.062  1.00 88.01           H  
ATOM    271  O   ILE A  19      26.250  11.327  -7.002  1.00 88.01           O  
ATOM    272  CG1 ILE A  19      23.161   8.650  -9.002  1.00 88.01           C  
ATOM    273 HG12 ILE A  19      23.490   8.099  -9.883  1.00 88.01           H  
ATOM    274 HG13 ILE A  19      23.173   7.961  -8.158  1.00 88.01           H  
ATOM    275  CG2 ILE A  19      24.356  10.597 -10.083  1.00 88.01           C  
ATOM    276 HG21 ILE A  19      23.420  10.922 -10.539  1.00 88.01           H  
ATOM    277 HG22 ILE A  19      24.946  11.496  -9.908  1.00 88.01           H  
ATOM    278 HG23 ILE A  19      24.883   9.955 -10.789  1.00 88.01           H  
ATOM    279  CD1 ILE A  19      21.716   9.098  -9.174  1.00 88.01           C  
ATOM    280 HD11 ILE A  19      21.130   8.236  -9.495  1.00 88.01           H  
ATOM    281 HD12 ILE A  19      21.628   9.871  -9.937  1.00 88.01           H  
ATOM    282 HD13 ILE A  19      21.337   9.461  -8.219  1.00 88.01           H  
ATOM    283  N   ALA A  20      27.412  10.579  -8.780  1.00 88.92           N  
ATOM    284  H   ALA A  20      27.468   9.889  -9.516  1.00 88.92           H  
ATOM    285  CA  ALA A  20      28.410  11.634  -8.764  1.00 88.92           C  
ATOM    286  HA  ALA A  20      28.946  11.601  -7.816  1.00 88.92           H  
ATOM    287  C   ALA A  20      27.752  13.011  -8.904  1.00 88.92           C  
ATOM    288  CB  ALA A  20      29.405  11.371  -9.895  1.00 88.92           C  
ATOM    289  HB1 ALA A  20      30.202  12.113  -9.860  1.00 88.92           H  
ATOM    290  HB2 ALA A  20      29.845  10.379  -9.788  1.00 88.92           H  
ATOM    291  HB3 ALA A  20      28.905  11.438 -10.861  1.00 88.92           H  
ATOM    292  O   ALA A  20      26.925  13.238  -9.784  1.00 88.92           O  
ATOM    293  N   ARG A  21      28.148  13.956  -8.045  1.00 86.37           N  
ATOM    294  H   ARG A  21      28.804  13.689  -7.325  1.00 86.37           H  
ATOM    295  CA  ARG A  21      27.656  15.343  -8.112  1.00 86.37           C  
ATOM    296  HA  ARG A  21      26.575  15.328  -8.257  1.00 86.37           H  
ATOM    297  C   ARG A  21      28.210  16.113  -9.312  1.00 86.37           C  
ATOM    298  CB  ARG A  21      27.977  16.084  -6.808  1.00 86.37           C  
ATOM    299  HB2 ARG A  21      29.040  15.988  -6.585  1.00 86.37           H  
ATOM    300  HB3 ARG A  21      27.748  17.142  -6.941  1.00 86.37           H  
ATOM    301  O   ARG A  21      27.634  17.118  -9.712  1.00 86.37           O  
ATOM    302  CG  ARG A  21      27.140  15.556  -5.635  1.00 86.37           C  
ATOM    303  HG2 ARG A  21      26.084  15.656  -5.883  1.00 86.37           H  
ATOM    304  HG3 ARG A  21      27.355  14.501  -5.468  1.00 86.37           H  
ATOM    305  CD  ARG A  21      27.410  16.343  -4.348  1.00 86.37           C  
ATOM    306  HD2 ARG A  21      26.641  16.071  -3.624  1.00 86.37           H  
ATOM    307  HD3 ARG A  21      27.315  17.407  -4.562  1.00 86.37           H  
ATOM    308  NE  ARG A  21      28.737  16.042  -3.768  1.00 86.37           N  
ATOM    309  HE  ARG A  21      29.183  15.184  -4.059  1.00 86.37           H  
ATOM    310  NH1 ARG A  21      28.813  17.793  -2.288  1.00 86.37           N  
ATOM    311 HH11 ARG A  21      29.252  18.259  -1.506  1.00 86.37           H  
ATOM    312 HH12 ARG A  21      27.919  18.107  -2.637  1.00 86.37           H  
ATOM    313  NH2 ARG A  21      30.447  16.275  -2.277  1.00 86.37           N  
ATOM    314 HH21 ARG A  21      30.866  16.756  -1.495  1.00 86.37           H  
ATOM    315 HH22 ARG A  21      30.730  15.316  -2.424  1.00 86.37           H  
ATOM    316  CZ  ARG A  21      29.330  16.705  -2.791  1.00 86.37           C  
ATOM    317  N   LYS A  22      29.356  15.678  -9.834  1.00 84.26           N  
ATOM    318  H   LYS A  22      29.714  14.796  -9.495  1.00 84.26           H  
ATOM    319  CA  LYS A  22      30.075  16.275 -10.961  1.00 84.26           C  
ATOM    320  HA  LYS A  22      29.379  16.829 -11.591  1.00 84.26           H  
ATOM    321  C   LYS A  22      30.686  15.166 -11.807  1.00 84.26           C  
ATOM    322  CB  LYS A  22      31.181  17.216 -10.455  1.00 84.26           C  
ATOM    323  HB2 LYS A  22      31.838  16.667  -9.780  1.00 84.26           H  
ATOM    324  HB3 LYS A  22      31.775  17.547 -11.307  1.00 84.26           H  
ATOM    325  O   LYS A  22      30.963  14.084 -11.291  1.00 84.26           O  
ATOM    326  CG  LYS A  22      30.627  18.452  -9.732  1.00 84.26           C  
ATOM    327  HG2 LYS A  22      30.097  18.147  -8.829  1.00 84.26           H  
ATOM    328  HG3 LYS A  22      29.935  18.972 -10.395  1.00 84.26           H  
ATOM    329  CD  LYS A  22      31.760  19.402  -9.338  1.00 84.26           C  
ATOM    330  HD2 LYS A  22      32.429  18.886  -8.649  1.00 84.26           H  
ATOM    331  HD3 LYS A  22      32.316  19.683 -10.233  1.00 84.26           H  
ATOM    332  CE  LYS A  22      31.185  20.651  -8.668  1.00 84.26           C  
ATOM    333  HE2 LYS A  22      30.637  20.348  -7.776  1.00 84.26           H  
ATOM    334  HE3 LYS A  22      30.476  21.114  -9.354  1.00 84.26           H  
ATOM    335  NZ  LYS A  22      32.259  21.612  -8.317  1.00 84.26           N  
ATOM    336  HZ1 LYS A  22      31.872  22.441  -7.889  1.00 84.26           H  
ATOM    337  HZ2 LYS A  22      32.760  21.890  -9.149  1.00 84.26           H  
ATOM    338  HZ3 LYS A  22      32.915  21.185  -7.679  1.00 84.26           H  
ATOM    339  N   THR A  23      30.929  15.455 -13.080  1.00 85.29           N  
ATOM    340  H   THR A  23      30.623  16.335 -13.470  1.00 85.29           H  
ATOM    341  CA  THR A  23      31.721  14.588 -13.957  1.00 85.29           C  
ATOM    342  HA  THR A  23      31.182  13.651 -14.095  1.00 85.29           H  
ATOM    343  C   THR A  23      33.073  14.285 -13.300  1.00 85.29           C  
ATOM    344  CB  THR A  23      31.916  15.243 -15.334  1.00 85.29           C  
ATOM    345  HB  THR A  23      32.681  16.017 -15.269  1.00 85.29           H  
ATOM    346  O   THR A  23      33.653  15.154 -12.647  1.00 85.29           O  
ATOM    347  CG2 THR A  23      32.297  14.236 -16.413  1.00 85.29           C  
ATOM    348 HG21 THR A  23      32.429  14.747 -17.367  1.00 85.29           H  
ATOM    349 HG22 THR A  23      33.244  13.759 -16.162  1.00 85.29           H  
ATOM    350 HG23 THR A  23      31.526  13.471 -16.511  1.00 85.29           H  
ATOM    351  OG1 THR A  23      30.702  15.832 -15.756  1.00 85.29           O  
ATOM    352  HG1 THR A  23      30.817  16.048 -16.685  1.00 85.29           H  
ATOM    353  N   ASP A  24      33.524  13.036 -13.413  1.00 85.37           N  
ATOM    354  H   ASP A  24      33.051  12.422 -14.060  1.00 85.37           H  
ATOM    355  CA  ASP A  24      34.799  12.527 -12.879  1.00 85.37           C  
ATOM    356  HA  ASP A  24      34.840  11.475 -13.161  1.00 85.37           H  
ATOM    357  C   ASP A  24      34.948  12.531 -11.345  1.00 85.37           C  
ATOM    358  CB  ASP A  24      35.980  13.194 -13.603  1.00 85.37           C  
ATOM    359  HB2 ASP A  24      36.898  12.657 -13.363  1.00 85.37           H  
ATOM    360  HB3 ASP A  24      36.089  14.221 -13.256  1.00 85.37           H  
ATOM    361  O   ASP A  24      36.020  12.235 -10.815  1.00 85.37           O  
ATOM    362  CG  ASP A  24      35.781  13.174 -15.118  1.00 85.37           C  
ATOM    363  OD1 ASP A  24      35.448  12.082 -15.633  1.00 85.37           O  
ATOM    364  OD2 ASP A  24      35.875  14.260 -15.731  1.00 85.37           O  
ATOM    365  N   TRP A  25      33.880  12.822 -10.596  1.00 88.94           N  
ATOM    366  H   TRP A  25      33.020  13.081 -11.060  1.00 88.94           H  
ATOM    367  CA  TRP A  25      33.886  12.686  -9.140  1.00 88.94           C  
ATOM    368  HA  TRP A  25      34.900  12.827  -8.768  1.00 88.94           H  
ATOM    369  C   TRP A  25      33.441  11.290  -8.733  1.00 88.94           C  
ATOM    370  CB  TRP A  25      33.020  13.759  -8.478  1.00 88.94           C  
ATOM    371  HB2 TRP A  25      32.071  13.850  -9.007  1.00 88.94           H  
ATOM    372  HB3 TRP A  25      32.794  13.428  -7.464  1.00 88.94           H  
ATOM    373  O   TRP A  25      32.274  10.941  -8.868  1.00 88.94           O  
ATOM    374  CG  TRP A  25      33.659  15.105  -8.366  1.00 88.94           C  
ATOM    375  CD1 TRP A  25      34.531  15.654  -9.244  1.00 88.94           C  
ATOM    376  HD1 TRP A  25      34.864  15.192 -10.161  1.00 88.94           H  
ATOM    377  CD2 TRP A  25      33.505  16.081  -7.296  1.00 88.94           C  
ATOM    378  CE2 TRP A  25      34.350  17.196  -7.577  1.00 88.94           C  
ATOM    379  CE3 TRP A  25      32.738  16.131  -6.111  1.00 88.94           C  
ATOM    380  HE3 TRP A  25      32.109  15.288  -5.864  1.00 88.94           H  
ATOM    381  NE1 TRP A  25      34.954  16.879  -8.775  1.00 88.94           N  
ATOM    382  HE1 TRP A  25      35.663  17.419  -9.250  1.00 88.94           H  
ATOM    383  CH2 TRP A  25      33.664  18.321  -5.547  1.00 88.94           C  
ATOM    384  HH2 TRP A  25      33.750  19.145  -4.855  1.00 88.94           H  
ATOM    385  CZ2 TRP A  25      34.439  18.302  -6.720  1.00 88.94           C  
ATOM    386  HZ2 TRP A  25      35.129  19.103  -6.943  1.00 88.94           H  
ATOM    387  CZ3 TRP A  25      32.813  17.240  -5.248  1.00 88.94           C  
ATOM    388  HZ3 TRP A  25      32.241  17.248  -4.332  1.00 88.94           H  
ATOM    389  N   ASP A  26      34.358  10.516  -8.163  1.00 88.46           N  
ATOM    390  H   ASP A  26      35.320  10.823  -8.168  1.00 88.46           H  
ATOM    391  CA  ASP A  26      34.038   9.210  -7.591  1.00 88.46           C  
ATOM    392  HA  ASP A  26      33.511   8.625  -8.344  1.00 88.46           H  
ATOM    393  C   ASP A  26      33.160   9.369  -6.329  1.00 88.46           C  
ATOM    394  CB  ASP A  26      35.341   8.459  -7.299  1.00 88.46           C  
ATOM    395  HB2 ASP A  26      35.934   9.035  -6.588  1.00 88.46           H  
ATOM    396  HB3 ASP A  26      35.912   8.375  -8.223  1.00 88.46           H  
ATOM    397  O   ASP A  26      33.636   9.891  -5.308  1.00 88.46           O  
ATOM    398  CG  ASP A  26      35.123   7.051  -6.734  1.00 88.46           C  
ATOM    399  OD1 ASP A  26      33.952   6.637  -6.564  1.00 88.46           O  
ATOM    400  OD2 ASP A  26      36.155   6.423  -6.412  1.00 88.46           O  
ATOM    401  N   PRO A  27      31.896   8.903  -6.338  1.00 89.02           N  
ATOM    402  CA  PRO A  27      31.017   8.997  -5.175  1.00 89.02           C  
ATOM    403  HA  PRO A  27      30.914  10.049  -4.907  1.00 89.02           H  
ATOM    404  C   PRO A  27      31.539   8.219  -3.964  1.00 89.02           C  
ATOM    405  CB  PRO A  27      29.661   8.449  -5.628  1.00 89.02           C  
ATOM    406  HB2 PRO A  27      29.544   7.414  -5.308  1.00 89.02           H  
ATOM    407  HB3 PRO A  27      28.848   9.069  -5.251  1.00 89.02           H  
ATOM    408  O   PRO A  27      31.231   8.573  -2.823  1.00 89.02           O  
ATOM    409  CG  PRO A  27      29.722   8.495  -7.149  1.00 89.02           C  
ATOM    410  HG2 PRO A  27      29.095   7.734  -7.613  1.00 89.02           H  
ATOM    411  HG3 PRO A  27      29.443   9.494  -7.483  1.00 89.02           H  
ATOM    412  CD  PRO A  27      31.195   8.276  -7.447  1.00 89.02           C  
ATOM    413  HD2 PRO A  27      31.437   8.716  -8.414  1.00 89.02           H  
ATOM    414  HD3 PRO A  27      31.416   7.208  -7.457  1.00 89.02           H  
ATOM    415  N   LYS A  28      32.381   7.198  -4.181  1.00 90.77           N  
ATOM    416  H   LYS A  28      32.656   6.986  -5.130  1.00 90.77           H  
ATOM    417  CA  LYS A  28      33.024   6.437  -3.099  1.00 90.77           C  
ATOM    418  HA  LYS A  28      32.265   6.160  -2.368  1.00 90.77           H  
ATOM    419  C   LYS A  28      34.064   7.262  -2.343  1.00 90.77           C  
ATOM    420  CB  LYS A  28      33.656   5.144  -3.644  1.00 90.77           C  
ATOM    421  HB2 LYS A  28      34.429   5.380  -4.375  1.00 90.77           H  
ATOM    422  HB3 LYS A  28      34.124   4.611  -2.816  1.00 90.77           H  
ATOM    423  O   LYS A  28      34.372   6.929  -1.202  1.00 90.77           O  
ATOM    424  CG  LYS A  28      32.599   4.232  -4.276  1.00 90.77           C  
ATOM    425  HG2 LYS A  28      32.176   4.724  -5.152  1.00 90.77           H  
ATOM    426  HG3 LYS A  28      31.798   4.077  -3.553  1.00 90.77           H  
ATOM    427  CD  LYS A  28      33.142   2.861  -4.704  1.00 90.77           C  
ATOM    428  HD2 LYS A  28      33.875   2.990  -5.500  1.00 90.77           H  
ATOM    429  HD3 LYS A  28      33.594   2.357  -3.849  1.00 90.77           H  
ATOM    430  CE  LYS A  28      31.921   2.077  -5.206  1.00 90.77           C  
ATOM    431  HE2 LYS A  28      31.186   2.027  -4.403  1.00 90.77           H  
ATOM    432  HE3 LYS A  28      31.458   2.645  -6.012  1.00 90.77           H  
ATOM    433  NZ  LYS A  28      32.201   0.705  -5.685  1.00 90.77           N  
ATOM    434  HZ1 LYS A  28      31.311   0.306  -5.947  1.00 90.77           H  
ATOM    435  HZ2 LYS A  28      32.785   0.713  -6.510  1.00 90.77           H  
ATOM    436  HZ3 LYS A  28      32.589   0.122  -4.958  1.00 90.77           H  
ATOM    437  N   LYS A  29      34.566   8.349  -2.942  1.00 90.72           N  
ATOM    438  H   LYS A  29      34.265   8.528  -3.889  1.00 90.72           H  
ATOM    439  CA  LYS A  29      35.493   9.303  -2.309  1.00 90.72           C  
ATOM    440  HA  LYS A  29      35.950   8.842  -1.433  1.00 90.72           H  
ATOM    441  C   LYS A  29      34.793  10.560  -1.800  1.00 90.72           C  
ATOM    442  CB  LYS A  29      36.607   9.683  -3.294  1.00 90.72           C  
ATOM    443  HB2 LYS A  29      36.165  10.112  -4.193  1.00 90.72           H  
ATOM    444  HB3 LYS A  29      37.239  10.440  -2.829  1.00 90.72           H  
ATOM    445  O   LYS A  29      35.136  11.054  -0.733  1.00 90.72           O  
ATOM    446  CG  LYS A  29      37.478   8.482  -3.678  1.00 90.72           C  
ATOM    447  HG2 LYS A  29      37.895   8.030  -2.779  1.00 90.72           H  
ATOM    448  HG3 LYS A  29      36.867   7.741  -4.195  1.00 90.72           H  
ATOM    449  CD  LYS A  29      38.617   8.925  -4.600  1.00 90.72           C  
ATOM    450  HD2 LYS A  29      38.198   9.453  -5.457  1.00 90.72           H  
ATOM    451  HD3 LYS A  29      39.284   9.593  -4.055  1.00 90.72           H  
ATOM    452  CE  LYS A  29      39.379   7.691  -5.083  1.00 90.72           C  
ATOM    453  HE2 LYS A  29      39.764   7.150  -4.219  1.00 90.72           H  
ATOM    454  HE3 LYS A  29      38.668   7.040  -5.593  1.00 90.72           H  
ATOM    455  NZ  LYS A  29      40.480   8.063  -6.004  1.00 90.72           N  
ATOM    456  HZ1 LYS A  29      41.150   8.661  -5.542  1.00 90.72           H  
ATOM    457  HZ2 LYS A  29      40.101   8.549  -6.804  1.00 90.72           H  
ATOM    458  HZ3 LYS A  29      40.948   7.233  -6.340  1.00 90.72           H  
ATOM    459  N   TYR A  30      33.818  11.080  -2.546  1.00 91.36           N  
ATOM    460  H   TYR A  30      33.637  10.644  -3.439  1.00 91.36           H  
ATOM    461  CA  TYR A  30      33.256  12.419  -2.302  1.00 91.36           C  
ATOM    462  HA  TYR A  30      33.804  12.892  -1.487  1.00 91.36           H  
ATOM    463  C   TYR A  30      31.789  12.437  -1.874  1.00 91.36           C  
ATOM    464  CB  TYR A  30      33.468  13.278  -3.551  1.00 91.36           C  
ATOM    465  HB2 TYR A  30      32.925  12.833  -4.386  1.00 91.36           H  
ATOM    466  HB3 TYR A  30      33.056  14.273  -3.381  1.00 91.36           H  
ATOM    467  O   TYR A  30      31.213  13.520  -1.705  1.00 91.36           O  
ATOM    468  CG  TYR A  30      34.925  13.440  -3.917  1.00 91.36           C  
ATOM    469  CD1 TYR A  30      35.770  14.206  -3.091  1.00 91.36           C  
ATOM    470  HD1 TYR A  30      35.377  14.681  -2.204  1.00 91.36           H  
ATOM    471  CD2 TYR A  30      35.438  12.804  -5.062  1.00 91.36           C  
ATOM    472  HD2 TYR A  30      34.790  12.211  -5.691  1.00 91.36           H  
ATOM    473  CE1 TYR A  30      37.132  14.345  -3.414  1.00 91.36           C  
ATOM    474  HE1 TYR A  30      37.782  14.929  -2.778  1.00 91.36           H  
ATOM    475  CE2 TYR A  30      36.800  12.941  -5.387  1.00 91.36           C  
ATOM    476  HE2 TYR A  30      37.204  12.470  -6.272  1.00 91.36           H  
ATOM    477  OH  TYR A  30      38.962  13.831  -4.881  1.00 91.36           O  
ATOM    478  HH  TYR A  30      39.426  14.413  -4.275  1.00 91.36           H  
ATOM    479  CZ  TYR A  30      37.647  13.712  -4.565  1.00 91.36           C  
ATOM    480  N   GLY A  31      31.170  11.267  -1.735  1.00 89.00           N  
ATOM    481  H   GLY A  31      31.669  10.417  -1.957  1.00 89.00           H  
ATOM    482  CA  GLY A  31      29.726  11.170  -1.599  1.00 89.00           C  
ATOM    483  HA2 GLY A  31      29.434  10.149  -1.355  1.00 89.00           H  
ATOM    484  HA3 GLY A  31      29.387  11.827  -0.798  1.00 89.00           H  
ATOM    485  C   GLY A  31      29.016  11.558  -2.888  1.00 89.00           C  
ATOM    486  O   GLY A  31      29.626  11.889  -3.910  1.00 89.00           O  
ATOM    487  N   GLY A  32      27.696  11.524  -2.838  1.00 91.35           N  
ATOM    488  H   GLY A  32      27.237  11.341  -1.957  1.00 91.35           H  
ATOM    489  CA  GLY A  32      26.876  11.688  -4.025  1.00 91.35           C  
ATOM    490  HA2 GLY A  32      27.253  12.507  -4.639  1.00 91.35           H  
ATOM    491  HA3 GLY A  32      26.926  10.772  -4.615  1.00 91.35           H  
ATOM    492  C   GLY A  32      25.424  11.953  -3.692  1.00 91.35           C  
ATOM    493  O   GLY A  32      25.038  11.986  -2.524  1.00 91.35           O  
ATOM    494  N   PHE A  33      24.617  12.124  -4.730  1.00 90.99           N  
ATOM    495  H   PHE A  33      25.005  12.034  -5.658  1.00 90.99           H  
ATOM    496  CA  PHE A  33      23.169  12.037  -4.578  1.00 90.99           C  
ATOM    497  HA  PHE A  33      22.852  12.695  -3.769  1.00 90.99           H  
ATOM    498  C   PHE A  33      22.787  10.599  -4.204  1.00 90.99           C  
ATOM    499  CB  PHE A  33      22.488  12.497  -5.868  1.00 90.99           C  
ATOM    500  HB2 PHE A  33      21.408  12.441  -5.732  1.00 90.99           H  
ATOM    501  HB3 PHE A  33      22.744  11.811  -6.676  1.00 90.99           H  
ATOM    502  O   PHE A  33      23.396   9.662  -4.723  1.00 90.99           O  
ATOM    503  CG  PHE A  33      22.841  13.912  -6.276  1.00 90.99           C  
ATOM    504  CD1 PHE A  33      22.369  14.983  -5.498  1.00 90.99           C  
ATOM    505  HD1 PHE A  33      21.765  14.797  -4.622  1.00 90.99           H  
ATOM    506  CD2 PHE A  33      23.601  14.167  -7.436  1.00 90.99           C  
ATOM    507  HD2 PHE A  33      23.961  13.351  -8.045  1.00 90.99           H  
ATOM    508  CE1 PHE A  33      22.631  16.306  -5.887  1.00 90.99           C  
ATOM    509  HE1 PHE A  33      22.200  17.123  -5.327  1.00 90.99           H  
ATOM    510  CE2 PHE A  33      23.856  15.493  -7.828  1.00 90.99           C  
ATOM    511  HE2 PHE A  33      24.385  15.692  -8.749  1.00 90.99           H  
ATOM    512  CZ  PHE A  33      23.369  16.562  -7.055  1.00 90.99           C  
ATOM    513  HZ  PHE A  33      23.517  17.580  -7.383  1.00 90.99           H  
ATOM    514  N   ASP A  34      21.809  10.434  -3.308  1.00 87.16           N  
ATOM    515  H   ASP A  34      21.401  11.271  -2.917  1.00 87.16           H  
ATOM    516  CA  ASP A  34      21.441   9.152  -2.677  1.00 87.16           C  
ATOM    517  HA  ASP A  34      22.252   8.852  -2.012  1.00 87.16           H  
ATOM    518  C   ASP A  34      21.276   8.014  -3.695  1.00 87.16           C  
ATOM    519  CB  ASP A  34      20.167   9.379  -1.818  1.00 87.16           C  
ATOM    520  HB2 ASP A  34      20.436   9.987  -0.955  1.00 87.16           H  
ATOM    521  HB3 ASP A  34      19.471   9.980  -2.404  1.00 87.16           H  
ATOM    522  O   ASP A  34      21.981   7.002  -3.643  1.00 87.16           O  
ATOM    523  CG  ASP A  34      19.389   8.140  -1.313  1.00 87.16           C  
ATOM    524  OD1 ASP A  34      19.719   6.984  -1.656  1.00 87.16           O  
ATOM    525  OD2 ASP A  34      18.318   8.320  -0.688  1.00 87.16           O  
ATOM    526  N   SER A  35      20.318   8.169  -4.607  1.00 85.66           N  
ATOM    527  H   SER A  35      19.807   9.039  -4.634  1.00 85.66           H  
ATOM    528  CA  SER A  35      19.978   7.125  -5.568  1.00 85.66           C  
ATOM    529  HA  SER A  35      20.917   6.710  -5.933  1.00 85.66           H  
ATOM    530  C   SER A  35      19.217   7.678  -6.771  1.00 85.66           C  
ATOM    531  CB  SER A  35      19.185   5.986  -4.896  1.00 85.66           C  
ATOM    532  HB2 SER A  35      19.903   5.312  -4.429  1.00 85.66           H  
ATOM    533  HB3 SER A  35      18.642   5.423  -5.655  1.00 85.66           H  
ATOM    534  O   SER A  35      18.510   8.686  -6.650  1.00 85.66           O  
ATOM    535  OG  SER A  35      18.278   6.409  -3.888  1.00 85.66           O  
ATOM    536  HG  SER A  35      18.833   6.647  -3.141  1.00 85.66           H  
ATOM    537  N   PRO A  36      19.331   7.026  -7.941  1.00 88.53           N  
ATOM    538  CA  PRO A  36      18.543   7.381  -9.113  1.00 88.53           C  
ATOM    539  HA  PRO A  36      18.707   8.426  -9.376  1.00 88.53           H  
ATOM    540  C   PRO A  36      17.051   7.147  -8.870  1.00 88.53           C  
ATOM    541  CB  PRO A  36      19.056   6.484 -10.238  1.00 88.53           C  
ATOM    542  HB2 PRO A  36      19.862   6.970 -10.788  1.00 88.53           H  
ATOM    543  HB3 PRO A  36      18.253   6.217 -10.925  1.00 88.53           H  
ATOM    544  O   PRO A  36      16.655   6.198  -8.188  1.00 88.53           O  
ATOM    545  CG  PRO A  36      19.630   5.269  -9.515  1.00 88.53           C  
ATOM    546  HG2 PRO A  36      20.416   4.786 -10.096  1.00 88.53           H  
ATOM    547  HG3 PRO A  36      18.829   4.565  -9.288  1.00 88.53           H  
ATOM    548  CD  PRO A  36      20.169   5.864  -8.219  1.00 88.53           C  
ATOM    549  HD2 PRO A  36      20.116   5.120  -7.425  1.00 88.53           H  
ATOM    550  HD3 PRO A  36      21.201   6.184  -8.360  1.00 88.53           H  
ATOM    551  N   ILE A  37      16.209   7.977  -9.484  1.00 88.73           N  
ATOM    552  H   ILE A  37      16.586   8.717 -10.059  1.00 88.73           H  
ATOM    553  CA  ILE A  37      14.765   7.746  -9.508  1.00 88.73           C  
ATOM    554  HA  ILE A  37      14.477   7.304  -8.555  1.00 88.73           H  
ATOM    555  C   ILE A  37      14.448   6.721 -10.600  1.00 88.73           C  
ATOM    556  CB  ILE A  37      13.979   9.070  -9.640  1.00 88.73           C  
ATOM    557  HB  ILE A  37      14.300   9.584 -10.546  1.00 88.73           H  
ATOM    558  O   ILE A  37      14.861   6.862 -11.752  1.00 88.73           O  
ATOM    559  CG1 ILE A  37      14.308   9.968  -8.423  1.00 88.73           C  
ATOM    560 HG12 ILE A  37      15.324  10.341  -8.555  1.00 88.73           H  
ATOM    561 HG13 ILE A  37      14.290   9.371  -7.510  1.00 88.73           H  
ATOM    562  CG2 ILE A  37      12.468   8.792  -9.751  1.00 88.73           C  
ATOM    563 HG21 ILE A  37      11.924   9.728  -9.877  1.00 88.73           H  
ATOM    564 HG22 ILE A  37      12.253   8.185 -10.630  1.00 88.73           H  
ATOM    565 HG23 ILE A  37      12.110   8.282  -8.856  1.00 88.73           H  
ATOM    566  CD1 ILE A  37      13.400  11.183  -8.201  1.00 88.73           C  
ATOM    567 HD11 ILE A  37      13.883  11.880  -7.515  1.00 88.73           H  
ATOM    568 HD12 ILE A  37      12.457  10.860  -7.761  1.00 88.73           H  
ATOM    569 HD13 ILE A  37      13.189  11.689  -9.143  1.00 88.73           H  
ATOM    570  N   VAL A  38      13.700   5.678 -10.233  1.00 89.47           N  
ATOM    571  H   VAL A  38      13.416   5.617  -9.266  1.00 89.47           H  
ATOM    572  CA  VAL A  38      13.158   4.692 -11.176  1.00 89.47           C  
ATOM    573  HA  VAL A  38      13.932   4.420 -11.895  1.00 89.47           H  
ATOM    574  C   VAL A  38      11.996   5.321 -11.941  1.00 89.47           C  
ATOM    575  CB  VAL A  38      12.761   3.385 -10.471  1.00 89.47           C  
ATOM    576  HB  VAL A  38      12.025   3.598  -9.695  1.00 89.47           H  
ATOM    577  O   VAL A  38      11.044   5.800 -11.326  1.00 89.47           O  
ATOM    578  CG1 VAL A  38      12.166   2.367 -11.452  1.00 89.47           C  
ATOM    579 HG11 VAL A  38      11.230   2.742 -11.864  1.00 89.47           H  
ATOM    580 HG12 VAL A  38      12.863   2.178 -12.269  1.00 89.47           H  
ATOM    581 HG13 VAL A  38      11.957   1.429 -10.939  1.00 89.47           H  
ATOM    582  CG2 VAL A  38      13.990   2.730  -9.822  1.00 89.47           C  
ATOM    583 HG21 VAL A  38      14.426   3.393  -9.074  1.00 89.47           H  
ATOM    584 HG22 VAL A  38      14.741   2.511 -10.581  1.00 89.47           H  
ATOM    585 HG23 VAL A  38      13.700   1.802  -9.331  1.00 89.47           H  
ATOM    586  N   ALA A  39      12.073   5.318 -13.272  1.00 89.64           N  
ATOM    587  H   ALA A  39      12.848   4.842 -13.711  1.00 89.64           H  
ATOM    588  CA  ALA A  39      11.018   5.812 -14.150  1.00 89.64           C  
ATOM    589  HA  ALA A  39      10.605   6.732 -13.737  1.00 89.64           H  
ATOM    590  C   ALA A  39       9.877   4.791 -14.264  1.00 89.64           C  
ATOM    591  CB  ALA A  39      11.633   6.119 -15.524  1.00 89.64           C  
ATOM    592  HB1 ALA A  39      10.877   6.560 -16.173  1.00 89.64           H  
ATOM    593  HB2 ALA A  39      12.008   5.206 -15.986  1.00 89.64           H  
ATOM    594  HB3 ALA A  39      12.464   6.816 -15.414  1.00 89.64           H  
ATOM    595  O   ALA A  39       8.711   5.123 -14.061  1.00 89.64           O  
ATOM    596  N   TYR A  40      10.225   3.542 -14.569  1.00 91.58           N  
ATOM    597  H   TYR A  40      11.205   3.339 -14.711  1.00 91.58           H  
ATOM    598  CA  TYR A  40       9.302   2.416 -14.694  1.00 91.58           C  
ATOM    599  HA  TYR A  40       8.537   2.489 -13.921  1.00 91.58           H  
ATOM    600  C   TYR A  40      10.048   1.097 -14.485  1.00 91.58           C  
ATOM    601  CB  TYR A  40       8.602   2.464 -16.062  1.00 91.58           C  
ATOM    602  HB2 TYR A  40       7.930   3.322 -16.070  1.00 91.58           H  
ATOM    603  HB3 TYR A  40       7.969   1.584 -16.178  1.00 91.58           H  
ATOM    604  O   TYR A  40      11.273   1.079 -14.352  1.00 91.58           O  
ATOM    605  CG  TYR A  40       9.510   2.551 -17.273  1.00 91.58           C  
ATOM    606  CD1 TYR A  40       9.726   3.800 -17.886  1.00 91.58           C  
ATOM    607  HD1 TYR A  40       9.278   4.689 -17.467  1.00 91.58           H  
ATOM    608  CD2 TYR A  40      10.077   1.387 -17.828  1.00 91.58           C  
ATOM    609  HD2 TYR A  40       9.910   0.426 -17.365  1.00 91.58           H  
ATOM    610  CE1 TYR A  40      10.469   3.884 -19.078  1.00 91.58           C  
ATOM    611  HE1 TYR A  40      10.586   4.829 -19.587  1.00 91.58           H  
ATOM    612  CE2 TYR A  40      10.838   1.471 -19.010  1.00 91.58           C  
ATOM    613  HE2 TYR A  40      11.265   0.583 -19.454  1.00 91.58           H  
ATOM    614  OH  TYR A  40      11.625   2.784 -20.858  1.00 91.58           O  
ATOM    615  HH  TYR A  40      11.533   3.653 -21.254  1.00 91.58           H  
ATOM    616  CZ  TYR A  40      11.011   2.716 -19.650  1.00 91.58           C  
ATOM    617  N   SER A  41       9.312  -0.011 -14.431  1.00 95.01           N  
ATOM    618  H   SER A  41       8.331   0.046 -14.660  1.00 95.01           H  
ATOM    619  CA  SER A  41       9.912  -1.348 -14.405  1.00 95.01           C  
ATOM    620  HA  SER A  41      10.988  -1.265 -14.254  1.00 95.01           H  
ATOM    621  C   SER A  41       9.698  -2.041 -15.746  1.00 95.01           C  
ATOM    622  CB  SER A  41       9.363  -2.177 -13.242  1.00 95.01           C  
ATOM    623  HB2 SER A  41       9.902  -3.123 -13.178  1.00 95.01           H  
ATOM    624  HB3 SER A  41       8.305  -2.378 -13.410  1.00 95.01           H  
ATOM    625  O   SER A  41       8.763  -1.713 -16.471  1.00 95.01           O  
ATOM    626  OG  SER A  41       9.523  -1.450 -12.035  1.00 95.01           O  
ATOM    627  HG  SER A  41       9.029  -0.636 -12.160  1.00 95.01           H  
ATOM    628  N   VAL A  42      10.553  -2.995 -16.084  1.00 94.60           N  
ATOM    629  H   VAL A  42      11.354  -3.166 -15.493  1.00 94.60           H  
ATOM    630  CA  VAL A  42      10.362  -3.898 -17.221  1.00 94.60           C  
ATOM    631  HA  VAL A  42       9.364  -3.741 -17.630  1.00 94.60           H  
ATOM    632  C   VAL A  42      10.410  -5.337 -16.736  1.00 94.60           C  
ATOM    633  CB  VAL A  42      11.365  -3.640 -18.363  1.00 94.60           C  
ATOM    634  HB  VAL A  42      11.200  -4.405 -19.121  1.00 94.60           H  
ATOM    635  O   VAL A  42      11.234  -5.670 -15.886  1.00 94.60           O  
ATOM    636  CG1 VAL A  42      11.122  -2.276 -19.028  1.00 94.60           C  
ATOM    637 HG11 VAL A  42      10.251  -1.777 -18.604  1.00 94.60           H  
ATOM    638 HG12 VAL A  42      10.941  -2.437 -20.091  1.00 94.60           H  
ATOM    639 HG13 VAL A  42      11.989  -1.626 -18.911  1.00 94.60           H  
ATOM    640  CG2 VAL A  42      12.834  -3.723 -17.932  1.00 94.60           C  
ATOM    641 HG21 VAL A  42      13.480  -3.560 -18.794  1.00 94.60           H  
ATOM    642 HG22 VAL A  42      13.036  -4.719 -17.537  1.00 94.60           H  
ATOM    643 HG23 VAL A  42      13.056  -2.977 -17.168  1.00 94.60           H  
ATOM    644  N   LEU A  43       9.522  -6.183 -17.251  1.00 94.15           N  
ATOM    645  H   LEU A  43       8.882  -5.840 -17.952  1.00 94.15           H  
ATOM    646  CA  LEU A  43       9.643  -7.628 -17.095  1.00 94.15           C  
ATOM    647  HA  LEU A  43      10.025  -7.852 -16.099  1.00 94.15           H  
ATOM    648  C   LEU A  43      10.657  -8.133 -18.120  1.00 94.15           C  
ATOM    649  CB  LEU A  43       8.264  -8.287 -17.254  1.00 94.15           C  
ATOM    650  HB2 LEU A  43       7.874  -8.017 -18.236  1.00 94.15           H  
ATOM    651  HB3 LEU A  43       7.590  -7.887 -16.496  1.00 94.15           H  
ATOM    652  O   LEU A  43      10.526  -7.844 -19.308  1.00 94.15           O  
ATOM    653  CG  LEU A  43       8.275  -9.823 -17.151  1.00 94.15           C  
ATOM    654  HG  LEU A  43       8.944 -10.238 -17.905  1.00 94.15           H  
ATOM    655  CD1 LEU A  43       8.720 -10.313 -15.771  1.00 94.15           C  
ATOM    656 HD11 LEU A  43       9.771 -10.074 -15.614  1.00 94.15           H  
ATOM    657 HD12 LEU A  43       8.115  -9.845 -14.994  1.00 94.15           H  
ATOM    658 HD13 LEU A  43       8.604 -11.395 -15.716  1.00 94.15           H  
ATOM    659  CD2 LEU A  43       6.873 -10.366 -17.412  1.00 94.15           C  
ATOM    660 HD21 LEU A  43       6.891 -11.456 -17.419  1.00 94.15           H  
ATOM    661 HD22 LEU A  43       6.528 -10.025 -18.387  1.00 94.15           H  
ATOM    662 HD23 LEU A  43       6.181 -10.019 -16.645  1.00 94.15           H  
ATOM    663  N   VAL A  44      11.661  -8.867 -17.645  1.00 93.05           N  
ATOM    664  H   VAL A  44      11.723  -9.010 -16.647  1.00 93.05           H  
ATOM    665  CA  VAL A  44      12.724  -9.440 -18.472  1.00 93.05           C  
ATOM    666  HA  VAL A  44      12.525  -9.213 -19.520  1.00 93.05           H  
ATOM    667  C   VAL A  44      12.722 -10.952 -18.306  1.00 93.05           C  
ATOM    668  CB  VAL A  44      14.102  -8.844 -18.119  1.00 93.05           C  
ATOM    669  HB  VAL A  44      14.348  -9.093 -17.086  1.00 93.05           H  
ATOM    670  O   VAL A  44      12.826 -11.466 -17.188  1.00 93.05           O  
ATOM    671  CG1 VAL A  44      15.207  -9.397 -19.029  1.00 93.05           C  
ATOM    672 HG11 VAL A  44      16.159  -8.929 -18.780  1.00 93.05           H  
ATOM    673 HG12 VAL A  44      14.971  -9.195 -20.074  1.00 93.05           H  
ATOM    674 HG13 VAL A  44      15.313 -10.472 -18.882  1.00 93.05           H  
ATOM    675  CG2 VAL A  44      14.099  -7.317 -18.257  1.00 93.05           C  
ATOM    676 HG21 VAL A  44      13.798  -7.030 -19.264  1.00 93.05           H  
ATOM    677 HG22 VAL A  44      15.093  -6.924 -18.044  1.00 93.05           H  
ATOM    678 HG23 VAL A  44      13.404  -6.896 -17.531  1.00 93.05           H  
ATOM    679  N   ILE A  45      12.641 -11.657 -19.435  1.00 92.04           N  
ATOM    680  H   ILE A  45      12.503 -11.160 -20.303  1.00 92.04           H  
ATOM    681  CA  ILE A  45      12.894 -13.094 -19.532  1.00 92.04           C  
ATOM    682  HA  ILE A  45      13.064 -13.488 -18.529  1.00 92.04           H  
ATOM    683  C   ILE A  45      14.177 -13.279 -20.342  1.00 92.04           C  
ATOM    684  CB  ILE A  45      11.681 -13.853 -20.112  1.00 92.04           C  
ATOM    685  HB  ILE A  45      11.459 -13.462 -21.105  1.00 92.04           H  
ATOM    686  O   ILE A  45      14.237 -12.952 -21.524  1.00 92.04           O  
ATOM    687  CG1 ILE A  45      10.447 -13.649 -19.200  1.00 92.04           C  
ATOM    688 HG12 ILE A  45      10.274 -12.583 -19.052  1.00 92.04           H  
ATOM    689 HG13 ILE A  45      10.650 -14.094 -18.226  1.00 92.04           H  
ATOM    690  CG2 ILE A  45      12.025 -15.353 -20.229  1.00 92.04           C  
ATOM    691 HG21 ILE A  45      12.868 -15.493 -20.905  1.00 92.04           H  
ATOM    692 HG22 ILE A  45      12.266 -15.764 -19.249  1.00 92.04           H  
ATOM    693 HG23 ILE A  45      11.185 -15.898 -20.660  1.00 92.04           H  
ATOM    694  CD1 ILE A  45       9.140 -14.233 -19.748  1.00 92.04           C  
ATOM    695 HD11 ILE A  45       8.326 -13.982 -19.069  1.00 92.04           H  
ATOM    696 HD12 ILE A  45       9.200 -15.319 -19.828  1.00 92.04           H  
ATOM    697 HD13 ILE A  45       8.924 -13.802 -20.726  1.00 92.04           H  
ATOM    698  N   ALA A  46      15.230 -13.760 -19.687  1.00 92.77           N  
ATOM    699  H   ALA A  46      15.108 -14.033 -18.723  1.00 92.77           H  
ATOM    700  CA  ALA A  46      16.554 -13.898 -20.292  1.00 92.77           C  
ATOM    701  HA  ALA A  46      16.451 -14.182 -21.340  1.00 92.77           H  
ATOM    702  C   ALA A  46      17.371 -14.983 -19.583  1.00 92.77           C  
ATOM    703  CB  ALA A  46      17.258 -12.535 -20.225  1.00 92.77           C  
ATOM    704  HB1 ALA A  46      18.242 -12.593 -20.691  1.00 92.77           H  
ATOM    705  HB2 ALA A  46      17.360 -12.224 -19.185  1.00 92.77           H  
ATOM    706  HB3 ALA A  46      16.668 -11.791 -20.759  1.00 92.77           H  
ATOM    707  O   ALA A  46      16.926 -15.572 -18.595  1.00 92.77           O  
ATOM    708  N   LYS A  47      18.589 -15.252 -20.058  1.00 92.17           N  
ATOM    709  H   LYS A  47      18.911 -14.736 -20.864  1.00 92.17           H  
ATOM    710  CA  LYS A  47      19.577 -16.048 -19.322  1.00 92.17           C  
ATOM    711  HA  LYS A  47      19.061 -16.586 -18.527  1.00 92.17           H  
ATOM    712  C   LYS A  47      20.592 -15.140 -18.645  1.00 92.17           C  
ATOM    713  CB  LYS A  47      20.255 -17.083 -20.226  1.00 92.17           C  
ATOM    714  HB2 LYS A  47      20.773 -16.582 -21.045  1.00 92.17           H  
ATOM    715  HB3 LYS A  47      20.990 -17.625 -19.631  1.00 92.17           H  
ATOM    716  O   LYS A  47      21.002 -14.138 -19.209  1.00 92.17           O  
ATOM    717  CG  LYS A  47      19.229 -18.075 -20.786  1.00 92.17           C  
ATOM    718  HG2 LYS A  47      18.591 -18.426 -19.975  1.00 92.17           H  
ATOM    719  HG3 LYS A  47      18.609 -17.574 -21.530  1.00 92.17           H  
ATOM    720  CD  LYS A  47      19.916 -19.283 -21.427  1.00 92.17           C  
ATOM    721  HD2 LYS A  47      20.504 -19.799 -20.668  1.00 92.17           H  
ATOM    722  HD3 LYS A  47      20.571 -18.950 -22.231  1.00 92.17           H  
ATOM    723  CE  LYS A  47      18.833 -20.223 -21.966  1.00 92.17           C  
ATOM    724  HE2 LYS A  47      18.283 -19.705 -22.752  1.00 92.17           H  
ATOM    725  HE3 LYS A  47      18.125 -20.425 -21.162  1.00 92.17           H  
ATOM    726  NZ  LYS A  47      19.402 -21.496 -22.473  1.00 92.17           N  
ATOM    727  HZ1 LYS A  47      20.071 -21.323 -23.210  1.00 92.17           H  
ATOM    728  HZ2 LYS A  47      18.659 -22.080 -22.829  1.00 92.17           H  
ATOM    729  HZ3 LYS A  47      19.855 -21.995 -21.721  1.00 92.17           H  
ATOM    730  N   VAL A  48      21.037 -15.520 -17.456  1.00 92.03           N  
ATOM    731  H   VAL A  48      20.606 -16.323 -17.020  1.00 92.03           H  
ATOM    732  CA  VAL A  48      22.129 -14.844 -16.742  1.00 92.03           C  
ATOM    733  HA  VAL A  48      22.684 -14.217 -17.440  1.00 92.03           H  
ATOM    734  C   VAL A  48      23.107 -15.873 -16.197  1.00 92.03           C  
ATOM    735  CB  VAL A  48      21.617 -13.920 -15.619  1.00 92.03           C  
ATOM    736  HB  VAL A  48      22.474 -13.543 -15.061  1.00 92.03           H  
ATOM    737  O   VAL A  48      22.714 -16.981 -15.812  1.00 92.03           O  
ATOM    738  CG1 VAL A  48      20.851 -12.720 -16.176  1.00 92.03           C  
ATOM    739 HG11 VAL A  48      20.537 -12.060 -15.367  1.00 92.03           H  
ATOM    740 HG12 VAL A  48      19.972 -13.044 -16.734  1.00 92.03           H  
ATOM    741 HG13 VAL A  48      21.506 -12.151 -16.836  1.00 92.03           H  
ATOM    742  CG2 VAL A  48      20.690 -14.646 -14.642  1.00 92.03           C  
ATOM    743 HG21 VAL A  48      19.809 -14.988 -15.184  1.00 92.03           H  
ATOM    744 HG22 VAL A  48      21.197 -15.506 -14.204  1.00 92.03           H  
ATOM    745 HG23 VAL A  48      20.385 -13.944 -13.866  1.00 92.03           H  
ATOM    746  N   GLU A  49      24.386 -15.517 -16.154  1.00 91.55           N  
ATOM    747  H   GLU A  49      24.658 -14.605 -16.491  1.00 91.55           H  
ATOM    748  CA  GLU A  49      25.398 -16.321 -15.472  1.00 91.55           C  
ATOM    749  HA  GLU A  49      25.291 -17.364 -15.772  1.00 91.55           H  
ATOM    750  C   GLU A  49      25.188 -16.223 -13.955  1.00 91.55           C  
ATOM    751  CB  GLU A  49      26.814 -15.867 -15.851  1.00 91.55           C  
ATOM    752  HB2 GLU A  49      26.930 -14.808 -15.617  1.00 91.55           H  
ATOM    753  HB3 GLU A  49      27.517 -16.436 -15.242  1.00 91.55           H  
ATOM    754  O   GLU A  49      25.251 -15.140 -13.373  1.00 91.55           O  
ATOM    755  CG  GLU A  49      27.145 -16.102 -17.332  1.00 91.55           C  
ATOM    756  HG2 GLU A  49      26.521 -15.450 -17.943  1.00 91.55           H  
ATOM    757  HG3 GLU A  49      26.897 -17.135 -17.578  1.00 91.55           H  
ATOM    758  CD  GLU A  49      28.628 -15.847 -17.660  1.00 91.55           C  
ATOM    759  OE1 GLU A  49      29.056 -16.313 -18.736  1.00 91.55           O  
ATOM    760  OE2 GLU A  49      29.354 -15.257 -16.818  1.00 91.55           O  
ATOM    761  N   LYS A  50      24.929 -17.354 -13.285  1.00 84.80           N  
ATOM    762  H   LYS A  50      24.824 -18.207 -13.816  1.00 84.80           H  
ATOM    763  CA  LYS A  50      24.767 -17.396 -11.821  1.00 84.80           C  
ATOM    764  HA  LYS A  50      25.065 -16.424 -11.429  1.00 84.80           H  
ATOM    765  C   LYS A  50      25.707 -18.399 -11.157  1.00 84.80           C  
ATOM    766  CB  LYS A  50      23.287 -17.611 -11.429  1.00 84.80           C  
ATOM    767  HB2 LYS A  50      22.828 -18.335 -12.103  1.00 84.80           H  
ATOM    768  HB3 LYS A  50      23.244 -18.006 -10.414  1.00 84.80           H  
ATOM    769  O   LYS A  50      25.871 -19.534 -11.606  1.00 84.80           O  
ATOM    770  CG  LYS A  50      22.499 -16.288 -11.458  1.00 84.80           C  
ATOM    771  HG2 LYS A  50      22.511 -15.897 -12.475  1.00 84.80           H  
ATOM    772  HG3 LYS A  50      23.015 -15.569 -10.821  1.00 84.80           H  
ATOM    773  CD  LYS A  50      21.040 -16.399 -10.969  1.00 84.80           C  
ATOM    774  HD2 LYS A  50      21.021 -16.810  -9.960  1.00 84.80           H  
ATOM    775  HD3 LYS A  50      20.484 -17.048 -11.646  1.00 84.80           H  
ATOM    776  CE  LYS A  50      20.418 -14.988 -10.968  1.00 84.80           C  
ATOM    777  HE2 LYS A  50      20.989 -14.351 -10.292  1.00 84.80           H  
ATOM    778  HE3 LYS A  50      20.546 -14.566 -11.965  1.00 84.80           H  
ATOM    779  NZ  LYS A  50      18.973 -14.937 -10.608  1.00 84.80           N  
ATOM    780  HZ1 LYS A  50      18.635 -13.992 -10.723  1.00 84.80           H  
ATOM    781  HZ2 LYS A  50      18.420 -15.490 -11.247  1.00 84.80           H  
ATOM    782  HZ3 LYS A  50      18.801 -15.213  -9.652  1.00 84.80           H  
ATOM    783  N   GLY A  51      26.239 -17.992 -10.003  1.00 83.46           N  
ATOM    784  H   GLY A  51      26.108 -17.021  -9.759  1.00 83.46           H  
ATOM    785  CA  GLY A  51      27.100 -18.804  -9.139  1.00 83.46           C  
ATOM    786  HA2 GLY A  51      27.075 -18.389  -8.132  1.00 83.46           H  
ATOM    787  HA3 GLY A  51      26.713 -19.822  -9.097  1.00 83.46           H  
ATOM    788  C   GLY A  51      28.561 -18.863  -9.594  1.00 83.46           C  
ATOM    789  O   GLY A  51      28.926 -18.344 -10.644  1.00 83.46           O  
ATOM    790  N   LYS A  52      29.407 -19.535  -8.800  1.00 83.19           N  
ATOM    791  H   LYS A  52      29.048 -19.916  -7.936  1.00 83.19           H  
ATOM    792  CA  LYS A  52      30.859 -19.627  -9.055  1.00 83.19           C  
ATOM    793  HA  LYS A  52      31.277 -18.622  -9.098  1.00 83.19           H  
ATOM    794  C   LYS A  52      31.206 -20.265 -10.404  1.00 83.19           C  
ATOM    795  CB  LYS A  52      31.562 -20.410  -7.931  1.00 83.19           C  
ATOM    796  HB2 LYS A  52      31.118 -21.401  -7.841  1.00 83.19           H  
ATOM    797  HB3 LYS A  52      32.606 -20.536  -8.218  1.00 83.19           H  
ATOM    798  O   LYS A  52      32.191 -19.889 -11.019  1.00 83.19           O  
ATOM    799  CG  LYS A  52      31.526 -19.705  -6.565  1.00 83.19           C  
ATOM    800  HG2 LYS A  52      31.877 -18.680  -6.680  1.00 83.19           H  
ATOM    801  HG3 LYS A  52      30.503 -19.689  -6.189  1.00 83.19           H  
ATOM    802  CD  LYS A  52      32.432 -20.435  -5.558  1.00 83.19           C  
ATOM    803  HD2 LYS A  52      33.450 -20.445  -5.946  1.00 83.19           H  
ATOM    804  HD3 LYS A  52      32.090 -21.464  -5.445  1.00 83.19           H  
ATOM    805  CE  LYS A  52      32.421 -19.736  -4.190  1.00 83.19           C  
ATOM    806  HE2 LYS A  52      32.699 -18.692  -4.332  1.00 83.19           H  
ATOM    807  HE3 LYS A  52      31.406 -19.757  -3.793  1.00 83.19           H  
ATOM    808  NZ  LYS A  52      33.357 -20.377  -3.228  1.00 83.19           N  
ATOM    809  HZ1 LYS A  52      34.308 -20.332  -3.567  1.00 83.19           H  
ATOM    810  HZ2 LYS A  52      33.333 -19.905  -2.335  1.00 83.19           H  
ATOM    811  HZ3 LYS A  52      33.123 -21.347  -3.073  1.00 83.19           H  
ATOM    812  N   SER A  53      30.391 -21.215 -10.865  1.00 85.85           N  
ATOM    813  H   SER A  53      29.565 -21.439 -10.330  1.00 85.85           H  
ATOM    814  CA  SER A  53      30.572 -21.901 -12.152  1.00 85.85           C  
ATOM    815  HA  SER A  53      31.640 -21.983 -12.352  1.00 85.85           H  
ATOM    816  C   SER A  53      29.987 -21.144 -13.348  1.00 85.85           C  
ATOM    817  CB  SER A  53      30.015 -23.329 -12.076  1.00 85.85           C  
ATOM    818  HB2 SER A  53      30.681 -23.924 -11.450  1.00 85.85           H  
ATOM    819  HB3 SER A  53      30.001 -23.779 -13.068  1.00 85.85           H  
ATOM    820  O   SER A  53      29.997 -21.691 -14.445  1.00 85.85           O  
ATOM    821  OG  SER A  53      28.710 -23.363 -11.511  1.00 85.85           O  
ATOM    822  HG  SER A  53      28.768 -23.872 -10.699  1.00 85.85           H  
ATOM    823  N   LYS A  54      29.450 -19.927 -13.147  1.00 85.73           N  
ATOM    824  H   LYS A  54      29.521 -19.516 -12.227  1.00 85.73           H  
ATOM    825  CA  LYS A  54      28.867 -19.079 -14.202  1.00 85.73           C  
ATOM    826  HA  LYS A  54      28.294 -18.284 -13.725  1.00 85.73           H  
ATOM    827  C   LYS A  54      27.862 -19.812 -15.102  1.00 85.73           C  
ATOM    828  CB  LYS A  54      29.987 -18.407 -15.009  1.00 85.73           C  
ATOM    829  HB2 LYS A  54      30.651 -19.166 -15.424  1.00 85.73           H  
ATOM    830  HB3 LYS A  54      29.540 -17.866 -15.842  1.00 85.73           H  
ATOM    831  O   LYS A  54      27.752 -19.556 -16.295  1.00 85.73           O  
ATOM    832  CG  LYS A  54      30.798 -17.404 -14.180  1.00 85.73           C  
ATOM    833  HG2 LYS A  54      31.300 -17.900 -13.350  1.00 85.73           H  
ATOM    834  HG3 LYS A  54      30.122 -16.641 -13.793  1.00 85.73           H  
ATOM    835  CD  LYS A  54      31.836 -16.753 -15.097  1.00 85.73           C  
ATOM    836  HD2 LYS A  54      32.636 -17.462 -15.311  1.00 85.73           H  
ATOM    837  HD3 LYS A  54      31.354 -16.501 -16.042  1.00 85.73           H  
ATOM    838  CE  LYS A  54      32.411 -15.479 -14.482  1.00 85.73           C  
ATOM    839  HE2 LYS A  54      31.609 -14.964 -13.955  1.00 85.73           H  
ATOM    840  HE3 LYS A  54      33.196 -15.735 -13.770  1.00 85.73           H  
ATOM    841  NZ  LYS A  54      32.916 -14.601 -15.563  1.00 85.73           N  
ATOM    842  HZ1 LYS A  54      32.154 -14.416 -16.199  1.00 85.73           H  
ATOM    843  HZ2 LYS A  54      33.248 -13.716 -15.208  1.00 85.73           H  
ATOM    844  HZ3 LYS A  54      33.642 -15.055 -16.098  1.00 85.73           H  
ATOM    845  N   LYS A  55      27.098 -20.750 -14.534  1.00 89.56           N  
ATOM    846  H   LYS A  55      27.179 -20.883 -13.536  1.00 89.56           H  
ATOM    847  CA  LYS A  55      26.106 -21.503 -15.307  1.00 89.56           C  
ATOM    848  HA  LYS A  55      26.595 -21.870 -16.210  1.00 89.56           H  
ATOM    849  C   LYS A  55      24.988 -20.564 -15.750  1.00 89.56           C  
ATOM    850  CB  LYS A  55      25.567 -22.703 -14.517  1.00 89.56           C  
ATOM    851  HB2 LYS A  55      25.238 -22.372 -13.531  1.00 89.56           H  
ATOM    852  HB3 LYS A  55      24.709 -23.112 -15.050  1.00 89.56           H  
ATOM    853  O   LYS A  55      24.416 -19.855 -14.919  1.00 89.56           O  
ATOM    854  CG  LYS A  55      26.627 -23.805 -14.376  1.00 89.56           C  
ATOM    855  HG2 LYS A  55      27.483 -23.414 -13.825  1.00 89.56           H  
ATOM    856  HG3 LYS A  55      26.963 -24.103 -15.369  1.00 89.56           H  
ATOM    857  CD  LYS A  55      26.065 -25.036 -13.650  1.00 89.56           C  
ATOM    858  HD2 LYS A  55      25.717 -24.744 -12.659  1.00 89.56           H  
ATOM    859  HD3 LYS A  55      25.229 -25.432 -14.226  1.00 89.56           H  
ATOM    860  CE  LYS A  55      27.158 -26.105 -13.522  1.00 89.56           C  
ATOM    861  HE2 LYS A  55      27.583 -26.278 -14.510  1.00 89.56           H  
ATOM    862  HE3 LYS A  55      27.955 -25.712 -12.891  1.00 89.56           H  
ATOM    863  NZ  LYS A  55      26.639 -27.386 -12.971  1.00 89.56           N  
ATOM    864  HZ1 LYS A  55      25.927 -27.770 -13.576  1.00 89.56           H  
ATOM    865  HZ2 LYS A  55      27.381 -28.069 -12.919  1.00 89.56           H  
ATOM    866  HZ3 LYS A  55      26.254 -27.266 -12.045  1.00 89.56           H  
ATOM    867  N   LEU A  56      24.654 -20.613 -17.038  1.00 91.95           N  
ATOM    868  H   LEU A  56      25.235 -21.154 -17.662  1.00 91.95           H  
ATOM    869  CA  LEU A  56      23.523 -19.882 -17.602  1.00 91.95           C  
ATOM    870  HA  LEU A  56      23.602 -18.834 -17.313  1.00 91.95           H  
ATOM    871  C   LEU A  56      22.213 -20.431 -17.037  1.00 91.95           C  
ATOM    872  CB  LEU A  56      23.534 -19.986 -19.138  1.00 91.95           C  
ATOM    873  HB2 LEU A  56      22.593 -19.587 -19.515  1.00 91.95           H  
ATOM    874  HB3 LEU A  56      23.586 -21.039 -19.414  1.00 91.95           H  
ATOM    875  O   LEU A  56      21.890 -21.605 -17.226  1.00 91.95           O  
ATOM    876  CG  LEU A  56      24.682 -19.229 -19.826  1.00 91.95           C  
ATOM    877  HG  LEU A  56      25.637 -19.562 -19.418  1.00 91.95           H  
ATOM    878  CD1 LEU A  56      24.654 -19.535 -21.325  1.00 91.95           C  
ATOM    879 HD11 LEU A  56      25.485 -19.019 -21.806  1.00 91.95           H  
ATOM    880 HD12 LEU A  56      24.778 -20.606 -21.487  1.00 91.95           H  
ATOM    881 HD13 LEU A  56      23.719 -19.190 -21.766  1.00 91.95           H  
ATOM    882  CD2 LEU A  56      24.551 -17.719 -19.651  1.00 91.95           C  
ATOM    883 HD21 LEU A  56      25.377 -17.235 -20.174  1.00 91.95           H  
ATOM    884 HD22 LEU A  56      23.608 -17.352 -20.056  1.00 91.95           H  
ATOM    885 HD23 LEU A  56      24.635 -17.440 -18.601  1.00 91.95           H  
ATOM    886  N   LYS A  57      21.444 -19.573 -16.370  1.00 92.30           N  
ATOM    887  H   LYS A  57      21.796 -18.638 -16.223  1.00 92.30           H  
ATOM    888  CA  LYS A  57      20.103 -19.891 -15.871  1.00 92.30           C  
ATOM    889  HA  LYS A  57      19.820 -20.894 -16.189  1.00 92.30           H  
ATOM    890  C   LYS A  57      19.090 -18.928 -16.457  1.00 92.30           C  
ATOM    891  CB  LYS A  57      20.066 -19.835 -14.340  1.00 92.30           C  
ATOM    892  HB2 LYS A  57      19.032 -19.961 -14.021  1.00 92.30           H  
ATOM    893  HB3 LYS A  57      20.414 -18.859 -14.001  1.00 92.30           H  
ATOM    894  O   LYS A  57      19.351 -17.729 -16.498  1.00 92.30           O  
ATOM    895  CG  LYS A  57      20.922 -20.939 -13.705  1.00 92.30           C  
ATOM    896  HG2 LYS A  57      20.673 -21.896 -14.163  1.00 92.30           H  
ATOM    897  HG3 LYS A  57      21.978 -20.729 -13.872  1.00 92.30           H  
ATOM    898  CD  LYS A  57      20.646 -21.019 -12.200  1.00 92.30           C  
ATOM    899  HD2 LYS A  57      19.584 -21.210 -12.051  1.00 92.30           H  
ATOM    900  HD3 LYS A  57      20.909 -20.070 -11.733  1.00 92.30           H  
ATOM    901  CE  LYS A  57      21.463 -22.155 -11.578  1.00 92.30           C  
ATOM    902  HE2 LYS A  57      22.520 -21.899 -11.646  1.00 92.30           H  
ATOM    903  HE3 LYS A  57      21.297 -23.056 -12.168  1.00 92.30           H  
ATOM    904  NZ  LYS A  57      21.065 -22.395 -10.167  1.00 92.30           N  
ATOM    905  HZ1 LYS A  57      21.592 -23.159  -9.769  1.00 92.30           H  
ATOM    906  HZ2 LYS A  57      20.087 -22.641 -10.120  1.00 92.30           H  
ATOM    907  HZ3 LYS A  57      21.212 -21.569  -9.605  1.00 92.30           H  
ATOM    908  N   THR A  58      17.940 -19.453 -16.864  1.00 91.76           N  
ATOM    909  H   THR A  58      17.796 -20.452 -16.823  1.00 91.76           H  
ATOM    910  CA  THR A  58      16.795 -18.620 -17.229  1.00 91.76           C  
ATOM    911  HA  THR A  58      17.119 -17.887 -17.967  1.00 91.76           H  
ATOM    912  C   THR A  58      16.296 -17.883 -15.990  1.00 91.76           C  
ATOM    913  CB  THR A  58      15.667 -19.443 -17.860  1.00 91.76           C  
ATOM    914  HB  THR A  58      15.257 -20.133 -17.122  1.00 91.76           H  
ATOM    915  O   THR A  58      16.154 -18.478 -14.919  1.00 91.76           O  
ATOM    916  CG2 THR A  58      14.541 -18.568 -18.408  1.00 91.76           C  
ATOM    917 HG21 THR A  58      13.800 -19.183 -18.919  1.00 91.76           H  
ATOM    918 HG22 THR A  58      14.038 -18.045 -17.595  1.00 91.76           H  
ATOM    919 HG23 THR A  58      14.939 -17.831 -19.106  1.00 91.76           H  
ATOM    920  OG1 THR A  58      16.176 -20.187 -18.949  1.00 91.76           O  
ATOM    921  HG1 THR A  58      15.403 -20.468 -19.444  1.00 91.76           H  
ATOM    922  N   VAL A  59      16.056 -16.589 -16.138  1.00 91.51           N  
ATOM    923  H   VAL A  59      16.209 -16.172 -17.045  1.00 91.51           H  
ATOM    924  CA  VAL A  59      15.450 -15.723 -15.133  1.00 91.51           C  
ATOM    925  HA  VAL A  59      15.108 -16.336 -14.298  1.00 91.51           H  
ATOM    926  C   VAL A  59      14.220 -15.054 -15.719  1.00 91.51           C  
ATOM    927  CB  VAL A  59      16.436 -14.680 -14.575  1.00 91.51           C  
ATOM    928  HB  VAL A  59      15.883 -14.021 -13.906  1.00 91.51           H  
ATOM    929  O   VAL A  59      14.173 -14.759 -16.910  1.00 91.51           O  
ATOM    930  CG1 VAL A  59      17.502 -15.391 -13.731  1.00 91.51           C  
ATOM    931 HG11 VAL A  59      18.164 -14.635 -13.310  1.00 91.51           H  
ATOM    932 HG12 VAL A  59      17.010 -15.944 -12.930  1.00 91.51           H  
ATOM    933 HG13 VAL A  59      18.066 -16.088 -14.352  1.00 91.51           H  
ATOM    934  CG2 VAL A  59      17.107 -13.810 -15.645  1.00 91.51           C  
ATOM    935 HG21 VAL A  59      17.719 -14.418 -16.312  1.00 91.51           H  
ATOM    936 HG22 VAL A  59      17.734 -13.059 -15.165  1.00 91.51           H  
ATOM    937 HG23 VAL A  59      16.351 -13.288 -16.231  1.00 91.51           H  
ATOM    938  N   LYS A  60      13.237 -14.839 -14.849  1.00 92.32           N  
ATOM    939  H   LYS A  60      13.382 -15.141 -13.896  1.00 92.32           H  
ATOM    940  CA  LYS A  60      12.042 -14.032 -15.065  1.00 92.32           C  
ATOM    941  HA  LYS A  60      12.104 -13.494 -16.011  1.00 92.32           H  
ATOM    942  C   LYS A  60      12.029 -13.035 -13.918  1.00 92.32           C  
ATOM    943  CB  LYS A  60      10.818 -14.963 -15.080  1.00 92.32           C  
ATOM    944  HB2 LYS A  60      10.791 -15.532 -14.150  1.00 92.32           H  
ATOM    945  HB3 LYS A  60      10.930 -15.666 -15.905  1.00 92.32           H  
ATOM    946  O   LYS A  60      11.866 -13.444 -12.770  1.00 92.32           O  
ATOM    947  CG  LYS A  60       9.483 -14.224 -15.245  1.00 92.32           C  
ATOM    948  HG2 LYS A  60       9.481 -13.677 -16.188  1.00 92.32           H  
ATOM    949  HG3 LYS A  60       9.350 -13.519 -14.424  1.00 92.32           H  
ATOM    950  CD  LYS A  60       8.324 -15.232 -15.231  1.00 92.32           C  
ATOM    951  HD2 LYS A  60       8.328 -15.766 -14.281  1.00 92.32           H  
ATOM    952  HD3 LYS A  60       8.457 -15.950 -16.040  1.00 92.32           H  
ATOM    953  CE  LYS A  60       6.976 -14.532 -15.399  1.00 92.32           C  
ATOM    954  HE2 LYS A  60       6.933 -14.038 -16.370  1.00 92.32           H  
ATOM    955  HE3 LYS A  60       6.888 -13.761 -14.633  1.00 92.32           H  
ATOM    956  NZ  LYS A  60       5.838 -15.476 -15.252  1.00 92.32           N  
ATOM    957  HZ1 LYS A  60       4.992 -14.946 -15.100  1.00 92.32           H  
ATOM    958  HZ2 LYS A  60       5.888 -16.027 -14.406  1.00 92.32           H  
ATOM    959  HZ3 LYS A  60       5.714 -16.107 -16.030  1.00 92.32           H  
ATOM    960  N   GLU A  61      12.320 -11.772 -14.192  1.00 92.58           N  
ATOM    961  H   GLU A  61      12.484 -11.495 -15.150  1.00 92.58           H  
ATOM    962  CA  GLU A  61      12.474 -10.767 -13.140  1.00 92.58           C  
ATOM    963  HA  GLU A  61      11.794 -11.024 -12.329  1.00 92.58           H  
ATOM    964  C   GLU A  61      12.065  -9.373 -13.601  1.00 92.58           C  
ATOM    965  CB  GLU A  61      13.899 -10.791 -12.549  1.00 92.58           C  
ATOM    966  HB2 GLU A  61      13.950 -10.079 -11.726  1.00 92.58           H  
ATOM    967  HB3 GLU A  61      14.063 -11.784 -12.131  1.00 92.58           H  
ATOM    968  O   GLU A  61      12.031  -9.070 -14.793  1.00 92.58           O  
ATOM    969  CG  GLU A  61      15.030 -10.477 -13.542  1.00 92.58           C  
ATOM    970  HG2 GLU A  61      14.909  -9.455 -13.902  1.00 92.58           H  
ATOM    971  HG3 GLU A  61      14.957 -11.151 -14.395  1.00 92.58           H  
ATOM    972  CD  GLU A  61      16.423 -10.646 -12.908  1.00 92.58           C  
ATOM    973  OE1 GLU A  61      17.322  -9.863 -13.277  1.00 92.58           O  
ATOM    974  OE2 GLU A  61      16.634 -11.586 -12.098  1.00 92.58           O  
ATOM    975  N   LEU A  62      11.738  -8.528 -12.628  1.00 95.03           N  
ATOM    976  H   LEU A  62      11.844  -8.826 -11.669  1.00 95.03           H  
ATOM    977  CA  LEU A  62      11.467  -7.121 -12.862  1.00 95.03           C  
ATOM    978  HA  LEU A  62      11.099  -6.991 -13.880  1.00 95.03           H  
ATOM    979  C   LEU A  62      12.766  -6.335 -12.724  1.00 95.03           C  
ATOM    980  CB  LEU A  62      10.393  -6.622 -11.887  1.00 95.03           C  
ATOM    981  HB2 LEU A  62      10.740  -6.808 -10.870  1.00 95.03           H  
ATOM    982  HB3 LEU A  62      10.278  -5.545 -12.014  1.00 95.03           H  
ATOM    983  O   LEU A  62      13.447  -6.424 -11.703  1.00 95.03           O  
ATOM    984  CG  LEU A  62       9.025  -7.294 -12.089  1.00 95.03           C  
ATOM    985  HG  LEU A  62       9.132  -8.378 -12.056  1.00 95.03           H  
ATOM    986  CD1 LEU A  62       8.095  -6.870 -10.967  1.00 95.03           C  
ATOM    987 HD11 LEU A  62       7.186  -7.472 -10.994  1.00 95.03           H  
ATOM    988 HD12 LEU A  62       8.600  -7.008 -10.011  1.00 95.03           H  
ATOM    989 HD13 LEU A  62       7.841  -5.819 -11.100  1.00 95.03           H  
ATOM    990  CD2 LEU A  62       8.369  -6.883 -13.404  1.00 95.03           C  
ATOM    991 HD21 LEU A  62       8.318  -5.797 -13.474  1.00 95.03           H  
ATOM    992 HD22 LEU A  62       7.364  -7.301 -13.460  1.00 95.03           H  
ATOM    993 HD23 LEU A  62       8.943  -7.275 -14.244  1.00 95.03           H  
ATOM    994  N   LEU A  63      13.073  -5.525 -13.728  1.00 94.88           N  
ATOM    995  H   LEU A  63      12.488  -5.554 -14.551  1.00 94.88           H  
ATOM    996  CA  LEU A  63      14.194  -4.598 -13.721  1.00 94.88           C  
ATOM    997  HA  LEU A  63      14.800  -4.776 -12.832  1.00 94.88           H  
ATOM    998  C   LEU A  63      13.668  -3.165 -13.672  1.00 94.88           C  
ATOM    999  CB  LEU A  63      15.068  -4.873 -14.953  1.00 94.88           C  
ATOM   1000  HB2 LEU A  63      14.448  -4.765 -15.843  1.00 94.88           H  
ATOM   1001  HB3 LEU A  63      15.421  -5.903 -14.918  1.00 94.88           H  
ATOM   1002  O   LEU A  63      12.847  -2.765 -14.493  1.00 94.88           O  
ATOM   1003  CG  LEU A  63      16.275  -3.930 -15.083  1.00 94.88           C  
ATOM   1004  HG  LEU A  63      15.943  -2.893 -15.043  1.00 94.88           H  
ATOM   1005  CD1 LEU A  63      17.306  -4.162 -13.977  1.00 94.88           C  
ATOM   1006 HD11 LEU A  63      17.623  -5.205 -13.984  1.00 94.88           H  
ATOM   1007 HD12 LEU A  63      16.878  -3.925 -13.002  1.00 94.88           H  
ATOM   1008 HD13 LEU A  63      18.175  -3.525 -14.141  1.00 94.88           H  
ATOM   1009  CD2 LEU A  63      16.949  -4.149 -16.430  1.00 94.88           C  
ATOM   1010 HD21 LEU A  63      17.802  -3.479 -16.538  1.00 94.88           H  
ATOM   1011 HD22 LEU A  63      16.237  -3.939 -17.228  1.00 94.88           H  
ATOM   1012 HD23 LEU A  63      17.282  -5.184 -16.514  1.00 94.88           H  
ATOM   1013  N   GLY A  64      14.147  -2.372 -12.716  1.00 94.84           N  
ATOM   1014  H   GLY A  64      14.848  -2.743 -12.092  1.00 94.84           H  
ATOM   1015  CA  GLY A  64      13.862  -0.940 -12.681  1.00 94.84           C  
ATOM   1016  HA2 GLY A  64      12.806  -0.763 -12.882  1.00 94.84           H  
ATOM   1017  HA3 GLY A  64      14.100  -0.539 -11.695  1.00 94.84           H  
ATOM   1018  C   GLY A  64      14.711  -0.208 -13.714  1.00 94.84           C  
ATOM   1019  O   GLY A  64      15.935  -0.330 -13.689  1.00 94.84           O  
ATOM   1020  N   ILE A  65      14.070   0.567 -14.587  1.00 94.63           N  
ATOM   1021  H   ILE A  65      13.062   0.610 -14.547  1.00 94.63           H  
ATOM   1022  CA  ILE A  65      14.739   1.489 -15.504  1.00 94.63           C  
ATOM   1023  HA  ILE A  65      15.784   1.201 -15.619  1.00 94.63           H  
ATOM   1024  C   ILE A  65      14.706   2.873 -14.873  1.00 94.63           C  
ATOM   1025  CB  ILE A  65      14.086   1.465 -16.902  1.00 94.63           C  
ATOM   1026  HB  ILE A  65      13.056   1.810 -16.807  1.00 94.63           H  
ATOM   1027  O   ILE A  65      13.638   3.437 -14.621  1.00 94.63           O  
ATOM   1028  CG1 ILE A  65      14.038   0.044 -17.509  1.00 94.63           C  
ATOM   1029 HG12 ILE A  65      13.614   0.111 -18.510  1.00 94.63           H  
ATOM   1030 HG13 ILE A  65      13.362  -0.571 -16.915  1.00 94.63           H  
ATOM   1031  CG2 ILE A  65      14.812   2.429 -17.858  1.00 94.63           C  
ATOM   1032 HG21 ILE A  65      14.383   2.350 -18.857  1.00 94.63           H  
ATOM   1033 HG22 ILE A  65      14.695   3.458 -17.519  1.00 94.63           H  
ATOM   1034 HG23 ILE A  65      15.875   2.194 -17.912  1.00 94.63           H  
ATOM   1035  CD1 ILE A  65      15.389  -0.681 -17.611  1.00 94.63           C  
ATOM   1036 HD11 ILE A  65      15.809  -0.852 -16.620  1.00 94.63           H  
ATOM   1037 HD12 ILE A  65      15.240  -1.646 -18.095  1.00 94.63           H  
ATOM   1038 HD13 ILE A  65      16.089  -0.099 -18.211  1.00 94.63           H  
ATOM   1039  N   THR A  66      15.878   3.417 -14.566  1.00 92.48           N  
ATOM   1040  H   THR A  66      16.724   2.905 -14.773  1.00 92.48           H  
ATOM   1041  CA  THR A  66      15.991   4.762 -13.996  1.00 92.48           C  
ATOM   1042  HA  THR A  66      15.224   4.886 -13.232  1.00 92.48           H  
ATOM   1043  C   THR A  66      15.726   5.840 -15.039  1.00 92.48           C  
ATOM   1044  CB  THR A  66      17.332   4.980 -13.303  1.00 92.48           C  
ATOM   1045  HB  THR A  66      17.328   5.973 -12.853  1.00 92.48           H  
ATOM   1046  O   THR A  66      15.822   5.593 -16.240  1.00 92.48           O  
ATOM   1047  CG2 THR A  66      17.616   3.935 -12.220  1.00 92.48           C  
ATOM   1048 HG21 THR A  66      16.929   4.078 -11.385  1.00 92.48           H  
ATOM   1049 HG22 THR A  66      18.642   4.046 -11.870  1.00 92.48           H  
ATOM   1050 HG23 THR A  66      17.504   2.922 -12.606  1.00 92.48           H  
ATOM   1051  OG1 THR A  66      18.366   4.929 -14.237  1.00 92.48           O  
ATOM   1052  HG1 THR A  66      18.491   3.998 -14.435  1.00 92.48           H  
ATOM   1053  N   ILE A  67      15.407   7.063 -14.605  1.00 90.15           N  
ATOM   1054  H   ILE A  67      15.290   7.220 -13.614  1.00 90.15           H  
ATOM   1055  CA  ILE A  67      15.206   8.174 -15.548  1.00 90.15           C  
ATOM   1056  HA  ILE A  67      14.436   7.872 -16.259  1.00 90.15           H  
ATOM   1057  C   ILE A  67      16.485   8.420 -16.374  1.00 90.15           C  
ATOM   1058  CB  ILE A  67      14.714   9.456 -14.836  1.00 90.15           C  
ATOM   1059  HB  ILE A  67      15.504   9.813 -14.176  1.00 90.15           H  
ATOM   1060  O   ILE A  67      16.387   8.691 -17.567  1.00 90.15           O  
ATOM   1061  CG1 ILE A  67      13.432   9.220 -14.000  1.00 90.15           C  
ATOM   1062 HG12 ILE A  67      13.580   8.378 -13.325  1.00 90.15           H  
ATOM   1063 HG13 ILE A  67      12.602   8.975 -14.663  1.00 90.15           H  
ATOM   1064  CG2 ILE A  67      14.401  10.527 -15.900  1.00 90.15           C  
ATOM   1065 HG21 ILE A  67      15.277  10.740 -16.513  1.00 90.15           H  
ATOM   1066 HG22 ILE A  67      14.089  11.462 -15.435  1.00 90.15           H  
ATOM   1067 HG23 ILE A  67      13.605  10.179 -16.558  1.00 90.15           H  
ATOM   1068  CD1 ILE A  67      13.022  10.419 -13.136  1.00 90.15           C  
ATOM   1069 HD11 ILE A  67      13.871  10.747 -12.537  1.00 90.15           H  
ATOM   1070 HD12 ILE A  67      12.210  10.122 -12.471  1.00 90.15           H  
ATOM   1071 HD13 ILE A  67      12.671  11.245 -13.754  1.00 90.15           H  
ATOM   1072  N   MET A  68      17.672   8.244 -15.779  1.00 88.37           N  
ATOM   1073  H   MET A  68      17.687   7.967 -14.808  1.00 88.37           H  
ATOM   1074  CA  MET A  68      18.958   8.368 -16.484  1.00 88.37           C  
ATOM   1075  HA  MET A  68      18.970   9.304 -17.041  1.00 88.37           H  
ATOM   1076  C   MET A  68      19.207   7.242 -17.500  1.00 88.37           C  
ATOM   1077  CB  MET A  68      20.111   8.389 -15.472  1.00 88.37           C  
ATOM   1078  HB2 MET A  68      20.086   7.476 -14.877  1.00 88.37           H  
ATOM   1079  HB3 MET A  68      21.051   8.413 -16.024  1.00 88.37           H  
ATOM   1080  O   MET A  68      19.830   7.471 -18.531  1.00 88.37           O  
ATOM   1081  CG  MET A  68      20.070   9.613 -14.552  1.00 88.37           C  
ATOM   1082  HG2 MET A  68      19.924  10.501 -15.165  1.00 88.37           H  
ATOM   1083  HG3 MET A  68      19.225   9.525 -13.869  1.00 88.37           H  
ATOM   1084  SD  MET A  68      21.585   9.854 -13.586  1.00 88.37           S  
ATOM   1085  CE  MET A  68      21.493   8.426 -12.488  1.00 88.37           C  
ATOM   1086  HE1 MET A  68      22.390   8.392 -11.869  1.00 88.37           H  
ATOM   1087  HE2 MET A  68      20.611   8.551 -11.859  1.00 88.37           H  
ATOM   1088  HE3 MET A  68      21.425   7.503 -13.064  1.00 88.37           H  
ATOM   1089  N   GLU A  69      18.712   6.033 -17.234  1.00 93.76           N  
ATOM   1090  H   GLU A  69      18.236   5.887 -16.355  1.00 93.76           H  
ATOM   1091  CA  GLU A  69      18.840   4.876 -18.134  1.00 93.76           C  
ATOM   1092  HA  GLU A  69      19.803   4.900 -18.645  1.00 93.76           H  
ATOM   1093  C   GLU A  69      17.756   4.833 -19.214  1.00 93.76           C  
ATOM   1094  CB  GLU A  69      18.747   3.597 -17.305  1.00 93.76           C  
ATOM   1095  HB2 GLU A  69      17.840   3.669 -16.704  1.00 93.76           H  
ATOM   1096  HB3 GLU A  69      18.630   2.741 -17.969  1.00 93.76           H  
ATOM   1097  O   GLU A  69      17.877   4.089 -20.184  1.00 93.76           O  
ATOM   1098  CG  GLU A  69      19.976   3.356 -16.411  1.00 93.76           C  
ATOM   1099  HG2 GLU A  69      20.816   3.061 -17.040  1.00 93.76           H  
ATOM   1100  HG3 GLU A  69      20.258   4.275 -15.898  1.00 93.76           H  
ATOM   1101  CD  GLU A  69      19.688   2.270 -15.368  1.00 93.76           C  
ATOM   1102  OE1 GLU A  69      20.587   1.464 -15.045  1.00 93.76           O  
ATOM   1103  OE2 GLU A  69      18.534   2.201 -14.888  1.00 93.76           O  
ATOM   1104  N   ARG A  70      16.682   5.613 -19.062  1.00 93.43           N  
ATOM   1105  H   ARG A  70      16.621   6.157 -18.213  1.00 93.43           H  
ATOM   1106  CA  ARG A  70      15.519   5.560 -19.948  1.00 93.43           C  
ATOM   1107  HA  ARG A  70      15.065   4.572 -19.864  1.00 93.43           H  
ATOM   1108  C   ARG A  70      15.906   5.725 -21.414  1.00 93.43           C  
ATOM   1109  CB  ARG A  70      14.507   6.619 -19.502  1.00 93.43           C  
ATOM   1110  HB2 ARG A  70      14.222   6.432 -18.467  1.00 93.43           H  
ATOM   1111  HB3 ARG A  70      14.959   7.608 -19.572  1.00 93.43           H  
ATOM   1112  O   ARG A  70      15.502   4.909 -22.233  1.00 93.43           O  
ATOM   1113  CG  ARG A  70      13.263   6.567 -20.388  1.00 93.43           C  
ATOM   1114  HG2 ARG A  70      13.536   6.767 -21.424  1.00 93.43           H  
ATOM   1115  HG3 ARG A  70      12.814   5.576 -20.322  1.00 93.43           H  
ATOM   1116  CD  ARG A  70      12.248   7.617 -19.961  1.00 93.43           C  
ATOM   1117  HD2 ARG A  70      11.902   7.390 -18.953  1.00 93.43           H  
ATOM   1118  HD3 ARG A  70      12.727   8.596 -19.974  1.00 93.43           H  
ATOM   1119  NE  ARG A  70      11.120   7.610 -20.898  1.00 93.43           N  
ATOM   1120  HE  ARG A  70      11.179   6.955 -21.665  1.00 93.43           H  
ATOM   1121  NH1 ARG A  70       9.904   9.310 -19.949  1.00 93.43           N  
ATOM   1122 HH11 ARG A  70       9.087   9.904 -19.970  1.00 93.43           H  
ATOM   1123 HH12 ARG A  70      10.628   9.421 -19.253  1.00 93.43           H  
ATOM   1124  NH2 ARG A  70       9.180   8.300 -21.814  1.00 93.43           N  
ATOM   1125 HH21 ARG A  70       9.363   7.632 -22.550  1.00 93.43           H  
ATOM   1126 HH22 ARG A  70       8.388   8.924 -21.878  1.00 93.43           H  
ATOM   1127  CZ  ARG A  70      10.075   8.408 -20.879  1.00 93.43           C  
ATOM   1128  N   SER A  71      16.696   6.745 -21.744  1.00 94.08           N  
ATOM   1129  H   SER A  71      16.968   7.399 -21.024  1.00 94.08           H  
ATOM   1130  CA  SER A  71      17.060   7.035 -23.135  1.00 94.08           C  
ATOM   1131  HA  SER A  71      16.148   7.124 -23.726  1.00 94.08           H  
ATOM   1132  C   SER A  71      17.912   5.930 -23.763  1.00 94.08           C  
ATOM   1133  CB  SER A  71      17.816   8.363 -23.222  1.00 94.08           C  
ATOM   1134  HB2 SER A  71      18.763   8.279 -22.690  1.00 94.08           H  
ATOM   1135  HB3 SER A  71      18.014   8.594 -24.269  1.00 94.08           H  
ATOM   1136  O   SER A  71      17.733   5.619 -24.938  1.00 94.08           O  
ATOM   1137  OG  SER A  71      17.046   9.402 -22.647  1.00 94.08           O  
ATOM   1138  HG  SER A  71      17.510  10.234 -22.763  1.00 94.08           H  
ATOM   1139  N   SER A  72      18.829   5.320 -23.004  1.00 94.93           N  
ATOM   1140  H   SER A  72      18.871   5.513 -22.013  1.00 94.93           H  
ATOM   1141  CA  SER A  72      19.666   4.228 -23.514  1.00 94.93           C  
ATOM   1142  HA  SER A  72      20.011   4.494 -24.513  1.00 94.93           H  
ATOM   1143  C   SER A  72      18.870   2.933 -23.659  1.00 94.93           C  
ATOM   1144  CB  SER A  72      20.912   4.025 -22.646  1.00 94.93           C  
ATOM   1145  HB2 SER A  72      21.555   4.900 -22.744  1.00 94.93           H  
ATOM   1146  HB3 SER A  72      21.459   3.152 -23.004  1.00 94.93           H  
ATOM   1147  O   SER A  72      18.952   2.294 -24.708  1.00 94.93           O  
ATOM   1148  OG  SER A  72      20.585   3.852 -21.284  1.00 94.93           O  
ATOM   1149  HG  SER A  72      21.392   3.685 -20.791  1.00 94.93           H  
ATOM   1150  N   PHE A  73      18.040   2.597 -22.668  1.00 95.21           N  
ATOM   1151  H   PHE A  73      18.050   3.148 -21.822  1.00 95.21           H  
ATOM   1152  CA  PHE A  73      17.141   1.448 -22.739  1.00 95.21           C  
ATOM   1153  HA  PHE A  73      17.731   0.551 -22.927  1.00 95.21           H  
ATOM   1154  C   PHE A  73      16.137   1.574 -23.891  1.00 95.21           C  
ATOM   1155  CB  PHE A  73      16.415   1.283 -21.398  1.00 95.21           C  
ATOM   1156  HB2 PHE A  73      15.900   2.211 -21.152  1.00 95.21           H  
ATOM   1157  HB3 PHE A  73      17.153   1.097 -20.617  1.00 95.21           H  
ATOM   1158  O   PHE A  73      15.936   0.622 -24.631  1.00 95.21           O  
ATOM   1159  CG  PHE A  73      15.414   0.144 -21.403  1.00 95.21           C  
ATOM   1160  CD1 PHE A  73      14.034   0.406 -21.488  1.00 95.21           C  
ATOM   1161  HD1 PHE A  73      13.687   1.428 -21.530  1.00 95.21           H  
ATOM   1162  CD2 PHE A  73      15.865  -1.187 -21.378  1.00 95.21           C  
ATOM   1163  HD2 PHE A  73      16.925  -1.395 -21.371  1.00 95.21           H  
ATOM   1164  CE1 PHE A  73      13.116  -0.659 -21.520  1.00 95.21           C  
ATOM   1165  HE1 PHE A  73      12.055  -0.463 -21.565  1.00 95.21           H  
ATOM   1166  CE2 PHE A  73      14.951  -2.252 -21.401  1.00 95.21           C  
ATOM   1167  HE2 PHE A  73      15.309  -3.271 -21.391  1.00 95.21           H  
ATOM   1168  CZ  PHE A  73      13.575  -1.986 -21.471  1.00 95.21           C  
ATOM   1169  HZ  PHE A  73      12.872  -2.806 -21.491  1.00 95.21           H  
ATOM   1170  N   GLU A  74      15.521   2.742 -24.088  1.00 93.53           N  
ATOM   1171  H   GLU A  74      15.694   3.498 -23.441  1.00 93.53           H  
ATOM   1172  CA  GLU A  74      14.529   2.947 -25.153  1.00 93.53           C  
ATOM   1173  HA  GLU A  74      13.843   2.101 -25.151  1.00 93.53           H  
ATOM   1174  C   GLU A  74      15.147   2.959 -26.555  1.00 93.53           C  
ATOM   1175  CB  GLU A  74      13.717   4.232 -24.891  1.00 93.53           C  
ATOM   1176  HB2 GLU A  74      13.105   4.455 -25.764  1.00 93.53           H  
ATOM   1177  HB3 GLU A  74      14.392   5.069 -24.709  1.00 93.53           H  
ATOM   1178  O   GLU A  74      14.479   2.548 -27.503  1.00 93.53           O  
ATOM   1179  CG  GLU A  74      12.787   4.017 -23.689  1.00 93.53           C  
ATOM   1180  HG2 GLU A  74      13.370   3.715 -22.819  1.00 93.53           H  
ATOM   1181  HG3 GLU A  74      12.143   3.172 -23.931  1.00 93.53           H  
ATOM   1182  CD  GLU A  74      11.900   5.204 -23.282  1.00 93.53           C  
ATOM   1183  OE1 GLU A  74      11.050   4.973 -22.384  1.00 93.53           O  
ATOM   1184  OE2 GLU A  74      12.019   6.333 -23.791  1.00 93.53           O  
ATOM   1185  N   LYS A  75      16.414   3.375 -26.691  1.00 95.28           N  
ATOM   1186  H   LYS A  75      16.888   3.720 -25.868  1.00 95.28           H  
ATOM   1187  CA  LYS A  75      17.143   3.346 -27.966  1.00 95.28           C  
ATOM   1188  HA  LYS A  75      16.508   3.786 -28.734  1.00 95.28           H  
ATOM   1189  C   LYS A  75      17.440   1.917 -28.426  1.00 95.28           C  
ATOM   1190  CB  LYS A  75      18.425   4.181 -27.835  1.00 95.28           C  
ATOM   1191  HB2 LYS A  75      19.063   3.747 -27.065  1.00 95.28           H  
ATOM   1192  HB3 LYS A  75      18.154   5.193 -27.532  1.00 95.28           H  
ATOM   1193  O   LYS A  75      17.215   1.605 -29.591  1.00 95.28           O  
ATOM   1194  CG  LYS A  75      19.202   4.257 -29.158  1.00 95.28           C  
ATOM   1195  HG2 LYS A  75      19.475   3.253 -29.483  1.00 95.28           H  
ATOM   1196  HG3 LYS A  75      18.571   4.716 -29.919  1.00 95.28           H  
ATOM   1197  CD  LYS A  75      20.486   5.077 -28.996  1.00 95.28           C  
ATOM   1198  HD2 LYS A  75      20.232   6.090 -28.686  1.00 95.28           H  
ATOM   1199  HD3 LYS A  75      21.110   4.610 -28.234  1.00 95.28           H  
ATOM   1200  CE  LYS A  75      21.232   5.105 -30.334  1.00 95.28           C  
ATOM   1201  HE2 LYS A  75      20.596   5.586 -31.077  1.00 95.28           H  
ATOM   1202  HE3 LYS A  75      21.395   4.077 -30.657  1.00 95.28           H  
ATOM   1203  NZ  LYS A  75      22.530   5.814 -30.226  1.00 95.28           N  
ATOM   1204  HZ1 LYS A  75      23.126   5.347 -29.558  1.00 95.28           H  
ATOM   1205  HZ2 LYS A  75      22.392   6.771 -29.933  1.00 95.28           H  
ATOM   1206  HZ3 LYS A  75      23.002   5.813 -31.119  1.00 95.28           H  
ATOM   1207  N   ASN A  76      17.967   1.072 -27.537  1.00 94.33           N  
ATOM   1208  H   ASN A  76      18.136   1.402 -26.598  1.00 94.33           H  
ATOM   1209  CA  ASN A  76      18.177  -0.348 -27.816  1.00 94.33           C  
ATOM   1210  HA  ASN A  76      17.403  -0.677 -28.508  1.00 94.33           H  
ATOM   1211  C   ASN A  76      18.055  -1.183 -26.523  1.00 94.33           C  
ATOM   1212  CB  ASN A  76      19.522  -0.568 -28.541  1.00 94.33           C  
ATOM   1213  HB2 ASN A  76      20.360  -0.401 -27.865  1.00 94.33           H  
ATOM   1214  HB3 ASN A  76      19.604   0.126 -29.377  1.00 94.33           H  
ATOM   1215  O   ASN A  76      19.037  -1.322 -25.787  1.00 94.33           O  
ATOM   1216  CG  ASN A  76      19.611  -1.981 -29.104  1.00 94.33           C  
ATOM   1217  ND2 ASN A  76      20.521  -2.237 -30.006  1.00 94.33           N  
ATOM   1218 HD21 ASN A  76      21.382  -1.711 -29.962  1.00 94.33           H  
ATOM   1219 HD22 ASN A  76      20.697  -3.221 -30.149  1.00 94.33           H  
ATOM   1220  OD1 ASN A  76      18.839  -2.865 -28.758  1.00 94.33           O  
ATOM   1221  N   PRO A  77      16.866  -1.757 -26.244  1.00 94.03           N  
ATOM   1222  CA  PRO A  77      16.638  -2.543 -25.033  1.00 94.03           C  
ATOM   1223  HA  PRO A  77      16.777  -1.899 -24.166  1.00 94.03           H  
ATOM   1224  C   PRO A  77      17.562  -3.757 -24.905  1.00 94.03           C  
ATOM   1225  CB  PRO A  77      15.174  -2.990 -25.106  1.00 94.03           C  
ATOM   1226  HB2 PRO A  77      15.101  -3.952 -25.613  1.00 94.03           H  
ATOM   1227  HB3 PRO A  77      14.721  -3.052 -24.117  1.00 94.03           H  
ATOM   1228  O   PRO A  77      17.929  -4.117 -23.790  1.00 94.03           O  
ATOM   1229  CG  PRO A  77      14.502  -1.926 -25.969  1.00 94.03           C  
ATOM   1230  HG2 PRO A  77      13.632  -2.324 -26.492  1.00 94.03           H  
ATOM   1231  HG3 PRO A  77      14.213  -1.077 -25.350  1.00 94.03           H  
ATOM   1232  CD  PRO A  77      15.608  -1.523 -26.943  1.00 94.03           C  
ATOM   1233  HD2 PRO A  77      15.490  -0.474 -27.216  1.00 94.03           H  
ATOM   1234  HD3 PRO A  77      15.567  -2.153 -27.831  1.00 94.03           H  
ATOM   1235  N   ILE A  78      17.940  -4.380 -26.027  1.00 93.82           N  
ATOM   1236  H   ILE A  78      17.721  -3.956 -26.918  1.00 93.82           H  
ATOM   1237  CA  ILE A  78      18.772  -5.588 -26.033  1.00 93.82           C  
ATOM   1238  HA  ILE A  78      18.401  -6.269 -25.266  1.00 93.82           H  
ATOM   1239  C   ILE A  78      20.195  -5.240 -25.617  1.00 93.82           C  
ATOM   1240  CB  ILE A  78      18.707  -6.314 -27.394  1.00 93.82           C  
ATOM   1241  HB  ILE A  78      19.059  -5.628 -28.165  1.00 93.82           H  
ATOM   1242  O   ILE A  78      20.643  -5.755 -24.600  1.00 93.82           O  
ATOM   1243  CG1 ILE A  78      17.262  -6.726 -27.764  1.00 93.82           C  
ATOM   1244 HG12 ILE A  78      16.635  -5.835 -27.813  1.00 93.82           H  
ATOM   1245 HG13 ILE A  78      17.270  -7.164 -28.762  1.00 93.82           H  
ATOM   1246  CG2 ILE A  78      19.637  -7.539 -27.408  1.00 93.82           C  
ATOM   1247 HG21 ILE A  78      19.442  -8.190 -26.555  1.00 93.82           H  
ATOM   1248 HG22 ILE A  78      20.680  -7.225 -27.368  1.00 93.82           H  
ATOM   1249 HG23 ILE A  78      19.503  -8.106 -28.329  1.00 93.82           H  
ATOM   1250  CD1 ILE A  78      16.607  -7.729 -26.806  1.00 93.82           C  
ATOM   1251 HD11 ILE A  78      15.562  -7.863 -27.084  1.00 93.82           H  
ATOM   1252 HD12 ILE A  78      17.110  -8.694 -26.874  1.00 93.82           H  
ATOM   1253 HD13 ILE A  78      16.639  -7.360 -25.781  1.00 93.82           H  
ATOM   1254  N   ASP A  79      20.850  -4.298 -26.303  1.00 94.40           N  
ATOM   1255  H   ASP A  79      20.480  -4.000 -27.194  1.00 94.40           H  
ATOM   1256  CA  ASP A  79      22.215  -3.870 -25.958  1.00 94.40           C  
ATOM   1257  HA  ASP A  79      22.900  -4.708 -26.090  1.00 94.40           H  
ATOM   1258  C   ASP A  79      22.303  -3.385 -24.503  1.00 94.40           C  
ATOM   1259  CB  ASP A  79      22.676  -2.704 -26.848  1.00 94.40           C  
ATOM   1260  HB2 ASP A  79      21.977  -1.877 -26.725  1.00 94.40           H  
ATOM   1261  HB3 ASP A  79      23.647  -2.366 -26.488  1.00 94.40           H  
ATOM   1262  O   ASP A  79      23.269  -3.671 -23.797  1.00 94.40           O  
ATOM   1263  CG  ASP A  79      22.816  -2.998 -28.342  1.00 94.40           C  
ATOM   1264  OD1 ASP A  79      22.500  -4.120 -28.783  1.00 94.40           O  
ATOM   1265  OD2 ASP A  79      23.087  -2.014 -29.073  1.00 94.40           O  
ATOM   1266  N   PHE A  80      21.279  -2.664 -24.027  1.00 95.49           N  
ATOM   1267  H   PHE A  80      20.518  -2.446 -24.654  1.00 95.49           H  
ATOM   1268  CA  PHE A  80      21.219  -2.211 -22.639  1.00 95.49           C  
ATOM   1269  HA  PHE A  80      22.116  -1.631 -22.421  1.00 95.49           H  
ATOM   1270  C   PHE A  80      21.185  -3.383 -21.647  1.00 95.49           C  
ATOM   1271  CB  PHE A  80      19.991  -1.312 -22.453  1.00 95.49           C  
ATOM   1272  HB2 PHE A  80      19.095  -1.863 -22.738  1.00 95.49           H  
ATOM   1273  HB3 PHE A  80      20.074  -0.458 -23.124  1.00 95.49           H  
ATOM   1274  O   PHE A  80      21.879  -3.362 -20.629  1.00 95.49           O  
ATOM   1275  CG  PHE A  80      19.829  -0.815 -21.030  1.00 95.49           C  
ATOM   1276  CD1 PHE A  80      19.131  -1.586 -20.081  1.00 95.49           C  
ATOM   1277  HD1 PHE A  80      18.708  -2.538 -20.368  1.00 95.49           H  
ATOM   1278  CD2 PHE A  80      20.401   0.410 -20.648  1.00 95.49           C  
ATOM   1279  HD2 PHE A  80      20.947   0.997 -21.371  1.00 95.49           H  
ATOM   1280  CE1 PHE A  80      18.963  -1.115 -18.770  1.00 95.49           C  
ATOM   1281  HE1 PHE A  80      18.385  -1.694 -18.065  1.00 95.49           H  
ATOM   1282  CE2 PHE A  80      20.256   0.871 -19.329  1.00 95.49           C  
ATOM   1283  HE2 PHE A  80      20.688   1.818 -19.043  1.00 95.49           H  
ATOM   1284  CZ  PHE A  80      19.523   0.118 -18.396  1.00 95.49           C  
ATOM   1285  HZ  PHE A  80      19.380   0.498 -17.395  1.00 95.49           H  
ATOM   1286  N   LEU A  81      20.366  -4.402 -21.921  1.00 95.12           N  
ATOM   1287  H   LEU A  81      19.866  -4.395 -22.799  1.00 95.12           H  
ATOM   1288  CA  LEU A  81      20.257  -5.588 -21.074  1.00 95.12           C  
ATOM   1289  HA  LEU A  81      20.198  -5.268 -20.034  1.00 95.12           H  
ATOM   1290  C   LEU A  81      21.518  -6.464 -21.179  1.00 95.12           C  
ATOM   1291  CB  LEU A  81      18.966  -6.343 -21.440  1.00 95.12           C  
ATOM   1292  HB2 LEU A  81      18.981  -7.326 -20.969  1.00 95.12           H  
ATOM   1293  HB3 LEU A  81      18.950  -6.492 -22.520  1.00 95.12           H  
ATOM   1294  O   LEU A  81      22.012  -6.944 -20.160  1.00 95.12           O  
ATOM   1295  CG  LEU A  81      17.667  -5.633 -21.012  1.00 95.12           C  
ATOM   1296  HG  LEU A  81      17.673  -4.595 -21.344  1.00 95.12           H  
ATOM   1297  CD1 LEU A  81      16.454  -6.334 -21.619  1.00 95.12           C  
ATOM   1298 HD11 LEU A  81      15.533  -5.855 -21.287  1.00 95.12           H  
ATOM   1299 HD12 LEU A  81      16.512  -6.247 -22.704  1.00 95.12           H  
ATOM   1300 HD13 LEU A  81      16.442  -7.385 -21.330  1.00 95.12           H  
ATOM   1301  CD2 LEU A  81      17.478  -5.630 -19.496  1.00 95.12           C  
ATOM   1302 HD21 LEU A  81      17.480  -6.653 -19.119  1.00 95.12           H  
ATOM   1303 HD22 LEU A  81      18.280  -5.066 -19.019  1.00 95.12           H  
ATOM   1304 HD23 LEU A  81      16.526  -5.159 -19.252  1.00 95.12           H  
ATOM   1305  N   GLU A  82      22.108  -6.605 -22.362  1.00 93.77           N  
ATOM   1306  H   GLU A  82      21.669  -6.208 -23.180  1.00 93.77           H  
ATOM   1307  CA  GLU A  82      23.380  -7.311 -22.546  1.00 93.77           C  
ATOM   1308  HA  GLU A  82      23.296  -8.311 -22.121  1.00 93.77           H  
ATOM   1309  C   GLU A  82      24.524  -6.644 -21.780  1.00 93.77           C  
ATOM   1310  CB  GLU A  82      23.705  -7.460 -24.037  1.00 93.77           C  
ATOM   1311  HB2 GLU A  82      23.647  -6.486 -24.523  1.00 93.77           H  
ATOM   1312  HB3 GLU A  82      24.724  -7.838 -24.127  1.00 93.77           H  
ATOM   1313  O   GLU A  82      25.271  -7.321 -21.071  1.00 93.77           O  
ATOM   1314  CG  GLU A  82      22.754  -8.455 -24.724  1.00 93.77           C  
ATOM   1315  HG2 GLU A  82      22.763  -9.386 -24.157  1.00 93.77           H  
ATOM   1316  HG3 GLU A  82      21.734  -8.073 -24.703  1.00 93.77           H  
ATOM   1317  CD  GLU A  82      23.146  -8.774 -26.172  1.00 93.77           C  
ATOM   1318  OE1 GLU A  82      22.648  -9.816 -26.665  1.00 93.77           O  
ATOM   1319  OE2 GLU A  82      23.962  -8.027 -26.753  1.00 93.77           O  
ATOM   1320  N   ALA A  83      24.588  -5.309 -21.791  1.00 93.89           N  
ATOM   1321  H   ALA A  83      23.985  -4.806 -22.426  1.00 93.89           H  
ATOM   1322  CA  ALA A  83      25.528  -4.546 -20.972  1.00 93.89           C  
ATOM   1323  HA  ALA A  83      26.537  -4.893 -21.197  1.00 93.89           H  
ATOM   1324  C   ALA A  83      25.306  -4.738 -19.458  1.00 93.89           C  
ATOM   1325  CB  ALA A  83      25.424  -3.071 -21.370  1.00 93.89           C  
ATOM   1326  HB1 ALA A  83      26.151  -2.487 -20.804  1.00 93.89           H  
ATOM   1327  HB2 ALA A  83      25.632  -2.962 -22.434  1.00 93.89           H  
ATOM   1328  HB3 ALA A  83      24.422  -2.696 -21.162  1.00 93.89           H  
ATOM   1329  O   ALA A  83      26.250  -4.623 -18.676  1.00 93.89           O  
ATOM   1330  N   LYS A  84      24.078  -5.073 -19.030  1.00 92.09           N  
ATOM   1331  H   LYS A  84      23.351  -5.135 -19.728  1.00 92.09           H  
ATOM   1332  CA  LYS A  84      23.758  -5.466 -17.645  1.00 92.09           C  
ATOM   1333  HA  LYS A  84      24.448  -4.945 -16.981  1.00 92.09           H  
ATOM   1334  C   LYS A  84      24.013  -6.950 -17.342  1.00 92.09           C  
ATOM   1335  CB  LYS A  84      22.326  -5.032 -17.276  1.00 92.09           C  
ATOM   1336  HB2 LYS A  84      21.628  -5.317 -18.064  1.00 92.09           H  
ATOM   1337  HB3 LYS A  84      22.031  -5.542 -16.359  1.00 92.09           H  
ATOM   1338  O   LYS A  84      23.796  -7.376 -16.209  1.00 92.09           O  
ATOM   1339  CG  LYS A  84      22.245  -3.520 -17.029  1.00 92.09           C  
ATOM   1340  HG2 LYS A  84      23.089  -3.223 -16.407  1.00 92.09           H  
ATOM   1341  HG3 LYS A  84      22.312  -2.988 -17.978  1.00 92.09           H  
ATOM   1342  CD  LYS A  84      20.951  -3.126 -16.302  1.00 92.09           C  
ATOM   1343  HD2 LYS A  84      20.849  -3.722 -15.396  1.00 92.09           H  
ATOM   1344  HD3 LYS A  84      20.101  -3.305 -16.960  1.00 92.09           H  
ATOM   1345  CE  LYS A  84      21.046  -1.639 -15.938  1.00 92.09           C  
ATOM   1346  HE2 LYS A  84      22.001  -1.465 -15.442  1.00 92.09           H  
ATOM   1347  HE3 LYS A  84      21.064  -1.058 -16.860  1.00 92.09           H  
ATOM   1348  NZ  LYS A  84      19.951  -1.163 -15.057  1.00 92.09           N  
ATOM   1349  HZ1 LYS A  84      19.953  -1.628 -14.160  1.00 92.09           H  
ATOM   1350  HZ2 LYS A  84      20.099  -0.178 -14.886  1.00 92.09           H  
ATOM   1351  HZ3 LYS A  84      19.046  -1.235 -15.499  1.00 92.09           H  
ATOM   1352  N   GLY A  85      24.501  -7.730 -18.308  1.00 92.92           N  
ATOM   1353  H   GLY A  85      24.668  -7.316 -19.215  1.00 92.92           H  
ATOM   1354  CA  GLY A  85      24.844  -9.145 -18.146  1.00 92.92           C  
ATOM   1355  HA2 GLY A  85      25.186  -9.327 -17.127  1.00 92.92           H  
ATOM   1356  HA3 GLY A  85      25.662  -9.373 -18.830  1.00 92.92           H  
ATOM   1357  C   GLY A  85      23.708 -10.125 -18.451  1.00 92.92           C  
ATOM   1358  O   GLY A  85      23.836 -11.315 -18.151  1.00 92.92           O  
ATOM   1359  N   TYR A  86      22.603  -9.656 -19.037  1.00 93.91           N  
ATOM   1360  H   TYR A  86      22.569  -8.682 -19.302  1.00 93.91           H  
ATOM   1361  CA  TYR A  86      21.576 -10.540 -19.585  1.00 93.91           C  
ATOM   1362  HA  TYR A  86      21.443 -11.383 -18.907  1.00 93.91           H  
ATOM   1363  C   TYR A  86      22.029 -11.102 -20.934  1.00 93.91           C  
ATOM   1364  CB  TYR A  86      20.230  -9.821 -19.698  1.00 93.91           C  
ATOM   1365  HB2 TYR A  86      19.510 -10.514 -20.135  1.00 93.91           H  
ATOM   1366  HB3 TYR A  86      20.338  -8.987 -20.390  1.00 93.91           H  
ATOM   1367  O   TYR A  86      22.653 -10.424 -21.734  1.00 93.91           O  
ATOM   1368  CG  TYR A  86      19.662  -9.329 -18.380  1.00 93.91           C  
ATOM   1369  CD1 TYR A  86      18.971 -10.216 -17.534  1.00 93.91           C  
ATOM   1370  HD1 TYR A  86      18.849 -11.249 -17.823  1.00 93.91           H  
ATOM   1371  CD2 TYR A  86      19.821  -7.986 -17.990  1.00 93.91           C  
ATOM   1372  HD2 TYR A  86      20.334  -7.289 -18.635  1.00 93.91           H  
ATOM   1373  CE1 TYR A  86      18.455  -9.763 -16.303  1.00 93.91           C  
ATOM   1374  HE1 TYR A  86      17.927 -10.439 -15.646  1.00 93.91           H  
ATOM   1375  CE2 TYR A  86      19.316  -7.530 -16.763  1.00 93.91           C  
ATOM   1376  HE2 TYR A  86      19.453  -6.503 -16.460  1.00 93.91           H  
ATOM   1377  OH  TYR A  86      18.173  -7.954 -14.725  1.00 93.91           O  
ATOM   1378  HH  TYR A  86      17.830  -8.667 -14.182  1.00 93.91           H  
ATOM   1379  CZ  TYR A  86      18.635  -8.418 -15.913  1.00 93.91           C  
ATOM   1380  N   ILE A  87      21.726 -12.365 -21.197  1.00 91.10           N  
ATOM   1381  H   ILE A  87      21.238 -12.892 -20.487  1.00 91.10           H  
ATOM   1382  CA  ILE A  87      22.170 -13.094 -22.386  1.00 91.10           C  
ATOM   1383  HA  ILE A  87      22.574 -12.394 -23.116  1.00 91.10           H  
ATOM   1384  C   ILE A  87      20.949 -13.775 -23.001  1.00 91.10           C  
ATOM   1385  CB  ILE A  87      23.284 -14.102 -22.008  1.00 91.10           C  
ATOM   1386  HB  ILE A  87      22.872 -14.809 -21.288  1.00 91.10           H  
ATOM   1387  O   ILE A  87      20.112 -14.315 -22.272  1.00 91.10           O  
ATOM   1388  CG1 ILE A  87      24.505 -13.409 -21.356  1.00 91.10           C  
ATOM   1389 HG12 ILE A  87      25.036 -12.822 -22.106  1.00 91.10           H  
ATOM   1390 HG13 ILE A  87      24.173 -12.724 -20.576  1.00 91.10           H  
ATOM   1391  CG2 ILE A  87      23.739 -14.886 -23.252  1.00 91.10           C  
ATOM   1392 HG21 ILE A  87      24.588 -15.529 -23.019  1.00 91.10           H  
ATOM   1393 HG22 ILE A  87      22.926 -15.528 -23.591  1.00 91.10           H  
ATOM   1394 HG23 ILE A  87      24.033 -14.192 -24.040  1.00 91.10           H  
ATOM   1395  CD1 ILE A  87      25.484 -14.372 -20.675  1.00 91.10           C  
ATOM   1396 HD11 ILE A  87      25.950 -15.045 -21.395  1.00 91.10           H  
ATOM   1397 HD12 ILE A  87      24.956 -14.941 -19.909  1.00 91.10           H  
ATOM   1398 HD13 ILE A  87      26.271 -13.793 -20.191  1.00 91.10           H  
ATOM   1399  N   ARG A  88      20.860 -13.801 -24.340  1.00 86.74           N  
ATOM   1400  H   ARG A  88      21.553 -13.278 -24.857  1.00 86.74           H  
ATOM   1401  CA  ARG A  88      19.696 -14.341 -25.077  1.00 86.74           C  
ATOM   1402  HA  ARG A  88      19.777 -14.044 -26.123  1.00 86.74           H  
ATOM   1403  C   ARG A  88      18.390 -13.713 -24.585  1.00 86.74           C  
ATOM   1404  CB  ARG A  88      19.637 -15.877 -25.007  1.00 86.74           C  
ATOM   1405  HB2 ARG A  88      18.741 -16.211 -25.530  1.00 86.74           H  
ATOM   1406  HB3 ARG A  88      19.548 -16.184 -23.965  1.00 86.74           H  
ATOM   1407  O   ARG A  88      17.471 -14.420 -24.173  1.00 86.74           O  
ATOM   1408  CG  ARG A  88      20.835 -16.580 -25.642  1.00 86.74           C  
ATOM   1409  HG2 ARG A  88      20.869 -16.361 -26.709  1.00 86.74           H  
ATOM   1410  HG3 ARG A  88      21.763 -16.236 -25.184  1.00 86.74           H  
ATOM   1411  CD  ARG A  88      20.683 -18.086 -25.425  1.00 86.74           C  
ATOM   1412  HD2 ARG A  88      20.436 -18.267 -24.379  1.00 86.74           H  
ATOM   1413  HD3 ARG A  88      19.858 -18.432 -26.049  1.00 86.74           H  
ATOM   1414  NE  ARG A  88      21.922 -18.809 -25.760  1.00 86.74           N  
ATOM   1415  HE  ARG A  88      22.733 -18.236 -25.947  1.00 86.74           H  
ATOM   1416  NH1 ARG A  88      21.042 -20.923 -25.759  1.00 86.74           N  
ATOM   1417 HH11 ARG A  88      21.162 -21.868 -26.096  1.00 86.74           H  
ATOM   1418 HH12 ARG A  88      20.139 -20.487 -25.873  1.00 86.74           H  
ATOM   1419  NH2 ARG A  88      23.220 -20.631 -26.178  1.00 86.74           N  
ATOM   1420 HH21 ARG A  88      24.008 -20.022 -26.348  1.00 86.74           H  
ATOM   1421 HH22 ARG A  88      23.332 -21.619 -26.353  1.00 86.74           H  
ATOM   1422  CZ  ARG A  88      22.060 -20.114 -25.892  1.00 86.74           C  
ATOM   1423  N   VAL A  89      18.365 -12.386 -24.559  1.00 85.36           N  
ATOM   1424  H   VAL A  89      19.150 -11.877 -24.939  1.00 85.36           H  
ATOM   1425  CA  VAL A  89      17.161 -11.625 -24.235  1.00 85.36           C  
ATOM   1426  HA  VAL A  89      16.720 -12.012 -23.316  1.00 85.36           H  
ATOM   1427  C   VAL A  89      16.166 -11.810 -25.373  1.00 85.36           C  
ATOM   1428  CB  VAL A  89      17.485 -10.137 -24.041  1.00 85.36           C  
ATOM   1429  HB  VAL A  89      17.881  -9.729 -24.971  1.00 85.36           H  
ATOM   1430  O   VAL A  89      16.493 -11.553 -26.530  1.00 85.36           O  
ATOM   1431  CG1 VAL A  89      16.226  -9.362 -23.645  1.00 85.36           C  
ATOM   1432 HG11 VAL A  89      15.825  -9.735 -22.703  1.00 85.36           H  
ATOM   1433 HG12 VAL A  89      15.462  -9.449 -24.418  1.00 85.36           H  
ATOM   1434 HG13 VAL A  89      16.481  -8.307 -23.547  1.00 85.36           H  
ATOM   1435  CG2 VAL A  89      18.537  -9.922 -22.945  1.00 85.36           C  
ATOM   1436 HG21 VAL A  89      18.754  -8.857 -22.863  1.00 85.36           H  
ATOM   1437 HG22 VAL A  89      18.159 -10.290 -21.991  1.00 85.36           H  
ATOM   1438 HG23 VAL A  89      19.470 -10.426 -23.197  1.00 85.36           H  
ATOM   1439  N   ASP A  90      14.961 -12.258 -25.045  1.00 81.63           N  
ATOM   1440  H   ASP A  90      14.735 -12.449 -24.080  1.00 81.63           H  
ATOM   1441  CA  ASP A  90      13.874 -12.306 -26.012  1.00 81.63           C  
ATOM   1442  HA  ASP A  90      14.269 -12.552 -26.998  1.00 81.63           H  
ATOM   1443  C   ASP A  90      13.215 -10.924 -26.082  1.00 81.63           C  
ATOM   1444  CB  ASP A  90      12.906 -13.423 -25.626  1.00 81.63           C  
ATOM   1445  HB2 ASP A  90      13.476 -14.337 -25.461  1.00 81.63           H  
ATOM   1446  HB3 ASP A  90      12.409 -13.162 -24.692  1.00 81.63           H  
ATOM   1447  O   ASP A  90      12.608 -10.463 -25.112  1.00 81.63           O  
ATOM   1448  CG  ASP A  90      11.870 -13.687 -26.719  1.00 81.63           C  
ATOM   1449  OD1 ASP A  90      11.601 -12.747 -27.502  1.00 81.63           O  
ATOM   1450  OD2 ASP A  90      11.393 -14.841 -26.755  1.00 81.63           O  
ATOM   1451  N   LYS A  91      13.389 -10.238 -27.216  1.00 81.52           N  
ATOM   1452  H   LYS A  91      13.833 -10.721 -27.984  1.00 81.52           H  
ATOM   1453  CA  LYS A  91      12.895  -8.871 -27.424  1.00 81.52           C  
ATOM   1454  HA  LYS A  91      13.310  -8.228 -26.648  1.00 81.52           H  
ATOM   1455  C   LYS A  91      11.376  -8.788 -27.294  1.00 81.52           C  
ATOM   1456  CB  LYS A  91      13.342  -8.380 -28.808  1.00 81.52           C  
ATOM   1457  HB2 LYS A  91      12.816  -8.953 -29.572  1.00 81.52           H  
ATOM   1458  HB3 LYS A  91      14.411  -8.555 -28.931  1.00 81.52           H  
ATOM   1459  O   LYS A  91      10.878  -7.797 -26.760  1.00 81.52           O  
ATOM   1460  CG  LYS A  91      13.052  -6.885 -29.000  1.00 81.52           C  
ATOM   1461  HG2 LYS A  91      11.985  -6.698 -28.881  1.00 81.52           H  
ATOM   1462  HG3 LYS A  91      13.601  -6.307 -28.256  1.00 81.52           H  
ATOM   1463  CD  LYS A  91      13.464  -6.441 -30.404  1.00 81.52           C  
ATOM   1464  HD2 LYS A  91      12.955  -7.074 -31.131  1.00 81.52           H  
ATOM   1465  HD3 LYS A  91      14.542  -6.555 -30.519  1.00 81.52           H  
ATOM   1466  CE  LYS A  91      13.056  -4.983 -30.624  1.00 81.52           C  
ATOM   1467  HE2 LYS A  91      13.596  -4.356 -29.916  1.00 81.52           H  
ATOM   1468  HE3 LYS A  91      11.990  -4.895 -30.413  1.00 81.52           H  
ATOM   1469  NZ  LYS A  91      13.335  -4.565 -32.018  1.00 81.52           N  
ATOM   1470  HZ1 LYS A  91      12.822  -5.159 -32.654  1.00 81.52           H  
ATOM   1471  HZ2 LYS A  91      13.048  -3.609 -32.170  1.00 81.52           H  
ATOM   1472  HZ3 LYS A  91      14.320  -4.656 -32.223  1.00 81.52           H  
ATOM   1473  N   ASP A  92      10.667  -9.820 -27.741  1.00 84.11           N  
ATOM   1474  H   ASP A  92      11.143 -10.653 -28.058  1.00 84.11           H  
ATOM   1475  CA  ASP A  92       9.204  -9.851 -27.753  1.00 84.11           C  
ATOM   1476  HA  ASP A  92       8.835  -8.868 -28.048  1.00 84.11           H  
ATOM   1477  C   ASP A  92       8.631 -10.132 -26.352  1.00 84.11           C  
ATOM   1478  CB  ASP A  92       8.728 -10.858 -28.814  1.00 84.11           C  
ATOM   1479  HB2 ASP A  92       7.639 -10.900 -28.794  1.00 84.11           H  
ATOM   1480  HB3 ASP A  92       9.108 -11.848 -28.562  1.00 84.11           H  
ATOM   1481  O   ASP A  92       7.442  -9.936 -26.106  1.00 84.11           O  
ATOM   1482  CG  ASP A  92       9.171 -10.479 -30.238  1.00 84.11           C  
ATOM   1483  OD1 ASP A  92       9.317  -9.262 -30.516  1.00 84.11           O  
ATOM   1484  OD2 ASP A  92       9.370 -11.403 -31.057  1.00 84.11           O  
ATOM   1485  N   LEU A  93       9.491 -10.512 -25.399  1.00 81.51           N  
ATOM   1486  H   LEU A  93      10.446 -10.677 -25.683  1.00 81.51           H  
ATOM   1487  CA  LEU A  93       9.146 -10.743 -23.994  1.00 81.51           C  
ATOM   1488  HA  LEU A  93       8.060 -10.775 -23.908  1.00 81.51           H  
ATOM   1489  C   LEU A  93       9.583  -9.602 -23.061  1.00 81.51           C  
ATOM   1490  CB  LEU A  93       9.692 -12.112 -23.550  1.00 81.51           C  
ATOM   1491  HB2 LEU A  93      10.780 -12.076 -23.594  1.00 81.51           H  
ATOM   1492  HB3 LEU A  93       9.406 -12.277 -22.512  1.00 81.51           H  
ATOM   1493  O   LEU A  93       9.530  -9.756 -21.837  1.00 81.51           O  
ATOM   1494  CG  LEU A  93       9.191 -13.307 -24.385  1.00 81.51           C  
ATOM   1495  HG  LEU A  93       9.512 -13.195 -25.420  1.00 81.51           H  
ATOM   1496  CD1 LEU A  93       9.777 -14.606 -23.824  1.00 81.51           C  
ATOM   1497 HD11 LEU A  93      10.863 -14.533 -23.776  1.00 81.51           H  
ATOM   1498 HD12 LEU A  93       9.528 -15.422 -24.503  1.00 81.51           H  
ATOM   1499 HD13 LEU A  93       9.374 -14.812 -22.832  1.00 81.51           H  
ATOM   1500  CD2 LEU A  93       7.665 -13.440 -24.354  1.00 81.51           C  
ATOM   1501 HD21 LEU A  93       7.371 -14.346 -24.884  1.00 81.51           H  
ATOM   1502 HD22 LEU A  93       7.304 -13.476 -23.326  1.00 81.51           H  
ATOM   1503 HD23 LEU A  93       7.215 -12.595 -24.874  1.00 81.51           H  
ATOM   1504  N   ILE A  94       9.996  -8.450 -23.606  1.00 88.64           N  
ATOM   1505  H   ILE A  94      10.026  -8.390 -24.613  1.00 88.64           H  
ATOM   1506  CA  ILE A  94      10.276  -7.242 -22.818  1.00 88.64           C  
ATOM   1507  HA  ILE A  94      10.611  -7.546 -21.826  1.00 88.64           H  
ATOM   1508  C   ILE A  94       8.986  -6.439 -22.657  1.00 88.64           C  
ATOM   1509  CB  ILE A  94      11.406  -6.387 -23.430  1.00 88.64           C  
ATOM   1510  HB  ILE A  94      11.088  -6.042 -24.414  1.00 88.64           H  
ATOM   1511  O   ILE A  94       8.587  -5.677 -23.539  1.00 88.64           O  
ATOM   1512  CG1 ILE A  94      12.703  -7.208 -23.598  1.00 88.64           C  
ATOM   1513 HG12 ILE A  94      13.066  -7.534 -22.624  1.00 88.64           H  
ATOM   1514 HG13 ILE A  94      12.486  -8.095 -24.193  1.00 88.64           H  
ATOM   1515  CG2 ILE A  94      11.673  -5.158 -22.533  1.00 88.64           C  
ATOM   1516 HG21 ILE A  94      12.019  -5.483 -21.552  1.00 88.64           H  
ATOM   1517 HG22 ILE A  94      12.425  -4.520 -22.997  1.00 88.64           H  
ATOM   1518 HG23 ILE A  94      10.768  -4.561 -22.418  1.00 88.64           H  
ATOM   1519  CD1 ILE A  94      13.816  -6.448 -24.328  1.00 88.64           C  
ATOM   1520 HD11 ILE A  94      14.218  -5.654 -23.698  1.00 88.64           H  
ATOM   1521 HD12 ILE A  94      14.623  -7.140 -24.567  1.00 88.64           H  
ATOM   1522 HD13 ILE A  94      13.432  -6.026 -25.257  1.00 88.64           H  
ATOM   1523  N   ILE A  95       8.356  -6.550 -21.490  1.00 89.84           N  
ATOM   1524  H   ILE A  95       8.733  -7.197 -20.813  1.00 89.84           H  
ATOM   1525  CA  ILE A  95       7.109  -5.832 -21.195  1.00 89.84           C  
ATOM   1526  HA  ILE A  95       6.684  -5.465 -22.129  1.00 89.84           H  
ATOM   1527  C   ILE A  95       7.422  -4.618 -20.320  1.00 89.84           C  
ATOM   1528  CB  ILE A  95       6.046  -6.774 -20.587  1.00 89.84           C  
ATOM   1529  HB  ILE A  95       6.401  -7.128 -19.619  1.00 89.84           H  
ATOM   1530  O   ILE A  95       7.903  -4.764 -19.195  1.00 89.84           O  
ATOM   1531  CG1 ILE A  95       5.826  -8.000 -21.509  1.00 89.84           C  
ATOM   1532 HG12 ILE A  95       5.506  -7.661 -22.494  1.00 89.84           H  
ATOM   1533 HG13 ILE A  95       6.766  -8.538 -21.629  1.00 89.84           H  
ATOM   1534  CG2 ILE A  95       4.732  -6.002 -20.360  1.00 89.84           C  
ATOM   1535 HG21 ILE A  95       4.002  -6.639 -19.861  1.00 89.84           H  
ATOM   1536 HG22 ILE A  95       4.318  -5.674 -21.313  1.00 89.84           H  
ATOM   1537 HG23 ILE A  95       4.894  -5.135 -19.718  1.00 89.84           H  
ATOM   1538  CD1 ILE A  95       4.807  -9.017 -20.985  1.00 89.84           C  
ATOM   1539 HD11 ILE A  95       3.800  -8.601 -21.027  1.00 89.84           H  
ATOM   1540 HD12 ILE A  95       4.836  -9.909 -21.610  1.00 89.84           H  
ATOM   1541 HD13 ILE A  95       5.043  -9.293 -19.957  1.00 89.84           H  
ATOM   1542  N   LYS A  96       7.144  -3.408 -20.822  1.00 91.48           N  
ATOM   1543  H   LYS A  96       6.727  -3.373 -21.742  1.00 91.48           H  
ATOM   1544  CA  LYS A  96       7.229  -2.169 -20.032  1.00 91.48           C  
ATOM   1545  HA  LYS A  96       8.127  -2.207 -19.417  1.00 91.48           H  
ATOM   1546  C   LYS A  96       6.034  -2.068 -19.089  1.00 91.48           C  
ATOM   1547  CB  LYS A  96       7.291  -0.922 -20.925  1.00 91.48           C  
ATOM   1548  HB2 LYS A  96       7.151  -0.044 -20.295  1.00 91.48           H  
ATOM   1549  HB3 LYS A  96       6.472  -0.955 -21.644  1.00 91.48           H  
ATOM   1550  O   LYS A  96       4.890  -2.186 -19.513  1.00 91.48           O  
ATOM   1551  CG  LYS A  96       8.624  -0.768 -21.669  1.00 91.48           C  
ATOM   1552  HG2 LYS A  96       9.442  -0.754 -20.948  1.00 91.48           H  
ATOM   1553  HG3 LYS A  96       8.763  -1.604 -22.355  1.00 91.48           H  
ATOM   1554  CD  LYS A  96       8.625   0.552 -22.452  1.00 91.48           C  
ATOM   1555  HD2 LYS A  96       7.787   0.548 -23.149  1.00 91.48           H  
ATOM   1556  HD3 LYS A  96       8.501   1.379 -21.754  1.00 91.48           H  
ATOM   1557  CE  LYS A  96       9.930   0.738 -23.231  1.00 91.48           C  
ATOM   1558  HE2 LYS A  96      10.057  -0.105 -23.910  1.00 91.48           H  
ATOM   1559  HE3 LYS A  96      10.761   0.740 -22.526  1.00 91.48           H  
ATOM   1560  NZ  LYS A  96       9.924   2.014 -23.987  1.00 91.48           N  
ATOM   1561  HZ1 LYS A  96      10.763   2.096 -24.544  1.00 91.48           H  
ATOM   1562  HZ2 LYS A  96       9.913   2.803 -23.357  1.00 91.48           H  
ATOM   1563  HZ3 LYS A  96       9.126   2.071 -24.603  1.00 91.48           H  
ATOM   1564  N   LEU A  97       6.314  -1.791 -17.823  1.00 92.22           N  
ATOM   1565  H   LEU A  97       7.285  -1.718 -17.553  1.00 92.22           H  
ATOM   1566  CA  LEU A  97       5.335  -1.758 -16.745  1.00 92.22           C  
ATOM   1567  HA  LEU A  97       4.335  -1.948 -17.132  1.00 92.22           H  
ATOM   1568  C   LEU A  97       5.365  -0.376 -16.087  1.00 92.22           C  
ATOM   1569  CB  LEU A  97       5.656  -2.881 -15.751  1.00 92.22           C  
ATOM   1570  HB2 LEU A  97       4.958  -2.819 -14.916  1.00 92.22           H  
ATOM   1571  HB3 LEU A  97       6.661  -2.728 -15.358  1.00 92.22           H  
ATOM   1572  O   LEU A  97       6.289  -0.078 -15.313  1.00 92.22           O  
ATOM   1573  CG  LEU A  97       5.572  -4.284 -16.377  1.00 92.22           C  
ATOM   1574  HG  LEU A  97       6.127  -4.318 -17.315  1.00 92.22           H  
ATOM   1575  CD1 LEU A  97       6.258  -5.268 -15.438  1.00 92.22           C  
ATOM   1576 HD11 LEU A  97       5.972  -5.088 -14.402  1.00 92.22           H  
ATOM   1577 HD12 LEU A  97       7.337  -5.145 -15.535  1.00 92.22           H  
ATOM   1578 HD13 LEU A  97       6.000  -6.289 -15.720  1.00 92.22           H  
ATOM   1579  CD2 LEU A  97       4.126  -4.675 -16.679  1.00 92.22           C  
ATOM   1580 HD21 LEU A  97       3.762  -4.108 -17.535  1.00 92.22           H  
ATOM   1581 HD22 LEU A  97       3.475  -4.475 -15.827  1.00 92.22           H  
ATOM   1582 HD23 LEU A  97       4.077  -5.734 -16.933  1.00 92.22           H  
ATOM   1583  N   PRO A  98       4.379   0.488 -16.389  1.00 89.16           N  
ATOM   1584  CA  PRO A  98       4.220   1.766 -15.713  1.00 89.16           C  
ATOM   1585  HA  PRO A  98       5.060   2.406 -15.983  1.00 89.16           H  
ATOM   1586  C   PRO A  98       4.163   1.606 -14.192  1.00 89.16           C  
ATOM   1587  CB  PRO A  98       2.925   2.372 -16.262  1.00 89.16           C  
ATOM   1588  HB2 PRO A  98       2.078   2.076 -15.643  1.00 89.16           H  
ATOM   1589  HB3 PRO A  98       2.983   3.459 -16.331  1.00 89.16           H  
ATOM   1590  O   PRO A  98       3.759   0.566 -13.658  1.00 89.16           O  
ATOM   1591  CG  PRO A  98       2.785   1.726 -17.639  1.00 89.16           C  
ATOM   1592  HG2 PRO A  98       1.746   1.691 -17.969  1.00 89.16           H  
ATOM   1593  HG3 PRO A  98       3.401   2.260 -18.362  1.00 89.16           H  
ATOM   1594  CD  PRO A  98       3.354   0.329 -17.415  1.00 89.16           C  
ATOM   1595  HD2 PRO A  98       2.568  -0.336 -17.057  1.00 89.16           H  
ATOM   1596  HD3 PRO A  98       3.771  -0.054 -18.347  1.00 89.16           H  
ATOM   1597  N   LYS A  99       4.552   2.660 -13.472  1.00 88.75           N  
ATOM   1598  H   LYS A  99       4.829   3.501 -13.958  1.00 88.75           H  
ATOM   1599  CA  LYS A  99       4.440   2.682 -12.014  1.00 88.75           C  
ATOM   1600  HA  LYS A  99       5.028   1.852 -11.622  1.00 88.75           H  
ATOM   1601  C   LYS A  99       2.983   2.465 -11.599  1.00 88.75           C  
ATOM   1602  CB  LYS A  99       4.998   4.002 -11.477  1.00 88.75           C  
ATOM   1603  HB2 LYS A  99       4.299   4.812 -11.687  1.00 88.75           H  
ATOM   1604  HB3 LYS A  99       5.943   4.216 -11.975  1.00 88.75           H  
ATOM   1605  O   LYS A  99       2.085   3.078 -12.165  1.00 88.75           O  
ATOM   1606  CG  LYS A  99       5.251   3.902  -9.972  1.00 88.75           C  
ATOM   1607  HG2 LYS A  99       4.314   3.724  -9.444  1.00 88.75           H  
ATOM   1608  HG3 LYS A  99       5.923   3.064  -9.789  1.00 88.75           H  
ATOM   1609  CD  LYS A  99       5.892   5.185  -9.447  1.00 88.75           C  
ATOM   1610  HD2 LYS A  99       5.185   6.008  -9.552  1.00 88.75           H  
ATOM   1611  HD3 LYS A  99       6.792   5.402 -10.023  1.00 88.75           H  
ATOM   1612  CE  LYS A  99       6.257   4.978  -7.978  1.00 88.75           C  
ATOM   1613  HE2 LYS A  99       6.953   4.142  -7.912  1.00 88.75           H  
ATOM   1614  HE3 LYS A  99       5.357   4.698  -7.431  1.00 88.75           H  
ATOM   1615  NZ  LYS A  99       6.856   6.201  -7.400  1.00 88.75           N  
ATOM   1616  HZ1 LYS A  99       7.698   6.444  -7.902  1.00 88.75           H  
ATOM   1617  HZ2 LYS A  99       6.199   6.966  -7.463  1.00 88.75           H  
ATOM   1618  HZ3 LYS A  99       7.077   6.045  -6.427  1.00 88.75           H  
ATOM   1619  N   TYR A 100       2.785   1.615 -10.597  1.00 92.05           N  
ATOM   1620  H   TYR A 100       3.590   1.122 -10.239  1.00 92.05           H  
ATOM   1621  CA  TYR A 100       1.480   1.185 -10.093  1.00 92.05           C  
ATOM   1622  HA  TYR A 100       1.691   0.493  -9.278  1.00 92.05           H  
ATOM   1623  C   TYR A 100       0.651   0.363 -11.089  1.00 92.05           C  
ATOM   1624  CB  TYR A 100       0.708   2.361  -9.474  1.00 92.05           C  
ATOM   1625  HB2 TYR A 100       0.266   2.955 -10.274  1.00 92.05           H  
ATOM   1626  HB3 TYR A 100      -0.118   1.966  -8.882  1.00 92.05           H  
ATOM   1627  O   TYR A 100      -0.567   0.314 -10.970  1.00 92.05           O  
ATOM   1628  CG  TYR A 100       1.531   3.262  -8.575  1.00 92.05           C  
ATOM   1629  CD1 TYR A 100       2.160   2.733  -7.431  1.00 92.05           C  
ATOM   1630  HD1 TYR A 100       2.048   1.687  -7.188  1.00 92.05           H  
ATOM   1631  CD2 TYR A 100       1.647   4.632  -8.876  1.00 92.05           C  
ATOM   1632  HD2 TYR A 100       1.155   5.027  -9.752  1.00 92.05           H  
ATOM   1633  CE1 TYR A 100       2.899   3.578  -6.582  1.00 92.05           C  
ATOM   1634  HE1 TYR A 100       3.352   3.181  -5.686  1.00 92.05           H  
ATOM   1635  CE2 TYR A 100       2.355   5.486  -8.012  1.00 92.05           C  
ATOM   1636  HE2 TYR A 100       2.397   6.544  -8.228  1.00 92.05           H  
ATOM   1637  OH  TYR A 100       3.650   5.789  -6.022  1.00 92.05           O  
ATOM   1638  HH  TYR A 100       3.308   6.682  -6.115  1.00 92.05           H  
ATOM   1639  CZ  TYR A 100       2.972   4.958  -6.858  1.00 92.05           C  
ATOM   1640  N   SER A 101       1.300  -0.338 -12.027  1.00 92.94           N  
ATOM   1641  H   SER A 101       2.294  -0.205 -12.141  1.00 92.94           H  
ATOM   1642  CA  SER A 101       0.634  -1.396 -12.804  1.00 92.94           C  
ATOM   1643  HA  SER A 101      -0.123  -0.944 -13.445  1.00 92.94           H  
ATOM   1644  C   SER A 101      -0.051  -2.392 -11.860  1.00 92.94           C  
ATOM   1645  CB  SER A 101       1.632  -2.154 -13.682  1.00 92.94           C  
ATOM   1646  HB2 SER A 101       2.432  -2.558 -13.061  1.00 92.94           H  
ATOM   1647  HB3 SER A 101       1.119  -2.983 -14.170  1.00 92.94           H  
ATOM   1648  O   SER A 101       0.563  -2.817 -10.873  1.00 92.94           O  
ATOM   1649  OG  SER A 101       2.186  -1.317 -14.673  1.00 92.94           O  
ATOM   1650  HG  SER A 101       2.692  -0.617 -14.253  1.00 92.94           H  
ATOM   1651  N   LEU A 102      -1.307  -2.735 -12.149  1.00 94.93           N  
ATOM   1652  H   LEU A 102      -1.731  -2.377 -12.993  1.00 94.93           H  
ATOM   1653  CA  LEU A 102      -2.148  -3.571 -11.296  1.00 94.93           C  
ATOM   1654  HA  LEU A 102      -1.819  -3.450 -10.264  1.00 94.93           H  
ATOM   1655  C   LEU A 102      -2.012  -5.046 -11.675  1.00 94.93           C  
ATOM   1656  CB  LEU A 102      -3.606  -3.085 -11.402  1.00 94.93           C  
ATOM   1657  HB2 LEU A 102      -3.934  -3.214 -12.433  1.00 94.93           H  
ATOM   1658  HB3 LEU A 102      -3.644  -2.020 -11.175  1.00 94.93           H  
ATOM   1659  O   LEU A 102      -2.176  -5.415 -12.833  1.00 94.93           O  
ATOM   1660  CG  LEU A 102      -4.588  -3.826 -10.473  1.00 94.93           C  
ATOM   1661  HG  LEU A 102      -4.518  -4.902 -10.633  1.00 94.93           H  
ATOM   1662  CD1 LEU A 102      -4.318  -3.518  -8.999  1.00 94.93           C  
ATOM   1663 HD11 LEU A 102      -4.271  -2.439  -8.854  1.00 94.93           H  
ATOM   1664 HD12 LEU A 102      -5.141  -3.896  -8.392  1.00 94.93           H  
ATOM   1665 HD13 LEU A 102      -3.385  -3.983  -8.680  1.00 94.93           H  
ATOM   1666  CD2 LEU A 102      -6.019  -3.395 -10.777  1.00 94.93           C  
ATOM   1667 HD21 LEU A 102      -6.726  -3.981 -10.191  1.00 94.93           H  
ATOM   1668 HD22 LEU A 102      -6.233  -3.552 -11.834  1.00 94.93           H  
ATOM   1669 HD23 LEU A 102      -6.146  -2.337 -10.549  1.00 94.93           H  
ATOM   1670  N   TYR A 103      -1.765  -5.888 -10.680  1.00 95.58           N  
ATOM   1671  H   TYR A 103      -1.606  -5.511  -9.757  1.00 95.58           H  
ATOM   1672  CA  TYR A 103      -1.694  -7.337 -10.826  1.00 95.58           C  
ATOM   1673  HA  TYR A 103      -1.843  -7.617 -11.869  1.00 95.58           H  
ATOM   1674  C   TYR A 103      -2.780  -7.988  -9.993  1.00 95.58           C  
ATOM   1675  CB  TYR A 103      -0.319  -7.839 -10.394  1.00 95.58           C  
ATOM   1676  HB2 TYR A 103      -0.338  -8.929 -10.360  1.00 95.58           H  
ATOM   1677  HB3 TYR A 103      -0.101  -7.481  -9.387  1.00 95.58           H  
ATOM   1678  O   TYR A 103      -2.933  -7.642  -8.821  1.00 95.58           O  
ATOM   1679  CG  TYR A 103       0.779  -7.402 -11.331  1.00 95.58           C  
ATOM   1680  CD1 TYR A 103       1.213  -8.275 -12.345  1.00 95.58           C  
ATOM   1681  HD1 TYR A 103       0.771  -9.254 -12.456  1.00 95.58           H  
ATOM   1682  CD2 TYR A 103       1.335  -6.113 -11.209  1.00 95.58           C  
ATOM   1683  HD2 TYR A 103       0.969  -5.438 -10.450  1.00 95.58           H  
ATOM   1684  CE1 TYR A 103       2.242  -7.880 -13.212  1.00 95.58           C  
ATOM   1685  HE1 TYR A 103       2.599  -8.555 -13.976  1.00 95.58           H  
ATOM   1686  CE2 TYR A 103       2.331  -5.698 -12.108  1.00 95.58           C  
ATOM   1687  HE2 TYR A 103       2.728  -4.695 -12.053  1.00 95.58           H  
ATOM   1688  OH  TYR A 103       3.779  -6.216 -13.934  1.00 95.58           O  
ATOM   1689  HH  TYR A 103       4.002  -5.287 -13.834  1.00 95.58           H  
ATOM   1690  CZ  TYR A 103       2.797  -6.595 -13.090  1.00 95.58           C  
ATOM   1691  N   GLU A 104      -3.494  -8.939 -10.581  1.00 96.82           N  
ATOM   1692  H   GLU A 104      -3.289  -9.171 -11.542  1.00 96.82           H  
ATOM   1693  CA  GLU A 104      -4.434  -9.806  -9.880  1.00 96.82           C  
ATOM   1694  HA  GLU A 104      -4.628  -9.387  -8.892  1.00 96.82           H  
ATOM   1695  C   GLU A 104      -3.825 -11.190  -9.671  1.00 96.82           C  
ATOM   1696  CB  GLU A 104      -5.778  -9.820 -10.605  1.00 96.82           C  
ATOM   1697  HB2 GLU A 104      -5.664 -10.217 -11.614  1.00 96.82           H  
ATOM   1698  HB3 GLU A 104      -6.090  -8.777 -10.655  1.00 96.82           H  
ATOM   1699  O   GLU A 104      -3.347 -11.841 -10.604  1.00 96.82           O  
ATOM   1700  CG  GLU A 104      -6.867 -10.590  -9.852  1.00 96.82           C  
ATOM   1701  HG2 GLU A 104      -6.866 -10.276  -8.809  1.00 96.82           H  
ATOM   1702  HG3 GLU A 104      -6.647 -11.657  -9.888  1.00 96.82           H  
ATOM   1703  CD  GLU A 104      -8.247 -10.306 -10.458  1.00 96.82           C  
ATOM   1704  OE1 GLU A 104      -8.760 -11.172 -11.192  1.00 96.82           O  
ATOM   1705  OE2 GLU A 104      -8.789  -9.202 -10.169  1.00 96.82           O  
ATOM   1706  N   LEU A 105      -3.809 -11.580  -8.404  1.00 95.91           N  
ATOM   1707  H   LEU A 105      -4.298 -10.995  -7.741  1.00 95.91           H  
ATOM   1708  CA  LEU A 105      -3.341 -12.843  -7.864  1.00 95.91           C  
ATOM   1709  HA  LEU A 105      -2.786 -13.391  -8.626  1.00 95.91           H  
ATOM   1710  C   LEU A 105      -4.560 -13.696  -7.470  1.00 95.91           C  
ATOM   1711  CB  LEU A 105      -2.401 -12.565  -6.668  1.00 95.91           C  
ATOM   1712  HB2 LEU A 105      -2.973 -12.152  -5.837  1.00 95.91           H  
ATOM   1713  HB3 LEU A 105      -2.008 -13.527  -6.340  1.00 95.91           H  
ATOM   1714  O   LEU A 105      -5.709 -13.360  -7.767  1.00 95.91           O  
ATOM   1715  CG  LEU A 105      -1.200 -11.652  -6.979  1.00 95.91           C  
ATOM   1716  HG  LEU A 105      -0.963 -11.710  -8.041  1.00 95.91           H  
ATOM   1717  CD1 LEU A 105      -1.457 -10.187  -6.604  1.00 95.91           C  
ATOM   1718 HD11 LEU A 105      -0.571  -9.593  -6.826  1.00 95.91           H  
ATOM   1719 HD12 LEU A 105      -1.704 -10.118  -5.544  1.00 95.91           H  
ATOM   1720 HD13 LEU A 105      -2.289  -9.799  -7.192  1.00 95.91           H  
ATOM   1721  CD2 LEU A 105       0.038 -12.084  -6.198  1.00 95.91           C  
ATOM   1722 HD21 LEU A 105       0.253 -13.132  -6.412  1.00 95.91           H  
ATOM   1723 HD22 LEU A 105      -0.124 -11.955  -5.128  1.00 95.91           H  
ATOM   1724 HD23 LEU A 105       0.891 -11.488  -6.523  1.00 95.91           H  
ATOM   1725  N   GLU A 106      -4.324 -14.807  -6.780  1.00 92.53           N  
ATOM   1726  H   GLU A 106      -3.373 -15.040  -6.532  1.00 92.53           H  
ATOM   1727  CA  GLU A 106      -5.379 -15.691  -6.294  1.00 92.53           C  
ATOM   1728  HA  GLU A 106      -5.912 -16.052  -7.174  1.00 92.53           H  
ATOM   1729  C   GLU A 106      -6.420 -14.971  -5.410  1.00 92.53           C  
ATOM   1730  CB  GLU A 106      -4.767 -16.925  -5.605  1.00 92.53           C  
ATOM   1731  HB2 GLU A 106      -4.083 -17.417  -6.297  1.00 92.53           H  
ATOM   1732  HB3 GLU A 106      -5.580 -17.626  -5.415  1.00 92.53           H  
ATOM   1733  O   GLU A 106      -6.131 -13.982  -4.733  1.00 92.53           O  
ATOM   1734  CG  GLU A 106      -4.046 -16.684  -4.266  1.00 92.53           C  
ATOM   1735  HG2 GLU A 106      -4.725 -16.167  -3.587  1.00 92.53           H  
ATOM   1736  HG3 GLU A 106      -3.838 -17.658  -3.824  1.00 92.53           H  
ATOM   1737  CD  GLU A 106      -2.721 -15.912  -4.356  1.00 92.53           C  
ATOM   1738  OE1 GLU A 106      -2.309 -15.356  -3.316  1.00 92.53           O  
ATOM   1739  OE2 GLU A 106      -2.109 -15.818  -5.440  1.00 92.53           O  
ATOM   1740  N   ASN A 107      -7.659 -15.476  -5.405  1.00 89.59           N  
ATOM   1741  H   ASN A 107      -7.827 -16.321  -5.931  1.00 89.59           H  
ATOM   1742  CA  ASN A 107      -8.764 -14.991  -4.558  1.00 89.59           C  
ATOM   1743  HA  ASN A 107      -9.655 -15.537  -4.869  1.00 89.59           H  
ATOM   1744  C   ASN A 107      -9.125 -13.498  -4.738  1.00 89.59           C  
ATOM   1745  CB  ASN A 107      -8.487 -15.390  -3.095  1.00 89.59           C  
ATOM   1746  HB2 ASN A 107      -7.634 -14.823  -2.722  1.00 89.59           H  
ATOM   1747  HB3 ASN A 107      -9.352 -15.147  -2.477  1.00 89.59           H  
ATOM   1748  O   ASN A 107      -9.654 -12.856  -3.821  1.00 89.59           O  
ATOM   1749  CG  ASN A 107      -8.212 -16.873  -2.941  1.00 89.59           C  
ATOM   1750  ND2 ASN A 107      -7.324 -17.250  -2.053  1.00 89.59           N  
ATOM   1751 HD21 ASN A 107      -7.169 -18.244  -1.964  1.00 89.59           H  
ATOM   1752 HD22 ASN A 107      -6.825 -16.570  -1.498  1.00 89.59           H  
ATOM   1753  OD1 ASN A 107      -8.780 -17.708  -3.625  1.00 89.59           O  
ATOM   1754  N   GLY A 108      -8.823 -12.924  -5.909  1.00 92.46           N  
ATOM   1755  H   GLY A 108      -8.329 -13.475  -6.597  1.00 92.46           H  
ATOM   1756  CA  GLY A 108      -9.039 -11.503  -6.203  1.00 92.46           C  
ATOM   1757  HA2 GLY A 108      -8.878 -11.340  -7.269  1.00 92.46           H  
ATOM   1758  HA3 GLY A 108     -10.067 -11.232  -5.962  1.00 92.46           H  
ATOM   1759  C   GLY A 108      -8.094 -10.570  -5.436  1.00 92.46           C  
ATOM   1760  O   GLY A 108      -8.338  -9.361  -5.359  1.00 92.46           O  
ATOM   1761  N   ARG A 109      -7.025 -11.112  -4.837  1.00 96.37           N  
ATOM   1762  H   ARG A 109      -6.872 -12.104  -4.949  1.00 96.37           H  
ATOM   1763  CA  ARG A 109      -5.955 -10.335  -4.210  1.00 96.37           C  
ATOM   1764  HA  ARG A 109      -6.395  -9.624  -3.511  1.00 96.37           H  
ATOM   1765  C   ARG A 109      -5.218  -9.559  -5.288  1.00 96.37           C  
ATOM   1766  CB  ARG A 109      -5.032 -11.292  -3.445  1.00 96.37           C  
ATOM   1767  HB2 ARG A 109      -4.586 -12.002  -4.141  1.00 96.37           H  
ATOM   1768  HB3 ARG A 109      -5.643 -11.852  -2.737  1.00 96.37           H  
ATOM   1769  O   ARG A 109      -4.881 -10.095  -6.335  1.00 96.37           O  
ATOM   1770  CG  ARG A 109      -3.909 -10.583  -2.680  1.00 96.37           C  
ATOM   1771  HG2 ARG A 109      -3.153 -10.212  -3.373  1.00 96.37           H  
ATOM   1772  HG3 ARG A 109      -4.328  -9.735  -2.139  1.00 96.37           H  
ATOM   1773  CD  ARG A 109      -3.267 -11.548  -1.670  1.00 96.37           C  
ATOM   1774  HD2 ARG A 109      -4.052 -12.048  -1.103  1.00 96.37           H  
ATOM   1775  HD3 ARG A 109      -2.691 -10.958  -0.956  1.00 96.37           H  
ATOM   1776  NE  ARG A 109      -2.418 -12.581  -2.309  1.00 96.37           N  
ATOM   1777  HE  ARG A 109      -2.859 -13.363  -2.772  1.00 96.37           H  
ATOM   1778  NH1 ARG A 109      -0.393 -11.845  -1.569  1.00 96.37           N  
ATOM   1779 HH11 ARG A 109      -0.869 -11.261  -0.896  1.00 96.37           H  
ATOM   1780 HH12 ARG A 109       0.590 -11.817  -1.800  1.00 96.37           H  
ATOM   1781  NH2 ARG A 109      -0.440 -13.516  -2.972  1.00 96.37           N  
ATOM   1782 HH21 ARG A 109      -0.961 -14.282  -3.376  1.00 96.37           H  
ATOM   1783 HH22 ARG A 109       0.565 -13.447  -3.038  1.00 96.37           H  
ATOM   1784  CZ  ARG A 109      -1.105 -12.655  -2.280  1.00 96.37           C  
ATOM   1785  N   ARG A 110      -4.968  -8.279  -5.045  1.00 97.19           N  
ATOM   1786  H   ARG A 110      -5.281  -7.894  -4.166  1.00 97.19           H  
ATOM   1787  CA  ARG A 110      -4.382  -7.366  -6.020  1.00 97.19           C  
ATOM   1788  HA  ARG A 110      -4.019  -7.959  -6.859  1.00 97.19           H  
ATOM   1789  C   ARG A 110      -3.183  -6.634  -5.449  1.00 97.19           C  
ATOM   1790  CB  ARG A 110      -5.445  -6.397  -6.549  1.00 97.19           C  
ATOM   1791  HB2 ARG A 110      -4.940  -5.606  -7.103  1.00 97.19           H  
ATOM   1792  HB3 ARG A 110      -5.971  -5.949  -5.706  1.00 97.19           H  
ATOM   1793  O   ARG A 110      -3.165  -6.229  -4.282  1.00 97.19           O  
ATOM   1794  CG  ARG A 110      -6.456  -7.075  -7.484  1.00 97.19           C  
ATOM   1795  HG2 ARG A 110      -6.904  -7.937  -6.990  1.00 97.19           H  
ATOM   1796  HG3 ARG A 110      -5.947  -7.411  -8.387  1.00 97.19           H  
ATOM   1797  CD  ARG A 110      -7.564  -6.091  -7.860  1.00 97.19           C  
ATOM   1798  HD2 ARG A 110      -8.055  -5.754  -6.947  1.00 97.19           H  
ATOM   1799  HD3 ARG A 110      -7.121  -5.230  -8.361  1.00 97.19           H  
ATOM   1800  NE  ARG A 110      -8.551  -6.725  -8.747  1.00 97.19           N  
ATOM   1801  HE  ARG A 110      -8.356  -7.649  -9.105  1.00 97.19           H  
ATOM   1802  NH1 ARG A 110     -10.130  -5.053  -8.780  1.00 97.19           N  
ATOM   1803 HH11 ARG A 110     -11.041  -4.732  -9.073  1.00 97.19           H  
ATOM   1804 HH12 ARG A 110      -9.527  -4.478  -8.209  1.00 97.19           H  
ATOM   1805  NH2 ARG A 110     -10.459  -6.996  -9.874  1.00 97.19           N  
ATOM   1806 HH21 ARG A 110     -10.070  -7.894 -10.124  1.00 97.19           H  
ATOM   1807 HH22 ARG A 110     -11.370  -6.723 -10.216  1.00 97.19           H  
ATOM   1808  CZ  ARG A 110      -9.713  -6.243  -9.126  1.00 97.19           C  
ATOM   1809  N   ARG A 111      -2.183  -6.409  -6.298  1.00 97.07           N  
ATOM   1810  H   ARG A 111      -2.289  -6.770  -7.235  1.00 97.07           H  
ATOM   1811  CA  ARG A 111      -0.966  -5.662  -5.966  1.00 97.07           C  
ATOM   1812  HA  ARG A 111      -1.121  -5.133  -5.025  1.00 97.07           H  
ATOM   1813  C   ARG A 111      -0.669  -4.609  -7.019  1.00 97.07           C  
ATOM   1814  CB  ARG A 111       0.221  -6.623  -5.804  1.00 97.07           C  
ATOM   1815  HB2 ARG A 111       0.298  -7.234  -6.703  1.00 97.07           H  
ATOM   1816  HB3 ARG A 111       1.141  -6.044  -5.720  1.00 97.07           H  
ATOM   1817  O   ARG A 111      -0.790  -4.860  -8.212  1.00 97.07           O  
ATOM   1818  CG  ARG A 111       0.115  -7.552  -4.586  1.00 97.07           C  
ATOM   1819  HG2 ARG A 111       0.931  -8.272  -4.658  1.00 97.07           H  
ATOM   1820  HG3 ARG A 111      -0.821  -8.110  -4.617  1.00 97.07           H  
ATOM   1821  CD  ARG A 111       0.210  -6.809  -3.247  1.00 97.07           C  
ATOM   1822  HD2 ARG A 111      -0.708  -6.239  -3.101  1.00 97.07           H  
ATOM   1823  HD3 ARG A 111       1.055  -6.121  -3.277  1.00 97.07           H  
ATOM   1824  NE  ARG A 111       0.409  -7.754  -2.135  1.00 97.07           N  
ATOM   1825  HE  ARG A 111       0.914  -8.595  -2.376  1.00 97.07           H  
ATOM   1826  NH1 ARG A 111      -0.439  -6.465  -0.430  1.00 97.07           N  
ATOM   1827 HH11 ARG A 111      -0.768  -6.442   0.524  1.00 97.07           H  
ATOM   1828 HH12 ARG A 111      -0.553  -5.704  -1.085  1.00 97.07           H  
ATOM   1829  NH2 ARG A 111       0.125  -8.572  -0.027  1.00 97.07           N  
ATOM   1830 HH21 ARG A 111       0.558  -9.431  -0.334  1.00 97.07           H  
ATOM   1831 HH22 ARG A 111      -0.265  -8.487   0.901  1.00 97.07           H  
ATOM   1832  CZ  ARG A 111       0.031  -7.594  -0.878  1.00 97.07           C  
ATOM   1833  N   LEU A 112      -0.237  -3.440  -6.562  1.00 96.54           N  
ATOM   1834  H   LEU A 112      -0.156  -3.332  -5.561  1.00 96.54           H  
ATOM   1835  CA  LEU A 112       0.284  -2.377  -7.417  1.00 96.54           C  
ATOM   1836  HA  LEU A 112      -0.089  -2.500  -8.434  1.00 96.54           H  
ATOM   1837  C   LEU A 112       1.810  -2.473  -7.446  1.00 96.54           C  
ATOM   1838  CB  LEU A 112      -0.178  -1.011  -6.887  1.00 96.54           C  
ATOM   1839  HB2 LEU A 112       0.308  -0.221  -7.459  1.00 96.54           H  
ATOM   1840  HB3 LEU A 112       0.152  -0.931  -5.851  1.00 96.54           H  
ATOM   1841  O   LEU A 112       2.450  -2.500  -6.392  1.00 96.54           O  
ATOM   1842  CG  LEU A 112      -1.696  -0.776  -6.909  1.00 96.54           C  
ATOM   1843  HG  LEU A 112      -2.210  -1.634  -6.478  1.00 96.54           H  
ATOM   1844  CD1 LEU A 112      -2.023   0.455  -6.066  1.00 96.54           C  
ATOM   1845 HD11 LEU A 112      -1.524   1.337  -6.467  1.00 96.54           H  
ATOM   1846 HD12 LEU A 112      -1.714   0.293  -5.033  1.00 96.54           H  
ATOM   1847 HD13 LEU A 112      -3.101   0.617  -6.080  1.00 96.54           H  
ATOM   1848  CD2 LEU A 112      -2.218  -0.536  -8.320  1.00 96.54           C  
ATOM   1849 HD21 LEU A 112      -1.985  -1.380  -8.968  1.00 96.54           H  
ATOM   1850 HD22 LEU A 112      -1.778   0.369  -8.739  1.00 96.54           H  
ATOM   1851 HD23 LEU A 112      -3.300  -0.401  -8.293  1.00 96.54           H  
ATOM   1852  N   LEU A 113       2.407  -2.489  -8.636  1.00 95.62           N  
ATOM   1853  H   LEU A 113       1.827  -2.539  -9.461  1.00 95.62           H  
ATOM   1854  CA  LEU A 113       3.861  -2.511  -8.790  1.00 95.62           C  
ATOM   1855  HA  LEU A 113       4.272  -3.148  -8.006  1.00 95.62           H  
ATOM   1856  C   LEU A 113       4.451  -1.105  -8.610  1.00 95.62           C  
ATOM   1857  CB  LEU A 113       4.203  -3.143 -10.146  1.00 95.62           C  
ATOM   1858  HB2 LEU A 113       3.744  -2.549 -10.936  1.00 95.62           H  
ATOM   1859  HB3 LEU A 113       3.772  -4.144 -10.170  1.00 95.62           H  
ATOM   1860  O   LEU A 113       4.497  -0.312  -9.550  1.00 95.62           O  
ATOM   1861  CG  LEU A 113       5.713  -3.255 -10.415  1.00 95.62           C  
ATOM   1862  HG  LEU A 113       6.184  -2.277 -10.324  1.00 95.62           H  
ATOM   1863  CD1 LEU A 113       6.380  -4.215  -9.433  1.00 95.62           C  
ATOM   1864 HD11 LEU A 113       5.933  -5.207  -9.506  1.00 95.62           H  
ATOM   1865 HD12 LEU A 113       7.445  -4.273  -9.653  1.00 95.62           H  
ATOM   1866 HD13 LEU A 113       6.286  -3.846  -8.412  1.00 95.62           H  
ATOM   1867  CD2 LEU A 113       5.946  -3.759 -11.837  1.00 95.62           C  
ATOM   1868 HD21 LEU A 113       7.015  -3.799 -12.043  1.00 95.62           H  
ATOM   1869 HD22 LEU A 113       5.477  -3.077 -12.547  1.00 95.62           H  
ATOM   1870 HD23 LEU A 113       5.521  -4.756 -11.952  1.00 95.62           H  
ATOM   1871  N   ALA A 114       4.914  -0.776  -7.404  1.00 93.74           N  
ATOM   1872  H   ALA A 114       4.891  -1.470  -6.670  1.00 93.74           H  
ATOM   1873  CA  ALA A 114       5.504   0.534  -7.117  1.00 93.74           C  
ATOM   1874  HA  ALA A 114       4.901   1.303  -7.600  1.00 93.74           H  
ATOM   1875  C   ALA A 114       6.935   0.666  -7.661  1.00 93.74           C  
ATOM   1876  CB  ALA A 114       5.452   0.770  -5.607  1.00 93.74           C  
ATOM   1877  HB1 ALA A 114       6.021   0.005  -5.079  1.00 93.74           H  
ATOM   1878  HB2 ALA A 114       4.410   0.736  -5.287  1.00 93.74           H  
ATOM   1879  HB3 ALA A 114       5.865   1.751  -5.372  1.00 93.74           H  
ATOM   1880  O   ALA A 114       7.343   1.750  -8.083  1.00 93.74           O  
ATOM   1881  N   SER A 115       7.694  -0.431  -7.649  1.00 92.98           N  
ATOM   1882  H   SER A 115       7.301  -1.271  -7.250  1.00 92.98           H  
ATOM   1883  CA  SER A 115       9.001  -0.562  -8.296  1.00 92.98           C  
ATOM   1884  HA  SER A 115       8.971  -0.073  -9.270  1.00 92.98           H  
ATOM   1885  C   SER A 115       9.341  -2.038  -8.501  1.00 92.98           C  
ATOM   1886  CB  SER A 115      10.092   0.097  -7.439  1.00 92.98           C  
ATOM   1887  HB2 SER A 115      10.997   0.194  -8.038  1.00 92.98           H  
ATOM   1888  HB3 SER A 115       9.777   1.095  -7.136  1.00 92.98           H  
ATOM   1889  O   SER A 115       8.703  -2.904  -7.909  1.00 92.98           O  
ATOM   1890  OG  SER A 115      10.395  -0.678  -6.293  1.00 92.98           O  
ATOM   1891  HG  SER A 115       9.649  -0.646  -5.690  1.00 92.98           H  
ATOM   1892  N   ALA A 116      10.407  -2.333  -9.243  1.00 94.40           N  
ATOM   1893  H   ALA A 116      10.825  -1.604  -9.804  1.00 94.40           H  
ATOM   1894  CA  ALA A 116      10.917  -3.692  -9.424  1.00 94.40           C  
ATOM   1895  HA  ALA A 116      10.192  -4.261 -10.006  1.00 94.40           H  
ATOM   1896  C   ALA A 116      11.165  -4.477  -8.116  1.00 94.40           C  
ATOM   1897  CB  ALA A 116      12.209  -3.571 -10.231  1.00 94.40           C  
ATOM   1898  HB1 ALA A 116      12.909  -2.898  -9.735  1.00 94.40           H  
ATOM   1899  HB2 ALA A 116      11.977  -3.198 -11.229  1.00 94.40           H  
ATOM   1900  HB3 ALA A 116      12.673  -4.554 -10.315  1.00 94.40           H  
ATOM   1901  O   ALA A 116      11.173  -5.707  -8.143  1.00 94.40           O  
ATOM   1902  N   GLY A 117      11.340  -3.790  -6.980  1.00 94.09           N  
ATOM   1903  H   GLY A 117      11.256  -2.784  -7.020  1.00 94.09           H  
ATOM   1904  CA  GLY A 117      11.541  -4.398  -5.661  1.00 94.09           C  
ATOM   1905  HA2 GLY A 117      11.569  -5.484  -5.749  1.00 94.09           H  
ATOM   1906  HA3 GLY A 117      12.504  -4.071  -5.269  1.00 94.09           H  
ATOM   1907  C   GLY A 117      10.473  -4.056  -4.621  1.00 94.09           C  
ATOM   1908  O   GLY A 117      10.704  -4.300  -3.441  1.00 94.09           O  
ATOM   1909  N   GLU A 118       9.341  -3.455  -4.999  1.00 96.03           N  
ATOM   1910  H   GLU A 118       9.150  -3.317  -5.981  1.00 96.03           H  
ATOM   1911  CA  GLU A 118       8.301  -3.094  -4.029  1.00 96.03           C  
ATOM   1912  HA  GLU A 118       8.334  -3.817  -3.214  1.00 96.03           H  
ATOM   1913  C   GLU A 118       6.895  -3.158  -4.628  1.00 96.03           C  
ATOM   1914  CB  GLU A 118       8.599  -1.712  -3.420  1.00 96.03           C  
ATOM   1915  HB2 GLU A 118       9.631  -1.707  -3.069  1.00 96.03           H  
ATOM   1916  HB3 GLU A 118       8.493  -0.944  -4.185  1.00 96.03           H  
ATOM   1917  O   GLU A 118       6.600  -2.533  -5.651  1.00 96.03           O  
ATOM   1918  CG  GLU A 118       7.685  -1.382  -2.226  1.00 96.03           C  
ATOM   1919  HG2 GLU A 118       6.683  -1.162  -2.594  1.00 96.03           H  
ATOM   1920  HG3 GLU A 118       7.624  -2.260  -1.582  1.00 96.03           H  
ATOM   1921  CD  GLU A 118       8.197  -0.190  -1.398  1.00 96.03           C  
ATOM   1922  OE1 GLU A 118       8.020  -0.215  -0.155  1.00 96.03           O  
ATOM   1923  OE2 GLU A 118       8.766   0.751  -1.999  1.00 96.03           O  
ATOM   1924  N   LEU A 119       6.020  -3.886  -3.936  1.00 97.36           N  
ATOM   1925  H   LEU A 119       6.352  -4.358  -3.107  1.00 97.36           H  
ATOM   1926  CA  LEU A 119       4.587  -3.945  -4.185  1.00 97.36           C  
ATOM   1927  HA  LEU A 119       4.378  -3.533  -5.172  1.00 97.36           H  
ATOM   1928  C   LEU A 119       3.817  -3.095  -3.170  1.00 97.36           C  
ATOM   1929  CB  LEU A 119       4.098  -5.405  -4.155  1.00 97.36           C  
ATOM   1930  HB2 LEU A 119       3.023  -5.414  -4.336  1.00 97.36           H  
ATOM   1931  HB3 LEU A 119       4.269  -5.812  -3.159  1.00 97.36           H  
ATOM   1932  O   LEU A 119       4.279  -2.800  -2.066  1.00 97.36           O  
ATOM   1933  CG  LEU A 119       4.765  -6.341  -5.172  1.00 97.36           C  
ATOM   1934  HG  LEU A 119       5.837  -6.373  -4.978  1.00 97.36           H  
ATOM   1935  CD1 LEU A 119       4.219  -7.751  -5.001  1.00 97.36           C  
ATOM   1936 HD11 LEU A 119       4.427  -8.111  -3.994  1.00 97.36           H  
ATOM   1937 HD12 LEU A 119       3.141  -7.765  -5.160  1.00 97.36           H  
ATOM   1938 HD13 LEU A 119       4.690  -8.430  -5.713  1.00 97.36           H  
ATOM   1939  CD2 LEU A 119       4.516  -5.886  -6.610  1.00 97.36           C  
ATOM   1940 HD21 LEU A 119       3.447  -5.802  -6.803  1.00 97.36           H  
ATOM   1941 HD22 LEU A 119       4.950  -6.605  -7.304  1.00 97.36           H  
ATOM   1942 HD23 LEU A 119       4.997  -4.922  -6.777  1.00 97.36           H  
ATOM   1943  N   GLN A 120       2.600  -2.732  -3.547  1.00 97.11           N  
ATOM   1944  H   GLN A 120       2.317  -2.955  -4.490  1.00 97.11           H  
ATOM   1945  CA  GLN A 120       1.638  -2.023  -2.710  1.00 97.11           C  
ATOM   1946  HA  GLN A 120       1.971  -2.034  -1.672  1.00 97.11           H  
ATOM   1947  C   GLN A 120       0.277  -2.723  -2.746  1.00 97.11           C  
ATOM   1948  CB  GLN A 120       1.563  -0.567  -3.178  1.00 97.11           C  
ATOM   1949  HB2 GLN A 120       1.439  -0.533  -4.260  1.00 97.11           H  
ATOM   1950  HB3 GLN A 120       0.700  -0.086  -2.718  1.00 97.11           H  
ATOM   1951  O   GLN A 120       0.016  -3.543  -3.628  1.00 97.11           O  
ATOM   1952  CG  GLN A 120       2.836   0.209  -2.820  1.00 97.11           C  
ATOM   1953  HG2 GLN A 120       3.686  -0.223  -3.347  1.00 97.11           H  
ATOM   1954  HG3 GLN A 120       3.030   0.118  -1.752  1.00 97.11           H  
ATOM   1955  CD  GLN A 120       2.741   1.687  -3.178  1.00 97.11           C  
ATOM   1956  NE2 GLN A 120       3.813   2.432  -3.024  1.00 97.11           N  
ATOM   1957 HE21 GLN A 120       3.694   3.413  -3.232  1.00 97.11           H  
ATOM   1958 HE22 GLN A 120       4.675   2.029  -2.686  1.00 97.11           H  
ATOM   1959  OE1 GLN A 120       1.720   2.214  -3.579  1.00 97.11           O  
ATOM   1960  N   LYS A 121      -0.588  -2.431  -1.769  1.00 97.42           N  
ATOM   1961  H   LYS A 121      -0.380  -1.650  -1.163  1.00 97.42           H  
ATOM   1962  CA  LYS A 121      -1.943  -3.002  -1.700  1.00 97.42           C  
ATOM   1963  HA  LYS A 121      -1.899  -4.090  -1.748  1.00 97.42           H  
ATOM   1964  C   LYS A 121      -2.758  -2.521  -2.903  1.00 97.42           C  
ATOM   1965  CB  LYS A 121      -2.616  -2.579  -0.381  1.00 97.42           C  
ATOM   1966  HB2 LYS A 121      -3.661  -2.890  -0.406  1.00 97.42           H  
ATOM   1967  HB3 LYS A 121      -2.598  -1.492  -0.306  1.00 97.42           H  
ATOM   1968  O   LYS A 121      -2.792  -1.322  -3.151  1.00 97.42           O  
ATOM   1969  CG  LYS A 121      -1.955  -3.194   0.866  1.00 97.42           C  
ATOM   1970  HG2 LYS A 121      -2.091  -4.274   0.831  1.00 97.42           H  
ATOM   1971  HG3 LYS A 121      -0.887  -2.979   0.877  1.00 97.42           H  
ATOM   1972  CD  LYS A 121      -2.593  -2.659   2.160  1.00 97.42           C  
ATOM   1973  HD2 LYS A 121      -3.675  -2.617   2.035  1.00 97.42           H  
ATOM   1974  HD3 LYS A 121      -2.377  -3.346   2.978  1.00 97.42           H  
ATOM   1975  CE  LYS A 121      -2.056  -1.271   2.542  1.00 97.42           C  
ATOM   1976  HE2 LYS A 121      -2.090  -0.626   1.664  1.00 97.42           H  
ATOM   1977  HE3 LYS A 121      -1.018  -1.364   2.860  1.00 97.42           H  
ATOM   1978  NZ  LYS A 121      -2.873  -0.656   3.614  1.00 97.42           N  
ATOM   1979  HZ1 LYS A 121      -3.073  -1.288   4.376  1.00 97.42           H  
ATOM   1980  HZ2 LYS A 121      -2.488   0.203   3.978  1.00 97.42           H  
ATOM   1981  HZ3 LYS A 121      -3.758  -0.391   3.205  1.00 97.42           H  
ATOM   1982  N   GLY A 122      -3.388  -3.435  -3.640  1.00 96.27           N  
ATOM   1983  H   GLY A 122      -3.268  -4.415  -3.427  1.00 96.27           H  
ATOM   1984  CA  GLY A 122      -4.247  -3.117  -4.789  1.00 96.27           C  
ATOM   1985  HA2 GLY A 122      -4.126  -2.073  -5.077  1.00 96.27           H  
ATOM   1986  HA3 GLY A 122      -3.948  -3.734  -5.636  1.00 96.27           H  
ATOM   1987  C   GLY A 122      -5.739  -3.351  -4.541  1.00 96.27           C  
ATOM   1988  O   GLY A 122      -6.532  -3.208  -5.466  1.00 96.27           O  
ATOM   1989  N   ASN A 123      -6.126  -3.738  -3.323  1.00 96.25           N  
ATOM   1990  H   ASN A 123      -5.425  -3.823  -2.600  1.00 96.25           H  
ATOM   1991  CA  ASN A 123      -7.519  -3.893  -2.908  1.00 96.25           C  
ATOM   1992  HA  ASN A 123      -8.167  -3.867  -3.784  1.00 96.25           H  
ATOM   1993  C   ASN A 123      -7.934  -2.741  -1.990  1.00 96.25           C  
ATOM   1994  CB  ASN A 123      -7.713  -5.241  -2.198  1.00 96.25           C  
ATOM   1995  HB2 ASN A 123      -8.748  -5.332  -1.869  1.00 96.25           H  
ATOM   1996  HB3 ASN A 123      -7.077  -5.273  -1.313  1.00 96.25           H  
ATOM   1997  O   ASN A 123      -7.106  -2.199  -1.258  1.00 96.25           O  
ATOM   1998  CG  ASN A 123      -7.373  -6.425  -3.071  1.00 96.25           C  
ATOM   1999  ND2 ASN A 123      -8.308  -6.918  -3.852  1.00 96.25           N  
ATOM   2000 HD21 ASN A 123      -8.106  -7.743  -4.398  1.00 96.25           H  
ATOM   2001 HD22 ASN A 123      -9.235  -6.517  -3.860  1.00 96.25           H  
ATOM   2002  OD1 ASN A 123      -6.256  -6.905  -3.056  1.00 96.25           O  
ATOM   2003  N   GLU A 124      -9.226  -2.436  -1.993  1.00 92.85           N  
ATOM   2004  H   GLU A 124      -9.857  -2.938  -2.602  1.00 92.85           H  
ATOM   2005  CA  GLU A 124      -9.861  -1.474  -1.098  1.00 92.85           C  
ATOM   2006  HA  GLU A 124      -9.111  -1.028  -0.445  1.00 92.85           H  
ATOM   2007  C   GLU A 124     -10.890  -2.196  -0.220  1.00 92.85           C  
ATOM   2008  CB  GLU A 124     -10.475  -0.353  -1.944  1.00 92.85           C  
ATOM   2009  HB2 GLU A 124     -11.259  -0.768  -2.577  1.00 92.85           H  
ATOM   2010  HB3 GLU A 124      -9.688   0.050  -2.581  1.00 92.85           H  
ATOM   2011  O   GLU A 124     -11.607  -3.082  -0.694  1.00 92.85           O  
ATOM   2012  CG  GLU A 124     -11.049   0.788  -1.095  1.00 92.85           C  
ATOM   2013  HG2 GLU A 124     -10.299   1.076  -0.357  1.00 92.85           H  
ATOM   2014  HG3 GLU A 124     -11.929   0.428  -0.562  1.00 92.85           H  
ATOM   2015  CD  GLU A 124     -11.427   2.016  -1.938  1.00 92.85           C  
ATOM   2016  OE1 GLU A 124     -11.570   3.098  -1.328  1.00 92.85           O  
ATOM   2017  OE2 GLU A 124     -11.527   1.878  -3.179  1.00 92.85           O  
ATOM   2018  N   LEU A 125     -10.930  -1.849   1.068  1.00 96.33           N  
ATOM   2019  H   LEU A 125     -10.349  -1.086   1.384  1.00 96.33           H  
ATOM   2020  CA  LEU A 125     -11.940  -2.352   1.993  1.00 96.33           C  
ATOM   2021  HA  LEU A 125     -12.103  -3.413   1.800  1.00 96.33           H  
ATOM   2022  C   LEU A 125     -13.248  -1.594   1.756  1.00 96.33           C  
ATOM   2023  CB  LEU A 125     -11.443  -2.186   3.442  1.00 96.33           C  
ATOM   2024  HB2 LEU A 125     -10.538  -2.779   3.577  1.00 96.33           H  
ATOM   2025  HB3 LEU A 125     -11.189  -1.137   3.594  1.00 96.33           H  
ATOM   2026  O   LEU A 125     -13.301  -0.381   1.943  1.00 96.33           O  
ATOM   2027  CG  LEU A 125     -12.481  -2.595   4.509  1.00 96.33           C  
ATOM   2028  HG  LEU A 125     -13.442  -2.124   4.301  1.00 96.33           H  
ATOM   2029  CD1 LEU A 125     -12.678  -4.108   4.566  1.00 96.33           C  
ATOM   2030 HD11 LEU A 125     -13.422  -4.356   5.323  1.00 96.33           H  
ATOM   2031 HD12 LEU A 125     -13.028  -4.488   3.606  1.00 96.33           H  
ATOM   2032 HD13 LEU A 125     -11.741  -4.597   4.834  1.00 96.33           H  
ATOM   2033  CD2 LEU A 125     -12.025  -2.119   5.887  1.00 96.33           C  
ATOM   2034 HD21 LEU A 125     -11.076  -2.589   6.147  1.00 96.33           H  
ATOM   2035 HD22 LEU A 125     -12.770  -2.402   6.630  1.00 96.33           H  
ATOM   2036 HD23 LEU A 125     -11.931  -1.033   5.888  1.00 96.33           H  
ATOM   2037  N   ALA A 126     -14.311  -2.317   1.417  1.00 94.71           N  
ATOM   2038  H   ALA A 126     -14.201  -3.310   1.273  1.00 94.71           H  
ATOM   2039  CA  ALA A 126     -15.656  -1.766   1.325  1.00 94.71           C  
ATOM   2040  HA  ALA A 126     -15.615  -0.677   1.354  1.00 94.71           H  
ATOM   2041  C   ALA A 126     -16.489  -2.246   2.517  1.00 94.71           C  
ATOM   2042  CB  ALA A 126     -16.262  -2.160  -0.025  1.00 94.71           C  
ATOM   2043  HB1 ALA A 126     -15.643  -1.770  -0.833  1.00 94.71           H  
ATOM   2044  HB2 ALA A 126     -17.265  -1.741  -0.112  1.00 94.71           H  
ATOM   2045  HB3 ALA A 126     -16.321  -3.245  -0.107  1.00 94.71           H  
ATOM   2046  O   ALA A 126     -16.785  -3.435   2.634  1.00 94.71           O  
ATOM   2047  N   LEU A 127     -16.870  -1.321   3.399  1.00 96.77           N  
ATOM   2048  H   LEU A 127     -16.607  -0.359   3.238  1.00 96.77           H  
ATOM   2049  CA  LEU A 127     -17.772  -1.621   4.508  1.00 96.77           C  
ATOM   2050  HA  LEU A 127     -17.650  -2.671   4.775  1.00 96.77           H  
ATOM   2051  C   LEU A 127     -19.236  -1.393   4.105  1.00 96.77           C  
ATOM   2052  CB  LEU A 127     -17.419  -0.776   5.741  1.00 96.77           C  
ATOM   2053  HB2 LEU A 127     -17.398   0.275   5.452  1.00 96.77           H  
ATOM   2054  HB3 LEU A 127     -18.216  -0.903   6.474  1.00 96.77           H  
ATOM   2055  O   LEU A 127     -19.542  -0.376   3.475  1.00 96.77           O  
ATOM   2056  CG  LEU A 127     -16.087  -1.136   6.418  1.00 96.77           C  
ATOM   2057  HG  LEU A 127     -15.260  -0.952   5.732  1.00 96.77           H  
ATOM   2058  CD1 LEU A 127     -15.923  -0.237   7.639  1.00 96.77           C  
ATOM   2059 HD11 LEU A 127     -15.828   0.803   7.325  1.00 96.77           H  
ATOM   2060 HD12 LEU A 127     -16.776  -0.348   8.309  1.00 96.77           H  
ATOM   2061 HD13 LEU A 127     -15.025  -0.540   8.177  1.00 96.77           H  
ATOM   2062  CD2 LEU A 127     -16.027  -2.588   6.896  1.00 96.77           C  
ATOM   2063 HD21 LEU A 127     -16.887  -2.822   7.524  1.00 96.77           H  
ATOM   2064 HD22 LEU A 127     -16.004  -3.271   6.046  1.00 96.77           H  
ATOM   2065 HD23 LEU A 127     -15.120  -2.758   7.476  1.00 96.77           H  
ATOM   2066  N   PRO A 128     -20.166  -2.269   4.529  1.00 97.98           N  
ATOM   2067  CA  PRO A 128     -21.596  -1.998   4.458  1.00 97.98           C  
ATOM   2068  HA  PRO A 128     -21.900  -2.057   3.413  1.00 97.98           H  
ATOM   2069  C   PRO A 128     -21.985  -0.625   5.028  1.00 97.98           C  
ATOM   2070  CB  PRO A 128     -22.254  -3.137   5.241  1.00 97.98           C  
ATOM   2071  HB2 PRO A 128     -22.277  -2.900   6.305  1.00 97.98           H  
ATOM   2072  HB3 PRO A 128     -23.258  -3.354   4.875  1.00 97.98           H  
ATOM   2073  O   PRO A 128     -21.492  -0.197   6.075  1.00 97.98           O  
ATOM   2074  CG  PRO A 128     -21.302  -4.311   5.011  1.00 97.98           C  
ATOM   2075  HG2 PRO A 128     -21.532  -4.783   4.056  1.00 97.98           H  
ATOM   2076  HG3 PRO A 128     -21.357  -5.044   5.815  1.00 97.98           H  
ATOM   2077  CD  PRO A 128     -19.925  -3.653   4.930  1.00 97.98           C  
ATOM   2078  HD2 PRO A 128     -19.412  -3.706   5.890  1.00 97.98           H  
ATOM   2079  HD3 PRO A 128     -19.323  -4.169   4.183  1.00 97.98           H  
ATOM   2080  N   THR A 129     -22.943   0.049   4.383  1.00 97.93           N  
ATOM   2081  H   THR A 129     -23.269  -0.314   3.498  1.00 97.93           H  
ATOM   2082  CA  THR A 129     -23.382   1.411   4.744  1.00 97.93           C  
ATOM   2083  HA  THR A 129     -22.546   2.093   4.588  1.00 97.93           H  
ATOM   2084  C   THR A 129     -23.812   1.540   6.209  1.00 97.93           C  
ATOM   2085  CB  THR A 129     -24.545   1.845   3.838  1.00 97.93           C  
ATOM   2086  HB  THR A 129     -25.415   1.227   4.061  1.00 97.93           H  
ATOM   2087  O   THR A 129     -23.578   2.584   6.818  1.00 97.93           O  
ATOM   2088  CG2 THR A 129     -24.934   3.314   3.993  1.00 97.93           C  
ATOM   2089 HG21 THR A 129     -24.060   3.952   3.862  1.00 97.93           H  
ATOM   2090 HG22 THR A 129     -25.361   3.488   4.981  1.00 97.93           H  
ATOM   2091 HG23 THR A 129     -25.685   3.572   3.246  1.00 97.93           H  
ATOM   2092  OG1 THR A 129     -24.199   1.642   2.489  1.00 97.93           O  
ATOM   2093  HG1 THR A 129     -23.573   2.319   2.222  1.00 97.93           H  
ATOM   2094  N   LYS A 130     -24.386   0.482   6.806  1.00 98.05           N  
ATOM   2095  H   LYS A 130     -24.518  -0.355   6.257  1.00 98.05           H  
ATOM   2096  CA  LYS A 130     -24.775   0.464   8.228  1.00 98.05           C  
ATOM   2097  HA  LYS A 130     -25.463   1.293   8.397  1.00 98.05           H  
ATOM   2098  C   LYS A 130     -23.589   0.725   9.166  1.00 98.05           C  
ATOM   2099  CB  LYS A 130     -25.529  -0.837   8.592  1.00 98.05           C  
ATOM   2100  HB2 LYS A 130     -25.845  -0.750   9.632  1.00 98.05           H  
ATOM   2101  HB3 LYS A 130     -26.431  -0.901   7.984  1.00 98.05           H  
ATOM   2102  O   LYS A 130     -23.722   1.508  10.104  1.00 98.05           O  
ATOM   2103  CG  LYS A 130     -24.739  -2.156   8.437  1.00 98.05           C  
ATOM   2104  HG2 LYS A 130     -24.573  -2.358   7.379  1.00 98.05           H  
ATOM   2105  HG3 LYS A 130     -23.771  -2.064   8.929  1.00 98.05           H  
ATOM   2106  CD  LYS A 130     -25.467  -3.353   9.083  1.00 98.05           C  
ATOM   2107  HD2 LYS A 130     -25.630  -3.117  10.134  1.00 98.05           H  
ATOM   2108  HD3 LYS A 130     -26.433  -3.515   8.605  1.00 98.05           H  
ATOM   2109  CE  LYS A 130     -24.618  -4.635   8.991  1.00 98.05           C  
ATOM   2110  HE2 LYS A 130     -24.812  -5.136   8.042  1.00 98.05           H  
ATOM   2111  HE3 LYS A 130     -23.570  -4.335   8.983  1.00 98.05           H  
ATOM   2112  NZ  LYS A 130     -24.819  -5.585  10.128  1.00 98.05           N  
ATOM   2113  HZ1 LYS A 130     -24.617  -5.163  11.023  1.00 98.05           H  
ATOM   2114  HZ2 LYS A 130     -25.740  -5.996  10.173  1.00 98.05           H  
ATOM   2115  HZ3 LYS A 130     -24.135  -6.328  10.108  1.00 98.05           H  
ATOM   2116  N   TYR A 131     -22.426   0.148   8.866  1.00 98.45           N  
ATOM   2117  H   TYR A 131     -22.367  -0.426   8.037  1.00 98.45           H  
ATOM   2118  CA  TYR A 131     -21.211   0.303   9.662  1.00 98.45           C  
ATOM   2119  HA  TYR A 131     -21.446   0.201  10.722  1.00 98.45           H  
ATOM   2120  C   TYR A 131     -20.573   1.669   9.463  1.00 98.45           C  
ATOM   2121  CB  TYR A 131     -20.206  -0.776   9.271  1.00 98.45           C  
ATOM   2122  HB2 TYR A 131     -19.939  -0.639   8.224  1.00 98.45           H  
ATOM   2123  HB3 TYR A 131     -19.294  -0.621   9.847  1.00 98.45           H  
ATOM   2124  O   TYR A 131     -20.161   2.301  10.431  1.00 98.45           O  
ATOM   2125  CG  TYR A 131     -20.675  -2.199   9.475  1.00 98.45           C  
ATOM   2126  CD1 TYR A 131     -21.410  -2.583  10.614  1.00 98.45           C  
ATOM   2127  HD1 TYR A 131     -21.639  -1.875  11.396  1.00 98.45           H  
ATOM   2128  CD2 TYR A 131     -20.318  -3.159   8.518  1.00 98.45           C  
ATOM   2129  HD2 TYR A 131     -19.686  -2.868   7.692  1.00 98.45           H  
ATOM   2130  CE1 TYR A 131     -21.794  -3.925  10.779  1.00 98.45           C  
ATOM   2131  HE1 TYR A 131     -22.312  -4.227  11.677  1.00 98.45           H  
ATOM   2132  CE2 TYR A 131     -20.725  -4.494   8.663  1.00 98.45           C  
ATOM   2133  HE2 TYR A 131     -20.423  -5.245   7.948  1.00 98.45           H  
ATOM   2134  OH  TYR A 131     -21.881  -6.165   9.880  1.00 98.45           O  
ATOM   2135  HH  TYR A 131     -22.110  -6.380  10.787  1.00 98.45           H  
ATOM   2136  CZ  TYR A 131     -21.453  -4.884   9.798  1.00 98.45           C  
ATOM   2137  N   VAL A 132     -20.555   2.164   8.222  1.00 97.84           N  
ATOM   2138  H   VAL A 132     -20.879   1.574   7.469  1.00 97.84           H  
ATOM   2139  CA  VAL A 132     -20.067   3.516   7.915  1.00 97.84           C  
ATOM   2140  HA  VAL A 132     -19.040   3.604   8.268  1.00 97.84           H  
ATOM   2141  C   VAL A 132     -20.900   4.563   8.662  1.00 97.84           C  
ATOM   2142  CB  VAL A 132     -20.080   3.773   6.396  1.00 97.84           C  
ATOM   2143  HB  VAL A 132     -21.100   3.680   6.023  1.00 97.84           H  
ATOM   2144  O   VAL A 132     -20.344   5.448   9.312  1.00 97.84           O  
ATOM   2145  CG1 VAL A 132     -19.568   5.179   6.062  1.00 97.84           C  
ATOM   2146 HG11 VAL A 132     -19.536   5.313   4.981  1.00 97.84           H  
ATOM   2147 HG12 VAL A 132     -18.564   5.316   6.465  1.00 97.84           H  
ATOM   2148 HG13 VAL A 132     -20.230   5.938   6.479  1.00 97.84           H  
ATOM   2149  CG2 VAL A 132     -19.198   2.760   5.653  1.00 97.84           C  
ATOM   2150 HG21 VAL A 132     -19.195   2.979   4.585  1.00 97.84           H  
ATOM   2151 HG22 VAL A 132     -19.581   1.748   5.783  1.00 97.84           H  
ATOM   2152 HG23 VAL A 132     -18.175   2.805   6.028  1.00 97.84           H  
ATOM   2153  N   ASN A 133     -22.232   4.433   8.635  1.00 97.37           N  
ATOM   2154  H   ASN A 133     -22.632   3.688   8.083  1.00 97.37           H  
ATOM   2155  CA  ASN A 133     -23.136   5.322   9.365  1.00 97.37           C  
ATOM   2156  HA  ASN A 133     -22.919   6.352   9.081  1.00 97.37           H  
ATOM   2157  C   ASN A 133     -22.935   5.224  10.886  1.00 97.37           C  
ATOM   2158  CB  ASN A 133     -24.584   4.999   8.966  1.00 97.37           C  
ATOM   2159  HB2 ASN A 133     -24.810   3.965   9.225  1.00 97.37           H  
ATOM   2160  HB3 ASN A 133     -24.702   5.117   7.889  1.00 97.37           H  
ATOM   2161  O   ASN A 133     -22.855   6.249  11.562  1.00 97.37           O  
ATOM   2162  CG  ASN A 133     -25.573   5.929   9.651  1.00 97.37           C  
ATOM   2163  ND2 ASN A 133     -26.563   5.392  10.327  1.00 97.37           N  
ATOM   2164 HD21 ASN A 133     -26.647   4.390  10.417  1.00 97.37           H  
ATOM   2165 HD22 ASN A 133     -27.192   6.022  10.803  1.00 97.37           H  
ATOM   2166  OD1 ASN A 133     -25.465   7.144   9.598  1.00 97.37           O  
ATOM   2167  N   PHE A 134     -22.807   4.008  11.424  1.00 98.34           N  
ATOM   2168  H   PHE A 134     -22.896   3.194  10.833  1.00 98.34           H  
ATOM   2169  CA  PHE A 134     -22.528   3.795  12.842  1.00 98.34           C  
ATOM   2170  HA  PHE A 134     -23.311   4.270  13.433  1.00 98.34           H  
ATOM   2171  C   PHE A 134     -21.207   4.443  13.277  1.00 98.34           C  
ATOM   2172  CB  PHE A 134     -22.551   2.297  13.145  1.00 98.34           C  
ATOM   2173  HB2 PHE A 134     -21.949   1.769  12.405  1.00 98.34           H  
ATOM   2174  HB3 PHE A 134     -23.577   1.941  13.055  1.00 98.34           H  
ATOM   2175  O   PHE A 134     -21.218   5.242  14.210  1.00 98.34           O  
ATOM   2176  CG  PHE A 134     -22.024   1.960  14.523  1.00 98.34           C  
ATOM   2177  CD1 PHE A 134     -20.707   1.484  14.666  1.00 98.34           C  
ATOM   2178  HD1 PHE A 134     -20.082   1.328  13.799  1.00 98.34           H  
ATOM   2179  CD2 PHE A 134     -22.836   2.140  15.659  1.00 98.34           C  
ATOM   2180  HD2 PHE A 134     -23.854   2.485  15.558  1.00 98.34           H  
ATOM   2181  CE1 PHE A 134     -20.209   1.172  15.939  1.00 98.34           C  
ATOM   2182  HE1 PHE A 134     -19.218   0.756  16.042  1.00 98.34           H  
ATOM   2183  CE2 PHE A 134     -22.331   1.831  16.933  1.00 98.34           C  
ATOM   2184  HE2 PHE A 134     -22.963   1.915  17.805  1.00 98.34           H  
ATOM   2185  CZ  PHE A 134     -21.023   1.338  17.071  1.00 98.34           C  
ATOM   2186  HZ  PHE A 134     -20.657   1.036  18.041  1.00 98.34           H  
ATOM   2187  N   LEU A 135     -20.096   4.189  12.574  1.00 97.99           N  
ATOM   2188  H   LEU A 135     -20.147   3.526  11.814  1.00 97.99           H  
ATOM   2189  CA  LEU A 135     -18.794   4.790  12.890  1.00 97.99           C  
ATOM   2190  HA  LEU A 135     -18.523   4.527  13.913  1.00 97.99           H  
ATOM   2191  C   LEU A 135     -18.840   6.317  12.829  1.00 97.99           C  
ATOM   2192  CB  LEU A 135     -17.719   4.279  11.917  1.00 97.99           C  
ATOM   2193  HB2 LEU A 135     -18.106   4.345  10.900  1.00 97.99           H  
ATOM   2194  HB3 LEU A 135     -16.853   4.938  11.983  1.00 97.99           H  
ATOM   2195  O   LEU A 135     -18.280   6.985  13.702  1.00 97.99           O  
ATOM   2196  CG  LEU A 135     -17.232   2.847  12.178  1.00 97.99           C  
ATOM   2197  HG  LEU A 135     -18.081   2.164  12.142  1.00 97.99           H  
ATOM   2198  CD1 LEU A 135     -16.233   2.480  11.081  1.00 97.99           C  
ATOM   2199 HD11 LEU A 135     -15.400   3.184  11.086  1.00 97.99           H  
ATOM   2200 HD12 LEU A 135     -16.728   2.493  10.110  1.00 97.99           H  
ATOM   2201 HD13 LEU A 135     -15.840   1.479  11.261  1.00 97.99           H  
ATOM   2202  CD2 LEU A 135     -16.525   2.702  13.528  1.00 97.99           C  
ATOM   2203 HD21 LEU A 135     -17.228   2.856  14.347  1.00 97.99           H  
ATOM   2204 HD22 LEU A 135     -16.130   1.691  13.625  1.00 97.99           H  
ATOM   2205 HD23 LEU A 135     -15.701   3.412  13.607  1.00 97.99           H  
ATOM   2206  N   TYR A 136     -19.532   6.883  11.837  1.00 96.82           N  
ATOM   2207  H   TYR A 136     -19.939   6.286  11.131  1.00 96.82           H  
ATOM   2208  CA  TYR A 136     -19.729   8.326  11.740  1.00 96.82           C  
ATOM   2209  HA  TYR A 136     -18.752   8.810  11.704  1.00 96.82           H  
ATOM   2210  C   TYR A 136     -20.471   8.884  12.964  1.00 96.82           C  
ATOM   2211  CB  TYR A 136     -20.470   8.659  10.440  1.00 96.82           C  
ATOM   2212  HB2 TYR A 136     -19.852   8.366   9.592  1.00 96.82           H  
ATOM   2213  HB3 TYR A 136     -21.393   8.081  10.389  1.00 96.82           H  
ATOM   2214  O   TYR A 136     -19.997   9.832  13.592  1.00 96.82           O  
ATOM   2215  CG  TYR A 136     -20.802  10.133  10.325  1.00 96.82           C  
ATOM   2216  CD1 TYR A 136     -22.097  10.591  10.636  1.00 96.82           C  
ATOM   2217  HD1 TYR A 136     -22.863   9.879  10.906  1.00 96.82           H  
ATOM   2218  CD2 TYR A 136     -19.795  11.048   9.966  1.00 96.82           C  
ATOM   2219  HD2 TYR A 136     -18.802  10.691   9.739  1.00 96.82           H  
ATOM   2220  CE1 TYR A 136     -22.384  11.968  10.590  1.00 96.82           C  
ATOM   2221  HE1 TYR A 136     -23.376  12.330  10.816  1.00 96.82           H  
ATOM   2222  CE2 TYR A 136     -20.078  12.425   9.917  1.00 96.82           C  
ATOM   2223  HE2 TYR A 136     -19.296  13.122   9.652  1.00 96.82           H  
ATOM   2224  OH  TYR A 136     -21.653  14.216  10.184  1.00 96.82           O  
ATOM   2225  HH  TYR A 136     -20.876  14.701   9.895  1.00 96.82           H  
ATOM   2226  CZ  TYR A 136     -21.375  12.886  10.230  1.00 96.82           C  
ATOM   2227  N   LEU A 137     -21.604   8.285  13.344  1.00 96.59           N  
ATOM   2228  H   LEU A 137     -21.922   7.481  12.822  1.00 96.59           H  
ATOM   2229  CA  LEU A 137     -22.393   8.732  14.496  1.00 96.59           C  
ATOM   2230  HA  LEU A 137     -22.560   9.806  14.406  1.00 96.59           H  
ATOM   2231  C   LEU A 137     -21.647   8.537  15.823  1.00 96.59           C  
ATOM   2232  CB  LEU A 137     -23.750   8.006  14.510  1.00 96.59           C  
ATOM   2233  HB2 LEU A 137     -23.569   6.932  14.471  1.00 96.59           H  
ATOM   2234  HB3 LEU A 137     -24.246   8.221  15.456  1.00 96.59           H  
ATOM   2235  O   LEU A 137     -21.625   9.454  16.643  1.00 96.59           O  
ATOM   2236  CG  LEU A 137     -24.706   8.392  13.365  1.00 96.59           C  
ATOM   2237  HG  LEU A 137     -24.232   8.211  12.400  1.00 96.59           H  
ATOM   2238  CD1 LEU A 137     -25.973   7.543  13.455  1.00 96.59           C  
ATOM   2239 HD11 LEU A 137     -25.703   6.492  13.354  1.00 96.59           H  
ATOM   2240 HD12 LEU A 137     -26.470   7.690  14.414  1.00 96.59           H  
ATOM   2241 HD13 LEU A 137     -26.653   7.795  12.641  1.00 96.59           H  
ATOM   2242  CD2 LEU A 137     -25.118   9.868  13.421  1.00 96.59           C  
ATOM   2243 HD21 LEU A 137     -25.513  10.085  14.413  1.00 96.59           H  
ATOM   2244 HD22 LEU A 137     -24.250  10.495  13.216  1.00 96.59           H  
ATOM   2245 HD23 LEU A 137     -25.875  10.049  12.658  1.00 96.59           H  
ATOM   2246  N   ALA A 138     -20.992   7.391  16.014  1.00 97.26           N  
ATOM   2247  H   ALA A 138     -21.067   6.675  15.305  1.00 97.26           H  
ATOM   2248  CA  ALA A 138     -20.239   7.062  17.220  1.00 97.26           C  
ATOM   2249  HA  ALA A 138     -20.893   7.172  18.085  1.00 97.26           H  
ATOM   2250  C   ALA A 138     -19.033   7.999  17.429  1.00 97.26           C  
ATOM   2251  CB  ALA A 138     -19.817   5.592  17.119  1.00 97.26           C  
ATOM   2252  HB1 ALA A 138     -20.697   4.951  17.078  1.00 97.26           H  
ATOM   2253  HB2 ALA A 138     -19.222   5.429  16.220  1.00 97.26           H  
ATOM   2254  HB3 ALA A 138     -19.221   5.319  17.990  1.00 97.26           H  
ATOM   2255  O   ALA A 138     -18.839   8.534  18.522  1.00 97.26           O  
ATOM   2256  N   SER A 139     -18.261   8.285  16.373  1.00 96.76           N  
ATOM   2257  H   SER A 139     -18.456   7.816  15.501  1.00 96.76           H  
ATOM   2258  CA  SER A 139     -17.111   9.211  16.433  1.00 96.76           C  
ATOM   2259  HA  SER A 139     -16.469   8.906  17.260  1.00 96.76           H  
ATOM   2260  C   SER A 139     -17.509  10.676  16.683  1.00 96.76           C  
ATOM   2261  CB  SER A 139     -16.277   9.115  15.152  1.00 96.76           C  
ATOM   2262  HB2 SER A 139     -15.827   8.124  15.090  1.00 96.76           H  
ATOM   2263  HB3 SER A 139     -15.482   9.860  15.184  1.00 96.76           H  
ATOM   2264  O   SER A 139     -16.735  11.450  17.261  1.00 96.76           O  
ATOM   2265  OG  SER A 139     -17.073   9.342  14.006  1.00 96.76           O  
ATOM   2266  HG  SER A 139     -17.491   8.504  13.795  1.00 96.76           H  
ATOM   2267  N   HIS A 140     -18.736  11.056  16.310  1.00 94.77           N  
ATOM   2268  H   HIS A 140     -19.296  10.378  15.813  1.00 94.77           H  
ATOM   2269  CA  HIS A 140     -19.266  12.419  16.423  1.00 94.77           C  
ATOM   2270  HA  HIS A 140     -18.452  13.082  16.717  1.00 94.77           H  
ATOM   2271  C   HIS A 140     -20.343  12.581  17.503  1.00 94.77           C  
ATOM   2272  CB  HIS A 140     -19.757  12.903  15.052  1.00 94.77           C  
ATOM   2273  HB2 HIS A 140     -20.500  12.206  14.664  1.00 94.77           H  
ATOM   2274  HB3 HIS A 140     -20.238  13.876  15.155  1.00 94.77           H  
ATOM   2275  O   HIS A 140     -20.999  13.623  17.538  1.00 94.77           O  
ATOM   2276  CG  HIS A 140     -18.642  13.050  14.055  1.00 94.77           C  
ATOM   2277  CD2 HIS A 140     -18.038  14.213  13.667  1.00 94.77           C  
ATOM   2278  HD2 HIS A 140     -18.293  15.205  14.010  1.00 94.77           H  
ATOM   2279  ND1 HIS A 140     -18.012  12.028  13.390  1.00 94.77           N  
ATOM   2280  HD1 HIS A 140     -18.199  11.041  13.497  1.00 94.77           H  
ATOM   2281  CE1 HIS A 140     -17.042  12.557  12.631  1.00 94.77           C  
ATOM   2282  HE1 HIS A 140     -16.361  11.986  12.017  1.00 94.77           H  
ATOM   2283  NE2 HIS A 140     -17.024  13.895  12.761  1.00 94.77           N  
ATOM   2284  N   ILE A 141     -20.511  11.608  18.404  1.00 91.35           N  
ATOM   2285  H   ILE A 141     -19.990  10.753  18.268  1.00 91.35           H  
ATOM   2286  CA  ILE A 141     -21.642  11.546  19.347  1.00 91.35           C  
ATOM   2287  HA  ILE A 141     -22.545  11.458  18.744  1.00 91.35           H  
ATOM   2288  C   ILE A 141     -21.814  12.814  20.207  1.00 91.35           C  
ATOM   2289  CB  ILE A 141     -21.526  10.250  20.182  1.00 91.35           C  
ATOM   2290  HB  ILE A 141     -21.332   9.437  19.482  1.00 91.35           H  
ATOM   2291  O   ILE A 141     -22.937  13.238  20.471  1.00 91.35           O  
ATOM   2292  CG1 ILE A 141     -22.864   9.931  20.879  1.00 91.35           C  
ATOM   2293 HG12 ILE A 141     -23.665   9.984  20.141  1.00 91.35           H  
ATOM   2294 HG13 ILE A 141     -23.064  10.672  21.654  1.00 91.35           H  
ATOM   2295  CG2 ILE A 141     -20.356  10.292  21.180  1.00 91.35           C  
ATOM   2296 HG21 ILE A 141     -20.167   9.287  21.558  1.00 91.35           H  
ATOM   2297 HG22 ILE A 141     -20.603  10.936  22.024  1.00 91.35           H  
ATOM   2298 HG23 ILE A 141     -19.447  10.640  20.689  1.00 91.35           H  
ATOM   2299  CD1 ILE A 141     -22.904   8.534  21.509  1.00 91.35           C  
ATOM   2300 HD11 ILE A 141     -22.208   8.473  22.346  1.00 91.35           H  
ATOM   2301 HD12 ILE A 141     -22.642   7.784  20.763  1.00 91.35           H  
ATOM   2302 HD13 ILE A 141     -23.909   8.329  21.877  1.00 91.35           H  
ATOM   2303  N   ASN A 142     -20.715  13.497  20.551  1.00 86.96           N  
ATOM   2304  H   ASN A 142     -19.827  13.072  20.324  1.00 86.96           H  
ATOM   2305  CA  ASN A 142     -20.734  14.740  21.339  1.00 86.96           C  
ATOM   2306  HA  ASN A 142     -21.552  14.684  22.057  1.00 86.96           H  
ATOM   2307  C   ASN A 142     -20.974  16.010  20.495  1.00 86.96           C  
ATOM   2308  CB  ASN A 142     -19.414  14.859  22.126  1.00 86.96           C  
ATOM   2309  HB2 ASN A 142     -18.576  14.877  21.429  1.00 86.96           H  
ATOM   2310  HB3 ASN A 142     -19.420  15.804  22.670  1.00 86.96           H  
ATOM   2311  O   ASN A 142     -21.311  17.056  21.040  1.00 86.96           O  
ATOM   2312  CG  ASN A 142     -19.193  13.750  23.141  1.00 86.96           C  
ATOM   2313  ND2 ASN A 142     -18.035  13.701  23.757  1.00 86.96           N  
ATOM   2314 HD21 ASN A 142     -18.020  13.016  24.499  1.00 86.96           H  
ATOM   2315 HD22 ASN A 142     -17.484  14.546  23.814  1.00 86.96           H  
ATOM   2316  OD1 ASN A 142     -20.030  12.913  23.400  1.00 86.96           O  
ATOM   2317  N   ASN A 143     -20.798  15.937  19.172  1.00 85.40           N  
ATOM   2318  H   ASN A 143     -20.655  15.020  18.773  1.00 85.40           H  
ATOM   2319  CA  ASN A 143     -20.771  17.085  18.255  1.00 85.40           C  
ATOM   2320  HA  ASN A 143     -20.831  18.004  18.839  1.00 85.40           H  
ATOM   2321  C   ASN A 143     -21.973  17.119  17.294  1.00 85.40           C  
ATOM   2322  CB  ASN A 143     -19.427  17.091  17.503  1.00 85.40           C  
ATOM   2323  HB2 ASN A 143     -19.280  16.123  17.025  1.00 85.40           H  
ATOM   2324  HB3 ASN A 143     -19.448  17.853  16.724  1.00 85.40           H  
ATOM   2325  O   ASN A 143     -21.946  17.809  16.272  1.00 85.40           O  
ATOM   2326  CG  ASN A 143     -18.230  17.402  18.383  1.00 85.40           C  
ATOM   2327  ND2 ASN A 143     -17.040  17.139  17.899  1.00 85.40           N  
ATOM   2328 HD21 ASN A 143     -16.932  16.756  16.970  1.00 85.40           H  
ATOM   2329 HD22 ASN A 143     -16.261  17.443  18.465  1.00 85.40           H  
ATOM   2330  OD1 ASN A 143     -18.321  17.899  19.489  1.00 85.40           O  
ATOM   2331  N   LEU A 144     -23.038  16.373  17.591  1.00 77.48           N  
ATOM   2332  H   LEU A 144     -22.994  15.801  18.422  1.00 77.48           H  
ATOM   2333  CA  LEU A 144     -24.226  16.292  16.745  1.00 77.48           C  
ATOM   2334  HA  LEU A 144     -23.911  16.064  15.727  1.00 77.48           H  
ATOM   2335  C   LEU A 144     -24.964  17.648  16.709  1.00 77.48           C  
ATOM   2336  CB  LEU A 144     -25.112  15.136  17.256  1.00 77.48           C  
ATOM   2337  HB2 LEU A 144     -25.348  15.327  18.303  1.00 77.48           H  
ATOM   2338  HB3 LEU A 144     -26.049  15.138  16.698  1.00 77.48           H  
ATOM   2339  O   LEU A 144     -25.719  17.982  17.617  1.00 77.48           O  
ATOM   2340  CG  LEU A 144     -24.480  13.730  17.162  1.00 77.48           C  
ATOM   2341  HG  LEU A 144     -23.544  13.714  17.721  1.00 77.48           H  
ATOM   2342  CD1 LEU A 144     -25.419  12.708  17.798  1.00 77.48           C  
ATOM   2343 HD11 LEU A 144     -25.524  12.923  18.861  1.00 77.48           H  
ATOM   2344 HD12 LEU A 144     -26.404  12.744  17.333  1.00 77.48           H  
ATOM   2345 HD13 LEU A 144     -25.002  11.706  17.704  1.00 77.48           H  
ATOM   2346  CD2 LEU A 144     -24.204  13.320  15.712  1.00 77.48           C  
ATOM   2347 HD21 LEU A 144     -23.387  13.921  15.312  1.00 77.48           H  
ATOM   2348 HD22 LEU A 144     -25.101  13.445  15.104  1.00 77.48           H  
ATOM   2349 HD23 LEU A 144     -23.881  12.279  15.690  1.00 77.48           H  
ATOM   2350  N   LYS A 145     -24.768  18.450  15.654  1.00 76.70           N  
ATOM   2351  H   LYS A 145     -24.033  18.182  15.015  1.00 76.70           H  
ATOM   2352  CA  LYS A 145     -25.439  19.753  15.442  1.00 76.70           C  
ATOM   2353  HA  LYS A 145     -25.469  20.294  16.387  1.00 76.70           H  
ATOM   2354  C   LYS A 145     -26.900  19.588  14.990  1.00 76.70           C  
ATOM   2355  CB  LYS A 145     -24.657  20.609  14.425  1.00 76.70           C  
ATOM   2356  HB2 LYS A 145     -24.542  20.045  13.499  1.00 76.70           H  
ATOM   2357  HB3 LYS A 145     -25.249  21.497  14.204  1.00 76.70           H  
ATOM   2358  O   LYS A 145     -27.222  19.868  13.839  1.00 76.70           O  
ATOM   2359  CG  LYS A 145     -23.279  21.081  14.901  1.00 76.70           C  
ATOM   2360  HG2 LYS A 145     -23.388  21.640  15.831  1.00 76.70           H  
ATOM   2361  HG3 LYS A 145     -22.632  20.220  15.074  1.00 76.70           H  
ATOM   2362  CD  LYS A 145     -22.653  21.985  13.828  1.00 76.70           C  
ATOM   2363  HD2 LYS A 145     -22.549  21.418  12.903  1.00 76.70           H  
ATOM   2364  HD3 LYS A 145     -23.313  22.834  13.648  1.00 76.70           H  
ATOM   2365  CE  LYS A 145     -21.278  22.495  14.272  1.00 76.70           C  
ATOM   2366  HE2 LYS A 145     -21.396  23.039  15.209  1.00 76.70           H  
ATOM   2367  HE3 LYS A 145     -20.634  21.636  14.465  1.00 76.70           H  
ATOM   2368  NZ  LYS A 145     -20.664  23.377  13.245  1.00 76.70           N  
ATOM   2369  HZ1 LYS A 145     -21.251  24.178  13.064  1.00 76.70           H  
ATOM   2370  HZ2 LYS A 145     -20.530  22.878  12.377  1.00 76.70           H  
ATOM   2371  HZ3 LYS A 145     -19.764  23.713  13.557  1.00 76.70           H  
ATOM   2372  N   LYS A 146     -27.777  19.086  15.862  1.00 77.01           N  
ATOM   2373  H   LYS A 146     -27.438  18.843  16.781  1.00 77.01           H  
ATOM   2374  CA  LYS A 146     -29.210  18.895  15.571  1.00 77.01           C  
ATOM   2375  HA  LYS A 146     -29.517  19.605  14.803  1.00 77.01           H  
ATOM   2376  C   LYS A 146     -30.109  19.194  16.776  1.00 77.01           C  
ATOM   2377  CB  LYS A 146     -29.453  17.478  15.026  1.00 77.01           C  
ATOM   2378  HB2 LYS A 146     -29.081  16.731  15.728  1.00 77.01           H  
ATOM   2379  HB3 LYS A 146     -30.532  17.354  14.934  1.00 77.01           H  
ATOM   2380  O   LYS A 146     -29.601  19.514  17.856  1.00 77.01           O  
ATOM   2381  CG  LYS A 146     -28.863  17.239  13.627  1.00 77.01           C  
ATOM   2382  HG2 LYS A 146     -27.791  17.049  13.695  1.00 77.01           H  
ATOM   2383  HG3 LYS A 146     -29.038  18.122  13.012  1.00 77.01           H  
ATOM   2384  CD  LYS A 146     -29.571  16.052  12.962  1.00 77.01           C  
ATOM   2385  HD2 LYS A 146     -29.351  15.134  13.508  1.00 77.01           H  
ATOM   2386  HD3 LYS A 146     -30.645  16.226  13.021  1.00 77.01           H  
ATOM   2387  CE  LYS A 146     -29.201  15.912  11.482  1.00 77.01           C  
ATOM   2388  HE2 LYS A 146     -29.245  16.904  11.031  1.00 77.01           H  
ATOM   2389  HE3 LYS A 146     -28.180  15.546  11.377  1.00 77.01           H  
ATOM   2390  NZ  LYS A 146     -30.179  15.027  10.790  1.00 77.01           N  
ATOM   2391  HZ1 LYS A 146     -30.261  14.110  11.204  1.00 77.01           H  
ATOM   2392  HZ2 LYS A 146     -31.103  15.425  10.874  1.00 77.01           H  
ATOM   2393  HZ3 LYS A 146     -29.995  14.945   9.800  1.00 77.01           H  
ATOM   2394  N   SER A 147     -31.428  19.109  16.567  1.00 85.78           N  
ATOM   2395  H   SER A 147     -31.752  18.753  15.680  1.00 85.78           H  
ATOM   2396  CA  SER A 147     -32.435  19.241  17.624  1.00 85.78           C  
ATOM   2397  HA  SER A 147     -32.371  20.258  18.011  1.00 85.78           H  
ATOM   2398  C   SER A 147     -32.178  18.245  18.774  1.00 85.78           C  
ATOM   2399  CB  SER A 147     -33.844  19.043  17.042  1.00 85.78           C  
ATOM   2400  HB2 SER A 147     -33.964  19.635  16.134  1.00 85.78           H  
ATOM   2401  HB3 SER A 147     -34.579  19.381  17.772  1.00 85.78           H  
ATOM   2402  O   SER A 147     -31.507  17.230  18.565  1.00 85.78           O  
ATOM   2403  OG  SER A 147     -34.088  17.682  16.764  1.00 85.78           O  
ATOM   2404  HG  SER A 147     -33.859  17.481  15.854  1.00 85.78           H  
ATOM   2405  N   PRO A 148     -32.670  18.507  20.000  1.00 86.84           N  
ATOM   2406  CA  PRO A 148     -32.524  17.575  21.121  1.00 86.84           C  
ATOM   2407  HA  PRO A 148     -31.468  17.489  21.377  1.00 86.84           H  
ATOM   2408  C   PRO A 148     -33.069  16.171  20.820  1.00 86.84           C  
ATOM   2409  CB  PRO A 148     -33.273  18.225  22.290  1.00 86.84           C  
ATOM   2410  HB2 PRO A 148     -32.800  18.000  23.246  1.00 86.84           H  
ATOM   2411  HB3 PRO A 148     -34.314  17.904  22.300  1.00 86.84           H  
ATOM   2412  O   PRO A 148     -32.423  15.183  21.161  1.00 86.84           O  
ATOM   2413  CG  PRO A 148     -33.212  19.717  21.964  1.00 86.84           C  
ATOM   2414  HG2 PRO A 148     -32.247  20.121  22.271  1.00 86.84           H  
ATOM   2415  HG3 PRO A 148     -34.027  20.268  22.432  1.00 86.84           H  
ATOM   2416  CD  PRO A 148     -33.317  19.735  20.441  1.00 86.84           C  
ATOM   2417  HD2 PRO A 148     -34.365  19.721  20.144  1.00 86.84           H  
ATOM   2418  HD3 PRO A 148     -32.822  20.625  20.052  1.00 86.84           H  
ATOM   2419  N   GLU A 149     -34.201  16.092  20.119  1.00 86.06           N  
ATOM   2420  H   GLU A 149     -34.679  16.942  19.859  1.00 86.06           H  
ATOM   2421  CA  GLU A 149     -34.832  14.831  19.718  1.00 86.06           C  
ATOM   2422  HA  GLU A 149     -34.962  14.203  20.599  1.00 86.06           H  
ATOM   2423  C   GLU A 149     -33.956  14.053  18.723  1.00 86.06           C  
ATOM   2424  CB  GLU A 149     -36.218  15.169  19.141  1.00 86.06           C  
ATOM   2425  HB2 GLU A 149     -36.092  15.773  18.243  1.00 86.06           H  
ATOM   2426  HB3 GLU A 149     -36.765  15.773  19.866  1.00 86.06           H  
ATOM   2427  O   GLU A 149     -33.641  12.886  18.944  1.00 86.06           O  
ATOM   2428  CG  GLU A 149     -37.066  13.942  18.789  1.00 86.06           C  
ATOM   2429  HG2 GLU A 149     -38.034  14.286  18.423  1.00 86.06           H  
ATOM   2430  HG3 GLU A 149     -36.575  13.415  17.971  1.00 86.06           H  
ATOM   2431  CD  GLU A 149     -37.286  12.987  19.972  1.00 86.06           C  
ATOM   2432  OE1 GLU A 149     -37.404  11.773  19.694  1.00 86.06           O  
ATOM   2433  OE2 GLU A 149     -37.297  13.466  21.131  1.00 86.06           O  
ATOM   2434  N   ASP A 150     -33.433  14.728  17.691  1.00 86.98           N  
ATOM   2435  H   ASP A 150     -33.735  15.679  17.538  1.00 86.98           H  
ATOM   2436  CA  ASP A 150     -32.495  14.115  16.739  1.00 86.98           C  
ATOM   2437  HA  ASP A 150     -32.976  13.282  16.227  1.00 86.98           H  
ATOM   2438  C   ASP A 150     -31.213  13.610  17.420  1.00 86.98           C  
ATOM   2439  CB  ASP A 150     -32.020  15.151  15.720  1.00 86.98           C  
ATOM   2440  HB2 ASP A 150     -31.178  14.732  15.169  1.00 86.98           H  
ATOM   2441  HB3 ASP A 150     -31.651  16.017  16.269  1.00 86.98           H  
ATOM   2442  O   ASP A 150     -30.624  12.612  17.001  1.00 86.98           O  
ATOM   2443  CG  ASP A 150     -33.040  15.606  14.688  1.00 86.98           C  
ATOM   2444  OD1 ASP A 150     -33.608  14.738  14.006  1.00 86.98           O  
ATOM   2445  OD2 ASP A 150     -33.075  16.841  14.464  1.00 86.98           O  
ATOM   2446  N   LYS A 151     -30.719  14.336  18.434  1.00 89.39           N  
ATOM   2447  H   LYS A 151     -31.249  15.145  18.725  1.00 89.39           H  
ATOM   2448  CA  LYS A 151     -29.539  13.925  19.207  1.00 89.39           C  
ATOM   2449  HA  LYS A 151     -28.719  13.684  18.529  1.00 89.39           H  
ATOM   2450  C   LYS A 151     -29.830  12.648  19.984  1.00 89.39           C  
ATOM   2451  CB  LYS A 151     -29.098  15.026  20.175  1.00 89.39           C  
ATOM   2452  HB2 LYS A 151     -29.965  15.391  20.726  1.00 89.39           H  
ATOM   2453  HB3 LYS A 151     -28.404  14.594  20.896  1.00 89.39           H  
ATOM   2454  O   LYS A 151     -29.017  11.730  19.922  1.00 89.39           O  
ATOM   2455  CG  LYS A 151     -28.397  16.200  19.487  1.00 89.39           C  
ATOM   2456  HG2 LYS A 151     -27.451  15.856  19.070  1.00 89.39           H  
ATOM   2457  HG3 LYS A 151     -29.014  16.600  18.683  1.00 89.39           H  
ATOM   2458  CD  LYS A 151     -28.142  17.289  20.534  1.00 89.39           C  
ATOM   2459  HD2 LYS A 151     -27.612  16.857  21.384  1.00 89.39           H  
ATOM   2460  HD3 LYS A 151     -29.102  17.679  20.873  1.00 89.39           H  
ATOM   2461  CE  LYS A 151     -27.309  18.417  19.939  1.00 89.39           C  
ATOM   2462  HE2 LYS A 151     -27.795  18.768  19.029  1.00 89.39           H  
ATOM   2463  HE3 LYS A 151     -26.335  18.004  19.676  1.00 89.39           H  
ATOM   2464  NZ  LYS A 151     -27.130  19.532  20.893  1.00 89.39           N  
ATOM   2465  HZ1 LYS A 151     -26.559  20.257  20.485  1.00 89.39           H  
ATOM   2466  HZ2 LYS A 151     -28.031  19.921  21.131  1.00 89.39           H  
ATOM   2467  HZ3 LYS A 151     -26.688  19.200  21.738  1.00 89.39           H  
ATOM   2468  N   LYS A 152     -30.983  12.583  20.656  1.00 91.15           N  
ATOM   2469  H   LYS A 152     -31.601  13.381  20.619  1.00 91.15           H  
ATOM   2470  CA  LYS A 152     -31.416  11.418  21.429  1.00 91.15           C  
ATOM   2471  HA  LYS A 152     -30.655  11.180  22.172  1.00 91.15           H  
ATOM   2472  C   LYS A 152     -31.555  10.183  20.539  1.00 91.15           C  
ATOM   2473  CB  LYS A 152     -32.718  11.767  22.160  1.00 91.15           C  
ATOM   2474  HB2 LYS A 152     -32.549  12.639  22.792  1.00 91.15           H  
ATOM   2475  HB3 LYS A 152     -33.494  12.010  21.435  1.00 91.15           H  
ATOM   2476  O   LYS A 152     -30.911   9.180  20.819  1.00 91.15           O  
ATOM   2477  CG  LYS A 152     -33.192  10.602  23.032  1.00 91.15           C  
ATOM   2478  HG2 LYS A 152     -32.420  10.341  23.756  1.00 91.15           H  
ATOM   2479  HG3 LYS A 152     -33.388   9.738  22.396  1.00 91.15           H  
ATOM   2480  CD  LYS A 152     -34.482  10.970  23.767  1.00 91.15           C  
ATOM   2481  HD2 LYS A 152     -34.279  11.723  24.527  1.00 91.15           H  
ATOM   2482  HD3 LYS A 152     -35.207  11.353  23.049  1.00 91.15           H  
ATOM   2483  CE  LYS A 152     -35.023   9.691  24.400  1.00 91.15           C  
ATOM   2484  HE2 LYS A 152     -34.306   9.292  25.117  1.00 91.15           H  
ATOM   2485  HE3 LYS A 152     -35.115   8.955  23.601  1.00 91.15           H  
ATOM   2486  NZ  LYS A 152     -36.355   9.885  25.004  1.00 91.15           N  
ATOM   2487  HZ1 LYS A 152     -36.983  10.232  24.293  1.00 91.15           H  
ATOM   2488  HZ2 LYS A 152     -36.315  10.531  25.779  1.00 91.15           H  
ATOM   2489  HZ3 LYS A 152     -36.698   8.985  25.308  1.00 91.15           H  
ATOM   2490  N   GLN A 153     -32.264  10.285  19.415  1.00 91.79           N  
ATOM   2491  H   GLN A 153     -32.792  11.132  19.258  1.00 91.79           H  
ATOM   2492  CA  GLN A 153     -32.433   9.168  18.473  1.00 91.79           C  
ATOM   2493  HA  GLN A 153     -32.938   8.344  18.977  1.00 91.79           H  
ATOM   2494  C   GLN A 153     -31.093   8.637  17.942  1.00 91.79           C  
ATOM   2495  CB  GLN A 153     -33.292   9.634  17.291  1.00 91.79           C  
ATOM   2496  HB2 GLN A 153     -33.282   8.864  16.520  1.00 91.79           H  
ATOM   2497  HB3 GLN A 153     -32.868  10.548  16.874  1.00 91.79           H  
ATOM   2498  O   GLN A 153     -30.881   7.433  17.822  1.00 91.79           O  
ATOM   2499  CG  GLN A 153     -34.748   9.885  17.703  1.00 91.79           C  
ATOM   2500  HG2 GLN A 153     -34.789  10.586  18.537  1.00 91.79           H  
ATOM   2501  HG3 GLN A 153     -35.196   8.949  18.036  1.00 91.79           H  
ATOM   2502  CD  GLN A 153     -35.593  10.449  16.569  1.00 91.79           C  
ATOM   2503  NE2 GLN A 153     -36.779  10.921  16.879  1.00 91.79           N  
ATOM   2504 HE21 GLN A 153     -37.050  11.003  17.848  1.00 91.79           H  
ATOM   2505 HE22 GLN A 153     -37.333  11.314  16.132  1.00 91.79           H  
ATOM   2506  OE1 GLN A 153     -35.206  10.482  15.408  1.00 91.79           O  
ATOM   2507  N   LYS A 154     -30.142   9.531  17.650  1.00 92.29           N  
ATOM   2508  H   LYS A 154     -30.373  10.510  17.743  1.00 92.29           H  
ATOM   2509  CA  LYS A 154     -28.795   9.138  17.211  1.00 92.29           C  
ATOM   2510  HA  LYS A 154     -28.881   8.384  16.428  1.00 92.29           H  
ATOM   2511  C   LYS A 154     -27.968   8.493  18.320  1.00 92.29           C  
ATOM   2512  CB  LYS A 154     -28.066  10.362  16.674  1.00 92.29           C  
ATOM   2513  HB2 LYS A 154     -28.180  11.184  17.380  1.00 92.29           H  
ATOM   2514  HB3 LYS A 154     -27.006  10.128  16.579  1.00 92.29           H  
ATOM   2515  O   LYS A 154     -27.197   7.582  18.034  1.00 92.29           O  
ATOM   2516  CG  LYS A 154     -28.604  10.767  15.302  1.00 92.29           C  
ATOM   2517  HG2 LYS A 154     -29.684  10.916  15.329  1.00 92.29           H  
ATOM   2518  HG3 LYS A 154     -28.375   9.977  14.586  1.00 92.29           H  
ATOM   2519  CD  LYS A 154     -27.910  12.059  14.886  1.00 92.29           C  
ATOM   2520  HD2 LYS A 154     -26.835  11.914  14.996  1.00 92.29           H  
ATOM   2521  HD3 LYS A 154     -28.234  12.874  15.533  1.00 92.29           H  
ATOM   2522  CE  LYS A 154     -28.244  12.371  13.435  1.00 92.29           C  
ATOM   2523  HE2 LYS A 154     -29.235  12.825  13.393  1.00 92.29           H  
ATOM   2524  HE3 LYS A 154     -28.284  11.428  12.891  1.00 92.29           H  
ATOM   2525  NZ  LYS A 154     -27.191  13.239  12.860  1.00 92.29           N  
ATOM   2526  HZ1 LYS A 154     -26.301  12.777  12.990  1.00 92.29           H  
ATOM   2527  HZ2 LYS A 154     -27.315  13.353  11.865  1.00 92.29           H  
ATOM   2528  HZ3 LYS A 154     -27.154  14.124  13.344  1.00 92.29           H  
ATOM   2529  N   GLN A 155     -28.096   8.971  19.555  1.00 93.58           N  
ATOM   2530  H   GLN A 155     -28.753   9.720  19.720  1.00 93.58           H  
ATOM   2531  CA  GLN A 155     -27.441   8.366  20.715  1.00 93.58           C  
ATOM   2532  HA  GLN A 155     -26.379   8.236  20.508  1.00 93.58           H  
ATOM   2533  C   GLN A 155     -28.008   6.972  20.996  1.00 93.58           C  
ATOM   2534  CB  GLN A 155     -27.600   9.280  21.937  1.00 93.58           C  
ATOM   2535  HB2 GLN A 155     -28.636   9.610  22.015  1.00 93.58           H  
ATOM   2536  HB3 GLN A 155     -27.355   8.716  22.838  1.00 93.58           H  
ATOM   2537  O   GLN A 155     -27.232   6.038  21.161  1.00 93.58           O  
ATOM   2538  CG  GLN A 155     -26.665  10.494  21.863  1.00 93.58           C  
ATOM   2539  HG2 GLN A 155     -26.788  11.015  20.914  1.00 93.58           H  
ATOM   2540  HG3 GLN A 155     -25.636  10.137  21.917  1.00 93.58           H  
ATOM   2541  CD  GLN A 155     -26.895  11.491  22.994  1.00 93.58           C  
ATOM   2542  NE2 GLN A 155     -25.904  12.287  23.330  1.00 93.58           N  
ATOM   2543 HE21 GLN A 155     -24.997  12.188  22.897  1.00 93.58           H  
ATOM   2544 HE22 GLN A 155     -26.074  12.856  24.148  1.00 93.58           H  
ATOM   2545  OE1 GLN A 155     -27.952  11.607  23.588  1.00 93.58           O  
ATOM   2546  N   GLU A 156     -29.333   6.816  20.958  1.00 95.38           N  
ATOM   2547  H   GLU A 156     -29.918   7.633  20.857  1.00 95.38           H  
ATOM   2548  CA  GLU A 156     -30.011   5.521  21.079  1.00 95.38           C  
ATOM   2549  HA  GLU A 156     -29.751   5.059  22.032  1.00 95.38           H  
ATOM   2550  C   GLU A 156     -29.569   4.553  19.978  1.00 95.38           C  
ATOM   2551  CB  GLU A 156     -31.533   5.721  21.026  1.00 95.38           C  
ATOM   2552  HB2 GLU A 156     -31.778   6.353  20.172  1.00 95.38           H  
ATOM   2553  HB3 GLU A 156     -32.012   4.751  20.888  1.00 95.38           H  
ATOM   2554  O   GLU A 156     -29.241   3.407  20.271  1.00 95.38           O  
ATOM   2555  CG  GLU A 156     -32.077   6.350  22.318  1.00 95.38           C  
ATOM   2556  HG2 GLU A 156     -31.528   7.266  22.535  1.00 95.38           H  
ATOM   2557  HG3 GLU A 156     -31.894   5.658  23.140  1.00 95.38           H  
ATOM   2558  CD  GLU A 156     -33.577   6.680  22.261  1.00 95.38           C  
ATOM   2559  OE1 GLU A 156     -34.098   7.139  23.306  1.00 95.38           O  
ATOM   2560  OE2 GLU A 156     -34.196   6.527  21.186  1.00 95.38           O  
ATOM   2561  N   PHE A 157     -29.461   5.023  18.729  1.00 96.84           N  
ATOM   2562  H   PHE A 157     -29.831   5.941  18.528  1.00 96.84           H  
ATOM   2563  CA  PHE A 157     -28.937   4.211  17.632  1.00 96.84           C  
ATOM   2564  HA  PHE A 157     -29.570   3.330  17.529  1.00 96.84           H  
ATOM   2565  C   PHE A 157     -27.511   3.716  17.911  1.00 96.84           C  
ATOM   2566  CB  PHE A 157     -28.985   5.003  16.318  1.00 96.84           C  
ATOM   2567  HB2 PHE A 157     -30.019   5.280  16.113  1.00 96.84           H  
ATOM   2568  HB3 PHE A 157     -28.413   5.925  16.429  1.00 96.84           H  
ATOM   2569  O   PHE A 157     -27.231   2.538  17.711  1.00 96.84           O  
ATOM   2570  CG  PHE A 157     -28.436   4.228  15.134  1.00 96.84           C  
ATOM   2571  CD1 PHE A 157     -27.068   4.304  14.802  1.00 96.84           C  
ATOM   2572  HD1 PHE A 157     -26.407   4.931  15.381  1.00 96.84           H  
ATOM   2573  CD2 PHE A 157     -29.282   3.377  14.401  1.00 96.84           C  
ATOM   2574  HD2 PHE A 157     -30.325   3.292  14.669  1.00 96.84           H  
ATOM   2575  CE1 PHE A 157     -26.552   3.528  13.748  1.00 96.84           C  
ATOM   2576  HE1 PHE A 157     -25.497   3.561  13.518  1.00 96.84           H  
ATOM   2577  CE2 PHE A 157     -28.766   2.603  13.347  1.00 96.84           C  
ATOM   2578  HE2 PHE A 157     -29.414   1.922  12.815  1.00 96.84           H  
ATOM   2579  CZ  PHE A 157     -27.400   2.674  13.023  1.00 96.84           C  
ATOM   2580  HZ  PHE A 157     -26.998   2.047  12.241  1.00 96.84           H  
ATOM   2581  N   VAL A 158     -26.604   4.585  18.368  1.00 97.12           N  
ATOM   2582  H   VAL A 158     -26.894   5.535  18.553  1.00 97.12           H  
ATOM   2583  CA  VAL A 158     -25.225   4.177  18.690  1.00 97.12           C  
ATOM   2584  HA  VAL A 158     -24.808   3.651  17.831  1.00 97.12           H  
ATOM   2585  C   VAL A 158     -25.204   3.182  19.852  1.00 97.12           C  
ATOM   2586  CB  VAL A 158     -24.334   5.401  18.980  1.00 97.12           C  
ATOM   2587  HB  VAL A 158     -24.821   6.043  19.714  1.00 97.12           H  
ATOM   2588  O   VAL A 158     -24.479   2.194  19.785  1.00 97.12           O  
ATOM   2589  CG1 VAL A 158     -22.954   5.004  19.521  1.00 97.12           C  
ATOM   2590 HG11 VAL A 158     -22.298   5.873  19.575  1.00 97.12           H  
ATOM   2591 HG12 VAL A 158     -23.060   4.593  20.525  1.00 97.12           H  
ATOM   2592 HG13 VAL A 158     -22.500   4.254  18.874  1.00 97.12           H  
ATOM   2593  CG2 VAL A 158     -24.093   6.213  17.699  1.00 97.12           C  
ATOM   2594 HG21 VAL A 158     -23.525   5.617  16.984  1.00 97.12           H  
ATOM   2595 HG22 VAL A 158     -23.540   7.121  17.939  1.00 97.12           H  
ATOM   2596 HG23 VAL A 158     -25.045   6.492  17.247  1.00 97.12           H  
ATOM   2597  N   GLU A 159     -26.012   3.407  20.887  1.00 95.82           N  
ATOM   2598  H   GLU A 159     -26.591   4.234  20.886  1.00 95.82           H  
ATOM   2599  CA  GLU A 159     -26.079   2.532  22.060  1.00 95.82           C  
ATOM   2600  HA  GLU A 159     -25.073   2.418  22.462  1.00 95.82           H  
ATOM   2601  C   GLU A 159     -26.586   1.126  21.702  1.00 95.82           C  
ATOM   2602  CB  GLU A 159     -26.964   3.207  23.123  1.00 95.82           C  
ATOM   2603  HB2 GLU A 159     -27.992   3.244  22.764  1.00 95.82           H  
ATOM   2604  HB3 GLU A 159     -26.628   4.234  23.264  1.00 95.82           H  
ATOM   2605  O   GLU A 159     -25.977   0.132  22.090  1.00 95.82           O  
ATOM   2606  CG  GLU A 159     -26.945   2.499  24.486  1.00 95.82           C  
ATOM   2607  HG2 GLU A 159     -27.360   1.498  24.370  1.00 95.82           H  
ATOM   2608  HG3 GLU A 159     -27.596   3.049  25.166  1.00 95.82           H  
ATOM   2609  CD  GLU A 159     -25.541   2.417  25.100  1.00 95.82           C  
ATOM   2610  OE1 GLU A 159     -25.239   1.423  25.796  1.00 95.82           O  
ATOM   2611  OE2 GLU A 159     -24.697   3.316  24.864  1.00 95.82           O  
ATOM   2612  N   GLN A 160     -27.645   1.037  20.891  1.00 97.59           N  
ATOM   2613  H   GLN A 160     -28.097   1.892  20.604  1.00 97.59           H  
ATOM   2614  CA  GLN A 160     -28.231  -0.235  20.450  1.00 97.59           C  
ATOM   2615  HA  GLN A 160     -28.437  -0.855  21.323  1.00 97.59           H  
ATOM   2616  C   GLN A 160     -27.304  -1.050  19.534  1.00 97.59           C  
ATOM   2617  CB  GLN A 160     -29.551   0.056  19.721  1.00 97.59           C  
ATOM   2618  HB2 GLN A 160     -29.381   0.833  18.976  1.00 97.59           H  
ATOM   2619  HB3 GLN A 160     -29.882  -0.844  19.204  1.00 97.59           H  
ATOM   2620  O   GLN A 160     -27.431  -2.271  19.456  1.00 97.59           O  
ATOM   2621  CG  GLN A 160     -30.665   0.492  20.685  1.00 97.59           C  
ATOM   2622  HG2 GLN A 160     -30.917  -0.345  21.336  1.00 97.59           H  
ATOM   2623  HG3 GLN A 160     -30.318   1.312  21.315  1.00 97.59           H  
ATOM   2624  CD  GLN A 160     -31.931   0.947  19.964  1.00 97.59           C  
ATOM   2625  NE2 GLN A 160     -32.950   1.343  20.695  1.00 97.59           N  
ATOM   2626 HE21 GLN A 160     -32.876   1.385  21.701  1.00 97.59           H  
ATOM   2627 HE22 GLN A 160     -33.751   1.687  20.185  1.00 97.59           H  
ATOM   2628  OE1 GLN A 160     -32.040   0.966  18.747  1.00 97.59           O  
ATOM   2629  N   HIS A 161     -26.363  -0.397  18.848  1.00 98.01           N  
ATOM   2630  H   HIS A 161     -26.303   0.605  18.966  1.00 98.01           H  
ATOM   2631  CA  HIS A 161     -25.523  -1.024  17.827  1.00 98.01           C  
ATOM   2632  HA  HIS A 161     -25.823  -2.067  17.719  1.00 98.01           H  
ATOM   2633  C   HIS A 161     -24.037  -1.083  18.199  1.00 98.01           C  
ATOM   2634  CB  HIS A 161     -25.779  -0.375  16.462  1.00 98.01           C  
ATOM   2635  HB2 HIS A 161     -25.146  -0.858  15.718  1.00 98.01           H  
ATOM   2636  HB3 HIS A 161     -25.503   0.679  16.508  1.00 98.01           H  
ATOM   2637  O   HIS A 161     -23.196  -1.213  17.316  1.00 98.01           O  
ATOM   2638  CG  HIS A 161     -27.206  -0.497  15.997  1.00 98.01           C  
ATOM   2639  CD2 HIS A 161     -27.778  -1.551  15.338  1.00 98.01           C  
ATOM   2640  HD2 HIS A 161     -27.285  -2.474  15.074  1.00 98.01           H  
ATOM   2641  ND1 HIS A 161     -28.190   0.437  16.191  1.00 98.01           N  
ATOM   2642  HD1 HIS A 161     -28.075   1.286  16.726  1.00 98.01           H  
ATOM   2643  CE1 HIS A 161     -29.329  -0.029  15.660  1.00 98.01           C  
ATOM   2644  HE1 HIS A 161     -30.285   0.472  15.704  1.00 98.01           H  
ATOM   2645  NE2 HIS A 161     -29.118  -1.225  15.089  1.00 98.01           N  
ATOM   2646  N   LYS A 162     -23.680  -1.027  19.490  1.00 96.51           N  
ATOM   2647  H   LYS A 162     -24.401  -0.850  20.175  1.00 96.51           H  
ATOM   2648  CA  LYS A 162     -22.277  -1.144  19.942  1.00 96.51           C  
ATOM   2649  HA  LYS A 162     -21.713  -0.291  19.565  1.00 96.51           H  
ATOM   2650  C   LYS A 162     -21.551  -2.384  19.402  1.00 96.51           C  
ATOM   2651  CB  LYS A 162     -22.216  -1.138  21.473  1.00 96.51           C  
ATOM   2652  HB2 LYS A 162     -22.988  -1.794  21.875  1.00 96.51           H  
ATOM   2653  HB3 LYS A 162     -21.245  -1.520  21.789  1.00 96.51           H  
ATOM   2654  O   LYS A 162     -20.388  -2.270  19.030  1.00 96.51           O  
ATOM   2655  CG  LYS A 162     -22.378   0.275  22.041  1.00 96.51           C  
ATOM   2656  HG2 LYS A 162     -21.555   0.898  21.692  1.00 96.51           H  
ATOM   2657  HG3 LYS A 162     -23.321   0.708  21.706  1.00 96.51           H  
ATOM   2658  CD  LYS A 162     -22.365   0.214  23.570  1.00 96.51           C  
ATOM   2659  HD2 LYS A 162     -21.493  -0.341  23.916  1.00 96.51           H  
ATOM   2660  HD3 LYS A 162     -23.269  -0.294  23.905  1.00 96.51           H  
ATOM   2661  CE  LYS A 162     -22.329   1.626  24.143  1.00 96.51           C  
ATOM   2662  HE2 LYS A 162     -23.104   2.213  23.650  1.00 96.51           H  
ATOM   2663  HE3 LYS A 162     -21.361   2.080  23.931  1.00 96.51           H  
ATOM   2664  NZ  LYS A 162     -22.600   1.617  25.596  1.00 96.51           N  
ATOM   2665  HZ1 LYS A 162     -23.508   1.199  25.742  1.00 96.51           H  
ATOM   2666  HZ2 LYS A 162     -21.908   1.130  26.148  1.00 96.51           H  
ATOM   2667  HZ3 LYS A 162     -22.790   2.556  25.914  1.00 96.51           H  
ATOM   2668  N   HIS A 163     -22.255  -3.511  19.280  1.00 96.83           N  
ATOM   2669  H   HIS A 163     -23.212  -3.506  19.604  1.00 96.83           H  
ATOM   2670  CA  HIS A 163     -21.744  -4.765  18.704  1.00 96.83           C  
ATOM   2671  HA  HIS A 163     -20.899  -5.109  19.300  1.00 96.83           H  
ATOM   2672  C   HIS A 163     -21.239  -4.620  17.256  1.00 96.83           C  
ATOM   2673  CB  HIS A 163     -22.849  -5.831  18.780  1.00 96.83           C  
ATOM   2674  HB2 HIS A 163     -23.168  -5.946  19.816  1.00 96.83           H  
ATOM   2675  HB3 HIS A 163     -22.426  -6.785  18.465  1.00 96.83           H  
ATOM   2676  O   HIS A 163     -20.442  -5.429  16.795  1.00 96.83           O  
ATOM   2677  CG  HIS A 163     -24.057  -5.532  17.919  1.00 96.83           C  
ATOM   2678  CD2 HIS A 163     -24.287  -6.002  16.652  1.00 96.83           C  
ATOM   2679  HD2 HIS A 163     -23.635  -6.661  16.097  1.00 96.83           H  
ATOM   2680  ND1 HIS A 163     -25.141  -4.750  18.260  1.00 96.83           N  
ATOM   2681  HD1 HIS A 163     -25.359  -4.383  19.176  1.00 96.83           H  
ATOM   2682  CE1 HIS A 163     -25.993  -4.744  17.223  1.00 96.83           C  
ATOM   2683  HE1 HIS A 163     -26.957  -4.256  17.219  1.00 96.83           H  
ATOM   2684  NE2 HIS A 163     -25.514  -5.482  16.217  1.00 96.83           N  
ATOM   2685  N   TYR A 164     -21.633  -3.565  16.529  1.00 98.54           N  
ATOM   2686  H   TYR A 164     -22.289  -2.903  16.920  1.00 98.54           H  
ATOM   2687  CA  TYR A 164     -21.064  -3.282  15.211  1.00 98.54           C  
ATOM   2688  HA  TYR A 164     -21.177  -4.166  14.582  1.00 98.54           H  
ATOM   2689  C   TYR A 164     -19.563  -3.001  15.257  1.00 98.54           C  
ATOM   2690  CB  TYR A 164     -21.781  -2.101  14.541  1.00 98.54           C  
ATOM   2691  HB2 TYR A 164     -21.169  -1.780  13.698  1.00 98.54           H  
ATOM   2692  HB3 TYR A 164     -21.812  -1.261  15.235  1.00 98.54           H  
ATOM   2693  O   TYR A 164     -18.914  -3.160  14.231  1.00 98.54           O  
ATOM   2694  CG  TYR A 164     -23.173  -2.349  13.986  1.00 98.54           C  
ATOM   2695  CD1 TYR A 164     -23.786  -3.619  14.030  1.00 98.54           C  
ATOM   2696  HD1 TYR A 164     -23.304  -4.467  14.493  1.00 98.54           H  
ATOM   2697  CD2 TYR A 164     -23.849  -1.280  13.367  1.00 98.54           C  
ATOM   2698  HD2 TYR A 164     -23.377  -0.309  13.347  1.00 98.54           H  
ATOM   2699  CE1 TYR A 164     -25.057  -3.813  13.469  1.00 98.54           C  
ATOM   2700  HE1 TYR A 164     -25.524  -4.784  13.547  1.00 98.54           H  
ATOM   2701  CE2 TYR A 164     -25.136  -1.461  12.827  1.00 98.54           C  
ATOM   2702  HE2 TYR A 164     -25.664  -0.625  12.393  1.00 98.54           H  
ATOM   2703  OH  TYR A 164     -26.986  -2.926  12.372  1.00 98.54           O  
ATOM   2704  HH  TYR A 164     -27.500  -2.115  12.369  1.00 98.54           H  
ATOM   2705  CZ  TYR A 164     -25.741  -2.735  12.881  1.00 98.54           C  
ATOM   2706  N   LEU A 165     -18.990  -2.594  16.396  1.00 97.59           N  
ATOM   2707  H   LEU A 165     -19.550  -2.534  17.234  1.00 97.59           H  
ATOM   2708  CA  LEU A 165     -17.534  -2.503  16.525  1.00 97.59           C  
ATOM   2709  HA  LEU A 165     -17.142  -1.826  15.766  1.00 97.59           H  
ATOM   2710  C   LEU A 165     -16.875  -3.871  16.285  1.00 97.59           C  
ATOM   2711  CB  LEU A 165     -17.158  -1.983  17.918  1.00 97.59           C  
ATOM   2712  HB2 LEU A 165     -16.073  -2.039  18.013  1.00 97.59           H  
ATOM   2713  HB3 LEU A 165     -17.585  -2.660  18.658  1.00 97.59           H  
ATOM   2714  O   LEU A 165     -15.933  -3.946  15.497  1.00 97.59           O  
ATOM   2715  CG  LEU A 165     -17.583  -0.548  18.253  1.00 97.59           C  
ATOM   2716  HG  LEU A 165     -18.650  -0.414  18.073  1.00 97.59           H  
ATOM   2717  CD1 LEU A 165     -17.300  -0.320  19.734  1.00 97.59           C  
ATOM   2718 HD11 LEU A 165     -17.985  -0.925  20.327  1.00 97.59           H  
ATOM   2719 HD12 LEU A 165     -17.416   0.731  19.999  1.00 97.59           H  
ATOM   2720 HD13 LEU A 165     -16.282  -0.635  19.967  1.00 97.59           H  
ATOM   2721  CD2 LEU A 165     -16.808   0.511  17.463  1.00 97.59           C  
ATOM   2722 HD21 LEU A 165     -17.175   1.503  17.726  1.00 97.59           H  
ATOM   2723 HD22 LEU A 165     -15.749   0.440  17.709  1.00 97.59           H  
ATOM   2724 HD23 LEU A 165     -16.952   0.347  16.395  1.00 97.59           H  
ATOM   2725  N   ASP A 166     -17.416  -4.931  16.892  1.00 97.57           N  
ATOM   2726  H   ASP A 166     -18.213  -4.797  17.499  1.00 97.57           H  
ATOM   2727  CA  ASP A 166     -16.898  -6.297  16.777  1.00 97.57           C  
ATOM   2728  HA  ASP A 166     -15.835  -6.295  17.018  1.00 97.57           H  
ATOM   2729  C   ASP A 166     -17.051  -6.815  15.344  1.00 97.57           C  
ATOM   2730  CB  ASP A 166     -17.615  -7.227  17.773  1.00 97.57           C  
ATOM   2731  HB2 ASP A 166     -18.663  -7.321  17.490  1.00 97.57           H  
ATOM   2732  HB3 ASP A 166     -17.163  -8.217  17.715  1.00 97.57           H  
ATOM   2733  O   ASP A 166     -16.082  -7.282  14.748  1.00 97.57           O  
ATOM   2734  CG  ASP A 166     -17.522  -6.729  19.217  1.00 97.57           C  
ATOM   2735  OD1 ASP A 166     -16.405  -6.326  19.615  1.00 97.57           O  
ATOM   2736  OD2 ASP A 166     -18.573  -6.679  19.891  1.00 97.57           O  
ATOM   2737  N   GLU A 167     -18.231  -6.617  14.745  1.00 98.43           N  
ATOM   2738  H   GLU A 167     -18.995  -6.276  15.312  1.00 98.43           H  
ATOM   2739  CA  GLU A 167     -18.478  -6.973  13.341  1.00 98.43           C  
ATOM   2740  HA  GLU A 167     -18.303  -8.041  13.210  1.00 98.43           H  
ATOM   2741  C   GLU A 167     -17.512  -6.232  12.397  1.00 98.43           C  
ATOM   2742  CB  GLU A 167     -19.937  -6.655  12.943  1.00 98.43           C  
ATOM   2743  HB2 GLU A 167     -20.125  -5.592  13.098  1.00 98.43           H  
ATOM   2744  HB3 GLU A 167     -20.041  -6.861  11.878  1.00 98.43           H  
ATOM   2745  O   GLU A 167     -16.989  -6.808  11.448  1.00 98.43           O  
ATOM   2746  CG  GLU A 167     -21.008  -7.470  13.696  1.00 98.43           C  
ATOM   2747  HG2 GLU A 167     -20.931  -7.248  14.760  1.00 98.43           H  
ATOM   2748  HG3 GLU A 167     -20.796  -8.530  13.555  1.00 98.43           H  
ATOM   2749  CD  GLU A 167     -22.460  -7.193  13.240  1.00 98.43           C  
ATOM   2750  OE1 GLU A 167     -23.401  -7.622  13.931  1.00 98.43           O  
ATOM   2751  OE2 GLU A 167     -22.702  -6.530  12.196  1.00 98.43           O  
ATOM   2752  N   ILE A 168     -17.214  -4.950  12.642  1.00 98.53           N  
ATOM   2753  H   ILE A 168     -17.631  -4.507  13.448  1.00 98.53           H  
ATOM   2754  CA  ILE A 168     -16.267  -4.195  11.805  1.00 98.53           C  
ATOM   2755  HA  ILE A 168     -16.551  -4.335  10.763  1.00 98.53           H  
ATOM   2756  C   ILE A 168     -14.839  -4.739  11.942  1.00 98.53           C  
ATOM   2757  CB  ILE A 168     -16.333  -2.686  12.120  1.00 98.53           C  
ATOM   2758  HB  ILE A 168     -16.233  -2.551  13.197  1.00 98.53           H  
ATOM   2759  O   ILE A 168     -14.119  -4.796  10.942  1.00 98.53           O  
ATOM   2760  CG1 ILE A 168     -17.683  -2.104  11.652  1.00 98.53           C  
ATOM   2761 HG12 ILE A 168     -18.491  -2.809  11.847  1.00 98.53           H  
ATOM   2762 HG13 ILE A 168     -17.651  -1.960  10.572  1.00 98.53           H  
ATOM   2763  CG2 ILE A 168     -15.195  -1.916  11.418  1.00 98.53           C  
ATOM   2764 HG21 ILE A 168     -15.158  -2.188  10.363  1.00 98.53           H  
ATOM   2765 HG22 ILE A 168     -14.241  -2.163  11.884  1.00 98.53           H  
ATOM   2766 HG23 ILE A 168     -15.346  -0.840  11.504  1.00 98.53           H  
ATOM   2767  CD1 ILE A 168     -18.024  -0.779  12.345  1.00 98.53           C  
ATOM   2768 HD11 ILE A 168     -17.381   0.010  11.955  1.00 98.53           H  
ATOM   2769 HD12 ILE A 168     -19.065  -0.519  12.150  1.00 98.53           H  
ATOM   2770 HD13 ILE A 168     -17.882  -0.862  13.423  1.00 98.53           H  
ATOM   2771  N   ILE A 169     -14.416  -5.130  13.147  1.00 98.25           N  
ATOM   2772  H   ILE A 169     -15.062  -5.094  13.923  1.00 98.25           H  
ATOM   2773  CA  ILE A 169     -13.108  -5.763  13.357  1.00 98.25           C  
ATOM   2774  HA  ILE A 169     -12.343  -5.137  12.897  1.00 98.25           H  
ATOM   2775  C   ILE A 169     -13.030  -7.107  12.634  1.00 98.25           C  
ATOM   2776  CB  ILE A 169     -12.798  -5.891  14.862  1.00 98.25           C  
ATOM   2777  HB  ILE A 169     -13.669  -6.316  15.360  1.00 98.25           H  
ATOM   2778  O   ILE A 169     -12.018  -7.369  11.986  1.00 98.25           O  
ATOM   2779  CG1 ILE A 169     -12.530  -4.510  15.494  1.00 98.25           C  
ATOM   2780 HG12 ILE A 169     -12.391  -4.673  16.563  1.00 98.25           H  
ATOM   2781 HG13 ILE A 169     -13.409  -3.876  15.376  1.00 98.25           H  
ATOM   2782  CG2 ILE A 169     -11.611  -6.832  15.144  1.00 98.25           C  
ATOM   2783 HG21 ILE A 169     -11.892  -7.861  14.921  1.00 98.25           H  
ATOM   2784 HG22 ILE A 169     -11.345  -6.787  16.200  1.00 98.25           H  
ATOM   2785 HG23 ILE A 169     -10.748  -6.562  14.535  1.00 98.25           H  
ATOM   2786  CD1 ILE A 169     -11.309  -3.732  14.981  1.00 98.25           C  
ATOM   2787 HD11 ILE A 169     -11.455  -3.436  13.942  1.00 98.25           H  
ATOM   2788 HD12 ILE A 169     -11.189  -2.831  15.584  1.00 98.25           H  
ATOM   2789 HD13 ILE A 169     -10.402  -4.330  15.073  1.00 98.25           H  
ATOM   2790  N   GLU A 170     -14.095  -7.906  12.661  1.00 98.26           N  
ATOM   2791  H   GLU A 170     -14.878  -7.658  13.248  1.00 98.26           H  
ATOM   2792  CA  GLU A 170     -14.190  -9.155  11.898  1.00 98.26           C  
ATOM   2793  HA  GLU A 170     -13.379  -9.816  12.202  1.00 98.26           H  
ATOM   2794  C   GLU A 170     -14.033  -8.899  10.388  1.00 98.26           C  
ATOM   2795  CB  GLU A 170     -15.513  -9.846  12.252  1.00 98.26           C  
ATOM   2796  HB2 GLU A 170     -15.572  -9.934  13.337  1.00 98.26           H  
ATOM   2797  HB3 GLU A 170     -16.344  -9.229  11.910  1.00 98.26           H  
ATOM   2798  O   GLU A 170     -13.146  -9.475   9.758  1.00 98.26           O  
ATOM   2799  CG  GLU A 170     -15.645 -11.248  11.644  1.00 98.26           C  
ATOM   2800  HG2 GLU A 170     -14.764 -11.828  11.919  1.00 98.26           H  
ATOM   2801  HG3 GLU A 170     -15.675 -11.162  10.558  1.00 98.26           H  
ATOM   2802  CD  GLU A 170     -16.913 -11.973  12.135  1.00 98.26           C  
ATOM   2803  OE1 GLU A 170     -16.918 -13.224  12.110  1.00 98.26           O  
ATOM   2804  OE2 GLU A 170     -17.870 -11.279  12.554  1.00 98.26           O  
ATOM   2805  N   TYR A 171     -14.761  -7.922   9.828  1.00 98.17           N  
ATOM   2806  H   TYR A 171     -15.482  -7.500  10.394  1.00 98.17           H  
ATOM   2807  CA  TYR A 171     -14.608  -7.504   8.423  1.00 98.17           C  
ATOM   2808  HA  TYR A 171     -14.859  -8.347   7.780  1.00 98.17           H  
ATOM   2809  C   TYR A 171     -13.171  -7.079   8.078  1.00 98.17           C  
ATOM   2810  CB  TYR A 171     -15.558  -6.331   8.114  1.00 98.17           C  
ATOM   2811  HB2 TYR A 171     -15.068  -5.653   7.415  1.00 98.17           H  
ATOM   2812  HB3 TYR A 171     -15.743  -5.758   9.023  1.00 98.17           H  
ATOM   2813  O   TYR A 171     -12.660  -7.384   6.996  1.00 98.17           O  
ATOM   2814  CG  TYR A 171     -16.885  -6.730   7.504  1.00 98.17           C  
ATOM   2815  CD1 TYR A 171     -17.093  -6.615   6.115  1.00 98.17           C  
ATOM   2816  HD1 TYR A 171     -16.293  -6.265   5.479  1.00 98.17           H  
ATOM   2817  CD2 TYR A 171     -17.914  -7.232   8.320  1.00 98.17           C  
ATOM   2818  HD2 TYR A 171     -17.743  -7.395   9.374  1.00 98.17           H  
ATOM   2819  CE1 TYR A 171     -18.331  -6.986   5.555  1.00 98.17           C  
ATOM   2820  HE1 TYR A 171     -18.494  -6.926   4.489  1.00 98.17           H  
ATOM   2821  CE2 TYR A 171     -19.148  -7.608   7.771  1.00 98.17           C  
ATOM   2822  HE2 TYR A 171     -19.908  -8.020   8.417  1.00 98.17           H  
ATOM   2823  OH  TYR A 171     -20.553  -7.853   5.857  1.00 98.17           O  
ATOM   2824  HH  TYR A 171     -21.044  -8.356   6.511  1.00 98.17           H  
ATOM   2825  CZ  TYR A 171     -19.357  -7.487   6.385  1.00 98.17           C  
ATOM   2826  N   ILE A 172     -12.508  -6.340   8.974  1.00 98.33           N  
ATOM   2827  H   ILE A 172     -12.983  -6.112   9.836  1.00 98.33           H  
ATOM   2828  CA  ILE A 172     -11.110  -5.926   8.794  1.00 98.33           C  
ATOM   2829  HA  ILE A 172     -11.005  -5.500   7.796  1.00 98.33           H  
ATOM   2830  C   ILE A 172     -10.170  -7.139   8.855  1.00 98.33           C  
ATOM   2831  CB  ILE A 172     -10.728  -4.837   9.825  1.00 98.33           C  
ATOM   2832  HB  ILE A 172     -11.057  -5.165  10.811  1.00 98.33           H  
ATOM   2833  O   ILE A 172      -9.229  -7.200   8.059  1.00 98.33           O  
ATOM   2834  CG1 ILE A 172     -11.444  -3.509   9.482  1.00 98.33           C  
ATOM   2835 HG12 ILE A 172     -12.498  -3.702   9.281  1.00 98.33           H  
ATOM   2836 HG13 ILE A 172     -11.011  -3.080   8.579  1.00 98.33           H  
ATOM   2837  CG2 ILE A 172      -9.201  -4.619   9.882  1.00 98.33           C  
ATOM   2838 HG21 ILE A 172      -8.954  -3.776  10.527  1.00 98.33           H  
ATOM   2839 HG22 ILE A 172      -8.805  -4.445   8.881  1.00 98.33           H  
ATOM   2840 HG23 ILE A 172      -8.720  -5.500  10.307  1.00 98.33           H  
ATOM   2841  CD1 ILE A 172     -11.375  -2.469  10.608  1.00 98.33           C  
ATOM   2842 HD11 ILE A 172     -12.073  -1.658  10.399  1.00 98.33           H  
ATOM   2843 HD12 ILE A 172     -10.371  -2.049  10.675  1.00 98.33           H  
ATOM   2844 HD13 ILE A 172     -11.652  -2.928  11.557  1.00 98.33           H  
ATOM   2845  N   SER A 173     -10.415  -8.085   9.765  1.00 98.39           N  
ATOM   2846  H   SER A 173     -11.224  -7.977  10.360  1.00 98.39           H  
ATOM   2847  CA  SER A 173      -9.623  -9.307   9.935  1.00 98.39           C  
ATOM   2848  HA  SER A 173      -8.579  -9.031  10.082  1.00 98.39           H  
ATOM   2849  C   SER A 173      -9.693 -10.175   8.687  1.00 98.39           C  
ATOM   2850  CB  SER A 173     -10.091 -10.091  11.170  1.00 98.39           C  
ATOM   2851  HB2 SER A 173     -11.044 -10.583  10.978  1.00 98.39           H  
ATOM   2852  HB3 SER A 173     -10.213  -9.396  12.001  1.00 98.39           H  
ATOM   2853  O   SER A 173      -8.663 -10.426   8.062  1.00 98.39           O  
ATOM   2854  OG  SER A 173      -9.112 -11.039  11.540  1.00 98.39           O  
ATOM   2855  HG  SER A 173      -9.357 -11.922  11.253  1.00 98.39           H  
ATOM   2856  N   GLU A 174     -10.903 -10.504   8.232  1.00 97.83           N  
ATOM   2857  H   GLU A 174     -11.713 -10.248   8.777  1.00 97.83           H  
ATOM   2858  CA  GLU A 174     -11.119 -11.307   7.025  1.00 97.83           C  
ATOM   2859  HA  GLU A 174     -10.679 -12.295   7.156  1.00 97.83           H  
ATOM   2860  C   GLU A 174     -10.496 -10.651   5.785  1.00 97.83           C  
ATOM   2861  CB  GLU A 174     -12.621 -11.448   6.760  1.00 97.83           C  
ATOM   2862  HB2 GLU A 174     -12.733 -11.894   5.771  1.00 97.83           H  
ATOM   2863  HB3 GLU A 174     -13.067 -10.454   6.736  1.00 97.83           H  
ATOM   2864  O   GLU A 174      -9.842 -11.301   4.964  1.00 97.83           O  
ATOM   2865  CG  GLU A 174     -13.387 -12.322   7.761  1.00 97.83           C  
ATOM   2866  HG2 GLU A 174     -12.894 -13.293   7.816  1.00 97.83           H  
ATOM   2867  HG3 GLU A 174     -13.356 -11.866   8.750  1.00 97.83           H  
ATOM   2868  CD  GLU A 174     -14.849 -12.516   7.319  1.00 97.83           C  
ATOM   2869  OE1 GLU A 174     -15.516 -13.398   7.895  1.00 97.83           O  
ATOM   2870  OE2 GLU A 174     -15.273 -11.844   6.343  1.00 97.83           O  
ATOM   2871  N   PHE A 175     -10.655  -9.331   5.634  1.00 97.80           N  
ATOM   2872  H   PHE A 175     -11.226  -8.841   6.308  1.00 97.80           H  
ATOM   2873  CA  PHE A 175     -10.026  -8.595   4.540  1.00 97.80           C  
ATOM   2874  HA  PHE A 175     -10.308  -9.068   3.600  1.00 97.80           H  
ATOM   2875  C   PHE A 175      -8.495  -8.641   4.635  1.00 97.80           C  
ATOM   2876  CB  PHE A 175     -10.540  -7.153   4.541  1.00 97.80           C  
ATOM   2877  HB2 PHE A 175     -10.272  -6.677   5.484  1.00 97.80           H  
ATOM   2878  HB3 PHE A 175     -11.628  -7.172   4.485  1.00 97.80           H  
ATOM   2879  O   PHE A 175      -7.805  -8.819   3.626  1.00 97.80           O  
ATOM   2880  CG  PHE A 175     -10.010  -6.318   3.391  1.00 97.80           C  
ATOM   2881  CD1 PHE A 175      -8.871  -5.513   3.566  1.00 97.80           C  
ATOM   2882  HD1 PHE A 175      -8.375  -5.501   4.525  1.00 97.80           H  
ATOM   2883  CD2 PHE A 175     -10.670  -6.337   2.150  1.00 97.80           C  
ATOM   2884  HD2 PHE A 175     -11.561  -6.935   2.029  1.00 97.80           H  
ATOM   2885  CE1 PHE A 175      -8.394  -4.724   2.503  1.00 97.80           C  
ATOM   2886  HE1 PHE A 175      -7.534  -4.085   2.638  1.00 97.80           H  
ATOM   2887  CE2 PHE A 175     -10.195  -5.550   1.086  1.00 97.80           C  
ATOM   2888  HE2 PHE A 175     -10.727  -5.531   0.146  1.00 97.80           H  
ATOM   2889  CZ  PHE A 175      -9.058  -4.743   1.265  1.00 97.80           C  
ATOM   2890  HZ  PHE A 175      -8.708  -4.112   0.462  1.00 97.80           H  
ATOM   2891  N   SER A 176      -7.948  -8.496   5.842  1.00 97.75           N  
ATOM   2892  H   SER A 176      -8.561  -8.413   6.640  1.00 97.75           H  
ATOM   2893  CA  SER A 176      -6.511  -8.551   6.077  1.00 97.75           C  
ATOM   2894  HA  SER A 176      -6.049  -7.798   5.438  1.00 97.75           H  
ATOM   2895  C   SER A 176      -5.926  -9.914   5.707  1.00 97.75           C  
ATOM   2896  CB  SER A 176      -6.201  -8.199   7.530  1.00 97.75           C  
ATOM   2897  HB2 SER A 176      -6.691  -8.913   8.193  1.00 97.75           H  
ATOM   2898  HB3 SER A 176      -6.581  -7.202   7.752  1.00 97.75           H  
ATOM   2899  O   SER A 176      -4.971  -9.973   4.928  1.00 97.75           O  
ATOM   2900  OG  SER A 176      -4.804  -8.236   7.753  1.00 97.75           O  
ATOM   2901  HG  SER A 176      -4.684  -8.730   8.567  1.00 97.75           H  
ATOM   2902  N   GLU A 177      -6.535 -10.994   6.188  1.00 97.41           N  
ATOM   2903  H   GLU A 177      -7.318 -10.869   6.813  1.00 97.41           H  
ATOM   2904  CA  GLU A 177      -6.125 -12.377   5.922  1.00 97.41           C  
ATOM   2905  HA  GLU A 177      -5.079 -12.519   6.191  1.00 97.41           H  
ATOM   2906  C   GLU A 177      -6.286 -12.763   4.454  1.00 97.41           C  
ATOM   2907  CB  GLU A 177      -6.981 -13.324   6.765  1.00 97.41           C  
ATOM   2908  HB2 GLU A 177      -6.788 -14.350   6.449  1.00 97.41           H  
ATOM   2909  HB3 GLU A 177      -8.031 -13.093   6.589  1.00 97.41           H  
ATOM   2910  O   GLU A 177      -5.482 -13.522   3.919  1.00 97.41           O  
ATOM   2911  CG  GLU A 177      -6.659 -13.208   8.259  1.00 97.41           C  
ATOM   2912  HG2 GLU A 177      -5.628 -13.524   8.419  1.00 97.41           H  
ATOM   2913  HG3 GLU A 177      -6.737 -12.162   8.557  1.00 97.41           H  
ATOM   2914  CD  GLU A 177      -7.600 -14.042   9.137  1.00 97.41           C  
ATOM   2915  OE1 GLU A 177      -7.381 -14.020  10.367  1.00 97.41           O  
ATOM   2916  OE2 GLU A 177      -8.520 -14.682   8.581  1.00 97.41           O  
ATOM   2917  N   ARG A 178      -7.292 -12.219   3.763  1.00 96.83           N  
ATOM   2918  H   ARG A 178      -7.996 -11.716   4.285  1.00 96.83           H  
ATOM   2919  CA  ARG A 178      -7.533 -12.549   2.356  1.00 96.83           C  
ATOM   2920  HA  ARG A 178      -7.322 -13.611   2.225  1.00 96.83           H  
ATOM   2921  C   ARG A 178      -6.608 -11.811   1.396  1.00 96.83           C  
ATOM   2922  CB  ARG A 178      -9.013 -12.315   2.045  1.00 96.83           C  
ATOM   2923  HB2 ARG A 178      -9.231 -11.250   2.126  1.00 96.83           H  
ATOM   2924  HB3 ARG A 178      -9.609 -12.849   2.786  1.00 96.83           H  
ATOM   2925  O   ARG A 178      -6.148 -12.407   0.423  1.00 96.83           O  
ATOM   2926  CG  ARG A 178      -9.399 -12.834   0.651  1.00 96.83           C  
ATOM   2927  HG2 ARG A 178      -9.090 -13.875   0.561  1.00 96.83           H  
ATOM   2928  HG3 ARG A 178      -8.893 -12.259  -0.125  1.00 96.83           H  
ATOM   2929  CD  ARG A 178     -10.914 -12.761   0.434  1.00 96.83           C  
ATOM   2930  HD2 ARG A 178     -11.153 -13.135  -0.562  1.00 96.83           H  
ATOM   2931  HD3 ARG A 178     -11.394 -13.422   1.155  1.00 96.83           H  
ATOM   2932  NE  ARG A 178     -11.445 -11.398   0.620  1.00 96.83           N  
ATOM   2933  HE  ARG A 178     -11.804 -11.199   1.543  1.00 96.83           H  
ATOM   2934  NH1 ARG A 178     -11.093 -10.601  -1.511  1.00 96.83           N  
ATOM   2935 HH11 ARG A 178     -11.194  -9.875  -2.205  1.00 96.83           H  
ATOM   2936 HH12 ARG A 178     -10.692 -11.489  -1.778  1.00 96.83           H  
ATOM   2937  NH2 ARG A 178     -12.052  -9.295   0.039  1.00 96.83           N  
ATOM   2938 HH21 ARG A 178     -12.173  -8.568  -0.652  1.00 96.83           H  
ATOM   2939 HH22 ARG A 178     -12.442  -9.189   0.965  1.00 96.83           H  
ATOM   2940  CZ  ARG A 178     -11.522 -10.442  -0.286  1.00 96.83           C  
ATOM   2941  N   VAL A 179      -6.376 -10.508   1.598  1.00 96.81           N  
ATOM   2942  H   VAL A 179      -6.810 -10.077   2.401  1.00 96.81           H  
ATOM   2943  CA  VAL A 179      -5.711  -9.677   0.571  1.00 96.81           C  
ATOM   2944  HA  VAL A 179      -5.275 -10.346  -0.171  1.00 96.81           H  
ATOM   2945  C   VAL A 179      -4.526  -8.843   1.049  1.00 96.81           C  
ATOM   2946  CB  VAL A 179      -6.706  -8.799  -0.209  1.00 96.81           C  
ATOM   2947  HB  VAL A 179      -6.132  -8.292  -0.984  1.00 96.81           H  
ATOM   2948  O   VAL A 179      -3.627  -8.555   0.254  1.00 96.81           O  
ATOM   2949  CG1 VAL A 179      -7.795  -9.623  -0.905  1.00 96.81           C  
ATOM   2950 HG11 VAL A 179      -8.495 -10.009  -0.163  1.00 96.81           H  
ATOM   2951 HG12 VAL A 179      -7.347 -10.459  -1.442  1.00 96.81           H  
ATOM   2952 HG13 VAL A 179      -8.336  -8.995  -1.613  1.00 96.81           H  
ATOM   2953  CG2 VAL A 179      -7.406  -7.726   0.627  1.00 96.81           C  
ATOM   2954 HG21 VAL A 179      -8.105  -8.188   1.325  1.00 96.81           H  
ATOM   2955 HG22 VAL A 179      -7.983  -7.076  -0.030  1.00 96.81           H  
ATOM   2956 HG23 VAL A 179      -6.685  -7.121   1.176  1.00 96.81           H  
ATOM   2957  N   ILE A 180      -4.470  -8.459   2.326  1.00 96.92           N  
ATOM   2958  H   ILE A 180      -5.182  -8.782   2.965  1.00 96.92           H  
ATOM   2959  CA  ILE A 180      -3.340  -7.675   2.848  1.00 96.92           C  
ATOM   2960  HA  ILE A 180      -3.031  -6.958   2.087  1.00 96.92           H  
ATOM   2961  C   ILE A 180      -2.153  -8.604   3.098  1.00 96.92           C  
ATOM   2962  CB  ILE A 180      -3.746  -6.872   4.103  1.00 96.92           C  
ATOM   2963  HB  ILE A 180      -4.071  -7.572   4.872  1.00 96.92           H  
ATOM   2964  O   ILE A 180      -1.055  -8.336   2.598  1.00 96.92           O  
ATOM   2965  CG1 ILE A 180      -4.905  -5.914   3.746  1.00 96.92           C  
ATOM   2966 HG12 ILE A 180      -4.607  -5.265   2.923  1.00 96.92           H  
ATOM   2967 HG13 ILE A 180      -5.766  -6.499   3.422  1.00 96.92           H  
ATOM   2968  CG2 ILE A 180      -2.558  -6.097   4.693  1.00 96.92           C  
ATOM   2969 HG21 ILE A 180      -1.734  -6.781   4.896  1.00 96.92           H  
ATOM   2970 HG22 ILE A 180      -2.843  -5.648   5.644  1.00 96.92           H  
ATOM   2971 HG23 ILE A 180      -2.236  -5.323   3.997  1.00 96.92           H  
ATOM   2972  CD1 ILE A 180      -5.369  -5.044   4.913  1.00 96.92           C  
ATOM   2973 HD11 ILE A 180      -4.621  -4.284   5.139  1.00 96.92           H  
ATOM   2974 HD12 ILE A 180      -6.302  -4.558   4.628  1.00 96.92           H  
ATOM   2975 HD13 ILE A 180      -5.546  -5.652   5.801  1.00 96.92           H  
ATOM   2976  N   LEU A 181      -2.401  -9.716   3.794  1.00 96.00           N  
ATOM   2977  H   LEU A 181      -3.355  -9.865   4.093  1.00 96.00           H  
ATOM   2978  CA  LEU A 181      -1.422 -10.670   4.306  1.00 96.00           C  
ATOM   2979  HA  LEU A 181      -1.956 -11.385   4.933  1.00 96.00           H  
ATOM   2980  C   LEU A 181      -0.410  -9.975   5.209  1.00 96.00           C  
ATOM   2981  CB  LEU A 181      -0.751 -11.463   3.167  1.00 96.00           C  
ATOM   2982  HB2 LEU A 181      -0.068 -10.810   2.623  1.00 96.00           H  
ATOM   2983  HB3 LEU A 181      -0.159 -12.251   3.633  1.00 96.00           H  
ATOM   2984  O   LEU A 181       0.755  -9.831   4.839  1.00 96.00           O  
ATOM   2985  CG  LEU A 181      -1.689 -12.107   2.139  1.00 96.00           C  
ATOM   2986  HG  LEU A 181      -2.116 -11.334   1.499  1.00 96.00           H  
ATOM   2987  CD1 LEU A 181      -0.871 -13.063   1.276  1.00 96.00           C  
ATOM   2988 HD11 LEU A 181      -0.550 -13.910   1.882  1.00 96.00           H  
ATOM   2989 HD12 LEU A 181      -1.491 -13.451   0.468  1.00 96.00           H  
ATOM   2990 HD13 LEU A 181       0.017 -12.568   0.882  1.00 96.00           H  
ATOM   2991  CD2 LEU A 181      -2.806 -12.904   2.784  1.00 96.00           C  
ATOM   2992 HD21 LEU A 181      -2.413 -13.650   3.473  1.00 96.00           H  
ATOM   2993 HD22 LEU A 181      -3.408 -13.405   2.026  1.00 96.00           H  
ATOM   2994 HD23 LEU A 181      -3.464 -12.232   3.336  1.00 96.00           H  
ATOM   2995  N   ALA A 182      -0.842  -9.482   6.367  1.00 97.45           N  
ATOM   2996  H   ALA A 182      -1.799  -9.674   6.627  1.00 97.45           H  
ATOM   2997  CA  ALA A 182       0.012  -8.816   7.350  1.00 97.45           C  
ATOM   2998  HA  ALA A 182       1.049  -9.072   7.130  1.00 97.45           H  
ATOM   2999  C   ALA A 182      -0.220  -9.356   8.765  1.00 97.45           C  
ATOM   3000  CB  ALA A 182      -0.137  -7.294   7.227  1.00 97.45           C  
ATOM   3001  HB1 ALA A 182       0.525  -6.797   7.936  1.00 97.45           H  
ATOM   3002  HB2 ALA A 182      -1.172  -7.026   7.442  1.00 97.45           H  
ATOM   3003  HB3 ALA A 182       0.111  -6.970   6.216  1.00 97.45           H  
ATOM   3004  O   ALA A 182      -0.514  -8.594   9.676  1.00 97.45           O  
ATOM   3005  N   ASP A 183      -0.043 -10.664   8.930  1.00 98.02           N  
ATOM   3006  H   ASP A 183      -0.049 -11.234   8.097  1.00 98.02           H  
ATOM   3007  CA  ASP A 183      -0.456 -11.441  10.108  1.00 98.02           C  
ATOM   3008  HA  ASP A 183      -1.545 -11.441  10.147  1.00 98.02           H  
ATOM   3009  C   ASP A 183       0.045 -10.842  11.428  1.00 98.02           C  
ATOM   3010  CB  ASP A 183      -0.018 -12.911   9.934  1.00 98.02           C  
ATOM   3011  HB2 ASP A 183       1.050 -12.978  10.139  1.00 98.02           H  
ATOM   3012  HB3 ASP A 183      -0.541 -13.524  10.668  1.00 98.02           H  
ATOM   3013  O   ASP A 183      -0.759 -10.504  12.282  1.00 98.02           O  
ATOM   3014  CG  ASP A 183      -0.277 -13.476   8.525  1.00 98.02           C  
ATOM   3015  OD1 ASP A 183      -1.083 -12.871   7.777  1.00 98.02           O  
ATOM   3016  OD2 ASP A 183       0.522 -14.335   8.099  1.00 98.02           O  
ATOM   3017  N   SER A 184       1.340 -10.522  11.548  1.00 98.07           N  
ATOM   3018  H   SER A 184       1.974 -10.906  10.862  1.00 98.07           H  
ATOM   3019  CA  SER A 184       1.877  -9.873  12.761  1.00 98.07           C  
ATOM   3020  HA  SER A 184       1.655 -10.518  13.612  1.00 98.07           H  
ATOM   3021  C   SER A 184       1.267  -8.493  13.062  1.00 98.07           C  
ATOM   3022  CB  SER A 184       3.396  -9.732  12.635  1.00 98.07           C  
ATOM   3023  HB2 SER A 184       3.830 -10.720  12.480  1.00 98.07           H  
ATOM   3024  HB3 SER A 184       3.634  -9.101  11.779  1.00 98.07           H  
ATOM   3025  O   SER A 184       1.210  -8.073  14.218  1.00 98.07           O  
ATOM   3026  OG  SER A 184       3.954  -9.164  13.807  1.00 98.07           O  
ATOM   3027  HG  SER A 184       3.610  -9.692  14.530  1.00 98.07           H  
ATOM   3028  N   ASN A 185       0.829  -7.748  12.043  1.00 98.13           N  
ATOM   3029  H   ASN A 185       0.762  -8.183  11.134  1.00 98.13           H  
ATOM   3030  CA  ASN A 185       0.104  -6.496  12.259  1.00 98.13           C  
ATOM   3031  HA  ASN A 185       0.585  -5.933  13.058  1.00 98.13           H  
ATOM   3032  C   ASN A 185      -1.329  -6.775  12.717  1.00 98.13           C  
ATOM   3033  CB  ASN A 185       0.085  -5.636  10.985  1.00 98.13           C  
ATOM   3034  HB2 ASN A 185      -0.655  -4.850  11.132  1.00 98.13           H  
ATOM   3035  HB3 ASN A 185      -0.250  -6.224  10.131  1.00 98.13           H  
ATOM   3036  O   ASN A 185      -1.809  -6.081  13.608  1.00 98.13           O  
ATOM   3037  CG  ASN A 185       1.415  -4.998  10.647  1.00 98.13           C  
ATOM   3038  ND2 ASN A 185       1.412  -3.695  10.503  1.00 98.13           N  
ATOM   3039 HD21 ASN A 185       0.579  -3.190  10.769  1.00 98.13           H  
ATOM   3040 HD22 ASN A 185       2.310  -3.231  10.524  1.00 98.13           H  
ATOM   3041  OD1 ASN A 185       2.446  -5.631  10.486  1.00 98.13           O  
ATOM   3042  N   LEU A 186      -1.988  -7.765  12.111  1.00 98.46           N  
ATOM   3043  H   LEU A 186      -1.496  -8.335  11.438  1.00 98.46           H  
ATOM   3044  CA  LEU A 186      -3.347  -8.163  12.457  1.00 98.46           C  
ATOM   3045  HA  LEU A 186      -3.979  -7.276  12.423  1.00 98.46           H  
ATOM   3046  C   LEU A 186      -3.421  -8.721  13.884  1.00 98.46           C  
ATOM   3047  CB  LEU A 186      -3.847  -9.174  11.414  1.00 98.46           C  
ATOM   3048  HB2 LEU A 186      -3.807  -8.710  10.428  1.00 98.46           H  
ATOM   3049  HB3 LEU A 186      -3.181 -10.036  11.413  1.00 98.46           H  
ATOM   3050  O   LEU A 186      -4.263  -8.273  14.647  1.00 98.46           O  
ATOM   3051  CG  LEU A 186      -5.276  -9.681  11.679  1.00 98.46           C  
ATOM   3052  HG  LEU A 186      -5.316 -10.173  12.650  1.00 98.46           H  
ATOM   3053  CD1 LEU A 186      -6.305  -8.547  11.655  1.00 98.46           C  
ATOM   3054 HD11 LEU A 186      -6.101  -7.825  12.446  1.00 98.46           H  
ATOM   3055 HD12 LEU A 186      -7.285  -8.974  11.866  1.00 98.46           H  
ATOM   3056 HD13 LEU A 186      -6.323  -8.056  10.682  1.00 98.46           H  
ATOM   3057  CD2 LEU A 186      -5.621 -10.706  10.606  1.00 98.46           C  
ATOM   3058 HD21 LEU A 186      -6.627 -11.090  10.778  1.00 98.46           H  
ATOM   3059 HD22 LEU A 186      -5.572 -10.280   9.604  1.00 98.46           H  
ATOM   3060 HD23 LEU A 186      -4.945 -11.558  10.675  1.00 98.46           H  
ATOM   3061  N   GLU A 187      -2.494  -9.594  14.278  1.00 98.28           N  
ATOM   3062  H   GLU A 187      -1.869  -9.974  13.582  1.00 98.28           H  
ATOM   3063  CA  GLU A 187      -2.369 -10.119  15.645  1.00 98.28           C  
ATOM   3064  HA  GLU A 187      -3.226 -10.750  15.884  1.00 98.28           H  
ATOM   3065  C   GLU A 187      -2.321  -8.987  16.678  1.00 98.28           C  
ATOM   3066  CB  GLU A 187      -1.083 -10.952  15.757  1.00 98.28           C  
ATOM   3067  HB2 GLU A 187      -0.269 -10.368  15.327  1.00 98.28           H  
ATOM   3068  HB3 GLU A 187      -0.860 -11.120  16.811  1.00 98.28           H  
ATOM   3069  O   GLU A 187      -3.086  -8.992  17.636  1.00 98.28           O  
ATOM   3070  CG  GLU A 187      -1.166 -12.323  15.063  1.00 98.28           C  
ATOM   3071  HG2 GLU A 187      -1.841 -12.959  15.636  1.00 98.28           H  
ATOM   3072  HG3 GLU A 187      -1.593 -12.199  14.068  1.00 98.28           H  
ATOM   3073  CD  GLU A 187       0.208 -13.010  14.934  1.00 98.28           C  
ATOM   3074  OE1 GLU A 187       0.255 -14.108  14.340  1.00 98.28           O  
ATOM   3075  OE2 GLU A 187       1.231 -12.416  15.361  1.00 98.28           O  
ATOM   3076  N   LYS A 188      -1.496  -7.957  16.439  1.00 98.21           N  
ATOM   3077  H   LYS A 188      -0.895  -8.024  15.630  1.00 98.21           H  
ATOM   3078  CA  LYS A 188      -1.413  -6.774  17.315  1.00 98.21           C  
ATOM   3079  HA  LYS A 188      -1.227  -7.102  18.338  1.00 98.21           H  
ATOM   3080  C   LYS A 188      -2.713  -5.978  17.351  1.00 98.21           C  
ATOM   3081  CB  LYS A 188      -0.283  -5.852  16.849  1.00 98.21           C  
ATOM   3082  HB2 LYS A 188      -0.348  -4.906  17.387  1.00 98.21           H  
ATOM   3083  HB3 LYS A 188      -0.404  -5.655  15.784  1.00 98.21           H  
ATOM   3084  O   LYS A 188      -3.074  -5.449  18.395  1.00 98.21           O  
ATOM   3085  CG  LYS A 188       1.092  -6.464  17.112  1.00 98.21           C  
ATOM   3086  HG2 LYS A 188       1.280  -6.488  18.185  1.00 98.21           H  
ATOM   3087  HG3 LYS A 188       1.121  -7.486  16.733  1.00 98.21           H  
ATOM   3088  CD  LYS A 188       2.167  -5.634  16.412  1.00 98.21           C  
ATOM   3089  HD2 LYS A 188       1.917  -5.552  15.354  1.00 98.21           H  
ATOM   3090  HD3 LYS A 188       2.221  -4.643  16.862  1.00 98.21           H  
ATOM   3091  CE  LYS A 188       3.491  -6.375  16.568  1.00 98.21           C  
ATOM   3092  HE2 LYS A 188       3.761  -6.393  17.624  1.00 98.21           H  
ATOM   3093  HE3 LYS A 188       3.333  -7.405  16.251  1.00 98.21           H  
ATOM   3094  NZ  LYS A 188       4.553  -5.756  15.748  1.00 98.21           N  
ATOM   3095  HZ1 LYS A 188       5.408  -6.281  15.863  1.00 98.21           H  
ATOM   3096  HZ2 LYS A 188       4.281  -5.809  14.777  1.00 98.21           H  
ATOM   3097  HZ3 LYS A 188       4.696  -4.794  16.023  1.00 98.21           H  
ATOM   3098  N   VAL A 189      -3.397  -5.845  16.214  1.00 98.25           N  
ATOM   3099  H   VAL A 189      -3.066  -6.343  15.401  1.00 98.25           H  
ATOM   3100  CA  VAL A 189      -4.701  -5.168  16.145  1.00 98.25           C  
ATOM   3101  HA  VAL A 189      -4.616  -4.179  16.596  1.00 98.25           H  
ATOM   3102  C   VAL A 189      -5.730  -5.933  16.972  1.00 98.25           C  
ATOM   3103  CB  VAL A 189      -5.157  -4.996  14.683  1.00 98.25           C  
ATOM   3104  HB  VAL A 189      -5.026  -5.934  14.145  1.00 98.25           H  
ATOM   3105  O   VAL A 189      -6.400  -5.323  17.797  1.00 98.25           O  
ATOM   3106  CG1 VAL A 189      -6.625  -4.580  14.546  1.00 98.25           C  
ATOM   3107 HG11 VAL A 189      -6.812  -3.656  15.092  1.00 98.25           H  
ATOM   3108 HG12 VAL A 189      -7.281  -5.362  14.931  1.00 98.25           H  
ATOM   3109 HG13 VAL A 189      -6.866  -4.443  13.492  1.00 98.25           H  
ATOM   3110  CG2 VAL A 189      -4.308  -3.922  13.991  1.00 98.25           C  
ATOM   3111 HG21 VAL A 189      -4.524  -3.922  12.923  1.00 98.25           H  
ATOM   3112 HG22 VAL A 189      -4.530  -2.944  14.420  1.00 98.25           H  
ATOM   3113 HG23 VAL A 189      -3.247  -4.132  14.128  1.00 98.25           H  
ATOM   3114  N   LEU A 190      -5.819  -7.252  16.800  1.00 98.17           N  
ATOM   3115  H   LEU A 190      -5.215  -7.696  16.123  1.00 98.17           H  
ATOM   3116  CA  LEU A 190      -6.758  -8.100  17.532  1.00 98.17           C  
ATOM   3117  HA  LEU A 190      -7.759  -7.677  17.450  1.00 98.17           H  
ATOM   3118  C   LEU A 190      -6.437  -8.149  19.030  1.00 98.17           C  
ATOM   3119  CB  LEU A 190      -6.760  -9.512  16.922  1.00 98.17           C  
ATOM   3120  HB2 LEU A 190      -7.377 -10.154  17.550  1.00 98.17           H  
ATOM   3121  HB3 LEU A 190      -5.743  -9.904  16.947  1.00 98.17           H  
ATOM   3122  O   LEU A 190      -7.348  -8.061  19.840  1.00 98.17           O  
ATOM   3123  CG  LEU A 190      -7.290  -9.601  15.477  1.00 98.17           C  
ATOM   3124  HG  LEU A 190      -6.684  -8.976  14.820  1.00 98.17           H  
ATOM   3125  CD1 LEU A 190      -7.186 -11.046  14.993  1.00 98.17           C  
ATOM   3126 HD11 LEU A 190      -7.533 -11.116  13.962  1.00 98.17           H  
ATOM   3127 HD12 LEU A 190      -7.801 -11.698  15.614  1.00 98.17           H  
ATOM   3128 HD13 LEU A 190      -6.149 -11.378  15.031  1.00 98.17           H  
ATOM   3129  CD2 LEU A 190      -8.744  -9.144  15.352  1.00 98.17           C  
ATOM   3130 HD21 LEU A 190      -9.374  -9.701  16.046  1.00 98.17           H  
ATOM   3131 HD22 LEU A 190      -9.098  -9.324  14.337  1.00 98.17           H  
ATOM   3132 HD23 LEU A 190      -8.827  -8.078  15.560  1.00 98.17           H  
ATOM   3133  N   GLU A 191      -5.163  -8.216  19.419  1.00 97.60           N  
ATOM   3134  H   GLU A 191      -4.450  -8.362  18.718  1.00 97.60           H  
ATOM   3135  CA  GLU A 191      -4.742  -8.159  20.824  1.00 97.60           C  
ATOM   3136  HA  GLU A 191      -5.239  -8.955  21.378  1.00 97.60           H  
ATOM   3137  C   GLU A 191      -5.133  -6.826  21.477  1.00 97.60           C  
ATOM   3138  CB  GLU A 191      -3.222  -8.378  20.902  1.00 97.60           C  
ATOM   3139  HB2 GLU A 191      -2.979  -9.326  20.423  1.00 97.60           H  
ATOM   3140  HB3 GLU A 191      -2.727  -7.575  20.356  1.00 97.60           H  
ATOM   3141  O   GLU A 191      -5.701  -6.811  22.568  1.00 97.60           O  
ATOM   3142  CG  GLU A 191      -2.694  -8.410  22.347  1.00 97.60           C  
ATOM   3143  HG2 GLU A 191      -3.150  -9.254  22.865  1.00 97.60           H  
ATOM   3144  HG3 GLU A 191      -2.996  -7.496  22.858  1.00 97.60           H  
ATOM   3145  CD  GLU A 191      -1.161  -8.516  22.442  1.00 97.60           C  
ATOM   3146  OE1 GLU A 191      -0.669  -8.588  23.590  1.00 97.60           O  
ATOM   3147  OE2 GLU A 191      -0.476  -8.462  21.393  1.00 97.60           O  
ATOM   3148  N   LEU A 192      -4.861  -5.699  20.814  1.00 97.17           N  
ATOM   3149  H   LEU A 192      -4.387  -5.767  19.925  1.00 97.17           H  
ATOM   3150  CA  LEU A 192      -5.217  -4.376  21.333  1.00 97.17           C  
ATOM   3151  HA  LEU A 192      -4.877  -4.295  22.366  1.00 97.17           H  
ATOM   3152  C   LEU A 192      -6.723  -4.149  21.366  1.00 97.17           C  
ATOM   3153  CB  LEU A 192      -4.563  -3.292  20.469  1.00 97.17           C  
ATOM   3154  HB2 LEU A 192      -4.993  -2.327  20.738  1.00 97.17           H  
ATOM   3155  HB3 LEU A 192      -4.806  -3.497  19.427  1.00 97.17           H  
ATOM   3156  O   LEU A 192      -7.212  -3.465  22.260  1.00 97.17           O  
ATOM   3157  CG  LEU A 192      -3.043  -3.197  20.633  1.00 97.17           C  
ATOM   3158  HG  LEU A 192      -2.586  -4.178  20.505  1.00 97.17           H  
ATOM   3159  CD1 LEU A 192      -2.492  -2.252  19.563  1.00 97.17           C  
ATOM   3160 HD11 LEU A 192      -2.757  -2.650  18.583  1.00 97.17           H  
ATOM   3161 HD12 LEU A 192      -1.406  -2.208  19.645  1.00 97.17           H  
ATOM   3162 HD13 LEU A 192      -2.924  -1.259  19.683  1.00 97.17           H  
ATOM   3163  CD2 LEU A 192      -2.640  -2.666  22.008  1.00 97.17           C  
ATOM   3164 HD21 LEU A 192      -1.558  -2.748  22.113  1.00 97.17           H  
ATOM   3165 HD22 LEU A 192      -3.079  -3.281  22.794  1.00 97.17           H  
ATOM   3166 HD23 LEU A 192      -2.975  -1.637  22.136  1.00 97.17           H  
ATOM   3167  N   TYR A 193      -7.447  -4.711  20.398  1.00 96.97           N  
ATOM   3168  H   TYR A 193      -6.979  -5.240  19.676  1.00 96.97           H  
ATOM   3169  CA  TYR A 193      -8.896  -4.698  20.420  1.00 96.97           C  
ATOM   3170  HA  TYR A 193      -9.228  -3.680  20.623  1.00 96.97           H  
ATOM   3171  C   TYR A 193      -9.409  -5.559  21.572  1.00 96.97           C  
ATOM   3172  CB  TYR A 193      -9.469  -5.115  19.064  1.00 96.97           C  
ATOM   3173  HB2 TYR A 193      -9.238  -6.163  18.875  1.00 96.97           H  
ATOM   3174  HB3 TYR A 193      -9.003  -4.525  18.274  1.00 96.97           H  
ATOM   3175  O   TYR A 193     -10.088  -5.038  22.428  1.00 96.97           O  
ATOM   3176  CG  TYR A 193     -10.963  -4.897  18.991  1.00 96.97           C  
ATOM   3177  CD1 TYR A 193     -11.841  -5.992  19.102  1.00 96.97           C  
ATOM   3178  HD1 TYR A 193     -11.461  -6.994  19.229  1.00 96.97           H  
ATOM   3179  CD2 TYR A 193     -11.471  -3.588  18.866  1.00 96.97           C  
ATOM   3180  HD2 TYR A 193     -10.794  -2.748  18.809  1.00 96.97           H  
ATOM   3181  CE1 TYR A 193     -13.232  -5.779  19.079  1.00 96.97           C  
ATOM   3182  HE1 TYR A 193     -13.915  -6.609  19.184  1.00 96.97           H  
ATOM   3183  CE2 TYR A 193     -12.863  -3.375  18.838  1.00 96.97           C  
ATOM   3184  HE2 TYR A 193     -13.275  -2.380  18.759  1.00 96.97           H  
ATOM   3185  OH  TYR A 193     -15.077  -4.240  18.962  1.00 96.97           O  
ATOM   3186  HH  TYR A 193     -15.563  -5.032  19.204  1.00 96.97           H  
ATOM   3187  CZ  TYR A 193     -13.744  -4.471  18.949  1.00 96.97           C  
ATOM   3188  N   ASN A 194      -9.027  -6.824  21.712  1.00 95.07           N  
ATOM   3189  H   ASN A 194      -8.435  -7.238  21.006  1.00 95.07           H  
ATOM   3190  CA  ASN A 194      -9.568  -7.692  22.768  1.00 95.07           C  
ATOM   3191  HA  ASN A 194     -10.656  -7.685  22.702  1.00 95.07           H  
ATOM   3192  C   ASN A 194      -9.225  -7.235  24.197  1.00 95.07           C  
ATOM   3193  CB  ASN A 194      -9.070  -9.119  22.512  1.00 95.07           C  
ATOM   3194  HB2 ASN A 194      -9.364  -9.755  23.346  1.00 95.07           H  
ATOM   3195  HB3 ASN A 194      -7.982  -9.118  22.444  1.00 95.07           H  
ATOM   3196  O   ASN A 194      -9.959  -7.550  25.128  1.00 95.07           O  
ATOM   3197  CG  ASN A 194      -9.659  -9.721  21.249  1.00 95.07           C  
ATOM   3198  ND2 ASN A 194      -9.018 -10.719  20.689  1.00 95.07           N  
ATOM   3199 HD21 ASN A 194      -9.441 -11.086  19.849  1.00 95.07           H  
ATOM   3200 HD22 ASN A 194      -8.133 -11.031  21.062  1.00 95.07           H  
ATOM   3201  OD1 ASN A 194     -10.697  -9.326  20.748  1.00 95.07           O  
ATOM   3202  N   ASN A 195      -8.135  -6.485  24.371  1.00 93.31           N  
ATOM   3203  H   ASN A 195      -7.548  -6.314  23.566  1.00 93.31           H  
ATOM   3204  CA  ASN A 195      -7.723  -5.918  25.656  1.00 93.31           C  
ATOM   3205  HA  ASN A 195      -8.206  -6.476  26.458  1.00 93.31           H  
ATOM   3206  C   ASN A 195      -8.158  -4.456  25.846  1.00 93.31           C  
ATOM   3207  CB  ASN A 195      -6.207  -6.095  25.814  1.00 93.31           C  
ATOM   3208  HB2 ASN A 195      -5.696  -5.589  24.995  1.00 93.31           H  
ATOM   3209  HB3 ASN A 195      -5.883  -5.636  26.749  1.00 93.31           H  
ATOM   3210  O   ASN A 195      -7.621  -3.769  26.720  1.00 93.31           O  
ATOM   3211  CG  ASN A 195      -5.787  -7.549  25.875  1.00 93.31           C  
ATOM   3212  ND2 ASN A 195      -4.851  -7.950  25.053  1.00 93.31           N  
ATOM   3213 HD21 ASN A 195      -4.633  -7.373  24.253  1.00 93.31           H  
ATOM   3214 HD22 ASN A 195      -4.574  -8.919  25.114  1.00 93.31           H  
ATOM   3215  OD1 ASN A 195      -6.262  -8.337  26.673  1.00 93.31           O  
ATOM   3216  N   HIS A 196      -9.083  -3.940  25.028  1.00 87.76           N  
ATOM   3217  H   HIS A 196      -9.516  -4.519  24.323  1.00 87.76           H  
ATOM   3218  CA  HIS A 196      -9.621  -2.609  25.273  1.00 87.76           C  
ATOM   3219  HA  HIS A 196      -8.767  -1.943  25.392  1.00 87.76           H  
ATOM   3220  C   HIS A 196     -10.387  -2.615  26.603  1.00 87.76           C  
ATOM   3221  CB  HIS A 196     -10.422  -2.066  24.071  1.00 87.76           C  
ATOM   3222  HB2 HIS A 196      -9.844  -2.236  23.163  1.00 87.76           H  
ATOM   3223  HB3 HIS A 196     -10.508  -0.987  24.197  1.00 87.76           H  
ATOM   3224  O   HIS A 196     -11.331  -3.374  26.793  1.00 87.76           O  
ATOM   3225  CG  HIS A 196     -11.825  -2.602  23.857  1.00 87.76           C  
ATOM   3226  CD2 HIS A 196     -12.997  -2.062  24.310  1.00 87.76           C  
ATOM   3227  HD2 HIS A 196     -13.088  -1.202  24.957  1.00 87.76           H  
ATOM   3228  ND1 HIS A 196     -12.196  -3.670  23.082  1.00 87.76           N  
ATOM   3229  HD1 HIS A 196     -11.564  -4.340  22.668  1.00 87.76           H  
ATOM   3230  CE1 HIS A 196     -13.524  -3.792  23.070  1.00 87.76           C  
ATOM   3231  HE1 HIS A 196     -14.079  -4.563  22.558  1.00 87.76           H  
ATOM   3232  NE2 HIS A 196     -14.065  -2.794  23.777  1.00 87.76           N  
ATOM   3233  N   GLU A 197      -9.961  -1.771  27.545  1.00 79.22           N  
ATOM   3234  H   GLU A 197      -9.072  -1.308  27.420  1.00 79.22           H  
ATOM   3235  CA  GLU A 197     -10.768  -1.443  28.726  1.00 79.22           C  
ATOM   3236  HA  GLU A 197     -10.991  -2.355  29.280  1.00 79.22           H  
ATOM   3237  C   GLU A 197     -12.103  -0.813  28.289  1.00 79.22           C  
ATOM   3238  CB  GLU A 197      -9.989  -0.470  29.629  1.00 79.22           C  
ATOM   3239  HB2 GLU A 197      -9.732   0.413  29.044  1.00 79.22           H  
ATOM   3240  HB3 GLU A 197     -10.634  -0.161  30.452  1.00 79.22           H  
ATOM   3241  O   GLU A 197     -12.240  -0.441  27.120  1.00 79.22           O  
ATOM   3242  CG  GLU A 197      -8.707  -1.079  30.226  1.00 79.22           C  
ATOM   3243  HG2 GLU A 197      -8.982  -1.949  30.822  1.00 79.22           H  
ATOM   3244  HG3 GLU A 197      -8.062  -1.413  29.413  1.00 79.22           H  
ATOM   3245  CD  GLU A 197      -7.914  -0.090  31.100  1.00 79.22           C  
ATOM   3246  OE1 GLU A 197      -6.895  -0.522  31.684  1.00 79.22           O  
ATOM   3247  OE2 GLU A 197      -8.284   1.109  31.145  1.00 79.22           O  
ATOM   3248  N   ASP A 198     -13.048  -0.628  29.223  1.00 85.61           N  
ATOM   3249  H   ASP A 198     -12.884  -1.021  30.139  1.00 85.61           H  
ATOM   3250  CA  ASP A 198     -14.343   0.057  29.034  1.00 85.61           C  
ATOM   3251  HA  ASP A 198     -14.874  -0.441  28.222  1.00 85.61           H  
ATOM   3252  C   ASP A 198     -14.173   1.538  28.619  1.00 85.61           C  
ATOM   3253  CB  ASP A 198     -15.206  -0.067  30.305  1.00 85.61           C  
ATOM   3254  HB2 ASP A 198     -14.612   0.226  31.171  1.00 85.61           H  
ATOM   3255  HB3 ASP A 198     -16.044   0.626  30.228  1.00 85.61           H  
ATOM   3256  O   ASP A 198     -14.494   2.491  29.337  1.00 85.61           O  
ATOM   3257  CG  ASP A 198     -15.808  -1.455  30.528  1.00 85.61           C  
ATOM   3258  OD1 ASP A 198     -16.274  -2.051  29.533  1.00 85.61           O  
ATOM   3259  OD2 ASP A 198     -15.864  -1.865  31.708  1.00 85.61           O  
ATOM   3260  N   LYS A 199     -13.620   1.746  27.426  1.00 91.49           N  
ATOM   3261  H   LYS A 199     -13.339   0.910  26.934  1.00 91.49           H  
ATOM   3262  CA  LYS A 199     -13.338   3.033  26.814  1.00 91.49           C  
ATOM   3263  HA  LYS A 199     -12.957   3.685  27.600  1.00 91.49           H  
ATOM   3264  C   LYS A 199     -14.634   3.610  26.250  1.00 91.49           C  
ATOM   3265  CB  LYS A 199     -12.271   2.885  25.720  1.00 91.49           C  
ATOM   3266  HB2 LYS A 199     -12.515   2.017  25.109  1.00 91.49           H  
ATOM   3267  HB3 LYS A 199     -12.286   3.770  25.083  1.00 91.49           H  
ATOM   3268  O   LYS A 199     -15.490   2.877  25.749  1.00 91.49           O  
ATOM   3269  CG  LYS A 199     -10.854   2.729  26.289  1.00 91.49           C  
ATOM   3270  HG2 LYS A 199     -10.829   1.915  27.014  1.00 91.49           H  
ATOM   3271  HG3 LYS A 199     -10.575   3.656  26.789  1.00 91.49           H  
ATOM   3272  CD  LYS A 199      -9.864   2.424  25.156  1.00 91.49           C  
ATOM   3273  HD2 LYS A 199     -10.118   1.451  24.736  1.00 91.49           H  
ATOM   3274  HD3 LYS A 199      -9.960   3.168  24.365  1.00 91.49           H  
ATOM   3275  CE  LYS A 199      -8.412   2.372  25.642  1.00 91.49           C  
ATOM   3276  HE2 LYS A 199      -8.349   1.696  26.494  1.00 91.49           H  
ATOM   3277  HE3 LYS A 199      -7.799   1.959  24.841  1.00 91.49           H  
ATOM   3278  NZ  LYS A 199      -7.919   3.720  26.008  1.00 91.49           N  
ATOM   3279  HZ1 LYS A 199      -8.433   4.063  26.807  1.00 91.49           H  
ATOM   3280  HZ2 LYS A 199      -6.931   3.710  26.220  1.00 91.49           H  
ATOM   3281  HZ3 LYS A 199      -8.112   4.382  25.271  1.00 91.49           H  
ATOM   3282  N   PRO A 200     -14.787   4.944  26.241  1.00 94.17           N  
ATOM   3283  CA  PRO A 200     -15.957   5.574  25.649  1.00 94.17           C  
ATOM   3284  HA  PRO A 200     -16.833   5.266  26.221  1.00 94.17           H  
ATOM   3285  C   PRO A 200     -16.134   5.184  24.175  1.00 94.17           C  
ATOM   3286  CB  PRO A 200     -15.736   7.080  25.819  1.00 94.17           C  
ATOM   3287  HB2 PRO A 200     -16.672   7.604  26.013  1.00 94.17           H  
ATOM   3288  HB3 PRO A 200     -15.246   7.490  24.935  1.00 94.17           H  
ATOM   3289  O   PRO A 200     -15.176   5.200  23.402  1.00 94.17           O  
ATOM   3290  CG  PRO A 200     -14.777   7.177  27.006  1.00 94.17           C  
ATOM   3291  HG2 PRO A 200     -14.180   8.088  26.975  1.00 94.17           H  
ATOM   3292  HG3 PRO A 200     -15.339   7.114  27.938  1.00 94.17           H  
ATOM   3293  CD  PRO A 200     -13.912   5.933  26.852  1.00 94.17           C  
ATOM   3294  HD2 PRO A 200     -13.070   6.137  26.190  1.00 94.17           H  
ATOM   3295  HD3 PRO A 200     -13.557   5.621  27.834  1.00 94.17           H  
ATOM   3296  N   ILE A 201     -17.379   4.958  23.745  1.00 95.20           N  
ATOM   3297  H   ILE A 201     -18.096   4.872  24.451  1.00 95.20           H  
ATOM   3298  CA  ILE A 201     -17.733   4.560  22.366  1.00 95.20           C  
ATOM   3299  HA  ILE A 201     -17.345   3.553  22.215  1.00 95.20           H  
ATOM   3300  C   ILE A 201     -17.105   5.451  21.280  1.00 95.20           C  
ATOM   3301  CB  ILE A 201     -19.276   4.520  22.239  1.00 95.20           C  
ATOM   3302  HB  ILE A 201     -19.642   3.853  23.020  1.00 95.20           H  
ATOM   3303  O   ILE A 201     -16.702   4.984  20.217  1.00 95.20           O  
ATOM   3304  CG1 ILE A 201     -19.791   3.965  20.899  1.00 95.20           C  
ATOM   3305 HG12 ILE A 201     -19.593   4.680  20.100  1.00 95.20           H  
ATOM   3306 HG13 ILE A 201     -20.870   3.832  20.979  1.00 95.20           H  
ATOM   3307  CG2 ILE A 201     -19.941   5.896  22.456  1.00 95.20           C  
ATOM   3308 HG21 ILE A 201     -21.023   5.769  22.479  1.00 95.20           H  
ATOM   3309 HG22 ILE A 201     -19.636   6.328  23.409  1.00 95.20           H  
ATOM   3310 HG23 ILE A 201     -19.696   6.579  21.643  1.00 95.20           H  
ATOM   3311  CD1 ILE A 201     -19.192   2.617  20.514  1.00 95.20           C  
ATOM   3312 HD11 ILE A 201     -19.268   1.916  21.345  1.00 95.20           H  
ATOM   3313 HD12 ILE A 201     -19.733   2.216  19.656  1.00 95.20           H  
ATOM   3314 HD13 ILE A 201     -18.148   2.753  20.231  1.00 95.20           H  
ATOM   3315  N   ARG A 202     -16.956   6.747  21.570  1.00 95.73           N  
ATOM   3316  H   ARG A 202     -17.294   7.050  22.473  1.00 95.73           H  
ATOM   3317  CA  ARG A 202     -16.292   7.709  20.686  1.00 95.73           C  
ATOM   3318  HA  ARG A 202     -16.769   7.661  19.707  1.00 95.73           H  
ATOM   3319  C   ARG A 202     -14.814   7.378  20.464  1.00 95.73           C  
ATOM   3320  CB  ARG A 202     -16.479   9.110  21.278  1.00 95.73           C  
ATOM   3321  HB2 ARG A 202     -17.545   9.304  21.390  1.00 95.73           H  
ATOM   3322  HB3 ARG A 202     -16.010   9.155  22.261  1.00 95.73           H  
ATOM   3323  O   ARG A 202     -14.313   7.547  19.356  1.00 95.73           O  
ATOM   3324  CG  ARG A 202     -15.868  10.185  20.375  1.00 95.73           C  
ATOM   3325  HG2 ARG A 202     -16.304  10.101  19.380  1.00 95.73           H  
ATOM   3326  HG3 ARG A 202     -14.790  10.038  20.310  1.00 95.73           H  
ATOM   3327  CD  ARG A 202     -16.131  11.580  20.938  1.00 95.73           C  
ATOM   3328  HD2 ARG A 202     -15.763  11.605  21.964  1.00 95.73           H  
ATOM   3329  HD3 ARG A 202     -17.206  11.763  20.944  1.00 95.73           H  
ATOM   3330  NE  ARG A 202     -15.453  12.605  20.125  1.00 95.73           N  
ATOM   3331  HE  ARG A 202     -15.353  12.390  19.143  1.00 95.73           H  
ATOM   3332  NH1 ARG A 202     -15.281  14.206  21.756  1.00 95.73           N  
ATOM   3333 HH11 ARG A 202     -15.816  13.602  22.363  1.00 95.73           H  
ATOM   3334 HH12 ARG A 202     -14.882  15.068  22.098  1.00 95.73           H  
ATOM   3335  NH2 ARG A 202     -14.274  14.526  19.787  1.00 95.73           N  
ATOM   3336 HH21 ARG A 202     -14.006  14.186  18.875  1.00 95.73           H  
ATOM   3337 HH22 ARG A 202     -13.880  15.385  20.144  1.00 95.73           H  
ATOM   3338  CZ  ARG A 202     -15.007  13.771  20.556  1.00 95.73           C  
ATOM   3339  N   GLU A 203     -14.107   6.955  21.507  1.00 95.76           N  
ATOM   3340  H   GLU A 203     -14.605   6.682  22.342  1.00 95.76           H  
ATOM   3341  CA  GLU A 203     -12.694   6.573  21.435  1.00 95.76           C  
ATOM   3342  HA  GLU A 203     -12.138   7.339  20.897  1.00 95.76           H  
ATOM   3343  C   GLU A 203     -12.515   5.258  20.670  1.00 95.76           C  
ATOM   3344  CB  GLU A 203     -12.121   6.476  22.856  1.00 95.76           C  
ATOM   3345  HB2 GLU A 203     -12.589   5.644  23.383  1.00 95.76           H  
ATOM   3346  HB3 GLU A 203     -12.349   7.401  23.386  1.00 95.76           H  
ATOM   3347  O   GLU A 203     -11.629   5.172  19.816  1.00 95.76           O  
ATOM   3348  CG  GLU A 203     -10.598   6.270  22.840  1.00 95.76           C  
ATOM   3349  HG2 GLU A 203     -10.137   7.122  22.339  1.00 95.76           H  
ATOM   3350  HG3 GLU A 203     -10.364   5.374  22.266  1.00 95.76           H  
ATOM   3351  CD  GLU A 203      -9.996   6.120  24.243  1.00 95.76           C  
ATOM   3352  OE1 GLU A 203      -8.848   5.623  24.330  1.00 95.76           O  
ATOM   3353  OE2 GLU A 203     -10.666   6.490  25.229  1.00 95.76           O  
ATOM   3354  N   LEU A 204     -13.399   4.281  20.906  1.00 96.85           N  
ATOM   3355  H   LEU A 204     -14.068   4.409  21.652  1.00 96.85           H  
ATOM   3356  CA  LEU A 204     -13.427   3.016  20.165  1.00 96.85           C  
ATOM   3357  HA  LEU A 204     -12.465   2.514  20.274  1.00 96.85           H  
ATOM   3358  C   LEU A 204     -13.635   3.268  18.663  1.00 96.85           C  
ATOM   3359  CB  LEU A 204     -14.529   2.097  20.732  1.00 96.85           C  
ATOM   3360  HB2 LEU A 204     -15.497   2.579  20.597  1.00 96.85           H  
ATOM   3361  HB3 LEU A 204     -14.537   1.177  20.147  1.00 96.85           H  
ATOM   3362  O   LEU A 204     -12.819   2.854  17.840  1.00 96.85           O  
ATOM   3363  CG  LEU A 204     -14.382   1.717  22.219  1.00 96.85           C  
ATOM   3364  HG  LEU A 204     -14.410   2.623  22.823  1.00 96.85           H  
ATOM   3365  CD1 LEU A 204     -15.538   0.827  22.661  1.00 96.85           C  
ATOM   3366 HD11 LEU A 204     -16.496   1.289  22.426  1.00 96.85           H  
ATOM   3367 HD12 LEU A 204     -15.470  -0.148  22.178  1.00 96.85           H  
ATOM   3368 HD13 LEU A 204     -15.482   0.669  23.738  1.00 96.85           H  
ATOM   3369  CD2 LEU A 204     -13.072   0.989  22.492  1.00 96.85           C  
ATOM   3370 HD21 LEU A 204     -12.907   0.196  21.762  1.00 96.85           H  
ATOM   3371 HD22 LEU A 204     -12.256   1.711  22.495  1.00 96.85           H  
ATOM   3372 HD23 LEU A 204     -13.115   0.534  23.482  1.00 96.85           H  
ATOM   3373  N   ALA A 205     -14.661   4.048  18.306  1.00 97.45           N  
ATOM   3374  H   ALA A 205     -15.312   4.339  19.021  1.00 97.45           H  
ATOM   3375  CA  ALA A 205     -14.954   4.390  16.915  1.00 97.45           C  
ATOM   3376  HA  ALA A 205     -15.100   3.464  16.358  1.00 97.45           H  
ATOM   3377  C   ALA A 205     -13.804   5.155  16.238  1.00 97.45           C  
ATOM   3378  CB  ALA A 205     -16.260   5.188  16.875  1.00 97.45           C  
ATOM   3379  HB1 ALA A 205     -17.058   4.583  17.304  1.00 97.45           H  
ATOM   3380  HB2 ALA A 205     -16.513   5.427  15.842  1.00 97.45           H  
ATOM   3381  HB3 ALA A 205     -16.159   6.110  17.448  1.00 97.45           H  
ATOM   3382  O   ALA A 205     -13.435   4.837  15.110  1.00 97.45           O  
ATOM   3383  N   ASN A 206     -13.192   6.132  16.919  1.00 97.19           N  
ATOM   3384  H   ASN A 206     -13.529   6.361  17.844  1.00 97.19           H  
ATOM   3385  CA  ASN A 206     -12.035   6.855  16.378  1.00 97.19           C  
ATOM   3386  HA  ASN A 206     -12.290   7.248  15.394  1.00 97.19           H  
ATOM   3387  C   ASN A 206     -10.816   5.944  16.178  1.00 97.19           C  
ATOM   3388  CB  ASN A 206     -11.675   8.025  17.304  1.00 97.19           C  
ATOM   3389  HB2 ASN A 206     -11.638   7.674  18.335  1.00 97.19           H  
ATOM   3390  HB3 ASN A 206     -10.687   8.399  17.037  1.00 97.19           H  
ATOM   3391  O   ASN A 206     -10.084   6.107  15.203  1.00 97.19           O  
ATOM   3392  CG  ASN A 206     -12.635   9.190  17.182  1.00 97.19           C  
ATOM   3393  ND2 ASN A 206     -12.834   9.937  18.240  1.00 97.19           N  
ATOM   3394 HD21 ASN A 206     -12.486   9.606  19.128  1.00 97.19           H  
ATOM   3395 HD22 ASN A 206     -13.568  10.621  18.125  1.00 97.19           H  
ATOM   3396  OD1 ASN A 206     -13.211   9.481  16.150  1.00 97.19           O  
ATOM   3397  N   SER A 207     -10.606   4.976  17.071  1.00 97.39           N  
ATOM   3398  H   SER A 207     -11.230   4.889  17.860  1.00 97.39           H  
ATOM   3399  CA  SER A 207      -9.517   4.003  16.942  1.00 97.39           C  
ATOM   3400  HA  SER A 207      -8.583   4.545  16.797  1.00 97.39           H  
ATOM   3401  C   SER A 207      -9.712   3.118  15.709  1.00 97.39           C  
ATOM   3402  CB  SER A 207      -9.376   3.176  18.223  1.00 97.39           C  
ATOM   3403  HB2 SER A 207     -10.297   2.634  18.437  1.00 97.39           H  
ATOM   3404  HB3 SER A 207      -8.563   2.459  18.109  1.00 97.39           H  
ATOM   3405  O   SER A 207      -8.773   2.959  14.931  1.00 97.39           O  
ATOM   3406  OG  SER A 207      -9.076   4.061  19.287  1.00 97.39           O  
ATOM   3407  HG  SER A 207      -9.911   4.400  19.620  1.00 97.39           H  
ATOM   3408  N   ILE A 208     -10.935   2.638  15.454  1.00 97.65           N  
ATOM   3409  H   ILE A 208     -11.660   2.778  16.143  1.00 97.65           H  
ATOM   3410  CA  ILE A 208     -11.268   1.896  14.225  1.00 97.65           C  
ATOM   3411  HA  ILE A 208     -10.552   1.082  14.108  1.00 97.65           H  
ATOM   3412  C   ILE A 208     -11.131   2.777  12.972  1.00 97.65           C  
ATOM   3413  CB  ILE A 208     -12.674   1.263  14.332  1.00 97.65           C  
ATOM   3414  HB  ILE A 208     -13.390   2.040  14.599  1.00 97.65           H  
ATOM   3415  O   ILE A 208     -10.593   2.332  11.962  1.00 97.65           O  
ATOM   3416  CG1 ILE A 208     -12.675   0.186  15.443  1.00 97.65           C  
ATOM   3417 HG12 ILE A 208     -11.902  -0.553  15.234  1.00 97.65           H  
ATOM   3418 HG13 ILE A 208     -12.440   0.655  16.398  1.00 97.65           H  
ATOM   3419  CG2 ILE A 208     -13.115   0.652  12.988  1.00 97.65           C  
ATOM   3420 HG21 ILE A 208     -12.425  -0.138  12.690  1.00 97.65           H  
ATOM   3421 HG22 ILE A 208     -14.116   0.231  13.083  1.00 97.65           H  
ATOM   3422 HG23 ILE A 208     -13.163   1.406  12.203  1.00 97.65           H  
ATOM   3423  CD1 ILE A 208     -14.013  -0.545  15.604  1.00 97.65           C  
ATOM   3424 HD11 ILE A 208     -14.142  -1.279  14.809  1.00 97.65           H  
ATOM   3425 HD12 ILE A 208     -14.828   0.177  15.565  1.00 97.65           H  
ATOM   3426 HD13 ILE A 208     -14.029  -1.072  16.559  1.00 97.65           H  
ATOM   3427  N   ILE A 209     -11.543   4.048  13.019  1.00 97.67           N  
ATOM   3428  H   ILE A 209     -12.028   4.369  13.844  1.00 97.67           H  
ATOM   3429  CA  ILE A 209     -11.361   4.963  11.878  1.00 97.67           C  
ATOM   3430  HA  ILE A 209     -11.830   4.510  11.005  1.00 97.67           H  
ATOM   3431  C   ILE A 209      -9.871   5.123  11.533  1.00 97.67           C  
ATOM   3432  CB  ILE A 209     -12.059   6.316  12.145  1.00 97.67           C  
ATOM   3433  HB  ILE A 209     -11.778   6.659  13.140  1.00 97.67           H  
ATOM   3434  O   ILE A 209      -9.502   5.072  10.360  1.00 97.67           O  
ATOM   3435  CG1 ILE A 209     -13.594   6.135  12.087  1.00 97.67           C  
ATOM   3436 HG12 ILE A 209     -13.879   5.238  12.636  1.00 97.67           H  
ATOM   3437 HG13 ILE A 209     -13.906   5.991  11.053  1.00 97.67           H  
ATOM   3438  CG2 ILE A 209     -11.627   7.391  11.128  1.00 97.67           C  
ATOM   3439 HG21 ILE A 209     -11.823   7.044  10.113  1.00 97.67           H  
ATOM   3440 HG22 ILE A 209     -10.565   7.612  11.233  1.00 97.67           H  
ATOM   3441 HG23 ILE A 209     -12.167   8.322  11.302  1.00 97.67           H  
ATOM   3442  CD1 ILE A 209     -14.374   7.309  12.693  1.00 97.67           C  
ATOM   3443 HD11 ILE A 209     -15.432   7.051  12.734  1.00 97.67           H  
ATOM   3444 HD12 ILE A 209     -14.262   8.208  12.086  1.00 97.67           H  
ATOM   3445 HD13 ILE A 209     -14.018   7.505  13.704  1.00 97.67           H  
ATOM   3446  N   HIS A 210      -8.994   5.264  12.532  1.00 97.11           N  
ATOM   3447  H   HIS A 210      -9.340   5.319  13.480  1.00 97.11           H  
ATOM   3448  CA  HIS A 210      -7.547   5.314  12.300  1.00 97.11           C  
ATOM   3449  HA  HIS A 210      -7.344   6.057  11.529  1.00 97.11           H  
ATOM   3450  C   HIS A 210      -6.980   3.984  11.778  1.00 97.11           C  
ATOM   3451  CB  HIS A 210      -6.828   5.735  13.586  1.00 97.11           C  
ATOM   3452  HB2 HIS A 210      -5.754   5.657  13.421  1.00 97.11           H  
ATOM   3453  HB3 HIS A 210      -7.089   5.039  14.384  1.00 97.11           H  
ATOM   3454  O   HIS A 210      -6.056   3.995  10.952  1.00 97.11           O  
ATOM   3455  CG  HIS A 210      -7.116   7.142  14.050  1.00 97.11           C  
ATOM   3456  CD2 HIS A 210      -7.399   8.240  13.279  1.00 97.11           C  
ATOM   3457  HD2 HIS A 210      -7.486   8.257  12.203  1.00 97.11           H  
ATOM   3458  ND1 HIS A 210      -7.087   7.564  15.357  1.00 97.11           N  
ATOM   3459  HD1 HIS A 210      -6.992   6.962  16.161  1.00 97.11           H  
ATOM   3460  CE1 HIS A 210      -7.352   8.880  15.375  1.00 97.11           C  
ATOM   3461  HE1 HIS A 210      -7.431   9.482  16.268  1.00 97.11           H  
ATOM   3462  NE2 HIS A 210      -7.535   9.343  14.130  1.00 97.11           N  
ATOM   3463  N   LEU A 211      -7.561   2.852  12.198  1.00 97.78           N  
ATOM   3464  H   LEU A 211      -8.291   2.919  12.892  1.00 97.78           H  
ATOM   3465  CA  LEU A 211      -7.206   1.515  11.721  1.00 97.78           C  
ATOM   3466  HA  LEU A 211      -6.145   1.368  11.922  1.00 97.78           H  
ATOM   3467  C   LEU A 211      -7.406   1.360  10.208  1.00 97.78           C  
ATOM   3468  CB  LEU A 211      -7.997   0.450  12.508  1.00 97.78           C  
ATOM   3469  HB2 LEU A 211      -9.063   0.594  12.332  1.00 97.78           H  
ATOM   3470  HB3 LEU A 211      -7.812   0.596  13.573  1.00 97.78           H  
ATOM   3471  O   LEU A 211      -6.674   0.590   9.602  1.00 97.78           O  
ATOM   3472  CG  LEU A 211      -7.703  -1.016  12.150  1.00 97.78           C  
ATOM   3473  HG  LEU A 211      -7.957  -1.193  11.105  1.00 97.78           H  
ATOM   3474  CD1 LEU A 211      -6.239  -1.383  12.377  1.00 97.78           C  
ATOM   3475 HD11 LEU A 211      -5.594  -0.787  11.731  1.00 97.78           H  
ATOM   3476 HD12 LEU A 211      -6.099  -2.435  12.129  1.00 97.78           H  
ATOM   3477 HD13 LEU A 211      -5.978  -1.217  13.422  1.00 97.78           H  
ATOM   3478  CD2 LEU A 211      -8.570  -1.933  13.010  1.00 97.78           C  
ATOM   3479 HD21 LEU A 211      -8.467  -2.966  12.678  1.00 97.78           H  
ATOM   3480 HD22 LEU A 211      -9.620  -1.650  12.928  1.00 97.78           H  
ATOM   3481 HD23 LEU A 211      -8.271  -1.870  14.056  1.00 97.78           H  
ATOM   3482  N   PHE A 212      -8.271   2.134   9.543  1.00 97.44           N  
ATOM   3483  H   PHE A 212      -8.901   2.728  10.063  1.00 97.44           H  
ATOM   3484  CA  PHE A 212      -8.395   2.065   8.077  1.00 97.44           C  
ATOM   3485  HA  PHE A 212      -8.589   1.025   7.814  1.00 97.44           H  
ATOM   3486  C   PHE A 212      -7.110   2.421   7.314  1.00 97.44           C  
ATOM   3487  CB  PHE A 212      -9.578   2.908   7.591  1.00 97.44           C  
ATOM   3488  HB2 PHE A 212      -9.416   3.944   7.888  1.00 97.44           H  
ATOM   3489  HB3 PHE A 212      -9.601   2.879   6.501  1.00 97.44           H  
ATOM   3490  O   PHE A 212      -6.956   2.042   6.155  1.00 97.44           O  
ATOM   3491  CG  PHE A 212     -10.934   2.440   8.082  1.00 97.44           C  
ATOM   3492  CD1 PHE A 212     -11.263   1.069   8.082  1.00 97.44           C  
ATOM   3493  HD1 PHE A 212     -10.562   0.328   7.729  1.00 97.44           H  
ATOM   3494  CD2 PHE A 212     -11.881   3.383   8.521  1.00 97.44           C  
ATOM   3495  HD2 PHE A 212     -11.637   4.435   8.514  1.00 97.44           H  
ATOM   3496  CE1 PHE A 212     -12.511   0.644   8.559  1.00 97.44           C  
ATOM   3497  HE1 PHE A 212     -12.749  -0.410   8.581  1.00 97.44           H  
ATOM   3498  CE2 PHE A 212     -13.136   2.957   8.987  1.00 97.44           C  
ATOM   3499  HE2 PHE A 212     -13.857   3.682   9.337  1.00 97.44           H  
ATOM   3500  CZ  PHE A 212     -13.441   1.587   9.022  1.00 97.44           C  
ATOM   3501  HZ  PHE A 212     -14.391   1.257   9.415  1.00 97.44           H  
ATOM   3502  N   THR A 213      -6.116   3.034   7.962  1.00 97.31           N  
ATOM   3503  H   THR A 213      -6.284   3.326   8.914  1.00 97.31           H  
ATOM   3504  CA  THR A 213      -4.755   3.158   7.403  1.00 97.31           C  
ATOM   3505  HA  THR A 213      -4.806   3.713   6.466  1.00 97.31           H  
ATOM   3506  C   THR A 213      -4.123   1.782   7.117  1.00 97.31           C  
ATOM   3507  CB  THR A 213      -3.857   3.926   8.381  1.00 97.31           C  
ATOM   3508  HB  THR A 213      -3.698   3.306   9.264  1.00 97.31           H  
ATOM   3509  O   THR A 213      -3.403   1.599   6.127  1.00 97.31           O  
ATOM   3510  CG2 THR A 213      -2.507   4.292   7.764  1.00 97.31           C  
ATOM   3511 HG21 THR A 213      -1.954   4.930   8.453  1.00 97.31           H  
ATOM   3512 HG22 THR A 213      -1.923   3.391   7.581  1.00 97.31           H  
ATOM   3513 HG23 THR A 213      -2.663   4.829   6.828  1.00 97.31           H  
ATOM   3514  OG1 THR A 213      -4.461   5.129   8.798  1.00 97.31           O  
ATOM   3515  HG1 THR A 213      -5.059   4.910   9.516  1.00 97.31           H  
ATOM   3516  N   PHE A 214      -4.424   0.781   7.950  1.00 97.73           N  
ATOM   3517  H   PHE A 214      -5.080   0.960   8.697  1.00 97.73           H  
ATOM   3518  CA  PHE A 214      -3.993  -0.605   7.781  1.00 97.73           C  
ATOM   3519  HA  PHE A 214      -2.906  -0.626   7.704  1.00 97.73           H  
ATOM   3520  C   PHE A 214      -4.578  -1.237   6.517  1.00 97.73           C  
ATOM   3521  CB  PHE A 214      -4.423  -1.418   9.009  1.00 97.73           C  
ATOM   3522  HB2 PHE A 214      -5.509  -1.378   9.084  1.00 97.73           H  
ATOM   3523  HB3 PHE A 214      -4.002  -0.967   9.907  1.00 97.73           H  
ATOM   3524  O   PHE A 214      -3.855  -1.928   5.797  1.00 97.73           O  
ATOM   3525  CG  PHE A 214      -4.064  -2.886   8.974  1.00 97.73           C  
ATOM   3526  CD1 PHE A 214      -5.048  -3.848   9.271  1.00 97.73           C  
ATOM   3527  HD1 PHE A 214      -6.050  -3.548   9.539  1.00 97.73           H  
ATOM   3528  CD2 PHE A 214      -2.759  -3.294   8.645  1.00 97.73           C  
ATOM   3529  HD2 PHE A 214      -1.997  -2.560   8.425  1.00 97.73           H  
ATOM   3530  CE1 PHE A 214      -4.724  -5.213   9.244  1.00 97.73           C  
ATOM   3531  HE1 PHE A 214      -5.473  -5.951   9.494  1.00 97.73           H  
ATOM   3532  CE2 PHE A 214      -2.439  -4.659   8.610  1.00 97.73           C  
ATOM   3533  HE2 PHE A 214      -1.434  -4.972   8.370  1.00 97.73           H  
ATOM   3534  CZ  PHE A 214      -3.419  -5.618   8.918  1.00 97.73           C  
ATOM   3535  HZ  PHE A 214      -3.164  -6.667   8.926  1.00 97.73           H  
ATOM   3536  N   THR A 215      -5.838  -0.938   6.189  1.00 97.10           N  
ATOM   3537  H   THR A 215      -6.373  -0.349   6.811  1.00 97.10           H  
ATOM   3538  CA  THR A 215      -6.571  -1.543   5.065  1.00 97.10           C  
ATOM   3539  HA  THR A 215      -6.068  -2.470   4.789  1.00 97.10           H  
ATOM   3540  C   THR A 215      -6.587  -0.704   3.788  1.00 97.10           C  
ATOM   3541  CB  THR A 215      -7.999  -1.923   5.474  1.00 97.10           C  
ATOM   3542  HB  THR A 215      -8.497  -2.402   4.631  1.00 97.10           H  
ATOM   3543  O   THR A 215      -6.903  -1.235   2.729  1.00 97.10           O  
ATOM   3544  CG2 THR A 215      -8.025  -2.871   6.674  1.00 97.10           C  
ATOM   3545 HG21 THR A 215      -7.698  -2.356   7.577  1.00 97.10           H  
ATOM   3546 HG22 THR A 215      -9.038  -3.242   6.827  1.00 97.10           H  
ATOM   3547 HG23 THR A 215      -7.375  -3.728   6.498  1.00 97.10           H  
ATOM   3548  OG1 THR A 215      -8.706  -0.767   5.846  1.00 97.10           O  
ATOM   3549  HG1 THR A 215      -9.630  -1.013   5.938  1.00 97.10           H  
ATOM   3550  N   ALA A 216      -6.158   0.561   3.849  1.00 96.87           N  
ATOM   3551  H   ALA A 216      -6.087   0.972   4.769  1.00 96.87           H  
ATOM   3552  CA  ALA A 216      -6.147   1.487   2.716  1.00 96.87           C  
ATOM   3553  HA  ALA A 216      -7.180   1.676   2.426  1.00 96.87           H  
ATOM   3554  C   ALA A 216      -5.399   0.945   1.484  1.00 96.87           C  
ATOM   3555  CB  ALA A 216      -5.528   2.812   3.180  1.00 96.87           C  
ATOM   3556  HB1 ALA A 216      -6.129   3.243   3.981  1.00 96.87           H  
ATOM   3557  HB2 ALA A 216      -5.504   3.517   2.349  1.00 96.87           H  
ATOM   3558  HB3 ALA A 216      -4.511   2.649   3.538  1.00 96.87           H  
ATOM   3559  O   ALA A 216      -4.337   0.329   1.612  1.00 96.87           O  
ATOM   3560  N   LEU A 217      -5.910   1.222   0.286  1.00 96.08           N  
ATOM   3561  H   LEU A 217      -6.781   1.731   0.234  1.00 96.08           H  
ATOM   3562  CA  LEU A 217      -5.221   0.922  -0.969  1.00 96.08           C  
ATOM   3563  HA  LEU A 217      -4.981  -0.141  -0.973  1.00 96.08           H  
ATOM   3564  C   LEU A 217      -3.898   1.707  -1.070  1.00 96.08           C  
ATOM   3565  CB  LEU A 217      -6.203   1.179  -2.128  1.00 96.08           C  
ATOM   3566  HB2 LEU A 217      -6.588   2.197  -2.065  1.00 96.08           H  
ATOM   3567  HB3 LEU A 217      -7.051   0.510  -1.983  1.00 96.08           H  
ATOM   3568  O   LEU A 217      -3.782   2.837  -0.599  1.00 96.08           O  
ATOM   3569  CG  LEU A 217      -5.625   0.942  -3.537  1.00 96.08           C  
ATOM   3570  HG  LEU A 217      -4.839   0.188  -3.487  1.00 96.08           H  
ATOM   3571  CD1 LEU A 217      -6.701   0.421  -4.486  1.00 96.08           C  
ATOM   3572 HD11 LEU A 217      -7.093  -0.527  -4.118  1.00 96.08           H  
ATOM   3573 HD12 LEU A 217      -7.522   1.136  -4.551  1.00 96.08           H  
ATOM   3574 HD13 LEU A 217      -6.283   0.262  -5.480  1.00 96.08           H  
ATOM   3575  CD2 LEU A 217      -5.055   2.230  -4.142  1.00 96.08           C  
ATOM   3576 HD21 LEU A 217      -4.643   2.026  -5.131  1.00 96.08           H  
ATOM   3577 HD22 LEU A 217      -5.852   2.965  -4.247  1.00 96.08           H  
ATOM   3578 HD23 LEU A 217      -4.273   2.654  -3.512  1.00 96.08           H  
ATOM   3579  N   GLY A 218      -2.890   1.108  -1.705  1.00 96.22           N  
ATOM   3580  H   GLY A 218      -3.059   0.204  -2.121  1.00 96.22           H  
ATOM   3581  CA  GLY A 218      -1.601   1.740  -1.972  1.00 96.22           C  
ATOM   3582  HA2 GLY A 218      -1.738   2.820  -2.029  1.00 96.22           H  
ATOM   3583  HA3 GLY A 218      -1.240   1.411  -2.946  1.00 96.22           H  
ATOM   3584  C   GLY A 218      -0.521   1.430  -0.935  1.00 96.22           C  
ATOM   3585  O   GLY A 218      -0.399   0.304  -0.428  1.00 96.22           O  
ATOM   3586  N   ALA A 219       0.343   2.419  -0.698  1.00 96.06           N  
ATOM   3587  H   ALA A 219       0.168   3.312  -1.135  1.00 96.06           H  
ATOM   3588  CA  ALA A 219       1.532   2.277   0.129  1.00 96.06           C  
ATOM   3589  HA  ALA A 219       2.117   1.449  -0.271  1.00 96.06           H  
ATOM   3590  C   ALA A 219       1.164   1.998   1.596  1.00 96.06           C  
ATOM   3591  CB  ALA A 219       2.394   3.538   0.010  1.00 96.06           C  
ATOM   3592  HB1 ALA A 219       2.592   3.764  -1.038  1.00 96.06           H  
ATOM   3593  HB2 ALA A 219       1.870   4.384   0.455  1.00 96.06           H  
ATOM   3594  HB3 ALA A 219       3.338   3.388   0.535  1.00 96.06           H  
ATOM   3595  O   ALA A 219       0.430   2.777   2.202  1.00 96.06           O  
ATOM   3596  N   PRO A 220       1.711   0.936   2.213  1.00 96.84           N  
ATOM   3597  CA  PRO A 220       1.572   0.726   3.647  1.00 96.84           C  
ATOM   3598  HA  PRO A 220       0.513   0.615   3.880  1.00 96.84           H  
ATOM   3599  C   PRO A 220       2.153   1.903   4.440  1.00 96.84           C  
ATOM   3600  CB  PRO A 220       2.296  -0.592   3.936  1.00 96.84           C  
ATOM   3601  HB2 PRO A 220       1.823  -1.152   4.742  1.00 96.84           H  
ATOM   3602  HB3 PRO A 220       3.349  -0.409   4.148  1.00 96.84           H  
ATOM   3603  O   PRO A 220       3.257   2.381   4.150  1.00 96.84           O  
ATOM   3604  CG  PRO A 220       2.196  -1.319   2.600  1.00 96.84           C  
ATOM   3605  HG2 PRO A 220       1.188  -1.722   2.496  1.00 96.84           H  
ATOM   3606  HG3 PRO A 220       2.958  -2.089   2.476  1.00 96.84           H  
ATOM   3607  CD  PRO A 220       2.380  -0.195   1.595  1.00 96.84           C  
ATOM   3608  HD2 PRO A 220       1.923  -0.474   0.646  1.00 96.84           H  
ATOM   3609  HD3 PRO A 220       3.439   0.026   1.465  1.00 96.84           H  
ATOM   3610  N   ALA A 221       1.430   2.332   5.470  1.00 97.23           N  
ATOM   3611  H   ALA A 221       0.535   1.901   5.656  1.00 97.23           H  
ATOM   3612  CA  ALA A 221       1.832   3.383   6.396  1.00 97.23           C  
ATOM   3613  HA  ALA A 221       2.870   3.659   6.214  1.00 97.23           H  
ATOM   3614  C   ALA A 221       1.732   2.873   7.837  1.00 97.23           C  
ATOM   3615  CB  ALA A 221       0.969   4.624   6.149  1.00 97.23           C  
ATOM   3616  HB1 ALA A 221      -0.084   4.379   6.287  1.00 97.23           H  
ATOM   3617  HB2 ALA A 221       1.116   4.982   5.130  1.00 97.23           H  
ATOM   3618  HB3 ALA A 221       1.240   5.413   6.850  1.00 97.23           H  
ATOM   3619  O   ALA A 221       0.917   1.997   8.129  1.00 97.23           O  
ATOM   3620  N   ALA A 222       2.602   3.380   8.713  1.00 97.61           N  
ATOM   3621  H   ALA A 222       3.201   4.142   8.427  1.00 97.61           H  
ATOM   3622  CA  ALA A 222       2.458   3.152  10.144  1.00 97.61           C  
ATOM   3623  HA  ALA A 222       2.348   2.084  10.327  1.00 97.61           H  
ATOM   3624  C   ALA A 222       1.189   3.863  10.626  1.00 97.61           C  
ATOM   3625  CB  ALA A 222       3.710   3.649  10.875  1.00 97.61           C  
ATOM   3626  HB1 ALA A 222       3.833   4.722  10.726  1.00 97.61           H  
ATOM   3627  HB2 ALA A 222       4.590   3.124  10.505  1.00 97.61           H  
ATOM   3628  HB3 ALA A 222       3.609   3.447  11.942  1.00 97.61           H  
ATOM   3629  O   ALA A 222       0.830   4.920  10.102  1.00 97.61           O  
ATOM   3630  N   PHE A 223       0.516   3.289  11.613  1.00 97.05           N  
ATOM   3631  H   PHE A 223       0.867   2.435  12.023  1.00 97.05           H  
ATOM   3632  CA  PHE A 223      -0.759   3.806  12.096  1.00 97.05           C  
ATOM   3633  HA  PHE A 223      -0.824   4.869  11.864  1.00 97.05           H  
ATOM   3634  C   PHE A 223      -0.864   3.680  13.608  1.00 97.05           C  
ATOM   3635  CB  PHE A 223      -1.913   3.110  11.366  1.00 97.05           C  
ATOM   3636  HB2 PHE A 223      -2.857   3.554  11.681  1.00 97.05           H  
ATOM   3637  HB3 PHE A 223      -1.792   3.315  10.303  1.00 97.05           H  
ATOM   3638  O   PHE A 223      -0.169   2.877  14.233  1.00 97.05           O  
ATOM   3639  CG  PHE A 223      -1.986   1.607  11.548  1.00 97.05           C  
ATOM   3640  CD1 PHE A 223      -1.239   0.760  10.707  1.00 97.05           C  
ATOM   3641  HD1 PHE A 223      -0.613   1.183   9.935  1.00 97.05           H  
ATOM   3642  CD2 PHE A 223      -2.807   1.052  12.546  1.00 97.05           C  
ATOM   3643  HD2 PHE A 223      -3.399   1.689  13.186  1.00 97.05           H  
ATOM   3644  CE1 PHE A 223      -1.297  -0.634  10.871  1.00 97.05           C  
ATOM   3645  HE1 PHE A 223      -0.720  -1.278  10.224  1.00 97.05           H  
ATOM   3646  CE2 PHE A 223      -2.872  -0.343  12.702  1.00 97.05           C  
ATOM   3647  HE2 PHE A 223      -3.515  -0.769  13.458  1.00 97.05           H  
ATOM   3648  CZ  PHE A 223      -2.117  -1.188  11.870  1.00 97.05           C  
ATOM   3649  HZ  PHE A 223      -2.186  -2.258  11.994  1.00 97.05           H  
ATOM   3650  N   LYS A 224      -1.730   4.503  14.195  1.00 96.38           N  
ATOM   3651  H   LYS A 224      -2.325   5.068  13.605  1.00 96.38           H  
ATOM   3652  CA  LYS A 224      -2.089   4.399  15.606  1.00 96.38           C  
ATOM   3653  HA  LYS A 224      -1.308   3.856  16.139  1.00 96.38           H  
ATOM   3654  C   LYS A 224      -3.366   3.589  15.742  1.00 96.38           C  
ATOM   3655  CB  LYS A 224      -2.232   5.779  16.253  1.00 96.38           C  
ATOM   3656  HB2 LYS A 224      -2.926   6.389  15.674  1.00 96.38           H  
ATOM   3657  HB3 LYS A 224      -2.643   5.643  17.253  1.00 96.38           H  
ATOM   3658  O   LYS A 224      -4.326   3.843  15.018  1.00 96.38           O  
ATOM   3659  CG  LYS A 224      -0.877   6.487  16.369  1.00 96.38           C  
ATOM   3660  HG2 LYS A 224      -0.493   6.722  15.376  1.00 96.38           H  
ATOM   3661  HG3 LYS A 224      -0.174   5.829  16.879  1.00 96.38           H  
ATOM   3662  CD  LYS A 224      -1.033   7.776  17.180  1.00 96.38           C  
ATOM   3663  HD2 LYS A 224      -1.714   8.450  16.660  1.00 96.38           H  
ATOM   3664  HD3 LYS A 224      -1.453   7.527  18.154  1.00 96.38           H  
ATOM   3665  CE  LYS A 224       0.329   8.447  17.367  1.00 96.38           C  
ATOM   3666  HE2 LYS A 224       1.016   7.714  17.792  1.00 96.38           H  
ATOM   3667  HE3 LYS A 224       0.716   8.738  16.391  1.00 96.38           H  
ATOM   3668  NZ  LYS A 224       0.220   9.624  18.264  1.00 96.38           N  
ATOM   3669  HZ1 LYS A 224       1.125  10.051  18.403  1.00 96.38           H  
ATOM   3670  HZ2 LYS A 224      -0.135   9.335  19.164  1.00 96.38           H  
ATOM   3671  HZ3 LYS A 224      -0.415  10.308  17.877  1.00 96.38           H  
ATOM   3672  N   PHE A 225      -3.373   2.662  16.685  1.00 96.86           N  
ATOM   3673  H   PHE A 225      -2.542   2.532  17.244  1.00 96.86           H  
ATOM   3674  CA  PHE A 225      -4.564   1.951  17.115  1.00 96.86           C  
ATOM   3675  HA  PHE A 225      -5.446   2.469  16.739  1.00 96.86           H  
ATOM   3676  C   PHE A 225      -4.593   2.007  18.640  1.00 96.86           C  
ATOM   3677  CB  PHE A 225      -4.552   0.530  16.542  1.00 96.86           C  
ATOM   3678  HB2 PHE A 225      -4.327   0.582  15.477  1.00 96.86           H  
ATOM   3679  HB3 PHE A 225      -3.761  -0.047  17.021  1.00 96.86           H  
ATOM   3680  O   PHE A 225      -3.656   1.547  19.295  1.00 96.86           O  
ATOM   3681  CG  PHE A 225      -5.877  -0.184  16.689  1.00 96.86           C  
ATOM   3682  CD1 PHE A 225      -5.950  -1.423  17.348  1.00 96.86           C  
ATOM   3683  HD1 PHE A 225      -5.063  -1.876  17.766  1.00 96.86           H  
ATOM   3684  CD2 PHE A 225      -7.046   0.391  16.154  1.00 96.86           C  
ATOM   3685  HD2 PHE A 225      -6.994   1.332  15.628  1.00 96.86           H  
ATOM   3686  CE1 PHE A 225      -7.186  -2.079  17.468  1.00 96.86           C  
ATOM   3687  HE1 PHE A 225      -7.244  -3.027  17.982  1.00 96.86           H  
ATOM   3688  CE2 PHE A 225      -8.283  -0.262  16.286  1.00 96.86           C  
ATOM   3689  HE2 PHE A 225      -9.180   0.174  15.872  1.00 96.86           H  
ATOM   3690  CZ  PHE A 225      -8.352  -1.503  16.939  1.00 96.86           C  
ATOM   3691  HZ  PHE A 225      -9.296  -2.017  17.033  1.00 96.86           H  
ATOM   3692  N   PHE A 226      -5.601   2.693  19.182  1.00 94.59           N  
ATOM   3693  H   PHE A 226      -6.377   2.971  18.599  1.00 94.59           H  
ATOM   3694  CA  PHE A 226      -5.592   3.187  20.560  1.00 94.59           C  
ATOM   3695  HA  PHE A 226      -6.434   3.870  20.670  1.00 94.59           H  
ATOM   3696  C   PHE A 226      -4.330   4.021  20.865  1.00 94.59           C  
ATOM   3697  CB  PHE A 226      -5.849   2.015  21.524  1.00 94.59           C  
ATOM   3698  HB2 PHE A 226      -5.005   1.324  21.509  1.00 94.59           H  
ATOM   3699  HB3 PHE A 226      -5.933   2.402  22.540  1.00 94.59           H  
ATOM   3700  O   PHE A 226      -3.992   4.949  20.124  1.00 94.59           O  
ATOM   3701  CG  PHE A 226      -7.117   1.257  21.211  1.00 94.59           C  
ATOM   3702  CD1 PHE A 226      -8.361   1.847  21.490  1.00 94.59           C  
ATOM   3703  HD1 PHE A 226      -8.412   2.837  21.919  1.00 94.59           H  
ATOM   3704  CD2 PHE A 226      -7.064  -0.022  20.628  1.00 94.59           C  
ATOM   3705  HD2 PHE A 226      -6.111  -0.477  20.406  1.00 94.59           H  
ATOM   3706  CE1 PHE A 226      -9.544   1.155  21.193  1.00 94.59           C  
ATOM   3707  HE1 PHE A 226     -10.500   1.619  21.388  1.00 94.59           H  
ATOM   3708  CE2 PHE A 226      -8.252  -0.725  20.366  1.00 94.59           C  
ATOM   3709  HE2 PHE A 226      -8.208  -1.729  19.970  1.00 94.59           H  
ATOM   3710  CZ  PHE A 226      -9.495  -0.139  20.649  1.00 94.59           C  
ATOM   3711  HZ  PHE A 226     -10.406  -0.688  20.463  1.00 94.59           H  
ATOM   3712  N   ASP A 227      -3.626   3.713  21.952  1.00 91.97           N  
ATOM   3713  H   ASP A 227      -3.908   2.916  22.504  1.00 91.97           H  
ATOM   3714  CA  ASP A 227      -2.407   4.381  22.413  1.00 91.97           C  
ATOM   3715  HA  ASP A 227      -2.444   5.422  22.092  1.00 91.97           H  
ATOM   3716  C   ASP A 227      -1.119   3.777  21.820  1.00 91.97           C  
ATOM   3717  CB  ASP A 227      -2.392   4.373  23.952  1.00 91.97           C  
ATOM   3718  HB2 ASP A 227      -1.575   5.007  24.297  1.00 91.97           H  
ATOM   3719  HB3 ASP A 227      -3.323   4.801  24.324  1.00 91.97           H  
ATOM   3720  O   ASP A 227      -0.018   4.236  22.135  1.00 91.97           O  
ATOM   3721  CG  ASP A 227      -2.223   2.962  24.528  1.00 91.97           C  
ATOM   3722  OD1 ASP A 227      -2.942   2.055  24.059  1.00 91.97           O  
ATOM   3723  OD2 ASP A 227      -1.309   2.763  25.364  1.00 91.97           O  
ATOM   3724  N   LYS A 228      -1.224   2.775  20.936  1.00 96.35           N  
ATOM   3725  H   LYS A 228      -2.148   2.443  20.702  1.00 96.35           H  
ATOM   3726  CA  LYS A 228      -0.067   2.094  20.337  1.00 96.35           C  
ATOM   3727  HA  LYS A 228       0.832   2.417  20.862  1.00 96.35           H  
ATOM   3728  C   LYS A 228       0.122   2.462  18.872  1.00 96.35           C  
ATOM   3729  CB  LYS A 228      -0.179   0.575  20.512  1.00 96.35           C  
ATOM   3730  HB2 LYS A 228       0.729   0.110  20.129  1.00 96.35           H  
ATOM   3731  HB3 LYS A 228      -1.014   0.219  19.908  1.00 96.35           H  
ATOM   3732  O   LYS A 228      -0.829   2.634  18.114  1.00 96.35           O  
ATOM   3733  CG  LYS A 228      -0.394   0.098  21.955  1.00 96.35           C  
ATOM   3734  HG2 LYS A 228      -0.323  -0.990  21.947  1.00 96.35           H  
ATOM   3735  HG3 LYS A 228      -1.401   0.372  22.270  1.00 96.35           H  
ATOM   3736  CD  LYS A 228       0.613   0.622  22.985  1.00 96.35           C  
ATOM   3737  HD2 LYS A 228       1.630   0.353  22.700  1.00 96.35           H  
ATOM   3738  HD3 LYS A 228       0.517   1.706  23.055  1.00 96.35           H  
ATOM   3739  CE  LYS A 228       0.256  -0.008  24.335  1.00 96.35           C  
ATOM   3740  HE2 LYS A 228      -0.828  -0.107  24.377  1.00 96.35           H  
ATOM   3741  HE3 LYS A 228       0.685  -1.007  24.403  1.00 96.35           H  
ATOM   3742  NZ  LYS A 228       0.669   0.843  25.470  1.00 96.35           N  
ATOM   3743  HZ1 LYS A 228       0.079   1.663  25.458  1.00 96.35           H  
ATOM   3744  HZ2 LYS A 228       1.640   1.117  25.430  1.00 96.35           H  
ATOM   3745  HZ3 LYS A 228       0.445   0.393  26.345  1.00 96.35           H  
ATOM   3746  N   THR A 229       1.385   2.557  18.458  1.00 97.57           N  
ATOM   3747  H   THR A 229       2.109   2.300  19.114  1.00 97.57           H  
ATOM   3748  CA  THR A 229       1.762   2.710  17.045  1.00 97.57           C  
ATOM   3749  HA  THR A 229       0.904   3.062  16.473  1.00 97.57           H  
ATOM   3750  C   THR A 229       2.182   1.355  16.492  1.00 97.57           C  
ATOM   3751  CB  THR A 229       2.882   3.744  16.868  1.00 97.57           C  
ATOM   3752  HB  THR A 229       3.771   3.412  17.403  1.00 97.57           H  
ATOM   3753  O   THR A 229       3.074   0.715  17.045  1.00 97.57           O  
ATOM   3754  CG2 THR A 229       3.238   3.982  15.401  1.00 97.57           C  
ATOM   3755 HG21 THR A 229       3.652   3.074  14.961  1.00 97.57           H  
ATOM   3756 HG22 THR A 229       3.987   4.771  15.332  1.00 97.57           H  
ATOM   3757 HG23 THR A 229       2.349   4.279  14.845  1.00 97.57           H  
ATOM   3758  OG1 THR A 229       2.458   4.980  17.407  1.00 97.57           O  
ATOM   3759  HG1 THR A 229       2.196   4.799  18.312  1.00 97.57           H  
ATOM   3760  N   ILE A 230       1.567   0.935  15.390  1.00 97.94           N  
ATOM   3761  H   ILE A 230       0.854   1.523  14.983  1.00 97.94           H  
ATOM   3762  CA  ILE A 230       1.908  -0.290  14.669  1.00 97.94           C  
ATOM   3763  HA  ILE A 230       2.585  -0.888  15.278  1.00 97.94           H  
ATOM   3764  C   ILE A 230       2.648   0.109  13.389  1.00 97.94           C  
ATOM   3765  CB  ILE A 230       0.647  -1.148  14.410  1.00 97.94           C  
ATOM   3766  HB  ILE A 230      -0.036  -0.576  13.783  1.00 97.94           H  
ATOM   3767  O   ILE A 230       2.134   0.875  12.569  1.00 97.94           O  
ATOM   3768  CG1 ILE A 230      -0.069  -1.484  15.742  1.00 97.94           C  
ATOM   3769 HG12 ILE A 230      -0.367  -0.558  16.235  1.00 97.94           H  
ATOM   3770 HG13 ILE A 230       0.620  -2.010  16.404  1.00 97.94           H  
ATOM   3771  CG2 ILE A 230       1.034  -2.439  13.665  1.00 97.94           C  
ATOM   3772 HG21 ILE A 230       1.573  -2.197  12.749  1.00 97.94           H  
ATOM   3773 HG22 ILE A 230       1.658  -3.069  14.299  1.00 97.94           H  
ATOM   3774 HG23 ILE A 230       0.138  -2.991  13.383  1.00 97.94           H  
ATOM   3775  CD1 ILE A 230      -1.339  -2.329  15.588  1.00 97.94           C  
ATOM   3776 HD11 ILE A 230      -1.834  -2.415  16.555  1.00 97.94           H  
ATOM   3777 HD12 ILE A 230      -1.097  -3.333  15.239  1.00 97.94           H  
ATOM   3778 HD13 ILE A 230      -2.023  -1.850  14.888  1.00 97.94           H  
ATOM   3779  N   ASP A 231       3.875  -0.389  13.230  1.00 97.77           N  
ATOM   3780  H   ASP A 231       4.255  -0.994  13.944  1.00 97.77           H  
ATOM   3781  CA  ASP A 231       4.687  -0.119  12.042  1.00 97.77           C  
ATOM   3782  HA  ASP A 231       4.608   0.949  11.838  1.00 97.77           H  
ATOM   3783  C   ASP A 231       4.145  -0.861  10.810  1.00 97.77           C  
ATOM   3784  CB  ASP A 231       6.173  -0.425  12.309  1.00 97.77           C  
ATOM   3785  HB2 ASP A 231       6.435  -0.046  13.296  1.00 97.77           H  
ATOM   3786  HB3 ASP A 231       6.321  -1.505  12.311  1.00 97.77           H  
ATOM   3787  O   ASP A 231       3.466  -1.885  10.907  1.00 97.77           O  
ATOM   3788  CG  ASP A 231       7.124   0.227  11.289  1.00 97.77           C  
ATOM   3789  OD1 ASP A 231       6.660   1.078  10.488  1.00 97.77           O  
ATOM   3790  OD2 ASP A 231       8.317  -0.140  11.290  1.00 97.77           O  
ATOM   3791  N   ARG A 232       4.439  -0.344   9.621  1.00 96.31           N  
ATOM   3792  H   ARG A 232       5.118   0.404   9.623  1.00 96.31           H  
ATOM   3793  CA  ARG A 232       3.931  -0.881   8.357  1.00 96.31           C  
ATOM   3794  HA  ARG A 232       2.868  -1.078   8.494  1.00 96.31           H  
ATOM   3795  C   ARG A 232       4.596  -2.201   7.959  1.00 96.31           C  
ATOM   3796  CB  ARG A 232       4.082   0.170   7.256  1.00 96.31           C  
ATOM   3797  HB2 ARG A 232       3.502   1.048   7.542  1.00 96.31           H  
ATOM   3798  HB3 ARG A 232       3.659  -0.234   6.336  1.00 96.31           H  
ATOM   3799  O   ARG A 232       5.820  -2.325   7.974  1.00 96.31           O  
ATOM   3800  CG  ARG A 232       5.535   0.601   7.007  1.00 96.31           C  
ATOM   3801  HG2 ARG A 232       5.952   1.043   7.912  1.00 96.31           H  
ATOM   3802  HG3 ARG A 232       6.145  -0.250   6.705  1.00 96.31           H  
ATOM   3803  CD  ARG A 232       5.575   1.629   5.889  1.00 96.31           C  
ATOM   3804  HD2 ARG A 232       4.909   2.453   6.148  1.00 96.31           H  
ATOM   3805  HD3 ARG A 232       5.227   1.153   4.973  1.00 96.31           H  
ATOM   3806  NE  ARG A 232       6.934   2.146   5.689  1.00 96.31           N  
ATOM   3807  HE  ARG A 232       7.623   1.873   6.375  1.00 96.31           H  
ATOM   3808  NH1 ARG A 232       6.373   3.534   3.959  1.00 96.31           N  
ATOM   3809 HH11 ARG A 232       5.418   3.211   4.033  1.00 96.31           H  
ATOM   3810 HH12 ARG A 232       6.614   4.212   3.251  1.00 96.31           H  
ATOM   3811  NH2 ARG A 232       8.493   3.458   4.686  1.00 96.31           N  
ATOM   3812 HH21 ARG A 232       9.157   3.193   5.400  1.00 96.31           H  
ATOM   3813 HH22 ARG A 232       8.718   4.185   4.021  1.00 96.31           H  
ATOM   3814  CZ  ARG A 232       7.262   3.040   4.778  1.00 96.31           C  
ATOM   3815  N   LYS A 233       3.813  -3.138   7.416  1.00 96.89           N  
ATOM   3816  H   LYS A 233       2.811  -3.025   7.480  1.00 96.89           H  
ATOM   3817  CA  LYS A 233       4.357  -4.253   6.625  1.00 96.89           C  
ATOM   3818  HA  LYS A 233       5.271  -4.596   7.109  1.00 96.89           H  
ATOM   3819  C   LYS A 233       4.707  -3.771   5.218  1.00 96.89           C  
ATOM   3820  CB  LYS A 233       3.377  -5.437   6.606  1.00 96.89           C  
ATOM   3821  HB2 LYS A 233       2.438  -5.141   6.139  1.00 96.89           H  
ATOM   3822  HB3 LYS A 233       3.174  -5.736   7.634  1.00 96.89           H  
ATOM   3823  O   LYS A 233       3.829  -3.338   4.478  1.00 96.89           O  
ATOM   3824  CG  LYS A 233       3.977  -6.631   5.840  1.00 96.89           C  
ATOM   3825  HG2 LYS A 233       4.977  -6.833   6.223  1.00 96.89           H  
ATOM   3826  HG3 LYS A 233       4.048  -6.392   4.779  1.00 96.89           H  
ATOM   3827  CD  LYS A 233       3.124  -7.891   6.010  1.00 96.89           C  
ATOM   3828  HD2 LYS A 233       2.149  -7.719   5.555  1.00 96.89           H  
ATOM   3829  HD3 LYS A 233       3.009  -8.082   7.077  1.00 96.89           H  
ATOM   3830  CE  LYS A 233       3.778  -9.111   5.343  1.00 96.89           C  
ATOM   3831  HE2 LYS A 233       3.692  -8.999   4.262  1.00 96.89           H  
ATOM   3832  HE3 LYS A 233       4.837  -9.118   5.602  1.00 96.89           H  
ATOM   3833  NZ  LYS A 233       3.160 -10.397   5.769  1.00 96.89           N  
ATOM   3834  HZ1 LYS A 233       3.185 -10.532   6.769  1.00 96.89           H  
ATOM   3835  HZ2 LYS A 233       2.187 -10.414   5.497  1.00 96.89           H  
ATOM   3836  HZ3 LYS A 233       3.585 -11.199   5.327  1.00 96.89           H  
ATOM   3837  N   ARG A 234       5.983  -3.854   4.833  1.00 96.32           N  
ATOM   3838  H   ARG A 234       6.639  -4.252   5.490  1.00 96.32           H  
ATOM   3839  CA  ARG A 234       6.433  -3.583   3.454  1.00 96.32           C  
ATOM   3840  HA  ARG A 234       5.739  -2.885   2.986  1.00 96.32           H  
ATOM   3841  C   ARG A 234       6.400  -4.860   2.616  1.00 96.32           C  
ATOM   3842  CB  ARG A 234       7.833  -2.952   3.436  1.00 96.32           C  
ATOM   3843  HB2 ARG A 234       8.159  -2.885   2.398  1.00 96.32           H  
ATOM   3844  HB3 ARG A 234       8.530  -3.591   3.978  1.00 96.32           H  
ATOM   3845  O   ARG A 234       6.795  -5.918   3.098  1.00 96.32           O  
ATOM   3846  CG  ARG A 234       7.846  -1.536   4.027  1.00 96.32           C  
ATOM   3847  HG2 ARG A 234       7.096  -0.936   3.511  1.00 96.32           H  
ATOM   3848  HG3 ARG A 234       7.596  -1.565   5.087  1.00 96.32           H  
ATOM   3849  CD  ARG A 234       9.211  -0.865   3.830  1.00 96.32           C  
ATOM   3850  HD2 ARG A 234       9.513  -0.981   2.790  1.00 96.32           H  
ATOM   3851  HD3 ARG A 234       9.095   0.199   4.034  1.00 96.32           H  
ATOM   3852  NE  ARG A 234      10.241  -1.418   4.736  1.00 96.32           N  
ATOM   3853  HE  ARG A 234       9.928  -2.087   5.425  1.00 96.32           H  
ATOM   3854  NH1 ARG A 234      12.013  -0.204   3.933  1.00 96.32           N  
ATOM   3855 HH11 ARG A 234      12.989   0.049   3.975  1.00 96.32           H  
ATOM   3856 HH12 ARG A 234      11.423   0.119   3.180  1.00 96.32           H  
ATOM   3857  NH2 ARG A 234      12.307  -1.556   5.689  1.00 96.32           N  
ATOM   3858 HH21 ARG A 234      11.941  -2.181   6.392  1.00 96.32           H  
ATOM   3859 HH22 ARG A 234      13.271  -1.261   5.752  1.00 96.32           H  
ATOM   3860  CZ  ARG A 234      11.513  -1.062   4.781  1.00 96.32           C  
ATOM   3861  N   TYR A 235       6.006  -4.743   1.350  1.00 96.68           N  
ATOM   3862  H   TYR A 235       5.699  -3.841   1.016  1.00 96.68           H  
ATOM   3863  CA  TYR A 235       5.979  -5.855   0.395  1.00 96.68           C  
ATOM   3864  HA  TYR A 235       6.068  -6.798   0.934  1.00 96.68           H  
ATOM   3865  C   TYR A 235       7.177  -5.755  -0.554  1.00 96.68           C  
ATOM   3866  CB  TYR A 235       4.631  -5.894  -0.336  1.00 96.68           C  
ATOM   3867  HB2 TYR A 235       4.595  -6.786  -0.961  1.00 96.68           H  
ATOM   3868  HB3 TYR A 235       4.561  -5.027  -0.993  1.00 96.68           H  
ATOM   3869  O   TYR A 235       7.054  -5.359  -1.709  1.00 96.68           O  
ATOM   3870  CG  TYR A 235       3.433  -5.895   0.587  1.00 96.68           C  
ATOM   3871  CD1 TYR A 235       3.015  -7.091   1.201  1.00 96.68           C  
ATOM   3872  HD1 TYR A 235       3.513  -8.021   0.972  1.00 96.68           H  
ATOM   3873  CD2 TYR A 235       2.761  -4.687   0.854  1.00 96.68           C  
ATOM   3874  HD2 TYR A 235       3.074  -3.777   0.362  1.00 96.68           H  
ATOM   3875  CE1 TYR A 235       1.948  -7.073   2.119  1.00 96.68           C  
ATOM   3876  HE1 TYR A 235       1.614  -7.976   2.609  1.00 96.68           H  
ATOM   3877  CE2 TYR A 235       1.686  -4.674   1.758  1.00 96.68           C  
ATOM   3878  HE2 TYR A 235       1.150  -3.760   1.964  1.00 96.68           H  
ATOM   3879  OH  TYR A 235       0.292  -5.826   3.312  1.00 96.68           O  
ATOM   3880  HH  TYR A 235      -0.041  -4.944   3.496  1.00 96.68           H  
ATOM   3881  CZ  TYR A 235       1.296  -5.859   2.407  1.00 96.68           C  
ATOM   3882  N   THR A 236       8.369  -6.069  -0.046  1.00 95.32           N  
ATOM   3883  H   THR A 236       8.426  -6.382   0.912  1.00 95.32           H  
ATOM   3884  CA  THR A 236       9.646  -5.896  -0.769  1.00 95.32           C  
ATOM   3885  HA  THR A 236       9.567  -5.010  -1.398  1.00 95.32           H  
ATOM   3886  C   THR A 236      10.007  -7.056  -1.705  1.00 95.32           C  
ATOM   3887  CB  THR A 236      10.798  -5.661   0.215  1.00 95.32           C  
ATOM   3888  HB  THR A 236      11.743  -5.621  -0.327  1.00 95.32           H  
ATOM   3889  O   THR A 236      11.077  -7.066  -2.309  1.00 95.32           O  
ATOM   3890  CG2 THR A 236      10.630  -4.363   1.003  1.00 95.32           C  
ATOM   3891 HG21 THR A 236      10.500  -3.530   0.312  1.00 95.32           H  
ATOM   3892 HG22 THR A 236       9.759  -4.433   1.655  1.00 95.32           H  
ATOM   3893 HG23 THR A 236      11.520  -4.188   1.608  1.00 95.32           H  
ATOM   3894  OG1 THR A 236      10.831  -6.712   1.156  1.00 95.32           O  
ATOM   3895  HG1 THR A 236      11.746  -6.847   1.413  1.00 95.32           H  
ATOM   3896  N   SER A 237       9.138  -8.062  -1.821  1.00 94.53           N  
ATOM   3897  H   SER A 237       8.250  -7.969  -1.348  1.00 94.53           H  
ATOM   3898  CA  SER A 237       9.283  -9.161  -2.775  1.00 94.53           C  
ATOM   3899  HA  SER A 237      10.277  -9.143  -3.222  1.00 94.53           H  
ATOM   3900  C   SER A 237       8.249  -9.004  -3.878  1.00 94.53           C  
ATOM   3901  CB  SER A 237       9.118 -10.510  -2.075  1.00 94.53           C  
ATOM   3902  HB2 SER A 237       9.899 -10.627  -1.323  1.00 94.53           H  
ATOM   3903  HB3 SER A 237       8.147 -10.542  -1.581  1.00 94.53           H  
ATOM   3904  O   SER A 237       7.054  -9.100  -3.625  1.00 94.53           O  
ATOM   3905  OG  SER A 237       9.200 -11.571  -3.013  1.00 94.53           O  
ATOM   3906  HG  SER A 237       8.452 -12.148  -2.838  1.00 94.53           H  
ATOM   3907  N   THR A 238       8.713  -8.818  -5.110  1.00 95.80           N  
ATOM   3908  H   THR A 238       9.703  -8.678  -5.254  1.00 95.80           H  
ATOM   3909  CA  THR A 238       7.867  -8.748  -6.310  1.00 95.80           C  
ATOM   3910  HA  THR A 238       6.877  -8.391  -6.029  1.00 95.80           H  
ATOM   3911  C   THR A 238       7.660 -10.108  -6.977  1.00 95.80           C  
ATOM   3912  CB  THR A 238       8.447  -7.752  -7.315  1.00 95.80           C  
ATOM   3913  HB  THR A 238       7.882  -7.819  -8.244  1.00 95.80           H  
ATOM   3914  O   THR A 238       7.054 -10.193  -8.038  1.00 95.80           O  
ATOM   3915  CG2 THR A 238       8.365  -6.318  -6.799  1.00 95.80           C  
ATOM   3916 HG21 THR A 238       8.676  -5.631  -7.587  1.00 95.80           H  
ATOM   3917 HG22 THR A 238       7.333  -6.071  -6.552  1.00 95.80           H  
ATOM   3918 HG23 THR A 238       8.993  -6.191  -5.917  1.00 95.80           H  
ATOM   3919  OG1 THR A 238       9.811  -8.050  -7.533  1.00 95.80           O  
ATOM   3920  HG1 THR A 238      10.233  -7.260  -7.880  1.00 95.80           H  
ATOM   3921  N   LYS A 239       8.138 -11.198  -6.363  1.00 94.84           N  
ATOM   3922  H   LYS A 239       8.611 -11.074  -5.480  1.00 94.84           H  
ATOM   3923  CA  LYS A 239       8.033 -12.543  -6.948  1.00 94.84           C  
ATOM   3924  HA  LYS A 239       8.507 -12.540  -7.929  1.00 94.84           H  
ATOM   3925  C   LYS A 239       6.587 -12.971  -7.196  1.00 94.84           C  
ATOM   3926  CB  LYS A 239       8.722 -13.579  -6.058  1.00 94.84           C  
ATOM   3927  HB2 LYS A 239       8.285 -13.546  -5.060  1.00 94.84           H  
ATOM   3928  HB3 LYS A 239       8.533 -14.566  -6.479  1.00 94.84           H  
ATOM   3929  O   LYS A 239       6.330 -13.610  -8.205  1.00 94.84           O  
ATOM   3930  CG  LYS A 239      10.237 -13.367  -5.971  1.00 94.84           C  
ATOM   3931  HG2 LYS A 239      10.452 -12.406  -5.504  1.00 94.84           H  
ATOM   3932  HG3 LYS A 239      10.667 -13.385  -6.973  1.00 94.84           H  
ATOM   3933  CD  LYS A 239      10.845 -14.492  -5.131  1.00 94.84           C  
ATOM   3934  HD2 LYS A 239      10.383 -14.483  -4.143  1.00 94.84           H  
ATOM   3935  HD3 LYS A 239      10.635 -15.447  -5.612  1.00 94.84           H  
ATOM   3936  CE  LYS A 239      12.355 -14.306  -4.993  1.00 94.84           C  
ATOM   3937  HE2 LYS A 239      12.542 -13.327  -4.551  1.00 94.84           H  
ATOM   3938  HE3 LYS A 239      12.800 -14.319  -5.988  1.00 94.84           H  
ATOM   3939  NZ  LYS A 239      12.931 -15.375  -4.142  1.00 94.84           N  
ATOM   3940  HZ1 LYS A 239      13.927 -15.249  -4.029  1.00 94.84           H  
ATOM   3941  HZ2 LYS A 239      12.751 -16.280  -4.552  1.00 94.84           H  
ATOM   3942  HZ3 LYS A 239      12.497 -15.359  -3.230  1.00 94.84           H  
ATOM   3943  N   GLU A 240       5.666 -12.597  -6.306  1.00 94.43           N  
ATOM   3944  H   GLU A 240       5.940 -12.025  -5.520  1.00 94.43           H  
ATOM   3945  CA  GLU A 240       4.260 -13.016  -6.401  1.00 94.43           C  
ATOM   3946  HA  GLU A 240       4.232 -14.102  -6.495  1.00 94.43           H  
ATOM   3947  C   GLU A 240       3.555 -12.483  -7.654  1.00 94.43           C  
ATOM   3948  CB  GLU A 240       3.496 -12.658  -5.109  1.00 94.43           C  
ATOM   3949  HB2 GLU A 240       2.501 -13.099  -5.180  1.00 94.43           H  
ATOM   3950  HB3 GLU A 240       4.006 -13.137  -4.273  1.00 94.43           H  
ATOM   3951  O   GLU A 240       2.665 -13.141  -8.174  1.00 94.43           O  
ATOM   3952  CG  GLU A 240       3.351 -11.152  -4.790  1.00 94.43           C  
ATOM   3953  HG2 GLU A 240       2.898 -10.646  -5.643  1.00 94.43           H  
ATOM   3954  HG3 GLU A 240       4.348 -10.738  -4.644  1.00 94.43           H  
ATOM   3955  CD  GLU A 240       2.494 -10.867  -3.531  1.00 94.43           C  
ATOM   3956  OE1 GLU A 240       2.314  -9.681  -3.159  1.00 94.43           O  
ATOM   3957  OE2 GLU A 240       2.010 -11.820  -2.879  1.00 94.43           O  
ATOM   3958  N   VAL A 241       3.980 -11.332  -8.188  1.00 95.46           N  
ATOM   3959  H   VAL A 241       4.769 -10.853  -7.776  1.00 95.46           H  
ATOM   3960  CA  VAL A 241       3.349 -10.756  -9.384  1.00 95.46           C  
ATOM   3961  HA  VAL A 241       2.301 -11.056  -9.381  1.00 95.46           H  
ATOM   3962  C   VAL A 241       3.918 -11.289 -10.696  1.00 95.46           C  
ATOM   3963  CB  VAL A 241       3.345  -9.219  -9.378  1.00 95.46           C  
ATOM   3964  HB  VAL A 241       2.856  -8.881 -10.292  1.00 95.46           H  
ATOM   3965  O   VAL A 241       3.363 -11.006 -11.751  1.00 95.46           O  
ATOM   3966  CG1 VAL A 241       2.529  -8.681  -8.198  1.00 95.46           C  
ATOM   3967 HG11 VAL A 241       1.524  -9.102  -8.236  1.00 95.46           H  
ATOM   3968 HG12 VAL A 241       2.992  -8.963  -7.252  1.00 95.46           H  
ATOM   3969 HG13 VAL A 241       2.456  -7.596  -8.269  1.00 95.46           H  
ATOM   3970  CG2 VAL A 241       4.741  -8.592  -9.351  1.00 95.46           C  
ATOM   3971 HG21 VAL A 241       4.657  -7.534  -9.598  1.00 95.46           H  
ATOM   3972 HG22 VAL A 241       5.387  -9.070 -10.086  1.00 95.46           H  
ATOM   3973 HG23 VAL A 241       5.169  -8.691  -8.353  1.00 95.46           H  
ATOM   3974  N   LEU A 242       5.014 -12.057 -10.664  1.00 93.90           N  
ATOM   3975  H   LEU A 242       5.389 -12.337  -9.769  1.00 93.90           H  
ATOM   3976  CA  LEU A 242       5.623 -12.577 -11.890  1.00 93.90           C  
ATOM   3977  HA  LEU A 242       5.774 -11.751 -12.584  1.00 93.90           H  
ATOM   3978  C   LEU A 242       4.694 -13.563 -12.602  1.00 93.90           C  
ATOM   3979  CB  LEU A 242       6.974 -13.237 -11.575  1.00 93.90           C  
ATOM   3980  HB2 LEU A 242       6.813 -14.017 -10.831  1.00 93.90           H  
ATOM   3981  HB3 LEU A 242       7.342 -13.723 -12.479  1.00 93.90           H  
ATOM   3982  O   LEU A 242       4.653 -13.565 -13.829  1.00 93.90           O  
ATOM   3983  CG  LEU A 242       8.056 -12.270 -11.068  1.00 93.90           C  
ATOM   3984  HG  LEU A 242       7.713 -11.771 -10.162  1.00 93.90           H  
ATOM   3985  CD1 LEU A 242       9.312 -13.072 -10.728  1.00 93.90           C  
ATOM   3986 HD11 LEU A 242       9.645 -13.619 -11.610  1.00 93.90           H  
ATOM   3987 HD12 LEU A 242       9.076 -13.789  -9.942  1.00 93.90           H  
ATOM   3988 HD13 LEU A 242      10.104 -12.406 -10.387  1.00 93.90           H  
ATOM   3989  CD2 LEU A 242       8.435 -11.208 -12.103  1.00 93.90           C  
ATOM   3990 HD21 LEU A 242       8.717 -11.680 -13.044  1.00 93.90           H  
ATOM   3991 HD22 LEU A 242       9.275 -10.623 -11.729  1.00 93.90           H  
ATOM   3992 HD23 LEU A 242       7.594 -10.534 -12.270  1.00 93.90           H  
ATOM   3993  N   ASP A 243       3.951 -14.373 -11.853  1.00 92.01           N  
ATOM   3994  H   ASP A 243       4.036 -14.314 -10.848  1.00 92.01           H  
ATOM   3995  CA  ASP A 243       3.011 -15.369 -12.386  1.00 92.01           C  
ATOM   3996  HA  ASP A 243       3.189 -15.492 -13.454  1.00 92.01           H  
ATOM   3997  C   ASP A 243       1.544 -14.915 -12.275  1.00 92.01           C  
ATOM   3998  CB  ASP A 243       3.296 -16.730 -11.730  1.00 92.01           C  
ATOM   3999  HB2 ASP A 243       3.099 -16.658 -10.660  1.00 92.01           H  
ATOM   4000  HB3 ASP A 243       2.627 -17.480 -12.153  1.00 92.01           H  
ATOM   4001  O   ASP A 243       0.627 -15.696 -12.510  1.00 92.01           O  
ATOM   4002  CG  ASP A 243       4.744 -17.189 -11.959  1.00 92.01           C  
ATOM   4003  OD1 ASP A 243       5.262 -17.005 -13.095  1.00 92.01           O  
ATOM   4004  OD2 ASP A 243       5.373 -17.674 -10.994  1.00 92.01           O  
ATOM   4005  N   ALA A 244       1.324 -13.644 -11.928  1.00 94.60           N  
ATOM   4006  H   ALA A 244       2.122 -13.031 -11.847  1.00 94.60           H  
ATOM   4007  CA  ALA A 244       0.004 -13.042 -11.784  1.00 94.60           C  
ATOM   4008  HA  ALA A 244      -0.690 -13.796 -11.414  1.00 94.60           H  
ATOM   4009  C   ALA A 244      -0.546 -12.518 -13.121  1.00 94.60           C  
ATOM   4010  CB  ALA A 244       0.109 -11.936 -10.730  1.00 94.60           C  
ATOM   4011  HB1 ALA A 244       0.477 -12.362  -9.797  1.00 94.60           H  
ATOM   4012  HB2 ALA A 244       0.790 -11.159 -11.079  1.00 94.60           H  
ATOM   4013  HB3 ALA A 244      -0.868 -11.488 -10.551  1.00 94.60           H  
ATOM   4014  O   ALA A 244       0.179 -12.358 -14.105  1.00 94.60           O  
ATOM   4015  N   THR A 245      -1.836 -12.182 -13.135  1.00 94.89           N  
ATOM   4016  H   THR A 245      -2.366 -12.257 -12.279  1.00 94.89           H  
ATOM   4017  CA  THR A 245      -2.476 -11.552 -14.296  1.00 94.89           C  
ATOM   4018  HA  THR A 245      -2.029 -11.947 -15.208  1.00 94.89           H  
ATOM   4019  C   THR A 245      -2.250 -10.044 -14.250  1.00 94.89           C  
ATOM   4020  CB  THR A 245      -3.974 -11.879 -14.349  1.00 94.89           C  
ATOM   4021  HB  THR A 245      -4.474 -11.483 -13.465  1.00 94.89           H  
ATOM   4022  O   THR A 245      -2.669  -9.382 -13.300  1.00 94.89           O  
ATOM   4023  CG2 THR A 245      -4.647 -11.325 -15.604  1.00 94.89           C  
ATOM   4024 HG21 THR A 245      -4.579 -10.238 -15.628  1.00 94.89           H  
ATOM   4025 HG22 THR A 245      -5.701 -11.604 -15.595  1.00 94.89           H  
ATOM   4026 HG23 THR A 245      -4.177 -11.742 -16.495  1.00 94.89           H  
ATOM   4027  OG1 THR A 245      -4.139 -13.277 -14.394  1.00 94.89           O  
ATOM   4028  HG1 THR A 245      -4.083 -13.605 -13.493  1.00 94.89           H  
ATOM   4029  N   LEU A 246      -1.605  -9.481 -15.276  1.00 93.12           N  
ATOM   4030  H   LEU A 246      -1.273 -10.076 -16.022  1.00 93.12           H  
ATOM   4031  CA  LEU A 246      -1.499  -8.031 -15.445  1.00 93.12           C  
ATOM   4032  HA  LEU A 246      -1.234  -7.589 -14.484  1.00 93.12           H  
ATOM   4033  C   LEU A 246      -2.857  -7.471 -15.881  1.00 93.12           C  
ATOM   4034  CB  LEU A 246      -0.383  -7.705 -16.455  1.00 93.12           C  
ATOM   4035  HB2 LEU A 246       0.562  -8.084 -16.065  1.00 93.12           H  
ATOM   4036  HB3 LEU A 246      -0.599  -8.230 -17.386  1.00 93.12           H  
ATOM   4037  O   LEU A 246      -3.339  -7.763 -16.975  1.00 93.12           O  
ATOM   4038  CG  LEU A 246      -0.226  -6.204 -16.779  1.00 93.12           C  
ATOM   4039  HG  LEU A 246      -1.159  -5.811 -17.183  1.00 93.12           H  
ATOM   4040  CD1 LEU A 246       0.171  -5.372 -15.558  1.00 93.12           C  
ATOM   4041 HD11 LEU A 246       1.096  -5.760 -15.130  1.00 93.12           H  
ATOM   4042 HD12 LEU A 246      -0.621  -5.409 -14.811  1.00 93.12           H  
ATOM   4043 HD13 LEU A 246       0.307  -4.334 -15.861  1.00 93.12           H  
ATOM   4044  CD2 LEU A 246       0.868  -6.020 -17.829  1.00 93.12           C  
ATOM   4045 HD21 LEU A 246       1.816  -6.408 -17.456  1.00 93.12           H  
ATOM   4046 HD22 LEU A 246       0.969  -4.964 -18.080  1.00 93.12           H  
ATOM   4047 HD23 LEU A 246       0.591  -6.564 -18.733  1.00 93.12           H  
ATOM   4048  N   ILE A 247      -3.461  -6.636 -15.039  1.00 90.23           N  
ATOM   4049  H   ILE A 247      -2.998  -6.404 -14.172  1.00 90.23           H  
ATOM   4050  CA  ILE A 247      -4.675  -5.907 -15.385  1.00 90.23           C  
ATOM   4051  HA  ILE A 247      -5.248  -6.500 -16.099  1.00 90.23           H  
ATOM   4052  C   ILE A 247      -4.270  -4.601 -16.065  1.00 90.23           C  
ATOM   4053  CB  ILE A 247      -5.587  -5.681 -14.161  1.00 90.23           C  
ATOM   4054  HB  ILE A 247      -5.050  -5.088 -13.421  1.00 90.23           H  
ATOM   4055  O   ILE A 247      -3.780  -3.664 -15.431  1.00 90.23           O  
ATOM   4056  CG1 ILE A 247      -6.007  -7.023 -13.522  1.00 90.23           C  
ATOM   4057 HG12 ILE A 247      -5.122  -7.562 -13.183  1.00 90.23           H  
ATOM   4058 HG13 ILE A 247      -6.500  -7.634 -14.278  1.00 90.23           H  
ATOM   4059  CG2 ILE A 247      -6.838  -4.906 -14.620  1.00 90.23           C  
ATOM   4060 HG21 ILE A 247      -7.404  -4.552 -13.759  1.00 90.23           H  
ATOM   4061 HG22 ILE A 247      -7.470  -5.542 -15.240  1.00 90.23           H  
ATOM   4062 HG23 ILE A 247      -6.550  -4.026 -15.194  1.00 90.23           H  
ATOM   4063  CD1 ILE A 247      -6.958  -6.882 -12.324  1.00 90.23           C  
ATOM   4064 HD11 ILE A 247      -7.828  -6.270 -12.563  1.00 90.23           H  
ATOM   4065 HD12 ILE A 247      -7.350  -7.868 -12.074  1.00 90.23           H  
ATOM   4066 HD13 ILE A 247      -6.430  -6.456 -11.471  1.00 90.23           H  
ATOM   4067  N   HIS A 248      -4.547  -4.512 -17.363  1.00 80.06           N  
ATOM   4068  H   HIS A 248      -4.894  -5.334 -17.835  1.00 80.06           H  
ATOM   4069  CA  HIS A 248      -4.444  -3.268 -18.117  1.00 80.06           C  
ATOM   4070  HA  HIS A 248      -3.537  -2.743 -17.818  1.00 80.06           H  
ATOM   4071  C   HIS A 248      -5.628  -2.352 -17.793  1.00 80.06           C  
ATOM   4072  CB  HIS A 248      -4.336  -3.580 -19.615  1.00 80.06           C  
ATOM   4073  HB2 HIS A 248      -5.140  -4.253 -19.914  1.00 80.06           H  
ATOM   4074  HB3 HIS A 248      -4.448  -2.654 -20.180  1.00 80.06           H  
ATOM   4075  O   HIS A 248      -6.552  -2.227 -18.586  1.00 80.06           O  
ATOM   4076  CG  HIS A 248      -3.011  -4.184 -19.984  1.00 80.06           C  
ATOM   4077  CD2 HIS A 248      -2.718  -5.514 -20.117  1.00 80.06           C  
ATOM   4078  HD2 HIS A 248      -3.401  -6.338 -19.971  1.00 80.06           H  
ATOM   4079  ND1 HIS A 248      -1.857  -3.482 -20.247  1.00 80.06           N  
ATOM   4080  HD1 HIS A 248      -1.763  -2.477 -20.273  1.00 80.06           H  
ATOM   4081  CE1 HIS A 248      -0.893  -4.368 -20.542  1.00 80.06           C  
ATOM   4082  HE1 HIS A 248       0.122  -4.119 -20.814  1.00 80.06           H  
ATOM   4083  NE2 HIS A 248      -1.370  -5.618 -20.473  1.00 80.06           N  
ATOM   4084  N   GLN A 249      -5.626  -1.719 -16.624  1.00 65.55           N  
ATOM   4085  H   GLN A 249      -4.865  -1.896 -15.983  1.00 65.55           H  
ATOM   4086  CA  GLN A 249      -6.543  -0.618 -16.336  1.00 65.55           C  
ATOM   4087  HA  GLN A 249      -7.470  -0.753 -16.893  1.00 65.55           H  
ATOM   4088  C   GLN A 249      -5.917   0.687 -16.811  1.00 65.55           C  
ATOM   4089  CB  GLN A 249      -6.889  -0.583 -14.843  1.00 65.55           C  
ATOM   4090  HB2 GLN A 249      -6.029  -0.907 -14.257  1.00 65.55           H  
ATOM   4091  HB3 GLN A 249      -7.144   0.435 -14.547  1.00 65.55           H  
ATOM   4092  O   GLN A 249      -4.764   0.983 -16.493  1.00 65.55           O  
ATOM   4093  CG  GLN A 249      -8.100  -1.481 -14.561  1.00 65.55           C  
ATOM   4094  HG2 GLN A 249      -8.987  -1.014 -14.990  1.00 65.55           H  
ATOM   4095  HG3 GLN A 249      -7.979  -2.445 -15.056  1.00 65.55           H  
ATOM   4096  CD  GLN A 249      -8.359  -1.711 -13.078  1.00 65.55           C  
ATOM   4097  NE2 GLN A 249      -9.282  -2.583 -12.738  1.00 65.55           N  
ATOM   4098 HE21 GLN A 249      -9.821  -3.061 -13.446  1.00 65.55           H  
ATOM   4099 HE22 GLN A 249      -9.450  -2.666 -11.746  1.00 65.55           H  
ATOM   4100  OE1 GLN A 249      -7.759  -1.126 -12.194  1.00 65.55           O  
ATOM   4101  N   SER A 250      -6.675   1.488 -17.556  1.00 58.34           N  
ATOM   4102  H   SER A 250      -7.622   1.220 -17.780  1.00 58.34           H  
ATOM   4103  CA  SER A 250      -6.299   2.887 -17.688  1.00 58.34           C  
ATOM   4104  HA  SER A 250      -5.245   2.931 -17.963  1.00 58.34           H  
ATOM   4105  C   SER A 250      -6.466   3.568 -16.324  1.00 58.34           C  
ATOM   4106  CB  SER A 250      -7.076   3.572 -18.808  1.00 58.34           C  
ATOM   4107  HB2 SER A 250      -6.399   4.235 -19.347  1.00 58.34           H  
ATOM   4108  HB3 SER A 250      -7.472   2.838 -19.510  1.00 58.34           H  
ATOM   4109  O   SER A 250      -7.350   3.211 -15.542  1.00 58.34           O  
ATOM   4110  OG  SER A 250      -8.112   4.348 -18.277  1.00 58.34           O  
ATOM   4111  HG  SER A 250      -8.409   4.902 -19.002  1.00 58.34           H  
ATOM   4112  N   ILE A 251      -5.630   4.567 -16.040  1.00 52.60           N  
ATOM   4113  H   ILE A 251      -4.928   4.809 -16.725  1.00 52.60           H  
ATOM   4114  CA  ILE A 251      -5.690   5.343 -14.790  1.00 52.60           C  
ATOM   4115  HA  ILE A 251      -5.570   4.660 -13.949  1.00 52.60           H  
ATOM   4116  C   ILE A 251      -7.068   6.017 -14.620  1.00 52.60           C  
ATOM   4117  CB  ILE A 251      -4.522   6.362 -14.773  1.00 52.60           C  
ATOM   4118  HB  ILE A 251      -4.596   6.975 -15.672  1.00 52.60           H  
ATOM   4119  O   ILE A 251      -7.493   6.286 -13.500  1.00 52.60           O  
ATOM   4120  CG1 ILE A 251      -3.156   5.628 -14.791  1.00 52.60           C  
ATOM   4121 HG12 ILE A 251      -3.001   5.128 -13.835  1.00 52.60           H  
ATOM   4122 HG13 ILE A 251      -3.155   4.860 -15.565  1.00 52.60           H  
ATOM   4123  CG2 ILE A 251      -4.591   7.300 -13.553  1.00 52.60           C  
ATOM   4124 HG21 ILE A 251      -5.496   7.906 -13.593  1.00 52.60           H  
ATOM   4125 HG22 ILE A 251      -3.748   7.991 -13.542  1.00 52.60           H  
ATOM   4126 HG23 ILE A 251      -4.598   6.717 -12.632  1.00 52.60           H  
ATOM   4127  CD1 ILE A 251      -1.954   6.538 -15.081  1.00 52.60           C  
ATOM   4128 HD11 ILE A 251      -1.059   5.925 -15.188  1.00 52.60           H  
ATOM   4129 HD12 ILE A 251      -1.793   7.242 -14.264  1.00 52.60           H  
ATOM   4130 HD13 ILE A 251      -2.119   7.085 -16.009  1.00 52.60           H  
ATOM   4131  N   THR A 252      -7.782   6.261 -15.722  1.00 61.22           N  
ATOM   4132  H   THR A 252      -7.409   5.964 -16.613  1.00 61.22           H  
ATOM   4133  CA  THR A 252      -9.107   6.897 -15.766  1.00 61.22           C  
ATOM   4134  HA  THR A 252      -9.284   7.432 -14.833  1.00 61.22           H  
ATOM   4135  C   THR A 252     -10.264   5.903 -15.926  1.00 61.22           C  
ATOM   4136  CB  THR A 252      -9.150   7.914 -16.919  1.00 61.22           C  
ATOM   4137  HB  THR A 252     -10.145   8.356 -16.982  1.00 61.22           H  
ATOM   4138  O   THR A 252     -11.418   6.321 -15.938  1.00 61.22           O  
ATOM   4139  CG2 THR A 252      -8.125   9.036 -16.742  1.00 61.22           C  
ATOM   4140 HG21 THR A 252      -8.279   9.521 -15.778  1.00 61.22           H  
ATOM   4141 HG22 THR A 252      -8.254   9.774 -17.533  1.00 61.22           H  
ATOM   4142 HG23 THR A 252      -7.110   8.640 -16.789  1.00 61.22           H  
ATOM   4143  OG1 THR A 252      -8.848   7.259 -18.130  1.00 61.22           O  
ATOM   4144  HG1 THR A 252      -8.779   7.916 -18.826  1.00 61.22           H  
ATOM   4145  N   GLY A 253      -9.993   4.606 -16.106  1.00 55.93           N  
ATOM   4146  H   GLY A 253      -9.027   4.313 -16.069  1.00 55.93           H  
ATOM   4147  CA  GLY A 253     -10.978   3.618 -16.568  1.00 55.93           C  
ATOM   4148  HA2 GLY A 253     -10.569   2.619 -16.412  1.00 55.93           H  
ATOM   4149  HA3 GLY A 253     -11.886   3.715 -15.973  1.00 55.93           H  
ATOM   4150  C   GLY A 253     -11.373   3.741 -18.052  1.00 55.93           C  
ATOM   4151  O   GLY A 253     -12.090   2.885 -18.561  1.00 55.93           O  
ATOM   4152  N   LEU A 254     -10.890   4.765 -18.761  1.00 48.22           N  
ATOM   4153  H   LEU A 254     -10.302   5.426 -18.274  1.00 48.22           H  
ATOM   4154  CA  LEU A 254     -11.064   4.967 -20.199  1.00 48.22           C  
ATOM   4155  HA  LEU A 254     -11.852   4.316 -20.579  1.00 48.22           H  
ATOM   4156  C   LEU A 254      -9.761   4.620 -20.925  1.00 48.22           C  
ATOM   4157  CB  LEU A 254     -11.464   6.434 -20.447  1.00 48.22           C  
ATOM   4158  HB2 LEU A 254     -11.566   6.593 -21.521  1.00 48.22           H  
ATOM   4159  HB3 LEU A 254     -10.654   7.077 -20.101  1.00 48.22           H  
ATOM   4160  O   LEU A 254      -8.736   5.251 -20.665  1.00 48.22           O  
ATOM   4161  CG  LEU A 254     -12.765   6.871 -19.750  1.00 48.22           C  
ATOM   4162  HG  LEU A 254     -12.726   6.625 -18.688  1.00 48.22           H  
ATOM   4163  CD1 LEU A 254     -12.934   8.385 -19.866  1.00 48.22           C  
ATOM   4164 HD11 LEU A 254     -13.851   8.692 -19.363  1.00 48.22           H  
ATOM   4165 HD12 LEU A 254     -12.982   8.676 -20.915  1.00 48.22           H  
ATOM   4166 HD13 LEU A 254     -12.090   8.885 -19.391  1.00 48.22           H  
ATOM   4167  CD2 LEU A 254     -13.987   6.192 -20.371  1.00 48.22           C  
ATOM   4168 HD21 LEU A 254     -13.932   5.115 -20.212  1.00 48.22           H  
ATOM   4169 HD22 LEU A 254     -14.894   6.561 -19.894  1.00 48.22           H  
ATOM   4170 HD23 LEU A 254     -14.030   6.401 -21.440  1.00 48.22           H  
ATOM   4171  N   TYR A 255      -9.764   3.622 -21.810  1.00 47.81           N  
ATOM   4172  H   TYR A 255     -10.629   3.140 -22.009  1.00 47.81           H  
ATOM   4173  CA  TYR A 255      -8.650   3.462 -22.746  1.00 47.81           C  
ATOM   4174  HA  TYR A 255      -7.712   3.401 -22.195  1.00 47.81           H  
ATOM   4175  C   TYR A 255      -8.609   4.704 -23.639  1.00 47.81           C  
ATOM   4176  CB  TYR A 255      -8.803   2.187 -23.591  1.00 47.81           C  
ATOM   4177  HB2 TYR A 255      -9.801   2.160 -24.027  1.00 47.81           H  
ATOM   4178  HB3 TYR A 255      -8.097   2.241 -24.420  1.00 47.81           H  
ATOM   4179  O   TYR A 255      -9.586   4.996 -24.325  1.00 47.81           O  
ATOM   4180  CG  TYR A 255      -8.540   0.894 -22.841  1.00 47.81           C  
ATOM   4181  CD1 TYR A 255      -7.221   0.412 -22.705  1.00 47.81           C  
ATOM   4182  HD1 TYR A 255      -6.402   0.967 -23.137  1.00 47.81           H  
ATOM   4183  CD2 TYR A 255      -9.614   0.162 -22.301  1.00 47.81           C  
ATOM   4184  HD2 TYR A 255     -10.625   0.523 -22.414  1.00 47.81           H  
ATOM   4185  CE1 TYR A 255      -6.975  -0.796 -22.019  1.00 47.81           C  
ATOM   4186  HE1 TYR A 255      -5.969  -1.174 -21.919  1.00 47.81           H  
ATOM   4187  CE2 TYR A 255      -9.375  -1.059 -21.645  1.00 47.81           C  
ATOM   4188  HE2 TYR A 255     -10.195  -1.636 -21.244  1.00 47.81           H  
ATOM   4189  OH  TYR A 255      -7.863  -2.707 -20.844  1.00 47.81           O  
ATOM   4190  HH  TYR A 255      -7.112  -2.648 -20.248  1.00 47.81           H  
ATOM   4191  CZ  TYR A 255      -8.060  -1.539 -21.502  1.00 47.81           C  
ATOM   4192  N   GLU A 256      -7.497   5.436 -23.629  1.00 46.44           N  
ATOM   4193  H   GLU A 256      -6.734   5.188 -23.015  1.00 46.44           H  
ATOM   4194  CA  GLU A 256      -7.184   6.306 -24.759  1.00 46.44           C  
ATOM   4195  HA  GLU A 256      -8.064   6.880 -25.048  1.00 46.44           H  
ATOM   4196  C   GLU A 256      -6.822   5.371 -25.920  1.00 46.44           C  
ATOM   4197  CB  GLU A 256      -6.063   7.304 -24.410  1.00 46.44           C  
ATOM   4198  HB2 GLU A 256      -5.752   7.801 -25.329  1.00 46.44           H  
ATOM   4199  HB3 GLU A 256      -5.211   6.765 -23.996  1.00 46.44           H  
ATOM   4200  O   GLU A 256      -5.796   4.689 -25.876  1.00 46.44           O  
ATOM   4201  CG  GLU A 256      -6.537   8.374 -23.407  1.00 46.44           C  
ATOM   4202  HG2 GLU A 256      -7.429   8.853 -23.810  1.00 46.44           H  
ATOM   4203  HG3 GLU A 256      -6.818   7.880 -22.477  1.00 46.44           H  
ATOM   4204  CD  GLU A 256      -5.489   9.460 -23.092  1.00 46.44           C  
ATOM   4205  OE1 GLU A 256      -5.837  10.374 -22.307  1.00 46.44           O  
ATOM   4206  OE2 GLU A 256      -4.340   9.368 -23.579  1.00 46.44           O  
ATOM   4207  N   THR A 257      -7.740   5.243 -26.879  1.00 43.42           N  
ATOM   4208  H   THR A 257      -8.595   5.773 -26.795  1.00 43.42           H  
ATOM   4209  CA  THR A 257      -7.481   4.657 -28.202  1.00 43.42           C  
ATOM   4210  HA  THR A 257      -6.840   3.780 -28.108  1.00 43.42           H  
ATOM   4211  C   THR A 257      -6.746   5.648 -29.080  1.00 43.42           C  
ATOM   4212  CB  THR A 257      -8.772   4.275 -28.921  1.00 43.42           C  
ATOM   4213  HB  THR A 257      -8.537   3.990 -29.947  1.00 43.42           H  
ATOM   4214  O   THR A 257      -7.192   6.820 -29.084  1.00 43.42           O  
ATOM   4215  CG2 THR A 257      -9.498   3.111 -28.248  1.00 43.42           C  
ATOM   4216 HG21 THR A 257     -10.400   2.875 -28.813  1.00 43.42           H  
ATOM   4217 HG22 THR A 257      -8.845   2.239 -28.228  1.00 43.42           H  
ATOM   4218 HG23 THR A 257      -9.772   3.383 -27.229  1.00 43.42           H  
ATOM   4219  OG1 THR A 257      -9.609   5.407 -28.936  1.00 43.42           O  
ATOM   4220  HG1 THR A 257      -8.993   6.131 -29.069  1.00 43.42           H  
ATOM   4221  OXT THR A 257      -5.830   5.188 -29.788  1.00 43.42           O  
TER    4222      THR A 257                                                       
END   
