# Supplementary material for: Computational design of novel Cas9 PAM-interacting domains using evolution-based modelling and structural quality assessment
Source: PLoS Comput Biol. 2023 Nov 17;19(11):e1011621. doi: 10.1371/journal.pcbi.1011621 (PMC10729993; doi:10.1371/journal.pcbi.1011621)
Supplement: S1 File — This file contains the experimentally tested sequences in a zip format. It includes Fasta files, AlphaFold Prediction with PDB file, pLDDT, and more. (ZIP) [file pcbi.1011621.s001.zip › pdb/dgfx_33_relaxed_rank_1_model_3.pdb]

ATOM      1  N   THR A   1     -14.909 -20.783   8.075  1.00 41.83           N  
ATOM      2  H   THR A   1     -14.639 -20.138   7.346  1.00 41.83           H  
ATOM      3  H2  THR A   1     -15.675 -21.364   7.767  1.00 41.83           H  
ATOM      4  H3  THR A   1     -14.133 -21.392   8.290  1.00 41.83           H  
ATOM      5  CA  THR A   1     -15.274 -20.074   9.321  1.00 41.83           C  
ATOM      6  HA  THR A   1     -16.167 -19.465   9.175  1.00 41.83           H  
ATOM      7  C   THR A   1     -14.123 -19.161   9.709  1.00 41.83           C  
ATOM      8  CB  THR A   1     -15.548 -21.101  10.428  1.00 41.83           C  
ATOM      9  HB  THR A   1     -15.486 -20.632  11.410  1.00 41.83           H  
ATOM     10  O   THR A   1     -13.123 -19.639  10.218  1.00 41.83           O  
ATOM     11  CG2 THR A   1     -16.923 -21.742  10.247  1.00 41.83           C  
ATOM     12 HG21 THR A   1     -17.099 -22.443  11.064  1.00 41.83           H  
ATOM     13 HG22 THR A   1     -17.699 -20.978  10.280  1.00 41.83           H  
ATOM     14 HG23 THR A   1     -16.983 -22.287   9.305  1.00 41.83           H  
ATOM     15  OG1 THR A   1     -14.613 -22.144  10.313  1.00 41.83           O  
ATOM     16  HG1 THR A   1     -14.213 -22.288  11.173  1.00 41.83           H  
ATOM     17  N   GLY A   2     -14.176 -17.870   9.368  1.00 57.10           N  
ATOM     18  H   GLY A   2     -15.028 -17.473   8.998  1.00 57.10           H  
ATOM     19  CA  GLY A   2     -13.150 -16.917   9.820  1.00 57.10           C  
ATOM     20  HA2 GLY A   2     -12.156 -17.349   9.699  1.00 57.10           H  
ATOM     21  HA3 GLY A   2     -13.201 -15.999   9.235  1.00 57.10           H  
ATOM     22  C   GLY A   2     -13.373 -16.565  11.291  1.00 57.10           C  
ATOM     23  O   GLY A   2     -14.525 -16.414  11.695  1.00 57.10           O  
ATOM     24  N   GLY A   3     -12.306 -16.465  12.086  1.00 71.36           N  
ATOM     25  H   GLY A   3     -11.388 -16.676  11.721  1.00 71.36           H  
ATOM     26  CA  GLY A   3     -12.403 -16.067  13.493  1.00 71.36           C  
ATOM     27  HA2 GLY A   3     -11.408 -16.039  13.937  1.00 71.36           H  
ATOM     28  HA3 GLY A   3     -12.992 -16.810  14.030  1.00 71.36           H  
ATOM     29  C   GLY A   3     -13.059 -14.690  13.666  1.00 71.36           C  
ATOM     30  O   GLY A   3     -12.989 -13.834  12.784  1.00 71.36           O  
ATOM     31  N   PHE A   4     -13.707 -14.461  14.812  1.00 80.72           N  
ATOM     32  H   PHE A   4     -13.801 -15.221  15.470  1.00 80.72           H  
ATOM     33  CA  PHE A   4     -14.301 -13.158  15.160  1.00 80.72           C  
ATOM     34  HA  PHE A   4     -14.760 -12.730  14.269  1.00 80.72           H  
ATOM     35  C   PHE A   4     -13.268 -12.136  15.649  1.00 80.72           C  
ATOM     36  CB  PHE A   4     -15.382 -13.373  16.229  1.00 80.72           C  
ATOM     37  HB2 PHE A   4     -14.918 -13.792  17.122  1.00 80.72           H  
ATOM     38  HB3 PHE A   4     -15.798 -12.403  16.501  1.00 80.72           H  
ATOM     39  O   PHE A   4     -13.504 -10.925  15.627  1.00 80.72           O  
ATOM     40  CG  PHE A   4     -16.529 -14.263  15.792  1.00 80.72           C  
ATOM     41  CD1 PHE A   4     -17.193 -13.991  14.586  1.00 80.72           C  
ATOM     42  HD1 PHE A   4     -16.856 -13.164  13.978  1.00 80.72           H  
ATOM     43  CD2 PHE A   4     -16.943 -15.354  16.577  1.00 80.72           C  
ATOM     44  HD2 PHE A   4     -16.445 -15.575  17.510  1.00 80.72           H  
ATOM     45  CE1 PHE A   4     -18.271 -14.785  14.161  1.00 80.72           C  
ATOM     46  HE1 PHE A   4     -18.777 -14.568  13.232  1.00 80.72           H  
ATOM     47  CE2 PHE A   4     -18.017 -16.158  16.153  1.00 80.72           C  
ATOM     48  HE2 PHE A   4     -18.336 -16.993  16.759  1.00 80.72           H  
ATOM     49  CZ  PHE A   4     -18.684 -15.872  14.949  1.00 80.72           C  
ATOM     50  HZ  PHE A   4     -19.513 -16.488  14.632  1.00 80.72           H  
ATOM     51  N   SER A   5     -12.111 -12.627  16.073  1.00 81.02           N  
ATOM     52  H   SER A   5     -11.985 -13.629  16.041  1.00 81.02           H  
ATOM     53  CA  SER A   5     -10.984 -11.870  16.596  1.00 81.02           C  
ATOM     54  HA  SER A   5     -11.039 -10.837  16.254  1.00 81.02           H  
ATOM     55  C   SER A   5      -9.687 -12.472  16.084  1.00 81.02           C  
ATOM     56  CB  SER A   5     -11.014 -11.883  18.128  1.00 81.02           C  
ATOM     57  HB2 SER A   5     -11.911 -11.352  18.449  1.00 81.02           H  
ATOM     58  HB3 SER A   5     -10.139 -11.367  18.524  1.00 81.02           H  
ATOM     59  O   SER A   5      -9.645 -13.632  15.676  1.00 81.02           O  
ATOM     60  OG  SER A   5     -11.073 -13.197  18.647  1.00 81.02           O  
ATOM     61  HG  SER A   5     -10.224 -13.635  18.549  1.00 81.02           H  
ATOM     62  N   LYS A   6      -8.607 -11.697  16.134  1.00 78.87           N  
ATOM     63  H   LYS A   6      -8.701 -10.760  16.499  1.00 78.87           H  
ATOM     64  CA  LYS A   6      -7.272 -12.263  15.941  1.00 78.87           C  
ATOM     65  HA  LYS A   6      -7.233 -12.790  14.987  1.00 78.87           H  
ATOM     66  C   LYS A   6      -6.993 -13.263  17.060  1.00 78.87           C  
ATOM     67  CB  LYS A   6      -6.230 -11.158  15.961  1.00 78.87           C  
ATOM     68  HB2 LYS A   6      -5.240 -11.614  15.940  1.00 78.87           H  
ATOM     69  HB3 LYS A   6      -6.341 -10.621  16.903  1.00 78.87           H  
ATOM     70  O   LYS A   6      -7.093 -12.918  18.234  1.00 78.87           O  
ATOM     71  CG  LYS A   6      -6.359 -10.178  14.787  1.00 78.87           C  
ATOM     72  HG2 LYS A   6      -6.185 -10.685  13.838  1.00 78.87           H  
ATOM     73  HG3 LYS A   6      -7.340  -9.703  14.789  1.00 78.87           H  
ATOM     74  CD  LYS A   6      -5.281  -9.137  15.042  1.00 78.87           C  
ATOM     75  HD2 LYS A   6      -5.435  -8.812  16.070  1.00 78.87           H  
ATOM     76  HD3 LYS A   6      -4.297  -9.601  14.968  1.00 78.87           H  
ATOM     77  CE  LYS A   6      -5.330  -7.888  14.181  1.00 78.87           C  
ATOM     78  HE2 LYS A   6      -5.060  -8.126  13.152  1.00 78.87           H  
ATOM     79  HE3 LYS A   6      -6.346  -7.492  14.213  1.00 78.87           H  
ATOM     80  NZ  LYS A   6      -4.390  -6.923  14.795  1.00 78.87           N  
ATOM     81  HZ1 LYS A   6      -4.546  -6.923  15.793  1.00 78.87           H  
ATOM     82  HZ2 LYS A   6      -4.513  -5.985  14.443  1.00 78.87           H  
ATOM     83  HZ3 LYS A   6      -3.434  -7.238  14.704  1.00 78.87           H  
ATOM     84  N   GLU A   7      -6.638 -14.486  16.690  1.00 79.79           N  
ATOM     85  H   GLU A   7      -6.668 -14.718  15.707  1.00 79.79           H  
ATOM     86  CA  GLU A   7      -6.520 -15.612  17.627  1.00 79.79           C  
ATOM     87  HA  GLU A   7      -7.384 -15.612  18.291  1.00 79.79           H  
ATOM     88  C   GLU A   7      -5.284 -15.536  18.533  1.00 79.79           C  
ATOM     89  CB  GLU A   7      -6.544 -16.926  16.838  1.00 79.79           C  
ATOM     90  HB2 GLU A   7      -6.393 -17.755  17.528  1.00 79.79           H  
ATOM     91  HB3 GLU A   7      -5.733 -16.917  16.109  1.00 79.79           H  
ATOM     92  O   GLU A   7      -5.172 -16.290  19.496  1.00 79.79           O  
ATOM     93  CG  GLU A   7      -7.891 -17.120  16.122  1.00 79.79           C  
ATOM     94  HG2 GLU A   7      -8.049 -16.297  15.425  1.00 79.79           H  
ATOM     95  HG3 GLU A   7      -8.687 -17.086  16.867  1.00 79.79           H  
ATOM     96  CD  GLU A   7      -7.980 -18.437  15.341  1.00 79.79           C  
ATOM     97  OE1 GLU A   7      -9.100 -18.721  14.859  1.00 79.79           O  
ATOM     98  OE2 GLU A   7      -6.937 -19.111  15.198  1.00 79.79           O  
ATOM     99  N   SER A   8      -4.370 -14.594  18.276  1.00 82.81           N  
ATOM    100  H   SER A   8      -4.496 -14.004  17.467  1.00 82.81           H  
ATOM    101  CA  SER A   8      -3.248 -14.315  19.169  1.00 82.81           C  
ATOM    102  HA  SER A   8      -2.652 -15.223  19.267  1.00 82.81           H  
ATOM    103  C   SER A   8      -3.752 -13.910  20.556  1.00 82.81           C  
ATOM    104  CB  SER A   8      -2.355 -13.212  18.597  1.00 82.81           C  
ATOM    105  HB2 SER A   8      -1.487 -13.078  19.242  1.00 82.81           H  
ATOM    106  HB3 SER A   8      -2.912 -12.276  18.560  1.00 82.81           H  
ATOM    107  O   SER A   8      -4.427 -12.890  20.719  1.00 82.81           O  
ATOM    108  OG  SER A   8      -1.928 -13.548  17.289  1.00 82.81           O  
ATOM    109  HG  SER A   8      -1.486 -14.400  17.314  1.00 82.81           H  
ATOM    110  N   ILE A   9      -3.395 -14.712  21.560  1.00 81.24           N  
ATOM    111  H   ILE A   9      -2.891 -15.560  21.340  1.00 81.24           H  
ATOM    112  CA  ILE A   9      -3.682 -14.428  22.964  1.00 81.24           C  
ATOM    113  HA  ILE A   9      -4.652 -13.935  23.029  1.00 81.24           H  
ATOM    114  C   ILE A   9      -2.615 -13.467  23.474  1.00 81.24           C  
ATOM    115  CB  ILE A   9      -3.751 -15.720  23.808  1.00 81.24           C  
ATOM    116  HB  ILE A   9      -2.788 -16.226  23.751  1.00 81.24           H  
ATOM    117  O   ILE A   9      -1.431 -13.801  23.518  1.00 81.24           O  
ATOM    118  CG1 ILE A   9      -4.840 -16.668  23.252  1.00 81.24           C  
ATOM    119 HG12 ILE A   9      -5.818 -16.198  23.346  1.00 81.24           H  
ATOM    120 HG13 ILE A   9      -4.660 -16.848  22.192  1.00 81.24           H  
ATOM    121  CG2 ILE A   9      -4.035 -15.366  25.283  1.00 81.24           C  
ATOM    122 HG21 ILE A   9      -3.238 -14.737  25.681  1.00 81.24           H  
ATOM    123 HG22 ILE A   9      -4.978 -14.825  25.364  1.00 81.24           H  
ATOM    124 HG23 ILE A   9      -4.068 -16.267  25.895  1.00 81.24           H  
ATOM    125  CD1 ILE A   9      -4.875 -18.044  23.927  1.00 81.24           C  
ATOM    126 HD11 ILE A   9      -5.575 -18.687  23.392  1.00 81.24           H  
ATOM    127 HD12 ILE A   9      -5.209 -17.958  24.961  1.00 81.24           H  
ATOM    128 HD13 ILE A   9      -3.885 -18.499  23.897  1.00 81.24           H  
ATOM    129  N   LEU A  10      -3.046 -12.277  23.872  1.00 84.56           N  
ATOM    130  H   LEU A  10      -4.038 -12.089  23.841  1.00 84.56           H  
ATOM    131  CA  LEU A  10      -2.186 -11.298  24.514  1.00 84.56           C  
ATOM    132  HA  LEU A  10      -1.156 -11.506  24.227  1.00 84.56           H  
ATOM    133  C   LEU A  10      -2.273 -11.432  26.040  1.00 84.56           C  
ATOM    134  CB  LEU A  10      -2.548  -9.892  24.027  1.00 84.56           C  
ATOM    135  HB2 LEU A  10      -1.987  -9.163  24.611  1.00 84.56           H  
ATOM    136  HB3 LEU A  10      -3.610  -9.741  24.222  1.00 84.56           H  
ATOM    137  O   LEU A  10      -3.332 -11.783  26.577  1.00 84.56           O  
ATOM    138  CG  LEU A  10      -2.296  -9.636  22.531  1.00 84.56           C  
ATOM    139  HG  LEU A  10      -2.997 -10.225  21.940  1.00 84.56           H  
ATOM    140  CD1 LEU A  10      -2.524  -8.153  22.246  1.00 84.56           C  
ATOM    141 HD11 LEU A  10      -1.833  -7.543  22.828  1.00 84.56           H  
ATOM    142 HD12 LEU A  10      -3.546  -7.873  22.501  1.00 84.56           H  
ATOM    143 HD13 LEU A  10      -2.365  -7.953  21.187  1.00 84.56           H  
ATOM    144  CD2 LEU A  10      -0.870  -9.976  22.088  1.00 84.56           C  
ATOM    145 HD21 LEU A  10      -0.147  -9.473  22.730  1.00 84.56           H  
ATOM    146 HD22 LEU A  10      -0.722  -9.658  21.056  1.00 84.56           H  
ATOM    147 HD23 LEU A  10      -0.714 -11.054  22.130  1.00 84.56           H  
ATOM    148  N   PRO A  11      -1.167 -11.156  26.755  1.00 84.81           N  
ATOM    149  CA  PRO A  11      -1.159 -11.180  28.210  1.00 84.81           C  
ATOM    150  HA  PRO A  11      -1.464 -12.166  28.561  1.00 84.81           H  
ATOM    151  C   PRO A  11      -2.119 -10.132  28.787  1.00 84.81           C  
ATOM    152  CB  PRO A  11       0.297 -10.924  28.613  1.00 84.81           C  
ATOM    153  HB2 PRO A  11       0.834 -11.872  28.658  1.00 84.81           H  
ATOM    154  HB3 PRO A  11       0.381 -10.396  29.563  1.00 84.81           H  
ATOM    155  O   PRO A  11      -2.536  -9.190  28.111  1.00 84.81           O  
ATOM    156  CG  PRO A  11       0.839 -10.088  27.455  1.00 84.81           C  
ATOM    157  HG2 PRO A  11       1.922 -10.177  27.360  1.00 84.81           H  
ATOM    158  HG3 PRO A  11       0.547  -9.046  27.586  1.00 84.81           H  
ATOM    159  CD  PRO A  11       0.114 -10.677  26.248  1.00 84.81           C  
ATOM    160  HD2 PRO A  11      -0.008  -9.910  25.483  1.00 84.81           H  
ATOM    161  HD3 PRO A  11       0.682 -11.518  25.850  1.00 84.81           H  
ATOM    162  N   LYS A  12      -2.459 -10.298  30.068  1.00 85.04           N  
ATOM    163  H   LYS A  12      -2.069 -11.088  30.562  1.00 85.04           H  
ATOM    164  CA  LYS A  12      -3.285  -9.343  30.811  1.00 85.04           C  
ATOM    165  HA  LYS A  12      -4.270  -9.307  30.346  1.00 85.04           H  
ATOM    166  C   LYS A  12      -2.711  -7.925  30.725  1.00 85.04           C  
ATOM    167  CB  LYS A  12      -3.464  -9.818  32.261  1.00 85.04           C  
ATOM    168  HB2 LYS A  12      -4.240  -9.207  32.723  1.00 85.04           H  
ATOM    169  HB3 LYS A  12      -3.814 -10.851  32.258  1.00 85.04           H  
ATOM    170  O   LYS A  12      -1.499  -7.732  30.816  1.00 85.04           O  
ATOM    171  CG  LYS A  12      -2.188  -9.721  33.114  1.00 85.04           C  
ATOM    172  HG2 LYS A  12      -1.858  -8.683  33.165  1.00 85.04           H  
ATOM    173  HG3 LYS A  12      -1.400 -10.324  32.663  1.00 85.04           H  
ATOM    174  CD  LYS A  12      -2.438 -10.203  34.545  1.00 85.04           C  
ATOM    175  HD2 LYS A  12      -3.236  -9.607  34.989  1.00 85.04           H  
ATOM    176  HD3 LYS A  12      -2.740 -11.250  34.524  1.00 85.04           H  
ATOM    177  CE  LYS A  12      -1.150 -10.048  35.361  1.00 85.04           C  
ATOM    178  HE2 LYS A  12      -0.845  -9.002  35.332  1.00 85.04           H  
ATOM    179  HE3 LYS A  12      -0.365 -10.637  34.887  1.00 85.04           H  
ATOM    180  NZ  LYS A  12      -1.342 -10.486  36.765  1.00 85.04           N  
ATOM    181  HZ1 LYS A  12      -2.052  -9.924  37.213  1.00 85.04           H  
ATOM    182  HZ2 LYS A  12      -1.635 -11.452  36.797  1.00 85.04           H  
ATOM    183  HZ3 LYS A  12      -0.483 -10.393  37.288  1.00 85.04           H  
ATOM    184  N   GLY A  13      -3.584  -6.936  30.593  1.00 77.92           N  
ATOM    185  H   GLY A  13      -4.566  -7.152  30.500  1.00 77.92           H  
ATOM    186  CA  GLY A  13      -3.186  -5.534  30.561  1.00 77.92           C  
ATOM    187  HA2 GLY A  13      -2.577  -5.349  29.677  1.00 77.92           H  
ATOM    188  HA3 GLY A  13      -2.589  -5.311  31.445  1.00 77.92           H  
ATOM    189  C   GLY A  13      -4.388  -4.602  30.536  1.00 77.92           C  
ATOM    190  O   GLY A  13      -5.514  -5.029  30.298  1.00 77.92           O  
ATOM    191  N   ASN A  14      -4.139  -3.309  30.733  1.00 76.48           N  
ATOM    192  H   ASN A  14      -3.190  -3.034  30.940  1.00 76.48           H  
ATOM    193  CA  ASN A  14      -5.176  -2.270  30.770  1.00 76.48           C  
ATOM    194  HA  ASN A  14      -6.034  -2.669  31.310  1.00 76.48           H  
ATOM    195  C   ASN A  14      -5.711  -1.884  29.377  1.00 76.48           C  
ATOM    196  CB  ASN A  14      -4.636  -1.060  31.557  1.00 76.48           C  
ATOM    197  HB2 ASN A  14      -5.346  -0.235  31.490  1.00 76.48           H  
ATOM    198  HB3 ASN A  14      -3.694  -0.727  31.122  1.00 76.48           H  
ATOM    199  O   ASN A  14      -6.222  -0.785  29.192  1.00 76.48           O  
ATOM    200  CG  ASN A  14      -4.446  -1.347  33.033  1.00 76.48           C  
ATOM    201  ND2 ASN A  14      -3.668  -0.545  33.718  1.00 76.48           N  
ATOM    202 HD21 ASN A  14      -3.583  -0.745  34.705  1.00 76.48           H  
ATOM    203 HD22 ASN A  14      -3.240   0.262  33.287  1.00 76.48           H  
ATOM    204  OD1 ASN A  14      -4.992  -2.283  33.590  1.00 76.48           O  
ATOM    205  N   SER A  15      -5.566  -2.760  28.381  1.00 77.51           N  
ATOM    206  H   SER A  15      -5.305  -3.704  28.627  1.00 77.51           H  
ATOM    207  CA  SER A  15      -6.068  -2.514  27.034  1.00 77.51           C  
ATOM    208  HA  SER A  15      -5.954  -1.458  26.788  1.00 77.51           H  
ATOM    209  C   SER A  15      -7.546  -2.877  26.965  1.00 77.51           C  
ATOM    210  CB  SER A  15      -5.264  -3.320  26.015  1.00 77.51           C  
ATOM    211  HB2 SER A  15      -5.306  -4.376  26.285  1.00 77.51           H  
ATOM    212  HB3 SER A  15      -4.223  -2.998  26.038  1.00 77.51           H  
ATOM    213  O   SER A  15      -7.901  -4.052  27.022  1.00 77.51           O  
ATOM    214  OG  SER A  15      -5.786  -3.137  24.712  1.00 77.51           O  
ATOM    215  HG  SER A  15      -5.536  -3.905  24.193  1.00 77.51           H  
ATOM    216  N   ASP A  16      -8.399  -1.877  26.750  1.00 73.85           N  
ATOM    217  H   ASP A  16      -8.073  -0.927  26.855  1.00 73.85           H  
ATOM    218  CA  ASP A  16      -9.831  -2.087  26.501  1.00 73.85           C  
ATOM    219  HA  ASP A  16     -10.218  -2.768  27.259  1.00 73.85           H  
ATOM    220  C   ASP A  16     -10.108  -2.745  25.129  1.00 73.85           C  
ATOM    221  CB  ASP A  16     -10.582  -0.752  26.647  1.00 73.85           C  
ATOM    222  HB2 ASP A  16     -11.644  -0.925  26.473  1.00 73.85           H  
ATOM    223  HB3 ASP A  16     -10.224  -0.069  25.877  1.00 73.85           H  
ATOM    224  O   ASP A  16     -11.256  -3.000  24.779  1.00 73.85           O  
ATOM    225  CG  ASP A  16     -10.429  -0.092  28.027  1.00 73.85           C  
ATOM    226  OD1 ASP A  16     -10.446  -0.800  29.070  1.00 73.85           O  
ATOM    227  OD2 ASP A  16     -10.268   1.145  28.036  1.00 73.85           O  
ATOM    228  N   LYS A  17      -9.064  -3.031  24.332  1.00 74.50           N  
ATOM    229  H   LYS A  17      -8.142  -2.821  24.687  1.00 74.50           H  
ATOM    230  CA  LYS A  17      -9.181  -3.750  23.050  1.00 74.50           C  
ATOM    231  HA  LYS A  17     -10.135  -3.493  22.590  1.00 74.50           H  
ATOM    232  C   LYS A  17      -9.202  -5.270  23.207  1.00 74.50           C  
ATOM    233  CB  LYS A  17      -8.045  -3.360  22.095  1.00 74.50           C  
ATOM    234  HB2 LYS A  17      -7.090  -3.669  22.522  1.00 74.50           H  
ATOM    235  HB3 LYS A  17      -8.179  -3.906  21.162  1.00 74.50           H  
ATOM    236  O   LYS A  17      -9.616  -5.950  22.270  1.00 74.50           O  
ATOM    237  CG  LYS A  17      -8.015  -1.860  21.784  1.00 74.50           C  
ATOM    238  HG2 LYS A  17      -8.970  -1.563  21.350  1.00 74.50           H  
ATOM    239  HG3 LYS A  17      -7.847  -1.294  22.700  1.00 74.50           H  
ATOM    240  CD  LYS A  17      -6.886  -1.556  20.797  1.00 74.50           C  
ATOM    241  HD2 LYS A  17      -5.936  -1.846  21.248  1.00 74.50           H  
ATOM    242  HD3 LYS A  17      -7.040  -2.132  19.885  1.00 74.50           H  
ATOM    243  CE  LYS A  17      -6.880  -0.061  20.477  1.00 74.50           C  
ATOM    244  HE2 LYS A  17      -7.839   0.202  20.031  1.00 74.50           H  
ATOM    245  HE3 LYS A  17      -6.786   0.491  21.413  1.00 74.50           H  
ATOM    246  NZ  LYS A  17      -5.766   0.281  19.562  1.00 74.50           N  
ATOM    247  HZ1 LYS A  17      -5.767   1.271  19.361  1.00 74.50           H  
ATOM    248  HZ2 LYS A  17      -5.857  -0.234  18.698  1.00 74.50           H  
ATOM    249  HZ3 LYS A  17      -4.885   0.037  19.991  1.00 74.50           H  
ATOM    250  N   LEU A  18      -8.731  -5.785  24.348  1.00 82.43           N  
ATOM    251  H   LEU A  18      -8.521  -5.158  25.112  1.00 82.43           H  
ATOM    252  CA  LEU A  18      -8.661  -7.223  24.588  1.00 82.43           C  
ATOM    253  HA  LEU A  18      -8.157  -7.688  23.741  1.00 82.43           H  
ATOM    254  C   LEU A  18     -10.064  -7.816  24.676  1.00 82.43           C  
ATOM    255  CB  LEU A  18      -7.890  -7.534  25.880  1.00 82.43           C  
ATOM    256  HB2 LEU A  18      -8.343  -6.966  26.693  1.00 82.43           H  
ATOM    257  HB3 LEU A  18      -8.010  -8.597  26.093  1.00 82.43           H  
ATOM    258  O   LEU A  18     -10.910  -7.329  25.422  1.00 82.43           O  
ATOM    259  CG  LEU A  18      -6.388  -7.239  25.849  1.00 82.43           C  
ATOM    260  HG  LEU A  18      -6.233  -6.191  25.592  1.00 82.43           H  
ATOM    261  CD1 LEU A  18      -5.784  -7.508  27.231  1.00 82.43           C  
ATOM    262 HD11 LEU A  18      -5.945  -8.548  27.514  1.00 82.43           H  
ATOM    263 HD12 LEU A  18      -6.257  -6.859  27.968  1.00 82.43           H  
ATOM    264 HD13 LEU A  18      -4.713  -7.307  27.216  1.00 82.43           H  
ATOM    265  CD2 LEU A  18      -5.652  -8.103  24.831  1.00 82.43           C  
ATOM    266 HD21 LEU A  18      -4.589  -7.867  24.878  1.00 82.43           H  
ATOM    267 HD22 LEU A  18      -5.807  -9.160  25.047  1.00 82.43           H  
ATOM    268 HD23 LEU A  18      -6.003  -7.887  23.821  1.00 82.43           H  
ATOM    269  N   ILE A  19     -10.283  -8.914  23.962  1.00 83.28           N  
ATOM    270  H   ILE A  19      -9.543  -9.246  23.360  1.00 83.28           H  
ATOM    271  CA  ILE A  19     -11.553  -9.639  23.995  1.00 83.28           C  
ATOM    272  HA  ILE A  19     -12.331  -8.969  24.362  1.00 83.28           H  
ATOM    273  C   ILE A  19     -11.438 -10.803  24.971  1.00 83.28           C  
ATOM    274  CB  ILE A  19     -11.978 -10.083  22.587  1.00 83.28           C  
ATOM    275  HB  ILE A  19     -11.194 -10.723  22.184  1.00 83.28           H  
ATOM    276  O   ILE A  19     -10.484 -11.585  24.923  1.00 83.28           O  
ATOM    277  CG1 ILE A  19     -12.141  -8.861  21.663  1.00 83.28           C  
ATOM    278 HG12 ILE A  19     -13.068  -8.342  21.907  1.00 83.28           H  
ATOM    279 HG13 ILE A  19     -11.319  -8.157  21.792  1.00 83.28           H  
ATOM    280  CG2 ILE A  19     -13.292 -10.889  22.635  1.00 83.28           C  
ATOM    281 HG21 ILE A  19     -13.163 -11.797  23.224  1.00 83.28           H  
ATOM    282 HG22 ILE A  19     -14.092 -10.290  23.070  1.00 83.28           H  
ATOM    283 HG23 ILE A  19     -13.595 -11.210  21.639  1.00 83.28           H  
ATOM    284  CD1 ILE A  19     -12.150  -9.257  20.191  1.00 83.28           C  
ATOM    285 HD11 ILE A  19     -11.157  -9.594  19.896  1.00 83.28           H  
ATOM    286 HD12 ILE A  19     -12.888 -10.033  19.988  1.00 83.28           H  
ATOM    287 HD13 ILE A  19     -12.431  -8.374  19.617  1.00 83.28           H  
ATOM    288  N   ALA A  20     -12.431 -10.928  25.847  1.00 84.92           N  
ATOM    289  H   ALA A  20     -13.188 -10.258  25.822  1.00 84.92           H  
ATOM    290  CA  ALA A  20     -12.529 -12.023  26.798  1.00 84.92           C  
ATOM    291  HA  ALA A  20     -11.672 -11.986  27.470  1.00 84.92           H  
ATOM    292  C   ALA A  20     -12.522 -13.376  26.078  1.00 84.92           C  
ATOM    293  CB  ALA A  20     -13.801 -11.834  27.624  1.00 84.92           C  
ATOM    294  HB1 ALA A  20     -14.679 -11.881  26.979  1.00 84.92           H  
ATOM    295  HB2 ALA A  20     -13.781 -10.871  28.134  1.00 84.92           H  
ATOM    296  HB3 ALA A  20     -13.875 -12.625  28.370  1.00 84.92           H  
ATOM    297  O   ALA A  20     -13.249 -13.590  25.110  1.00 84.92           O  
ATOM    298  N   ARG A  21     -11.707 -14.313  26.572  1.00 82.82           N  
ATOM    299  H   ARG A  21     -11.118 -14.059  27.352  1.00 82.82           H  
ATOM    300  CA  ARG A  21     -11.630 -15.671  26.007  1.00 82.82           C  
ATOM    301  HA  ARG A  21     -11.594 -15.595  24.920  1.00 82.82           H  
ATOM    302  C   ARG A  21     -12.872 -16.512  26.307  1.00 82.82           C  
ATOM    303  CB  ARG A  21     -10.364 -16.383  26.501  1.00 82.82           C  
ATOM    304  HB2 ARG A  21     -10.332 -16.362  27.590  1.00 82.82           H  
ATOM    305  HB3 ARG A  21     -10.400 -17.423  26.177  1.00 82.82           H  
ATOM    306  O   ARG A  21     -13.139 -17.478  25.602  1.00 82.82           O  
ATOM    307  CG  ARG A  21      -9.095 -15.741  25.922  1.00 82.82           C  
ATOM    308  HG2 ARG A  21      -9.163 -15.748  24.834  1.00 82.82           H  
ATOM    309  HG3 ARG A  21      -9.014 -14.707  26.255  1.00 82.82           H  
ATOM    310  CD  ARG A  21      -7.834 -16.509  26.329  1.00 82.82           C  
ATOM    311  HD2 ARG A  21      -7.016 -16.167  25.696  1.00 82.82           H  
ATOM    312  HD3 ARG A  21      -7.995 -17.570  26.136  1.00 82.82           H  
ATOM    313  NE  ARG A  21      -7.463 -16.284  27.743  1.00 82.82           N  
ATOM    314  HE  ARG A  21      -7.800 -15.438  28.178  1.00 82.82           H  
ATOM    315  NH1 ARG A  21      -6.051 -18.083  27.958  1.00 82.82           N  
ATOM    316 HH11 ARG A  21      -5.380 -18.612  28.497  1.00 82.82           H  
ATOM    317 HH12 ARG A  21      -6.261 -18.348  27.007  1.00 82.82           H  
ATOM    318  NH2 ARG A  21      -6.264 -16.653  29.647  1.00 82.82           N  
ATOM    319 HH21 ARG A  21      -5.565 -17.184  30.146  1.00 82.82           H  
ATOM    320 HH22 ARG A  21      -6.396 -15.691  29.922  1.00 82.82           H  
ATOM    321  CZ  ARG A  21      -6.608 -17.008  28.444  1.00 82.82           C  
ATOM    322  N   LYS A  22     -13.587 -16.173  27.379  1.00 79.64           N  
ATOM    323  H   LYS A  22     -13.336 -15.315  27.850  1.00 79.64           H  
ATOM    324  CA  LYS A  22     -14.806 -16.831  27.854  1.00 79.64           C  
ATOM    325  HA  LYS A  22     -15.302 -17.333  27.024  1.00 79.64           H  
ATOM    326  C   LYS A  22     -15.760 -15.774  28.398  1.00 79.64           C  
ATOM    327  CB  LYS A  22     -14.474 -17.854  28.956  1.00 79.64           C  
ATOM    328  HB2 LYS A  22     -15.408 -18.245  29.359  1.00 79.64           H  
ATOM    329  HB3 LYS A  22     -13.944 -17.349  29.764  1.00 79.64           H  
ATOM    330  O   LYS A  22     -15.313 -14.704  28.813  1.00 79.64           O  
ATOM    331  CG  LYS A  22     -13.625 -19.030  28.451  1.00 79.64           C  
ATOM    332  HG2 LYS A  22     -14.127 -19.491  27.600  1.00 79.64           H  
ATOM    333  HG3 LYS A  22     -12.646 -18.670  28.136  1.00 79.64           H  
ATOM    334  CD  LYS A  22     -13.434 -20.078  29.552  1.00 79.64           C  
ATOM    335  HD2 LYS A  22     -12.904 -19.623  30.389  1.00 79.64           H  
ATOM    336  HD3 LYS A  22     -14.412 -20.417  29.891  1.00 79.64           H  
ATOM    337  CE  LYS A  22     -12.633 -21.266  29.009  1.00 79.64           C  
ATOM    338  HE2 LYS A  22     -13.145 -21.648  28.125  1.00 79.64           H  
ATOM    339  HE3 LYS A  22     -11.651 -20.911  28.698  1.00 79.64           H  
ATOM    340  NZ  LYS A  22     -12.501 -22.340  30.024  1.00 79.64           N  
ATOM    341  HZ1 LYS A  22     -12.025 -21.997  30.845  1.00 79.64           H  
ATOM    342  HZ2 LYS A  22     -13.414 -22.670  30.302  1.00 79.64           H  
ATOM    343  HZ3 LYS A  22     -11.988 -23.125  29.650  1.00 79.64           H  
ATOM    344  N   THR A  23     -17.049 -16.092  28.430  1.00 80.64           N  
ATOM    345  H   THR A  23     -17.369 -16.960  28.024  1.00 80.64           H  
ATOM    346  CA  THR A  23     -18.047 -15.294  29.149  1.00 80.64           C  
ATOM    347  HA  THR A  23     -18.132 -14.323  28.661  1.00 80.64           H  
ATOM    348  C   THR A  23     -17.583 -15.078  30.594  1.00 80.64           C  
ATOM    349  CB  THR A  23     -19.422 -15.979  29.106  1.00 80.64           C  
ATOM    350  HB  THR A  23     -19.447 -16.803  29.819  1.00 80.64           H  
ATOM    351  O   THR A  23     -16.997 -15.978  31.197  1.00 80.64           O  
ATOM    352  CG2 THR A  23     -20.568 -15.015  29.395  1.00 80.64           C  
ATOM    353 HG21 THR A  23     -20.474 -14.617  30.405  1.00 80.64           H  
ATOM    354 HG22 THR A  23     -20.561 -14.190  28.683  1.00 80.64           H  
ATOM    355 HG23 THR A  23     -21.521 -15.541  29.335  1.00 80.64           H  
ATOM    356  OG1 THR A  23     -19.655 -16.490  27.807  1.00 80.64           O  
ATOM    357  HG1 THR A  23     -20.577 -16.758  27.786  1.00 80.64           H  
ATOM    358  N   ASP A  24     -17.765 -13.860  31.105  1.00 82.14           N  
ATOM    359  H   ASP A  24     -18.364 -13.224  30.599  1.00 82.14           H  
ATOM    360  CA  ASP A  24     -17.404 -13.434  32.469  1.00 82.14           C  
ATOM    361  HA  ASP A  24     -17.709 -12.390  32.543  1.00 82.14           H  
ATOM    362  C   ASP A  24     -15.902 -13.432  32.814  1.00 82.14           C  
ATOM    363  CB  ASP A  24     -18.264 -14.184  33.500  1.00 82.14           C  
ATOM    364  HB2 ASP A  24     -17.914 -15.212  33.589  1.00 82.14           H  
ATOM    365  HB3 ASP A  24     -18.159 -13.705  34.473  1.00 82.14           H  
ATOM    366  O   ASP A  24     -15.518 -13.194  33.961  1.00 82.14           O  
ATOM    367  CG  ASP A  24     -19.738 -14.169  33.096  1.00 82.14           C  
ATOM    368  OD1 ASP A  24     -20.224 -13.063  32.766  1.00 82.14           O  
ATOM    369  OD2 ASP A  24     -20.332 -15.266  33.026  1.00 82.14           O  
ATOM    370  N   TRP A  25     -15.015 -13.644  31.836  1.00 85.74           N  
ATOM    371  H   TRP A  25     -15.359 -13.855  30.910  1.00 85.74           H  
ATOM    372  CA  TRP A  25     -13.573 -13.504  32.044  1.00 85.74           C  
ATOM    373  HA  TRP A  25     -13.339 -13.716  33.088  1.00 85.74           H  
ATOM    374  C   TRP A  25     -13.115 -12.083  31.756  1.00 85.74           C  
ATOM    375  CB  TRP A  25     -12.788 -14.513  31.206  1.00 85.74           C  
ATOM    376  HB2 TRP A  25     -13.197 -14.558  30.196  1.00 85.74           H  
ATOM    377  HB3 TRP A  25     -11.762 -14.154  31.122  1.00 85.74           H  
ATOM    378  O   TRP A  25     -13.077 -11.656  30.608  1.00 85.74           O  
ATOM    379  CG  TRP A  25     -12.725 -15.889  31.782  1.00 85.74           C  
ATOM    380  CD1 TRP A  25     -13.724 -16.530  32.432  1.00 85.74           C  
ATOM    381  HD1 TRP A  25     -14.713 -16.130  32.603  1.00 85.74           H  
ATOM    382  CD2 TRP A  25     -11.589 -16.800  31.798  1.00 85.74           C  
ATOM    383  CE2 TRP A  25     -11.969 -17.980  32.504  1.00 85.74           C  
ATOM    384  CE3 TRP A  25     -10.272 -16.742  31.293  1.00 85.74           C  
ATOM    385  HE3 TRP A  25      -9.953 -15.851  30.772  1.00 85.74           H  
ATOM    386  NE1 TRP A  25     -13.279 -17.758  32.872  1.00 85.74           N  
ATOM    387  HE1 TRP A  25     -13.850 -18.361  33.446  1.00 85.74           H  
ATOM    388  CH2 TRP A  25      -9.779 -18.961  32.191  1.00 85.74           C  
ATOM    389  HH2 TRP A  25      -9.076 -19.761  32.365  1.00 85.74           H  
ATOM    390  CZ2 TRP A  25     -11.085 -19.050  32.704  1.00 85.74           C  
ATOM    391  HZ2 TRP A  25     -11.396 -19.908  33.281  1.00 85.74           H  
ATOM    392  CZ3 TRP A  25      -9.376 -17.812  31.485  1.00 85.74           C  
ATOM    393  HZ3 TRP A  25      -8.365 -17.741  31.115  1.00 85.74           H  
ATOM    394  N   ASP A  26     -12.676 -11.378  32.794  1.00 84.74           N  
ATOM    395  H   ASP A  26     -12.828 -11.747  33.722  1.00 84.74           H  
ATOM    396  CA  ASP A  26     -12.079 -10.052  32.651  1.00 84.74           C  
ATOM    397  HA  ASP A  26     -12.765  -9.428  32.078  1.00 84.74           H  
ATOM    398  C   ASP A  26     -10.710 -10.135  31.933  1.00 84.74           C  
ATOM    399  CB  ASP A  26     -11.970  -9.404  34.036  1.00 84.74           C  
ATOM    400  HB2 ASP A  26     -12.964  -9.360  34.482  1.00 84.74           H  
ATOM    401  HB3 ASP A  26     -11.344 -10.030  34.672  1.00 84.74           H  
ATOM    402  O   ASP A  26      -9.748 -10.682  32.496  1.00 84.74           O  
ATOM    403  CG  ASP A  26     -11.386  -7.989  34.006  1.00 84.74           C  
ATOM    404  OD1 ASP A  26     -11.077  -7.479  32.903  1.00 84.74           O  
ATOM    405  OD2 ASP A  26     -11.176  -7.459  35.119  1.00 84.74           O  
ATOM    406  N   PRO A  27     -10.564  -9.570  30.718  1.00 85.25           N  
ATOM    407  CA  PRO A  27      -9.295  -9.572  29.992  1.00 85.25           C  
ATOM    408  HA  PRO A  27      -8.994 -10.606  29.824  1.00 85.25           H  
ATOM    409  C   PRO A  27      -8.174  -8.837  30.738  1.00 85.25           C  
ATOM    410  CB  PRO A  27      -9.580  -8.899  28.647  1.00 85.25           C  
ATOM    411  HB2 PRO A  27      -9.259  -7.858  28.670  1.00 85.25           H  
ATOM    412  HB3 PRO A  27      -9.094  -9.441  27.836  1.00 85.25           H  
ATOM    413  O   PRO A  27      -6.997  -9.164  30.560  1.00 85.25           O  
ATOM    414  CG  PRO A  27     -11.096  -8.947  28.503  1.00 85.25           C  
ATOM    415  HG2 PRO A  27     -11.382  -9.906  28.069  1.00 85.25           H  
ATOM    416  HG3 PRO A  27     -11.482  -8.118  27.909  1.00 85.25           H  
ATOM    417  CD  PRO A  27     -11.587  -8.889  29.938  1.00 85.25           C  
ATOM    418  HD2 PRO A  27     -11.657  -7.850  30.262  1.00 85.25           H  
ATOM    419  HD3 PRO A  27     -12.565  -9.366  30.004  1.00 85.25           H  
ATOM    420  N   LYS A  28      -8.512  -7.893  31.630  1.00 86.80           N  
ATOM    421  H   LYS A  28      -9.491  -7.703  31.788  1.00 86.80           H  
ATOM    422  CA  LYS A  28      -7.535  -7.190  32.477  1.00 86.80           C  
ATOM    423  HA  LYS A  28      -6.716  -6.837  31.850  1.00 86.80           H  
ATOM    424  C   LYS A  28      -6.911  -8.112  33.524  1.00 86.80           C  
ATOM    425  CB  LYS A  28      -8.183  -5.964  33.149  1.00 86.80           C  
ATOM    426  HB2 LYS A  28      -9.013  -6.274  33.783  1.00 86.80           H  
ATOM    427  HB3 LYS A  28      -7.440  -5.477  33.781  1.00 86.80           H  
ATOM    428  O   LYS A  28      -5.797  -7.855  33.975  1.00 86.80           O  
ATOM    429  CG  LYS A  28      -8.671  -4.950  32.105  1.00 86.80           C  
ATOM    430  HG2 LYS A  28      -9.419  -5.422  31.468  1.00 86.80           H  
ATOM    431  HG3 LYS A  28      -7.823  -4.668  31.481  1.00 86.80           H  
ATOM    432  CD  LYS A  28      -9.286  -3.673  32.699  1.00 86.80           C  
ATOM    433  HD2 LYS A  28      -8.573  -3.185  33.363  1.00 86.80           H  
ATOM    434  HD3 LYS A  28     -10.199  -3.926  33.239  1.00 86.80           H  
ATOM    435  CE  LYS A  28      -9.598  -2.779  31.488  1.00 86.80           C  
ATOM    436  HE2 LYS A  28      -8.667  -2.570  30.961  1.00 86.80           H  
ATOM    437  HE3 LYS A  28     -10.221  -3.347  30.797  1.00 86.80           H  
ATOM    438  NZ  LYS A  28     -10.278  -1.497  31.787  1.00 86.80           N  
ATOM    439  HZ1 LYS A  28      -9.710  -0.885  32.356  1.00 86.80           H  
ATOM    440  HZ2 LYS A  28     -10.427  -1.041  30.899  1.00 86.80           H  
ATOM    441  HZ3 LYS A  28     -11.187  -1.650  32.199  1.00 86.80           H  
ATOM    442  N   LYS A  29      -7.583  -9.213  33.881  1.00 86.98           N  
ATOM    443  H   LYS A  29      -8.495  -9.346  33.468  1.00 86.98           H  
ATOM    444  CA  LYS A  29      -7.067 -10.238  34.804  1.00 86.98           C  
ATOM    445  HA  LYS A  29      -6.300  -9.796  35.440  1.00 86.98           H  
ATOM    446  C   LYS A  29      -6.394 -11.397  34.076  1.00 86.98           C  
ATOM    447  CB  LYS A  29      -8.200 -10.746  35.708  1.00 86.98           C  
ATOM    448  HB2 LYS A  29      -9.029 -11.094  35.092  1.00 86.98           H  
ATOM    449  HB3 LYS A  29      -7.832 -11.586  36.296  1.00 86.98           H  
ATOM    450  O   LYS A  29      -5.343 -11.857  34.520  1.00 86.98           O  
ATOM    451  CG  LYS A  29      -8.696  -9.653  36.664  1.00 86.98           C  
ATOM    452  HG2 LYS A  29      -7.866  -9.304  37.279  1.00 86.98           H  
ATOM    453  HG3 LYS A  29      -9.082  -8.814  36.087  1.00 86.98           H  
ATOM    454  CD  LYS A  29      -9.807 -10.190  37.572  1.00 86.98           C  
ATOM    455  HD2 LYS A  29      -9.410 -10.981  38.208  1.00 86.98           H  
ATOM    456  HD3 LYS A  29     -10.607 -10.596  36.953  1.00 86.98           H  
ATOM    457  CE  LYS A  29     -10.357  -9.047  38.428  1.00 86.98           C  
ATOM    458  HE2 LYS A  29     -10.696  -8.259  37.756  1.00 86.98           H  
ATOM    459  HE3 LYS A  29      -9.551  -8.641  39.039  1.00 86.98           H  
ATOM    460  NZ  LYS A  29     -11.482  -9.499  39.284  1.00 86.98           N  
ATOM    461  HZ1 LYS A  29     -11.839  -8.730  39.831  1.00 86.98           H  
ATOM    462  HZ2 LYS A  29     -11.195 -10.242  39.905  1.00 86.98           H  
ATOM    463  HZ3 LYS A  29     -12.237  -9.835  38.703  1.00 86.98           H  
ATOM    464  N   TYR A  30      -6.970 -11.850  32.963  1.00 88.17           N  
ATOM    465  H   TYR A  30      -7.850 -11.432  32.697  1.00 88.17           H  
ATOM    466  CA  TYR A  30      -6.592 -13.120  32.327  1.00 88.17           C  
ATOM    467  HA  TYR A  30      -5.856 -13.625  32.951  1.00 88.17           H  
ATOM    468  C   TYR A  30      -5.944 -12.986  30.949  1.00 88.17           C  
ATOM    469  CB  TYR A  30      -7.827 -14.025  32.262  1.00 88.17           C  
ATOM    470  HB2 TYR A  30      -7.557 -14.976  31.804  1.00 88.17           H  
ATOM    471  HB3 TYR A  30      -8.581 -13.555  31.630  1.00 88.17           H  
ATOM    472  O   TYR A  30      -5.630 -14.008  30.332  1.00 88.17           O  
ATOM    473  CG  TYR A  30      -8.413 -14.317  33.624  1.00 88.17           C  
ATOM    474  CD1 TYR A  30      -7.727 -15.170  34.512  1.00 88.17           C  
ATOM    475  HD1 TYR A  30      -6.799 -15.634  34.211  1.00 88.17           H  
ATOM    476  CD2 TYR A  30      -9.621 -13.712  34.015  1.00 88.17           C  
ATOM    477  HD2 TYR A  30     -10.151 -13.063  33.333  1.00 88.17           H  
ATOM    478  CE1 TYR A  30      -8.251 -15.420  35.794  1.00 88.17           C  
ATOM    479  HE1 TYR A  30      -7.730 -16.077  36.474  1.00 88.17           H  
ATOM    480  CE2 TYR A  30     -10.143 -13.954  35.298  1.00 88.17           C  
ATOM    481  HE2 TYR A  30     -11.078 -13.508  35.604  1.00 88.17           H  
ATOM    482  OH  TYR A  30      -9.968 -15.026  37.428  1.00 88.17           O  
ATOM    483  HH  TYR A  30      -9.476 -15.691  37.915  1.00 88.17           H  
ATOM    484  CZ  TYR A  30      -9.461 -14.808  36.188  1.00 88.17           C  
ATOM    485  N   GLY A  31      -5.768 -11.766  30.447  1.00 85.22           N  
ATOM    486  H   GLY A  31      -6.120 -10.970  30.958  1.00 85.22           H  
ATOM    487  CA  GLY A  31      -5.468 -11.558  29.037  1.00 85.22           C  
ATOM    488  HA2 GLY A  31      -5.220 -10.513  28.857  1.00 85.22           H  
ATOM    489  HA3 GLY A  31      -4.616 -12.170  28.742  1.00 85.22           H  
ATOM    490  C   GLY A  31      -6.658 -11.918  28.152  1.00 85.22           C  
ATOM    491  O   GLY A  31      -7.704 -12.389  28.612  1.00 85.22           O  
ATOM    492  N   GLY A  32      -6.494 -11.699  26.858  1.00 87.48           N  
ATOM    493  H   GLY A  32      -5.586 -11.421  26.514  1.00 87.48           H  
ATOM    494  CA  GLY A  32      -7.577 -11.838  25.897  1.00 87.48           C  
ATOM    495  HA2 GLY A  32      -8.200 -10.944  25.928  1.00 87.48           H  
ATOM    496  HA3 GLY A  32      -8.204 -12.694  26.149  1.00 87.48           H  
ATOM    497  C   GLY A  32      -7.069 -12.015  24.480  1.00 87.48           C  
ATOM    498  O   GLY A  32      -5.865 -11.974  24.230  1.00 87.48           O  
ATOM    499  N   PHE A  33      -7.996 -12.206  23.550  1.00 86.54           N  
ATOM    500  H   PHE A  33      -8.967 -12.174  23.825  1.00 86.54           H  
ATOM    501  CA  PHE A  33      -7.675 -12.099  22.131  1.00 86.54           C  
ATOM    502  HA  PHE A  33      -6.801 -12.712  21.914  1.00 86.54           H  
ATOM    503  C   PHE A  33      -7.326 -10.643  21.792  1.00 86.54           C  
ATOM    504  CB  PHE A  33      -8.847 -12.620  21.298  1.00 86.54           C  
ATOM    505  HB2 PHE A  33      -9.720 -11.990  21.468  1.00 86.54           H  
ATOM    506  HB3 PHE A  33      -8.592 -12.526  20.242  1.00 86.54           H  
ATOM    507  O   PHE A  33      -7.936  -9.731  22.351  1.00 86.54           O  
ATOM    508  CG  PHE A  33      -9.209 -14.065  21.573  1.00 86.54           C  
ATOM    509  CD1 PHE A  33      -8.298 -15.080  21.227  1.00 86.54           C  
ATOM    510  HD1 PHE A  33      -7.348 -14.827  20.780  1.00 86.54           H  
ATOM    511  CD2 PHE A  33     -10.452 -14.403  22.144  1.00 86.54           C  
ATOM    512  HD2 PHE A  33     -11.164 -13.632  22.399  1.00 86.54           H  
ATOM    513  CE1 PHE A  33      -8.629 -16.428  21.440  1.00 86.54           C  
ATOM    514  HE1 PHE A  33      -7.934 -17.202  21.149  1.00 86.54           H  
ATOM    515  CE2 PHE A  33     -10.788 -15.755  22.344  1.00 86.54           C  
ATOM    516  HE2 PHE A  33     -11.761 -16.017  22.733  1.00 86.54           H  
ATOM    517  CZ  PHE A  33      -9.875 -16.766  21.995  1.00 86.54           C  
ATOM    518  HZ  PHE A  33     -10.144 -17.804  22.126  1.00 86.54           H  
ATOM    519  N   ASP A  34      -6.351 -10.435  20.900  1.00 81.59           N  
ATOM    520  H   ASP A  34      -5.867 -11.247  20.545  1.00 81.59           H  
ATOM    521  CA  ASP A  34      -5.768  -9.113  20.601  1.00 81.59           C  
ATOM    522  HA  ASP A  34      -5.253  -8.751  21.491  1.00 81.59           H  
ATOM    523  C   ASP A  34      -6.821  -8.053  20.252  1.00 81.59           C  
ATOM    524  CB  ASP A  34      -4.730  -9.250  19.459  1.00 81.59           C  
ATOM    525  HB2 ASP A  34      -5.179  -9.826  18.650  1.00 81.59           H  
ATOM    526  HB3 ASP A  34      -3.873  -9.818  19.821  1.00 81.59           H  
ATOM    527  O   ASP A  34      -6.937  -7.018  20.908  1.00 81.59           O  
ATOM    528  CG  ASP A  34      -4.230  -7.909  18.878  1.00 81.59           C  
ATOM    529  OD1 ASP A  34      -4.134  -6.917  19.621  1.00 81.59           O  
ATOM    530  OD2 ASP A  34      -4.031  -7.817  17.638  1.00 81.59           O  
ATOM    531  N   SER A  35      -7.572  -8.298  19.181  1.00 80.34           N  
ATOM    532  H   SER A  35      -7.482  -9.192  18.718  1.00 80.34           H  
ATOM    533  CA  SER A  35      -8.532  -7.333  18.659  1.00 80.34           C  
ATOM    534  HA  SER A  35      -9.021  -6.868  19.515  1.00 80.34           H  
ATOM    535  C   SER A  35      -9.607  -8.010  17.810  1.00 80.34           C  
ATOM    536  CB  SER A  35      -7.812  -6.228  17.864  1.00 80.34           C  
ATOM    537  HB2 SER A  35      -8.540  -5.657  17.288  1.00 80.34           H  
ATOM    538  HB3 SER A  35      -7.337  -5.552  18.575  1.00 80.34           H  
ATOM    539  O   SER A  35      -9.352  -9.059  17.202  1.00 80.34           O  
ATOM    540  OG  SER A  35      -6.808  -6.721  16.988  1.00 80.34           O  
ATOM    541  HG  SER A  35      -6.105  -7.050  17.554  1.00 80.34           H  
ATOM    542  N   PRO A  36     -10.816  -7.425  17.751  1.00 84.98           N  
ATOM    543  CA  PRO A  36     -11.877  -7.925  16.892  1.00 84.98           C  
ATOM    544  HA  PRO A  36     -12.083  -8.973  17.111  1.00 84.98           H  
ATOM    545  C   PRO A  36     -11.492  -7.776  15.421  1.00 84.98           C  
ATOM    546  CB  PRO A  36     -13.108  -7.086  17.227  1.00 84.98           C  
ATOM    547  HB2 PRO A  36     -13.737  -6.942  16.349  1.00 84.98           H  
ATOM    548  HB3 PRO A  36     -13.686  -7.557  18.022  1.00 84.98           H  
ATOM    549  O   PRO A  36     -10.820  -6.820  15.029  1.00 84.98           O  
ATOM    550  CG  PRO A  36     -12.531  -5.773  17.751  1.00 84.98           C  
ATOM    551  HG2 PRO A  36     -12.299  -5.116  16.912  1.00 84.98           H  
ATOM    552  HG3 PRO A  36     -13.209  -5.281  18.449  1.00 84.98           H  
ATOM    553  CD  PRO A  36     -11.235  -6.201  18.430  1.00 84.98           C  
ATOM    554  HD2 PRO A  36     -10.495  -5.407  18.331  1.00 84.98           H  
ATOM    555  HD3 PRO A  36     -11.415  -6.403  19.486  1.00 84.98           H  
ATOM    556  N   ILE A  37     -11.961  -8.700  14.587  1.00 86.17           N  
ATOM    557  H   ILE A  37     -12.539  -9.444  14.953  1.00 86.17           H  
ATOM    558  CA  ILE A  37     -11.820  -8.583  13.138  1.00 86.17           C  
ATOM    559  HA  ILE A  37     -10.862  -8.108  12.924  1.00 86.17           H  
ATOM    560  C   ILE A  37     -12.912  -7.644  12.620  1.00 86.17           C  
ATOM    561  CB  ILE A  37     -11.782  -9.977  12.475  1.00 86.17           C  
ATOM    562  HB  ILE A  37     -12.607 -10.578  12.858  1.00 86.17           H  
ATOM    563  O   ILE A  37     -14.101  -7.821  12.899  1.00 86.17           O  
ATOM    564  CG1 ILE A  37     -10.436 -10.650  12.840  1.00 86.17           C  
ATOM    565 HG12 ILE A  37      -9.638 -10.160  12.283  1.00 86.17           H  
ATOM    566 HG13 ILE A  37     -10.223 -10.506  13.899  1.00 86.17           H  
ATOM    567  CG2 ILE A  37     -11.908  -9.860  10.944  1.00 86.17           C  
ATOM    568 HG21 ILE A  37     -12.868  -9.421  10.672  1.00 86.17           H  
ATOM    569 HG22 ILE A  37     -11.106  -9.244  10.538  1.00 86.17           H  
ATOM    570 HG23 ILE A  37     -11.867 -10.848  10.486  1.00 86.17           H  
ATOM    571  CD1 ILE A  37     -10.359 -12.155  12.573  1.00 86.17           C  
ATOM    572 HD11 ILE A  37     -10.730 -12.409  11.580  1.00 86.17           H  
ATOM    573 HD12 ILE A  37     -10.932 -12.677  13.339  1.00 86.17           H  
ATOM    574 HD13 ILE A  37      -9.321 -12.480  12.655  1.00 86.17           H  
ATOM    575  N   VAL A  38     -12.497  -6.624  11.867  1.00 87.95           N  
ATOM    576  H   VAL A  38     -11.506  -6.538  11.692  1.00 87.95           H  
ATOM    577  CA  VAL A  38     -13.401  -5.711  11.158  1.00 87.95           C  
ATOM    578  HA  VAL A  38     -14.218  -5.425  11.820  1.00 87.95           H  
ATOM    579  C   VAL A  38     -13.992  -6.446   9.957  1.00 87.95           C  
ATOM    580  CB  VAL A  38     -12.693  -4.404  10.761  1.00 87.95           C  
ATOM    581  HB  VAL A  38     -11.826  -4.631  10.141  1.00 87.95           H  
ATOM    582  O   VAL A  38     -13.246  -6.945   9.118  1.00 87.95           O  
ATOM    583  CG1 VAL A  38     -13.624  -3.465   9.986  1.00 87.95           C  
ATOM    584 HG11 VAL A  38     -13.117  -2.523   9.777  1.00 87.95           H  
ATOM    585 HG12 VAL A  38     -14.526  -3.267  10.565  1.00 87.95           H  
ATOM    586 HG13 VAL A  38     -13.904  -3.916   9.034  1.00 87.95           H  
ATOM    587  CG2 VAL A  38     -12.221  -3.650  12.014  1.00 87.95           C  
ATOM    588 HG21 VAL A  38     -11.509  -4.254  12.577  1.00 87.95           H  
ATOM    589 HG22 VAL A  38     -11.728  -2.722  11.724  1.00 87.95           H  
ATOM    590 HG23 VAL A  38     -13.072  -3.418  12.654  1.00 87.95           H  
ATOM    591  N   ALA A  39     -15.321  -6.518   9.883  1.00 89.51           N  
ATOM    592  H   ALA A  39     -15.872  -6.021  10.569  1.00 89.51           H  
ATOM    593  CA  ALA A  39     -16.040  -7.128   8.770  1.00 89.51           C  
ATOM    594  HA  ALA A  39     -15.543  -8.054   8.483  1.00 89.51           H  
ATOM    595  C   ALA A  39     -16.048  -6.200   7.547  1.00 89.51           C  
ATOM    596  CB  ALA A  39     -17.468  -7.453   9.234  1.00 89.51           C  
ATOM    597  HB1 ALA A  39     -18.004  -7.961   8.433  1.00 89.51           H  
ATOM    598  HB2 ALA A  39     -18.002  -6.539   9.493  1.00 89.51           H  
ATOM    599  HB3 ALA A  39     -17.436  -8.099  10.111  1.00 89.51           H  
ATOM    600  O   ALA A  39     -15.706  -6.609   6.442  1.00 89.51           O  
ATOM    601  N   TYR A  40     -16.422  -4.940   7.762  1.00 92.14           N  
ATOM    602  H   TYR A  40     -16.681  -4.673   8.700  1.00 92.14           H  
ATOM    603  CA  TYR A  40     -16.444  -3.885   6.752  1.00 92.14           C  
ATOM    604  HA  TYR A  40     -15.570  -3.981   6.109  1.00 92.14           H  
ATOM    605  C   TYR A  40     -16.371  -2.519   7.438  1.00 92.14           C  
ATOM    606  CB  TYR A  40     -17.699  -4.022   5.872  1.00 92.14           C  
ATOM    607  HB2 TYR A  40     -17.607  -4.934   5.282  1.00 92.14           H  
ATOM    608  HB3 TYR A  40     -17.735  -3.200   5.157  1.00 92.14           H  
ATOM    609  O   TYR A  40     -16.397  -2.420   8.667  1.00 92.14           O  
ATOM    610  CG  TYR A  40     -19.018  -4.055   6.616  1.00 92.14           C  
ATOM    611  CD1 TYR A  40     -19.647  -5.289   6.865  1.00 92.14           C  
ATOM    612  HD1 TYR A  40     -19.192  -6.205   6.517  1.00 92.14           H  
ATOM    613  CD2 TYR A  40     -19.625  -2.855   7.035  1.00 92.14           C  
ATOM    614  HD2 TYR A  40     -19.153  -1.908   6.821  1.00 92.14           H  
ATOM    615  CE1 TYR A  40     -20.880  -5.326   7.543  1.00 92.14           C  
ATOM    616  HE1 TYR A  40     -21.389  -6.263   7.718  1.00 92.14           H  
ATOM    617  CE2 TYR A  40     -20.844  -2.891   7.733  1.00 92.14           C  
ATOM    618  HE2 TYR A  40     -21.305  -1.974   8.071  1.00 92.14           H  
ATOM    619  OH  TYR A  40     -22.631  -4.152   8.680  1.00 92.14           O  
ATOM    620  HH  TYR A  40     -22.818  -3.295   9.069  1.00 92.14           H  
ATOM    621  CZ  TYR A  40     -21.467  -4.127   7.991  1.00 92.14           C  
ATOM    622  N   SER A  41     -16.245  -1.453   6.656  1.00 95.35           N  
ATOM    623  H   SER A  41     -16.320  -1.570   5.655  1.00 95.35           H  
ATOM    624  CA  SER A  41     -16.305  -0.084   7.170  1.00 95.35           C  
ATOM    625  HA  SER A  41     -16.332  -0.102   8.260  1.00 95.35           H  
ATOM    626  C   SER A  41     -17.591   0.599   6.725  1.00 95.35           C  
ATOM    627  CB  SER A  41     -15.046   0.681   6.769  1.00 95.35           C  
ATOM    628  HB2 SER A  41     -15.111   1.720   7.091  1.00 95.35           H  
ATOM    629  HB3 SER A  41     -14.927   0.633   5.687  1.00 95.35           H  
ATOM    630  O   SER A  41     -18.220   0.194   5.753  1.00 95.35           O  
ATOM    631  OG  SER A  41     -13.948   0.044   7.400  1.00 95.35           O  
ATOM    632  HG  SER A  41     -14.136  -0.895   7.336  1.00 95.35           H  
ATOM    633  N   VAL A  42     -18.014   1.616   7.462  1.00 95.22           N  
ATOM    634  H   VAL A  42     -17.510   1.854   8.304  1.00 95.22           H  
ATOM    635  CA  VAL A  42     -19.167   2.444   7.115  1.00 95.22           C  
ATOM    636  HA  VAL A  42     -19.467   2.213   6.093  1.00 95.22           H  
ATOM    637  C   VAL A  42     -18.743   3.899   7.129  1.00 95.22           C  
ATOM    638  CB  VAL A  42     -20.391   2.167   8.012  1.00 95.22           C  
ATOM    639  HB  VAL A  42     -21.207   2.815   7.692  1.00 95.22           H  
ATOM    640  O   VAL A  42     -18.109   4.344   8.083  1.00 95.22           O  
ATOM    641  CG1 VAL A  42     -20.840   0.715   7.836  1.00 95.22           C  
ATOM    642 HG11 VAL A  42     -20.057   0.036   8.173  1.00 95.22           H  
ATOM    643 HG12 VAL A  42     -21.055   0.525   6.784  1.00 95.22           H  
ATOM    644 HG13 VAL A  42     -21.742   0.531   8.420  1.00 95.22           H  
ATOM    645  CG2 VAL A  42     -20.165   2.381   9.511  1.00 95.22           C  
ATOM    646 HG21 VAL A  42     -19.355   1.746   9.872  1.00 95.22           H  
ATOM    647 HG22 VAL A  42     -19.918   3.427   9.691  1.00 95.22           H  
ATOM    648 HG23 VAL A  42     -21.076   2.150  10.062  1.00 95.22           H  
ATOM    649  N   LEU A  43     -19.051   4.629   6.062  1.00 95.05           N  
ATOM    650  H   LEU A  43     -19.587   4.197   5.322  1.00 95.05           H  
ATOM    651  CA  LEU A  43     -18.933   6.080   6.052  1.00 95.05           C  
ATOM    652  HA  LEU A  43     -18.048   6.373   6.616  1.00 95.05           H  
ATOM    653  C   LEU A  43     -20.169   6.650   6.741  1.00 95.05           C  
ATOM    654  CB  LEU A  43     -18.781   6.576   4.608  1.00 95.05           C  
ATOM    655  HB2 LEU A  43     -19.665   6.266   4.051  1.00 95.05           H  
ATOM    656  HB3 LEU A  43     -17.909   6.100   4.160  1.00 95.05           H  
ATOM    657  O   LEU A  43     -21.292   6.333   6.348  1.00 95.05           O  
ATOM    658  CG  LEU A  43     -18.641   8.101   4.469  1.00 95.05           C  
ATOM    659  HG  LEU A  43     -19.492   8.600   4.934  1.00 95.05           H  
ATOM    660  CD1 LEU A  43     -17.350   8.606   5.110  1.00 95.05           C  
ATOM    661 HD11 LEU A  43     -16.499   8.027   4.750  1.00 95.05           H  
ATOM    662 HD12 LEU A  43     -17.418   8.534   6.195  1.00 95.05           H  
ATOM    663 HD13 LEU A  43     -17.201   9.652   4.840  1.00 95.05           H  
ATOM    664  CD2 LEU A  43     -18.613   8.478   2.991  1.00 95.05           C  
ATOM    665 HD21 LEU A  43     -18.558   9.562   2.884  1.00 95.05           H  
ATOM    666 HD22 LEU A  43     -19.525   8.132   2.506  1.00 95.05           H  
ATOM    667 HD23 LEU A  43     -17.751   8.028   2.498  1.00 95.05           H  
ATOM    668  N   VAL A  44     -19.947   7.460   7.772  1.00 94.08           N  
ATOM    669  H   VAL A  44     -18.991   7.627   8.053  1.00 94.08           H  
ATOM    670  CA  VAL A  44     -21.002   8.083   8.574  1.00 94.08           C  
ATOM    671  HA  VAL A  44     -21.976   7.826   8.159  1.00 94.08           H  
ATOM    672  C   VAL A  44     -20.841   9.593   8.509  1.00 94.08           C  
ATOM    673  CB  VAL A  44     -20.962   7.586  10.034  1.00 94.08           C  
ATOM    674  HB  VAL A  44     -20.008   7.861  10.483  1.00 94.08           H  
ATOM    675  O   VAL A  44     -19.773  10.116   8.838  1.00 94.08           O  
ATOM    676  CG1 VAL A  44     -22.090   8.199  10.874  1.00 94.08           C  
ATOM    677 HG11 VAL A  44     -23.059   7.969  10.431  1.00 94.08           H  
ATOM    678 HG12 VAL A  44     -21.966   9.281  10.929  1.00 94.08           H  
ATOM    679 HG13 VAL A  44     -22.052   7.805  11.890  1.00 94.08           H  
ATOM    680  CG2 VAL A  44     -21.104   6.061  10.105  1.00 94.08           C  
ATOM    681 HG21 VAL A  44     -21.106   5.736  11.145  1.00 94.08           H  
ATOM    682 HG22 VAL A  44     -22.027   5.747   9.617  1.00 94.08           H  
ATOM    683 HG23 VAL A  44     -20.251   5.602   9.604  1.00 94.08           H  
ATOM    684  N   ILE A  45     -21.915  10.285   8.126  1.00 93.42           N  
ATOM    685  H   ILE A  45     -22.720   9.775   7.789  1.00 93.42           H  
ATOM    686  CA  ILE A  45     -22.046  11.735   8.292  1.00 93.42           C  
ATOM    687  HA  ILE A  45     -21.083  12.132   8.612  1.00 93.42           H  
ATOM    688  C   ILE A  45     -23.062  11.983   9.409  1.00 93.42           C  
ATOM    689  CB  ILE A  45     -22.393  12.465   6.975  1.00 93.42           C  
ATOM    690  HB  ILE A  45     -23.401  12.190   6.663  1.00 93.42           H  
ATOM    691  O   ILE A  45     -24.243  11.672   9.276  1.00 93.42           O  
ATOM    692  CG1 ILE A  45     -21.414  12.092   5.839  1.00 93.42           C  
ATOM    693 HG12 ILE A  45     -21.265  11.013   5.804  1.00 93.42           H  
ATOM    694 HG13 ILE A  45     -20.449  12.560   6.036  1.00 93.42           H  
ATOM    695  CG2 ILE A  45     -22.392  13.986   7.220  1.00 93.42           C  
ATOM    696 HG21 ILE A  45     -22.669  14.512   6.306  1.00 93.42           H  
ATOM    697 HG22 ILE A  45     -23.126  14.247   7.982  1.00 93.42           H  
ATOM    698 HG23 ILE A  45     -21.401  14.312   7.537  1.00 93.42           H  
ATOM    699  CD1 ILE A  45     -21.897  12.506   4.445  1.00 93.42           C  
ATOM    700 HD11 ILE A  45     -22.006  13.589   4.375  1.00 93.42           H  
ATOM    701 HD12 ILE A  45     -21.167  12.183   3.703  1.00 93.42           H  
ATOM    702 HD13 ILE A  45     -22.851  12.026   4.228  1.00 93.42           H  
ATOM    703  N   ALA A  46     -22.590  12.501  10.541  1.00 94.05           N  
ATOM    704  H   ALA A  46     -21.613  12.755  10.571  1.00 94.05           H  
ATOM    705  CA  ALA A  46     -23.401  12.694  11.744  1.00 94.05           C  
ATOM    706  HA  ALA A  46     -24.429  12.921  11.462  1.00 94.05           H  
ATOM    707  C   ALA A  46     -22.875  13.862  12.584  1.00 94.05           C  
ATOM    708  CB  ALA A  46     -23.393  11.386  12.547  1.00 94.05           C  
ATOM    709  HB1 ALA A  46     -23.960  11.505  13.470  1.00 94.05           H  
ATOM    710  HB2 ALA A  46     -23.851  10.593  11.956  1.00 94.05           H  
ATOM    711  HB3 ALA A  46     -22.367  11.105  12.784  1.00 94.05           H  
ATOM    712  O   ALA A  46     -21.840  14.453  12.273  1.00 94.05           O  
ATOM    713  N   LYS A  47     -23.563  14.200  13.678  1.00 93.37           N  
ATOM    714  H   LYS A  47     -24.393  13.672  13.906  1.00 93.37           H  
ATOM    715  CA  LYS A  47     -23.018  15.099  14.702  1.00 93.37           C  
ATOM    716  HA  LYS A  47     -22.153  15.614  14.284  1.00 93.37           H  
ATOM    717  C   LYS A  47     -22.502  14.306  15.894  1.00 93.37           C  
ATOM    718  CB  LYS A  47     -24.033  16.168  15.116  1.00 93.37           C  
ATOM    719  HB2 LYS A  47     -23.591  16.773  15.907  1.00 93.37           H  
ATOM    720  HB3 LYS A  47     -24.936  15.691  15.498  1.00 93.37           H  
ATOM    721  O   LYS A  47     -23.091  13.308  16.282  1.00 93.37           O  
ATOM    722  CG  LYS A  47     -24.405  17.072  13.934  1.00 93.37           C  
ATOM    723  HG2 LYS A  47     -25.075  16.529  13.267  1.00 93.37           H  
ATOM    724  HG3 LYS A  47     -23.503  17.341  13.384  1.00 93.37           H  
ATOM    725  CD  LYS A  47     -25.083  18.358  14.414  1.00 93.37           C  
ATOM    726  HD2 LYS A  47     -24.365  18.937  14.994  1.00 93.37           H  
ATOM    727  HD3 LYS A  47     -25.940  18.113  15.043  1.00 93.37           H  
ATOM    728  CE  LYS A  47     -25.522  19.159  13.185  1.00 93.37           C  
ATOM    729  HE2 LYS A  47     -26.260  18.575  12.635  1.00 93.37           H  
ATOM    730  HE3 LYS A  47     -24.659  19.279  12.530  1.00 93.37           H  
ATOM    731  NZ  LYS A  47     -26.071  20.489  13.546  1.00 93.37           N  
ATOM    732  HZ1 LYS A  47     -26.367  20.970  12.709  1.00 93.37           H  
ATOM    733  HZ2 LYS A  47     -25.356  21.052  13.984  1.00 93.37           H  
ATOM    734  HZ3 LYS A  47     -26.859  20.400  14.172  1.00 93.37           H  
ATOM    735  N   VAL A  48     -21.426  14.791  16.499  1.00 92.34           N  
ATOM    736  H   VAL A  48     -20.958  15.580  16.075  1.00 92.34           H  
ATOM    737  CA  VAL A  48     -20.870  14.251  17.747  1.00 92.34           C  
ATOM    738  HA  VAL A  48     -21.626  13.642  18.243  1.00 92.34           H  
ATOM    739  C   VAL A  48     -20.518  15.390  18.695  1.00 92.34           C  
ATOM    740  CB  VAL A  48     -19.648  13.344  17.502  1.00 92.34           C  
ATOM    741  HB  VAL A  48     -19.212  13.080  18.466  1.00 92.34           H  
ATOM    742  O   VAL A  48     -20.113  16.476  18.262  1.00 92.34           O  
ATOM    743  CG1 VAL A  48     -20.034  12.047  16.790  1.00 92.34           C  
ATOM    744 HG11 VAL A  48     -19.162  11.405  16.669  1.00 92.34           H  
ATOM    745 HG12 VAL A  48     -20.463  12.255  15.810  1.00 92.34           H  
ATOM    746 HG13 VAL A  48     -20.763  11.509  17.395  1.00 92.34           H  
ATOM    747  CG2 VAL A  48     -18.569  14.029  16.660  1.00 92.34           C  
ATOM    748 HG21 VAL A  48     -18.234  14.946  17.145  1.00 92.34           H  
ATOM    749 HG22 VAL A  48     -17.741  13.334  16.529  1.00 92.34           H  
ATOM    750 HG23 VAL A  48     -18.985  14.276  15.684  1.00 92.34           H  
ATOM    751  N   GLU A  49     -20.659  15.148  19.994  1.00 90.97           N  
ATOM    752  H   GLU A  49     -21.009  14.249  20.293  1.00 90.97           H  
ATOM    753  CA  GLU A  49     -20.155  16.054  21.025  1.00 90.97           C  
ATOM    754  HA  GLU A  49     -20.441  17.077  20.780  1.00 90.97           H  
ATOM    755  C   GLU A  49     -18.623  15.973  21.067  1.00 90.97           C  
ATOM    756  CB  GLU A  49     -20.754  15.712  22.398  1.00 90.97           C  
ATOM    757  HB2 GLU A  49     -20.242  16.317  23.146  1.00 90.97           H  
ATOM    758  HB3 GLU A  49     -20.576  14.660  22.621  1.00 90.97           H  
ATOM    759  O   GLU A  49     -18.050  14.918  21.336  1.00 90.97           O  
ATOM    760  CG  GLU A  49     -22.259  16.007  22.478  1.00 90.97           C  
ATOM    761  HG2 GLU A  49     -22.789  15.362  21.777  1.00 90.97           H  
ATOM    762  HG3 GLU A  49     -22.410  17.043  22.175  1.00 90.97           H  
ATOM    763  CD  GLU A  49     -22.846  15.828  23.888  1.00 90.97           C  
ATOM    764  OE1 GLU A  49     -23.990  16.289  24.082  1.00 90.97           O  
ATOM    765  OE2 GLU A  49     -22.140  15.306  24.788  1.00 90.97           O  
ATOM    766  N   LYS A  50     -17.929  17.087  20.797  1.00 82.87           N  
ATOM    767  H   LYS A  50     -18.443  17.915  20.532  1.00 82.87           H  
ATOM    768  CA  LYS A  50     -16.459  17.153  20.877  1.00 82.87           C  
ATOM    769  HA  LYS A  50     -16.112  16.229  21.340  1.00 82.87           H  
ATOM    770  C   LYS A  50     -15.977  18.269  21.800  1.00 82.87           C  
ATOM    771  CB  LYS A  50     -15.820  17.228  19.472  1.00 82.87           C  
ATOM    772  HB2 LYS A  50     -16.398  17.902  18.839  1.00 82.87           H  
ATOM    773  HB3 LYS A  50     -14.808  17.624  19.566  1.00 82.87           H  
ATOM    774  O   LYS A  50     -16.461  19.401  21.759  1.00 82.87           O  
ATOM    775  CG  LYS A  50     -15.724  15.839  18.814  1.00 82.87           C  
ATOM    776  HG2 LYS A  50     -16.734  15.453  18.672  1.00 82.87           H  
ATOM    777  HG3 LYS A  50     -15.205  15.168  19.499  1.00 82.87           H  
ATOM    778  CD  LYS A  50     -14.975  15.822  17.464  1.00 82.87           C  
ATOM    779  HD2 LYS A  50     -15.514  16.442  16.747  1.00 82.87           H  
ATOM    780  HD3 LYS A  50     -13.964  16.206  17.601  1.00 82.87           H  
ATOM    781  CE  LYS A  50     -14.915  14.367  16.958  1.00 82.87           C  
ATOM    782  HE2 LYS A  50     -14.387  13.758  17.692  1.00 82.87           H  
ATOM    783  HE3 LYS A  50     -15.936  13.988  16.924  1.00 82.87           H  
ATOM    784  NZ  LYS A  50     -14.297  14.190  15.614  1.00 82.87           N  
ATOM    785  HZ1 LYS A  50     -14.784  14.729  14.913  1.00 82.87           H  
ATOM    786  HZ2 LYS A  50     -14.405  13.228  15.324  1.00 82.87           H  
ATOM    787  HZ3 LYS A  50     -13.309  14.403  15.612  1.00 82.87           H  
ATOM    788  N   GLY A  51     -14.924  17.956  22.557  1.00 81.00           N  
ATOM    789  H   GLY A  51     -14.650  16.984  22.577  1.00 81.00           H  
ATOM    790  CA  GLY A  51     -14.230  18.881  23.455  1.00 81.00           C  
ATOM    791  HA2 GLY A  51     -14.162  19.862  22.984  1.00 81.00           H  
ATOM    792  HA3 GLY A  51     -13.218  18.514  23.622  1.00 81.00           H  
ATOM    793  C   GLY A  51     -14.908  19.049  24.818  1.00 81.00           C  
ATOM    794  O   GLY A  51     -15.999  18.540  25.056  1.00 81.00           O  
ATOM    795  N   LYS A  52     -14.256  19.799  25.717  1.00 81.63           N  
ATOM    796  H   LYS A  52     -13.351  20.169  25.463  1.00 81.63           H  
ATOM    797  CA  LYS A  52     -14.734  20.014  27.098  1.00 81.63           C  
ATOM    798  HA  LYS A  52     -14.830  19.050  27.597  1.00 81.63           H  
ATOM    799  C   LYS A  52     -16.129  20.644  27.169  1.00 81.63           C  
ATOM    800  CB  LYS A  52     -13.742  20.887  27.887  1.00 81.63           C  
ATOM    801  HB2 LYS A  52     -13.571  21.822  27.354  1.00 81.63           H  
ATOM    802  HB3 LYS A  52     -14.200  21.127  28.846  1.00 81.63           H  
ATOM    803  O   LYS A  52     -16.895  20.325  28.063  1.00 81.63           O  
ATOM    804  CG  LYS A  52     -12.395  20.198  28.163  1.00 81.63           C  
ATOM    805  HG2 LYS A  52     -11.857  20.054  27.227  1.00 81.63           H  
ATOM    806  HG3 LYS A  52     -12.579  19.225  28.620  1.00 81.63           H  
ATOM    807  CD  LYS A  52     -11.542  21.046  29.122  1.00 81.63           C  
ATOM    808  HD2 LYS A  52     -12.100  21.198  30.046  1.00 81.63           H  
ATOM    809  HD3 LYS A  52     -11.347  22.017  28.668  1.00 81.63           H  
ATOM    810  CE  LYS A  52     -10.211  20.352  29.448  1.00 81.63           C  
ATOM    811  HE2 LYS A  52     -10.426  19.355  29.831  1.00 81.63           H  
ATOM    812  HE3 LYS A  52      -9.638  20.238  28.528  1.00 81.63           H  
ATOM    813  NZ  LYS A  52      -9.418  21.112  30.452  1.00 81.63           N  
ATOM    814  HZ1 LYS A  52      -8.551  20.637  30.660  1.00 81.63           H  
ATOM    815  HZ2 LYS A  52      -9.193  22.039  30.123  1.00 81.63           H  
ATOM    816  HZ3 LYS A  52      -9.927  21.201  31.320  1.00 81.63           H  
ATOM    817  N   SER A  53     -16.460  21.516  26.217  1.00 84.34           N  
ATOM    818  H   SER A  53     -15.790  21.711  25.486  1.00 84.34           H  
ATOM    819  CA  SER A  53     -17.760  22.190  26.131  1.00 84.34           C  
ATOM    820  HA  SER A  53     -18.128  22.362  27.143  1.00 84.34           H  
ATOM    821  C   SER A  53     -18.847  21.368  25.432  1.00 84.34           C  
ATOM    822  CB  SER A  53     -17.589  23.565  25.472  1.00 84.34           C  
ATOM    823  HB2 SER A  53     -18.562  24.014  25.273  1.00 84.34           H  
ATOM    824  HB3 SER A  53     -17.058  24.211  26.171  1.00 84.34           H  
ATOM    825  O   SER A  53     -19.927  21.903  25.203  1.00 84.34           O  
ATOM    826  OG  SER A  53     -16.833  23.482  24.269  1.00 84.34           O  
ATOM    827  HG  SER A  53     -16.236  24.233  24.263  1.00 84.34           H  
ATOM    828  N   LYS A  54     -18.567  20.107  25.057  1.00 84.06           N  
ATOM    829  H   LYS A  54     -17.674  19.717  25.320  1.00 84.06           H  
ATOM    830  CA  LYS A  54     -19.514  19.197  24.386  1.00 84.06           C  
ATOM    831  HA  LYS A  54     -18.950  18.358  23.978  1.00 84.06           H  
ATOM    832  C   LYS A  54     -20.227  19.826  23.182  1.00 84.06           C  
ATOM    833  CB  LYS A  54     -20.503  18.620  25.410  1.00 84.06           C  
ATOM    834  HB2 LYS A  54     -21.035  19.432  25.906  1.00 84.06           H  
ATOM    835  HB3 LYS A  54     -21.239  18.015  24.881  1.00 84.06           H  
ATOM    836  O   LYS A  54     -21.389  19.554  22.899  1.00 84.06           O  
ATOM    837  CG  LYS A  54     -19.826  17.727  26.456  1.00 84.06           C  
ATOM    838  HG2 LYS A  54     -19.110  18.297  27.048  1.00 84.06           H  
ATOM    839  HG3 LYS A  54     -19.310  16.913  25.945  1.00 84.06           H  
ATOM    840  CD  LYS A  54     -20.910  17.152  27.371  1.00 84.06           C  
ATOM    841  HD2 LYS A  54     -21.727  16.784  26.751  1.00 84.06           H  
ATOM    842  HD3 LYS A  54     -21.305  17.939  28.013  1.00 84.06           H  
ATOM    843  CE  LYS A  54     -20.377  16.000  28.219  1.00 84.06           C  
ATOM    844  HE2 LYS A  54     -19.802  16.395  29.057  1.00 84.06           H  
ATOM    845  HE3 LYS A  54     -19.721  15.394  27.594  1.00 84.06           H  
ATOM    846  NZ  LYS A  54     -21.511  15.167  28.681  1.00 84.06           N  
ATOM    847  HZ1 LYS A  54     -22.156  15.705  29.242  1.00 84.06           H  
ATOM    848  HZ2 LYS A  54     -21.200  14.356  29.196  1.00 84.06           H  
ATOM    849  HZ3 LYS A  54     -22.020  14.847  27.869  1.00 84.06           H  
ATOM    850  N   LYS A  55     -19.529  20.691  22.439  1.00 88.26           N  
ATOM    851  H   LYS A  55     -18.558  20.838  22.675  1.00 88.26           H  
ATOM    852  CA  LYS A  55     -20.115  21.340  21.263  1.00 88.26           C  
ATOM    853  HA  LYS A  55     -21.085  21.743  21.554  1.00 88.26           H  
ATOM    854  C   LYS A  55     -20.368  20.298  20.180  1.00 88.26           C  
ATOM    855  CB  LYS A  55     -19.238  22.491  20.753  1.00 88.26           C  
ATOM    856  HB2 LYS A  55     -18.206  22.152  20.662  1.00 88.26           H  
ATOM    857  HB3 LYS A  55     -19.594  22.788  19.767  1.00 88.26           H  
ATOM    858  O   LYS A  55     -19.469  19.527  19.836  1.00 88.26           O  
ATOM    859  CG  LYS A  55     -19.313  23.708  21.687  1.00 88.26           C  
ATOM    860  HG2 LYS A  55     -18.937  23.433  22.672  1.00 88.26           H  
ATOM    861  HG3 LYS A  55     -20.355  24.011  21.788  1.00 88.26           H  
ATOM    862  CD  LYS A  55     -18.503  24.891  21.136  1.00 88.26           C  
ATOM    863  HD2 LYS A  55     -18.888  25.154  20.151  1.00 88.26           H  
ATOM    864  HD3 LYS A  55     -17.455  24.603  21.051  1.00 88.26           H  
ATOM    865  CE  LYS A  55     -18.638  26.094  22.080  1.00 88.26           C  
ATOM    866  HE2 LYS A  55     -18.202  25.833  23.044  1.00 88.26           H  
ATOM    867  HE3 LYS A  55     -19.699  26.276  22.247  1.00 88.26           H  
ATOM    868  NZ  LYS A  55     -18.004  27.325  21.535  1.00 88.26           N  
ATOM    869  HZ1 LYS A  55     -17.012  27.205  21.390  1.00 88.26           H  
ATOM    870  HZ2 LYS A  55     -18.138  28.097  22.172  1.00 88.26           H  
ATOM    871  HZ3 LYS A  55     -18.435  27.592  20.661  1.00 88.26           H  
ATOM    872  N   LEU A  56     -21.572  20.329  19.617  1.00 91.25           N  
ATOM    873  H   LEU A  56     -22.270  20.942  20.013  1.00 91.25           H  
ATOM    874  CA  LEU A  56     -21.950  19.480  18.495  1.00 91.25           C  
ATOM    875  HA  LEU A  56     -21.652  18.455  18.716  1.00 91.25           H  
ATOM    876  C   LEU A  56     -21.203  19.898  17.235  1.00 91.25           C  
ATOM    877  CB  LEU A  56     -23.470  19.536  18.274  1.00 91.25           C  
ATOM    878  HB2 LEU A  56     -23.703  18.982  17.365  1.00 91.25           H  
ATOM    879  HB3 LEU A  56     -23.769  20.573  18.125  1.00 91.25           H  
ATOM    880  O   LEU A  56     -21.337  21.031  16.771  1.00 91.25           O  
ATOM    881  CG  LEU A  56     -24.289  18.938  19.427  1.00 91.25           C  
ATOM    882  HG  LEU A  56     -24.096  19.499  20.342  1.00 91.25           H  
ATOM    883  CD1 LEU A  56     -25.777  19.061  19.091  1.00 91.25           C  
ATOM    884 HD11 LEU A  56     -26.000  18.536  18.162  1.00 91.25           H  
ATOM    885 HD12 LEU A  56     -26.047  20.113  19.002  1.00 91.25           H  
ATOM    886 HD13 LEU A  56     -26.358  18.622  19.902  1.00 91.25           H  
ATOM    887  CD2 LEU A  56     -23.909  17.478  19.649  1.00 91.25           C  
ATOM    888 HD21 LEU A  56     -22.891  17.405  20.030  1.00 91.25           H  
ATOM    889 HD22 LEU A  56     -24.550  17.054  20.422  1.00 91.25           H  
ATOM    890 HD23 LEU A  56     -23.978  16.903  18.725  1.00 91.25           H  
ATOM    891  N   LYS A  57     -20.443  18.967  16.664  1.00 92.06           N  
ATOM    892  H   LYS A  57     -20.360  18.072  17.125  1.00 92.06           H  
ATOM    893  CA  LYS A  57     -19.748  19.153  15.390  1.00 92.06           C  
ATOM    894  HA  LYS A  57     -20.023  20.115  14.957  1.00 92.06           H  
ATOM    895  C   LYS A  57     -20.175  18.080  14.409  1.00 92.06           C  
ATOM    896  CB  LYS A  57     -18.229  19.131  15.596  1.00 92.06           C  
ATOM    897  HB2 LYS A  57     -17.751  19.166  14.618  1.00 92.06           H  
ATOM    898  HB3 LYS A  57     -17.940  18.202  16.088  1.00 92.06           H  
ATOM    899  O   LYS A  57     -20.250  16.913  14.785  1.00 92.06           O  
ATOM    900  CG  LYS A  57     -17.756  20.328  16.431  1.00 92.06           C  
ATOM    901  HG2 LYS A  57     -18.176  21.244  16.014  1.00 92.06           H  
ATOM    902  HG3 LYS A  57     -18.096  20.218  17.460  1.00 92.06           H  
ATOM    903  CD  LYS A  57     -16.228  20.429  16.407  1.00 92.06           C  
ATOM    904  HD2 LYS A  57     -15.899  20.519  15.372  1.00 92.06           H  
ATOM    905  HD3 LYS A  57     -15.798  19.527  16.844  1.00 92.06           H  
ATOM    906  CE  LYS A  57     -15.781  21.661  17.197  1.00 92.06           C  
ATOM    907  HE2 LYS A  57     -16.347  22.520  16.836  1.00 92.06           H  
ATOM    908  HE3 LYS A  57     -16.035  21.510  18.247  1.00 92.06           H  
ATOM    909  NZ  LYS A  57     -14.326  21.911  17.035  1.00 92.06           N  
ATOM    910  HZ1 LYS A  57     -13.786  21.125  17.367  1.00 92.06           H  
ATOM    911  HZ2 LYS A  57     -14.107  22.060  16.061  1.00 92.06           H  
ATOM    912  HZ3 LYS A  57     -14.045  22.738  17.542  1.00 92.06           H  
ATOM    913  N   THR A  58     -20.419  18.482  13.167  1.00 92.01           N  
ATOM    914  H   THR A  58     -20.359  19.462  12.932  1.00 92.01           H  
ATOM    915  CA  THR A  58     -20.582  17.533  12.067  1.00 92.01           C  
ATOM    916  HA  THR A  58     -21.333  16.796  12.350  1.00 92.01           H  
ATOM    917  C   THR A  58     -19.255  16.821  11.831  1.00 92.01           C  
ATOM    918  CB  THR A  58     -21.068  18.217  10.784  1.00 92.01           C  
ATOM    919  HB  THR A  58     -20.297  18.892  10.412  1.00 92.01           H  
ATOM    920  O   THR A  58     -18.198  17.456  11.804  1.00 92.01           O  
ATOM    921  CG2 THR A  58     -21.429  17.213   9.691  1.00 92.01           C  
ATOM    922 HG21 THR A  58     -22.167  16.500  10.060  1.00 92.01           H  
ATOM    923 HG22 THR A  58     -21.833  17.731   8.822  1.00 92.01           H  
ATOM    924 HG23 THR A  58     -20.543  16.665   9.371  1.00 92.01           H  
ATOM    925  OG1 THR A  58     -22.239  18.963  11.056  1.00 92.01           O  
ATOM    926  HG1 THR A  58     -22.617  19.155  10.195  1.00 92.01           H  
ATOM    927  N   VAL A  59     -19.315  15.505  11.698  1.00 91.97           N  
ATOM    928  H   VAL A  59     -20.219  15.056  11.738  1.00 91.97           H  
ATOM    929  CA  VAL A  59     -18.191  14.642  11.360  1.00 91.97           C  
ATOM    930  HA  VAL A  59     -17.342  15.261  11.070  1.00 91.97           H  
ATOM    931  C   VAL A  59     -18.559  13.799  10.154  1.00 91.97           C  
ATOM    932  CB  VAL A  59     -17.747  13.752  12.536  1.00 91.97           C  
ATOM    933  HB  VAL A  59     -16.959  13.091  12.176  1.00 91.97           H  
ATOM    934  O   VAL A  59     -19.692  13.340  10.040  1.00 91.97           O  
ATOM    935  CG1 VAL A  59     -17.132  14.630  13.635  1.00 91.97           C  
ATOM    936 HG11 VAL A  59     -17.880  15.324  14.020  1.00 91.97           H  
ATOM    937 HG12 VAL A  59     -16.300  15.195  13.217  1.00 91.97           H  
ATOM    938 HG13 VAL A  59     -16.781  13.977  14.435  1.00 91.97           H  
ATOM    939  CG2 VAL A  59     -18.858  12.878  13.133  1.00 91.97           C  
ATOM    940 HG21 VAL A  59     -18.448  12.256  13.929  1.00 91.97           H  
ATOM    941 HG22 VAL A  59     -19.261  12.213  12.370  1.00 91.97           H  
ATOM    942 HG23 VAL A  59     -19.665  13.493  13.531  1.00 91.97           H  
ATOM    943  N   THR A  60     -17.570  13.607   9.291  1.00 93.06           N  
ATOM    944  H   THR A  60     -16.684  14.060   9.463  1.00 93.06           H  
ATOM    945  CA  THR A  60     -17.578  12.640   8.199  1.00 93.06           C  
ATOM    946  HA  THR A  60     -18.521  12.095   8.172  1.00 93.06           H  
ATOM    947  C   THR A  60     -16.436  11.690   8.497  1.00 93.06           C  
ATOM    948  CB  THR A  60     -17.375  13.333   6.845  1.00 93.06           C  
ATOM    949  HB  THR A  60     -16.405  13.831   6.829  1.00 93.06           H  
ATOM    950  O   THR A  60     -15.277  12.111   8.502  1.00 93.06           O  
ATOM    951  CG2 THR A  60     -17.440  12.354   5.678  1.00 93.06           C  
ATOM    952 HG21 THR A  60     -18.337  11.739   5.742  1.00 93.06           H  
ATOM    953 HG22 THR A  60     -16.561  11.710   5.702  1.00 93.06           H  
ATOM    954 HG23 THR A  60     -17.435  12.895   4.732  1.00 93.06           H  
ATOM    955  OG1 THR A  60     -18.372  14.307   6.647  1.00 93.06           O  
ATOM    956  HG1 THR A  60     -18.441  14.454   5.701  1.00 93.06           H  
ATOM    957  N   GLU A  61     -16.738  10.445   8.843  1.00 92.91           N  
ATOM    958  H   GLU A  61     -17.704  10.151   8.864  1.00 92.91           H  
ATOM    959  CA  GLU A  61     -15.708   9.493   9.254  1.00 92.91           C  
ATOM    960  HA  GLU A  61     -14.797   9.737   8.707  1.00 92.91           H  
ATOM    961  C   GLU A  61     -16.042   8.058   8.871  1.00 92.91           C  
ATOM    962  CB  GLU A  61     -15.375   9.640  10.751  1.00 92.91           C  
ATOM    963  HB2 GLU A  61     -14.976  10.643  10.899  1.00 92.91           H  
ATOM    964  HB3 GLU A  61     -14.584   8.935  11.006  1.00 92.91           H  
ATOM    965  O   GLU A  61     -17.198   7.683   8.682  1.00 92.91           O  
ATOM    966  CG  GLU A  61     -16.551   9.429  11.713  1.00 92.91           C  
ATOM    967  HG2 GLU A  61     -17.368  10.101  11.447  1.00 92.91           H  
ATOM    968  HG3 GLU A  61     -16.906   8.403  11.621  1.00 92.91           H  
ATOM    969  CD  GLU A  61     -16.139   9.718  13.165  1.00 92.91           C  
ATOM    970  OE1 GLU A  61     -16.532   8.929  14.044  1.00 92.91           O  
ATOM    971  OE2 GLU A  61     -15.456  10.738  13.437  1.00 92.91           O  
ATOM    972  N   LEU A  62     -14.987   7.260   8.742  1.00 95.06           N  
ATOM    973  H   LEU A  62     -14.073   7.630   8.961  1.00 95.06           H  
ATOM    974  CA  LEU A  62     -15.081   5.834   8.497  1.00 95.06           C  
ATOM    975  HA  LEU A  62     -16.025   5.613   8.000  1.00 95.06           H  
ATOM    976  C   LEU A  62     -15.067   5.108   9.837  1.00 95.06           C  
ATOM    977  CB  LEU A  62     -13.927   5.404   7.583  1.00 95.06           C  
ATOM    978  HB2 LEU A  62     -12.991   5.780   7.998  1.00 95.06           H  
ATOM    979  HB3 LEU A  62     -13.873   4.315   7.562  1.00 95.06           H  
ATOM    980  O   LEU A  62     -14.117   5.234  10.609  1.00 95.06           O  
ATOM    981  CG  LEU A  62     -14.105   5.925   6.147  1.00 95.06           C  
ATOM    982  HG  LEU A  62     -14.451   6.959   6.158  1.00 95.06           H  
ATOM    983  CD1 LEU A  62     -12.770   5.889   5.421  1.00 95.06           C  
ATOM    984 HD11 LEU A  62     -12.914   6.115   4.365  1.00 95.06           H  
ATOM    985 HD12 LEU A  62     -12.140   6.665   5.856  1.00 95.06           H  
ATOM    986 HD13 LEU A  62     -12.302   4.911   5.534  1.00 95.06           H  
ATOM    987  CD2 LEU A  62     -15.112   5.088   5.371  1.00 95.06           C  
ATOM    988 HD21 LEU A  62     -16.090   5.137   5.850  1.00 95.06           H  
ATOM    989 HD22 LEU A  62     -15.207   5.489   4.362  1.00 95.06           H  
ATOM    990 HD23 LEU A  62     -14.785   4.050   5.321  1.00 95.06           H  
ATOM    991  N   LEU A  63     -16.105   4.323  10.092  1.00 94.97           N  
ATOM    992  H   LEU A  63     -16.869   4.326   9.431  1.00 94.97           H  
ATOM    993  CA  LEU A  63     -16.225   3.474  11.267  1.00 94.97           C  
ATOM    994  HA  LEU A  63     -15.430   3.724  11.969  1.00 94.97           H  
ATOM    995  C   LEU A  63     -16.069   2.011  10.855  1.00 94.97           C  
ATOM    996  CB  LEU A  63     -17.569   3.766  11.949  1.00 94.97           C  
ATOM    997  HB2 LEU A  63     -17.606   4.817  12.233  1.00 94.97           H  
ATOM    998  HB3 LEU A  63     -18.363   3.594  11.223  1.00 94.97           H  
ATOM    999  O   LEU A  63     -16.754   1.531   9.957  1.00 94.97           O  
ATOM   1000  CG  LEU A  63     -17.843   2.899  13.188  1.00 94.97           C  
ATOM   1001  HG  LEU A  63     -17.715   1.845  12.941  1.00 94.97           H  
ATOM   1002  CD1 LEU A  63     -16.910   3.253  14.348  1.00 94.97           C  
ATOM   1003 HD11 LEU A  63     -17.164   2.658  15.225  1.00 94.97           H  
ATOM   1004 HD12 LEU A  63     -17.014   4.311  14.591  1.00 94.97           H  
ATOM   1005 HD13 LEU A  63     -15.875   3.049  14.077  1.00 94.97           H  
ATOM   1006  CD2 LEU A  63     -19.284   3.091  13.648  1.00 94.97           C  
ATOM   1007 HD21 LEU A  63     -19.452   4.135  13.911  1.00 94.97           H  
ATOM   1008 HD22 LEU A  63     -19.491   2.455  14.509  1.00 94.97           H  
ATOM   1009 HD23 LEU A  63     -19.960   2.815  12.838  1.00 94.97           H  
ATOM   1010  N   GLY A  64     -15.181   1.280  11.526  1.00 94.61           N  
ATOM   1011  H   GLY A  64     -14.669   1.717  12.279  1.00 94.61           H  
ATOM   1012  CA  GLY A  64     -15.079  -0.166  11.353  1.00 94.61           C  
ATOM   1013  HA2 GLY A  64     -15.112  -0.421  10.294  1.00 94.61           H  
ATOM   1014  HA3 GLY A  64     -14.135  -0.523  11.767  1.00 94.61           H  
ATOM   1015  C   GLY A  64     -16.220  -0.863  12.088  1.00 94.61           C  
ATOM   1016  O   GLY A  64     -16.391  -0.644  13.285  1.00 94.61           O  
ATOM   1017  N   ILE A  65     -16.971  -1.709  11.386  1.00 94.56           N  
ATOM   1018  H   ILE A  65     -16.776  -1.833  10.402  1.00 94.56           H  
ATOM   1019  CA  ILE A  65     -17.954  -2.610  11.987  1.00 94.56           C  
ATOM   1020  HA  ILE A  65     -18.210  -2.262  12.988  1.00 94.56           H  
ATOM   1021  C   ILE A  65     -17.297  -3.974  12.128  1.00 94.56           C  
ATOM   1022  CB  ILE A  65     -19.254  -2.666  11.158  1.00 94.56           C  
ATOM   1023  HB  ILE A  65     -19.014  -3.059  10.170  1.00 94.56           H  
ATOM   1024  O   ILE A  65     -16.908  -4.601  11.140  1.00 94.56           O  
ATOM   1025  CG1 ILE A  65     -19.882  -1.268  10.956  1.00 94.56           C  
ATOM   1026 HG12 ILE A  65     -20.810  -1.380  10.395  1.00 94.56           H  
ATOM   1027 HG13 ILE A  65     -19.209  -0.664  10.348  1.00 94.56           H  
ATOM   1028  CG2 ILE A  65     -20.273  -3.622  11.805  1.00 94.56           C  
ATOM   1029 HG21 ILE A  65     -20.460  -3.344  12.843  1.00 94.56           H  
ATOM   1030 HG22 ILE A  65     -19.899  -4.646  11.778  1.00 94.56           H  
ATOM   1031 HG23 ILE A  65     -21.212  -3.592  11.254  1.00 94.56           H  
ATOM   1032  CD1 ILE A  65     -20.196  -0.488  12.242  1.00 94.56           C  
ATOM   1033 HD11 ILE A  65     -19.280  -0.270  12.792  1.00 94.56           H  
ATOM   1034 HD12 ILE A  65     -20.673   0.456  11.979  1.00 94.56           H  
ATOM   1035 HD13 ILE A  65     -20.879  -1.055  12.875  1.00 94.56           H  
ATOM   1036  N   THR A  66     -17.128  -4.428  13.363  1.00 91.95           N  
ATOM   1037  H   THR A  66     -17.444  -3.864  14.140  1.00 91.95           H  
ATOM   1038  CA  THR A  66     -16.543  -5.742  13.643  1.00 91.95           C  
ATOM   1039  HA  THR A  66     -15.677  -5.888  12.997  1.00 91.95           H  
ATOM   1040  C   THR A  66     -17.514  -6.870  13.319  1.00 91.95           C  
ATOM   1041  CB  THR A  66     -16.040  -5.843  15.079  1.00 91.95           C  
ATOM   1042  HB  THR A  66     -15.572  -6.818  15.213  1.00 91.95           H  
ATOM   1043  O   THR A  66     -18.724  -6.658  13.245  1.00 91.95           O  
ATOM   1044  CG2 THR A  66     -15.030  -4.746  15.425  1.00 91.95           C  
ATOM   1045 HG21 THR A  66     -15.424  -3.756  15.196  1.00 91.95           H  
ATOM   1046 HG22 THR A  66     -14.112  -4.905  14.860  1.00 91.95           H  
ATOM   1047 HG23 THR A  66     -14.815  -4.779  16.493  1.00 91.95           H  
ATOM   1048  OG1 THR A  66     -17.112  -5.746  15.970  1.00 91.95           O  
ATOM   1049  HG1 THR A  66     -17.342  -4.814  16.001  1.00 91.95           H  
ATOM   1050  N   ILE A  67     -17.008  -8.095  13.145  1.00 88.86           N  
ATOM   1051  H   ILE A  67     -16.006  -8.223  13.156  1.00 88.86           H  
ATOM   1052  CA  ILE A  67     -17.887  -9.251  12.907  1.00 88.86           C  
ATOM   1053  HA  ILE A  67     -18.492  -9.032  12.027  1.00 88.86           H  
ATOM   1054  C   ILE A  67     -18.875  -9.433  14.076  1.00 88.86           C  
ATOM   1055  CB  ILE A  67     -17.087 -10.543  12.618  1.00 88.86           C  
ATOM   1056  HB  ILE A  67     -16.512 -10.808  13.506  1.00 88.86           H  
ATOM   1057  O   ILE A  67     -20.040  -9.742  13.842  1.00 88.86           O  
ATOM   1058  CG1 ILE A  67     -16.120 -10.383  11.421  1.00 88.86           C  
ATOM   1059 HG12 ILE A  67     -15.519  -9.482  11.546  1.00 88.86           H  
ATOM   1060 HG13 ILE A  67     -16.694 -10.274  10.501  1.00 88.86           H  
ATOM   1061  CG2 ILE A  67     -18.093 -11.667  12.298  1.00 88.86           C  
ATOM   1062 HG21 ILE A  67     -18.756 -11.356  11.491  1.00 88.86           H  
ATOM   1063 HG22 ILE A  67     -18.700 -11.904  13.172  1.00 88.86           H  
ATOM   1064 HG23 ILE A  67     -17.587 -12.580  11.986  1.00 88.86           H  
ATOM   1065  CD1 ILE A  67     -15.140 -11.552  11.249  1.00 88.86           C  
ATOM   1066 HD11 ILE A  67     -15.662 -12.472  10.988  1.00 88.86           H  
ATOM   1067 HD12 ILE A  67     -14.579 -11.700  12.172  1.00 88.86           H  
ATOM   1068 HD13 ILE A  67     -14.443 -11.321  10.443  1.00 88.86           H  
ATOM   1069  N   MET A  68     -18.446  -9.160  15.315  1.00 87.27           N  
ATOM   1070  H   MET A  68     -17.488  -8.867  15.438  1.00 87.27           H  
ATOM   1071  CA  MET A  68     -19.312  -9.219  16.502  1.00 87.27           C  
ATOM   1072  HA  MET A  68     -19.832 -10.177  16.514  1.00 87.27           H  
ATOM   1073  C   MET A  68     -20.392  -8.126  16.514  1.00 87.27           C  
ATOM   1074  CB  MET A  68     -18.462  -9.110  17.775  1.00 87.27           C  
ATOM   1075  HB2 MET A  68     -17.900  -8.177  17.757  1.00 87.27           H  
ATOM   1076  HB3 MET A  68     -19.131  -9.092  18.636  1.00 87.27           H  
ATOM   1077  O   MET A  68     -21.513  -8.367  16.950  1.00 87.27           O  
ATOM   1078  CG  MET A  68     -17.499 -10.290  17.946  1.00 87.27           C  
ATOM   1079  HG2 MET A  68     -16.726 -10.244  17.178  1.00 87.27           H  
ATOM   1080  HG3 MET A  68     -18.060 -11.215  17.808  1.00 87.27           H  
ATOM   1081  SD  MET A  68     -16.705 -10.368  19.575  1.00 87.27           S  
ATOM   1082  CE  MET A  68     -15.636  -8.915  19.494  1.00 87.27           C  
ATOM   1083  HE1 MET A  68     -14.929  -9.067  18.677  1.00 87.27           H  
ATOM   1084  HE2 MET A  68     -15.094  -8.813  20.434  1.00 87.27           H  
ATOM   1085  HE3 MET A  68     -16.228  -8.016  19.322  1.00 87.27           H  
ATOM   1086  N   GLU A  69     -20.084  -6.928  16.012  1.00 93.36           N  
ATOM   1087  H   GLU A  69     -19.143  -6.765  15.686  1.00 93.36           H  
ATOM   1088  CA  GLU A  69     -21.035  -5.808  15.952  1.00 93.36           C  
ATOM   1089  HA  GLU A  69     -21.646  -5.791  16.854  1.00 93.36           H  
ATOM   1090  C   GLU A  69     -21.987  -5.890  14.757  1.00 93.36           C  
ATOM   1091  CB  GLU A  69     -20.258  -4.497  15.859  1.00 93.36           C  
ATOM   1092  HB2 GLU A  69     -19.548  -4.597  15.038  1.00 93.36           H  
ATOM   1093  HB3 GLU A  69     -20.942  -3.688  15.603  1.00 93.36           H  
ATOM   1094  O   GLU A  69     -23.033  -5.240  14.767  1.00 93.36           O  
ATOM   1095  CG  GLU A  69     -19.541  -4.129  17.168  1.00 93.36           C  
ATOM   1096  HG2 GLU A  69     -19.028  -4.998  17.579  1.00 93.36           H  
ATOM   1097  HG3 GLU A  69     -20.286  -3.808  17.897  1.00 93.36           H  
ATOM   1098  CD  GLU A  69     -18.520  -3.012  16.929  1.00 93.36           C  
ATOM   1099  OE1 GLU A  69     -18.422  -2.076  17.751  1.00 93.36           O  
ATOM   1100  OE2 GLU A  69     -17.848  -3.051  15.873  1.00 93.36           O  
ATOM   1101  N   ARG A  70     -21.641  -6.676  13.730  1.00 93.44           N  
ATOM   1102  H   ARG A  70     -20.742  -7.133  13.792  1.00 93.44           H  
ATOM   1103  CA  ARG A  70     -22.361  -6.736  12.455  1.00 93.44           C  
ATOM   1104  HA  ARG A  70     -22.250  -5.778  11.948  1.00 93.44           H  
ATOM   1105  C   ARG A  70     -23.861  -6.941  12.642  1.00 93.44           C  
ATOM   1106  CB  ARG A  70     -21.737  -7.831  11.578  1.00 93.44           C  
ATOM   1107  HB2 ARG A  70     -21.796  -8.789  12.094  1.00 93.44           H  
ATOM   1108  HB3 ARG A  70     -20.688  -7.592  11.398  1.00 93.44           H  
ATOM   1109  O   ARG A  70     -24.636  -6.154  12.117  1.00 93.44           O  
ATOM   1110  CG  ARG A  70     -22.468  -7.942  10.238  1.00 93.44           C  
ATOM   1111  HG2 ARG A  70     -22.432  -6.985   9.718  1.00 93.44           H  
ATOM   1112  HG3 ARG A  70     -23.510  -8.207  10.416  1.00 93.44           H  
ATOM   1113  CD  ARG A  70     -21.859  -9.030   9.360  1.00 93.44           C  
ATOM   1114  HD2 ARG A  70     -20.845  -8.742   9.085  1.00 93.44           H  
ATOM   1115  HD3 ARG A  70     -21.832  -9.963   9.922  1.00 93.44           H  
ATOM   1116  NE  ARG A  70     -22.683  -9.207   8.159  1.00 93.44           N  
ATOM   1117  HE  ARG A  70     -23.553  -8.695   8.133  1.00 93.44           H  
ATOM   1118  NH1 ARG A  70     -21.409 -10.822   7.135  1.00 93.44           N  
ATOM   1119 HH11 ARG A  70     -21.270 -11.444   6.352  1.00 93.44           H  
ATOM   1120 HH12 ARG A  70     -20.817 -10.860   7.952  1.00 93.44           H  
ATOM   1121  NH2 ARG A  70     -23.231 -10.001   6.119  1.00 93.44           N  
ATOM   1122 HH21 ARG A  70     -24.036  -9.392   6.159  1.00 93.44           H  
ATOM   1123 HH22 ARG A  70     -23.062 -10.561   5.295  1.00 93.44           H  
ATOM   1124  CZ  ARG A  70     -22.434 -10.010   7.144  1.00 93.44           C  
ATOM   1125  N   SER A  71     -24.271  -7.948  13.414  1.00 94.36           N  
ATOM   1126  H   SER A  71     -23.565  -8.526  13.848  1.00 94.36           H  
ATOM   1127  CA  SER A  71     -25.697  -8.254  13.616  1.00 94.36           C  
ATOM   1128  HA  SER A  71     -26.159  -8.431  12.644  1.00 94.36           H  
ATOM   1129  C   SER A  71     -26.451  -7.091  14.276  1.00 94.36           C  
ATOM   1130  CB  SER A  71     -25.831  -9.536  14.445  1.00 94.36           C  
ATOM   1131  HB2 SER A  71     -25.361  -9.397  15.418  1.00 94.36           H  
ATOM   1132  HB3 SER A  71     -25.330 -10.351  13.923  1.00 94.36           H  
ATOM   1133  O   SER A  71     -27.530  -6.705  13.825  1.00 94.36           O  
ATOM   1134  OG  SER A  71     -27.190  -9.870  14.624  1.00 94.36           O  
ATOM   1135  HG  SER A  71     -27.253 -10.766  14.961  1.00 94.36           H  
ATOM   1136  N   ALA A  72     -25.853  -6.467  15.296  1.00 95.48           N  
ATOM   1137  H   ALA A  72     -24.921  -6.750  15.563  1.00 95.48           H  
ATOM   1138  CA  ALA A  72     -26.449  -5.325  15.986  1.00 95.48           C  
ATOM   1139  HA  ALA A  72     -27.461  -5.591  16.292  1.00 95.48           H  
ATOM   1140  C   ALA A  72     -26.558  -4.096  15.069  1.00 95.48           C  
ATOM   1141  CB  ALA A  72     -25.624  -5.027  17.243  1.00 95.48           C  
ATOM   1142  HB1 ALA A  72     -24.606  -4.750  16.972  1.00 95.48           H  
ATOM   1143  HB2 ALA A  72     -25.598  -5.906  17.887  1.00 95.48           H  
ATOM   1144  HB3 ALA A  72     -26.081  -4.203  17.791  1.00 95.48           H  
ATOM   1145  O   ALA A  72     -27.612  -3.462  15.009  1.00 95.48           O  
ATOM   1146  N   PHE A  73     -25.494  -3.796  14.319  1.00 95.67           N  
ATOM   1147  H   PHE A  73     -24.658  -4.354  14.419  1.00 95.67           H  
ATOM   1148  CA  PHE A  73     -25.484  -2.703  13.354  1.00 95.67           C  
ATOM   1149  HA  PHE A  73     -25.770  -1.781  13.862  1.00 95.67           H  
ATOM   1150  C   PHE A  73     -26.499  -2.928  12.228  1.00 95.67           C  
ATOM   1151  CB  PHE A  73     -24.069  -2.529  12.791  1.00 95.67           C  
ATOM   1152  HB2 PHE A  73     -23.729  -3.475  12.370  1.00 95.67           H  
ATOM   1153  HB3 PHE A  73     -23.393  -2.269  13.606  1.00 95.67           H  
ATOM   1154  O   PHE A  73     -27.244  -2.018  11.889  1.00 95.67           O  
ATOM   1155  CG  PHE A  73     -23.991  -1.456  11.723  1.00 95.67           C  
ATOM   1156  CD1 PHE A  73     -24.102  -1.798  10.364  1.00 95.67           C  
ATOM   1157  HD1 PHE A  73     -24.272  -2.829  10.093  1.00 95.67           H  
ATOM   1158  CD2 PHE A  73     -23.886  -0.105  12.091  1.00 95.67           C  
ATOM   1159  HD2 PHE A  73     -23.853   0.165  13.136  1.00 95.67           H  
ATOM   1160  CE1 PHE A  73     -24.060  -0.792   9.381  1.00 95.67           C  
ATOM   1161  HE1 PHE A  73     -24.149  -1.037   8.333  1.00 95.67           H  
ATOM   1162  CE2 PHE A  73     -23.857   0.903  11.115  1.00 95.67           C  
ATOM   1163  HE2 PHE A  73     -23.786   1.940  11.408  1.00 95.67           H  
ATOM   1164  CZ  PHE A  73     -23.939   0.556   9.759  1.00 95.67           C  
ATOM   1165  HZ  PHE A  73     -23.915   1.329   9.006  1.00 95.67           H  
ATOM   1166  N   GLU A  74     -26.564  -4.128  11.647  1.00 94.31           N  
ATOM   1167  H   GLU A  74     -25.934  -4.855  11.957  1.00 94.31           H  
ATOM   1168  CA  GLU A  74     -27.465  -4.424  10.527  1.00 94.31           C  
ATOM   1169  HA  GLU A  74     -27.387  -3.611   9.805  1.00 94.31           H  
ATOM   1170  C   GLU A  74     -28.941  -4.444  10.944  1.00 94.31           C  
ATOM   1171  CB  GLU A  74     -27.043  -5.730   9.821  1.00 94.31           C  
ATOM   1172  HB2 GLU A  74     -27.794  -5.986   9.074  1.00 94.31           H  
ATOM   1173  HB3 GLU A  74     -26.971  -6.542  10.544  1.00 94.31           H  
ATOM   1174  O   GLU A  74     -29.791  -4.049  10.147  1.00 94.31           O  
ATOM   1175  CG  GLU A  74     -25.698  -5.533   9.105  1.00 94.31           C  
ATOM   1176  HG2 GLU A  74     -24.909  -5.328   9.829  1.00 94.31           H  
ATOM   1177  HG3 GLU A  74     -25.786  -4.631   8.499  1.00 94.31           H  
ATOM   1178  CD  GLU A  74     -25.247  -6.691   8.199  1.00 94.31           C  
ATOM   1179  OE1 GLU A  74     -24.733  -6.355   7.106  1.00 94.31           O  
ATOM   1180  OE2 GLU A  74     -25.330  -7.883   8.564  1.00 94.31           O  
ATOM   1181  N   LYS A  75     -29.248  -4.818  12.195  1.00 96.14           N  
ATOM   1182  H   LYS A  75     -28.504  -5.180  12.775  1.00 96.14           H  
ATOM   1183  CA  LYS A  75     -30.609  -4.768  12.749  1.00 96.14           C  
ATOM   1184  HA  LYS A  75     -31.276  -5.292  12.064  1.00 96.14           H  
ATOM   1185  C   LYS A  75     -31.143  -3.337  12.857  1.00 96.14           C  
ATOM   1186  CB  LYS A  75     -30.623  -5.485  14.109  1.00 96.14           C  
ATOM   1187  HB2 LYS A  75     -29.957  -4.965  14.798  1.00 96.14           H  
ATOM   1188  HB3 LYS A  75     -30.248  -6.499  13.970  1.00 96.14           H  
ATOM   1189  O   LYS A  75     -32.292  -3.089  12.499  1.00 96.14           O  
ATOM   1190  CG  LYS A  75     -32.031  -5.560  14.719  1.00 96.14           C  
ATOM   1191  HG2 LYS A  75     -32.412  -4.554  14.892  1.00 96.14           H  
ATOM   1192  HG3 LYS A  75     -32.695  -6.074  14.024  1.00 96.14           H  
ATOM   1193  CD  LYS A  75     -32.014  -6.312  16.055  1.00 96.14           C  
ATOM   1194  HD2 LYS A  75     -31.632  -7.320  15.892  1.00 96.14           H  
ATOM   1195  HD3 LYS A  75     -31.357  -5.789  16.750  1.00 96.14           H  
ATOM   1196  CE  LYS A  75     -33.434  -6.381  16.629  1.00 96.14           C  
ATOM   1197  HE2 LYS A  75     -33.808  -5.365  16.754  1.00 96.14           H  
ATOM   1198  HE3 LYS A  75     -34.075  -6.882  15.903  1.00 96.14           H  
ATOM   1199  NZ  LYS A  75     -33.472  -7.104  17.926  1.00 96.14           N  
ATOM   1200  HZ1 LYS A  75     -32.895  -6.639  18.611  1.00 96.14           H  
ATOM   1201  HZ2 LYS A  75     -33.139  -8.051  17.812  1.00 96.14           H  
ATOM   1202  HZ3 LYS A  75     -34.417  -7.144  18.280  1.00 96.14           H  
ATOM   1203  N   ASN A  76     -30.344  -2.404  13.381  1.00 95.14           N  
ATOM   1204  H   ASN A  76     -29.412  -2.676  13.659  1.00 95.14           H  
ATOM   1205  CA  ASN A  76     -30.716  -0.990  13.468  1.00 95.14           C  
ATOM   1206  HA  ASN A  76     -31.322  -0.736  12.599  1.00 95.14           H  
ATOM   1207  C   ASN A  76     -29.461  -0.090  13.457  1.00 95.14           C  
ATOM   1208  CB  ASN A  76     -31.607  -0.763  14.707  1.00 95.14           C  
ATOM   1209  HB2 ASN A  76     -31.029  -0.919  15.618  1.00 95.14           H  
ATOM   1210  HB3 ASN A  76     -32.427  -1.481  14.691  1.00 95.14           H  
ATOM   1211  O   ASN A  76     -28.913   0.207  14.524  1.00 95.14           O  
ATOM   1212  CG  ASN A  76     -32.211   0.634  14.736  1.00 95.14           C  
ATOM   1213  ND2 ASN A  76     -33.276   0.826  15.477  1.00 95.14           N  
ATOM   1214 HD21 ASN A  76     -33.673   0.078  16.028  1.00 95.14           H  
ATOM   1215 HD22 ASN A  76     -33.641   1.767  15.506  1.00 95.14           H  
ATOM   1216  OD1 ASN A  76     -31.746   1.569  14.100  1.00 95.14           O  
ATOM   1217  N   PRO A  77     -29.020   0.378  12.271  1.00 94.86           N  
ATOM   1218  CA  PRO A  77     -27.803   1.178  12.142  1.00 94.86           C  
ATOM   1219  HA  PRO A  77     -26.954   0.579  12.472  1.00 94.86           H  
ATOM   1220  C   PRO A  77     -27.835   2.479  12.945  1.00 94.86           C  
ATOM   1221  CB  PRO A  77     -27.663   1.471  10.644  1.00 94.86           C  
ATOM   1222  HB2 PRO A  77     -26.618   1.527  10.341  1.00 94.86           H  
ATOM   1223  HB3 PRO A  77     -28.177   2.399  10.393  1.00 94.86           H  
ATOM   1224  O   PRO A  77     -26.818   2.869  13.511  1.00 94.86           O  
ATOM   1225  CG  PRO A  77     -28.386   0.309   9.970  1.00 94.86           C  
ATOM   1226  HG2 PRO A  77     -28.777   0.591   8.993  1.00 94.86           H  
ATOM   1227  HG3 PRO A  77     -27.709  -0.540   9.875  1.00 94.86           H  
ATOM   1228  CD  PRO A  77     -29.509  -0.017  10.953  1.00 94.86           C  
ATOM   1229  HD2 PRO A  77     -30.397   0.566  10.709  1.00 94.86           H  
ATOM   1230  HD3 PRO A  77     -29.734  -1.082  10.910  1.00 94.86           H  
ATOM   1231  N   ILE A  78     -28.996   3.140  13.017  1.00 94.99           N  
ATOM   1232  H   ILE A  78     -29.822   2.710  12.626  1.00 94.99           H  
ATOM   1233  CA  ILE A  78     -29.146   4.418  13.723  1.00 94.99           C  
ATOM   1234  HA  ILE A  78     -28.339   5.084  13.417  1.00 94.99           H  
ATOM   1235  C   ILE A  78     -28.979   4.194  15.223  1.00 94.99           C  
ATOM   1236  CB  ILE A  78     -30.484   5.106  13.370  1.00 94.99           C  
ATOM   1237  HB  ILE A  78     -31.299   4.409  13.565  1.00 94.99           H  
ATOM   1238  O   ILE A  78     -28.091   4.797  15.814  1.00 94.99           O  
ATOM   1239  CG1 ILE A  78     -30.497   5.483  11.869  1.00 94.99           C  
ATOM   1240 HG12 ILE A  78     -30.282   4.597  11.271  1.00 94.99           H  
ATOM   1241 HG13 ILE A  78     -29.715   6.216  11.674  1.00 94.99           H  
ATOM   1242  CG2 ILE A  78     -30.699   6.356  14.244  1.00 94.99           C  
ATOM   1243 HG21 ILE A  78     -30.753   6.092  15.300  1.00 94.99           H  
ATOM   1244 HG22 ILE A  78     -31.643   6.846  14.007  1.00 94.99           H  
ATOM   1245 HG23 ILE A  78     -29.885   7.068  14.105  1.00 94.99           H  
ATOM   1246  CD1 ILE A  78     -31.835   6.047  11.377  1.00 94.99           C  
ATOM   1247 HD11 ILE A  78     -32.644   5.360  11.624  1.00 94.99           H  
ATOM   1248 HD12 ILE A  78     -31.792   6.176  10.296  1.00 94.99           H  
ATOM   1249 HD13 ILE A  78     -32.029   7.022  11.824  1.00 94.99           H  
ATOM   1250  N   ALA A  79     -29.735   3.263  15.815  1.00 95.33           N  
ATOM   1251  H   ALA A  79     -30.434   2.780  15.268  1.00 95.33           H  
ATOM   1252  CA  ALA A  79     -29.645   2.986  17.251  1.00 95.33           C  
ATOM   1253  HA  ALA A  79     -29.857   3.906  17.796  1.00 95.33           H  
ATOM   1254  C   ALA A  79     -28.242   2.506  17.668  1.00 95.33           C  
ATOM   1255  CB  ALA A  79     -30.709   1.947  17.618  1.00 95.33           C  
ATOM   1256  HB1 ALA A  79     -30.516   1.011  17.093  1.00 95.33           H  
ATOM   1257  HB2 ALA A  79     -30.679   1.769  18.693  1.00 95.33           H  
ATOM   1258  HB3 ALA A  79     -31.695   2.330  17.357  1.00 95.33           H  
ATOM   1259  O   ALA A  79     -27.741   2.877  18.729  1.00 95.33           O  
ATOM   1260  N   PHE A  80     -27.575   1.708  16.824  1.00 96.10           N  
ATOM   1261  H   PHE A  80     -28.035   1.406  15.977  1.00 96.10           H  
ATOM   1262  CA  PHE A  80     -26.194   1.286  17.067  1.00 96.10           C  
ATOM   1263  HA  PHE A  80     -26.139   0.793  18.038  1.00 96.10           H  
ATOM   1264  C   PHE A  80     -25.224   2.476  17.107  1.00 96.10           C  
ATOM   1265  CB  PHE A  80     -25.775   0.289  15.981  1.00 96.10           C  
ATOM   1266  HB2 PHE A  80     -25.903   0.749  15.000  1.00 96.10           H  
ATOM   1267  HB3 PHE A  80     -26.436  -0.576  16.023  1.00 96.10           H  
ATOM   1268  O   PHE A  80     -24.356   2.547  17.977  1.00 96.10           O  
ATOM   1269  CG  PHE A  80     -24.338  -0.177  16.115  1.00 96.10           C  
ATOM   1270  CD1 PHE A  80     -23.293   0.572  15.540  1.00 96.10           C  
ATOM   1271  HD1 PHE A  80     -23.514   1.486  15.009  1.00 96.10           H  
ATOM   1272  CD2 PHE A  80     -24.043  -1.349  16.831  1.00 96.10           C  
ATOM   1273  HD2 PHE A  80     -24.839  -1.914  17.293  1.00 96.10           H  
ATOM   1274  CE1 PHE A  80     -21.966   0.123  15.631  1.00 96.10           C  
ATOM   1275  HE1 PHE A  80     -21.178   0.682  15.147  1.00 96.10           H  
ATOM   1276  CE2 PHE A  80     -22.712  -1.786  16.947  1.00 96.10           C  
ATOM   1277  HE2 PHE A  80     -22.488  -2.689  17.495  1.00 96.10           H  
ATOM   1278  CZ  PHE A  80     -21.678  -1.058  16.334  1.00 96.10           C  
ATOM   1279  HZ  PHE A  80     -20.661  -1.415  16.405  1.00 96.10           H  
ATOM   1280  N   LEU A  81     -25.350   3.410  16.163  1.00 95.57           N  
ATOM   1281  H   LEU A  81     -26.098   3.327  15.490  1.00 95.57           H  
ATOM   1282  CA  LEU A  81     -24.499   4.595  16.112  1.00 95.57           C  
ATOM   1283  HA  LEU A  81     -23.464   4.295  16.276  1.00 95.57           H  
ATOM   1284  C   LEU A  81     -24.851   5.594  17.232  1.00 95.57           C  
ATOM   1285  CB  LEU A  81     -24.616   5.224  14.720  1.00 95.57           C  
ATOM   1286  HB2 LEU A  81     -24.102   6.185  14.754  1.00 95.57           H  
ATOM   1287  HB3 LEU A  81     -25.676   5.386  14.523  1.00 95.57           H  
ATOM   1288  O   LEU A  81     -23.951   6.173  17.835  1.00 95.57           O  
ATOM   1289  CG  LEU A  81     -24.022   4.435  13.542  1.00 95.57           C  
ATOM   1290  HG  LEU A  81     -24.374   3.403  13.559  1.00 95.57           H  
ATOM   1291  CD1 LEU A  81     -24.447   5.085  12.223  1.00 95.57           C  
ATOM   1292 HD11 LEU A  81     -25.534   5.068  12.152  1.00 95.57           H  
ATOM   1293 HD12 LEU A  81     -24.031   4.531  11.381  1.00 95.57           H  
ATOM   1294 HD13 LEU A  81     -24.099   6.117  12.184  1.00 95.57           H  
ATOM   1295  CD2 LEU A  81     -22.496   4.411  13.586  1.00 95.57           C  
ATOM   1296 HD21 LEU A  81     -22.158   3.898  14.486  1.00 95.57           H  
ATOM   1297 HD22 LEU A  81     -22.106   5.429  13.583  1.00 95.57           H  
ATOM   1298 HD23 LEU A  81     -22.117   3.881  12.712  1.00 95.57           H  
ATOM   1299  N   GLU A  82     -26.123   5.740  17.595  1.00 94.91           N  
ATOM   1300  H   GLU A  82     -26.844   5.292  17.049  1.00 94.91           H  
ATOM   1301  CA  GLU A  82     -26.543   6.531  18.760  1.00 94.91           C  
ATOM   1302  HA  GLU A  82     -26.186   7.556  18.657  1.00 94.91           H  
ATOM   1303  C   GLU A  82     -25.920   6.013  20.056  1.00 94.91           C  
ATOM   1304  CB  GLU A  82     -28.072   6.571  18.858  1.00 94.91           C  
ATOM   1305  HB2 GLU A  82     -28.457   5.555  18.763  1.00 94.91           H  
ATOM   1306  HB3 GLU A  82     -28.356   6.961  19.835  1.00 94.91           H  
ATOM   1307  O   GLU A  82     -25.368   6.793  20.833  1.00 94.91           O  
ATOM   1308  CG  GLU A  82     -28.683   7.480  17.780  1.00 94.91           C  
ATOM   1309  HG2 GLU A  82     -28.336   7.173  16.793  1.00 94.91           H  
ATOM   1310  HG3 GLU A  82     -28.328   8.496  17.949  1.00 94.91           H  
ATOM   1311  CD  GLU A  82     -30.218   7.475  17.790  1.00 94.91           C  
ATOM   1312  OE1 GLU A  82     -30.784   8.486  17.312  1.00 94.91           O  
ATOM   1313  OE2 GLU A  82     -30.813   6.463  18.228  1.00 94.91           O  
ATOM   1314  N   ALA A  83     -25.876   4.689  20.237  1.00 94.73           N  
ATOM   1315  H   ALA A  83     -26.379   4.098  19.591  1.00 94.73           H  
ATOM   1316  CA  ALA A  83     -25.174   4.064  21.357  1.00 94.73           C  
ATOM   1317  HA  ALA A  83     -25.563   4.488  22.283  1.00 94.73           H  
ATOM   1318  C   ALA A  83     -23.652   4.325  21.344  1.00 94.73           C  
ATOM   1319  CB  ALA A  83     -25.490   2.565  21.345  1.00 94.73           C  
ATOM   1320  HB1 ALA A  83     -25.100   2.105  20.437  1.00 94.73           H  
ATOM   1321  HB2 ALA A  83     -26.569   2.416  21.388  1.00 94.73           H  
ATOM   1322  HB3 ALA A  83     -25.031   2.090  22.212  1.00 94.73           H  
ATOM   1323  O   ALA A  83     -23.017   4.311  22.398  1.00 94.73           O  
ATOM   1324  N   LYS A  84     -23.060   4.607  20.173  1.00 92.26           N  
ATOM   1325  H   LYS A  84     -23.648   4.610  19.352  1.00 92.26           H  
ATOM   1326  CA  LYS A  84     -21.659   5.048  20.028  1.00 92.26           C  
ATOM   1327  HA  LYS A  84     -21.086   4.624  20.853  1.00 92.26           H  
ATOM   1328  C   LYS A  84     -21.465   6.565  20.186  1.00 92.26           C  
ATOM   1329  CB  LYS A  84     -21.055   4.516  18.713  1.00 92.26           C  
ATOM   1330  HB2 LYS A  84     -21.717   4.738  17.876  1.00 92.26           H  
ATOM   1331  HB3 LYS A  84     -20.104   5.018  18.538  1.00 92.26           H  
ATOM   1332  O   LYS A  84     -20.334   7.036  20.086  1.00 92.26           O  
ATOM   1333  CG  LYS A  84     -20.792   3.005  18.777  1.00 92.26           C  
ATOM   1334  HG2 LYS A  84     -21.739   2.465  18.760  1.00 92.26           H  
ATOM   1335  HG3 LYS A  84     -20.285   2.782  19.716  1.00 92.26           H  
ATOM   1336  CD  LYS A  84     -19.902   2.523  17.620  1.00 92.26           C  
ATOM   1337  HD2 LYS A  84     -18.998   3.130  17.583  1.00 92.26           H  
ATOM   1338  HD3 LYS A  84     -20.448   2.618  16.682  1.00 92.26           H  
ATOM   1339  CE  LYS A  84     -19.531   1.057  17.883  1.00 92.26           C  
ATOM   1340  HE2 LYS A  84     -19.158   0.974  18.904  1.00 92.26           H  
ATOM   1341  HE3 LYS A  84     -20.439   0.455  17.836  1.00 92.26           H  
ATOM   1342  NZ  LYS A  84     -18.507   0.511  16.955  1.00 92.26           N  
ATOM   1343  HZ1 LYS A  84     -18.330  -0.449  17.212  1.00 92.26           H  
ATOM   1344  HZ2 LYS A  84     -17.627   1.001  17.028  1.00 92.26           H  
ATOM   1345  HZ3 LYS A  84     -18.826   0.489  15.997  1.00 92.26           H  
ATOM   1346  N   GLY A  85     -22.526   7.326  20.461  1.00 93.13           N  
ATOM   1347  H   GLY A  85     -23.428   6.877  20.537  1.00 93.13           H  
ATOM   1348  CA  GLY A  85     -22.475   8.772  20.704  1.00 93.13           C  
ATOM   1349  HA2 GLY A  85     -23.276   9.025  21.399  1.00 93.13           H  
ATOM   1350  HA3 GLY A  85     -21.524   9.034  21.168  1.00 93.13           H  
ATOM   1351  C   GLY A  85     -22.654   9.646  19.459  1.00 93.13           C  
ATOM   1352  O   GLY A  85     -22.460  10.862  19.535  1.00 93.13           O  
ATOM   1353  N   TYR A  86     -23.021   9.058  18.319  1.00 94.27           N  
ATOM   1354  H   TYR A  86     -23.218   8.068  18.327  1.00 94.27           H  
ATOM   1355  CA  TYR A  86     -23.430   9.822  17.142  1.00 94.27           C  
ATOM   1356  HA  TYR A  86     -22.794  10.702  17.042  1.00 94.27           H  
ATOM   1357  C   TYR A  86     -24.872  10.293  17.308  1.00 94.27           C  
ATOM   1358  CB  TYR A  86     -23.284   8.980  15.873  1.00 94.27           C  
ATOM   1359  HB2 TYR A  86     -23.916   8.099  15.981  1.00 94.27           H  
ATOM   1360  HB3 TYR A  86     -23.645   9.554  15.020  1.00 94.27           H  
ATOM   1361  O   TYR A  86     -25.726   9.554  17.775  1.00 94.27           O  
ATOM   1362  CG  TYR A  86     -21.881   8.509  15.574  1.00 94.27           C  
ATOM   1363  CD1 TYR A  86     -20.964   9.353  14.924  1.00 94.27           C  
ATOM   1364  HD1 TYR A  86     -21.258  10.351  14.634  1.00 94.27           H  
ATOM   1365  CD2 TYR A  86     -21.496   7.209  15.942  1.00 94.27           C  
ATOM   1366  HD2 TYR A  86     -22.199   6.545  16.422  1.00 94.27           H  
ATOM   1367  CE1 TYR A  86     -19.656   8.896  14.665  1.00 94.27           C  
ATOM   1368  HE1 TYR A  86     -18.940   9.537  14.172  1.00 94.27           H  
ATOM   1369  CE2 TYR A  86     -20.199   6.750  15.691  1.00 94.27           C  
ATOM   1370  HE2 TYR A  86     -19.898   5.755  15.987  1.00 94.27           H  
ATOM   1371  OH  TYR A  86     -18.030   7.104  14.848  1.00 94.27           O  
ATOM   1372  HH  TYR A  86     -17.446   7.790  14.517  1.00 94.27           H  
ATOM   1373  CZ  TYR A  86     -19.275   7.592  15.058  1.00 94.27           C  
ATOM   1374  N   ILE A  87     -25.174  11.518  16.897  1.00 92.18           N  
ATOM   1375  H   ILE A  87     -24.435  12.103  16.534  1.00 92.18           H  
ATOM   1376  CA  ILE A  87     -26.531  12.061  16.951  1.00 92.18           C  
ATOM   1377  HA  ILE A  87     -27.234  11.237  17.073  1.00 92.18           H  
ATOM   1378  C   ILE A  87     -26.897  12.738  15.633  1.00 92.18           C  
ATOM   1379  CB  ILE A  87     -26.721  12.994  18.164  1.00 92.18           C  
ATOM   1380  HB  ILE A  87     -27.774  13.273  18.173  1.00 92.18           H  
ATOM   1381  O   ILE A  87     -26.023  13.164  14.873  1.00 92.18           O  
ATOM   1382  CG1 ILE A  87     -25.894  14.287  18.049  1.00 92.18           C  
ATOM   1383 HG12 ILE A  87     -26.112  14.760  17.091  1.00 92.18           H  
ATOM   1384 HG13 ILE A  87     -24.827  14.072  18.110  1.00 92.18           H  
ATOM   1385  CG2 ILE A  87     -26.443  12.273  19.494  1.00 92.18           C  
ATOM   1386 HG21 ILE A  87     -25.379  12.064  19.603  1.00 92.18           H  
ATOM   1387 HG22 ILE A  87     -26.985  11.327  19.521  1.00 92.18           H  
ATOM   1388 HG23 ILE A  87     -26.775  12.875  20.341  1.00 92.18           H  
ATOM   1389  CD1 ILE A  87     -26.278  15.285  19.138  1.00 92.18           C  
ATOM   1390 HD11 ILE A  87     -27.343  15.220  19.357  1.00 92.18           H  
ATOM   1391 HD12 ILE A  87     -26.090  16.295  18.773  1.00 92.18           H  
ATOM   1392 HD13 ILE A  87     -25.712  15.084  20.047  1.00 92.18           H  
ATOM   1393  N   ARG A  88     -28.207  12.884  15.391  1.00 89.09           N  
ATOM   1394  H   ARG A  88     -28.843  12.460  16.052  1.00 89.09           H  
ATOM   1395  CA  ARG A  88     -28.770  13.442  14.144  1.00 89.09           C  
ATOM   1396  HA  ARG A  88     -29.845  13.262  14.141  1.00 89.09           H  
ATOM   1397  C   ARG A  88     -28.242  12.710  12.908  1.00 89.09           C  
ATOM   1398  CB  ARG A  88     -28.541  14.958  14.047  1.00 89.09           C  
ATOM   1399  HB2 ARG A  88     -29.046  15.314  13.149  1.00 89.09           H  
ATOM   1400  HB3 ARG A  88     -27.475  15.161  13.936  1.00 89.09           H  
ATOM   1401  O   ARG A  88     -27.686  13.319  11.999  1.00 89.09           O  
ATOM   1402  CG  ARG A  88     -29.071  15.735  15.252  1.00 89.09           C  
ATOM   1403  HG2 ARG A  88     -30.112  15.469  15.438  1.00 89.09           H  
ATOM   1404  HG3 ARG A  88     -28.471  15.505  16.132  1.00 89.09           H  
ATOM   1405  CD  ARG A  88     -28.972  17.227  14.934  1.00 89.09           C  
ATOM   1406  HD2 ARG A  88     -29.667  17.444  14.123  1.00 89.09           H  
ATOM   1407  HD3 ARG A  88     -27.960  17.445  14.593  1.00 89.09           H  
ATOM   1408  NE  ARG A  88     -29.294  18.056  16.108  1.00 89.09           N  
ATOM   1409  HE  ARG A  88     -29.480  17.561  16.968  1.00 89.09           H  
ATOM   1410  NH1 ARG A  88     -29.296  20.080  15.034  1.00 89.09           N  
ATOM   1411 HH11 ARG A  88     -29.406  19.559  14.176  1.00 89.09           H  
ATOM   1412 HH12 ARG A  88     -29.643  21.028  15.054  1.00 89.09           H  
ATOM   1413  NH2 ARG A  88     -29.757  19.986  17.222  1.00 89.09           N  
ATOM   1414 HH21 ARG A  88     -29.950  20.978  17.234  1.00 89.09           H  
ATOM   1415 HH22 ARG A  88     -29.939  19.455  18.061  1.00 89.09           H  
ATOM   1416  CZ  ARG A  88     -29.442  19.367  16.121  1.00 89.09           C  
ATOM   1417  N   ILE A  89     -28.369  11.391  12.942  1.00 88.42           N  
ATOM   1418  H   ILE A  89     -28.876  10.976  13.711  1.00 88.42           H  
ATOM   1419  CA  ILE A  89     -27.899  10.491  11.896  1.00 88.42           C  
ATOM   1420  HA  ILE A  89     -27.056  10.945  11.375  1.00 88.42           H  
ATOM   1421  C   ILE A  89     -29.045  10.279  10.920  1.00 88.42           C  
ATOM   1422  CB  ILE A  89     -27.449   9.142  12.484  1.00 88.42           C  
ATOM   1423  HB  ILE A  89     -28.338   8.584  12.778  1.00 88.42           H  
ATOM   1424  O   ILE A  89     -30.111   9.799  11.303  1.00 88.42           O  
ATOM   1425  CG1 ILE A  89     -26.594   9.342  13.753  1.00 88.42           C  
ATOM   1426 HG12 ILE A  89     -25.674   9.876  13.514  1.00 88.42           H  
ATOM   1427 HG13 ILE A  89     -27.147   9.911  14.500  1.00 88.42           H  
ATOM   1428  CG2 ILE A  89     -26.712   8.332  11.401  1.00 88.42           C  
ATOM   1429 HG21 ILE A  89     -27.340   8.212  10.518  1.00 88.42           H  
ATOM   1430 HG22 ILE A  89     -26.470   7.336  11.773  1.00 88.42           H  
ATOM   1431 HG23 ILE A  89     -25.792   8.840  11.111  1.00 88.42           H  
ATOM   1432  CD1 ILE A  89     -26.265   8.015  14.407  1.00 88.42           C  
ATOM   1433 HD11 ILE A  89     -27.129   7.351  14.382  1.00 88.42           H  
ATOM   1434 HD12 ILE A  89     -25.995   8.175  15.450  1.00 88.42           H  
ATOM   1435 HD13 ILE A  89     -25.435   7.580  13.851  1.00 88.42           H  
ATOM   1436  N   GLU A  90     -28.825  10.605   9.657  1.00 85.28           N  
ATOM   1437  H   GLU A  90     -27.936  11.004   9.392  1.00 85.28           H  
ATOM   1438  CA  GLU A  90     -29.776  10.276   8.602  1.00 85.28           C  
ATOM   1439  HA  GLU A  90     -30.775  10.167   9.025  1.00 85.28           H  
ATOM   1440  C   GLU A  90     -29.383   8.942   7.968  1.00 85.28           C  
ATOM   1441  CB  GLU A  90     -29.843  11.412   7.582  1.00 85.28           C  
ATOM   1442  HB2 GLU A  90     -30.435  11.076   6.731  1.00 85.28           H  
ATOM   1443  HB3 GLU A  90     -28.834  11.649   7.247  1.00 85.28           H  
ATOM   1444  O   GLU A  90     -28.214   8.701   7.678  1.00 85.28           O  
ATOM   1445  CG  GLU A  90     -30.488  12.668   8.190  1.00 85.28           C  
ATOM   1446  HG2 GLU A  90     -29.931  12.963   9.079  1.00 85.28           H  
ATOM   1447  HG3 GLU A  90     -31.506  12.425   8.495  1.00 85.28           H  
ATOM   1448  CD  GLU A  90     -30.520  13.846   7.208  1.00 85.28           C  
ATOM   1449  OE1 GLU A  90     -30.619  14.992   7.704  1.00 85.28           O  
ATOM   1450  OE2 GLU A  90     -30.437  13.590   5.986  1.00 85.28           O  
ATOM   1451  N   LYS A  91     -30.350   8.049   7.726  1.00 82.86           N  
ATOM   1452  H   LYS A  91     -31.292   8.279   8.007  1.00 82.86           H  
ATOM   1453  CA  LYS A  91     -30.062   6.711   7.176  1.00 82.86           C  
ATOM   1454  HA  LYS A  91     -29.380   6.204   7.858  1.00 82.86           H  
ATOM   1455  C   LYS A  91     -29.341   6.770   5.822  1.00 82.86           C  
ATOM   1456  CB  LYS A  91     -31.370   5.913   7.077  1.00 82.86           C  
ATOM   1457  HB2 LYS A  91     -32.014   6.369   6.324  1.00 82.86           H  
ATOM   1458  HB3 LYS A  91     -31.885   5.955   8.036  1.00 82.86           H  
ATOM   1459  O   LYS A  91     -28.478   5.940   5.561  1.00 82.86           O  
ATOM   1460  CG  LYS A  91     -31.126   4.440   6.714  1.00 82.86           C  
ATOM   1461  HG2 LYS A  91     -30.662   4.375   5.730  1.00 82.86           H  
ATOM   1462  HG3 LYS A  91     -30.460   3.991   7.451  1.00 82.86           H  
ATOM   1463  CD  LYS A  91     -32.449   3.667   6.687  1.00 82.86           C  
ATOM   1464  HD2 LYS A  91     -32.908   3.708   7.675  1.00 82.86           H  
ATOM   1465  HD3 LYS A  91     -33.117   4.135   5.964  1.00 82.86           H  
ATOM   1466  CE  LYS A  91     -32.201   2.208   6.289  1.00 82.86           C  
ATOM   1467  HE2 LYS A  91     -31.532   1.756   7.022  1.00 82.86           H  
ATOM   1468  HE3 LYS A  91     -31.696   2.195   5.323  1.00 82.86           H  
ATOM   1469  NZ  LYS A  91     -33.470   1.441   6.209  1.00 82.86           N  
ATOM   1470  HZ1 LYS A  91     -34.083   1.849   5.517  1.00 82.86           H  
ATOM   1471  HZ2 LYS A  91     -33.294   0.484   5.939  1.00 82.86           H  
ATOM   1472  HZ3 LYS A  91     -33.949   1.441   7.098  1.00 82.86           H  
ATOM   1473  N   LEU A  92     -29.679   7.757   4.989  1.00 83.93           N  
ATOM   1474  H   LEU A  92     -30.369   8.423   5.306  1.00 83.93           H  
ATOM   1475  CA  LEU A  92     -29.048   8.000   3.683  1.00 83.93           C  
ATOM   1476  HA  LEU A  92     -29.028   7.071   3.114  1.00 83.93           H  
ATOM   1477  C   LEU A  92     -27.584   8.456   3.800  1.00 83.93           C  
ATOM   1478  CB  LEU A  92     -29.876   9.050   2.918  1.00 83.93           C  
ATOM   1479  HB2 LEU A  92     -29.349   9.305   1.999  1.00 83.93           H  
ATOM   1480  HB3 LEU A  92     -29.932   9.956   3.522  1.00 83.93           H  
ATOM   1481  O   LEU A  92     -26.840   8.383   2.830  1.00 83.93           O  
ATOM   1482  CG  LEU A  92     -31.303   8.605   2.548  1.00 83.93           C  
ATOM   1483  HG  LEU A  92     -31.831   8.289   3.448  1.00 83.93           H  
ATOM   1484  CD1 LEU A  92     -32.070   9.775   1.937  1.00 83.93           C  
ATOM   1485 HD11 LEU A  92     -31.576  10.110   1.025  1.00 83.93           H  
ATOM   1486 HD12 LEU A  92     -32.107  10.604   2.643  1.00 83.93           H  
ATOM   1487 HD13 LEU A  92     -33.090   9.472   1.699  1.00 83.93           H  
ATOM   1488  CD2 LEU A  92     -31.307   7.448   1.546  1.00 83.93           C  
ATOM   1489 HD21 LEU A  92     -30.856   6.559   1.987  1.00 83.93           H  
ATOM   1490 HD22 LEU A  92     -32.332   7.212   1.259  1.00 83.93           H  
ATOM   1491 HD23 LEU A  92     -30.747   7.729   0.653  1.00 83.93           H  
ATOM   1492  N   MET A  93     -27.162   8.874   4.994  1.00 84.99           N  
ATOM   1493  H   MET A  93     -27.817   8.873   5.763  1.00 84.99           H  
ATOM   1494  CA  MET A  93     -25.803   9.309   5.313  1.00 84.99           C  
ATOM   1495  HA  MET A  93     -25.314   9.640   4.397  1.00 84.99           H  
ATOM   1496  C   MET A  93     -24.935   8.175   5.887  1.00 84.99           C  
ATOM   1497  CB  MET A  93     -25.877  10.505   6.271  1.00 84.99           C  
ATOM   1498  HB2 MET A  93     -24.861  10.797   6.535  1.00 84.99           H  
ATOM   1499  HB3 MET A  93     -26.365  10.213   7.201  1.00 84.99           H  
ATOM   1500  O   MET A  93     -23.888   8.432   6.486  1.00 84.99           O  
ATOM   1501  CG  MET A  93     -26.606  11.719   5.686  1.00 84.99           C  
ATOM   1502  HG2 MET A  93     -26.706  12.464   6.475  1.00 84.99           H  
ATOM   1503  HG3 MET A  93     -27.610  11.424   5.379  1.00 84.99           H  
ATOM   1504  SD  MET A  93     -25.790  12.509   4.278  1.00 84.99           S  
ATOM   1505  CE  MET A  93     -27.024  13.795   3.944  1.00 84.99           C  
ATOM   1506  HE1 MET A  93     -27.138  14.434   4.820  1.00 84.99           H  
ATOM   1507  HE2 MET A  93     -27.985  13.334   3.719  1.00 84.99           H  
ATOM   1508  HE3 MET A  93     -26.705  14.397   3.093  1.00 84.99           H  
ATOM   1509  N   ILE A  94     -25.381   6.921   5.733  1.00 90.77           N  
ATOM   1510  H   ILE A  94     -26.256   6.793   5.246  1.00 90.77           H  
ATOM   1511  CA  ILE A  94     -24.660   5.713   6.137  1.00 90.77           C  
ATOM   1512  HA  ILE A  94     -23.714   5.996   6.600  1.00 90.77           H  
ATOM   1513  C   ILE A  94     -24.361   4.888   4.885  1.00 90.77           C  
ATOM   1514  CB  ILE A  94     -25.461   4.891   7.173  1.00 90.77           C  
ATOM   1515  HB  ILE A  94     -26.367   4.523   6.693  1.00 90.77           H  
ATOM   1516  O   ILE A  94     -25.244   4.224   4.342  1.00 90.77           O  
ATOM   1517  CG1 ILE A  94     -25.883   5.737   8.398  1.00 90.77           C  
ATOM   1518 HG12 ILE A  94     -26.421   6.622   8.059  1.00 90.77           H  
ATOM   1519 HG13 ILE A  94     -24.999   6.069   8.941  1.00 90.77           H  
ATOM   1520  CG2 ILE A  94     -24.620   3.679   7.623  1.00 90.77           C  
ATOM   1521 HG21 ILE A  94     -24.331   3.072   6.764  1.00 90.77           H  
ATOM   1522 HG22 ILE A  94     -23.723   4.021   8.139  1.00 90.77           H  
ATOM   1523 HG23 ILE A  94     -25.210   3.049   8.288  1.00 90.77           H  
ATOM   1524  CD1 ILE A  94     -26.822   4.993   9.358  1.00 90.77           C  
ATOM   1525 HD11 ILE A  94     -27.206   5.692  10.101  1.00 90.77           H  
ATOM   1526 HD12 ILE A  94     -27.663   4.574   8.806  1.00 90.77           H  
ATOM   1527 HD13 ILE A  94     -26.289   4.197   9.877  1.00 90.77           H  
ATOM   1528  N   ILE A  95     -23.102   4.879   4.451  1.00 92.33           N  
ATOM   1529  H   ILE A  95     -22.424   5.438   4.949  1.00 92.33           H  
ATOM   1530  CA  ILE A  95     -22.671   4.122   3.268  1.00 92.33           C  
ATOM   1531  HA  ILE A  95     -23.547   3.729   2.752  1.00 92.33           H  
ATOM   1532  C   ILE A  95     -21.831   2.932   3.728  1.00 92.33           C  
ATOM   1533  CB  ILE A  95     -21.944   5.030   2.250  1.00 92.33           C  
ATOM   1534  HB  ILE A  95     -21.027   5.403   2.707  1.00 92.33           H  
ATOM   1535  O   ILE A  95     -20.774   3.110   4.335  1.00 92.33           O  
ATOM   1536  CG1 ILE A  95     -22.830   6.244   1.877  1.00 92.33           C  
ATOM   1537 HG12 ILE A  95     -23.769   5.890   1.453  1.00 92.33           H  
ATOM   1538 HG13 ILE A  95     -23.062   6.813   2.777  1.00 92.33           H  
ATOM   1539  CG2 ILE A  95     -21.545   4.214   1.006  1.00 92.33           C  
ATOM   1540 HG21 ILE A  95     -22.434   3.852   0.490  1.00 92.33           H  
ATOM   1541 HG22 ILE A  95     -20.915   3.367   1.277  1.00 92.33           H  
ATOM   1542 HG23 ILE A  95     -20.968   4.833   0.318  1.00 92.33           H  
ATOM   1543  CD1 ILE A  95     -22.191   7.230   0.892  1.00 92.33           C  
ATOM   1544 HD11 ILE A  95     -22.101   6.777  -0.095  1.00 92.33           H  
ATOM   1545 HD12 ILE A  95     -22.824   8.114   0.808  1.00 92.33           H  
ATOM   1546 HD13 ILE A  95     -21.205   7.531   1.246  1.00 92.33           H  
ATOM   1547  N   LYS A  96     -22.294   1.705   3.452  1.00 93.08           N  
ATOM   1548  H   LYS A  96     -23.140   1.636   2.904  1.00 93.08           H  
ATOM   1549  CA  LYS A  96     -21.515   0.482   3.703  1.00 93.08           C  
ATOM   1550  HA  LYS A  96     -21.024   0.569   4.672  1.00 93.08           H  
ATOM   1551  C   LYS A  96     -20.409   0.349   2.659  1.00 93.08           C  
ATOM   1552  CB  LYS A  96     -22.398  -0.777   3.701  1.00 93.08           C  
ATOM   1553  HB2 LYS A  96     -21.736  -1.643   3.688  1.00 93.08           H  
ATOM   1554  HB3 LYS A  96     -22.983  -0.801   2.782  1.00 93.08           H  
ATOM   1555  O   LYS A  96     -20.673   0.405   1.465  1.00 93.08           O  
ATOM   1556  CG  LYS A  96     -23.336  -0.914   4.914  1.00 93.08           C  
ATOM   1557  HG2 LYS A  96     -24.086  -0.123   4.897  1.00 93.08           H  
ATOM   1558  HG3 LYS A  96     -22.757  -0.838   5.834  1.00 93.08           H  
ATOM   1559  CD  LYS A  96     -24.023  -2.292   4.866  1.00 93.08           C  
ATOM   1560  HD2 LYS A  96     -24.586  -2.373   3.937  1.00 93.08           H  
ATOM   1561  HD3 LYS A  96     -23.252  -3.063   4.865  1.00 93.08           H  
ATOM   1562  CE  LYS A  96     -24.966  -2.541   6.049  1.00 93.08           C  
ATOM   1563  HE2 LYS A  96     -24.403  -2.423   6.975  1.00 93.08           H  
ATOM   1564  HE3 LYS A  96     -25.760  -1.794   6.023  1.00 93.08           H  
ATOM   1565  NZ  LYS A  96     -25.545  -3.913   6.008  1.00 93.08           N  
ATOM   1566  HZ1 LYS A  96     -24.875  -4.632   6.243  1.00 93.08           H  
ATOM   1567  HZ2 LYS A  96     -26.278  -4.038   6.691  1.00 93.08           H  
ATOM   1568  HZ3 LYS A  96     -25.910  -4.146   5.096  1.00 93.08           H  
ATOM   1569  N   LEU A  97     -19.188   0.129   3.129  1.00 93.75           N  
ATOM   1570  H   LEU A  97     -19.054   0.110   4.130  1.00 93.75           H  
ATOM   1571  CA  LEU A  97     -17.984   0.009   2.317  1.00 93.75           C  
ATOM   1572  HA  LEU A  97     -18.230   0.064   1.256  1.00 93.75           H  
ATOM   1573  C   LEU A  97     -17.326  -1.345   2.605  1.00 93.75           C  
ATOM   1574  CB  LEU A  97     -17.046   1.182   2.630  1.00 93.75           C  
ATOM   1575  HB2 LEU A  97     -16.113   1.035   2.087  1.00 93.75           H  
ATOM   1576  HB3 LEU A  97     -16.819   1.175   3.696  1.00 93.75           H  
ATOM   1577  O   LEU A  97     -16.693  -1.511   3.660  1.00 93.75           O  
ATOM   1578  CG  LEU A  97     -17.632   2.553   2.252  1.00 93.75           C  
ATOM   1579  HG  LEU A  97     -18.643   2.660   2.646  1.00 93.75           H  
ATOM   1580  CD1 LEU A  97     -16.779   3.638   2.891  1.00 93.75           C  
ATOM   1581 HD11 LEU A  97     -15.729   3.486   2.638  1.00 93.75           H  
ATOM   1582 HD12 LEU A  97     -16.908   3.587   3.972  1.00 93.75           H  
ATOM   1583 HD13 LEU A  97     -17.104   4.617   2.542  1.00 93.75           H  
ATOM   1584  CD2 LEU A  97     -17.672   2.770   0.742  1.00 93.75           C  
ATOM   1585 HD21 LEU A  97     -18.361   2.064   0.279  1.00 93.75           H  
ATOM   1586 HD22 LEU A  97     -16.679   2.638   0.311  1.00 93.75           H  
ATOM   1587 HD23 LEU A  97     -18.027   3.778   0.530  1.00 93.75           H  
ATOM   1588  N   PRO A  98     -17.502  -2.333   1.708  1.00 90.74           N  
ATOM   1589  CA  PRO A  98     -16.771  -3.589   1.765  1.00 90.74           C  
ATOM   1590  HA  PRO A  98     -17.111  -4.149   2.635  1.00 90.74           H  
ATOM   1591  C   PRO A  98     -15.257  -3.379   1.856  1.00 90.74           C  
ATOM   1592  CB  PRO A  98     -17.152  -4.353   0.492  1.00 90.74           C  
ATOM   1593  HB2 PRO A  98     -16.457  -4.111  -0.313  1.00 90.74           H  
ATOM   1594  HB3 PRO A  98     -17.180  -5.430   0.657  1.00 90.74           H  
ATOM   1595  O   PRO A  98     -14.708  -2.321   1.535  1.00 90.74           O  
ATOM   1596  CG  PRO A  98     -18.531  -3.798   0.145  1.00 90.74           C  
ATOM   1597  HG2 PRO A  98     -19.291  -4.303   0.741  1.00 90.74           H  
ATOM   1598  HG3 PRO A  98     -18.750  -3.891  -0.919  1.00 90.74           H  
ATOM   1599  CD  PRO A  98     -18.424  -2.339   0.578  1.00 90.74           C  
ATOM   1600  HD2 PRO A  98     -18.015  -1.744  -0.239  1.00 90.74           H  
ATOM   1601  HD3 PRO A  98     -19.407  -1.961   0.858  1.00 90.74           H  
ATOM   1602  N   LYS A  99     -14.547  -4.419   2.293  1.00 89.62           N  
ATOM   1603  H   LYS A  99     -15.020  -5.296   2.456  1.00 89.62           H  
ATOM   1604  CA  LYS A  99     -13.088  -4.375   2.301  1.00 89.62           C  
ATOM   1605  HA  LYS A  99     -12.785  -3.509   2.889  1.00 89.62           H  
ATOM   1606  C   LYS A  99     -12.579  -4.176   0.872  1.00 89.62           C  
ATOM   1607  CB  LYS A  99     -12.533  -5.646   2.945  1.00 89.62           C  
ATOM   1608  HB2 LYS A  99     -12.613  -6.479   2.247  1.00 89.62           H  
ATOM   1609  HB3 LYS A  99     -13.118  -5.877   3.836  1.00 89.62           H  
ATOM   1610  O   LYS A  99     -13.046  -4.837  -0.047  1.00 89.62           O  
ATOM   1611  CG  LYS A  99     -11.075  -5.439   3.360  1.00 89.62           C  
ATOM   1612  HG2 LYS A  99     -10.463  -5.210   2.487  1.00 89.62           H  
ATOM   1613  HG3 LYS A  99     -11.021  -4.603   4.057  1.00 89.62           H  
ATOM   1614  CD  LYS A  99     -10.547  -6.700   4.039  1.00 89.62           C  
ATOM   1615  HD2 LYS A  99     -11.194  -6.959   4.877  1.00 89.62           H  
ATOM   1616  HD3 LYS A  99     -10.546  -7.516   3.316  1.00 89.62           H  
ATOM   1617  CE  LYS A  99      -9.130  -6.441   4.544  1.00 89.62           C  
ATOM   1618  HE2 LYS A  99      -9.168  -5.653   5.297  1.00 89.62           H  
ATOM   1619  HE3 LYS A  99      -8.528  -6.077   3.712  1.00 89.62           H  
ATOM   1620  NZ  LYS A  99      -8.543  -7.681   5.098  1.00 89.62           N  
ATOM   1621  HZ1 LYS A  99      -7.620  -7.498   5.465  1.00 89.62           H  
ATOM   1622  HZ2 LYS A  99      -9.135  -8.052   5.828  1.00 89.62           H  
ATOM   1623  HZ3 LYS A  99      -8.460  -8.365   4.360  1.00 89.62           H  
ATOM   1624  N   TYR A 100     -11.610  -3.282   0.724  1.00 92.52           N  
ATOM   1625  H   TYR A 100     -11.349  -2.748   1.541  1.00 92.52           H  
ATOM   1626  CA  TYR A 100     -11.016  -2.870  -0.544  1.00 92.52           C  
ATOM   1627  HA  TYR A 100     -10.226  -2.171  -0.271  1.00 92.52           H  
ATOM   1628  C   TYR A 100     -11.929  -2.056  -1.472  1.00 92.52           C  
ATOM   1629  CB  TYR A 100     -10.323  -4.048  -1.250  1.00 92.52           C  
ATOM   1630  HB2 TYR A 100     -11.078  -4.686  -1.708  1.00 92.52           H  
ATOM   1631  HB3 TYR A 100      -9.708  -3.659  -2.061  1.00 92.52           H  
ATOM   1632  O   TYR A 100     -11.600  -1.922  -2.647  1.00 92.52           O  
ATOM   1633  CG  TYR A 100      -9.436  -4.883  -0.349  1.00 92.52           C  
ATOM   1634  CD1 TYR A 100      -8.284  -4.309   0.219  1.00 92.52           C  
ATOM   1635  HD1 TYR A 100      -8.025  -3.287  -0.013  1.00 92.52           H  
ATOM   1636  CD2 TYR A 100      -9.759  -6.228  -0.086  1.00 92.52           C  
ATOM   1637  HD2 TYR A 100     -10.638  -6.663  -0.539  1.00 92.52           H  
ATOM   1638  CE1 TYR A 100      -7.444  -5.082   1.038  1.00 92.52           C  
ATOM   1639  HE1 TYR A 100      -6.543  -4.644   1.443  1.00 92.52           H  
ATOM   1640  CE2 TYR A 100      -8.925  -7.005   0.742  1.00 92.52           C  
ATOM   1641  HE2 TYR A 100      -9.151  -8.047   0.912  1.00 92.52           H  
ATOM   1642  OH  TYR A 100      -6.946  -7.170   2.095  1.00 92.52           O  
ATOM   1643  HH  TYR A 100      -6.068  -6.782   2.090  1.00 92.52           H  
ATOM   1644  CZ  TYR A 100      -7.762  -6.432   1.294  1.00 92.52           C  
ATOM   1645  N   SER A 101     -13.002  -1.430  -0.958  1.00 93.83           N  
ATOM   1646  H   SER A 101     -13.314  -1.640  -0.021  1.00 93.83           H  
ATOM   1647  CA  SER A 101     -13.721  -0.388  -1.712  1.00 93.83           C  
ATOM   1648  HA  SER A 101     -14.259  -0.863  -2.531  1.00 93.83           H  
ATOM   1649  C   SER A 101     -12.745   0.629  -2.305  1.00 93.83           C  
ATOM   1650  CB  SER A 101     -14.721   0.372  -0.838  1.00 93.83           C  
ATOM   1651  HB2 SER A 101     -14.225   0.737   0.061  1.00 93.83           H  
ATOM   1652  HB3 SER A 101     -15.106   1.226  -1.394  1.00 93.83           H  
ATOM   1653  O   SER A 101     -11.850   1.121  -1.605  1.00 93.83           O  
ATOM   1654  OG  SER A 101     -15.803  -0.458  -0.479  1.00 93.83           O  
ATOM   1655  HG  SER A 101     -16.133  -0.888  -1.271  1.00 93.83           H  
ATOM   1656  N   LEU A 102     -12.915   0.908  -3.596  1.00 94.98           N  
ATOM   1657  H   LEU A 102     -13.683   0.480  -4.092  1.00 94.98           H  
ATOM   1658  CA  LEU A 102     -11.991   1.699  -4.394  1.00 94.98           C  
ATOM   1659  HA  LEU A 102     -11.000   1.622  -3.945  1.00 94.98           H  
ATOM   1660  C   LEU A 102     -12.407   3.169  -4.407  1.00 94.98           C  
ATOM   1661  CB  LEU A 102     -11.932   1.099  -5.808  1.00 94.98           C  
ATOM   1662  HB2 LEU A 102     -11.734   0.030  -5.730  1.00 94.98           H  
ATOM   1663  HB3 LEU A 102     -12.912   1.215  -6.271  1.00 94.98           H  
ATOM   1664  O   LEU A 102     -13.550   3.507  -4.701  1.00 94.98           O  
ATOM   1665  CG  LEU A 102     -10.868   1.730  -6.724  1.00 94.98           C  
ATOM   1666  HG  LEU A 102     -11.002   2.811  -6.767  1.00 94.98           H  
ATOM   1667  CD1 LEU A 102      -9.451   1.417  -6.228  1.00 94.98           C  
ATOM   1668 HD11 LEU A 102      -9.236   1.990  -5.326  1.00 94.98           H  
ATOM   1669 HD12 LEU A 102      -9.363   0.351  -6.022  1.00 94.98           H  
ATOM   1670 HD13 LEU A 102      -8.727   1.672  -7.002  1.00 94.98           H  
ATOM   1671  CD2 LEU A 102     -11.018   1.172  -8.137  1.00 94.98           C  
ATOM   1672 HD21 LEU A 102     -12.024   1.370  -8.507  1.00 94.98           H  
ATOM   1673 HD22 LEU A 102     -10.304   1.645  -8.811  1.00 94.98           H  
ATOM   1674 HD23 LEU A 102     -10.854   0.094  -8.137  1.00 94.98           H  
ATOM   1675  N   PHE A 103     -11.450   4.039  -4.126  1.00 95.68           N  
ATOM   1676  H   PHE A 103     -10.544   3.685  -3.855  1.00 95.68           H  
ATOM   1677  CA  PHE A 103     -11.619   5.482  -4.130  1.00 95.68           C  
ATOM   1678  HA  PHE A 103     -12.644   5.742  -4.395  1.00 95.68           H  
ATOM   1679  C   PHE A 103     -10.680   6.098  -5.156  1.00 95.68           C  
ATOM   1680  CB  PHE A 103     -11.336   6.007  -2.724  1.00 95.68           C  
ATOM   1681  HB2 PHE A 103     -10.372   5.626  -2.386  1.00 95.68           H  
ATOM   1682  HB3 PHE A 103     -11.248   7.092  -2.769  1.00 95.68           H  
ATOM   1683  O   PHE A 103      -9.485   5.802  -5.136  1.00 95.68           O  
ATOM   1684  CG  PHE A 103     -12.403   5.629  -1.718  1.00 95.68           C  
ATOM   1685  CD1 PHE A 103     -13.511   6.472  -1.509  1.00 95.68           C  
ATOM   1686  HD1 PHE A 103     -13.620   7.387  -2.071  1.00 95.68           H  
ATOM   1687  CD2 PHE A 103     -12.306   4.419  -1.006  1.00 95.68           C  
ATOM   1688  HD2 PHE A 103     -11.479   3.749  -1.192  1.00 95.68           H  
ATOM   1689  CE1 PHE A 103     -14.489   6.136  -0.561  1.00 95.68           C  
ATOM   1690  HE1 PHE A 103     -15.325   6.800  -0.397  1.00 95.68           H  
ATOM   1691  CE2 PHE A 103     -13.309   4.061  -0.089  1.00 95.68           C  
ATOM   1692  HE2 PHE A 103     -13.270   3.108   0.417  1.00 95.68           H  
ATOM   1693  CZ  PHE A 103     -14.388   4.929   0.146  1.00 95.68           C  
ATOM   1694  HZ  PHE A 103     -15.167   4.660   0.845  1.00 95.68           H  
ATOM   1695  N   GLU A 104     -11.206   6.953  -6.027  1.00 96.33           N  
ATOM   1696  H   GLU A 104     -12.195   7.152  -5.966  1.00 96.33           H  
ATOM   1697  CA  GLU A 104     -10.427   7.758  -6.964  1.00 96.33           C  
ATOM   1698  HA  GLU A 104      -9.428   7.330  -7.048  1.00 96.33           H  
ATOM   1699  C   GLU A 104     -10.274   9.185  -6.431  1.00 96.33           C  
ATOM   1700  CB  GLU A 104     -11.046   7.702  -8.365  1.00 96.33           C  
ATOM   1701  HB2 GLU A 104     -11.179   6.654  -8.635  1.00 96.33           H  
ATOM   1702  HB3 GLU A 104     -12.018   8.194  -8.365  1.00 96.33           H  
ATOM   1703  O   GLU A 104     -11.251   9.878  -6.141  1.00 96.33           O  
ATOM   1704  CG  GLU A 104     -10.127   8.362  -9.400  1.00 96.33           C  
ATOM   1705  HG2 GLU A 104      -9.116   7.974  -9.276  1.00 96.33           H  
ATOM   1706  HG3 GLU A 104     -10.101   9.437  -9.224  1.00 96.33           H  
ATOM   1707  CD  GLU A 104     -10.599   8.067 -10.826  1.00 96.33           C  
ATOM   1708  OE1 GLU A 104     -11.161   8.984 -11.456  1.00 96.33           O  
ATOM   1709  OE2 GLU A 104     -10.357   6.914 -11.281  1.00 96.33           O  
ATOM   1710  N   LEU A 105      -9.016   9.581  -6.271  1.00 95.45           N  
ATOM   1711  H   LEU A 105      -8.301   8.961  -6.623  1.00 95.45           H  
ATOM   1712  CA  LEU A 105      -8.532  10.879  -5.829  1.00 95.45           C  
ATOM   1713  HA  LEU A 105      -9.351  11.445  -5.385  1.00 95.45           H  
ATOM   1714  C   LEU A 105      -8.019  11.677  -7.043  1.00 95.45           C  
ATOM   1715  CB  LEU A 105      -7.429  10.682  -4.764  1.00 95.45           C  
ATOM   1716  HB2 LEU A 105      -7.168  11.674  -4.396  1.00 95.45           H  
ATOM   1717  HB3 LEU A 105      -6.536  10.268  -5.233  1.00 95.45           H  
ATOM   1718  O   LEU A 105      -8.209  11.292  -8.198  1.00 95.45           O  
ATOM   1719  CG  LEU A 105      -7.812   9.830  -3.540  1.00 95.45           C  
ATOM   1720  HG  LEU A 105      -8.886   9.898  -3.362  1.00 95.45           H  
ATOM   1721  CD1 LEU A 105      -7.414   8.360  -3.703  1.00 95.45           C  
ATOM   1722 HD11 LEU A 105      -6.345   8.287  -3.904  1.00 95.45           H  
ATOM   1723 HD12 LEU A 105      -7.676   7.813  -2.797  1.00 95.45           H  
ATOM   1724 HD13 LEU A 105      -7.964   7.922  -4.536  1.00 95.45           H  
ATOM   1725  CD2 LEU A 105      -7.091  10.332  -2.291  1.00 95.45           C  
ATOM   1726 HD21 LEU A 105      -7.430   9.758  -1.428  1.00 95.45           H  
ATOM   1727 HD22 LEU A 105      -6.012  10.232  -2.410  1.00 95.45           H  
ATOM   1728 HD23 LEU A 105      -7.343  11.380  -2.126  1.00 95.45           H  
ATOM   1729  N   GLU A 106      -7.344  12.796  -6.792  1.00 91.79           N  
ATOM   1730  H   GLU A 106      -7.173  13.066  -5.834  1.00 91.79           H  
ATOM   1731  CA  GLU A 106      -6.767  13.636  -7.838  1.00 91.79           C  
ATOM   1732  HA  GLU A 106      -7.597  13.976  -8.457  1.00 91.79           H  
ATOM   1733  C   GLU A 106      -5.800  12.877  -8.769  1.00 91.79           C  
ATOM   1734  CB  GLU A 106      -6.121  14.892  -7.223  1.00 91.79           C  
ATOM   1735  HB2 GLU A 106      -6.860  15.414  -6.614  1.00 91.79           H  
ATOM   1736  HB3 GLU A 106      -5.866  15.558  -8.047  1.00 91.79           H  
ATOM   1737  O   GLU A 106      -5.122  11.928  -8.372  1.00 91.79           O  
ATOM   1738  CG  GLU A 106      -4.838  14.679  -6.395  1.00 91.79           C  
ATOM   1739  HG2 GLU A 106      -4.114  14.127  -6.995  1.00 91.79           H  
ATOM   1740  HG3 GLU A 106      -4.404  15.662  -6.207  1.00 91.79           H  
ATOM   1741  CD  GLU A 106      -5.025  13.980  -5.040  1.00 91.79           C  
ATOM   1742  OE1 GLU A 106      -4.011  13.477  -4.504  1.00 91.79           O  
ATOM   1743  OE2 GLU A 106      -6.155  13.905  -4.514  1.00 91.79           O  
ATOM   1744  N   ASN A 107      -5.709  13.318 -10.029  1.00 88.29           N  
ATOM   1745  H   ASN A 107      -6.259  14.125 -10.288  1.00 88.29           H  
ATOM   1746  CA  ASN A 107      -4.776  12.795 -11.040  1.00 88.29           C  
ATOM   1747  HA  ASN A 107      -5.019  13.297 -11.976  1.00 88.29           H  
ATOM   1748  C   ASN A 107      -4.912  11.284 -11.343  1.00 88.29           C  
ATOM   1749  CB  ASN A 107      -3.339  13.211 -10.667  1.00 88.29           C  
ATOM   1750  HB2 ASN A 107      -2.660  12.946 -11.478  1.00 88.29           H  
ATOM   1751  HB3 ASN A 107      -3.028  12.668  -9.774  1.00 88.29           H  
ATOM   1752  O   ASN A 107      -3.939  10.643 -11.755  1.00 88.29           O  
ATOM   1753  CG  ASN A 107      -3.205  14.701 -10.425  1.00 88.29           C  
ATOM   1754  ND2 ASN A 107      -2.449  15.103  -9.431  1.00 88.29           N  
ATOM   1755 HD21 ASN A 107      -2.027  14.435  -8.802  1.00 88.29           H  
ATOM   1756 HD22 ASN A 107      -2.399  16.101  -9.290  1.00 88.29           H  
ATOM   1757  OD1 ASN A 107      -3.782  15.520 -11.116  1.00 88.29           O  
ATOM   1758  N   GLY A 108      -6.096  10.701 -11.115  1.00 91.72           N  
ATOM   1759  H   GLY A 108      -6.842  11.261 -10.727  1.00 91.72           H  
ATOM   1760  CA  GLY A 108      -6.349   9.265 -11.288  1.00 91.72           C  
ATOM   1761  HA2 GLY A 108      -5.988   8.945 -12.265  1.00 91.72           H  
ATOM   1762  HA3 GLY A 108      -7.425   9.092 -11.243  1.00 91.72           H  
ATOM   1763  C   GLY A 108      -5.688   8.391 -10.216  1.00 91.72           C  
ATOM   1764  O   GLY A 108      -5.594   7.169 -10.371  1.00 91.72           O  
ATOM   1765  N   ARG A 109      -5.196   8.998  -9.127  1.00 95.40           N  
ATOM   1766  H   ARG A 109      -5.328   9.996  -9.043  1.00 95.40           H  
ATOM   1767  CA  ARG A 109      -4.654   8.284  -7.970  1.00 95.40           C  
ATOM   1768  HA  ARG A 109      -3.927   7.551  -8.318  1.00 95.40           H  
ATOM   1769  C   ARG A 109      -5.783   7.542  -7.277  1.00 95.40           C  
ATOM   1770  CB  ARG A 109      -3.960   9.294  -7.047  1.00 95.40           C  
ATOM   1771  HB2 ARG A 109      -3.227   9.840  -7.641  1.00 95.40           H  
ATOM   1772  HB3 ARG A 109      -4.693  10.012  -6.676  1.00 95.40           H  
ATOM   1773  O   ARG A 109      -6.828   8.110  -7.001  1.00 95.40           O  
ATOM   1774  CG  ARG A 109      -3.249   8.650  -5.852  1.00 95.40           C  
ATOM   1775  HG2 ARG A 109      -2.649   7.812  -6.209  1.00 95.40           H  
ATOM   1776  HG3 ARG A 109      -3.976   8.283  -5.128  1.00 95.40           H  
ATOM   1777  CD  ARG A 109      -2.312   9.674  -5.193  1.00 95.40           C  
ATOM   1778  HD2 ARG A 109      -1.603   9.147  -4.555  1.00 95.40           H  
ATOM   1779  HD3 ARG A 109      -1.726  10.166  -5.969  1.00 95.40           H  
ATOM   1780  NE  ARG A 109      -3.019  10.714  -4.414  1.00 95.40           N  
ATOM   1781  HE  ARG A 109      -3.362  11.536  -4.892  1.00 95.40           H  
ATOM   1782  NH1 ARG A 109      -2.693   9.816  -2.348  1.00 95.40           N  
ATOM   1783 HH11 ARG A 109      -3.076   9.840  -1.414  1.00 95.40           H  
ATOM   1784 HH12 ARG A 109      -2.433   8.969  -2.834  1.00 95.40           H  
ATOM   1785  NH2 ARG A 109      -3.717  11.749  -2.502  1.00 95.40           N  
ATOM   1786 HH21 ARG A 109      -3.953  11.669  -1.524  1.00 95.40           H  
ATOM   1787 HH22 ARG A 109      -4.032  12.520  -3.074  1.00 95.40           H  
ATOM   1788  CZ  ARG A 109      -3.130  10.772  -3.106  1.00 95.40           C  
ATOM   1789  N   ARG A 110      -5.580   6.268  -6.976  1.00 96.45           N  
ATOM   1790  H   ARG A 110      -4.699   5.854  -7.244  1.00 96.45           H  
ATOM   1791  CA  ARG A 110      -6.595   5.386  -6.409  1.00 96.45           C  
ATOM   1792  HA  ARG A 110      -7.471   5.989  -6.169  1.00 96.45           H  
ATOM   1793  C   ARG A 110      -6.118   4.761  -5.111  1.00 96.45           C  
ATOM   1794  CB  ARG A 110      -7.026   4.336  -7.441  1.00 96.45           C  
ATOM   1795  HB2 ARG A 110      -6.138   3.850  -7.846  1.00 96.45           H  
ATOM   1796  HB3 ARG A 110      -7.636   3.586  -6.940  1.00 96.45           H  
ATOM   1797  O   ARG A 110      -4.952   4.381  -4.957  1.00 96.45           O  
ATOM   1798  CG  ARG A 110      -7.849   4.938  -8.590  1.00 96.45           C  
ATOM   1799  HG2 ARG A 110      -8.808   5.284  -8.202  1.00 96.45           H  
ATOM   1800  HG3 ARG A 110      -7.322   5.786  -9.027  1.00 96.45           H  
ATOM   1801  CD  ARG A 110      -8.088   3.894  -9.682  1.00 96.45           C  
ATOM   1802  HD2 ARG A 110      -8.616   3.043  -9.251  1.00 96.45           H  
ATOM   1803  HD3 ARG A 110      -7.124   3.555 -10.060  1.00 96.45           H  
ATOM   1804  NE  ARG A 110      -8.877   4.461 -10.786  1.00 96.45           N  
ATOM   1805  HE  ARG A 110      -9.240   5.399 -10.695  1.00 96.45           H  
ATOM   1806  NH1 ARG A 110      -8.871   2.643 -12.201  1.00 96.45           N  
ATOM   1807 HH11 ARG A 110      -8.376   2.098 -11.509  1.00 96.45           H  
ATOM   1808 HH12 ARG A 110      -9.193   2.217 -13.058  1.00 96.45           H  
ATOM   1809  NH2 ARG A 110      -9.910   4.562 -12.763  1.00 96.45           N  
ATOM   1810 HH21 ARG A 110     -10.189   5.487 -12.468  1.00 96.45           H  
ATOM   1811 HH22 ARG A 110     -10.273   4.168 -13.619  1.00 96.45           H  
ATOM   1812  CZ  ARG A 110      -9.208   3.874 -11.916  1.00 96.45           C  
ATOM   1813  N   ARG A 111      -7.041   4.621  -4.164  1.00 96.50           N  
ATOM   1814  H   ARG A 111      -7.970   4.957  -4.377  1.00 96.50           H  
ATOM   1815  CA  ARG A 111      -6.817   3.964  -2.874  1.00 96.50           C  
ATOM   1816  HA  ARG A 111      -5.868   3.429  -2.910  1.00 96.50           H  
ATOM   1817  C   ARG A 111      -7.896   2.931  -2.613  1.00 96.50           C  
ATOM   1818  CB  ARG A 111      -6.773   5.000  -1.741  1.00 96.50           C  
ATOM   1819  HB2 ARG A 111      -7.683   5.599  -1.779  1.00 96.50           H  
ATOM   1820  HB3 ARG A 111      -6.766   4.481  -0.782  1.00 96.50           H  
ATOM   1821  O   ARG A 111      -9.069   3.178  -2.856  1.00 96.50           O  
ATOM   1822  CG  ARG A 111      -5.561   5.941  -1.798  1.00 96.50           C  
ATOM   1823  HG2 ARG A 111      -5.512   6.431  -2.770  1.00 96.50           H  
ATOM   1824  HG3 ARG A 111      -5.708   6.713  -1.043  1.00 96.50           H  
ATOM   1825  CD  ARG A 111      -4.233   5.219  -1.540  1.00 96.50           C  
ATOM   1826  HD2 ARG A 111      -4.018   4.579  -2.396  1.00 96.50           H  
ATOM   1827  HD3 ARG A 111      -4.329   4.600  -0.649  1.00 96.50           H  
ATOM   1828  NE  ARG A 111      -3.145   6.191  -1.331  1.00 96.50           N  
ATOM   1829  HE  ARG A 111      -3.415   7.022  -0.824  1.00 96.50           H  
ATOM   1830  NH1 ARG A 111      -1.415   4.896  -2.087  1.00 96.50           N  
ATOM   1831 HH11 ARG A 111      -0.449   4.818  -2.372  1.00 96.50           H  
ATOM   1832 HH12 ARG A 111      -2.062   4.121  -2.137  1.00 96.50           H  
ATOM   1833  NH2 ARG A 111      -1.049   7.045  -1.623  1.00 96.50           N  
ATOM   1834 HH21 ARG A 111      -1.374   7.920  -1.237  1.00 96.50           H  
ATOM   1835 HH22 ARG A 111      -0.122   6.973  -2.017  1.00 96.50           H  
ATOM   1836  CZ  ARG A 111      -1.879   6.041  -1.678  1.00 96.50           C  
ATOM   1837  N   MET A 112      -7.491   1.788  -2.075  1.00 96.25           N  
ATOM   1838  H   MET A 112      -6.504   1.675  -1.893  1.00 96.25           H  
ATOM   1839  CA  MET A 112      -8.413   0.769  -1.581  1.00 96.25           C  
ATOM   1840  HA  MET A 112      -9.396   0.903  -2.031  1.00 96.25           H  
ATOM   1841  C   MET A 112      -8.555   0.893  -0.067  1.00 96.25           C  
ATOM   1842  CB  MET A 112      -7.916  -0.625  -1.956  1.00 96.25           C  
ATOM   1843  HB2 MET A 112      -6.883  -0.741  -1.627  1.00 96.25           H  
ATOM   1844  HB3 MET A 112      -8.527  -1.365  -1.440  1.00 96.25           H  
ATOM   1845  O   MET A 112      -7.551   0.975   0.646  1.00 96.25           O  
ATOM   1846  CG  MET A 112      -8.010  -0.905  -3.455  1.00 96.25           C  
ATOM   1847  HG2 MET A 112      -7.358  -0.227  -4.007  1.00 96.25           H  
ATOM   1848  HG3 MET A 112      -9.038  -0.737  -3.775  1.00 96.25           H  
ATOM   1849  SD  MET A 112      -7.574  -2.615  -3.851  1.00 96.25           S  
ATOM   1850  CE  MET A 112      -5.782  -2.572  -3.659  1.00 96.25           C  
ATOM   1851  HE1 MET A 112      -5.504  -2.148  -2.694  1.00 96.25           H  
ATOM   1852  HE2 MET A 112      -5.385  -1.968  -4.475  1.00 96.25           H  
ATOM   1853  HE3 MET A 112      -5.387  -3.584  -3.747  1.00 96.25           H  
ATOM   1854  N   LEU A 113      -9.785   0.866   0.437  1.00 95.55           N  
ATOM   1855  H   LEU A 113     -10.565   0.858  -0.204  1.00 95.55           H  
ATOM   1856  CA  LEU A 113     -10.059   0.911   1.870  1.00 95.55           C  
ATOM   1857  HA  LEU A 113      -9.349   1.596   2.333  1.00 95.55           H  
ATOM   1858  C   LEU A 113      -9.864  -0.472   2.509  1.00 95.55           C  
ATOM   1859  CB  LEU A 113     -11.473   1.475   2.069  1.00 95.55           C  
ATOM   1860  HB2 LEU A 113     -12.189   0.809   1.589  1.00 95.55           H  
ATOM   1861  HB3 LEU A 113     -11.522   2.446   1.575  1.00 95.55           H  
ATOM   1862  O   LEU A 113     -10.762  -1.309   2.494  1.00 95.55           O  
ATOM   1863  CG  LEU A 113     -11.867   1.659   3.543  1.00 95.55           C  
ATOM   1864  HG  LEU A 113     -11.731   0.726   4.091  1.00 95.55           H  
ATOM   1865  CD1 LEU A 113     -11.036   2.752   4.212  1.00 95.55           C  
ATOM   1866 HD11 LEU A 113     -11.131   3.688   3.661  1.00 95.55           H  
ATOM   1867 HD12 LEU A 113      -9.988   2.457   4.257  1.00 95.55           H  
ATOM   1868 HD13 LEU A 113     -11.385   2.892   5.235  1.00 95.55           H  
ATOM   1869  CD2 LEU A 113     -13.334   2.058   3.639  1.00 95.55           C  
ATOM   1870 HD21 LEU A 113     -13.609   2.184   4.686  1.00 95.55           H  
ATOM   1871 HD22 LEU A 113     -13.497   2.995   3.106  1.00 95.55           H  
ATOM   1872 HD23 LEU A 113     -13.954   1.277   3.199  1.00 95.55           H  
ATOM   1873  N   ALA A 114      -8.695  -0.728   3.097  1.00 93.32           N  
ATOM   1874  H   ALA A 114      -8.000   0.005   3.136  1.00 93.32           H  
ATOM   1875  CA  ALA A 114      -8.429  -1.990   3.797  1.00 93.32           C  
ATOM   1876  HA  ALA A 114      -8.809  -2.811   3.190  1.00 93.32           H  
ATOM   1877  C   ALA A 114      -9.140  -2.069   5.160  1.00 93.32           C  
ATOM   1878  CB  ALA A 114      -6.917  -2.161   3.932  1.00 93.32           C  
ATOM   1879  HB1 ALA A 114      -6.696  -3.091   4.456  1.00 93.32           H  
ATOM   1880  HB2 ALA A 114      -6.488  -1.327   4.487  1.00 93.32           H  
ATOM   1881  HB3 ALA A 114      -6.484  -2.203   2.932  1.00 93.32           H  
ATOM   1882  O   ALA A 114      -9.434  -3.162   5.648  1.00 93.32           O  
ATOM   1883  N   GLY A 115      -9.434  -0.910   5.751  1.00 91.59           N  
ATOM   1884  H   GLY A 115      -9.077  -0.068   5.324  1.00 91.59           H  
ATOM   1885  CA  GLY A 115     -10.279  -0.737   6.926  1.00 91.59           C  
ATOM   1886  HA2 GLY A 115      -9.861  -1.292   7.766  1.00 91.59           H  
ATOM   1887  HA3 GLY A 115     -11.277  -1.117   6.711  1.00 91.59           H  
ATOM   1888  C   GLY A 115     -10.385   0.739   7.303  1.00 91.59           C  
ATOM   1889  O   GLY A 115      -9.689   1.579   6.743  1.00 91.59           O  
ATOM   1890  N   ALA A 116     -11.213   1.063   8.294  1.00 92.92           N  
ATOM   1891  H   ALA A 116     -11.846   0.350   8.628  1.00 92.92           H  
ATOM   1892  CA  ALA A 116     -11.510   2.441   8.697  1.00 92.92           C  
ATOM   1893  HA  ALA A 116     -12.069   2.922   7.895  1.00 92.92           H  
ATOM   1894  C   ALA A 116     -10.286   3.338   8.989  1.00 92.92           C  
ATOM   1895  CB  ALA A 116     -12.412   2.344   9.928  1.00 92.92           C  
ATOM   1896  HB1 ALA A 116     -11.940   1.737  10.702  1.00 92.92           H  
ATOM   1897  HB2 ALA A 116     -13.364   1.901   9.636  1.00 92.92           H  
ATOM   1898  HB3 ALA A 116     -12.588   3.342  10.329  1.00 92.92           H  
ATOM   1899  O   ALA A 116     -10.383   4.560   8.878  1.00 92.92           O  
ATOM   1900  N   GLY A 117      -9.137   2.746   9.335  1.00 92.94           N  
ATOM   1901  H   GLY A 117      -9.127   1.736   9.349  1.00 92.94           H  
ATOM   1902  CA  GLY A 117      -7.876   3.447   9.591  1.00 92.94           C  
ATOM   1903  HA2 GLY A 117      -7.557   3.232  10.611  1.00 92.94           H  
ATOM   1904  HA3 GLY A 117      -8.023   4.524   9.508  1.00 92.94           H  
ATOM   1905  C   GLY A 117      -6.724   3.074   8.654  1.00 92.94           C  
ATOM   1906  O   GLY A 117      -5.589   3.427   8.953  1.00 92.94           O  
ATOM   1907  N   GLU A 118      -6.960   2.340   7.563  1.00 95.30           N  
ATOM   1908  H   GLU A 118      -7.909   2.123   7.296  1.00 95.30           H  
ATOM   1909  CA  GLU A 118      -5.885   1.906   6.664  1.00 95.30           C  
ATOM   1910  HA  GLU A 118      -5.061   2.615   6.748  1.00 95.30           H  
ATOM   1911  C   GLU A 118      -6.319   1.900   5.195  1.00 95.30           C  
ATOM   1912  CB  GLU A 118      -5.340   0.535   7.107  1.00 95.30           C  
ATOM   1913  HB2 GLU A 118      -6.113  -0.224   6.981  1.00 95.30           H  
ATOM   1914  HB3 GLU A 118      -5.082   0.594   8.164  1.00 95.30           H  
ATOM   1915  O   GLU A 118      -7.307   1.269   4.813  1.00 95.30           O  
ATOM   1916  CG  GLU A 118      -4.078   0.127   6.324  1.00 95.30           C  
ATOM   1917  HG2 GLU A 118      -3.397   0.978   6.303  1.00 95.30           H  
ATOM   1918  HG3 GLU A 118      -4.354  -0.107   5.296  1.00 95.30           H  
ATOM   1919  CD  GLU A 118      -3.348  -1.082   6.937  1.00 95.30           C  
ATOM   1920  OE1 GLU A 118      -2.099  -1.134   6.817  1.00 95.30           O  
ATOM   1921  OE2 GLU A 118      -4.022  -1.957   7.525  1.00 95.30           O  
ATOM   1922  N   LEU A 119      -5.525   2.579   4.367  1.00 96.92           N  
ATOM   1923  H   LEU A 119      -4.732   3.063   4.763  1.00 96.92           H  
ATOM   1924  CA  LEU A 119      -5.626   2.563   2.913  1.00 96.92           C  
ATOM   1925  HA  LEU A 119      -6.574   2.108   2.627  1.00 96.92           H  
ATOM   1926  C   LEU A 119      -4.513   1.712   2.293  1.00 96.92           C  
ATOM   1927  CB  LEU A 119      -5.592   3.997   2.353  1.00 96.92           C  
ATOM   1928  HB2 LEU A 119      -4.637   4.451   2.618  1.00 96.92           H  
ATOM   1929  HB3 LEU A 119      -5.642   3.944   1.266  1.00 96.92           H  
ATOM   1930  O   LEU A 119      -3.440   1.509   2.866  1.00 96.92           O  
ATOM   1931  CG  LEU A 119      -6.712   4.924   2.844  1.00 96.92           C  
ATOM   1932  HG  LEU A 119      -6.657   5.007   3.929  1.00 96.92           H  
ATOM   1933  CD1 LEU A 119      -6.507   6.315   2.261  1.00 96.92           C  
ATOM   1934 HD11 LEU A 119      -5.549   6.716   2.591  1.00 96.92           H  
ATOM   1935 HD12 LEU A 119      -7.300   6.987   2.591  1.00 96.92           H  
ATOM   1936 HD13 LEU A 119      -6.513   6.274   1.172  1.00 96.92           H  
ATOM   1937  CD2 LEU A 119      -8.098   4.423   2.437  1.00 96.92           C  
ATOM   1938 HD21 LEU A 119      -8.149   4.277   1.358  1.00 96.92           H  
ATOM   1939 HD22 LEU A 119      -8.308   3.481   2.943  1.00 96.92           H  
ATOM   1940 HD23 LEU A 119      -8.858   5.146   2.734  1.00 96.92           H  
ATOM   1941  N   GLN A 120      -4.763   1.252   1.075  1.00 96.57           N  
ATOM   1942  H   GLN A 120      -5.688   1.406   0.700  1.00 96.57           H  
ATOM   1943  CA  GLN A 120      -3.815   0.524   0.237  1.00 96.57           C  
ATOM   1944  HA  GLN A 120      -2.815   0.602   0.664  1.00 96.57           H  
ATOM   1945  C   GLN A 120      -3.737   1.143  -1.160  1.00 96.57           C  
ATOM   1946  CB  GLN A 120      -4.209  -0.956   0.206  1.00 96.57           C  
ATOM   1947  HB2 GLN A 120      -3.630  -1.463  -0.566  1.00 96.57           H  
ATOM   1948  HB3 GLN A 120      -5.267  -1.059  -0.036  1.00 96.57           H  
ATOM   1949  O   GLN A 120      -4.604   1.923  -1.555  1.00 96.57           O  
ATOM   1950  CG  GLN A 120      -3.927  -1.607   1.567  1.00 96.57           C  
ATOM   1951  HG2 GLN A 120      -4.583  -1.171   2.321  1.00 96.57           H  
ATOM   1952  HG3 GLN A 120      -2.901  -1.393   1.865  1.00 96.57           H  
ATOM   1953  CD  GLN A 120      -4.111  -3.117   1.569  1.00 96.57           C  
ATOM   1954  NE2 GLN A 120      -4.034  -3.746   2.721  1.00 96.57           N  
ATOM   1955 HE21 GLN A 120      -3.885  -3.230   3.577  1.00 96.57           H  
ATOM   1956 HE22 GLN A 120      -4.068  -4.754   2.679  1.00 96.57           H  
ATOM   1957  OE1 GLN A 120      -4.288  -3.772   0.559  1.00 96.57           O  
ATOM   1958  N   LYS A 121      -2.668   0.835  -1.901  1.00 96.59           N  
ATOM   1959  H   LYS A 121      -2.067   0.088  -1.583  1.00 96.59           H  
ATOM   1960  CA  LYS A 121      -2.448   1.344  -3.263  1.00 96.59           C  
ATOM   1961  HA  LYS A 121      -2.558   2.429  -3.290  1.00 96.59           H  
ATOM   1962  C   LYS A 121      -3.499   0.750  -4.199  1.00 96.59           C  
ATOM   1963  CB  LYS A 121      -1.033   0.954  -3.728  1.00 96.59           C  
ATOM   1964  HB2 LYS A 121      -0.930  -0.131  -3.704  1.00 96.59           H  
ATOM   1965  HB3 LYS A 121      -0.901   1.279  -4.760  1.00 96.59           H  
ATOM   1966  O   LYS A 121      -3.621  -0.465  -4.223  1.00 96.59           O  
ATOM   1967  CG  LYS A 121       0.069   1.584  -2.861  1.00 96.59           C  
ATOM   1968  HG2 LYS A 121       0.002   2.668  -2.958  1.00 96.59           H  
ATOM   1969  HG3 LYS A 121      -0.071   1.316  -1.814  1.00 96.59           H  
ATOM   1970  CD  LYS A 121       1.471   1.146  -3.300  1.00 96.59           C  
ATOM   1971  HD2 LYS A 121       1.495   1.112  -4.389  1.00 96.59           H  
ATOM   1972  HD3 LYS A 121       2.183   1.891  -2.945  1.00 96.59           H  
ATOM   1973  CE  LYS A 121       1.914  -0.212  -2.746  1.00 96.59           C  
ATOM   1974  HE2 LYS A 121       2.124  -0.114  -1.681  1.00 96.59           H  
ATOM   1975  HE3 LYS A 121       1.101  -0.927  -2.872  1.00 96.59           H  
ATOM   1976  NZ  LYS A 121       3.110  -0.711  -3.474  1.00 96.59           N  
ATOM   1977  HZ1 LYS A 121       2.796  -1.011  -4.386  1.00 96.59           H  
ATOM   1978  HZ2 LYS A 121       3.818  -0.006  -3.618  1.00 96.59           H  
ATOM   1979  HZ3 LYS A 121       3.527  -1.533  -3.060  1.00 96.59           H  
ATOM   1980  N   GLY A 122      -4.240   1.578  -4.935  1.00 95.49           N  
ATOM   1981  H   GLY A 122      -4.109   2.576  -4.847  1.00 95.49           H  
ATOM   1982  CA  GLY A 122      -5.286   1.144  -5.874  1.00 95.49           C  
ATOM   1983  HA2 GLY A 122      -5.525   0.092  -5.714  1.00 95.49           H  
ATOM   1984  HA3 GLY A 122      -6.191   1.723  -5.691  1.00 95.49           H  
ATOM   1985  C   GLY A 122      -4.918   1.309  -7.352  1.00 95.49           C  
ATOM   1986  O   GLY A 122      -5.793   1.201  -8.202  1.00 95.49           O  
ATOM   1987  N   ASN A 123      -3.655   1.609  -7.662  1.00 95.39           N  
ATOM   1988  H   ASN A 123      -2.969   1.621  -6.920  1.00 95.39           H  
ATOM   1989  CA  ASN A 123      -3.136   1.694  -9.026  1.00 95.39           C  
ATOM   1990  HA  ASN A 123      -3.935   1.524  -9.748  1.00 95.39           H  
ATOM   1991  C   ASN A 123      -2.056   0.634  -9.246  1.00 95.39           C  
ATOM   1992  CB  ASN A 123      -2.513   3.072  -9.270  1.00 95.39           C  
ATOM   1993  HB2 ASN A 123      -2.100   3.114 -10.278  1.00 95.39           H  
ATOM   1994  HB3 ASN A 123      -1.692   3.171  -8.560  1.00 95.39           H  
ATOM   1995  O   ASN A 123      -1.360   0.255  -8.302  1.00 95.39           O  
ATOM   1996  CG  ASN A 123      -3.454   4.239  -9.080  1.00 95.39           C  
ATOM   1997  ND2 ASN A 123      -4.142   4.671 -10.113  1.00 95.39           N  
ATOM   1998 HD21 ASN A 123      -4.051   4.223 -11.013  1.00 95.39           H  
ATOM   1999 HD22 ASN A 123      -4.711   5.501 -10.018  1.00 95.39           H  
ATOM   2000  OD1 ASN A 123      -3.545   4.785  -7.996  1.00 95.39           O  
ATOM   2001  N   GLU A 124      -1.868   0.257 -10.506  1.00 90.75           N  
ATOM   2002  H   GLU A 124      -2.474   0.616 -11.230  1.00 90.75           H  
ATOM   2003  CA  GLU A 124      -0.778  -0.598 -10.972  1.00 90.75           C  
ATOM   2004  HA  GLU A 124      -0.191  -0.947 -10.123  1.00 90.75           H  
ATOM   2005  C   GLU A 124       0.154   0.196 -11.884  1.00 90.75           C  
ATOM   2006  CB  GLU A 124      -1.343  -1.831 -11.694  1.00 90.75           C  
ATOM   2007  HB2 GLU A 124      -2.083  -1.515 -12.430  1.00 90.75           H  
ATOM   2008  HB3 GLU A 124      -0.532  -2.355 -12.199  1.00 90.75           H  
ATOM   2009  O   GLU A 124      -0.288   1.053 -12.654  1.00 90.75           O  
ATOM   2010  CG  GLU A 124      -1.977  -2.768 -10.663  1.00 90.75           C  
ATOM   2011  HG2 GLU A 124      -2.724  -2.205 -10.102  1.00 90.75           H  
ATOM   2012  HG3 GLU A 124      -1.186  -3.085  -9.983  1.00 90.75           H  
ATOM   2013  CD  GLU A 124      -2.656  -4.013 -11.234  1.00 90.75           C  
ATOM   2014  OE1 GLU A 124      -3.091  -4.826 -10.388  1.00 90.75           O  
ATOM   2015  OE2 GLU A 124      -2.743  -4.126 -12.475  1.00 90.75           O  
ATOM   2016  N   LEU A 125       1.454  -0.081 -11.781  1.00 95.22           N  
ATOM   2017  H   LEU A 125       1.739  -0.831 -11.168  1.00 95.22           H  
ATOM   2018  CA  LEU A 125       2.429   0.397 -12.750  1.00 95.22           C  
ATOM   2019  HA  LEU A 125       2.195   1.427 -13.018  1.00 95.22           H  
ATOM   2020  C   LEU A 125       2.331  -0.484 -13.997  1.00 95.22           C  
ATOM   2021  CB  LEU A 125       3.833   0.350 -12.124  1.00 95.22           C  
ATOM   2022  HB2 LEU A 125       4.015  -0.666 -11.772  1.00 95.22           H  
ATOM   2023  HB3 LEU A 125       3.857   1.021 -11.266  1.00 95.22           H  
ATOM   2024  O   LEU A 125       2.589  -1.682 -13.924  1.00 95.22           O  
ATOM   2025  CG  LEU A 125       4.962   0.737 -13.101  1.00 95.22           C  
ATOM   2026  HG  LEU A 125       4.892   0.150 -14.017  1.00 95.22           H  
ATOM   2027  CD1 LEU A 125       4.926   2.223 -13.456  1.00 95.22           C  
ATOM   2028 HD11 LEU A 125       4.000   2.464 -13.978  1.00 95.22           H  
ATOM   2029 HD12 LEU A 125       5.756   2.459 -14.123  1.00 95.22           H  
ATOM   2030 HD13 LEU A 125       5.011   2.829 -12.554  1.00 95.22           H  
ATOM   2031  CD2 LEU A 125       6.308   0.432 -12.450  1.00 95.22           C  
ATOM   2032 HD21 LEU A 125       6.385  -0.639 -12.260  1.00 95.22           H  
ATOM   2033 HD22 LEU A 125       7.112   0.720 -13.128  1.00 95.22           H  
ATOM   2034 HD23 LEU A 125       6.408   0.994 -11.522  1.00 95.22           H  
ATOM   2035  N   ALA A 126       2.007   0.117 -15.137  1.00 92.90           N  
ATOM   2036  H   ALA A 126       1.793   1.105 -15.129  1.00 92.90           H  
ATOM   2037  CA  ALA A 126       2.063  -0.553 -16.427  1.00 92.90           C  
ATOM   2038  HA  ALA A 126       2.002  -1.631 -16.282  1.00 92.90           H  
ATOM   2039  C   ALA A 126       3.395  -0.232 -17.111  1.00 92.90           C  
ATOM   2040  CB  ALA A 126       0.853  -0.136 -17.266  1.00 92.90           C  
ATOM   2041  HB1 ALA A 126      -0.067  -0.400 -16.743  1.00 92.90           H  
ATOM   2042  HB2 ALA A 126       0.873   0.939 -17.445  1.00 92.90           H  
ATOM   2043  HB3 ALA A 126       0.876  -0.656 -18.224  1.00 92.90           H  
ATOM   2044  O   ALA A 126       3.735   0.938 -17.297  1.00 92.90           O  
ATOM   2045  N   LEU A 127       4.135  -1.271 -17.492  1.00 93.41           N  
ATOM   2046  H   LEU A 127       3.777  -2.204 -17.342  1.00 93.41           H  
ATOM   2047  CA  LEU A 127       5.349  -1.137 -18.287  1.00 93.41           C  
ATOM   2048  HA  LEU A 127       5.672  -0.096 -18.275  1.00 93.41           H  
ATOM   2049  C   LEU A 127       5.082  -1.557 -19.733  1.00 93.41           C  
ATOM   2050  CB  LEU A 127       6.479  -1.990 -17.705  1.00 93.41           C  
ATOM   2051  HB2 LEU A 127       6.151  -3.029 -17.684  1.00 93.41           H  
ATOM   2052  HB3 LEU A 127       7.338  -1.930 -18.375  1.00 93.41           H  
ATOM   2053  O   LEU A 127       4.373  -2.541 -19.959  1.00 93.41           O  
ATOM   2054  CG  LEU A 127       6.927  -1.578 -16.300  1.00 93.41           C  
ATOM   2055  HG  LEU A 127       6.095  -1.671 -15.602  1.00 93.41           H  
ATOM   2056  CD1 LEU A 127       8.024  -2.540 -15.877  1.00 93.41           C  
ATOM   2057 HD11 LEU A 127       7.667  -3.569 -15.928  1.00 93.41           H  
ATOM   2058 HD12 LEU A 127       8.280  -2.311 -14.843  1.00 93.41           H  
ATOM   2059 HD13 LEU A 127       8.905  -2.424 -16.509  1.00 93.41           H  
ATOM   2060  CD2 LEU A 127       7.481  -0.151 -16.234  1.00 93.41           C  
ATOM   2061 HD21 LEU A 127       8.257  -0.014 -16.987  1.00 93.41           H  
ATOM   2062 HD22 LEU A 127       7.912   0.033 -15.250  1.00 93.41           H  
ATOM   2063 HD23 LEU A 127       6.680   0.569 -16.399  1.00 93.41           H  
ATOM   2064  N   PRO A 128       5.692  -0.873 -20.712  1.00 94.36           N  
ATOM   2065  CA  PRO A 128       5.804  -1.402 -22.061  1.00 94.36           C  
ATOM   2066  HA  PRO A 128       4.816  -1.394 -22.519  1.00 94.36           H  
ATOM   2067  C   PRO A 128       6.380  -2.824 -22.092  1.00 94.36           C  
ATOM   2068  CB  PRO A 128       6.710  -0.420 -22.789  1.00 94.36           C  
ATOM   2069  HB2 PRO A 128       7.751  -0.715 -22.652  1.00 94.36           H  
ATOM   2070  HB3 PRO A 128       6.448  -0.360 -23.845  1.00 94.36           H  
ATOM   2071  O   PRO A 128       7.296  -3.163 -21.342  1.00 94.36           O  
ATOM   2072  CG  PRO A 128       6.478   0.909 -22.074  1.00 94.36           C  
ATOM   2073  HG2 PRO A 128       5.590   1.391 -22.481  1.00 94.36           H  
ATOM   2074  HG3 PRO A 128       7.343   1.567 -22.153  1.00 94.36           H  
ATOM   2075  CD  PRO A 128       6.213   0.486 -20.632  1.00 94.36           C  
ATOM   2076  HD2 PRO A 128       7.132   0.517 -20.046  1.00 94.36           H  
ATOM   2077  HD3 PRO A 128       5.479   1.156 -20.184  1.00 94.36           H  
ATOM   2078  N   THR A 129       5.866  -3.656 -22.998  1.00 92.84           N  
ATOM   2079  H   THR A 129       5.152  -3.316 -23.626  1.00 92.84           H  
ATOM   2080  CA  THR A 129       6.203  -5.088 -23.080  1.00 92.84           C  
ATOM   2081  HA  THR A 129       5.965  -5.558 -22.126  1.00 92.84           H  
ATOM   2082  C   THR A 129       7.683  -5.355 -23.348  1.00 92.84           C  
ATOM   2083  CB  THR A 129       5.378  -5.774 -24.179  1.00 92.84           C  
ATOM   2084  HB  THR A 129       5.759  -6.782 -24.342  1.00 92.84           H  
ATOM   2085  O   THR A 129       8.218  -6.341 -22.844  1.00 92.84           O  
ATOM   2086  CG2 THR A 129       3.897  -5.860 -23.816  1.00 92.84           C  
ATOM   2087 HG21 THR A 129       3.782  -6.401 -22.877  1.00 92.84           H  
ATOM   2088 HG22 THR A 129       3.471  -4.862 -23.707  1.00 92.84           H  
ATOM   2089 HG23 THR A 129       3.358  -6.397 -24.596  1.00 92.84           H  
ATOM   2090  OG1 THR A 129       5.467  -5.035 -25.378  1.00 92.84           O  
ATOM   2091  HG1 THR A 129       5.051  -5.553 -26.072  1.00 92.84           H  
ATOM   2092  N   TYR A 130       8.366  -4.470 -24.082  1.00 93.35           N  
ATOM   2093  H   TYR A 130       7.871  -3.675 -24.460  1.00 93.35           H  
ATOM   2094  CA  TYR A 130       9.789  -4.622 -24.398  1.00 93.35           C  
ATOM   2095  HA  TYR A 130       9.929  -5.609 -24.839  1.00 93.35           H  
ATOM   2096  C   TYR A 130      10.684  -4.579 -23.148  1.00 93.35           C  
ATOM   2097  CB  TYR A 130      10.201  -3.590 -25.456  1.00 93.35           C  
ATOM   2098  HB2 TYR A 130      11.229  -3.800 -25.752  1.00 93.35           H  
ATOM   2099  HB3 TYR A 130       9.583  -3.732 -26.342  1.00 93.35           H  
ATOM   2100  O   TYR A 130      11.627  -5.367 -23.059  1.00 93.35           O  
ATOM   2101  CG  TYR A 130      10.116  -2.139 -25.023  1.00 93.35           C  
ATOM   2102  CD1 TYR A 130       8.973  -1.367 -25.319  1.00 93.35           C  
ATOM   2103  HD1 TYR A 130       8.150  -1.806 -25.863  1.00 93.35           H  
ATOM   2104  CD2 TYR A 130      11.217  -1.542 -24.380  1.00 93.35           C  
ATOM   2105  HD2 TYR A 130      12.121  -2.100 -24.188  1.00 93.35           H  
ATOM   2106  CE1 TYR A 130       8.925  -0.009 -24.943  1.00 93.35           C  
ATOM   2107  HE1 TYR A 130       8.071   0.606 -25.185  1.00 93.35           H  
ATOM   2108  CE2 TYR A 130      11.165  -0.188 -24.012  1.00 93.35           C  
ATOM   2109  HE2 TYR A 130      12.041   0.270 -23.575  1.00 93.35           H  
ATOM   2110  OH  TYR A 130       9.933   1.864 -23.835  1.00 93.35           O  
ATOM   2111  HH  TYR A 130      10.750   2.121 -23.401  1.00 93.35           H  
ATOM   2112  CZ  TYR A 130      10.006   0.573 -24.250  1.00 93.35           C  
ATOM   2113  N   TYR A 131      10.323  -3.791 -22.125  1.00 96.66           N  
ATOM   2114  H   TYR A 131       9.547  -3.154 -22.240  1.00 96.66           H  
ATOM   2115  CA  TYR A 131      11.020  -3.816 -20.834  1.00 96.66           C  
ATOM   2116  HA  TYR A 131      12.084  -3.660 -21.009  1.00 96.66           H  
ATOM   2117  C   TYR A 131      10.870  -5.162 -20.122  1.00 96.66           C  
ATOM   2118  CB  TYR A 131      10.494  -2.716 -19.905  1.00 96.66           C  
ATOM   2119  HB2 TYR A 131       9.418  -2.846 -19.783  1.00 96.66           H  
ATOM   2120  HB3 TYR A 131      10.943  -2.856 -18.922  1.00 96.66           H  
ATOM   2121  O   TYR A 131      11.777  -5.584 -19.409  1.00 96.66           O  
ATOM   2122  CG  TYR A 131      10.790  -1.294 -20.329  1.00 96.66           C  
ATOM   2123  CD1 TYR A 131      12.077  -0.922 -20.763  1.00 96.66           C  
ATOM   2124  HD1 TYR A 131      12.872  -1.650 -20.836  1.00 96.66           H  
ATOM   2125  CD2 TYR A 131       9.782  -0.323 -20.225  1.00 96.66           C  
ATOM   2126  HD2 TYR A 131       8.805  -0.626 -19.878  1.00 96.66           H  
ATOM   2127  CE1 TYR A 131      12.348   0.415 -21.099  1.00 96.66           C  
ATOM   2128  HE1 TYR A 131      13.330   0.710 -21.437  1.00 96.66           H  
ATOM   2129  CE2 TYR A 131      10.041   1.011 -20.588  1.00 96.66           C  
ATOM   2130  HE2 TYR A 131       9.251   1.747 -20.561  1.00 96.66           H  
ATOM   2131  OH  TYR A 131      11.575   2.649 -21.445  1.00 96.66           O  
ATOM   2132  HH  TYR A 131      10.878   3.268 -21.219  1.00 96.66           H  
ATOM   2133  CZ  TYR A 131      11.328   1.380 -21.031  1.00 96.66           C  
ATOM   2134  N   GLY A 132       9.751  -5.865 -20.325  1.00 94.48           N  
ATOM   2135  H   GLY A 132       9.062  -5.489 -20.961  1.00 94.48           H  
ATOM   2136  CA  GLY A 132       9.555  -7.215 -19.799  1.00 94.48           C  
ATOM   2137  HA2 GLY A 132       9.654  -7.203 -18.713  1.00 94.48           H  
ATOM   2138  HA3 GLY A 132       8.555  -7.557 -20.063  1.00 94.48           H  
ATOM   2139  C   GLY A 132      10.570  -8.204 -20.374  1.00 94.48           C  
ATOM   2140  O   GLY A 132      11.191  -8.957 -19.624  1.00 94.48           O  
ATOM   2141  N   THR A 133      10.797  -8.164 -21.691  1.00 95.06           N  
ATOM   2142  H   THR A 133      10.259  -7.523 -22.257  1.00 95.06           H  
ATOM   2143  CA  THR A 133      11.818  -8.990 -22.354  1.00 95.06           C  
ATOM   2144  HA  THR A 133      11.647 -10.034 -22.091  1.00 95.06           H  
ATOM   2145  C   THR A 133      13.225  -8.632 -21.881  1.00 95.06           C  
ATOM   2146  CB  THR A 133      11.733  -8.852 -23.882  1.00 95.06           C  
ATOM   2147  HB  THR A 133      11.942  -7.822 -24.169  1.00 95.06           H  
ATOM   2148  O   THR A 133      13.992  -9.531 -21.534  1.00 95.06           O  
ATOM   2149  CG2 THR A 133      12.703  -9.782 -24.613  1.00 95.06           C  
ATOM   2150 HG21 THR A 133      12.571 -10.811 -24.277  1.00 95.06           H  
ATOM   2151 HG22 THR A 133      12.523  -9.722 -25.686  1.00 95.06           H  
ATOM   2152 HG23 THR A 133      13.730  -9.470 -24.424  1.00 95.06           H  
ATOM   2153  OG1 THR A 133      10.437  -9.190 -24.319  1.00 95.06           O  
ATOM   2154  HG1 THR A 133      10.296 -10.123 -24.143  1.00 95.06           H  
ATOM   2155  N   PHE A 134      13.557  -7.340 -21.818  1.00 97.89           N  
ATOM   2156  H   PHE A 134      12.895  -6.643 -22.130  1.00 97.89           H  
ATOM   2157  CA  PHE A 134      14.854  -6.873 -21.330  1.00 97.89           C  
ATOM   2158  HA  PHE A 134      15.645  -7.305 -21.944  1.00 97.89           H  
ATOM   2159  C   PHE A 134      15.128  -7.320 -19.890  1.00 97.89           C  
ATOM   2160  CB  PHE A 134      14.926  -5.349 -21.463  1.00 97.89           C  
ATOM   2161  HB2 PHE A 134      14.992  -5.085 -22.518  1.00 97.89           H  
ATOM   2162  HB3 PHE A 134      14.006  -4.911 -21.074  1.00 97.89           H  
ATOM   2163  O   PHE A 134      16.145  -7.966 -19.637  1.00 97.89           O  
ATOM   2164  CG  PHE A 134      16.101  -4.740 -20.726  1.00 97.89           C  
ATOM   2165  CD1 PHE A 134      15.887  -4.007 -19.544  1.00 97.89           C  
ATOM   2166  HD1 PHE A 134      14.881  -3.834 -19.191  1.00 97.89           H  
ATOM   2167  CD2 PHE A 134      17.410  -4.935 -21.204  1.00 97.89           C  
ATOM   2168  HD2 PHE A 134      17.572  -5.478 -22.124  1.00 97.89           H  
ATOM   2169  CE1 PHE A 134      16.979  -3.471 -18.841  1.00 97.89           C  
ATOM   2170  HE1 PHE A 134      16.811  -2.884 -17.950  1.00 97.89           H  
ATOM   2171  CE2 PHE A 134      18.501  -4.392 -20.504  1.00 97.89           C  
ATOM   2172  HE2 PHE A 134      19.503  -4.505 -20.891  1.00 97.89           H  
ATOM   2173  CZ  PHE A 134      18.284  -3.660 -19.324  1.00 97.89           C  
ATOM   2174  HZ  PHE A 134      19.119  -3.217 -18.802  1.00 97.89           H  
ATOM   2175  N   LEU A 135      14.204  -7.056 -18.959  1.00 97.50           N  
ATOM   2176  H   LEU A 135      13.388  -6.525 -19.230  1.00 97.50           H  
ATOM   2177  CA  LEU A 135      14.359  -7.432 -17.553  1.00 97.50           C  
ATOM   2178  HA  LEU A 135      15.294  -7.014 -17.179  1.00 97.50           H  
ATOM   2179  C   LEU A 135      14.458  -8.945 -17.368  1.00 97.50           C  
ATOM   2180  CB  LEU A 135      13.181  -6.896 -16.730  1.00 97.50           C  
ATOM   2181  HB2 LEU A 135      13.182  -7.402 -15.764  1.00 97.50           H  
ATOM   2182  HB3 LEU A 135      12.252  -7.161 -17.236  1.00 97.50           H  
ATOM   2183  O   LEU A 135      15.272  -9.399 -16.566  1.00 97.50           O  
ATOM   2184  CG  LEU A 135      13.205  -5.381 -16.469  1.00 97.50           C  
ATOM   2185  HG  LEU A 135      13.251  -4.830 -17.408  1.00 97.50           H  
ATOM   2186  CD1 LEU A 135      11.911  -5.026 -15.740  1.00 97.50           C  
ATOM   2187 HD11 LEU A 135      11.065  -5.178 -16.410  1.00 97.50           H  
ATOM   2188 HD12 LEU A 135      11.928  -3.983 -15.423  1.00 97.50           H  
ATOM   2189 HD13 LEU A 135      11.804  -5.669 -14.866  1.00 97.50           H  
ATOM   2190  CD2 LEU A 135      14.391  -4.962 -15.595  1.00 97.50           C  
ATOM   2191 HD21 LEU A 135      15.324  -5.120 -16.136  1.00 97.50           H  
ATOM   2192 HD22 LEU A 135      14.319  -3.899 -15.367  1.00 97.50           H  
ATOM   2193 HD23 LEU A 135      14.402  -5.534 -14.667  1.00 97.50           H  
ATOM   2194  N   TYR A 136      13.674  -9.728 -18.116  1.00 95.90           N  
ATOM   2195  H   TYR A 136      13.006  -9.299 -18.740  1.00 95.90           H  
ATOM   2196  CA  TYR A 136      13.763 -11.185 -18.073  1.00 95.90           C  
ATOM   2197  HA  TYR A 136      13.591 -11.515 -17.049  1.00 95.90           H  
ATOM   2198  C   TYR A 136      15.160 -11.668 -18.478  1.00 95.90           C  
ATOM   2199  CB  TYR A 136      12.686 -11.808 -18.969  1.00 95.90           C  
ATOM   2200  HB2 TYR A 136      12.758 -11.384 -19.970  1.00 95.90           H  
ATOM   2201  HB3 TYR A 136      11.704 -11.550 -18.572  1.00 95.90           H  
ATOM   2202  O   TYR A 136      15.776 -12.437 -17.741  1.00 95.90           O  
ATOM   2203  CG  TYR A 136      12.802 -13.317 -19.062  1.00 95.90           C  
ATOM   2204  CD1 TYR A 136      13.460 -13.907 -20.159  1.00 95.90           C  
ATOM   2205  HD1 TYR A 136      13.851 -13.285 -20.950  1.00 95.90           H  
ATOM   2206  CD2 TYR A 136      12.306 -14.124 -18.021  1.00 95.90           C  
ATOM   2207  HD2 TYR A 136      11.812 -13.667 -17.176  1.00 95.90           H  
ATOM   2208  CE1 TYR A 136      13.617 -15.304 -20.217  1.00 95.90           C  
ATOM   2209  HE1 TYR A 136      14.122 -15.769 -21.051  1.00 95.90           H  
ATOM   2210  CE2 TYR A 136      12.465 -15.523 -18.073  1.00 95.90           C  
ATOM   2211  HE2 TYR A 136      12.095 -16.141 -17.268  1.00 95.90           H  
ATOM   2212  OH  TYR A 136      13.287 -17.461 -19.233  1.00 95.90           O  
ATOM   2213  HH  TYR A 136      12.977 -17.889 -18.431  1.00 95.90           H  
ATOM   2214  CZ  TYR A 136      13.123 -16.114 -19.174  1.00 95.90           C  
ATOM   2215  N   LEU A 137      15.687 -11.201 -19.614  1.00 96.76           N  
ATOM   2216  H   LEU A 137      15.159 -10.532 -20.156  1.00 96.76           H  
ATOM   2217  CA  LEU A 137      17.017 -11.601 -20.079  1.00 96.76           C  
ATOM   2218  HA  LEU A 137      17.080 -12.689 -20.070  1.00 96.76           H  
ATOM   2219  C   LEU A 137      18.121 -11.105 -19.135  1.00 96.76           C  
ATOM   2220  CB  LEU A 137      17.238 -11.093 -21.513  1.00 96.76           C  
ATOM   2221  HB2 LEU A 137      18.274 -11.289 -21.789  1.00 96.76           H  
ATOM   2222  HB3 LEU A 137      17.084 -10.014 -21.524  1.00 96.76           H  
ATOM   2223  O   LEU A 137      19.041 -11.856 -18.822  1.00 96.76           O  
ATOM   2224  CG  LEU A 137      16.331 -11.733 -22.579  1.00 96.76           C  
ATOM   2225  HG  LEU A 137      15.282 -11.600 -22.311  1.00 96.76           H  
ATOM   2226  CD1 LEU A 137      16.580 -11.053 -23.925  1.00 96.76           C  
ATOM   2227 HD11 LEU A 137      17.626 -11.152 -24.216  1.00 96.76           H  
ATOM   2228 HD12 LEU A 137      15.944 -11.494 -24.692  1.00 96.76           H  
ATOM   2229 HD13 LEU A 137      16.330  -9.996 -23.841  1.00 96.76           H  
ATOM   2230  CD2 LEU A 137      16.591 -13.231 -22.755  1.00 96.76           C  
ATOM   2231 HD21 LEU A 137      15.950 -13.618 -23.548  1.00 96.76           H  
ATOM   2232 HD22 LEU A 137      17.636 -13.387 -23.021  1.00 96.76           H  
ATOM   2233 HD23 LEU A 137      16.361 -13.763 -21.832  1.00 96.76           H  
ATOM   2234  N   ALA A 138      18.014  -9.881 -18.621  1.00 97.77           N  
ATOM   2235  H   ALA A 138      17.251  -9.291 -18.920  1.00 97.77           H  
ATOM   2236  CA  ALA A 138      18.992  -9.324 -17.694  1.00 97.77           C  
ATOM   2237  HA  ALA A 138      19.983  -9.424 -18.137  1.00 97.77           H  
ATOM   2238  C   ALA A 138      19.022 -10.072 -16.344  1.00 97.77           C  
ATOM   2239  CB  ALA A 138      18.688  -7.836 -17.534  1.00 97.77           C  
ATOM   2240  HB1 ALA A 138      18.647  -7.351 -18.510  1.00 97.77           H  
ATOM   2241  HB2 ALA A 138      19.496  -7.389 -16.954  1.00 97.77           H  
ATOM   2242  HB3 ALA A 138      17.737  -7.693 -17.023  1.00 97.77           H  
ATOM   2243  O   ALA A 138      20.093 -10.397 -15.828  1.00 97.77           O  
ATOM   2244  N   ALA A 139      17.858 -10.450 -15.807  1.00 97.15           N  
ATOM   2245  H   ALA A 139      17.000 -10.154 -16.250  1.00 97.15           H  
ATOM   2246  CA  ALA A 139      17.749 -11.242 -14.578  1.00 97.15           C  
ATOM   2247  HA  ALA A 139      18.359 -10.776 -13.804  1.00 97.15           H  
ATOM   2248  C   ALA A 139      18.243 -12.690 -14.726  1.00 97.15           C  
ATOM   2249  CB  ALA A 139      16.294 -11.212 -14.118  1.00 97.15           C  
ATOM   2250  HB1 ALA A 139      15.989 -10.173 -13.992  1.00 97.15           H  
ATOM   2251  HB2 ALA A 139      15.654 -11.692 -14.857  1.00 97.15           H  
ATOM   2252  HB3 ALA A 139      16.198 -11.729 -13.163  1.00 97.15           H  
ATOM   2253  O   ALA A 139      18.471 -13.369 -13.728  1.00 97.15           O  
ATOM   2254  N   HIS A 140      18.464 -13.157 -15.956  1.00 95.92           N  
ATOM   2255  H   HIS A 140      18.208 -12.574 -16.739  1.00 95.92           H  
ATOM   2256  CA  HIS A 140      19.032 -14.473 -16.244  1.00 95.92           C  
ATOM   2257  HA  HIS A 140      19.244 -14.986 -15.306  1.00 95.92           H  
ATOM   2258  C   HIS A 140      20.373 -14.381 -16.975  1.00 95.92           C  
ATOM   2259  CB  HIS A 140      18.011 -15.334 -17.002  1.00 95.92           C  
ATOM   2260  HB2 HIS A 140      18.449 -16.304 -17.235  1.00 95.92           H  
ATOM   2261  HB3 HIS A 140      17.757 -14.843 -17.942  1.00 95.92           H  
ATOM   2262  O   HIS A 140      20.825 -15.388 -17.498  1.00 95.92           O  
ATOM   2263  CG  HIS A 140      16.748 -15.567 -16.217  1.00 95.92           C  
ATOM   2264  CD2 HIS A 140      16.454 -16.635 -15.413  1.00 95.92           C  
ATOM   2265  HD2 HIS A 140      17.091 -17.488 -15.232  1.00 95.92           H  
ATOM   2266  ND1 HIS A 140      15.677 -14.713 -16.159  1.00 95.92           N  
ATOM   2267  HD1 HIS A 140      15.603 -13.839 -16.660  1.00 95.92           H  
ATOM   2268  CE1 HIS A 140      14.761 -15.240 -15.336  1.00 95.92           C  
ATOM   2269  HE1 HIS A 140      13.813 -14.784 -15.092  1.00 95.92           H  
ATOM   2270  NE2 HIS A 140      15.182 -16.424 -14.867  1.00 95.92           N  
ATOM   2271  N   TYR A 141      21.029 -13.215 -16.999  1.00 96.00           N  
ATOM   2272  H   TYR A 141      20.568 -12.420 -16.581  1.00 96.00           H  
ATOM   2273  CA  TYR A 141      22.175 -12.915 -17.872  1.00 96.00           C  
ATOM   2274  HA  TYR A 141      21.808 -12.844 -18.896  1.00 96.00           H  
ATOM   2275  C   TYR A 141      23.304 -13.968 -17.869  1.00 96.00           C  
ATOM   2276  CB  TYR A 141      22.710 -11.536 -17.464  1.00 96.00           C  
ATOM   2277  HB2 TYR A 141      23.066 -11.570 -16.434  1.00 96.00           H  
ATOM   2278  HB3 TYR A 141      21.891 -10.818 -17.510  1.00 96.00           H  
ATOM   2279  O   TYR A 141      23.875 -14.273 -18.918  1.00 96.00           O  
ATOM   2280  CG  TYR A 141      23.810 -11.015 -18.358  1.00 96.00           C  
ATOM   2281  CD1 TYR A 141      25.156 -11.234 -18.014  1.00 96.00           C  
ATOM   2282  HD1 TYR A 141      25.406 -11.758 -17.104  1.00 96.00           H  
ATOM   2283  CD2 TYR A 141      23.485 -10.334 -19.547  1.00 96.00           C  
ATOM   2284  HD2 TYR A 141      22.450 -10.176 -19.812  1.00 96.00           H  
ATOM   2285  CE1 TYR A 141      26.181 -10.799 -18.870  1.00 96.00           C  
ATOM   2286  HE1 TYR A 141      27.211 -10.995 -18.609  1.00 96.00           H  
ATOM   2287  CE2 TYR A 141      24.510  -9.868 -20.392  1.00 96.00           C  
ATOM   2288  HE2 TYR A 141      24.281  -9.335 -21.303  1.00 96.00           H  
ATOM   2289  OH  TYR A 141      26.858  -9.687 -20.870  1.00 96.00           O  
ATOM   2290  HH  TYR A 141      27.708 -10.004 -20.556  1.00 96.00           H  
ATOM   2291  CZ  TYR A 141      25.859 -10.117 -20.060  1.00 96.00           C  
ATOM   2292  N   ASN A 142      23.595 -14.562 -16.705  1.00 91.96           N  
ATOM   2293  H   ASN A 142      23.091 -14.255 -15.885  1.00 91.96           H  
ATOM   2294  CA  ASN A 142      24.626 -15.598 -16.544  1.00 91.96           C  
ATOM   2295  HA  ASN A 142      25.431 -15.412 -17.255  1.00 91.96           H  
ATOM   2296  C   ASN A 142      24.121 -17.028 -16.830  1.00 91.96           C  
ATOM   2297  CB  ASN A 142      25.211 -15.483 -15.124  1.00 91.96           C  
ATOM   2298  HB2 ASN A 142      24.416 -15.616 -14.390  1.00 91.96           H  
ATOM   2299  HB3 ASN A 142      25.943 -16.277 -14.976  1.00 91.96           H  
ATOM   2300  O   ASN A 142      24.925 -17.933 -17.010  1.00 91.96           O  
ATOM   2301  CG  ASN A 142      25.918 -14.160 -14.874  1.00 91.96           C  
ATOM   2302  ND2 ASN A 142      25.932 -13.684 -13.651  1.00 91.96           N  
ATOM   2303 HD21 ASN A 142      26.433 -12.820 -13.502  1.00 91.96           H  
ATOM   2304 HD22 ASN A 142      25.543 -14.202 -12.876  1.00 91.96           H  
ATOM   2305  OD1 ASN A 142      26.443 -13.525 -15.771  1.00 91.96           O  
ATOM   2306  N   ASN A 143      22.801 -17.229 -16.880  1.00 89.86           N  
ATOM   2307  H   ASN A 143      22.212 -16.409 -16.858  1.00 89.86           H  
ATOM   2308  CA  ASN A 143      22.114 -18.517 -17.028  1.00 89.86           C  
ATOM   2309  HA  ASN A 143      22.843 -19.277 -17.311  1.00 89.86           H  
ATOM   2310  C   ASN A 143      21.069 -18.464 -18.158  1.00 89.86           C  
ATOM   2311  CB  ASN A 143      21.491 -18.923 -15.682  1.00 89.86           C  
ATOM   2312  HB2 ASN A 143      20.776 -18.159 -15.376  1.00 89.86           H  
ATOM   2313  HB3 ASN A 143      20.952 -19.863 -15.802  1.00 89.86           H  
ATOM   2314  O   ASN A 143      19.955 -18.979 -18.033  1.00 89.86           O  
ATOM   2315  CG  ASN A 143      22.516 -19.137 -14.588  1.00 89.86           C  
ATOM   2316  ND2 ASN A 143      22.252 -18.666 -13.393  1.00 89.86           N  
ATOM   2317 HD21 ASN A 143      21.387 -18.180 -13.203  1.00 89.86           H  
ATOM   2318 HD22 ASN A 143      22.957 -18.845 -12.692  1.00 89.86           H  
ATOM   2319  OD1 ASN A 143      23.555 -19.740 -14.771  1.00 89.86           O  
ATOM   2320  N   LEU A 144      21.409 -17.797 -19.261  1.00 84.89           N  
ATOM   2321  H   LEU A 144      22.326 -17.377 -19.300  1.00 84.89           H  
ATOM   2322  CA  LEU A 144      20.574 -17.768 -20.455  1.00 84.89           C  
ATOM   2323  HA  LEU A 144      19.551 -17.529 -20.164  1.00 84.89           H  
ATOM   2324  C   LEU A 144      20.586 -19.183 -21.054  1.00 84.89           C  
ATOM   2325  CB  LEU A 144      21.096 -16.675 -21.410  1.00 84.89           C  
ATOM   2326  HB2 LEU A 144      20.565 -16.742 -22.360  1.00 84.89           H  
ATOM   2327  HB3 LEU A 144      22.150 -16.870 -21.609  1.00 84.89           H  
ATOM   2328  O   LEU A 144      21.642 -19.736 -21.343  1.00 84.89           O  
ATOM   2329  CG  LEU A 144      20.947 -15.246 -20.841  1.00 84.89           C  
ATOM   2330  HG  LEU A 144      21.323 -15.224 -19.818  1.00 84.89           H  
ATOM   2331  CD1 LEU A 144      21.806 -14.260 -21.616  1.00 84.89           C  
ATOM   2332 HD11 LEU A 144      22.848 -14.503 -21.405  1.00 84.89           H  
ATOM   2333 HD12 LEU A 144      21.631 -14.351 -22.688  1.00 84.89           H  
ATOM   2334 HD13 LEU A 144      21.615 -13.239 -21.286  1.00 84.89           H  
ATOM   2335  CD2 LEU A 144      19.496 -14.765 -20.847  1.00 84.89           C  
ATOM   2336 HD21 LEU A 144      19.457 -13.739 -20.482  1.00 84.89           H  
ATOM   2337 HD22 LEU A 144      18.897 -15.384 -20.179  1.00 84.89           H  
ATOM   2338 HD23 LEU A 144      19.094 -14.803 -21.860  1.00 84.89           H  
ATOM   2339  N   GLY A 145      19.426 -19.828 -21.163  1.00 87.36           N  
ATOM   2340  H   GLY A 145      18.600 -19.408 -20.762  1.00 87.36           H  
ATOM   2341  CA  GLY A 145      19.330 -21.139 -21.810  1.00 87.36           C  
ATOM   2342  HA2 GLY A 145      18.365 -21.594 -21.584  1.00 87.36           H  
ATOM   2343  HA3 GLY A 145      20.113 -21.790 -21.422  1.00 87.36           H  
ATOM   2344  C   GLY A 145      19.478 -21.030 -23.332  1.00 87.36           C  
ATOM   2345  O   GLY A 145      18.997 -20.062 -23.929  1.00 87.36           O  
ATOM   2346  N   GLY A 146      20.071 -22.041 -23.972  1.00 89.23           N  
ATOM   2347  H   GLY A 146      20.550 -22.743 -23.427  1.00 89.23           H  
ATOM   2348  CA  GLY A 146      20.268 -22.095 -25.426  1.00 89.23           C  
ATOM   2349  HA2 GLY A 146      19.519 -22.750 -25.872  1.00 89.23           H  
ATOM   2350  HA3 GLY A 146      20.156 -21.099 -25.854  1.00 89.23           H  
ATOM   2351  C   GLY A 146      21.654 -22.605 -25.818  1.00 89.23           C  
ATOM   2352  O   GLY A 146      22.432 -23.019 -24.959  1.00 89.23           O  
ATOM   2353  N   SER A 147      21.953 -22.583 -27.121  1.00 93.08           N  
ATOM   2354  H   SER A 147      21.292 -22.188 -27.775  1.00 93.08           H  
ATOM   2355  CA  SER A 147      23.320 -22.797 -27.609  1.00 93.08           C  
ATOM   2356  HA  SER A 147      23.703 -23.697 -27.127  1.00 93.08           H  
ATOM   2357  C   SER A 147      24.224 -21.614 -27.219  1.00 93.08           C  
ATOM   2358  CB  SER A 147      23.344 -23.032 -29.129  1.00 93.08           C  
ATOM   2359  HB2 SER A 147      22.495 -23.653 -29.417  1.00 93.08           H  
ATOM   2360  HB3 SER A 147      24.255 -23.569 -29.391  1.00 93.08           H  
ATOM   2361  O   SER A 147      23.707 -20.526 -26.935  1.00 93.08           O  
ATOM   2362  OG  SER A 147      23.321 -21.822 -29.859  1.00 93.08           O  
ATOM   2363  HG  SER A 147      24.151 -21.794 -30.341  1.00 93.08           H  
ATOM   2364  N   PRO A 148      25.559 -21.778 -27.232  1.00 91.77           N  
ATOM   2365  CA  PRO A 148      26.494 -20.684 -26.966  1.00 91.77           C  
ATOM   2366  HA  PRO A 148      26.419 -20.407 -25.914  1.00 91.77           H  
ATOM   2367  C   PRO A 148      26.241 -19.436 -27.826  1.00 91.77           C  
ATOM   2368  CB  PRO A 148      27.884 -21.274 -27.234  1.00 91.77           C  
ATOM   2369  HB2 PRO A 148      28.156 -21.143 -28.281  1.00 91.77           H  
ATOM   2370  HB3 PRO A 148      28.641 -20.830 -26.588  1.00 91.77           H  
ATOM   2371  O   PRO A 148      26.272 -18.320 -27.314  1.00 91.77           O  
ATOM   2372  CG  PRO A 148      27.697 -22.763 -26.950  1.00 91.77           C  
ATOM   2373  HG2 PRO A 148      28.435 -23.371 -27.473  1.00 91.77           H  
ATOM   2374  HG3 PRO A 148      27.738 -22.941 -25.875  1.00 91.77           H  
ATOM   2375  CD  PRO A 148      26.285 -23.020 -27.465  1.00 91.77           C  
ATOM   2376  HD2 PRO A 148      26.324 -23.224 -28.535  1.00 91.77           H  
ATOM   2377  HD3 PRO A 148      25.844 -23.861 -26.929  1.00 91.77           H  
ATOM   2378  N   GLU A 149      25.912 -19.615 -29.105  1.00 93.29           N  
ATOM   2379  H   GLU A 149      25.915 -20.556 -29.470  1.00 93.29           H  
ATOM   2380  CA  GLU A 149      25.642 -18.529 -30.055  1.00 93.29           C  
ATOM   2381  HA  GLU A 149      26.462 -17.812 -30.020  1.00 93.29           H  
ATOM   2382  C   GLU A 149      24.352 -17.782 -29.697  1.00 93.29           C  
ATOM   2383  CB  GLU A 149      25.521 -19.067 -31.496  1.00 93.29           C  
ATOM   2384  HB2 GLU A 149      25.392 -18.208 -32.154  1.00 93.29           H  
ATOM   2385  HB3 GLU A 149      24.620 -19.674 -31.589  1.00 93.29           H  
ATOM   2386  O   GLU A 149      24.327 -16.552 -29.665  1.00 93.29           O  
ATOM   2387  CG  GLU A 149      26.730 -19.868 -32.012  1.00 93.29           C  
ATOM   2388  HG2 GLU A 149      26.611 -20.003 -33.088  1.00 93.29           H  
ATOM   2389  HG3 GLU A 149      27.631 -19.278 -31.847  1.00 93.29           H  
ATOM   2390  CD  GLU A 149      26.880 -21.255 -31.362  1.00 93.29           C  
ATOM   2391  OE1 GLU A 149      28.023 -21.748 -31.309  1.00 93.29           O  
ATOM   2392  OE2 GLU A 149      25.858 -21.786 -30.846  1.00 93.29           O  
ATOM   2393  N   ILE A 150      23.285 -18.519 -29.371  1.00 94.14           N  
ATOM   2394  H   ILE A 150      23.383 -19.524 -29.387  1.00 94.14           H  
ATOM   2395  CA  ILE A 150      22.007 -17.937 -28.935  1.00 94.14           C  
ATOM   2396  HA  ILE A 150      21.677 -17.211 -29.678  1.00 94.14           H  
ATOM   2397  C   ILE A 150      22.190 -17.179 -27.615  1.00 94.14           C  
ATOM   2398  CB  ILE A 150      20.938 -19.049 -28.814  1.00 94.14           C  
ATOM   2399  HB  ILE A 150      21.353 -19.860 -28.216  1.00 94.14           H  
ATOM   2400  O   ILE A 150      21.618 -16.104 -27.422  1.00 94.14           O  
ATOM   2401  CG1 ILE A 150      20.590 -19.601 -30.215  1.00 94.14           C  
ATOM   2402 HG12 ILE A 150      20.104 -18.822 -30.802  1.00 94.14           H  
ATOM   2403 HG13 ILE A 150      21.509 -19.879 -30.731  1.00 94.14           H  
ATOM   2404  CG2 ILE A 150      19.671 -18.536 -28.101  1.00 94.14           C  
ATOM   2405 HG21 ILE A 150      18.909 -19.315 -28.064  1.00 94.14           H  
ATOM   2406 HG22 ILE A 150      19.283 -17.667 -28.630  1.00 94.14           H  
ATOM   2407 HG23 ILE A 150      19.916 -18.268 -27.073  1.00 94.14           H  
ATOM   2408  CD1 ILE A 150      19.690 -20.844 -30.192  1.00 94.14           C  
ATOM   2409 HD11 ILE A 150      20.118 -21.600 -29.534  1.00 94.14           H  
ATOM   2410 HD12 ILE A 150      19.624 -21.254 -31.200  1.00 94.14           H  
ATOM   2411 HD13 ILE A 150      18.684 -20.589 -29.861  1.00 94.14           H  
ATOM   2412  N   ASN A 151      22.992 -17.721 -26.700  1.00 94.77           N  
ATOM   2413  H   ASN A 151      23.413 -18.618 -26.898  1.00 94.77           H  
ATOM   2414  CA  ASN A 151      23.305 -17.066 -25.436  1.00 94.77           C  
ATOM   2415  HA  ASN A 151      22.377 -16.783 -24.940  1.00 94.77           H  
ATOM   2416  C   ASN A 151      24.081 -15.771 -25.656  1.00 94.77           C  
ATOM   2417  CB  ASN A 151      24.063 -18.048 -24.536  1.00 94.77           C  
ATOM   2418  HB2 ASN A 151      24.873 -18.522 -25.091  1.00 94.77           H  
ATOM   2419  HB3 ASN A 151      24.494 -17.505 -23.695  1.00 94.77           H  
ATOM   2420  O   ASN A 151      23.724 -14.756 -25.060  1.00 94.77           O  
ATOM   2421  CG  ASN A 151      23.149 -19.112 -23.971  1.00 94.77           C  
ATOM   2422  ND2 ASN A 151      23.708 -20.064 -23.268  1.00 94.77           N  
ATOM   2423 HD21 ASN A 151      23.063 -20.610 -22.715  1.00 94.77           H  
ATOM   2424 HD22 ASN A 151      24.708 -20.095 -23.131  1.00 94.77           H  
ATOM   2425  OD1 ASN A 151      21.932 -19.065 -24.106  1.00 94.77           O  
ATOM   2426  N   HIS A 152      25.066 -15.779 -26.554  1.00 93.99           N  
ATOM   2427  H   HIS A 152      25.327 -16.651 -26.992  1.00 93.99           H  
ATOM   2428  CA  HIS A 152      25.811 -14.580 -26.916  1.00 93.99           C  
ATOM   2429  HA  HIS A 152      26.272 -14.181 -26.012  1.00 93.99           H  
ATOM   2430  C   HIS A 152      24.888 -13.491 -27.480  1.00 93.99           C  
ATOM   2431  CB  HIS A 152      26.925 -14.948 -27.899  1.00 93.99           C  
ATOM   2432  HB2 HIS A 152      26.497 -15.247 -28.856  1.00 93.99           H  
ATOM   2433  HB3 HIS A 152      27.490 -15.791 -27.502  1.00 93.99           H  
ATOM   2434  O   HIS A 152      24.900 -12.373 -26.975  1.00 93.99           O  
ATOM   2435  CG  HIS A 152      27.879 -13.807 -28.114  1.00 93.99           C  
ATOM   2436  CD2 HIS A 152      28.039 -13.066 -29.255  1.00 93.99           C  
ATOM   2437  HD2 HIS A 152      27.495 -13.179 -30.181  1.00 93.99           H  
ATOM   2438  ND1 HIS A 152      28.745 -13.303 -27.171  1.00 93.99           N  
ATOM   2439  HD1 HIS A 152      28.834 -13.615 -26.215  1.00 93.99           H  
ATOM   2440  CE1 HIS A 152      29.426 -12.293 -27.735  1.00 93.99           C  
ATOM   2441  HE1 HIS A 152      30.179 -11.693 -27.246  1.00 93.99           H  
ATOM   2442  NE2 HIS A 152      29.044 -12.129 -29.006  1.00 93.99           N  
ATOM   2443  N   GLN A 153      23.991 -13.829 -28.413  1.00 95.92           N  
ATOM   2444  H   GLN A 153      24.033 -14.761 -28.799  1.00 95.92           H  
ATOM   2445  CA  GLN A 153      23.013 -12.879 -28.967  1.00 95.92           C  
ATOM   2446  HA  GLN A 153      23.544 -12.058 -29.448  1.00 95.92           H  
ATOM   2447  C   GLN A 153      22.096 -12.275 -27.890  1.00 95.92           C  
ATOM   2448  CB  GLN A 153      22.141 -13.594 -30.007  1.00 95.92           C  
ATOM   2449  HB2 GLN A 153      21.304 -12.948 -30.271  1.00 95.92           H  
ATOM   2450  HB3 GLN A 153      21.740 -14.510 -29.571  1.00 95.92           H  
ATOM   2451  O   GLN A 153      21.817 -11.075 -27.890  1.00 95.92           O  
ATOM   2452  CG  GLN A 153      22.902 -13.935 -31.294  1.00 95.92           C  
ATOM   2453  HG2 GLN A 153      23.195 -13.010 -31.791  1.00 95.92           H  
ATOM   2454  HG3 GLN A 153      23.813 -14.486 -31.058  1.00 95.92           H  
ATOM   2455  CD  GLN A 153      22.068 -14.770 -32.260  1.00 95.92           C  
ATOM   2456  NE2 GLN A 153      22.647 -15.207 -33.356  1.00 95.92           N  
ATOM   2457 HE21 GLN A 153      22.077 -15.766 -33.974  1.00 95.92           H  
ATOM   2458 HE22 GLN A 153      23.621 -15.001 -33.528  1.00 95.92           H  
ATOM   2459  OE1 GLN A 153      20.893 -15.047 -32.067  1.00 95.92           O  
ATOM   2460  N   LYS A 154      21.635 -13.091 -26.933  1.00 96.62           N  
ATOM   2461  H   LYS A 154      21.879 -14.069 -26.995  1.00 96.62           H  
ATOM   2462  CA  LYS A 154      20.830 -12.618 -25.795  1.00 96.62           C  
ATOM   2463  HA  LYS A 154      19.991 -12.029 -26.167  1.00 96.62           H  
ATOM   2464  C   LYS A 154      21.632 -11.689 -24.876  1.00 96.62           C  
ATOM   2465  CB  LYS A 154      20.299 -13.821 -25.010  1.00 96.62           C  
ATOM   2466  HB2 LYS A 154      21.131 -14.500 -24.823  1.00 96.62           H  
ATOM   2467  HB3 LYS A 154      19.908 -13.473 -24.054  1.00 96.62           H  
ATOM   2468  O   LYS A 154      21.089 -10.695 -24.398  1.00 96.62           O  
ATOM   2469  CG  LYS A 154      19.187 -14.592 -25.730  1.00 96.62           C  
ATOM   2470  HG2 LYS A 154      18.286 -13.980 -25.767  1.00 96.62           H  
ATOM   2471  HG3 LYS A 154      19.492 -14.831 -26.749  1.00 96.62           H  
ATOM   2472  CD  LYS A 154      18.906 -15.889 -24.962  1.00 96.62           C  
ATOM   2473  HD2 LYS A 154      19.826 -16.469 -24.895  1.00 96.62           H  
ATOM   2474  HD3 LYS A 154      18.562 -15.647 -23.957  1.00 96.62           H  
ATOM   2475  CE  LYS A 154      17.846 -16.719 -25.682  1.00 96.62           C  
ATOM   2476  HE2 LYS A 154      16.931 -16.133 -25.763  1.00 96.62           H  
ATOM   2477  HE3 LYS A 154      18.204 -16.925 -26.691  1.00 96.62           H  
ATOM   2478  NZ  LYS A 154      17.591 -17.988 -24.959  1.00 96.62           N  
ATOM   2479  HZ1 LYS A 154      16.953 -18.584 -25.467  1.00 96.62           H  
ATOM   2480  HZ2 LYS A 154      18.439 -18.519 -24.825  1.00 96.62           H  
ATOM   2481  HZ3 LYS A 154      17.225 -17.819 -24.033  1.00 96.62           H  
ATOM   2482  N   GLN A 155      22.912 -11.979 -24.640  1.00 97.04           N  
ATOM   2483  H   GLN A 155      23.305 -12.809 -25.060  1.00 97.04           H  
ATOM   2484  CA  GLN A 155      23.797 -11.107 -23.864  1.00 97.04           C  
ATOM   2485  HA  GLN A 155      23.303 -10.852 -22.926  1.00 97.04           H  
ATOM   2486  C   GLN A 155      24.076  -9.792 -24.596  1.00 97.04           C  
ATOM   2487  CB  GLN A 155      25.116 -11.823 -23.536  1.00 97.04           C  
ATOM   2488  HB2 GLN A 155      25.543 -12.245 -24.446  1.00 97.04           H  
ATOM   2489  HB3 GLN A 155      25.824 -11.099 -23.131  1.00 97.04           H  
ATOM   2490  O   GLN A 155      24.006  -8.731 -23.978  1.00 97.04           O  
ATOM   2491  CG  GLN A 155      24.910 -12.929 -22.497  1.00 97.04           C  
ATOM   2492  HG2 GLN A 155      24.497 -12.497 -21.586  1.00 97.04           H  
ATOM   2493  HG3 GLN A 155      24.199 -13.656 -22.891  1.00 97.04           H  
ATOM   2494  CD  GLN A 155      26.185 -13.686 -22.155  1.00 97.04           C  
ATOM   2495  NE2 GLN A 155      26.249 -14.283 -20.984  1.00 97.04           N  
ATOM   2496 HE21 GLN A 155      25.482 -14.229 -20.329  1.00 97.04           H  
ATOM   2497 HE22 GLN A 155      27.101 -14.785 -20.780  1.00 97.04           H  
ATOM   2498  OE1 GLN A 155      27.131 -13.766 -22.921  1.00 97.04           O  
ATOM   2499  N   GLU A 156      24.340  -9.827 -25.903  1.00 97.10           N  
ATOM   2500  H   GLU A 156      24.443 -10.724 -26.354  1.00 97.10           H  
ATOM   2501  CA  GLU A 156      24.501  -8.631 -26.738  1.00 97.10           C  
ATOM   2502  HA  GLU A 156      25.334  -8.033 -26.369  1.00 97.10           H  
ATOM   2503  C   GLU A 156      23.251  -7.749 -26.704  1.00 97.10           C  
ATOM   2504  CB  GLU A 156      24.799  -9.020 -28.190  1.00 97.10           C  
ATOM   2505  HB2 GLU A 156      24.074  -9.764 -28.521  1.00 97.10           H  
ATOM   2506  HB3 GLU A 156      24.680  -8.131 -28.809  1.00 97.10           H  
ATOM   2507  O   GLU A 156      23.366  -6.535 -26.523  1.00 97.10           O  
ATOM   2508  CG  GLU A 156      26.223  -9.548 -28.395  1.00 97.10           C  
ATOM   2509  HG2 GLU A 156      26.922  -8.830 -27.965  1.00 97.10           H  
ATOM   2510  HG3 GLU A 156      26.354 -10.495 -27.871  1.00 97.10           H  
ATOM   2511  CD  GLU A 156      26.515  -9.729 -29.891  1.00 97.10           C  
ATOM   2512  OE1 GLU A 156      27.603  -9.290 -30.319  1.00 97.10           O  
ATOM   2513  OE2 GLU A 156      25.611 -10.223 -30.607  1.00 97.10           O  
ATOM   2514  N   PHE A 157      22.058  -8.353 -26.784  1.00 97.59           N  
ATOM   2515  H   PHE A 157      22.035  -9.340 -26.996  1.00 97.59           H  
ATOM   2516  CA  PHE A 157      20.793  -7.640 -26.617  1.00 97.59           C  
ATOM   2517  HA  PHE A 157      20.720  -6.878 -27.393  1.00 97.59           H  
ATOM   2518  C   PHE A 157      20.741  -6.911 -25.268  1.00 97.59           C  
ATOM   2519  CB  PHE A 157      19.615  -8.609 -26.786  1.00 97.59           C  
ATOM   2520  HB2 PHE A 157      19.706  -9.429 -26.073  1.00 97.59           H  
ATOM   2521  HB3 PHE A 157      19.655  -9.041 -27.786  1.00 97.59           H  
ATOM   2522  O   PHE A 157      20.547  -5.698 -25.232  1.00 97.59           O  
ATOM   2523  CG  PHE A 157      18.266  -7.946 -26.588  1.00 97.59           C  
ATOM   2524  CD1 PHE A 157      17.679  -7.895 -25.308  1.00 97.59           C  
ATOM   2525  HD1 PHE A 157      18.175  -8.354 -24.466  1.00 97.59           H  
ATOM   2526  CD2 PHE A 157      17.624  -7.326 -27.675  1.00 97.59           C  
ATOM   2527  HD2 PHE A 157      18.078  -7.345 -28.655  1.00 97.59           H  
ATOM   2528  CE1 PHE A 157      16.461  -7.220 -25.118  1.00 97.59           C  
ATOM   2529  HE1 PHE A 157      16.021  -7.152 -24.134  1.00 97.59           H  
ATOM   2530  CE2 PHE A 157      16.405  -6.653 -27.483  1.00 97.59           C  
ATOM   2531  HE2 PHE A 157      15.928  -6.148 -28.310  1.00 97.59           H  
ATOM   2532  CZ  PHE A 157      15.826  -6.595 -26.204  1.00 97.59           C  
ATOM   2533  HZ  PHE A 157      14.909  -6.047 -26.049  1.00 97.59           H  
ATOM   2534  N   VAL A 158      20.992  -7.602 -24.151  1.00 97.68           N  
ATOM   2535  H   VAL A 158      21.177  -8.592 -24.222  1.00 97.68           H  
ATOM   2536  CA  VAL A 158      20.975  -6.954 -22.827  1.00 97.68           C  
ATOM   2537  HA  VAL A 158      20.004  -6.477 -22.691  1.00 97.68           H  
ATOM   2538  C   VAL A 158      22.025  -5.844 -22.736  1.00 97.68           C  
ATOM   2539  CB  VAL A 158      21.164  -7.978 -21.698  1.00 97.68           C  
ATOM   2540  HB  VAL A 158      22.091  -8.530 -21.858  1.00 97.68           H  
ATOM   2541  O   VAL A 158      21.731  -4.762 -22.235  1.00 97.68           O  
ATOM   2542  CG1 VAL A 158      21.220  -7.298 -20.327  1.00 97.68           C  
ATOM   2543 HG11 VAL A 158      21.185  -8.056 -19.544  1.00 97.68           H  
ATOM   2544 HG12 VAL A 158      22.136  -6.717 -20.218  1.00 97.68           H  
ATOM   2545 HG13 VAL A 158      20.360  -6.640 -20.202  1.00 97.68           H  
ATOM   2546  CG2 VAL A 158      19.998  -8.970 -21.641  1.00 97.68           C  
ATOM   2547 HG21 VAL A 158      20.201  -9.737 -20.894  1.00 97.68           H  
ATOM   2548 HG22 VAL A 158      19.861  -9.459 -22.605  1.00 97.68           H  
ATOM   2549 HG23 VAL A 158      19.077  -8.448 -21.380  1.00 97.68           H  
ATOM   2550  N   ASN A 159      23.235  -6.066 -23.256  1.00 97.35           N  
ATOM   2551  H   ASN A 159      23.415  -6.964 -23.680  1.00 97.35           H  
ATOM   2552  CA  ASN A 159      24.306  -5.068 -23.234  1.00 97.35           C  
ATOM   2553  HA  ASN A 159      24.458  -4.749 -22.203  1.00 97.35           H  
ATOM   2554  C   ASN A 159      23.949  -3.803 -24.026  1.00 97.35           C  
ATOM   2555  CB  ASN A 159      25.612  -5.696 -23.739  1.00 97.35           C  
ATOM   2556  HB2 ASN A 159      25.424  -6.262 -24.651  1.00 97.35           H  
ATOM   2557  HB3 ASN A 159      26.327  -4.908 -23.976  1.00 97.35           H  
ATOM   2558  O   ASN A 159      24.182  -2.697 -23.537  1.00 97.35           O  
ATOM   2559  CG  ASN A 159      26.256  -6.580 -22.691  1.00 97.35           C  
ATOM   2560  ND2 ASN A 159      26.563  -7.804 -23.026  1.00 97.35           N  
ATOM   2561 HD21 ASN A 159      26.224  -8.177 -23.902  1.00 97.35           H  
ATOM   2562 HD22 ASN A 159      26.861  -8.425 -22.288  1.00 97.35           H  
ATOM   2563  OD1 ASN A 159      26.498  -6.162 -21.566  1.00 97.35           O  
ATOM   2564  N   LYS A 160      23.339  -3.955 -25.207  1.00 97.94           N  
ATOM   2565  H   LYS A 160      23.197  -4.896 -25.546  1.00 97.94           H  
ATOM   2566  CA  LYS A 160      22.867  -2.841 -26.041  1.00 97.94           C  
ATOM   2567  HA  LYS A 160      23.687  -2.138 -26.190  1.00 97.94           H  
ATOM   2568  C   LYS A 160      21.732  -2.052 -25.374  1.00 97.94           C  
ATOM   2569  CB  LYS A 160      22.460  -3.428 -27.401  1.00 97.94           C  
ATOM   2570  HB2 LYS A 160      23.319  -3.950 -27.822  1.00 97.94           H  
ATOM   2571  HB3 LYS A 160      21.665  -4.160 -27.255  1.00 97.94           H  
ATOM   2572  O   LYS A 160      21.627  -0.841 -25.565  1.00 97.94           O  
ATOM   2573  CG  LYS A 160      21.995  -2.363 -28.400  1.00 97.94           C  
ATOM   2574  HG2 LYS A 160      22.793  -1.636 -28.553  1.00 97.94           H  
ATOM   2575  HG3 LYS A 160      21.114  -1.852 -28.013  1.00 97.94           H  
ATOM   2576  CD  LYS A 160      21.632  -3.016 -29.736  1.00 97.94           C  
ATOM   2577  HD2 LYS A 160      20.829  -3.734 -29.569  1.00 97.94           H  
ATOM   2578  HD3 LYS A 160      22.504  -3.537 -30.132  1.00 97.94           H  
ATOM   2579  CE  LYS A 160      21.170  -1.942 -30.722  1.00 97.94           C  
ATOM   2580  HE2 LYS A 160      20.329  -1.410 -30.276  1.00 97.94           H  
ATOM   2581  HE3 LYS A 160      21.981  -1.229 -30.869  1.00 97.94           H  
ATOM   2582  NZ  LYS A 160      20.767  -2.548 -32.012  1.00 97.94           N  
ATOM   2583  HZ1 LYS A 160      20.460  -1.837 -32.660  1.00 97.94           H  
ATOM   2584  HZ2 LYS A 160      20.005  -3.194 -31.858  1.00 97.94           H  
ATOM   2585  HZ3 LYS A 160      21.539  -3.058 -32.418  1.00 97.94           H  
ATOM   2586  N   HIS A 161      20.925  -2.720 -24.555  1.00 97.76           N  
ATOM   2587  H   HIS A 161      21.050  -3.720 -24.488  1.00 97.76           H  
ATOM   2588  CA  HIS A 161      19.749  -2.152 -23.895  1.00 97.76           C  
ATOM   2589  HA  HIS A 161      19.495  -1.209 -24.379  1.00 97.76           H  
ATOM   2590  C   HIS A 161      19.980  -1.786 -22.415  1.00 97.76           C  
ATOM   2591  CB  HIS A 161      18.556  -3.085 -24.150  1.00 97.76           C  
ATOM   2592  HB2 HIS A 161      17.720  -2.778 -23.522  1.00 97.76           H  
ATOM   2593  HB3 HIS A 161      18.816  -4.107 -23.875  1.00 97.76           H  
ATOM   2594  O   HIS A 161      19.041  -1.438 -21.713  1.00 97.76           O  
ATOM   2595  CG  HIS A 161      18.094  -3.045 -25.592  1.00 97.76           C  
ATOM   2596  CD2 HIS A 161      18.663  -3.638 -26.688  1.00 97.76           C  
ATOM   2597  HD2 HIS A 161      19.547  -4.258 -26.692  1.00 97.76           H  
ATOM   2598  ND1 HIS A 161      17.008  -2.348 -26.054  1.00 97.76           N  
ATOM   2599  HD1 HIS A 161      16.313  -1.907 -25.469  1.00 97.76           H  
ATOM   2600  CE1 HIS A 161      16.925  -2.515 -27.380  1.00 97.76           C  
ATOM   2601  HE1 HIS A 161      16.137  -2.106 -27.995  1.00 97.76           H  
ATOM   2602  NE2 HIS A 161      17.933  -3.283 -27.830  1.00 97.76           N  
ATOM   2603  N   LYS A 162      21.228  -1.767 -21.919  1.00 96.35           N  
ATOM   2604  H   LYS A 162      21.964  -2.127 -22.510  1.00 96.35           H  
ATOM   2605  CA  LYS A 162      21.552  -1.426 -20.512  1.00 96.35           C  
ATOM   2606  HA  LYS A 162      21.136  -2.196 -19.862  1.00 96.35           H  
ATOM   2607  C   LYS A 162      20.960  -0.104 -20.010  1.00 96.35           C  
ATOM   2608  CB  LYS A 162      23.076  -1.362 -20.330  1.00 96.35           C  
ATOM   2609  HB2 LYS A 162      23.312  -0.731 -19.473  1.00 96.35           H  
ATOM   2610  HB3 LYS A 162      23.535  -0.917 -21.213  1.00 96.35           H  
ATOM   2611  O   LYS A 162      20.692   0.024 -18.817  1.00 96.35           O  
ATOM   2612  CG  LYS A 162      23.675  -2.741 -20.063  1.00 96.35           C  
ATOM   2613  HG2 LYS A 162      23.265  -3.133 -19.132  1.00 96.35           H  
ATOM   2614  HG3 LYS A 162      23.409  -3.415 -20.877  1.00 96.35           H  
ATOM   2615  CD  LYS A 162      25.201  -2.647 -19.951  1.00 96.35           C  
ATOM   2616  HD2 LYS A 162      25.608  -2.333 -20.912  1.00 96.35           H  
ATOM   2617  HD3 LYS A 162      25.474  -1.924 -19.183  1.00 96.35           H  
ATOM   2618  CE  LYS A 162      25.741  -4.024 -19.578  1.00 96.35           C  
ATOM   2619  HE2 LYS A 162      25.318  -4.753 -20.269  1.00 96.35           H  
ATOM   2620  HE3 LYS A 162      25.391  -4.281 -18.578  1.00 96.35           H  
ATOM   2621  NZ  LYS A 162      27.220  -4.098 -19.633  1.00 96.35           N  
ATOM   2622  HZ1 LYS A 162      27.654  -3.556 -18.899  1.00 96.35           H  
ATOM   2623  HZ2 LYS A 162      27.547  -3.785 -20.536  1.00 96.35           H  
ATOM   2624  HZ3 LYS A 162      27.503  -5.065 -19.559  1.00 96.35           H  
ATOM   2625  N   HIS A 163      20.787   0.878 -20.892  1.00 96.36           N  
ATOM   2626  H   HIS A 163      20.944   0.671 -21.868  1.00 96.36           H  
ATOM   2627  CA  HIS A 163      20.191   2.170 -20.547  1.00 96.36           C  
ATOM   2628  HA  HIS A 163      20.762   2.603 -19.725  1.00 96.36           H  
ATOM   2629  C   HIS A 163      18.740   2.035 -20.052  1.00 96.36           C  
ATOM   2630  CB  HIS A 163      20.301   3.121 -21.746  1.00 96.36           C  
ATOM   2631  HB2 HIS A 163      19.914   4.096 -21.452  1.00 96.36           H  
ATOM   2632  HB3 HIS A 163      21.351   3.247 -22.009  1.00 96.36           H  
ATOM   2633  O   HIS A 163      18.330   2.814 -19.195  1.00 96.36           O  
ATOM   2634  CG  HIS A 163      19.544   2.660 -22.967  1.00 96.36           C  
ATOM   2635  CD2 HIS A 163      18.289   3.067 -23.343  1.00 96.36           C  
ATOM   2636  HD2 HIS A 163      17.657   3.766 -22.816  1.00 96.36           H  
ATOM   2637  ND1 HIS A 163      19.979   1.753 -23.915  1.00 96.36           N  
ATOM   2638  HD1 HIS A 163      20.892   1.327 -23.994  1.00 96.36           H  
ATOM   2639  CE1 HIS A 163      19.005   1.613 -24.827  1.00 96.36           C  
ATOM   2640  HE1 HIS A 163      19.053   0.975 -25.697  1.00 96.36           H  
ATOM   2641  NE2 HIS A 163      17.973   2.409 -24.535  1.00 96.36           N  
ATOM   2642  N   GLU A 164      18.020   0.988 -20.469  1.00 97.87           N  
ATOM   2643  H   GLU A 164      18.407   0.355 -21.154  1.00 97.87           H  
ATOM   2644  CA  GLU A 164      16.629   0.741 -20.079  1.00 97.87           C  
ATOM   2645  HA  GLU A 164      16.028   1.600 -20.377  1.00 97.87           H  
ATOM   2646  C   GLU A 164      16.453   0.559 -18.563  1.00 97.87           C  
ATOM   2647  CB  GLU A 164      16.079  -0.498 -20.802  1.00 97.87           C  
ATOM   2648  HB2 GLU A 164      16.713  -1.357 -20.585  1.00 97.87           H  
ATOM   2649  HB3 GLU A 164      15.088  -0.700 -20.396  1.00 97.87           H  
ATOM   2650  O   GLU A 164      15.388   0.861 -18.033  1.00 97.87           O  
ATOM   2651  CG  GLU A 164      15.958  -0.319 -22.326  1.00 97.87           C  
ATOM   2652  HG2 GLU A 164      15.417   0.606 -22.524  1.00 97.87           H  
ATOM   2653  HG3 GLU A 164      16.953  -0.218 -22.759  1.00 97.87           H  
ATOM   2654  CD  GLU A 164      15.217  -1.478 -23.018  1.00 97.87           C  
ATOM   2655  OE1 GLU A 164      15.164  -1.465 -24.270  1.00 97.87           O  
ATOM   2656  OE2 GLU A 164      14.684  -2.376 -22.328  1.00 97.87           O  
ATOM   2657  N   PHE A 165      17.488   0.148 -17.813  1.00 97.63           N  
ATOM   2658  H   PHE A 165      18.355  -0.087 -18.274  1.00 97.63           H  
ATOM   2659  CA  PHE A 165      17.418   0.153 -16.344  1.00 97.63           C  
ATOM   2660  HA  PHE A 165      16.605  -0.499 -16.025  1.00 97.63           H  
ATOM   2661  C   PHE A 165      17.118   1.547 -15.782  1.00 97.63           C  
ATOM   2662  CB  PHE A 165      18.741  -0.327 -15.735  1.00 97.63           C  
ATOM   2663  HB2 PHE A 165      19.558   0.255 -16.162  1.00 97.63           H  
ATOM   2664  HB3 PHE A 165      18.722  -0.117 -14.666  1.00 97.63           H  
ATOM   2665  O   PHE A 165      16.349   1.684 -14.828  1.00 97.63           O  
ATOM   2666  CG  PHE A 165      19.036  -1.802 -15.883  1.00 97.63           C  
ATOM   2667  CD1 PHE A 165      18.104  -2.756 -15.437  1.00 97.63           C  
ATOM   2668  HD1 PHE A 165      17.142  -2.447 -15.055  1.00 97.63           H  
ATOM   2669  CD2 PHE A 165      20.271  -2.223 -16.410  1.00 97.63           C  
ATOM   2670  HD2 PHE A 165      20.991  -1.494 -16.751  1.00 97.63           H  
ATOM   2671  CE1 PHE A 165      18.410  -4.123 -15.509  1.00 97.63           C  
ATOM   2672  HE1 PHE A 165      17.678  -4.857 -15.207  1.00 97.63           H  
ATOM   2673  CE2 PHE A 165      20.584  -3.590 -16.461  1.00 97.63           C  
ATOM   2674  HE2 PHE A 165      21.542  -3.915 -16.839  1.00 97.63           H  
ATOM   2675  CZ  PHE A 165      19.661  -4.536 -15.991  1.00 97.63           C  
ATOM   2676  HZ  PHE A 165      19.925  -5.583 -15.992  1.00 97.63           H  
ATOM   2677  N   LYS A 166      17.726   2.582 -16.372  1.00 97.36           N  
ATOM   2678  H   LYS A 166      18.199   2.407 -17.247  1.00 97.36           H  
ATOM   2679  CA  LYS A 166      17.503   3.972 -15.979  1.00 97.36           C  
ATOM   2680  HA  LYS A 166      17.509   4.036 -14.890  1.00 97.36           H  
ATOM   2681  C   LYS A 166      16.120   4.439 -16.427  1.00 97.36           C  
ATOM   2682  CB  LYS A 166      18.624   4.849 -16.546  1.00 97.36           C  
ATOM   2683  HB2 LYS A 166      18.551   4.872 -17.634  1.00 97.36           H  
ATOM   2684  HB3 LYS A 166      19.591   4.429 -16.268  1.00 97.36           H  
ATOM   2685  O   LYS A 166      15.419   5.040 -15.621  1.00 97.36           O  
ATOM   2686  CG  LYS A 166      18.522   6.279 -16.010  1.00 97.36           C  
ATOM   2687  HG2 LYS A 166      17.563   6.706 -16.306  1.00 97.36           H  
ATOM   2688  HG3 LYS A 166      18.584   6.270 -14.922  1.00 97.36           H  
ATOM   2689  CD  LYS A 166      19.641   7.149 -16.581  1.00 97.36           C  
ATOM   2690  HD2 LYS A 166      19.619   7.078 -17.669  1.00 97.36           H  
ATOM   2691  HD3 LYS A 166      20.608   6.813 -16.207  1.00 97.36           H  
ATOM   2692  CE  LYS A 166      19.372   8.592 -16.160  1.00 97.36           C  
ATOM   2693  HE2 LYS A 166      18.341   8.822 -16.431  1.00 97.36           H  
ATOM   2694  HE3 LYS A 166      19.452   8.683 -15.077  1.00 97.36           H  
ATOM   2695  NZ  LYS A 166      20.267   9.541 -16.853  1.00 97.36           N  
ATOM   2696  HZ1 LYS A 166      20.142   9.427 -17.848  1.00 97.36           H  
ATOM   2697  HZ2 LYS A 166      19.985  10.484 -16.626  1.00 97.36           H  
ATOM   2698  HZ3 LYS A 166      21.235   9.389 -16.605  1.00 97.36           H  
ATOM   2699  N   ASP A 167      15.699   4.089 -17.637  1.00 97.98           N  
ATOM   2700  H   ASP A 167      16.364   3.693 -18.286  1.00 97.98           H  
ATOM   2701  CA  ASP A 167      14.381   4.469 -18.161  1.00 97.98           C  
ATOM   2702  HA  ASP A 167      14.287   5.554 -18.130  1.00 97.98           H  
ATOM   2703  C   ASP A 167      13.247   3.862 -17.318  1.00 97.98           C  
ATOM   2704  CB  ASP A 167      14.249   4.021 -19.625  1.00 97.98           C  
ATOM   2705  HB2 ASP A 167      13.281   4.356 -19.996  1.00 97.98           H  
ATOM   2706  HB3 ASP A 167      14.262   2.932 -19.664  1.00 97.98           H  
ATOM   2707  O   ASP A 167      12.289   4.543 -16.947  1.00 97.98           O  
ATOM   2708  CG  ASP A 167      15.337   4.568 -20.557  1.00 97.98           C  
ATOM   2709  OD1 ASP A 167      16.023   5.546 -20.185  1.00 97.98           O  
ATOM   2710  OD2 ASP A 167      15.508   3.958 -21.632  1.00 97.98           O  
ATOM   2711  N   ILE A 168      13.384   2.593 -16.918  1.00 98.22           N  
ATOM   2712  H   ILE A 168      14.160   2.065 -17.291  1.00 98.22           H  
ATOM   2713  CA  ILE A 168      12.445   1.925 -16.007  1.00 98.22           C  
ATOM   2714  HA  ILE A 168      11.441   2.017 -16.420  1.00 98.22           H  
ATOM   2715  C   ILE A 168      12.435   2.617 -14.637  1.00 98.22           C  
ATOM   2716  CB  ILE A 168      12.786   0.422 -15.889  1.00 98.22           C  
ATOM   2717  HB  ILE A 168      13.837   0.330 -15.615  1.00 98.22           H  
ATOM   2718  O   ILE A 168      11.364   2.830 -14.064  1.00 98.22           O  
ATOM   2719  CG1 ILE A 168      12.553  -0.302 -17.236  1.00 98.22           C  
ATOM   2720 HG12 ILE A 168      12.922   0.308 -18.061  1.00 98.22           H  
ATOM   2721 HG13 ILE A 168      11.485  -0.444 -17.399  1.00 98.22           H  
ATOM   2722  CG2 ILE A 168      11.936  -0.255 -14.793  1.00 98.22           C  
ATOM   2723 HG21 ILE A 168      12.208   0.136 -13.812  1.00 98.22           H  
ATOM   2724 HG22 ILE A 168      12.116  -1.330 -14.778  1.00 98.22           H  
ATOM   2725 HG23 ILE A 168      10.877  -0.074 -14.977  1.00 98.22           H  
ATOM   2726  CD1 ILE A 168      13.265  -1.658 -17.315  1.00 98.22           C  
ATOM   2727 HD11 ILE A 168      12.795  -2.369 -16.635  1.00 98.22           H  
ATOM   2728 HD12 ILE A 168      13.192  -2.048 -18.330  1.00 98.22           H  
ATOM   2729 HD13 ILE A 168      14.319  -1.547 -17.060  1.00 98.22           H  
ATOM   2730  N   LEU A 169      13.600   3.004 -14.107  1.00 98.20           N  
ATOM   2731  H   LEU A 169      14.450   2.820 -14.620  1.00 98.20           H  
ATOM   2732  CA  LEU A 169      13.680   3.750 -12.849  1.00 98.20           C  
ATOM   2733  HA  LEU A 169      13.155   3.173 -12.088  1.00 98.20           H  
ATOM   2734  C   LEU A 169      12.992   5.120 -12.947  1.00 98.20           C  
ATOM   2735  CB  LEU A 169      15.152   3.893 -12.436  1.00 98.20           C  
ATOM   2736  HB2 LEU A 169      15.693   4.408 -13.230  1.00 98.20           H  
ATOM   2737  HB3 LEU A 169      15.586   2.900 -12.325  1.00 98.20           H  
ATOM   2738  O   LEU A 169      12.333   5.538 -11.994  1.00 98.20           O  
ATOM   2739  CG  LEU A 169      15.351   4.685 -11.132  1.00 98.20           C  
ATOM   2740  HG  LEU A 169      14.903   5.676 -11.211  1.00 98.20           H  
ATOM   2741  CD1 LEU A 169      14.757   3.961  -9.923  1.00 98.20           C  
ATOM   2742 HD11 LEU A 169      13.675   3.889 -10.029  1.00 98.20           H  
ATOM   2743 HD12 LEU A 169      15.182   2.960  -9.839  1.00 98.20           H  
ATOM   2744 HD13 LEU A 169      14.976   4.533  -9.021  1.00 98.20           H  
ATOM   2745  CD2 LEU A 169      16.840   4.871 -10.891  1.00 98.20           C  
ATOM   2746 HD21 LEU A 169      17.272   5.446 -11.710  1.00 98.20           H  
ATOM   2747 HD22 LEU A 169      17.016   5.399  -9.953  1.00 98.20           H  
ATOM   2748 HD23 LEU A 169      17.307   3.887 -10.860  1.00 98.20           H  
ATOM   2749  N   GLU A 170      13.115   5.812 -14.077  1.00 98.05           N  
ATOM   2750  H   GLU A 170      13.699   5.437 -14.811  1.00 98.05           H  
ATOM   2751  CA  GLU A 170      12.445   7.090 -14.326  1.00 98.05           C  
ATOM   2752  HA  GLU A 170      12.651   7.762 -13.494  1.00 98.05           H  
ATOM   2753  C   GLU A 170      10.919   6.924 -14.378  1.00 98.05           C  
ATOM   2754  CB  GLU A 170      13.003   7.744 -15.600  1.00 98.05           C  
ATOM   2755  HB2 GLU A 170      12.349   8.569 -15.882  1.00 98.05           H  
ATOM   2756  HB3 GLU A 170      13.022   7.018 -16.413  1.00 98.05           H  
ATOM   2757  O   GLU A 170      10.208   7.680 -13.711  1.00 98.05           O  
ATOM   2758  CG  GLU A 170      14.418   8.302 -15.356  1.00 98.05           C  
ATOM   2759  HG2 GLU A 170      15.065   7.509 -14.981  1.00 98.05           H  
ATOM   2760  HG3 GLU A 170      14.353   9.055 -14.571  1.00 98.05           H  
ATOM   2761  CD  GLU A 170      15.071   8.938 -16.594  1.00 98.05           C  
ATOM   2762  OE1 GLU A 170      16.274   9.292 -16.474  1.00 98.05           O  
ATOM   2763  OE2 GLU A 170      14.367   9.146 -17.603  1.00 98.05           O  
ATOM   2764  N   LEU A 171      10.415   5.877 -15.042  1.00 97.84           N  
ATOM   2765  H   LEU A 171      11.051   5.319 -15.594  1.00 97.84           H  
ATOM   2766  CA  LEU A 171       8.987   5.527 -15.034  1.00 97.84           C  
ATOM   2767  HA  LEU A 171       8.413   6.383 -15.387  1.00 97.84           H  
ATOM   2768  C   LEU A 171       8.475   5.210 -13.622  1.00 97.84           C  
ATOM   2769  CB  LEU A 171       8.746   4.321 -15.962  1.00 97.84           C  
ATOM   2770  HB2 LEU A 171       7.735   3.950 -15.794  1.00 97.84           H  
ATOM   2771  HB3 LEU A 171       9.439   3.525 -15.690  1.00 97.84           H  
ATOM   2772  O   LEU A 171       7.410   5.684 -13.216  1.00 97.84           O  
ATOM   2773  CG  LEU A 171       8.902   4.620 -17.462  1.00 97.84           C  
ATOM   2774  HG  LEU A 171       9.881   5.057 -17.662  1.00 97.84           H  
ATOM   2775  CD1 LEU A 171       8.777   3.317 -18.250  1.00 97.84           C  
ATOM   2776 HD11 LEU A 171       9.585   2.643 -17.966  1.00 97.84           H  
ATOM   2777 HD12 LEU A 171       7.814   2.844 -18.054  1.00 97.84           H  
ATOM   2778 HD13 LEU A 171       8.867   3.544 -19.312  1.00 97.84           H  
ATOM   2779  CD2 LEU A 171       7.826   5.581 -17.972  1.00 97.84           C  
ATOM   2780 HD21 LEU A 171       7.934   5.711 -19.049  1.00 97.84           H  
ATOM   2781 HD22 LEU A 171       7.950   6.560 -17.508  1.00 97.84           H  
ATOM   2782 HD23 LEU A 171       6.833   5.193 -17.750  1.00 97.84           H  
ATOM   2783  N   ILE A 172       9.243   4.443 -12.842  1.00 98.04           N  
ATOM   2784  H   ILE A 172      10.084   4.058 -13.246  1.00 98.04           H  
ATOM   2785  CA  ILE A 172       8.922   4.149 -11.438  1.00 98.04           C  
ATOM   2786  HA  ILE A 172       7.913   3.740 -11.391  1.00 98.04           H  
ATOM   2787  C   ILE A 172       8.924   5.434 -10.602  1.00 98.04           C  
ATOM   2788  CB  ILE A 172       9.903   3.095 -10.871  1.00 98.04           C  
ATOM   2789  HB  ILE A 172      10.919   3.398 -11.124  1.00 98.04           H  
ATOM   2790  O   ILE A 172       8.056   5.605  -9.745  1.00 98.04           O  
ATOM   2791  CG1 ILE A 172       9.627   1.713 -11.503  1.00 98.04           C  
ATOM   2792 HG12 ILE A 172       9.516   1.816 -12.582  1.00 98.04           H  
ATOM   2793 HG13 ILE A 172       8.691   1.315 -11.109  1.00 98.04           H  
ATOM   2794  CG2 ILE A 172       9.803   3.004  -9.334  1.00 98.04           C  
ATOM   2795 HG21 ILE A 172      10.188   3.917  -8.878  1.00 98.04           H  
ATOM   2796 HG22 ILE A 172      10.403   2.175  -8.958  1.00 98.04           H  
ATOM   2797 HG23 ILE A 172       8.765   2.861  -9.035  1.00 98.04           H  
ATOM   2798  CD1 ILE A 172      10.741   0.691 -11.248  1.00 98.04           C  
ATOM   2799 HD11 ILE A 172      10.599  -0.172 -11.899  1.00 98.04           H  
ATOM   2800 HD12 ILE A 172      10.715   0.345 -10.214  1.00 98.04           H  
ATOM   2801 HD13 ILE A 172      11.713   1.133 -11.468  1.00 98.04           H  
ATOM   2802  N   SER A 173       9.876   6.338 -10.838  1.00 98.15           N  
ATOM   2803  H   SER A 173      10.555   6.122 -11.554  1.00 98.15           H  
ATOM   2804  CA  SER A 173      10.011   7.611 -10.124  1.00 98.15           C  
ATOM   2805  HA  SER A 173      10.042   7.406  -9.054  1.00 98.15           H  
ATOM   2806  C   SER A 173       8.825   8.540 -10.382  1.00 98.15           C  
ATOM   2807  CB  SER A 173      11.330   8.274 -10.531  1.00 98.15           C  
ATOM   2808  HB2 SER A 173      11.302   8.519 -11.592  1.00 98.15           H  
ATOM   2809  HB3 SER A 173      12.139   7.562 -10.367  1.00 98.15           H  
ATOM   2810  O   SER A 173       8.252   9.067  -9.425  1.00 98.15           O  
ATOM   2811  OG  SER A 173      11.615   9.453  -9.792  1.00 98.15           O  
ATOM   2812  HG  SER A 173      12.504   9.699 -10.058  1.00 98.15           H  
ATOM   2813  N   ASP A 174       8.400   8.690 -11.641  1.00 97.39           N  
ATOM   2814  H   ASP A 174       8.909   8.242 -12.389  1.00 97.39           H  
ATOM   2815  CA  ASP A 174       7.196   9.453 -11.993  1.00 97.39           C  
ATOM   2816  HA  ASP A 174       7.303  10.479 -11.640  1.00 97.39           H  
ATOM   2817  C   ASP A 174       5.946   8.862 -11.327  1.00 97.39           C  
ATOM   2818  CB  ASP A 174       7.008   9.496 -13.516  1.00 97.39           C  
ATOM   2819  HB2 ASP A 174       7.870   9.981 -13.975  1.00 97.39           H  
ATOM   2820  HB3 ASP A 174       6.928   8.483 -13.911  1.00 97.39           H  
ATOM   2821  O   ASP A 174       5.220   9.552 -10.600  1.00 97.39           O  
ATOM   2822  CG  ASP A 174       5.736  10.288 -13.844  1.00 97.39           C  
ATOM   2823  OD1 ASP A 174       5.788  11.524 -13.666  1.00 97.39           O  
ATOM   2824  OD2 ASP A 174       4.687   9.657 -14.133  1.00 97.39           O  
ATOM   2825  N   PHE A 175       5.743   7.549 -11.479  1.00 97.24           N  
ATOM   2826  H   PHE A 175       6.361   7.036 -12.091  1.00 97.24           H  
ATOM   2827  CA  PHE A 175       4.612   6.855 -10.872  1.00 97.24           C  
ATOM   2828  HA  PHE A 175       3.692   7.297 -11.255  1.00 97.24           H  
ATOM   2829  C   PHE A 175       4.608   7.008  -9.346  1.00 97.24           C  
ATOM   2830  CB  PHE A 175       4.659   5.381 -11.277  1.00 97.24           C  
ATOM   2831  HB2 PHE A 175       5.556   4.918 -10.866  1.00 97.24           H  
ATOM   2832  HB3 PHE A 175       4.732   5.321 -12.363  1.00 97.24           H  
ATOM   2833  O   PHE A 175       3.572   7.278  -8.735  1.00 97.24           O  
ATOM   2834  CG  PHE A 175       3.439   4.596 -10.839  1.00 97.24           C  
ATOM   2835  CD1 PHE A 175       3.469   3.822  -9.664  1.00 97.24           C  
ATOM   2836  HD1 PHE A 175       4.367   3.790  -9.065  1.00 97.24           H  
ATOM   2837  CD2 PHE A 175       2.280   4.616 -11.635  1.00 97.24           C  
ATOM   2838  HD2 PHE A 175       2.265   5.190 -12.550  1.00 97.24           H  
ATOM   2839  CE1 PHE A 175       2.349   3.050  -9.307  1.00 97.24           C  
ATOM   2840  HE1 PHE A 175       2.387   2.381  -8.460  1.00 97.24           H  
ATOM   2841  CE2 PHE A 175       1.155   3.858 -11.265  1.00 97.24           C  
ATOM   2842  HE2 PHE A 175       0.283   3.833 -11.901  1.00 97.24           H  
ATOM   2843  CZ  PHE A 175       1.192   3.074 -10.101  1.00 97.24           C  
ATOM   2844  HZ  PHE A 175       0.353   2.443  -9.847  1.00 97.24           H  
ATOM   2845  N   ALA A 176       5.772   6.895  -8.706  1.00 97.38           N  
ATOM   2846  H   ALA A 176       6.598   6.678  -9.245  1.00 97.38           H  
ATOM   2847  CA  ALA A 176       5.900   7.043  -7.267  1.00 97.38           C  
ATOM   2848  HA  ALA A 176       5.198   6.347  -6.807  1.00 97.38           H  
ATOM   2849  C   ALA A 176       5.536   8.453  -6.783  1.00 97.38           C  
ATOM   2850  CB  ALA A 176       7.308   6.635  -6.843  1.00 97.38           C  
ATOM   2851  HB1 ALA A 176       7.423   6.769  -5.768  1.00 97.38           H  
ATOM   2852  HB2 ALA A 176       8.044   7.245  -7.368  1.00 97.38           H  
ATOM   2853  HB3 ALA A 176       7.472   5.589  -7.100  1.00 97.38           H  
ATOM   2854  O   ALA A 176       4.808   8.576  -5.793  1.00 97.38           O  
ATOM   2855  N   LYS A 177       5.985   9.499  -7.487  1.00 96.90           N  
ATOM   2856  H   LYS A 177       6.563   9.312  -8.294  1.00 96.90           H  
ATOM   2857  CA  LYS A 177       5.679  10.903  -7.163  1.00 96.90           C  
ATOM   2858  HA  LYS A 177       5.899  11.104  -6.115  1.00 96.90           H  
ATOM   2859  C   LYS A 177       4.214  11.254  -7.371  1.00 96.90           C  
ATOM   2860  CB  LYS A 177       6.521  11.833  -8.042  1.00 96.90           C  
ATOM   2861  HB2 LYS A 177       6.134  12.849  -7.966  1.00 96.90           H  
ATOM   2862  HB3 LYS A 177       6.443  11.515  -9.082  1.00 96.90           H  
ATOM   2863  O   LYS A 177       3.668  12.035  -6.604  1.00 96.90           O  
ATOM   2864  CG  LYS A 177       7.986  11.847  -7.608  1.00 96.90           C  
ATOM   2865  HG2 LYS A 177       8.073  12.301  -6.621  1.00 96.90           H  
ATOM   2866  HG3 LYS A 177       8.358  10.824  -7.566  1.00 96.90           H  
ATOM   2867  CD  LYS A 177       8.815  12.636  -8.621  1.00 96.90           C  
ATOM   2868  HD2 LYS A 177       8.695  12.176  -9.603  1.00 96.90           H  
ATOM   2869  HD3 LYS A 177       8.459  13.665  -8.661  1.00 96.90           H  
ATOM   2870  CE  LYS A 177      10.292  12.607  -8.229  1.00 96.90           C  
ATOM   2871  HE2 LYS A 177      10.413  13.108  -7.268  1.00 96.90           H  
ATOM   2872  HE3 LYS A 177      10.596  11.567  -8.115  1.00 96.90           H  
ATOM   2873  NZ  LYS A 177      11.119  13.257  -9.272  1.00 96.90           N  
ATOM   2874  HZ1 LYS A 177      10.823  14.212  -9.418  1.00 96.90           H  
ATOM   2875  HZ2 LYS A 177      12.096  13.247  -9.015  1.00 96.90           H  
ATOM   2876  HZ3 LYS A 177      11.012  12.758 -10.144  1.00 96.90           H  
ATOM   2877  N   ARG A 178       3.570  10.687  -8.392  1.00 95.88           N  
ATOM   2878  H   ARG A 178       4.120  10.151  -9.048  1.00 95.88           H  
ATOM   2879  CA  ARG A 178       2.174  11.002  -8.723  1.00 95.88           C  
ATOM   2880  HA  ARG A 178       1.978  12.042  -8.461  1.00 95.88           H  
ATOM   2881  C   ARG A 178       1.167  10.173  -7.930  1.00 95.88           C  
ATOM   2882  CB  ARG A 178       2.020  10.857 -10.240  1.00 95.88           C  
ATOM   2883  HB2 ARG A 178       2.225   9.825 -10.526  1.00 95.88           H  
ATOM   2884  HB3 ARG A 178       2.763  11.493 -10.721  1.00 95.88           H  
ATOM   2885  O   ARG A 178       0.108  10.676  -7.569  1.00 95.88           O  
ATOM   2886  CG  ARG A 178       0.627  11.268 -10.742  1.00 95.88           C  
ATOM   2887  HG2 ARG A 178      -0.108  10.519 -10.447  1.00 95.88           H  
ATOM   2888  HG3 ARG A 178       0.348  12.224 -10.298  1.00 95.88           H  
ATOM   2889  CD  ARG A 178       0.616  11.422 -12.267  1.00 95.88           C  
ATOM   2890  HD2 ARG A 178      -0.388  11.690 -12.597  1.00 95.88           H  
ATOM   2891  HD3 ARG A 178       1.278  12.246 -12.536  1.00 95.88           H  
ATOM   2892  NE  ARG A 178       1.085  10.206 -12.957  1.00 95.88           N  
ATOM   2893  HE  ARG A 178       2.069  10.174 -13.181  1.00 95.88           H  
ATOM   2894  NH1 ARG A 178      -0.948   9.147 -13.225  1.00 95.88           N  
ATOM   2895 HH11 ARG A 178      -1.484   8.382 -13.608  1.00 95.88           H  
ATOM   2896 HH12 ARG A 178      -1.427   9.912 -12.771  1.00 95.88           H  
ATOM   2897  NH2 ARG A 178       0.943   8.205 -13.983  1.00 95.88           N  
ATOM   2898 HH21 ARG A 178       1.932   8.288 -14.170  1.00 95.88           H  
ATOM   2899 HH22 ARG A 178       0.415   7.450 -14.396  1.00 95.88           H  
ATOM   2900  CZ  ARG A 178       0.351   9.195 -13.380  1.00 95.88           C  
ATOM   2901  N   ILE A 179       1.479   8.905  -7.665  1.00 95.90           N  
ATOM   2902  H   ILE A 179       2.356   8.569  -8.037  1.00 95.90           H  
ATOM   2903  CA  ILE A 179       0.506   7.910  -7.193  1.00 95.90           C  
ATOM   2904  HA  ILE A 179      -0.480   8.370  -7.119  1.00 95.90           H  
ATOM   2905  C   ILE A 179       0.839   7.373  -5.798  1.00 95.90           C  
ATOM   2906  CB  ILE A 179       0.418   6.770  -8.232  1.00 95.90           C  
ATOM   2907  HB  ILE A 179       1.393   6.289  -8.310  1.00 95.90           H  
ATOM   2908  O   ILE A 179      -0.024   7.298  -4.917  1.00 95.90           O  
ATOM   2909  CG1 ILE A 179       0.031   7.246  -9.654  1.00 95.90           C  
ATOM   2910 HG12 ILE A 179       0.778   7.951 -10.018  1.00 95.90           H  
ATOM   2911 HG13 ILE A 179       0.058   6.390 -10.328  1.00 95.90           H  
ATOM   2912  CG2 ILE A 179      -0.542   5.684  -7.757  1.00 95.90           C  
ATOM   2913 HG21 ILE A 179      -0.667   4.984  -8.583  1.00 95.90           H  
ATOM   2914 HG22 ILE A 179      -1.502   6.120  -7.481  1.00 95.90           H  
ATOM   2915 HG23 ILE A 179      -0.127   5.140  -6.908  1.00 95.90           H  
ATOM   2916  CD1 ILE A 179      -1.355   7.896  -9.767  1.00 95.90           C  
ATOM   2917 HD11 ILE A 179      -1.433   8.763  -9.111  1.00 95.90           H  
ATOM   2918 HD12 ILE A 179      -2.128   7.169  -9.517  1.00 95.90           H  
ATOM   2919 HD13 ILE A 179      -1.520   8.222 -10.794  1.00 95.90           H  
ATOM   2920  N   ILE A 180       2.092   6.979  -5.568  1.00 95.96           N  
ATOM   2921  H   ILE A 180       2.768   7.098  -6.309  1.00 95.96           H  
ATOM   2922  CA  ILE A 180       2.496   6.313  -4.321  1.00 95.96           C  
ATOM   2923  HA  ILE A 180       1.708   5.615  -4.035  1.00 95.96           H  
ATOM   2924  C   ILE A 180       2.619   7.329  -3.183  1.00 95.96           C  
ATOM   2925  CB  ILE A 180       3.796   5.504  -4.531  1.00 95.96           C  
ATOM   2926  HB  ILE A 180       4.594   6.209  -4.763  1.00 95.96           H  
ATOM   2927  O   ILE A 180       2.155   7.054  -2.069  1.00 95.96           O  
ATOM   2928  CG1 ILE A 180       3.683   4.507  -5.710  1.00 95.96           C  
ATOM   2929 HG12 ILE A 180       4.666   4.077  -5.899  1.00 95.96           H  
ATOM   2930 HG13 ILE A 180       3.388   5.030  -6.620  1.00 95.96           H  
ATOM   2931  CG2 ILE A 180       4.233   4.765  -3.255  1.00 95.96           C  
ATOM   2932 HG21 ILE A 180       4.443   5.481  -2.460  1.00 95.96           H  
ATOM   2933 HG22 ILE A 180       5.144   4.202  -3.460  1.00 95.96           H  
ATOM   2934 HG23 ILE A 180       3.460   4.072  -2.924  1.00 95.96           H  
ATOM   2935  CD1 ILE A 180       2.700   3.359  -5.480  1.00 95.96           C  
ATOM   2936 HD11 ILE A 180       3.141   2.679  -4.751  1.00 95.96           H  
ATOM   2937 HD12 ILE A 180       1.729   3.723  -5.144  1.00 95.96           H  
ATOM   2938 HD13 ILE A 180       2.565   2.800  -6.406  1.00 95.96           H  
ATOM   2939  N   LEU A 181       3.185   8.503  -3.471  1.00 95.18           N  
ATOM   2940  H   LEU A 181       3.517   8.632  -4.416  1.00 95.18           H  
ATOM   2941  CA  LEU A 181       3.487   9.577  -2.526  1.00 95.18           C  
ATOM   2942  HA  LEU A 181       4.077  10.325  -3.056  1.00 95.18           H  
ATOM   2943  C   LEU A 181       4.360   9.076  -1.377  1.00 95.18           C  
ATOM   2944  CB  LEU A 181       2.196  10.266  -2.028  1.00 95.18           C  
ATOM   2945  HB2 LEU A 181       2.499  11.140  -1.453  1.00 95.18           H  
ATOM   2946  HB3 LEU A 181       1.667   9.592  -1.354  1.00 95.18           H  
ATOM   2947  O   LEU A 181       3.944   9.117  -0.226  1.00 95.18           O  
ATOM   2948  CG  LEU A 181       1.197  10.720  -3.101  1.00 95.18           C  
ATOM   2949  HG  LEU A 181       0.730   9.848  -3.559  1.00 95.18           H  
ATOM   2950  CD1 LEU A 181       0.115  11.563  -2.434  1.00 95.18           C  
ATOM   2951 HD11 LEU A 181      -0.613  11.875  -3.183  1.00 95.18           H  
ATOM   2952 HD12 LEU A 181       0.557  12.462  -2.004  1.00 95.18           H  
ATOM   2953 HD13 LEU A 181      -0.383  10.995  -1.648  1.00 95.18           H  
ATOM   2954  CD2 LEU A 181       1.854  11.560  -4.182  1.00 95.18           C  
ATOM   2955 HD21 LEU A 181       1.105  11.923  -4.886  1.00 95.18           H  
ATOM   2956 HD22 LEU A 181       2.382  12.411  -3.752  1.00 95.18           H  
ATOM   2957 HD23 LEU A 181       2.559  10.941  -4.736  1.00 95.18           H  
ATOM   2958  N   ALA A 182       5.536   8.521  -1.656  1.00 96.84           N  
ATOM   2959  H   ALA A 182       5.850   8.554  -2.616  1.00 96.84           H  
ATOM   2960  CA  ALA A 182       6.460   8.008  -0.641  1.00 96.84           C  
ATOM   2961  HA  ALA A 182       6.133   8.345   0.342  1.00 96.84           H  
ATOM   2962  C   ALA A 182       7.861   8.603  -0.817  1.00 96.84           C  
ATOM   2963  CB  ALA A 182       6.422   6.474  -0.639  1.00 96.84           C  
ATOM   2964  HB1 ALA A 182       5.409   6.121  -0.448  1.00 96.84           H  
ATOM   2965  HB2 ALA A 182       7.093   6.085   0.127  1.00 96.84           H  
ATOM   2966  HB3 ALA A 182       6.739   6.116  -1.618  1.00 96.84           H  
ATOM   2967  O   ALA A 182       8.832   7.871  -0.984  1.00 96.84           O  
ATOM   2968  N   ASP A 183       7.944   9.932  -0.763  1.00 97.51           N  
ATOM   2969  H   ASP A 183       7.082  10.456  -0.809  1.00 97.51           H  
ATOM   2970  CA  ASP A 183       9.118  10.713  -1.182  1.00 97.51           C  
ATOM   2971  HA  ASP A 183       9.246  10.580  -2.256  1.00 97.51           H  
ATOM   2972  C   ASP A 183      10.417  10.259  -0.516  1.00 97.51           C  
ATOM   2973  CB  ASP A 183       8.855  12.209  -0.942  1.00 97.51           C  
ATOM   2974  HB2 ASP A 183       8.854  12.398   0.132  1.00 97.51           H  
ATOM   2975  HB3 ASP A 183       9.660  12.789  -1.393  1.00 97.51           H  
ATOM   2976  O   ASP A 183      11.368   9.942  -1.215  1.00 97.51           O  
ATOM   2977  CG  ASP A 183       7.515  12.663  -1.534  1.00 97.51           C  
ATOM   2978  OD1 ASP A 183       7.063  12.022  -2.512  1.00 97.51           O  
ATOM   2979  OD2 ASP A 183       6.857  13.496  -0.879  1.00 97.51           O  
ATOM   2980  N   LYS A 184      10.426  10.055   0.808  1.00 97.83           N  
ATOM   2981  H   LYS A 184       9.628  10.394   1.327  1.00 97.83           H  
ATOM   2982  CA  LYS A 184      11.606   9.539   1.533  1.00 97.83           C  
ATOM   2983  HA  LYS A 184      12.432  10.236   1.391  1.00 97.83           H  
ATOM   2984  C   LYS A 184      12.097   8.182   1.017  1.00 97.83           C  
ATOM   2985  CB  LYS A 184      11.299   9.409   3.031  1.00 97.83           C  
ATOM   2986  HB2 LYS A 184      12.166   8.955   3.511  1.00 97.83           H  
ATOM   2987  HB3 LYS A 184      10.444   8.748   3.174  1.00 97.83           H  
ATOM   2988  O   LYS A 184      13.297   7.921   0.977  1.00 97.83           O  
ATOM   2989  CG  LYS A 184      11.027  10.761   3.697  1.00 97.83           C  
ATOM   2990  HG2 LYS A 184      11.853  11.437   3.476  1.00 97.83           H  
ATOM   2991  HG3 LYS A 184      10.105  11.190   3.305  1.00 97.83           H  
ATOM   2992  CD  LYS A 184      10.907  10.589   5.215  1.00 97.83           C  
ATOM   2993  HD2 LYS A 184      10.065   9.936   5.445  1.00 97.83           H  
ATOM   2994  HD3 LYS A 184      11.827  10.140   5.591  1.00 97.83           H  
ATOM   2995  CE  LYS A 184      10.707  11.963   5.859  1.00 97.83           C  
ATOM   2996  HE2 LYS A 184       9.760  12.381   5.518  1.00 97.83           H  
ATOM   2997  HE3 LYS A 184      11.498  12.621   5.500  1.00 97.83           H  
ATOM   2998  NZ  LYS A 184      10.750  11.887   7.340  1.00 97.83           N  
ATOM   2999  HZ1 LYS A 184      10.023  11.283   7.697  1.00 97.83           H  
ATOM   3000  HZ2 LYS A 184      11.649  11.532   7.633  1.00 97.83           H  
ATOM   3001  HZ3 LYS A 184      10.646  12.811   7.734  1.00 97.83           H  
ATOM   3002  N   ASN A 185      11.174   7.293   0.644  1.00 98.00           N  
ATOM   3003  H   ASN A 185      10.214   7.600   0.586  1.00 98.00           H  
ATOM   3004  CA  ASN A 185      11.531   5.992   0.085  1.00 98.00           C  
ATOM   3005  HA  ASN A 185      12.310   5.536   0.695  1.00 98.00           H  
ATOM   3006  C   ASN A 185      12.099   6.161  -1.324  1.00 98.00           C  
ATOM   3007  CB  ASN A 185      10.317   5.053   0.039  1.00 98.00           C  
ATOM   3008  HB2 ASN A 185       9.487   5.525  -0.488  1.00 98.00           H  
ATOM   3009  HB3 ASN A 185      10.606   4.179  -0.544  1.00 98.00           H  
ATOM   3010  O   ASN A 185      13.098   5.530  -1.650  1.00 98.00           O  
ATOM   3011  CG  ASN A 185       9.829   4.578   1.390  1.00 98.00           C  
ATOM   3012  ND2 ASN A 185       9.338   3.365   1.416  1.00 98.00           N  
ATOM   3013 HD21 ASN A 185       9.311   2.919   2.322  1.00 98.00           H  
ATOM   3014 HD22 ASN A 185       9.447   2.784   0.597  1.00 98.00           H  
ATOM   3015  OD1 ASN A 185       9.845   5.265   2.398  1.00 98.00           O  
ATOM   3016  N   LEU A 186      11.474   7.016  -2.139  1.00 98.38           N  
ATOM   3017  H   LEU A 186      10.691   7.544  -1.781  1.00 98.38           H  
ATOM   3018  CA  LEU A 186      11.930   7.299  -3.495  1.00 98.38           C  
ATOM   3019  HA  LEU A 186      12.030   6.349  -4.019  1.00 98.38           H  
ATOM   3020  C   LEU A 186      13.310   7.970  -3.498  1.00 98.38           C  
ATOM   3021  CB  LEU A 186      10.870   8.152  -4.207  1.00 98.38           C  
ATOM   3022  HB2 LEU A 186       9.928   7.603  -4.226  1.00 98.38           H  
ATOM   3023  HB3 LEU A 186      10.718   9.071  -3.642  1.00 98.38           H  
ATOM   3024  O   LEU A 186      14.178   7.553  -4.252  1.00 98.38           O  
ATOM   3025  CG  LEU A 186      11.264   8.528  -5.645  1.00 98.38           C  
ATOM   3026  HG  LEU A 186      12.191   9.101  -5.636  1.00 98.38           H  
ATOM   3027  CD1 LEU A 186      11.449   7.306  -6.547  1.00 98.38           C  
ATOM   3028 HD11 LEU A 186      10.527   6.727  -6.604  1.00 98.38           H  
ATOM   3029 HD12 LEU A 186      12.260   6.677  -6.181  1.00 98.38           H  
ATOM   3030 HD13 LEU A 186      11.727   7.639  -7.547  1.00 98.38           H  
ATOM   3031  CD2 LEU A 186      10.176   9.411  -6.242  1.00 98.38           C  
ATOM   3032 HD21 LEU A 186      10.416   9.625  -7.283  1.00 98.38           H  
ATOM   3033 HD22 LEU A 186       9.211   8.905  -6.202  1.00 98.38           H  
ATOM   3034 HD23 LEU A 186      10.114  10.345  -5.683  1.00 98.38           H  
ATOM   3035  N   GLU A 187      13.547   8.946  -2.623  1.00 98.19           N  
ATOM   3036  H   GLU A 187      12.778   9.288  -2.065  1.00 98.19           H  
ATOM   3037  CA  GLU A 187      14.857   9.575  -2.416  1.00 98.19           C  
ATOM   3038  HA  GLU A 187      15.165  10.107  -3.316  1.00 98.19           H  
ATOM   3039  C   GLU A 187      15.928   8.526  -2.104  1.00 98.19           C  
ATOM   3040  CB  GLU A 187      14.769  10.569  -1.248  1.00 98.19           C  
ATOM   3041  HB2 GLU A 187      15.778  10.830  -0.927  1.00 98.19           H  
ATOM   3042  HB3 GLU A 187      14.266  10.073  -0.418  1.00 98.19           H  
ATOM   3043  O   GLU A 187      16.990   8.528  -2.723  1.00 98.19           O  
ATOM   3044  CG  GLU A 187      14.030  11.867  -1.606  1.00 98.19           C  
ATOM   3045  HG2 GLU A 187      14.665  12.455  -2.269  1.00 98.19           H  
ATOM   3046  HG3 GLU A 187      13.120  11.627  -2.156  1.00 98.19           H  
ATOM   3047  CD  GLU A 187      13.662  12.703  -0.366  1.00 98.19           C  
ATOM   3048  OE1 GLU A 187      12.898  13.677  -0.539  1.00 98.19           O  
ATOM   3049  OE2 GLU A 187      14.091  12.348   0.760  1.00 98.19           O  
ATOM   3050  N   LYS A 188      15.625   7.574  -1.209  1.00 98.14           N  
ATOM   3051  H   LYS A 188      14.747   7.657  -0.718  1.00 98.14           H  
ATOM   3052  CA  LYS A 188      16.529   6.465  -0.879  1.00 98.14           C  
ATOM   3053  HA  LYS A 188      17.493   6.893  -0.604  1.00 98.14           H  
ATOM   3054  C   LYS A 188      16.793   5.556  -2.085  1.00 98.14           C  
ATOM   3055  CB  LYS A 188      15.967   5.699   0.329  1.00 98.14           C  
ATOM   3056  HB2 LYS A 188      15.726   6.419   1.111  1.00 98.14           H  
ATOM   3057  HB3 LYS A 188      15.051   5.181   0.044  1.00 98.14           H  
ATOM   3058  O   LYS A 188      17.942   5.196  -2.321  1.00 98.14           O  
ATOM   3059  CG  LYS A 188      16.972   4.684   0.891  1.00 98.14           C  
ATOM   3060  HG2 LYS A 188      17.902   5.199   1.132  1.00 98.14           H  
ATOM   3061  HG3 LYS A 188      17.177   3.923   0.138  1.00 98.14           H  
ATOM   3062  CD  LYS A 188      16.430   4.000   2.156  1.00 98.14           C  
ATOM   3063  HD2 LYS A 188      15.518   3.457   1.907  1.00 98.14           H  
ATOM   3064  HD3 LYS A 188      16.208   4.754   2.911  1.00 98.14           H  
ATOM   3065  CE  LYS A 188      17.498   3.035   2.681  1.00 98.14           C  
ATOM   3066  HE2 LYS A 188      17.801   2.396   1.852  1.00 98.14           H  
ATOM   3067  HE3 LYS A 188      18.370   3.619   2.974  1.00 98.14           H  
ATOM   3068  NZ  LYS A 188      17.042   2.195   3.823  1.00 98.14           N  
ATOM   3069  HZ1 LYS A 188      16.643   2.755   4.564  1.00 98.14           H  
ATOM   3070  HZ2 LYS A 188      16.381   1.488   3.536  1.00 98.14           H  
ATOM   3071  HZ3 LYS A 188      17.824   1.681   4.202  1.00 98.14           H  
ATOM   3072  N   VAL A 189      15.763   5.212  -2.862  1.00 98.37           N  
ATOM   3073  H   VAL A 189      14.848   5.555  -2.604  1.00 98.37           H  
ATOM   3074  CA  VAL A 189      15.895   4.423  -4.103  1.00 98.37           C  
ATOM   3075  HA  VAL A 189      16.365   3.466  -3.872  1.00 98.37           H  
ATOM   3076  C   VAL A 189      16.806   5.134  -5.108  1.00 98.37           C  
ATOM   3077  CB  VAL A 189      14.508   4.145  -4.727  1.00 98.37           C  
ATOM   3078  HB  VAL A 189      13.939   5.074  -4.763  1.00 98.37           H  
ATOM   3079  O   VAL A 189      17.753   4.534  -5.613  1.00 98.37           O  
ATOM   3080  CG1 VAL A 189      14.574   3.588  -6.152  1.00 98.37           C  
ATOM   3081 HG11 VAL A 189      15.114   2.641  -6.167  1.00 98.37           H  
ATOM   3082 HG12 VAL A 189      13.565   3.426  -6.533  1.00 98.37           H  
ATOM   3083 HG13 VAL A 189      15.067   4.298  -6.816  1.00 98.37           H  
ATOM   3084  CG2 VAL A 189      13.717   3.129  -3.900  1.00 98.37           C  
ATOM   3085 HG21 VAL A 189      13.642   3.460  -2.864  1.00 98.37           H  
ATOM   3086 HG22 VAL A 189      12.708   3.035  -4.303  1.00 98.37           H  
ATOM   3087 HG23 VAL A 189      14.213   2.159  -3.936  1.00 98.37           H  
ATOM   3088  N   LEU A 190      16.554   6.417  -5.378  1.00 98.29           N  
ATOM   3089  H   LEU A 190      15.773   6.861  -4.917  1.00 98.29           H  
ATOM   3090  CA  LEU A 190      17.332   7.201  -6.340  1.00 98.29           C  
ATOM   3091  HA  LEU A 190      17.382   6.661  -7.285  1.00 98.29           H  
ATOM   3092  C   LEU A 190      18.780   7.385  -5.872  1.00 98.29           C  
ATOM   3093  CB  LEU A 190      16.650   8.562  -6.566  1.00 98.29           C  
ATOM   3094  HB2 LEU A 190      17.307   9.176  -7.183  1.00 98.29           H  
ATOM   3095  HB3 LEU A 190      16.541   9.058  -5.602  1.00 98.29           H  
ATOM   3096  O   LEU A 190      19.705   7.235  -6.666  1.00 98.29           O  
ATOM   3097  CG  LEU A 190      15.270   8.495  -7.248  1.00 98.29           C  
ATOM   3098  HG  LEU A 190      14.597   7.859  -6.672  1.00 98.29           H  
ATOM   3099  CD1 LEU A 190      14.664   9.898  -7.314  1.00 98.29           C  
ATOM   3100 HD11 LEU A 190      15.296  10.550  -7.918  1.00 98.29           H  
ATOM   3101 HD12 LEU A 190      13.666   9.842  -7.748  1.00 98.29           H  
ATOM   3102 HD13 LEU A 190      14.583  10.303  -6.305  1.00 98.29           H  
ATOM   3103  CD2 LEU A 190      15.336   7.931  -8.666  1.00 98.29           C  
ATOM   3104 HD21 LEU A 190      16.036   8.506  -9.274  1.00 98.29           H  
ATOM   3105 HD22 LEU A 190      15.658   6.890  -8.636  1.00 98.29           H  
ATOM   3106 HD23 LEU A 190      14.348   7.958  -9.125  1.00 98.29           H  
ATOM   3107  N   HIS A 191      18.989   7.650  -4.581  1.00 98.02           N  
ATOM   3108  H   HIS A 191      18.191   7.796  -3.979  1.00 98.02           H  
ATOM   3109  CA  HIS A 191      20.321   7.760  -3.995  1.00 98.02           C  
ATOM   3110  HA  HIS A 191      20.873   8.535  -4.527  1.00 98.02           H  
ATOM   3111  C   HIS A 191      21.118   6.457  -4.139  1.00 98.02           C  
ATOM   3112  CB  HIS A 191      20.194   8.178  -2.526  1.00 98.02           C  
ATOM   3113  HB2 HIS A 191      19.572   7.457  -1.996  1.00 98.02           H  
ATOM   3114  HB3 HIS A 191      19.704   9.150  -2.472  1.00 98.02           H  
ATOM   3115  O   HIS A 191      22.253   6.495  -4.607  1.00 98.02           O  
ATOM   3116  CG  HIS A 191      21.526   8.269  -1.832  1.00 98.02           C  
ATOM   3117  CD2 HIS A 191      22.085   7.319  -1.020  1.00 98.02           C  
ATOM   3118  HD2 HIS A 191      21.645   6.370  -0.752  1.00 98.02           H  
ATOM   3119  ND1 HIS A 191      22.435   9.298  -1.938  1.00 98.02           N  
ATOM   3120  HD1 HIS A 191      22.315  10.158  -2.454  1.00 98.02           H  
ATOM   3121  CE1 HIS A 191      23.519   8.970  -1.213  1.00 98.02           C  
ATOM   3122  HE1 HIS A 191      24.410   9.572  -1.111  1.00 98.02           H  
ATOM   3123  NE2 HIS A 191      23.341   7.778  -0.626  1.00 98.02           N  
ATOM   3124  N   LEU A 192      20.523   5.308  -3.800  1.00 97.86           N  
ATOM   3125  H   LEU A 192      19.584   5.338  -3.428  1.00 97.86           H  
ATOM   3126  CA  LEU A 192      21.177   4.003  -3.940  1.00 97.86           C  
ATOM   3127  HA  LEU A 192      22.131   4.019  -3.414  1.00 97.86           H  
ATOM   3128  C   LEU A 192      21.498   3.681  -5.402  1.00 97.86           C  
ATOM   3129  CB  LEU A 192      20.276   2.910  -3.343  1.00 97.86           C  
ATOM   3130  HB2 LEU A 192      20.655   1.937  -3.657  1.00 97.86           H  
ATOM   3131  HB3 LEU A 192      19.274   3.024  -3.754  1.00 97.86           H  
ATOM   3132  O   LEU A 192      22.572   3.171  -5.695  1.00 97.86           O  
ATOM   3133  CG  LEU A 192      20.201   2.920  -1.807  1.00 97.86           C  
ATOM   3134  HG  LEU A 192      19.983   3.925  -1.446  1.00 97.86           H  
ATOM   3135  CD1 LEU A 192      19.077   1.988  -1.351  1.00 97.86           C  
ATOM   3136 HD11 LEU A 192      18.129   2.347  -1.751  1.00 97.86           H  
ATOM   3137 HD12 LEU A 192      19.268   0.978  -1.711  1.00 97.86           H  
ATOM   3138 HD13 LEU A 192      19.030   1.982  -0.262  1.00 97.86           H  
ATOM   3139  CD2 LEU A 192      21.504   2.455  -1.159  1.00 97.86           C  
ATOM   3140 HD21 LEU A 192      21.771   1.462  -1.521  1.00 97.86           H  
ATOM   3141 HD22 LEU A 192      22.315   3.144  -1.396  1.00 97.86           H  
ATOM   3142 HD23 LEU A 192      21.395   2.417  -0.075  1.00 97.86           H  
ATOM   3143  N   TYR A 193      20.605   4.020  -6.334  1.00 97.34           N  
ATOM   3144  H   TYR A 193      19.728   4.434  -6.050  1.00 97.34           H  
ATOM   3145  CA  TYR A 193      20.865   3.794  -7.753  1.00 97.34           C  
ATOM   3146  HA  TYR A 193      21.187   2.760  -7.878  1.00 97.34           H  
ATOM   3147  C   TYR A 193      21.976   4.690  -8.309  1.00 97.34           C  
ATOM   3148  CB  TYR A 193      19.584   4.000  -8.555  1.00 97.34           C  
ATOM   3149  HB2 TYR A 193      19.280   5.045  -8.492  1.00 97.34           H  
ATOM   3150  HB3 TYR A 193      18.788   3.399  -8.117  1.00 97.34           H  
ATOM   3151  O   TYR A 193      22.741   4.249  -9.163  1.00 97.34           O  
ATOM   3152  CG  TYR A 193      19.751   3.610 -10.010  1.00 97.34           C  
ATOM   3153  CD1 TYR A 193      20.083   4.585 -10.975  1.00 97.34           C  
ATOM   3154  HD1 TYR A 193      20.231   5.612 -10.676  1.00 97.34           H  
ATOM   3155  CD2 TYR A 193      19.555   2.272 -10.400  1.00 97.34           C  
ATOM   3156  HD2 TYR A 193      19.297   1.520  -9.669  1.00 97.34           H  
ATOM   3157  CE1 TYR A 193      20.175   4.228 -12.335  1.00 97.34           C  
ATOM   3158  HE1 TYR A 193      20.393   4.982 -13.077  1.00 97.34           H  
ATOM   3159  CE2 TYR A 193      19.658   1.912 -11.755  1.00 97.34           C  
ATOM   3160  HE2 TYR A 193      19.478   0.894 -12.070  1.00 97.34           H  
ATOM   3161  OH  TYR A 193      20.049   2.523 -14.028  1.00 97.34           O  
ATOM   3162  HH  TYR A 193      20.055   3.262 -14.640  1.00 97.34           H  
ATOM   3163  CZ  TYR A 193      19.950   2.890 -12.726  1.00 97.34           C  
ATOM   3164  N   ASN A 194      22.068   5.943  -7.865  1.00 95.98           N  
ATOM   3165  H   ASN A 194      21.377   6.277  -7.209  1.00 95.98           H  
ATOM   3166  CA  ASN A 194      23.075   6.884  -8.361  1.00 95.98           C  
ATOM   3167  HA  ASN A 194      23.182   6.762  -9.439  1.00 95.98           H  
ATOM   3168  C   ASN A 194      24.468   6.636  -7.770  1.00 95.98           C  
ATOM   3169  CB  ASN A 194      22.595   8.315  -8.084  1.00 95.98           C  
ATOM   3170  HB2 ASN A 194      22.319   8.410  -7.034  1.00 95.98           H  
ATOM   3171  HB3 ASN A 194      23.412   9.008  -8.286  1.00 95.98           H  
ATOM   3172  O   ASN A 194      25.451   6.960  -8.423  1.00 95.98           O  
ATOM   3173  CG  ASN A 194      21.425   8.729  -8.960  1.00 95.98           C  
ATOM   3174  ND2 ASN A 194      20.705   9.753  -8.567  1.00 95.98           N  
ATOM   3175 HD21 ASN A 194      19.947  10.019  -9.179  1.00 95.98           H  
ATOM   3176 HD22 ASN A 194      20.930  10.229  -7.705  1.00 95.98           H  
ATOM   3177  OD1 ASN A 194      21.146   8.174 -10.012  1.00 95.98           O  
ATOM   3178  N   ASN A 195      24.548   6.053  -6.571  1.00 95.73           N  
ATOM   3179  H   ASN A 195      23.690   5.842  -6.082  1.00 95.73           H  
ATOM   3180  CA  ASN A 195      25.809   5.754  -5.882  1.00 95.73           C  
ATOM   3181  HA  ASN A 195      26.626   6.266  -6.392  1.00 95.73           H  
ATOM   3182  C   ASN A 195      26.178   4.265  -5.917  1.00 95.73           C  
ATOM   3183  CB  ASN A 195      25.756   6.295  -4.446  1.00 95.73           C  
ATOM   3184  HB2 ASN A 195      26.694   6.068  -3.940  1.00 95.73           H  
ATOM   3185  HB3 ASN A 195      24.949   5.812  -3.895  1.00 95.73           H  
ATOM   3186  O   ASN A 195      27.043   3.831  -5.162  1.00 95.73           O  
ATOM   3187  CG  ASN A 195      25.585   7.795  -4.413  1.00 95.73           C  
ATOM   3188  ND2 ASN A 195      24.396   8.277  -4.165  1.00 95.73           N  
ATOM   3189 HD21 ASN A 195      24.326   9.284  -4.195  1.00 95.73           H  
ATOM   3190 HD22 ASN A 195      23.625   7.636  -4.042  1.00 95.73           H  
ATOM   3191  OD1 ASN A 195      26.488   8.573  -4.645  1.00 95.73           O  
ATOM   3192  N   LYS A 196      25.508   3.465  -6.754  1.00 93.27           N  
ATOM   3193  H   LYS A 196      24.807   3.870  -7.357  1.00 93.27           H  
ATOM   3194  CA  LYS A 196      25.900   2.070  -6.955  1.00 93.27           C  
ATOM   3195  HA  LYS A 196      25.998   1.609  -5.972  1.00 93.27           H  
ATOM   3196  C   LYS A 196      27.281   2.031  -7.612  1.00 93.27           C  
ATOM   3197  CB  LYS A 196      24.822   1.293  -7.732  1.00 93.27           C  
ATOM   3198  HB2 LYS A 196      23.861   1.459  -7.246  1.00 93.27           H  
ATOM   3199  HB3 LYS A 196      25.045   0.228  -7.669  1.00 93.27           H  
ATOM   3200  O   LYS A 196      27.509   2.723  -8.604  1.00 93.27           O  
ATOM   3201  CG  LYS A 196      24.726   1.681  -9.215  1.00 93.27           C  
ATOM   3202  HG2 LYS A 196      24.777   2.766  -9.308  1.00 93.27           H  
ATOM   3203  HG3 LYS A 196      25.567   1.250  -9.756  1.00 93.27           H  
ATOM   3204  CD  LYS A 196      23.422   1.161  -9.830  1.00 93.27           C  
ATOM   3205  HD2 LYS A 196      22.572   1.573  -9.285  1.00 93.27           H  
ATOM   3206  HD3 LYS A 196      23.398   0.077  -9.712  1.00 93.27           H  
ATOM   3207  CE  LYS A 196      23.294   1.518 -11.316  1.00 93.27           C  
ATOM   3208  HE2 LYS A 196      24.120   1.057 -11.858  1.00 93.27           H  
ATOM   3209  HE3 LYS A 196      22.363   1.094 -11.690  1.00 93.27           H  
ATOM   3210  NZ  LYS A 196      23.301   2.983 -11.518  1.00 93.27           N  
ATOM   3211  HZ1 LYS A 196      24.218   3.344 -11.298  1.00 93.27           H  
ATOM   3212  HZ2 LYS A 196      23.050   3.234 -12.463  1.00 93.27           H  
ATOM   3213  HZ3 LYS A 196      22.681   3.428 -10.856  1.00 93.27           H  
ATOM   3214  N   GLU A 197      28.173   1.219  -7.058  1.00 87.49           N  
ATOM   3215  H   GLU A 197      27.949   0.770  -6.182  1.00 87.49           H  
ATOM   3216  CA  GLU A 197      29.415   0.820  -7.726  1.00 87.49           C  
ATOM   3217  HA  GLU A 197      29.967   1.707  -8.036  1.00 87.49           H  
ATOM   3218  C   GLU A 197      29.090   0.012  -8.998  1.00 87.49           C  
ATOM   3219  CB  GLU A 197      30.285   0.022  -6.737  1.00 87.49           C  
ATOM   3220  HB2 GLU A 197      31.171  -0.341  -7.257  1.00 87.49           H  
ATOM   3221  HB3 GLU A 197      29.714  -0.833  -6.375  1.00 87.49           H  
ATOM   3222  O   GLU A 197      27.915  -0.225  -9.298  1.00 87.49           O  
ATOM   3223  CG  GLU A 197      30.739   0.889  -5.546  1.00 87.49           C  
ATOM   3224  HG2 GLU A 197      31.298   1.741  -5.933  1.00 87.49           H  
ATOM   3225  HG3 GLU A 197      29.859   1.272  -5.029  1.00 87.49           H  
ATOM   3226  CD  GLU A 197      31.606   0.134  -4.524  1.00 87.49           C  
ATOM   3227  OE1 GLU A 197      32.051   0.797  -3.560  1.00 87.49           O  
ATOM   3228  OE2 GLU A 197      31.784  -1.094  -4.683  1.00 87.49           O  
ATOM   3229  N   ASP A 198      30.106  -0.411  -9.754  1.00 87.66           N  
ATOM   3230  H   ASP A 198      31.051  -0.188  -9.478  1.00 87.66           H  
ATOM   3231  CA  ASP A 198      29.940  -1.244 -10.953  1.00 87.66           C  
ATOM   3232  HA  ASP A 198      29.218  -0.761 -11.611  1.00 87.66           H  
ATOM   3233  C   ASP A 198      29.357  -2.624 -10.597  1.00 87.66           C  
ATOM   3234  CB  ASP A 198      31.268  -1.356 -11.724  1.00 87.66           C  
ATOM   3235  HB2 ASP A 198      31.185  -2.172 -12.442  1.00 87.66           H  
ATOM   3236  HB3 ASP A 198      32.071  -1.601 -11.030  1.00 87.66           H  
ATOM   3237  O   ASP A 198      30.056  -3.629 -10.476  1.00 87.66           O  
ATOM   3238  CG  ASP A 198      31.625  -0.094 -12.518  1.00 87.66           C  
ATOM   3239  OD1 ASP A 198      30.690   0.563 -13.034  1.00 87.66           O  
ATOM   3240  OD2 ASP A 198      32.838   0.180 -12.645  1.00 87.66           O  
ATOM   3241  N   LYS A 199      28.038  -2.656 -10.397  1.00 91.96           N  
ATOM   3242  H   LYS A 199      27.579  -1.757 -10.366  1.00 91.96           H  
ATOM   3243  CA  LYS A 199      27.253  -3.859 -10.141  1.00 91.96           C  
ATOM   3244  HA  LYS A 199      27.811  -4.496  -9.454  1.00 91.96           H  
ATOM   3245  C   LYS A 199      27.080  -4.645 -11.434  1.00 91.96           C  
ATOM   3246  CB  LYS A 199      25.891  -3.509  -9.513  1.00 91.96           C  
ATOM   3247  HB2 LYS A 199      25.326  -4.435  -9.400  1.00 91.96           H  
ATOM   3248  HB3 LYS A 199      25.339  -2.871 -10.203  1.00 91.96           H  
ATOM   3249  O   LYS A 199      26.924  -4.071 -12.517  1.00 91.96           O  
ATOM   3250  CG  LYS A 199      25.931  -2.815  -8.135  1.00 91.96           C  
ATOM   3251  HG2 LYS A 199      24.905  -2.755  -7.773  1.00 91.96           H  
ATOM   3252  HG3 LYS A 199      26.302  -1.796  -8.241  1.00 91.96           H  
ATOM   3253  CD  LYS A 199      26.782  -3.551  -7.086  1.00 91.96           C  
ATOM   3254  HD2 LYS A 199      26.608  -4.621  -7.196  1.00 91.96           H  
ATOM   3255  HD3 LYS A 199      27.840  -3.372  -7.282  1.00 91.96           H  
ATOM   3256  CE  LYS A 199      26.447  -3.118  -5.644  1.00 91.96           C  
ATOM   3257  HE2 LYS A 199      25.419  -2.755  -5.629  1.00 91.96           H  
ATOM   3258  HE3 LYS A 199      27.110  -2.303  -5.350  1.00 91.96           H  
ATOM   3259  NZ  LYS A 199      26.548  -4.251  -4.684  1.00 91.96           N  
ATOM   3260  HZ1 LYS A 199      27.474  -4.653  -4.655  1.00 91.96           H  
ATOM   3261  HZ2 LYS A 199      25.920  -4.979  -4.992  1.00 91.96           H  
ATOM   3262  HZ3 LYS A 199      26.238  -4.032  -3.748  1.00 91.96           H  
ATOM   3263  N   ASP A 200      27.058  -5.967 -11.315  1.00 94.15           N  
ATOM   3264  H   ASP A 200      27.144  -6.384 -10.399  1.00 94.15           H  
ATOM   3265  CA  ASP A 200      26.795  -6.820 -12.464  1.00 94.15           C  
ATOM   3266  HA  ASP A 200      27.443  -6.463 -13.265  1.00 94.15           H  
ATOM   3267  C   ASP A 200      25.347  -6.659 -12.980  1.00 94.15           C  
ATOM   3268  CB  ASP A 200      27.240  -8.269 -12.188  1.00 94.15           C  
ATOM   3269  HB2 ASP A 200      28.234  -8.256 -11.742  1.00 94.15           H  
ATOM   3270  HB3 ASP A 200      27.323  -8.781 -13.147  1.00 94.15           H  
ATOM   3271  O   ASP A 200      24.449  -6.140 -12.310  1.00 94.15           O  
ATOM   3272  CG  ASP A 200      26.292  -9.086 -11.309  1.00 94.15           C  
ATOM   3273  OD1 ASP A 200      25.078  -9.041 -11.597  1.00 94.15           O  
ATOM   3274  OD2 ASP A 200      26.779  -9.866 -10.469  1.00 94.15           O  
ATOM   3275  N   ILE A 201      25.114  -7.095 -14.219  1.00 96.31           N  
ATOM   3276  H   ILE A 201      25.875  -7.547 -14.706  1.00 96.31           H  
ATOM   3277  CA  ILE A 201      23.811  -6.969 -14.891  1.00 96.31           C  
ATOM   3278  HA  ILE A 201      23.521  -5.919 -14.914  1.00 96.31           H  
ATOM   3279  C   ILE A 201      22.706  -7.721 -14.141  1.00 96.31           C  
ATOM   3280  CB  ILE A 201      23.943  -7.487 -16.338  1.00 96.31           C  
ATOM   3281  HB  ILE A 201      24.413  -8.470 -16.301  1.00 96.31           H  
ATOM   3282  O   ILE A 201      21.561  -7.264 -14.115  1.00 96.31           O  
ATOM   3283  CG1 ILE A 201      24.846  -6.535 -17.153  1.00 96.31           C  
ATOM   3284 HG12 ILE A 201      24.340  -5.579 -17.293  1.00 96.31           H  
ATOM   3285 HG13 ILE A 201      25.771  -6.352 -16.606  1.00 96.31           H  
ATOM   3286  CG2 ILE A 201      22.587  -7.652 -17.044  1.00 96.31           C  
ATOM   3287 HG21 ILE A 201      21.958  -8.370 -16.518  1.00 96.31           H  
ATOM   3288 HG22 ILE A 201      22.754  -8.058 -18.042  1.00 96.31           H  
ATOM   3289 HG23 ILE A 201      22.070  -6.695 -17.111  1.00 96.31           H  
ATOM   3290  CD1 ILE A 201      25.238  -7.114 -18.514  1.00 96.31           C  
ATOM   3291 HD11 ILE A 201      26.099  -6.577 -18.911  1.00 96.31           H  
ATOM   3292 HD12 ILE A 201      24.411  -7.050 -19.221  1.00 96.31           H  
ATOM   3293 HD13 ILE A 201      25.537  -8.153 -18.374  1.00 96.31           H  
ATOM   3294  N   ASN A 202      23.034  -8.866 -13.542  1.00 95.45           N  
ATOM   3295  H   ASN A 202      24.010  -9.034 -13.341  1.00 95.45           H  
ATOM   3296  CA  ASN A 202      22.074  -9.693 -12.829  1.00 95.45           C  
ATOM   3297  HA  ASN A 202      21.201  -9.835 -13.466  1.00 95.45           H  
ATOM   3298  C   ASN A 202      21.602  -8.997 -11.547  1.00 95.45           C  
ATOM   3299  CB  ASN A 202      22.729 -11.051 -12.529  1.00 95.45           C  
ATOM   3300  HB2 ASN A 202      23.424 -10.965 -11.693  1.00 95.45           H  
ATOM   3301  HB3 ASN A 202      23.284 -11.399 -13.401  1.00 95.45           H  
ATOM   3302  O   ASN A 202      20.405  -8.948 -11.269  1.00 95.45           O  
ATOM   3303  CG  ASN A 202      21.684 -12.079 -12.184  1.00 95.45           C  
ATOM   3304  ND2 ASN A 202      20.977 -12.512 -13.194  1.00 95.45           N  
ATOM   3305 HD21 ASN A 202      20.168 -13.078 -12.982  1.00 95.45           H  
ATOM   3306 HD22 ASN A 202      21.071 -12.046 -14.085  1.00 95.45           H  
ATOM   3307  OD1 ASN A 202      21.470 -12.475 -11.052  1.00 95.45           O  
ATOM   3308  N   GLU A 203      22.526  -8.398 -10.802  1.00 95.57           N  
ATOM   3309  H   GLU A 203      23.492  -8.514 -11.072  1.00 95.57           H  
ATOM   3310  CA  GLU A 203      22.263  -7.644  -9.583  1.00 95.57           C  
ATOM   3311  HA  GLU A 203      21.671  -8.266  -8.913  1.00 95.57           H  
ATOM   3312  C   GLU A 203      21.468  -6.361  -9.863  1.00 95.57           C  
ATOM   3313  CB  GLU A 203      23.601  -7.341  -8.895  1.00 95.57           C  
ATOM   3314  HB2 GLU A 203      24.194  -8.254  -8.851  1.00 95.57           H  
ATOM   3315  HB3 GLU A 203      24.146  -6.588  -9.465  1.00 95.57           H  
ATOM   3316  O   GLU A 203      20.516  -6.050  -9.135  1.00 95.57           O  
ATOM   3317  CG  GLU A 203      23.358  -6.845  -7.465  1.00 95.57           C  
ATOM   3318  HG2 GLU A 203      22.710  -5.969  -7.499  1.00 95.57           H  
ATOM   3319  HG3 GLU A 203      22.839  -7.623  -6.905  1.00 95.57           H  
ATOM   3320  CD  GLU A 203      24.642  -6.464  -6.724  1.00 95.57           C  
ATOM   3321  OE1 GLU A 203      24.519  -5.695  -5.742  1.00 95.57           O  
ATOM   3322  OE2 GLU A 203      25.750  -6.855  -7.140  1.00 95.57           O  
ATOM   3323  N   LEU A 204      21.788  -5.649 -10.952  1.00 97.12           N  
ATOM   3324  H   LEU A 204      22.604  -5.934 -11.474  1.00 97.12           H  
ATOM   3325  CA  LEU A 204      20.998  -4.508 -11.431  1.00 97.12           C  
ATOM   3326  HA  LEU A 204      20.941  -3.762 -10.639  1.00 97.12           H  
ATOM   3327  C   LEU A 204      19.555  -4.925 -11.746  1.00 97.12           C  
ATOM   3328  CB  LEU A 204      21.658  -3.895 -12.681  1.00 97.12           C  
ATOM   3329  HB2 LEU A 204      20.945  -3.228 -13.166  1.00 97.12           H  
ATOM   3330  HB3 LEU A 204      21.880  -4.698 -13.384  1.00 97.12           H  
ATOM   3331  O   LEU A 204      18.610  -4.296 -11.263  1.00 97.12           O  
ATOM   3332  CG  LEU A 204      22.950  -3.108 -12.407  1.00 97.12           C  
ATOM   3333  HG  LEU A 204      23.635  -3.709 -11.810  1.00 97.12           H  
ATOM   3334  CD1 LEU A 204      23.626  -2.739 -13.728  1.00 97.12           C  
ATOM   3335 HD11 LEU A 204      23.889  -3.655 -14.257  1.00 97.12           H  
ATOM   3336 HD12 LEU A 204      22.961  -2.136 -14.347  1.00 97.12           H  
ATOM   3337 HD13 LEU A 204      24.551  -2.199 -13.526  1.00 97.12           H  
ATOM   3338  CD2 LEU A 204      22.672  -1.797 -11.675  1.00 97.12           C  
ATOM   3339 HD21 LEU A 204      23.628  -1.300 -11.510  1.00 97.12           H  
ATOM   3340 HD22 LEU A 204      22.013  -1.168 -12.274  1.00 97.12           H  
ATOM   3341 HD23 LEU A 204      22.207  -2.000 -10.710  1.00 97.12           H  
ATOM   3342  N   ALA A 205      19.379  -6.012 -12.502  1.00 97.57           N  
ATOM   3343  H   ALA A 205      20.194  -6.486 -12.864  1.00 97.57           H  
ATOM   3344  CA  ALA A 205      18.061  -6.524 -12.861  1.00 97.57           C  
ATOM   3345  HA  ALA A 205      17.489  -5.721 -13.324  1.00 97.57           H  
ATOM   3346  C   ALA A 205      17.258  -6.973 -11.637  1.00 97.57           C  
ATOM   3347  CB  ALA A 205      18.234  -7.658 -13.873  1.00 97.57           C  
ATOM   3348  HB1 ALA A 205      18.776  -8.487 -13.418  1.00 97.57           H  
ATOM   3349  HB2 ALA A 205      17.257  -8.003 -14.209  1.00 97.57           H  
ATOM   3350  HB3 ALA A 205      18.803  -7.295 -14.729  1.00 97.57           H  
ATOM   3351  O   ALA A 205      16.106  -6.569 -11.482  1.00 97.57           O  
ATOM   3352  N   ASN A 206      17.870  -7.733 -10.729  1.00 96.65           N  
ATOM   3353  H   ASN A 206      18.811  -8.045 -10.922  1.00 96.65           H  
ATOM   3354  CA  ASN A 206      17.225  -8.176  -9.494  1.00 96.65           C  
ATOM   3355  HA  ASN A 206      16.307  -8.708  -9.743  1.00 96.65           H  
ATOM   3356  C   ASN A 206      16.825  -6.993  -8.604  1.00 96.65           C  
ATOM   3357  CB  ASN A 206      18.173  -9.135  -8.757  1.00 96.65           C  
ATOM   3358  HB2 ASN A 206      17.810  -9.292  -7.741  1.00 96.65           H  
ATOM   3359  HB3 ASN A 206      19.170  -8.700  -8.703  1.00 96.65           H  
ATOM   3360  O   ASN A 206      15.753  -7.009  -7.998  1.00 96.65           O  
ATOM   3361  CG  ASN A 206      18.241 -10.502  -9.417  1.00 96.65           C  
ATOM   3362  ND2 ASN A 206      19.389 -11.133  -9.398  1.00 96.65           N  
ATOM   3363 HD21 ASN A 206      20.235 -10.644  -9.141  1.00 96.65           H  
ATOM   3364 HD22 ASN A 206      19.468 -11.984  -9.937  1.00 96.65           H  
ATOM   3365  OD1 ASN A 206      17.257 -11.020  -9.918  1.00 96.65           O  
ATOM   3366  N   SER A 207      17.640  -5.938  -8.556  1.00 97.45           N  
ATOM   3367  H   SER A 207      18.522  -5.983  -9.047  1.00 97.45           H  
ATOM   3368  CA  SER A 207      17.308  -4.721  -7.811  1.00 97.45           C  
ATOM   3369  HA  SER A 207      17.051  -5.003  -6.790  1.00 97.45           H  
ATOM   3370  C   SER A 207      16.083  -4.014  -8.397  1.00 97.45           C  
ATOM   3371  CB  SER A 207      18.520  -3.791  -7.738  1.00 97.45           C  
ATOM   3372  HB2 SER A 207      18.246  -2.871  -7.221  1.00 97.45           H  
ATOM   3373  HB3 SER A 207      18.878  -3.546  -8.738  1.00 97.45           H  
ATOM   3374  O   SER A 207      15.171  -3.667  -7.646  1.00 97.45           O  
ATOM   3375  OG  SER A 207      19.534  -4.447  -7.005  1.00 97.45           O  
ATOM   3376  HG  SER A 207      20.028  -4.997  -7.617  1.00 97.45           H  
ATOM   3377  N   ILE A 208      15.992  -3.868  -9.723  1.00 97.63           N  
ATOM   3378  H   ILE A 208      16.759  -4.183 -10.299  1.00 97.63           H  
ATOM   3379  CA  ILE A 208      14.801  -3.301 -10.381  1.00 97.63           C  
ATOM   3380  HA  ILE A 208      14.550  -2.361  -9.889  1.00 97.63           H  
ATOM   3381  C   ILE A 208      13.568  -4.203 -10.204  1.00 97.63           C  
ATOM   3382  CB  ILE A 208      15.095  -2.998 -11.868  1.00 97.63           C  
ATOM   3383  HB  ILE A 208      15.476  -3.908 -12.332  1.00 97.63           H  
ATOM   3384  O   ILE A 208      12.487  -3.702  -9.901  1.00 97.63           O  
ATOM   3385  CG1 ILE A 208      16.177  -1.904 -12.037  1.00 97.63           C  
ATOM   3386 HG12 ILE A 208      17.101  -2.231 -11.561  1.00 97.63           H  
ATOM   3387 HG13 ILE A 208      16.388  -1.793 -13.101  1.00 97.63           H  
ATOM   3388  CG2 ILE A 208      13.822  -2.593 -12.633  1.00 97.63           C  
ATOM   3389 HG21 ILE A 208      13.159  -3.451 -12.748  1.00 97.63           H  
ATOM   3390 HG22 ILE A 208      13.288  -1.805 -12.102  1.00 97.63           H  
ATOM   3391 HG23 ILE A 208      14.087  -2.235 -13.628  1.00 97.63           H  
ATOM   3392  CD1 ILE A 208      15.830  -0.511 -11.489  1.00 97.63           C  
ATOM   3393 HD11 ILE A 208      14.936  -0.119 -11.974  1.00 97.63           H  
ATOM   3394 HD12 ILE A 208      16.657   0.168 -11.696  1.00 97.63           H  
ATOM   3395 HD13 ILE A 208      15.678  -0.548 -10.411  1.00 97.63           H  
ATOM   3396  N   ILE A 209      13.714  -5.527 -10.305  1.00 97.54           N  
ATOM   3397  H   ILE A 209      14.615  -5.892 -10.579  1.00 97.54           H  
ATOM   3398  CA  ILE A 209      12.604  -6.468 -10.093  1.00 97.54           C  
ATOM   3399  HA  ILE A 209      11.793  -6.190 -10.766  1.00 97.54           H  
ATOM   3400  C   ILE A 209      12.051  -6.352  -8.669  1.00 97.54           C  
ATOM   3401  CB  ILE A 209      13.032  -7.910 -10.445  1.00 97.54           C  
ATOM   3402  HB  ILE A 209      13.999  -8.111  -9.982  1.00 97.54           H  
ATOM   3403  O   ILE A 209      10.839  -6.233  -8.480  1.00 97.54           O  
ATOM   3404  CG1 ILE A 209      13.168  -8.029 -11.979  1.00 97.54           C  
ATOM   3405 HG12 ILE A 209      13.746  -7.190 -12.366  1.00 97.54           H  
ATOM   3406 HG13 ILE A 209      12.180  -7.981 -12.436  1.00 97.54           H  
ATOM   3407  CG2 ILE A 209      12.020  -8.950  -9.923  1.00 97.54           C  
ATOM   3408 HG21 ILE A 209      11.980  -8.937  -8.834  1.00 97.54           H  
ATOM   3409 HG22 ILE A 209      11.028  -8.747 -10.326  1.00 97.54           H  
ATOM   3410 HG23 ILE A 209      12.325  -9.956 -10.211  1.00 97.54           H  
ATOM   3411  CD1 ILE A 209      13.864  -9.312 -12.440  1.00 97.54           C  
ATOM   3412 HD11 ILE A 209      14.847  -9.386 -11.976  1.00 97.54           H  
ATOM   3413 HD12 ILE A 209      13.975  -9.273 -13.523  1.00 97.54           H  
ATOM   3414 HD13 ILE A 209      13.271 -10.192 -12.190  1.00 97.54           H  
ATOM   3415  N   HIS A 210      12.916  -6.321  -7.653  1.00 97.84           N  
ATOM   3416  H   HIS A 210      13.901  -6.449  -7.839  1.00 97.84           H  
ATOM   3417  CA  HIS A 210      12.471  -6.136  -6.272  1.00 97.84           C  
ATOM   3418  HA  HIS A 210      11.698  -6.873  -6.057  1.00 97.84           H  
ATOM   3419  C   HIS A 210      11.844  -4.756  -6.033  1.00 97.84           C  
ATOM   3420  CB  HIS A 210      13.638  -6.358  -5.311  1.00 97.84           C  
ATOM   3421  HB2 HIS A 210      13.300  -6.090  -4.310  1.00 97.84           H  
ATOM   3422  HB3 HIS A 210      14.457  -5.693  -5.586  1.00 97.84           H  
ATOM   3423  O   HIS A 210      10.908  -4.649  -5.229  1.00 97.84           O  
ATOM   3424  CG  HIS A 210      14.151  -7.772  -5.238  1.00 97.84           C  
ATOM   3425  CD2 HIS A 210      13.417  -8.927  -5.288  1.00 97.84           C  
ATOM   3426  HD2 HIS A 210      12.348  -9.000  -5.418  1.00 97.84           H  
ATOM   3427  ND1 HIS A 210      15.463  -8.134  -5.048  1.00 97.84           N  
ATOM   3428  HD1 HIS A 210      16.254  -7.511  -5.119  1.00 97.84           H  
ATOM   3429  CE1 HIS A 210      15.521  -9.474  -4.999  1.00 97.84           C  
ATOM   3430  HE1 HIS A 210      16.429 -10.055  -4.927  1.00 97.84           H  
ATOM   3431  NE2 HIS A 210      14.293 -10.001  -5.111  1.00 97.84           N  
ATOM   3432  N   LEU A 211      12.295  -3.720  -6.753  1.00 97.89           N  
ATOM   3433  H   LEU A 211      13.070  -3.875  -7.381  1.00 97.89           H  
ATOM   3434  CA  LEU A 211      11.722  -2.376  -6.693  1.00 97.89           C  
ATOM   3435  HA  LEU A 211      11.756  -2.060  -5.650  1.00 97.89           H  
ATOM   3436  C   LEU A 211      10.247  -2.346  -7.119  1.00 97.89           C  
ATOM   3437  CB  LEU A 211      12.589  -1.406  -7.519  1.00 97.89           C  
ATOM   3438  HB2 LEU A 211      12.589  -1.727  -8.560  1.00 97.89           H  
ATOM   3439  HB3 LEU A 211      13.613  -1.463  -7.150  1.00 97.89           H  
ATOM   3440  O   LEU A 211       9.511  -1.512  -6.600  1.00 97.89           O  
ATOM   3441  CG  LEU A 211      12.144   0.067  -7.506  1.00 97.89           C  
ATOM   3442  HG  LEU A 211      11.137   0.144  -7.914  1.00 97.89           H  
ATOM   3443  CD1 LEU A 211      12.148   0.670  -6.102  1.00 97.89           C  
ATOM   3444 HD11 LEU A 211      11.844   1.715  -6.160  1.00 97.89           H  
ATOM   3445 HD12 LEU A 211      13.150   0.601  -5.677  1.00 97.89           H  
ATOM   3446 HD13 LEU A 211      11.439   0.139  -5.466  1.00 97.89           H  
ATOM   3447  CD2 LEU A 211      13.082   0.900  -8.382  1.00 97.89           C  
ATOM   3448 HD21 LEU A 211      12.729   1.930  -8.438  1.00 97.89           H  
ATOM   3449 HD22 LEU A 211      14.092   0.891  -7.972  1.00 97.89           H  
ATOM   3450 HD23 LEU A 211      13.112   0.486  -9.389  1.00 97.89           H  
ATOM   3451  N   PHE A 212       9.748  -3.275  -7.943  1.00 97.29           N  
ATOM   3452  H   PHE A 212      10.372  -3.931  -8.391  1.00 97.29           H  
ATOM   3453  CA  PHE A 212       8.308  -3.336  -8.248  1.00 97.29           C  
ATOM   3454  HA  PHE A 212       8.009  -2.358  -8.627  1.00 97.29           H  
ATOM   3455  C   PHE A 212       7.429  -3.572  -7.015  1.00 97.29           C  
ATOM   3456  CB  PHE A 212       8.016  -4.374  -9.336  1.00 97.29           C  
ATOM   3457  HB2 PHE A 212       8.373  -5.350  -9.007  1.00 97.29           H  
ATOM   3458  HB3 PHE A 212       6.937  -4.445  -9.472  1.00 97.29           H  
ATOM   3459  O   PHE A 212       6.289  -3.118  -6.973  1.00 97.29           O  
ATOM   3460  CG  PHE A 212       8.624  -4.018 -10.674  1.00 97.29           C  
ATOM   3461  CD1 PHE A 212       8.382  -2.753 -11.242  1.00 97.29           C  
ATOM   3462  HD1 PHE A 212       7.730  -2.047 -10.749  1.00 97.29           H  
ATOM   3463  CD2 PHE A 212       9.452  -4.936 -11.340  1.00 97.29           C  
ATOM   3464  HD2 PHE A 212       9.619  -5.915 -10.916  1.00 97.29           H  
ATOM   3465  CE1 PHE A 212       9.014  -2.388 -12.438  1.00 97.29           C  
ATOM   3466  HE1 PHE A 212       8.855  -1.405 -12.856  1.00 97.29           H  
ATOM   3467  CE2 PHE A 212      10.073  -4.576 -12.545  1.00 97.29           C  
ATOM   3468  HE2 PHE A 212      10.726  -5.281 -13.037  1.00 97.29           H  
ATOM   3469  CZ  PHE A 212       9.868  -3.297 -13.086  1.00 97.29           C  
ATOM   3470  HZ  PHE A 212      10.366  -3.012 -14.001  1.00 97.29           H  
ATOM   3471  N   THR A 213       7.968  -4.130  -5.927  1.00 97.20           N  
ATOM   3472  H   THR A 213       8.919  -4.466  -5.987  1.00 97.20           H  
ATOM   3473  CA  THR A 213       7.266  -4.182  -4.629  1.00 97.20           C  
ATOM   3474  HA  THR A 213       6.372  -4.795  -4.743  1.00 97.20           H  
ATOM   3475  C   THR A 213       6.832  -2.786  -4.146  1.00 97.20           C  
ATOM   3476  CB  THR A 213       8.164  -4.821  -3.563  1.00 97.20           C  
ATOM   3477  HB  THR A 213       8.991  -4.146  -3.347  1.00 97.20           H  
ATOM   3478  O   THR A 213       5.770  -2.618  -3.529  1.00 97.20           O  
ATOM   3479  CG2 THR A 213       7.404  -5.116  -2.271  1.00 97.20           C  
ATOM   3480 HG21 THR A 213       7.137  -4.184  -1.774  1.00 97.20           H  
ATOM   3481 HG22 THR A 213       8.035  -5.699  -1.601  1.00 97.20           H  
ATOM   3482 HG23 THR A 213       6.505  -5.690  -2.497  1.00 97.20           H  
ATOM   3483  OG1 THR A 213       8.689  -6.044  -4.015  1.00 97.20           O  
ATOM   3484  HG1 THR A 213       9.486  -5.834  -4.507  1.00 97.20           H  
ATOM   3485  N   PHE A 214       7.616  -1.753  -4.469  1.00 97.16           N  
ATOM   3486  H   PHE A 214       8.426  -1.931  -5.046  1.00 97.16           H  
ATOM   3487  CA  PHE A 214       7.313  -0.356  -4.168  1.00 97.16           C  
ATOM   3488  HA  PHE A 214       7.137  -0.270  -3.096  1.00 97.16           H  
ATOM   3489  C   PHE A 214       6.063   0.143  -4.903  1.00 97.16           C  
ATOM   3490  CB  PHE A 214       8.523   0.503  -4.554  1.00 97.16           C  
ATOM   3491  HB2 PHE A 214       8.635   0.459  -5.637  1.00 97.16           H  
ATOM   3492  HB3 PHE A 214       9.422   0.081  -4.103  1.00 97.16           H  
ATOM   3493  O   PHE A 214       5.252   0.859  -4.308  1.00 97.16           O  
ATOM   3494  CG  PHE A 214       8.444   1.967  -4.191  1.00 97.16           C  
ATOM   3495  CD1 PHE A 214       8.839   2.931  -5.137  1.00 97.16           C  
ATOM   3496  HD1 PHE A 214       9.190   2.627  -6.112  1.00 97.16           H  
ATOM   3497  CD2 PHE A 214       8.016   2.373  -2.914  1.00 97.16           C  
ATOM   3498  HD2 PHE A 214       7.732   1.638  -2.176  1.00 97.16           H  
ATOM   3499  CE1 PHE A 214       8.807   4.294  -4.806  1.00 97.16           C  
ATOM   3500  HE1 PHE A 214       9.153   5.024  -5.523  1.00 97.16           H  
ATOM   3501  CE2 PHE A 214       7.970   3.739  -2.590  1.00 97.16           C  
ATOM   3502  HE2 PHE A 214       7.654   4.043  -1.603  1.00 97.16           H  
ATOM   3503  CZ  PHE A 214       8.366   4.701  -3.537  1.00 97.16           C  
ATOM   3504  HZ  PHE A 214       8.364   5.751  -3.285  1.00 97.16           H  
ATOM   3505  N   THR A 215       5.851  -0.290  -6.148  1.00 96.30           N  
ATOM   3506  H   THR A 215       6.517  -0.926  -6.563  1.00 96.30           H  
ATOM   3507  CA  THR A 215       4.767   0.175  -7.029  1.00 96.30           C  
ATOM   3508  HA  THR A 215       4.375   1.113  -6.637  1.00 96.30           H  
ATOM   3509  C   THR A 215       3.572  -0.775  -7.115  1.00 96.30           C  
ATOM   3510  CB  THR A 215       5.292   0.483  -8.437  1.00 96.30           C  
ATOM   3511  HB  THR A 215       4.460   0.796  -9.068  1.00 96.30           H  
ATOM   3512  O   THR A 215       2.508  -0.330  -7.529  1.00 96.30           O  
ATOM   3513  CG2 THR A 215       6.343   1.592  -8.405  1.00 96.30           C  
ATOM   3514 HG21 THR A 215       6.560   1.917  -9.422  1.00 96.30           H  
ATOM   3515 HG22 THR A 215       5.970   2.447  -7.840  1.00 96.30           H  
ATOM   3516 HG23 THR A 215       7.261   1.229  -7.944  1.00 96.30           H  
ATOM   3517  OG1 THR A 215       5.901  -0.659  -8.981  1.00 96.30           O  
ATOM   3518  HG1 THR A 215       5.963  -0.546  -9.933  1.00 96.30           H  
ATOM   3519  N   ASN A 216       3.692  -2.020  -6.637  1.00 95.46           N  
ATOM   3520  H   ASN A 216       4.635  -2.364  -6.524  1.00 95.46           H  
ATOM   3521  CA  ASN A 216       2.624  -3.029  -6.656  1.00 95.46           C  
ATOM   3522  HA  ASN A 216       2.437  -3.306  -7.694  1.00 95.46           H  
ATOM   3523  C   ASN A 216       1.291  -2.528  -6.080  1.00 95.46           C  
ATOM   3524  CB  ASN A 216       3.087  -4.283  -5.880  1.00 95.46           C  
ATOM   3525  HB2 ASN A 216       2.213  -4.871  -5.599  1.00 95.46           H  
ATOM   3526  HB3 ASN A 216       3.605  -3.990  -4.967  1.00 95.46           H  
ATOM   3527  O   ASN A 216       1.271  -1.798  -5.085  1.00 95.46           O  
ATOM   3528  CG  ASN A 216       3.985  -5.202  -6.691  1.00 95.46           C  
ATOM   3529  ND2 ASN A 216       4.525  -6.233  -6.086  1.00 95.46           N  
ATOM   3530 HD21 ASN A 216       5.087  -6.825  -6.681  1.00 95.46           H  
ATOM   3531 HD22 ASN A 216       4.308  -6.461  -5.127  1.00 95.46           H  
ATOM   3532  OD1 ASN A 216       4.193  -5.030  -7.874  1.00 95.46           O  
ATOM   3533  N   LEU A 217       0.176  -2.982  -6.647  1.00 95.23           N  
ATOM   3534  H   LEU A 217       0.244  -3.575  -7.461  1.00 95.23           H  
ATOM   3535  CA  LEU A 217      -1.155  -2.760  -6.088  1.00 95.23           C  
ATOM   3536  HA  LEU A 217      -1.287  -1.688  -5.943  1.00 95.23           H  
ATOM   3537  C   LEU A 217      -1.304  -3.450  -4.720  1.00 95.23           C  
ATOM   3538  CB  LEU A 217      -2.183  -3.217  -7.134  1.00 95.23           C  
ATOM   3539  HB2 LEU A 217      -1.993  -4.254  -7.408  1.00 95.23           H  
ATOM   3540  HB3 LEU A 217      -1.995  -2.606  -8.017  1.00 95.23           H  
ATOM   3541  O   LEU A 217      -0.693  -4.481  -4.440  1.00 95.23           O  
ATOM   3542  CG  LEU A 217      -3.664  -3.042  -6.745  1.00 95.23           C  
ATOM   3543  HG  LEU A 217      -3.728  -2.531  -5.784  1.00 95.23           H  
ATOM   3544  CD1 LEU A 217      -4.428  -2.179  -7.744  1.00 95.23           C  
ATOM   3545 HD11 LEU A 217      -5.437  -1.986  -7.379  1.00 95.23           H  
ATOM   3546 HD12 LEU A 217      -4.496  -2.706  -8.696  1.00 95.23           H  
ATOM   3547 HD13 LEU A 217      -3.902  -1.237  -7.897  1.00 95.23           H  
ATOM   3548  CD2 LEU A 217      -4.370  -4.389  -6.619  1.00 95.23           C  
ATOM   3549 HD21 LEU A 217      -5.411  -4.243  -6.333  1.00 95.23           H  
ATOM   3550 HD22 LEU A 217      -3.868  -5.007  -5.875  1.00 95.23           H  
ATOM   3551 HD23 LEU A 217      -4.341  -4.901  -7.582  1.00 95.23           H  
ATOM   3552  N   GLY A 218      -2.115  -2.860  -3.842  1.00 95.59           N  
ATOM   3553  H   GLY A 218      -2.611  -2.033  -4.141  1.00 95.59           H  
ATOM   3554  CA  GLY A 218      -2.436  -3.414  -2.533  1.00 95.59           C  
ATOM   3555  HA2 GLY A 218      -3.466  -3.165  -2.277  1.00 95.59           H  
ATOM   3556  HA3 GLY A 218      -2.373  -4.501  -2.582  1.00 95.59           H  
ATOM   3557  C   GLY A 218      -1.538  -2.914  -1.404  1.00 95.59           C  
ATOM   3558  O   GLY A 218      -1.151  -1.738  -1.336  1.00 95.59           O  
ATOM   3559  N   ALA A 219      -1.297  -3.803  -0.440  1.00 95.58           N  
ATOM   3560  H   ALA A 219      -1.629  -4.747  -0.576  1.00 95.58           H  
ATOM   3561  CA  ALA A 219      -0.603  -3.485   0.797  1.00 95.58           C  
ATOM   3562  HA  ALA A 219      -1.115  -2.637   1.252  1.00 95.58           H  
ATOM   3563  C   ALA A 219       0.870  -3.132   0.533  1.00 95.58           C  
ATOM   3564  CB  ALA A 219      -0.722  -4.662   1.770  1.00 95.58           C  
ATOM   3565  HB1 ALA A 219      -1.768  -4.943   1.897  1.00 95.58           H  
ATOM   3566  HB2 ALA A 219      -0.301  -4.385   2.736  1.00 95.58           H  
ATOM   3567  HB3 ALA A 219      -0.176  -5.520   1.377  1.00 95.58           H  
ATOM   3568  O   ALA A 219       1.590  -3.914  -0.085  1.00 95.58           O  
ATOM   3569  N   PRO A 220       1.367  -1.997   1.053  1.00 96.42           N  
ATOM   3570  CA  PRO A 220       2.794  -1.710   1.044  1.00 96.42           C  
ATOM   3571  HA  PRO A 220       3.127  -1.639   0.009  1.00 96.42           H  
ATOM   3572  C   PRO A 220       3.589  -2.807   1.767  1.00 96.42           C  
ATOM   3573  CB  PRO A 220       2.928  -0.341   1.718  1.00 96.42           C  
ATOM   3574  HB2 PRO A 220       3.756   0.238   1.308  1.00 96.42           H  
ATOM   3575  HB3 PRO A 220       3.023  -0.457   2.797  1.00 96.42           H  
ATOM   3576  O   PRO A 220       3.223  -3.228   2.873  1.00 96.42           O  
ATOM   3577  CG  PRO A 220       1.578   0.307   1.428  1.00 96.42           C  
ATOM   3578  HG2 PRO A 220       1.572   0.664   0.398  1.00 96.42           H  
ATOM   3579  HG3 PRO A 220       1.329   1.103   2.130  1.00 96.42           H  
ATOM   3580  CD  PRO A 220       0.617  -0.863   1.563  1.00 96.42           C  
ATOM   3581  HD2 PRO A 220       0.364  -1.026   2.610  1.00 96.42           H  
ATOM   3582  HD3 PRO A 220      -0.280  -0.669   0.975  1.00 96.42           H  
ATOM   3583  N   ALA A 221       4.704  -3.220   1.169  1.00 97.18           N  
ATOM   3584  H   ALA A 221       4.941  -2.846   0.261  1.00 97.18           H  
ATOM   3585  CA  ALA A 221       5.640  -4.200   1.711  1.00 97.18           C  
ATOM   3586  HA  ALA A 221       5.388  -4.413   2.750  1.00 97.18           H  
ATOM   3587  C   ALA A 221       7.068  -3.639   1.687  1.00 97.18           C  
ATOM   3588  CB  ALA A 221       5.500  -5.510   0.932  1.00 97.18           C  
ATOM   3589  HB1 ALA A 221       6.221  -6.243   1.294  1.00 97.18           H  
ATOM   3590  HB2 ALA A 221       4.493  -5.910   1.054  1.00 97.18           H  
ATOM   3591  HB3 ALA A 221       5.680  -5.335  -0.129  1.00 97.18           H  
ATOM   3592  O   ALA A 221       7.383  -2.765   0.877  1.00 97.18           O  
ATOM   3593  N   ALA A 222       7.894  -4.081   2.638  1.00 97.95           N  
ATOM   3594  H   ALA A 222       7.612  -4.881   3.186  1.00 97.95           H  
ATOM   3595  CA  ALA A 222       9.320  -3.781   2.615  1.00 97.95           C  
ATOM   3596  HA  ALA A 222       9.461  -2.729   2.369  1.00 97.95           H  
ATOM   3597  C   ALA A 222       9.986  -4.622   1.520  1.00 97.95           C  
ATOM   3598  CB  ALA A 222       9.927  -4.048   3.998  1.00 97.95           C  
ATOM   3599  HB1 ALA A 222       9.427  -3.442   4.753  1.00 97.95           H  
ATOM   3600  HB2 ALA A 222       9.833  -5.104   4.251  1.00 97.95           H  
ATOM   3601  HB3 ALA A 222      10.984  -3.782   3.987  1.00 97.95           H  
ATOM   3602  O   ALA A 222       9.520  -5.723   1.223  1.00 97.95           O  
ATOM   3603  N   PHE A 223      11.061  -4.112   0.934  1.00 97.90           N  
ATOM   3604  H   PHE A 223      11.403  -3.207   1.226  1.00 97.90           H  
ATOM   3605  CA  PHE A 223      11.773  -4.792  -0.144  1.00 97.90           C  
ATOM   3606  HA  PHE A 223      11.621  -5.867  -0.048  1.00 97.90           H  
ATOM   3607  C   PHE A 223      13.274  -4.543  -0.049  1.00 97.90           C  
ATOM   3608  CB  PHE A 223      11.201  -4.364  -1.503  1.00 97.90           C  
ATOM   3609  HB2 PHE A 223      11.701  -4.927  -2.292  1.00 97.90           H  
ATOM   3610  HB3 PHE A 223      10.150  -4.653  -1.525  1.00 97.90           H  
ATOM   3611  O   PHE A 223      13.718  -3.556   0.543  1.00 97.90           O  
ATOM   3612  CG  PHE A 223      11.301  -2.882  -1.812  1.00 97.90           C  
ATOM   3613  CD1 PHE A 223      10.340  -1.983  -1.307  1.00 97.90           C  
ATOM   3614  HD1 PHE A 223       9.522  -2.351  -0.705  1.00 97.90           H  
ATOM   3615  CD2 PHE A 223      12.354  -2.398  -2.609  1.00 97.90           C  
ATOM   3616  HD2 PHE A 223      13.080  -3.082  -3.024  1.00 97.90           H  
ATOM   3617  CE1 PHE A 223      10.447  -0.607  -1.576  1.00 97.90           C  
ATOM   3618  HE1 PHE A 223       9.713   0.079  -1.181  1.00 97.90           H  
ATOM   3619  CE2 PHE A 223      12.453  -1.025  -2.888  1.00 97.90           C  
ATOM   3620  HE2 PHE A 223      13.250  -0.659  -3.518  1.00 97.90           H  
ATOM   3621  CZ  PHE A 223      11.506  -0.128  -2.367  1.00 97.90           C  
ATOM   3622  HZ  PHE A 223      11.586   0.925  -2.594  1.00 97.90           H  
ATOM   3623  N   LYS A 224      14.056  -5.456  -0.626  1.00 97.52           N  
ATOM   3624  H   LYS A 224      13.615  -6.197  -1.153  1.00 97.52           H  
ATOM   3625  CA  LYS A 224      15.495  -5.270  -0.810  1.00 97.52           C  
ATOM   3626  HA  LYS A 224      15.901  -4.672   0.006  1.00 97.52           H  
ATOM   3627  C   LYS A 224      15.742  -4.496  -2.099  1.00 97.52           C  
ATOM   3628  CB  LYS A 224      16.225  -6.617  -0.833  1.00 97.52           C  
ATOM   3629  HB2 LYS A 224      15.778  -7.266  -1.586  1.00 97.52           H  
ATOM   3630  HB3 LYS A 224      17.260  -6.431  -1.117  1.00 97.52           H  
ATOM   3631  O   LYS A 224      15.110  -4.776  -3.111  1.00 97.52           O  
ATOM   3632  CG  LYS A 224      16.210  -7.315   0.536  1.00 97.52           C  
ATOM   3633  HG2 LYS A 224      16.555  -6.617   1.299  1.00 97.52           H  
ATOM   3634  HG3 LYS A 224      15.198  -7.641   0.780  1.00 97.52           H  
ATOM   3635  CD  LYS A 224      17.151  -8.525   0.501  1.00 97.52           C  
ATOM   3636  HD2 LYS A 224      18.141  -8.183   0.200  1.00 97.52           H  
ATOM   3637  HD3 LYS A 224      16.789  -9.240  -0.237  1.00 97.52           H  
ATOM   3638  CE  LYS A 224      17.249  -9.197   1.874  1.00 97.52           C  
ATOM   3639  HE2 LYS A 224      17.501  -8.437   2.613  1.00 97.52           H  
ATOM   3640  HE3 LYS A 224      16.276  -9.614   2.132  1.00 97.52           H  
ATOM   3641  NZ  LYS A 224      18.289 -10.258   1.863  1.00 97.52           N  
ATOM   3642  HZ1 LYS A 224      18.076 -10.963   1.172  1.00 97.52           H  
ATOM   3643  HZ2 LYS A 224      18.374 -10.700   2.767  1.00 97.52           H  
ATOM   3644  HZ3 LYS A 224      19.187  -9.863   1.621  1.00 97.52           H  
ATOM   3645  N   TYR A 225      16.655  -3.540  -2.059  1.00 97.41           N  
ATOM   3646  H   TYR A 225      17.125  -3.353  -1.185  1.00 97.41           H  
ATOM   3647  CA  TYR A 225      17.106  -2.784  -3.217  1.00 97.41           C  
ATOM   3648  HA  TYR A 225      16.891  -3.342  -4.128  1.00 97.41           H  
ATOM   3649  C   TYR A 225      18.616  -2.615  -3.094  1.00 97.41           C  
ATOM   3650  CB  TYR A 225      16.362  -1.446  -3.263  1.00 97.41           C  
ATOM   3651  HB2 TYR A 225      15.296  -1.641  -3.152  1.00 97.41           H  
ATOM   3652  HB3 TYR A 225      16.673  -0.822  -2.424  1.00 97.41           H  
ATOM   3653  O   TYR A 225      19.081  -1.920  -2.183  1.00 97.41           O  
ATOM   3654  CG  TYR A 225      16.562  -0.706  -4.565  1.00 97.41           C  
ATOM   3655  CD1 TYR A 225      17.258   0.515  -4.602  1.00 97.41           C  
ATOM   3656  HD1 TYR A 225      17.672   0.930  -3.695  1.00 97.41           H  
ATOM   3657  CD2 TYR A 225      16.059  -1.266  -5.751  1.00 97.41           C  
ATOM   3658  HD2 TYR A 225      15.524  -2.203  -5.719  1.00 97.41           H  
ATOM   3659  CE1 TYR A 225      17.435   1.184  -5.828  1.00 97.41           C  
ATOM   3660  HE1 TYR A 225      17.979   2.116  -5.861  1.00 97.41           H  
ATOM   3661  CE2 TYR A 225      16.254  -0.613  -6.981  1.00 97.41           C  
ATOM   3662  HE2 TYR A 225      15.877  -1.039  -7.898  1.00 97.41           H  
ATOM   3663  OH  TYR A 225      17.071   1.272  -8.201  1.00 97.41           O  
ATOM   3664  HH  TYR A 225      17.473   2.137  -8.094  1.00 97.41           H  
ATOM   3665  CZ  TYR A 225      16.931   0.620  -7.020  1.00 97.41           C  
ATOM   3666  N   PHE A 226      19.364  -3.326  -3.942  1.00 95.47           N  
ATOM   3667  H   PHE A 226      18.932  -3.802  -4.722  1.00 95.47           H  
ATOM   3668  CA  PHE A 226      20.774  -3.636  -3.697  1.00 95.47           C  
ATOM   3669  HA  PHE A 226      21.089  -4.403  -4.404  1.00 95.47           H  
ATOM   3670  C   PHE A 226      20.963  -4.237  -2.289  1.00 95.47           C  
ATOM   3671  CB  PHE A 226      21.621  -2.379  -3.981  1.00 95.47           C  
ATOM   3672  HB2 PHE A 226      21.430  -1.618  -3.225  1.00 95.47           H  
ATOM   3673  HB3 PHE A 226      22.676  -2.646  -3.916  1.00 95.47           H  
ATOM   3674  O   PHE A 226      20.132  -5.020  -1.814  1.00 95.47           O  
ATOM   3675  CG  PHE A 226      21.381  -1.786  -5.351  1.00 95.47           C  
ATOM   3676  CD1 PHE A 226      21.920  -2.431  -6.475  1.00 95.47           C  
ATOM   3677  HD1 PHE A 226      22.498  -3.336  -6.357  1.00 95.47           H  
ATOM   3678  CD2 PHE A 226      20.616  -0.615  -5.512  1.00 95.47           C  
ATOM   3679  HD2 PHE A 226      20.196  -0.125  -4.646  1.00 95.47           H  
ATOM   3680  CE1 PHE A 226      21.687  -1.916  -7.758  1.00 95.47           C  
ATOM   3681  HE1 PHE A 226      22.095  -2.442  -8.608  1.00 95.47           H  
ATOM   3682  CE2 PHE A 226      20.405  -0.085  -6.798  1.00 95.47           C  
ATOM   3683  HE2 PHE A 226      19.839   0.826  -6.925  1.00 95.47           H  
ATOM   3684  CZ  PHE A 226      20.931  -0.743  -7.924  1.00 95.47           C  
ATOM   3685  HZ  PHE A 226      20.754  -0.354  -8.915  1.00 95.47           H  
ATOM   3686  N   ASP A 227      22.004  -3.811  -1.580  1.00 93.35           N  
ATOM   3687  H   ASP A 227      22.702  -3.266  -2.066  1.00 93.35           H  
ATOM   3688  CA  ASP A 227      22.366  -4.285  -0.242  1.00 93.35           C  
ATOM   3689  HA  ASP A 227      22.184  -5.359  -0.203  1.00 93.35           H  
ATOM   3690  C   ASP A 227      21.526  -3.652   0.885  1.00 93.35           C  
ATOM   3691  CB  ASP A 227      23.877  -4.072  -0.066  1.00 93.35           C  
ATOM   3692  HB2 ASP A 227      24.099  -3.006  -0.105  1.00 93.35           H  
ATOM   3693  HB3 ASP A 227      24.190  -4.457   0.904  1.00 93.35           H  
ATOM   3694  O   ASP A 227      21.824  -3.797   2.070  1.00 93.35           O  
ATOM   3695  CG  ASP A 227      24.647  -4.814  -1.166  1.00 93.35           C  
ATOM   3696  OD1 ASP A 227      24.392  -6.030  -1.286  1.00 93.35           O  
ATOM   3697  OD2 ASP A 227      25.398  -4.150  -1.923  1.00 93.35           O  
ATOM   3698  N   THR A 228      20.452  -2.930   0.543  1.00 96.77           N  
ATOM   3699  H   THR A 228      20.213  -2.881  -0.437  1.00 96.77           H  
ATOM   3700  CA  THR A 228      19.658  -2.159   1.503  1.00 96.77           C  
ATOM   3701  HA  THR A 228      20.064  -2.312   2.503  1.00 96.77           H  
ATOM   3702  C   THR A 228      18.195  -2.586   1.530  1.00 96.77           C  
ATOM   3703  CB  THR A 228      19.788  -0.665   1.206  1.00 96.77           C  
ATOM   3704  HB  THR A 228      19.419  -0.449   0.203  1.00 96.77           H  
ATOM   3705  O   THR A 228      17.535  -2.706   0.503  1.00 96.77           O  
ATOM   3706  CG2 THR A 228      19.050   0.190   2.230  1.00 96.77           C  
ATOM   3707 HG21 THR A 228      19.262  -0.171   3.236  1.00 96.77           H  
ATOM   3708 HG22 THR A 228      17.981   0.149   2.022  1.00 96.77           H  
ATOM   3709 HG23 THR A 228      19.412   1.214   2.139  1.00 96.77           H  
ATOM   3710  OG1 THR A 228      21.126  -0.261   1.312  1.00 96.77           O  
ATOM   3711  HG1 THR A 228      21.663  -0.863   0.791  1.00 96.77           H  
ATOM   3712  N   THR A 229      17.635  -2.742   2.733  1.00 98.05           N  
ATOM   3713  H   THR A 229      18.213  -2.610   3.550  1.00 98.05           H  
ATOM   3714  CA  THR A 229      16.181  -2.887   2.903  1.00 98.05           C  
ATOM   3715  HA  THR A 229      15.780  -3.405   2.032  1.00 98.05           H  
ATOM   3716  C   THR A 229      15.516  -1.510   2.962  1.00 98.05           C  
ATOM   3717  CB  THR A 229      15.830  -3.762   4.113  1.00 98.05           C  
ATOM   3718  HB  THR A 229      16.237  -3.315   5.020  1.00 98.05           H  
ATOM   3719  O   THR A 229      15.964  -0.597   3.671  1.00 98.05           O  
ATOM   3720  CG2 THR A 229      14.325  -3.976   4.282  1.00 98.05           C  
ATOM   3721 HG21 THR A 229      14.151  -4.690   5.086  1.00 98.05           H  
ATOM   3722 HG22 THR A 229      13.838  -3.038   4.546  1.00 98.05           H  
ATOM   3723 HG23 THR A 229      13.896  -4.364   3.358  1.00 98.05           H  
ATOM   3724  OG1 THR A 229      16.404  -5.037   3.921  1.00 98.05           O  
ATOM   3725  HG1 THR A 229      17.347  -4.914   3.787  1.00 98.05           H  
ATOM   3726  N   ILE A 230      14.443  -1.340   2.195  1.00 98.08           N  
ATOM   3727  H   ILE A 230      14.153  -2.106   1.605  1.00 98.08           H  
ATOM   3728  CA  ILE A 230      13.599  -0.147   2.202  1.00 98.08           C  
ATOM   3729  HA  ILE A 230      14.065   0.621   2.820  1.00 98.08           H  
ATOM   3730  C   ILE A 230      12.270  -0.515   2.854  1.00 98.08           C  
ATOM   3731  CB  ILE A 230      13.452   0.447   0.784  1.00 98.08           C  
ATOM   3732  HB  ILE A 230      12.964  -0.288   0.144  1.00 98.08           H  
ATOM   3733  O   ILE A 230      11.516  -1.347   2.347  1.00 98.08           O  
ATOM   3734  CG1 ILE A 230      14.857   0.745   0.204  1.00 98.08           C  
ATOM   3735 HG12 ILE A 230      15.377  -0.199   0.038  1.00 98.08           H  
ATOM   3736 HG13 ILE A 230      15.437   1.321   0.925  1.00 98.08           H  
ATOM   3737  CG2 ILE A 230      12.570   1.711   0.839  1.00 98.08           C  
ATOM   3738 HG21 ILE A 230      11.593   1.470   1.259  1.00 98.08           H  
ATOM   3739 HG22 ILE A 230      12.403   2.093  -0.168  1.00 98.08           H  
ATOM   3740 HG23 ILE A 230      13.046   2.482   1.444  1.00 98.08           H  
ATOM   3741  CD1 ILE A 230      14.863   1.497  -1.128  1.00 98.08           C  
ATOM   3742 HD11 ILE A 230      14.202   0.997  -1.836  1.00 98.08           H  
ATOM   3743 HD12 ILE A 230      14.545   2.528  -0.975  1.00 98.08           H  
ATOM   3744 HD13 ILE A 230      15.874   1.505  -1.535  1.00 98.08           H  
ATOM   3745  N   ASP A 231      11.992   0.108   3.998  1.00 97.49           N  
ATOM   3746  H   ASP A 231      12.678   0.731   4.401  1.00 97.49           H  
ATOM   3747  CA  ASP A 231      10.757  -0.111   4.742  1.00 97.49           C  
ATOM   3748  HA  ASP A 231      10.627  -1.184   4.879  1.00 97.49           H  
ATOM   3749  C   ASP A 231       9.533   0.408   3.994  1.00 97.49           C  
ATOM   3750  CB  ASP A 231      10.829   0.555   6.122  1.00 97.49           C  
ATOM   3751  HB2 ASP A 231       9.822   0.634   6.534  1.00 97.49           H  
ATOM   3752  HB3 ASP A 231      11.229   1.564   6.021  1.00 97.49           H  
ATOM   3753  O   ASP A 231       9.581   1.377   3.238  1.00 97.49           O  
ATOM   3754  CG  ASP A 231      11.661  -0.253   7.111  1.00 97.49           C  
ATOM   3755  OD1 ASP A 231      11.471  -1.489   7.123  1.00 97.49           O  
ATOM   3756  OD2 ASP A 231      12.424   0.388   7.860  1.00 97.49           O  
ATOM   3757  N   ARG A 232       8.381  -0.204   4.254  1.00 95.59           N  
ATOM   3758  H   ARG A 232       8.410  -0.980   4.900  1.00 95.59           H  
ATOM   3759  CA  ARG A 232       7.108   0.217   3.663  1.00 95.59           C  
ATOM   3760  HA  ARG A 232       7.279   0.350   2.595  1.00 95.59           H  
ATOM   3761  C   ARG A 232       6.599   1.551   4.217  1.00 95.59           C  
ATOM   3762  CB  ARG A 232       6.066  -0.886   3.838  1.00 95.59           C  
ATOM   3763  HB2 ARG A 232       5.144  -0.554   3.362  1.00 95.59           H  
ATOM   3764  HB3 ARG A 232       6.421  -1.770   3.308  1.00 95.59           H  
ATOM   3765  O   ARG A 232       6.519   1.735   5.431  1.00 95.59           O  
ATOM   3766  CG  ARG A 232       5.772  -1.280   5.296  1.00 95.59           C  
ATOM   3767  HG2 ARG A 232       5.406  -0.428   5.868  1.00 95.59           H  
ATOM   3768  HG3 ARG A 232       6.672  -1.680   5.763  1.00 95.59           H  
ATOM   3769  CD  ARG A 232       4.689  -2.348   5.272  1.00 95.59           C  
ATOM   3770  HD2 ARG A 232       5.022  -3.161   4.627  1.00 95.59           H  
ATOM   3771  HD3 ARG A 232       3.788  -1.902   4.852  1.00 95.59           H  
ATOM   3772  NE  ARG A 232       4.376  -2.902   6.598  1.00 95.59           N  
ATOM   3773  HE  ARG A 232       5.066  -2.781   7.326  1.00 95.59           H  
ATOM   3774  NH1 ARG A 232       2.664  -4.208   5.808  1.00 95.59           N  
ATOM   3775 HH11 ARG A 232       1.933  -4.892   5.940  1.00 95.59           H  
ATOM   3776 HH12 ARG A 232       2.846  -3.878   4.870  1.00 95.59           H  
ATOM   3777  NH2 ARG A 232       3.168  -4.271   7.974  1.00 95.59           N  
ATOM   3778 HH21 ARG A 232       3.763  -4.043   8.757  1.00 95.59           H  
ATOM   3779 HH22 ARG A 232       2.479  -5.004   8.057  1.00 95.59           H  
ATOM   3780  CZ  ARG A 232       3.407  -3.781   6.791  1.00 95.59           C  
ATOM   3781  N   LYS A 233       6.081   2.419   3.343  1.00 95.69           N  
ATOM   3782  H   LYS A 233       6.208   2.239   2.358  1.00 95.69           H  
ATOM   3783  CA  LYS A 233       5.202   3.527   3.752  1.00 95.69           C  
ATOM   3784  HA  LYS A 233       5.564   3.921   4.702  1.00 95.69           H  
ATOM   3785  C   LYS A 233       3.780   3.004   3.957  1.00 95.69           C  
ATOM   3786  CB  LYS A 233       5.258   4.673   2.725  1.00 95.69           C  
ATOM   3787  HB2 LYS A 233       4.936   4.315   1.747  1.00 95.69           H  
ATOM   3788  HB3 LYS A 233       6.285   5.030   2.648  1.00 95.69           H  
ATOM   3789  O   LYS A 233       3.144   2.578   3.000  1.00 95.69           O  
ATOM   3790  CG  LYS A 233       4.348   5.830   3.174  1.00 95.69           C  
ATOM   3791  HG2 LYS A 233       3.307   5.510   3.135  1.00 95.69           H  
ATOM   3792  HG3 LYS A 233       4.592   6.083   4.207  1.00 95.69           H  
ATOM   3793  CD  LYS A 233       4.498   7.093   2.320  1.00 95.69           C  
ATOM   3794  HD2 LYS A 233       5.540   7.413   2.339  1.00 95.69           H  
ATOM   3795  HD3 LYS A 233       4.191   6.882   1.296  1.00 95.69           H  
ATOM   3796  CE  LYS A 233       3.597   8.187   2.913  1.00 95.69           C  
ATOM   3797  HE2 LYS A 233       3.752   8.216   3.991  1.00 95.69           H  
ATOM   3798  HE3 LYS A 233       2.558   7.908   2.733  1.00 95.69           H  
ATOM   3799  NZ  LYS A 233       3.860   9.533   2.349  1.00 95.69           N  
ATOM   3800  HZ1 LYS A 233       3.670   9.531   1.357  1.00 95.69           H  
ATOM   3801  HZ2 LYS A 233       3.271  10.246   2.755  1.00 95.69           H  
ATOM   3802  HZ3 LYS A 233       4.828   9.805   2.445  1.00 95.69           H  
ATOM   3803  N   ARG A 234       3.267   3.037   5.190  1.00 94.86           N  
ATOM   3804  H   ARG A 234       3.841   3.420   5.927  1.00 94.86           H  
ATOM   3805  CA  ARG A 234       1.860   2.701   5.480  1.00 94.86           C  
ATOM   3806  HA  ARG A 234       1.522   1.951   4.765  1.00 94.86           H  
ATOM   3807  C   ARG A 234       0.957   3.922   5.296  1.00 94.86           C  
ATOM   3808  CB  ARG A 234       1.697   2.123   6.893  1.00 94.86           C  
ATOM   3809  HB2 ARG A 234       1.986   2.877   7.625  1.00 94.86           H  
ATOM   3810  HB3 ARG A 234       0.641   1.893   7.039  1.00 94.86           H  
ATOM   3811  O   ARG A 234       1.357   5.037   5.626  1.00 94.86           O  
ATOM   3812  CG  ARG A 234       2.511   0.845   7.138  1.00 94.86           C  
ATOM   3813  HG2 ARG A 234       2.344   0.136   6.327  1.00 94.86           H  
ATOM   3814  HG3 ARG A 234       3.571   1.095   7.188  1.00 94.86           H  
ATOM   3815  CD  ARG A 234       2.058   0.220   8.463  1.00 94.86           C  
ATOM   3816  HD2 ARG A 234       1.054  -0.181   8.323  1.00 94.86           H  
ATOM   3817  HD3 ARG A 234       2.018   0.999   9.224  1.00 94.86           H  
ATOM   3818  NE  ARG A 234       2.974  -0.842   8.919  1.00 94.86           N  
ATOM   3819  HE  ARG A 234       3.897  -0.838   8.509  1.00 94.86           H  
ATOM   3820  NH1 ARG A 234       1.591  -1.726  10.525  1.00 94.86           N  
ATOM   3821 HH11 ARG A 234       1.416  -2.356  11.294  1.00 94.86           H  
ATOM   3822 HH12 ARG A 234       0.834  -1.162  10.165  1.00 94.86           H  
ATOM   3823  NH2 ARG A 234       3.679  -2.484  10.342  1.00 94.86           N  
ATOM   3824 HH21 ARG A 234       3.501  -3.016  11.182  1.00 94.86           H  
ATOM   3825 HH22 ARG A 234       4.642  -2.253  10.139  1.00 94.86           H  
ATOM   3826  CZ  ARG A 234       2.742  -1.679   9.917  1.00 94.86           C  
ATOM   3827  N   TYR A 235      -0.275   3.700   4.847  1.00 95.60           N  
ATOM   3828  H   TYR A 235      -0.540   2.760   4.590  1.00 95.60           H  
ATOM   3829  CA  TYR A 235      -1.292   4.745   4.691  1.00 95.60           C  
ATOM   3830  HA  TYR A 235      -0.825   5.725   4.783  1.00 95.60           H  
ATOM   3831  C   TYR A 235      -2.336   4.631   5.805  1.00 95.60           C  
ATOM   3832  CB  TYR A 235      -1.902   4.682   3.287  1.00 95.60           C  
ATOM   3833  HB2 TYR A 235      -2.503   3.776   3.207  1.00 95.60           H  
ATOM   3834  HB3 TYR A 235      -2.570   5.534   3.158  1.00 95.60           H  
ATOM   3835  O   TYR A 235      -3.456   4.178   5.598  1.00 95.60           O  
ATOM   3836  CG  TYR A 235      -0.886   4.685   2.167  1.00 95.60           C  
ATOM   3837  CD1 TYR A 235      -0.294   5.894   1.755  1.00 95.60           C  
ATOM   3838  HD1 TYR A 235      -0.593   6.823   2.217  1.00 95.60           H  
ATOM   3839  CD2 TYR A 235      -0.536   3.473   1.544  1.00 95.60           C  
ATOM   3840  HD2 TYR A 235      -1.011   2.552   1.849  1.00 95.60           H  
ATOM   3841  CE1 TYR A 235       0.661   5.894   0.720  1.00 95.60           C  
ATOM   3842  HE1 TYR A 235       1.104   6.819   0.383  1.00 95.60           H  
ATOM   3843  CE2 TYR A 235       0.403   3.476   0.499  1.00 95.60           C  
ATOM   3844  HE2 TYR A 235       0.657   2.565  -0.023  1.00 95.60           H  
ATOM   3845  OH  TYR A 235       1.842   4.663  -0.974  1.00 95.60           O  
ATOM   3846  HH  TYR A 235       2.108   5.546  -1.242  1.00 95.60           H  
ATOM   3847  CZ  TYR A 235       0.999   4.681   0.086  1.00 95.60           C  
ATOM   3848  N   THR A 236      -1.949   5.014   7.023  1.00 94.04           N  
ATOM   3849  H   THR A 236      -1.011   5.366   7.149  1.00 94.04           H  
ATOM   3850  CA  THR A 236      -2.773   4.860   8.240  1.00 94.04           C  
ATOM   3851  HA  THR A 236      -3.362   3.948   8.141  1.00 94.04           H  
ATOM   3852  C   THR A 236      -3.772   6.001   8.466  1.00 94.04           C  
ATOM   3853  CB  THR A 236      -1.884   4.699   9.479  1.00 94.04           C  
ATOM   3854  HB  THR A 236      -2.503   4.597  10.370  1.00 94.04           H  
ATOM   3855  O   THR A 236      -4.348   6.130   9.543  1.00 94.04           O  
ATOM   3856  CG2 THR A 236      -0.973   3.476   9.383  1.00 94.04           C  
ATOM   3857 HG21 THR A 236      -0.248   3.611   8.580  1.00 94.04           H  
ATOM   3858 HG22 THR A 236      -1.574   2.587   9.191  1.00 94.04           H  
ATOM   3859 HG23 THR A 236      -0.442   3.352  10.327  1.00 94.04           H  
ATOM   3860  OG1 THR A 236      -1.052   5.831   9.606  1.00 94.04           O  
ATOM   3861  HG1 THR A 236      -1.541   6.478  10.119  1.00 94.04           H  
ATOM   3862  N   SER A 237      -3.935   6.889   7.485  1.00 93.75           N  
ATOM   3863  H   SER A 237      -3.494   6.688   6.599  1.00 93.75           H  
ATOM   3864  CA  SER A 237      -4.913   7.975   7.512  1.00 93.75           C  
ATOM   3865  HA  SER A 237      -5.491   7.938   8.435  1.00 93.75           H  
ATOM   3866  C   SER A 237      -5.861   7.798   6.341  1.00 93.75           C  
ATOM   3867  CB  SER A 237      -4.220   9.338   7.448  1.00 93.75           C  
ATOM   3868  HB2 SER A 237      -3.636   9.487   8.357  1.00 93.75           H  
ATOM   3869  HB3 SER A 237      -3.547   9.360   6.591  1.00 93.75           H  
ATOM   3870  O   SER A 237      -5.446   7.881   5.190  1.00 93.75           O  
ATOM   3871  OG  SER A 237      -5.170  10.383   7.318  1.00 93.75           O  
ATOM   3872  HG  SER A 237      -5.030  10.772   6.452  1.00 93.75           H  
ATOM   3873  N   THR A 238      -7.141   7.609   6.640  1.00 95.16           N  
ATOM   3874  H   THR A 238      -7.414   7.483   7.604  1.00 95.16           H  
ATOM   3875  CA  THR A 238      -8.215   7.490   5.648  1.00 95.16           C  
ATOM   3876  HA  THR A 238      -7.806   7.077   4.726  1.00 95.16           H  
ATOM   3877  C   THR A 238      -8.837   8.838   5.277  1.00 95.16           C  
ATOM   3878  CB  THR A 238      -9.284   6.515   6.145  1.00 95.16           C  
ATOM   3879  HB  THR A 238     -10.125   6.530   5.452  1.00 95.16           H  
ATOM   3880  O   THR A 238      -9.775   8.896   4.494  1.00 95.16           O  
ATOM   3881  CG2 THR A 238      -8.754   5.086   6.220  1.00 95.16           C  
ATOM   3882 HG21 THR A 238      -8.385   4.777   5.243  1.00 95.16           H  
ATOM   3883 HG22 THR A 238      -7.952   5.011   6.955  1.00 95.16           H  
ATOM   3884 HG23 THR A 238      -9.566   4.406   6.478  1.00 95.16           H  
ATOM   3885  OG1 THR A 238      -9.683   6.889   7.449  1.00 95.16           O  
ATOM   3886  HG1 THR A 238     -10.090   6.122   7.859  1.00 95.16           H  
ATOM   3887  N   LYS A 239      -8.304   9.953   5.797  1.00 94.41           N  
ATOM   3888  H   LYS A 239      -7.532   9.846   6.439  1.00 94.41           H  
ATOM   3889  CA  LYS A 239      -8.841  11.297   5.528  1.00 94.41           C  
ATOM   3890  HA  LYS A 239      -9.881  11.333   5.853  1.00 94.41           H  
ATOM   3891  C   LYS A 239      -8.863  11.657   4.043  1.00 94.41           C  
ATOM   3892  CB  LYS A 239      -8.040  12.360   6.286  1.00 94.41           C  
ATOM   3893  HB2 LYS A 239      -8.387  13.342   5.964  1.00 94.41           H  
ATOM   3894  HB3 LYS A 239      -6.986  12.272   6.026  1.00 94.41           H  
ATOM   3895  O   LYS A 239      -9.764  12.372   3.625  1.00 94.41           O  
ATOM   3896  CG  LYS A 239      -8.215  12.263   7.806  1.00 94.41           C  
ATOM   3897  HG2 LYS A 239      -7.846  11.302   8.164  1.00 94.41           H  
ATOM   3898  HG3 LYS A 239      -9.272  12.357   8.056  1.00 94.41           H  
ATOM   3899  CD  LYS A 239      -7.426  13.394   8.471  1.00 94.41           C  
ATOM   3900  HD2 LYS A 239      -6.373  13.289   8.211  1.00 94.41           H  
ATOM   3901  HD3 LYS A 239      -7.792  14.351   8.098  1.00 94.41           H  
ATOM   3902  CE  LYS A 239      -7.589  13.339   9.990  1.00 94.41           C  
ATOM   3903  HE2 LYS A 239      -7.255  12.362  10.338  1.00 94.41           H  
ATOM   3904  HE3 LYS A 239      -8.648  13.438  10.229  1.00 94.41           H  
ATOM   3905  NZ  LYS A 239      -6.804  14.418  10.640  1.00 94.41           N  
ATOM   3906  HZ1 LYS A 239      -5.826  14.321  10.410  1.00 94.41           H  
ATOM   3907  HZ2 LYS A 239      -6.905  14.379  11.644  1.00 94.41           H  
ATOM   3908  HZ3 LYS A 239      -7.114  15.321  10.310  1.00 94.41           H  
ATOM   3909  N   GLU A 240      -7.890  11.175   3.266  1.00 93.95           N  
ATOM   3910  H   GLU A 240      -7.213  10.536   3.658  1.00 93.95           H  
ATOM   3911  CA  GLU A 240      -7.782  11.519   1.842  1.00 93.95           C  
ATOM   3912  HA  GLU A 240      -7.838  12.604   1.750  1.00 93.95           H  
ATOM   3913  C   GLU A 240      -8.954  10.991   1.005  1.00 93.95           C  
ATOM   3914  CB  GLU A 240      -6.410  11.102   1.268  1.00 93.95           C  
ATOM   3915  HB2 GLU A 240      -5.635  11.602   1.848  1.00 93.95           H  
ATOM   3916  HB3 GLU A 240      -6.353  11.487   0.249  1.00 93.95           H  
ATOM   3917  O   GLU A 240      -9.306  11.615   0.012  1.00 93.95           O  
ATOM   3918  CG  GLU A 240      -6.098   9.590   1.246  1.00 93.95           C  
ATOM   3919  HG2 GLU A 240      -6.910   9.065   0.742  1.00 93.95           H  
ATOM   3920  HG3 GLU A 240      -6.057   9.237   2.276  1.00 93.95           H  
ATOM   3921  CD  GLU A 240      -4.765   9.245   0.534  1.00 93.95           C  
ATOM   3922  OE1 GLU A 240      -4.331   8.068   0.543  1.00 93.95           O  
ATOM   3923  OE2 GLU A 240      -4.112  10.144  -0.045  1.00 93.95           O  
ATOM   3924  N   VAL A 241      -9.609   9.905   1.432  1.00 95.39           N  
ATOM   3925  H   VAL A 241      -9.333   9.461   2.296  1.00 95.39           H  
ATOM   3926  CA  VAL A 241     -10.736   9.325   0.684  1.00 95.39           C  
ATOM   3927  HA  VAL A 241     -10.599   9.589  -0.365  1.00 95.39           H  
ATOM   3928  C   VAL A 241     -12.105   9.898   1.071  1.00 95.39           C  
ATOM   3929  CB  VAL A 241     -10.750   7.788   0.731  1.00 95.39           C  
ATOM   3930  HB  VAL A 241     -11.596   7.445   0.136  1.00 95.39           H  
ATOM   3931  O   VAL A 241     -13.108   9.588   0.441  1.00 95.39           O  
ATOM   3932  CG1 VAL A 241      -9.479   7.197   0.110  1.00 95.39           C  
ATOM   3933 HG11 VAL A 241      -9.376   7.569  -0.909  1.00 95.39           H  
ATOM   3934 HG12 VAL A 241      -9.561   6.110   0.078  1.00 95.39           H  
ATOM   3935 HG13 VAL A 241      -8.599   7.485   0.685  1.00 95.39           H  
ATOM   3936  CG2 VAL A 241     -10.914   7.207   2.139  1.00 95.39           C  
ATOM   3937 HG21 VAL A 241     -11.710   7.725   2.673  1.00 95.39           H  
ATOM   3938 HG22 VAL A 241      -9.975   7.290   2.686  1.00 95.39           H  
ATOM   3939 HG23 VAL A 241     -11.182   6.154   2.055  1.00 95.39           H  
ATOM   3940  N   LEU A 242     -12.188  10.738   2.109  1.00 93.80           N  
ATOM   3941  H   LEU A 242     -11.339  11.009   2.585  1.00 93.80           H  
ATOM   3942  CA  LEU A 242     -13.480  11.266   2.578  1.00 93.80           C  
ATOM   3943  HA  LEU A 242     -14.190  10.442   2.652  1.00 93.80           H  
ATOM   3944  C   LEU A 242     -14.114  12.273   1.608  1.00 93.80           C  
ATOM   3945  CB  LEU A 242     -13.314  11.912   3.961  1.00 93.80           C  
ATOM   3946  HB2 LEU A 242     -12.593  12.724   3.875  1.00 93.80           H  
ATOM   3947  HB3 LEU A 242     -14.272  12.347   4.248  1.00 93.80           H  
ATOM   3948  O   LEU A 242     -15.329  12.430   1.615  1.00 93.80           O  
ATOM   3949  CG  LEU A 242     -12.862  10.958   5.078  1.00 93.80           C  
ATOM   3950  HG  LEU A 242     -11.893  10.531   4.822  1.00 93.80           H  
ATOM   3951  CD1 LEU A 242     -12.703  11.764   6.367  1.00 93.80           C  
ATOM   3952 HD11 LEU A 242     -12.409  11.107   7.186  1.00 93.80           H  
ATOM   3953 HD12 LEU A 242     -11.944  12.532   6.222  1.00 93.80           H  
ATOM   3954 HD13 LEU A 242     -13.650  12.247   6.611  1.00 93.80           H  
ATOM   3955  CD2 LEU A 242     -13.845   9.816   5.342  1.00 93.80           C  
ATOM   3956 HD21 LEU A 242     -13.485   9.209   6.173  1.00 93.80           H  
ATOM   3957 HD22 LEU A 242     -14.829  10.215   5.585  1.00 93.80           H  
ATOM   3958 HD23 LEU A 242     -13.921   9.178   4.461  1.00 93.80           H  
ATOM   3959  N   ASN A 243     -13.294  12.939   0.791  1.00 91.30           N  
ATOM   3960  H   ASN A 243     -12.312  12.706   0.826  1.00 91.30           H  
ATOM   3961  CA  ASN A 243     -13.728  13.904  -0.225  1.00 91.30           C  
ATOM   3962  HA  ASN A 243     -14.800  14.080  -0.129  1.00 91.30           H  
ATOM   3963  C   ASN A 243     -13.500  13.382  -1.654  1.00 91.30           C  
ATOM   3964  CB  ASN A 243     -12.994  15.237   0.002  1.00 91.30           C  
ATOM   3965  HB2 ASN A 243     -11.919  15.064  -0.063  1.00 91.30           H  
ATOM   3966  HB3 ASN A 243     -13.267  15.935  -0.790  1.00 91.30           H  
ATOM   3967  O   ASN A 243     -13.500  14.165  -2.600  1.00 91.30           O  
ATOM   3968  CG  ASN A 243     -13.318  15.920   1.314  1.00 91.30           C  
ATOM   3969  ND2 ASN A 243     -12.410  16.727   1.809  1.00 91.30           N  
ATOM   3970 HD21 ASN A 243     -12.685  17.236   2.636  1.00 91.30           H  
ATOM   3971 HD22 ASN A 243     -11.567  16.909   1.282  1.00 91.30           H  
ATOM   3972  OD1 ASN A 243     -14.367  15.780   1.915  1.00 91.30           O  
ATOM   3973  N   SER A 244     -13.219  12.088  -1.810  1.00 94.05           N  
ATOM   3974  H   SER A 244     -13.326  11.460  -1.026  1.00 94.05           H  
ATOM   3975  CA  SER A 244     -12.873  11.490  -3.096  1.00 94.05           C  
ATOM   3976  HA  SER A 244     -12.552  12.272  -3.784  1.00 94.05           H  
ATOM   3977  C   SER A 244     -14.082  10.802  -3.734  1.00 94.05           C  
ATOM   3978  CB  SER A 244     -11.680  10.554  -2.900  1.00 94.05           C  
ATOM   3979  HB2 SER A 244     -11.227  10.324  -3.865  1.00 94.05           H  
ATOM   3980  HB3 SER A 244     -10.926  11.053  -2.291  1.00 94.05           H  
ATOM   3981  O   SER A 244     -15.134  10.650  -3.112  1.00 94.05           O  
ATOM   3982  OG  SER A 244     -12.068   9.356  -2.277  1.00 94.05           O  
ATOM   3983  HG  SER A 244     -12.738   8.937  -2.823  1.00 94.05           H  
ATOM   3984  N   THR A 245     -13.927  10.326  -4.967  1.00 94.76           N  
ATOM   3985  H   THR A 245     -13.037  10.426  -5.435  1.00 94.76           H  
ATOM   3986  CA  THR A 245     -14.998   9.613  -5.672  1.00 94.76           C  
ATOM   3987  HA  THR A 245     -15.959  10.032  -5.374  1.00 94.76           H  
ATOM   3988  C   THR A 245     -14.971   8.135  -5.299  1.00 94.76           C  
ATOM   3989  CB  THR A 245     -14.877   9.808  -7.188  1.00 94.76           C  
ATOM   3990  HB  THR A 245     -13.949   9.364  -7.546  1.00 94.76           H  
ATOM   3991  O   THR A 245     -13.947   7.473  -5.469  1.00 94.76           O  
ATOM   3992  CG2 THR A 245     -16.059   9.204  -7.942  1.00 94.76           C  
ATOM   3993 HG21 THR A 245     -15.951   9.407  -9.008  1.00 94.76           H  
ATOM   3994 HG22 THR A 245     -16.089   8.124  -7.798  1.00 94.76           H  
ATOM   3995 HG23 THR A 245     -16.992   9.643  -7.589  1.00 94.76           H  
ATOM   3996  OG1 THR A 245     -14.871  11.189  -7.467  1.00 94.76           O  
ATOM   3997  HG1 THR A 245     -14.044  11.389  -7.912  1.00 94.76           H  
ATOM   3998  N   LEU A 246     -16.083   7.600  -4.790  1.00 93.53           N  
ATOM   3999  H   LEU A 246     -16.892   8.193  -4.669  1.00 93.53           H  
ATOM   4000  CA  LEU A 246     -16.252   6.158  -4.593  1.00 93.53           C  
ATOM   4001  HA  LEU A 246     -15.331   5.750  -4.176  1.00 93.53           H  
ATOM   4002  C   LEU A 246     -16.511   5.492  -5.949  1.00 93.53           C  
ATOM   4003  CB  LEU A 246     -17.394   5.906  -3.593  1.00 93.53           C  
ATOM   4004  HB2 LEU A 246     -17.131   6.370  -2.643  1.00 93.53           H  
ATOM   4005  HB3 LEU A 246     -18.293   6.393  -3.970  1.00 93.53           H  
ATOM   4006  O   LEU A 246     -17.485   5.812  -6.628  1.00 93.53           O  
ATOM   4007  CG  LEU A 246     -17.726   4.419  -3.349  1.00 93.53           C  
ATOM   4008  HG  LEU A 246     -18.026   3.945  -4.283  1.00 93.53           H  
ATOM   4009  CD1 LEU A 246     -16.554   3.637  -2.752  1.00 93.53           C  
ATOM   4010 HD11 LEU A 246     -15.740   3.585  -3.475  1.00 93.53           H  
ATOM   4011 HD12 LEU A 246     -16.201   4.125  -1.844  1.00 93.53           H  
ATOM   4012 HD13 LEU A 246     -16.871   2.619  -2.527  1.00 93.53           H  
ATOM   4013  CD2 LEU A 246     -18.888   4.328  -2.360  1.00 93.53           C  
ATOM   4014 HD21 LEU A 246     -18.621   4.815  -1.422  1.00 93.53           H  
ATOM   4015 HD22 LEU A 246     -19.757   4.833  -2.782  1.00 93.53           H  
ATOM   4016 HD23 LEU A 246     -19.144   3.284  -2.181  1.00 93.53           H  
ATOM   4017  N   ILE A 247     -15.648   4.556  -6.332  1.00 90.91           N  
ATOM   4018  H   ILE A 247     -14.887   4.309  -5.716  1.00 90.91           H  
ATOM   4019  CA  ILE A 247     -15.786   3.802  -7.575  1.00 90.91           C  
ATOM   4020  HA  ILE A 247     -16.381   4.384  -8.278  1.00 90.91           H  
ATOM   4021  C   ILE A 247     -16.548   2.511  -7.283  1.00 90.91           C  
ATOM   4022  CB  ILE A 247     -14.413   3.562  -8.238  1.00 90.91           C  
ATOM   4023  HB  ILE A 247     -13.813   2.948  -7.567  1.00 90.91           H  
ATOM   4024  O   ILE A 247     -16.033   1.585  -6.657  1.00 90.91           O  
ATOM   4025  CG1 ILE A 247     -13.621   4.867  -8.486  1.00 90.91           C  
ATOM   4026 HG12 ILE A 247     -13.423   5.354  -7.532  1.00 90.91           H  
ATOM   4027 HG13 ILE A 247     -12.654   4.608  -8.916  1.00 90.91           H  
ATOM   4028  CG2 ILE A 247     -14.588   2.783  -9.555  1.00 90.91           C  
ATOM   4029 HG21 ILE A 247     -15.297   3.285 -10.212  1.00 90.91           H  
ATOM   4030 HG22 ILE A 247     -13.631   2.695 -10.070  1.00 90.91           H  
ATOM   4031 HG23 ILE A 247     -14.948   1.776  -9.345  1.00 90.91           H  
ATOM   4032  CD1 ILE A 247     -14.300   5.884  -9.417  1.00 90.91           C  
ATOM   4033 HD11 ILE A 247     -15.262   6.193  -9.008  1.00 90.91           H  
ATOM   4034 HD12 ILE A 247     -14.444   5.457 -10.409  1.00 90.91           H  
ATOM   4035 HD13 ILE A 247     -13.667   6.765  -9.513  1.00 90.91           H  
ATOM   4036  N   HIS A 248     -17.786   2.450  -7.768  1.00 81.12           N  
ATOM   4037  H   HIS A 248     -18.157   3.272  -8.222  1.00 81.12           H  
ATOM   4038  CA  HIS A 248     -18.613   1.246  -7.755  1.00 81.12           C  
ATOM   4039  HA  HIS A 248     -18.396   0.671  -6.855  1.00 81.12           H  
ATOM   4040  C   HIS A 248     -18.264   0.358  -8.954  1.00 81.12           C  
ATOM   4041  CB  HIS A 248     -20.097   1.633  -7.718  1.00 81.12           C  
ATOM   4042  HB2 HIS A 248     -20.326   2.287  -8.559  1.00 81.12           H  
ATOM   4043  HB3 HIS A 248     -20.698   0.730  -7.826  1.00 81.12           H  
ATOM   4044  O   HIS A 248     -19.030   0.240  -9.905  1.00 81.12           O  
ATOM   4045  CG  HIS A 248     -20.503   2.310  -6.438  1.00 81.12           C  
ATOM   4046  CD2 HIS A 248     -20.635   3.656  -6.225  1.00 81.12           C  
ATOM   4047  HD2 HIS A 248     -20.444   4.437  -6.946  1.00 81.12           H  
ATOM   4048  ND1 HIS A 248     -20.849   1.675  -5.268  1.00 81.12           N  
ATOM   4049  HD1 HIS A 248     -20.901   0.676  -5.130  1.00 81.12           H  
ATOM   4050  CE1 HIS A 248     -21.194   2.616  -4.375  1.00 81.12           C  
ATOM   4051  HE1 HIS A 248     -21.540   2.422  -3.370  1.00 81.12           H  
ATOM   4052  NE2 HIS A 248     -21.080   3.838  -4.912  1.00 81.12           N  
ATOM   4053  N   GLN A 249     -17.074  -0.233  -8.932  1.00 63.88           N  
ATOM   4054  H   GLN A 249     -16.474  -0.078  -8.135  1.00 63.88           H  
ATOM   4055  CA  GLN A 249     -16.686  -1.297  -9.856  1.00 63.88           C  
ATOM   4056  HA  GLN A 249     -17.558  -1.657 -10.402  1.00 63.88           H  
ATOM   4057  C   GLN A 249     -16.152  -2.454  -9.024  1.00 63.88           C  
ATOM   4058  CB  GLN A 249     -15.645  -0.800 -10.875  1.00 63.88           C  
ATOM   4059  HB2 GLN A 249     -14.808  -0.342 -10.347  1.00 63.88           H  
ATOM   4060  HB3 GLN A 249     -15.268  -1.655 -11.434  1.00 63.88           H  
ATOM   4061  O   GLN A 249     -15.452  -2.224  -8.033  1.00 63.88           O  
ATOM   4062  CG  GLN A 249     -16.253   0.201 -11.872  1.00 63.88           C  
ATOM   4063  HG2 GLN A 249     -16.636   1.070 -11.337  1.00 63.88           H  
ATOM   4064  HG3 GLN A 249     -17.090  -0.278 -12.380  1.00 63.88           H  
ATOM   4065  CD  GLN A 249     -15.261   0.699 -12.920  1.00 63.88           C  
ATOM   4066  NE2 GLN A 249     -15.740   1.165 -14.053  1.00 63.88           N  
ATOM   4067 HE21 GLN A 249     -16.733   1.143 -14.238  1.00 63.88           H  
ATOM   4068 HE22 GLN A 249     -15.059   1.464 -14.736  1.00 63.88           H  
ATOM   4069  OE1 GLN A 249     -14.053   0.712 -12.745  1.00 63.88           O  
ATOM   4070  N   SER A 250     -16.464  -3.695  -9.399  1.00 57.09           N  
ATOM   4071  H   SER A 250     -17.006  -3.864 -10.234  1.00 57.09           H  
ATOM   4072  CA  SER A 250     -15.694  -4.796  -8.829  1.00 57.09           C  
ATOM   4073  HA  SER A 250     -15.731  -4.719  -7.743  1.00 57.09           H  
ATOM   4074  C   SER A 250     -14.242  -4.668  -9.276  1.00 57.09           C  
ATOM   4075  CB  SER A 250     -16.230  -6.170  -9.204  1.00 57.09           C  
ATOM   4076  HB2 SER A 250     -17.301  -6.221  -9.006  1.00 57.09           H  
ATOM   4077  HB3 SER A 250     -15.730  -6.930  -8.603  1.00 57.09           H  
ATOM   4078  O   SER A 250     -13.932  -4.111 -10.333  1.00 57.09           O  
ATOM   4079  OG  SER A 250     -15.948  -6.401 -10.556  1.00 57.09           O  
ATOM   4080  HG  SER A 250     -16.817  -6.407 -10.962  1.00 57.09           H  
ATOM   4081  N   ILE A 251     -13.345  -5.242  -8.482  1.00 53.60           N  
ATOM   4082  H   ILE A 251     -13.669  -5.660  -7.621  1.00 53.60           H  
ATOM   4083  CA  ILE A 251     -11.924  -5.349  -8.822  1.00 53.60           C  
ATOM   4084  HA  ILE A 251     -11.517  -4.347  -8.955  1.00 53.60           H  
ATOM   4085  C   ILE A 251     -11.738  -6.087 -10.167  1.00 53.60           C  
ATOM   4086  CB  ILE A 251     -11.189  -6.031  -7.642  1.00 53.60           C  
ATOM   4087  HB  ILE A 251     -11.667  -6.993  -7.456  1.00 53.60           H  
ATOM   4088  O   ILE A 251     -10.749  -5.859 -10.854  1.00 53.60           O  
ATOM   4089  CG1 ILE A 251     -11.299  -5.168  -6.356  1.00 53.60           C  
ATOM   4090 HG12 ILE A 251     -10.668  -4.285  -6.460  1.00 53.60           H  
ATOM   4091 HG13 ILE A 251     -12.323  -4.823  -6.218  1.00 53.60           H  
ATOM   4092  CG2 ILE A 251      -9.707  -6.290  -7.966  1.00 53.60           C  
ATOM   4093 HG21 ILE A 251      -9.211  -5.356  -8.230  1.00 53.60           H  
ATOM   4094 HG22 ILE A 251      -9.194  -6.743  -7.117  1.00 53.60           H  
ATOM   4095 HG23 ILE A 251      -9.615  -6.982  -8.803  1.00 53.60           H  
ATOM   4096  CD1 ILE A 251     -10.915  -5.908  -5.068  1.00 53.60           C  
ATOM   4097 HD11 ILE A 251     -11.516  -6.811  -4.966  1.00 53.60           H  
ATOM   4098 HD12 ILE A 251     -11.106  -5.258  -4.214  1.00 53.60           H  
ATOM   4099 HD13 ILE A 251      -9.857  -6.169  -5.071  1.00 53.60           H  
ATOM   4100  N   THR A 252     -12.702  -6.922 -10.579  1.00 60.82           N  
ATOM   4101  H   THR A 252     -13.545  -7.007 -10.031  1.00 60.82           H  
ATOM   4102  CA  THR A 252     -12.690  -7.651 -11.857  1.00 60.82           C  
ATOM   4103  HA  THR A 252     -11.654  -7.806 -12.160  1.00 60.82           H  
ATOM   4104  C   THR A 252     -13.361  -6.896 -13.013  1.00 60.82           C  
ATOM   4105  CB  THR A 252     -13.337  -9.039 -11.701  1.00 60.82           C  
ATOM   4106  HB  THR A 252     -13.275  -9.573 -12.649  1.00 60.82           H  
ATOM   4107  O   THR A 252     -13.379  -7.403 -14.131  1.00 60.82           O  
ATOM   4108  CG2 THR A 252     -12.663  -9.886 -10.619  1.00 60.82           C  
ATOM   4109 HG21 THR A 252     -13.084 -10.891 -10.626  1.00 60.82           H  
ATOM   4110 HG22 THR A 252     -12.816  -9.441  -9.635  1.00 60.82           H  
ATOM   4111 HG23 THR A 252     -11.594  -9.952 -10.821  1.00 60.82           H  
ATOM   4112  OG1 THR A 252     -14.687  -8.919 -11.325  1.00 60.82           O  
ATOM   4113  HG1 THR A 252     -15.036  -9.800 -11.175  1.00 60.82           H  
ATOM   4114  N   GLY A 253     -13.933  -5.709 -12.780  1.00 51.59           N  
ATOM   4115  H   GLY A 253     -13.876  -5.325 -11.848  1.00 51.59           H  
ATOM   4116  CA  GLY A 253     -14.715  -4.962 -13.774  1.00 51.59           C  
ATOM   4117  HA2 GLY A 253     -14.811  -3.930 -13.436  1.00 51.59           H  
ATOM   4118  HA3 GLY A 253     -14.181  -4.963 -14.725  1.00 51.59           H  
ATOM   4119  C   GLY A 253     -16.129  -5.507 -14.028  1.00 51.59           C  
ATOM   4120  O   GLY A 253     -16.871  -4.938 -14.823  1.00 51.59           O  
ATOM   4121  N   LEU A 254     -16.537  -6.577 -13.343  1.00 44.20           N  
ATOM   4122  H   LEU A 254     -15.882  -6.990 -12.694  1.00 44.20           H  
ATOM   4123  CA  LEU A 254     -17.901  -7.110 -13.379  1.00 44.20           C  
ATOM   4124  HA  LEU A 254     -18.327  -6.944 -14.368  1.00 44.20           H  
ATOM   4125  C   LEU A 254     -18.781  -6.363 -12.366  1.00 44.20           C  
ATOM   4126  CB  LEU A 254     -17.848  -8.627 -13.109  1.00 44.20           C  
ATOM   4127  HB2 LEU A 254     -17.413  -8.785 -12.122  1.00 44.20           H  
ATOM   4128  HB3 LEU A 254     -18.865  -9.017 -13.089  1.00 44.20           H  
ATOM   4129  O   LEU A 254     -18.379  -6.186 -11.222  1.00 44.20           O  
ATOM   4130  CG  LEU A 254     -17.025  -9.421 -14.147  1.00 44.20           C  
ATOM   4131  HG  LEU A 254     -16.016  -9.014 -14.210  1.00 44.20           H  
ATOM   4132  CD1 LEU A 254     -16.906 -10.885 -13.721  1.00 44.20           C  
ATOM   4133 HD11 LEU A 254     -16.288 -11.425 -14.438  1.00 44.20           H  
ATOM   4134 HD12 LEU A 254     -17.895 -11.342 -13.679  1.00 44.20           H  
ATOM   4135 HD13 LEU A 254     -16.439 -10.944 -12.738  1.00 44.20           H  
ATOM   4136  CD2 LEU A 254     -17.661  -9.381 -15.538  1.00 44.20           C  
ATOM   4137 HD21 LEU A 254     -17.641  -8.363 -15.928  1.00 44.20           H  
ATOM   4138 HD22 LEU A 254     -18.690  -9.739 -15.495  1.00 44.20           H  
ATOM   4139 HD23 LEU A 254     -17.089 -10.011 -16.219  1.00 44.20           H  
ATOM   4140  N   TYR A 255     -19.974  -5.903 -12.731  1.00 42.69           N  
ATOM   4141  H   TYR A 255     -20.307  -6.060 -13.671  1.00 42.69           H  
ATOM   4142  CA  TYR A 255     -20.911  -5.403 -11.720  1.00 42.69           C  
ATOM   4143  HA  TYR A 255     -20.435  -4.612 -11.141  1.00 42.69           H  
ATOM   4144  C   TYR A 255     -21.261  -6.551 -10.760  1.00 42.69           C  
ATOM   4145  CB  TYR A 255     -22.163  -4.818 -12.391  1.00 42.69           C  
ATOM   4146  HB2 TYR A 255     -22.983  -4.850 -11.674  1.00 42.69           H  
ATOM   4147  HB3 TYR A 255     -22.457  -5.443 -13.234  1.00 42.69           H  
ATOM   4148  O   TYR A 255     -21.771  -7.578 -11.201  1.00 42.69           O  
ATOM   4149  CG  TYR A 255     -22.004  -3.378 -12.850  1.00 42.69           C  
ATOM   4150  CD1 TYR A 255     -22.400  -2.333 -11.993  1.00 42.69           C  
ATOM   4151  HD1 TYR A 255     -22.810  -2.564 -11.020  1.00 42.69           H  
ATOM   4152  CD2 TYR A 255     -21.464  -3.078 -14.117  1.00 42.69           C  
ATOM   4153  HD2 TYR A 255     -21.155  -3.876 -14.776  1.00 42.69           H  
ATOM   4154  CE1 TYR A 255     -22.266  -0.991 -12.397  1.00 42.69           C  
ATOM   4155  HE1 TYR A 255     -22.566  -0.196 -11.731  1.00 42.69           H  
ATOM   4156  CE2 TYR A 255     -21.330  -1.737 -14.527  1.00 42.69           C  
ATOM   4157  HE2 TYR A 255     -20.920  -1.497 -15.497  1.00 42.69           H  
ATOM   4158  OH  TYR A 255     -21.601   0.601 -14.066  1.00 42.69           O  
ATOM   4159  HH  TYR A 255     -21.906   1.207 -13.386  1.00 42.69           H  
ATOM   4160  CZ  TYR A 255     -21.732  -0.692 -13.669  1.00 42.69           C  
ATOM   4161  N   GLU A 256     -20.980  -6.400  -9.462  1.00 42.84           N  
ATOM   4162  H   GLU A 256     -20.529  -5.554  -9.144  1.00 42.84           H  
ATOM   4163  CA  GLU A 256     -21.629  -7.245  -8.456  1.00 42.84           C  
ATOM   4164  HA  GLU A 256     -21.635  -8.282  -8.794  1.00 42.84           H  
ATOM   4165  C   GLU A 256     -23.086  -6.775  -8.365  1.00 42.84           C  
ATOM   4166  CB  GLU A 256     -20.903  -7.207  -7.094  1.00 42.84           C  
ATOM   4167  HB2 GLU A 256     -20.726  -6.172  -6.799  1.00 42.84           H  
ATOM   4168  HB3 GLU A 256     -21.557  -7.673  -6.357  1.00 42.84           H  
ATOM   4169  O   GLU A 256     -23.358  -5.674  -7.883  1.00 42.84           O  
ATOM   4170  CG  GLU A 256     -19.568  -7.977  -7.112  1.00 42.84           C  
ATOM   4171  HG2 GLU A 256     -19.749  -8.968  -7.529  1.00 42.84           H  
ATOM   4172  HG3 GLU A 256     -18.879  -7.458  -7.777  1.00 42.84           H  
ATOM   4173  CD  GLU A 256     -18.904  -8.144  -5.728  1.00 42.84           C  
ATOM   4174  OE1 GLU A 256     -17.802  -8.741  -5.692  1.00 42.84           O  
ATOM   4175  OE2 GLU A 256     -19.454  -7.661  -4.710  1.00 42.84           O  
ATOM   4176  N   THR A 257     -23.993  -7.566  -8.940  1.00 38.79           N  
ATOM   4177  H   THR A 257     -23.671  -8.413  -9.387  1.00 38.79           H  
ATOM   4178  CA  THR A 257     -25.452  -7.431  -8.801  1.00 38.79           C  
ATOM   4179  HA  THR A 257     -25.736  -6.380  -8.840  1.00 38.79           H  
ATOM   4180  C   THR A 257     -25.924  -7.963  -7.461  1.00 38.79           C  
ATOM   4181  CB  THR A 257     -26.193  -8.201  -9.893  1.00 38.79           C  
ATOM   4182  HB  THR A 257     -27.259  -8.198  -9.669  1.00 38.79           H  
ATOM   4183  O   THR A 257     -25.460  -9.072  -7.105  1.00 38.79           O  
ATOM   4184  CG2 THR A 257     -25.983  -7.599 -11.281  1.00 38.79           C  
ATOM   4185 HG21 THR A 257     -26.560  -8.168 -12.011  1.00 38.79           H  
ATOM   4186 HG22 THR A 257     -26.320  -6.562 -11.283  1.00 38.79           H  
ATOM   4187 HG23 THR A 257     -24.927  -7.638 -11.548  1.00 38.79           H  
ATOM   4188  OG1 THR A 257     -25.719  -9.526  -9.877  1.00 38.79           O  
ATOM   4189  HG1 THR A 257     -25.593  -9.704  -8.941  1.00 38.79           H  
ATOM   4190  OXT THR A 257     -26.802  -7.298  -6.876  1.00 38.79           O  
TER    4191      THR A 257                                                       
END   
