# Supplementary material for: Computational design of novel Cas9 PAM-interacting domains using evolution-based modelling and structural quality assessment
Source: PLoS Comput Biol. 2023 Nov 17;19(11):e1011621. doi: 10.1371/journal.pcbi.1011621 (PMC10729993; doi:10.1371/journal.pcbi.1011621)
Supplement: S1 File — This file contains the experimentally tested sequences in a zip format. It includes Fasta files, AlphaFold Prediction with PDB file, pLDDT, and more. (ZIP) [file pcbi.1011621.s001.zip › pdb/dgfx_2_relaxed_rank_1_model_3.pdb]

ATOM      1  N   THR A   1      -3.512   2.225 -23.046  1.00 43.01           N  
ATOM      2  H   THR A   1      -4.238   2.802 -22.647  1.00 43.01           H  
ATOM      3  H2  THR A   1      -3.052   1.709 -22.310  1.00 43.01           H  
ATOM      4  H3  THR A   1      -3.955   1.597 -23.701  1.00 43.01           H  
ATOM      5  CA  THR A   1      -2.576   3.125 -23.752  1.00 43.01           C  
ATOM      6  HA  THR A   1      -1.812   2.556 -24.282  1.00 43.01           H  
ATOM      7  C   THR A   1      -1.892   4.010 -22.720  1.00 43.01           C  
ATOM      8  CB  THR A   1      -3.359   3.963 -24.772  1.00 43.01           C  
ATOM      9  HB  THR A   1      -2.795   4.853 -25.052  1.00 43.01           H  
ATOM     10  O   THR A   1      -2.497   4.942 -22.221  1.00 43.01           O  
ATOM     11  CG2 THR A   1      -3.686   3.137 -26.014  1.00 43.01           C  
ATOM     12 HG21 THR A   1      -4.322   2.287 -25.768  1.00 43.01           H  
ATOM     13 HG22 THR A   1      -4.211   3.765 -26.734  1.00 43.01           H  
ATOM     14 HG23 THR A   1      -2.766   2.785 -26.480  1.00 43.01           H  
ATOM     15  OG1 THR A   1      -4.595   4.311 -24.202  1.00 43.01           O  
ATOM     16  HG1 THR A   1      -4.951   5.066 -24.677  1.00 43.01           H  
ATOM     17  N   GLY A   2      -0.681   3.655 -22.282  1.00 60.02           N  
ATOM     18  H   GLY A   2      -0.167   2.930 -22.763  1.00 60.02           H  
ATOM     19  CA  GLY A   2       0.120   4.491 -21.373  1.00 60.02           C  
ATOM     20  HA2 GLY A   2       0.598   3.870 -20.616  1.00 60.02           H  
ATOM     21  HA3 GLY A   2      -0.503   5.229 -20.866  1.00 60.02           H  
ATOM     22  C   GLY A   2       1.208   5.210 -22.165  1.00 60.02           C  
ATOM     23  O   GLY A   2       1.743   4.614 -23.100  1.00 60.02           O  
ATOM     24  N   GLY A   3       1.517   6.464 -21.825  1.00 76.44           N  
ATOM     25  H   GLY A   3       1.027   6.909 -21.063  1.00 76.44           H  
ATOM     26  CA  GLY A   3       2.604   7.210 -22.466  1.00 76.44           C  
ATOM     27  HA2 GLY A   3       2.712   8.191 -22.005  1.00 76.44           H  
ATOM     28  HA3 GLY A   3       2.370   7.354 -23.521  1.00 76.44           H  
ATOM     29  C   GLY A   3       3.940   6.472 -22.344  1.00 76.44           C  
ATOM     30  O   GLY A   3       4.198   5.813 -21.333  1.00 76.44           O  
ATOM     31  N   PHE A   4       4.791   6.570 -23.369  1.00 81.62           N  
ATOM     32  H   PHE A   4       4.525   7.133 -24.165  1.00 81.62           H  
ATOM     33  CA  PHE A   4       6.117   5.931 -23.389  1.00 81.62           C  
ATOM     34  HA  PHE A   4       5.996   4.854 -23.273  1.00 81.62           H  
ATOM     35  C   PHE A   4       7.020   6.418 -22.251  1.00 81.62           C  
ATOM     36  CB  PHE A   4       6.796   6.218 -24.734  1.00 81.62           C  
ATOM     37  HB2 PHE A   4       6.857   7.296 -24.885  1.00 81.62           H  
ATOM     38  HB3 PHE A   4       7.817   5.839 -24.700  1.00 81.62           H  
ATOM     39  O   PHE A   4       7.893   5.683 -21.783  1.00 81.62           O  
ATOM     40  CG  PHE A   4       6.099   5.577 -25.915  1.00 81.62           C  
ATOM     41  CD1 PHE A   4       6.214   4.190 -26.116  1.00 81.62           C  
ATOM     42  HD1 PHE A   4       6.825   3.603 -25.446  1.00 81.62           H  
ATOM     43  CD2 PHE A   4       5.337   6.353 -26.808  1.00 81.62           C  
ATOM     44  HD2 PHE A   4       5.254   7.420 -26.669  1.00 81.62           H  
ATOM     45  CE1 PHE A   4       5.552   3.573 -27.192  1.00 81.62           C  
ATOM     46  HE1 PHE A   4       5.645   2.509 -27.352  1.00 81.62           H  
ATOM     47  CE2 PHE A   4       4.683   5.737 -27.891  1.00 81.62           C  
ATOM     48  HE2 PHE A   4       4.101   6.334 -28.577  1.00 81.62           H  
ATOM     49  CZ  PHE A   4       4.786   4.348 -28.079  1.00 81.62           C  
ATOM     50  HZ  PHE A   4       4.285   3.880 -28.914  1.00 81.62           H  
ATOM     51  N   SER A   5       6.770   7.638 -21.788  1.00 83.31           N  
ATOM     52  H   SER A   5       6.036   8.173 -22.228  1.00 83.31           H  
ATOM     53  CA  SER A   5       7.476   8.320 -20.717  1.00 83.31           C  
ATOM     54  HA  SER A   5       7.975   7.591 -20.078  1.00 83.31           H  
ATOM     55  C   SER A   5       6.508   9.104 -19.845  1.00 83.31           C  
ATOM     56  CB  SER A   5       8.534   9.254 -21.314  1.00 83.31           C  
ATOM     57  HB2 SER A   5       8.942   9.907 -20.543  1.00 83.31           H  
ATOM     58  HB3 SER A   5       9.338   8.625 -21.697  1.00 83.31           H  
ATOM     59  O   SER A   5       5.351   9.323 -20.200  1.00 83.31           O  
ATOM     60  OG  SER A   5       8.061  10.030 -22.401  1.00 83.31           O  
ATOM     61  HG  SER A   5       7.223  10.461 -22.218  1.00 83.31           H  
ATOM     62  N   LYS A   6       6.994   9.564 -18.696  1.00 81.64           N  
ATOM     63  H   LYS A   6       7.942   9.318 -18.447  1.00 81.64           H  
ATOM     64  CA  LYS A   6       6.327  10.643 -17.972  1.00 81.64           C  
ATOM     65  HA  LYS A   6       5.261  10.430 -17.896  1.00 81.64           H  
ATOM     66  C   LYS A   6       6.511  11.945 -18.748  1.00 81.64           C  
ATOM     67  CB  LYS A   6       6.920  10.768 -16.578  1.00 81.64           C  
ATOM     68  HB2 LYS A   6       7.996  10.904 -16.687  1.00 81.64           H  
ATOM     69  HB3 LYS A   6       6.506  11.658 -16.102  1.00 81.64           H  
ATOM     70  O   LYS A   6       7.633  12.420 -18.892  1.00 81.64           O  
ATOM     71  CG  LYS A   6       6.643   9.547 -15.692  1.00 81.64           C  
ATOM     72  HG2 LYS A   6       5.574   9.438 -15.509  1.00 81.64           H  
ATOM     73  HG3 LYS A   6       7.043   8.642 -16.149  1.00 81.64           H  
ATOM     74  CD  LYS A   6       7.382   9.839 -14.398  1.00 81.64           C  
ATOM     75  HD2 LYS A   6       8.411  10.054 -14.686  1.00 81.64           H  
ATOM     76  HD3 LYS A   6       6.957  10.726 -13.929  1.00 81.64           H  
ATOM     77  CE  LYS A   6       7.436   8.700 -13.397  1.00 81.64           C  
ATOM     78  HE2 LYS A   6       7.828   7.818 -13.904  1.00 81.64           H  
ATOM     79  HE3 LYS A   6       6.436   8.491 -13.015  1.00 81.64           H  
ATOM     80  NZ  LYS A   6       8.359   9.137 -12.327  1.00 81.64           N  
ATOM     81  HZ1 LYS A   6       8.594   8.388 -11.692  1.00 81.64           H  
ATOM     82  HZ2 LYS A   6       9.196   9.496 -12.764  1.00 81.64           H  
ATOM     83  HZ3 LYS A   6       7.976   9.934 -11.839  1.00 81.64           H  
ATOM     84  N   GLU A   7       5.404  12.522 -19.201  1.00 82.33           N  
ATOM     85  H   GLU A   7       4.544  11.997 -19.127  1.00 82.33           H  
ATOM     86  CA  GLU A   7       5.377  13.695 -20.090  1.00 82.33           C  
ATOM     87  HA  GLU A   7       6.070  13.528 -20.914  1.00 82.33           H  
ATOM     88  C   GLU A   7       5.829  15.009 -19.424  1.00 82.33           C  
ATOM     89  CB  GLU A   7       3.964  13.836 -20.685  1.00 82.33           C  
ATOM     90  HB2 GLU A   7       3.924  14.728 -21.311  1.00 82.33           H  
ATOM     91  HB3 GLU A   7       3.250  13.970 -19.873  1.00 82.33           H  
ATOM     92  O   GLU A   7       5.931  16.043 -20.081  1.00 82.33           O  
ATOM     93  CG  GLU A   7       3.529  12.622 -21.528  1.00 82.33           C  
ATOM     94  HG2 GLU A   7       2.536  12.821 -21.931  1.00 82.33           H  
ATOM     95  HG3 GLU A   7       3.446  11.751 -20.879  1.00 82.33           H  
ATOM     96  CD  GLU A   7       4.491  12.322 -22.690  1.00 82.33           C  
ATOM     97  OE1 GLU A   7       4.753  11.119 -22.937  1.00 82.33           O  
ATOM     98  OE2 GLU A   7       4.993  13.294 -23.294  1.00 82.33           O  
ATOM     99  N   SER A   8       6.140  14.993 -18.124  1.00 86.01           N  
ATOM    100  H   SER A   8       6.059  14.122 -17.620  1.00 86.01           H  
ATOM    101  CA  SER A   8       6.771  16.127 -17.451  1.00 86.01           C  
ATOM    102  HA  SER A   8       6.132  17.001 -17.572  1.00 86.01           H  
ATOM    103  C   SER A   8       8.134  16.426 -18.079  1.00 86.01           C  
ATOM    104  CB  SER A   8       6.940  15.853 -15.954  1.00 86.01           C  
ATOM    105  HB2 SER A   8       7.369  16.731 -15.471  1.00 86.01           H  
ATOM    106  HB3 SER A   8       7.616  15.010 -15.813  1.00 86.01           H  
ATOM    107  O   SER A   8       9.040  15.588 -18.061  1.00 86.01           O  
ATOM    108  OG  SER A   8       5.691  15.549 -15.360  1.00 86.01           O  
ATOM    109  HG  SER A   8       5.099  16.296 -15.479  1.00 86.01           H  
ATOM    110  N   ILE A   9       8.280  17.638 -18.613  1.00 84.60           N  
ATOM    111  H   ILE A   9       7.479  18.254 -18.631  1.00 84.60           H  
ATOM    112  CA  ILE A   9       9.539  18.128 -19.172  1.00 84.60           C  
ATOM    113  HA  ILE A   9      10.045  17.299 -19.667  1.00 84.60           H  
ATOM    114  C   ILE A   9      10.415  18.608 -18.022  1.00 84.60           C  
ATOM    115  CB  ILE A   9       9.303  19.232 -20.226  1.00 84.60           C  
ATOM    116  HB  ILE A   9       8.759  20.050 -19.756  1.00 84.60           H  
ATOM    117  O   ILE A   9      10.059  19.539 -17.300  1.00 84.60           O  
ATOM    118  CG1 ILE A   9       8.458  18.681 -21.399  1.00 84.60           C  
ATOM    119 HG12 ILE A   9       9.031  17.928 -21.940  1.00 84.60           H  
ATOM    120 HG13 ILE A   9       7.561  18.199 -21.012  1.00 84.60           H  
ATOM    121  CG2 ILE A   9      10.655  19.771 -20.740  1.00 84.60           C  
ATOM    122 HG21 ILE A   9      11.219  20.217 -19.921  1.00 84.60           H  
ATOM    123 HG22 ILE A   9      10.500  20.553 -21.484  1.00 84.60           H  
ATOM    124 HG23 ILE A   9      11.244  18.959 -21.168  1.00 84.60           H  
ATOM    125  CD1 ILE A   9       7.987  19.757 -22.385  1.00 84.60           C  
ATOM    126 HD11 ILE A   9       7.314  19.303 -23.113  1.00 84.60           H  
ATOM    127 HD12 ILE A   9       7.450  20.541 -21.850  1.00 84.60           H  
ATOM    128 HD13 ILE A   9       8.832  20.190 -22.920  1.00 84.60           H  
ATOM    129  N   LEU A  10      11.574  17.979 -17.873  1.00 87.69           N  
ATOM    130  H   LEU A  10      11.804  17.236 -18.518  1.00 87.69           H  
ATOM    131  CA  LEU A  10      12.591  18.380 -16.917  1.00 87.69           C  
ATOM    132  HA  LEU A  10      12.124  19.018 -16.166  1.00 87.69           H  
ATOM    133  C   LEU A  10      13.683  19.208 -17.604  1.00 87.69           C  
ATOM    134  CB  LEU A  10      13.158  17.140 -16.214  1.00 87.69           C  
ATOM    135  HB2 LEU A  10      13.992  17.446 -15.583  1.00 87.69           H  
ATOM    136  HB3 LEU A  10      13.544  16.472 -16.983  1.00 87.69           H  
ATOM    137  O   LEU A  10      13.983  18.987 -18.786  1.00 87.69           O  
ATOM    138  CG  LEU A  10      12.148  16.357 -15.357  1.00 87.69           C  
ATOM    139  HG  LEU A  10      11.425  15.866 -16.009  1.00 87.69           H  
ATOM    140  CD1 LEU A  10      12.907  15.294 -14.563  1.00 87.69           C  
ATOM    141 HD11 LEU A  10      13.604  15.767 -13.871  1.00 87.69           H  
ATOM    142 HD12 LEU A  10      12.205  14.684 -13.994  1.00 87.69           H  
ATOM    143 HD13 LEU A  10      13.465  14.644 -15.238  1.00 87.69           H  
ATOM    144  CD2 LEU A  10      11.393  17.227 -14.348  1.00 87.69           C  
ATOM    145 HD21 LEU A  10      10.725  17.911 -14.872  1.00 87.69           H  
ATOM    146 HD22 LEU A  10      10.783  16.595 -13.703  1.00 87.69           H  
ATOM    147 HD23 LEU A  10      12.096  17.796 -13.739  1.00 87.69           H  
ATOM    148  N   PRO A  11      14.297  20.159 -16.877  1.00 87.76           N  
ATOM    149  CA  PRO A  11      15.411  20.939 -17.396  1.00 87.76           C  
ATOM    150  HA  PRO A  11      15.104  21.458 -18.304  1.00 87.76           H  
ATOM    151  C   PRO A  11      16.613  20.044 -17.726  1.00 87.76           C  
ATOM    152  CB  PRO A  11      15.728  21.969 -16.306  1.00 87.76           C  
ATOM    153  HB2 PRO A  11      16.784  22.235 -16.276  1.00 87.76           H  
ATOM    154  HB3 PRO A  11      15.117  22.858 -16.459  1.00 87.76           H  
ATOM    155  O   PRO A  11      16.713  18.897 -17.287  1.00 87.76           O  
ATOM    156  CG  PRO A  11      15.287  21.269 -15.022  1.00 87.76           C  
ATOM    157  HG2 PRO A  11      16.064  20.579 -14.694  1.00 87.76           H  
ATOM    158  HG3 PRO A  11      15.044  21.981 -14.233  1.00 87.76           H  
ATOM    159  CD  PRO A  11      14.060  20.485 -15.475  1.00 87.76           C  
ATOM    160  HD2 PRO A  11      13.947  19.592 -14.859  1.00 87.76           H  
ATOM    161  HD3 PRO A  11      13.171  21.111 -15.395  1.00 87.76           H  
ATOM    162  N   LYS A  12      17.549  20.591 -18.508  1.00 88.28           N  
ATOM    163  H   LYS A  12      17.404  21.540 -18.823  1.00 88.28           H  
ATOM    164  CA  LYS A  12      18.802  19.915 -18.861  1.00 88.28           C  
ATOM    165  HA  LYS A  12      18.558  19.015 -19.425  1.00 88.28           H  
ATOM    166  C   LYS A  12      19.554  19.445 -17.614  1.00 88.28           C  
ATOM    167  CB  LYS A  12      19.654  20.819 -19.764  1.00 88.28           C  
ATOM    168  HB2 LYS A  12      19.043  21.174 -20.594  1.00 88.28           H  
ATOM    169  HB3 LYS A  12      20.458  20.211 -20.179  1.00 88.28           H  
ATOM    170  O   LYS A  12      19.636  20.166 -16.621  1.00 88.28           O  
ATOM    171  CG  LYS A  12      20.268  22.026 -19.038  1.00 88.28           C  
ATOM    172  HG2 LYS A  12      20.935  21.678 -18.249  1.00 88.28           H  
ATOM    173  HG3 LYS A  12      19.475  22.626 -18.592  1.00 88.28           H  
ATOM    174  CD  LYS A  12      21.087  22.899 -19.991  1.00 88.28           C  
ATOM    175  HD2 LYS A  12      20.436  23.282 -20.777  1.00 88.28           H  
ATOM    176  HD3 LYS A  12      21.878  22.298 -20.439  1.00 88.28           H  
ATOM    177  CE  LYS A  12      21.693  24.063 -19.198  1.00 88.28           C  
ATOM    178  HE2 LYS A  12      22.322  23.654 -18.407  1.00 88.28           H  
ATOM    179  HE3 LYS A  12      20.884  24.619 -18.725  1.00 88.28           H  
ATOM    180  NZ  LYS A  12      22.488  24.965 -20.068  1.00 88.28           N  
ATOM    181  HZ1 LYS A  12      21.910  25.345 -20.804  1.00 88.28           H  
ATOM    182  HZ2 LYS A  12      23.256  24.461 -20.489  1.00 88.28           H  
ATOM    183  HZ3 LYS A  12      22.865  25.733 -19.532  1.00 88.28           H  
ATOM    184  N   GLY A  13      20.140  18.256 -17.683  1.00 81.86           N  
ATOM    185  H   GLY A  13      20.020  17.694 -18.514  1.00 81.86           H  
ATOM    186  CA  GLY A  13      20.930  17.710 -16.588  1.00 81.86           C  
ATOM    187  HA2 GLY A  13      20.280  17.519 -15.734  1.00 81.86           H  
ATOM    188  HA3 GLY A  13      21.680  18.442 -16.290  1.00 81.86           H  
ATOM    189  C   GLY A  13      21.639  16.417 -16.966  1.00 81.86           C  
ATOM    190  O   GLY A  13      21.352  15.812 -17.995  1.00 81.86           O  
ATOM    191  N   ASN A  14      22.542  15.969 -16.097  1.00 80.51           N  
ATOM    192  H   ASN A  14      22.736  16.531 -15.280  1.00 80.51           H  
ATOM    193  CA  ASN A  14      23.344  14.755 -16.292  1.00 80.51           C  
ATOM    194  HA  ASN A  14      23.577  14.664 -17.353  1.00 80.51           H  
ATOM    195  C   ASN A  14      22.587  13.465 -15.923  1.00 80.51           C  
ATOM    196  CB  ASN A  14      24.672  14.906 -15.526  1.00 80.51           C  
ATOM    197  HB2 ASN A  14      24.468  15.104 -14.474  1.00 80.51           H  
ATOM    198  HB3 ASN A  14      25.236  13.976 -15.590  1.00 80.51           H  
ATOM    199  O   ASN A  14      23.202  12.455 -15.599  1.00 80.51           O  
ATOM    200  CG  ASN A  14      25.562  15.997 -16.089  1.00 80.51           C  
ATOM    201  ND2 ASN A  14      26.510  16.471 -15.316  1.00 80.51           N  
ATOM    202 HD21 ASN A  14      26.667  16.095 -14.392  1.00 80.51           H  
ATOM    203 HD22 ASN A  14      27.102  17.183 -15.720  1.00 80.51           H  
ATOM    204  OD1 ASN A  14      25.425  16.437 -17.217  1.00 80.51           O  
ATOM    205  N   SER A  15      21.254  13.500 -15.916  1.00 80.61           N  
ATOM    206  H   SER A  15      20.803  14.304 -16.327  1.00 80.61           H  
ATOM    207  CA  SER A  15      20.444  12.320 -15.625  1.00 80.61           C  
ATOM    208  HA  SER A  15      20.926  11.732 -14.845  1.00 80.61           H  
ATOM    209  C   SER A  15      20.323  11.464 -16.879  1.00 80.61           C  
ATOM    210  CB  SER A  15      19.067  12.736 -15.109  1.00 80.61           C  
ATOM    211  HB2 SER A  15      19.179  13.247 -14.152  1.00 80.61           H  
ATOM    212  HB3 SER A  15      18.618  13.431 -15.818  1.00 80.61           H  
ATOM    213  O   SER A  15      19.663  11.857 -17.839  1.00 80.61           O  
ATOM    214  OG  SER A  15      18.223  11.608 -14.945  1.00 80.61           O  
ATOM    215  HG  SER A  15      17.319  11.919 -15.033  1.00 80.61           H  
ATOM    216  N   ASP A  16      20.877  10.255 -16.832  1.00 76.29           N  
ATOM    217  H   ASP A  16      21.535  10.055 -16.093  1.00 76.29           H  
ATOM    218  CA  ASP A  16      20.739   9.263 -17.908  1.00 76.29           C  
ATOM    219  HA  ASP A  16      21.007   9.736 -18.853  1.00 76.29           H  
ATOM    220  C   ASP A  16      19.296   8.737 -18.061  1.00 76.29           C  
ATOM    221  CB  ASP A  16      21.718   8.104 -17.665  1.00 76.29           C  
ATOM    222  HB2 ASP A  16      21.600   7.370 -18.462  1.00 76.29           H  
ATOM    223  HB3 ASP A  16      21.459   7.621 -16.723  1.00 76.29           H  
ATOM    224  O   ASP A  16      19.008   7.945 -18.953  1.00 76.29           O  
ATOM    225  CG  ASP A  16      23.194   8.527 -17.635  1.00 76.29           C  
ATOM    226  OD1 ASP A  16      23.591   9.458 -18.387  1.00 76.29           O  
ATOM    227  OD2 ASP A  16      23.921   7.904 -16.832  1.00 76.29           O  
ATOM    228  N   LYS A  17      18.367   9.164 -17.190  1.00 79.17           N  
ATOM    229  H   LYS A  17      18.660   9.842 -16.502  1.00 79.17           H  
ATOM    230  CA  LYS A  17      16.936   8.840 -17.302  1.00 79.17           C  
ATOM    231  HA  LYS A  17      16.831   7.839 -17.721  1.00 79.17           H  
ATOM    232  C   LYS A  17      16.181   9.764 -18.254  1.00 79.17           C  
ATOM    233  CB  LYS A  17      16.254   8.884 -15.932  1.00 79.17           C  
ATOM    234  HB2 LYS A  17      16.301   9.901 -15.542  1.00 79.17           H  
ATOM    235  HB3 LYS A  17      15.202   8.631 -16.064  1.00 79.17           H  
ATOM    236  O   LYS A  17      15.097   9.381 -18.690  1.00 79.17           O  
ATOM    237  CG  LYS A  17      16.871   7.909 -14.926  1.00 79.17           C  
ATOM    238  HG2 LYS A  17      16.788   6.890 -15.304  1.00 79.17           H  
ATOM    239  HG3 LYS A  17      17.922   8.153 -14.767  1.00 79.17           H  
ATOM    240  CD  LYS A  17      16.121   8.039 -13.603  1.00 79.17           C  
ATOM    241  HD2 LYS A  17      15.075   7.769 -13.752  1.00 79.17           H  
ATOM    242  HD3 LYS A  17      16.174   9.077 -13.276  1.00 79.17           H  
ATOM    243  CE  LYS A  17      16.751   7.136 -12.545  1.00 79.17           C  
ATOM    244  HE2 LYS A  17      17.821   7.344 -12.516  1.00 79.17           H  
ATOM    245  HE3 LYS A  17      16.612   6.096 -12.840  1.00 79.17           H  
ATOM    246  NZ  LYS A  17      16.138   7.413 -11.225  1.00 79.17           N  
ATOM    247  HZ1 LYS A  17      15.144   7.238 -11.256  1.00 79.17           H  
ATOM    248  HZ2 LYS A  17      16.263   8.391 -11.006  1.00 79.17           H  
ATOM    249  HZ3 LYS A  17      16.574   6.869 -10.494  1.00 79.17           H  
ATOM    250  N   LEU A  18      16.727  10.952 -18.541  1.00 84.79           N  
ATOM    251  H   LEU A  18      17.674  11.140 -18.242  1.00 84.79           H  
ATOM    252  CA  LEU A  18      16.060  11.931 -19.389  1.00 84.79           C  
ATOM    253  HA  LEU A  18      15.055  12.089 -18.997  1.00 84.79           H  
ATOM    254  C   LEU A  18      15.927  11.394 -20.810  1.00 84.79           C  
ATOM    255  CB  LEU A  18      16.815  13.269 -19.415  1.00 84.79           C  
ATOM    256  HB2 LEU A  18      16.380  13.881 -20.206  1.00 84.79           H  
ATOM    257  HB3 LEU A  18      17.856  13.072 -19.669  1.00 84.79           H  
ATOM    258  O   LEU A  18      16.905  10.969 -21.425  1.00 84.79           O  
ATOM    259  CG  LEU A  18      16.757  14.088 -18.123  1.00 84.79           C  
ATOM    260  HG  LEU A  18      17.103  13.472 -17.293  1.00 84.79           H  
ATOM    261  CD1 LEU A  18      17.667  15.313 -18.253  1.00 84.79           C  
ATOM    262 HD11 LEU A  18      18.692  14.989 -18.432  1.00 84.79           H  
ATOM    263 HD12 LEU A  18      17.634  15.901 -17.336  1.00 84.79           H  
ATOM    264 HD13 LEU A  18      17.338  15.938 -19.083  1.00 84.79           H  
ATOM    265  CD2 LEU A  18      15.346  14.578 -17.807  1.00 84.79           C  
ATOM    266 HD21 LEU A  18      15.377  15.175 -16.896  1.00 84.79           H  
ATOM    267 HD22 LEU A  18      14.960  15.185 -18.626  1.00 84.79           H  
ATOM    268 HD23 LEU A  18      14.678  13.734 -17.639  1.00 84.79           H  
ATOM    269  N   ILE A  19      14.719  11.477 -21.353  1.00 86.09           N  
ATOM    270  H   ILE A  19      13.963  11.819 -20.778  1.00 86.09           H  
ATOM    271  CA  ILE A  19      14.437  11.059 -22.723  1.00 86.09           C  
ATOM    272  HA  ILE A  19      15.243  10.411 -23.068  1.00 86.09           H  
ATOM    273  C   ILE A  19      14.410  12.286 -23.620  1.00 86.09           C  
ATOM    274  CB  ILE A  19      13.145  10.234 -22.797  1.00 86.09           C  
ATOM    275  HB  ILE A  19      12.336  10.830 -22.375  1.00 86.09           H  
ATOM    276  O   ILE A  19      13.745  13.283 -23.334  1.00 86.09           O  
ATOM    277  CG1 ILE A  19      13.299   8.948 -21.964  1.00 86.09           C  
ATOM    278 HG12 ILE A  19      13.921   8.233 -22.502  1.00 86.09           H  
ATOM    279 HG13 ILE A  19      13.780   9.157 -21.008  1.00 86.09           H  
ATOM    280  CG2 ILE A  19      12.791   9.881 -24.256  1.00 86.09           C  
ATOM    281 HG21 ILE A  19      13.597   9.310 -24.717  1.00 86.09           H  
ATOM    282 HG22 ILE A  19      12.609  10.786 -24.835  1.00 86.09           H  
ATOM    283 HG23 ILE A  19      11.873   9.296 -24.300  1.00 86.09           H  
ATOM    284  CD1 ILE A  19      11.954   8.313 -21.646  1.00 86.09           C  
ATOM    285 HD11 ILE A  19      11.395   8.967 -20.976  1.00 86.09           H  
ATOM    286 HD12 ILE A  19      12.154   7.363 -21.150  1.00 86.09           H  
ATOM    287 HD13 ILE A  19      11.381   8.108 -22.550  1.00 86.09           H  
ATOM    288  N   ALA A  20      15.128  12.198 -24.734  1.00 87.33           N  
ATOM    289  H   ALA A  20      15.650  11.350 -24.905  1.00 87.33           H  
ATOM    290  CA  ALA A  20      15.156  13.240 -25.743  1.00 87.33           C  
ATOM    291  HA  ALA A  20      15.564  14.150 -25.303  1.00 87.33           H  
ATOM    292  C   ALA A  20      13.746  13.537 -26.264  1.00 87.33           C  
ATOM    293  CB  ALA A  20      16.078  12.783 -26.872  1.00 87.33           C  
ATOM    294  HB1 ALA A  20      15.680  11.885 -27.343  1.00 87.33           H  
ATOM    295  HB2 ALA A  20      17.072  12.571 -26.479  1.00 87.33           H  
ATOM    296  HB3 ALA A  20      16.152  13.572 -27.621  1.00 87.33           H  
ATOM    297  O   ALA A  20      13.037  12.644 -26.724  1.00 87.33           O  
ATOM    298  N   ARG A  21      13.365  14.817 -26.256  1.00 84.97           N  
ATOM    299  H   ARG A  21      13.970  15.483 -25.796  1.00 84.97           H  
ATOM    300  CA  ARG A  21      12.068  15.268 -26.790  1.00 84.97           C  
ATOM    301  HA  ARG A  21      11.271  14.688 -26.323  1.00 84.97           H  
ATOM    302  C   ARG A  21      11.929  15.038 -28.296  1.00 84.97           C  
ATOM    303  CB  ARG A  21      11.869  16.753 -26.474  1.00 84.97           C  
ATOM    304  HB2 ARG A  21      12.729  17.318 -26.836  1.00 84.97           H  
ATOM    305  HB3 ARG A  21      10.984  17.100 -27.007  1.00 84.97           H  
ATOM    306  O   ARG A  21      10.820  14.942 -28.807  1.00 84.97           O  
ATOM    307  CG  ARG A  21      11.677  17.014 -24.972  1.00 84.97           C  
ATOM    308  HG2 ARG A  21      12.513  16.589 -24.416  1.00 84.97           H  
ATOM    309  HG3 ARG A  21      10.757  16.538 -24.633  1.00 84.97           H  
ATOM    310  CD  ARG A  21      11.619  18.517 -24.674  1.00 84.97           C  
ATOM    311  HD2 ARG A  21      12.580  18.959 -24.937  1.00 84.97           H  
ATOM    312  HD3 ARG A  21      11.462  18.649 -23.603  1.00 84.97           H  
ATOM    313  NE  ARG A  21      10.530  19.182 -25.418  1.00 84.97           N  
ATOM    314  HE  ARG A  21       9.806  18.578 -25.781  1.00 84.97           H  
ATOM    315  NH1 ARG A  21      11.180  21.351 -25.040  1.00 84.97           N  
ATOM    316 HH11 ARG A  21      11.012  22.344 -25.119  1.00 84.97           H  
ATOM    317 HH12 ARG A  21      11.930  21.016 -24.453  1.00 84.97           H  
ATOM    318  NH2 ARG A  21       9.368  20.938 -26.279  1.00 84.97           N  
ATOM    319 HH21 ARG A  21       8.658  20.301 -26.611  1.00 84.97           H  
ATOM    320 HH22 ARG A  21       9.199  21.933 -26.329  1.00 84.97           H  
ATOM    321  CZ  ARG A  21      10.368  20.483 -25.577  1.00 84.97           C  
ATOM    322  N   LYS A  22      13.057  15.011 -29.011  1.00 83.27           N  
ATOM    323  H   LYS A  22      13.923  15.051 -28.493  1.00 83.27           H  
ATOM    324  CA  LYS A  22      13.153  14.786 -30.456  1.00 83.27           C  
ATOM    325  HA  LYS A  22      12.266  14.247 -30.789  1.00 83.27           H  
ATOM    326  C   LYS A  22      14.367  13.914 -30.757  1.00 83.27           C  
ATOM    327  CB  LYS A  22      13.248  16.124 -31.211  1.00 83.27           C  
ATOM    328  HB2 LYS A  22      13.465  15.917 -32.259  1.00 83.27           H  
ATOM    329  HB3 LYS A  22      14.073  16.710 -30.805  1.00 83.27           H  
ATOM    330  O   LYS A  22      15.369  13.961 -30.044  1.00 83.27           O  
ATOM    331  CG  LYS A  22      11.953  16.948 -31.135  1.00 83.27           C  
ATOM    332  HG2 LYS A  22      11.119  16.333 -31.473  1.00 83.27           H  
ATOM    333  HG3 LYS A  22      11.773  17.252 -30.104  1.00 83.27           H  
ATOM    334  CD  LYS A  22      12.038  18.204 -32.012  1.00 83.27           C  
ATOM    335  HD2 LYS A  22      12.247  17.907 -33.040  1.00 83.27           H  
ATOM    336  HD3 LYS A  22      12.849  18.837 -31.652  1.00 83.27           H  
ATOM    337  CE  LYS A  22      10.712  18.975 -31.959  1.00 83.27           C  
ATOM    338  HE2 LYS A  22       9.909  18.300 -32.254  1.00 83.27           H  
ATOM    339  HE3 LYS A  22      10.527  19.278 -30.928  1.00 83.27           H  
ATOM    340  NZ  LYS A  22      10.725  20.166 -32.849  1.00 83.27           N  
ATOM    341  HZ1 LYS A  22      10.872  19.891 -33.810  1.00 83.27           H  
ATOM    342  HZ2 LYS A  22      11.458  20.808 -32.584  1.00 83.27           H  
ATOM    343  HZ3 LYS A  22       9.842  20.654 -32.806  1.00 83.27           H  
ATOM    344  N   LYS A  23      14.301  13.143 -31.844  1.00 84.33           N  
ATOM    345  H   LYS A  23      13.457  13.175 -32.398  1.00 84.33           H  
ATOM    346  CA  LYS A  23      15.433  12.336 -32.318  1.00 84.33           C  
ATOM    347  HA  LYS A  23      15.681  11.615 -31.540  1.00 84.33           H  
ATOM    348  C   LYS A  23      16.657  13.235 -32.551  1.00 84.33           C  
ATOM    349  CB  LYS A  23      15.010  11.579 -33.588  1.00 84.33           C  
ATOM    350  HB2 LYS A  23      14.071  11.063 -33.390  1.00 84.33           H  
ATOM    351  HB3 LYS A  23      14.847  12.294 -34.394  1.00 84.33           H  
ATOM    352  O   LYS A  23      16.546  14.272 -33.196  1.00 84.33           O  
ATOM    353  CG  LYS A  23      16.052  10.540 -34.029  1.00 84.33           C  
ATOM    354  HG2 LYS A  23      16.216   9.829 -33.219  1.00 84.33           H  
ATOM    355  HG3 LYS A  23      16.994  11.039 -34.258  1.00 84.33           H  
ATOM    356  CD  LYS A  23      15.574   9.783 -35.277  1.00 84.33           C  
ATOM    357  HD2 LYS A  23      14.628   9.288 -35.057  1.00 84.33           H  
ATOM    358  HD3 LYS A  23      15.420  10.497 -36.086  1.00 84.33           H  
ATOM    359  CE  LYS A  23      16.613   8.737 -35.706  1.00 84.33           C  
ATOM    360  HE2 LYS A  23      17.564   9.242 -35.873  1.00 84.33           H  
ATOM    361  HE3 LYS A  23      16.752   8.028 -34.890  1.00 84.33           H  
ATOM    362  NZ  LYS A  23      16.200   8.019 -36.941  1.00 84.33           N  
ATOM    363  HZ1 LYS A  23      16.897   7.338 -37.207  1.00 84.33           H  
ATOM    364  HZ2 LYS A  23      15.324   7.536 -36.806  1.00 84.33           H  
ATOM    365  HZ3 LYS A  23      16.093   8.663 -37.712  1.00 84.33           H  
ATOM    366  N   GLY A  24      17.809  12.836 -32.012  1.00 85.46           N  
ATOM    367  H   GLY A  24      17.809  12.001 -31.445  1.00 85.46           H  
ATOM    368  CA  GLY A  24      19.074  13.574 -32.135  1.00 85.46           C  
ATOM    369  HA2 GLY A  24      19.161  13.974 -33.146  1.00 85.46           H  
ATOM    370  HA3 GLY A  24      19.903  12.885 -31.975  1.00 85.46           H  
ATOM    371  C   GLY A  24      19.251  14.743 -31.159  1.00 85.46           C  
ATOM    372  O   GLY A  24      20.312  15.359 -31.152  1.00 85.46           O  
ATOM    373  N   TRP A  25      18.257  15.054 -30.323  1.00 87.73           N  
ATOM    374  H   TRP A  25      17.402  14.516 -30.328  1.00 87.73           H  
ATOM    375  CA  TRP A  25      18.417  16.067 -29.281  1.00 87.73           C  
ATOM    376  HA  TRP A  25      19.080  16.855 -29.639  1.00 87.73           H  
ATOM    377  C   TRP A  25      19.056  15.448 -28.048  1.00 87.73           C  
ATOM    378  CB  TRP A  25      17.078  16.721 -28.940  1.00 87.73           C  
ATOM    379  HB2 TRP A  25      16.315  15.956 -28.792  1.00 87.73           H  
ATOM    380  HB3 TRP A  25      17.196  17.241 -27.989  1.00 87.73           H  
ATOM    381  O   TRP A  25      18.518  14.509 -27.475  1.00 87.73           O  
ATOM    382  CG  TRP A  25      16.590  17.729 -29.932  1.00 87.73           C  
ATOM    383  CD1 TRP A  25      16.802  17.720 -31.270  1.00 87.73           C  
ATOM    384  HD1 TRP A  25      17.348  16.962 -31.813  1.00 87.73           H  
ATOM    385  CD2 TRP A  25      15.843  18.950 -29.658  1.00 87.73           C  
ATOM    386  CE2 TRP A  25      15.656  19.650 -30.887  1.00 87.73           C  
ATOM    387  CE3 TRP A  25      15.324  19.544 -28.488  1.00 87.73           C  
ATOM    388  HE3 TRP A  25      15.474  19.054 -27.537  1.00 87.73           H  
ATOM    389  NE1 TRP A  25      16.259  18.854 -31.836  1.00 87.73           N  
ATOM    390  HE1 TRP A  25      16.387  19.097 -32.808  1.00 87.73           H  
ATOM    391  CH2 TRP A  25      14.498  21.455 -29.769  1.00 87.73           C  
ATOM    392  HH2 TRP A  25      14.025  22.425 -29.793  1.00 87.73           H  
ATOM    393  CZ2 TRP A  25      14.996  20.884 -30.954  1.00 87.73           C  
ATOM    394  HZ2 TRP A  25      14.915  21.409 -31.894  1.00 87.73           H  
ATOM    395  CZ3 TRP A  25      14.658  20.784 -28.543  1.00 87.73           C  
ATOM    396  HZ3 TRP A  25      14.303  21.242 -27.632  1.00 87.73           H  
ATOM    397  N   ASP A  26      20.184  16.000 -27.619  1.00 87.17           N  
ATOM    398  H   ASP A  26      20.611  16.735 -28.165  1.00 87.17           H  
ATOM    399  CA  ASP A  26      20.839  15.590 -26.382  1.00 87.17           C  
ATOM    400  HA  ASP A  26      20.853  14.501 -26.332  1.00 87.17           H  
ATOM    401  C   ASP A  26      20.084  16.166 -25.165  1.00 87.17           C  
ATOM    402  CB  ASP A  26      22.303  16.040 -26.432  1.00 87.17           C  
ATOM    403  HB2 ASP A  26      22.774  15.601 -27.312  1.00 87.17           H  
ATOM    404  HB3 ASP A  26      22.341  17.124 -26.536  1.00 87.17           H  
ATOM    405  O   ASP A  26      20.047  17.395 -24.998  1.00 87.17           O  
ATOM    406  CG  ASP A  26      23.111  15.633 -25.197  1.00 87.17           C  
ATOM    407  OD1 ASP A  26      22.538  15.008 -24.275  1.00 87.17           O  
ATOM    408  OD2 ASP A  26      24.297  16.025 -25.161  1.00 87.17           O  
ATOM    409  N   PRO A  27      19.502  15.330 -24.283  1.00 87.88           N  
ATOM    410  CA  PRO A  27      18.815  15.808 -23.086  1.00 87.88           C  
ATOM    411  HA  PRO A  27      18.002  16.461 -23.404  1.00 87.88           H  
ATOM    412  C   PRO A  27      19.723  16.584 -22.126  1.00 87.88           C  
ATOM    413  CB  PRO A  27      18.239  14.565 -22.405  1.00 87.88           C  
ATOM    414  HB2 PRO A  27      17.233  14.763 -22.035  1.00 87.88           H  
ATOM    415  HB3 PRO A  27      18.893  14.237 -21.596  1.00 87.88           H  
ATOM    416  O   PRO A  27      19.247  17.441 -21.378  1.00 87.88           O  
ATOM    417  CG  PRO A  27      18.224  13.505 -23.499  1.00 87.88           C  
ATOM    418  HG2 PRO A  27      17.310  13.613 -24.083  1.00 87.88           H  
ATOM    419  HG3 PRO A  27      18.315  12.496 -23.098  1.00 87.88           H  
ATOM    420  CD  PRO A  27      19.415  13.880 -24.366  1.00 87.88           C  
ATOM    421  HD2 PRO A  27      19.250  13.520 -25.381  1.00 87.88           H  
ATOM    422  HD3 PRO A  27      20.324  13.440 -23.957  1.00 87.88           H  
ATOM    423  N   ARG A  28      21.042  16.358 -22.179  1.00 89.11           N  
ATOM    424  H   ARG A  28      21.392  15.681 -22.842  1.00 89.11           H  
ATOM    425  CA  ARG A  28      22.026  17.121 -21.394  1.00 89.11           C  
ATOM    426  HA  ARG A  28      21.706  17.148 -20.352  1.00 89.11           H  
ATOM    427  C   ARG A  28      22.138  18.573 -21.858  1.00 89.11           C  
ATOM    428  CB  ARG A  28      23.396  16.430 -21.460  1.00 89.11           C  
ATOM    429  HB2 ARG A  28      23.755  16.428 -22.490  1.00 89.11           H  
ATOM    430  HB3 ARG A  28      24.104  17.004 -20.862  1.00 89.11           H  
ATOM    431  O   ARG A  28      22.561  19.431 -21.086  1.00 89.11           O  
ATOM    432  CG  ARG A  28      23.356  14.992 -20.921  1.00 89.11           C  
ATOM    433  HG2 ARG A  28      23.075  15.013 -19.868  1.00 89.11           H  
ATOM    434  HG3 ARG A  28      22.625  14.402 -21.473  1.00 89.11           H  
ATOM    435  CD  ARG A  28      24.723  14.323 -21.067  1.00 89.11           C  
ATOM    436  HD2 ARG A  28      24.963  14.264 -22.129  1.00 89.11           H  
ATOM    437  HD3 ARG A  28      25.470  14.941 -20.568  1.00 89.11           H  
ATOM    438  NE  ARG A  28      24.724  12.967 -20.477  1.00 89.11           N  
ATOM    439  HE  ARG A  28      23.861  12.632 -20.074  1.00 89.11           H  
ATOM    440  NH1 ARG A  28      26.897  12.444 -20.961  1.00 89.11           N  
ATOM    441 HH11 ARG A  28      27.667  11.791 -20.930  1.00 89.11           H  
ATOM    442 HH12 ARG A  28      26.975  13.328 -21.443  1.00 89.11           H  
ATOM    443  NH2 ARG A  28      25.623  10.963 -19.853  1.00 89.11           N  
ATOM    444 HH21 ARG A  28      24.769  10.658 -19.409  1.00 89.11           H  
ATOM    445 HH22 ARG A  28      26.397  10.317 -19.789  1.00 89.11           H  
ATOM    446  CZ  ARG A  28      25.743  12.129 -20.432  1.00 89.11           C  
ATOM    447  N   LYS A  29      21.729  18.873 -23.096  1.00 89.21           N  
ATOM    448  H   LYS A  29      21.399  18.108 -23.666  1.00 89.21           H  
ATOM    449  CA  LYS A  29      21.683  20.235 -23.652  1.00 89.21           C  
ATOM    450  HA  LYS A  29      22.350  20.881 -23.079  1.00 89.21           H  
ATOM    451  C   LYS A  29      20.299  20.867 -23.539  1.00 89.21           C  
ATOM    452  CB  LYS A  29      22.169  20.226 -25.109  1.00 89.21           C  
ATOM    453  HB2 LYS A  29      22.013  21.217 -25.535  1.00 89.21           H  
ATOM    454  HB3 LYS A  29      21.585  19.510 -25.687  1.00 89.21           H  
ATOM    455  O   LYS A  29      20.205  22.040 -23.186  1.00 89.21           O  
ATOM    456  CG  LYS A  29      23.659  19.874 -25.210  1.00 89.21           C  
ATOM    457  HG2 LYS A  29      23.822  18.862 -24.839  1.00 89.21           H  
ATOM    458  HG3 LYS A  29      24.234  20.569 -24.598  1.00 89.21           H  
ATOM    459  CD  LYS A  29      24.145  19.960 -26.661  1.00 89.21           C  
ATOM    460  HD2 LYS A  29      23.570  19.263 -27.270  1.00 89.21           H  
ATOM    461  HD3 LYS A  29      23.994  20.973 -27.033  1.00 89.21           H  
ATOM    462  CE  LYS A  29      25.632  19.596 -26.721  1.00 89.21           C  
ATOM    463  HE2 LYS A  29      26.186  20.275 -26.073  1.00 89.21           H  
ATOM    464  HE3 LYS A  29      25.751  18.588 -26.324  1.00 89.21           H  
ATOM    465  NZ  LYS A  29      26.163  19.664 -28.107  1.00 89.21           N  
ATOM    466  HZ1 LYS A  29      26.054  20.592 -28.492  1.00 89.21           H  
ATOM    467  HZ2 LYS A  29      25.679  19.004 -28.698  1.00 89.21           H  
ATOM    468  HZ3 LYS A  29      27.144  19.425 -28.117  1.00 89.21           H  
ATOM    469  N   TYR A  30      19.242  20.100 -23.809  1.00 90.44           N  
ATOM    470  H   TYR A  30      19.421  19.154 -24.115  1.00 90.44           H  
ATOM    471  CA  TYR A  30      17.887  20.639 -24.005  1.00 90.44           C  
ATOM    472  HA  TYR A  30      17.928  21.728 -23.974  1.00 90.44           H  
ATOM    473  C   TYR A  30      16.866  20.239 -22.937  1.00 90.44           C  
ATOM    474  CB  TYR A  30      17.399  20.241 -25.403  1.00 90.44           C  
ATOM    475  HB2 TYR A  30      16.404  20.656 -25.566  1.00 90.44           H  
ATOM    476  HB3 TYR A  30      17.316  19.156 -25.454  1.00 90.44           H  
ATOM    477  O   TYR A  30      15.707  20.647 -23.021  1.00 90.44           O  
ATOM    478  CG  TYR A  30      18.301  20.739 -26.512  1.00 90.44           C  
ATOM    479  CD1 TYR A  30      18.342  22.114 -26.815  1.00 90.44           C  
ATOM    480  HD1 TYR A  30      17.715  22.805 -26.273  1.00 90.44           H  
ATOM    481  CD2 TYR A  30      19.119  19.835 -27.216  1.00 90.44           C  
ATOM    482  HD2 TYR A  30      19.090  18.782 -26.977  1.00 90.44           H  
ATOM    483  CE1 TYR A  30      19.201  22.589 -27.824  1.00 90.44           C  
ATOM    484  HE1 TYR A  30      19.230  23.643 -28.057  1.00 90.44           H  
ATOM    485  CE2 TYR A  30      19.980  20.307 -28.224  1.00 90.44           C  
ATOM    486  HE2 TYR A  30      20.607  19.625 -28.779  1.00 90.44           H  
ATOM    487  OH  TYR A  30      20.862  22.129 -29.497  1.00 90.44           O  
ATOM    488  HH  TYR A  30      20.761  23.070 -29.658  1.00 90.44           H  
ATOM    489  CZ  TYR A  30      20.021  21.683 -28.529  1.00 90.44           C  
ATOM    490  N   GLY A  31      17.266  19.439 -21.949  1.00 87.63           N  
ATOM    491  H   GLY A  31      18.211  19.083 -21.952  1.00 87.63           H  
ATOM    492  CA  GLY A  31      16.306  18.757 -21.092  1.00 87.63           C  
ATOM    493  HA2 GLY A  31      16.813  18.294 -20.245  1.00 87.63           H  
ATOM    494  HA3 GLY A  31      15.579  19.473 -20.708  1.00 87.63           H  
ATOM    495  C   GLY A  31      15.568  17.654 -21.840  1.00 87.63           C  
ATOM    496  O   GLY A  31      15.829  17.358 -23.010  1.00 87.63           O  
ATOM    497  N   GLY A  32      14.639  17.017 -21.146  1.00 89.91           N  
ATOM    498  H   GLY A  32      14.395  17.347 -20.223  1.00 89.91           H  
ATOM    499  CA  GLY A  32      13.969  15.832 -21.659  1.00 89.91           C  
ATOM    500  HA2 GLY A  32      13.699  15.972 -22.705  1.00 89.91           H  
ATOM    501  HA3 GLY A  32      14.649  14.983 -21.600  1.00 89.91           H  
ATOM    502  C   GLY A  32      12.718  15.490 -20.876  1.00 89.91           C  
ATOM    503  O   GLY A  32      12.407  16.126 -19.870  1.00 89.91           O  
ATOM    504  N   PHE A  33      12.010  14.470 -21.339  1.00 89.42           N  
ATOM    505  H   PHE A  33      12.357  13.969 -22.145  1.00 89.42           H  
ATOM    506  CA  PHE A  33      10.979  13.832 -20.528  1.00 89.42           C  
ATOM    507  HA  PHE A  33      10.315  14.598 -20.128  1.00 89.42           H  
ATOM    508  C   PHE A  33      11.638  13.109 -19.346  1.00 89.42           C  
ATOM    509  CB  PHE A  33      10.152  12.889 -21.404  1.00 89.42           C  
ATOM    510  HB2 PHE A  33      10.784  12.074 -21.758  1.00 89.42           H  
ATOM    511  HB3 PHE A  33       9.369  12.441 -20.793  1.00 89.42           H  
ATOM    512  O   PHE A  33      12.731  12.565 -19.508  1.00 89.42           O  
ATOM    513  CG  PHE A  33       9.495  13.567 -22.588  1.00 89.42           C  
ATOM    514  CD1 PHE A  33       8.481  14.513 -22.359  1.00 89.42           C  
ATOM    515  HD1 PHE A  33       8.181  14.757 -21.350  1.00 89.42           H  
ATOM    516  CD2 PHE A  33       9.853  13.228 -23.909  1.00 89.42           C  
ATOM    517  HD2 PHE A  33      10.611  12.481 -24.091  1.00 89.42           H  
ATOM    518  CE1 PHE A  33       7.805  15.099 -23.441  1.00 89.42           C  
ATOM    519  HE1 PHE A  33       6.971  15.759 -23.254  1.00 89.42           H  
ATOM    520  CE2 PHE A  33       9.169  13.810 -24.992  1.00 89.42           C  
ATOM    521  HE2 PHE A  33       9.386  13.494 -26.001  1.00 89.42           H  
ATOM    522  CZ  PHE A  33       8.142  14.742 -24.757  1.00 89.42           C  
ATOM    523  HZ  PHE A  33       7.566  15.135 -25.582  1.00 89.42           H  
ATOM    524  N   ASP A  34      10.999  13.122 -18.171  1.00 84.26           N  
ATOM    525  H   ASP A  34      10.124  13.626 -18.129  1.00 84.26           H  
ATOM    526  CA  ASP A  34      11.596  12.680 -16.896  1.00 84.26           C  
ATOM    527  HA  ASP A  34      12.420  13.350 -16.648  1.00 84.26           H  
ATOM    528  C   ASP A  34      12.193  11.266 -16.959  1.00 84.26           C  
ATOM    529  CB  ASP A  34      10.535  12.776 -15.771  1.00 84.26           C  
ATOM    530  HB2 ASP A  34       9.611  12.322 -16.129  1.00 84.26           H  
ATOM    531  HB3 ASP A  34      10.319  13.826 -15.574  1.00 84.26           H  
ATOM    532  O   ASP A  34      13.387  11.058 -16.736  1.00 84.26           O  
ATOM    533  CG  ASP A  34      10.926  12.089 -14.444  1.00 84.26           C  
ATOM    534  OD1 ASP A  34      12.123  12.040 -14.102  1.00 84.26           O  
ATOM    535  OD2 ASP A  34      10.035  11.494 -13.784  1.00 84.26           O  
ATOM    536  N   SER A  35      11.339  10.280 -17.226  1.00 83.36           N  
ATOM    537  H   SER A  35      10.389  10.516 -17.474  1.00 83.36           H  
ATOM    538  CA  SER A  35      11.732   8.876 -17.214  1.00 83.36           C  
ATOM    539  HA  SER A  35      12.733   8.819 -17.640  1.00 83.36           H  
ATOM    540  C   SER A  35      10.805   8.019 -18.073  1.00 83.36           C  
ATOM    541  CB  SER A  35      11.798   8.344 -15.771  1.00 83.36           C  
ATOM    542  HB2 SER A  35      12.686   8.762 -15.296  1.00 83.36           H  
ATOM    543  HB3 SER A  35      11.903   7.259 -15.791  1.00 83.36           H  
ATOM    544  O   SER A  35       9.619   8.345 -18.217  1.00 83.36           O  
ATOM    545  OG  SER A  35      10.670   8.688 -14.978  1.00 83.36           O  
ATOM    546  HG  SER A  35      10.702   9.641 -14.866  1.00 83.36           H  
ATOM    547  N   PRO A  36      11.318   6.912 -18.641  1.00 86.81           N  
ATOM    548  CA  PRO A  36      10.499   5.977 -19.395  1.00 86.81           C  
ATOM    549  HA  PRO A  36       9.966   6.501 -20.189  1.00 86.81           H  
ATOM    550  C   PRO A  36       9.491   5.285 -18.481  1.00 86.81           C  
ATOM    551  CB  PRO A  36      11.462   4.968 -20.020  1.00 86.81           C  
ATOM    552  HB2 PRO A  36      11.738   5.270 -21.030  1.00 86.81           H  
ATOM    553  HB3 PRO A  36      11.019   3.973 -20.053  1.00 86.81           H  
ATOM    554  O   PRO A  36       9.787   4.934 -17.334  1.00 86.81           O  
ATOM    555  CG  PRO A  36      12.684   5.017 -19.101  1.00 86.81           C  
ATOM    556  HG2 PRO A  36      12.535   4.337 -18.263  1.00 86.81           H  
ATOM    557  HG3 PRO A  36      13.601   4.771 -19.636  1.00 86.81           H  
ATOM    558  CD  PRO A  36      12.701   6.452 -18.582  1.00 86.81           C  
ATOM    559  HD2 PRO A  36      13.322   7.074 -19.227  1.00 86.81           H  
ATOM    560  HD3 PRO A  36      13.092   6.472 -17.565  1.00 86.81           H  
ATOM    561  N   THR A  37       8.305   5.029 -19.017  1.00 88.07           N  
ATOM    562  H   THR A  37       8.123   5.330 -19.964  1.00 88.07           H  
ATOM    563  CA  THR A  37       7.279   4.252 -18.331  1.00 88.07           C  
ATOM    564  HA  THR A  37       7.225   4.586 -17.295  1.00 88.07           H  
ATOM    565  C   THR A  37       7.663   2.777 -18.367  1.00 88.07           C  
ATOM    566  CB  THR A  37       5.906   4.486 -18.965  1.00 88.07           C  
ATOM    567  HB  THR A  37       5.930   4.158 -20.005  1.00 88.07           H  
ATOM    568  O   THR A  37       7.910   2.207 -19.432  1.00 88.07           O  
ATOM    569  CG2 THR A  37       4.786   3.766 -18.216  1.00 88.07           C  
ATOM    570 HG21 THR A  37       4.790   4.065 -17.168  1.00 88.07           H  
ATOM    571 HG22 THR A  37       3.829   4.035 -18.663  1.00 88.07           H  
ATOM    572 HG23 THR A  37       4.915   2.686 -18.293  1.00 88.07           H  
ATOM    573  OG1 THR A  37       5.596   5.856 -18.917  1.00 88.07           O  
ATOM    574  HG1 THR A  37       5.047   6.034 -19.684  1.00 88.07           H  
ATOM    575  N   VAL A  38       7.707   2.139 -17.197  1.00 88.68           N  
ATOM    576  H   VAL A  38       7.514   2.664 -16.356  1.00 88.68           H  
ATOM    577  CA  VAL A  38       7.902   0.687 -17.086  1.00 88.68           C  
ATOM    578  HA  VAL A  38       8.700   0.386 -17.766  1.00 88.68           H  
ATOM    579  C   VAL A  38       6.616  -0.019 -17.513  1.00 88.68           C  
ATOM    580  CB  VAL A  38       8.366   0.273 -15.680  1.00 88.68           C  
ATOM    581  HB  VAL A  38       7.632   0.598 -14.943  1.00 88.68           H  
ATOM    582  O   VAL A  38       5.552   0.257 -16.962  1.00 88.68           O  
ATOM    583  CG1 VAL A  38       8.542  -1.246 -15.569  1.00 88.68           C  
ATOM    584 HG11 VAL A  38       9.221  -1.607 -16.342  1.00 88.68           H  
ATOM    585 HG12 VAL A  38       7.580  -1.746 -15.680  1.00 88.68           H  
ATOM    586 HG13 VAL A  38       8.943  -1.508 -14.590  1.00 88.68           H  
ATOM    587  CG2 VAL A  38       9.721   0.919 -15.350  1.00 88.68           C  
ATOM    588 HG21 VAL A  38      10.469   0.610 -16.080  1.00 88.68           H  
ATOM    589 HG22 VAL A  38      10.041   0.613 -14.354  1.00 88.68           H  
ATOM    590 HG23 VAL A  38       9.638   2.005 -15.366  1.00 88.68           H  
ATOM    591  N   ALA A  39       6.712  -0.919 -18.491  1.00 90.50           N  
ATOM    592  H   ALA A  39       7.627  -1.152 -18.850  1.00 90.50           H  
ATOM    593  CA  ALA A  39       5.588  -1.722 -18.963  1.00 90.50           C  
ATOM    594  HA  ALA A  39       4.696  -1.098 -19.014  1.00 90.50           H  
ATOM    595  C   ALA A  39       5.298  -2.884 -18.003  1.00 90.50           C  
ATOM    596  CB  ALA A  39       5.916  -2.236 -20.372  1.00 90.50           C  
ATOM    597  HB1 ALA A  39       5.056  -2.774 -20.773  1.00 90.50           H  
ATOM    598  HB2 ALA A  39       6.153  -1.398 -21.028  1.00 90.50           H  
ATOM    599  HB3 ALA A  39       6.773  -2.908 -20.343  1.00 90.50           H  
ATOM    600  O   ALA A  39       4.154  -3.110 -17.616  1.00 90.50           O  
ATOM    601  N   TYR A  40       6.342  -3.619 -17.626  1.00 93.13           N  
ATOM    602  H   TYR A  40       7.255  -3.374 -17.984  1.00 93.13           H  
ATOM    603  CA  TYR A  40       6.291  -4.739 -16.690  1.00 93.13           C  
ATOM    604  HA  TYR A  40       5.641  -4.481 -15.854  1.00 93.13           H  
ATOM    605  C   TYR A  40       7.689  -5.012 -16.127  1.00 93.13           C  
ATOM    606  CB  TYR A  40       5.705  -5.979 -17.390  1.00 93.13           C  
ATOM    607  HB2 TYR A  40       4.651  -5.790 -17.597  1.00 93.13           H  
ATOM    608  HB3 TYR A  40       5.732  -6.828 -16.707  1.00 93.13           H  
ATOM    609  O   TYR A  40       8.675  -4.417 -16.570  1.00 93.13           O  
ATOM    610  CG  TYR A  40       6.384  -6.395 -18.679  1.00 93.13           C  
ATOM    611  CD1 TYR A  40       5.842  -5.991 -19.915  1.00 93.13           C  
ATOM    612  HD1 TYR A  40       4.968  -5.357 -19.932  1.00 93.13           H  
ATOM    613  CD2 TYR A  40       7.526  -7.217 -18.645  1.00 93.13           C  
ATOM    614  HD2 TYR A  40       7.941  -7.534 -17.700  1.00 93.13           H  
ATOM    615  CE1 TYR A  40       6.428  -6.425 -21.119  1.00 93.13           C  
ATOM    616  HE1 TYR A  40       6.005  -6.138 -22.070  1.00 93.13           H  
ATOM    617  CE2 TYR A  40       8.120  -7.646 -19.847  1.00 93.13           C  
ATOM    618  HE2 TYR A  40       8.988  -8.288 -19.836  1.00 93.13           H  
ATOM    619  OH  TYR A  40       8.054  -7.787 -22.227  1.00 93.13           O  
ATOM    620  HH  TYR A  40       7.510  -7.613 -22.999  1.00 93.13           H  
ATOM    621  CZ  TYR A  40       7.563  -7.261 -21.082  1.00 93.13           C  
ATOM    622  N   SER A  41       7.778  -5.904 -15.145  1.00 96.18           N  
ATOM    623  H   SER A  41       6.958  -6.436 -14.890  1.00 96.18           H  
ATOM    624  CA  SER A  41       9.064  -6.380 -14.629  1.00 96.18           C  
ATOM    625  HA  SER A  41       9.871  -5.767 -15.029  1.00 96.18           H  
ATOM    626  C   SER A  41       9.314  -7.814 -15.081  1.00 96.18           C  
ATOM    627  CB  SER A  41       9.132  -6.261 -13.105  1.00 96.18           C  
ATOM    628  HB2 SER A  41       8.432  -6.966 -12.657  1.00 96.18           H  
ATOM    629  HB3 SER A  41      10.140  -6.505 -12.769  1.00 96.18           H  
ATOM    630  O   SER A  41       8.382  -8.541 -15.423  1.00 96.18           O  
ATOM    631  OG  SER A  41       8.799  -4.943 -12.696  1.00 96.18           O  
ATOM    632  HG  SER A  41       7.840  -4.913 -12.672  1.00 96.18           H  
ATOM    633  N   VAL A  42      10.570  -8.233 -15.078  1.00 96.08           N  
ATOM    634  H   VAL A  42      11.309  -7.570 -14.892  1.00 96.08           H  
ATOM    635  CA  VAL A  42      10.956  -9.630 -15.276  1.00 96.08           C  
ATOM    636  HA  VAL A  42      10.062 -10.250 -15.210  1.00 96.08           H  
ATOM    637  C   VAL A  42      11.871 -10.061 -14.142  1.00 96.08           C  
ATOM    638  CB  VAL A  42      11.573  -9.878 -16.667  1.00 96.08           C  
ATOM    639  HB  VAL A  42      11.828 -10.935 -16.744  1.00 96.08           H  
ATOM    640  O   VAL A  42      12.764  -9.309 -13.757  1.00 96.08           O  
ATOM    641  CG1 VAL A  42      10.559  -9.547 -17.766  1.00 96.08           C  
ATOM    642 HG11 VAL A  42       9.626 -10.083 -17.590  1.00 96.08           H  
ATOM    643 HG12 VAL A  42      10.953  -9.852 -18.735  1.00 96.08           H  
ATOM    644 HG13 VAL A  42      10.357  -8.476 -17.785  1.00 96.08           H  
ATOM    645  CG2 VAL A  42      12.826  -9.050 -16.964  1.00 96.08           C  
ATOM    646 HG21 VAL A  42      13.215  -9.308 -17.949  1.00 96.08           H  
ATOM    647 HG22 VAL A  42      13.595  -9.270 -16.224  1.00 96.08           H  
ATOM    648 HG23 VAL A  42      12.596  -7.984 -16.940  1.00 96.08           H  
ATOM    649  N   LEU A  43      11.639 -11.247 -13.585  1.00 96.16           N  
ATOM    650  H   LEU A  43      10.892 -11.815 -13.959  1.00 96.16           H  
ATOM    651  CA  LEU A  43      12.594 -11.886 -12.687  1.00 96.16           C  
ATOM    652  HA  LEU A  43      13.060 -11.127 -12.058  1.00 96.16           H  
ATOM    653  C   LEU A  43      13.675 -12.546 -13.538  1.00 96.16           C  
ATOM    654  CB  LEU A  43      11.868 -12.896 -11.786  1.00 96.16           C  
ATOM    655  HB2 LEU A  43      11.396 -13.639 -12.429  1.00 96.16           H  
ATOM    656  HB3 LEU A  43      11.087 -12.380 -11.227  1.00 96.16           H  
ATOM    657  O   LEU A  43      13.358 -13.324 -14.438  1.00 96.16           O  
ATOM    658  CG  LEU A  43      12.784 -13.639 -10.797  1.00 96.16           C  
ATOM    659  HG  LEU A  43      13.584 -14.144 -11.339  1.00 96.16           H  
ATOM    660  CD1 LEU A  43      13.404 -12.692  -9.769  1.00 96.16           C  
ATOM    661 HD11 LEU A  43      14.105 -12.014 -10.257  1.00 96.16           H  
ATOM    662 HD12 LEU A  43      12.622 -12.119  -9.272  1.00 96.16           H  
ATOM    663 HD13 LEU A  43      13.949 -13.271  -9.024  1.00 96.16           H  
ATOM    664  CD2 LEU A  43      11.982 -14.696 -10.043  1.00 96.16           C  
ATOM    665 HD21 LEU A  43      11.176 -14.230  -9.478  1.00 96.16           H  
ATOM    666 HD22 LEU A  43      12.631 -15.242  -9.358  1.00 96.16           H  
ATOM    667 HD23 LEU A  43      11.560 -15.406 -10.754  1.00 96.16           H  
ATOM    668  N   VAL A  44      14.935 -12.223 -13.256  1.00 95.11           N  
ATOM    669  H   VAL A  44      15.105 -11.540 -12.532  1.00 95.11           H  
ATOM    670  CA  VAL A  44      16.100 -12.729 -13.985  1.00 95.11           C  
ATOM    671  HA  VAL A  44      15.773 -13.449 -14.735  1.00 95.11           H  
ATOM    672  C   VAL A  44      17.026 -13.443 -13.013  1.00 95.11           C  
ATOM    673  CB  VAL A  44      16.840 -11.590 -14.716  1.00 95.11           C  
ATOM    674  HB  VAL A  44      17.199 -10.863 -13.987  1.00 95.11           H  
ATOM    675  O   VAL A  44      17.474 -12.854 -12.027  1.00 95.11           O  
ATOM    676  CG1 VAL A  44      18.042 -12.111 -15.514  1.00 95.11           C  
ATOM    677 HG11 VAL A  44      18.519 -11.286 -16.043  1.00 95.11           H  
ATOM    678 HG12 VAL A  44      17.721 -12.864 -16.234  1.00 95.11           H  
ATOM    679 HG13 VAL A  44      18.778 -12.544 -14.837  1.00 95.11           H  
ATOM    680  CG2 VAL A  44      15.906 -10.869 -15.693  1.00 95.11           C  
ATOM    681 HG21 VAL A  44      16.457 -10.108 -16.245  1.00 95.11           H  
ATOM    682 HG22 VAL A  44      15.466 -11.582 -16.391  1.00 95.11           H  
ATOM    683 HG23 VAL A  44      15.117 -10.377 -15.125  1.00 95.11           H  
ATOM    684  N   VAL A  45      17.342 -14.701 -13.326  1.00 94.27           N  
ATOM    685  H   VAL A  45      16.870 -15.131 -14.109  1.00 94.27           H  
ATOM    686  CA  VAL A  45      18.433 -15.455 -12.701  1.00 94.27           C  
ATOM    687  HA  VAL A  45      18.785 -14.902 -11.830  1.00 94.27           H  
ATOM    688  C   VAL A  45      19.576 -15.561 -13.707  1.00 94.27           C  
ATOM    689  CB  VAL A  45      17.976 -16.835 -12.199  1.00 94.27           C  
ATOM    690  HB  VAL A  45      17.690 -17.454 -13.049  1.00 94.27           H  
ATOM    691  O   VAL A  45      19.439 -16.208 -14.745  1.00 94.27           O  
ATOM    692  CG1 VAL A  45      19.110 -17.537 -11.441  1.00 94.27           C  
ATOM    693 HG11 VAL A  45      18.760 -18.499 -11.065  1.00 94.27           H  
ATOM    694 HG12 VAL A  45      19.439 -16.921 -10.605  1.00 94.27           H  
ATOM    695 HG13 VAL A  45      19.951 -17.719 -12.111  1.00 94.27           H  
ATOM    696  CG2 VAL A  45      16.775 -16.719 -11.251  1.00 94.27           C  
ATOM    697 HG21 VAL A  45      16.503 -17.704 -10.875  1.00 94.27           H  
ATOM    698 HG22 VAL A  45      15.914 -16.312 -11.783  1.00 94.27           H  
ATOM    699 HG23 VAL A  45      17.026 -16.066 -10.415  1.00 94.27           H  
ATOM    700  N   ALA A  46      20.687 -14.885 -13.425  1.00 95.04           N  
ATOM    701  H   ALA A  46      20.747 -14.422 -12.530  1.00 95.04           H  
ATOM    702  CA  ALA A  46      21.829 -14.769 -14.335  1.00 95.04           C  
ATOM    703  HA  ALA A  46      21.947 -15.691 -14.903  1.00 95.04           H  
ATOM    704  C   ALA A  46      23.128 -14.525 -13.555  1.00 95.04           C  
ATOM    705  CB  ALA A  46      21.536 -13.622 -15.316  1.00 95.04           C  
ATOM    706  HB1 ALA A  46      21.404 -12.688 -14.770  1.00 95.04           H  
ATOM    707  HB2 ALA A  46      20.626 -13.843 -15.874  1.00 95.04           H  
ATOM    708  HB3 ALA A  46      22.353 -13.512 -16.030  1.00 95.04           H  
ATOM    709  O   ALA A  46      23.131 -14.501 -12.323  1.00 95.04           O  
ATOM    710  N   LYS A  47      24.241 -14.310 -14.259  1.00 94.77           N  
ATOM    711  H   LYS A  47      24.192 -14.386 -15.265  1.00 94.77           H  
ATOM    712  CA  LYS A  47      25.479 -13.785 -13.673  1.00 94.77           C  
ATOM    713  HA  LYS A  47      25.368 -13.765 -12.589  1.00 94.77           H  
ATOM    714  C   LYS A  47      25.718 -12.346 -14.112  1.00 94.77           C  
ATOM    715  CB  LYS A  47      26.669 -14.690 -14.005  1.00 94.77           C  
ATOM    716  HB2 LYS A  47      27.573 -14.227 -13.609  1.00 94.77           H  
ATOM    717  HB3 LYS A  47      26.768 -14.776 -15.087  1.00 94.77           H  
ATOM    718  O   LYS A  47      25.366 -11.965 -15.222  1.00 94.77           O  
ATOM    719  CG  LYS A  47      26.521 -16.090 -13.390  1.00 94.77           C  
ATOM    720  HG2 LYS A  47      25.683 -16.605 -13.858  1.00 94.77           H  
ATOM    721  HG3 LYS A  47      26.340 -16.009 -12.318  1.00 94.77           H  
ATOM    722  CD  LYS A  47      27.801 -16.894 -13.625  1.00 94.77           C  
ATOM    723  HD2 LYS A  47      28.043 -16.839 -14.687  1.00 94.77           H  
ATOM    724  HD3 LYS A  47      28.621 -16.457 -13.056  1.00 94.77           H  
ATOM    725  CE  LYS A  47      27.630 -18.357 -13.210  1.00 94.77           C  
ATOM    726  HE2 LYS A  47      27.654 -18.442 -12.123  1.00 94.77           H  
ATOM    727  HE3 LYS A  47      26.659 -18.695 -13.570  1.00 94.77           H  
ATOM    728  NZ  LYS A  47      28.672 -19.196 -13.848  1.00 94.77           N  
ATOM    729  HZ1 LYS A  47      28.545 -19.111 -14.847  1.00 94.77           H  
ATOM    730  HZ2 LYS A  47      29.615 -18.888 -13.662  1.00 94.77           H  
ATOM    731  HZ3 LYS A  47      28.539 -20.180 -13.663  1.00 94.77           H  
ATOM    732  N   VAL A  48      26.346 -11.555 -13.252  1.00 94.11           N  
ATOM    733  H   VAL A  48      26.551 -11.924 -12.334  1.00 94.11           H  
ATOM    734  CA  VAL A  48      26.810 -10.195 -13.572  1.00 94.11           C  
ATOM    735  HA  VAL A  48      26.854 -10.079 -14.654  1.00 94.11           H  
ATOM    736  C   VAL A  48      28.222  -9.991 -13.045  1.00 94.11           C  
ATOM    737  CB  VAL A  48      25.869  -9.098 -13.035  1.00 94.11           C  
ATOM    738  HB  VAL A  48      26.338  -8.128 -13.201  1.00 94.11           H  
ATOM    739  O   VAL A  48      28.595 -10.534 -12.000  1.00 94.11           O  
ATOM    740  CG1 VAL A  48      24.526  -9.097 -13.765  1.00 94.11           C  
ATOM    741 HG11 VAL A  48      24.009 -10.045 -13.619  1.00 94.11           H  
ATOM    742 HG12 VAL A  48      23.896  -8.286 -13.399  1.00 94.11           H  
ATOM    743 HG13 VAL A  48      24.693  -8.940 -14.831  1.00 94.11           H  
ATOM    744  CG2 VAL A  48      25.591  -9.243 -11.538  1.00 94.11           C  
ATOM    745 HG21 VAL A  48      24.933  -8.434 -11.219  1.00 94.11           H  
ATOM    746 HG22 VAL A  48      26.525  -9.218 -10.977  1.00 94.11           H  
ATOM    747 HG23 VAL A  48      25.097 -10.200 -11.366  1.00 94.11           H  
ATOM    748  N   GLU A  49      29.015  -9.198 -13.758  1.00 92.96           N  
ATOM    749  H   GLU A  49      28.665  -8.784 -14.610  1.00 92.96           H  
ATOM    750  CA  GLU A  49      30.336  -8.786 -13.293  1.00 92.96           C  
ATOM    751  HA  GLU A  49      30.892  -9.664 -12.964  1.00 92.96           H  
ATOM    752  C   GLU A  49      30.189  -7.824 -12.106  1.00 92.96           C  
ATOM    753  CB  GLU A  49      31.131  -8.124 -14.426  1.00 92.96           C  
ATOM    754  HB2 GLU A  49      32.062  -7.744 -14.006  1.00 92.96           H  
ATOM    755  HB3 GLU A  49      30.559  -7.284 -14.821  1.00 92.96           H  
ATOM    756  O   GLU A  49      29.552  -6.774 -12.211  1.00 92.96           O  
ATOM    757  CG  GLU A  49      31.462  -9.099 -15.566  1.00 92.96           C  
ATOM    758  HG2 GLU A  49      31.979  -9.962 -15.147  1.00 92.96           H  
ATOM    759  HG3 GLU A  49      30.532  -9.449 -16.013  1.00 92.96           H  
ATOM    760  CD  GLU A  49      32.334  -8.463 -16.664  1.00 92.96           C  
ATOM    761  OE1 GLU A  49      32.714  -9.211 -17.589  1.00 92.96           O  
ATOM    762  OE2 GLU A  49      32.617  -7.240 -16.591  1.00 92.96           O  
ATOM    763  N   LYS A  50      30.770  -8.172 -10.951  1.00 86.89           N  
ATOM    764  H   LYS A  50      31.220  -9.075 -10.902  1.00 86.89           H  
ATOM    765  CA  LYS A  50      30.751  -7.320  -9.751  1.00 86.89           C  
ATOM    766  HA  LYS A  50      30.416  -6.327 -10.053  1.00 86.89           H  
ATOM    767  C   LYS A  50      32.144  -7.121  -9.158  1.00 86.89           C  
ATOM    768  CB  LYS A  50      29.743  -7.858  -8.712  1.00 86.89           C  
ATOM    769  HB2 LYS A  50      29.982  -7.436  -7.736  1.00 86.89           H  
ATOM    770  HB3 LYS A  50      29.827  -8.943  -8.652  1.00 86.89           H  
ATOM    771  O   LYS A  50      32.947  -8.049  -9.054  1.00 86.89           O  
ATOM    772  CG  LYS A  50      28.297  -7.461  -9.060  1.00 86.89           C  
ATOM    773  HG2 LYS A  50      28.037  -7.891 -10.026  1.00 86.89           H  
ATOM    774  HG3 LYS A  50      28.248  -6.375  -9.149  1.00 86.89           H  
ATOM    775  CD  LYS A  50      27.264  -7.911  -8.009  1.00 86.89           C  
ATOM    776  HD2 LYS A  50      27.246  -9.000  -7.974  1.00 86.89           H  
ATOM    777  HD3 LYS A  50      27.539  -7.516  -7.031  1.00 86.89           H  
ATOM    778  CE  LYS A  50      25.877  -7.380  -8.411  1.00 86.89           C  
ATOM    779  HE2 LYS A  50      25.903  -6.290  -8.411  1.00 86.89           H  
ATOM    780  HE3 LYS A  50      25.686  -7.688  -9.439  1.00 86.89           H  
ATOM    781  NZ  LYS A  50      24.768  -7.866  -7.546  1.00 86.89           N  
ATOM    782  HZ1 LYS A  50      23.887  -7.531  -7.909  1.00 86.89           H  
ATOM    783  HZ2 LYS A  50      24.708  -8.874  -7.579  1.00 86.89           H  
ATOM    784  HZ3 LYS A  50      24.861  -7.551  -6.591  1.00 86.89           H  
ATOM    785  N   GLY A  51      32.378  -5.903  -8.666  1.00 85.27           N  
ATOM    786  H   GLY A  51      31.689  -5.191  -8.861  1.00 85.27           H  
ATOM    787  CA  GLY A  51      33.616  -5.494  -7.998  1.00 85.27           C  
ATOM    788  HA2 GLY A  51      33.958  -6.297  -7.344  1.00 85.27           H  
ATOM    789  HA3 GLY A  51      33.409  -4.620  -7.380  1.00 85.27           H  
ATOM    790  C   GLY A  51      34.751  -5.141  -8.962  1.00 85.27           C  
ATOM    791  O   GLY A  51      34.632  -5.301 -10.173  1.00 85.27           O  
ATOM    792  N   LYS A  52      35.878  -4.671  -8.409  1.00 84.57           N  
ATOM    793  H   LYS A  52      35.901  -4.544  -7.407  1.00 84.57           H  
ATOM    794  CA  LYS A  52      37.043  -4.214  -9.193  1.00 84.57           C  
ATOM    795  HA  LYS A  52      36.734  -3.405  -9.855  1.00 84.57           H  
ATOM    796  C   LYS A  52      37.611  -5.297 -10.119  1.00 84.57           C  
ATOM    797  CB  LYS A  52      38.152  -3.696  -8.260  1.00 84.57           C  
ATOM    798  HB2 LYS A  52      38.410  -4.466  -7.533  1.00 84.57           H  
ATOM    799  HB3 LYS A  52      39.036  -3.500  -8.867  1.00 84.57           H  
ATOM    800  O   LYS A  52      38.005  -4.997 -11.235  1.00 84.57           O  
ATOM    801  CG  LYS A  52      37.781  -2.396  -7.525  1.00 84.57           C  
ATOM    802  HG2 LYS A  52      37.462  -1.653  -8.256  1.00 84.57           H  
ATOM    803  HG3 LYS A  52      36.960  -2.586  -6.834  1.00 84.57           H  
ATOM    804  CD  LYS A  52      38.989  -1.847  -6.747  1.00 84.57           C  
ATOM    805  HD2 LYS A  52      39.299  -2.579  -6.001  1.00 84.57           H  
ATOM    806  HD3 LYS A  52      39.813  -1.689  -7.443  1.00 84.57           H  
ATOM    807  CE  LYS A  52      38.655  -0.517  -6.054  1.00 84.57           C  
ATOM    808  HE2 LYS A  52      38.294   0.183  -6.807  1.00 84.57           H  
ATOM    809  HE3 LYS A  52      37.848  -0.683  -5.340  1.00 84.57           H  
ATOM    810  NZ  LYS A  52      39.837   0.064  -5.359  1.00 84.57           N  
ATOM    811  HZ1 LYS A  52      40.186  -0.556  -4.642  1.00 84.57           H  
ATOM    812  HZ2 LYS A  52      40.588   0.244  -6.011  1.00 84.57           H  
ATOM    813  HZ3 LYS A  52      39.602   0.942  -4.920  1.00 84.57           H  
ATOM    814  N   ALA A  53      37.602  -6.552  -9.670  1.00 87.78           N  
ATOM    815  H   ALA A  53      37.267  -6.715  -8.731  1.00 87.78           H  
ATOM    816  CA  ALA A  53      38.090  -7.698 -10.437  1.00 87.78           C  
ATOM    817  HA  ALA A  53      38.957  -7.383 -11.017  1.00 87.78           H  
ATOM    818  C   ALA A  53      37.071  -8.254 -11.453  1.00 87.78           C  
ATOM    819  CB  ALA A  53      38.556  -8.769  -9.439  1.00 87.78           C  
ATOM    820  HB1 ALA A  53      37.715  -9.115  -8.838  1.00 87.78           H  
ATOM    821  HB2 ALA A  53      38.981  -9.612  -9.984  1.00 87.78           H  
ATOM    822  HB3 ALA A  53      39.328  -8.356  -8.789  1.00 87.78           H  
ATOM    823  O   ALA A  53      37.333  -9.301 -12.033  1.00 87.78           O  
ATOM    824  N   LYS A  54      35.897  -7.616 -11.620  1.00 87.12           N  
ATOM    825  H   LYS A  54      35.764  -6.732 -11.150  1.00 87.12           H  
ATOM    826  CA  LYS A  54      34.834  -8.033 -12.555  1.00 87.12           C  
ATOM    827  HA  LYS A  54      33.922  -7.498 -12.293  1.00 87.12           H  
ATOM    828  C   LYS A  54      34.464  -9.522 -12.465  1.00 87.12           C  
ATOM    829  CB  LYS A  54      35.206  -7.619 -13.987  1.00 87.12           C  
ATOM    830  HB2 LYS A  54      36.161  -8.068 -14.261  1.00 87.12           H  
ATOM    831  HB3 LYS A  54      34.449  -8.002 -14.671  1.00 87.12           H  
ATOM    832  O   LYS A  54      34.138 -10.166 -13.455  1.00 87.12           O  
ATOM    833  CG  LYS A  54      35.276  -6.099 -14.170  1.00 87.12           C  
ATOM    834  HG2 LYS A  54      34.311  -5.663 -13.909  1.00 87.12           H  
ATOM    835  HG3 LYS A  54      36.053  -5.669 -13.538  1.00 87.12           H  
ATOM    836  CD  LYS A  54      35.590  -5.809 -15.639  1.00 87.12           C  
ATOM    837  HD2 LYS A  54      36.608  -6.127 -15.863  1.00 87.12           H  
ATOM    838  HD3 LYS A  54      34.910  -6.389 -16.263  1.00 87.12           H  
ATOM    839  CE  LYS A  54      35.421  -4.328 -15.970  1.00 87.12           C  
ATOM    840  HE2 LYS A  54      34.486  -3.984 -15.527  1.00 87.12           H  
ATOM    841  HE3 LYS A  54      36.246  -3.764 -15.536  1.00 87.12           H  
ATOM    842  NZ  LYS A  54      35.363  -4.157 -17.441  1.00 87.12           N  
ATOM    843  HZ1 LYS A  54      36.214  -4.489 -17.873  1.00 87.12           H  
ATOM    844  HZ2 LYS A  54      35.202  -3.194 -17.700  1.00 87.12           H  
ATOM    845  HZ3 LYS A  54      34.607  -4.721 -17.801  1.00 87.12           H  
ATOM    846  N   LYS A  55      34.496 -10.095 -11.258  1.00 90.35           N  
ATOM    847  H   LYS A  55      34.687  -9.502 -10.462  1.00 90.35           H  
ATOM    848  CA  LYS A  55      34.156 -11.510 -11.066  1.00 90.35           C  
ATOM    849  HA  LYS A  55      34.697 -12.088 -11.815  1.00 90.35           H  
ATOM    850  C   LYS A  55      32.667 -11.716 -11.334  1.00 90.35           C  
ATOM    851  CB  LYS A  55      34.564 -12.008  -9.672  1.00 90.35           C  
ATOM    852  HB2 LYS A  55      34.144 -11.351  -8.911  1.00 90.35           H  
ATOM    853  HB3 LYS A  55      34.152 -13.007  -9.532  1.00 90.35           H  
ATOM    854  O   LYS A  55      31.840 -10.964 -10.810  1.00 90.35           O  
ATOM    855  CG  LYS A  55      36.092 -12.084  -9.517  1.00 90.35           C  
ATOM    856  HG2 LYS A  55      36.514 -11.081  -9.590  1.00 90.35           H  
ATOM    857  HG3 LYS A  55      36.500 -12.690 -10.326  1.00 90.35           H  
ATOM    858  CD  LYS A  55      36.499 -12.710  -8.174  1.00 90.35           C  
ATOM    859  HD2 LYS A  55      36.058 -13.705  -8.101  1.00 90.35           H  
ATOM    860  HD3 LYS A  55      36.128 -12.092  -7.357  1.00 90.35           H  
ATOM    861  CE  LYS A  55      38.029 -12.824  -8.089  1.00 90.35           C  
ATOM    862  HE2 LYS A  55      38.378 -13.364  -8.969  1.00 90.35           H  
ATOM    863  HE3 LYS A  55      38.462 -11.825  -8.132  1.00 90.35           H  
ATOM    864  NZ  LYS A  55      38.485 -13.534  -6.862  1.00 90.35           N  
ATOM    865  HZ1 LYS A  55      38.119 -14.475  -6.837  1.00 90.35           H  
ATOM    866  HZ2 LYS A  55      39.492 -13.614  -6.862  1.00 90.35           H  
ATOM    867  HZ3 LYS A  55      38.210 -13.048  -6.020  1.00 90.35           H  
ATOM    868  N   LEU A  56      32.339 -12.750 -12.106  1.00 93.21           N  
ATOM    869  H   LEU A  56      33.078 -13.282 -12.544  1.00 93.21           H  
ATOM    870  CA  LEU A  56      30.960 -13.155 -12.353  1.00 93.21           C  
ATOM    871  HA  LEU A  56      30.389 -12.284 -12.672  1.00 93.21           H  
ATOM    872  C   LEU A  56      30.332 -13.673 -11.057  1.00 93.21           C  
ATOM    873  CB  LEU A  56      30.908 -14.224 -13.460  1.00 93.21           C  
ATOM    874  HB2 LEU A  56      31.591 -15.032 -13.198  1.00 93.21           H  
ATOM    875  HB3 LEU A  56      29.901 -14.639 -13.489  1.00 93.21           H  
ATOM    876  O   LEU A  56      30.830 -14.620 -10.447  1.00 93.21           O  
ATOM    877  CG  LEU A  56      31.246 -13.716 -14.871  1.00 93.21           C  
ATOM    878  HG  LEU A  56      32.230 -13.246 -14.862  1.00 93.21           H  
ATOM    879  CD1 LEU A  56      31.275 -14.898 -15.839  1.00 93.21           C  
ATOM    880 HD11 LEU A  56      31.533 -14.547 -16.838  1.00 93.21           H  
ATOM    881 HD12 LEU A  56      32.031 -15.619 -15.528  1.00 93.21           H  
ATOM    882 HD13 LEU A  56      30.304 -15.391 -15.880  1.00 93.21           H  
ATOM    883  CD2 LEU A  56      30.211 -12.710 -15.379  1.00 93.21           C  
ATOM    884 HD21 LEU A  56      30.206 -11.813 -14.759  1.00 93.21           H  
ATOM    885 HD22 LEU A  56      30.488 -12.402 -16.387  1.00 93.21           H  
ATOM    886 HD23 LEU A  56      29.218 -13.157 -15.400  1.00 93.21           H  
ATOM    887  N   LYS A  57      29.231 -13.050 -10.638  1.00 93.82           N  
ATOM    888  H   LYS A  57      28.916 -12.247 -11.163  1.00 93.82           H  
ATOM    889  CA  LYS A  57      28.434 -13.480  -9.486  1.00 93.82           C  
ATOM    890  HA  LYS A  57      28.840 -14.409  -9.086  1.00 93.82           H  
ATOM    891  C   LYS A  57      27.007 -13.761  -9.915  1.00 93.82           C  
ATOM    892  CB  LYS A  57      28.458 -12.418  -8.379  1.00 93.82           C  
ATOM    893  HB2 LYS A  57      27.751 -12.721  -7.607  1.00 93.82           H  
ATOM    894  HB3 LYS A  57      28.134 -11.459  -8.784  1.00 93.82           H  
ATOM    895  O   LYS A  57      26.426 -12.961 -10.647  1.00 93.82           O  
ATOM    896  CG  LYS A  57      29.849 -12.271  -7.749  1.00 93.82           C  
ATOM    897  HG2 LYS A  57      30.524 -11.785  -8.454  1.00 93.82           H  
ATOM    898  HG3 LYS A  57      30.240 -13.260  -7.511  1.00 93.82           H  
ATOM    899  CD  LYS A  57      29.766 -11.447  -6.459  1.00 93.82           C  
ATOM    900  HD2 LYS A  57      29.403 -10.446  -6.689  1.00 93.82           H  
ATOM    901  HD3 LYS A  57      29.068 -11.936  -5.779  1.00 93.82           H  
ATOM    902  CE  LYS A  57      31.147 -11.368  -5.800  1.00 93.82           C  
ATOM    903  HE2 LYS A  57      31.550 -12.378  -5.738  1.00 93.82           H  
ATOM    904  HE3 LYS A  57      31.808 -10.784  -6.441  1.00 93.82           H  
ATOM    905  NZ  LYS A  57      31.072 -10.777  -4.438  1.00 93.82           N  
ATOM    906  HZ1 LYS A  57      31.984 -10.765  -4.003  1.00 93.82           H  
ATOM    907  HZ2 LYS A  57      30.710  -9.834  -4.465  1.00 93.82           H  
ATOM    908  HZ3 LYS A  57      30.469 -11.336  -3.850  1.00 93.82           H  
ATOM    909  N   SER A  58      26.447 -14.858  -9.415  1.00 93.57           N  
ATOM    910  H   SER A  58      27.002 -15.503  -8.870  1.00 93.57           H  
ATOM    911  CA  SER A  58      25.034 -15.176  -9.594  1.00 93.57           C  
ATOM    912  HA  SER A  58      24.817 -15.208 -10.662  1.00 93.57           H  
ATOM    913  C   SER A  58      24.160 -14.104  -8.947  1.00 93.57           C  
ATOM    914  CB  SER A  58      24.699 -16.552  -9.013  1.00 93.57           C  
ATOM    915  HB2 SER A  58      23.662 -16.795  -9.243  1.00 93.57           H  
ATOM    916  HB3 SER A  58      24.829 -16.536  -7.931  1.00 93.57           H  
ATOM    917  O   SER A  58      24.440 -13.637  -7.840  1.00 93.57           O  
ATOM    918  OG  SER A  58      25.552 -17.531  -9.578  1.00 93.57           O  
ATOM    919  HG  SER A  58      25.226 -18.396  -9.319  1.00 93.57           H  
ATOM    920  N   VAL A  59      23.105 -13.714  -9.649  1.00 93.37           N  
ATOM    921  H   VAL A  59      22.959 -14.122 -10.562  1.00 93.37           H  
ATOM    922  CA  VAL A  59      22.094 -12.763  -9.200  1.00 93.37           C  
ATOM    923  HA  VAL A  59      22.158 -12.672  -8.115  1.00 93.37           H  
ATOM    924  C   VAL A  59      20.705 -13.296  -9.515  1.00 93.37           C  
ATOM    925  CB  VAL A  59      22.284 -11.358  -9.804  1.00 93.37           C  
ATOM    926  HB  VAL A  59      21.429 -10.750  -9.509  1.00 93.37           H  
ATOM    927  O   VAL A  59      20.499 -13.972 -10.520  1.00 93.37           O  
ATOM    928  CG1 VAL A  59      23.531 -10.697  -9.204  1.00 93.37           C  
ATOM    929 HG11 VAL A  59      23.447 -10.704  -8.117  1.00 93.37           H  
ATOM    930 HG12 VAL A  59      23.582  -9.670  -9.563  1.00 93.37           H  
ATOM    931 HG13 VAL A  59      24.423 -11.251  -9.496  1.00 93.37           H  
ATOM    932  CG2 VAL A  59      22.368 -11.335 -11.336  1.00 93.37           C  
ATOM    933 HG21 VAL A  59      22.410 -10.302 -11.682  1.00 93.37           H  
ATOM    934 HG22 VAL A  59      21.481 -11.798 -11.768  1.00 93.37           H  
ATOM    935 HG23 VAL A  59      23.254 -11.868 -11.681  1.00 93.37           H  
ATOM    936  N   LYS A  60      19.767 -12.963  -8.630  1.00 93.75           N  
ATOM    937  H   LYS A  60      20.054 -12.424  -7.826  1.00 93.75           H  
ATOM    938  CA  LYS A  60      18.326 -13.151  -8.770  1.00 93.75           C  
ATOM    939  HA  LYS A  60      18.075 -13.477  -9.780  1.00 93.75           H  
ATOM    940  C   LYS A  60      17.714 -11.782  -8.515  1.00 93.75           C  
ATOM    941  CB  LYS A  60      17.873 -14.221  -7.764  1.00 93.75           C  
ATOM    942  HB2 LYS A  60      18.192 -13.925  -6.765  1.00 93.75           H  
ATOM    943  HB3 LYS A  60      18.370 -15.158  -8.013  1.00 93.75           H  
ATOM    944  O   LYS A  60      17.771 -11.295  -7.389  1.00 93.75           O  
ATOM    945  CG  LYS A  60      16.355 -14.461  -7.743  1.00 93.75           C  
ATOM    946  HG2 LYS A  60      16.016 -14.781  -8.728  1.00 93.75           H  
ATOM    947  HG3 LYS A  60      15.843 -13.539  -7.468  1.00 93.75           H  
ATOM    948  CD  LYS A  60      16.029 -15.541  -6.701  1.00 93.75           C  
ATOM    949  HD2 LYS A  60      16.388 -15.209  -5.727  1.00 93.75           H  
ATOM    950  HD3 LYS A  60      16.542 -16.467  -6.963  1.00 93.75           H  
ATOM    951  CE  LYS A  60      14.528 -15.816  -6.598  1.00 93.75           C  
ATOM    952  HE2 LYS A  60      14.160 -16.250  -7.528  1.00 93.75           H  
ATOM    953  HE3 LYS A  60      14.015 -14.866  -6.447  1.00 93.75           H  
ATOM    954  NZ  LYS A  60      14.208 -16.705  -5.447  1.00 93.75           N  
ATOM    955  HZ1 LYS A  60      14.603 -16.380  -4.576  1.00 93.75           H  
ATOM    956  HZ2 LYS A  60      14.468 -17.672  -5.571  1.00 93.75           H  
ATOM    957  HZ3 LYS A  60      13.220 -16.636  -5.248  1.00 93.75           H  
ATOM    958  N   GLU A  61      17.242 -11.112  -9.558  1.00 94.67           N  
ATOM    959  H   GLU A  61      17.249 -11.545 -10.471  1.00 94.67           H  
ATOM    960  CA  GLU A  61      16.771  -9.731  -9.439  1.00 94.67           C  
ATOM    961  HA  GLU A  61      16.342  -9.608  -8.445  1.00 94.67           H  
ATOM    962  C   GLU A  61      15.652  -9.400 -10.419  1.00 94.67           C  
ATOM    963  CB  GLU A  61      17.941  -8.733  -9.542  1.00 94.67           C  
ATOM    964  HB2 GLU A  61      18.635  -8.956  -8.732  1.00 94.67           H  
ATOM    965  HB3 GLU A  61      17.558  -7.726  -9.375  1.00 94.67           H  
ATOM    966  O   GLU A  61      15.452 -10.070 -11.431  1.00 94.67           O  
ATOM    967  CG  GLU A  61      18.708  -8.751 -10.872  1.00 94.67           C  
ATOM    968  HG2 GLU A  61      19.085  -9.757 -11.061  1.00 94.67           H  
ATOM    969  HG3 GLU A  61      18.025  -8.485 -11.679  1.00 94.67           H  
ATOM    970  CD  GLU A  61      19.897  -7.776 -10.850  1.00 94.67           C  
ATOM    971  OE1 GLU A  61      20.148  -7.144 -11.896  1.00 94.67           O  
ATOM    972  OE2 GLU A  61      20.589  -7.661  -9.808  1.00 94.67           O  
ATOM    973  N   LEU A  62      14.906  -8.351 -10.087  1.00 96.30           N  
ATOM    974  H   LEU A  62      15.156  -7.820  -9.265  1.00 96.30           H  
ATOM    975  CA  LEU A  62      13.836  -7.833 -10.921  1.00 96.30           C  
ATOM    976  HA  LEU A  62      13.444  -8.643 -11.536  1.00 96.30           H  
ATOM    977  C   LEU A  62      14.385  -6.755 -11.850  1.00 96.30           C  
ATOM    978  CB  LEU A  62      12.703  -7.309 -10.031  1.00 96.30           C  
ATOM    979  HB2 LEU A  62      13.124  -6.607  -9.312  1.00 96.30           H  
ATOM    980  HB3 LEU A  62      11.984  -6.771 -10.649  1.00 96.30           H  
ATOM    981  O   LEU A  62      15.003  -5.786 -11.406  1.00 96.30           O  
ATOM    982  CG  LEU A  62      11.971  -8.440  -9.287  1.00 96.30           C  
ATOM    983  HG  LEU A  62      12.688  -9.160  -8.891  1.00 96.30           H  
ATOM    984  CD1 LEU A  62      11.208  -7.848  -8.116  1.00 96.30           C  
ATOM    985 HD11 LEU A  62      11.941  -7.494  -7.390  1.00 96.30           H  
ATOM    986 HD12 LEU A  62      10.596  -8.614  -7.640  1.00 96.30           H  
ATOM    987 HD13 LEU A  62      10.578  -7.025  -8.453  1.00 96.30           H  
ATOM    988  CD2 LEU A  62      10.998  -9.176 -10.200  1.00 96.30           C  
ATOM    989 HD21 LEU A  62      10.484  -9.949  -9.628  1.00 96.30           H  
ATOM    990 HD22 LEU A  62      10.264  -8.485 -10.613  1.00 96.30           H  
ATOM    991 HD23 LEU A  62      11.540  -9.659 -11.013  1.00 96.30           H  
ATOM    992  N   VAL A  63      14.097  -6.895 -13.139  1.00 95.77           N  
ATOM    993  H   VAL A  63      13.633  -7.745 -13.424  1.00 95.77           H  
ATOM    994  CA  VAL A  63      14.469  -5.936 -14.178  1.00 95.77           C  
ATOM    995  HA  VAL A  63      15.081  -5.149 -13.737  1.00 95.77           H  
ATOM    996  C   VAL A  63      13.201  -5.308 -14.734  1.00 95.77           C  
ATOM    997  CB  VAL A  63      15.315  -6.602 -15.278  1.00 95.77           C  
ATOM    998  HB  VAL A  63      14.715  -7.350 -15.797  1.00 95.77           H  
ATOM    999  O   VAL A  63      12.294  -6.003 -15.183  1.00 95.77           O  
ATOM   1000  CG1 VAL A  63      15.792  -5.569 -16.308  1.00 95.77           C  
ATOM   1001 HG11 VAL A  63      14.938  -5.109 -16.806  1.00 95.77           H  
ATOM   1002 HG12 VAL A  63      16.397  -4.806 -15.818  1.00 95.77           H  
ATOM   1003 HG13 VAL A  63      16.397  -6.071 -17.064  1.00 95.77           H  
ATOM   1004  CG2 VAL A  63      16.542  -7.296 -14.680  1.00 95.77           C  
ATOM   1005 HG21 VAL A  63      16.238  -8.146 -14.069  1.00 95.77           H  
ATOM   1006 HG22 VAL A  63      17.101  -6.599 -14.056  1.00 95.77           H  
ATOM   1007 HG23 VAL A  63      17.190  -7.671 -15.473  1.00 95.77           H  
ATOM   1008  N   GLY A  64      13.116  -3.980 -14.696  1.00 95.50           N  
ATOM   1009  H   GLY A  64      13.908  -3.461 -14.344  1.00 95.50           H  
ATOM   1010  CA  GLY A  64      12.022  -3.253 -15.333  1.00 95.50           C  
ATOM   1011  HA2 GLY A  64      11.983  -2.231 -14.956  1.00 95.50           H  
ATOM   1012  HA3 GLY A  64      11.071  -3.738 -15.112  1.00 95.50           H  
ATOM   1013  C   GLY A  64      12.231  -3.201 -16.843  1.00 95.50           C  
ATOM   1014  O   GLY A  64      13.291  -2.768 -17.295  1.00 95.50           O  
ATOM   1015  N   ILE A  65      11.221  -3.613 -17.606  1.00 95.28           N  
ATOM   1016  H   ILE A  65      10.389  -3.970 -17.158  1.00 95.28           H  
ATOM   1017  CA  ILE A  65      11.177  -3.466 -19.061  1.00 95.28           C  
ATOM   1018  HA  ILE A  65      12.176  -3.252 -19.440  1.00 95.28           H  
ATOM   1019  C   ILE A  65      10.292  -2.269 -19.373  1.00 95.28           C  
ATOM   1020  CB  ILE A  65      10.676  -4.759 -19.740  1.00 95.28           C  
ATOM   1021  HB  ILE A  65       9.647  -4.935 -19.427  1.00 95.28           H  
ATOM   1022  O   ILE A  65       9.102  -2.251 -19.044  1.00 95.28           O  
ATOM   1023  CG1 ILE A  65      11.495  -6.004 -19.326  1.00 95.28           C  
ATOM   1024 HG12 ILE A  65      11.333  -6.198 -18.266  1.00 95.28           H  
ATOM   1025 HG13 ILE A  65      11.114  -6.869 -19.869  1.00 95.28           H  
ATOM   1026  CG2 ILE A  65      10.675  -4.598 -21.271  1.00 95.28           C  
ATOM   1027 HG21 ILE A  65       9.960  -3.833 -21.572  1.00 95.28           H  
ATOM   1028 HG22 ILE A  65      11.665  -4.317 -21.632  1.00 95.28           H  
ATOM   1029 HG23 ILE A  65      10.385  -5.539 -21.739  1.00 95.28           H  
ATOM   1030  CD1 ILE A  65      13.009  -5.914 -19.572  1.00 95.28           C  
ATOM   1031 HD11 ILE A  65      13.448  -5.108 -18.983  1.00 95.28           H  
ATOM   1032 HD12 ILE A  65      13.213  -5.749 -20.629  1.00 95.28           H  
ATOM   1033 HD13 ILE A  65      13.474  -6.853 -19.273  1.00 95.28           H  
ATOM   1034  N   THR A  66      10.871  -1.235 -19.969  1.00 92.62           N  
ATOM   1035  H   THR A  66      11.853  -1.287 -20.199  1.00 92.62           H  
ATOM   1036  CA  THR A  66      10.120  -0.036 -20.354  1.00 92.62           C  
ATOM   1037  HA  THR A  66       9.438   0.228 -19.546  1.00 92.62           H  
ATOM   1038  C   THR A  66       9.251  -0.284 -21.582  1.00 92.62           C  
ATOM   1039  CB  THR A  66      11.035   1.167 -20.563  1.00 92.62           C  
ATOM   1040  HB  THR A  66      10.419   2.034 -20.800  1.00 92.62           H  
ATOM   1041  O   THR A  66       9.481  -1.224 -22.340  1.00 92.62           O  
ATOM   1042  CG2 THR A  66      11.897   1.479 -19.337  1.00 92.62           C  
ATOM   1043 HG21 THR A  66      11.263   1.846 -18.530  1.00 92.62           H  
ATOM   1044 HG22 THR A  66      12.437   0.595 -18.998  1.00 92.62           H  
ATOM   1045 HG23 THR A  66      12.631   2.241 -19.598  1.00 92.62           H  
ATOM   1046  OG1 THR A  66      11.886   0.927 -21.642  1.00 92.62           O  
ATOM   1047  HG1 THR A  66      12.570   0.341 -21.311  1.00 92.62           H  
ATOM   1048  N   ILE A  67       8.249   0.569 -21.812  1.00 89.90           N  
ATOM   1049  H   ILE A  67       8.065   1.301 -21.141  1.00 89.90           H  
ATOM   1050  CA  ILE A  67       7.414   0.474 -23.022  1.00 89.90           C  
ATOM   1051  HA  ILE A  67       6.953  -0.513 -23.046  1.00 89.90           H  
ATOM   1052  C   ILE A  67       8.286   0.577 -24.286  1.00 89.90           C  
ATOM   1053  CB  ILE A  67       6.283   1.531 -23.006  1.00 89.90           C  
ATOM   1054  HB  ILE A  67       6.734   2.522 -22.967  1.00 89.90           H  
ATOM   1055  O   ILE A  67       8.049  -0.151 -25.245  1.00 89.90           O  
ATOM   1056  CG1 ILE A  67       5.365   1.347 -21.772  1.00 89.90           C  
ATOM   1057 HG12 ILE A  67       5.960   1.398 -20.860  1.00 89.90           H  
ATOM   1058 HG13 ILE A  67       4.896   0.364 -21.811  1.00 89.90           H  
ATOM   1059  CG2 ILE A  67       5.424   1.427 -24.281  1.00 89.90           C  
ATOM   1060 HG21 ILE A  67       4.873   0.486 -24.289  1.00 89.90           H  
ATOM   1061 HG22 ILE A  67       4.719   2.257 -24.335  1.00 89.90           H  
ATOM   1062 HG23 ILE A  67       6.038   1.469 -25.181  1.00 89.90           H  
ATOM   1063  CD1 ILE A  67       4.260   2.401 -21.653  1.00 89.90           C  
ATOM   1064 HD11 ILE A  67       3.500   2.249 -22.419  1.00 89.90           H  
ATOM   1065 HD12 ILE A  67       4.694   3.394 -21.766  1.00 89.90           H  
ATOM   1066 HD13 ILE A  67       3.785   2.321 -20.676  1.00 89.90           H  
ATOM   1067  N   MET A  68       9.331   1.413 -24.265  1.00 87.97           N  
ATOM   1068  H   MET A  68       9.501   1.946 -23.424  1.00 87.97           H  
ATOM   1069  CA  MET A  68      10.277   1.566 -25.379  1.00 87.97           C  
ATOM   1070  HA  MET A  68       9.719   1.720 -26.302  1.00 87.97           H  
ATOM   1071  C   MET A  68      11.168   0.333 -25.596  1.00 87.97           C  
ATOM   1072  CB  MET A  68      11.166   2.791 -25.131  1.00 87.97           C  
ATOM   1073  HB2 MET A  68      11.913   2.830 -25.924  1.00 87.97           H  
ATOM   1074  HB3 MET A  68      11.685   2.681 -24.179  1.00 87.97           H  
ATOM   1075  O   MET A  68      11.530   0.026 -26.727  1.00 87.97           O  
ATOM   1076  CG  MET A  68      10.379   4.106 -25.128  1.00 87.97           C  
ATOM   1077  HG2 MET A  68       9.834   4.197 -26.067  1.00 87.97           H  
ATOM   1078  HG3 MET A  68       9.653   4.082 -24.316  1.00 87.97           H  
ATOM   1079  SD  MET A  68      11.403   5.588 -24.911  1.00 87.97           S  
ATOM   1080  CE  MET A  68      12.385   5.553 -26.437  1.00 87.97           C  
ATOM   1081  HE1 MET A  68      11.721   5.498 -27.300  1.00 87.97           H  
ATOM   1082  HE2 MET A  68      13.056   4.693 -26.431  1.00 87.97           H  
ATOM   1083  HE3 MET A  68      12.979   6.464 -26.498  1.00 87.97           H  
ATOM   1084  N   GLU A  69      11.515  -0.385 -24.527  1.00 93.74           N  
ATOM   1085  H   GLU A  69      11.222  -0.063 -23.616  1.00 93.74           H  
ATOM   1086  CA  GLU A  69      12.344  -1.598 -24.581  1.00 93.74           C  
ATOM   1087  HA  GLU A  69      13.088  -1.512 -25.373  1.00 93.74           H  
ATOM   1088  C   GLU A  69      11.534  -2.869 -24.855  1.00 93.74           C  
ATOM   1089  CB  GLU A  69      13.059  -1.760 -23.241  1.00 93.74           C  
ATOM   1090  HB2 GLU A  69      13.504  -2.754 -23.188  1.00 93.74           H  
ATOM   1091  HB3 GLU A  69      12.300  -1.704 -22.461  1.00 93.74           H  
ATOM   1092  O   GLU A  69      12.102  -3.905 -25.189  1.00 93.74           O  
ATOM   1093  CG  GLU A  69      14.167  -0.717 -23.000  1.00 93.74           C  
ATOM   1094  HG2 GLU A  69      13.813   0.281 -23.259  1.00 93.74           H  
ATOM   1095  HG3 GLU A  69      15.011  -0.946 -23.650  1.00 93.74           H  
ATOM   1096  CD  GLU A  69      14.612  -0.726 -21.532  1.00 93.74           C  
ATOM   1097  OE1 GLU A  69      15.817  -0.569 -21.244  1.00 93.74           O  
ATOM   1098  OE2 GLU A  69      13.753  -0.953 -20.649  1.00 93.74           O  
ATOM   1099  N   ARG A  70      10.206  -2.818 -24.708  1.00 93.29           N  
ATOM   1100  H   ARG A  70       9.812  -1.951 -24.372  1.00 93.29           H  
ATOM   1101  CA  ARG A  70       9.341  -3.997 -24.796  1.00 93.29           C  
ATOM   1102  HA  ARG A  70       9.601  -4.678 -23.986  1.00 93.29           H  
ATOM   1103  C   ARG A  70       9.555  -4.780 -26.089  1.00 93.29           C  
ATOM   1104  CB  ARG A  70       7.884  -3.552 -24.634  1.00 93.29           C  
ATOM   1105  HB2 ARG A  70       7.758  -3.085 -23.657  1.00 93.29           H  
ATOM   1106  HB3 ARG A  70       7.634  -2.826 -25.407  1.00 93.29           H  
ATOM   1107  O   ARG A  70       9.717  -5.992 -26.029  1.00 93.29           O  
ATOM   1108  CG  ARG A  70       6.945  -4.753 -24.750  1.00 93.29           C  
ATOM   1109  HG2 ARG A  70       7.211  -5.494 -23.996  1.00 93.29           H  
ATOM   1110  HG3 ARG A  70       7.044  -5.204 -25.738  1.00 93.29           H  
ATOM   1111  CD  ARG A  70       5.492  -4.337 -24.575  1.00 93.29           C  
ATOM   1112  HD2 ARG A  70       5.342  -3.974 -23.558  1.00 93.29           H  
ATOM   1113  HD3 ARG A  70       5.267  -3.541 -25.286  1.00 93.29           H  
ATOM   1114  NE  ARG A  70       4.626  -5.492 -24.840  1.00 93.29           N  
ATOM   1115  HE  ARG A  70       5.091  -6.337 -25.141  1.00 93.29           H  
ATOM   1116  NH1 ARG A  70       2.599  -4.463 -24.529  1.00 93.29           N  
ATOM   1117 HH11 ARG A  70       1.591  -4.505 -24.581  1.00 93.29           H  
ATOM   1118 HH12 ARG A  70       3.083  -3.595 -24.346  1.00 93.29           H  
ATOM   1119  NH2 ARG A  70       2.705  -6.612 -25.166  1.00 93.29           N  
ATOM   1120 HH21 ARG A  70       1.701  -6.653 -25.272  1.00 93.29           H  
ATOM   1121 HH22 ARG A  70       3.279  -7.356 -25.535  1.00 93.29           H  
ATOM   1122  CZ  ARG A  70       3.313  -5.512 -24.840  1.00 93.29           C  
ATOM   1123  N   SER A  71       9.569  -4.103 -27.236  1.00 94.12           N  
ATOM   1124  H   SER A  71       9.389  -3.110 -27.212  1.00 94.12           H  
ATOM   1125  CA  SER A  71       9.692  -4.764 -28.540  1.00 94.12           C  
ATOM   1126  HA  SER A  71       8.926  -5.535 -28.621  1.00 94.12           H  
ATOM   1127  C   SER A  71      11.053  -5.440 -28.729  1.00 94.12           C  
ATOM   1128  CB  SER A  71       9.475  -3.756 -29.673  1.00 94.12           C  
ATOM   1129  HB2 SER A  71       9.486  -4.282 -30.627  1.00 94.12           H  
ATOM   1130  HB3 SER A  71      10.281  -3.022 -29.662  1.00 94.12           H  
ATOM   1131  O   SER A  71      11.120  -6.525 -29.301  1.00 94.12           O  
ATOM   1132  OG  SER A  71       8.237  -3.086 -29.521  1.00 94.12           O  
ATOM   1133  HG  SER A  71       8.076  -2.553 -30.303  1.00 94.12           H  
ATOM   1134  N   SER A  72      12.143  -4.829 -28.246  1.00 95.35           N  
ATOM   1135  H   SER A  72      12.042  -4.001 -27.676  1.00 95.35           H  
ATOM   1136  CA  SER A  72      13.481  -5.427 -28.338  1.00 95.35           C  
ATOM   1137  HA  SER A  72      13.608  -5.841 -29.338  1.00 95.35           H  
ATOM   1138  C   SER A  72      13.643  -6.591 -27.364  1.00 95.35           C  
ATOM   1139  CB  SER A  72      14.581  -4.379 -28.139  1.00 95.35           C  
ATOM   1140  HB2 SER A  72      14.552  -3.674 -28.970  1.00 95.35           H  
ATOM   1141  HB3 SER A  72      15.551  -4.876 -28.140  1.00 95.35           H  
ATOM   1142  O   SER A  72      14.145  -7.642 -27.761  1.00 95.35           O  
ATOM   1143  OG  SER A  72      14.423  -3.665 -26.931  1.00 95.35           O  
ATOM   1144  HG  SER A  72      15.183  -3.090 -26.809  1.00 95.35           H  
ATOM   1145  N   PHE A  73      13.146  -6.445 -26.133  1.00 95.94           N  
ATOM   1146  H   PHE A  73      12.791  -5.539 -25.861  1.00 95.94           H  
ATOM   1147  CA  PHE A  73      13.134  -7.522 -25.149  1.00 95.94           C  
ATOM   1148  HA  PHE A  73      14.153  -7.886 -25.017  1.00 95.94           H  
ATOM   1149  C   PHE A  73      12.291  -8.718 -25.612  1.00 95.94           C  
ATOM   1150  CB  PHE A  73      12.636  -6.981 -23.804  1.00 95.94           C  
ATOM   1151  HB2 PHE A  73      13.322  -6.210 -23.454  1.00 95.94           H  
ATOM   1152  HB3 PHE A  73      11.659  -6.519 -23.941  1.00 95.94           H  
ATOM   1153  O   PHE A  73      12.758  -9.848 -25.545  1.00 95.94           O  
ATOM   1154  CG  PHE A  73      12.531  -8.064 -22.749  1.00 95.94           C  
ATOM   1155  CD1 PHE A  73      11.290  -8.659 -22.467  1.00 95.94           C  
ATOM   1156  HD1 PHE A  73      10.405  -8.324 -22.989  1.00 95.94           H  
ATOM   1157  CD2 PHE A  73      13.690  -8.541 -22.114  1.00 95.94           C  
ATOM   1158  HD2 PHE A  73      14.653  -8.128 -22.374  1.00 95.94           H  
ATOM   1159  CE1 PHE A  73      11.207  -9.714 -21.543  1.00 95.94           C  
ATOM   1160  HE1 PHE A  73      10.254 -10.182 -21.343  1.00 95.94           H  
ATOM   1161  CE2 PHE A  73      13.612  -9.584 -21.179  1.00 95.94           C  
ATOM   1162  HE2 PHE A  73      14.509  -9.955 -20.707  1.00 95.94           H  
ATOM   1163  CZ  PHE A  73      12.369 -10.173 -20.900  1.00 95.94           C  
ATOM   1164  HZ  PHE A  73      12.310 -10.992 -20.198  1.00 95.94           H  
ATOM   1165  N   GLU A  74      11.072  -8.499 -26.117  1.00 94.38           N  
ATOM   1166  H   GLU A  74      10.719  -7.554 -26.143  1.00 94.38           H  
ATOM   1167  CA  GLU A  74      10.185  -9.588 -26.559  1.00 94.38           C  
ATOM   1168  HA  GLU A  74      10.175 -10.354 -25.783  1.00 94.38           H  
ATOM   1169  C   GLU A  74      10.713 -10.299 -27.818  1.00 94.38           C  
ATOM   1170  CB  GLU A  74       8.731  -9.077 -26.731  1.00 94.38           C  
ATOM   1171  HB2 GLU A  74       8.727  -8.178 -27.348  1.00 94.38           H  
ATOM   1172  HB3 GLU A  74       8.139  -9.844 -27.230  1.00 94.38           H  
ATOM   1173  O   GLU A  74      10.482 -11.498 -27.970  1.00 94.38           O  
ATOM   1174  CG  GLU A  74       8.092  -8.787 -25.357  1.00 94.38           C  
ATOM   1175  HG2 GLU A  74       8.733  -8.091 -24.816  1.00 94.38           H  
ATOM   1176  HG3 GLU A  74       8.090  -9.717 -24.787  1.00 94.38           H  
ATOM   1177  CD  GLU A  74       6.658  -8.212 -25.327  1.00 94.38           C  
ATOM   1178  OE1 GLU A  74       6.120  -8.078 -24.191  1.00 94.38           O  
ATOM   1179  OE2 GLU A  74       6.061  -7.809 -26.345  1.00 94.38           O  
ATOM   1180  N   LYS A  75      11.474  -9.603 -28.680  1.00 96.01           N  
ATOM   1181  H   LYS A  75      11.605  -8.617 -28.502  1.00 96.01           H  
ATOM   1182  CA  LYS A  75      12.131 -10.201 -29.854  1.00 96.01           C  
ATOM   1183  HA  LYS A  75      11.390 -10.792 -30.392  1.00 96.01           H  
ATOM   1184  C   LYS A  75      13.244 -11.177 -29.462  1.00 96.01           C  
ATOM   1185  CB  LYS A  75      12.648  -9.089 -30.784  1.00 96.01           C  
ATOM   1186  HB2 LYS A  75      13.393  -8.493 -30.257  1.00 96.01           H  
ATOM   1187  HB3 LYS A  75      11.813  -8.443 -31.052  1.00 96.01           H  
ATOM   1188  O   LYS A  75      13.275 -12.290 -29.979  1.00 96.01           O  
ATOM   1189  CG  LYS A  75      13.266  -9.655 -32.073  1.00 96.01           C  
ATOM   1190  HG2 LYS A  75      12.515 -10.246 -32.598  1.00 96.01           H  
ATOM   1191  HG3 LYS A  75      14.108 -10.300 -31.823  1.00 96.01           H  
ATOM   1192  CD  LYS A  75      13.770  -8.540 -32.997  1.00 96.01           C  
ATOM   1193  HD2 LYS A  75      14.524  -7.955 -32.470  1.00 96.01           H  
ATOM   1194  HD3 LYS A  75      12.936  -7.895 -33.272  1.00 96.01           H  
ATOM   1195  CE  LYS A  75      14.383  -9.173 -34.252  1.00 96.01           C  
ATOM   1196  HE2 LYS A  75      15.169  -9.862 -33.941  1.00 96.01           H  
ATOM   1197  HE3 LYS A  75      13.615  -9.760 -34.755  1.00 96.01           H  
ATOM   1198  NZ  LYS A  75      14.941  -8.156 -35.180  1.00 96.01           N  
ATOM   1199  HZ1 LYS A  75      15.676  -7.633 -34.727  1.00 96.01           H  
ATOM   1200  HZ2 LYS A  75      14.219  -7.523 -35.492  1.00 96.01           H  
ATOM   1201  HZ3 LYS A  75      15.338  -8.612 -35.989  1.00 96.01           H  
ATOM   1202  N   ASN A  76      14.159 -10.767 -28.580  1.00 95.53           N  
ATOM   1203  H   ASN A  76      14.076  -9.837 -28.194  1.00 95.53           H  
ATOM   1204  CA  ASN A  76      15.189 -11.652 -28.037  1.00 95.53           C  
ATOM   1205  HA  ASN A  76      14.791 -12.667 -28.025  1.00 95.53           H  
ATOM   1206  C   ASN A  76      15.551 -11.265 -26.587  1.00 95.53           C  
ATOM   1207  CB  ASN A  76      16.421 -11.700 -28.965  1.00 95.53           C  
ATOM   1208  HB2 ASN A  76      16.975 -10.761 -28.925  1.00 95.53           H  
ATOM   1209  HB3 ASN A  76      16.098 -11.871 -29.992  1.00 95.53           H  
ATOM   1210  O   ASN A  76      16.399 -10.393 -26.373  1.00 95.53           O  
ATOM   1211  CG  ASN A  76      17.348 -12.844 -28.574  1.00 95.53           C  
ATOM   1212  ND2 ASN A  76      18.236 -13.253 -29.439  1.00 95.53           N  
ATOM   1213 HD21 ASN A  76      18.960 -13.837 -29.045  1.00 95.53           H  
ATOM   1214 HD22 ASN A  76      18.615 -12.580 -30.090  1.00 95.53           H  
ATOM   1215  OD1 ASN A  76      17.257 -13.407 -27.489  1.00 95.53           O  
ATOM   1216  N   PRO A  77      14.942 -11.927 -25.580  1.00 95.54           N  
ATOM   1217  CA  PRO A  77      15.194 -11.623 -24.174  1.00 95.54           C  
ATOM   1218  HA  PRO A  77      14.911 -10.588 -23.984  1.00 95.54           H  
ATOM   1219  C   PRO A  77      16.648 -11.832 -23.744  1.00 95.54           C  
ATOM   1220  CB  PRO A  77      14.269 -12.557 -23.384  1.00 95.54           C  
ATOM   1221  HB2 PRO A  77      13.919 -12.093 -22.462  1.00 95.54           H  
ATOM   1222  HB3 PRO A  77      14.782 -13.493 -23.162  1.00 95.54           H  
ATOM   1223  O   PRO A  77      17.120 -11.122 -22.858  1.00 95.54           O  
ATOM   1224  CG  PRO A  77      13.119 -12.838 -24.345  1.00 95.54           C  
ATOM   1225  HG2 PRO A  77      12.646 -13.798 -24.137  1.00 95.54           H  
ATOM   1226  HG3 PRO A  77      12.386 -12.033 -24.287  1.00 95.54           H  
ATOM   1227  CD  PRO A  77      13.805 -12.831 -25.709  1.00 95.54           C  
ATOM   1228  HD2 PRO A  77      14.167 -13.831 -25.950  1.00 95.54           H  
ATOM   1229  HD3 PRO A  77      13.104 -12.488 -26.469  1.00 95.54           H  
ATOM   1230  N   ILE A  78      17.348 -12.804 -24.346  1.00 95.73           N  
ATOM   1231  H   ILE A  78      16.960 -13.240 -25.170  1.00 95.73           H  
ATOM   1232  CA  ILE A  78      18.736 -13.129 -23.994  1.00 95.73           C  
ATOM   1233  HA  ILE A  78      18.824 -13.165 -22.908  1.00 95.73           H  
ATOM   1234  C   ILE A  78      19.643 -11.994 -24.461  1.00 95.73           C  
ATOM   1235  CB  ILE A  78      19.160 -14.511 -24.545  1.00 95.73           C  
ATOM   1236  HB  ILE A  78      18.964 -14.536 -25.617  1.00 95.73           H  
ATOM   1237  O   ILE A  78      20.248 -11.348 -23.612  1.00 95.73           O  
ATOM   1238  CG1 ILE A  78      18.331 -15.625 -23.859  1.00 95.73           C  
ATOM   1239 HG12 ILE A  78      18.567 -15.644 -22.795  1.00 95.73           H  
ATOM   1240 HG13 ILE A  78      17.269 -15.404 -23.965  1.00 95.73           H  
ATOM   1241  CG2 ILE A  78      20.668 -14.743 -24.328  1.00 95.73           C  
ATOM   1242 HG21 ILE A  78      20.979 -15.703 -24.740  1.00 95.73           H  
ATOM   1243 HG22 ILE A  78      21.257 -13.991 -24.852  1.00 95.73           H  
ATOM   1244 HG23 ILE A  78      20.922 -14.710 -23.269  1.00 95.73           H  
ATOM   1245  CD1 ILE A  78      18.567 -17.026 -24.440  1.00 95.73           C  
ATOM   1246 HD11 ILE A  78      19.590 -17.352 -24.256  1.00 95.73           H  
ATOM   1247 HD12 ILE A  78      17.898 -17.739 -23.959  1.00 95.73           H  
ATOM   1248 HD13 ILE A  78      18.371 -17.020 -25.513  1.00 95.73           H  
ATOM   1249  N   ASP A  79      19.649 -11.673 -25.759  1.00 95.84           N  
ATOM   1250  H   ASP A  79      19.226 -12.313 -26.417  1.00 95.84           H  
ATOM   1251  CA  ASP A  79      20.489 -10.601 -26.316  1.00 95.84           C  
ATOM   1252  HA  ASP A  79      21.539 -10.868 -26.198  1.00 95.84           H  
ATOM   1253  C   ASP A  79      20.240  -9.261 -25.615  1.00 95.84           C  
ATOM   1254  CB  ASP A  79      20.197 -10.383 -27.811  1.00 95.84           C  
ATOM   1255  HB2 ASP A  79      19.141 -10.139 -27.926  1.00 95.84           H  
ATOM   1256  HB3 ASP A  79      20.772  -9.521 -28.147  1.00 95.84           H  
ATOM   1257  O   ASP A  79      21.175  -8.518 -25.318  1.00 95.84           O  
ATOM   1258  CG  ASP A  79      20.528 -11.550 -28.739  1.00 95.84           C  
ATOM   1259  OD1 ASP A  79      20.950 -12.618 -28.252  1.00 95.84           O  
ATOM   1260  OD2 ASP A  79      20.189 -11.410 -29.939  1.00 95.84           O  
ATOM   1261  N   PHE A  80      18.974  -8.950 -25.308  1.00 96.48           N  
ATOM   1262  H   PHE A  80      18.244  -9.589 -25.587  1.00 96.48           H  
ATOM   1263  CA  PHE A  80      18.622  -7.729 -24.589  1.00 96.48           C  
ATOM   1264  HA  PHE A  80      18.997  -6.873 -25.149  1.00 96.48           H  
ATOM   1265  C   PHE A  80      19.255  -7.674 -23.192  1.00 96.48           C  
ATOM   1266  CB  PHE A  80      17.097  -7.625 -24.493  1.00 96.48           C  
ATOM   1267  HB2 PHE A  80      16.682  -7.606 -25.501  1.00 96.48           H  
ATOM   1268  HB3 PHE A  80      16.703  -8.511 -23.996  1.00 96.48           H  
ATOM   1269  O   PHE A  80      19.792  -6.640 -22.790  1.00 96.48           O  
ATOM   1270  CG  PHE A  80      16.634  -6.393 -23.743  1.00 96.48           C  
ATOM   1271  CD1 PHE A  80      16.514  -6.415 -22.340  1.00 96.48           C  
ATOM   1272  HD1 PHE A  80      16.751  -7.316 -21.792  1.00 96.48           H  
ATOM   1273  CD2 PHE A  80      16.351  -5.212 -24.448  1.00 96.48           C  
ATOM   1274  HD2 PHE A  80      16.457  -5.191 -25.523  1.00 96.48           H  
ATOM   1275  CE1 PHE A  80      16.065  -5.279 -21.650  1.00 96.48           C  
ATOM   1276  HE1 PHE A  80      15.935  -5.323 -20.579  1.00 96.48           H  
ATOM   1277  CE2 PHE A  80      15.928  -4.066 -23.757  1.00 96.48           C  
ATOM   1278  HE2 PHE A  80      15.701  -3.163 -24.304  1.00 96.48           H  
ATOM   1279  CZ  PHE A  80      15.768  -4.107 -22.362  1.00 96.48           C  
ATOM   1280  HZ  PHE A  80      15.398  -3.235 -21.841  1.00 96.48           H  
ATOM   1281  N   LEU A  81      19.183  -8.771 -22.432  1.00 96.33           N  
ATOM   1282  H   LEU A  81      18.798  -9.613 -22.835  1.00 96.33           H  
ATOM   1283  CA  LEU A  81      19.776  -8.846 -21.098  1.00 96.33           C  
ATOM   1284  HA  LEU A  81      19.532  -7.932 -20.557  1.00 96.33           H  
ATOM   1285  C   LEU A  81      21.310  -8.893 -21.178  1.00 96.33           C  
ATOM   1286  CB  LEU A  81      19.181 -10.050 -20.344  1.00 96.33           C  
ATOM   1287  HB2 LEU A  81      19.769 -10.230 -19.443  1.00 96.33           H  
ATOM   1288  HB3 LEU A  81      19.267 -10.931 -20.980  1.00 96.33           H  
ATOM   1289  O   LEU A  81      21.986  -8.230 -20.392  1.00 96.33           O  
ATOM   1290  CG  LEU A  81      17.706  -9.871 -19.926  1.00 96.33           C  
ATOM   1291  HG  LEU A  81      17.106  -9.563 -20.782  1.00 96.33           H  
ATOM   1292  CD1 LEU A  81      17.149 -11.190 -19.392  1.00 96.33           C  
ATOM   1293 HD11 LEU A  81      16.130 -11.050 -19.030  1.00 96.33           H  
ATOM   1294 HD12 LEU A  81      17.127 -11.913 -20.207  1.00 96.33           H  
ATOM   1295 HD13 LEU A  81      17.776 -11.565 -18.583  1.00 96.33           H  
ATOM   1296  CD2 LEU A  81      17.532  -8.821 -18.824  1.00 96.33           C  
ATOM   1297 HD21 LEU A  81      18.128  -9.095 -17.954  1.00 96.33           H  
ATOM   1298 HD22 LEU A  81      16.483  -8.760 -18.536  1.00 96.33           H  
ATOM   1299 HD23 LEU A  81      17.848  -7.841 -19.184  1.00 96.33           H  
ATOM   1300  N   GLU A  82      21.884  -9.579 -22.160  1.00 95.20           N  
ATOM   1301  H   GLU A  82      21.310 -10.123 -22.788  1.00 95.20           H  
ATOM   1302  CA  GLU A  82      23.333  -9.590 -22.363  1.00 95.20           C  
ATOM   1303  HA  GLU A  82      23.804  -9.870 -21.421  1.00 95.20           H  
ATOM   1304  C   GLU A  82      23.891  -8.209 -22.711  1.00 95.20           C  
ATOM   1305  CB  GLU A  82      23.729 -10.624 -23.417  1.00 95.20           C  
ATOM   1306  HB2 GLU A  82      24.789 -10.490 -23.633  1.00 95.20           H  
ATOM   1307  HB3 GLU A  82      23.158 -10.462 -24.331  1.00 95.20           H  
ATOM   1308  O   GLU A  82      24.923  -7.805 -22.164  1.00 95.20           O  
ATOM   1309  CG  GLU A  82      23.516 -12.057 -22.903  1.00 95.20           C  
ATOM   1310  HG2 GLU A  82      22.452 -12.267 -22.794  1.00 95.20           H  
ATOM   1311  HG3 GLU A  82      23.966 -12.140 -21.914  1.00 95.20           H  
ATOM   1312  CD  GLU A  82      24.155 -13.110 -23.812  1.00 95.20           C  
ATOM   1313  OE1 GLU A  82      24.365 -14.230 -23.288  1.00 95.20           O  
ATOM   1314  OE2 GLU A  82      24.511 -12.770 -24.960  1.00 95.20           O  
ATOM   1315  N   ALA A  83      23.163  -7.436 -23.522  1.00 95.07           N  
ATOM   1316  H   ALA A  83      22.369  -7.848 -23.991  1.00 95.07           H  
ATOM   1317  CA  ALA A  83      23.471  -6.035 -23.799  1.00 95.07           C  
ATOM   1318  HA  ALA A  83      24.497  -5.972 -24.164  1.00 95.07           H  
ATOM   1319  C   ALA A  83      23.374  -5.144 -22.545  1.00 95.07           C  
ATOM   1320  CB  ALA A  83      22.534  -5.546 -24.908  1.00 95.07           C  
ATOM   1321  HB1 ALA A  83      22.774  -4.514 -25.164  1.00 95.07           H  
ATOM   1322  HB2 ALA A  83      21.497  -5.603 -24.577  1.00 95.07           H  
ATOM   1323  HB3 ALA A  83      22.657  -6.168 -25.795  1.00 95.07           H  
ATOM   1324  O   ALA A  83      24.089  -4.149 -22.441  1.00 95.07           O  
ATOM   1325  N   LYS A  84      22.540  -5.515 -21.562  1.00 93.01           N  
ATOM   1326  H   LYS A  84      21.972  -6.334 -21.724  1.00 93.01           H  
ATOM   1327  CA  LYS A  84      22.483  -4.870 -20.235  1.00 93.01           C  
ATOM   1328  HA  LYS A  84      22.703  -3.811 -20.369  1.00 93.01           H  
ATOM   1329  C   LYS A  84      23.571  -5.348 -19.262  1.00 93.01           C  
ATOM   1330  CB  LYS A  84      21.070  -4.989 -19.632  1.00 93.01           C  
ATOM   1331  HB2 LYS A  84      21.116  -4.733 -18.573  1.00 93.01           H  
ATOM   1332  HB3 LYS A  84      20.705  -6.012 -19.717  1.00 93.01           H  
ATOM   1333  O   LYS A  84      23.622  -4.859 -18.135  1.00 93.01           O  
ATOM   1334  CG  LYS A  84      20.086  -4.025 -20.310  1.00 93.01           C  
ATOM   1335  HG2 LYS A  84      20.552  -3.041 -20.370  1.00 93.01           H  
ATOM   1336  HG3 LYS A  84      19.873  -4.369 -21.322  1.00 93.01           H  
ATOM   1337  CD  LYS A  84      18.772  -3.887 -19.524  1.00 93.01           C  
ATOM   1338  HD2 LYS A  84      18.229  -4.832 -19.550  1.00 93.01           H  
ATOM   1339  HD3 LYS A  84      18.992  -3.617 -18.491  1.00 93.01           H  
ATOM   1340  CE  LYS A  84      17.946  -2.774 -20.182  1.00 93.01           C  
ATOM   1341  HE2 LYS A  84      17.709  -3.076 -21.202  1.00 93.01           H  
ATOM   1342  HE3 LYS A  84      18.569  -1.882 -20.263  1.00 93.01           H  
ATOM   1343  NZ  LYS A  84      16.697  -2.425 -19.457  1.00 93.01           N  
ATOM   1344  HZ1 LYS A  84      16.248  -1.676 -19.964  1.00 93.01           H  
ATOM   1345  HZ2 LYS A  84      16.879  -2.087 -18.522  1.00 93.01           H  
ATOM   1346  HZ3 LYS A  84      16.036  -3.189 -19.442  1.00 93.01           H  
ATOM   1347  N   GLY A  85      24.451  -6.260 -19.677  1.00 94.48           N  
ATOM   1348  H   GLY A  85      24.355  -6.622 -20.615  1.00 94.48           H  
ATOM   1349  CA  GLY A  85      25.575  -6.750 -18.873  1.00 94.48           C  
ATOM   1350  HA2 GLY A  85      25.885  -5.982 -18.165  1.00 94.48           H  
ATOM   1351  HA3 GLY A  85      26.409  -6.950 -19.545  1.00 94.48           H  
ATOM   1352  C   GLY A  85      25.297  -8.034 -18.089  1.00 94.48           C  
ATOM   1353  O   GLY A  85      26.162  -8.472 -17.327  1.00 94.48           O  
ATOM   1354  N   TYR A  86      24.134  -8.662 -18.278  1.00 95.69           N  
ATOM   1355  H   TYR A  86      23.476  -8.287 -18.948  1.00 95.69           H  
ATOM   1356  CA  TYR A  86      23.891 -10.008 -17.764  1.00 95.69           C  
ATOM   1357  HA  TYR A  86      24.270 -10.060 -16.743  1.00 95.69           H  
ATOM   1358  C   TYR A  86      24.670 -11.042 -18.587  1.00 95.69           C  
ATOM   1359  CB  TYR A  86      22.389 -10.312 -17.706  1.00 95.69           C  
ATOM   1360  HB2 TYR A  86      22.260 -11.329 -17.336  1.00 95.69           H  
ATOM   1361  HB3 TYR A  86      21.981 -10.280 -18.717  1.00 95.69           H  
ATOM   1362  O   TYR A  86      24.968 -10.841 -19.761  1.00 95.69           O  
ATOM   1363  CG  TYR A  86      21.607  -9.379 -16.799  1.00 95.69           C  
ATOM   1364  CD1 TYR A  86      21.598  -9.595 -15.409  1.00 95.69           C  
ATOM   1365  HD1 TYR A  86      22.120 -10.445 -14.995  1.00 95.69           H  
ATOM   1366  CD2 TYR A  86      20.919  -8.273 -17.330  1.00 95.69           C  
ATOM   1367  HD2 TYR A  86      20.891  -8.106 -18.397  1.00 95.69           H  
ATOM   1368  CE1 TYR A  86      20.941  -8.686 -14.557  1.00 95.69           C  
ATOM   1369  HE1 TYR A  86      20.951  -8.838 -13.488  1.00 95.69           H  
ATOM   1370  CE2 TYR A  86      20.269  -7.360 -16.490  1.00 95.69           C  
ATOM   1371  HE2 TYR A  86      19.765  -6.495 -16.896  1.00 95.69           H  
ATOM   1372  OH  TYR A  86      19.700  -6.620 -14.317  1.00 95.69           O  
ATOM   1373  HH  TYR A  86      19.859  -6.810 -13.390  1.00 95.69           H  
ATOM   1374  CZ  TYR A  86      20.292  -7.553 -15.101  1.00 95.69           C  
ATOM   1375  N   LYS A  87      25.040 -12.154 -17.961  1.00 94.21           N  
ATOM   1376  H   LYS A  87      24.832 -12.226 -16.976  1.00 94.21           H  
ATOM   1377  CA  LYS A  87      25.778 -13.264 -18.571  1.00 94.21           C  
ATOM   1378  HA  LYS A  87      25.700 -13.198 -19.656  1.00 94.21           H  
ATOM   1379  C   LYS A  87      25.138 -14.582 -18.170  1.00 94.21           C  
ATOM   1380  CB  LYS A  87      27.261 -13.215 -18.146  1.00 94.21           C  
ATOM   1381  HB2 LYS A  87      27.312 -13.298 -17.061  1.00 94.21           H  
ATOM   1382  HB3 LYS A  87      27.780 -14.075 -18.569  1.00 94.21           H  
ATOM   1383  O   LYS A  87      24.525 -14.674 -17.105  1.00 94.21           O  
ATOM   1384  CG  LYS A  87      28.012 -11.937 -18.564  1.00 94.21           C  
ATOM   1385  HG2 LYS A  87      29.016 -11.971 -18.142  1.00 94.21           H  
ATOM   1386  HG3 LYS A  87      27.508 -11.063 -18.150  1.00 94.21           H  
ATOM   1387  CD  LYS A  87      28.135 -11.791 -20.086  1.00 94.21           C  
ATOM   1388  HD2 LYS A  87      27.147 -11.842 -20.544  1.00 94.21           H  
ATOM   1389  HD3 LYS A  87      28.740 -12.607 -20.481  1.00 94.21           H  
ATOM   1390  CE  LYS A  87      28.775 -10.449 -20.449  1.00 94.21           C  
ATOM   1391  HE2 LYS A  87      28.265  -9.666 -19.888  1.00 94.21           H  
ATOM   1392  HE3 LYS A  87      29.823 -10.457 -20.148  1.00 94.21           H  
ATOM   1393  NZ  LYS A  87      28.639 -10.189 -21.904  1.00 94.21           N  
ATOM   1394  HZ1 LYS A  87      29.054  -9.303 -22.156  1.00 94.21           H  
ATOM   1395  HZ2 LYS A  87      29.066 -10.926 -22.446  1.00 94.21           H  
ATOM   1396  HZ3 LYS A  87      27.661 -10.156 -22.154  1.00 94.21           H  
ATOM   1397  N   GLU A  88      25.305 -15.597 -19.017  1.00 92.06           N  
ATOM   1398  H   GLU A  88      25.799 -15.421 -19.880  1.00 92.06           H  
ATOM   1399  CA  GLU A  88      24.730 -16.936 -18.817  1.00 92.06           C  
ATOM   1400  HA  GLU A  88      24.878 -17.496 -19.740  1.00 92.06           H  
ATOM   1401  C   GLU A  88      23.203 -16.899 -18.600  1.00 92.06           C  
ATOM   1402  CB  GLU A  88      25.473 -17.698 -17.703  1.00 92.06           C  
ATOM   1403  HB2 GLU A  88      25.022 -18.686 -17.613  1.00 92.06           H  
ATOM   1404  HB3 GLU A  88      25.339 -17.176 -16.755  1.00 92.06           H  
ATOM   1405  O   GLU A  88      22.647 -17.644 -17.790  1.00 92.06           O  
ATOM   1406  CG  GLU A  88      26.978 -17.888 -17.958  1.00 92.06           C  
ATOM   1407  HG2 GLU A  88      27.115 -18.462 -18.875  1.00 92.06           H  
ATOM   1408  HG3 GLU A  88      27.449 -16.914 -18.083  1.00 92.06           H  
ATOM   1409  CD  GLU A  88      27.654 -18.623 -16.788  1.00 92.06           C  
ATOM   1410  OE1 GLU A  88      28.853 -18.396 -16.514  1.00 92.06           O  
ATOM   1411  OE2 GLU A  88      26.986 -19.358 -16.026  1.00 92.06           O  
ATOM   1412  N   VAL A  89      22.516 -15.999 -19.310  1.00 90.89           N  
ATOM   1413  H   VAL A  89      23.005 -15.459 -20.009  1.00 90.89           H  
ATOM   1414  CA  VAL A  89      21.065 -15.829 -19.201  1.00 90.89           C  
ATOM   1415  HA  VAL A  89      20.800 -15.775 -18.145  1.00 90.89           H  
ATOM   1416  C   VAL A  89      20.370 -17.036 -19.825  1.00 90.89           C  
ATOM   1417  CB  VAL A  89      20.600 -14.529 -19.883  1.00 90.89           C  
ATOM   1418  HB  VAL A  89      20.837 -14.577 -20.946  1.00 90.89           H  
ATOM   1419  O   VAL A  89      20.556 -17.341 -21.000  1.00 90.89           O  
ATOM   1420  CG1 VAL A  89      19.088 -14.332 -19.727  1.00 90.89           C  
ATOM   1421 HG11 VAL A  89      18.802 -13.415 -20.241  1.00 90.89           H  
ATOM   1422 HG12 VAL A  89      18.546 -15.156 -20.193  1.00 90.89           H  
ATOM   1423 HG13 VAL A  89      18.817 -14.261 -18.673  1.00 90.89           H  
ATOM   1424  CG2 VAL A  89      21.292 -13.295 -19.292  1.00 90.89           C  
ATOM   1425 HG21 VAL A  89      22.372 -13.364 -19.424  1.00 90.89           H  
ATOM   1426 HG22 VAL A  89      21.055 -13.204 -18.232  1.00 90.89           H  
ATOM   1427 HG23 VAL A  89      20.954 -12.404 -19.821  1.00 90.89           H  
ATOM   1428  N   ARG A  90      19.518 -17.716 -19.055  1.00 89.59           N  
ATOM   1429  H   ARG A  90      19.413 -17.426 -18.093  1.00 89.59           H  
ATOM   1430  CA  ARG A  90      18.707 -18.832 -19.557  1.00 89.59           C  
ATOM   1431  HA  ARG A  90      19.063 -19.124 -20.545  1.00 89.59           H  
ATOM   1432  C   ARG A  90      17.260 -18.390 -19.693  1.00 89.59           C  
ATOM   1433  CB  ARG A  90      18.844 -20.049 -18.634  1.00 89.59           C  
ATOM   1434  HB2 ARG A  90      18.505 -19.779 -17.634  1.00 89.59           H  
ATOM   1435  HB3 ARG A  90      18.207 -20.847 -19.016  1.00 89.59           H  
ATOM   1436  O   ARG A  90      16.641 -18.032 -18.698  1.00 89.59           O  
ATOM   1437  CG  ARG A  90      20.285 -20.569 -18.556  1.00 89.59           C  
ATOM   1438  HG2 ARG A  90      20.929 -19.807 -18.116  1.00 89.59           H  
ATOM   1439  HG3 ARG A  90      20.645 -20.805 -19.557  1.00 89.59           H  
ATOM   1440  CD  ARG A  90      20.335 -21.826 -17.684  1.00 89.59           C  
ATOM   1441  HD2 ARG A  90      19.713 -22.595 -18.144  1.00 89.59           H  
ATOM   1442  HD3 ARG A  90      19.934 -21.588 -16.699  1.00 89.59           H  
ATOM   1443  NE  ARG A  90      21.715 -22.320 -17.539  1.00 89.59           N  
ATOM   1444  HE  ARG A  90      22.450 -21.704 -17.855  1.00 89.59           H  
ATOM   1445  NH1 ARG A  90      21.215 -24.326 -16.535  1.00 89.59           N  
ATOM   1446 HH11 ARG A  90      21.516 -25.210 -16.150  1.00 89.59           H  
ATOM   1447 HH12 ARG A  90      20.232 -24.098 -16.569  1.00 89.59           H  
ATOM   1448  NH2 ARG A  90      23.342 -23.798 -16.952  1.00 89.59           N  
ATOM   1449 HH21 ARG A  90      24.045 -23.166 -17.309  1.00 89.59           H  
ATOM   1450 HH22 ARG A  90      23.624 -24.690 -16.572  1.00 89.59           H  
ATOM   1451  CZ  ARG A  90      22.082 -23.475 -17.011  1.00 89.59           C  
ATOM   1452  N   LYS A  91      16.695 -18.480 -20.902  1.00 87.66           N  
ATOM   1453  H   LYS A  91      17.293 -18.734 -21.675  1.00 87.66           H  
ATOM   1454  CA  LYS A  91      15.308 -18.060 -21.187  1.00 87.66           C  
ATOM   1455  HA  LYS A  91      15.237 -16.987 -21.009  1.00 87.66           H  
ATOM   1456  C   LYS A  91      14.274 -18.707 -20.256  1.00 87.66           C  
ATOM   1457  CB  LYS A  91      14.986 -18.335 -22.665  1.00 87.66           C  
ATOM   1458  HB2 LYS A  91      14.990 -19.410 -22.844  1.00 87.66           H  
ATOM   1459  HB3 LYS A  91      15.764 -17.880 -23.278  1.00 87.66           H  
ATOM   1460  O   LYS A  91      13.352 -18.031 -19.826  1.00 87.66           O  
ATOM   1461  CG  LYS A  91      13.634 -17.749 -23.102  1.00 87.66           C  
ATOM   1462  HG2 LYS A  91      13.626 -16.677 -22.901  1.00 87.66           H  
ATOM   1463  HG3 LYS A  91      12.827 -18.221 -22.541  1.00 87.66           H  
ATOM   1464  CD  LYS A  91      13.400 -17.984 -24.600  1.00 87.66           C  
ATOM   1465  HD2 LYS A  91      13.393 -19.056 -24.796  1.00 87.66           H  
ATOM   1466  HD3 LYS A  91      14.211 -17.526 -25.166  1.00 87.66           H  
ATOM   1467  CE  LYS A  91      12.063 -17.374 -25.038  1.00 87.66           C  
ATOM   1468  HE2 LYS A  91      11.264 -17.826 -24.450  1.00 87.66           H  
ATOM   1469  HE3 LYS A  91      12.077 -16.307 -24.814  1.00 87.66           H  
ATOM   1470  NZ  LYS A  91      11.812 -17.585 -26.489  1.00 87.66           N  
ATOM   1471  HZ1 LYS A  91      12.545 -17.168 -27.046  1.00 87.66           H  
ATOM   1472  HZ2 LYS A  91      10.935 -17.167 -26.765  1.00 87.66           H  
ATOM   1473  HZ3 LYS A  91      11.771 -18.571 -26.705  1.00 87.66           H  
ATOM   1474  N   ILE A  92      14.459 -19.984 -19.911  1.00 88.17           N  
ATOM   1475  H   ILE A  92      15.243 -20.474 -20.318  1.00 88.17           H  
ATOM   1476  CA  ILE A  92      13.581 -20.734 -18.993  1.00 88.17           C  
ATOM   1477  HA  ILE A  92      12.562 -20.643 -19.369  1.00 88.17           H  
ATOM   1478  C   ILE A  92      13.564 -20.168 -17.561  1.00 88.17           C  
ATOM   1479  CB  ILE A  92      13.979 -22.232 -19.020  1.00 88.17           C  
ATOM   1480  HB  ILE A  92      14.026 -22.535 -20.066  1.00 88.17           H  
ATOM   1481  O   ILE A  92      12.628 -20.419 -16.815  1.00 88.17           O  
ATOM   1482  CG1 ILE A  92      12.982 -23.182 -18.322  1.00 88.17           C  
ATOM   1483 HG12 ILE A  92      12.887 -22.928 -17.266  1.00 88.17           H  
ATOM   1484 HG13 ILE A  92      13.375 -24.197 -18.378  1.00 88.17           H  
ATOM   1485  CG2 ILE A  92      15.377 -22.468 -18.417  1.00 88.17           C  
ATOM   1486 HG21 ILE A  92      15.352 -22.291 -17.342  1.00 88.17           H  
ATOM   1487 HG22 ILE A  92      16.117 -21.817 -18.882  1.00 88.17           H  
ATOM   1488 HG23 ILE A  92      15.671 -23.504 -18.585  1.00 88.17           H  
ATOM   1489  CD1 ILE A  92      11.591 -23.197 -18.964  1.00 88.17           C  
ATOM   1490 HD11 ILE A  92      10.985 -23.969 -18.489  1.00 88.17           H  
ATOM   1491 HD12 ILE A  92      11.673 -23.416 -20.029  1.00 88.17           H  
ATOM   1492 HD13 ILE A  92      11.097 -22.236 -18.824  1.00 88.17           H  
ATOM   1493  N   LEU A  93      14.577 -19.384 -17.178  1.00 88.42           N  
ATOM   1494  H   LEU A  93      15.284 -19.141 -17.857  1.00 88.42           H  
ATOM   1495  CA  LEU A  93      14.688 -18.743 -15.864  1.00 88.42           C  
ATOM   1496  HA  LEU A  93      14.022 -19.249 -15.165  1.00 88.42           H  
ATOM   1497  C   LEU A  93      14.231 -17.274 -15.876  1.00 88.42           C  
ATOM   1498  CB  LEU A  93      16.129 -18.875 -15.338  1.00 88.42           C  
ATOM   1499  HB2 LEU A  93      16.154 -18.440 -14.339  1.00 88.42           H  
ATOM   1500  HB3 LEU A  93      16.788 -18.284 -15.974  1.00 88.42           H  
ATOM   1501  O   LEU A  93      14.480 -16.547 -14.914  1.00 88.42           O  
ATOM   1502  CG  LEU A  93      16.680 -20.306 -15.242  1.00 88.42           C  
ATOM   1503  HG  LEU A  93      16.736 -20.742 -16.239  1.00 88.42           H  
ATOM   1504  CD1 LEU A  93      18.097 -20.268 -14.666  1.00 88.42           C  
ATOM   1505 HD11 LEU A  93      18.067 -19.892 -13.643  1.00 88.42           H  
ATOM   1506 HD12 LEU A  93      18.521 -21.272 -14.661  1.00 88.42           H  
ATOM   1507 HD13 LEU A  93      18.727 -19.607 -15.261  1.00 88.42           H  
ATOM   1508  CD2 LEU A  93      15.824 -21.206 -14.350  1.00 88.42           C  
ATOM   1509 HD21 LEU A  93      16.287 -22.187 -14.251  1.00 88.42           H  
ATOM   1510 HD22 LEU A  93      15.713 -20.760 -13.362  1.00 88.42           H  
ATOM   1511 HD23 LEU A  93      14.836 -21.340 -14.790  1.00 88.42           H  
ATOM   1512  N   ILE A  94      13.602 -16.823 -16.965  1.00 92.74           N  
ATOM   1513  H   ILE A  94      13.401 -17.476 -17.710  1.00 92.74           H  
ATOM   1514  CA  ILE A  94      13.027 -15.483 -17.078  1.00 92.74           C  
ATOM   1515  HA  ILE A  94      13.463 -14.842 -16.313  1.00 92.74           H  
ATOM   1516  C   ILE A  94      11.525 -15.586 -16.833  1.00 92.74           C  
ATOM   1517  CB  ILE A  94      13.334 -14.840 -18.447  1.00 92.74           C  
ATOM   1518  HB  ILE A  94      12.862 -15.439 -19.226  1.00 92.74           H  
ATOM   1519  O   ILE A  94      10.798 -16.156 -17.645  1.00 92.74           O  
ATOM   1520  CG1 ILE A  94      14.854 -14.792 -18.726  1.00 92.74           C  
ATOM   1521 HG12 ILE A  94      15.266 -15.798 -18.646  1.00 92.74           H  
ATOM   1522 HG13 ILE A  94      15.347 -14.166 -17.982  1.00 92.74           H  
ATOM   1523  CG2 ILE A  94      12.736 -13.421 -18.499  1.00 92.74           C  
ATOM   1524 HG21 ILE A  94      11.662 -13.447 -18.315  1.00 92.74           H  
ATOM   1525 HG22 ILE A  94      13.214 -12.788 -17.751  1.00 92.74           H  
ATOM   1526 HG23 ILE A  94      12.887 -12.997 -19.492  1.00 92.74           H  
ATOM   1527  CD1 ILE A  94      15.201 -14.276 -20.130  1.00 92.74           C  
ATOM   1528 HD11 ILE A  94      16.257 -14.453 -20.331  1.00 92.74           H  
ATOM   1529 HD12 ILE A  94      15.010 -13.205 -20.200  1.00 92.74           H  
ATOM   1530 HD13 ILE A  94      14.605 -14.798 -20.878  1.00 92.74           H  
ATOM   1531  N   ILE A  95      11.047 -14.980 -15.747  1.00 93.48           N  
ATOM   1532  H   ILE A  95      11.703 -14.522 -15.130  1.00 93.48           H  
ATOM   1533  CA  ILE A  95       9.614 -14.940 -15.426  1.00 93.48           C  
ATOM   1534  HA  ILE A  95       9.080 -15.615 -16.095  1.00 93.48           H  
ATOM   1535  C   ILE A  95       9.094 -13.530 -15.682  1.00 93.48           C  
ATOM   1536  CB  ILE A  95       9.327 -15.442 -13.994  1.00 93.48           C  
ATOM   1537  HB  ILE A  95       9.794 -14.762 -13.282  1.00 93.48           H  
ATOM   1538  O   ILE A  95       9.573 -12.565 -15.083  1.00 93.48           O  
ATOM   1539  CG1 ILE A  95       9.929 -16.853 -13.791  1.00 93.48           C  
ATOM   1540 HG12 ILE A  95      11.007 -16.813 -13.948  1.00 93.48           H  
ATOM   1541 HG13 ILE A  95       9.507 -17.537 -14.528  1.00 93.48           H  
ATOM   1542  CG2 ILE A  95       7.810 -15.428 -13.727  1.00 93.48           C  
ATOM   1543 HG21 ILE A  95       7.300 -16.124 -14.393  1.00 93.48           H  
ATOM   1544 HG22 ILE A  95       7.605 -15.721 -12.698  1.00 93.48           H  
ATOM   1545 HG23 ILE A  95       7.395 -14.428 -13.860  1.00 93.48           H  
ATOM   1546  CD1 ILE A  95       9.708 -17.445 -12.394  1.00 93.48           C  
ATOM   1547 HD11 ILE A  95      10.308 -18.349 -12.288  1.00 93.48           H  
ATOM   1548 HD12 ILE A  95       8.660 -17.711 -12.257  1.00 93.48           H  
ATOM   1549 HD13 ILE A  95      10.002 -16.728 -11.628  1.00 93.48           H  
ATOM   1550  N   LYS A  96       8.114 -13.396 -16.581  1.00 93.80           N  
ATOM   1551  H   LYS A  96       7.737 -14.238 -16.992  1.00 93.80           H  
ATOM   1552  CA  LYS A  96       7.452 -12.117 -16.861  1.00 93.80           C  
ATOM   1553  HA  LYS A  96       8.202 -11.329 -16.790  1.00 93.80           H  
ATOM   1554  C   LYS A  96       6.408 -11.824 -15.792  1.00 93.80           C  
ATOM   1555  CB  LYS A  96       6.879 -12.114 -18.286  1.00 93.80           C  
ATOM   1556  HB2 LYS A  96       6.139 -12.908 -18.378  1.00 93.80           H  
ATOM   1557  HB3 LYS A  96       7.694 -12.322 -18.980  1.00 93.80           H  
ATOM   1558  O   LYS A  96       5.517 -12.630 -15.561  1.00 93.80           O  
ATOM   1559  CG  LYS A  96       6.230 -10.772 -18.666  1.00 93.80           C  
ATOM   1560  HG2 LYS A  96       5.320 -10.632 -18.083  1.00 93.80           H  
ATOM   1561  HG3 LYS A  96       6.922  -9.960 -18.442  1.00 93.80           H  
ATOM   1562  CD  LYS A  96       5.889 -10.747 -20.163  1.00 93.80           C  
ATOM   1563  HD2 LYS A  96       5.295 -11.627 -20.409  1.00 93.80           H  
ATOM   1564  HD3 LYS A  96       6.818 -10.779 -20.732  1.00 93.80           H  
ATOM   1565  CE  LYS A  96       5.100  -9.487 -20.538  1.00 93.80           C  
ATOM   1566  HE2 LYS A  96       4.132  -9.532 -20.040  1.00 93.80           H  
ATOM   1567  HE3 LYS A  96       5.633  -8.617 -20.155  1.00 93.80           H  
ATOM   1568  NZ  LYS A  96       4.916  -9.371 -22.012  1.00 93.80           N  
ATOM   1569  HZ1 LYS A  96       5.777  -9.170 -22.499  1.00 93.80           H  
ATOM   1570  HZ2 LYS A  96       4.540 -10.221 -22.409  1.00 93.80           H  
ATOM   1571  HZ3 LYS A  96       4.309  -8.601 -22.255  1.00 93.80           H  
ATOM   1572  N   LEU A  97       6.508 -10.645 -15.190  1.00 94.47           N  
ATOM   1573  H   LEU A  97       7.279 -10.042 -15.439  1.00 94.47           H  
ATOM   1574  CA  LEU A  97       5.672 -10.200 -14.082  1.00 94.47           C  
ATOM   1575  HA  LEU A  97       4.938 -10.963 -13.824  1.00 94.47           H  
ATOM   1576  C   LEU A  97       4.932  -8.923 -14.498  1.00 94.47           C  
ATOM   1577  CB  LEU A  97       6.560  -9.984 -12.847  1.00 94.47           C  
ATOM   1578  HB2 LEU A  97       7.328  -9.249 -13.090  1.00 94.47           H  
ATOM   1579  HB3 LEU A  97       5.947  -9.574 -12.045  1.00 94.47           H  
ATOM   1580  O   LEU A  97       5.517  -7.829 -14.466  1.00 94.47           O  
ATOM   1581  CG  LEU A  97       7.241 -11.269 -12.343  1.00 94.47           C  
ATOM   1582  HG  LEU A  97       7.726 -11.791 -13.168  1.00 94.47           H  
ATOM   1583  CD1 LEU A  97       8.328 -10.891 -11.346  1.00 94.47           C  
ATOM   1584 HD11 LEU A  97       8.762 -11.795 -10.918  1.00 94.47           H  
ATOM   1585 HD12 LEU A  97       7.909 -10.281 -10.546  1.00 94.47           H  
ATOM   1586 HD13 LEU A  97       9.110 -10.338 -11.866  1.00 94.47           H  
ATOM   1587  CD2 LEU A  97       6.250 -12.220 -11.680  1.00 94.47           C  
ATOM   1588 HD21 LEU A  97       5.702 -11.711 -10.886  1.00 94.47           H  
ATOM   1589 HD22 LEU A  97       5.538 -12.598 -12.414  1.00 94.47           H  
ATOM   1590 HD23 LEU A  97       6.781 -13.072 -11.257  1.00 94.47           H  
ATOM   1591  N   PRO A  98       3.660  -9.037 -14.929  1.00 92.10           N  
ATOM   1592  CA  PRO A  98       2.796  -7.887 -15.157  1.00 92.10           C  
ATOM   1593  HA  PRO A  98       3.156  -7.348 -16.034  1.00 92.10           H  
ATOM   1594  C   PRO A  98       2.765  -6.940 -13.953  1.00 92.10           C  
ATOM   1595  CB  PRO A  98       1.404  -8.458 -15.446  1.00 92.10           C  
ATOM   1596  HB2 PRO A  98       0.836  -8.546 -14.520  1.00 92.10           H  
ATOM   1597  HB3 PRO A  98       0.858  -7.853 -16.170  1.00 92.10           H  
ATOM   1598  O   PRO A  98       3.040  -7.328 -12.812  1.00 92.10           O  
ATOM   1599  CG  PRO A  98       1.697  -9.857 -15.983  1.00 92.10           C  
ATOM   1600  HG2 PRO A  98       1.948  -9.801 -17.042  1.00 92.10           H  
ATOM   1601  HG3 PRO A  98       0.861 -10.538 -15.819  1.00 92.10           H  
ATOM   1602  CD  PRO A  98       2.928 -10.272 -15.184  1.00 92.10           C  
ATOM   1603  HD2 PRO A  98       2.617 -10.722 -14.241  1.00 92.10           H  
ATOM   1604  HD3 PRO A  98       3.522 -10.983 -15.759  1.00 92.10           H  
ATOM   1605  N   LYS A  99       2.415  -5.678 -14.202  1.00 90.62           N  
ATOM   1606  H   LYS A  99       2.125  -5.427 -15.137  1.00 90.62           H  
ATOM   1607  CA  LYS A  99       2.261  -4.702 -13.124  1.00 90.62           C  
ATOM   1608  HA  LYS A  99       3.217  -4.619 -12.607  1.00 90.62           H  
ATOM   1609  C   LYS A  99       1.223  -5.203 -12.117  1.00 90.62           C  
ATOM   1610  CB  LYS A  99       1.876  -3.341 -13.711  1.00 90.62           C  
ATOM   1611  HB2 LYS A  99       2.482  -3.148 -14.596  1.00 90.62           H  
ATOM   1612  HB3 LYS A  99       0.825  -3.348 -14.000  1.00 90.62           H  
ATOM   1613  O   LYS A  99       0.165  -5.670 -12.520  1.00 90.62           O  
ATOM   1614  CG  LYS A  99       2.137  -2.230 -12.692  1.00 90.62           C  
ATOM   1615  HG2 LYS A  99       1.553  -2.403 -11.789  1.00 90.62           H  
ATOM   1616  HG3 LYS A  99       3.196  -2.239 -12.433  1.00 90.62           H  
ATOM   1617  CD  LYS A  99       1.772  -0.867 -13.278  1.00 90.62           C  
ATOM   1618  HD2 LYS A  99       0.699  -0.841 -13.464  1.00 90.62           H  
ATOM   1619  HD3 LYS A  99       2.309  -0.715 -14.214  1.00 90.62           H  
ATOM   1620  CE  LYS A  99       2.164   0.219 -12.277  1.00 90.62           C  
ATOM   1621  HE2 LYS A  99       1.752  -0.048 -11.303  1.00 90.62           H  
ATOM   1622  HE3 LYS A  99       3.250   0.233 -12.185  1.00 90.62           H  
ATOM   1623  NZ  LYS A  99       1.644   1.540 -12.698  1.00 90.62           N  
ATOM   1624  HZ1 LYS A  99       1.945   2.256 -12.051  1.00 90.62           H  
ATOM   1625  HZ2 LYS A  99       0.635   1.517 -12.675  1.00 90.62           H  
ATOM   1626  HZ3 LYS A  99       1.955   1.767 -13.632  1.00 90.62           H  
ATOM   1627  N   TYR A 100       1.550  -5.073 -10.837  1.00 93.16           N  
ATOM   1628  H   TYR A 100       2.479  -4.738 -10.625  1.00 93.16           H  
ATOM   1629  CA  TYR A 100       0.761  -5.552  -9.703  1.00 93.16           C  
ATOM   1630  HA  TYR A 100       1.315  -5.243  -8.818  1.00 93.16           H  
ATOM   1631  C   TYR A 100       0.660  -7.077  -9.570  1.00 93.16           C  
ATOM   1632  CB  TYR A 100      -0.602  -4.842  -9.630  1.00 93.16           C  
ATOM   1633  HB2 TYR A 100      -1.054  -5.048  -8.660  1.00 93.16           H  
ATOM   1634  HB3 TYR A 100      -1.267  -5.268 -10.381  1.00 93.16           H  
ATOM   1635  O   TYR A 100      -0.224  -7.552  -8.869  1.00 93.16           O  
ATOM   1636  CG  TYR A 100      -0.532  -3.339  -9.807  1.00 93.16           C  
ATOM   1637  CD1 TYR A 100       0.161  -2.559  -8.864  1.00 93.16           C  
ATOM   1638  HD1 TYR A 100       0.613  -3.032  -8.005  1.00 93.16           H  
ATOM   1639  CD2 TYR A 100      -1.166  -2.726 -10.905  1.00 93.16           C  
ATOM   1640  HD2 TYR A 100      -1.715  -3.334 -11.608  1.00 93.16           H  
ATOM   1641  CE1 TYR A 100       0.211  -1.162  -9.010  1.00 93.16           C  
ATOM   1642  HE1 TYR A 100       0.719  -0.568  -8.265  1.00 93.16           H  
ATOM   1643  CE2 TYR A 100      -1.115  -1.327 -11.057  1.00 93.16           C  
ATOM   1644  HE2 TYR A 100      -1.643  -0.851 -11.871  1.00 93.16           H  
ATOM   1645  OH  TYR A 100      -0.382   0.807 -10.231  1.00 93.16           O  
ATOM   1646  HH  TYR A 100      -0.258   1.194  -9.361  1.00 93.16           H  
ATOM   1647  CZ  TYR A 100      -0.437  -0.545 -10.100  1.00 93.16           C  
ATOM   1648  N   SER A 101       1.595  -7.840 -10.158  1.00 94.60           N  
ATOM   1649  H   SER A 101       2.266  -7.406 -10.776  1.00 94.60           H  
ATOM   1650  CA  SER A 101       1.742  -9.273  -9.843  1.00 94.60           C  
ATOM   1651  HA  SER A 101       0.885  -9.816 -10.244  1.00 94.60           H  
ATOM   1652  C   SER A 101       1.788  -9.479  -8.327  1.00 94.60           C  
ATOM   1653  CB  SER A 101       3.022  -9.867 -10.438  1.00 94.60           C  
ATOM   1654  HB2 SER A 101       3.107 -10.910 -10.134  1.00 94.60           H  
ATOM   1655  HB3 SER A 101       3.888  -9.323 -10.061  1.00 94.60           H  
ATOM   1656  O   SER A 101       2.536  -8.769  -7.640  1.00 94.60           O  
ATOM   1657  OG  SER A 101       3.010  -9.805 -11.850  1.00 94.60           O  
ATOM   1658  HG  SER A 101       2.932  -8.887 -12.118  1.00 94.60           H  
ATOM   1659  N   LEU A 102       0.974 -10.407  -7.826  1.00 95.66           N  
ATOM   1660  H   LEU A 102       0.419 -10.969  -8.455  1.00 95.66           H  
ATOM   1661  CA  LEU A 102       0.769 -10.635  -6.402  1.00 95.66           C  
ATOM   1662  HA  LEU A 102       0.928  -9.692  -5.879  1.00 95.66           H  
ATOM   1663  C   LEU A 102       1.767 -11.661  -5.867  1.00 95.66           C  
ATOM   1664  CB  LEU A 102      -0.686 -11.080  -6.167  1.00 95.66           C  
ATOM   1665  HB2 LEU A 102      -1.365 -10.368  -6.637  1.00 95.66           H  
ATOM   1666  HB3 LEU A 102      -0.833 -12.045  -6.652  1.00 95.66           H  
ATOM   1667  O   LEU A 102       1.954 -12.725  -6.445  1.00 95.66           O  
ATOM   1668  CG  LEU A 102      -1.052 -11.208  -4.676  1.00 95.66           C  
ATOM   1669  HG  LEU A 102      -0.340 -11.861  -4.171  1.00 95.66           H  
ATOM   1670  CD1 LEU A 102      -1.056  -9.835  -3.991  1.00 95.66           C  
ATOM   1671 HD11 LEU A 102      -1.588  -9.116  -4.614  1.00 95.66           H  
ATOM   1672 HD12 LEU A 102      -1.583  -9.906  -3.039  1.00 95.66           H  
ATOM   1673 HD13 LEU A 102      -0.034  -9.501  -3.818  1.00 95.66           H  
ATOM   1674  CD2 LEU A 102      -2.437 -11.813  -4.506  1.00 95.66           C  
ATOM   1675 HD21 LEU A 102      -2.559 -12.684  -5.150  1.00 95.66           H  
ATOM   1676 HD22 LEU A 102      -2.580 -12.143  -3.477  1.00 95.66           H  
ATOM   1677 HD23 LEU A 102      -3.196 -11.069  -4.750  1.00 95.66           H  
ATOM   1678  N   PHE A 103       2.377 -11.342  -4.736  1.00 96.46           N  
ATOM   1679  H   PHE A 103       2.203 -10.433  -4.331  1.00 96.46           H  
ATOM   1680  CA  PHE A 103       3.293 -12.214  -4.023  1.00 96.46           C  
ATOM   1681  HA  PHE A 103       3.359 -13.177  -4.529  1.00 96.46           H  
ATOM   1682  C   PHE A 103       2.779 -12.445  -2.610  1.00 96.46           C  
ATOM   1683  CB  PHE A 103       4.680 -11.573  -4.011  1.00 96.46           C  
ATOM   1684  HB2 PHE A 103       5.308 -12.127  -3.313  1.00 96.46           H  
ATOM   1685  HB3 PHE A 103       4.602 -10.556  -3.627  1.00 96.46           H  
ATOM   1686  O   PHE A 103       2.414 -11.479  -1.937  1.00 96.46           O  
ATOM   1687  CG  PHE A 103       5.347 -11.545  -5.370  1.00 96.46           C  
ATOM   1688  CD1 PHE A 103       6.180 -12.605  -5.774  1.00 96.46           C  
ATOM   1689  HD1 PHE A 103       6.334 -13.459  -5.130  1.00 96.46           H  
ATOM   1690  CD2 PHE A 103       5.117 -10.470  -6.248  1.00 96.46           C  
ATOM   1691  HD2 PHE A 103       4.442  -9.678  -5.958  1.00 96.46           H  
ATOM   1692  CE1 PHE A 103       6.819 -12.569  -7.021  1.00 96.46           C  
ATOM   1693  HE1 PHE A 103       7.467 -13.384  -7.308  1.00 96.46           H  
ATOM   1694  CE2 PHE A 103       5.723 -10.456  -7.517  1.00 96.46           C  
ATOM   1695  HE2 PHE A 103       5.499  -9.663  -8.215  1.00 96.46           H  
ATOM   1696  CZ  PHE A 103       6.591 -11.494  -7.892  1.00 96.46           C  
ATOM   1697  HZ  PHE A 103       7.058 -11.495  -8.866  1.00 96.46           H  
ATOM   1698  N   GLU A 104       2.784 -13.695  -2.159  1.00 96.75           N  
ATOM   1699  H   GLU A 104       3.115 -14.426  -2.772  1.00 96.75           H  
ATOM   1700  CA  GLU A 104       2.515 -14.074  -0.775  1.00 96.75           C  
ATOM   1701  HA  GLU A 104       2.073 -13.224  -0.255  1.00 96.75           H  
ATOM   1702  C   GLU A 104       3.820 -14.419  -0.062  1.00 96.75           C  
ATOM   1703  CB  GLU A 104       1.479 -15.194  -0.718  1.00 96.75           C  
ATOM   1704  HB2 GLU A 104       0.598 -14.811  -1.235  1.00 96.75           H  
ATOM   1705  HB3 GLU A 104       1.847 -16.083  -1.229  1.00 96.75           H  
ATOM   1706  O   GLU A 104       4.622 -15.231  -0.526  1.00 96.75           O  
ATOM   1707  CG  GLU A 104       1.064 -15.537   0.715  1.00 96.75           C  
ATOM   1708  HG2 GLU A 104       1.901 -16.010   1.229  1.00 96.75           H  
ATOM   1709  HG3 GLU A 104       0.820 -14.615   1.244  1.00 96.75           H  
ATOM   1710  CD  GLU A 104      -0.158 -16.460   0.725  1.00 96.75           C  
ATOM   1711  OE1 GLU A 104       0.023 -17.648   1.063  1.00 96.75           O  
ATOM   1712  OE2 GLU A 104      -1.270 -15.942   0.424  1.00 96.75           O  
ATOM   1713  N   LEU A 105       4.029 -13.725   1.048  1.00 95.57           N  
ATOM   1714  H   LEU A 105       3.268 -13.145   1.371  1.00 95.57           H  
ATOM   1715  CA  LEU A 105       5.155 -13.808   1.958  1.00 95.57           C  
ATOM   1716  HA  LEU A 105       5.956 -14.396   1.508  1.00 95.57           H  
ATOM   1717  C   LEU A 105       4.707 -14.532   3.240  1.00 95.57           C  
ATOM   1718  CB  LEU A 105       5.680 -12.382   2.245  1.00 95.57           C  
ATOM   1719  HB2 LEU A 105       4.926 -11.811   2.787  1.00 95.57           H  
ATOM   1720  HB3 LEU A 105       6.539 -12.491   2.908  1.00 95.57           H  
ATOM   1721  O   LEU A 105       3.617 -15.102   3.314  1.00 95.57           O  
ATOM   1722  CG  LEU A 105       6.157 -11.580   1.021  1.00 95.57           C  
ATOM   1723  HG  LEU A 105       6.610 -12.253   0.293  1.00 95.57           H  
ATOM   1724  CD1 LEU A 105       5.044 -10.771   0.344  1.00 95.57           C  
ATOM   1725 HD11 LEU A 105       4.543 -10.143   1.081  1.00 95.57           H  
ATOM   1726 HD12 LEU A 105       5.465 -10.161  -0.455  1.00 95.57           H  
ATOM   1727 HD13 LEU A 105       4.314 -11.448  -0.098  1.00 95.57           H  
ATOM   1728  CD2 LEU A 105       7.212 -10.560   1.442  1.00 95.57           C  
ATOM   1729 HD21 LEU A 105       6.773  -9.813   2.103  1.00 95.57           H  
ATOM   1730 HD22 LEU A 105       7.612 -10.086   0.546  1.00 95.57           H  
ATOM   1731 HD23 LEU A 105       8.025 -11.076   1.953  1.00 95.57           H  
ATOM   1732  N   GLU A 106       5.539 -14.503   4.278  1.00 92.39           N  
ATOM   1733  H   GLU A 106       6.415 -14.008   4.200  1.00 92.39           H  
ATOM   1734  CA  GLU A 106       5.223 -15.117   5.563  1.00 92.39           C  
ATOM   1735  HA  GLU A 106       5.071 -16.179   5.370  1.00 92.39           H  
ATOM   1736  C   GLU A 106       3.915 -14.590   6.186  1.00 92.39           C  
ATOM   1737  CB  GLU A 106       6.423 -15.007   6.522  1.00 92.39           C  
ATOM   1738  HB2 GLU A 106       7.305 -15.431   6.041  1.00 92.39           H  
ATOM   1739  HB3 GLU A 106       6.202 -15.634   7.386  1.00 92.39           H  
ATOM   1740  O   GLU A 106       3.526 -13.433   6.010  1.00 92.39           O  
ATOM   1741  CG  GLU A 106       6.761 -13.603   7.054  1.00 92.39           C  
ATOM   1742  HG2 GLU A 106       5.870 -13.169   7.509  1.00 92.39           H  
ATOM   1743  HG3 GLU A 106       7.494 -13.722   7.852  1.00 92.39           H  
ATOM   1744  CD  GLU A 106       7.343 -12.621   6.027  1.00 92.39           C  
ATOM   1745  OE1 GLU A 106       7.301 -11.406   6.314  1.00 92.39           O  
ATOM   1746  OE2 GLU A 106       7.810 -13.020   4.940  1.00 92.39           O  
ATOM   1747  N   ASN A 107       3.231 -15.448   6.950  1.00 89.36           N  
ATOM   1748  H   ASN A 107       3.615 -16.372   7.085  1.00 89.36           H  
ATOM   1749  CA  ASN A 107       2.009 -15.120   7.702  1.00 89.36           C  
ATOM   1750  HA  ASN A 107       1.649 -16.054   8.132  1.00 89.36           H  
ATOM   1751  C   ASN A 107       0.837 -14.589   6.846  1.00 89.36           C  
ATOM   1752  CB  ASN A 107       2.373 -14.194   8.880  1.00 89.36           C  
ATOM   1753  HB2 ASN A 107       1.498 -14.052   9.515  1.00 89.36           H  
ATOM   1754  HB3 ASN A 107       2.670 -13.219   8.493  1.00 89.36           H  
ATOM   1755  O   ASN A 107       0.004 -13.827   7.342  1.00 89.36           O  
ATOM   1756  CG  ASN A 107       3.484 -14.755   9.745  1.00 89.36           C  
ATOM   1757  ND2 ASN A 107       4.397 -13.930  10.197  1.00 89.36           N  
ATOM   1758 HD21 ASN A 107       4.391 -12.956   9.928  1.00 89.36           H  
ATOM   1759 HD22 ASN A 107       5.130 -14.343  10.756  1.00 89.36           H  
ATOM   1760  OD1 ASN A 107       3.553 -15.940  10.017  1.00 89.36           O  
ATOM   1761  N   GLY A 108       0.775 -14.955   5.559  1.00 92.49           N  
ATOM   1762  H   GLY A 108       1.509 -15.540   5.186  1.00 92.49           H  
ATOM   1763  CA  GLY A 108      -0.253 -14.476   4.626  1.00 92.49           C  
ATOM   1764  HA2 GLY A 108      -1.240 -14.611   5.069  1.00 92.49           H  
ATOM   1765  HA3 GLY A 108      -0.201 -15.070   3.714  1.00 92.49           H  
ATOM   1766  C   GLY A 108      -0.092 -13.000   4.239  1.00 92.49           C  
ATOM   1767  O   GLY A 108      -1.011 -12.385   3.686  1.00 92.49           O  
ATOM   1768  N   ARG A 109       1.063 -12.391   4.541  1.00 95.89           N  
ATOM   1769  H   ARG A 109       1.787 -12.944   4.978  1.00 95.89           H  
ATOM   1770  CA  ARG A 109       1.403 -11.033   4.109  1.00 95.89           C  
ATOM   1771  HA  ARG A 109       0.581 -10.366   4.370  1.00 95.89           H  
ATOM   1772  C   ARG A 109       1.571 -11.028   2.597  1.00 95.89           C  
ATOM   1773  CB  ARG A 109       2.672 -10.584   4.845  1.00 95.89           C  
ATOM   1774  HB2 ARG A 109       3.492 -11.259   4.598  1.00 95.89           H  
ATOM   1775  HB3 ARG A 109       2.484 -10.660   5.916  1.00 95.89           H  
ATOM   1776  O   ARG A 109       2.322 -11.817   2.046  1.00 95.89           O  
ATOM   1777  CG  ARG A 109       3.098  -9.150   4.512  1.00 95.89           C  
ATOM   1778  HG2 ARG A 109       3.501  -9.100   3.501  1.00 95.89           H  
ATOM   1779  HG3 ARG A 109       2.225  -8.500   4.571  1.00 95.89           H  
ATOM   1780  CD  ARG A 109       4.148  -8.659   5.523  1.00 95.89           C  
ATOM   1781  HD2 ARG A 109       3.797  -8.873   6.532  1.00 95.89           H  
ATOM   1782  HD3 ARG A 109       4.223  -7.576   5.432  1.00 95.89           H  
ATOM   1783  NE  ARG A 109       5.474  -9.297   5.343  1.00 95.89           N  
ATOM   1784  HE  ARG A 109       5.599 -10.256   5.633  1.00 95.89           H  
ATOM   1785  NH1 ARG A 109       6.646  -7.462   4.666  1.00 95.89           N  
ATOM   1786 HH11 ARG A 109       7.435  -7.169   4.108  1.00 95.89           H  
ATOM   1787 HH12 ARG A 109       5.891  -6.885   5.008  1.00 95.89           H  
ATOM   1788  NH2 ARG A 109       7.650  -9.396   4.637  1.00 95.89           N  
ATOM   1789 HH21 ARG A 109       7.709 -10.334   5.007  1.00 95.89           H  
ATOM   1790 HH22 ARG A 109       8.420  -8.959   4.150  1.00 95.89           H  
ATOM   1791  CZ  ARG A 109       6.576  -8.732   4.897  1.00 95.89           C  
ATOM   1792  N   ARG A 110       0.889 -10.119   1.911  1.00 96.86           N  
ATOM   1793  H   ARG A 110       0.300  -9.483   2.430  1.00 96.86           H  
ATOM   1794  CA  ARG A 110       0.858 -10.043   0.452  1.00 96.86           C  
ATOM   1795  HA  ARG A 110       1.525 -10.812   0.060  1.00 96.86           H  
ATOM   1796  C   ARG A 110       1.388  -8.705  -0.043  1.00 96.86           C  
ATOM   1797  CB  ARG A 110      -0.554 -10.357  -0.065  1.00 96.86           C  
ATOM   1798  HB2 ARG A 110      -0.597 -10.099  -1.123  1.00 96.86           H  
ATOM   1799  HB3 ARG A 110      -1.276  -9.739   0.469  1.00 96.86           H  
ATOM   1800  O   ARG A 110       1.111  -7.643   0.527  1.00 96.86           O  
ATOM   1801  CG  ARG A 110      -0.941 -11.840   0.082  1.00 96.86           C  
ATOM   1802  HG2 ARG A 110      -0.782 -12.168   1.110  1.00 96.86           H  
ATOM   1803  HG3 ARG A 110      -0.309 -12.439  -0.574  1.00 96.86           H  
ATOM   1804  CD  ARG A 110      -2.414 -12.068  -0.286  1.00 96.86           C  
ATOM   1805  HD2 ARG A 110      -2.582 -11.698  -1.298  1.00 96.86           H  
ATOM   1806  HD3 ARG A 110      -3.043 -11.502   0.401  1.00 96.86           H  
ATOM   1807  NE  ARG A 110      -2.784 -13.494  -0.212  1.00 96.86           N  
ATOM   1808  HE  ARG A 110      -2.144 -14.144   0.221  1.00 96.86           H  
ATOM   1809  NH1 ARG A 110      -4.696 -13.483  -1.529  1.00 96.86           N  
ATOM   1810 HH11 ARG A 110      -4.615 -12.497  -1.731  1.00 96.86           H  
ATOM   1811 HH12 ARG A 110      -5.205 -14.062  -2.183  1.00 96.86           H  
ATOM   1812  NH2 ARG A 110      -3.889 -15.384  -0.740  1.00 96.86           N  
ATOM   1813 HH21 ARG A 110      -3.117 -15.887  -0.327  1.00 96.86           H  
ATOM   1814 HH22 ARG A 110      -4.497 -15.841  -1.404  1.00 96.86           H  
ATOM   1815  CZ  ARG A 110      -3.799 -14.096  -0.809  1.00 96.86           C  
ATOM   1816  N   ARG A 111       2.129  -8.737  -1.149  1.00 96.89           N  
ATOM   1817  H   ARG A 111       2.305  -9.646  -1.552  1.00 96.89           H  
ATOM   1818  CA  ARG A 111       2.672  -7.552  -1.825  1.00 96.89           C  
ATOM   1819  HA  ARG A 111       2.181  -6.662  -1.432  1.00 96.89           H  
ATOM   1820  C   ARG A 111       2.381  -7.598  -3.313  1.00 96.89           C  
ATOM   1821  CB  ARG A 111       4.184  -7.447  -1.586  1.00 96.89           C  
ATOM   1822  HB2 ARG A 111       4.650  -8.388  -1.882  1.00 96.89           H  
ATOM   1823  HB3 ARG A 111       4.594  -6.666  -2.226  1.00 96.89           H  
ATOM   1824  O   ARG A 111       2.521  -8.634  -3.947  1.00 96.89           O  
ATOM   1825  CG  ARG A 111       4.574  -7.142  -0.135  1.00 96.89           C  
ATOM   1826  HG2 ARG A 111       5.658  -7.237  -0.069  1.00 96.89           H  
ATOM   1827  HG3 ARG A 111       4.135  -7.877   0.538  1.00 96.89           H  
ATOM   1828  CD  ARG A 111       4.150  -5.735   0.305  1.00 96.89           C  
ATOM   1829  HD2 ARG A 111       3.065  -5.721   0.412  1.00 96.89           H  
ATOM   1830  HD3 ARG A 111       4.447  -5.017  -0.460  1.00 96.89           H  
ATOM   1831  NE  ARG A 111       4.795  -5.368   1.576  1.00 96.89           N  
ATOM   1832  HE  ARG A 111       5.703  -5.783   1.727  1.00 96.89           H  
ATOM   1833  NH1 ARG A 111       3.258  -3.819   2.276  1.00 96.89           N  
ATOM   1834 HH11 ARG A 111       2.898  -3.238   3.020  1.00 96.89           H  
ATOM   1835 HH12 ARG A 111       2.794  -3.922   1.385  1.00 96.89           H  
ATOM   1836  NH2 ARG A 111       4.890  -4.450   3.659  1.00 96.89           N  
ATOM   1837 HH21 ARG A 111       5.739  -4.975   3.809  1.00 96.89           H  
ATOM   1838 HH22 ARG A 111       4.454  -3.940   4.414  1.00 96.89           H  
ATOM   1839  CZ  ARG A 111       4.313  -4.551   2.496  1.00 96.89           C  
ATOM   1840  N   MET A 112       2.034  -6.450  -3.880  1.00 96.58           N  
ATOM   1841  H   MET A 112       1.950  -5.637  -3.287  1.00 96.58           H  
ATOM   1842  CA  MET A 112       1.899  -6.287  -5.327  1.00 96.58           C  
ATOM   1843  HA  MET A 112       1.776  -7.261  -5.801  1.00 96.58           H  
ATOM   1844  C   MET A 112       3.147  -5.625  -5.903  1.00 96.58           C  
ATOM   1845  CB  MET A 112       0.660  -5.458  -5.655  1.00 96.58           C  
ATOM   1846  HB2 MET A 112       0.689  -4.531  -5.083  1.00 96.58           H  
ATOM   1847  HB3 MET A 112       0.676  -5.208  -6.716  1.00 96.58           H  
ATOM   1848  O   MET A 112       3.583  -4.578  -5.416  1.00 96.58           O  
ATOM   1849  CG  MET A 112      -0.645  -6.198  -5.367  1.00 96.58           C  
ATOM   1850  HG2 MET A 112      -0.639  -7.142  -5.911  1.00 96.58           H  
ATOM   1851  HG3 MET A 112      -0.732  -6.411  -4.301  1.00 96.58           H  
ATOM   1852  SD  MET A 112      -2.080  -5.243  -5.912  1.00 96.58           S  
ATOM   1853  CE  MET A 112      -2.142  -3.963  -4.646  1.00 96.58           C  
ATOM   1854  HE1 MET A 112      -1.157  -3.527  -4.480  1.00 96.58           H  
ATOM   1855  HE2 MET A 112      -2.838  -3.187  -4.965  1.00 96.58           H  
ATOM   1856  HE3 MET A 112      -2.517  -4.419  -3.730  1.00 96.58           H  
ATOM   1857  N   LEU A 113       3.702  -6.192  -6.971  1.00 96.25           N  
ATOM   1858  H   LEU A 113       3.330  -7.077  -7.285  1.00 96.25           H  
ATOM   1859  CA  LEU A 113       4.875  -5.645  -7.646  1.00 96.25           C  
ATOM   1860  HA  LEU A 113       5.542  -5.242  -6.884  1.00 96.25           H  
ATOM   1861  C   LEU A 113       4.492  -4.493  -8.588  1.00 96.25           C  
ATOM   1862  CB  LEU A 113       5.603  -6.794  -8.357  1.00 96.25           C  
ATOM   1863  HB2 LEU A 113       4.936  -7.224  -9.104  1.00 96.25           H  
ATOM   1864  HB3 LEU A 113       5.832  -7.561  -7.617  1.00 96.25           H  
ATOM   1865  O   LEU A 113       4.109  -4.708  -9.738  1.00 96.25           O  
ATOM   1866  CG  LEU A 113       6.912  -6.363  -9.036  1.00 96.25           C  
ATOM   1867  HG  LEU A 113       6.734  -5.518  -9.699  1.00 96.25           H  
ATOM   1868  CD1 LEU A 113       7.972  -5.971  -8.010  1.00 96.25           C  
ATOM   1869 HD11 LEU A 113       7.649  -5.093  -7.450  1.00 96.25           H  
ATOM   1870 HD12 LEU A 113       8.892  -5.705  -8.532  1.00 96.25           H  
ATOM   1871 HD13 LEU A 113       8.161  -6.796  -7.324  1.00 96.25           H  
ATOM   1872  CD2 LEU A 113       7.471  -7.506  -9.874  1.00 96.25           C  
ATOM   1873 HD21 LEU A 113       7.666  -8.366  -9.234  1.00 96.25           H  
ATOM   1874 HD22 LEU A 113       6.750  -7.783 -10.642  1.00 96.25           H  
ATOM   1875 HD23 LEU A 113       8.401  -7.189 -10.346  1.00 96.25           H  
ATOM   1876  N   ALA A 114       4.616  -3.250  -8.123  1.00 93.85           N  
ATOM   1877  H   ALA A 114       4.964  -3.120  -7.184  1.00 93.85           H  
ATOM   1878  CA  ALA A 114       4.319  -2.066  -8.935  1.00 93.85           C  
ATOM   1879  HA  ALA A 114       3.401  -2.247  -9.494  1.00 93.85           H  
ATOM   1880  C   ALA A 114       5.428  -1.759  -9.955  1.00 93.85           C  
ATOM   1881  CB  ALA A 114       4.077  -0.883  -7.995  1.00 93.85           C  
ATOM   1882  HB1 ALA A 114       3.844   0.009  -8.576  1.00 93.85           H  
ATOM   1883  HB2 ALA A 114       3.232  -1.116  -7.348  1.00 93.85           H  
ATOM   1884  HB3 ALA A 114       4.960  -0.693  -7.385  1.00 93.85           H  
ATOM   1885  O   ALA A 114       5.151  -1.278 -11.057  1.00 93.85           O  
ATOM   1886  N   SER A 115       6.683  -2.033  -9.595  1.00 93.25           N  
ATOM   1887  H   SER A 115       6.835  -2.396  -8.665  1.00 93.25           H  
ATOM   1888  CA  SER A 115       7.844  -1.991 -10.489  1.00 93.25           C  
ATOM   1889  HA  SER A 115       7.562  -2.398 -11.460  1.00 93.25           H  
ATOM   1890  C   SER A 115       8.979  -2.834  -9.914  1.00 93.25           C  
ATOM   1891  CB  SER A 115       8.326  -0.544 -10.676  1.00 93.25           C  
ATOM   1892  HB2 SER A 115       7.478   0.109 -10.882  1.00 93.25           H  
ATOM   1893  HB3 SER A 115       8.997  -0.510 -11.535  1.00 93.25           H  
ATOM   1894  O   SER A 115       8.950  -3.187  -8.740  1.00 93.25           O  
ATOM   1895  OG  SER A 115       9.032  -0.071  -9.542  1.00 93.25           O  
ATOM   1896  HG  SER A 115       8.391   0.165  -8.868  1.00 93.25           H  
ATOM   1897  N   ALA A 116      10.047  -3.053 -10.681  1.00 94.87           N  
ATOM   1898  H   ALA A 116       9.977  -2.859 -11.670  1.00 94.87           H  
ATOM   1899  CA  ALA A 116      11.255  -3.735 -10.210  1.00 94.87           C  
ATOM   1900  HA  ALA A 116      11.003  -4.775 -10.001  1.00 94.87           H  
ATOM   1901  C   ALA A 116      11.876  -3.154  -8.918  1.00 94.87           C  
ATOM   1902  CB  ALA A 116      12.265  -3.692 -11.359  1.00 94.87           C  
ATOM   1903  HB1 ALA A 116      13.202  -4.139 -11.027  1.00 94.87           H  
ATOM   1904  HB2 ALA A 116      11.878  -4.264 -12.202  1.00 94.87           H  
ATOM   1905  HB3 ALA A 116      12.454  -2.663 -11.663  1.00 94.87           H  
ATOM   1906  O   ALA A 116      12.705  -3.813  -8.291  1.00 94.87           O  
ATOM   1907  N   LYS A 117      11.488  -1.935  -8.512  1.00 94.17           N  
ATOM   1908  H   LYS A 117      10.746  -1.492  -9.034  1.00 94.17           H  
ATOM   1909  CA  LYS A 117      11.987  -1.230  -7.321  1.00 94.17           C  
ATOM   1910  HA  LYS A 117      12.610  -1.906  -6.735  1.00 94.17           H  
ATOM   1911  C   LYS A 117      10.883  -0.773  -6.365  1.00 94.17           C  
ATOM   1912  CB  LYS A 117      12.842  -0.031  -7.759  1.00 94.17           C  
ATOM   1913  HB2 LYS A 117      13.216   0.479  -6.871  1.00 94.17           H  
ATOM   1914  HB3 LYS A 117      12.220   0.665  -8.321  1.00 94.17           H  
ATOM   1915  O   LYS A 117      11.158   0.026  -5.477  1.00 94.17           O  
ATOM   1916  CG  LYS A 117      14.044  -0.451  -8.610  1.00 94.17           C  
ATOM   1917  HG2 LYS A 117      14.641  -1.173  -8.053  1.00 94.17           H  
ATOM   1918  HG3 LYS A 117      13.701  -0.913  -9.536  1.00 94.17           H  
ATOM   1919  CD  LYS A 117      14.907   0.764  -8.957  1.00 94.17           C  
ATOM   1920  HD2 LYS A 117      14.315   1.478  -9.528  1.00 94.17           H  
ATOM   1921  HD3 LYS A 117      15.261   1.229  -8.037  1.00 94.17           H  
ATOM   1922  CE  LYS A 117      16.093   0.271  -9.789  1.00 94.17           C  
ATOM   1923  HE2 LYS A 117      16.628  -0.482  -9.209  1.00 94.17           H  
ATOM   1924  HE3 LYS A 117      15.711  -0.223 -10.682  1.00 94.17           H  
ATOM   1925  NZ  LYS A 117      17.013   1.372 -10.163  1.00 94.17           N  
ATOM   1926  HZ1 LYS A 117      17.790   0.995 -10.687  1.00 94.17           H  
ATOM   1927  HZ2 LYS A 117      17.381   1.814  -9.333  1.00 94.17           H  
ATOM   1928  HZ3 LYS A 117      16.535   2.049 -10.740  1.00 94.17           H  
ATOM   1929  N   GLU A 118       9.638  -1.201  -6.557  1.00 95.64           N  
ATOM   1930  H   GLU A 118       9.449  -1.911  -7.250  1.00 95.64           H  
ATOM   1931  CA  GLU A 118       8.533  -0.740  -5.718  1.00 95.64           C  
ATOM   1932  HA  GLU A 118       8.922  -0.496  -4.729  1.00 95.64           H  
ATOM   1933  C   GLU A 118       7.471  -1.820  -5.535  1.00 95.64           C  
ATOM   1934  CB  GLU A 118       7.936   0.549  -6.302  1.00 95.64           C  
ATOM   1935  HB2 GLU A 118       7.463   0.329  -7.259  1.00 95.64           H  
ATOM   1936  HB3 GLU A 118       8.747   1.257  -6.472  1.00 95.64           H  
ATOM   1937  O   GLU A 118       6.931  -2.355  -6.507  1.00 95.64           O  
ATOM   1938  CG  GLU A 118       6.912   1.202  -5.358  1.00 95.64           C  
ATOM   1939  HG2 GLU A 118       7.354   1.276  -4.365  1.00 95.64           H  
ATOM   1940  HG3 GLU A 118       6.029   0.566  -5.295  1.00 95.64           H  
ATOM   1941  CD  GLU A 118       6.488   2.605  -5.825  1.00 95.64           C  
ATOM   1942  OE1 GLU A 118       5.990   3.377  -4.974  1.00 95.64           O  
ATOM   1943  OE2 GLU A 118       6.673   2.919  -7.025  1.00 95.64           O  
ATOM   1944  N   LEU A 119       7.157  -2.085  -4.270  1.00 97.05           N  
ATOM   1945  H   LEU A 119       7.649  -1.584  -3.544  1.00 97.05           H  
ATOM   1946  CA  LEU A 119       6.050  -2.923  -3.837  1.00 97.05           C  
ATOM   1947  HA  LEU A 119       5.678  -3.494  -4.688  1.00 97.05           H  
ATOM   1948  C   LEU A 119       4.889  -2.066  -3.326  1.00 97.05           C  
ATOM   1949  CB  LEU A 119       6.524  -3.914  -2.758  1.00 97.05           C  
ATOM   1950  HB2 LEU A 119       5.673  -4.519  -2.444  1.00 97.05           H  
ATOM   1951  HB3 LEU A 119       6.866  -3.351  -1.890  1.00 97.05           H  
ATOM   1952  O   LEU A 119       5.051  -0.912  -2.924  1.00 97.05           O  
ATOM   1953  CG  LEU A 119       7.655  -4.860  -3.186  1.00 97.05           C  
ATOM   1954  HG  LEU A 119       8.526  -4.272  -3.476  1.00 97.05           H  
ATOM   1955  CD1 LEU A 119       8.058  -5.740  -2.012  1.00 97.05           C  
ATOM   1956 HD11 LEU A 119       7.210  -6.334  -1.672  1.00 97.05           H  
ATOM   1957 HD12 LEU A 119       8.866  -6.413  -2.299  1.00 97.05           H  
ATOM   1958 HD13 LEU A 119       8.401  -5.123  -1.183  1.00 97.05           H  
ATOM   1959  CD2 LEU A 119       7.235  -5.754  -4.351  1.00 97.05           C  
ATOM   1960 HD21 LEU A 119       7.051  -5.141  -5.234  1.00 97.05           H  
ATOM   1961 HD22 LEU A 119       8.032  -6.461  -4.581  1.00 97.05           H  
ATOM   1962 HD23 LEU A 119       6.332  -6.308  -4.096  1.00 97.05           H  
ATOM   1963  N   GLN A 120       3.704  -2.662  -3.314  1.00 96.63           N  
ATOM   1964  H   GLN A 120       3.641  -3.584  -3.723  1.00 96.63           H  
ATOM   1965  CA  GLN A 120       2.479  -2.094  -2.761  1.00 96.63           C  
ATOM   1966  HA  GLN A 120       2.720  -1.221  -2.154  1.00 96.63           H  
ATOM   1967  C   GLN A 120       1.794  -3.097  -1.831  1.00 96.63           C  
ATOM   1968  CB  GLN A 120       1.574  -1.646  -3.913  1.00 96.63           C  
ATOM   1969  HB2 GLN A 120       0.588  -1.399  -3.518  1.00 96.63           H  
ATOM   1970  HB3 GLN A 120       1.460  -2.452  -4.638  1.00 96.63           H  
ATOM   1971  O   GLN A 120       2.089  -4.292  -1.876  1.00 96.63           O  
ATOM   1972  CG  GLN A 120       2.169  -0.413  -4.607  1.00 96.63           C  
ATOM   1973  HG2 GLN A 120       2.398   0.344  -3.857  1.00 96.63           H  
ATOM   1974  HG3 GLN A 120       3.103  -0.687  -5.098  1.00 96.63           H  
ATOM   1975  CD  GLN A 120       1.245   0.215  -5.637  1.00 96.63           C  
ATOM   1976  NE2 GLN A 120       1.709   1.227  -6.337  1.00 96.63           N  
ATOM   1977 HE21 GLN A 120       2.638   1.579  -6.155  1.00 96.63           H  
ATOM   1978 HE22 GLN A 120       1.026   1.726  -6.889  1.00 96.63           H  
ATOM   1979  OE1 GLN A 120       0.099  -0.146  -5.826  1.00 96.63           O  
ATOM   1980  N   LYS A 121       0.902  -2.615  -0.957  1.00 96.89           N  
ATOM   1981  H   LYS A 121       0.605  -1.655  -1.058  1.00 96.89           H  
ATOM   1982  CA  LYS A 121       0.136  -3.465  -0.031  1.00 96.89           C  
ATOM   1983  HA  LYS A 121       0.803  -4.083   0.570  1.00 96.89           H  
ATOM   1984  C   LYS A 121      -0.765  -4.401  -0.837  1.00 96.89           C  
ATOM   1985  CB  LYS A 121      -0.722  -2.581   0.895  1.00 96.89           C  
ATOM   1986  HB2 LYS A 121      -1.347  -1.928   0.285  1.00 96.89           H  
ATOM   1987  HB3 LYS A 121      -1.387  -3.222   1.474  1.00 96.89           H  
ATOM   1988  O   LYS A 121      -1.519  -3.904  -1.661  1.00 96.89           O  
ATOM   1989  CG  LYS A 121       0.105  -1.729   1.874  1.00 96.89           C  
ATOM   1990  HG2 LYS A 121       0.838  -1.134   1.329  1.00 96.89           H  
ATOM   1991  HG3 LYS A 121       0.635  -2.399   2.550  1.00 96.89           H  
ATOM   1992  CD  LYS A 121      -0.786  -0.790   2.709  1.00 96.89           C  
ATOM   1993  HD2 LYS A 121      -0.236  -0.472   3.594  1.00 96.89           H  
ATOM   1994  HD3 LYS A 121      -1.669  -1.337   3.040  1.00 96.89           H  
ATOM   1995  CE  LYS A 121      -1.211   0.462   1.921  1.00 96.89           C  
ATOM   1996  HE2 LYS A 121      -1.564   0.154   0.937  1.00 96.89           H  
ATOM   1997  HE3 LYS A 121      -0.348   1.114   1.791  1.00 96.89           H  
ATOM   1998  NZ  LYS A 121      -2.308   1.195   2.600  1.00 96.89           N  
ATOM   1999  HZ1 LYS A 121      -2.585   2.041   2.122  1.00 96.89           H  
ATOM   2000  HZ2 LYS A 121      -3.137   0.621   2.543  1.00 96.89           H  
ATOM   2001  HZ3 LYS A 121      -2.136   1.373   3.579  1.00 96.89           H  
ATOM   2002  N   GLY A 122      -0.679  -5.712  -0.615  1.00 95.92           N  
ATOM   2003  H   GLY A 122       0.001  -6.064   0.043  1.00 95.92           H  
ATOM   2004  CA  GLY A 122      -1.519  -6.719  -1.279  1.00 95.92           C  
ATOM   2005  HA2 GLY A 122      -0.886  -7.537  -1.624  1.00 95.92           H  
ATOM   2006  HA3 GLY A 122      -2.015  -6.289  -2.149  1.00 95.92           H  
ATOM   2007  C   GLY A 122      -2.604  -7.321  -0.380  1.00 95.92           C  
ATOM   2008  O   GLY A 122      -3.339  -8.189  -0.830  1.00 95.92           O  
ATOM   2009  N   ASN A 123      -2.702  -6.891   0.880  1.00 95.88           N  
ATOM   2010  H   ASN A 123      -2.067  -6.171   1.195  1.00 95.88           H  
ATOM   2011  CA  ASN A 123      -3.761  -7.298   1.804  1.00 95.88           C  
ATOM   2012  HA  ASN A 123      -4.249  -8.197   1.426  1.00 95.88           H  
ATOM   2013  C   ASN A 123      -4.822  -6.202   1.921  1.00 95.88           C  
ATOM   2014  CB  ASN A 123      -3.169  -7.614   3.186  1.00 95.88           C  
ATOM   2015  HB2 ASN A 123      -3.967  -7.915   3.865  1.00 95.88           H  
ATOM   2016  HB3 ASN A 123      -2.705  -6.712   3.585  1.00 95.88           H  
ATOM   2017  O   ASN A 123      -4.510  -5.016   1.805  1.00 95.88           O  
ATOM   2018  CG  ASN A 123      -2.124  -8.705   3.155  1.00 95.88           C  
ATOM   2019  ND2 ASN A 123      -2.513  -9.957   3.251  1.00 95.88           N  
ATOM   2020 HD21 ASN A 123      -1.827 -10.698   3.291  1.00 95.88           H  
ATOM   2021 HD22 ASN A 123      -3.490 -10.197   3.337  1.00 95.88           H  
ATOM   2022  OD1 ASN A 123      -0.946  -8.418   3.049  1.00 95.88           O  
ATOM   2023  N   GLN A 124      -6.050  -6.609   2.229  1.00 92.74           N  
ATOM   2024  H   GLN A 124      -6.232  -7.598   2.322  1.00 92.74           H  
ATOM   2025  CA  GLN A 124      -7.158  -5.723   2.562  1.00 92.74           C  
ATOM   2026  HA  GLN A 124      -6.841  -4.685   2.465  1.00 92.74           H  
ATOM   2027  C   GLN A 124      -7.578  -5.960   4.015  1.00 92.74           C  
ATOM   2028  CB  GLN A 124      -8.290  -5.970   1.555  1.00 92.74           C  
ATOM   2029  HB2 GLN A 124      -7.893  -5.790   0.556  1.00 92.74           H  
ATOM   2030  HB3 GLN A 124      -8.613  -7.009   1.615  1.00 92.74           H  
ATOM   2031  O   GLN A 124      -7.658  -7.106   4.460  1.00 92.74           O  
ATOM   2032  CG  GLN A 124      -9.503  -5.056   1.772  1.00 92.74           C  
ATOM   2033  HG2 GLN A 124      -9.988  -5.323   2.711  1.00 92.74           H  
ATOM   2034  HG3 GLN A 124      -9.176  -4.018   1.831  1.00 92.74           H  
ATOM   2035  CD  GLN A 124     -10.537  -5.165   0.655  1.00 92.74           C  
ATOM   2036  NE2 GLN A 124     -11.679  -4.534   0.803  1.00 92.74           N  
ATOM   2037 HE21 GLN A 124     -11.907  -4.080   1.675  1.00 92.74           H  
ATOM   2038 HE22 GLN A 124     -12.342  -4.636   0.048  1.00 92.74           H  
ATOM   2039  OE1 GLN A 124     -10.332  -5.783  -0.375  1.00 92.74           O  
ATOM   2040  N   LEU A 125      -7.827  -4.879   4.754  1.00 96.19           N  
ATOM   2041  H   LEU A 125      -7.730  -3.964   4.339  1.00 96.19           H  
ATOM   2042  CA  LEU A 125      -8.461  -4.964   6.065  1.00 96.19           C  
ATOM   2043  HA  LEU A 125      -7.968  -5.744   6.646  1.00 96.19           H  
ATOM   2044  C   LEU A 125      -9.932  -5.342   5.875  1.00 96.19           C  
ATOM   2045  CB  LEU A 125      -8.303  -3.624   6.801  1.00 96.19           C  
ATOM   2046  HB2 LEU A 125      -8.726  -2.838   6.175  1.00 96.19           H  
ATOM   2047  HB3 LEU A 125      -7.240  -3.421   6.936  1.00 96.19           H  
ATOM   2048  O   LEU A 125     -10.645  -4.687   5.115  1.00 96.19           O  
ATOM   2049  CG  LEU A 125      -8.999  -3.579   8.177  1.00 96.19           C  
ATOM   2050  HG  LEU A 125     -10.039  -3.890   8.078  1.00 96.19           H  
ATOM   2051  CD1 LEU A 125      -8.305  -4.478   9.199  1.00 96.19           C  
ATOM   2052 HD11 LEU A 125      -7.270  -4.166   9.337  1.00 96.19           H  
ATOM   2053 HD12 LEU A 125      -8.821  -4.403  10.157  1.00 96.19           H  
ATOM   2054 HD13 LEU A 125      -8.341  -5.520   8.883  1.00 96.19           H  
ATOM   2055  CD2 LEU A 125      -8.986  -2.146   8.701  1.00 96.19           C  
ATOM   2056 HD21 LEU A 125      -9.529  -1.495   8.016  1.00 96.19           H  
ATOM   2057 HD22 LEU A 125      -9.485  -2.110   9.670  1.00 96.19           H  
ATOM   2058 HD23 LEU A 125      -7.958  -1.804   8.825  1.00 96.19           H  
ATOM   2059  N   VAL A 126     -10.379  -6.374   6.583  1.00 94.62           N  
ATOM   2060  H   VAL A 126      -9.747  -6.850   7.210  1.00 94.62           H  
ATOM   2061  CA  VAL A 126     -11.781  -6.793   6.610  1.00 94.62           C  
ATOM   2062  HA  VAL A 126     -12.369  -6.171   5.934  1.00 94.62           H  
ATOM   2063  C   VAL A 126     -12.295  -6.577   8.022  1.00 94.62           C  
ATOM   2064  CB  VAL A 126     -11.952  -8.254   6.157  1.00 94.62           C  
ATOM   2065  HB  VAL A 126     -11.401  -8.913   6.828  1.00 94.62           H  
ATOM   2066  O   VAL A 126     -11.823  -7.222   8.954  1.00 94.62           O  
ATOM   2067  CG1 VAL A 126     -13.431  -8.659   6.166  1.00 94.62           C  
ATOM   2068 HG11 VAL A 126     -14.011  -7.998   5.522  1.00 94.62           H  
ATOM   2069 HG12 VAL A 126     -13.831  -8.614   7.180  1.00 94.62           H  
ATOM   2070 HG13 VAL A 126     -13.534  -9.684   5.811  1.00 94.62           H  
ATOM   2071  CG2 VAL A 126     -11.413  -8.451   4.733  1.00 94.62           C  
ATOM   2072 HG21 VAL A 126     -10.339  -8.262   4.705  1.00 94.62           H  
ATOM   2073 HG22 VAL A 126     -11.915  -7.771   4.044  1.00 94.62           H  
ATOM   2074 HG23 VAL A 126     -11.586  -9.478   4.412  1.00 94.62           H  
ATOM   2075  N   LEU A 127     -13.245  -5.657   8.162  1.00 95.73           N  
ATOM   2076  H   LEU A 127     -13.601  -5.195   7.338  1.00 95.73           H  
ATOM   2077  CA  LEU A 127     -13.935  -5.404   9.419  1.00 95.73           C  
ATOM   2078  HA  LEU A 127     -13.342  -5.807  10.240  1.00 95.73           H  
ATOM   2079  C   LEU A 127     -15.305  -6.095   9.406  1.00 95.73           C  
ATOM   2080  CB  LEU A 127     -14.095  -3.892   9.646  1.00 95.73           C  
ATOM   2081  HB2 LEU A 127     -14.716  -3.746  10.529  1.00 95.73           H  
ATOM   2082  HB3 LEU A 127     -14.630  -3.465   8.797  1.00 95.73           H  
ATOM   2083  O   LEU A 127     -15.993  -6.053   8.381  1.00 95.73           O  
ATOM   2084  CG  LEU A 127     -12.782  -3.116   9.848  1.00 95.73           C  
ATOM   2085  HG  LEU A 127     -12.174  -3.182   8.946  1.00 95.73           H  
ATOM   2086  CD1 LEU A 127     -13.120  -1.650  10.098  1.00 95.73           C  
ATOM   2087 HD11 LEU A 127     -13.614  -1.225   9.225  1.00 95.73           H  
ATOM   2088 HD12 LEU A 127     -13.773  -1.557  10.966  1.00 95.73           H  
ATOM   2089 HD13 LEU A 127     -12.203  -1.096  10.299  1.00 95.73           H  
ATOM   2090  CD2 LEU A 127     -11.967  -3.611  11.039  1.00 95.73           C  
ATOM   2091 HD21 LEU A 127     -12.584  -3.625  11.937  1.00 95.73           H  
ATOM   2092 HD22 LEU A 127     -11.590  -4.616  10.849  1.00 95.73           H  
ATOM   2093 HD23 LEU A 127     -11.112  -2.959  11.219  1.00 95.73           H  
ATOM   2094  N   PRO A 128     -15.743  -6.682  10.532  1.00 97.47           N  
ATOM   2095  CA  PRO A 128     -17.130  -7.087  10.724  1.00 97.47           C  
ATOM   2096  HA  PRO A 128     -17.322  -7.960  10.100  1.00 97.47           H  
ATOM   2097  C   PRO A 128     -18.136  -5.978  10.377  1.00 97.47           C  
ATOM   2098  CB  PRO A 128     -17.215  -7.489  12.198  1.00 97.47           C  
ATOM   2099  HB2 PRO A 128     -17.988  -8.237  12.373  1.00 97.47           H  
ATOM   2100  HB3 PRO A 128     -17.383  -6.606  12.815  1.00 97.47           H  
ATOM   2101  O   PRO A 128     -17.927  -4.804  10.690  1.00 97.47           O  
ATOM   2102  CG  PRO A 128     -15.818  -8.034  12.487  1.00 97.47           C  
ATOM   2103  HG2 PRO A 128     -15.567  -7.975  13.546  1.00 97.47           H  
ATOM   2104  HG3 PRO A 128     -15.752  -9.065  12.140  1.00 97.47           H  
ATOM   2105  CD  PRO A 128     -14.909  -7.152  11.632  1.00 97.47           C  
ATOM   2106  HD2 PRO A 128     -14.074  -7.745  11.257  1.00 97.47           H  
ATOM   2107  HD3 PRO A 128     -14.515  -6.318  12.212  1.00 97.47           H  
ATOM   2108  N   SER A 129     -19.274  -6.358   9.789  1.00 97.21           N  
ATOM   2109  H   SER A 129     -19.422  -7.339   9.601  1.00 97.21           H  
ATOM   2110  CA  SER A 129     -20.322  -5.426   9.333  1.00 97.21           C  
ATOM   2111  HA  SER A 129     -19.904  -4.784   8.558  1.00 97.21           H  
ATOM   2112  C   SER A 129     -20.866  -4.513  10.439  1.00 97.21           C  
ATOM   2113  CB  SER A 129     -21.485  -6.216   8.725  1.00 97.21           C  
ATOM   2114  HB2 SER A 129     -22.288  -5.530   8.452  1.00 97.21           H  
ATOM   2115  HB3 SER A 129     -21.144  -6.733   7.828  1.00 97.21           H  
ATOM   2116  O   SER A 129     -21.243  -3.373  10.157  1.00 97.21           O  
ATOM   2117  OG  SER A 129     -21.961  -7.164   9.663  1.00 97.21           O  
ATOM   2118  HG  SER A 129     -22.803  -7.508   9.356  1.00 97.21           H  
ATOM   2119  N   LYS A 130     -20.850  -4.971  11.700  1.00 97.91           N  
ATOM   2120  H   LYS A 130     -20.591  -5.939  11.833  1.00 97.91           H  
ATOM   2121  CA  LYS A 130     -21.237  -4.171  12.874  1.00 97.91           C  
ATOM   2122  HA  LYS A 130     -22.270  -3.848  12.737  1.00 97.91           H  
ATOM   2123  C   LYS A 130     -20.419  -2.880  12.999  1.00 97.91           C  
ATOM   2124  CB  LYS A 130     -21.189  -5.017  14.166  1.00 97.91           C  
ATOM   2125  HB2 LYS A 130     -21.607  -4.414  14.972  1.00 97.91           H  
ATOM   2126  HB3 LYS A 130     -21.832  -5.889  14.044  1.00 97.91           H  
ATOM   2127  O   LYS A 130     -20.988  -1.830  13.271  1.00 97.91           O  
ATOM   2128  CG  LYS A 130     -19.784  -5.491  14.594  1.00 97.91           C  
ATOM   2129  HG2 LYS A 130     -19.120  -4.629  14.658  1.00 97.91           H  
ATOM   2130  HG3 LYS A 130     -19.394  -6.184  13.849  1.00 97.91           H  
ATOM   2131  CD  LYS A 130     -19.774  -6.169  15.976  1.00 97.91           C  
ATOM   2132  HD2 LYS A 130     -20.286  -5.511  16.677  1.00 97.91           H  
ATOM   2133  HD3 LYS A 130     -20.301  -7.123  15.939  1.00 97.91           H  
ATOM   2134  CE  LYS A 130     -18.319  -6.377  16.437  1.00 97.91           C  
ATOM   2135  HE2 LYS A 130     -17.929  -7.310  16.031  1.00 97.91           H  
ATOM   2136  HE3 LYS A 130     -17.733  -5.567  16.003  1.00 97.91           H  
ATOM   2137  NZ  LYS A 130     -18.131  -6.325  17.916  1.00 97.91           N  
ATOM   2138  HZ1 LYS A 130     -18.536  -7.112  18.402  1.00 97.91           H  
ATOM   2139  HZ2 LYS A 130     -18.509  -5.470  18.298  1.00 97.91           H  
ATOM   2140  HZ3 LYS A 130     -17.152  -6.264  18.156  1.00 97.91           H  
ATOM   2141  N   TYR A 131     -19.115  -2.935  12.717  1.00 98.21           N  
ATOM   2142  H   TYR A 131     -18.713  -3.813  12.420  1.00 98.21           H  
ATOM   2143  CA  TYR A 131     -18.236  -1.768  12.794  1.00 98.21           C  
ATOM   2144  HA  TYR A 131     -18.434  -1.224  13.718  1.00 98.21           H  
ATOM   2145  C   TYR A 131     -18.473  -0.807  11.640  1.00 98.21           C  
ATOM   2146  CB  TYR A 131     -16.773  -2.202  12.781  1.00 98.21           C  
ATOM   2147  HB2 TYR A 131     -16.567  -2.697  11.831  1.00 98.21           H  
ATOM   2148  HB3 TYR A 131     -16.144  -1.312  12.816  1.00 98.21           H  
ATOM   2149  O   TYR A 131     -18.445   0.399  11.841  1.00 98.21           O  
ATOM   2150  CG  TYR A 131     -16.368  -3.108  13.918  1.00 98.21           C  
ATOM   2151  CD1 TYR A 131     -16.666  -2.779  15.254  1.00 98.21           C  
ATOM   2152  HD1 TYR A 131     -17.188  -1.863  15.486  1.00 98.21           H  
ATOM   2153  CD2 TYR A 131     -15.651  -4.274  13.626  1.00 98.21           C  
ATOM   2154  HD2 TYR A 131     -15.403  -4.497  12.599  1.00 98.21           H  
ATOM   2155  CE1 TYR A 131     -16.235  -3.617  16.299  1.00 98.21           C  
ATOM   2156  HE1 TYR A 131     -16.435  -3.344  17.325  1.00 98.21           H  
ATOM   2157  CE2 TYR A 131     -15.240  -5.124  14.661  1.00 98.21           C  
ATOM   2158  HE2 TYR A 131     -14.681  -6.022  14.444  1.00 98.21           H  
ATOM   2159  OH  TYR A 131     -15.143  -5.670  16.962  1.00 98.21           O  
ATOM   2160  HH  TYR A 131     -15.220  -5.271  17.832  1.00 98.21           H  
ATOM   2161  CZ  TYR A 131     -15.511  -4.792  15.999  1.00 98.21           C  
ATOM   2162  N   MET A 132     -18.748  -1.329  10.442  1.00 96.54           N  
ATOM   2163  H   MET A 132     -18.752  -2.334  10.340  1.00 96.54           H  
ATOM   2164  CA  MET A 132     -19.076  -0.487   9.292  1.00 96.54           C  
ATOM   2165  HA  MET A 132     -18.291   0.261   9.185  1.00 96.54           H  
ATOM   2166  C   MET A 132     -20.395   0.262   9.514  1.00 96.54           C  
ATOM   2167  CB  MET A 132     -19.125  -1.351   8.025  1.00 96.54           C  
ATOM   2168  HB2 MET A 132     -18.242  -1.989   7.986  1.00 96.54           H  
ATOM   2169  HB3 MET A 132     -20.004  -1.994   8.052  1.00 96.54           H  
ATOM   2170  O   MET A 132     -20.474   1.461   9.268  1.00 96.54           O  
ATOM   2171  CG  MET A 132     -19.173  -0.492   6.756  1.00 96.54           C  
ATOM   2172  HG2 MET A 132     -20.086   0.103   6.772  1.00 96.54           H  
ATOM   2173  HG3 MET A 132     -19.228  -1.155   5.893  1.00 96.54           H  
ATOM   2174  SD  MET A 132     -17.770   0.640   6.519  1.00 96.54           S  
ATOM   2175  CE  MET A 132     -16.392  -0.528   6.371  1.00 96.54           C  
ATOM   2176  HE1 MET A 132     -15.481   0.024   6.138  1.00 96.54           H  
ATOM   2177  HE2 MET A 132     -16.598  -1.241   5.573  1.00 96.54           H  
ATOM   2178  HE3 MET A 132     -16.252  -1.057   7.314  1.00 96.54           H  
ATOM   2179  N   THR A 133     -21.406  -0.434  10.044  1.00 97.50           N  
ATOM   2180  H   THR A 133     -21.263  -1.418  10.217  1.00 97.50           H  
ATOM   2181  CA  THR A 133     -22.703   0.163  10.403  1.00 97.50           C  
ATOM   2182  HA  THR A 133     -23.131   0.646   9.524  1.00 97.50           H  
ATOM   2183  C   THR A 133     -22.532   1.230  11.481  1.00 97.50           C  
ATOM   2184  CB  THR A 133     -23.684  -0.912  10.894  1.00 97.50           C  
ATOM   2185  HB  THR A 133     -23.322  -1.335  11.831  1.00 97.50           H  
ATOM   2186  O   THR A 133     -23.042   2.338  11.342  1.00 97.50           O  
ATOM   2187  CG2 THR A 133     -25.090  -0.356  11.115  1.00 97.50           C  
ATOM   2188 HG21 THR A 133     -25.450   0.121  10.203  1.00 97.50           H  
ATOM   2189 HG22 THR A 133     -25.087   0.373  11.926  1.00 97.50           H  
ATOM   2190 HG23 THR A 133     -25.765  -1.168  11.385  1.00 97.50           H  
ATOM   2191  OG1 THR A 133     -23.776  -1.952   9.944  1.00 97.50           O  
ATOM   2192  HG1 THR A 133     -22.958  -2.454   9.977  1.00 97.50           H  
ATOM   2193  N   PHE A 134     -21.763   0.921  12.528  1.00 98.43           N  
ATOM   2194  H   PHE A 134     -21.392  -0.015  12.606  1.00 98.43           H  
ATOM   2195  CA  PHE A 134     -21.438   1.862  13.593  1.00 98.43           C  
ATOM   2196  HA  PHE A 134     -22.359   2.222  14.052  1.00 98.43           H  
ATOM   2197  C   PHE A 134     -20.710   3.108  13.079  1.00 98.43           C  
ATOM   2198  CB  PHE A 134     -20.620   1.127  14.656  1.00 98.43           C  
ATOM   2199  HB2 PHE A 134     -21.259   0.398  15.154  1.00 98.43           H  
ATOM   2200  HB3 PHE A 134     -19.810   0.581  14.172  1.00 98.43           H  
ATOM   2201  O   PHE A 134     -21.168   4.212  13.349  1.00 98.43           O  
ATOM   2202  CG  PHE A 134     -20.022   2.047  15.692  1.00 98.43           C  
ATOM   2203  CD1 PHE A 134     -18.661   2.399  15.613  1.00 98.43           C  
ATOM   2204  HD1 PHE A 134     -18.035   2.002  14.828  1.00 98.43           H  
ATOM   2205  CD2 PHE A 134     -20.833   2.581  16.709  1.00 98.43           C  
ATOM   2206  HD2 PHE A 134     -21.878   2.318  16.773  1.00 98.43           H  
ATOM   2207  CE1 PHE A 134     -18.111   3.270  16.564  1.00 98.43           C  
ATOM   2208  HE1 PHE A 134     -17.062   3.524  16.524  1.00 98.43           H  
ATOM   2209  CE2 PHE A 134     -20.278   3.460  17.651  1.00 98.43           C  
ATOM   2210  HE2 PHE A 134     -20.888   3.864  18.446  1.00 98.43           H  
ATOM   2211  CZ  PHE A 134     -18.919   3.799  17.581  1.00 98.43           C  
ATOM   2212  HZ  PHE A 134     -18.492   4.458  18.324  1.00 98.43           H  
ATOM   2213  N   LEU A 135     -19.636   2.951  12.297  1.00 98.04           N  
ATOM   2214  H   LEU A 135     -19.308   2.015  12.104  1.00 98.04           H  
ATOM   2215  CA  LEU A 135     -18.885   4.081  11.744  1.00 98.04           C  
ATOM   2216  HA  LEU A 135     -18.558   4.723  12.562  1.00 98.04           H  
ATOM   2217  C   LEU A 135     -19.748   4.956  10.838  1.00 98.04           C  
ATOM   2218  CB  LEU A 135     -17.669   3.576  10.952  1.00 98.04           C  
ATOM   2219  HB2 LEU A 135     -17.312   4.389  10.319  1.00 98.04           H  
ATOM   2220  HB3 LEU A 135     -17.991   2.768  10.295  1.00 98.04           H  
ATOM   2221  O   LEU A 135     -19.644   6.174  10.914  1.00 98.04           O  
ATOM   2222  CG  LEU A 135     -16.491   3.098  11.813  1.00 98.04           C  
ATOM   2223  HG  LEU A 135     -16.820   2.323  12.505  1.00 98.04           H  
ATOM   2224  CD1 LEU A 135     -15.431   2.519  10.877  1.00 98.04           C  
ATOM   2225 HD11 LEU A 135     -15.151   3.278  10.145  1.00 98.04           H  
ATOM   2226 HD12 LEU A 135     -14.544   2.236  11.443  1.00 98.04           H  
ATOM   2227 HD13 LEU A 135     -15.832   1.642  10.370  1.00 98.04           H  
ATOM   2228  CD2 LEU A 135     -15.850   4.235  12.612  1.00 98.04           C  
ATOM   2229 HD21 LEU A 135     -16.561   4.628  13.339  1.00 98.04           H  
ATOM   2230 HD22 LEU A 135     -14.987   3.861  13.163  1.00 98.04           H  
ATOM   2231 HD23 LEU A 135     -15.536   5.039  11.947  1.00 98.04           H  
ATOM   2232  N   TYR A 136     -20.612   4.349  10.019  1.00 97.31           N  
ATOM   2233  H   TYR A 136     -20.629   3.339   9.989  1.00 97.31           H  
ATOM   2234  CA  TYR A 136     -21.542   5.091   9.173  1.00 97.31           C  
ATOM   2235  HA  TYR A 136     -20.973   5.777   8.546  1.00 97.31           H  
ATOM   2236  C   TYR A 136     -22.512   5.942  10.001  1.00 97.31           C  
ATOM   2237  CB  TYR A 136     -22.304   4.113   8.271  1.00 97.31           C  
ATOM   2238  HB2 TYR A 136     -21.597   3.625   7.600  1.00 97.31           H  
ATOM   2239  HB3 TYR A 136     -22.765   3.338   8.883  1.00 97.31           H  
ATOM   2240  O   TYR A 136     -22.676   7.126   9.719  1.00 97.31           O  
ATOM   2241  CG  TYR A 136     -23.380   4.790   7.446  1.00 97.31           C  
ATOM   2242  CD1 TYR A 136     -24.724   4.749   7.868  1.00 97.31           C  
ATOM   2243  HD1 TYR A 136     -24.994   4.211   8.765  1.00 97.31           H  
ATOM   2244  CD2 TYR A 136     -23.023   5.520   6.296  1.00 97.31           C  
ATOM   2245  HD2 TYR A 136     -21.988   5.572   5.994  1.00 97.31           H  
ATOM   2246  CE1 TYR A 136     -25.712   5.434   7.135  1.00 97.31           C  
ATOM   2247  HE1 TYR A 136     -26.743   5.424   7.455  1.00 97.31           H  
ATOM   2248  CE2 TYR A 136     -24.007   6.214   5.567  1.00 97.31           C  
ATOM   2249  HE2 TYR A 136     -23.732   6.798   4.701  1.00 97.31           H  
ATOM   2250  OH  TYR A 136     -26.308   6.847   5.298  1.00 97.31           O  
ATOM   2251  HH  TYR A 136     -25.923   7.438   4.646  1.00 97.31           H  
ATOM   2252  CZ  TYR A 136     -25.354   6.172   5.988  1.00 97.31           C  
ATOM   2253  N   LEU A 137     -23.140   5.367  11.031  1.00 97.93           N  
ATOM   2254  H   LEU A 137     -22.956   4.395  11.235  1.00 97.93           H  
ATOM   2255  CA  LEU A 137     -24.065   6.109  11.893  1.00 97.93           C  
ATOM   2256  HA  LEU A 137     -24.777   6.648  11.268  1.00 97.93           H  
ATOM   2257  C   LEU A 137     -23.338   7.178  12.720  1.00 97.93           C  
ATOM   2258  CB  LEU A 137     -24.827   5.130  12.802  1.00 97.93           C  
ATOM   2259  HB2 LEU A 137     -24.100   4.532  13.352  1.00 97.93           H  
ATOM   2260  HB3 LEU A 137     -25.397   5.712  13.527  1.00 97.93           H  
ATOM   2261  O   LEU A 137     -23.825   8.299  12.831  1.00 97.93           O  
ATOM   2262  CG  LEU A 137     -25.803   4.188  12.076  1.00 97.93           C  
ATOM   2263  HG  LEU A 137     -25.274   3.615  11.314  1.00 97.93           H  
ATOM   2264  CD1 LEU A 137     -26.401   3.209  13.087  1.00 97.93           C  
ATOM   2265 HD11 LEU A 137     -25.601   2.614  13.527  1.00 97.93           H  
ATOM   2266 HD12 LEU A 137     -26.923   3.753  13.875  1.00 97.93           H  
ATOM   2267 HD13 LEU A 137     -27.099   2.537  12.588  1.00 97.93           H  
ATOM   2268  CD2 LEU A 137     -26.949   4.940  11.397  1.00 97.93           C  
ATOM   2269 HD21 LEU A 137     -27.459   5.569  12.128  1.00 97.93           H  
ATOM   2270 HD22 LEU A 137     -27.657   4.228  10.972  1.00 97.93           H  
ATOM   2271 HD23 LEU A 137     -26.562   5.566  10.593  1.00 97.93           H  
ATOM   2272  N   ALA A 138     -22.158   6.861  13.253  1.00 98.02           N  
ATOM   2273  H   ALA A 138     -21.810   5.920  13.136  1.00 98.02           H  
ATOM   2274  CA  ALA A 138     -21.350   7.791  14.033  1.00 98.02           C  
ATOM   2275  HA  ALA A 138     -21.965   8.201  14.833  1.00 98.02           H  
ATOM   2276  C   ALA A 138     -20.851   8.979  13.187  1.00 98.02           C  
ATOM   2277  CB  ALA A 138     -20.202   7.002  14.669  1.00 98.02           C  
ATOM   2278  HB1 ALA A 138     -19.559   6.582  13.897  1.00 98.02           H  
ATOM   2279  HB2 ALA A 138     -19.621   7.672  15.302  1.00 98.02           H  
ATOM   2280  HB3 ALA A 138     -20.599   6.195  15.285  1.00 98.02           H  
ATOM   2281  O   ALA A 138     -20.930  10.123  13.626  1.00 98.02           O  
ATOM   2282  N   SER A 139     -20.435   8.755  11.936  1.00 97.54           N  
ATOM   2283  H   SER A 139     -20.385   7.807  11.590  1.00 97.54           H  
ATOM   2284  CA  SER A 139     -20.009   9.839  11.035  1.00 97.54           C  
ATOM   2285  HA  SER A 139     -19.338  10.497  11.587  1.00 97.54           H  
ATOM   2286  C   SER A 139     -21.158  10.711  10.525  1.00 97.54           C  
ATOM   2287  CB  SER A 139     -19.221   9.281   9.848  1.00 97.54           C  
ATOM   2288  HB2 SER A 139     -18.655  10.092   9.390  1.00 97.54           H  
ATOM   2289  HB3 SER A 139     -18.519   8.529  10.208  1.00 97.54           H  
ATOM   2290  O   SER A 139     -20.914  11.718   9.874  1.00 97.54           O  
ATOM   2291  OG  SER A 139     -20.078   8.716   8.871  1.00 97.54           O  
ATOM   2292  HG  SER A 139     -20.556   9.447   8.474  1.00 97.54           H  
ATOM   2293  N   HIS A 140     -22.409  10.334  10.790  1.00 96.74           N  
ATOM   2294  H   HIS A 140     -22.551   9.459  11.274  1.00 96.74           H  
ATOM   2295  CA  HIS A 140     -23.597  11.129  10.473  1.00 96.74           C  
ATOM   2296  HA  HIS A 140     -23.292  12.076  10.027  1.00 96.74           H  
ATOM   2297  C   HIS A 140     -24.379  11.494  11.737  1.00 96.74           C  
ATOM   2298  CB  HIS A 140     -24.470  10.401   9.440  1.00 96.74           C  
ATOM   2299  HB2 HIS A 140     -25.371  10.987   9.256  1.00 96.74           H  
ATOM   2300  HB3 HIS A 140     -24.775   9.436   9.845  1.00 96.74           H  
ATOM   2301  O   HIS A 140     -25.535  11.876  11.633  1.00 96.74           O  
ATOM   2302  CG  HIS A 140     -23.784  10.187   8.118  1.00 96.74           C  
ATOM   2303  CD2 HIS A 140     -23.909  10.948   6.986  1.00 96.74           C  
ATOM   2304  HD2 HIS A 140     -24.519  11.834   6.887  1.00 96.74           H  
ATOM   2305  ND1 HIS A 140     -22.912   9.169   7.828  1.00 96.74           N  
ATOM   2306  HD1 HIS A 140     -22.653   8.431   8.467  1.00 96.74           H  
ATOM   2307  CE1 HIS A 140     -22.516   9.307   6.556  1.00 96.74           C  
ATOM   2308  HE1 HIS A 140     -21.829   8.644   6.050  1.00 96.74           H  
ATOM   2309  NE2 HIS A 140     -23.111  10.367   5.988  1.00 96.74           N  
ATOM   2310  N   TYR A 141     -23.778  11.381  12.928  1.00 96.48           N  
ATOM   2311  H   TYR A 141     -22.836  11.020  12.952  1.00 96.48           H  
ATOM   2312  CA  TYR A 141     -24.483  11.466  14.212  1.00 96.48           C  
ATOM   2313  HA  TYR A 141     -25.149  10.607  14.289  1.00 96.48           H  
ATOM   2314  C   TYR A 141     -25.349  12.731  14.379  1.00 96.48           C  
ATOM   2315  CB  TYR A 141     -23.435  11.361  15.326  1.00 96.48           C  
ATOM   2316  HB2 TYR A 141     -22.784  12.235  15.305  1.00 96.48           H  
ATOM   2317  HB3 TYR A 141     -22.818  10.481  15.143  1.00 96.48           H  
ATOM   2318  O   TYR A 141     -26.477  12.655  14.870  1.00 96.48           O  
ATOM   2319  CG  TYR A 141     -24.024  11.192  16.704  1.00 96.48           C  
ATOM   2320  CD1 TYR A 141     -24.043  12.270  17.609  1.00 96.48           C  
ATOM   2321  HD1 TYR A 141     -23.626  13.226  17.331  1.00 96.48           H  
ATOM   2322  CD2 TYR A 141     -24.542   9.937  17.078  1.00 96.48           C  
ATOM   2323  HD2 TYR A 141     -24.519   9.114  16.379  1.00 96.48           H  
ATOM   2324  CE1 TYR A 141     -24.602  12.096  18.890  1.00 96.48           C  
ATOM   2325  HE1 TYR A 141     -24.620  12.915  19.594  1.00 96.48           H  
ATOM   2326  CE2 TYR A 141     -25.089   9.760  18.361  1.00 96.48           C  
ATOM   2327  HE2 TYR A 141     -25.479   8.805  18.679  1.00 96.48           H  
ATOM   2328  OH  TYR A 141     -25.691  10.668  20.483  1.00 96.48           O  
ATOM   2329  HH  TYR A 141     -25.014  10.525  21.149  1.00 96.48           H  
ATOM   2330  CZ  TYR A 141     -25.131  10.842  19.262  1.00 96.48           C  
ATOM   2331  N   GLU A 142     -24.858  13.881  13.909  1.00 93.66           N  
ATOM   2332  H   GLU A 142     -23.907  13.891  13.572  1.00 93.66           H  
ATOM   2333  CA  GLU A 142     -25.574  15.167  13.947  1.00 93.66           C  
ATOM   2334  HA  GLU A 142     -26.129  15.245  14.882  1.00 93.66           H  
ATOM   2335  C   GLU A 142     -26.583  15.357  12.800  1.00 93.66           C  
ATOM   2336  CB  GLU A 142     -24.558  16.315  13.903  1.00 93.66           C  
ATOM   2337  HB2 GLU A 142     -25.108  17.256  13.937  1.00 93.66           H  
ATOM   2338  HB3 GLU A 142     -24.017  16.264  12.958  1.00 93.66           H  
ATOM   2339  O   GLU A 142     -27.439  16.234  12.867  1.00 93.66           O  
ATOM   2340  CG  GLU A 142     -23.552  16.299  15.065  1.00 93.66           C  
ATOM   2341  HG2 GLU A 142     -22.919  15.416  14.980  1.00 93.66           H  
ATOM   2342  HG3 GLU A 142     -24.107  16.234  16.000  1.00 93.66           H  
ATOM   2343  CD  GLU A 142     -22.668  17.559  15.074  1.00 93.66           C  
ATOM   2344  OE1 GLU A 142     -22.136  17.881  16.156  1.00 93.66           O  
ATOM   2345  OE2 GLU A 142     -22.569  18.220  14.013  1.00 93.66           O  
ATOM   2346  N   SER A 143     -26.495  14.540  11.747  1.00 93.98           N  
ATOM   2347  H   SER A 143     -25.855  13.762  11.815  1.00 93.98           H  
ATOM   2348  CA  SER A 143     -27.287  14.635  10.511  1.00 93.98           C  
ATOM   2349  HA  SER A 143     -28.069  15.380  10.657  1.00 93.98           H  
ATOM   2350  C   SER A 143     -28.021  13.331  10.177  1.00 93.98           C  
ATOM   2351  CB  SER A 143     -26.414  15.118   9.348  1.00 93.98           C  
ATOM   2352  HB2 SER A 143     -27.011  15.156   8.436  1.00 93.98           H  
ATOM   2353  HB3 SER A 143     -26.060  16.126   9.566  1.00 93.98           H  
ATOM   2354  O   SER A 143     -28.293  13.026   9.012  1.00 93.98           O  
ATOM   2355  OG  SER A 143     -25.296  14.271   9.144  1.00 93.98           O  
ATOM   2356  HG  SER A 143     -24.625  14.520   9.784  1.00 93.98           H  
ATOM   2357  N   LEU A 144     -28.341  12.542  11.207  1.00 93.76           N  
ATOM   2358  H   LEU A 144     -28.070  12.842  12.133  1.00 93.76           H  
ATOM   2359  CA  LEU A 144     -29.150  11.339  11.060  1.00 93.76           C  
ATOM   2360  HA  LEU A 144     -28.645  10.682  10.353  1.00 93.76           H  
ATOM   2361  C   LEU A 144     -30.509  11.704  10.456  1.00 93.76           C  
ATOM   2362  CB  LEU A 144     -29.303  10.618  12.411  1.00 93.76           C  
ATOM   2363  HB2 LEU A 144     -30.070   9.848  12.318  1.00 93.76           H  
ATOM   2364  HB3 LEU A 144     -29.655  11.342  13.146  1.00 93.76           H  
ATOM   2365  O   LEU A 144     -31.052  12.773  10.699  1.00 93.76           O  
ATOM   2366  CG  LEU A 144     -28.009   9.960  12.925  1.00 93.76           C  
ATOM   2367  HG  LEU A 144     -27.206  10.697  12.940  1.00 93.76           H  
ATOM   2368  CD1 LEU A 144     -28.206   9.489  14.360  1.00 93.76           C  
ATOM   2369 HD11 LEU A 144     -28.346  10.373  14.983  1.00 93.76           H  
ATOM   2370 HD12 LEU A 144     -29.082   8.845  14.439  1.00 93.76           H  
ATOM   2371 HD13 LEU A 144     -27.318   8.964  14.710  1.00 93.76           H  
ATOM   2372  CD2 LEU A 144     -27.578   8.760  12.076  1.00 93.76           C  
ATOM   2373 HD21 LEU A 144     -26.685   8.314  12.515  1.00 93.76           H  
ATOM   2374 HD22 LEU A 144     -27.320   9.093  11.071  1.00 93.76           H  
ATOM   2375 HD23 LEU A 144     -28.378   8.021  12.038  1.00 93.76           H  
ATOM   2376  N   THR A 145     -31.035  10.796   9.642  1.00 91.97           N  
ATOM   2377  H   THR A 145     -30.544   9.923   9.512  1.00 91.97           H  
ATOM   2378  CA  THR A 145     -32.319  10.960   8.956  1.00 91.97           C  
ATOM   2379  HA  THR A 145     -32.769  11.911   9.241  1.00 91.97           H  
ATOM   2380  C   THR A 145     -33.280   9.858   9.382  1.00 91.97           C  
ATOM   2381  CB  THR A 145     -32.138  10.946   7.428  1.00 91.97           C  
ATOM   2382  HB  THR A 145     -33.120  10.976   6.956  1.00 91.97           H  
ATOM   2383  O   THR A 145     -32.852   8.729   9.650  1.00 91.97           O  
ATOM   2384  CG2 THR A 145     -31.310  12.124   6.916  1.00 91.97           C  
ATOM   2385 HG21 THR A 145     -31.785  13.056   7.222  1.00 91.97           H  
ATOM   2386 HG22 THR A 145     -30.303  12.100   7.333  1.00 91.97           H  
ATOM   2387 HG23 THR A 145     -31.256  12.095   5.828  1.00 91.97           H  
ATOM   2388  OG1 THR A 145     -31.455   9.786   7.001  1.00 91.97           O  
ATOM   2389  HG1 THR A 145     -30.528  10.034   6.978  1.00 91.97           H  
ATOM   2390  N   GLY A 146     -34.579  10.143   9.407  1.00 92.48           N  
ATOM   2391  H   GLY A 146     -34.861  11.113   9.428  1.00 92.48           H  
ATOM   2392  CA  GLY A 146     -35.620   9.159   9.701  1.00 92.48           C  
ATOM   2393  HA2 GLY A 146     -35.949   8.676   8.781  1.00 92.48           H  
ATOM   2394  HA3 GLY A 146     -35.230   8.396  10.375  1.00 92.48           H  
ATOM   2395  C   GLY A 146     -36.827   9.792  10.379  1.00 92.48           C  
ATOM   2396  O   GLY A 146     -36.973  11.012  10.383  1.00 92.48           O  
ATOM   2397  N   SER A 147     -37.702   8.959  10.944  1.00 95.39           N  
ATOM   2398  H   SER A 147     -37.532   7.964  10.922  1.00 95.39           H  
ATOM   2399  CA  SER A 147     -38.618   9.450  11.975  1.00 95.39           C  
ATOM   2400  HA  SER A 147     -39.106  10.355  11.612  1.00 95.39           H  
ATOM   2401  C   SER A 147     -37.838   9.810  13.247  1.00 95.39           C  
ATOM   2402  CB  SER A 147     -39.704   8.411  12.263  1.00 95.39           C  
ATOM   2403  HB2 SER A 147     -40.462   8.859  12.905  1.00 95.39           H  
ATOM   2404  HB3 SER A 147     -40.177   8.099  11.331  1.00 95.39           H  
ATOM   2405  O   SER A 147     -36.705   9.366  13.431  1.00 95.39           O  
ATOM   2406  OG  SER A 147     -39.169   7.288  12.922  1.00 95.39           O  
ATOM   2407  HG  SER A 147     -38.754   6.710  12.278  1.00 95.39           H  
ATOM   2408  N   LEU A 148     -38.449  10.583  14.151  1.00 93.78           N  
ATOM   2409  H   LEU A 148     -39.369  10.948  13.948  1.00 93.78           H  
ATOM   2410  CA  LEU A 148     -37.830  10.921  15.438  1.00 93.78           C  
ATOM   2411  HA  LEU A 148     -36.918  11.484  15.240  1.00 93.78           H  
ATOM   2412  C   LEU A 148     -37.431   9.658  16.224  1.00 93.78           C  
ATOM   2413  CB  LEU A 148     -38.814  11.794  16.239  1.00 93.78           C  
ATOM   2414  HB2 LEU A 148     -39.098  12.655  15.634  1.00 93.78           H  
ATOM   2415  HB3 LEU A 148     -39.710  11.206  16.437  1.00 93.78           H  
ATOM   2416  O   LEU A 148     -36.329   9.588  16.757  1.00 93.78           O  
ATOM   2417  CG  LEU A 148     -38.256  12.299  17.585  1.00 93.78           C  
ATOM   2418  HG  LEU A 148     -37.911  11.457  18.184  1.00 93.78           H  
ATOM   2419  CD1 LEU A 148     -37.105  13.288  17.388  1.00 93.78           C  
ATOM   2420 HD11 LEU A 148     -36.774  13.648  18.362  1.00 93.78           H  
ATOM   2421 HD12 LEU A 148     -36.262  12.783  16.918  1.00 93.78           H  
ATOM   2422 HD13 LEU A 148     -37.419  14.128  16.768  1.00 93.78           H  
ATOM   2423  CD2 LEU A 148     -39.370  13.009  18.358  1.00 93.78           C  
ATOM   2424 HD21 LEU A 148     -39.728  13.876  17.804  1.00 93.78           H  
ATOM   2425 HD22 LEU A 148     -38.981  13.323  19.326  1.00 93.78           H  
ATOM   2426 HD23 LEU A 148     -40.190  12.312  18.535  1.00 93.78           H  
ATOM   2427  N   GLU A 149     -38.296   8.640  16.228  1.00 94.08           N  
ATOM   2428  H   GLU A 149     -39.165   8.737  15.723  1.00 94.08           H  
ATOM   2429  CA  GLU A 149     -38.027   7.352  16.875  1.00 94.08           C  
ATOM   2430  HA  GLU A 149     -37.758   7.530  17.916  1.00 94.08           H  
ATOM   2431  C   GLU A 149     -36.846   6.621  16.213  1.00 94.08           C  
ATOM   2432  CB  GLU A 149     -39.315   6.511  16.839  1.00 94.08           C  
ATOM   2433  HB2 GLU A 149     -39.558   6.268  15.804  1.00 94.08           H  
ATOM   2434  HB3 GLU A 149     -40.126   7.107  17.257  1.00 94.08           H  
ATOM   2435  O   GLU A 149     -35.966   6.113  16.907  1.00 94.08           O  
ATOM   2436  CG  GLU A 149     -39.187   5.216  17.654  1.00 94.08           C  
ATOM   2437  HG2 GLU A 149     -38.386   4.612  17.226  1.00 94.08           H  
ATOM   2438  HG3 GLU A 149     -38.900   5.474  18.673  1.00 94.08           H  
ATOM   2439  CD  GLU A 149     -40.470   4.368  17.695  1.00 94.08           C  
ATOM   2440  OE1 GLU A 149     -40.394   3.277  18.309  1.00 94.08           O  
ATOM   2441  OE2 GLU A 149     -41.506   4.789  17.129  1.00 94.08           O  
ATOM   2442  N   ASP A 150     -36.762   6.629  14.876  1.00 95.93           N  
ATOM   2443  H   ASP A 150     -37.508   7.057  14.348  1.00 95.93           H  
ATOM   2444  CA  ASP A 150     -35.623   6.038  14.159  1.00 95.93           C  
ATOM   2445  HA  ASP A 150     -35.526   4.992  14.451  1.00 95.93           H  
ATOM   2446  C   ASP A 150     -34.306   6.758  14.484  1.00 95.93           C  
ATOM   2447  CB  ASP A 150     -35.805   6.114  12.636  1.00 95.93           C  
ATOM   2448  HB2 ASP A 150     -34.907   5.717  12.163  1.00 95.93           H  
ATOM   2449  HB3 ASP A 150     -35.886   7.159  12.336  1.00 95.93           H  
ATOM   2450  O   ASP A 150     -33.258   6.121  14.614  1.00 95.93           O  
ATOM   2451  CG  ASP A 150     -36.993   5.339  12.084  1.00 95.93           C  
ATOM   2452  OD1 ASP A 150     -37.191   4.177  12.483  1.00 95.93           O  
ATOM   2453  OD2 ASP A 150     -37.662   5.924  11.197  1.00 95.93           O  
ATOM   2454  N   GLU A 151     -34.330   8.088  14.580  1.00 96.22           N  
ATOM   2455  H   GLU A 151     -35.215   8.560  14.455  1.00 96.22           H  
ATOM   2456  CA  GLU A 151     -33.161   8.890  14.942  1.00 96.22           C  
ATOM   2457  HA  GLU A 151     -32.328   8.623  14.292  1.00 96.22           H  
ATOM   2458  C   GLU A 151     -32.709   8.605  16.378  1.00 96.22           C  
ATOM   2459  CB  GLU A 151     -33.448  10.385  14.764  1.00 96.22           C  
ATOM   2460  HB2 GLU A 151     -34.391  10.640  15.249  1.00 96.22           H  
ATOM   2461  HB3 GLU A 151     -32.647  10.940  15.253  1.00 96.22           H  
ATOM   2462  O   GLU A 151     -31.515   8.397  16.607  1.00 96.22           O  
ATOM   2463  CG  GLU A 151     -33.496  10.806  13.287  1.00 96.22           C  
ATOM   2464  HG2 GLU A 151     -34.259  10.226  12.769  1.00 96.22           H  
ATOM   2465  HG3 GLU A 151     -32.536  10.568  12.828  1.00 96.22           H  
ATOM   2466  CD  GLU A 151     -33.778  12.307  13.112  1.00 96.22           C  
ATOM   2467  OE1 GLU A 151     -34.188  12.670  11.986  1.00 96.22           O  
ATOM   2468  OE2 GLU A 151     -33.545  13.073  14.081  1.00 96.22           O  
ATOM   2469  N   GLU A 152     -33.641   8.531  17.331  1.00 95.90           N  
ATOM   2470  H   GLU A 152     -34.600   8.723  17.082  1.00 95.90           H  
ATOM   2471  CA  GLU A 152     -33.357   8.171  18.725  1.00 95.90           C  
ATOM   2472  HA  GLU A 152     -32.621   8.865  19.131  1.00 95.90           H  
ATOM   2473  C   GLU A 152     -32.756   6.766  18.836  1.00 95.90           C  
ATOM   2474  CB  GLU A 152     -34.634   8.270  19.572  1.00 95.90           C  
ATOM   2475  HB2 GLU A 152     -35.454   7.773  19.055  1.00 95.90           H  
ATOM   2476  HB3 GLU A 152     -34.459   7.756  20.518  1.00 95.90           H  
ATOM   2477  O   GLU A 152     -31.743   6.585  19.515  1.00 95.90           O  
ATOM   2478  CG  GLU A 152     -35.013   9.727  19.881  1.00 95.90           C  
ATOM   2479  HG2 GLU A 152     -34.191  10.182  20.434  1.00 95.90           H  
ATOM   2480  HG3 GLU A 152     -35.123  10.282  18.950  1.00 95.90           H  
ATOM   2481  CD  GLU A 152     -36.303   9.859  20.709  1.00 95.90           C  
ATOM   2482  OE1 GLU A 152     -36.697  11.021  20.962  1.00 95.90           O  
ATOM   2483  OE2 GLU A 152     -36.861   8.820  21.132  1.00 95.90           O  
ATOM   2484  N   GLN A 153     -33.302   5.784  18.113  1.00 97.31           N  
ATOM   2485  H   GLN A 153     -34.147   5.986  17.598  1.00 97.31           H  
ATOM   2486  CA  GLN A 153     -32.762   4.421  18.074  1.00 97.31           C  
ATOM   2487  HA  GLN A 153     -32.700   4.038  19.093  1.00 97.31           H  
ATOM   2488  C   GLN A 153     -31.347   4.376  17.479  1.00 97.31           C  
ATOM   2489  CB  GLN A 153     -33.696   3.515  17.263  1.00 97.31           C  
ATOM   2490  HB2 GLN A 153     -33.178   2.578  17.060  1.00 97.31           H  
ATOM   2491  HB3 GLN A 153     -33.922   3.993  16.309  1.00 97.31           H  
ATOM   2492  O   GLN A 153     -30.464   3.706  18.024  1.00 97.31           O  
ATOM   2493  CG  GLN A 153     -35.010   3.183  17.990  1.00 97.31           C  
ATOM   2494  HG2 GLN A 153     -34.786   2.631  18.903  1.00 97.31           H  
ATOM   2495  HG3 GLN A 153     -35.529   4.098  18.275  1.00 97.31           H  
ATOM   2496  CD  GLN A 153     -35.942   2.333  17.129  1.00 97.31           C  
ATOM   2497  NE2 GLN A 153     -37.181   2.147  17.528  1.00 97.31           N  
ATOM   2498 HE21 GLN A 153     -37.799   1.710  16.860  1.00 97.31           H  
ATOM   2499 HE22 GLN A 153     -37.586   2.715  18.259  1.00 97.31           H  
ATOM   2500  OE1 GLN A 153     -35.560   1.774  16.112  1.00 97.31           O  
ATOM   2501  N   LYS A 154     -31.094   5.111  16.386  1.00 97.64           N  
ATOM   2502  H   LYS A 154     -31.865   5.622  15.981  1.00 97.64           H  
ATOM   2503  CA  LYS A 154     -29.759   5.211  15.766  1.00 97.64           C  
ATOM   2504  HA  LYS A 154     -29.379   4.208  15.573  1.00 97.64           H  
ATOM   2505  C   LYS A 154     -28.753   5.882  16.698  1.00 97.64           C  
ATOM   2506  CB  LYS A 154     -29.850   5.983  14.444  1.00 97.64           C  
ATOM   2507  HB2 LYS A 154     -28.848   6.262  14.118  1.00 97.64           H  
ATOM   2508  HB3 LYS A 154     -30.420   6.896  14.616  1.00 97.64           H  
ATOM   2509  O   LYS A 154     -27.633   5.386  16.828  1.00 97.64           O  
ATOM   2510  CG  LYS A 154     -30.512   5.163  13.331  1.00 97.64           C  
ATOM   2511  HG2 LYS A 154     -31.416   4.687  13.711  1.00 97.64           H  
ATOM   2512  HG3 LYS A 154     -29.832   4.376  13.004  1.00 97.64           H  
ATOM   2513  CD  LYS A 154     -30.870   6.064  12.143  1.00 97.64           C  
ATOM   2514  HD2 LYS A 154     -31.369   6.962  12.509  1.00 97.64           H  
ATOM   2515  HD3 LYS A 154     -29.963   6.344  11.608  1.00 97.64           H  
ATOM   2516  CE  LYS A 154     -31.828   5.317  11.217  1.00 97.64           C  
ATOM   2517  HE2 LYS A 154     -31.353   4.401  10.866  1.00 97.64           H  
ATOM   2518  HE3 LYS A 154     -32.702   5.039  11.806  1.00 97.64           H  
ATOM   2519  NZ  LYS A 154     -32.253   6.161  10.076  1.00 97.64           N  
ATOM   2520  HZ1 LYS A 154     -32.999   5.724   9.554  1.00 97.64           H  
ATOM   2521  HZ2 LYS A 154     -32.621   7.047  10.392  1.00 97.64           H  
ATOM   2522  HZ3 LYS A 154     -31.488   6.396   9.459  1.00 97.64           H  
ATOM   2523  N   LYS A 155     -29.141   6.970  17.374  1.00 97.49           N  
ATOM   2524  H   LYS A 155     -30.069   7.331  17.204  1.00 97.49           H  
ATOM   2525  CA  LYS A 155     -28.287   7.641  18.366  1.00 97.49           C  
ATOM   2526  HA  LYS A 155     -27.324   7.864  17.907  1.00 97.49           H  
ATOM   2527  C   LYS A 155     -27.996   6.726  19.545  1.00 97.49           C  
ATOM   2528  CB  LYS A 155     -28.918   8.954  18.852  1.00 97.49           C  
ATOM   2529  HB2 LYS A 155     -29.960   8.790  19.124  1.00 97.49           H  
ATOM   2530  HB3 LYS A 155     -28.378   9.299  19.734  1.00 97.49           H  
ATOM   2531  O   LYS A 155     -26.832   6.547  19.891  1.00 97.49           O  
ATOM   2532  CG  LYS A 155     -28.822  10.039  17.777  1.00 97.49           C  
ATOM   2533  HG2 LYS A 155     -29.379   9.717  16.898  1.00 97.49           H  
ATOM   2534  HG3 LYS A 155     -27.777  10.180  17.499  1.00 97.49           H  
ATOM   2535  CD  LYS A 155     -29.395  11.373  18.257  1.00 97.49           C  
ATOM   2536  HD2 LYS A 155     -28.846  11.713  19.136  1.00 97.49           H  
ATOM   2537  HD3 LYS A 155     -30.447  11.238  18.508  1.00 97.49           H  
ATOM   2538  CE  LYS A 155     -29.251  12.392  17.121  1.00 97.49           C  
ATOM   2539  HE2 LYS A 155     -28.192  12.561  16.927  1.00 97.49           H  
ATOM   2540  HE3 LYS A 155     -29.682  11.960  16.218  1.00 97.49           H  
ATOM   2541  NZ  LYS A 155     -29.939  13.668  17.428  1.00 97.49           N  
ATOM   2542  HZ1 LYS A 155     -30.928  13.507  17.548  1.00 97.49           H  
ATOM   2543  HZ2 LYS A 155     -29.552  14.093  18.259  1.00 97.49           H  
ATOM   2544  HZ3 LYS A 155     -29.831  14.302  16.649  1.00 97.49           H  
ATOM   2545  N   TYR A 156     -29.021   6.077  20.096  1.00 97.64           N  
ATOM   2546  H   TYR A 156     -29.954   6.280  19.766  1.00 97.64           H  
ATOM   2547  CA  TYR A 156     -28.867   5.104  21.174  1.00 97.64           C  
ATOM   2548  HA  TYR A 156     -28.446   5.612  22.042  1.00 97.64           H  
ATOM   2549  C   TYR A 156     -27.903   3.977  20.785  1.00 97.64           C  
ATOM   2550  CB  TYR A 156     -30.241   4.544  21.559  1.00 97.64           C  
ATOM   2551  HB2 TYR A 156     -30.883   5.366  21.874  1.00 97.64           H  
ATOM   2552  HB3 TYR A 156     -30.703   4.082  20.686  1.00 97.64           H  
ATOM   2553  O   TYR A 156     -27.001   3.650  21.555  1.00 97.64           O  
ATOM   2554  CG  TYR A 156     -30.167   3.530  22.681  1.00 97.64           C  
ATOM   2555  CD1 TYR A 156     -30.232   2.152  22.399  1.00 97.64           C  
ATOM   2556  HD1 TYR A 156     -30.363   1.816  21.381  1.00 97.64           H  
ATOM   2557  CD2 TYR A 156     -29.999   3.973  24.007  1.00 97.64           C  
ATOM   2558  HD2 TYR A 156     -29.959   5.032  24.215  1.00 97.64           H  
ATOM   2559  CE1 TYR A 156     -30.134   1.216  23.445  1.00 97.64           C  
ATOM   2560  HE1 TYR A 156     -30.186   0.156  23.244  1.00 97.64           H  
ATOM   2561  CE2 TYR A 156     -29.897   3.040  25.056  1.00 97.64           C  
ATOM   2562  HE2 TYR A 156     -29.778   3.380  26.074  1.00 97.64           H  
ATOM   2563  OH  TYR A 156     -29.847   0.750  25.775  1.00 97.64           O  
ATOM   2564  HH  TYR A 156     -29.695   1.169  26.625  1.00 97.64           H  
ATOM   2565  CZ  TYR A 156     -29.966   1.658  24.774  1.00 97.64           C  
ATOM   2566  N   PHE A 157     -28.023   3.433  19.570  1.00 98.22           N  
ATOM   2567  H   PHE A 157     -28.802   3.709  18.989  1.00 98.22           H  
ATOM   2568  CA  PHE A 157     -27.091   2.427  19.066  1.00 98.22           C  
ATOM   2569  HA  PHE A 157     -27.128   1.563  19.730  1.00 98.22           H  
ATOM   2570  C   PHE A 157     -25.641   2.928  19.061  1.00 98.22           C  
ATOM   2571  CB  PHE A 157     -27.516   1.975  17.663  1.00 98.22           C  
ATOM   2572  HB2 PHE A 157     -27.607   2.844  17.010  1.00 98.22           H  
ATOM   2573  HB3 PHE A 157     -28.500   1.510  17.724  1.00 98.22           H  
ATOM   2574  O   PHE A 157     -24.757   2.216  19.534  1.00 98.22           O  
ATOM   2575  CG  PHE A 157     -26.543   0.997  17.034  1.00 98.22           C  
ATOM   2576  CD1 PHE A 157     -25.501   1.464  16.210  1.00 98.22           C  
ATOM   2577  HD1 PHE A 157     -25.409   2.521  16.004  1.00 98.22           H  
ATOM   2578  CD2 PHE A 157     -26.646  -0.377  17.315  1.00 98.22           C  
ATOM   2579  HD2 PHE A 157     -27.439  -0.738  17.953  1.00 98.22           H  
ATOM   2580  CE1 PHE A 157     -24.571   0.560  15.668  1.00 98.22           C  
ATOM   2581  HE1 PHE A 157     -23.772   0.920  15.038  1.00 98.22           H  
ATOM   2582  CE2 PHE A 157     -25.712  -1.280  16.777  1.00 98.22           C  
ATOM   2583  HE2 PHE A 157     -25.786  -2.333  17.008  1.00 98.22           H  
ATOM   2584  CZ  PHE A 157     -24.673  -0.812  15.954  1.00 98.22           C  
ATOM   2585  HZ  PHE A 157     -23.949  -1.504  15.550  1.00 98.22           H  
ATOM   2586  N   VAL A 158     -25.381   4.137  18.558  1.00 98.12           N  
ATOM   2587  H   VAL A 158     -26.148   4.690  18.203  1.00 98.12           H  
ATOM   2588  CA  VAL A 158     -24.024   4.706  18.537  1.00 98.12           C  
ATOM   2589  HA  VAL A 158     -23.353   3.989  18.066  1.00 98.12           H  
ATOM   2590  C   VAL A 158     -23.498   4.932  19.958  1.00 98.12           C  
ATOM   2591  CB  VAL A 158     -23.994   6.000  17.705  1.00 98.12           C  
ATOM   2592  HB  VAL A 158     -24.763   6.682  18.067  1.00 98.12           H  
ATOM   2593  O   VAL A 158     -22.376   4.536  20.264  1.00 98.12           O  
ATOM   2594  CG1 VAL A 158     -22.638   6.705  17.777  1.00 98.12           C  
ATOM   2595 HG11 VAL A 158     -22.634   7.541  17.077  1.00 98.12           H  
ATOM   2596 HG12 VAL A 158     -21.836   6.016  17.513  1.00 98.12           H  
ATOM   2597 HG13 VAL A 158     -22.468   7.095  18.780  1.00 98.12           H  
ATOM   2598  CG2 VAL A 158     -24.257   5.704  16.222  1.00 98.12           C  
ATOM   2599 HG21 VAL A 158     -25.209   5.188  16.099  1.00 98.12           H  
ATOM   2600 HG22 VAL A 158     -23.458   5.082  15.819  1.00 98.12           H  
ATOM   2601 HG23 VAL A 158     -24.300   6.639  15.665  1.00 98.12           H  
ATOM   2602  N   GLU A 159     -24.314   5.496  20.847  1.00 97.37           N  
ATOM   2603  H   GLU A 159     -25.227   5.795  20.536  1.00 97.37           H  
ATOM   2604  CA  GLU A 159     -23.949   5.758  22.244  1.00 97.37           C  
ATOM   2605  HA  GLU A 159     -23.067   6.398  22.271  1.00 97.37           H  
ATOM   2606  C   GLU A 159     -23.580   4.479  23.010  1.00 97.37           C  
ATOM   2607  CB  GLU A 159     -25.114   6.482  22.941  1.00 97.37           C  
ATOM   2608  HB2 GLU A 159     -26.040   5.941  22.747  1.00 97.37           H  
ATOM   2609  HB3 GLU A 159     -24.956   6.466  24.019  1.00 97.37           H  
ATOM   2610  O   GLU A 159     -22.543   4.430  23.673  1.00 97.37           O  
ATOM   2611  CG  GLU A 159     -25.287   7.942  22.487  1.00 97.37           C  
ATOM   2612  HG2 GLU A 159     -25.412   7.973  21.405  1.00 97.37           H  
ATOM   2613  HG3 GLU A 159     -26.195   8.337  22.943  1.00 97.37           H  
ATOM   2614  CD  GLU A 159     -24.105   8.835  22.874  1.00 97.37           C  
ATOM   2615  OE1 GLU A 159     -23.935   9.911  22.265  1.00 97.37           O  
ATOM   2616  OE2 GLU A 159     -23.316   8.448  23.767  1.00 97.37           O  
ATOM   2617  N   GLN A 160     -24.372   3.410  22.867  1.00 98.09           N  
ATOM   2618  H   GLN A 160     -25.202   3.502  22.299  1.00 98.09           H  
ATOM   2619  CA  GLN A 160     -24.101   2.118  23.513  1.00 98.09           C  
ATOM   2620  HA  GLN A 160     -23.942   2.283  24.579  1.00 98.09           H  
ATOM   2621  C   GLN A 160     -22.828   1.434  22.990  1.00 98.09           C  
ATOM   2622  CB  GLN A 160     -25.308   1.182  23.323  1.00 98.09           C  
ATOM   2623  HB2 GLN A 160     -25.552   1.120  22.263  1.00 98.09           H  
ATOM   2624  HB3 GLN A 160     -25.029   0.183  23.658  1.00 98.09           H  
ATOM   2625  O   GLN A 160     -22.194   0.655  23.705  1.00 98.09           O  
ATOM   2626  CG  GLN A 160     -26.561   1.611  24.102  1.00 98.09           C  
ATOM   2627  HG2 GLN A 160     -26.927   2.565  23.722  1.00 98.09           H  
ATOM   2628  HG3 GLN A 160     -27.340   0.866  23.942  1.00 98.09           H  
ATOM   2629  CD  GLN A 160     -26.324   1.743  25.600  1.00 98.09           C  
ATOM   2630  NE2 GLN A 160     -26.655   2.869  26.193  1.00 98.09           N  
ATOM   2631 HE21 GLN A 160     -26.406   2.944  27.169  1.00 98.09           H  
ATOM   2632 HE22 GLN A 160     -27.019   3.636  25.646  1.00 98.09           H  
ATOM   2633  OE1 GLN A 160     -25.825   0.854  26.266  1.00 98.09           O  
ATOM   2634  N   HIS A 161     -22.422   1.728  21.753  1.00 98.15           N  
ATOM   2635  H   HIS A 161     -22.967   2.387  21.216  1.00 98.15           H  
ATOM   2636  CA  HIS A 161     -21.311   1.050  21.084  1.00 98.15           C  
ATOM   2637  HA  HIS A 161     -20.973   0.233  21.722  1.00 98.15           H  
ATOM   2638  C   HIS A 161     -20.069   1.927  20.894  1.00 98.15           C  
ATOM   2639  CB  HIS A 161     -21.800   0.385  19.794  1.00 98.15           C  
ATOM   2640  HB2 HIS A 161     -22.187   1.150  19.122  1.00 98.15           H  
ATOM   2641  HB3 HIS A 161     -20.959  -0.104  19.302  1.00 98.15           H  
ATOM   2642  O   HIS A 161     -19.199   1.570  20.107  1.00 98.15           O  
ATOM   2643  CG  HIS A 161     -22.862  -0.655  20.038  1.00 98.15           C  
ATOM   2644  CD2 HIS A 161     -22.682  -1.941  20.467  1.00 98.15           C  
ATOM   2645  HD2 HIS A 161     -21.732  -2.397  20.702  1.00 98.15           H  
ATOM   2646  ND1 HIS A 161     -24.211  -0.462  19.906  1.00 98.15           N  
ATOM   2647  HD1 HIS A 161     -24.640   0.419  19.660  1.00 98.15           H  
ATOM   2648  CE1 HIS A 161     -24.836  -1.602  20.231  1.00 98.15           C  
ATOM   2649  HE1 HIS A 161     -25.907  -1.741  20.238  1.00 98.15           H  
ATOM   2650  NE2 HIS A 161     -23.941  -2.546  20.565  1.00 98.15           N  
ATOM   2651  N   LYS A 162     -19.909   3.025  21.647  1.00 97.33           N  
ATOM   2652  H   LYS A 162     -20.694   3.324  22.209  1.00 97.33           H  
ATOM   2653  CA  LYS A 162     -18.704   3.884  21.593  1.00 97.33           C  
ATOM   2654  HA  LYS A 162     -18.669   4.373  20.619  1.00 97.33           H  
ATOM   2655  C   LYS A 162     -17.379   3.117  21.717  1.00 97.33           C  
ATOM   2656  CB  LYS A 162     -18.794   4.963  22.683  1.00 97.33           C  
ATOM   2657  HB2 LYS A 162     -19.171   4.524  23.607  1.00 97.33           H  
ATOM   2658  HB3 LYS A 162     -17.799   5.363  22.874  1.00 97.33           H  
ATOM   2659  O   LYS A 162     -16.407   3.462  21.053  1.00 97.33           O  
ATOM   2660  CG  LYS A 162     -19.695   6.123  22.248  1.00 97.33           C  
ATOM   2661  HG2 LYS A 162     -20.680   5.746  21.971  1.00 97.33           H  
ATOM   2662  HG3 LYS A 162     -19.246   6.598  21.376  1.00 97.33           H  
ATOM   2663  CD  LYS A 162     -19.855   7.158  23.369  1.00 97.33           C  
ATOM   2664  HD2 LYS A 162     -20.531   6.762  24.127  1.00 97.33           H  
ATOM   2665  HD3 LYS A 162     -18.887   7.383  23.817  1.00 97.33           H  
ATOM   2666  CE  LYS A 162     -20.435   8.433  22.759  1.00 97.33           C  
ATOM   2667  HE2 LYS A 162     -21.292   8.159  22.143  1.00 97.33           H  
ATOM   2668  HE3 LYS A 162     -19.684   8.881  22.109  1.00 97.33           H  
ATOM   2669  NZ  LYS A 162     -20.890   9.416  23.766  1.00 97.33           N  
ATOM   2670  HZ1 LYS A 162     -21.734   9.044  24.180  1.00 97.33           H  
ATOM   2671  HZ2 LYS A 162     -20.195   9.635  24.466  1.00 97.33           H  
ATOM   2672  HZ3 LYS A 162     -21.231  10.247  23.304  1.00 97.33           H  
ATOM   2673  N   HIS A 163     -17.349   2.038  22.501  1.00 97.17           N  
ATOM   2674  H   HIS A 163     -18.197   1.791  22.991  1.00 97.17           H  
ATOM   2675  CA  HIS A 163     -16.180   1.159  22.640  1.00 97.17           C  
ATOM   2676  HA  HIS A 163     -15.340   1.757  22.991  1.00 97.17           H  
ATOM   2677  C   HIS A 163     -15.732   0.506  21.315  1.00 97.17           C  
ATOM   2678  CB  HIS A 163     -16.479   0.093  23.705  1.00 97.17           C  
ATOM   2679  HB2 HIS A 163     -15.569  -0.478  23.885  1.00 97.17           H  
ATOM   2680  HB3 HIS A 163     -16.744   0.587  24.640  1.00 97.17           H  
ATOM   2681  O   HIS A 163     -14.581   0.097  21.193  1.00 97.17           O  
ATOM   2682  CG  HIS A 163     -17.582  -0.866  23.325  1.00 97.17           C  
ATOM   2683  CD2 HIS A 163     -17.419  -2.128  22.816  1.00 97.17           C  
ATOM   2684  HD2 HIS A 163     -16.474  -2.612  22.615  1.00 97.17           H  
ATOM   2685  ND1 HIS A 163     -18.941  -0.655  23.450  1.00 97.17           N  
ATOM   2686  HD1 HIS A 163     -19.405   0.114  23.913  1.00 97.17           H  
ATOM   2687  CE1 HIS A 163     -19.574  -1.756  23.020  1.00 97.17           C  
ATOM   2688  HE1 HIS A 163     -20.645  -1.896  23.041  1.00 97.17           H  
ATOM   2689  NE2 HIS A 163     -18.692  -2.679  22.620  1.00 97.17           N  
ATOM   2690  N   TYR A 164     -16.589   0.456  20.288  1.00 98.49           N  
ATOM   2691  H   TYR A 164     -17.527   0.810  20.404  1.00 98.49           H  
ATOM   2692  CA  TYR A 164     -16.206  -0.031  18.961  1.00 98.49           C  
ATOM   2693  HA  TYR A 164     -15.788  -1.033  19.063  1.00 98.49           H  
ATOM   2694  C   TYR A 164     -15.109   0.811  18.314  1.00 98.49           C  
ATOM   2695  CB  TYR A 164     -17.426  -0.101  18.031  1.00 98.49           C  
ATOM   2696  HB2 TYR A 164     -17.056  -0.194  17.009  1.00 98.49           H  
ATOM   2697  HB3 TYR A 164     -17.969   0.843  18.073  1.00 98.49           H  
ATOM   2698  O   TYR A 164     -14.358   0.268  17.508  1.00 98.49           O  
ATOM   2699  CG  TYR A 164     -18.397  -1.249  18.254  1.00 98.49           C  
ATOM   2700  CD1 TYR A 164     -18.246  -2.158  19.322  1.00 98.49           C  
ATOM   2701  HD1 TYR A 164     -17.442  -2.065  20.037  1.00 98.49           H  
ATOM   2702  CD2 TYR A 164     -19.461  -1.424  17.348  1.00 98.49           C  
ATOM   2703  HD2 TYR A 164     -19.593  -0.716  16.543  1.00 98.49           H  
ATOM   2704  CE1 TYR A 164     -19.156  -3.211  19.498  1.00 98.49           C  
ATOM   2705  HE1 TYR A 164     -19.028  -3.875  20.340  1.00 98.49           H  
ATOM   2706  CE2 TYR A 164     -20.370  -2.488  17.511  1.00 98.49           C  
ATOM   2707  HE2 TYR A 164     -21.212  -2.599  16.844  1.00 98.49           H  
ATOM   2708  OH  TYR A 164     -21.102  -4.389  18.788  1.00 98.49           O  
ATOM   2709  HH  TYR A 164     -21.113  -4.668  19.707  1.00 98.49           H  
ATOM   2710  CZ  TYR A 164     -20.225  -3.371  18.601  1.00 98.49           C  
ATOM   2711  N   PHE A 165     -14.960   2.092  18.664  1.00 98.12           N  
ATOM   2712  H   PHE A 165     -15.580   2.501  19.349  1.00 98.12           H  
ATOM   2713  CA  PHE A 165     -13.810   2.872  18.205  1.00 98.12           C  
ATOM   2714  HA  PHE A 165     -13.791   2.865  17.115  1.00 98.12           H  
ATOM   2715  C   PHE A 165     -12.485   2.250  18.669  1.00 98.12           C  
ATOM   2716  CB  PHE A 165     -13.939   4.321  18.687  1.00 98.12           C  
ATOM   2717  HB2 PHE A 165     -13.013   4.841  18.440  1.00 98.12           H  
ATOM   2718  HB3 PHE A 165     -14.035   4.331  19.772  1.00 98.12           H  
ATOM   2719  O   PHE A 165     -11.581   2.071  17.851  1.00 98.12           O  
ATOM   2720  CG  PHE A 165     -15.068   5.116  18.061  1.00 98.12           C  
ATOM   2721  CD1 PHE A 165     -15.131   5.268  16.665  1.00 98.12           C  
ATOM   2722  HD1 PHE A 165     -14.453   4.718  16.030  1.00 98.12           H  
ATOM   2723  CD2 PHE A 165     -16.019   5.768  18.867  1.00 98.12           C  
ATOM   2724  HD2 PHE A 165     -15.971   5.675  19.942  1.00 98.12           H  
ATOM   2725  CE1 PHE A 165     -16.078   6.125  16.083  1.00 98.12           C  
ATOM   2726  HE1 PHE A 165     -16.109   6.256  15.011  1.00 98.12           H  
ATOM   2727  CE2 PHE A 165     -16.986   6.608  18.284  1.00 98.12           C  
ATOM   2728  HE2 PHE A 165     -17.690   7.138  18.908  1.00 98.12           H  
ATOM   2729  CZ  PHE A 165     -16.995   6.809  16.895  1.00 98.12           C  
ATOM   2730  HZ  PHE A 165     -17.705   7.496  16.458  1.00 98.12           H  
ATOM   2731  N   ASP A 166     -12.404   1.836  19.938  1.00 97.91           N  
ATOM   2732  H   ASP A 166     -13.211   1.946  20.535  1.00 97.91           H  
ATOM   2733  CA  ASP A 166     -11.219   1.186  20.507  1.00 97.91           C  
ATOM   2734  HA  ASP A 166     -10.348   1.807  20.300  1.00 97.91           H  
ATOM   2735  C   ASP A 166     -10.966  -0.179  19.837  1.00 97.91           C  
ATOM   2736  CB  ASP A 166     -11.360   1.055  22.042  1.00 97.91           C  
ATOM   2737  HB2 ASP A 166     -10.517   0.470  22.409  1.00 97.91           H  
ATOM   2738  HB3 ASP A 166     -12.269   0.500  22.278  1.00 97.91           H  
ATOM   2739  O   ASP A 166      -9.844  -0.452  19.405  1.00 97.91           O  
ATOM   2740  CG  ASP A 166     -11.365   2.391  22.807  1.00 97.91           C  
ATOM   2741  OD1 ASP A 166     -10.703   3.347  22.348  1.00 97.91           O  
ATOM   2742  OD2 ASP A 166     -11.973   2.477  23.898  1.00 97.91           O  
ATOM   2743  N   GLU A 167     -12.013  -0.994  19.646  1.00 98.42           N  
ATOM   2744  H   GLU A 167     -12.899  -0.724  20.050  1.00 98.42           H  
ATOM   2745  CA  GLU A 167     -11.912  -2.295  18.957  1.00 98.42           C  
ATOM   2746  HA  GLU A 167     -11.183  -2.915  19.478  1.00 98.42           H  
ATOM   2747  C   GLU A 167     -11.433  -2.151  17.498  1.00 98.42           C  
ATOM   2748  CB  GLU A 167     -13.272  -3.025  18.958  1.00 98.42           C  
ATOM   2749  HB2 GLU A 167     -14.018  -2.390  18.480  1.00 98.42           H  
ATOM   2750  HB3 GLU A 167     -13.163  -3.924  18.351  1.00 98.42           H  
ATOM   2751  O   GLU A 167     -10.615  -2.937  17.015  1.00 98.42           O  
ATOM   2752  CG  GLU A 167     -13.783  -3.447  20.347  1.00 98.42           C  
ATOM   2753  HG2 GLU A 167     -13.945  -2.550  20.946  1.00 98.42           H  
ATOM   2754  HG3 GLU A 167     -13.013  -4.048  20.831  1.00 98.42           H  
ATOM   2755  CD  GLU A 167     -15.096  -4.262  20.309  1.00 98.42           C  
ATOM   2756  OE1 GLU A 167     -15.673  -4.509  21.384  1.00 98.42           O  
ATOM   2757  OE2 GLU A 167     -15.570  -4.670  19.215  1.00 98.42           O  
ATOM   2758  N   ILE A 168     -11.911  -1.133  16.771  1.00 98.43           N  
ATOM   2759  H   ILE A 168     -12.586  -0.519  17.205  1.00 98.43           H  
ATOM   2760  CA  ILE A 168     -11.490  -0.866  15.387  1.00 98.43           C  
ATOM   2761  HA  ILE A 168     -11.592  -1.785  14.810  1.00 98.43           H  
ATOM   2762  C   ILE A 168     -10.008  -0.473  15.344  1.00 98.43           C  
ATOM   2763  CB  ILE A 168     -12.392   0.215  14.746  1.00 98.43           C  
ATOM   2764  HB  ILE A 168     -12.447   1.062  15.430  1.00 98.43           H  
ATOM   2765  O   ILE A 168      -9.268  -0.954  14.481  1.00 98.43           O  
ATOM   2766  CG1 ILE A 168     -13.819  -0.333  14.510  1.00 98.43           C  
ATOM   2767 HG12 ILE A 168     -14.123  -0.964  15.345  1.00 98.43           H  
ATOM   2768 HG13 ILE A 168     -13.828  -0.962  13.619  1.00 98.43           H  
ATOM   2769  CG2 ILE A 168     -11.815   0.716  13.405  1.00 98.43           C  
ATOM   2770 HG21 ILE A 168     -11.621  -0.127  12.743  1.00 98.43           H  
ATOM   2771 HG22 ILE A 168     -12.511   1.403  12.922  1.00 98.43           H  
ATOM   2772 HG23 ILE A 168     -10.889   1.263  13.580  1.00 98.43           H  
ATOM   2773  CD1 ILE A 168     -14.863   0.783  14.359  1.00 98.43           C  
ATOM   2774 HD11 ILE A 168     -14.709   1.319  13.423  1.00 98.43           H  
ATOM   2775 HD12 ILE A 168     -14.789   1.487  15.188  1.00 98.43           H  
ATOM   2776 HD13 ILE A 168     -15.866   0.355  14.362  1.00 98.43           H  
ATOM   2777  N   ILE A 169      -9.555   0.378  16.270  1.00 98.27           N  
ATOM   2778  H   ILE A 169     -10.202   0.717  16.967  1.00 98.27           H  
ATOM   2779  CA  ILE A 169      -8.144   0.775  16.369  1.00 98.27           C  
ATOM   2780  HA  ILE A 169      -7.819   1.132  15.392  1.00 98.27           H  
ATOM   2781  C   ILE A 169      -7.253  -0.424  16.700  1.00 98.27           C  
ATOM   2782  CB  ILE A 169      -7.987   1.920  17.393  1.00 98.27           C  
ATOM   2783  HB  ILE A 169      -8.526   1.645  18.300  1.00 98.27           H  
ATOM   2784  O   ILE A 169      -6.175  -0.559  16.111  1.00 98.27           O  
ATOM   2785  CG1 ILE A 169      -8.611   3.231  16.865  1.00 98.27           C  
ATOM   2786 HG12 ILE A 169      -8.612   3.952  17.682  1.00 98.27           H  
ATOM   2787 HG13 ILE A 169      -9.651   3.056  16.589  1.00 98.27           H  
ATOM   2788  CG2 ILE A 169      -6.517   2.156  17.793  1.00 98.27           C  
ATOM   2789 HG21 ILE A 169      -5.892   2.259  16.906  1.00 98.27           H  
ATOM   2790 HG22 ILE A 169      -6.446   3.058  18.401  1.00 98.27           H  
ATOM   2791 HG23 ILE A 169      -6.160   1.320  18.394  1.00 98.27           H  
ATOM   2792  CD1 ILE A 169      -7.915   3.884  15.663  1.00 98.27           C  
ATOM   2793 HD11 ILE A 169      -8.445   4.802  15.407  1.00 98.27           H  
ATOM   2794 HD12 ILE A 169      -7.936   3.218  14.801  1.00 98.27           H  
ATOM   2795 HD13 ILE A 169      -6.885   4.142  15.908  1.00 98.27           H  
ATOM   2796  N   GLU A 170      -7.701  -1.321  17.577  1.00 98.33           N  
ATOM   2797  H   GLU A 170      -8.567  -1.139  18.063  1.00 98.33           H  
ATOM   2798  CA  GLU A 170      -6.998  -2.567  17.882  1.00 98.33           C  
ATOM   2799  HA  GLU A 170      -5.994  -2.321  18.228  1.00 98.33           H  
ATOM   2800  C   GLU A 170      -6.845  -3.445  16.631  1.00 98.33           C  
ATOM   2801  CB  GLU A 170      -7.715  -3.288  19.028  1.00 98.33           C  
ATOM   2802  HB2 GLU A 170      -8.722  -3.566  18.716  1.00 98.33           H  
ATOM   2803  HB3 GLU A 170      -7.785  -2.602  19.872  1.00 98.33           H  
ATOM   2804  O   GLU A 170      -5.721  -3.806  16.272  1.00 98.33           O  
ATOM   2805  CG  GLU A 170      -6.952  -4.542  19.473  1.00 98.33           C  
ATOM   2806  HG2 GLU A 170      -7.000  -5.290  18.681  1.00 98.33           H  
ATOM   2807  HG3 GLU A 170      -5.906  -4.274  19.621  1.00 98.33           H  
ATOM   2808  CD  GLU A 170      -7.519  -5.134  20.772  1.00 98.33           C  
ATOM   2809  OE1 GLU A 170      -6.703  -5.686  21.545  1.00 98.33           O  
ATOM   2810  OE2 GLU A 170      -8.741  -4.997  20.999  1.00 98.33           O  
ATOM   2811  N   GLN A 171      -7.924  -3.674  15.875  1.00 98.35           N  
ATOM   2812  H   GLN A 171      -8.821  -3.363  16.220  1.00 98.35           H  
ATOM   2813  CA  GLN A 171      -7.862  -4.450  14.627  1.00 98.35           C  
ATOM   2814  HA  GLN A 171      -7.439  -5.428  14.857  1.00 98.35           H  
ATOM   2815  C   GLN A 171      -6.951  -3.808  13.571  1.00 98.35           C  
ATOM   2816  CB  GLN A 171      -9.273  -4.650  14.054  1.00 98.35           C  
ATOM   2817  HB2 GLN A 171      -9.185  -5.086  13.059  1.00 98.35           H  
ATOM   2818  HB3 GLN A 171      -9.789  -3.693  13.974  1.00 98.35           H  
ATOM   2819  O   GLN A 171      -6.208  -4.504  12.872  1.00 98.35           O  
ATOM   2820  CG  GLN A 171     -10.079  -5.607  14.939  1.00 98.35           C  
ATOM   2821  HG2 GLN A 171      -9.501  -6.518  15.094  1.00 98.35           H  
ATOM   2822  HG3 GLN A 171     -10.244  -5.155  15.917  1.00 98.35           H  
ATOM   2823  CD  GLN A 171     -11.426  -6.013  14.359  1.00 98.35           C  
ATOM   2824  NE2 GLN A 171     -12.233  -6.669  15.159  1.00 98.35           N  
ATOM   2825 HE21 GLN A 171     -11.982  -6.761  16.133  1.00 98.35           H  
ATOM   2826 HE22 GLN A 171     -13.139  -6.943  14.806  1.00 98.35           H  
ATOM   2827  OE1 GLN A 171     -11.768  -5.813  13.201  1.00 98.35           O  
ATOM   2828  N   ILE A 172      -6.953  -2.475  13.460  1.00 98.26           N  
ATOM   2829  H   ILE A 172      -7.602  -1.958  14.036  1.00 98.26           H  
ATOM   2830  CA  ILE A 172      -6.028  -1.742  12.582  1.00 98.26           C  
ATOM   2831  HA  ILE A 172      -6.094  -2.169  11.581  1.00 98.26           H  
ATOM   2832  C   ILE A 172      -4.576  -1.918  13.046  1.00 98.26           C  
ATOM   2833  CB  ILE A 172      -6.433  -0.251  12.500  1.00 98.26           C  
ATOM   2834  HB  ILE A 172      -6.603   0.119  13.512  1.00 98.26           H  
ATOM   2835  O   ILE A 172      -3.682  -2.099  12.212  1.00 98.26           O  
ATOM   2836  CG1 ILE A 172      -7.745  -0.110  11.694  1.00 98.26           C  
ATOM   2837 HG12 ILE A 172      -7.554  -0.334  10.645  1.00 98.26           H  
ATOM   2838 HG13 ILE A 172      -8.477  -0.832  12.055  1.00 98.26           H  
ATOM   2839  CG2 ILE A 172      -5.318   0.605  11.862  1.00 98.26           C  
ATOM   2840 HG21 ILE A 172      -5.657   1.631  11.718  1.00 98.26           H  
ATOM   2841 HG22 ILE A 172      -5.021   0.182  10.902  1.00 98.26           H  
ATOM   2842 HG23 ILE A 172      -4.454   0.645  12.525  1.00 98.26           H  
ATOM   2843  CD1 ILE A 172      -8.383   1.280  11.793  1.00 98.26           C  
ATOM   2844 HD11 ILE A 172      -8.440   1.592  12.836  1.00 98.26           H  
ATOM   2845 HD12 ILE A 172      -7.807   2.005  11.217  1.00 98.26           H  
ATOM   2846 HD13 ILE A 172      -9.393   1.245  11.385  1.00 98.26           H  
ATOM   2847  N   SER A 173      -4.329  -1.885  14.357  1.00 98.38           N  
ATOM   2848  H   SER A 173      -5.112  -1.746  14.978  1.00 98.38           H  
ATOM   2849  CA  SER A 173      -3.006  -2.075  14.958  1.00 98.38           C  
ATOM   2850  HA  SER A 173      -2.315  -1.358  14.515  1.00 98.38           H  
ATOM   2851  C   SER A 173      -2.459  -3.474  14.683  1.00 98.38           C  
ATOM   2852  CB  SER A 173      -3.097  -1.801  16.463  1.00 98.38           C  
ATOM   2853  HB2 SER A 173      -3.540  -0.816  16.612  1.00 98.38           H  
ATOM   2854  HB3 SER A 173      -3.748  -2.538  16.934  1.00 98.38           H  
ATOM   2855  O   SER A 173      -1.339  -3.612  14.181  1.00 98.38           O  
ATOM   2856  OG  SER A 173      -1.835  -1.833  17.110  1.00 98.38           O  
ATOM   2857  HG  SER A 173      -2.028  -1.562  18.011  1.00 98.38           H  
ATOM   2858  N   GLU A 174      -3.262  -4.512  14.915  1.00 97.82           N  
ATOM   2859  H   GLU A 174      -4.164  -4.342  15.338  1.00 97.82           H  
ATOM   2860  CA  GLU A 174      -2.906  -5.900  14.615  1.00 97.82           C  
ATOM   2861  HA  GLU A 174      -1.996  -6.173  15.151  1.00 97.82           H  
ATOM   2862  C   GLU A 174      -2.654  -6.118  13.121  1.00 97.82           C  
ATOM   2863  CB  GLU A 174      -4.030  -6.834  15.059  1.00 97.82           C  
ATOM   2864  HB2 GLU A 174      -3.800  -7.831  14.683  1.00 97.82           H  
ATOM   2865  HB3 GLU A 174      -4.968  -6.502  14.613  1.00 97.82           H  
ATOM   2866  O   GLU A 174      -1.625  -6.677  12.726  1.00 97.82           O  
ATOM   2867  CG  GLU A 174      -4.179  -6.914  16.581  1.00 97.82           C  
ATOM   2868  HG2 GLU A 174      -4.497  -5.949  16.977  1.00 97.82           H  
ATOM   2869  HG3 GLU A 174      -3.202  -7.146  17.006  1.00 97.82           H  
ATOM   2870  CD  GLU A 174      -5.184  -8.002  16.980  1.00 97.82           C  
ATOM   2871  OE1 GLU A 174      -5.077  -8.454  18.136  1.00 97.82           O  
ATOM   2872  OE2 GLU A 174      -5.957  -8.444  16.096  1.00 97.82           O  
ATOM   2873  N   PHE A 175      -3.552  -5.619  12.265  1.00 97.58           N  
ATOM   2874  H   PHE A 175      -4.391  -5.200  12.640  1.00 97.58           H  
ATOM   2875  CA  PHE A 175      -3.387  -5.694  10.815  1.00 97.58           C  
ATOM   2876  HA  PHE A 175      -3.311  -6.743  10.532  1.00 97.58           H  
ATOM   2877  C   PHE A 175      -2.098  -4.995  10.365  1.00 97.58           C  
ATOM   2878  CB  PHE A 175      -4.621  -5.088  10.138  1.00 97.58           C  
ATOM   2879  HB2 PHE A 175      -5.508  -5.601  10.510  1.00 97.58           H  
ATOM   2880  HB3 PHE A 175      -4.710  -4.039  10.420  1.00 97.58           H  
ATOM   2881  O   PHE A 175      -1.333  -5.537   9.564  1.00 97.58           O  
ATOM   2882  CG  PHE A 175      -4.607  -5.200   8.627  1.00 97.58           C  
ATOM   2883  CD1 PHE A 175      -4.144  -4.130   7.840  1.00 97.58           C  
ATOM   2884  HD1 PHE A 175      -3.800  -3.227   8.322  1.00 97.58           H  
ATOM   2885  CD2 PHE A 175      -5.077  -6.372   8.007  1.00 97.58           C  
ATOM   2886  HD2 PHE A 175      -5.472  -7.176   8.610  1.00 97.58           H  
ATOM   2887  CE1 PHE A 175      -4.151  -4.231   6.437  1.00 97.58           C  
ATOM   2888  HE1 PHE A 175      -3.823  -3.403   5.826  1.00 97.58           H  
ATOM   2889  CE2 PHE A 175      -5.080  -6.477   6.605  1.00 97.58           C  
ATOM   2890  HE2 PHE A 175      -5.476  -7.362   6.129  1.00 97.58           H  
ATOM   2891  CZ  PHE A 175      -4.619  -5.404   5.821  1.00 97.58           C  
ATOM   2892  HZ  PHE A 175      -4.652  -5.465   4.744  1.00 97.58           H  
ATOM   2893  N   SER A 176      -1.809  -3.817  10.918  1.00 97.63           N  
ATOM   2894  H   SER A 176      -2.465  -3.426  11.578  1.00 97.63           H  
ATOM   2895  CA  SER A 176      -0.599  -3.064  10.602  1.00 97.63           C  
ATOM   2896  HA  SER A 176      -0.601  -2.878   9.528  1.00 97.63           H  
ATOM   2897  C   SER A 176       0.675  -3.830  10.955  1.00 97.63           C  
ATOM   2898  CB  SER A 176      -0.621  -1.721  11.322  1.00 97.63           C  
ATOM   2899  HB2 SER A 176      -0.675  -1.884  12.398  1.00 97.63           H  
ATOM   2900  HB3 SER A 176      -1.505  -1.167  11.008  1.00 97.63           H  
ATOM   2901  O   SER A 176       1.548  -3.990  10.094  1.00 97.63           O  
ATOM   2902  OG  SER A 176       0.551  -0.991  11.008  1.00 97.63           O  
ATOM   2903  HG  SER A 176       0.747  -0.429  11.762  1.00 97.63           H  
ATOM   2904  N   LYS A 177       0.749  -4.357  12.183  1.00 97.30           N  
ATOM   2905  H   LYS A 177      -0.025  -4.198  12.813  1.00 97.30           H  
ATOM   2906  CA  LYS A 177       1.888  -5.145  12.680  1.00 97.30           C  
ATOM   2907  HA  LYS A 177       2.812  -4.578  12.571  1.00 97.30           H  
ATOM   2908  C   LYS A 177       2.079  -6.446  11.907  1.00 97.30           C  
ATOM   2909  CB  LYS A 177       1.672  -5.474  14.163  1.00 97.30           C  
ATOM   2910  HB2 LYS A 177       2.410  -6.212  14.476  1.00 97.30           H  
ATOM   2911  HB3 LYS A 177       0.681  -5.911  14.288  1.00 97.30           H  
ATOM   2912  O   LYS A 177       3.208  -6.890  11.739  1.00 97.30           O  
ATOM   2913  CG  LYS A 177       1.814  -4.244  15.069  1.00 97.30           C  
ATOM   2914  HG2 LYS A 177       2.849  -3.903  15.063  1.00 97.30           H  
ATOM   2915  HG3 LYS A 177       1.177  -3.439  14.703  1.00 97.30           H  
ATOM   2916  CD  LYS A 177       1.393  -4.606  16.496  1.00 97.30           C  
ATOM   2917  HD2 LYS A 177       2.059  -5.376  16.885  1.00 97.30           H  
ATOM   2918  HD3 LYS A 177       0.375  -4.996  16.471  1.00 97.30           H  
ATOM   2919  CE  LYS A 177       1.433  -3.375  17.404  1.00 97.30           C  
ATOM   2920  HE2 LYS A 177       2.460  -3.016  17.473  1.00 97.30           H  
ATOM   2921  HE3 LYS A 177       0.827  -2.594  16.945  1.00 97.30           H  
ATOM   2922  NZ  LYS A 177       0.892  -3.691  18.750  1.00 97.30           N  
ATOM   2923  HZ1 LYS A 177       1.415  -4.436  19.188  1.00 97.30           H  
ATOM   2924  HZ2 LYS A 177      -0.070  -3.988  18.672  1.00 97.30           H  
ATOM   2925  HZ3 LYS A 177       0.916  -2.878  19.348  1.00 97.30           H  
ATOM   2926  N   ARG A 178       0.994  -7.053  11.419  1.00 96.41           N  
ATOM   2927  H   ARG A 178       0.093  -6.692  11.700  1.00 96.41           H  
ATOM   2928  CA  ARG A 178       1.057  -8.313  10.670  1.00 96.41           C  
ATOM   2929  HA  ARG A 178       1.836  -8.933  11.115  1.00 96.41           H  
ATOM   2930  C   ARG A 178       1.466  -8.119   9.212  1.00 96.41           C  
ATOM   2931  CB  ARG A 178      -0.281  -9.047  10.820  1.00 96.41           C  
ATOM   2932  HB2 ARG A 178      -0.523  -9.122  11.880  1.00 96.41           H  
ATOM   2933  HB3 ARG A 178      -1.063  -8.469  10.327  1.00 96.41           H  
ATOM   2934  O   ARG A 178       2.301  -8.872   8.718  1.00 96.41           O  
ATOM   2935  CG  ARG A 178      -0.218 -10.467  10.233  1.00 96.41           C  
ATOM   2936  HG2 ARG A 178       0.607 -11.005  10.698  1.00 96.41           H  
ATOM   2937  HG3 ARG A 178      -0.029 -10.427   9.160  1.00 96.41           H  
ATOM   2938  CD  ARG A 178      -1.505 -11.261  10.480  1.00 96.41           C  
ATOM   2939  HD2 ARG A 178      -1.372 -12.246  10.033  1.00 96.41           H  
ATOM   2940  HD3 ARG A 178      -1.639 -11.386  11.555  1.00 96.41           H  
ATOM   2941  NE  ARG A 178      -2.701 -10.602   9.914  1.00 96.41           N  
ATOM   2942  HE  ARG A 178      -2.676  -9.594   9.857  1.00 96.41           H  
ATOM   2943  NH1 ARG A 178      -4.003 -12.483   9.698  1.00 96.41           N  
ATOM   2944 HH11 ARG A 178      -3.230 -13.047  10.020  1.00 96.41           H  
ATOM   2945 HH12 ARG A 178      -4.893 -12.917   9.497  1.00 96.41           H  
ATOM   2946  NH2 ARG A 178      -4.858 -10.489   9.193  1.00 96.41           N  
ATOM   2947 HH21 ARG A 178      -5.745 -10.946   9.034  1.00 96.41           H  
ATOM   2948 HH22 ARG A 178      -4.814  -9.480   9.216  1.00 96.41           H  
ATOM   2949  CZ  ARG A 178      -3.841 -11.193   9.602  1.00 96.41           C  
ATOM   2950  N   VAL A 179       0.870  -7.155   8.500  1.00 96.22           N  
ATOM   2951  H   VAL A 179       0.175  -6.589   8.964  1.00 96.22           H  
ATOM   2952  CA  VAL A 179       1.006  -7.084   7.029  1.00 96.22           C  
ATOM   2953  HA  VAL A 179       1.775  -7.795   6.727  1.00 96.22           H  
ATOM   2954  C   VAL A 179       1.497  -5.747   6.471  1.00 96.22           C  
ATOM   2955  CB  VAL A 179      -0.273  -7.551   6.306  1.00 96.22           C  
ATOM   2956  HB  VAL A 179      -0.042  -7.558   5.241  1.00 96.22           H  
ATOM   2957  O   VAL A 179       2.140  -5.728   5.417  1.00 96.22           O  
ATOM   2958  CG1 VAL A 179      -0.683  -8.974   6.708  1.00 96.22           C  
ATOM   2959 HG11 VAL A 179      -1.086  -8.979   7.720  1.00 96.22           H  
ATOM   2960 HG12 VAL A 179       0.179  -9.639   6.660  1.00 96.22           H  
ATOM   2961 HG13 VAL A 179      -1.446  -9.345   6.024  1.00 96.22           H  
ATOM   2962  CG2 VAL A 179      -1.489  -6.647   6.513  1.00 96.22           C  
ATOM   2963 HG21 VAL A 179      -1.257  -5.611   6.267  1.00 96.22           H  
ATOM   2964 HG22 VAL A 179      -2.296  -6.986   5.863  1.00 96.22           H  
ATOM   2965 HG23 VAL A 179      -1.848  -6.716   7.540  1.00 96.22           H  
ATOM   2966  N   ILE A 180       1.256  -4.619   7.148  1.00 96.51           N  
ATOM   2967  H   ILE A 180       0.803  -4.680   8.049  1.00 96.51           H  
ATOM   2968  CA  ILE A 180       1.680  -3.300   6.642  1.00 96.51           C  
ATOM   2969  HA  ILE A 180       1.572  -3.303   5.558  1.00 96.51           H  
ATOM   2970  C   ILE A 180       3.163  -3.062   6.941  1.00 96.51           C  
ATOM   2971  CB  ILE A 180       0.785  -2.160   7.178  1.00 96.51           C  
ATOM   2972  HB  ILE A 180       0.868  -2.140   8.265  1.00 96.51           H  
ATOM   2973  O   ILE A 180       3.907  -2.691   6.025  1.00 96.51           O  
ATOM   2974  CG1 ILE A 180      -0.686  -2.414   6.772  1.00 96.51           C  
ATOM   2975 HG12 ILE A 180      -1.020  -3.357   7.205  1.00 96.51           H  
ATOM   2976 HG13 ILE A 180      -0.757  -2.498   5.687  1.00 96.51           H  
ATOM   2977  CG2 ILE A 180       1.252  -0.783   6.672  1.00 96.51           C  
ATOM   2978 HG21 ILE A 180       1.095  -0.702   5.596  1.00 96.51           H  
ATOM   2979 HG22 ILE A 180       0.690   0.004   7.175  1.00 96.51           H  
ATOM   2980 HG23 ILE A 180       2.302  -0.617   6.911  1.00 96.51           H  
ATOM   2981  CD1 ILE A 180      -1.660  -1.333   7.242  1.00 96.51           C  
ATOM   2982 HD11 ILE A 180      -1.546  -1.158   8.312  1.00 96.51           H  
ATOM   2983 HD12 ILE A 180      -1.489  -0.402   6.702  1.00 96.51           H  
ATOM   2984 HD13 ILE A 180      -2.678  -1.671   7.048  1.00 96.51           H  
ATOM   2985  N   LEU A 181       3.591  -3.315   8.180  1.00 95.64           N  
ATOM   2986  H   LEU A 181       2.907  -3.652   8.843  1.00 95.64           H  
ATOM   2987  CA  LEU A 181       4.948  -3.096   8.699  1.00 95.64           C  
ATOM   2988  HA  LEU A 181       4.911  -3.303   9.768  1.00 95.64           H  
ATOM   2989  C   LEU A 181       5.401  -1.630   8.578  1.00 95.64           C  
ATOM   2990  CB  LEU A 181       5.947  -4.098   8.091  1.00 95.64           C  
ATOM   2991  HB2 LEU A 181       6.874  -4.016   8.658  1.00 95.64           H  
ATOM   2992  HB3 LEU A 181       6.160  -3.806   7.063  1.00 95.64           H  
ATOM   2993  O   LEU A 181       6.362  -1.284   7.878  1.00 95.64           O  
ATOM   2994  CG  LEU A 181       5.510  -5.574   8.082  1.00 95.64           C  
ATOM   2995  HG  LEU A 181       4.717  -5.714   7.347  1.00 95.64           H  
ATOM   2996  CD1 LEU A 181       6.708  -6.422   7.669  1.00 95.64           C  
ATOM   2997 HD11 LEU A 181       7.167  -6.027   6.762  1.00 95.64           H  
ATOM   2998 HD12 LEU A 181       7.453  -6.409   8.464  1.00 95.64           H  
ATOM   2999 HD13 LEU A 181       6.396  -7.457   7.527  1.00 95.64           H  
ATOM   3000  CD2 LEU A 181       5.033  -6.073   9.437  1.00 95.64           C  
ATOM   3001 HD21 LEU A 181       4.813  -7.140   9.392  1.00 95.64           H  
ATOM   3002 HD22 LEU A 181       5.790  -5.904  10.203  1.00 95.64           H  
ATOM   3003 HD23 LEU A 181       4.117  -5.559   9.728  1.00 95.64           H  
ATOM   3004  N   ALA A 182       4.647  -0.742   9.222  1.00 97.01           N  
ATOM   3005  H   ALA A 182       3.906  -1.100   9.808  1.00 97.01           H  
ATOM   3006  CA  ALA A 182       4.905   0.695   9.261  1.00 97.01           C  
ATOM   3007  HA  ALA A 182       5.918   0.884   8.906  1.00 97.01           H  
ATOM   3008  C   ALA A 182       4.860   1.217  10.706  1.00 97.01           C  
ATOM   3009  CB  ALA A 182       3.934   1.405   8.306  1.00 97.01           C  
ATOM   3010  HB1 ALA A 182       4.150   2.473   8.284  1.00 97.01           H  
ATOM   3011  HB2 ALA A 182       2.911   1.252   8.652  1.00 97.01           H  
ATOM   3012  HB3 ALA A 182       4.034   0.996   7.301  1.00 97.01           H  
ATOM   3013  O   ALA A 182       4.068   2.102  11.016  1.00 97.01           O  
ATOM   3014  N   ASP A 183       5.712   0.668  11.574  1.00 97.76           N  
ATOM   3015  H   ASP A 183       6.218  -0.157  11.287  1.00 97.76           H  
ATOM   3016  CA  ASP A 183       5.653   0.866  13.033  1.00 97.76           C  
ATOM   3017  HA  ASP A 183       4.717   0.444  13.400  1.00 97.76           H  
ATOM   3018  C   ASP A 183       5.671   2.341  13.446  1.00 97.76           C  
ATOM   3019  CB  ASP A 183       6.796   0.091  13.709  1.00 97.76           C  
ATOM   3020  HB2 ASP A 183       6.701   0.193  14.790  1.00 97.76           H  
ATOM   3021  HB3 ASP A 183       7.748   0.527  13.404  1.00 97.76           H  
ATOM   3022  O   ASP A 183       4.788   2.776  14.171  1.00 97.76           O  
ATOM   3023  CG  ASP A 183       6.780  -1.398  13.349  1.00 97.76           C  
ATOM   3024  OD1 ASP A 183       5.683  -1.906  13.017  1.00 97.76           O  
ATOM   3025  OD2 ASP A 183       7.884  -1.970  13.245  1.00 97.76           O  
ATOM   3026  N   SER A 184       6.561   3.156  12.869  1.00 97.76           N  
ATOM   3027  H   SER A 184       7.314   2.727  12.350  1.00 97.76           H  
ATOM   3028  CA  SER A 184       6.594   4.602  13.147  1.00 97.76           C  
ATOM   3029  HA  SER A 184       6.757   4.740  14.216  1.00 97.76           H  
ATOM   3030  C   SER A 184       5.287   5.325  12.781  1.00 97.76           C  
ATOM   3031  CB  SER A 184       7.762   5.237  12.387  1.00 97.76           C  
ATOM   3032  HB2 SER A 184       8.692   4.773  12.717  1.00 97.76           H  
ATOM   3033  HB3 SER A 184       7.637   5.065  11.318  1.00 97.76           H  
ATOM   3034  O   SER A 184       4.893   6.279  13.448  1.00 97.76           O  
ATOM   3035  OG  SER A 184       7.831   6.628  12.625  1.00 97.76           O  
ATOM   3036  HG  SER A 184       7.788   6.745  13.577  1.00 97.76           H  
ATOM   3037  N   ASN A 185       4.584   4.882  11.732  1.00 98.07           N  
ATOM   3038  H   ASN A 185       4.862   4.012  11.302  1.00 98.07           H  
ATOM   3039  CA  ASN A 185       3.273   5.439  11.400  1.00 98.07           C  
ATOM   3040  HA  ASN A 185       3.312   6.526  11.464  1.00 98.07           H  
ATOM   3041  C   ASN A 185       2.219   4.966  12.401  1.00 98.07           C  
ATOM   3042  CB  ASN A 185       2.840   5.038   9.984  1.00 98.07           C  
ATOM   3043  HB2 ASN A 185       1.790   5.313   9.880  1.00 98.07           H  
ATOM   3044  HB3 ASN A 185       2.899   3.957   9.858  1.00 98.07           H  
ATOM   3045  O   ASN A 185       1.389   5.767  12.821  1.00 98.07           O  
ATOM   3046  CG  ASN A 185       3.605   5.703   8.861  1.00 98.07           C  
ATOM   3047  ND2 ASN A 185       2.942   5.848   7.743  1.00 98.07           N  
ATOM   3048 HD21 ASN A 185       1.949   5.664   7.756  1.00 98.07           H  
ATOM   3049 HD22 ASN A 185       3.301   6.538   7.098  1.00 98.07           H  
ATOM   3050  OD1 ASN A 185       4.766   6.070   8.943  1.00 98.07           O  
ATOM   3051  N   LEU A 186       2.253   3.683  12.771  1.00 98.43           N  
ATOM   3052  H   LEU A 186       3.006   3.102  12.430  1.00 98.43           H  
ATOM   3053  CA  LEU A 186       1.330   3.107  13.741  1.00 98.43           C  
ATOM   3054  HA  LEU A 186       0.315   3.294  13.392  1.00 98.43           H  
ATOM   3055  C   LEU A 186       1.467   3.782  15.112  1.00 98.43           C  
ATOM   3056  CB  LEU A 186       1.559   1.587  13.812  1.00 98.43           C  
ATOM   3057  HB2 LEU A 186       2.593   1.400  14.104  1.00 98.43           H  
ATOM   3058  HB3 LEU A 186       1.403   1.163  12.821  1.00 98.43           H  
ATOM   3059  O   LEU A 186       0.460   4.141  15.704  1.00 98.43           O  
ATOM   3060  CG  LEU A 186       0.643   0.873  14.821  1.00 98.43           C  
ATOM   3061  HG  LEU A 186       0.816   1.274  15.820  1.00 98.43           H  
ATOM   3062  CD1 LEU A 186      -0.840   1.031  14.477  1.00 98.43           C  
ATOM   3063 HD11 LEU A 186      -1.128   2.082  14.500  1.00 98.43           H  
ATOM   3064 HD12 LEU A 186      -1.061   0.608  13.497  1.00 98.43           H  
ATOM   3065 HD13 LEU A 186      -1.436   0.527  15.238  1.00 98.43           H  
ATOM   3066  CD2 LEU A 186       0.983  -0.615  14.848  1.00 98.43           C  
ATOM   3067 HD21 LEU A 186       0.882  -1.055  13.856  1.00 98.43           H  
ATOM   3068 HD22 LEU A 186       0.304  -1.126  15.531  1.00 98.43           H  
ATOM   3069 HD23 LEU A 186       2.007  -0.748  15.196  1.00 98.43           H  
ATOM   3070  N   GLU A 187       2.687   4.031  15.582  1.00 98.26           N  
ATOM   3071  H   GLU A 187       3.482   3.660  15.080  1.00 98.26           H  
ATOM   3072  CA  GLU A 187       2.955   4.769  16.822  1.00 98.26           C  
ATOM   3073  HA  GLU A 187       2.534   4.233  17.673  1.00 98.26           H  
ATOM   3074  C   GLU A 187       2.329   6.169  16.801  1.00 98.26           C  
ATOM   3075  CB  GLU A 187       4.471   4.898  17.012  1.00 98.26           C  
ATOM   3076  HB2 GLU A 187       4.900   5.254  16.076  1.00 98.26           H  
ATOM   3077  HB3 GLU A 187       4.671   5.640  17.786  1.00 98.26           H  
ATOM   3078  O   GLU A 187       1.649   6.556  17.752  1.00 98.26           O  
ATOM   3079  CG  GLU A 187       5.139   3.578  17.427  1.00 98.26           C  
ATOM   3080  HG2 GLU A 187       4.776   2.771  16.791  1.00 98.26           H  
ATOM   3081  HG3 GLU A 187       4.843   3.348  18.450  1.00 98.26           H  
ATOM   3082  CD  GLU A 187       6.674   3.636  17.332  1.00 98.26           C  
ATOM   3083  OE1 GLU A 187       7.298   2.584  17.587  1.00 98.26           O  
ATOM   3084  OE2 GLU A 187       7.219   4.703  16.957  1.00 98.26           O  
ATOM   3085  N   LYS A 188       2.486   6.909  15.693  1.00 98.22           N  
ATOM   3086  H   LYS A 188       3.064   6.532  14.955  1.00 98.22           H  
ATOM   3087  CA  LYS A 188       1.845   8.223  15.511  1.00 98.22           C  
ATOM   3088  HA  LYS A 188       2.119   8.872  16.343  1.00 98.22           H  
ATOM   3089  C   LYS A 188       0.320   8.126  15.539  1.00 98.22           C  
ATOM   3090  CB  LYS A 188       2.293   8.868  14.194  1.00 98.22           C  
ATOM   3091  HB2 LYS A 188       1.652   9.727  13.997  1.00 98.22           H  
ATOM   3092  HB3 LYS A 188       2.162   8.153  13.382  1.00 98.22           H  
ATOM   3093  O   LYS A 188      -0.321   8.960  16.168  1.00 98.22           O  
ATOM   3094  CG  LYS A 188       3.745   9.356  14.219  1.00 98.22           C  
ATOM   3095  HG2 LYS A 188       4.416   8.539  14.485  1.00 98.22           H  
ATOM   3096  HG3 LYS A 188       3.846  10.147  14.962  1.00 98.22           H  
ATOM   3097  CD  LYS A 188       4.110   9.902  12.834  1.00 98.22           C  
ATOM   3098  HD2 LYS A 188       3.444  10.731  12.595  1.00 98.22           H  
ATOM   3099  HD3 LYS A 188       3.975   9.112  12.095  1.00 98.22           H  
ATOM   3100  CE  LYS A 188       5.562  10.379  12.805  1.00 98.22           C  
ATOM   3101  HE2 LYS A 188       5.703  11.100  13.611  1.00 98.22           H  
ATOM   3102  HE3 LYS A 188       6.211   9.525  12.999  1.00 98.22           H  
ATOM   3103  NZ  LYS A 188       5.889  11.001  11.496  1.00 98.22           N  
ATOM   3104  HZ1 LYS A 188       6.836  11.353  11.491  1.00 98.22           H  
ATOM   3105  HZ2 LYS A 188       5.264  11.770  11.303  1.00 98.22           H  
ATOM   3106  HZ3 LYS A 188       5.791  10.328  10.749  1.00 98.22           H  
ATOM   3107  N   ILE A 189      -0.252   7.116  14.880  1.00 98.35           N  
ATOM   3108  H   ILE A 189       0.353   6.472  14.391  1.00 98.35           H  
ATOM   3109  CA  ILE A 189      -1.702   6.871  14.858  1.00 98.35           C  
ATOM   3110  HA  ILE A 189      -2.210   7.773  14.516  1.00 98.35           H  
ATOM   3111  C   ILE A 189      -2.213   6.588  16.273  1.00 98.35           C  
ATOM   3112  CB  ILE A 189      -2.036   5.724  13.874  1.00 98.35           C  
ATOM   3113  HB  ILE A 189      -1.360   4.892  14.075  1.00 98.35           H  
ATOM   3114  O   ILE A 189      -3.150   7.242  16.717  1.00 98.35           O  
ATOM   3115  CG1 ILE A 189      -1.829   6.187  12.413  1.00 98.35           C  
ATOM   3116 HG12 ILE A 189      -2.697   6.760  12.088  1.00 98.35           H  
ATOM   3117 HG13 ILE A 189      -0.964   6.848  12.349  1.00 98.35           H  
ATOM   3118  CG2 ILE A 189      -3.476   5.205  14.051  1.00 98.35           C  
ATOM   3119 HG21 ILE A 189      -4.193   6.009  13.883  1.00 98.35           H  
ATOM   3120 HG22 ILE A 189      -3.628   4.801  15.051  1.00 98.35           H  
ATOM   3121 HG23 ILE A 189      -3.682   4.397  13.350  1.00 98.35           H  
ATOM   3122  CD1 ILE A 189      -1.590   5.025  11.437  1.00 98.35           C  
ATOM   3123 HD11 ILE A 189      -1.556   5.407  10.417  1.00 98.35           H  
ATOM   3124 HD12 ILE A 189      -2.376   4.274  11.515  1.00 98.35           H  
ATOM   3125 HD13 ILE A 189      -0.639   4.542  11.659  1.00 98.35           H  
ATOM   3126  N   LEU A 190      -1.583   5.666  17.005  1.00 98.35           N  
ATOM   3127  H   LEU A 190      -0.804   5.173  16.592  1.00 98.35           H  
ATOM   3128  CA  LEU A 190      -1.999   5.306  18.363  1.00 98.35           C  
ATOM   3129  HA  LEU A 190      -3.059   5.051  18.355  1.00 98.35           H  
ATOM   3130  C   LEU A 190      -1.850   6.484  19.335  1.00 98.35           C  
ATOM   3131  CB  LEU A 190      -1.188   4.087  18.841  1.00 98.35           C  
ATOM   3132  HB2 LEU A 190      -0.127   4.329  18.772  1.00 98.35           H  
ATOM   3133  HB3 LEU A 190      -1.422   3.912  19.891  1.00 98.35           H  
ATOM   3134  O   LEU A 190      -2.730   6.719  20.158  1.00 98.35           O  
ATOM   3135  CG  LEU A 190      -1.452   2.781  18.065  1.00 98.35           C  
ATOM   3136  HG  LEU A 190      -1.251   2.928  17.003  1.00 98.35           H  
ATOM   3137  CD1 LEU A 190      -0.521   1.682  18.580  1.00 98.35           C  
ATOM   3138 HD11 LEU A 190      -0.725   1.486  19.632  1.00 98.35           H  
ATOM   3139 HD12 LEU A 190      -0.677   0.772  18.000  1.00 98.35           H  
ATOM   3140 HD13 LEU A 190       0.515   2.001  18.464  1.00 98.35           H  
ATOM   3141  CD2 LEU A 190      -2.893   2.293  18.197  1.00 98.35           C  
ATOM   3142 HD21 LEU A 190      -3.016   1.339  17.686  1.00 98.35           H  
ATOM   3143 HD22 LEU A 190      -3.576   3.008  17.737  1.00 98.35           H  
ATOM   3144 HD23 LEU A 190      -3.161   2.176  19.248  1.00 98.35           H  
ATOM   3145  N   SER A 191      -0.771   7.264  19.216  1.00 98.05           N  
ATOM   3146  H   SER A 191      -0.062   7.008  18.544  1.00 98.05           H  
ATOM   3147  CA  SER A 191      -0.579   8.478  20.015  1.00 98.05           C  
ATOM   3148  HA  SER A 191      -0.662   8.212  21.069  1.00 98.05           H  
ATOM   3149  C   SER A 191      -1.647   9.537  19.724  1.00 98.05           C  
ATOM   3150  CB  SER A 191       0.824   9.040  19.770  1.00 98.05           C  
ATOM   3151  HB2 SER A 191       0.953   9.256  18.710  1.00 98.05           H  
ATOM   3152  HB3 SER A 191       1.564   8.297  20.068  1.00 98.05           H  
ATOM   3153  O   SER A 191      -2.211  10.096  20.664  1.00 98.05           O  
ATOM   3154  OG  SER A 191       1.030  10.227  20.513  1.00 98.05           O  
ATOM   3155  HG  SER A 191       0.637  10.128  21.383  1.00 98.05           H  
ATOM   3156  N   ALA A 192      -1.965   9.779  18.447  1.00 97.77           N  
ATOM   3157  H   ALA A 192      -1.462   9.300  17.714  1.00 97.77           H  
ATOM   3158  CA  ALA A 192      -3.017  10.711  18.053  1.00 97.77           C  
ATOM   3159  HA  ALA A 192      -2.820  11.680  18.513  1.00 97.77           H  
ATOM   3160  C   ALA A 192      -4.393  10.242  18.546  1.00 97.77           C  
ATOM   3161  CB  ALA A 192      -2.979  10.887  16.532  1.00 97.77           C  
ATOM   3162  HB1 ALA A 192      -3.130   9.923  16.046  1.00 97.77           H  
ATOM   3163  HB2 ALA A 192      -3.763  11.578  16.221  1.00 97.77           H  
ATOM   3164  HB3 ALA A 192      -2.014  11.295  16.231  1.00 97.77           H  
ATOM   3165  O   ALA A 192      -5.119  11.026  19.147  1.00 97.77           O  
ATOM   3166  N   TYR A 193      -4.723   8.959  18.378  1.00 97.99           N  
ATOM   3167  H   TYR A 193      -4.084   8.348  17.890  1.00 97.99           H  
ATOM   3168  CA  TYR A 193      -5.984   8.402  18.864  1.00 97.99           C  
ATOM   3169  HA  TYR A 193      -6.807   8.945  18.400  1.00 97.99           H  
ATOM   3170  C   TYR A 193      -6.136   8.577  20.380  1.00 97.99           C  
ATOM   3171  CB  TYR A 193      -6.085   6.927  18.463  1.00 97.99           C  
ATOM   3172  HB2 TYR A 193      -6.017   6.836  17.379  1.00 97.99           H  
ATOM   3173  HB3 TYR A 193      -5.251   6.374  18.896  1.00 97.99           H  
ATOM   3174  O   TYR A 193      -7.128   9.136  20.834  1.00 97.99           O  
ATOM   3175  CG  TYR A 193      -7.388   6.303  18.904  1.00 97.99           C  
ATOM   3176  CD1 TYR A 193      -7.400   5.347  19.938  1.00 97.99           C  
ATOM   3177  HD1 TYR A 193      -6.482   5.039  20.415  1.00 97.99           H  
ATOM   3178  CD2 TYR A 193      -8.596   6.730  18.317  1.00 97.99           C  
ATOM   3179  HD2 TYR A 193      -8.597   7.483  17.544  1.00 97.99           H  
ATOM   3180  CE1 TYR A 193      -8.623   4.807  20.379  1.00 97.99           C  
ATOM   3181  HE1 TYR A 193      -8.645   4.081  21.178  1.00 97.99           H  
ATOM   3182  CE2 TYR A 193      -9.818   6.195  18.763  1.00 97.99           C  
ATOM   3183  HE2 TYR A 193     -10.759   6.524  18.347  1.00 97.99           H  
ATOM   3184  OH  TYR A 193     -11.023   4.752  20.222  1.00 97.99           O  
ATOM   3185  HH  TYR A 193     -10.917   4.211  21.007  1.00 97.99           H  
ATOM   3186  CZ  TYR A 193      -9.834   5.234  19.792  1.00 97.99           C  
ATOM   3187  N   ASN A 194      -5.113   8.221  21.164  1.00 96.80           N  
ATOM   3188  H   ASN A 194      -4.322   7.755  20.743  1.00 96.80           H  
ATOM   3189  CA  ASN A 194      -5.143   8.386  22.621  1.00 96.80           C  
ATOM   3190  HA  ASN A 194      -6.008   7.854  23.016  1.00 96.80           H  
ATOM   3191  C   ASN A 194      -5.298   9.851  23.062  1.00 96.80           C  
ATOM   3192  CB  ASN A 194      -3.861   7.781  23.215  1.00 96.80           C  
ATOM   3193  HB2 ASN A 194      -2.995   8.143  22.661  1.00 96.80           H  
ATOM   3194  HB3 ASN A 194      -3.764   8.103  24.252  1.00 96.80           H  
ATOM   3195  O   ASN A 194      -5.938  10.111  24.075  1.00 96.80           O  
ATOM   3196  CG  ASN A 194      -3.870   6.264  23.223  1.00 96.80           C  
ATOM   3197  ND2 ASN A 194      -2.717   5.639  23.203  1.00 96.80           N  
ATOM   3198 HD21 ASN A 194      -2.780   4.631  23.211  1.00 96.80           H  
ATOM   3199 HD22 ASN A 194      -1.855   6.155  23.103  1.00 96.80           H  
ATOM   3200  OD1 ASN A 194      -4.892   5.611  23.291  1.00 96.80           O  
ATOM   3201  N   LYS A 195      -4.731  10.805  22.311  1.00 96.70           N  
ATOM   3202  H   LYS A 195      -4.209  10.513  21.497  1.00 96.70           H  
ATOM   3203  CA  LYS A 195      -4.861  12.249  22.578  1.00 96.70           C  
ATOM   3204  HA  LYS A 195      -4.690  12.429  23.639  1.00 96.70           H  
ATOM   3205  C   LYS A 195      -6.270  12.782  22.279  1.00 96.70           C  
ATOM   3206  CB  LYS A 195      -3.789  12.987  21.755  1.00 96.70           C  
ATOM   3207  HB2 LYS A 195      -3.950  12.766  20.700  1.00 96.70           H  
ATOM   3208  HB3 LYS A 195      -2.807  12.604  22.034  1.00 96.70           H  
ATOM   3209  O   LYS A 195      -6.686  13.753  22.901  1.00 96.70           O  
ATOM   3210  CG  LYS A 195      -3.790  14.516  21.936  1.00 96.70           C  
ATOM   3211  HG2 LYS A 195      -3.573  14.767  22.974  1.00 96.70           H  
ATOM   3212  HG3 LYS A 195      -4.771  14.912  21.671  1.00 96.70           H  
ATOM   3213  CD  LYS A 195      -2.760  15.176  21.009  1.00 96.70           C  
ATOM   3214  HD2 LYS A 195      -1.753  14.910  21.331  1.00 96.70           H  
ATOM   3215  HD3 LYS A 195      -2.916  14.799  19.999  1.00 96.70           H  
ATOM   3216  CE  LYS A 195      -2.931  16.702  21.009  1.00 96.70           C  
ATOM   3217  HE2 LYS A 195      -3.999  16.920  20.983  1.00 96.70           H  
ATOM   3218  HE3 LYS A 195      -2.531  17.102  21.940  1.00 96.70           H  
ATOM   3219  NZ  LYS A 195      -2.276  17.336  19.828  1.00 96.70           N  
ATOM   3220  HZ1 LYS A 195      -1.304  17.073  19.742  1.00 96.70           H  
ATOM   3221  HZ2 LYS A 195      -2.361  18.342  19.846  1.00 96.70           H  
ATOM   3222  HZ3 LYS A 195      -2.725  17.079  18.960  1.00 96.70           H  
ATOM   3223  N   PHE A 196      -6.974  12.187  21.317  1.00 94.19           N  
ATOM   3224  H   PHE A 196      -6.553  11.400  20.843  1.00 94.19           H  
ATOM   3225  CA  PHE A 196      -8.238  12.701  20.774  1.00 94.19           C  
ATOM   3226  HA  PHE A 196      -8.478  13.642  21.270  1.00 94.19           H  
ATOM   3227  C   PHE A 196      -9.458  11.818  21.039  1.00 94.19           C  
ATOM   3228  CB  PHE A 196      -8.049  12.985  19.279  1.00 94.19           C  
ATOM   3229  HB2 PHE A 196      -9.016  13.188  18.817  1.00 94.19           H  
ATOM   3230  HB3 PHE A 196      -7.653  12.094  18.793  1.00 94.19           H  
ATOM   3231  O   PHE A 196     -10.535  12.114  20.530  1.00 94.19           O  
ATOM   3232  CG  PHE A 196      -7.144  14.167  19.023  1.00 94.19           C  
ATOM   3233  CD1 PHE A 196      -7.502  15.437  19.507  1.00 94.19           C  
ATOM   3234  HD1 PHE A 196      -8.414  15.549  20.074  1.00 94.19           H  
ATOM   3235  CD2 PHE A 196      -5.923  13.993  18.357  1.00 94.19           C  
ATOM   3236  HD2 PHE A 196      -5.652  13.026  17.963  1.00 94.19           H  
ATOM   3237  CE1 PHE A 196      -6.661  16.538  19.301  1.00 94.19           C  
ATOM   3238  HE1 PHE A 196      -6.939  17.512  19.677  1.00 94.19           H  
ATOM   3239  CE2 PHE A 196      -5.051  15.077  18.205  1.00 94.19           C  
ATOM   3240  HE2 PHE A 196      -4.094  14.912  17.732  1.00 94.19           H  
ATOM   3241  CZ  PHE A 196      -5.433  16.352  18.656  1.00 94.19           C  
ATOM   3242  HZ  PHE A 196      -4.789  17.210  18.531  1.00 94.19           H  
ATOM   3243  N   ARG A 197      -9.312  10.765  21.847  1.00 91.45           N  
ATOM   3244  H   ARG A 197      -8.378  10.543  22.161  1.00 91.45           H  
ATOM   3245  CA  ARG A 197     -10.367   9.774  22.104  1.00 91.45           C  
ATOM   3246  HA  ARG A 197     -10.662   9.333  21.152  1.00 91.45           H  
ATOM   3247  C   ARG A 197     -11.659  10.346  22.700  1.00 91.45           C  
ATOM   3248  CB  ARG A 197      -9.804   8.648  22.983  1.00 91.45           C  
ATOM   3249  HB2 ARG A 197     -10.542   7.845  22.994  1.00 91.45           H  
ATOM   3250  HB3 ARG A 197      -8.894   8.252  22.534  1.00 91.45           H  
ATOM   3251  O   ARG A 197     -12.709   9.751  22.505  1.00 91.45           O  
ATOM   3252  CG  ARG A 197      -9.512   9.095  24.429  1.00 91.45           C  
ATOM   3253  HG2 ARG A 197      -8.787   9.909  24.427  1.00 91.45           H  
ATOM   3254  HG3 ARG A 197     -10.430   9.451  24.895  1.00 91.45           H  
ATOM   3255  CD  ARG A 197      -8.967   7.955  25.290  1.00 91.45           C  
ATOM   3256  HD2 ARG A 197      -8.011   7.633  24.877  1.00 91.45           H  
ATOM   3257  HD3 ARG A 197      -8.813   8.341  26.298  1.00 91.45           H  
ATOM   3258  NE  ARG A 197      -9.906   6.816  25.332  1.00 91.45           N  
ATOM   3259  HE  ARG A 197     -10.791   6.947  24.862  1.00 91.45           H  
ATOM   3260  NH1 ARG A 197      -8.648   5.399  26.606  1.00 91.45           N  
ATOM   3261 HH11 ARG A 197      -8.020   6.171  26.779  1.00 91.45           H  
ATOM   3262 HH12 ARG A 197      -8.506   4.476  26.992  1.00 91.45           H  
ATOM   3263  NH2 ARG A 197     -10.540   4.654  25.671  1.00 91.45           N  
ATOM   3264 HH21 ARG A 197     -11.236   4.719  24.942  1.00 91.45           H  
ATOM   3265 HH22 ARG A 197     -10.351   3.706  25.963  1.00 91.45           H  
ATOM   3266  CZ  ARG A 197      -9.702   5.632  25.872  1.00 91.45           C  
ATOM   3267  N   ASP A 198     -11.577  11.483  23.391  1.00 90.79           N  
ATOM   3268  H   ASP A 198     -10.655  11.859  23.561  1.00 90.79           H  
ATOM   3269  CA  ASP A 198     -12.709  12.133  24.071  1.00 90.79           C  
ATOM   3270  HA  ASP A 198     -13.489  11.389  24.232  1.00 90.79           H  
ATOM   3271  C   ASP A 198     -13.351  13.262  23.239  1.00 90.79           C  
ATOM   3272  CB  ASP A 198     -12.264  12.630  25.458  1.00 90.79           C  
ATOM   3273  HB2 ASP A 198     -13.126  13.036  25.987  1.00 90.79           H  
ATOM   3274  HB3 ASP A 198     -11.539  13.433  25.326  1.00 90.79           H  
ATOM   3275  O   ASP A 198     -14.087  14.096  23.767  1.00 90.79           O  
ATOM   3276  CG  ASP A 198     -11.652  11.523  26.320  1.00 90.79           C  
ATOM   3277  OD1 ASP A 198     -12.286  10.454  26.460  1.00 90.79           O  
ATOM   3278  OD2 ASP A 198     -10.514  11.732  26.798  1.00 90.79           O  
ATOM   3279  N   LYS A 199     -13.037  13.337  21.938  1.00 91.93           N  
ATOM   3280  H   LYS A 199     -12.449  12.610  21.557  1.00 91.93           H  
ATOM   3281  CA  LYS A 199     -13.682  14.269  21.004  1.00 91.93           C  
ATOM   3282  HA  LYS A 199     -13.755  15.245  21.483  1.00 91.93           H  
ATOM   3283  C   LYS A 199     -15.126  13.870  20.695  1.00 91.93           C  
ATOM   3284  CB  LYS A 199     -12.846  14.388  19.721  1.00 91.93           C  
ATOM   3285  HB2 LYS A 199     -12.529  13.404  19.377  1.00 91.93           H  
ATOM   3286  HB3 LYS A 199     -13.463  14.831  18.940  1.00 91.93           H  
ATOM   3287  O   LYS A 199     -15.580  12.784  21.052  1.00 91.93           O  
ATOM   3288  CG  LYS A 199     -11.637  15.302  19.957  1.00 91.93           C  
ATOM   3289  HG2 LYS A 199     -10.916  14.823  20.620  1.00 91.93           H  
ATOM   3290  HG3 LYS A 199     -11.994  16.214  20.436  1.00 91.93           H  
ATOM   3291  CD  LYS A 199     -10.973  15.667  18.628  1.00 91.93           C  
ATOM   3292  HD2 LYS A 199     -10.216  14.928  18.363  1.00 91.93           H  
ATOM   3293  HD3 LYS A 199     -11.726  15.655  17.840  1.00 91.93           H  
ATOM   3294  CE  LYS A 199     -10.364  17.065  18.726  1.00 91.93           C  
ATOM   3295  HE2 LYS A 199      -9.477  17.052  19.359  1.00 91.93           H  
ATOM   3296  HE3 LYS A 199     -11.112  17.710  19.187  1.00 91.93           H  
ATOM   3297  NZ  LYS A 199     -10.067  17.593  17.383  1.00 91.93           N  
ATOM   3298  HZ1 LYS A 199      -9.460  16.989  16.848  1.00 91.93           H  
ATOM   3299  HZ2 LYS A 199      -9.758  18.555  17.387  1.00 91.93           H  
ATOM   3300  HZ3 LYS A 199     -10.921  17.589  16.845  1.00 91.93           H  
ATOM   3301  N   ASP A 200     -15.836  14.766  20.009  1.00 94.76           N  
ATOM   3302  H   ASP A 200     -15.391  15.618  19.698  1.00 94.76           H  
ATOM   3303  CA  ASP A 200     -17.180  14.483  19.517  1.00 94.76           C  
ATOM   3304  HA  ASP A 200     -17.818  14.300  20.382  1.00 94.76           H  
ATOM   3305  C   ASP A 200     -17.207  13.216  18.640  1.00 94.76           C  
ATOM   3306  CB  ASP A 200     -17.758  15.692  18.770  1.00 94.76           C  
ATOM   3307  HB2 ASP A 200     -17.730  16.572  19.413  1.00 94.76           H  
ATOM   3308  HB3 ASP A 200     -17.174  15.888  17.871  1.00 94.76           H  
ATOM   3309  O   ASP A 200     -16.259  12.918  17.906  1.00 94.76           O  
ATOM   3310  CG  ASP A 200     -19.204  15.364  18.407  1.00 94.76           C  
ATOM   3311  OD1 ASP A 200     -19.398  14.853  17.283  1.00 94.76           O  
ATOM   3312  OD2 ASP A 200     -20.032  15.370  19.341  1.00 94.76           O  
ATOM   3313  N   ILE A 201     -18.309  12.470  18.733  1.00 96.31           N  
ATOM   3314  H   ILE A 201     -19.088  12.881  19.228  1.00 96.31           H  
ATOM   3315  CA  ILE A 201     -18.528  11.193  18.043  1.00 96.31           C  
ATOM   3316  HA  ILE A 201     -17.809  10.458  18.405  1.00 96.31           H  
ATOM   3317  C   ILE A 201     -18.335  11.332  16.535  1.00 96.31           C  
ATOM   3318  CB  ILE A 201     -19.963  10.709  18.334  1.00 96.31           C  
ATOM   3319  HB  ILE A 201     -20.645  11.526  18.099  1.00 96.31           H  
ATOM   3320  O   ILE A 201     -17.722  10.458  15.915  1.00 96.31           O  
ATOM   3321  CG1 ILE A 201     -20.109  10.368  19.830  1.00 96.31           C  
ATOM   3322 HG12 ILE A 201     -19.486   9.508  20.077  1.00 96.31           H  
ATOM   3323 HG13 ILE A 201     -19.776  11.216  20.429  1.00 96.31           H  
ATOM   3324  CG2 ILE A 201     -20.377   9.502  17.474  1.00 96.31           C  
ATOM   3325 HG21 ILE A 201     -21.415   9.253  17.691  1.00 96.31           H  
ATOM   3326 HG22 ILE A 201     -20.335   9.751  16.414  1.00 96.31           H  
ATOM   3327 HG23 ILE A 201     -19.732   8.647  17.680  1.00 96.31           H  
ATOM   3328  CD1 ILE A 201     -21.560  10.087  20.221  1.00 96.31           C  
ATOM   3329 HD11 ILE A 201     -21.830   9.056  19.993  1.00 96.31           H  
ATOM   3330 HD12 ILE A 201     -22.230  10.767  19.696  1.00 96.31           H  
ATOM   3331 HD13 ILE A 201     -21.675  10.271  21.289  1.00 96.31           H  
ATOM   3332  N   ASN A 202     -18.862  12.411  15.955  1.00 95.98           N  
ATOM   3333  H   ASN A 202     -19.244  13.144  16.535  1.00 95.98           H  
ATOM   3334  CA  ASN A 202     -18.783  12.668  14.530  1.00 95.98           C  
ATOM   3335  HA  ASN A 202     -19.179  11.808  13.990  1.00 95.98           H  
ATOM   3336  C   ASN A 202     -17.324  12.846  14.094  1.00 95.98           C  
ATOM   3337  CB  ASN A 202     -19.645  13.902  14.223  1.00 95.98           C  
ATOM   3338  HB2 ASN A 202     -19.212  14.793  14.678  1.00 95.98           H  
ATOM   3339  HB3 ASN A 202     -20.649  13.773  14.627  1.00 95.98           H  
ATOM   3340  O   ASN A 202     -16.849  12.129  13.211  1.00 95.98           O  
ATOM   3341  CG  ASN A 202     -19.731  14.124  12.736  1.00 95.98           C  
ATOM   3342  ND2 ASN A 202     -20.587  13.381  12.083  1.00 95.98           N  
ATOM   3343 HD21 ASN A 202     -20.518  13.413  11.076  1.00 95.98           H  
ATOM   3344 HD22 ASN A 202     -21.104  12.673  12.586  1.00 95.98           H  
ATOM   3345  OD1 ASN A 202     -18.992  14.885  12.149  1.00 95.98           O  
ATOM   3346  N   GLU A 203     -16.578  13.706  14.794  1.00 95.99           N  
ATOM   3347  H   GLU A 203     -17.033  14.227  15.530  1.00 95.99           H  
ATOM   3348  CA  GLU A 203     -15.170  13.987  14.494  1.00 95.99           C  
ATOM   3349  HA  GLU A 203     -15.104  14.285  13.447  1.00 95.99           H  
ATOM   3350  C   GLU A 203     -14.274  12.747  14.684  1.00 95.99           C  
ATOM   3351  CB  GLU A 203     -14.690  15.161  15.373  1.00 95.99           C  
ATOM   3352  HB2 GLU A 203     -15.405  15.980  15.301  1.00 95.99           H  
ATOM   3353  HB3 GLU A 203     -14.621  14.839  16.412  1.00 95.99           H  
ATOM   3354  O   GLU A 203     -13.342  12.499  13.902  1.00 95.99           O  
ATOM   3355  CG  GLU A 203     -13.320  15.662  14.892  1.00 95.99           C  
ATOM   3356  HG2 GLU A 203     -13.401  15.941  13.842  1.00 95.99           H  
ATOM   3357  HG3 GLU A 203     -12.603  14.843  14.961  1.00 95.99           H  
ATOM   3358  CD  GLU A 203     -12.730  16.848  15.667  1.00 95.99           C  
ATOM   3359  OE1 GLU A 203     -11.600  17.258  15.303  1.00 95.99           O  
ATOM   3360  OE2 GLU A 203     -13.218  17.262  16.740  1.00 95.99           O  
ATOM   3361  N   LEU A 204     -14.562  11.937  15.709  1.00 97.34           N  
ATOM   3362  H   LEU A 204     -15.311  12.208  16.329  1.00 97.34           H  
ATOM   3363  CA  LEU A 204     -13.857  10.684  15.970  1.00 97.34           C  
ATOM   3364  HA  LEU A 204     -12.789  10.903  15.978  1.00 97.34           H  
ATOM   3365  C   LEU A 204     -14.098   9.665  14.844  1.00 97.34           C  
ATOM   3366  CB  LEU A 204     -14.289  10.161  17.358  1.00 97.34           C  
ATOM   3367  HB2 LEU A 204     -15.304   9.774  17.278  1.00 97.34           H  
ATOM   3368  HB3 LEU A 204     -14.309  10.990  18.066  1.00 97.34           H  
ATOM   3369  O   LEU A 204     -13.145   9.059  14.339  1.00 97.34           O  
ATOM   3370  CG  LEU A 204     -13.370   9.067  17.930  1.00 97.34           C  
ATOM   3371  HG  LEU A 204     -13.203   8.299  17.175  1.00 97.34           H  
ATOM   3372  CD1 LEU A 204     -12.029   9.635  18.394  1.00 97.34           C  
ATOM   3373 HD11 LEU A 204     -12.155  10.164  19.339  1.00 97.34           H  
ATOM   3374 HD12 LEU A 204     -11.663  10.376  17.682  1.00 97.34           H  
ATOM   3375 HD13 LEU A 204     -11.303   8.833  18.530  1.00 97.34           H  
ATOM   3376  CD2 LEU A 204     -13.996   8.429  19.165  1.00 97.34           C  
ATOM   3377 HD21 LEU A 204     -15.018   8.133  18.929  1.00 97.34           H  
ATOM   3378 HD22 LEU A 204     -13.419   7.559  19.477  1.00 97.34           H  
ATOM   3379 HD23 LEU A 204     -14.047   9.145  19.985  1.00 97.34           H  
ATOM   3380  N   ALA A 205     -15.348   9.525  14.396  1.00 97.88           N  
ATOM   3381  H   ALA A 205     -16.077  10.074  14.828  1.00 97.88           H  
ATOM   3382  CA  ALA A 205     -15.721   8.635  13.302  1.00 97.88           C  
ATOM   3383  HA  ALA A 205     -15.331   7.640  13.520  1.00 97.88           H  
ATOM   3384  C   ALA A 205     -15.115   9.064  11.960  1.00 97.88           C  
ATOM   3385  CB  ALA A 205     -17.247   8.552  13.232  1.00 97.88           C  
ATOM   3386  HB1 ALA A 205     -17.547   7.851  12.453  1.00 97.88           H  
ATOM   3387  HB2 ALA A 205     -17.636   8.215  14.193  1.00 97.88           H  
ATOM   3388  HB3 ALA A 205     -17.664   9.536  13.014  1.00 97.88           H  
ATOM   3389  O   ALA A 205     -14.520   8.231  11.274  1.00 97.88           O  
ATOM   3390  N   GLU A 206     -15.194  10.347  11.600  1.00 97.16           N  
ATOM   3391  H   GLU A 206     -15.708  10.988  12.188  1.00 97.16           H  
ATOM   3392  CA  GLU A 206     -14.584  10.875  10.372  1.00 97.16           C  
ATOM   3393  HA  GLU A 206     -15.010  10.371   9.504  1.00 97.16           H  
ATOM   3394  C   GLU A 206     -13.068  10.653  10.344  1.00 97.16           C  
ATOM   3395  CB  GLU A 206     -14.854  12.377  10.249  1.00 97.16           C  
ATOM   3396  HB2 GLU A 206     -14.209  12.759   9.458  1.00 97.16           H  
ATOM   3397  HB3 GLU A 206     -14.586  12.873  11.182  1.00 97.16           H  
ATOM   3398  O   GLU A 206     -12.497  10.236   9.328  1.00 97.16           O  
ATOM   3399  CG  GLU A 206     -16.306  12.705   9.878  1.00 97.16           C  
ATOM   3400  HG2 GLU A 206     -16.584  12.087   9.025  1.00 97.16           H  
ATOM   3401  HG3 GLU A 206     -16.972  12.450  10.702  1.00 97.16           H  
ATOM   3402  CD  GLU A 206     -16.472  14.187   9.500  1.00 97.16           C  
ATOM   3403  OE1 GLU A 206     -17.458  14.473   8.787  1.00 97.16           O  
ATOM   3404  OE2 GLU A 206     -15.544  14.984   9.785  1.00 97.16           O  
ATOM   3405  N   SER A 207     -12.408  10.860  11.485  1.00 97.69           N  
ATOM   3406  H   SER A 207     -12.921  11.225  12.275  1.00 97.69           H  
ATOM   3407  CA  SER A 207     -10.971  10.624  11.609  1.00 97.69           C  
ATOM   3408  HA  SER A 207     -10.463  11.186  10.825  1.00 97.69           H  
ATOM   3409  C   SER A 207     -10.621   9.145  11.414  1.00 97.69           C  
ATOM   3410  CB  SER A 207     -10.467  11.142  12.955  1.00 97.69           C  
ATOM   3411  HB2 SER A 207      -9.416  10.880  13.074  1.00 97.69           H  
ATOM   3412  HB3 SER A 207     -11.042  10.698  13.769  1.00 97.69           H  
ATOM   3413  O   SER A 207      -9.671   8.832  10.692  1.00 97.69           O  
ATOM   3414  OG  SER A 207     -10.597  12.549  12.982  1.00 97.69           O  
ATOM   3415  HG  SER A 207     -11.502  12.743  13.234  1.00 97.69           H  
ATOM   3416  N   ILE A 208     -11.397   8.216  11.982  1.00 97.70           N  
ATOM   3417  H   ILE A 208     -12.169   8.521  12.557  1.00 97.70           H  
ATOM   3418  CA  ILE A 208     -11.199   6.769  11.777  1.00 97.70           C  
ATOM   3419  HA  ILE A 208     -10.143   6.543  11.924  1.00 97.70           H  
ATOM   3420  C   ILE A 208     -11.513   6.346  10.335  1.00 97.70           C  
ATOM   3421  CB  ILE A 208     -11.990   5.965  12.831  1.00 97.70           C  
ATOM   3422  HB  ILE A 208     -13.002   6.364  12.899  1.00 97.70           H  
ATOM   3423  O   ILE A 208     -10.798   5.517   9.772  1.00 97.70           O  
ATOM   3424  CG1 ILE A 208     -11.273   6.138  14.188  1.00 97.70           C  
ATOM   3425 HG12 ILE A 208     -10.326   5.599  14.166  1.00 97.70           H  
ATOM   3426 HG13 ILE A 208     -11.051   7.192  14.358  1.00 97.70           H  
ATOM   3427  CG2 ILE A 208     -12.075   4.468  12.466  1.00 97.70           C  
ATOM   3428 HG21 ILE A 208     -12.659   4.330  11.556  1.00 97.70           H  
ATOM   3429 HG22 ILE A 208     -11.076   4.057  12.321  1.00 97.70           H  
ATOM   3430 HG23 ILE A 208     -12.576   3.910  13.258  1.00 97.70           H  
ATOM   3431  CD1 ILE A 208     -12.083   5.661  15.389  1.00 97.70           C  
ATOM   3432 HD11 ILE A 208     -12.997   6.253  15.440  1.00 97.70           H  
ATOM   3433 HD12 ILE A 208     -12.304   4.595  15.319  1.00 97.70           H  
ATOM   3434 HD13 ILE A 208     -11.507   5.831  16.298  1.00 97.70           H  
ATOM   3435  N   ILE A 209     -12.506   6.949   9.682  1.00 97.67           N  
ATOM   3436  H   ILE A 209     -13.097   7.596  10.185  1.00 97.67           H  
ATOM   3437  CA  ILE A 209     -12.763   6.708   8.256  1.00 97.67           C  
ATOM   3438  HA  ILE A 209     -12.875   5.635   8.106  1.00 97.67           H  
ATOM   3439  C   ILE A 209     -11.553   7.146   7.414  1.00 97.67           C  
ATOM   3440  CB  ILE A 209     -14.083   7.386   7.829  1.00 97.67           C  
ATOM   3441  HB  ILE A 209     -14.078   8.418   8.182  1.00 97.67           H  
ATOM   3442  O   ILE A 209     -11.087   6.386   6.560  1.00 97.67           O  
ATOM   3443  CG1 ILE A 209     -15.280   6.641   8.466  1.00 97.67           C  
ATOM   3444 HG12 ILE A 209     -15.412   5.676   7.976  1.00 97.67           H  
ATOM   3445 HG13 ILE A 209     -15.078   6.443   9.518  1.00 97.67           H  
ATOM   3446  CG2 ILE A 209     -14.230   7.402   6.295  1.00 97.67           C  
ATOM   3447 HG21 ILE A 209     -13.445   8.008   5.842  1.00 97.67           H  
ATOM   3448 HG22 ILE A 209     -15.181   7.852   6.012  1.00 97.67           H  
ATOM   3449 HG23 ILE A 209     -14.182   6.386   5.901  1.00 97.67           H  
ATOM   3450  CD1 ILE A 209     -16.597   7.421   8.394  1.00 97.67           C  
ATOM   3451 HD11 ILE A 209     -16.929   7.534   7.362  1.00 97.67           H  
ATOM   3452 HD12 ILE A 209     -17.364   6.876   8.944  1.00 97.67           H  
ATOM   3453 HD13 ILE A 209     -16.469   8.404   8.848  1.00 97.67           H  
ATOM   3454  N   SER A 210     -10.973   8.320   7.694  1.00 97.67           N  
ATOM   3455  H   SER A 210     -11.418   8.913   8.380  1.00 97.67           H  
ATOM   3456  CA  SER A 210      -9.734   8.785   7.046  1.00 97.67           C  
ATOM   3457  HA  SER A 210      -9.908   8.853   5.972  1.00 97.67           H  
ATOM   3458  C   SER A 210      -8.558   7.821   7.274  1.00 97.67           C  
ATOM   3459  CB  SER A 210      -9.382  10.186   7.560  1.00 97.67           C  
ATOM   3460  HB2 SER A 210     -10.210  10.867   7.361  1.00 97.67           H  
ATOM   3461  HB3 SER A 210      -9.217  10.149   8.637  1.00 97.67           H  
ATOM   3462  O   SER A 210      -7.766   7.563   6.355  1.00 97.67           O  
ATOM   3463  OG  SER A 210      -8.208  10.673   6.932  1.00 97.67           O  
ATOM   3464  HG  SER A 210      -7.767  11.249   7.560  1.00 97.67           H  
ATOM   3465  N   LEU A 211      -8.474   7.211   8.466  1.00 97.93           N  
ATOM   3466  H   LEU A 211      -9.157   7.461   9.167  1.00 97.93           H  
ATOM   3467  CA  LEU A 211      -7.448   6.228   8.827  1.00 97.93           C  
ATOM   3468  HA  LEU A 211      -6.481   6.712   8.687  1.00 97.93           H  
ATOM   3469  C   LEU A 211      -7.447   4.988   7.925  1.00 97.93           C  
ATOM   3470  CB  LEU A 211      -7.588   5.855  10.315  1.00 97.93           C  
ATOM   3471  HB2 LEU A 211      -7.507   6.768  10.905  1.00 97.93           H  
ATOM   3472  HB3 LEU A 211      -8.579   5.434  10.488  1.00 97.93           H  
ATOM   3473  O   LEU A 211      -6.384   4.398   7.729  1.00 97.93           O  
ATOM   3474  CG  LEU A 211      -6.587   4.823  10.853  1.00 97.93           C  
ATOM   3475  HG  LEU A 211      -6.703   3.885  10.309  1.00 97.93           H  
ATOM   3476  CD1 LEU A 211      -5.143   5.291  10.716  1.00 97.93           C  
ATOM   3477 HD11 LEU A 211      -4.494   4.515  11.121  1.00 97.93           H  
ATOM   3478 HD12 LEU A 211      -4.896   5.439   9.664  1.00 97.93           H  
ATOM   3479 HD13 LEU A 211      -5.004   6.221  11.267  1.00 97.93           H  
ATOM   3480  CD2 LEU A 211      -6.862   4.546  12.330  1.00 97.93           C  
ATOM   3481 HD21 LEU A 211      -6.697   5.449  12.918  1.00 97.93           H  
ATOM   3482 HD22 LEU A 211      -6.206   3.758  12.699  1.00 97.93           H  
ATOM   3483 HD23 LEU A 211      -7.897   4.231  12.459  1.00 97.93           H  
ATOM   3484  N   PHE A 212      -8.557   4.622   7.277  1.00 97.51           N  
ATOM   3485  H   PHE A 212      -9.420   5.114   7.460  1.00 97.51           H  
ATOM   3486  CA  PHE A 212      -8.552   3.519   6.306  1.00 97.51           C  
ATOM   3487  HA  PHE A 212      -8.112   2.651   6.799  1.00 97.51           H  
ATOM   3488  C   PHE A 212      -7.652   3.770   5.086  1.00 97.51           C  
ATOM   3489  CB  PHE A 212      -9.981   3.158   5.894  1.00 97.51           C  
ATOM   3490  HB2 PHE A 212      -9.936   2.390   5.121  1.00 97.51           H  
ATOM   3491  HB3 PHE A 212     -10.454   4.036   5.454  1.00 97.51           H  
ATOM   3492  O   PHE A 212      -7.243   2.823   4.408  1.00 97.51           O  
ATOM   3493  CG  PHE A 212     -10.845   2.617   7.017  1.00 97.51           C  
ATOM   3494  CD1 PHE A 212     -10.340   1.650   7.911  1.00 97.51           C  
ATOM   3495  HD1 PHE A 212      -9.327   1.287   7.821  1.00 97.51           H  
ATOM   3496  CD2 PHE A 212     -12.171   3.062   7.155  1.00 97.51           C  
ATOM   3497  HD2 PHE A 212     -12.568   3.806   6.480  1.00 97.51           H  
ATOM   3498  CE1 PHE A 212     -11.143   1.158   8.949  1.00 97.51           C  
ATOM   3499  HE1 PHE A 212     -10.740   0.445   9.654  1.00 97.51           H  
ATOM   3500  CE2 PHE A 212     -12.984   2.550   8.180  1.00 97.51           C  
ATOM   3501  HE2 PHE A 212     -14.001   2.899   8.279  1.00 97.51           H  
ATOM   3502  CZ  PHE A 212     -12.467   1.607   9.084  1.00 97.51           C  
ATOM   3503  HZ  PHE A 212     -13.084   1.236   9.889  1.00 97.51           H  
ATOM   3504  N   THR A 213      -7.201   5.009   4.861  1.00 97.38           N  
ATOM   3505  H   THR A 213      -7.576   5.762   5.419  1.00 97.38           H  
ATOM   3506  CA  THR A 213      -6.105   5.296   3.921  1.00 97.38           C  
ATOM   3507  HA  THR A 213      -6.423   4.983   2.926  1.00 97.38           H  
ATOM   3508  C   THR A 213      -4.824   4.530   4.285  1.00 97.38           C  
ATOM   3509  CB  THR A 213      -5.803   6.801   3.869  1.00 97.38           C  
ATOM   3510  HB  THR A 213      -5.389   7.133   4.821  1.00 97.38           H  
ATOM   3511  O   THR A 213      -4.112   4.043   3.398  1.00 97.38           O  
ATOM   3512  CG2 THR A 213      -4.822   7.125   2.740  1.00 97.38           C  
ATOM   3513 HG21 THR A 213      -3.820   6.788   3.007  1.00 97.38           H  
ATOM   3514 HG22 THR A 213      -5.147   6.639   1.819  1.00 97.38           H  
ATOM   3515 HG23 THR A 213      -4.797   8.201   2.571  1.00 97.38           H  
ATOM   3516  OG1 THR A 213      -6.975   7.525   3.604  1.00 97.38           O  
ATOM   3517  HG1 THR A 213      -7.404   7.698   4.446  1.00 97.38           H  
ATOM   3518  N   PHE A 214      -4.547   4.341   5.578  1.00 97.72           N  
ATOM   3519  H   PHE A 214      -5.202   4.694   6.261  1.00 97.72           H  
ATOM   3520  CA  PHE A 214      -3.405   3.576   6.083  1.00 97.72           C  
ATOM   3521  HA  PHE A 214      -2.495   3.981   5.640  1.00 97.72           H  
ATOM   3522  C   PHE A 214      -3.487   2.089   5.732  1.00 97.72           C  
ATOM   3523  CB  PHE A 214      -3.332   3.738   7.604  1.00 97.72           C  
ATOM   3524  HB2 PHE A 214      -3.309   4.800   7.848  1.00 97.72           H  
ATOM   3525  HB3 PHE A 214      -4.237   3.318   8.043  1.00 97.72           H  
ATOM   3526  O   PHE A 214      -2.483   1.509   5.310  1.00 97.72           O  
ATOM   3527  CG  PHE A 214      -2.150   3.073   8.270  1.00 97.72           C  
ATOM   3528  CD1 PHE A 214      -2.370   2.175   9.329  1.00 97.72           C  
ATOM   3529  HD1 PHE A 214      -3.372   1.964   9.670  1.00 97.72           H  
ATOM   3530  CD2 PHE A 214      -0.837   3.372   7.862  1.00 97.72           C  
ATOM   3531  HD2 PHE A 214      -0.668   4.077   7.061  1.00 97.72           H  
ATOM   3532  CE1 PHE A 214      -1.278   1.589   9.985  1.00 97.72           C  
ATOM   3533  HE1 PHE A 214      -1.454   0.947  10.835  1.00 97.72           H  
ATOM   3534  CE2 PHE A 214       0.255   2.763   8.503  1.00 97.72           C  
ATOM   3535  HE2 PHE A 214       1.264   2.992   8.195  1.00 97.72           H  
ATOM   3536  CZ  PHE A 214       0.034   1.876   9.570  1.00 97.72           C  
ATOM   3537  HZ  PHE A 214       0.872   1.436  10.089  1.00 97.72           H  
ATOM   3538  N   THR A 215      -4.674   1.485   5.830  1.00 96.81           N  
ATOM   3539  H   THR A 215      -5.462   2.026   6.155  1.00 96.81           H  
ATOM   3540  CA  THR A 215      -4.896   0.039   5.649  1.00 96.81           C  
ATOM   3541  HA  THR A 215      -3.948  -0.478   5.804  1.00 96.81           H  
ATOM   3542  C   THR A 215      -5.351  -0.362   4.247  1.00 96.81           C  
ATOM   3543  CB  THR A 215      -5.873  -0.505   6.699  1.00 96.81           C  
ATOM   3544  HB  THR A 215      -5.986  -1.580   6.559  1.00 96.81           H  
ATOM   3545  O   THR A 215      -5.333  -1.547   3.924  1.00 96.81           O  
ATOM   3546  CG2 THR A 215      -5.383  -0.234   8.121  1.00 96.81           C  
ATOM   3547 HG21 THR A 215      -4.342  -0.539   8.228  1.00 96.81           H  
ATOM   3548 HG22 THR A 215      -5.978  -0.806   8.833  1.00 96.81           H  
ATOM   3549 HG23 THR A 215      -5.471   0.826   8.360  1.00 96.81           H  
ATOM   3550  OG1 THR A 215      -7.117   0.130   6.547  1.00 96.81           O  
ATOM   3551  HG1 THR A 215      -7.726  -0.252   7.183  1.00 96.81           H  
ATOM   3552  N   SER A 216      -5.670   0.612   3.391  1.00 95.79           N  
ATOM   3553  H   SER A 216      -5.843   1.523   3.791  1.00 95.79           H  
ATOM   3554  CA  SER A 216      -6.069   0.419   1.990  1.00 95.79           C  
ATOM   3555  HA  SER A 216      -7.072  -0.009   1.985  1.00 95.79           H  
ATOM   3556  C   SER A 216      -5.147  -0.524   1.201  1.00 95.79           C  
ATOM   3557  CB  SER A 216      -6.136   1.778   1.278  1.00 95.79           C  
ATOM   3558  HB2 SER A 216      -6.888   2.405   1.759  1.00 95.79           H  
ATOM   3559  HB3 SER A 216      -6.426   1.626   0.239  1.00 95.79           H  
ATOM   3560  O   SER A 216      -3.923  -0.502   1.355  1.00 95.79           O  
ATOM   3561  OG  SER A 216      -4.875   2.433   1.320  1.00 95.79           O  
ATOM   3562  HG  SER A 216      -4.916   3.122   1.987  1.00 95.79           H  
ATOM   3563  N   LEU A 217      -5.711  -1.338   0.312  1.00 95.06           N  
ATOM   3564  H   LEU A 217      -6.714  -1.327   0.200  1.00 95.06           H  
ATOM   3565  CA  LEU A 217      -4.922  -2.129  -0.632  1.00 95.06           C  
ATOM   3566  HA  LEU A 217      -4.122  -2.620  -0.079  1.00 95.06           H  
ATOM   3567  C   LEU A 217      -4.275  -1.206  -1.682  1.00 95.06           C  
ATOM   3568  CB  LEU A 217      -5.826  -3.234  -1.205  1.00 95.06           C  
ATOM   3569  HB2 LEU A 217      -6.171  -3.831  -0.361  1.00 95.06           H  
ATOM   3570  HB3 LEU A 217      -6.708  -2.788  -1.666  1.00 95.06           H  
ATOM   3571  O   LEU A 217      -4.862  -0.211  -2.101  1.00 95.06           O  
ATOM   3572  CG  LEU A 217      -5.133  -4.168  -2.216  1.00 95.06           C  
ATOM   3573  HG  LEU A 217      -4.061  -4.184  -2.020  1.00 95.06           H  
ATOM   3574  CD1 LEU A 217      -5.646  -5.599  -2.077  1.00 95.06           C  
ATOM   3575 HD11 LEU A 217      -6.721  -5.633  -2.256  1.00 95.06           H  
ATOM   3576 HD12 LEU A 217      -5.443  -5.973  -1.073  1.00 95.06           H  
ATOM   3577 HD13 LEU A 217      -5.146  -6.249  -2.794  1.00 95.06           H  
ATOM   3578  CD2 LEU A 217      -5.385  -3.715  -3.657  1.00 95.06           C  
ATOM   3579 HD21 LEU A 217      -6.457  -3.710  -3.857  1.00 95.06           H  
ATOM   3580 HD22 LEU A 217      -4.916  -4.412  -4.352  1.00 95.06           H  
ATOM   3581 HD23 LEU A 217      -4.992  -2.713  -3.827  1.00 95.06           H  
ATOM   3582  N   GLY A 218      -3.058  -1.534  -2.123  1.00 95.46           N  
ATOM   3583  H   GLY A 218      -2.639  -2.388  -1.783  1.00 95.46           H  
ATOM   3584  CA  GLY A 218      -2.350  -0.786  -3.161  1.00 95.46           C  
ATOM   3585  HA2 GLY A 218      -1.803  -1.481  -3.797  1.00 95.46           H  
ATOM   3586  HA3 GLY A 218      -3.076  -0.278  -3.796  1.00 95.46           H  
ATOM   3587  C   GLY A 218      -1.344   0.240  -2.641  1.00 95.46           C  
ATOM   3588  O   GLY A 218      -0.593  -0.003  -1.685  1.00 95.46           O  
ATOM   3589  N   ALA A 219      -1.245   1.353  -3.369  1.00 94.98           N  
ATOM   3590  H   ALA A 219      -1.922   1.495  -4.105  1.00 94.98           H  
ATOM   3591  CA  ALA A 219      -0.231   2.376  -3.161  1.00 94.98           C  
ATOM   3592  HA  ALA A 219       0.741   1.882  -3.160  1.00 94.98           H  
ATOM   3593  C   ALA A 219      -0.457   3.119  -1.832  1.00 94.98           C  
ATOM   3594  CB  ALA A 219      -0.237   3.353  -4.342  1.00 94.98           C  
ATOM   3595  HB1 ALA A 219      -0.169   2.809  -5.284  1.00 94.98           H  
ATOM   3596  HB2 ALA A 219       0.603   4.042  -4.252  1.00 94.98           H  
ATOM   3597  HB3 ALA A 219      -1.165   3.924  -4.338  1.00 94.98           H  
ATOM   3598  O   ALA A 219      -1.528   3.682  -1.624  1.00 94.98           O  
ATOM   3599  N   PRO A 220       0.551   3.193  -0.949  1.00 96.00           N  
ATOM   3600  CA  PRO A 220       0.462   4.000   0.262  1.00 96.00           C  
ATOM   3601  HA  PRO A 220      -0.392   3.653   0.844  1.00 96.00           H  
ATOM   3602  C   PRO A 220       0.282   5.490  -0.067  1.00 96.00           C  
ATOM   3603  CB  PRO A 220       1.752   3.705   1.038  1.00 96.00           C  
ATOM   3604  HB2 PRO A 220       1.595   3.721   2.116  1.00 96.00           H  
ATOM   3605  HB3 PRO A 220       2.542   4.397   0.747  1.00 96.00           H  
ATOM   3606  O   PRO A 220       1.045   6.060  -0.857  1.00 96.00           O  
ATOM   3607  CG  PRO A 220       2.127   2.312   0.534  1.00 96.00           C  
ATOM   3608  HG2 PRO A 220       3.185   2.074   0.639  1.00 96.00           H  
ATOM   3609  HG3 PRO A 220       1.511   1.564   1.032  1.00 96.00           H  
ATOM   3610  CD  PRO A 220       1.754   2.383  -0.933  1.00 96.00           C  
ATOM   3611  HD2 PRO A 220       2.541   2.878  -1.502  1.00 96.00           H  
ATOM   3612  HD3 PRO A 220       1.581   1.375  -1.309  1.00 96.00           H  
ATOM   3613  N   ALA A 221      -0.691   6.126   0.581  1.00 96.79           N  
ATOM   3614  H   ALA A 221      -1.287   5.603   1.207  1.00 96.79           H  
ATOM   3615  CA  ALA A 221      -0.972   7.555   0.480  1.00 96.79           C  
ATOM   3616  HA  ALA A 221      -0.277   8.012  -0.224  1.00 96.79           H  
ATOM   3617  C   ALA A 221      -0.769   8.242   1.837  1.00 96.79           C  
ATOM   3618  CB  ALA A 221      -2.381   7.749  -0.086  1.00 96.79           C  
ATOM   3619  HB1 ALA A 221      -3.113   7.267   0.562  1.00 96.79           H  
ATOM   3620  HB2 ALA A 221      -2.618   8.811  -0.151  1.00 96.79           H  
ATOM   3621  HB3 ALA A 221      -2.449   7.306  -1.080  1.00 96.79           H  
ATOM   3622  O   ALA A 221      -0.866   7.602   2.883  1.00 96.79           O  
ATOM   3623  N   ALA A 222      -0.410   9.526   1.798  1.00 97.49           N  
ATOM   3624  H   ALA A 222      -0.499  10.017   0.920  1.00 97.49           H  
ATOM   3625  CA  ALA A 222      -0.375  10.355   2.996  1.00 97.49           C  
ATOM   3626  HA  ALA A 222      -0.025   9.756   3.836  1.00 97.49           H  
ATOM   3627  C   ALA A 222      -1.796  10.832   3.307  1.00 97.49           C  
ATOM   3628  CB  ALA A 222       0.597  11.524   2.791  1.00 97.49           C  
ATOM   3629  HB1 ALA A 222       0.248  12.163   1.981  1.00 97.49           H  
ATOM   3630  HB2 ALA A 222       0.647  12.113   3.707  1.00 97.49           H  
ATOM   3631  HB3 ALA A 222       1.594  11.147   2.564  1.00 97.49           H  
ATOM   3632  O   ALA A 222      -2.582  11.045   2.383  1.00 97.49           O  
ATOM   3633  N   PHE A 223      -2.113  10.999   4.584  1.00 97.97           N  
ATOM   3634  H   PHE A 223      -1.415  10.832   5.295  1.00 97.97           H  
ATOM   3635  CA  PHE A 223      -3.437  11.419   5.035  1.00 97.97           C  
ATOM   3636  HA  PHE A 223      -3.859  12.110   4.306  1.00 97.97           H  
ATOM   3637  C   PHE A 223      -3.339  12.163   6.368  1.00 97.97           C  
ATOM   3638  CB  PHE A 223      -4.373  10.200   5.123  1.00 97.97           C  
ATOM   3639  HB2 PHE A 223      -5.387  10.551   5.317  1.00 97.97           H  
ATOM   3640  HB3 PHE A 223      -4.396   9.707   4.151  1.00 97.97           H  
ATOM   3641  O   PHE A 223      -2.292  12.157   7.024  1.00 97.97           O  
ATOM   3642  CG  PHE A 223      -3.999   9.179   6.180  1.00 97.97           C  
ATOM   3643  CD1 PHE A 223      -2.932   8.285   5.965  1.00 97.97           C  
ATOM   3644  HD1 PHE A 223      -2.391   8.302   5.031  1.00 97.97           H  
ATOM   3645  CD2 PHE A 223      -4.720   9.126   7.386  1.00 97.97           C  
ATOM   3646  HD2 PHE A 223      -5.575   9.767   7.542  1.00 97.97           H  
ATOM   3647  CE1 PHE A 223      -2.553   7.383   6.974  1.00 97.97           C  
ATOM   3648  HE1 PHE A 223      -1.719   6.715   6.818  1.00 97.97           H  
ATOM   3649  CE2 PHE A 223      -4.342   8.223   8.391  1.00 97.97           C  
ATOM   3650  HE2 PHE A 223      -4.906   8.173   9.310  1.00 97.97           H  
ATOM   3651  CZ  PHE A 223      -3.245   7.373   8.197  1.00 97.97           C  
ATOM   3652  HZ  PHE A 223      -2.947   6.704   8.992  1.00 97.97           H  
ATOM   3653  N   LYS A 224      -4.431  12.821   6.757  1.00 97.54           N  
ATOM   3654  H   LYS A 224      -5.271  12.717   6.207  1.00 97.54           H  
ATOM   3655  CA  LYS A 224      -4.577  13.422   8.083  1.00 97.54           C  
ATOM   3656  HA  LYS A 224      -3.600  13.535   8.554  1.00 97.54           H  
ATOM   3657  C   LYS A 224      -5.395  12.501   8.978  1.00 97.54           C  
ATOM   3658  CB  LYS A 224      -5.226  14.806   7.996  1.00 97.54           C  
ATOM   3659  HB2 LYS A 224      -5.471  15.122   9.010  1.00 97.54           H  
ATOM   3660  HB3 LYS A 224      -6.155  14.744   7.430  1.00 97.54           H  
ATOM   3661  O   LYS A 224      -6.432  11.994   8.553  1.00 97.54           O  
ATOM   3662  CG  LYS A 224      -4.296  15.852   7.368  1.00 97.54           C  
ATOM   3663  HG2 LYS A 224      -4.140  15.629   6.313  1.00 97.54           H  
ATOM   3664  HG3 LYS A 224      -3.336  15.838   7.885  1.00 97.54           H  
ATOM   3665  CD  LYS A 224      -4.932  17.236   7.522  1.00 97.54           C  
ATOM   3666  HD2 LYS A 224      -5.140  17.407   8.579  1.00 97.54           H  
ATOM   3667  HD3 LYS A 224      -5.875  17.259   6.976  1.00 97.54           H  
ATOM   3668  CE  LYS A 224      -4.006  18.341   7.009  1.00 97.54           C  
ATOM   3669  HE2 LYS A 224      -3.856  18.206   5.938  1.00 97.54           H  
ATOM   3670  HE3 LYS A 224      -3.042  18.241   7.507  1.00 97.54           H  
ATOM   3671  NZ  LYS A 224      -4.593  19.675   7.294  1.00 97.54           N  
ATOM   3672  HZ1 LYS A 224      -5.497  19.766   6.853  1.00 97.54           H  
ATOM   3673  HZ2 LYS A 224      -3.990  20.420   6.976  1.00 97.54           H  
ATOM   3674  HZ3 LYS A 224      -4.735  19.781   8.289  1.00 97.54           H  
ATOM   3675  N   PHE A 225      -4.926  12.318  10.203  1.00 97.48           N  
ATOM   3676  H   PHE A 225      -4.069  12.784  10.463  1.00 97.48           H  
ATOM   3677  CA  PHE A 225      -5.633  11.630  11.272  1.00 97.48           C  
ATOM   3678  HA  PHE A 225      -6.644  11.378  10.951  1.00 97.48           H  
ATOM   3679  C   PHE A 225      -5.722  12.598  12.448  1.00 97.48           C  
ATOM   3680  CB  PHE A 225      -4.873  10.345  11.612  1.00 97.48           C  
ATOM   3681  HB2 PHE A 225      -3.894  10.601  12.018  1.00 97.48           H  
ATOM   3682  HB3 PHE A 225      -4.703   9.788  10.690  1.00 97.48           H  
ATOM   3683  O   PHE A 225      -4.707  12.884  13.084  1.00 97.48           O  
ATOM   3684  CG  PHE A 225      -5.607   9.441  12.576  1.00 97.48           C  
ATOM   3685  CD1 PHE A 225      -5.000   9.041  13.778  1.00 97.48           C  
ATOM   3686  HD1 PHE A 225      -4.006   9.385  14.023  1.00 97.48           H  
ATOM   3687  CD2 PHE A 225      -6.908   9.003  12.276  1.00 97.48           C  
ATOM   3688  HD2 PHE A 225      -7.380   9.301  11.352  1.00 97.48           H  
ATOM   3689  CE1 PHE A 225      -5.692   8.204  14.668  1.00 97.48           C  
ATOM   3690  HE1 PHE A 225      -5.229   7.908  15.598  1.00 97.48           H  
ATOM   3691  CE2 PHE A 225      -7.604   8.177  13.175  1.00 97.48           C  
ATOM   3692  HE2 PHE A 225      -8.610   7.855  12.954  1.00 97.48           H  
ATOM   3693  CZ  PHE A 225      -6.990   7.763  14.366  1.00 97.48           C  
ATOM   3694  HZ  PHE A 225      -7.525   7.129  15.057  1.00 97.48           H  
ATOM   3695  N   PHE A 226      -6.903  13.180  12.663  1.00 95.58           N  
ATOM   3696  H   PHE A 226      -7.718  12.858  12.160  1.00 95.58           H  
ATOM   3697  CA  PHE A 226      -7.070  14.386  13.479  1.00 95.58           C  
ATOM   3698  HA  PHE A 226      -8.092  14.739  13.339  1.00 95.58           H  
ATOM   3699  C   PHE A 226      -6.145  15.531  13.007  1.00 95.58           C  
ATOM   3700  CB  PHE A 226      -6.920  14.034  14.973  1.00 95.58           C  
ATOM   3701  HB2 PHE A 226      -7.185  14.907  15.569  1.00 95.58           H  
ATOM   3702  HB3 PHE A 226      -5.881  13.794  15.197  1.00 95.58           H  
ATOM   3703  O   PHE A 226      -6.069  15.839  11.815  1.00 95.58           O  
ATOM   3704  CG  PHE A 226      -7.786  12.886  15.429  1.00 95.58           C  
ATOM   3705  CD1 PHE A 226      -9.145  13.109  15.712  1.00 95.58           C  
ATOM   3706  HD1 PHE A 226      -9.581  14.089  15.590  1.00 95.58           H  
ATOM   3707  CD2 PHE A 226      -7.236  11.599  15.568  1.00 95.58           C  
ATOM   3708  HD2 PHE A 226      -6.190  11.426  15.361  1.00 95.58           H  
ATOM   3709  CE1 PHE A 226      -9.959  12.040  16.116  1.00 95.58           C  
ATOM   3710  HE1 PHE A 226     -11.007  12.210  16.310  1.00 95.58           H  
ATOM   3711  CE2 PHE A 226      -8.051  10.535  15.980  1.00 95.58           C  
ATOM   3712  HE2 PHE A 226      -7.634   9.548  16.113  1.00 95.58           H  
ATOM   3713  CZ  PHE A 226      -9.412  10.749  16.229  1.00 95.58           C  
ATOM   3714  HZ  PHE A 226     -10.029   9.904  16.497  1.00 95.58           H  
ATOM   3715  N   ASP A 227      -5.408  16.153  13.931  1.00 93.66           N  
ATOM   3716  H   ASP A 227      -5.451  15.806  14.879  1.00 93.66           H  
ATOM   3717  CA  ASP A 227      -4.410  17.196  13.665  1.00 93.66           C  
ATOM   3718  HA  ASP A 227      -4.805  17.848  12.886  1.00 93.66           H  
ATOM   3719  C   ASP A 227      -3.065  16.643  13.147  1.00 93.66           C  
ATOM   3720  CB  ASP A 227      -4.218  18.051  14.937  1.00 93.66           C  
ATOM   3721  HB2 ASP A 227      -5.193  18.380  15.295  1.00 93.66           H  
ATOM   3722  HB3 ASP A 227      -3.650  18.942  14.668  1.00 93.66           H  
ATOM   3723  O   ASP A 227      -2.157  17.407  12.813  1.00 93.66           O  
ATOM   3724  CG  ASP A 227      -3.479  17.337  16.085  1.00 93.66           C  
ATOM   3725  OD1 ASP A 227      -3.220  16.119  15.964  1.00 93.66           O  
ATOM   3726  OD2 ASP A 227      -3.163  17.988  17.114  1.00 93.66           O  
ATOM   3727  N   THR A 228      -2.922  15.318  13.069  1.00 96.77           N  
ATOM   3728  H   THR A 228      -3.707  14.740  13.332  1.00 96.77           H  
ATOM   3729  CA  THR A 228      -1.644  14.654  12.819  1.00 96.77           C  
ATOM   3730  HA  THR A 228      -0.842  15.365  13.018  1.00 96.77           H  
ATOM   3731  C   THR A 228      -1.537  14.210  11.363  1.00 96.77           C  
ATOM   3732  CB  THR A 228      -1.447  13.502  13.811  1.00 96.77           C  
ATOM   3733  HB  THR A 228      -2.250  12.772  13.709  1.00 96.77           H  
ATOM   3734  O   THR A 228      -2.372  13.474  10.838  1.00 96.77           O  
ATOM   3735  CG2 THR A 228      -0.097  12.808  13.618  1.00 96.77           C  
ATOM   3736 HG21 THR A 228       0.009  12.028  14.373  1.00 96.77           H  
ATOM   3737 HG22 THR A 228      -0.050  12.347  12.632  1.00 96.77           H  
ATOM   3738 HG23 THR A 228       0.711  13.530  13.731  1.00 96.77           H  
ATOM   3739  OG1 THR A 228      -1.424  14.010  15.128  1.00 96.77           O  
ATOM   3740  HG1 THR A 228      -2.148  14.627  15.262  1.00 96.77           H  
ATOM   3741  N   THR A 229      -0.470  14.636  10.682  1.00 97.34           N  
ATOM   3742  H   THR A 229       0.213  15.195  11.173  1.00 97.34           H  
ATOM   3743  CA  THR A 229      -0.174  14.181   9.314  1.00 97.34           C  
ATOM   3744  HA  THR A 229      -1.113  14.007   8.789  1.00 97.34           H  
ATOM   3745  C   THR A 229       0.591  12.862   9.355  1.00 97.34           C  
ATOM   3746  CB  THR A 229       0.588  15.244   8.515  1.00 97.34           C  
ATOM   3747  HB  THR A 229       1.523  15.486   9.020  1.00 97.34           H  
ATOM   3748  O   THR A 229       1.662  12.769   9.960  1.00 97.34           O  
ATOM   3749  CG2 THR A 229       0.885  14.806   7.080  1.00 97.34           C  
ATOM   3750 HG21 THR A 229      -0.036  14.489   6.590  1.00 97.34           H  
ATOM   3751 HG22 THR A 229       1.602  13.986   7.077  1.00 97.34           H  
ATOM   3752 HG23 THR A 229       1.318  15.642   6.529  1.00 97.34           H  
ATOM   3753  OG1 THR A 229      -0.211  16.405   8.437  1.00 97.34           O  
ATOM   3754  HG1 THR A 229      -0.466  16.634   9.333  1.00 97.34           H  
ATOM   3755  N   ILE A 230       0.055  11.847   8.679  1.00 98.10           N  
ATOM   3756  H   ILE A 230      -0.828  11.991   8.210  1.00 98.10           H  
ATOM   3757  CA  ILE A 230       0.679  10.534   8.541  1.00 98.10           C  
ATOM   3758  HA  ILE A 230       1.514  10.458   9.238  1.00 98.10           H  
ATOM   3759  C   ILE A 230       1.243  10.408   7.126  1.00 98.10           C  
ATOM   3760  CB  ILE A 230      -0.316   9.409   8.896  1.00 98.10           C  
ATOM   3761  HB  ILE A 230      -1.116   9.424   8.156  1.00 98.10           H  
ATOM   3762  O   ILE A 230       0.508  10.307   6.141  1.00 98.10           O  
ATOM   3763  CG1 ILE A 230      -0.983   9.590  10.281  1.00 98.10           C  
ATOM   3764 HG12 ILE A 230      -1.689   8.775  10.437  1.00 98.10           H  
ATOM   3765 HG13 ILE A 230      -1.566  10.511  10.282  1.00 98.10           H  
ATOM   3766  CG2 ILE A 230       0.390   8.041   8.814  1.00 98.10           C  
ATOM   3767 HG21 ILE A 230       0.677   7.837   7.783  1.00 98.10           H  
ATOM   3768 HG22 ILE A 230       1.279   8.032   9.446  1.00 98.10           H  
ATOM   3769 HG23 ILE A 230      -0.293   7.260   9.147  1.00 98.10           H  
ATOM   3770  CD1 ILE A 230      -0.021   9.624  11.478  1.00 98.10           C  
ATOM   3771 HD11 ILE A 230      -0.596   9.778  12.391  1.00 98.10           H  
ATOM   3772 HD12 ILE A 230       0.513   8.678  11.561  1.00 98.10           H  
ATOM   3773 HD13 ILE A 230       0.695  10.439  11.372  1.00 98.10           H  
ATOM   3774  N   ASP A 231       2.570  10.410   7.021  1.00 97.19           N  
ATOM   3775  H   ASP A 231       3.118  10.593   7.850  1.00 97.19           H  
ATOM   3776  CA  ASP A 231       3.270  10.243   5.749  1.00 97.19           C  
ATOM   3777  HA  ASP A 231       2.856  10.955   5.034  1.00 97.19           H  
ATOM   3778  C   ASP A 231       3.102   8.833   5.178  1.00 97.19           C  
ATOM   3779  CB  ASP A 231       4.765  10.534   5.914  1.00 97.19           C  
ATOM   3780  HB2 ASP A 231       5.285  10.254   4.998  1.00 97.19           H  
ATOM   3781  HB3 ASP A 231       5.164   9.926   6.726  1.00 97.19           H  
ATOM   3782  O   ASP A 231       3.001   7.843   5.900  1.00 97.19           O  
ATOM   3783  CG  ASP A 231       5.035  12.010   6.175  1.00 97.19           C  
ATOM   3784  OD1 ASP A 231       4.546  12.816   5.354  1.00 97.19           O  
ATOM   3785  OD2 ASP A 231       5.759  12.282   7.157  1.00 97.19           O  
ATOM   3786  N   ARG A 232       3.167   8.699   3.851  1.00 95.49           N  
ATOM   3787  H   ARG A 232       3.253   9.541   3.301  1.00 95.49           H  
ATOM   3788  CA  ARG A 232       3.139   7.378   3.210  1.00 95.49           C  
ATOM   3789  HA  ARG A 232       2.310   6.832   3.660  1.00 95.49           H  
ATOM   3790  C   ARG A 232       4.416   6.571   3.483  1.00 95.49           C  
ATOM   3791  CB  ARG A 232       2.834   7.501   1.714  1.00 95.49           C  
ATOM   3792  HB2 ARG A 232       1.861   7.979   1.602  1.00 95.49           H  
ATOM   3793  HB3 ARG A 232       2.762   6.495   1.300  1.00 95.49           H  
ATOM   3794  O   ARG A 232       5.518   6.990   3.123  1.00 95.49           O  
ATOM   3795  CG  ARG A 232       3.862   8.296   0.899  1.00 95.49           C  
ATOM   3796  HG2 ARG A 232       4.852   7.845   0.969  1.00 95.49           H  
ATOM   3797  HG3 ARG A 232       3.902   9.324   1.260  1.00 95.49           H  
ATOM   3798  CD  ARG A 232       3.449   8.282  -0.568  1.00 95.49           C  
ATOM   3799  HD2 ARG A 232       3.470   7.252  -0.925  1.00 95.49           H  
ATOM   3800  HD3 ARG A 232       2.426   8.652  -0.646  1.00 95.49           H  
ATOM   3801  NE  ARG A 232       4.340   9.126  -1.385  1.00 95.49           N  
ATOM   3802  HE  ARG A 232       4.858   9.838  -0.890  1.00 95.49           H  
ATOM   3803  NH1 ARG A 232       3.409   8.520  -3.386  1.00 95.49           N  
ATOM   3804 HH11 ARG A 232       2.776   7.910  -2.890  1.00 95.49           H  
ATOM   3805 HH12 ARG A 232       3.311   8.613  -4.387  1.00 95.49           H  
ATOM   3806  NH2 ARG A 232       5.025  10.045  -3.361  1.00 95.49           N  
ATOM   3807 HH21 ARG A 232       5.604  10.703  -2.860  1.00 95.49           H  
ATOM   3808 HH22 ARG A 232       4.839  10.184  -4.344  1.00 95.49           H  
ATOM   3809  CZ  ARG A 232       4.264   9.221  -2.700  1.00 95.49           C  
ATOM   3810  N   LYS A 233       4.278   5.343   3.993  1.00 95.65           N  
ATOM   3811  H   LYS A 233       3.366   5.071   4.331  1.00 95.65           H  
ATOM   3812  CA  LYS A 233       5.372   4.357   4.018  1.00 95.65           C  
ATOM   3813  HA  LYS A 233       6.278   4.855   4.364  1.00 95.65           H  
ATOM   3814  C   LYS A 233       5.603   3.820   2.606  1.00 95.65           C  
ATOM   3815  CB  LYS A 233       5.024   3.221   4.997  1.00 95.65           C  
ATOM   3816  HB2 LYS A 233       4.080   2.769   4.692  1.00 95.65           H  
ATOM   3817  HB3 LYS A 233       4.881   3.639   5.993  1.00 95.65           H  
ATOM   3818  O   LYS A 233       4.732   3.163   2.058  1.00 95.65           O  
ATOM   3819  CG  LYS A 233       6.082   2.103   5.070  1.00 95.65           C  
ATOM   3820  HG2 LYS A 233       6.268   1.692   4.077  1.00 95.65           H  
ATOM   3821  HG3 LYS A 233       5.676   1.298   5.681  1.00 95.65           H  
ATOM   3822  CD  LYS A 233       7.407   2.562   5.694  1.00 95.65           C  
ATOM   3823  HD2 LYS A 233       7.897   3.288   5.045  1.00 95.65           H  
ATOM   3824  HD3 LYS A 233       7.197   3.023   6.660  1.00 95.65           H  
ATOM   3825  CE  LYS A 233       8.320   1.345   5.897  1.00 95.65           C  
ATOM   3826  HE2 LYS A 233       7.751   0.578   6.422  1.00 95.65           H  
ATOM   3827  HE3 LYS A 233       8.595   0.941   4.922  1.00 95.65           H  
ATOM   3828  NZ  LYS A 233       9.531   1.683   6.688  1.00 95.65           N  
ATOM   3829  HZ1 LYS A 233       9.262   2.038   7.594  1.00 95.65           H  
ATOM   3830  HZ2 LYS A 233      10.105   2.371   6.222  1.00 95.65           H  
ATOM   3831  HZ3 LYS A 233      10.076   0.850   6.858  1.00 95.65           H  
ATOM   3832  N   ARG A 234       6.768   4.070   2.004  1.00 94.83           N  
ATOM   3833  H   ARG A 234       7.451   4.624   2.501  1.00 94.83           H  
ATOM   3834  CA  ARG A 234       7.113   3.496   0.689  1.00 94.83           C  
ATOM   3835  HA  ARG A 234       6.191   3.282   0.148  1.00 94.83           H  
ATOM   3836  C   ARG A 234       7.850   2.166   0.842  1.00 94.83           C  
ATOM   3837  CB  ARG A 234       7.925   4.480  -0.161  1.00 94.83           C  
ATOM   3838  HB2 ARG A 234       8.095   4.017  -1.133  1.00 94.83           H  
ATOM   3839  HB3 ARG A 234       8.891   4.656   0.312  1.00 94.83           H  
ATOM   3840  O   ARG A 234       8.760   2.063   1.662  1.00 94.83           O  
ATOM   3841  CG  ARG A 234       7.215   5.823  -0.379  1.00 94.83           C  
ATOM   3842  HG2 ARG A 234       6.188   5.659  -0.706  1.00 94.83           H  
ATOM   3843  HG3 ARG A 234       7.211   6.386   0.554  1.00 94.83           H  
ATOM   3844  CD  ARG A 234       7.971   6.608  -1.456  1.00 94.83           C  
ATOM   3845  HD2 ARG A 234       7.780   6.136  -2.420  1.00 94.83           H  
ATOM   3846  HD3 ARG A 234       9.039   6.551  -1.245  1.00 94.83           H  
ATOM   3847  NE  ARG A 234       7.572   8.026  -1.489  1.00 94.83           N  
ATOM   3848  HE  ARG A 234       7.058   8.358  -0.685  1.00 94.83           H  
ATOM   3849  NH1 ARG A 234       8.644   8.574  -3.443  1.00 94.83           N  
ATOM   3850 HH11 ARG A 234       8.978   9.264  -4.101  1.00 94.83           H  
ATOM   3851 HH12 ARG A 234       8.797   7.590  -3.616  1.00 94.83           H  
ATOM   3852  NH2 ARG A 234       7.754  10.187  -2.186  1.00 94.83           N  
ATOM   3853 HH21 ARG A 234       7.532  10.491  -1.249  1.00 94.83           H  
ATOM   3854 HH22 ARG A 234       8.203  10.856  -2.794  1.00 94.83           H  
ATOM   3855  CZ  ARG A 234       7.980   8.916  -2.375  1.00 94.83           C  
ATOM   3856  N   TYR A 235       7.514   1.190   0.001  1.00 95.91           N  
ATOM   3857  H   TYR A 235       6.737   1.335  -0.627  1.00 95.91           H  
ATOM   3858  CA  TYR A 235       8.171  -0.121  -0.046  1.00 95.91           C  
ATOM   3859  HA  TYR A 235       8.777  -0.256   0.850  1.00 95.91           H  
ATOM   3860  C   TYR A 235       9.112  -0.191  -1.253  1.00 95.91           C  
ATOM   3861  CB  TYR A 235       7.121  -1.236  -0.037  1.00 95.91           C  
ATOM   3862  HB2 TYR A 235       6.583  -1.221  -0.985  1.00 95.91           H  
ATOM   3863  HB3 TYR A 235       7.629  -2.197   0.043  1.00 95.91           H  
ATOM   3864  O   TYR A 235       8.800  -0.772  -2.288  1.00 95.91           O  
ATOM   3865  CG  TYR A 235       6.115  -1.126   1.086  1.00 95.91           C  
ATOM   3866  CD1 TYR A 235       6.457  -1.556   2.382  1.00 95.91           C  
ATOM   3867  HD1 TYR A 235       7.424  -1.997   2.571  1.00 95.91           H  
ATOM   3868  CD2 TYR A 235       4.843  -0.582   0.828  1.00 95.91           C  
ATOM   3869  HD2 TYR A 235       4.578  -0.271  -0.172  1.00 95.91           H  
ATOM   3870  CE1 TYR A 235       5.525  -1.436   3.430  1.00 95.91           C  
ATOM   3871  HE1 TYR A 235       5.775  -1.776   4.425  1.00 95.91           H  
ATOM   3872  CE2 TYR A 235       3.908  -0.477   1.872  1.00 95.91           C  
ATOM   3873  HE2 TYR A 235       2.916  -0.090   1.694  1.00 95.91           H  
ATOM   3874  OH  TYR A 235       3.301  -0.879   4.136  1.00 95.91           O  
ATOM   3875  HH  TYR A 235       3.610  -1.293   4.945  1.00 95.91           H  
ATOM   3876  CZ  TYR A 235       4.245  -0.909   3.167  1.00 95.91           C  
ATOM   3877  N   THR A 236      10.266   0.469  -1.140  1.00 94.51           N  
ATOM   3878  H   THR A 236      10.473   0.943  -0.272  1.00 94.51           H  
ATOM   3879  CA  THR A 236      11.235   0.643  -2.241  1.00 94.51           C  
ATOM   3880  HA  THR A 236      10.685   0.687  -3.181  1.00 94.51           H  
ATOM   3881  C   THR A 236      12.239  -0.507  -2.386  1.00 94.51           C  
ATOM   3882  CB  THR A 236      11.994   1.965  -2.087  1.00 94.51           C  
ATOM   3883  HB  THR A 236      12.777   2.033  -2.842  1.00 94.51           H  
ATOM   3884  O   THR A 236      13.117  -0.468  -3.248  1.00 94.51           O  
ATOM   3885  CG2 THR A 236      11.071   3.175  -2.227  1.00 94.51           C  
ATOM   3886 HG21 THR A 236      10.545   3.122  -3.181  1.00 94.51           H  
ATOM   3887 HG22 THR A 236      11.662   4.090  -2.195  1.00 94.51           H  
ATOM   3888 HG23 THR A 236      10.345   3.186  -1.415  1.00 94.51           H  
ATOM   3889  OG1 THR A 236      12.566   2.030  -0.799  1.00 94.51           O  
ATOM   3890  HG1 THR A 236      13.222   2.730  -0.796  1.00 94.51           H  
ATOM   3891  N   SER A 237      12.138  -1.531  -1.536  1.00 94.10           N  
ATOM   3892  H   SER A 237      11.358  -1.531  -0.895  1.00 94.10           H  
ATOM   3893  CA  SER A 237      12.923  -2.760  -1.638  1.00 94.10           C  
ATOM   3894  HA  SER A 237      13.734  -2.630  -2.354  1.00 94.10           H  
ATOM   3895  C   SER A 237      12.020  -3.887  -2.113  1.00 94.10           C  
ATOM   3896  CB  SER A 237      13.548  -3.114  -0.288  1.00 94.10           C  
ATOM   3897  HB2 SER A 237      12.759  -3.226   0.455  1.00 94.10           H  
ATOM   3898  HB3 SER A 237      14.217  -2.314   0.026  1.00 94.10           H  
ATOM   3899  O   SER A 237      11.057  -4.233  -1.440  1.00 94.10           O  
ATOM   3900  OG  SER A 237      14.275  -4.328  -0.386  1.00 94.10           O  
ATOM   3901  HG  SER A 237      14.082  -4.827   0.412  1.00 94.10           H  
ATOM   3902  N   THR A 238      12.363  -4.488  -3.248  1.00 95.52           N  
ATOM   3903  H   THR A 238      13.127  -4.118  -3.795  1.00 95.52           H  
ATOM   3904  CA  THR A 238      11.675  -5.660  -3.806  1.00 95.52           C  
ATOM   3905  HA  THR A 238      10.657  -5.699  -3.420  1.00 95.52           H  
ATOM   3906  C   THR A 238      12.336  -6.979  -3.404  1.00 95.52           C  
ATOM   3907  CB  THR A 238      11.584  -5.547  -5.330  1.00 95.52           C  
ATOM   3908  HB  THR A 238      11.189  -6.479  -5.735  1.00 95.52           H  
ATOM   3909  O   THR A 238      11.969  -8.033  -3.907  1.00 95.52           O  
ATOM   3910  CG2 THR A 238      10.657  -4.416  -5.760  1.00 95.52           C  
ATOM   3911 HG21 THR A 238      10.571  -4.408  -6.847  1.00 95.52           H  
ATOM   3912 HG22 THR A 238       9.658  -4.589  -5.360  1.00 95.52           H  
ATOM   3913 HG23 THR A 238      11.032  -3.457  -5.402  1.00 95.52           H  
ATOM   3914  OG1 THR A 238      12.866  -5.264  -5.858  1.00 95.52           O  
ATOM   3915  HG1 THR A 238      12.752  -4.970  -6.765  1.00 95.52           H  
ATOM   3916  N   LYS A 239      13.316  -6.949  -2.490  1.00 94.65           N  
ATOM   3917  H   LYS A 239      13.560  -6.056  -2.086  1.00 94.65           H  
ATOM   3918  CA  LYS A 239      14.034  -8.157  -2.056  1.00 94.65           C  
ATOM   3919  HA  LYS A 239      14.467  -8.650  -2.926  1.00 94.65           H  
ATOM   3920  C   LYS A 239      13.108  -9.193  -1.420  1.00 94.65           C  
ATOM   3921  CB  LYS A 239      15.147  -7.799  -1.068  1.00 94.65           C  
ATOM   3922  HB2 LYS A 239      14.722  -7.241  -0.234  1.00 94.65           H  
ATOM   3923  HB3 LYS A 239      15.562  -8.728  -0.676  1.00 94.65           H  
ATOM   3924  O   LYS A 239      13.303 -10.376  -1.649  1.00 94.65           O  
ATOM   3925  CG  LYS A 239      16.281  -6.994  -1.713  1.00 94.65           C  
ATOM   3926  HG2 LYS A 239      16.704  -7.561  -2.542  1.00 94.65           H  
ATOM   3927  HG3 LYS A 239      15.901  -6.042  -2.083  1.00 94.65           H  
ATOM   3928  CD  LYS A 239      17.361  -6.741  -0.657  1.00 94.65           C  
ATOM   3929  HD2 LYS A 239      16.921  -6.183   0.169  1.00 94.65           H  
ATOM   3930  HD3 LYS A 239      17.717  -7.701  -0.282  1.00 94.65           H  
ATOM   3931  CE  LYS A 239      18.534  -5.954  -1.240  1.00 94.65           C  
ATOM   3932  HE2 LYS A 239      18.160  -5.005  -1.624  1.00 94.65           H  
ATOM   3933  HE3 LYS A 239      18.951  -6.520  -2.072  1.00 94.65           H  
ATOM   3934  NZ  LYS A 239      19.565  -5.724  -0.197  1.00 94.65           N  
ATOM   3935  HZ1 LYS A 239      20.351  -5.206  -0.564  1.00 94.65           H  
ATOM   3936  HZ2 LYS A 239      19.895  -6.607   0.165  1.00 94.65           H  
ATOM   3937  HZ3 LYS A 239      19.170  -5.210   0.578  1.00 94.65           H  
ATOM   3938  N   GLU A 240      12.107  -8.741  -0.662  1.00 93.80           N  
ATOM   3939  H   GLU A 240      11.978  -7.745  -0.557  1.00 93.80           H  
ATOM   3940  CA  GLU A 240      11.206  -9.631   0.082  1.00 93.80           C  
ATOM   3941  HA  GLU A 240      11.814 -10.317   0.672  1.00 93.80           H  
ATOM   3942  C   GLU A 240      10.360 -10.534  -0.826  1.00 93.80           C  
ATOM   3943  CB  GLU A 240      10.351  -8.822   1.083  1.00 93.80           C  
ATOM   3944  HB2 GLU A 240      11.032  -8.290   1.747  1.00 93.80           H  
ATOM   3945  HB3 GLU A 240       9.795  -9.531   1.697  1.00 93.80           H  
ATOM   3946  O   GLU A 240      10.006 -11.630  -0.417  1.00 93.80           O  
ATOM   3947  CG  GLU A 240       9.364  -7.794   0.483  1.00 93.80           C  
ATOM   3948  HG2 GLU A 240       9.946  -7.029  -0.032  1.00 93.80           H  
ATOM   3949  HG3 GLU A 240       8.737  -8.287  -0.260  1.00 93.80           H  
ATOM   3950  CD  GLU A 240       8.454  -7.107   1.535  1.00 93.80           C  
ATOM   3951  OE1 GLU A 240       7.547  -6.327   1.155  1.00 93.80           O  
ATOM   3952  OE2 GLU A 240       8.659  -7.290   2.759  1.00 93.80           O  
ATOM   3953  N   VAL A 241      10.101 -10.128  -2.075  1.00 95.44           N  
ATOM   3954  H   VAL A 241      10.471  -9.245  -2.395  1.00 95.44           H  
ATOM   3955  CA  VAL A 241       9.315 -10.943  -3.018  1.00 95.44           C  
ATOM   3956  HA  VAL A 241       8.648 -11.571  -2.429  1.00 95.44           H  
ATOM   3957  C   VAL A 241      10.157 -11.908  -3.854  1.00 95.44           C  
ATOM   3958  CB  VAL A 241       8.411 -10.094  -3.926  1.00 95.44           C  
ATOM   3959  HB  VAL A 241       7.847 -10.770  -4.570  1.00 95.44           H  
ATOM   3960  O   VAL A 241       9.619 -12.672  -4.648  1.00 95.44           O  
ATOM   3961  CG1 VAL A 241       7.398  -9.292  -3.105  1.00 95.44           C  
ATOM   3962 HG11 VAL A 241       7.904  -8.564  -2.470  1.00 95.44           H  
ATOM   3963 HG12 VAL A 241       6.701  -8.787  -3.773  1.00 95.44           H  
ATOM   3964 HG13 VAL A 241       6.836  -9.978  -2.472  1.00 95.44           H  
ATOM   3965  CG2 VAL A 241       9.178  -9.129  -4.836  1.00 95.44           C  
ATOM   3966 HG21 VAL A 241       9.562  -8.294  -4.249  1.00 95.44           H  
ATOM   3967 HG22 VAL A 241       8.496  -8.748  -5.596  1.00 95.44           H  
ATOM   3968 HG23 VAL A 241       9.998  -9.647  -5.334  1.00 95.44           H  
ATOM   3969  N   LEU A 242      11.490 -11.862  -3.744  1.00 94.24           N  
ATOM   3970  H   LEU A 242      11.906 -11.278  -3.034  1.00 94.24           H  
ATOM   3971  CA  LEU A 242      12.339 -12.744  -4.546  1.00 94.24           C  
ATOM   3972  HA  LEU A 242      11.991 -12.721  -5.579  1.00 94.24           H  
ATOM   3973  C   LEU A 242      12.200 -14.198  -4.095  1.00 94.24           C  
ATOM   3974  CB  LEU A 242      13.804 -12.280  -4.500  1.00 94.24           C  
ATOM   3975  HB2 LEU A 242      14.125 -12.253  -3.458  1.00 94.24           H  
ATOM   3976  HB3 LEU A 242      14.418 -13.021  -5.012  1.00 94.24           H  
ATOM   3977  O   LEU A 242      12.188 -15.084  -4.943  1.00 94.24           O  
ATOM   3978  CG  LEU A 242      14.053 -10.905  -5.144  1.00 94.24           C  
ATOM   3979  HG  LEU A 242      13.452 -10.149  -4.640  1.00 94.24           H  
ATOM   3980  CD1 LEU A 242      15.526 -10.533  -4.976  1.00 94.24           C  
ATOM   3981 HD11 LEU A 242      16.153 -11.293  -5.443  1.00 94.24           H  
ATOM   3982 HD12 LEU A 242      15.723  -9.562  -5.429  1.00 94.24           H  
ATOM   3983 HD13 LEU A 242      15.764 -10.493  -3.913  1.00 94.24           H  
ATOM   3984  CD2 LEU A 242      13.733 -10.872  -6.641  1.00 94.24           C  
ATOM   3985 HD21 LEU A 242      14.298 -11.646  -7.160  1.00 94.24           H  
ATOM   3986 HD22 LEU A 242      13.995  -9.895  -7.046  1.00 94.24           H  
ATOM   3987 HD23 LEU A 242      12.665 -11.029  -6.794  1.00 94.24           H  
ATOM   3988  N   ASP A 243      12.080 -14.440  -2.793  1.00 91.74           N  
ATOM   3989  H   ASP A 243      12.068 -13.656  -2.155  1.00 91.74           H  
ATOM   3990  CA  ASP A 243      11.990 -15.781  -2.201  1.00 91.74           C  
ATOM   3991  HA  ASP A 243      12.218 -16.525  -2.964  1.00 91.74           H  
ATOM   3992  C   ASP A 243      10.570 -16.128  -1.730  1.00 91.74           C  
ATOM   3993  CB  ASP A 243      13.063 -15.926  -1.110  1.00 91.74           C  
ATOM   3994  HB2 ASP A 243      13.026 -16.933  -0.696  1.00 91.74           H  
ATOM   3995  HB3 ASP A 243      12.858 -15.215  -0.310  1.00 91.74           H  
ATOM   3996  O   ASP A 243      10.375 -17.068  -0.967  1.00 91.74           O  
ATOM   3997  CG  ASP A 243      14.471 -15.686  -1.674  1.00 91.74           C  
ATOM   3998  OD1 ASP A 243      14.758 -16.173  -2.805  1.00 91.74           O  
ATOM   3999  OD2 ASP A 243      15.252 -14.959  -1.022  1.00 91.74           O  
ATOM   4000  N   SER A 244       9.578 -15.367  -2.192  1.00 94.47           N  
ATOM   4001  H   SER A 244       9.791 -14.658  -2.879  1.00 94.47           H  
ATOM   4002  CA  SER A 244       8.173 -15.541  -1.841  1.00 94.47           C  
ATOM   4003  HA  SER A 244       8.103 -16.094  -0.904  1.00 94.47           H  
ATOM   4004  C   SER A 244       7.414 -16.340  -2.907  1.00 94.47           C  
ATOM   4005  CB  SER A 244       7.570 -14.158  -1.599  1.00 94.47           C  
ATOM   4006  HB2 SER A 244       6.650 -14.247  -1.021  1.00 94.47           H  
ATOM   4007  HB3 SER A 244       8.268 -13.556  -1.016  1.00 94.47           H  
ATOM   4008  O   SER A 244       7.923 -16.600  -4.001  1.00 94.47           O  
ATOM   4009  OG  SER A 244       7.293 -13.511  -2.819  1.00 94.47           O  
ATOM   4010  HG  SER A 244       6.582 -13.999  -3.241  1.00 94.47           H  
ATOM   4011  N   THR A 245       6.158 -16.677  -2.622  1.00 95.34           N  
ATOM   4012  H   THR A 245       5.765 -16.430  -1.725  1.00 95.34           H  
ATOM   4013  CA  THR A 245       5.285 -17.376  -3.572  1.00 95.34           C  
ATOM   4014  HA  THR A 245       5.882 -18.081  -4.151  1.00 95.34           H  
ATOM   4015  C   THR A 245       4.646 -16.368  -4.523  1.00 95.34           C  
ATOM   4016  CB  THR A 245       4.221 -18.189  -2.824  1.00 95.34           C  
ATOM   4017  HB  THR A 245       3.588 -17.517  -2.243  1.00 95.34           H  
ATOM   4018  O   THR A 245       4.035 -15.398  -4.079  1.00 95.34           O  
ATOM   4019  CG2 THR A 245       3.355 -19.026  -3.763  1.00 95.34           C  
ATOM   4020 HG21 THR A 245       3.978 -19.702  -4.350  1.00 95.34           H  
ATOM   4021 HG22 THR A 245       2.642 -19.611  -3.182  1.00 95.34           H  
ATOM   4022 HG23 THR A 245       2.790 -18.381  -4.436  1.00 95.34           H  
ATOM   4023  OG1 THR A 245       4.866 -19.089  -1.952  1.00 95.34           O  
ATOM   4024  HG1 THR A 245       4.199 -19.422  -1.348  1.00 95.34           H  
ATOM   4025  N   LEU A 246       4.790 -16.569  -5.835  1.00 94.43           N  
ATOM   4026  H   LEU A 246       5.267 -17.406  -6.138  1.00 94.43           H  
ATOM   4027  CA  LEU A 246       4.040 -15.815  -6.844  1.00 94.43           C  
ATOM   4028  HA  LEU A 246       3.978 -14.769  -6.547  1.00 94.43           H  
ATOM   4029  C   LEU A 246       2.625 -16.392  -6.927  1.00 94.43           C  
ATOM   4030  CB  LEU A 246       4.772 -15.912  -8.198  1.00 94.43           C  
ATOM   4031  HB2 LEU A 246       4.927 -16.967  -8.424  1.00 94.43           H  
ATOM   4032  HB3 LEU A 246       5.750 -15.442  -8.099  1.00 94.43           H  
ATOM   4033  O   LEU A 246       2.478 -17.568  -7.240  1.00 94.43           O  
ATOM   4034  CG  LEU A 246       4.024 -15.281  -9.392  1.00 94.43           C  
ATOM   4035  HG  LEU A 246       3.039 -15.735  -9.504  1.00 94.43           H  
ATOM   4036  CD1 LEU A 246       3.858 -13.768  -9.246  1.00 94.43           C  
ATOM   4037 HD11 LEU A 246       3.215 -13.558  -8.391  1.00 94.43           H  
ATOM   4038 HD12 LEU A 246       3.377 -13.364 -10.136  1.00 94.43           H  
ATOM   4039 HD13 LEU A 246       4.829 -13.296  -9.092  1.00 94.43           H  
ATOM   4040  CD2 LEU A 246       4.816 -15.534 -10.677  1.00 94.43           C  
ATOM   4041 HD21 LEU A 246       5.824 -15.130 -10.584  1.00 94.43           H  
ATOM   4042 HD22 LEU A 246       4.301 -15.079 -11.523  1.00 94.43           H  
ATOM   4043 HD23 LEU A 246       4.871 -16.609 -10.846  1.00 94.43           H  
ATOM   4044  N   ILE A 247       1.610 -15.565  -6.684  1.00 91.92           N  
ATOM   4045  H   ILE A 247       1.806 -14.597  -6.476  1.00 91.92           H  
ATOM   4046  CA  ILE A 247       0.209 -15.948  -6.866  1.00 91.92           C  
ATOM   4047  HA  ILE A 247       0.117 -17.030  -6.772  1.00 91.92           H  
ATOM   4048  C   ILE A 247      -0.217 -15.564  -8.278  1.00 91.92           C  
ATOM   4049  CB  ILE A 247      -0.703 -15.316  -5.792  1.00 91.92           C  
ATOM   4050  HB  ILE A 247      -0.568 -14.234  -5.800  1.00 91.92           H  
ATOM   4051  O   ILE A 247      -0.205 -14.384  -8.655  1.00 91.92           O  
ATOM   4052  CG1 ILE A 247      -0.328 -15.855  -4.393  1.00 91.92           C  
ATOM   4053 HG12 ILE A 247      -0.490 -16.933  -4.380  1.00 91.92           H  
ATOM   4054 HG13 ILE A 247       0.729 -15.675  -4.198  1.00 91.92           H  
ATOM   4055  CG2 ILE A 247      -2.174 -15.640  -6.122  1.00 91.92           C  
ATOM   4056 HG21 ILE A 247      -2.856 -15.199  -5.395  1.00 91.92           H  
ATOM   4057 HG22 ILE A 247      -2.309 -16.721  -6.134  1.00 91.92           H  
ATOM   4058 HG23 ILE A 247      -2.462 -15.236  -7.093  1.00 91.92           H  
ATOM   4059  CD1 ILE A 247      -1.124 -15.234  -3.239  1.00 91.92           C  
ATOM   4060 HD11 ILE A 247      -0.918 -15.802  -2.331  1.00 91.92           H  
ATOM   4061 HD12 ILE A 247      -2.199 -15.303  -3.400  1.00 91.92           H  
ATOM   4062 HD13 ILE A 247      -0.840 -14.190  -3.105  1.00 91.92           H  
ATOM   4063  N   HIS A 248      -0.654 -16.551  -9.053  1.00 83.89           N  
ATOM   4064  H   HIS A 248      -0.699 -17.489  -8.681  1.00 83.89           H  
ATOM   4065  CA  HIS A 248      -1.270 -16.304 -10.344  1.00 83.89           C  
ATOM   4066  HA  HIS A 248      -0.812 -15.427 -10.800  1.00 83.89           H  
ATOM   4067  C   HIS A 248      -2.753 -15.998 -10.139  1.00 83.89           C  
ATOM   4068  CB  HIS A 248      -1.002 -17.485 -11.277  1.00 83.89           C  
ATOM   4069  HB2 HIS A 248      -1.277 -18.413 -10.776  1.00 83.89           H  
ATOM   4070  HB3 HIS A 248      -1.620 -17.386 -12.169  1.00 83.89           H  
ATOM   4071  O   HIS A 248      -3.594 -16.888 -10.043  1.00 83.89           O  
ATOM   4072  CG  HIS A 248       0.442 -17.563 -11.696  1.00 83.89           C  
ATOM   4073  CD2 HIS A 248       1.422 -18.342 -11.139  1.00 83.89           C  
ATOM   4074  HD2 HIS A 248       1.294 -19.020 -10.308  1.00 83.89           H  
ATOM   4075  ND1 HIS A 248       1.023 -16.827 -12.701  1.00 83.89           N  
ATOM   4076  HD1 HIS A 248       0.542 -16.164 -13.292  1.00 83.89           H  
ATOM   4077  CE1 HIS A 248       2.320 -17.164 -12.763  1.00 83.89           C  
ATOM   4078  HE1 HIS A 248       3.037 -16.757 -13.461  1.00 83.89           H  
ATOM   4079  NE2 HIS A 248       2.613 -18.085 -11.837  1.00 83.89           N  
ATOM   4080  N   GLN A 249      -3.078 -14.707 -10.071  1.00 72.29           N  
ATOM   4081  H   GLN A 249      -2.340 -14.018 -10.058  1.00 72.29           H  
ATOM   4082  CA  GLN A 249      -4.468 -14.266 -10.071  1.00 72.29           C  
ATOM   4083  HA  GLN A 249      -5.044 -14.926  -9.422  1.00 72.29           H  
ATOM   4084  C   GLN A 249      -5.045 -14.375 -11.484  1.00 72.29           C  
ATOM   4085  CB  GLN A 249      -4.600 -12.843  -9.517  1.00 72.29           C  
ATOM   4086  HB2 GLN A 249      -5.646 -12.546  -9.586  1.00 72.29           H  
ATOM   4087  HB3 GLN A 249      -4.008 -12.154 -10.120  1.00 72.29           H  
ATOM   4088  O   GLN A 249      -4.474 -13.866 -12.455  1.00 72.29           O  
ATOM   4089  CG  GLN A 249      -4.160 -12.757  -8.049  1.00 72.29           C  
ATOM   4090  HG2 GLN A 249      -4.627 -13.566  -7.486  1.00 72.29           H  
ATOM   4091  HG3 GLN A 249      -3.078 -12.868  -7.975  1.00 72.29           H  
ATOM   4092  CD  GLN A 249      -4.557 -11.428  -7.422  1.00 72.29           C  
ATOM   4093  NE2 GLN A 249      -5.173 -11.441  -6.261  1.00 72.29           N  
ATOM   4094 HE21 GLN A 249      -5.503 -10.558  -5.898  1.00 72.29           H  
ATOM   4095 HE22 GLN A 249      -5.364 -12.303  -5.771  1.00 72.29           H  
ATOM   4096  OE1 GLN A 249      -4.325 -10.360  -7.971  1.00 72.29           O  
ATOM   4097  N   SER A 250      -6.197 -15.029 -11.602  1.00 62.02           N  
ATOM   4098  H   SER A 250      -6.550 -15.527 -10.797  1.00 62.02           H  
ATOM   4099  CA  SER A 250      -6.985 -14.991 -12.833  1.00 62.02           C  
ATOM   4100  HA  SER A 250      -6.370 -15.392 -13.638  1.00 62.02           H  
ATOM   4101  C   SER A 250      -7.370 -13.551 -13.194  1.00 62.02           C  
ATOM   4102  CB  SER A 250      -8.230 -15.873 -12.709  1.00 62.02           C  
ATOM   4103  HB2 SER A 250      -7.928 -16.901 -12.509  1.00 62.02           H  
ATOM   4104  HB3 SER A 250      -8.798 -15.845 -13.639  1.00 62.02           H  
ATOM   4105  O   SER A 250      -7.615 -12.714 -12.327  1.00 62.02           O  
ATOM   4106  OG  SER A 250      -9.041 -15.413 -11.654  1.00 62.02           O  
ATOM   4107  HG  SER A 250      -8.516 -15.488 -10.854  1.00 62.02           H  
ATOM   4108  N   ILE A 251      -7.481 -13.268 -14.496  1.00 54.83           N  
ATOM   4109  H   ILE A 251      -7.234 -13.988 -15.159  1.00 54.83           H  
ATOM   4110  CA  ILE A 251      -7.926 -11.959 -15.011  1.00 54.83           C  
ATOM   4111  HA  ILE A 251      -7.240 -11.191 -14.654  1.00 54.83           H  
ATOM   4112  C   ILE A 251      -9.324 -11.599 -14.476  1.00 54.83           C  
ATOM   4113  CB  ILE A 251      -7.908 -11.972 -16.561  1.00 54.83           C  
ATOM   4114  HB  ILE A 251      -8.578 -12.763 -16.899  1.00 54.83           H  
ATOM   4115  O   ILE A 251      -9.642 -10.427 -14.306  1.00 54.83           O  
ATOM   4116  CG1 ILE A 251      -6.487 -12.287 -17.093  1.00 54.83           C  
ATOM   4117 HG12 ILE A 251      -5.795 -11.508 -16.777  1.00 54.83           H  
ATOM   4118 HG13 ILE A 251      -6.146 -13.233 -16.672  1.00 54.83           H  
ATOM   4119  CG2 ILE A 251      -8.421 -10.642 -17.149  1.00 54.83           C  
ATOM   4120 HG21 ILE A 251      -9.468 -10.490 -16.888  1.00 54.83           H  
ATOM   4121 HG22 ILE A 251      -8.365 -10.646 -18.237  1.00 54.83           H  
ATOM   4122 HG23 ILE A 251      -7.837  -9.810 -16.756  1.00 54.83           H  
ATOM   4123  CD1 ILE A 251      -6.409 -12.438 -18.621  1.00 54.83           C  
ATOM   4124 HD11 ILE A 251      -7.226 -13.069 -18.972  1.00 54.83           H  
ATOM   4125 HD12 ILE A 251      -6.464 -11.460 -19.099  1.00 54.83           H  
ATOM   4126 HD13 ILE A 251      -5.460 -12.903 -18.889  1.00 54.83           H  
ATOM   4127  N   THR A 252     -10.149 -12.610 -14.196  1.00 60.79           N  
ATOM   4128  H   THR A 252      -9.814 -13.557 -14.307  1.00 60.79           H  
ATOM   4129  CA  THR A 252     -11.503 -12.469 -13.649  1.00 60.79           C  
ATOM   4130  HA  THR A 252     -11.961 -11.564 -14.050  1.00 60.79           H  
ATOM   4131  C   THR A 252     -11.539 -12.336 -12.124  1.00 60.79           C  
ATOM   4132  CB  THR A 252     -12.364 -13.672 -14.065  1.00 60.79           C  
ATOM   4133  HB  THR A 252     -13.345 -13.597 -13.596  1.00 60.79           H  
ATOM   4134  O   THR A 252     -12.606 -12.076 -11.580  1.00 60.79           O  
ATOM   4135  CG2 THR A 252     -12.548 -13.760 -15.581  1.00 60.79           C  
ATOM   4136 HG21 THR A 252     -12.984 -12.832 -15.949  1.00 60.79           H  
ATOM   4137 HG22 THR A 252     -13.225 -14.581 -15.816  1.00 60.79           H  
ATOM   4138 HG23 THR A 252     -11.592 -13.932 -16.076  1.00 60.79           H  
ATOM   4139  OG1 THR A 252     -11.736 -14.871 -13.667  1.00 60.79           O  
ATOM   4140  HG1 THR A 252     -12.390 -15.571 -13.723  1.00 60.79           H  
ATOM   4141  N   GLY A 253     -10.415 -12.538 -11.425  1.00 58.39           N  
ATOM   4142  H   GLY A 253      -9.551 -12.700 -11.923  1.00 58.39           H  
ATOM   4143  CA  GLY A 253     -10.353 -12.569  -9.959  1.00 58.39           C  
ATOM   4144  HA2 GLY A 253      -9.307 -12.589  -9.654  1.00 58.39           H  
ATOM   4145  HA3 GLY A 253     -10.809 -11.661  -9.563  1.00 58.39           H  
ATOM   4146  C   GLY A 253     -11.054 -13.770  -9.309  1.00 58.39           C  
ATOM   4147  O   GLY A 253     -11.189 -13.795  -8.092  1.00 58.39           O  
ATOM   4148  N   LEU A 254     -11.508 -14.757 -10.094  1.00 55.66           N  
ATOM   4149  H   LEU A 254     -11.319 -14.692 -11.084  1.00 55.66           H  
ATOM   4150  CA  LEU A 254     -12.291 -15.900  -9.600  1.00 55.66           C  
ATOM   4151  HA  LEU A 254     -12.948 -15.556  -8.800  1.00 55.66           H  
ATOM   4152  C   LEU A 254     -11.434 -17.006  -8.975  1.00 55.66           C  
ATOM   4153  CB  LEU A 254     -13.147 -16.468 -10.746  1.00 55.66           C  
ATOM   4154  HB2 LEU A 254     -12.494 -16.683 -11.592  1.00 55.66           H  
ATOM   4155  HB3 LEU A 254     -13.583 -17.412 -10.418  1.00 55.66           H  
ATOM   4156  O   LEU A 254     -11.912 -17.729  -8.109  1.00 55.66           O  
ATOM   4157  CG  LEU A 254     -14.291 -15.542 -11.197  1.00 55.66           C  
ATOM   4158  HG  LEU A 254     -13.892 -14.559 -11.447  1.00 55.66           H  
ATOM   4159  CD1 LEU A 254     -14.955 -16.119 -12.450  1.00 55.66           C  
ATOM   4160 HD11 LEU A 254     -14.220 -16.252 -13.244  1.00 55.66           H  
ATOM   4161 HD12 LEU A 254     -15.406 -17.083 -12.216  1.00 55.66           H  
ATOM   4162 HD13 LEU A 254     -15.732 -15.438 -12.797  1.00 55.66           H  
ATOM   4163  CD2 LEU A 254     -15.370 -15.390 -10.123  1.00 55.66           C  
ATOM   4164 HD21 LEU A 254     -15.740 -16.368  -9.817  1.00 55.66           H  
ATOM   4165 HD22 LEU A 254     -16.197 -14.795 -10.511  1.00 55.66           H  
ATOM   4166 HD23 LEU A 254     -14.963 -14.872  -9.255  1.00 55.66           H  
ATOM   4167  N   TYR A 255     -10.180 -17.137  -9.408  1.00 49.42           N  
ATOM   4168  H   TYR A 255      -9.867 -16.511 -10.136  1.00 49.42           H  
ATOM   4169  CA  TYR A 255      -9.243 -18.127  -8.881  1.00 49.42           C  
ATOM   4170  HA  TYR A 255      -9.589 -18.444  -7.897  1.00 49.42           H  
ATOM   4171  C   TYR A 255      -7.843 -17.533  -8.697  1.00 49.42           C  
ATOM   4172  CB  TYR A 255      -9.232 -19.372  -9.785  1.00 49.42           C  
ATOM   4173  HB2 TYR A 255      -8.881 -19.089 -10.777  1.00 49.42           H  
ATOM   4174  HB3 TYR A 255      -8.522 -20.092  -9.378  1.00 49.42           H  
ATOM   4175  O   TYR A 255      -7.382 -16.730  -9.520  1.00 49.42           O  
ATOM   4176  CG  TYR A 255     -10.590 -20.048  -9.903  1.00 49.42           C  
ATOM   4177  CD1 TYR A 255     -11.046 -20.892  -8.870  1.00 49.42           C  
ATOM   4178  HD1 TYR A 255     -10.417 -21.077  -8.012  1.00 49.42           H  
ATOM   4179  CD2 TYR A 255     -11.423 -19.783 -11.008  1.00 49.42           C  
ATOM   4180  HD2 TYR A 255     -11.080 -19.124 -11.793  1.00 49.42           H  
ATOM   4181  CE1 TYR A 255     -12.332 -21.464  -8.935  1.00 49.42           C  
ATOM   4182  HE1 TYR A 255     -12.680 -22.095  -8.131  1.00 49.42           H  
ATOM   4183  CE2 TYR A 255     -12.709 -20.353 -11.078  1.00 49.42           C  
ATOM   4184  HE2 TYR A 255     -13.361 -20.150 -11.915  1.00 49.42           H  
ATOM   4185  OH  TYR A 255     -14.414 -21.727 -10.110  1.00 49.42           O  
ATOM   4186  HH  TYR A 255     -14.618 -22.248  -9.331  1.00 49.42           H  
ATOM   4187  CZ  TYR A 255     -13.168 -21.189 -10.039  1.00 49.42           C  
ATOM   4188  N   GLU A 256      -7.195 -17.958  -7.614  1.00 50.12           N  
ATOM   4189  H   GLU A 256      -7.666 -18.624  -7.019  1.00 50.12           H  
ATOM   4190  CA  GLU A 256      -5.767 -17.809  -7.325  1.00 50.12           C  
ATOM   4191  HA  GLU A 256      -5.295 -17.163  -8.065  1.00 50.12           H  
ATOM   4192  C   GLU A 256      -5.145 -19.213  -7.432  1.00 50.12           C  
ATOM   4193  CB  GLU A 256      -5.556 -17.194  -5.915  1.00 50.12           C  
ATOM   4194  HB2 GLU A 256      -4.484 -17.141  -5.723  1.00 50.12           H  
ATOM   4195  HB3 GLU A 256      -5.996 -17.851  -5.165  1.00 50.12           H  
ATOM   4196  O   GLU A 256      -5.690 -20.159  -6.858  1.00 50.12           O  
ATOM   4197  CG  GLU A 256      -6.165 -15.785  -5.753  1.00 50.12           C  
ATOM   4198  HG2 GLU A 256      -7.251 -15.874  -5.741  1.00 50.12           H  
ATOM   4199  HG3 GLU A 256      -5.901 -15.210  -6.641  1.00 50.12           H  
ATOM   4200  CD  GLU A 256      -5.722 -14.986  -4.499  1.00 50.12           C  
ATOM   4201  OE1 GLU A 256      -5.692 -13.734  -4.596  1.00 50.12           O  
ATOM   4202  OE2 GLU A 256      -5.401 -15.551  -3.423  1.00 50.12           O  
ATOM   4203  N   THR A 257      -4.053 -19.367  -8.185  1.00 54.11           N  
ATOM   4204  H   THR A 257      -3.667 -18.565  -8.662  1.00 54.11           H  
ATOM   4205  CA  THR A 257      -3.241 -20.603  -8.221  1.00 54.11           C  
ATOM   4206  HA  THR A 257      -3.602 -21.302  -7.466  1.00 54.11           H  
ATOM   4207  C   THR A 257      -1.801 -20.318  -7.853  1.00 54.11           C  
ATOM   4208  CB  THR A 257      -3.264 -21.321  -9.572  1.00 54.11           C  
ATOM   4209  HB  THR A 257      -2.600 -22.184  -9.518  1.00 54.11           H  
ATOM   4210  O   THR A 257      -1.312 -19.239  -8.277  1.00 54.11           O  
ATOM   4211  CG2 THR A 257      -4.653 -21.804  -9.979  1.00 54.11           C  
ATOM   4212 HG21 THR A 257      -5.322 -20.952 -10.099  1.00 54.11           H  
ATOM   4213 HG22 THR A 257      -4.585 -22.351 -10.920  1.00 54.11           H  
ATOM   4214 HG23 THR A 257      -5.046 -22.462  -9.204  1.00 54.11           H  
ATOM   4215  OG1 THR A 257      -2.777 -20.438 -10.549  1.00 54.11           O  
ATOM   4216  HG1 THR A 257      -2.172 -19.883 -10.052  1.00 54.11           H  
ATOM   4217  OXT THR A 257      -1.207 -21.218  -7.234  1.00 54.11           O  
TER    4218      THR A 257                                                       
END   
