# Supplementary material for: Computational design of novel Cas9 PAM-interacting domains using evolution-based modelling and structural quality assessment
Source: PLoS Comput Biol. 2023 Nov 17;19(11):e1011621. doi: 10.1371/journal.pcbi.1011621 (PMC10729993; doi:10.1371/journal.pcbi.1011621)
Supplement: S1 File — This file contains the experimentally tested sequences in a zip format. It includes Fasta files, AlphaFold Prediction with PDB file, pLDDT, and more. (ZIP) [file pcbi.1011621.s001.zip › pdb/dgfx_1_relaxed_rank_1_model_3.pdb]

ATOM      1  N   THR A   1      -2.976  11.063 -19.916  1.00 40.99           N  
ATOM      2  H   THR A   1      -3.439  11.353 -19.066  1.00 40.99           H  
ATOM      3  H2  THR A   1      -3.622  11.207 -20.678  1.00 40.99           H  
ATOM      4  H3  THR A   1      -2.723  10.088 -19.850  1.00 40.99           H  
ATOM      5  CA  THR A   1      -1.786  11.922 -20.090  1.00 40.99           C  
ATOM      6  HA  THR A   1      -1.295  11.714 -21.040  1.00 40.99           H  
ATOM      7  C   THR A   1      -0.801  11.633 -18.965  1.00 40.99           C  
ATOM      8  CB  THR A   1      -2.221  13.394 -20.077  1.00 40.99           C  
ATOM      9  HB  THR A   1      -1.362  14.044 -19.906  1.00 40.99           H  
ATOM     10  O   THR A   1      -0.943  12.154 -17.872  1.00 40.99           O  
ATOM     11  CG2 THR A   1      -2.909  13.772 -21.386  1.00 40.99           C  
ATOM     12 HG21 THR A   1      -2.235  13.602 -22.225  1.00 40.99           H  
ATOM     13 HG22 THR A   1      -3.826  13.202 -21.533  1.00 40.99           H  
ATOM     14 HG23 THR A   1      -3.161  14.833 -21.366  1.00 40.99           H  
ATOM     15  OG1 THR A   1      -3.186  13.566 -19.071  1.00 40.99           O  
ATOM     16  HG1 THR A   1      -3.249  14.503 -18.873  1.00 40.99           H  
ATOM     17  N   GLY A   2       0.139  10.705 -19.162  1.00 59.65           N  
ATOM     18  H   GLY A   2       0.290  10.321 -20.084  1.00 59.65           H  
ATOM     19  CA  GLY A   2       1.204  10.436 -18.185  1.00 59.65           C  
ATOM     20  HA2 GLY A   2       1.004  10.912 -17.225  1.00 59.65           H  
ATOM     21  HA3 GLY A   2       1.301   9.362 -18.025  1.00 59.65           H  
ATOM     22  C   GLY A   2       2.520  10.957 -18.745  1.00 59.65           C  
ATOM     23  O   GLY A   2       2.864  10.583 -19.862  1.00 59.65           O  
ATOM     24  N   GLY A   3       3.215  11.836 -18.022  1.00 77.16           N  
ATOM     25  H   GLY A   3       2.867  12.132 -17.121  1.00 77.16           H  
ATOM     26  CA  GLY A   3       4.521  12.341 -18.449  1.00 77.16           C  
ATOM     27  HA2 GLY A   3       4.925  13.026 -17.703  1.00 77.16           H  
ATOM     28  HA3 GLY A   3       4.407  12.889 -19.385  1.00 77.16           H  
ATOM     29  C   GLY A   3       5.525  11.202 -18.652  1.00 77.16           C  
ATOM     30  O   GLY A   3       5.490  10.195 -17.936  1.00 77.16           O  
ATOM     31  N   PHE A   4       6.429  11.360 -19.621  1.00 83.31           N  
ATOM     32  H   PHE A   4       6.392  12.200 -20.182  1.00 83.31           H  
ATOM     33  CA  PHE A   4       7.516  10.406 -19.887  1.00 83.31           C  
ATOM     34  HA  PHE A   4       7.090   9.423 -20.091  1.00 83.31           H  
ATOM     35  C   PHE A   4       8.471  10.257 -18.697  1.00 83.31           C  
ATOM     36  CB  PHE A   4       8.297  10.868 -21.123  1.00 83.31           C  
ATOM     37  HB2 PHE A   4       8.653  11.887 -20.969  1.00 83.31           H  
ATOM     38  HB3 PHE A   4       9.175  10.231 -21.238  1.00 83.31           H  
ATOM     39  O   PHE A   4       9.115   9.219 -18.533  1.00 83.31           O  
ATOM     40  CG  PHE A   4       7.498  10.792 -22.406  1.00 83.31           C  
ATOM     41  CD1 PHE A   4       7.222   9.535 -22.967  1.00 83.31           C  
ATOM     42  HD1 PHE A   4       7.637   8.653 -22.503  1.00 83.31           H  
ATOM     43  CD2 PHE A   4       7.034  11.957 -23.044  1.00 83.31           C  
ATOM     44  HD2 PHE A   4       7.261  12.930 -22.634  1.00 83.31           H  
ATOM     45  CE1 PHE A   4       6.454   9.431 -24.140  1.00 83.31           C  
ATOM     46  HE1 PHE A   4       6.257   8.464 -24.580  1.00 83.31           H  
ATOM     47  CE2 PHE A   4       6.281  11.856 -24.228  1.00 83.31           C  
ATOM     48  HE2 PHE A   4       5.933  12.750 -24.722  1.00 83.31           H  
ATOM     49  CZ  PHE A   4       5.982  10.594 -24.770  1.00 83.31           C  
ATOM     50  HZ  PHE A   4       5.411  10.521 -25.684  1.00 83.31           H  
ATOM     51  N   SER A   5       8.524  11.279 -17.847  1.00 85.44           N  
ATOM     52  H   SER A   5       7.965  12.095 -18.053  1.00 85.44           H  
ATOM     53  CA  SER A   5       9.341  11.366 -16.648  1.00 85.44           C  
ATOM     54  HA  SER A   5       9.615  10.364 -16.317  1.00 85.44           H  
ATOM     55  C   SER A   5       8.576  12.022 -15.510  1.00 85.44           C  
ATOM     56  CB  SER A   5      10.623  12.148 -16.955  1.00 85.44           C  
ATOM     57  HB2 SER A   5      11.241  11.520 -17.597  1.00 85.44           H  
ATOM     58  HB3 SER A   5      11.173  12.352 -16.036  1.00 85.44           H  
ATOM     59  O   SER A   5       7.535  12.646 -15.705  1.00 85.44           O  
ATOM     60  OG  SER A   5      10.388  13.358 -17.652  1.00 85.44           O  
ATOM     61  HG  SER A   5       9.772  13.932 -17.191  1.00 85.44           H  
ATOM     62  N   LYS A   6       9.116  11.911 -14.300  1.00 83.26           N  
ATOM     63  H   LYS A   6       9.962  11.367 -14.207  1.00 83.26           H  
ATOM     64  CA  LYS A   6       8.701  12.769 -13.194  1.00 83.26           C  
ATOM     65  HA  LYS A   6       7.613  12.789 -13.134  1.00 83.26           H  
ATOM     66  C   LYS A   6       9.204  14.187 -13.453  1.00 83.26           C  
ATOM     67  CB  LYS A   6       9.276  12.238 -11.891  1.00 83.26           C  
ATOM     68  HB2 LYS A   6       9.052  12.948 -11.094  1.00 83.26           H  
ATOM     69  HB3 LYS A   6      10.358  12.184 -12.009  1.00 83.26           H  
ATOM     70  O   LYS A   6      10.410  14.408 -13.513  1.00 83.26           O  
ATOM     71  CG  LYS A   6       8.734  10.856 -11.500  1.00 83.26           C  
ATOM     72  HG2 LYS A   6       7.669  10.911 -11.271  1.00 83.26           H  
ATOM     73  HG3 LYS A   6       8.913  10.132 -12.295  1.00 83.26           H  
ATOM     74  CD  LYS A   6       9.530  10.467 -10.266  1.00 83.26           C  
ATOM     75  HD2 LYS A   6       9.339  11.181  -9.465  1.00 83.26           H  
ATOM     76  HD3 LYS A   6      10.579  10.546 -10.552  1.00 83.26           H  
ATOM     77  CE  LYS A   6       9.310   9.055  -9.755  1.00 83.26           C  
ATOM     78  HE2 LYS A   6       8.322   8.976  -9.301  1.00 83.26           H  
ATOM     79  HE3 LYS A   6       9.387   8.364 -10.594  1.00 83.26           H  
ATOM     80  NZ  LYS A   6      10.391   8.800  -8.779  1.00 83.26           N  
ATOM     81  HZ1 LYS A   6      11.273   8.913  -9.258  1.00 83.26           H  
ATOM     82  HZ2 LYS A   6      10.417   9.533  -8.084  1.00 83.26           H  
ATOM     83  HZ3 LYS A   6      10.340   7.882  -8.362  1.00 83.26           H  
ATOM     84  N   GLU A   7       8.278  15.131 -13.554  1.00 84.13           N  
ATOM     85  H   GLU A   7       7.315  14.831 -13.607  1.00 84.13           H  
ATOM     86  CA  GLU A   7       8.545  16.527 -13.940  1.00 84.13           C  
ATOM     87  HA  GLU A   7       9.133  16.535 -14.858  1.00 84.13           H  
ATOM     88  C   GLU A   7       9.355  17.333 -12.908  1.00 84.13           C  
ATOM     89  CB  GLU A   7       7.202  17.222 -14.226  1.00 84.13           C  
ATOM     90  HB2 GLU A   7       6.589  17.184 -13.325  1.00 84.13           H  
ATOM     91  HB3 GLU A   7       7.380  18.272 -14.458  1.00 84.13           H  
ATOM     92  O   GLU A   7       9.754  18.467 -13.168  1.00 84.13           O  
ATOM     93  CG  GLU A   7       6.409  16.590 -15.385  1.00 84.13           C  
ATOM     94  HG2 GLU A   7       5.485  17.153 -15.514  1.00 84.13           H  
ATOM     95  HG3 GLU A   7       6.129  15.573 -15.109  1.00 84.13           H  
ATOM     96  CD  GLU A   7       7.179  16.578 -16.716  1.00 84.13           C  
ATOM     97  OE1 GLU A   7       6.961  15.622 -17.497  1.00 84.13           O  
ATOM     98  OE2 GLU A   7       8.002  17.496 -16.921  1.00 84.13           O  
ATOM     99  N   SER A   8       9.636  16.770 -11.728  1.00 87.54           N  
ATOM    100  H   SER A   8       9.323  15.825 -11.557  1.00 87.54           H  
ATOM    101  CA  SER A   8      10.523  17.400 -10.752  1.00 87.54           C  
ATOM    102  HA  SER A   8      10.136  18.394 -10.528  1.00 87.54           H  
ATOM    103  C   SER A   8      11.933  17.549 -11.327  1.00 87.54           C  
ATOM    104  CB  SER A   8      10.574  16.600  -9.449  1.00 87.54           C  
ATOM    105  HB2 SER A   8      11.201  17.126  -8.729  1.00 87.54           H  
ATOM    106  HB3 SER A   8      11.006  15.618  -9.639  1.00 87.54           H  
ATOM    107  O   SER A   8      12.599  16.560 -11.641  1.00 87.54           O  
ATOM    108  OG  SER A   8       9.272  16.443  -8.913  1.00 87.54           O  
ATOM    109  HG  SER A   8       8.872  17.310  -8.813  1.00 87.54           H  
ATOM    110  N   ILE A   9      12.394  18.797 -11.430  1.00 86.94           N  
ATOM    111  H   ILE A   9      11.767  19.558 -11.210  1.00 86.94           H  
ATOM    112  CA  ILE A   9      13.753  19.124 -11.858  1.00 86.94           C  
ATOM    113  HA  ILE A   9      14.056  18.409 -12.623  1.00 86.94           H  
ATOM    114  C   ILE A   9      14.681  18.969 -10.658  1.00 86.94           C  
ATOM    115  CB  ILE A   9      13.834  20.536 -12.478  1.00 86.94           C  
ATOM    116  HB  ILE A   9      13.518  21.263 -11.730  1.00 86.94           H  
ATOM    117  O   ILE A   9      14.550  19.675  -9.659  1.00 86.94           O  
ATOM    118  CG1 ILE A   9      12.889  20.644 -13.699  1.00 86.94           C  
ATOM    119 HG12 ILE A   9      13.224  19.964 -14.482  1.00 86.94           H  
ATOM    120 HG13 ILE A   9      11.882  20.344 -13.410  1.00 86.94           H  
ATOM    121  CG2 ILE A   9      15.291  20.847 -12.883  1.00 86.94           C  
ATOM    122 HG21 ILE A   9      15.646  20.105 -13.599  1.00 86.94           H  
ATOM    123 HG22 ILE A   9      15.939  20.825 -12.007  1.00 86.94           H  
ATOM    124 HG23 ILE A   9      15.366  21.846 -13.312  1.00 86.94           H  
ATOM    125  CD1 ILE A   9      12.774  22.060 -14.276  1.00 86.94           C  
ATOM    126 HD11 ILE A   9      11.999  22.070 -15.042  1.00 86.94           H  
ATOM    127 HD12 ILE A   9      12.500  22.762 -13.489  1.00 86.94           H  
ATOM    128 HD13 ILE A   9      13.715  22.368 -14.733  1.00 86.94           H  
ATOM    129  N   LEU A  10      15.634  18.052 -10.775  1.00 89.49           N  
ATOM    130  H   LEU A  10      15.689  17.530 -11.638  1.00 89.49           H  
ATOM    131  CA  LEU A  10      16.677  17.840  -9.787  1.00 89.49           C  
ATOM    132  HA  LEU A  10      16.351  18.277  -8.843  1.00 89.49           H  
ATOM    133  C   LEU A  10      17.969  18.556 -10.202  1.00 89.49           C  
ATOM    134  CB  LEU A  10      16.887  16.335  -9.576  1.00 89.49           C  
ATOM    135  HB2 LEU A  10      17.734  16.189  -8.906  1.00 89.49           H  
ATOM    136  HB3 LEU A  10      17.145  15.899 -10.542  1.00 89.49           H  
ATOM    137  O   LEU A  10      18.246  18.699 -11.400  1.00 89.49           O  
ATOM    138  CG  LEU A  10      15.670  15.575  -9.016  1.00 89.49           C  
ATOM    139  HG  LEU A  10      14.891  15.533  -9.777  1.00 89.49           H  
ATOM    140  CD1 LEU A  10      16.104  14.152  -8.667  1.00 89.49           C  
ATOM    141 HD11 LEU A  10      15.243  13.572  -8.332  1.00 89.49           H  
ATOM    142 HD12 LEU A  10      16.531  13.662  -9.542  1.00 89.49           H  
ATOM    143 HD13 LEU A  10      16.849  14.169  -7.872  1.00 89.49           H  
ATOM    144  CD2 LEU A  10      15.088  16.203  -7.746  1.00 89.49           C  
ATOM    145 HD21 LEU A  10      14.303  15.559  -7.348  1.00 89.49           H  
ATOM    146 HD22 LEU A  10      14.640  17.169  -7.980  1.00 89.49           H  
ATOM    147 HD23 LEU A  10      15.868  16.330  -6.995  1.00 89.49           H  
ATOM    148  N   PRO A  11      18.778  19.006  -9.226  1.00 90.21           N  
ATOM    149  CA  PRO A  11      20.070  19.616  -9.506  1.00 90.21           C  
ATOM    150  HA  PRO A  11      19.936  20.474 -10.163  1.00 90.21           H  
ATOM    151  C   PRO A  11      21.024  18.623 -10.183  1.00 90.21           C  
ATOM    152  CB  PRO A  11      20.595  20.093  -8.147  1.00 90.21           C  
ATOM    153  HB2 PRO A  11      20.230  21.101  -7.951  1.00 90.21           H  
ATOM    154  HB3 PRO A  11      21.683  20.066  -8.085  1.00 90.21           H  
ATOM    155  O   PRO A  11      20.811  17.409 -10.183  1.00 90.21           O  
ATOM    156  CG  PRO A  11      19.951  19.121  -7.161  1.00 90.21           C  
ATOM    157  HG2 PRO A  11      20.519  18.191  -7.138  1.00 90.21           H  
ATOM    158  HG3 PRO A  11      19.868  19.548  -6.162  1.00 90.21           H  
ATOM    159  CD  PRO A  11      18.582  18.871  -7.787  1.00 90.21           C  
ATOM    160  HD2 PRO A  11      17.877  19.630  -7.446  1.00 90.21           H  
ATOM    161  HD3 PRO A  11      18.227  17.879  -7.510  1.00 90.21           H  
ATOM    162  N   LYS A  12      22.104  19.157 -10.761  1.00 89.60           N  
ATOM    163  H   LYS A  12      22.224  20.159 -10.706  1.00 89.60           H  
ATOM    164  CA  LYS A  12      23.163  18.355 -11.381  1.00 89.60           C  
ATOM    165  HA  LYS A  12      22.725  17.788 -12.202  1.00 89.60           H  
ATOM    166  C   LYS A  12      23.728  17.325 -10.400  1.00 89.60           C  
ATOM    167  CB  LYS A  12      24.244  19.276 -11.966  1.00 89.60           C  
ATOM    168  HB2 LYS A  12      24.869  18.680 -12.630  1.00 89.60           H  
ATOM    169  HB3 LYS A  12      23.767  20.050 -12.568  1.00 89.60           H  
ATOM    170  O   LYS A  12      23.925  17.622  -9.223  1.00 89.60           O  
ATOM    171  CG  LYS A  12      25.138  19.942 -10.906  1.00 89.60           C  
ATOM    172  HG2 LYS A  12      25.670  19.175 -10.343  1.00 89.60           H  
ATOM    173  HG3 LYS A  12      24.520  20.522 -10.221  1.00 89.60           H  
ATOM    174  CD  LYS A  12      26.180  20.860 -11.549  1.00 89.60           C  
ATOM    175  HD2 LYS A  12      25.669  21.657 -12.089  1.00 89.60           H  
ATOM    176  HD3 LYS A  12      26.786  20.282 -12.246  1.00 89.60           H  
ATOM    177  CE  LYS A  12      27.068  21.464 -10.456  1.00 89.60           C  
ATOM    178  HE2 LYS A  12      26.436  22.017  -9.761  1.00 89.60           H  
ATOM    179  HE3 LYS A  12      27.538  20.652  -9.903  1.00 89.60           H  
ATOM    180  NZ  LYS A  12      28.103  22.359 -11.029  1.00 89.60           N  
ATOM    181  HZ1 LYS A  12      27.672  23.111 -11.548  1.00 89.60           H  
ATOM    182  HZ2 LYS A  12      28.706  21.843 -11.655  1.00 89.60           H  
ATOM    183  HZ3 LYS A  12      28.671  22.761 -10.297  1.00 89.60           H  
ATOM    184  N   GLY A  13      24.033  16.134 -10.896  1.00 83.96           N  
ATOM    185  H   GLY A  13      23.827  15.933 -11.864  1.00 83.96           H  
ATOM    186  CA  GLY A  13      24.636  15.081 -10.090  1.00 83.96           C  
ATOM    187  HA2 GLY A  13      25.543  15.464  -9.622  1.00 83.96           H  
ATOM    188  HA3 GLY A  13      23.942  14.784  -9.304  1.00 83.96           H  
ATOM    189  C   GLY A  13      24.997  13.856 -10.916  1.00 83.96           C  
ATOM    190  O   GLY A  13      24.567  13.713 -12.057  1.00 83.96           O  
ATOM    191  N   ASN A  14      25.756  12.942 -10.317  1.00 82.68           N  
ATOM    192  H   ASN A  14      26.083  13.134  -9.381  1.00 82.68           H  
ATOM    193  CA  ASN A  14      26.242  11.722 -10.973  1.00 82.68           C  
ATOM    194  HA  ASN A  14      26.502  11.971 -12.001  1.00 82.68           H  
ATOM    195  C   ASN A  14      25.178  10.612 -11.077  1.00 82.68           C  
ATOM    196  CB  ASN A  14      27.524  11.253 -10.257  1.00 82.68           C  
ATOM    197  HB2 ASN A  14      27.833  10.287 -10.656  1.00 82.68           H  
ATOM    198  HB3 ASN A  14      27.326  11.128  -9.193  1.00 82.68           H  
ATOM    199  O   ASN A  14      25.520   9.441 -11.201  1.00 82.68           O  
ATOM    200  CG  ASN A  14      28.691  12.199 -10.456  1.00 82.68           C  
ATOM    201  ND2 ASN A  14      29.684  12.136  -9.603  1.00 82.68           N  
ATOM    202 HD21 ASN A  14      30.460  12.758  -9.776  1.00 82.68           H  
ATOM    203 HD22 ASN A  14      29.693  11.452  -8.859  1.00 82.68           H  
ATOM    204  OD1 ASN A  14      28.732  12.997 -11.374  1.00 82.68           O  
ATOM    205  N   SER A  15      23.893  10.958 -10.990  1.00 82.55           N  
ATOM    206  H   SER A  15      23.668  11.941 -11.057  1.00 82.55           H  
ATOM    207  CA  SER A  15      22.808   9.990 -11.121  1.00 82.55           C  
ATOM    208  HA  SER A  15      23.095   9.054 -10.642  1.00 82.55           H  
ATOM    209  C   SER A  15      22.535   9.723 -12.595  1.00 82.55           C  
ATOM    210  CB  SER A  15      21.550  10.506 -10.421  1.00 82.55           C  
ATOM    211  HB2 SER A  15      21.744  10.602  -9.353  1.00 82.55           H  
ATOM    212  HB3 SER A  15      21.303  11.491 -10.817  1.00 82.55           H  
ATOM    213  O   SER A  15      22.051  10.602 -13.306  1.00 82.55           O  
ATOM    214  OG  SER A  15      20.462   9.622 -10.624  1.00 82.55           O  
ATOM    215  HG  SER A  15      19.656  10.135 -10.530  1.00 82.55           H  
ATOM    216  N   ASP A  16      22.760   8.487 -13.033  1.00 79.11           N  
ATOM    217  H   ASP A  16      23.289   7.852 -12.452  1.00 79.11           H  
ATOM    218  CA  ASP A  16      22.421   8.046 -14.393  1.00 79.11           C  
ATOM    219  HA  ASP A  16      22.796   8.787 -15.099  1.00 79.11           H  
ATOM    220  C   ASP A  16      20.896   7.945 -14.625  1.00 79.11           C  
ATOM    221  CB  ASP A  16      23.131   6.717 -14.697  1.00 79.11           C  
ATOM    222  HB2 ASP A  16      22.893   6.417 -15.718  1.00 79.11           H  
ATOM    223  HB3 ASP A  16      22.738   5.954 -14.025  1.00 79.11           H  
ATOM    224  O   ASP A  16      20.452   7.624 -15.723  1.00 79.11           O  
ATOM    225  CG  ASP A  16      24.662   6.778 -14.564  1.00 79.11           C  
ATOM    226  OD1 ASP A  16      25.293   7.799 -14.956  1.00 79.11           O  
ATOM    227  OD2 ASP A  16      25.205   5.787 -14.032  1.00 79.11           O  
ATOM    228  N   LYS A  17      20.072   8.222 -13.600  1.00 81.57           N  
ATOM    229  H   LYS A  17      20.500   8.506 -12.730  1.00 81.57           H  
ATOM    230  CA  LYS A  17      18.605   8.291 -13.724  1.00 81.57           C  
ATOM    231  HA  LYS A  17      18.280   7.563 -14.467  1.00 81.57           H  
ATOM    232  C   LYS A  17      18.104   9.642 -14.231  1.00 81.57           C  
ATOM    233  CB  LYS A  17      17.925   7.978 -12.386  1.00 81.57           C  
ATOM    234  HB2 LYS A  17      16.846   8.053 -12.524  1.00 81.57           H  
ATOM    235  HB3 LYS A  17      18.216   8.725 -11.647  1.00 81.57           H  
ATOM    236  O   LYS A  17      16.965   9.704 -14.690  1.00 81.57           O  
ATOM    237  CG  LYS A  17      18.256   6.576 -11.867  1.00 81.57           C  
ATOM    238  HG2 LYS A  17      19.329   6.484 -11.701  1.00 81.57           H  
ATOM    239  HG3 LYS A  17      17.944   5.836 -12.604  1.00 81.57           H  
ATOM    240  CD  LYS A  17      17.523   6.328 -10.547  1.00 81.57           C  
ATOM    241  HD2 LYS A  17      16.450   6.434 -10.705  1.00 81.57           H  
ATOM    242  HD3 LYS A  17      17.854   7.066  -9.816  1.00 81.57           H  
ATOM    243  CE  LYS A  17      17.843   4.918 -10.050  1.00 81.57           C  
ATOM    244  HE2 LYS A  17      18.926   4.816  -9.975  1.00 81.57           H  
ATOM    245  HE3 LYS A  17      17.492   4.201 -10.792  1.00 81.57           H  
ATOM    246  NZ  LYS A  17      17.208   4.663  -8.736  1.00 81.57           N  
ATOM    247  HZ1 LYS A  17      17.548   5.331  -8.059  1.00 81.57           H  
ATOM    248  HZ2 LYS A  17      16.206   4.762  -8.811  1.00 81.57           H  
ATOM    249  HZ3 LYS A  17      17.428   3.731  -8.414  1.00 81.57           H  
ATOM    250  N   LEU A  18      18.922  10.695 -14.118  1.00 86.97           N  
ATOM    251  H   LEU A  18      19.881  10.538 -13.846  1.00 86.97           H  
ATOM    252  CA  LEU A  18      18.525  12.038 -14.528  1.00 86.97           C  
ATOM    253  HA  LEU A  18      17.574  12.271 -14.050  1.00 86.97           H  
ATOM    254  C   LEU A  18      18.316  12.087 -16.038  1.00 86.97           C  
ATOM    255  CB  LEU A  18      19.575  13.084 -14.121  1.00 86.97           C  
ATOM    256  HB2 LEU A  18      19.314  14.023 -14.609  1.00 86.97           H  
ATOM    257  HB3 LEU A  18      20.546  12.760 -14.496  1.00 86.97           H  
ATOM    258  O   LEU A  18      19.187  11.691 -16.810  1.00 86.97           O  
ATOM    259  CG  LEU A  18      19.688  13.368 -12.620  1.00 86.97           C  
ATOM    260  HG  LEU A  18      19.874  12.433 -12.091  1.00 86.97           H  
ATOM    261  CD1 LEU A  18      20.857  14.326 -12.370  1.00 86.97           C  
ATOM    262 HD11 LEU A  18      20.944  14.539 -11.304  1.00 86.97           H  
ATOM    263 HD12 LEU A  18      20.695  15.262 -12.904  1.00 86.97           H  
ATOM    264 HD13 LEU A  18      21.783  13.870 -12.719  1.00 86.97           H  
ATOM    265  CD2 LEU A  18      18.421  14.003 -12.054  1.00 86.97           C  
ATOM    266 HD21 LEU A  18      17.578  13.318 -12.148  1.00 86.97           H  
ATOM    267 HD22 LEU A  18      18.191  14.929 -12.581  1.00 86.97           H  
ATOM    268 HD23 LEU A  18      18.574  14.212 -10.996  1.00 86.97           H  
ATOM    269  N   ILE A  19      17.182  12.638 -16.457  1.00 88.02           N  
ATOM    270  H   ILE A  19      16.510  12.928 -15.761  1.00 88.02           H  
ATOM    271  CA  ILE A  19      16.862  12.814 -17.873  1.00 88.02           C  
ATOM    272  HA  ILE A  19      17.498  12.155 -18.464  1.00 88.02           H  
ATOM    273  C   ILE A  19      17.169  14.248 -18.282  1.00 88.02           C  
ATOM    274  CB  ILE A  19      15.410  12.408 -18.170  1.00 88.02           C  
ATOM    275  HB  ILE A  19      14.753  13.004 -17.536  1.00 88.02           H  
ATOM    276  O   ILE A  19      16.764  15.207 -17.620  1.00 88.02           O  
ATOM    277  CG1 ILE A  19      15.197  10.919 -17.839  1.00 88.02           C  
ATOM    278 HG12 ILE A  19      15.649  10.664 -16.881  1.00 88.02           H  
ATOM    279 HG13 ILE A  19      15.668  10.305 -18.607  1.00 88.02           H  
ATOM    280  CG2 ILE A  19      15.050  12.682 -19.644  1.00 88.02           C  
ATOM    281 HG21 ILE A  19      15.712  12.127 -20.308  1.00 88.02           H  
ATOM    282 HG22 ILE A  19      15.125  13.746 -19.866  1.00 88.02           H  
ATOM    283 HG23 ILE A  19      14.018  12.400 -19.855  1.00 88.02           H  
ATOM    284  CD1 ILE A  19      13.720  10.562 -17.738  1.00 88.02           C  
ATOM    285 HD11 ILE A  19      13.291  11.036 -16.855  1.00 88.02           H  
ATOM    286 HD12 ILE A  19      13.652   9.478 -17.649  1.00 88.02           H  
ATOM    287 HD13 ILE A  19      13.169  10.853 -18.632  1.00 88.02           H  
ATOM    288  N   ALA A  20      17.876  14.394 -19.398  1.00 89.03           N  
ATOM    289  H   ALA A  20      18.162  13.566 -19.901  1.00 89.03           H  
ATOM    290  CA  ALA A  20      18.192  15.688 -19.979  1.00 89.03           C  
ATOM    291  HA  ALA A  20      18.796  16.258 -19.273  1.00 89.03           H  
ATOM    292  C   ALA A  20      16.917  16.483 -20.280  1.00 89.03           C  
ATOM    293  CB  ALA A  20      19.014  15.453 -21.247  1.00 89.03           C  
ATOM    294  HB1 ALA A  20      19.288  16.412 -21.686  1.00 89.03           H  
ATOM    295  HB2 ALA A  20      18.429  14.890 -21.974  1.00 89.03           H  
ATOM    296  HB3 ALA A  20      19.922  14.899 -21.010  1.00 89.03           H  
ATOM    297  O   ALA A  20      16.000  15.989 -20.930  1.00 89.03           O  
ATOM    298  N   ARG A  21      16.881  17.747 -19.846  1.00 86.71           N  
ATOM    299  H   ARG A  21      17.647  18.069 -19.272  1.00 86.71           H  
ATOM    300  CA  ARG A  21      15.751  18.650 -20.131  1.00 86.71           C  
ATOM    301  HA  ARG A  21      14.819  18.130 -19.910  1.00 86.71           H  
ATOM    302  C   ARG A  21      15.654  19.037 -21.607  1.00 86.71           C  
ATOM    303  CB  ARG A  21      15.841  19.910 -19.260  1.00 86.71           C  
ATOM    304  HB2 ARG A  21      16.819  20.375 -19.386  1.00 86.71           H  
ATOM    305  HB3 ARG A  21      15.079  20.616 -19.589  1.00 86.71           H  
ATOM    306  O   ARG A  21      14.587  19.416 -22.074  1.00 86.71           O  
ATOM    307  CG  ARG A  21      15.593  19.593 -17.779  1.00 86.71           C  
ATOM    308  HG2 ARG A  21      14.620  19.111 -17.681  1.00 86.71           H  
ATOM    309  HG3 ARG A  21      16.355  18.907 -17.409  1.00 86.71           H  
ATOM    310  CD  ARG A  21      15.590  20.863 -16.923  1.00 86.71           C  
ATOM    311  HD2 ARG A  21      14.927  21.594 -17.387  1.00 86.71           H  
ATOM    312  HD3 ARG A  21      15.180  20.605 -15.946  1.00 86.71           H  
ATOM    313  NE  ARG A  21      16.945  21.426 -16.738  1.00 86.71           N  
ATOM    314  HE  ARG A  21      17.726  20.801 -16.878  1.00 86.71           H  
ATOM    315  NH1 ARG A  21      16.295  23.485 -15.957  1.00 86.71           N  
ATOM    316 HH11 ARG A  21      16.522  24.378 -15.543  1.00 86.71           H  
ATOM    317 HH12 ARG A  21      15.330  23.215 -16.082  1.00 86.71           H  
ATOM    318  NH2 ARG A  21      18.462  22.968 -16.019  1.00 86.71           N  
ATOM    319 HH21 ARG A  21      19.170  22.251 -15.941  1.00 86.71           H  
ATOM    320 HH22 ARG A  21      18.666  23.867 -15.607  1.00 86.71           H  
ATOM    321  CZ  ARG A  21      17.228  22.621 -16.249  1.00 86.71           C  
ATOM    322  N   LYS A  22      16.780  18.993 -22.321  1.00 84.38           N  
ATOM    323  H   LYS A  22      17.596  18.601 -21.873  1.00 84.38           H  
ATOM    324  CA  LYS A  22      16.897  19.308 -23.745  1.00 84.38           C  
ATOM    325  HA  LYS A  22      15.924  19.190 -24.222  1.00 84.38           H  
ATOM    326  C   LYS A  22      17.859  18.331 -24.399  1.00 84.38           C  
ATOM    327  CB  LYS A  22      17.393  20.751 -23.951  1.00 84.38           C  
ATOM    328  HB2 LYS A  22      17.527  20.918 -25.020  1.00 84.38           H  
ATOM    329  HB3 LYS A  22      18.362  20.873 -23.468  1.00 84.38           H  
ATOM    330  O   LYS A  22      18.799  17.862 -23.756  1.00 84.38           O  
ATOM    331  CG  LYS A  22      16.417  21.806 -23.408  1.00 84.38           C  
ATOM    332  HG2 LYS A  22      16.378  21.741 -22.320  1.00 84.38           H  
ATOM    333  HG3 LYS A  22      15.423  21.614 -23.811  1.00 84.38           H  
ATOM    334  CD  LYS A  22      16.855  23.220 -23.805  1.00 84.38           C  
ATOM    335  HD2 LYS A  22      16.900  23.284 -24.892  1.00 84.38           H  
ATOM    336  HD3 LYS A  22      17.844  23.419 -23.394  1.00 84.38           H  
ATOM    337  CE  LYS A  22      15.850  24.246 -23.270  1.00 84.38           C  
ATOM    338  HE2 LYS A  22      14.856  23.973 -23.624  1.00 84.38           H  
ATOM    339  HE3 LYS A  22      15.843  24.188 -22.181  1.00 84.38           H  
ATOM    340  NZ  LYS A  22      16.185  25.624 -23.711  1.00 84.38           N  
ATOM    341  HZ1 LYS A  22      16.163  25.685 -24.719  1.00 84.38           H  
ATOM    342  HZ2 LYS A  22      15.516  26.288 -23.349  1.00 84.38           H  
ATOM    343  HZ3 LYS A  22      17.108  25.888 -23.396  1.00 84.38           H  
ATOM    344  N   THR A  23      17.662  18.078 -25.687  1.00 81.67           N  
ATOM    345  H   THR A  23      16.836  18.429 -26.152  1.00 81.67           H  
ATOM    346  CA  THR A  23      18.633  17.358 -26.513  1.00 81.67           C  
ATOM    347  HA  THR A  23      18.686  16.328 -26.161  1.00 81.67           H  
ATOM    348  C   THR A  23      20.010  18.017 -26.353  1.00 81.67           C  
ATOM    349  CB  THR A  23      18.187  17.349 -27.985  1.00 81.67           C  
ATOM    350  HB  THR A  23      18.423  18.307 -28.449  1.00 81.67           H  
ATOM    351  O   THR A  23      20.112  19.243 -26.382  1.00 81.67           O  
ATOM    352  CG2 THR A  23      18.841  16.219 -28.773  1.00 81.67           C  
ATOM    353 HG21 THR A  23      19.926  16.276 -28.683  1.00 81.67           H  
ATOM    354 HG22 THR A  23      18.507  15.253 -28.392  1.00 81.67           H  
ATOM    355 HG23 THR A  23      18.575  16.300 -29.827  1.00 81.67           H  
ATOM    356  OG1 THR A  23      16.793  17.132 -28.059  1.00 81.67           O  
ATOM    357  HG1 THR A  23      16.567  16.972 -28.978  1.00 81.67           H  
ATOM    358  N   TYR A  24      21.053  17.211 -26.132  1.00 84.55           N  
ATOM    359  H   TYR A  24      20.878  16.216 -26.133  1.00 84.55           H  
ATOM    360  CA  TYR A  24      22.451  17.633 -25.912  1.00 84.55           C  
ATOM    361  HA  TYR A  24      23.040  16.716 -25.925  1.00 84.55           H  
ATOM    362  C   TYR A  24      22.784  18.290 -24.561  1.00 84.55           C  
ATOM    363  CB  TYR A  24      22.962  18.482 -27.089  1.00 84.55           C  
ATOM    364  HB2 TYR A  24      24.052  18.503 -27.061  1.00 84.55           H  
ATOM    365  HB3 TYR A  24      22.623  19.510 -26.966  1.00 84.55           H  
ATOM    366  O   TYR A  24      23.933  18.671 -24.340  1.00 84.55           O  
ATOM    367  CG  TYR A  24      22.529  17.976 -28.448  1.00 84.55           C  
ATOM    368  CD1 TYR A  24      23.096  16.794 -28.957  1.00 84.55           C  
ATOM    369  HD1 TYR A  24      23.862  16.273 -28.401  1.00 84.55           H  
ATOM    370  CD2 TYR A  24      21.540  18.662 -29.182  1.00 84.55           C  
ATOM    371  HD2 TYR A  24      21.114  19.574 -28.792  1.00 84.55           H  
ATOM    372  CE1 TYR A  24      22.674  16.295 -30.201  1.00 84.55           C  
ATOM    373  HE1 TYR A  24      23.106  15.395 -30.612  1.00 84.55           H  
ATOM    374  CE2 TYR A  24      21.118  18.167 -30.431  1.00 84.55           C  
ATOM    375  HE2 TYR A  24      20.372  18.698 -31.003  1.00 84.55           H  
ATOM    376  OH  TYR A  24      21.294  16.486 -32.141  1.00 84.55           O  
ATOM    377  HH  TYR A  24      20.682  17.064 -32.602  1.00 84.55           H  
ATOM    378  CZ  TYR A  24      21.689  16.980 -30.941  1.00 84.55           C  
ATOM    379  N   TRP A  25      21.835  18.411 -23.628  1.00 88.36           N  
ATOM    380  H   TRP A  25      20.896  18.097 -23.825  1.00 88.36           H  
ATOM    381  CA  TRP A  25      22.148  18.875 -22.274  1.00 88.36           C  
ATOM    382  HA  TRP A  25      22.997  19.558 -22.307  1.00 88.36           H  
ATOM    383  C   TRP A  25      22.546  17.704 -21.386  1.00 88.36           C  
ATOM    384  CB  TRP A  25      20.979  19.657 -21.676  1.00 88.36           C  
ATOM    385  HB2 TRP A  25      20.045  19.126 -21.861  1.00 88.36           H  
ATOM    386  HB3 TRP A  25      21.119  19.695 -20.595  1.00 88.36           H  
ATOM    387  O   TRP A  25      21.712  16.878 -21.038  1.00 88.36           O  
ATOM    388  CG  TRP A  25      20.853  21.069 -22.150  1.00 88.36           C  
ATOM    389  CD1 TRP A  25      21.269  21.561 -23.341  1.00 88.36           C  
ATOM    390  HD1 TRP A  25      21.741  20.987 -24.124  1.00 88.36           H  
ATOM    391  CD2 TRP A  25      20.293  22.203 -21.426  1.00 88.36           C  
ATOM    392  CE2 TRP A  25      20.427  23.367 -22.239  1.00 88.36           C  
ATOM    393  CE3 TRP A  25      19.693  22.362 -20.158  1.00 88.36           C  
ATOM    394  HE3 TRP A  25      19.596  21.500 -19.515  1.00 88.36           H  
ATOM    395  NE1 TRP A  25      21.030  22.918 -23.393  1.00 88.36           N  
ATOM    396  HE1 TRP A  25      21.324  23.495 -24.169  1.00 88.36           H  
ATOM    397  CH2 TRP A  25      19.399  24.757 -20.548  1.00 88.36           C  
ATOM    398  HH2 TRP A  25      19.087  25.728 -20.192  1.00 88.36           H  
ATOM    399  CZ2 TRP A  25      19.993  24.631 -21.815  1.00 88.36           C  
ATOM    400  HZ2 TRP A  25      20.151  25.497 -22.441  1.00 88.36           H  
ATOM    401  CZ3 TRP A  25      19.246  23.625 -19.726  1.00 88.36           C  
ATOM    402  HZ3 TRP A  25      18.804  23.735 -18.746  1.00 88.36           H  
ATOM    403  N   ASP A  26      23.809  17.665 -20.974  1.00 88.32           N  
ATOM    404  H   ASP A  26      24.469  18.326 -21.358  1.00 88.32           H  
ATOM    405  CA  ASP A  26      24.290  16.673 -20.014  1.00 88.32           C  
ATOM    406  HA  ASP A  26      24.019  15.681 -20.376  1.00 88.32           H  
ATOM    407  C   ASP A  26      23.664  16.920 -18.622  1.00 88.32           C  
ATOM    408  CB  ASP A  26      25.822  16.713 -19.975  1.00 88.32           C  
ATOM    409  HB2 ASP A  26      26.203  16.515 -20.977  1.00 88.32           H  
ATOM    410  HB3 ASP A  26      26.144  17.713 -19.685  1.00 88.32           H  
ATOM    411  O   ASP A  26      23.946  17.954 -17.996  1.00 88.32           O  
ATOM    412  CG  ASP A  26      26.437  15.696 -19.010  1.00 88.32           C  
ATOM    413  OD1 ASP A  26      25.682  14.925 -18.373  1.00 88.32           O  
ATOM    414  OD2 ASP A  26      27.676  15.762 -18.862  1.00 88.32           O  
ATOM    415  N   PRO A  27      22.846  15.992 -18.089  1.00 89.23           N  
ATOM    416  CA  PRO A  27      22.246  16.143 -16.766  1.00 89.23           C  
ATOM    417  HA  PRO A  27      21.642  17.051 -16.766  1.00 89.23           H  
ATOM    418  C   PRO A  27      23.283  16.233 -15.641  1.00 89.23           C  
ATOM    419  CB  PRO A  27      21.339  14.927 -16.573  1.00 89.23           C  
ATOM    420  HB2 PRO A  27      20.394  15.222 -16.118  1.00 89.23           H  
ATOM    421  HB3 PRO A  27      21.842  14.169 -15.973  1.00 89.23           H  
ATOM    422  O   PRO A  27      23.023  16.863 -14.612  1.00 89.23           O  
ATOM    423  CG  PRO A  27      21.122  14.384 -17.980  1.00 89.23           C  
ATOM    424  HG2 PRO A  27      20.293  14.923 -18.440  1.00 89.23           H  
ATOM    425  HG3 PRO A  27      20.942  13.309 -17.986  1.00 89.23           H  
ATOM    426  CD  PRO A  27      22.408  14.747 -18.702  1.00 89.23           C  
ATOM    427  HD2 PRO A  27      23.158  13.975 -18.530  1.00 89.23           H  
ATOM    428  HD3 PRO A  27      22.208  14.844 -19.769  1.00 89.23           H  
ATOM    429  N   LYS A  28      24.489  15.681 -15.840  1.00 90.55           N  
ATOM    430  H   LYS A  28      24.677  15.229 -16.724  1.00 90.55           H  
ATOM    431  CA  LYS A  28      25.599  15.791 -14.880  1.00 90.55           C  
ATOM    432  HA  LYS A  28      25.232  15.525 -13.889  1.00 90.55           H  
ATOM    433  C   LYS A  28      26.127  17.223 -14.772  1.00 90.55           C  
ATOM    434  CB  LYS A  28      26.731  14.809 -15.247  1.00 90.55           C  
ATOM    435  HB2 LYS A  28      27.535  14.915 -14.519  1.00 90.55           H  
ATOM    436  HB3 LYS A  28      27.131  15.045 -16.232  1.00 90.55           H  
ATOM    437  O   LYS A  28      26.707  17.585 -13.750  1.00 90.55           O  
ATOM    438  CG  LYS A  28      26.237  13.354 -15.220  1.00 90.55           C  
ATOM    439  HG2 LYS A  28      25.466  13.226 -15.980  1.00 90.55           H  
ATOM    440  HG3 LYS A  28      25.783  13.168 -14.246  1.00 90.55           H  
ATOM    441  CD  LYS A  28      27.321  12.289 -15.454  1.00 90.55           C  
ATOM    442  HD2 LYS A  28      27.726  12.393 -16.460  1.00 90.55           H  
ATOM    443  HD3 LYS A  28      28.113  12.393 -14.712  1.00 90.55           H  
ATOM    444  CE  LYS A  28      26.598  10.939 -15.291  1.00 90.55           C  
ATOM    445  HE2 LYS A  28      26.159  10.902 -14.293  1.00 90.55           H  
ATOM    446  HE3 LYS A  28      25.763  10.916 -15.992  1.00 90.55           H  
ATOM    447  NZ  LYS A  28      27.420   9.722 -15.494  1.00 90.55           N  
ATOM    448  HZ1 LYS A  28      28.177   9.659 -14.828  1.00 90.55           H  
ATOM    449  HZ2 LYS A  28      27.761   9.659 -16.442  1.00 90.55           H  
ATOM    450  HZ3 LYS A  28      26.817   8.926 -15.340  1.00 90.55           H  
ATOM    451  N   LYS A  29      25.882  18.067 -15.782  1.00 90.45           N  
ATOM    452  H   LYS A  29      25.406  17.686 -16.588  1.00 90.45           H  
ATOM    453  CA  LYS A  29      26.235  19.496 -15.784  1.00 90.45           C  
ATOM    454  HA  LYS A  29      27.006  19.676 -15.034  1.00 90.45           H  
ATOM    455  C   LYS A  29      25.064  20.399 -15.403  1.00 90.45           C  
ATOM    456  CB  LYS A  29      26.806  19.892 -17.153  1.00 90.45           C  
ATOM    457  HB2 LYS A  29      26.090  19.639 -17.935  1.00 90.45           H  
ATOM    458  HB3 LYS A  29      26.963  20.971 -17.169  1.00 90.45           H  
ATOM    459  O   LYS A  29      25.266  21.352 -14.655  1.00 90.45           O  
ATOM    460  CG  LYS A  29      28.143  19.194 -17.439  1.00 90.45           C  
ATOM    461  HG2 LYS A  29      28.848  19.423 -16.639  1.00 90.45           H  
ATOM    462  HG3 LYS A  29      27.990  18.116 -17.475  1.00 90.45           H  
ATOM    463  CD  LYS A  29      28.729  19.660 -18.776  1.00 90.45           C  
ATOM    464  HD2 LYS A  29      28.006  19.466 -19.568  1.00 90.45           H  
ATOM    465  HD3 LYS A  29      28.935  20.730 -18.730  1.00 90.45           H  
ATOM    466  CE  LYS A  29      30.019  18.886 -19.061  1.00 90.45           C  
ATOM    467  HE2 LYS A  29      29.776  17.823 -19.079  1.00 90.45           H  
ATOM    468  HE3 LYS A  29      30.720  19.051 -18.242  1.00 90.45           H  
ATOM    469  NZ  LYS A  29      30.630  19.290 -20.352  1.00 90.45           N  
ATOM    470  HZ1 LYS A  29      30.860  20.273 -20.355  1.00 90.45           H  
ATOM    471  HZ2 LYS A  29      31.471  18.759 -20.523  1.00 90.45           H  
ATOM    472  HZ3 LYS A  29      29.990  19.102 -21.111  1.00 90.45           H  
ATOM    473  N   TYR A  30      23.857  20.098 -15.883  1.00 91.84           N  
ATOM    474  H   TYR A  30      23.797  19.317 -16.520  1.00 91.84           H  
ATOM    475  CA  TYR A  30      22.713  21.024 -15.824  1.00 91.84           C  
ATOM    476  HA  TYR A  30      23.041  21.967 -15.385  1.00 91.84           H  
ATOM    477  C   TYR A  30      21.538  20.555 -14.963  1.00 91.84           C  
ATOM    478  CB  TYR A  30      22.245  21.326 -17.251  1.00 91.84           C  
ATOM    479  HB2 TYR A  30      21.405  22.019 -17.220  1.00 91.84           H  
ATOM    480  HB3 TYR A  30      21.895  20.403 -17.714  1.00 91.84           H  
ATOM    481  O   TYR A  30      20.514  21.246 -14.906  1.00 91.84           O  
ATOM    482  CG  TYR A  30      23.324  21.948 -18.107  1.00 91.84           C  
ATOM    483  CD1 TYR A  30      23.731  23.275 -17.863  1.00 91.84           C  
ATOM    484  HD1 TYR A  30      23.260  23.852 -17.082  1.00 91.84           H  
ATOM    485  CD2 TYR A  30      23.939  21.193 -19.122  1.00 91.84           C  
ATOM    486  HD2 TYR A  30      23.629  20.174 -19.304  1.00 91.84           H  
ATOM    487  CE1 TYR A  30      24.752  23.852 -18.641  1.00 91.84           C  
ATOM    488  HE1 TYR A  30      25.062  24.870 -18.459  1.00 91.84           H  
ATOM    489  CE2 TYR A  30      24.961  21.766 -19.899  1.00 91.84           C  
ATOM    490  HE2 TYR A  30      25.434  21.203 -20.690  1.00 91.84           H  
ATOM    491  OH  TYR A  30      26.361  23.634 -20.412  1.00 91.84           O  
ATOM    492  HH  TYR A  30      26.507  24.562 -20.215  1.00 91.84           H  
ATOM    493  CZ  TYR A  30      25.368  23.095 -19.661  1.00 91.84           C  
ATOM    494  N   GLY A  31      21.655  19.392 -14.325  1.00 89.55           N  
ATOM    495  H   GLY A  31      22.483  18.831 -14.472  1.00 89.55           H  
ATOM    496  CA  GLY A  31      20.507  18.725 -13.729  1.00 89.55           C  
ATOM    497  HA2 GLY A  31      19.978  19.417 -13.074  1.00 89.55           H  
ATOM    498  HA3 GLY A  31      20.832  17.870 -13.135  1.00 89.55           H  
ATOM    499  C   GLY A  31      19.538  18.214 -14.788  1.00 89.55           C  
ATOM    500  O   GLY A  31      19.734  18.378 -15.997  1.00 89.55           O  
ATOM    501  N   GLY A  32      18.468  17.588 -14.329  1.00 91.48           N  
ATOM    502  H   GLY A  32      18.293  17.568 -13.334  1.00 91.48           H  
ATOM    503  CA  GLY A  32      17.535  16.895 -15.202  1.00 91.48           C  
ATOM    504  HA2 GLY A  32      17.342  17.484 -16.099  1.00 91.48           H  
ATOM    505  HA3 GLY A  32      17.975  15.946 -15.507  1.00 91.48           H  
ATOM    506  C   GLY A  32      16.214  16.604 -14.518  1.00 91.48           C  
ATOM    507  O   GLY A  32      16.039  16.898 -13.337  1.00 91.48           O  
ATOM    508  N   PHE A  33      15.291  16.014 -15.264  1.00 91.11           N  
ATOM    509  H   PHE A  33      15.526  15.762 -16.213  1.00 91.11           H  
ATOM    510  CA  PHE A  33      14.111  15.399 -14.665  1.00 91.11           C  
ATOM    511  HA  PHE A  33      13.629  16.117 -14.001  1.00 91.11           H  
ATOM    512  C   PHE A  33      14.535  14.186 -13.827  1.00 91.11           C  
ATOM    513  CB  PHE A  33      13.116  15.023 -15.765  1.00 91.11           C  
ATOM    514  HB2 PHE A  33      12.236  14.575 -15.303  1.00 91.11           H  
ATOM    515  HB3 PHE A  33      13.557  14.261 -16.408  1.00 91.11           H  
ATOM    516  O   PHE A  33      15.474  13.486 -14.209  1.00 91.11           O  
ATOM    517  CG  PHE A  33      12.662  16.193 -16.612  1.00 91.11           C  
ATOM    518  CD1 PHE A  33      11.852  17.184 -16.030  1.00 91.11           C  
ATOM    519  HD1 PHE A  33      11.563  17.112 -14.992  1.00 91.11           H  
ATOM    520  CD2 PHE A  33      13.002  16.275 -17.977  1.00 91.11           C  
ATOM    521  HD2 PHE A  33      13.603  15.504 -18.437  1.00 91.11           H  
ATOM    522  CE1 PHE A  33      11.363  18.242 -16.812  1.00 91.11           C  
ATOM    523  HE1 PHE A  33      10.678  18.956 -16.379  1.00 91.11           H  
ATOM    524  CE2 PHE A  33      12.506  17.333 -18.760  1.00 91.11           C  
ATOM    525  HE2 PHE A  33      12.706  17.360 -19.821  1.00 91.11           H  
ATOM    526  CZ  PHE A  33      11.685  18.315 -18.178  1.00 91.11           C  
ATOM    527  HZ  PHE A  33      11.254  19.094 -18.788  1.00 91.11           H  
ATOM    528  N   ASP A  34      13.866  13.952 -12.693  1.00 86.83           N  
ATOM    529  H   ASP A  34      13.144  14.612 -12.441  1.00 86.83           H  
ATOM    530  CA  ASP A  34      14.262  12.956 -11.679  1.00 86.83           C  
ATOM    531  HA  ASP A  34      15.212  13.264 -11.242  1.00 86.83           H  
ATOM    532  C   ASP A  34      14.491  11.555 -12.266  1.00 86.83           C  
ATOM    533  CB  ASP A  34      13.193  12.930 -10.556  1.00 86.83           C  
ATOM    534  HB2 ASP A  34      12.209  12.877 -11.022  1.00 86.83           H  
ATOM    535  HB3 ASP A  34      13.234  13.871 -10.007  1.00 86.83           H  
ATOM    536  O   ASP A  34      15.575  10.980 -12.157  1.00 86.83           O  
ATOM    537  CG  ASP A  34      13.307  11.764  -9.551  1.00 86.83           C  
ATOM    538  OD1 ASP A  34      14.405  11.205  -9.370  1.00 86.83           O  
ATOM    539  OD2 ASP A  34      12.260  11.319  -9.017  1.00 86.83           O  
ATOM    540  N   SER A  35      13.448  10.986 -12.868  1.00 84.85           N  
ATOM    541  H   SER A  35      12.608  11.532 -12.998  1.00 84.85           H  
ATOM    542  CA  SER A  35      13.491   9.630 -13.408  1.00 84.85           C  
ATOM    543  HA  SER A  35      14.454   9.511 -13.905  1.00 84.85           H  
ATOM    544  C   SER A  35      12.395   9.395 -14.447  1.00 84.85           C  
ATOM    545  CB  SER A  35      13.402   8.585 -12.279  1.00 84.85           C  
ATOM    546  HB2 SER A  35      13.128   7.616 -12.695  1.00 84.85           H  
ATOM    547  HB3 SER A  35      14.391   8.491 -11.830  1.00 84.85           H  
ATOM    548  O   SER A  35      11.343  10.045 -14.390  1.00 84.85           O  
ATOM    549  OG  SER A  35      12.487   8.927 -11.245  1.00 84.85           O  
ATOM    550  HG  SER A  35      12.857   9.717 -10.843  1.00 84.85           H  
ATOM    551  N   PRO A  36      12.611   8.462 -15.391  1.00 88.16           N  
ATOM    552  CA  PRO A  36      11.586   8.076 -16.349  1.00 88.16           C  
ATOM    553  HA  PRO A  36      11.230   8.953 -16.889  1.00 88.16           H  
ATOM    554  C   PRO A  36      10.408   7.400 -15.645  1.00 88.16           C  
ATOM    555  CB  PRO A  36      12.262   7.125 -17.337  1.00 88.16           C  
ATOM    556  HB2 PRO A  36      11.574   6.344 -17.661  1.00 88.16           H  
ATOM    557  HB3 PRO A  36      12.626   7.669 -18.209  1.00 88.16           H  
ATOM    558  O   PRO A  36      10.571   6.653 -14.676  1.00 88.16           O  
ATOM    559  CG  PRO A  36      13.434   6.551 -16.541  1.00 88.16           C  
ATOM    560  HG2 PRO A  36      14.262   6.261 -17.188  1.00 88.16           H  
ATOM    561  HG3 PRO A  36      13.092   5.702 -15.949  1.00 88.16           H  
ATOM    562  CD  PRO A  36      13.824   7.673 -15.586  1.00 88.16           C  
ATOM    563  HD2 PRO A  36      14.602   8.292 -16.033  1.00 88.16           H  
ATOM    564  HD3 PRO A  36      14.188   7.247 -14.652  1.00 88.16           H  
ATOM    565  N   THR A  37       9.210   7.623 -16.170  1.00 89.29           N  
ATOM    566  H   THR A  37       9.138   8.237 -16.969  1.00 89.29           H  
ATOM    567  CA  THR A  37       8.000   6.945 -15.714  1.00 89.29           C  
ATOM    568  HA  THR A  37       7.982   6.961 -14.625  1.00 89.29           H  
ATOM    569  C   THR A  37       8.026   5.495 -16.194  1.00 89.29           C  
ATOM    570  CB  THR A  37       6.749   7.682 -16.209  1.00 89.29           C  
ATOM    571  HB  THR A  37       6.745   7.690 -17.299  1.00 89.29           H  
ATOM    572  O   THR A  37       8.242   5.217 -17.376  1.00 89.29           O  
ATOM    573  CG2 THR A  37       5.456   7.055 -15.691  1.00 89.29           C  
ATOM    574 HG21 THR A  37       4.611   7.665 -16.010  1.00 89.29           H  
ATOM    575 HG22 THR A  37       5.335   6.055 -16.106  1.00 89.29           H  
ATOM    576 HG23 THR A  37       5.474   7.005 -14.602  1.00 89.29           H  
ATOM    577  OG1 THR A  37       6.765   9.008 -15.735  1.00 89.29           O  
ATOM    578  HG1 THR A  37       6.289   9.536 -16.380  1.00 89.29           H  
ATOM    579  N   VAL A  38       7.794   4.549 -15.280  1.00 90.16           N  
ATOM    580  H   VAL A  38       7.642   4.833 -14.323  1.00 90.16           H  
ATOM    581  CA  VAL A  38       7.618   3.130 -15.625  1.00 90.16           C  
ATOM    582  HA  VAL A  38       8.386   2.842 -16.343  1.00 90.16           H  
ATOM    583  C   VAL A  38       6.252   2.947 -16.284  1.00 90.16           C  
ATOM    584  CB  VAL A  38       7.813   2.210 -14.408  1.00 90.16           C  
ATOM    585  HB  VAL A  38       7.109   2.487 -13.623  1.00 90.16           H  
ATOM    586  O   VAL A  38       5.236   3.312 -15.696  1.00 90.16           O  
ATOM    587  CG1 VAL A  38       7.598   0.735 -14.770  1.00 90.16           C  
ATOM    588 HG11 VAL A  38       6.563   0.566 -15.067  1.00 90.16           H  
ATOM    589 HG12 VAL A  38       7.805   0.102 -13.907  1.00 90.16           H  
ATOM    590 HG13 VAL A  38       8.254   0.446 -15.591  1.00 90.16           H  
ATOM    591  CG2 VAL A  38       9.243   2.346 -13.862  1.00 90.16           C  
ATOM    592 HG21 VAL A  38       9.435   3.372 -13.547  1.00 90.16           H  
ATOM    593 HG22 VAL A  38       9.964   2.073 -14.632  1.00 90.16           H  
ATOM    594 HG23 VAL A  38       9.374   1.691 -13.000  1.00 90.16           H  
ATOM    595  N   ALA A  39       6.230   2.392 -17.496  1.00 91.52           N  
ATOM    596  H   ALA A  39       7.093   2.044 -17.887  1.00 91.52           H  
ATOM    597  CA  ALA A  39       5.003   2.097 -18.230  1.00 91.52           C  
ATOM    598  HA  ALA A  39       4.305   2.926 -18.116  1.00 91.52           H  
ATOM    599  C   ALA A  39       4.328   0.832 -17.684  1.00 91.52           C  
ATOM    600  CB  ALA A  39       5.350   1.942 -19.718  1.00 91.52           C  
ATOM    601  HB1 ALA A  39       5.864   2.834 -20.076  1.00 91.52           H  
ATOM    602  HB2 ALA A  39       4.435   1.802 -20.294  1.00 91.52           H  
ATOM    603  HB3 ALA A  39       6.002   1.082 -19.871  1.00 91.52           H  
ATOM    604  O   ALA A  39       3.134   0.827 -17.394  1.00 91.52           O  
ATOM    605  N   TYR A  40       5.106  -0.239 -17.537  1.00 94.33           N  
ATOM    606  H   TYR A  40       6.079  -0.164 -17.797  1.00 94.33           H  
ATOM    607  CA  TYR A  40       4.677  -1.523 -16.989  1.00 94.33           C  
ATOM    608  HA  TYR A  40       4.027  -1.350 -16.131  1.00 94.33           H  
ATOM    609  C   TYR A  40       5.893  -2.315 -16.498  1.00 94.33           C  
ATOM    610  CB  TYR A  40       3.877  -2.302 -18.048  1.00 94.33           C  
ATOM    611  HB2 TYR A  40       3.620  -3.287 -17.658  1.00 94.33           H  
ATOM    612  HB3 TYR A  40       2.933  -1.783 -18.214  1.00 94.33           H  
ATOM    613  O   TYR A  40       7.039  -1.926 -16.735  1.00 94.33           O  
ATOM    614  CG  TYR A  40       4.566  -2.491 -19.385  1.00 94.33           C  
ATOM    615  CD1 TYR A  40       4.261  -1.629 -20.457  1.00 94.33           C  
ATOM    616  HD1 TYR A  40       3.567  -0.815 -20.309  1.00 94.33           H  
ATOM    617  CD2 TYR A  40       5.480  -3.546 -19.566  1.00 94.33           C  
ATOM    618  HD2 TYR A  40       5.713  -4.209 -18.747  1.00 94.33           H  
ATOM    619  CE1 TYR A  40       4.847  -1.838 -21.720  1.00 94.33           C  
ATOM    620  HE1 TYR A  40       4.605  -1.197 -22.555  1.00 94.33           H  
ATOM    621  CE2 TYR A  40       6.077  -3.750 -20.824  1.00 94.33           C  
ATOM    622  HE2 TYR A  40       6.769  -4.563 -20.985  1.00 94.33           H  
ATOM    623  OH  TYR A  40       6.227  -3.189 -23.136  1.00 94.33           O  
ATOM    624  HH  TYR A  40       5.802  -2.699 -23.843  1.00 94.33           H  
ATOM    625  CZ  TYR A  40       5.749  -2.907 -21.903  1.00 94.33           C  
ATOM    626  N   SER A  41       5.646  -3.427 -15.814  1.00 96.79           N  
ATOM    627  H   SER A  41       4.690  -3.737 -15.714  1.00 96.79           H  
ATOM    628  CA  SER A  41       6.694  -4.371 -15.429  1.00 96.79           C  
ATOM    629  HA  SER A  41       7.673  -3.927 -15.604  1.00 96.79           H  
ATOM    630  C   SER A  41       6.613  -5.636 -16.272  1.00 96.79           C  
ATOM    631  CB  SER A  41       6.600  -4.710 -13.943  1.00 96.79           C  
ATOM    632  HB2 SER A  41       5.574  -4.984 -13.697  1.00 96.79           H  
ATOM    633  HB3 SER A  41       7.254  -5.554 -13.725  1.00 96.79           H  
ATOM    634  O   SER A  41       5.568  -5.959 -16.833  1.00 96.79           O  
ATOM    635  OG  SER A  41       6.997  -3.607 -13.150  1.00 96.79           O  
ATOM    636  HG  SER A  41       7.017  -3.915 -12.241  1.00 96.79           H  
ATOM    637  N   VAL A  42       7.714  -6.370 -16.353  1.00 97.17           N  
ATOM    638  H   VAL A  42       8.572  -6.003 -15.967  1.00 97.17           H  
ATOM    639  CA  VAL A  42       7.772  -7.684 -16.995  1.00 97.17           C  
ATOM    640  HA  VAL A  42       6.752  -8.033 -17.157  1.00 97.17           H  
ATOM    641  C   VAL A  42       8.432  -8.679 -16.052  1.00 97.17           C  
ATOM    642  CB  VAL A  42       8.447  -7.624 -18.381  1.00 97.17           C  
ATOM    643  HB  VAL A  42       8.449  -8.627 -18.809  1.00 97.17           H  
ATOM    644  O   VAL A  42       9.450  -8.365 -15.436  1.00 97.17           O  
ATOM    645  CG1 VAL A  42       7.646  -6.702 -19.308  1.00 97.17           C  
ATOM    646 HG11 VAL A  42       7.629  -5.686 -18.916  1.00 97.17           H  
ATOM    647 HG12 VAL A  42       6.627  -7.072 -19.416  1.00 97.17           H  
ATOM    648 HG13 VAL A  42       8.105  -6.668 -20.297  1.00 97.17           H  
ATOM    649  CG2 VAL A  42       9.886  -7.099 -18.365  1.00 97.17           C  
ATOM    650 HG21 VAL A  42      10.296  -7.116 -19.374  1.00 97.17           H  
ATOM    651 HG22 VAL A  42      10.504  -7.735 -17.730  1.00 97.17           H  
ATOM    652 HG23 VAL A  42       9.916  -6.076 -17.989  1.00 97.17           H  
ATOM    653  N   LEU A  43       7.849  -9.866 -15.903  1.00 97.50           N  
ATOM    654  H   LEU A  43       7.011 -10.056 -16.434  1.00 97.50           H  
ATOM    655  CA  LEU A  43       8.512 -10.983 -15.236  1.00 97.50           C  
ATOM    656  HA  LEU A  43       9.032 -10.615 -14.352  1.00 97.50           H  
ATOM    657  C   LEU A  43       9.542 -11.568 -16.200  1.00 97.50           C  
ATOM    658  CB  LEU A  43       7.471 -12.031 -14.810  1.00 97.50           C  
ATOM    659  HB2 LEU A  43       6.730 -11.561 -14.164  1.00 97.50           H  
ATOM    660  HB3 LEU A  43       6.966 -12.385 -15.708  1.00 97.50           H  
ATOM    661  O   LEU A  43       9.201 -11.904 -17.330  1.00 97.50           O  
ATOM    662  CG  LEU A  43       8.074 -13.251 -14.088  1.00 97.50           C  
ATOM    663  HG  LEU A  43       8.872 -13.685 -14.691  1.00 97.50           H  
ATOM    664  CD1 LEU A  43       8.643 -12.884 -12.716  1.00 97.50           C  
ATOM    665 HD11 LEU A  43       9.487 -12.203 -12.828  1.00 97.50           H  
ATOM    666 HD12 LEU A  43       7.872 -12.409 -12.110  1.00 97.50           H  
ATOM    667 HD13 LEU A  43       8.989 -13.786 -12.211  1.00 97.50           H  
ATOM    668  CD2 LEU A  43       7.004 -14.321 -13.894  1.00 97.50           C  
ATOM    669 HD21 LEU A  43       6.643 -14.649 -14.868  1.00 97.50           H  
ATOM    670 HD22 LEU A  43       7.421 -15.184 -13.375  1.00 97.50           H  
ATOM    671 HD23 LEU A  43       6.168 -13.923 -13.317  1.00 97.50           H  
ATOM    672  N   VAL A  44      10.789 -11.697 -15.757  1.00 97.32           N  
ATOM    673  H   VAL A  44      11.009 -11.341 -14.838  1.00 97.32           H  
ATOM    674  CA  VAL A  44      11.896 -12.215 -16.565  1.00 97.32           C  
ATOM    675  HA  VAL A  44      11.510 -12.553 -17.526  1.00 97.32           H  
ATOM    676  C   VAL A  44      12.525 -13.410 -15.866  1.00 97.32           C  
ATOM    677  CB  VAL A  44      12.943 -11.120 -16.851  1.00 97.32           C  
ATOM    678  HB  VAL A  44      13.348 -10.750 -15.909  1.00 97.32           H  
ATOM    679  O   VAL A  44      12.936 -13.323 -14.708  1.00 97.32           O  
ATOM    680  CG1 VAL A  44      14.103 -11.651 -17.704  1.00 97.32           C  
ATOM    681 HG11 VAL A  44      14.651 -12.419 -17.158  1.00 97.32           H  
ATOM    682 HG12 VAL A  44      13.722 -12.058 -18.641  1.00 97.32           H  
ATOM    683 HG13 VAL A  44      14.796 -10.838 -17.922  1.00 97.32           H  
ATOM    684  CG2 VAL A  44      12.306  -9.950 -17.604  1.00 97.32           C  
ATOM    685 HG21 VAL A  44      11.568  -9.475 -16.957  1.00 97.32           H  
ATOM    686 HG22 VAL A  44      13.065  -9.208 -17.855  1.00 97.32           H  
ATOM    687 HG23 VAL A  44      11.820 -10.299 -18.515  1.00 97.32           H  
ATOM    688  N   VAL A  45      12.647 -14.518 -16.601  1.00 97.02           N  
ATOM    689  H   VAL A  45      12.240 -14.518 -17.525  1.00 97.02           H  
ATOM    690  CA  VAL A  45      13.442 -15.685 -16.202  1.00 97.02           C  
ATOM    691  HA  VAL A  45      13.779 -15.537 -15.176  1.00 97.02           H  
ATOM    692  C   VAL A  45      14.668 -15.774 -17.103  1.00 97.02           C  
ATOM    693  CB  VAL A  45      12.623 -16.988 -16.214  1.00 97.02           C  
ATOM    694  HB  VAL A  45      12.337 -17.233 -17.237  1.00 97.02           H  
ATOM    695  O   VAL A  45      14.558 -16.028 -18.304  1.00 97.02           O  
ATOM    696  CG1 VAL A  45      13.458 -18.142 -15.638  1.00 97.02           C  
ATOM    697 HG11 VAL A  45      14.351 -18.303 -16.242  1.00 97.02           H  
ATOM    698 HG12 VAL A  45      12.864 -19.055 -15.630  1.00 97.02           H  
ATOM    699 HG13 VAL A  45      13.758 -17.904 -14.618  1.00 97.02           H  
ATOM    700  CG2 VAL A  45      11.350 -16.868 -15.369  1.00 97.02           C  
ATOM    701 HG21 VAL A  45      10.679 -16.126 -15.802  1.00 97.02           H  
ATOM    702 HG22 VAL A  45      10.821 -17.821 -15.349  1.00 97.02           H  
ATOM    703 HG23 VAL A  45      11.602 -16.569 -14.352  1.00 97.02           H  
ATOM    704  N   ALA A  46      15.848 -15.551 -16.532  1.00 97.37           N  
ATOM    705  H   ALA A  46      15.871 -15.400 -15.534  1.00 97.37           H  
ATOM    706  CA  ALA A  46      17.103 -15.455 -17.276  1.00 97.37           C  
ATOM    707  HA  ALA A  46      17.078 -16.128 -18.134  1.00 97.37           H  
ATOM    708  C   ALA A  46      18.300 -15.856 -16.403  1.00 97.37           C  
ATOM    709  CB  ALA A  46      17.229 -14.013 -17.792  1.00 97.37           C  
ATOM    710  HB1 ALA A  46      18.121 -13.900 -18.408  1.00 97.37           H  
ATOM    711  HB2 ALA A  46      17.277 -13.323 -16.949  1.00 97.37           H  
ATOM    712  HB3 ALA A  46      16.361 -13.758 -18.401  1.00 97.37           H  
ATOM    713  O   ALA A  46      18.144 -16.324 -15.274  1.00 97.37           O  
ATOM    714  N   LYS A  47      19.514 -15.675 -16.921  1.00 97.28           N  
ATOM    715  H   LYS A  47      19.575 -15.334 -17.869  1.00 97.28           H  
ATOM    716  CA  LYS A  47      20.751 -15.671 -16.139  1.00 97.28           C  
ATOM    717  HA  LYS A  47      20.501 -15.921 -15.108  1.00 97.28           H  
ATOM    718  C   LYS A  47      21.358 -14.274 -16.118  1.00 97.28           C  
ATOM    719  CB  LYS A  47      21.752 -16.704 -16.669  1.00 97.28           C  
ATOM    720  HB2 LYS A  47      22.651 -16.634 -16.057  1.00 97.28           H  
ATOM    721  HB3 LYS A  47      22.016 -16.467 -17.700  1.00 97.28           H  
ATOM    722  O   LYS A  47      21.272 -13.554 -17.103  1.00 97.28           O  
ATOM    723  CG  LYS A  47      21.206 -18.137 -16.594  1.00 97.28           C  
ATOM    724  HG2 LYS A  47      20.749 -18.296 -15.617  1.00 97.28           H  
ATOM    725  HG3 LYS A  47      20.449 -18.281 -17.365  1.00 97.28           H  
ATOM    726  CD  LYS A  47      22.333 -19.158 -16.778  1.00 97.28           C  
ATOM    727  HD2 LYS A  47      23.072 -19.001 -15.991  1.00 97.28           H  
ATOM    728  HD3 LYS A  47      22.807 -19.012 -17.748  1.00 97.28           H  
ATOM    729  CE  LYS A  47      21.778 -20.581 -16.657  1.00 97.28           C  
ATOM    730  HE2 LYS A  47      21.211 -20.645 -15.728  1.00 97.28           H  
ATOM    731  HE3 LYS A  47      21.085 -20.759 -17.479  1.00 97.28           H  
ATOM    732  NZ  LYS A  47      22.867 -21.593 -16.654  1.00 97.28           N  
ATOM    733  HZ1 LYS A  47      22.489 -22.523 -16.548  1.00 97.28           H  
ATOM    734  HZ2 LYS A  47      23.485 -21.431 -15.871  1.00 97.28           H  
ATOM    735  HZ3 LYS A  47      23.413 -21.550 -17.502  1.00 97.28           H  
ATOM    736  N   VAL A  48      22.010 -13.918 -15.020  1.00 95.92           N  
ATOM    737  H   VAL A  48      21.998 -14.551 -14.233  1.00 95.92           H  
ATOM    738  CA  VAL A  48      22.777 -12.670 -14.884  1.00 95.92           C  
ATOM    739  HA  VAL A  48      22.977 -12.258 -15.873  1.00 95.92           H  
ATOM    740  C   VAL A  48      24.125 -12.961 -14.243  1.00 95.92           C  
ATOM    741  CB  VAL A  48      22.018 -11.589 -14.088  1.00 95.92           C  
ATOM    742  HB  VAL A  48      22.693 -10.754 -13.904  1.00 95.92           H  
ATOM    743  O   VAL A  48      24.249 -13.870 -13.414  1.00 95.92           O  
ATOM    744  CG1 VAL A  48      20.818 -11.058 -14.873  1.00 95.92           C  
ATOM    745 HG11 VAL A  48      21.162 -10.626 -15.813  1.00 95.92           H  
ATOM    746 HG12 VAL A  48      20.105 -11.855 -15.081  1.00 95.92           H  
ATOM    747 HG13 VAL A  48      20.318 -10.271 -14.308  1.00 95.92           H  
ATOM    748  CG2 VAL A  48      21.512 -12.104 -12.739  1.00 95.92           C  
ATOM    749 HG21 VAL A  48      22.345 -12.468 -12.138  1.00 95.92           H  
ATOM    750 HG22 VAL A  48      20.809 -12.919 -12.914  1.00 95.92           H  
ATOM    751 HG23 VAL A  48      20.998 -11.293 -12.224  1.00 95.92           H  
ATOM    752  N   GLU A  49      25.143 -12.202 -14.628  1.00 94.54           N  
ATOM    753  H   GLU A  49      24.988 -11.468 -15.305  1.00 94.54           H  
ATOM    754  CA  GLU A  49      26.459 -12.268 -13.997  1.00 94.54           C  
ATOM    755  HA  GLU A  49      26.774 -13.309 -13.927  1.00 94.54           H  
ATOM    756  C   GLU A  49      26.381 -11.685 -12.580  1.00 94.54           C  
ATOM    757  CB  GLU A  49      27.501 -11.521 -14.837  1.00 94.54           C  
ATOM    758  HB2 GLU A  49      27.182 -10.488 -14.974  1.00 94.54           H  
ATOM    759  HB3 GLU A  49      28.442 -11.526 -14.287  1.00 94.54           H  
ATOM    760  O   GLU A  49      25.967 -10.543 -12.385  1.00 94.54           O  
ATOM    761  CG  GLU A  49      27.720 -12.178 -16.208  1.00 94.54           C  
ATOM    762  HG2 GLU A  49      27.950 -13.233 -16.054  1.00 94.54           H  
ATOM    763  HG3 GLU A  49      26.796 -12.118 -16.782  1.00 94.54           H  
ATOM    764  CD  GLU A  49      28.852 -11.525 -17.017  1.00 94.54           C  
ATOM    765  OE1 GLU A  49      29.191 -12.107 -18.069  1.00 94.54           O  
ATOM    766  OE2 GLU A  49      29.378 -10.471 -16.583  1.00 94.54           O  
ATOM    767  N   LYS A  50      26.760 -12.470 -11.564  1.00 89.35           N  
ATOM    768  H   LYS A  50      27.029 -13.421 -11.773  1.00 89.35           H  
ATOM    769  CA  LYS A  50      26.784 -12.016 -10.164  1.00 89.35           C  
ATOM    770  HA  LYS A  50      26.719 -10.928 -10.166  1.00 89.35           H  
ATOM    771  C   LYS A  50      28.104 -12.350  -9.472  1.00 89.35           C  
ATOM    772  CB  LYS A  50      25.562 -12.557  -9.387  1.00 89.35           C  
ATOM    773  HB2 LYS A  50      25.422 -13.613  -9.616  1.00 89.35           H  
ATOM    774  HB3 LYS A  50      25.752 -12.455  -8.319  1.00 89.35           H  
ATOM    775  O   LYS A  50      28.655 -13.441  -9.625  1.00 89.35           O  
ATOM    776  CG  LYS A  50      24.276 -11.776  -9.718  1.00 89.35           C  
ATOM    777  HG2 LYS A  50      24.041 -11.919 -10.773  1.00 89.35           H  
ATOM    778  HG3 LYS A  50      24.468 -10.715  -9.556  1.00 89.35           H  
ATOM    779  CD  LYS A  50      23.054 -12.183  -8.870  1.00 89.35           C  
ATOM    780  HD2 LYS A  50      23.295 -12.091  -7.811  1.00 89.35           H  
ATOM    781  HD3 LYS A  50      22.786 -13.214  -9.101  1.00 89.35           H  
ATOM    782  CE  LYS A  50      21.882 -11.246  -9.219  1.00 89.35           C  
ATOM    783  HE2 LYS A  50      22.169 -10.222  -8.977  1.00 89.35           H  
ATOM    784  HE3 LYS A  50      21.736 -11.277 -10.298  1.00 89.35           H  
ATOM    785  NZ  LYS A  50      20.597 -11.582  -8.546  1.00 89.35           N  
ATOM    786  HZ1 LYS A  50      20.293 -12.514  -8.787  1.00 89.35           H  
ATOM    787  HZ2 LYS A  50      20.653 -11.472  -7.544  1.00 89.35           H  
ATOM    788  HZ3 LYS A  50      19.875 -10.963  -8.886  1.00 89.35           H  
ATOM    789  N   GLY A  51      28.547 -11.426  -8.617  1.00 87.36           N  
ATOM    790  H   GLY A  51      28.067 -10.538  -8.613  1.00 87.36           H  
ATOM    791  CA  GLY A  51      29.761 -11.546  -7.805  1.00 87.36           C  
ATOM    792  HA2 GLY A  51      29.683 -10.870  -6.954  1.00 87.36           H  
ATOM    793  HA3 GLY A  51      29.844 -12.563  -7.422  1.00 87.36           H  
ATOM    794  C   GLY A  51      31.048 -11.212  -8.565  1.00 87.36           C  
ATOM    795  O   GLY A  51      31.031 -10.989  -9.772  1.00 87.36           O  
ATOM    796  N   LYS A  52      32.182 -11.203  -7.850  1.00 87.33           N  
ATOM    797  H   LYS A  52      32.122 -11.371  -6.856  1.00 87.33           H  
ATOM    798  CA  LYS A  52      33.496 -10.823  -8.410  1.00 87.33           C  
ATOM    799  HA  LYS A  52      33.438  -9.804  -8.794  1.00 87.33           H  
ATOM    800  C   LYS A  52      33.914 -11.681  -9.609  1.00 87.33           C  
ATOM    801  CB  LYS A  52      34.587 -10.878  -7.325  1.00 87.33           C  
ATOM    802  HB2 LYS A  52      34.618 -11.874  -6.884  1.00 87.33           H  
ATOM    803  HB3 LYS A  52      35.547 -10.698  -7.810  1.00 87.33           H  
ATOM    804  O   LYS A  52      34.457 -11.163 -10.572  1.00 87.33           O  
ATOM    805  CG  LYS A  52      34.411  -9.828  -6.213  1.00 87.33           C  
ATOM    806  HG2 LYS A  52      33.525 -10.063  -5.625  1.00 87.33           H  
ATOM    807  HG3 LYS A  52      34.284  -8.845  -6.667  1.00 87.33           H  
ATOM    808  CD  LYS A  52      35.644  -9.798  -5.292  1.00 87.33           C  
ATOM    809  HD2 LYS A  52      35.766 -10.775  -4.823  1.00 87.33           H  
ATOM    810  HD3 LYS A  52      36.528  -9.589  -5.895  1.00 87.33           H  
ATOM    811  CE  LYS A  52      35.512  -8.719  -4.206  1.00 87.33           C  
ATOM    812  HE2 LYS A  52      34.646  -8.948  -3.585  1.00 87.33           H  
ATOM    813  HE3 LYS A  52      35.329  -7.760  -4.691  1.00 87.33           H  
ATOM    814  NZ  LYS A  52      36.734  -8.624  -3.360  1.00 87.33           N  
ATOM    815  HZ1 LYS A  52      37.539  -8.371  -3.915  1.00 87.33           H  
ATOM    816  HZ2 LYS A  52      36.627  -7.916  -2.648  1.00 87.33           H  
ATOM    817  HZ3 LYS A  52      36.936  -9.499  -2.898  1.00 87.33           H  
ATOM    818  N   ALA A  53      33.607 -12.978  -9.570  1.00 89.85           N  
ATOM    819  H   ALA A  53      33.170 -13.334  -8.732  1.00 89.85           H  
ATOM    820  CA  ALA A  53      33.917 -13.922 -10.644  1.00 89.85           C  
ATOM    821  HA  ALA A  53      34.883 -13.653 -11.072  1.00 89.85           H  
ATOM    822  C   ALA A  53      32.906 -13.901 -11.812  1.00 89.85           C  
ATOM    823  CB  ALA A  53      34.054 -15.318 -10.018  1.00 89.85           C  
ATOM    824  HB1 ALA A  53      34.348 -16.034 -10.786  1.00 89.85           H  
ATOM    825  HB2 ALA A  53      33.105 -15.628  -9.579  1.00 89.85           H  
ATOM    826  HB3 ALA A  53      34.827 -15.304  -9.250  1.00 89.85           H  
ATOM    827  O   ALA A  53      32.971 -14.783 -12.663  1.00 89.85           O  
ATOM    828  N   LYS A  54      31.933 -12.972 -11.820  1.00 89.22           N  
ATOM    829  H   LYS A  54      31.965 -12.247 -11.117  1.00 89.22           H  
ATOM    830  CA  LYS A  54      30.909 -12.821 -12.875  1.00 89.22           C  
ATOM    831  HA  LYS A  54      30.118 -12.179 -12.486  1.00 89.22           H  
ATOM    832  C   LYS A  54      30.204 -14.129 -13.268  1.00 89.22           C  
ATOM    833  CB  LYS A  54      31.519 -12.095 -14.086  1.00 89.22           C  
ATOM    834  HB2 LYS A  54      32.386 -12.648 -14.446  1.00 89.22           H  
ATOM    835  HB3 LYS A  54      30.784 -12.072 -14.891  1.00 89.22           H  
ATOM    836  O   LYS A  54      29.844 -14.353 -14.418  1.00 89.22           O  
ATOM    837  CG  LYS A  54      31.917 -10.646 -13.774  1.00 89.22           C  
ATOM    838  HG2 LYS A  54      31.040 -10.106 -13.416  1.00 89.22           H  
ATOM    839  HG3 LYS A  54      32.695 -10.619 -13.011  1.00 89.22           H  
ATOM    840  CD  LYS A  54      32.432  -9.988 -15.057  1.00 89.22           C  
ATOM    841  HD2 LYS A  54      33.377 -10.448 -15.348  1.00 89.22           H  
ATOM    842  HD3 LYS A  54      31.711 -10.164 -15.855  1.00 89.22           H  
ATOM    843  CE  LYS A  54      32.618  -8.480 -14.886  1.00 89.22           C  
ATOM    844  HE2 LYS A  54      31.729  -8.081 -14.397  1.00 89.22           H  
ATOM    845  HE3 LYS A  54      33.481  -8.293 -14.248  1.00 89.22           H  
ATOM    846  NZ  LYS A  54      32.782  -7.842 -16.213  1.00 89.22           N  
ATOM    847  HZ1 LYS A  54      32.862  -6.838 -16.139  1.00 89.22           H  
ATOM    848  HZ2 LYS A  54      31.977  -8.058 -16.784  1.00 89.22           H  
ATOM    849  HZ3 LYS A  54      33.594  -8.207 -16.691  1.00 89.22           H  
ATOM    850  N   LYS A  55      29.972 -15.024 -12.302  1.00 92.17           N  
ATOM    851  H   LYS A  55      30.220 -14.766 -11.358  1.00 92.17           H  
ATOM    852  CA  LYS A  55      29.328 -16.315 -12.581  1.00 92.17           C  
ATOM    853  HA  LYS A  55      29.818 -16.741 -13.455  1.00 92.17           H  
ATOM    854  C   LYS A  55      27.861 -16.094 -12.952  1.00 92.17           C  
ATOM    855  CB  LYS A  55      29.486 -17.298 -11.409  1.00 92.17           C  
ATOM    856  HB2 LYS A  55      28.871 -18.175 -11.610  1.00 92.17           H  
ATOM    857  HB3 LYS A  55      29.130 -16.831 -10.490  1.00 92.17           H  
ATOM    858  O   LYS A  55      27.141 -15.392 -12.238  1.00 92.17           O  
ATOM    859  CG  LYS A  55      30.943 -17.756 -11.233  1.00 92.17           C  
ATOM    860  HG2 LYS A  55      31.305 -18.150 -12.183  1.00 92.17           H  
ATOM    861  HG3 LYS A  55      31.558 -16.900 -10.956  1.00 92.17           H  
ATOM    862  CD  LYS A  55      31.079 -18.849 -10.158  1.00 92.17           C  
ATOM    863  HD2 LYS A  55      30.735 -18.458  -9.201  1.00 92.17           H  
ATOM    864  HD3 LYS A  55      30.464 -19.703 -10.442  1.00 92.17           H  
ATOM    865  CE  LYS A  55      32.546 -19.293 -10.037  1.00 92.17           C  
ATOM    866  HE2 LYS A  55      33.147 -18.435  -9.734  1.00 92.17           H  
ATOM    867  HE3 LYS A  55      32.892 -19.597 -11.025  1.00 92.17           H  
ATOM    868  NZ  LYS A  55      32.738 -20.415  -9.077  1.00 92.17           N  
ATOM    869  HZ1 LYS A  55      32.462 -20.162  -8.139  1.00 92.17           H  
ATOM    870  HZ2 LYS A  55      33.711 -20.685  -9.048  1.00 92.17           H  
ATOM    871  HZ3 LYS A  55      32.219 -21.232  -9.366  1.00 92.17           H  
ATOM    872  N   LEU A  56      27.415 -16.739 -14.029  1.00 94.79           N  
ATOM    873  H   LEU A  56      28.089 -17.229 -14.599  1.00 94.79           H  
ATOM    874  CA  LEU A  56      26.020 -16.711 -14.468  1.00 94.79           C  
ATOM    875  HA  LEU A  56      25.687 -15.675 -14.511  1.00 94.79           H  
ATOM    876  C   LEU A  56      25.122 -17.449 -13.469  1.00 94.79           C  
ATOM    877  CB  LEU A  56      25.897 -17.340 -15.869  1.00 94.79           C  
ATOM    878  HB2 LEU A  56      26.394 -18.310 -15.859  1.00 94.79           H  
ATOM    879  HB3 LEU A  56      24.840 -17.512 -16.074  1.00 94.79           H  
ATOM    880  O   LEU A  56      25.213 -18.671 -13.327  1.00 94.79           O  
ATOM    881  CG  LEU A  56      26.464 -16.498 -17.024  1.00 94.79           C  
ATOM    882  HG  LEU A  56      27.515 -16.278 -16.837  1.00 94.79           H  
ATOM    883  CD1 LEU A  56      26.346 -17.307 -18.319  1.00 94.79           C  
ATOM    884 HD11 LEU A  56      26.914 -18.233 -18.229  1.00 94.79           H  
ATOM    885 HD12 LEU A  56      25.301 -17.519 -18.543  1.00 94.79           H  
ATOM    886 HD13 LEU A  56      26.775 -16.725 -19.136  1.00 94.79           H  
ATOM    887  CD2 LEU A  56      25.690 -15.192 -17.210  1.00 94.79           C  
ATOM    888 HD21 LEU A  56      26.096 -14.653 -18.066  1.00 94.79           H  
ATOM    889 HD22 LEU A  56      25.819 -14.545 -16.343  1.00 94.79           H  
ATOM    890 HD23 LEU A  56      24.629 -15.381 -17.374  1.00 94.79           H  
ATOM    891  N   LYS A  57      24.214 -16.720 -12.819  1.00 95.68           N  
ATOM    892  H   LYS A  57      24.209 -15.724 -12.983  1.00 95.68           H  
ATOM    893  CA  LYS A  57      23.199 -17.276 -11.913  1.00 95.68           C  
ATOM    894  HA  LYS A  57      23.368 -18.346 -11.792  1.00 95.68           H  
ATOM    895  C   LYS A  57      21.807 -17.101 -12.496  1.00 95.68           C  
ATOM    896  CB  LYS A  57      23.290 -16.617 -10.531  1.00 95.68           C  
ATOM    897  HB2 LYS A  57      22.453 -16.972  -9.928  1.00 95.68           H  
ATOM    898  HB3 LYS A  57      23.203 -15.535 -10.634  1.00 95.68           H  
ATOM    899  O   LYS A  57      21.507 -16.044 -13.042  1.00 95.68           O  
ATOM    900  CG  LYS A  57      24.602 -16.964  -9.813  1.00 95.68           C  
ATOM    901  HG2 LYS A  57      24.766 -18.041  -9.866  1.00 95.68           H  
ATOM    902  HG3 LYS A  57      25.433 -16.455 -10.301  1.00 95.68           H  
ATOM    903  CD  LYS A  57      24.538 -16.546  -8.339  1.00 95.68           C  
ATOM    904  HD2 LYS A  57      23.701 -17.058  -7.865  1.00 95.68           H  
ATOM    905  HD3 LYS A  57      24.381 -15.469  -8.274  1.00 95.68           H  
ATOM    906  CE  LYS A  57      25.841 -16.927  -7.626  1.00 95.68           C  
ATOM    907  HE2 LYS A  57      26.047 -17.978  -7.831  1.00 95.68           H  
ATOM    908  HE3 LYS A  57      26.654 -16.339  -8.051  1.00 95.68           H  
ATOM    909  NZ  LYS A  57      25.750 -16.713  -6.158  1.00 95.68           N  
ATOM    910  HZ1 LYS A  57      25.570 -15.744  -5.938  1.00 95.68           H  
ATOM    911  HZ2 LYS A  57      26.607 -16.991  -5.700  1.00 95.68           H  
ATOM    912  HZ3 LYS A  57      25.007 -17.273  -5.764  1.00 95.68           H  
ATOM    913  N   SER A  58      20.967 -18.123 -12.354  1.00 95.67           N  
ATOM    914  H   SER A  58      21.281 -18.963 -11.887  1.00 95.67           H  
ATOM    915  CA  SER A  58      19.554 -18.044 -12.726  1.00 95.67           C  
ATOM    916  HA  SER A  58      19.481 -17.724 -13.765  1.00 95.67           H  
ATOM    917  C   SER A  58      18.826 -17.023 -11.852  1.00 95.67           C  
ATOM    918  CB  SER A  58      18.871 -19.407 -12.601  1.00 95.67           C  
ATOM    919  HB2 SER A  58      17.834 -19.319 -12.926  1.00 95.67           H  
ATOM    920  HB3 SER A  58      18.884 -19.722 -11.558  1.00 95.67           H  
ATOM    921  O   SER A  58      19.052 -16.966 -10.642  1.00 95.67           O  
ATOM    922  OG  SER A  58      19.533 -20.381 -13.396  1.00 95.67           O  
ATOM    923  HG  SER A  58      19.112 -21.222 -13.201  1.00 95.67           H  
ATOM    924  N   VAL A  59      17.955 -16.233 -12.468  1.00 95.36           N  
ATOM    925  H   VAL A  59      17.841 -16.323 -13.467  1.00 95.36           H  
ATOM    926  CA  VAL A  59      17.103 -15.242 -11.811  1.00 95.36           C  
ATOM    927  HA  VAL A  59      17.054 -15.474 -10.747  1.00 95.36           H  
ATOM    928  C   VAL A  59      15.679 -15.331 -12.345  1.00 95.36           C  
ATOM    929  CB  VAL A  59      17.644 -13.805 -11.950  1.00 95.36           C  
ATOM    930  HB  VAL A  59      16.897 -13.126 -11.540  1.00 95.36           H  
ATOM    931  O   VAL A  59      15.462 -15.663 -13.510  1.00 95.36           O  
ATOM    932  CG1 VAL A  59      18.913 -13.643 -11.104  1.00 95.36           C  
ATOM    933 HG11 VAL A  59      18.695 -13.930 -10.076  1.00 95.36           H  
ATOM    934 HG12 VAL A  59      19.711 -14.276 -11.494  1.00 95.36           H  
ATOM    935 HG13 VAL A  59      19.210 -12.594 -11.128  1.00 95.36           H  
ATOM    936  CG2 VAL A  59      17.923 -13.380 -13.399  1.00 95.36           C  
ATOM    937 HG21 VAL A  59      17.018 -13.479 -13.998  1.00 95.36           H  
ATOM    938 HG22 VAL A  59      18.221 -12.331 -13.414  1.00 95.36           H  
ATOM    939 HG23 VAL A  59      18.717 -13.987 -13.835  1.00 95.36           H  
ATOM    940  N   LYS A  60      14.733 -15.032 -11.457  1.00 95.63           N  
ATOM    941  H   LYS A  60      15.034 -14.789 -10.524  1.00 95.63           H  
ATOM    942  CA  LYS A  60      13.312 -14.804 -11.714  1.00 95.63           C  
ATOM    943  HA  LYS A  60      13.120 -14.720 -12.784  1.00 95.63           H  
ATOM    944  C   LYS A  60      13.000 -13.474 -11.040  1.00 95.63           C  
ATOM    945  CB  LYS A  60      12.501 -15.981 -11.137  1.00 95.63           C  
ATOM    946  HB2 LYS A  60      12.795 -16.891 -11.660  1.00 95.63           H  
ATOM    947  HB3 LYS A  60      12.756 -16.101 -10.085  1.00 95.63           H  
ATOM    948  O   LYS A  60      13.048 -13.401  -9.815  1.00 95.63           O  
ATOM    949  CG  LYS A  60      10.974 -15.818 -11.255  1.00 95.63           C  
ATOM    950  HG2 LYS A  60      10.666 -14.906 -10.742  1.00 95.63           H  
ATOM    951  HG3 LYS A  60      10.689 -15.747 -12.304  1.00 95.63           H  
ATOM    952  CD  LYS A  60      10.261 -17.016 -10.601  1.00 95.63           C  
ATOM    953  HD2 LYS A  60      10.585 -17.088  -9.562  1.00 95.63           H  
ATOM    954  HD3 LYS A  60      10.543 -17.933 -11.118  1.00 95.63           H  
ATOM    955  CE  LYS A  60       8.735 -16.872 -10.621  1.00 95.63           C  
ATOM    956  HE2 LYS A  60       8.371 -16.898 -11.648  1.00 95.63           H  
ATOM    957  HE3 LYS A  60       8.475 -15.898 -10.206  1.00 95.63           H  
ATOM    958  NZ  LYS A  60       8.053 -17.917  -9.806  1.00 95.63           N  
ATOM    959  HZ1 LYS A  60       7.098 -17.631  -9.640  1.00 95.63           H  
ATOM    960  HZ2 LYS A  60       8.385 -17.975  -8.854  1.00 95.63           H  
ATOM    961  HZ3 LYS A  60       8.060 -18.846 -10.201  1.00 95.63           H  
ATOM    962  N   GLU A  61      12.808 -12.414 -11.812  1.00 95.74           N  
ATOM    963  H   GLU A  61      12.800 -12.522 -12.817  1.00 95.74           H  
ATOM    964  CA  GLU A  61      12.646 -11.065 -11.262  1.00 95.74           C  
ATOM    965  HA  GLU A  61      12.141 -11.150 -10.300  1.00 95.74           H  
ATOM    966  C   GLU A  61      11.750 -10.189 -12.129  1.00 95.74           C  
ATOM    967  CB  GLU A  61      14.014 -10.406 -10.992  1.00 95.74           C  
ATOM    968  HB2 GLU A  61      14.550 -11.041 -10.286  1.00 95.74           H  
ATOM    969  HB3 GLU A  61      13.850  -9.445 -10.504  1.00 95.74           H  
ATOM    970  O   GLU A  61      11.501 -10.483 -13.297  1.00 95.74           O  
ATOM    971  CG  GLU A  61      14.896 -10.184 -12.231  1.00 95.74           C  
ATOM    972  HG2 GLU A  61      15.028 -11.131 -12.753  1.00 95.74           H  
ATOM    973  HG3 GLU A  61      14.393  -9.491 -12.905  1.00 95.74           H  
ATOM    974  CD  GLU A  61      16.286  -9.640 -11.855  1.00 95.74           C  
ATOM    975  OE1 GLU A  61      16.820  -8.829 -12.638  1.00 95.74           O  
ATOM    976  OE2 GLU A  61      16.867 -10.073 -10.829  1.00 95.74           O  
ATOM    977  N   LEU A  62      11.245  -9.115 -11.529  1.00 97.22           N  
ATOM    978  H   LEU A  62      11.544  -8.899 -10.589  1.00 97.22           H  
ATOM    979  CA  LEU A  62      10.444  -8.117 -12.217  1.00 97.22           C  
ATOM    980  HA  LEU A  62       9.957  -8.577 -13.076  1.00 97.22           H  
ATOM    981  C   LEU A  62      11.354  -7.006 -12.729  1.00 97.22           C  
ATOM    982  CB  LEU A  62       9.362  -7.586 -11.268  1.00 97.22           C  
ATOM    983  HB2 LEU A  62       8.861  -6.738 -11.735  1.00 97.22           H  
ATOM    984  HB3 LEU A  62       9.845  -7.233 -10.357  1.00 97.22           H  
ATOM    985  O   LEU A  62      12.145  -6.445 -11.973  1.00 97.22           O  
ATOM    986  CG  LEU A  62       8.315  -8.658 -10.916  1.00 97.22           C  
ATOM    987  HG  LEU A  62       8.803  -9.601 -10.671  1.00 97.22           H  
ATOM    988  CD1 LEU A  62       7.531  -8.203  -9.700  1.00 97.22           C  
ATOM    989 HD11 LEU A  62       6.745  -8.922  -9.469  1.00 97.22           H  
ATOM    990 HD12 LEU A  62       7.095  -7.221  -9.885  1.00 97.22           H  
ATOM    991 HD13 LEU A  62       8.227  -8.162  -8.863  1.00 97.22           H  
ATOM    992  CD2 LEU A  62       7.335  -8.893 -12.057  1.00 97.22           C  
ATOM    993 HD21 LEU A  62       7.862  -9.245 -12.944  1.00 97.22           H  
ATOM    994 HD22 LEU A  62       6.805  -7.970 -12.294  1.00 97.22           H  
ATOM    995 HD23 LEU A  62       6.614  -9.656 -11.763  1.00 97.22           H  
ATOM    996  N   VAL A  63      11.202  -6.661 -14.002  1.00 96.64           N  
ATOM    997  H   VAL A  63      10.568  -7.209 -14.565  1.00 96.64           H  
ATOM    998  CA  VAL A  63      11.935  -5.579 -14.659  1.00 96.64           C  
ATOM    999  HA  VAL A  63      12.654  -5.152 -13.960  1.00 96.64           H  
ATOM   1000  C   VAL A  63      10.944  -4.496 -15.052  1.00 96.64           C  
ATOM   1001  CB  VAL A  63      12.729  -6.097 -15.872  1.00 96.64           C  
ATOM   1002  HB  VAL A  63      12.038  -6.475 -16.625  1.00 96.64           H  
ATOM   1003  O   VAL A  63       9.942  -4.772 -15.705  1.00 96.64           O  
ATOM   1004  CG1 VAL A  63      13.567  -4.979 -16.506  1.00 96.64           C  
ATOM   1005 HG11 VAL A  63      14.130  -5.383 -17.348  1.00 96.64           H  
ATOM   1006 HG12 VAL A  63      14.266  -4.574 -15.774  1.00 96.64           H  
ATOM   1007 HG13 VAL A  63      12.920  -4.186 -16.881  1.00 96.64           H  
ATOM   1008  CG2 VAL A  63      13.668  -7.236 -15.461  1.00 96.64           C  
ATOM   1009 HG21 VAL A  63      14.289  -6.921 -14.622  1.00 96.64           H  
ATOM   1010 HG22 VAL A  63      14.307  -7.517 -16.298  1.00 96.64           H  
ATOM   1011 HG23 VAL A  63      13.093  -8.112 -15.163  1.00 96.64           H  
ATOM   1012  N   GLY A  64      11.201  -3.257 -14.641  1.00 96.30           N  
ATOM   1013  H   GLY A  64      12.062  -3.083 -14.142  1.00 96.30           H  
ATOM   1014  CA  GLY A  64      10.398  -2.113 -15.066  1.00 96.30           C  
ATOM   1015  HA2 GLY A  64       9.339  -2.367 -15.038  1.00 96.30           H  
ATOM   1016  HA3 GLY A  64      10.569  -1.269 -14.397  1.00 96.30           H  
ATOM   1017  C   GLY A  64      10.787  -1.694 -16.479  1.00 96.30           C  
ATOM   1018  O   GLY A  64      11.968  -1.462 -16.741  1.00 96.30           O  
ATOM   1019  N   ILE A  65       9.801  -1.576 -17.364  1.00 95.90           N  
ATOM   1020  H   ILE A  65       8.860  -1.801 -17.077  1.00 95.90           H  
ATOM   1021  CA  ILE A  65       9.962  -1.002 -18.700  1.00 95.90           C  
ATOM   1022  HA  ILE A  65      11.019  -0.962 -18.960  1.00 95.90           H  
ATOM   1023  C   ILE A  65       9.439   0.426 -18.648  1.00 95.90           C  
ATOM   1024  CB  ILE A  65       9.242  -1.852 -19.768  1.00 95.90           C  
ATOM   1025  HB  ILE A  65       8.171  -1.825 -19.564  1.00 95.90           H  
ATOM   1026  O   ILE A  65       8.264   0.668 -18.358  1.00 95.90           O  
ATOM   1027  CG1 ILE A  65       9.674  -3.336 -19.739  1.00 95.90           C  
ATOM   1028 HG12 ILE A  65       9.162  -3.864 -20.544  1.00 95.90           H  
ATOM   1029 HG13 ILE A  65       9.340  -3.783 -18.803  1.00 95.90           H  
ATOM   1030  CG2 ILE A  65       9.462  -1.254 -21.169  1.00 95.90           C  
ATOM   1031 HG21 ILE A  65       9.004  -0.267 -21.239  1.00 95.90           H  
ATOM   1032 HG22 ILE A  65      10.525  -1.165 -21.393  1.00 95.90           H  
ATOM   1033 HG23 ILE A  65       8.999  -1.896 -21.919  1.00 95.90           H  
ATOM   1034  CD1 ILE A  65      11.182  -3.591 -19.883  1.00 95.90           C  
ATOM   1035 HD11 ILE A  65      11.363  -4.666 -19.886  1.00 95.90           H  
ATOM   1036 HD12 ILE A  65      11.729  -3.150 -19.050  1.00 95.90           H  
ATOM   1037 HD13 ILE A  65      11.548  -3.177 -20.823  1.00 95.90           H  
ATOM   1038  N   THR A  66      10.320   1.393 -18.875  1.00 93.25           N  
ATOM   1039  H   THR A  66      11.274   1.148 -19.097  1.00 93.25           H  
ATOM   1040  CA  THR A  66       9.933   2.806 -18.883  1.00 93.25           C  
ATOM   1041  HA  THR A  66       9.245   2.989 -18.058  1.00 93.25           H  
ATOM   1042  C   THR A  66       9.182   3.182 -20.153  1.00 93.25           C  
ATOM   1043  CB  THR A  66      11.128   3.724 -18.663  1.00 93.25           C  
ATOM   1044  HB  THR A  66      10.757   4.750 -18.645  1.00 93.25           H  
ATOM   1045  O   THR A  66       9.270   2.486 -21.161  1.00 93.25           O  
ATOM   1046  CG2 THR A  66      11.878   3.429 -17.363  1.00 93.25           C  
ATOM   1047 HG21 THR A  66      12.828   3.964 -17.369  1.00 93.25           H  
ATOM   1048 HG22 THR A  66      12.099   2.366 -17.267  1.00 93.25           H  
ATOM   1049 HG23 THR A  66      11.278   3.754 -16.513  1.00 93.25           H  
ATOM   1050  OG1 THR A  66      12.029   3.607 -19.720  1.00 93.25           O  
ATOM   1051  HG1 THR A  66      12.503   2.785 -19.576  1.00 93.25           H  
ATOM   1052  N   ILE A  67       8.446   4.298 -20.135  1.00 91.09           N  
ATOM   1053  H   ILE A  67       8.363   4.820 -19.274  1.00 91.09           H  
ATOM   1054  CA  ILE A  67       7.756   4.780 -21.343  1.00 91.09           C  
ATOM   1055  HA  ILE A  67       7.089   3.991 -21.690  1.00 91.09           H  
ATOM   1056  C   ILE A  67       8.766   5.021 -22.481  1.00 91.09           C  
ATOM   1057  CB  ILE A  67       6.896   6.033 -21.047  1.00 91.09           C  
ATOM   1058  HB  ILE A  67       7.553   6.845 -20.733  1.00 91.09           H  
ATOM   1059  O   ILE A  67       8.483   4.678 -23.624  1.00 91.09           O  
ATOM   1060  CG1 ILE A  67       5.850   5.770 -19.935  1.00 91.09           C  
ATOM   1061 HG12 ILE A  67       5.149   5.006 -20.270  1.00 91.09           H  
ATOM   1062 HG13 ILE A  67       6.350   5.394 -19.043  1.00 91.09           H  
ATOM   1063  CG2 ILE A  67       6.148   6.451 -22.325  1.00 91.09           C  
ATOM   1064 HG21 ILE A  67       5.454   5.666 -22.629  1.00 91.09           H  
ATOM   1065 HG22 ILE A  67       5.589   7.372 -22.162  1.00 91.09           H  
ATOM   1066 HG23 ILE A  67       6.840   6.627 -23.148  1.00 91.09           H  
ATOM   1067  CD1 ILE A  67       5.045   7.005 -19.512  1.00 91.09           C  
ATOM   1068 HD11 ILE A  67       4.353   7.305 -20.299  1.00 91.09           H  
ATOM   1069 HD12 ILE A  67       4.465   6.768 -18.620  1.00 91.09           H  
ATOM   1070 HD13 ILE A  67       5.719   7.832 -19.289  1.00 91.09           H  
ATOM   1071  N   MET A  68       9.965   5.519 -22.158  1.00 88.84           N  
ATOM   1072  H   MET A  68      10.142   5.741 -21.189  1.00 88.84           H  
ATOM   1073  CA  MET A  68      11.049   5.754 -23.122  1.00 88.84           C  
ATOM   1074  HA  MET A  68      10.660   6.323 -23.967  1.00 88.84           H  
ATOM   1075  C   MET A  68      11.649   4.458 -23.693  1.00 88.84           C  
ATOM   1076  CB  MET A  68      12.158   6.572 -22.439  1.00 88.84           C  
ATOM   1077  HB2 MET A  68      12.537   6.014 -21.583  1.00 88.84           H  
ATOM   1078  HB3 MET A  68      12.983   6.705 -23.139  1.00 88.84           H  
ATOM   1079  O   MET A  68      12.089   4.431 -24.836  1.00 88.84           O  
ATOM   1080  CG  MET A  68      11.691   7.953 -21.956  1.00 88.84           C  
ATOM   1081  HG2 MET A  68      12.522   8.439 -21.445  1.00 88.84           H  
ATOM   1082  HG3 MET A  68      10.893   7.823 -21.225  1.00 88.84           H  
ATOM   1083  SD  MET A  68      11.091   9.073 -23.250  1.00 88.84           S  
ATOM   1084  CE  MET A  68      12.641   9.440 -24.118  1.00 88.84           C  
ATOM   1085  HE1 MET A  68      12.448  10.170 -24.903  1.00 88.84           H  
ATOM   1086  HE2 MET A  68      13.369   9.851 -23.417  1.00 88.84           H  
ATOM   1087  HE3 MET A  68      13.039   8.531 -24.570  1.00 88.84           H  
ATOM   1088  N   GLU A  69      11.661   3.379 -22.911  1.00 94.21           N  
ATOM   1089  H   GLU A  69      11.309   3.466 -21.968  1.00 94.21           H  
ATOM   1090  CA  GLU A  69      12.185   2.065 -23.315  1.00 94.21           C  
ATOM   1091  HA  GLU A  69      13.008   2.183 -24.020  1.00 94.21           H  
ATOM   1092  C   GLU A  69      11.134   1.179 -23.988  1.00 94.21           C  
ATOM   1093  CB  GLU A  69      12.691   1.343 -22.068  1.00 94.21           C  
ATOM   1094  HB2 GLU A  69      11.887   1.367 -21.332  1.00 94.21           H  
ATOM   1095  HB3 GLU A  69      12.878   0.296 -22.307  1.00 94.21           H  
ATOM   1096  O   GLU A  69      11.469   0.150 -24.569  1.00 94.21           O  
ATOM   1097  CG  GLU A  69      13.981   1.948 -21.488  1.00 94.21           C  
ATOM   1098  HG2 GLU A  69      14.810   1.707 -22.152  1.00 94.21           H  
ATOM   1099  HG3 GLU A  69      13.901   3.034 -21.439  1.00 94.21           H  
ATOM   1100  CD  GLU A  69      14.260   1.404 -20.081  1.00 94.21           C  
ATOM   1101  OE1 GLU A  69      15.437   1.233 -19.702  1.00 94.21           O  
ATOM   1102  OE2 GLU A  69      13.293   1.087 -19.348  1.00 94.21           O  
ATOM   1103  N   ARG A  70       9.853   1.546 -23.901  1.00 94.20           N  
ATOM   1104  H   ARG A  70       9.642   2.381 -23.373  1.00 94.20           H  
ATOM   1105  CA  ARG A  70       8.748   0.706 -24.362  1.00 94.20           C  
ATOM   1106  HA  ARG A  70       8.754  -0.221 -23.789  1.00 94.20           H  
ATOM   1107  C   ARG A  70       8.909   0.296 -25.823  1.00 94.20           C  
ATOM   1108  CB  ARG A  70       7.429   1.444 -24.118  1.00 94.20           C  
ATOM   1109  HB2 ARG A  70       7.317   1.637 -23.051  1.00 94.20           H  
ATOM   1110  HB3 ARG A  70       7.440   2.395 -24.651  1.00 94.20           H  
ATOM   1111  O   ARG A  70       8.771  -0.882 -26.125  1.00 94.20           O  
ATOM   1112  CG  ARG A  70       6.250   0.605 -24.610  1.00 94.20           C  
ATOM   1113  HG2 ARG A  70       6.246  -0.355 -24.094  1.00 94.20           H  
ATOM   1114  HG3 ARG A  70       6.344   0.430 -25.682  1.00 94.20           H  
ATOM   1115  CD  ARG A  70       4.930   1.323 -24.373  1.00 94.20           C  
ATOM   1116  HD2 ARG A  70       4.756   1.411 -23.301  1.00 94.20           H  
ATOM   1117  HD3 ARG A  70       4.983   2.316 -24.818  1.00 94.20           H  
ATOM   1118  NE  ARG A  70       3.852   0.560 -25.010  1.00 94.20           N  
ATOM   1119  HE  ARG A  70       4.135  -0.245 -25.550  1.00 94.20           H  
ATOM   1120  NH1 ARG A  70       2.107   1.957 -24.488  1.00 94.20           N  
ATOM   1121 HH11 ARG A  70       2.759   2.589 -24.046  1.00 94.20           H  
ATOM   1122 HH12 ARG A  70       1.134   2.204 -24.601  1.00 94.20           H  
ATOM   1123  NH2 ARG A  70       1.772   0.116 -25.731  1.00 94.20           N  
ATOM   1124 HH21 ARG A  70       2.198  -0.619 -26.278  1.00 94.20           H  
ATOM   1125 HH22 ARG A  70       0.810   0.373 -25.900  1.00 94.20           H  
ATOM   1126  CZ  ARG A  70       2.581   0.887 -25.068  1.00 94.20           C  
ATOM   1127  N   SER A  71       9.209   1.242 -26.711  1.00 94.89           N  
ATOM   1128  H   SER A  71       9.270   2.201 -26.400  1.00 94.89           H  
ATOM   1129  CA  SER A  71       9.304   0.966 -28.149  1.00 94.89           C  
ATOM   1130  HA  SER A  71       8.387   0.473 -28.473  1.00 94.89           H  
ATOM   1131  C   SER A  71      10.470   0.037 -28.492  1.00 94.89           C  
ATOM   1132  CB  SER A  71       9.449   2.268 -28.939  1.00 94.89           C  
ATOM   1133  HB2 SER A  71      10.400   2.742 -28.694  1.00 94.89           H  
ATOM   1134  HB3 SER A  71       9.428   2.044 -30.005  1.00 94.89           H  
ATOM   1135  O   SER A  71      10.327  -0.817 -29.362  1.00 94.89           O  
ATOM   1136  OG  SER A  71       8.390   3.153 -28.624  1.00 94.89           O  
ATOM   1137  HG  SER A  71       8.414   3.894 -29.233  1.00 94.89           H  
ATOM   1138  N   SER A  72      11.616   0.173 -27.815  1.00 96.10           N  
ATOM   1139  H   SER A  72      11.668   0.810 -27.033  1.00 96.10           H  
ATOM   1140  CA  SER A  72      12.763  -0.714 -28.042  1.00 96.10           C  
ATOM   1141  HA  SER A  72      12.893  -0.848 -29.116  1.00 96.10           H  
ATOM   1142  C   SER A  72      12.521  -2.103 -27.458  1.00 96.10           C  
ATOM   1143  CB  SER A  72      14.060  -0.104 -27.502  1.00 96.10           C  
ATOM   1144  HB2 SER A  72      14.862  -0.837 -27.591  1.00 96.10           H  
ATOM   1145  HB3 SER A  72      14.318   0.765 -28.108  1.00 96.10           H  
ATOM   1146  O   SER A  72      12.782  -3.093 -28.135  1.00 96.10           O  
ATOM   1147  OG  SER A  72      13.939   0.303 -26.154  1.00 96.10           O  
ATOM   1148  HG  SER A  72      14.801   0.597 -25.850  1.00 96.10           H  
ATOM   1149  N   TYR A  73      11.943  -2.182 -26.257  1.00 96.74           N  
ATOM   1150  H   TYR A  73      11.792  -1.329 -25.737  1.00 96.74           H  
ATOM   1151  CA  TYR A  73      11.561  -3.451 -25.647  1.00 96.74           C  
ATOM   1152  HA  TYR A  73      12.440  -4.095 -25.603  1.00 96.74           H  
ATOM   1153  C   TYR A  73      10.500  -4.202 -26.465  1.00 96.74           C  
ATOM   1154  CB  TYR A  73      11.067  -3.201 -24.219  1.00 96.74           C  
ATOM   1155  HB2 TYR A  73      10.266  -2.462 -24.240  1.00 96.74           H  
ATOM   1156  HB3 TYR A  73      11.883  -2.790 -23.625  1.00 96.74           H  
ATOM   1157  O   TYR A  73      10.632  -5.400 -26.673  1.00 96.74           O  
ATOM   1158  CG  TYR A  73      10.559  -4.465 -23.556  1.00 96.74           C  
ATOM   1159  CD1 TYR A  73       9.179  -4.731 -23.505  1.00 96.74           C  
ATOM   1160  HD1 TYR A  73       8.482  -4.016 -23.917  1.00 96.74           H  
ATOM   1161  CD2 TYR A  73      11.475  -5.422 -23.089  1.00 96.74           C  
ATOM   1162  HD2 TYR A  73      12.534  -5.243 -23.203  1.00 96.74           H  
ATOM   1163  CE1 TYR A  73       8.716  -5.949 -22.977  1.00 96.74           C  
ATOM   1164  HE1 TYR A  73       7.660  -6.175 -22.963  1.00 96.74           H  
ATOM   1165  CE2 TYR A  73      11.024  -6.635 -22.546  1.00 96.74           C  
ATOM   1166  HE2 TYR A  73      11.739  -7.375 -22.218  1.00 96.74           H  
ATOM   1167  OH  TYR A  73       9.201  -8.084 -22.016  1.00 96.74           O  
ATOM   1168  HH  TYR A  73       9.934  -8.655 -21.772  1.00 96.74           H  
ATOM   1169  CZ  TYR A  73       9.641  -6.900 -22.501  1.00 96.74           C  
ATOM   1170  N   GLU A  74       9.452  -3.525 -26.947  1.00 95.51           N  
ATOM   1171  H   GLU A  74       9.365  -2.542 -26.732  1.00 95.51           H  
ATOM   1172  CA  GLU A  74       8.375  -4.168 -27.720  1.00 95.51           C  
ATOM   1173  HA  GLU A  74       8.100  -5.095 -27.216  1.00 95.51           H  
ATOM   1174  C   GLU A  74       8.838  -4.601 -29.122  1.00 95.51           C  
ATOM   1175  CB  GLU A  74       7.115  -3.266 -27.763  1.00 95.51           C  
ATOM   1176  HB2 GLU A  74       6.408  -3.673 -28.486  1.00 95.51           H  
ATOM   1177  HB3 GLU A  74       7.393  -2.260 -28.078  1.00 95.51           H  
ATOM   1178  O   GLU A  74       8.288  -5.560 -29.662  1.00 95.51           O  
ATOM   1179  CG  GLU A  74       6.422  -3.220 -26.384  1.00 95.51           C  
ATOM   1180  HG2 GLU A  74       7.148  -2.883 -25.644  1.00 95.51           H  
ATOM   1181  HG3 GLU A  74       6.149  -4.239 -26.113  1.00 95.51           H  
ATOM   1182  CD  GLU A  74       5.161  -2.336 -26.228  1.00 95.51           C  
ATOM   1183  OE1 GLU A  74       4.533  -2.415 -25.133  1.00 95.51           O  
ATOM   1184  OE2 GLU A  74       4.804  -1.496 -27.078  1.00 95.51           O  
ATOM   1185  N   LYS A  75       9.869  -3.954 -29.689  1.00 97.01           N  
ATOM   1186  H   LYS A  75      10.265  -3.169 -29.191  1.00 97.01           H  
ATOM   1187  CA  LYS A  75      10.484  -4.357 -30.964  1.00 97.01           C  
ATOM   1188  HA  LYS A  75       9.689  -4.531 -31.689  1.00 97.01           H  
ATOM   1189  C   LYS A  75      11.244  -5.681 -30.843  1.00 97.01           C  
ATOM   1190  CB  LYS A  75      11.390  -3.225 -31.476  1.00 97.01           C  
ATOM   1191  HB2 LYS A  75      10.800  -2.312 -31.556  1.00 97.01           H  
ATOM   1192  HB3 LYS A  75      12.195  -3.056 -30.761  1.00 97.01           H  
ATOM   1193  O   LYS A  75      11.040  -6.568 -31.667  1.00 97.01           O  
ATOM   1194  CG  LYS A  75      11.992  -3.545 -32.852  1.00 97.01           C  
ATOM   1195  HG2 LYS A  75      12.567  -4.470 -32.795  1.00 97.01           H  
ATOM   1196  HG3 LYS A  75      11.187  -3.675 -33.575  1.00 97.01           H  
ATOM   1197  CD  LYS A  75      12.926  -2.426 -33.321  1.00 97.01           C  
ATOM   1198  HD2 LYS A  75      13.725  -2.304 -32.589  1.00 97.01           H  
ATOM   1199  HD3 LYS A  75      12.365  -1.495 -33.407  1.00 97.01           H  
ATOM   1200  CE  LYS A  75      13.521  -2.812 -34.680  1.00 97.01           C  
ATOM   1201  HE2 LYS A  75      12.710  -2.905 -35.402  1.00 97.01           H  
ATOM   1202  HE3 LYS A  75      13.986  -3.793 -34.580  1.00 97.01           H  
ATOM   1203  NZ  LYS A  75      14.523  -1.823 -35.145  1.00 97.01           N  
ATOM   1204  HZ1 LYS A  75      14.904  -2.109 -36.036  1.00 97.01           H  
ATOM   1205  HZ2 LYS A  75      15.285  -1.771 -34.485  1.00 97.01           H  
ATOM   1206  HZ3 LYS A  75      14.105  -0.909 -35.245  1.00 97.01           H  
ATOM   1207  N   ASP A  76      12.111  -5.805 -29.839  1.00 96.57           N  
ATOM   1208  H   ASP A  76      12.239  -5.026 -29.210  1.00 96.57           H  
ATOM   1209  CA  ASP A  76      12.812  -7.054 -29.529  1.00 96.57           C  
ATOM   1210  HA  ASP A  76      12.185  -7.889 -29.843  1.00 96.57           H  
ATOM   1211  C   ASP A  76      13.071  -7.175 -28.014  1.00 96.57           C  
ATOM   1212  CB  ASP A  76      14.111  -7.189 -30.338  1.00 96.57           C  
ATOM   1213  HB2 ASP A  76      14.849  -6.467 -29.988  1.00 96.57           H  
ATOM   1214  HB3 ASP A  76      13.896  -6.966 -31.383  1.00 96.57           H  
ATOM   1215  O   ASP A  76      14.054  -6.636 -27.491  1.00 96.57           O  
ATOM   1216  CG  ASP A  76      14.680  -8.616 -30.251  1.00 96.57           C  
ATOM   1217  OD1 ASP A  76      14.423  -9.322 -29.237  1.00 96.57           O  
ATOM   1218  OD2 ASP A  76      15.317  -9.036 -31.236  1.00 96.57           O  
ATOM   1219  N   PRO A  77      12.206  -7.907 -27.285  1.00 96.46           N  
ATOM   1220  CA  PRO A  77      12.358  -8.084 -25.847  1.00 96.46           C  
ATOM   1221  HA  PRO A  77      12.299  -7.107 -25.368  1.00 96.46           H  
ATOM   1222  C   PRO A  77      13.665  -8.767 -25.441  1.00 96.46           C  
ATOM   1223  CB  PRO A  77      11.161  -8.942 -25.424  1.00 96.46           C  
ATOM   1224  HB2 PRO A  77      11.412 -10.000 -25.498  1.00 96.46           H  
ATOM   1225  HB3 PRO A  77      10.830  -8.707 -24.412  1.00 96.46           H  
ATOM   1226  O   PRO A  77      14.137  -8.552 -24.326  1.00 96.46           O  
ATOM   1227  CG  PRO A  77      10.090  -8.613 -26.459  1.00 96.46           C  
ATOM   1228  HG2 PRO A  77       9.373  -9.426 -26.574  1.00 96.46           H  
ATOM   1229  HG3 PRO A  77       9.579  -7.692 -26.181  1.00 96.46           H  
ATOM   1230  CD  PRO A  77      10.909  -8.400 -27.730  1.00 96.46           C  
ATOM   1231  HD2 PRO A  77      10.406  -7.678 -28.373  1.00 96.46           H  
ATOM   1232  HD3 PRO A  77      11.043  -9.346 -28.254  1.00 96.46           H  
ATOM   1233  N   ILE A  78      14.224  -9.629 -26.298  1.00 97.04           N  
ATOM   1234  H   ILE A  78      13.949  -9.589 -27.270  1.00 97.04           H  
ATOM   1235  CA  ILE A  78      15.418 -10.407 -25.966  1.00 97.04           C  
ATOM   1236  HA  ILE A  78      15.378 -10.684 -24.913  1.00 97.04           H  
ATOM   1237  C   ILE A  78      16.644  -9.526 -26.104  1.00 97.04           C  
ATOM   1238  CB  ILE A  78      15.514 -11.698 -26.808  1.00 97.04           C  
ATOM   1239  HB  ILE A  78      15.565 -11.421 -27.861  1.00 97.04           H  
ATOM   1240  O   ILE A  78      17.363  -9.384 -25.119  1.00 97.04           O  
ATOM   1241  CG1 ILE A  78      14.268 -12.595 -26.620  1.00 97.04           C  
ATOM   1242 HG12 ILE A  78      13.386 -12.043 -26.945  1.00 97.04           H  
ATOM   1243 HG13 ILE A  78      14.360 -13.461 -27.275  1.00 97.04           H  
ATOM   1244  CG2 ILE A  78      16.795 -12.483 -26.470  1.00 97.04           C  
ATOM   1245 HG21 ILE A  78      16.869 -12.665 -25.398  1.00 97.04           H  
ATOM   1246 HG22 ILE A  78      16.807 -13.430 -27.009  1.00 97.04           H  
ATOM   1247 HG23 ILE A  78      17.671 -11.916 -26.785  1.00 97.04           H  
ATOM   1248  CD1 ILE A  78      14.030 -13.091 -25.187  1.00 97.04           C  
ATOM   1249 HD11 ILE A  78      13.030 -13.522 -25.117  1.00 97.04           H  
ATOM   1250 HD12 ILE A  78      14.765 -13.854 -24.929  1.00 97.04           H  
ATOM   1251 HD13 ILE A  78      14.072 -12.270 -24.471  1.00 97.04           H  
ATOM   1252  N   ASP A  79      16.825  -8.875 -27.253  1.00 97.07           N  
ATOM   1253  H   ASP A  79      16.170  -9.016 -28.009  1.00 97.07           H  
ATOM   1254  CA  ASP A  79      17.947  -7.958 -27.479  1.00 97.07           C  
ATOM   1255  HA  ASP A  79      18.884  -8.509 -27.408  1.00 97.07           H  
ATOM   1256  C   ASP A  79      17.979  -6.838 -26.425  1.00 97.07           C  
ATOM   1257  CB  ASP A  79      17.840  -7.384 -28.896  1.00 97.07           C  
ATOM   1258  HB2 ASP A  79      17.803  -8.204 -29.614  1.00 97.07           H  
ATOM   1259  HB3 ASP A  79      16.917  -6.811 -28.982  1.00 97.07           H  
ATOM   1260  O   ASP A  79      19.006  -6.591 -25.790  1.00 97.07           O  
ATOM   1261  CG  ASP A  79      19.036  -6.490 -29.229  1.00 97.07           C  
ATOM   1262  OD1 ASP A  79      20.172  -7.010 -29.185  1.00 97.07           O  
ATOM   1263  OD2 ASP A  79      18.803  -5.289 -29.497  1.00 97.07           O  
ATOM   1264  N   PHE A  80      16.817  -6.250 -26.113  1.00 97.40           N  
ATOM   1265  H   PHE A  80      16.004  -6.474 -26.669  1.00 97.40           H  
ATOM   1266  CA  PHE A  80      16.705  -5.241 -25.059  1.00 97.40           C  
ATOM   1267  HA  PHE A  80      17.339  -4.395 -25.325  1.00 97.40           H  
ATOM   1268  C   PHE A  80      17.171  -5.754 -23.685  1.00 97.40           C  
ATOM   1269  CB  PHE A  80      15.250  -4.766 -24.980  1.00 97.40           C  
ATOM   1270  HB2 PHE A  80      14.963  -4.346 -25.944  1.00 97.40           H  
ATOM   1271  HB3 PHE A  80      14.601  -5.622 -24.792  1.00 97.40           H  
ATOM   1272  O   PHE A  80      17.903  -5.069 -22.964  1.00 97.40           O  
ATOM   1273  CG  PHE A  80      15.024  -3.729 -23.899  1.00 97.40           C  
ATOM   1274  CD1 PHE A  80      14.732  -4.126 -22.580  1.00 97.40           C  
ATOM   1275  HD1 PHE A  80      14.668  -5.177 -22.338  1.00 97.40           H  
ATOM   1276  CD2 PHE A  80      15.134  -2.364 -24.208  1.00 97.40           C  
ATOM   1277  HD2 PHE A  80      15.370  -2.059 -25.217  1.00 97.40           H  
ATOM   1278  CE1 PHE A  80      14.499  -3.164 -21.585  1.00 97.40           C  
ATOM   1279  HE1 PHE A  80      14.227  -3.480 -20.589  1.00 97.40           H  
ATOM   1280  CE2 PHE A  80      14.927  -1.399 -23.209  1.00 97.40           C  
ATOM   1281  HE2 PHE A  80      14.997  -0.350 -23.455  1.00 97.40           H  
ATOM   1282  CZ  PHE A  80      14.593  -1.800 -21.904  1.00 97.40           C  
ATOM   1283  HZ  PHE A  80      14.392  -1.051 -21.152  1.00 97.40           H  
ATOM   1284  N   LEU A  81      16.738  -6.955 -23.286  1.00 97.30           N  
ATOM   1285  H   LEU A  81      16.196  -7.507 -23.935  1.00 97.30           H  
ATOM   1286  CA  LEU A  81      17.141  -7.549 -22.009  1.00 97.30           C  
ATOM   1287  HA  LEU A  81      17.051  -6.791 -21.231  1.00 97.30           H  
ATOM   1288  C   LEU A  81      18.622  -7.960 -22.033  1.00 97.30           C  
ATOM   1289  CB  LEU A  81      16.210  -8.730 -21.672  1.00 97.30           C  
ATOM   1290  HB2 LEU A  81      16.151  -9.377 -22.548  1.00 97.30           H  
ATOM   1291  HB3 LEU A  81      16.651  -9.309 -20.861  1.00 97.30           H  
ATOM   1292  O   LEU A  81      19.321  -7.796 -21.033  1.00 97.30           O  
ATOM   1293  CG  LEU A  81      14.783  -8.325 -21.248  1.00 97.30           C  
ATOM   1294  HG  LEU A  81      14.352  -7.638 -21.976  1.00 97.30           H  
ATOM   1295  CD1 LEU A  81      13.898  -9.571 -21.157  1.00 97.30           C  
ATOM   1296 HD11 LEU A  81      13.829 -10.026 -22.145  1.00 97.30           H  
ATOM   1297 HD12 LEU A  81      14.326 -10.284 -20.452  1.00 97.30           H  
ATOM   1298 HD13 LEU A  81      12.895  -9.292 -20.834  1.00 97.30           H  
ATOM   1299  CD2 LEU A  81      14.750  -7.638 -19.879  1.00 97.30           C  
ATOM   1300 HD21 LEU A  81      15.183  -8.291 -19.121  1.00 97.30           H  
ATOM   1301 HD22 LEU A  81      13.719  -7.405 -19.612  1.00 97.30           H  
ATOM   1302 HD23 LEU A  81      15.312  -6.705 -19.917  1.00 97.30           H  
ATOM   1303  N   GLU A  82      19.141  -8.433 -23.162  1.00 96.28           N  
ATOM   1304  H   GLU A  82      18.551  -8.539 -23.974  1.00 96.28           H  
ATOM   1305  CA  GLU A  82      20.557  -8.770 -23.292  1.00 96.28           C  
ATOM   1306  HA  GLU A  82      20.823  -9.384 -22.431  1.00 96.28           H  
ATOM   1307  C   GLU A  82      21.471  -7.550 -23.197  1.00 96.28           C  
ATOM   1308  CB  GLU A  82      20.832  -9.588 -24.557  1.00 96.28           C  
ATOM   1309  HB2 GLU A  82      20.443  -9.072 -25.435  1.00 96.28           H  
ATOM   1310  HB3 GLU A  82      21.914  -9.681 -24.652  1.00 96.28           H  
ATOM   1311  O   GLU A  82      22.511  -7.624 -22.529  1.00 96.28           O  
ATOM   1312  CG  GLU A  82      20.229 -10.999 -24.456  1.00 96.28           C  
ATOM   1313  HG2 GLU A  82      20.429 -11.390 -23.458  1.00 96.28           H  
ATOM   1314  HG3 GLU A  82      19.145 -10.964 -24.567  1.00 96.28           H  
ATOM   1315  CD  GLU A  82      20.809 -11.992 -25.466  1.00 96.28           C  
ATOM   1316  OE1 GLU A  82      20.659 -13.208 -25.182  1.00 96.28           O  
ATOM   1317  OE2 GLU A  82      21.518 -11.566 -26.400  1.00 96.28           O  
ATOM   1318  N   ALA A  83      21.043  -6.417 -23.758  1.00 96.04           N  
ATOM   1319  H   ALA A  83      20.239  -6.462 -24.368  1.00 96.04           H  
ATOM   1320  CA  ALA A  83      21.688  -5.119 -23.588  1.00 96.04           C  
ATOM   1321  HA  ALA A  83      22.732  -5.206 -23.888  1.00 96.04           H  
ATOM   1322  C   ALA A  83      21.661  -4.642 -22.122  1.00 96.04           C  
ATOM   1323  CB  ALA A  83      21.001  -4.118 -24.523  1.00 96.04           C  
ATOM   1324  HB1 ALA A  83      21.499  -3.151 -24.458  1.00 96.04           H  
ATOM   1325  HB2 ALA A  83      19.952  -4.001 -24.250  1.00 96.04           H  
ATOM   1326  HB3 ALA A  83      21.057  -4.476 -25.551  1.00 96.04           H  
ATOM   1327  O   ALA A  83      22.608  -4.005 -21.661  1.00 96.04           O  
ATOM   1328  N   LYS A  84      20.628  -5.014 -21.349  1.00 94.13           N  
ATOM   1329  H   LYS A  84      19.863  -5.490 -21.806  1.00 94.13           H  
ATOM   1330  CA  LYS A  84      20.565  -4.794 -19.889  1.00 94.13           C  
ATOM   1331  HA  LYS A  84      21.045  -3.838 -19.680  1.00 94.13           H  
ATOM   1332  C   LYS A  84      21.379  -5.801 -19.060  1.00 94.13           C  
ATOM   1333  CB  LYS A  84      19.101  -4.700 -19.416  1.00 94.13           C  
ATOM   1334  HB2 LYS A  84      19.076  -4.786 -18.330  1.00 94.13           H  
ATOM   1335  HB3 LYS A  84      18.514  -5.517 -19.835  1.00 94.13           H  
ATOM   1336  O   LYS A  84      21.375  -5.720 -17.834  1.00 94.13           O  
ATOM   1337  CG  LYS A  84      18.471  -3.354 -19.800  1.00 94.13           C  
ATOM   1338  HG2 LYS A  84      18.277  -3.331 -20.872  1.00 94.13           H  
ATOM   1339  HG3 LYS A  84      19.176  -2.558 -19.559  1.00 94.13           H  
ATOM   1340  CD  LYS A  84      17.167  -3.088 -19.031  1.00 94.13           C  
ATOM   1341  HD2 LYS A  84      17.346  -3.200 -17.961  1.00 94.13           H  
ATOM   1342  HD3 LYS A  84      16.406  -3.800 -19.351  1.00 94.13           H  
ATOM   1343  CE  LYS A  84      16.720  -1.651 -19.329  1.00 94.13           C  
ATOM   1344  HE2 LYS A  84      17.546  -0.975 -19.106  1.00 94.13           H  
ATOM   1345  HE3 LYS A  84      16.530  -1.561 -20.399  1.00 94.13           H  
ATOM   1346  NZ  LYS A  84      15.522  -1.217 -18.565  1.00 94.13           N  
ATOM   1347  HZ1 LYS A  84      15.669  -1.242 -17.566  1.00 94.13           H  
ATOM   1348  HZ2 LYS A  84      15.334  -0.256 -18.813  1.00 94.13           H  
ATOM   1349  HZ3 LYS A  84      14.692  -1.732 -18.819  1.00 94.13           H  
ATOM   1350  N   GLY A  85      22.095  -6.731 -19.695  1.00 95.61           N  
ATOM   1351  H   GLY A  85      22.060  -6.745 -20.704  1.00 95.61           H  
ATOM   1352  CA  GLY A  85      22.971  -7.695 -19.022  1.00 95.61           C  
ATOM   1353  HA2 GLY A  85      23.804  -7.918 -19.689  1.00 95.61           H  
ATOM   1354  HA3 GLY A  85      23.376  -7.249 -18.113  1.00 95.61           H  
ATOM   1355  C   GLY A  85      22.307  -9.022 -18.647  1.00 95.61           C  
ATOM   1356  O   GLY A  85      22.948  -9.870 -18.019  1.00 95.61           O  
ATOM   1357  N   TYR A  86      21.054  -9.246 -19.049  1.00 96.96           N  
ATOM   1358  H   TYR A  86      20.585  -8.543 -19.603  1.00 96.96           H  
ATOM   1359  CA  TYR A  86      20.447 -10.571 -18.971  1.00 96.96           C  
ATOM   1360  HA  TYR A  86      20.687 -11.003 -17.999  1.00 96.96           H  
ATOM   1361  C   TYR A  86      21.050 -11.486 -20.041  1.00 96.96           C  
ATOM   1362  CB  TYR A  86      18.920 -10.484 -19.065  1.00 96.96           C  
ATOM   1363  HB2 TYR A  86      18.642 -10.059 -20.029  1.00 96.96           H  
ATOM   1364  HB3 TYR A  86      18.517 -11.496 -19.028  1.00 96.96           H  
ATOM   1365  O   TYR A  86      21.455 -11.053 -21.111  1.00 96.96           O  
ATOM   1366  CG  TYR A  86      18.290  -9.684 -17.940  1.00 96.96           C  
ATOM   1367  CD1 TYR A  86      18.052 -10.299 -16.699  1.00 96.96           C  
ATOM   1368  HD1 TYR A  86      18.292 -11.342 -16.557  1.00 96.96           H  
ATOM   1369  CD2 TYR A  86      17.985  -8.319 -18.106  1.00 96.96           C  
ATOM   1370  HD2 TYR A  86      18.147  -7.830 -19.056  1.00 96.96           H  
ATOM   1371  CE1 TYR A  86      17.542  -9.548 -15.624  1.00 96.96           C  
ATOM   1372  HE1 TYR A  86      17.375 -10.014 -14.665  1.00 96.96           H  
ATOM   1373  CE2 TYR A  86      17.486  -7.561 -17.034  1.00 96.96           C  
ATOM   1374  HE2 TYR A  86      17.279  -6.508 -17.152  1.00 96.96           H  
ATOM   1375  OH  TYR A  86      16.852  -7.410 -14.748  1.00 96.96           O  
ATOM   1376  HH  TYR A  86      16.824  -7.922 -13.936  1.00 96.96           H  
ATOM   1377  CZ  TYR A  86      17.280  -8.170 -15.785  1.00 96.96           C  
ATOM   1378  N   LYS A  87      21.155 -12.778 -19.752  1.00 96.06           N  
ATOM   1379  H   LYS A  87      20.904 -13.067 -18.817  1.00 96.06           H  
ATOM   1380  CA  LYS A  87      21.676 -13.794 -20.672  1.00 96.06           C  
ATOM   1381  HA  LYS A  87      21.635 -13.408 -21.691  1.00 96.06           H  
ATOM   1382  C   LYS A  87      20.777 -15.013 -20.633  1.00 96.06           C  
ATOM   1383  CB  LYS A  87      23.132 -14.154 -20.307  1.00 96.06           C  
ATOM   1384  HB2 LYS A  87      23.149 -14.535 -19.285  1.00 96.06           H  
ATOM   1385  HB3 LYS A  87      23.475 -14.952 -20.966  1.00 96.06           H  
ATOM   1386  O   LYS A  87      20.250 -15.356 -19.576  1.00 96.06           O  
ATOM   1387  CG  LYS A  87      24.136 -12.987 -20.398  1.00 96.06           C  
ATOM   1388  HG2 LYS A  87      25.106 -13.332 -20.039  1.00 96.06           H  
ATOM   1389  HG3 LYS A  87      23.811 -12.178 -19.744  1.00 96.06           H  
ATOM   1390  CD  LYS A  87      24.310 -12.453 -21.831  1.00 96.06           C  
ATOM   1391  HD2 LYS A  87      23.333 -12.237 -22.264  1.00 96.06           H  
ATOM   1392  HD3 LYS A  87      24.791 -13.209 -22.452  1.00 96.06           H  
ATOM   1393  CE  LYS A  87      25.139 -11.164 -21.855  1.00 96.06           C  
ATOM   1394  HE2 LYS A  87      24.834 -10.544 -21.012  1.00 96.06           H  
ATOM   1395  HE3 LYS A  87      26.195 -11.408 -21.734  1.00 96.06           H  
ATOM   1396  NZ  LYS A  87      24.908 -10.408 -23.117  1.00 96.06           N  
ATOM   1397  HZ1 LYS A  87      25.099 -10.961 -23.940  1.00 96.06           H  
ATOM   1398  HZ2 LYS A  87      23.942 -10.121 -23.180  1.00 96.06           H  
ATOM   1399  HZ3 LYS A  87      25.455  -9.560 -23.155  1.00 96.06           H  
ATOM   1400  N   ARG A  88      20.643 -15.715 -21.763  1.00 95.51           N  
ATOM   1401  H   ARG A  88      21.035 -15.319 -22.605  1.00 95.51           H  
ATOM   1402  CA  ARG A  88      19.783 -16.913 -21.876  1.00 95.51           C  
ATOM   1403  HA  ARG A  88      19.686 -17.156 -22.935  1.00 95.51           H  
ATOM   1404  C   ARG A  88      18.355 -16.630 -21.390  1.00 95.51           C  
ATOM   1405  CB  ARG A  88      20.406 -18.125 -21.155  1.00 95.51           C  
ATOM   1406  HB2 ARG A  88      19.795 -18.999 -21.378  1.00 95.51           H  
ATOM   1407  HB3 ARG A  88      20.375 -17.959 -20.078  1.00 95.51           H  
ATOM   1408  O   ARG A  88      17.814 -17.365 -20.560  1.00 95.51           O  
ATOM   1409  CG  ARG A  88      21.854 -18.423 -21.561  1.00 95.51           C  
ATOM   1410  HG2 ARG A  88      21.919 -18.529 -22.644  1.00 95.51           H  
ATOM   1411  HG3 ARG A  88      22.498 -17.605 -21.239  1.00 95.51           H  
ATOM   1412  CD  ARG A  88      22.312 -19.722 -20.889  1.00 95.51           C  
ATOM   1413  HD2 ARG A  88      22.097 -19.658 -19.822  1.00 95.51           H  
ATOM   1414  HD3 ARG A  88      21.742 -20.546 -21.318  1.00 95.51           H  
ATOM   1415  NE  ARG A  88      23.755 -19.953 -21.089  1.00 95.51           N  
ATOM   1416  HE  ARG A  88      24.244 -19.267 -21.646  1.00 95.51           H  
ATOM   1417  NH1 ARG A  88      23.901 -21.997 -20.055  1.00 95.51           N  
ATOM   1418 HH11 ARG A  88      24.450 -22.842 -19.993  1.00 95.51           H  
ATOM   1419 HH12 ARG A  88      22.907 -22.093 -20.206  1.00 95.51           H  
ATOM   1420  NH2 ARG A  88      25.733 -21.073 -20.940  1.00 95.51           N  
ATOM   1421 HH21 ARG A  88      26.273 -21.898 -20.724  1.00 95.51           H  
ATOM   1422 HH22 ARG A  88      26.182 -20.357 -21.494  1.00 95.51           H  
ATOM   1423  CZ  ARG A  88      24.457 -20.999 -20.691  1.00 95.51           C  
ATOM   1424  N   VAL A  89      17.790 -15.517 -21.855  1.00 96.44           N  
ATOM   1425  H   VAL A  89      18.280 -14.983 -22.558  1.00 96.44           H  
ATOM   1426  CA  VAL A  89      16.432 -15.097 -21.505  1.00 96.44           C  
ATOM   1427  HA  VAL A  89      16.344 -15.052 -20.419  1.00 96.44           H  
ATOM   1428  C   VAL A  89      15.437 -16.130 -22.029  1.00 96.44           C  
ATOM   1429  CB  VAL A  89      16.121 -13.700 -22.072  1.00 96.44           C  
ATOM   1430  HB  VAL A  89      16.197 -13.730 -23.159  1.00 96.44           H  
ATOM   1431  O   VAL A  89      15.447 -16.486 -23.207  1.00 96.44           O  
ATOM   1432  CG1 VAL A  89      14.708 -13.263 -21.676  1.00 96.44           C  
ATOM   1433 HG11 VAL A  89      14.527 -12.257 -22.054  1.00 96.44           H  
ATOM   1434 HG12 VAL A  89      13.965 -13.925 -22.121  1.00 96.44           H  
ATOM   1435 HG13 VAL A  89      14.598 -13.263 -20.592  1.00 96.44           H  
ATOM   1436  CG2 VAL A  89      17.103 -12.642 -21.553  1.00 96.44           C  
ATOM   1437 HG21 VAL A  89      18.125 -12.884 -21.845  1.00 96.44           H  
ATOM   1438 HG22 VAL A  89      16.861 -11.677 -21.997  1.00 96.44           H  
ATOM   1439 HG23 VAL A  89      17.034 -12.562 -20.468  1.00 96.44           H  
ATOM   1440  N   ARG A  90      14.558 -16.628 -21.160  1.00 94.04           N  
ATOM   1441  H   ARG A  90      14.581 -16.300 -20.205  1.00 94.04           H  
ATOM   1442  CA  ARG A  90      13.515 -17.584 -21.546  1.00 94.04           C  
ATOM   1443  HA  ARG A  90      13.883 -18.220 -22.351  1.00 94.04           H  
ATOM   1444  C   ARG A  90      12.305 -16.826 -22.087  1.00 94.04           C  
ATOM   1445  CB  ARG A  90      13.157 -18.479 -20.352  1.00 94.04           C  
ATOM   1446  HB2 ARG A  90      12.334 -19.130 -20.647  1.00 94.04           H  
ATOM   1447  HB3 ARG A  90      12.820 -17.858 -19.522  1.00 94.04           H  
ATOM   1448  O   ARG A  90      11.386 -16.537 -21.329  1.00 94.04           O  
ATOM   1449  CG  ARG A  90      14.336 -19.345 -19.890  1.00 94.04           C  
ATOM   1450  HG2 ARG A  90      15.143 -18.713 -19.519  1.00 94.04           H  
ATOM   1451  HG3 ARG A  90      14.699 -19.945 -20.725  1.00 94.04           H  
ATOM   1452  CD  ARG A  90      13.853 -20.265 -18.768  1.00 94.04           C  
ATOM   1453  HD2 ARG A  90      13.490 -19.645 -17.949  1.00 94.04           H  
ATOM   1454  HD3 ARG A  90      13.028 -20.869 -19.148  1.00 94.04           H  
ATOM   1455  NE  ARG A  90      14.916 -21.152 -18.267  1.00 94.04           N  
ATOM   1456  HE  ARG A  90      15.833 -21.031 -18.672  1.00 94.04           H  
ATOM   1457  NH1 ARG A  90      13.589 -22.338 -16.811  1.00 94.04           N  
ATOM   1458 HH11 ARG A  90      13.451 -23.103 -16.166  1.00 94.04           H  
ATOM   1459 HH12 ARG A  90      12.793 -21.781 -17.087  1.00 94.04           H  
ATOM   1460  NH2 ARG A  90      15.736 -22.888 -17.037  1.00 94.04           N  
ATOM   1461 HH21 ARG A  90      16.604 -22.842 -17.551  1.00 94.04           H  
ATOM   1462 HH22 ARG A  90      15.556 -23.661 -16.413  1.00 94.04           H  
ATOM   1463  CZ  ARG A  90      14.744 -22.113 -17.375  1.00 94.04           C  
ATOM   1464  N   LYS A  91      12.305 -16.521 -23.391  1.00 93.19           N  
ATOM   1465  H   LYS A  91      13.154 -16.725 -23.899  1.00 93.19           H  
ATOM   1466  CA  LYS A  91      11.267 -15.714 -24.071  1.00 93.19           C  
ATOM   1467  HA  LYS A  91      11.371 -14.680 -23.742  1.00 93.19           H  
ATOM   1468  C   LYS A  91       9.831 -16.126 -23.722  1.00 93.19           C  
ATOM   1469  CB  LYS A  91      11.485 -15.769 -25.596  1.00 93.19           C  
ATOM   1470  HB2 LYS A  91      12.535 -15.573 -25.817  1.00 93.19           H  
ATOM   1471  HB3 LYS A  91      11.253 -16.768 -25.965  1.00 93.19           H  
ATOM   1472  O   LYS A  91       9.018 -15.270 -23.409  1.00 93.19           O  
ATOM   1473  CG  LYS A  91      10.612 -14.740 -26.342  1.00 93.19           C  
ATOM   1474  HG2 LYS A  91      10.755 -13.756 -25.895  1.00 93.19           H  
ATOM   1475  HG3 LYS A  91       9.562 -15.016 -26.243  1.00 93.19           H  
ATOM   1476  CD  LYS A  91      10.967 -14.661 -27.836  1.00 93.19           C  
ATOM   1477  HD2 LYS A  91      10.827 -15.640 -28.293  1.00 93.19           H  
ATOM   1478  HD3 LYS A  91      12.013 -14.370 -27.936  1.00 93.19           H  
ATOM   1479  CE  LYS A  91      10.080 -13.628 -28.549  1.00 93.19           C  
ATOM   1480  HE2 LYS A  91       9.043 -13.958 -28.494  1.00 93.19           H  
ATOM   1481  HE3 LYS A  91      10.154 -12.681 -28.013  1.00 93.19           H  
ATOM   1482  NZ  LYS A  91      10.479 -13.424 -29.968  1.00 93.19           N  
ATOM   1483  HZ1 LYS A  91      10.419 -14.281 -30.499  1.00 93.19           H  
ATOM   1484  HZ2 LYS A  91       9.884 -12.739 -30.412  1.00 93.19           H  
ATOM   1485  HZ3 LYS A  91      11.424 -13.072 -30.032  1.00 93.19           H  
ATOM   1486  N   LEU A  92       9.546 -17.430 -23.726  1.00 93.70           N  
ATOM   1487  H   LEU A  92      10.274 -18.070 -24.008  1.00 93.70           H  
ATOM   1488  CA  LEU A  92       8.210 -17.983 -23.454  1.00 93.70           C  
ATOM   1489  HA  LEU A  92       7.476 -17.463 -24.069  1.00 93.70           H  
ATOM   1490  C   LEU A  92       7.737 -17.804 -22.001  1.00 93.70           C  
ATOM   1491  CB  LEU A  92       8.202 -19.481 -23.816  1.00 93.70           C  
ATOM   1492  HB2 LEU A  92       7.230 -19.894 -23.549  1.00 93.70           H  
ATOM   1493  HB3 LEU A  92       8.950 -19.988 -23.205  1.00 93.70           H  
ATOM   1494  O   LEU A  92       6.561 -17.986 -21.721  1.00 93.70           O  
ATOM   1495  CG  LEU A  92       8.464 -19.803 -25.297  1.00 93.70           C  
ATOM   1496  HG  LEU A  92       9.421 -19.377 -25.597  1.00 93.70           H  
ATOM   1497  CD1 LEU A  92       8.543 -21.318 -25.480  1.00 93.70           C  
ATOM   1498 HD11 LEU A  92       9.338 -21.733 -24.860  1.00 93.70           H  
ATOM   1499 HD12 LEU A  92       8.752 -21.554 -26.523  1.00 93.70           H  
ATOM   1500 HD13 LEU A  92       7.595 -21.777 -25.201  1.00 93.70           H  
ATOM   1501  CD2 LEU A  92       7.371 -19.253 -26.213  1.00 93.70           C  
ATOM   1502 HD21 LEU A  92       7.355 -18.164 -26.181  1.00 93.70           H  
ATOM   1503 HD22 LEU A  92       7.556 -19.565 -27.241  1.00 93.70           H  
ATOM   1504 HD23 LEU A  92       6.397 -19.633 -25.903  1.00 93.70           H  
ATOM   1505  N   LEU A  93       8.641 -17.471 -21.076  1.00 93.79           N  
ATOM   1506  H   LEU A  93       9.583 -17.266 -21.378  1.00 93.79           H  
ATOM   1507  CA  LEU A  93       8.324 -17.221 -19.666  1.00 93.79           C  
ATOM   1508  HA  LEU A  93       7.319 -17.584 -19.452  1.00 93.79           H  
ATOM   1509  C   LEU A  93       8.296 -15.726 -19.329  1.00 93.79           C  
ATOM   1510  CB  LEU A  93       9.314 -17.978 -18.764  1.00 93.79           C  
ATOM   1511  HB2 LEU A  93      10.310 -17.565 -18.925  1.00 93.79           H  
ATOM   1512  HB3 LEU A  93       9.039 -17.789 -17.726  1.00 93.79           H  
ATOM   1513  O   LEU A  93       8.227 -15.365 -18.154  1.00 93.79           O  
ATOM   1514  CG  LEU A  93       9.362 -19.499 -18.975  1.00 93.79           C  
ATOM   1515  HG  LEU A  93       9.738 -19.717 -19.974  1.00 93.79           H  
ATOM   1516  CD1 LEU A  93      10.335 -20.102 -17.958  1.00 93.79           C  
ATOM   1517 HD11 LEU A  93      11.281 -19.563 -18.007  1.00 93.79           H  
ATOM   1518 HD12 LEU A  93       9.918 -20.000 -16.956  1.00 93.79           H  
ATOM   1519 HD13 LEU A  93      10.478 -21.159 -18.185  1.00 93.79           H  
ATOM   1520  CD2 LEU A  93       8.004 -20.174 -18.790  1.00 93.79           C  
ATOM   1521 HD21 LEU A  93       7.316 -19.849 -19.571  1.00 93.79           H  
ATOM   1522 HD22 LEU A  93       8.105 -21.256 -18.864  1.00 93.79           H  
ATOM   1523 HD23 LEU A  93       7.578 -19.916 -17.820  1.00 93.79           H  
ATOM   1524  N   ILE A  94       8.395 -14.856 -20.338  1.00 95.56           N  
ATOM   1525  H   ILE A  94       8.390 -15.205 -21.286  1.00 95.56           H  
ATOM   1526  CA  ILE A  94       8.230 -13.421 -20.146  1.00 95.56           C  
ATOM   1527  HA  ILE A  94       8.720 -13.145 -19.212  1.00 95.56           H  
ATOM   1528  C   ILE A  94       6.740 -13.121 -20.018  1.00 95.56           C  
ATOM   1529  CB  ILE A  94       8.889 -12.611 -21.277  1.00 95.56           C  
ATOM   1530  HB  ILE A  94       8.463 -12.930 -22.228  1.00 95.56           H  
ATOM   1531  O   ILE A  94       5.969 -13.398 -20.934  1.00 95.56           O  
ATOM   1532  CG1 ILE A  94      10.416 -12.856 -21.305  1.00 95.56           C  
ATOM   1533 HG12 ILE A  94      10.856 -12.538 -20.360  1.00 95.56           H  
ATOM   1534 HG13 ILE A  94      10.603 -13.923 -21.422  1.00 95.56           H  
ATOM   1535  CG2 ILE A  94       8.595 -11.112 -21.103  1.00 95.56           C  
ATOM   1536 HG21 ILE A  94       9.017 -10.745 -20.167  1.00 95.56           H  
ATOM   1537 HG22 ILE A  94       7.522 -10.920 -21.119  1.00 95.56           H  
ATOM   1538 HG23 ILE A  94       9.013 -10.569 -21.950  1.00 95.56           H  
ATOM   1539  CD1 ILE A  94      11.129 -12.135 -22.457  1.00 95.56           C  
ATOM   1540 HD11 ILE A  94      10.590 -12.299 -23.390  1.00 95.56           H  
ATOM   1541 HD12 ILE A  94      11.197 -11.066 -22.255  1.00 95.56           H  
ATOM   1542 HD13 ILE A  94      12.140 -12.530 -22.563  1.00 95.56           H  
ATOM   1543  N   ILE A  95       6.346 -12.510 -18.903  1.00 95.08           N  
ATOM   1544  H   ILE A  95       7.043 -12.316 -18.199  1.00 95.08           H  
ATOM   1545  CA  ILE A  95       4.958 -12.099 -18.661  1.00 95.08           C  
ATOM   1546  HA  ILE A  95       4.344 -12.375 -19.519  1.00 95.08           H  
ATOM   1547  C   ILE A  95       4.919 -10.582 -18.529  1.00 95.08           C  
ATOM   1548  CB  ILE A  95       4.352 -12.814 -17.432  1.00 95.08           C  
ATOM   1549  HB  ILE A  95       4.886 -12.491 -16.539  1.00 95.08           H  
ATOM   1550  O   ILE A  95       5.577 -10.019 -17.652  1.00 95.08           O  
ATOM   1551  CG1 ILE A  95       4.502 -14.349 -17.561  1.00 95.08           C  
ATOM   1552 HG12 ILE A  95       5.559 -14.602 -17.634  1.00 95.08           H  
ATOM   1553 HG13 ILE A  95       4.010 -14.688 -18.473  1.00 95.08           H  
ATOM   1554  CG2 ILE A  95       2.875 -12.406 -17.270  1.00 95.08           C  
ATOM   1555 HG21 ILE A  95       2.293 -12.745 -18.127  1.00 95.08           H  
ATOM   1556 HG22 ILE A  95       2.772 -11.325 -17.173  1.00 95.08           H  
ATOM   1557 HG23 ILE A  95       2.455 -12.847 -16.366  1.00 95.08           H  
ATOM   1558  CD1 ILE A  95       3.943 -15.141 -16.374  1.00 95.08           C  
ATOM   1559 HD11 ILE A  95       4.322 -14.732 -15.437  1.00 95.08           H  
ATOM   1560 HD12 ILE A  95       4.251 -16.183 -16.460  1.00 95.08           H  
ATOM   1561 HD13 ILE A  95       2.854 -15.104 -16.372  1.00 95.08           H  
ATOM   1562  N   LYS A  96       4.146  -9.915 -19.391  1.00 94.79           N  
ATOM   1563  H   LYS A  96       3.611 -10.453 -20.058  1.00 94.79           H  
ATOM   1564  CA  LYS A  96       3.884  -8.476 -19.287  1.00 94.79           C  
ATOM   1565  HA  LYS A  96       4.801  -7.983 -18.965  1.00 94.79           H  
ATOM   1566  C   LYS A  96       2.839  -8.224 -18.207  1.00 94.79           C  
ATOM   1567  CB  LYS A  96       3.487  -7.911 -20.660  1.00 94.79           C  
ATOM   1568  HB2 LYS A  96       2.590  -8.420 -21.013  1.00 94.79           H  
ATOM   1569  HB3 LYS A  96       4.297  -8.120 -21.359  1.00 94.79           H  
ATOM   1570  O   LYS A  96       1.754  -8.789 -18.245  1.00 94.79           O  
ATOM   1571  CG  LYS A  96       3.227  -6.394 -20.638  1.00 94.79           C  
ATOM   1572  HG2 LYS A  96       4.069  -5.890 -20.162  1.00 94.79           H  
ATOM   1573  HG3 LYS A  96       2.321  -6.189 -20.068  1.00 94.79           H  
ATOM   1574  CD  LYS A  96       3.062  -5.862 -22.070  1.00 94.79           C  
ATOM   1575  HD2 LYS A  96       2.300  -6.447 -22.584  1.00 94.79           H  
ATOM   1576  HD3 LYS A  96       4.009  -5.984 -22.596  1.00 94.79           H  
ATOM   1577  CE  LYS A  96       2.657  -4.383 -22.091  1.00 94.79           C  
ATOM   1578  HE2 LYS A  96       3.348  -3.826 -21.458  1.00 94.79           H  
ATOM   1579  HE3 LYS A  96       1.661  -4.297 -21.658  1.00 94.79           H  
ATOM   1580  NZ  LYS A  96       2.668  -3.828 -23.474  1.00 94.79           N  
ATOM   1581  HZ1 LYS A  96       3.600  -3.734 -23.852  1.00 94.79           H  
ATOM   1582  HZ2 LYS A  96       2.283  -2.895 -23.508  1.00 94.79           H  
ATOM   1583  HZ3 LYS A  96       2.149  -4.414 -24.113  1.00 94.79           H  
ATOM   1584  N   LEU A  97       3.177  -7.354 -17.264  1.00 95.07           N  
ATOM   1585  H   LEU A  97       4.095  -6.936 -17.307  1.00 95.07           H  
ATOM   1586  CA  LEU A  97       2.377  -7.040 -16.087  1.00 95.07           C  
ATOM   1587  HA  LEU A  97       1.441  -7.598 -16.098  1.00 95.07           H  
ATOM   1588  C   LEU A  97       2.059  -5.541 -16.097  1.00 95.07           C  
ATOM   1589  CB  LEU A  97       3.152  -7.464 -14.831  1.00 95.07           C  
ATOM   1590  HB2 LEU A  97       4.115  -6.954 -14.825  1.00 95.07           H  
ATOM   1591  HB3 LEU A  97       2.595  -7.139 -13.952  1.00 95.07           H  
ATOM   1592  O   LEU A  97       2.909  -4.725 -15.711  1.00 95.07           O  
ATOM   1593  CG  LEU A  97       3.388  -8.982 -14.737  1.00 95.07           C  
ATOM   1594  HG  LEU A  97       3.768  -9.369 -15.682  1.00 95.07           H  
ATOM   1595  CD1 LEU A  97       4.449  -9.256 -13.678  1.00 95.07           C  
ATOM   1596 HD11 LEU A  97       4.572 -10.331 -13.552  1.00 95.07           H  
ATOM   1597 HD12 LEU A  97       5.394  -8.834 -14.020  1.00 95.07           H  
ATOM   1598 HD13 LEU A  97       4.159  -8.806 -12.729  1.00 95.07           H  
ATOM   1599  CD2 LEU A  97       2.111  -9.737 -14.380  1.00 95.07           C  
ATOM   1600 HD21 LEU A  97       1.391  -9.660 -15.194  1.00 95.07           H  
ATOM   1601 HD22 LEU A  97       2.337 -10.792 -14.227  1.00 95.07           H  
ATOM   1602 HD23 LEU A  97       1.664  -9.328 -13.474  1.00 95.07           H  
ATOM   1603  N   PRO A  98       0.857  -5.150 -16.563  1.00 92.84           N  
ATOM   1604  CA  PRO A  98       0.375  -3.782 -16.447  1.00 92.84           C  
ATOM   1605  HA  PRO A  98       0.976  -3.144 -17.095  1.00 92.84           H  
ATOM   1606  C   PRO A  98       0.450  -3.266 -15.007  1.00 92.84           C  
ATOM   1607  CB  PRO A  98      -1.071  -3.803 -16.955  1.00 92.84           C  
ATOM   1608  HB2 PRO A  98      -1.333  -2.882 -17.476  1.00 92.84           H  
ATOM   1609  HB3 PRO A  98      -1.757  -3.978 -16.126  1.00 92.84           H  
ATOM   1610  O   PRO A  98       0.453  -4.036 -14.039  1.00 92.84           O  
ATOM   1611  CG  PRO A  98      -1.105  -5.010 -17.890  1.00 92.84           C  
ATOM   1612  HG2 PRO A  98      -0.713  -4.731 -18.868  1.00 92.84           H  
ATOM   1613  HG3 PRO A  98      -2.108  -5.428 -17.980  1.00 92.84           H  
ATOM   1614  CD  PRO A  98      -0.146  -5.984 -17.213  1.00 92.84           C  
ATOM   1615  HD2 PRO A  98      -0.683  -6.569 -16.466  1.00 92.84           H  
ATOM   1616  HD3 PRO A  98       0.297  -6.645 -17.958  1.00 92.84           H  
ATOM   1617  N   LYS A  99       0.493  -1.942 -14.857  1.00 91.08           N  
ATOM   1618  H   LYS A  99       0.426  -1.357 -15.678  1.00 91.08           H  
ATOM   1619  CA  LYS A  99       0.477  -1.314 -13.536  1.00 91.08           C  
ATOM   1620  HA  LYS A  99       1.355  -1.660 -12.990  1.00 91.08           H  
ATOM   1621  C   LYS A  99      -0.767  -1.756 -12.762  1.00 91.08           C  
ATOM   1622  CB  LYS A  99       0.539   0.208 -13.692  1.00 91.08           C  
ATOM   1623  HB2 LYS A  99       1.295   0.459 -14.437  1.00 91.08           H  
ATOM   1624  HB3 LYS A  99      -0.426   0.583 -14.033  1.00 91.08           H  
ATOM   1625  O   LYS A  99      -1.861  -1.757 -13.313  1.00 91.08           O  
ATOM   1626  CG  LYS A  99       0.925   0.869 -12.367  1.00 91.08           C  
ATOM   1627  HG2 LYS A  99       1.897   0.484 -12.057  1.00 91.08           H  
ATOM   1628  HG3 LYS A  99       0.190   0.630 -11.598  1.00 91.08           H  
ATOM   1629  CD  LYS A  99       1.010   2.385 -12.532  1.00 91.08           C  
ATOM   1630  HD2 LYS A  99       0.016   2.771 -12.758  1.00 91.08           H  
ATOM   1631  HD3 LYS A  99       1.689   2.625 -13.350  1.00 91.08           H  
ATOM   1632  CE  LYS A  99       1.532   2.995 -11.233  1.00 91.08           C  
ATOM   1633  HE2 LYS A  99       0.911   2.639 -10.411  1.00 91.08           H  
ATOM   1634  HE3 LYS A  99       2.546   2.633 -11.064  1.00 91.08           H  
ATOM   1635  NZ  LYS A  99       1.498   4.474 -11.294  1.00 91.08           N  
ATOM   1636  HZ1 LYS A  99       2.023   4.805 -12.091  1.00 91.08           H  
ATOM   1637  HZ2 LYS A  99       0.540   4.781 -11.377  1.00 91.08           H  
ATOM   1638  HZ3 LYS A  99       1.879   4.868 -10.446  1.00 91.08           H  
ATOM   1639  N   TYR A 100      -0.571  -2.099 -11.494  1.00 93.55           N  
ATOM   1640  H   TYR A 100       0.383  -2.118 -11.161  1.00 93.55           H  
ATOM   1641  CA  TYR A 100      -1.588  -2.641 -10.594  1.00 93.55           C  
ATOM   1642  HA  TYR A 100      -1.084  -2.793  -9.640  1.00 93.55           H  
ATOM   1643  C   TYR A 100      -2.109  -4.036 -10.970  1.00 93.55           C  
ATOM   1644  CB  TYR A 100      -2.705  -1.615 -10.335  1.00 93.55           C  
ATOM   1645  HB2 TYR A 100      -3.316  -1.960  -9.501  1.00 93.55           H  
ATOM   1646  HB3 TYR A 100      -3.359  -1.573 -11.206  1.00 93.55           H  
ATOM   1647  O   TYR A 100      -3.192  -4.408 -10.538  1.00 93.55           O  
ATOM   1648  CG  TYR A 100      -2.215  -0.222 -10.000  1.00 93.55           C  
ATOM   1649  CD1 TYR A 100      -1.438  -0.014  -8.845  1.00 93.55           C  
ATOM   1650  HD1 TYR A 100      -1.202  -0.845  -8.197  1.00 93.55           H  
ATOM   1651  CD2 TYR A 100      -2.553   0.865 -10.829  1.00 93.55           C  
ATOM   1652  HD2 TYR A 100      -3.166   0.698 -11.703  1.00 93.55           H  
ATOM   1653  CE1 TYR A 100      -1.012   1.281  -8.508  1.00 93.55           C  
ATOM   1654  HE1 TYR A 100      -0.443   1.437  -7.603  1.00 93.55           H  
ATOM   1655  CE2 TYR A 100      -2.122   2.164 -10.499  1.00 93.55           C  
ATOM   1656  HE2 TYR A 100      -2.416   3.004 -11.111  1.00 93.55           H  
ATOM   1657  OH  TYR A 100      -0.940   3.621  -8.999  1.00 93.55           O  
ATOM   1658  HH  TYR A 100      -0.758   3.651  -8.057  1.00 93.55           H  
ATOM   1659  CZ  TYR A 100      -1.362   2.372  -9.330  1.00 93.55           C  
ATOM   1660  N   SER A 101      -1.322  -4.842 -11.696  1.00 94.89           N  
ATOM   1661  H   SER A 101      -0.477  -4.471 -12.105  1.00 94.89           H  
ATOM   1662  CA  SER A 101      -1.600  -6.284 -11.823  1.00 94.89           C  
ATOM   1663  HA  SER A 101      -2.514  -6.420 -12.400  1.00 94.89           H  
ATOM   1664  C   SER A 101      -1.793  -6.910 -10.437  1.00 94.89           C  
ATOM   1665  CB  SER A 101      -0.460  -7.020 -12.531  1.00 94.89           C  
ATOM   1666  HB2 SER A 101      -0.674  -8.089 -12.535  1.00 94.89           H  
ATOM   1667  HB3 SER A 101       0.473  -6.856 -11.993  1.00 94.89           H  
ATOM   1668  O   SER A 101      -0.981  -6.663  -9.536  1.00 94.89           O  
ATOM   1669  OG  SER A 101      -0.317  -6.580 -13.865  1.00 94.89           O  
ATOM   1670  HG  SER A 101      -0.123  -5.640 -13.867  1.00 94.89           H  
ATOM   1671  N   LEU A 102      -2.866  -7.684 -10.271  1.00 96.07           N  
ATOM   1672  H   LEU A 102      -3.474  -7.856 -11.059  1.00 96.07           H  
ATOM   1673  CA  LEU A 102      -3.270  -8.254  -8.991  1.00 96.07           C  
ATOM   1674  HA  LEU A 102      -2.923  -7.592  -8.198  1.00 96.07           H  
ATOM   1675  C   LEU A 102      -2.638  -9.631  -8.782  1.00 96.07           C  
ATOM   1676  CB  LEU A 102      -4.806  -8.323  -8.926  1.00 96.07           C  
ATOM   1677  HB2 LEU A 102      -5.224  -7.339  -9.138  1.00 96.07           H  
ATOM   1678  HB3 LEU A 102      -5.153  -9.003  -9.705  1.00 96.07           H  
ATOM   1679  O   LEU A 102      -2.759 -10.515  -9.623  1.00 96.07           O  
ATOM   1680  CG  LEU A 102      -5.333  -8.811  -7.562  1.00 96.07           C  
ATOM   1681  HG  LEU A 102      -4.852  -9.749  -7.284  1.00 96.07           H  
ATOM   1682  CD1 LEU A 102      -5.092  -7.773  -6.465  1.00 96.07           C  
ATOM   1683 HD11 LEU A 102      -5.680  -8.031  -5.584  1.00 96.07           H  
ATOM   1684 HD12 LEU A 102      -5.437  -6.798  -6.808  1.00 96.07           H  
ATOM   1685 HD13 LEU A 102      -4.034  -7.732  -6.207  1.00 96.07           H  
ATOM   1686  CD2 LEU A 102      -6.833  -9.059  -7.614  1.00 96.07           C  
ATOM   1687 HD21 LEU A 102      -7.074  -9.684  -8.474  1.00 96.07           H  
ATOM   1688 HD22 LEU A 102      -7.354  -8.105  -7.691  1.00 96.07           H  
ATOM   1689 HD23 LEU A 102      -7.158  -9.576  -6.711  1.00 96.07           H  
ATOM   1690  N   PHE A 103      -2.020  -9.822  -7.623  1.00 97.01           N  
ATOM   1691  H   PHE A 103      -1.931  -9.041  -6.990  1.00 97.01           H  
ATOM   1692  CA  PHE A 103      -1.476 -11.101  -7.186  1.00 97.01           C  
ATOM   1693  HA  PHE A 103      -1.627 -11.855  -7.958  1.00 97.01           H  
ATOM   1694  C   PHE A 103      -2.190 -11.561  -5.924  1.00 97.01           C  
ATOM   1695  CB  PHE A 103       0.027 -10.963  -6.946  1.00 97.01           C  
ATOM   1696  HB2 PHE A 103       0.206 -10.142  -6.252  1.00 97.01           H  
ATOM   1697  HB3 PHE A 103       0.391 -11.877  -6.477  1.00 97.01           H  
ATOM   1698  O   PHE A 103      -2.345 -10.770  -4.992  1.00 97.01           O  
ATOM   1699  CG  PHE A 103       0.811 -10.726  -8.218  1.00 97.01           C  
ATOM   1700  CD1 PHE A 103       1.377 -11.818  -8.900  1.00 97.01           C  
ATOM   1701  HD1 PHE A 103       1.255 -12.822  -8.522  1.00 97.01           H  
ATOM   1702  CD2 PHE A 103       0.955  -9.423  -8.734  1.00 97.01           C  
ATOM   1703  HD2 PHE A 103       0.490  -8.589  -8.229  1.00 97.01           H  
ATOM   1704  CE1 PHE A 103       2.114 -11.606 -10.075  1.00 97.01           C  
ATOM   1705  HE1 PHE A 103       2.554 -12.450 -10.585  1.00 97.01           H  
ATOM   1706  CE2 PHE A 103       1.665  -9.218  -9.929  1.00 97.01           C  
ATOM   1707  HE2 PHE A 103       1.733  -8.228 -10.358  1.00 97.01           H  
ATOM   1708  CZ  PHE A 103       2.258 -10.307 -10.589  1.00 97.01           C  
ATOM   1709  HZ  PHE A 103       2.803 -10.160 -11.510  1.00 97.01           H  
ATOM   1710  N   GLU A 104      -2.584 -12.828  -5.883  1.00 97.42           N  
ATOM   1711  H   GLU A 104      -2.407 -13.413  -6.688  1.00 97.42           H  
ATOM   1712  CA  GLU A 104      -3.091 -13.495  -4.688  1.00 97.42           C  
ATOM   1713  HA  GLU A 104      -3.322 -12.741  -3.935  1.00 97.42           H  
ATOM   1714  C   GLU A 104      -2.021 -14.411  -4.097  1.00 97.42           C  
ATOM   1715  CB  GLU A 104      -4.409 -14.203  -4.997  1.00 97.42           C  
ATOM   1716  HB2 GLU A 104      -5.076 -13.423  -5.364  1.00 97.42           H  
ATOM   1717  HB3 GLU A 104      -4.265 -14.956  -5.771  1.00 97.42           H  
ATOM   1718  O   GLU A 104      -1.428 -15.247  -4.780  1.00 97.42           O  
ATOM   1719  CG  GLU A 104      -5.067 -14.831  -3.765  1.00 97.42           C  
ATOM   1720  HG2 GLU A 104      -5.087 -14.096  -2.960  1.00 97.42           H  
ATOM   1721  HG3 GLU A 104      -4.473 -15.682  -3.434  1.00 97.42           H  
ATOM   1722  CD  GLU A 104      -6.504 -15.270  -4.077  1.00 97.42           C  
ATOM   1723  OE1 GLU A 104      -6.733 -16.491  -4.182  1.00 97.42           O  
ATOM   1724  OE2 GLU A 104      -7.376 -14.363  -4.191  1.00 97.42           O  
ATOM   1725  N   LEU A 105      -1.758 -14.178  -2.819  1.00 96.30           N  
ATOM   1726  H   LEU A 105      -2.362 -13.523  -2.342  1.00 96.30           H  
ATOM   1727  CA  LEU A 105      -0.816 -14.873  -1.962  1.00 96.30           C  
ATOM   1728  HA  LEU A 105      -0.187 -15.531  -2.562  1.00 96.30           H  
ATOM   1729  C   LEU A 105      -1.602 -15.753  -0.974  1.00 96.30           C  
ATOM   1730  CB  LEU A 105       0.086 -13.837  -1.251  1.00 96.30           C  
ATOM   1731  HB2 LEU A 105       0.835 -14.403  -0.697  1.00 96.30           H  
ATOM   1732  HB3 LEU A 105      -0.499 -13.273  -0.524  1.00 96.30           H  
ATOM   1733  O   LEU A 105      -2.812 -15.951  -1.108  1.00 96.30           O  
ATOM   1734  CG  LEU A 105       0.842 -12.866  -2.177  1.00 96.30           C  
ATOM   1735  HG  LEU A 105       1.019 -13.344  -3.140  1.00 96.30           H  
ATOM   1736  CD1 LEU A 105       0.093 -11.547  -2.402  1.00 96.30           C  
ATOM   1737 HD11 LEU A 105      -0.118 -11.076  -1.441  1.00 96.30           H  
ATOM   1738 HD12 LEU A 105       0.692 -10.885  -3.027  1.00 96.30           H  
ATOM   1739 HD13 LEU A 105      -0.849 -11.741  -2.916  1.00 96.30           H  
ATOM   1740  CD2 LEU A 105       2.197 -12.485  -1.584  1.00 96.30           C  
ATOM   1741 HD21 LEU A 105       2.063 -11.925  -0.658  1.00 96.30           H  
ATOM   1742 HD22 LEU A 105       2.742 -11.884  -2.311  1.00 96.30           H  
ATOM   1743 HD23 LEU A 105       2.773 -13.390  -1.389  1.00 96.30           H  
ATOM   1744  N   GLU A 106      -0.928 -16.281   0.043  1.00 93.36           N  
ATOM   1745  H   GLU A 106       0.053 -16.066   0.153  1.00 93.36           H  
ATOM   1746  CA  GLU A 106      -1.555 -17.110   1.069  1.00 93.36           C  
ATOM   1747  HA  GLU A 106      -1.984 -17.970   0.555  1.00 93.36           H  
ATOM   1748  C   GLU A 106      -2.716 -16.404   1.798  1.00 93.36           C  
ATOM   1749  CB  GLU A 106      -0.490 -17.654   2.039  1.00 93.36           C  
ATOM   1750  HB2 GLU A 106       0.297 -18.144   1.467  1.00 93.36           H  
ATOM   1751  HB3 GLU A 106      -0.969 -18.426   2.642  1.00 93.36           H  
ATOM   1752  O   GLU A 106      -2.746 -15.180   1.944  1.00 93.36           O  
ATOM   1753  CG  GLU A 106       0.144 -16.644   3.013  1.00 93.36           C  
ATOM   1754  HG2 GLU A 106       0.748 -17.210   3.722  1.00 93.36           H  
ATOM   1755  HG3 GLU A 106      -0.647 -16.163   3.588  1.00 93.36           H  
ATOM   1756  CD  GLU A 106       1.042 -15.573   2.375  1.00 93.36           C  
ATOM   1757  OE1 GLU A 106       1.247 -14.527   3.026  1.00 93.36           O  
ATOM   1758  OE2 GLU A 106       1.533 -15.731   1.238  1.00 93.36           O  
ATOM   1759  N   ASN A 107      -3.689 -17.184   2.283  1.00 90.72           N  
ATOM   1760  H   ASN A 107      -3.592 -18.183   2.177  1.00 90.72           H  
ATOM   1761  CA  ASN A 107      -4.826 -16.707   3.089  1.00 90.72           C  
ATOM   1762  HA  ASN A 107      -5.486 -17.563   3.233  1.00 90.72           H  
ATOM   1763  C   ASN A 107      -5.703 -15.628   2.413  1.00 90.72           C  
ATOM   1764  CB  ASN A 107      -4.317 -16.296   4.485  1.00 90.72           C  
ATOM   1765  HB2 ASN A 107      -3.706 -15.398   4.397  1.00 90.72           H  
ATOM   1766  HB3 ASN A 107      -5.165 -16.069   5.131  1.00 90.72           H  
ATOM   1767  O   ASN A 107      -6.338 -14.808   3.089  1.00 90.72           O  
ATOM   1768  CG  ASN A 107      -3.512 -17.392   5.157  1.00 90.72           C  
ATOM   1769  ND2 ASN A 107      -2.462 -17.047   5.862  1.00 90.72           N  
ATOM   1770 HD21 ASN A 107      -1.945 -17.804   6.288  1.00 90.72           H  
ATOM   1771 HD22 ASN A 107      -2.172 -16.081   5.917  1.00 90.72           H  
ATOM   1772  OD1 ASN A 107      -3.810 -18.568   5.049  1.00 90.72           O  
ATOM   1773  N   GLY A 108      -5.723 -15.597   1.074  1.00 93.04           N  
ATOM   1774  H   GLY A 108      -5.142 -16.251   0.570  1.00 93.04           H  
ATOM   1775  CA  GLY A 108      -6.446 -14.589   0.292  1.00 93.04           C  
ATOM   1776  HA2 GLY A 108      -7.481 -14.536   0.631  1.00 93.04           H  
ATOM   1777  HA3 GLY A 108      -6.438 -14.892  -0.756  1.00 93.04           H  
ATOM   1778  C   GLY A 108      -5.830 -13.188   0.381  1.00 93.04           C  
ATOM   1779  O   GLY A 108      -6.485 -12.199   0.034  1.00 93.04           O  
ATOM   1780  N   ARG A 109      -4.589 -13.069   0.873  1.00 96.57           N  
ATOM   1781  H   ARG A 109      -4.099 -13.915   1.129  1.00 96.57           H  
ATOM   1782  CA  ARG A 109      -3.827 -11.819   0.873  1.00 96.57           C  
ATOM   1783  HA  ARG A 109      -4.437 -11.033   1.318  1.00 96.57           H  
ATOM   1784  C   ARG A 109      -3.521 -11.430  -0.564  1.00 96.57           C  
ATOM   1785  CB  ARG A 109      -2.556 -12.007   1.713  1.00 96.57           C  
ATOM   1786  HB2 ARG A 109      -1.951 -12.807   1.286  1.00 96.57           H  
ATOM   1787  HB3 ARG A 109      -2.856 -12.308   2.716  1.00 96.57           H  
ATOM   1788  O   ARG A 109      -3.051 -12.240  -1.349  1.00 96.57           O  
ATOM   1789  CG  ARG A 109      -1.696 -10.740   1.807  1.00 96.57           C  
ATOM   1790  HG2 ARG A 109      -2.344  -9.887   2.009  1.00 96.57           H  
ATOM   1791  HG3 ARG A 109      -1.181 -10.566   0.862  1.00 96.57           H  
ATOM   1792  CD  ARG A 109      -0.668 -10.867   2.943  1.00 96.57           C  
ATOM   1793  HD2 ARG A 109      -0.263  -9.876   3.145  1.00 96.57           H  
ATOM   1794  HD3 ARG A 109      -1.174 -11.200   3.849  1.00 96.57           H  
ATOM   1795  NE  ARG A 109       0.418 -11.824   2.631  1.00 96.57           N  
ATOM   1796  HE  ARG A 109       0.215 -12.814   2.638  1.00 96.57           H  
ATOM   1797  NH1 ARG A 109       2.178 -10.374   2.574  1.00 96.57           N  
ATOM   1798 HH11 ARG A 109       3.058 -10.198   2.112  1.00 96.57           H  
ATOM   1799 HH12 ARG A 109       1.613  -9.700   3.071  1.00 96.57           H  
ATOM   1800  NH2 ARG A 109       2.507 -12.447   1.955  1.00 96.57           N  
ATOM   1801 HH21 ARG A 109       3.429 -12.183   1.641  1.00 96.57           H  
ATOM   1802 HH22 ARG A 109       2.211 -13.410   2.022  1.00 96.57           H  
ATOM   1803  CZ  ARG A 109       1.684 -11.557   2.397  1.00 96.57           C  
ATOM   1804  N   ARG A 110      -3.781 -10.179  -0.920  1.00 97.32           N  
ATOM   1805  H   ARG A 110      -4.175  -9.561  -0.225  1.00 97.32           H  
ATOM   1806  CA  ARG A 110      -3.660  -9.676  -2.285  1.00 97.32           C  
ATOM   1807  HA  ARG A 110      -3.193 -10.450  -2.894  1.00 97.32           H  
ATOM   1808  C   ARG A 110      -2.761  -8.455  -2.353  1.00 97.32           C  
ATOM   1809  CB  ARG A 110      -5.048  -9.398  -2.868  1.00 97.32           C  
ATOM   1810  HB2 ARG A 110      -5.625  -8.807  -2.157  1.00 97.32           H  
ATOM   1811  HB3 ARG A 110      -4.923  -8.814  -3.780  1.00 97.32           H  
ATOM   1812  O   ARG A 110      -2.799  -7.571  -1.489  1.00 97.32           O  
ATOM   1813  CG  ARG A 110      -5.814 -10.682  -3.214  1.00 97.32           C  
ATOM   1814  HG2 ARG A 110      -5.846 -11.344  -2.349  1.00 97.32           H  
ATOM   1815  HG3 ARG A 110      -5.306 -11.196  -4.030  1.00 97.32           H  
ATOM   1816  CD  ARG A 110      -7.246 -10.346  -3.633  1.00 97.32           C  
ATOM   1817  HD2 ARG A 110      -7.739  -9.830  -2.809  1.00 97.32           H  
ATOM   1818  HD3 ARG A 110      -7.219  -9.682  -4.497  1.00 97.32           H  
ATOM   1819  NE  ARG A 110      -7.993 -11.568  -3.965  1.00 97.32           N  
ATOM   1820  HE  ARG A 110      -7.504 -12.451  -3.957  1.00 97.32           H  
ATOM   1821  NH1 ARG A 110     -10.067 -10.639  -4.339  1.00 97.32           N  
ATOM   1822 HH11 ARG A 110     -11.044 -10.772  -4.556  1.00 97.32           H  
ATOM   1823 HH12 ARG A 110      -9.679  -9.715  -4.210  1.00 97.32           H  
ATOM   1824  NH2 ARG A 110      -9.739 -12.866  -4.466  1.00 97.32           N  
ATOM   1825 HH21 ARG A 110      -9.071 -13.623  -4.415  1.00 97.32           H  
ATOM   1826 HH22 ARG A 110     -10.703 -13.054  -4.701  1.00 97.32           H  
ATOM   1827  CZ  ARG A 110      -9.271 -11.674  -4.256  1.00 97.32           C  
ATOM   1828  N   ARG A 111      -1.965  -8.378  -3.418  1.00 97.32           N  
ATOM   1829  H   ARG A 111      -2.010  -9.141  -4.078  1.00 97.32           H  
ATOM   1830  CA  ARG A 111      -1.055  -7.263  -3.695  1.00 97.32           C  
ATOM   1831  HA  ARG A 111      -1.303  -6.433  -3.033  1.00 97.32           H  
ATOM   1832  C   ARG A 111      -1.225  -6.758  -5.117  1.00 97.32           C  
ATOM   1833  CB  ARG A 111       0.399  -7.687  -3.444  1.00 97.32           C  
ATOM   1834  HB2 ARG A 111       1.065  -6.897  -3.791  1.00 97.32           H  
ATOM   1835  HB3 ARG A 111       0.611  -8.578  -4.035  1.00 97.32           H  
ATOM   1836  O   ARG A 111      -1.313  -7.542  -6.053  1.00 97.32           O  
ATOM   1837  CG  ARG A 111       0.723  -7.985  -1.973  1.00 97.32           C  
ATOM   1838  HG2 ARG A 111       0.041  -8.741  -1.583  1.00 97.32           H  
ATOM   1839  HG3 ARG A 111       1.731  -8.398  -1.940  1.00 97.32           H  
ATOM   1840  CD  ARG A 111       0.651  -6.739  -1.083  1.00 97.32           C  
ATOM   1841  HD2 ARG A 111       1.192  -5.925  -1.564  1.00 97.32           H  
ATOM   1842  HD3 ARG A 111      -0.396  -6.455  -0.973  1.00 97.32           H  
ATOM   1843  NE  ARG A 111       1.256  -7.001   0.235  1.00 97.32           N  
ATOM   1844  HE  ARG A 111       2.020  -7.661   0.227  1.00 97.32           H  
ATOM   1845  NH1 ARG A 111       0.067  -5.458   1.450  1.00 97.32           N  
ATOM   1846 HH11 ARG A 111      -0.220  -5.140   2.365  1.00 97.32           H  
ATOM   1847 HH12 ARG A 111      -0.403  -5.188   0.598  1.00 97.32           H  
ATOM   1848  NH2 ARG A 111       1.431  -6.859   2.504  1.00 97.32           N  
ATOM   1849 HH21 ARG A 111       2.141  -7.576   2.456  1.00 97.32           H  
ATOM   1850 HH22 ARG A 111       1.125  -6.480   3.389  1.00 97.32           H  
ATOM   1851  CZ  ARG A 111       0.918  -6.441   1.384  1.00 97.32           C  
ATOM   1852  N   LEU A 112      -1.215  -5.439  -5.269  1.00 97.04           N  
ATOM   1853  H   LEU A 112      -1.127  -4.873  -4.437  1.00 97.04           H  
ATOM   1854  CA  LEU A 112      -1.168  -4.773  -6.568  1.00 97.04           C  
ATOM   1855  HA  LEU A 112      -1.558  -5.435  -7.341  1.00 97.04           H  
ATOM   1856  C   LEU A 112       0.286  -4.440  -6.904  1.00 97.04           C  
ATOM   1857  CB  LEU A 112      -2.027  -3.499  -6.533  1.00 97.04           C  
ATOM   1858  HB2 LEU A 112      -1.922  -2.973  -7.482  1.00 97.04           H  
ATOM   1859  HB3 LEU A 112      -1.637  -2.856  -5.744  1.00 97.04           H  
ATOM   1860  O   LEU A 112       0.977  -3.808  -6.100  1.00 97.04           O  
ATOM   1861  CG  LEU A 112      -3.523  -3.722  -6.264  1.00 97.04           C  
ATOM   1862  HG  LEU A 112      -3.648  -4.375  -5.400  1.00 97.04           H  
ATOM   1863  CD1 LEU A 112      -4.180  -2.381  -5.948  1.00 97.04           C  
ATOM   1864 HD11 LEU A 112      -3.715  -1.930  -5.071  1.00 97.04           H  
ATOM   1865 HD12 LEU A 112      -4.100  -1.706  -6.799  1.00 97.04           H  
ATOM   1866 HD13 LEU A 112      -5.234  -2.551  -5.727  1.00 97.04           H  
ATOM   1867  CD2 LEU A 112      -4.239  -4.334  -7.462  1.00 97.04           C  
ATOM   1868 HD21 LEU A 112      -3.781  -5.281  -7.747  1.00 97.04           H  
ATOM   1869 HD22 LEU A 112      -4.211  -3.656  -8.315  1.00 97.04           H  
ATOM   1870 HD23 LEU A 112      -5.285  -4.511  -7.212  1.00 97.04           H  
ATOM   1871  N   LEU A 113       0.754  -4.819  -8.091  1.00 96.67           N  
ATOM   1872  H   LEU A 113       0.167  -5.399  -8.673  1.00 96.67           H  
ATOM   1873  CA  LEU A 113       2.101  -4.488  -8.552  1.00 96.67           C  
ATOM   1874  HA  LEU A 113       2.774  -4.552  -7.697  1.00 96.67           H  
ATOM   1875  C   LEU A 113       2.159  -3.049  -9.086  1.00 96.67           C  
ATOM   1876  CB  LEU A 113       2.540  -5.536  -9.585  1.00 96.67           C  
ATOM   1877  HB2 LEU A 113       2.466  -6.521  -9.124  1.00 96.67           H  
ATOM   1878  HB3 LEU A 113       1.855  -5.502 -10.433  1.00 96.67           H  
ATOM   1879  O   LEU A 113       1.830  -2.788 -10.242  1.00 96.67           O  
ATOM   1880  CG  LEU A 113       3.979  -5.337 -10.091  1.00 96.67           C  
ATOM   1881  HG  LEU A 113       4.106  -4.326 -10.478  1.00 96.67           H  
ATOM   1882  CD1 LEU A 113       4.999  -5.571  -8.980  1.00 96.67           C  
ATOM   1883 HD11 LEU A 113       4.887  -6.572  -8.565  1.00 96.67           H  
ATOM   1884 HD12 LEU A 113       6.005  -5.449  -9.382  1.00 96.67           H  
ATOM   1885 HD13 LEU A 113       4.877  -4.828  -8.192  1.00 96.67           H  
ATOM   1886  CD2 LEU A 113       4.281  -6.316 -11.221  1.00 96.67           C  
ATOM   1887 HD21 LEU A 113       4.172  -7.339 -10.861  1.00 96.67           H  
ATOM   1888 HD22 LEU A 113       5.298  -6.167 -11.582  1.00 96.67           H  
ATOM   1889 HD23 LEU A 113       3.584  -6.146 -12.042  1.00 96.67           H  
ATOM   1890  N   ALA A 114       2.587  -2.097  -8.257  1.00 94.16           N  
ATOM   1891  H   ALA A 114       2.887  -2.363  -7.330  1.00 94.16           H  
ATOM   1892  CA  ALA A 114       2.683  -0.689  -8.650  1.00 94.16           C  
ATOM   1893  HA  ALA A 114       1.802  -0.427  -9.236  1.00 94.16           H  
ATOM   1894  C   ALA A 114       3.917  -0.401  -9.522  1.00 94.16           C  
ATOM   1895  CB  ALA A 114       2.682   0.167  -7.382  1.00 94.16           C  
ATOM   1896  HB1 ALA A 114       3.534  -0.085  -6.751  1.00 94.16           H  
ATOM   1897  HB2 ALA A 114       1.757  -0.019  -6.835  1.00 94.16           H  
ATOM   1898  HB3 ALA A 114       2.732   1.223  -7.649  1.00 94.16           H  
ATOM   1899  O   ALA A 114       3.871   0.462 -10.401  1.00 94.16           O  
ATOM   1900  N   SER A 115       5.018  -1.114  -9.276  1.00 93.54           N  
ATOM   1901  H   SER A 115       4.984  -1.779  -8.516  1.00 93.54           H  
ATOM   1902  CA  SER A 115       6.225  -1.120 -10.106  1.00 93.54           C  
ATOM   1903  HA  SER A 115       5.936  -1.121 -11.157  1.00 93.54           H  
ATOM   1904  C   SER A 115       7.049  -2.377  -9.824  1.00 93.54           C  
ATOM   1905  CB  SER A 115       7.079   0.125  -9.826  1.00 93.54           C  
ATOM   1906  HB2 SER A 115       6.454   1.018  -9.842  1.00 93.54           H  
ATOM   1907  HB3 SER A 115       7.826   0.220 -10.614  1.00 93.54           H  
ATOM   1908  O   SER A 115       6.778  -3.095  -8.867  1.00 93.54           O  
ATOM   1909  OG  SER A 115       7.748   0.026  -8.583  1.00 93.54           O  
ATOM   1910  HG  SER A 115       7.125   0.236  -7.883  1.00 93.54           H  
ATOM   1911  N   ALA A 116       8.110  -2.624 -10.593  1.00 95.32           N  
ATOM   1912  H   ALA A 116       8.286  -2.027 -11.389  1.00 95.32           H  
ATOM   1913  CA  ALA A 116       9.022  -3.750 -10.368  1.00 95.32           C  
ATOM   1914  HA  ALA A 116       8.477  -4.681 -10.523  1.00 95.32           H  
ATOM   1915  C   ALA A 116       9.621  -3.820  -8.945  1.00 95.32           C  
ATOM   1916  CB  ALA A 116      10.130  -3.652 -11.417  1.00 95.32           C  
ATOM   1917  HB1 ALA A 116       9.702  -3.764 -12.413  1.00 95.32           H  
ATOM   1918  HB2 ALA A 116      10.854  -4.449 -11.250  1.00 95.32           H  
ATOM   1919  HB3 ALA A 116      10.644  -2.694 -11.340  1.00 95.32           H  
ATOM   1920  O   ALA A 116      10.037  -4.897  -8.520  1.00 95.32           O  
ATOM   1921  N   GLY A 117       9.638  -2.705  -8.205  1.00 94.77           N  
ATOM   1922  H   GLY A 117       9.222  -1.871  -8.594  1.00 94.77           H  
ATOM   1923  CA  GLY A 117      10.144  -2.624  -6.832  1.00 94.77           C  
ATOM   1924  HA2 GLY A 117      10.968  -1.910  -6.805  1.00 94.77           H  
ATOM   1925  HA3 GLY A 117      10.531  -3.593  -6.517  1.00 94.77           H  
ATOM   1926  C   GLY A 117       9.115  -2.186  -5.788  1.00 94.77           C  
ATOM   1927  O   GLY A 117       9.509  -1.860  -4.673  1.00 94.77           O  
ATOM   1928  N   GLU A 118       7.821  -2.126  -6.115  1.00 96.04           N  
ATOM   1929  H   GLU A 118       7.514  -2.455  -7.020  1.00 96.04           H  
ATOM   1930  CA  GLU A 118       6.804  -1.673  -5.161  1.00 96.04           C  
ATOM   1931  HA  GLU A 118       7.157  -1.883  -4.152  1.00 96.04           H  
ATOM   1932  C   GLU A 118       5.475  -2.410  -5.332  1.00 96.04           C  
ATOM   1933  CB  GLU A 118       6.623  -0.150  -5.270  1.00 96.04           C  
ATOM   1934  HB2 GLU A 118       7.602   0.322  -5.184  1.00 96.04           H  
ATOM   1935  HB3 GLU A 118       6.205   0.096  -6.246  1.00 96.04           H  
ATOM   1936  O   GLU A 118       4.889  -2.434  -6.418  1.00 96.04           O  
ATOM   1937  CG  GLU A 118       5.714   0.413  -4.164  1.00 96.04           C  
ATOM   1938  HG2 GLU A 118       6.061   0.032  -3.204  1.00 96.04           H  
ATOM   1939  HG3 GLU A 118       4.696   0.058  -4.324  1.00 96.04           H  
ATOM   1940  CD  GLU A 118       5.703   1.950  -4.121  1.00 96.04           C  
ATOM   1941  OE1 GLU A 118       5.411   2.500  -3.032  1.00 96.04           O  
ATOM   1942  OE2 GLU A 118       5.978   2.580  -5.167  1.00 96.04           O  
ATOM   1943  N   LEU A 119       4.987  -2.957  -4.220  1.00 97.49           N  
ATOM   1944  H   LEU A 119       5.535  -2.878  -3.375  1.00 97.49           H  
ATOM   1945  CA  LEU A 119       3.651  -3.520  -4.073  1.00 97.49           C  
ATOM   1946  HA  LEU A 119       3.212  -3.660  -5.061  1.00 97.49           H  
ATOM   1947  C   LEU A 119       2.735  -2.563  -3.304  1.00 97.49           C  
ATOM   1948  CB  LEU A 119       3.719  -4.889  -3.372  1.00 97.49           C  
ATOM   1949  HB2 LEU A 119       4.126  -4.749  -2.371  1.00 97.49           H  
ATOM   1950  HB3 LEU A 119       2.706  -5.276  -3.265  1.00 97.49           H  
ATOM   1951  O   LEU A 119       3.175  -1.706  -2.535  1.00 97.49           O  
ATOM   1952  CG  LEU A 119       4.570  -5.949  -4.083  1.00 97.49           C  
ATOM   1953  HG  LEU A 119       5.593  -5.584  -4.170  1.00 97.49           H  
ATOM   1954  CD1 LEU A 119       4.605  -7.222  -3.252  1.00 97.49           C  
ATOM   1955 HD11 LEU A 119       3.598  -7.617  -3.119  1.00 97.49           H  
ATOM   1956 HD12 LEU A 119       5.220  -7.978  -3.740  1.00 97.49           H  
ATOM   1957 HD13 LEU A 119       5.029  -7.013  -2.269  1.00 97.49           H  
ATOM   1958  CD2 LEU A 119       4.021  -6.282  -5.470  1.00 97.49           C  
ATOM   1959 HD21 LEU A 119       2.981  -6.599  -5.400  1.00 97.49           H  
ATOM   1960 HD22 LEU A 119       4.610  -7.083  -5.918  1.00 97.49           H  
ATOM   1961 HD23 LEU A 119       4.094  -5.403  -6.110  1.00 97.49           H  
ATOM   1962  N   GLN A 120       1.434  -2.747  -3.487  1.00 97.05           N  
ATOM   1963  H   GLN A 120       1.152  -3.423  -4.182  1.00 97.05           H  
ATOM   1964  CA  GLN A 120       0.377  -2.018  -2.792  1.00 97.05           C  
ATOM   1965  HA  GLN A 120       0.793  -1.502  -1.927  1.00 97.05           H  
ATOM   1966  C   GLN A 120      -0.687  -2.981  -2.253  1.00 97.05           C  
ATOM   1967  CB  GLN A 120      -0.202  -0.968  -3.746  1.00 97.05           C  
ATOM   1968  HB2 GLN A 120      -1.119  -0.564  -3.317  1.00 97.05           H  
ATOM   1969  HB3 GLN A 120      -0.445  -1.425  -4.705  1.00 97.05           H  
ATOM   1970  O   GLN A 120      -0.731  -4.148  -2.646  1.00 97.05           O  
ATOM   1971  CG  GLN A 120       0.797   0.172  -3.984  1.00 97.05           C  
ATOM   1972  HG2 GLN A 120       1.133   0.564  -3.024  1.00 97.05           H  
ATOM   1973  HG3 GLN A 120       1.671  -0.213  -4.509  1.00 97.05           H  
ATOM   1974  CD  GLN A 120       0.221   1.326  -4.792  1.00 97.05           C  
ATOM   1975  NE2 GLN A 120       1.038   2.293  -5.147  1.00 97.05           N  
ATOM   1976 HE21 GLN A 120       2.012   2.258  -4.884  1.00 97.05           H  
ATOM   1977 HE22 GLN A 120       0.614   3.099  -5.584  1.00 97.05           H  
ATOM   1978  OE1 GLN A 120      -0.955   1.412  -5.099  1.00 97.05           O  
ATOM   1979  N   LYS A 121      -1.525  -2.513  -1.320  1.00 97.32           N  
ATOM   1980  H   LYS A 121      -1.533  -1.519  -1.142  1.00 97.32           H  
ATOM   1981  CA  LYS A 121      -2.617  -3.313  -0.740  1.00 97.32           C  
ATOM   1982  HA  LYS A 121      -2.230  -4.248  -0.334  1.00 97.32           H  
ATOM   1983  C   LYS A 121      -3.624  -3.668  -1.841  1.00 97.32           C  
ATOM   1984  CB  LYS A 121      -3.307  -2.514   0.385  1.00 97.32           C  
ATOM   1985  HB2 LYS A 121      -4.193  -3.060   0.708  1.00 97.32           H  
ATOM   1986  HB3 LYS A 121      -3.639  -1.556  -0.013  1.00 97.32           H  
ATOM   1987  O   LYS A 121      -4.060  -2.766  -2.544  1.00 97.32           O  
ATOM   1988  CG  LYS A 121      -2.412  -2.270   1.616  1.00 97.32           C  
ATOM   1989  HG2 LYS A 121      -1.473  -1.806   1.313  1.00 97.32           H  
ATOM   1990  HG3 LYS A 121      -2.189  -3.233   2.075  1.00 97.32           H  
ATOM   1991  CD  LYS A 121      -3.103  -1.371   2.661  1.00 97.32           C  
ATOM   1992  HD2 LYS A 121      -2.640  -1.530   3.635  1.00 97.32           H  
ATOM   1993  HD3 LYS A 121      -4.151  -1.661   2.741  1.00 97.32           H  
ATOM   1994  CE  LYS A 121      -3.002   0.126   2.312  1.00 97.32           C  
ATOM   1995  HE2 LYS A 121      -1.972   0.458   2.440  1.00 97.32           H  
ATOM   1996  HE3 LYS A 121      -3.277   0.259   1.266  1.00 97.32           H  
ATOM   1997  NZ  LYS A 121      -3.918   0.948   3.145  1.00 97.32           N  
ATOM   1998  HZ1 LYS A 121      -4.861   0.753   2.843  1.00 97.32           H  
ATOM   1999  HZ2 LYS A 121      -3.869   0.731   4.130  1.00 97.32           H  
ATOM   2000  HZ3 LYS A 121      -3.837   1.945   3.000  1.00 97.32           H  
ATOM   2001  N   GLY A 122      -3.969  -4.947  -1.990  1.00 96.20           N  
ATOM   2002  H   GLY A 122      -3.518  -5.654  -1.428  1.00 96.20           H  
ATOM   2003  CA  GLY A 122      -4.956  -5.428  -2.970  1.00 96.20           C  
ATOM   2004  HA2 GLY A 122      -4.501  -6.205  -3.583  1.00 96.20           H  
ATOM   2005  HA3 GLY A 122      -5.264  -4.616  -3.629  1.00 96.20           H  
ATOM   2006  C   GLY A 122      -6.230  -6.009  -2.347  1.00 96.20           C  
ATOM   2007  O   GLY A 122      -7.031  -6.606  -3.058  1.00 96.20           O  
ATOM   2008  N   ASN A 123      -6.403  -5.883  -1.029  1.00 96.39           N  
ATOM   2009  H   ASN A 123      -5.728  -5.342  -0.507  1.00 96.39           H  
ATOM   2010  CA  ASN A 123      -7.614  -6.284  -0.317  1.00 96.39           C  
ATOM   2011  HA  ASN A 123      -8.251  -6.876  -0.974  1.00 96.39           H  
ATOM   2012  C   ASN A 123      -8.407  -5.051   0.114  1.00 96.39           C  
ATOM   2013  CB  ASN A 123      -7.252  -7.127   0.913  1.00 96.39           C  
ATOM   2014  HB2 ASN A 123      -6.604  -6.540   1.565  1.00 96.39           H  
ATOM   2015  HB3 ASN A 123      -8.161  -7.364   1.467  1.00 96.39           H  
ATOM   2016  O   ASN A 123      -7.818  -4.022   0.447  1.00 96.39           O  
ATOM   2017  CG  ASN A 123      -6.543  -8.416   0.574  1.00 96.39           C  
ATOM   2018  ND2 ASN A 123      -7.271  -9.472   0.289  1.00 96.39           N  
ATOM   2019 HD21 ASN A 123      -8.279  -9.414   0.274  1.00 96.39           H  
ATOM   2020 HD22 ASN A 123      -6.812 -10.355   0.115  1.00 96.39           H  
ATOM   2021  OD1 ASN A 123      -5.328  -8.472   0.574  1.00 96.39           O  
ATOM   2022  N   GLU A 124      -9.724  -5.207   0.194  1.00 94.15           N  
ATOM   2023  H   GLU A 124     -10.144  -6.079  -0.093  1.00 94.15           H  
ATOM   2024  CA  GLU A 124     -10.641  -4.226   0.768  1.00 94.15           C  
ATOM   2025  HA  GLU A 124     -10.106  -3.302   0.988  1.00 94.15           H  
ATOM   2026  C   GLU A 124     -11.213  -4.761   2.080  1.00 94.15           C  
ATOM   2027  CB  GLU A 124     -11.759  -3.892  -0.228  1.00 94.15           C  
ATOM   2028  HB2 GLU A 124     -12.255  -4.812  -0.536  1.00 94.15           H  
ATOM   2029  HB3 GLU A 124     -12.483  -3.241   0.262  1.00 94.15           H  
ATOM   2030  O   GLU A 124     -11.497  -5.955   2.210  1.00 94.15           O  
ATOM   2031  CG  GLU A 124     -11.185  -3.166  -1.452  1.00 94.15           C  
ATOM   2032  HG2 GLU A 124     -10.659  -2.279  -1.098  1.00 94.15           H  
ATOM   2033  HG3 GLU A 124     -10.467  -3.818  -1.949  1.00 94.15           H  
ATOM   2034  CD  GLU A 124     -12.244  -2.741  -2.472  1.00 94.15           C  
ATOM   2035  OE1 GLU A 124     -11.893  -1.867  -3.296  1.00 94.15           O  
ATOM   2036  OE2 GLU A 124     -13.365  -3.292  -2.427  1.00 94.15           O  
ATOM   2037  N   LEU A 125     -11.350  -3.875   3.065  1.00 96.46           N  
ATOM   2038  H   LEU A 125     -11.139  -2.906   2.877  1.00 96.46           H  
ATOM   2039  CA  LEU A 125     -12.012  -4.189   4.324  1.00 96.46           C  
ATOM   2040  HA  LEU A 125     -11.720  -5.190   4.642  1.00 96.46           H  
ATOM   2041  C   LEU A 125     -13.528  -4.158   4.106  1.00 96.46           C  
ATOM   2042  CB  LEU A 125     -11.555  -3.179   5.391  1.00 96.46           C  
ATOM   2043  HB2 LEU A 125     -10.482  -3.293   5.547  1.00 96.46           H  
ATOM   2044  HB3 LEU A 125     -11.739  -2.176   5.008  1.00 96.46           H  
ATOM   2045  O   LEU A 125     -14.081  -3.112   3.774  1.00 96.46           O  
ATOM   2046  CG  LEU A 125     -12.281  -3.323   6.743  1.00 96.46           C  
ATOM   2047  HG  LEU A 125     -13.360  -3.305   6.589  1.00 96.46           H  
ATOM   2048  CD1 LEU A 125     -11.901  -4.609   7.471  1.00 96.46           C  
ATOM   2049 HD11 LEU A 125     -12.428  -4.661   8.424  1.00 96.46           H  
ATOM   2050 HD12 LEU A 125     -10.828  -4.630   7.662  1.00 96.46           H  
ATOM   2051 HD13 LEU A 125     -12.191  -5.481   6.884  1.00 96.46           H  
ATOM   2052  CD2 LEU A 125     -11.911  -2.141   7.635  1.00 96.46           C  
ATOM   2053 HD21 LEU A 125     -10.847  -2.177   7.873  1.00 96.46           H  
ATOM   2054 HD22 LEU A 125     -12.481  -2.191   8.563  1.00 96.46           H  
ATOM   2055 HD23 LEU A 125     -12.148  -1.209   7.122  1.00 96.46           H  
ATOM   2056  N   ALA A 126     -14.193  -5.283   4.349  1.00 95.18           N  
ATOM   2057  H   ALA A 126     -13.678  -6.107   4.623  1.00 95.18           H  
ATOM   2058  CA  ALA A 126     -15.646  -5.354   4.409  1.00 95.18           C  
ATOM   2059  HA  ALA A 126     -16.077  -4.504   3.880  1.00 95.18           H  
ATOM   2060  C   ALA A 126     -16.091  -5.291   5.872  1.00 95.18           C  
ATOM   2061  CB  ALA A 126     -16.120  -6.625   3.700  1.00 95.18           C  
ATOM   2062  HB1 ALA A 126     -15.789  -6.614   2.661  1.00 95.18           H  
ATOM   2063  HB2 ALA A 126     -15.718  -7.506   4.200  1.00 95.18           H  
ATOM   2064  HB3 ALA A 126     -17.209  -6.671   3.723  1.00 95.18           H  
ATOM   2065  O   ALA A 126     -15.633  -6.084   6.692  1.00 95.18           O  
ATOM   2066  N   LEU A 127     -16.979  -4.349   6.192  1.00 96.15           N  
ATOM   2067  H   LEU A 127     -17.350  -3.765   5.456  1.00 96.15           H  
ATOM   2068  CA  LEU A 127     -17.567  -4.215   7.521  1.00 96.15           C  
ATOM   2069  HA  LEU A 127     -17.062  -4.902   8.199  1.00 96.15           H  
ATOM   2070  C   LEU A 127     -19.058  -4.581   7.493  1.00 96.15           C  
ATOM   2071  CB  LEU A 127     -17.371  -2.786   8.053  1.00 96.15           C  
ATOM   2072  HB2 LEU A 127     -17.738  -2.082   7.307  1.00 96.15           H  
ATOM   2073  HB3 LEU A 127     -17.987  -2.671   8.945  1.00 96.15           H  
ATOM   2074  O   LEU A 127     -19.742  -4.251   6.521  1.00 96.15           O  
ATOM   2075  CG  LEU A 127     -15.923  -2.419   8.421  1.00 96.15           C  
ATOM   2076  HG  LEU A 127     -15.288  -2.481   7.538  1.00 96.15           H  
ATOM   2077  CD1 LEU A 127     -15.913  -0.979   8.929  1.00 96.15           C  
ATOM   2078 HD11 LEU A 127     -16.644  -0.861   9.730  1.00 96.15           H  
ATOM   2079 HD12 LEU A 127     -14.927  -0.745   9.330  1.00 96.15           H  
ATOM   2080 HD13 LEU A 127     -16.150  -0.298   8.112  1.00 96.15           H  
ATOM   2081  CD2 LEU A 127     -15.341  -3.311   9.522  1.00 96.15           C  
ATOM   2082 HD21 LEU A 127     -14.374  -2.930   9.852  1.00 96.15           H  
ATOM   2083 HD22 LEU A 127     -15.186  -4.322   9.146  1.00 96.15           H  
ATOM   2084 HD23 LEU A 127     -16.013  -3.345  10.380  1.00 96.15           H  
ATOM   2085  N   PRO A 128     -19.591  -5.190   8.568  1.00 97.28           N  
ATOM   2086  CA  PRO A 128     -21.027  -5.358   8.759  1.00 97.28           C  
ATOM   2087  HA  PRO A 128     -21.384  -6.088   8.033  1.00 97.28           H  
ATOM   2088  C   PRO A 128     -21.812  -4.047   8.602  1.00 97.28           C  
ATOM   2089  CB  PRO A 128     -21.180  -5.930  10.172  1.00 97.28           C  
ATOM   2090  HB2 PRO A 128     -22.050  -6.583  10.254  1.00 97.28           H  
ATOM   2091  HB3 PRO A 128     -21.239  -5.121  10.899  1.00 97.28           H  
ATOM   2092  O   PRO A 128     -21.360  -2.973   9.011  1.00 97.28           O  
ATOM   2093  CG  PRO A 128     -19.877  -6.692  10.395  1.00 97.28           C  
ATOM   2094  HG2 PRO A 128     -19.948  -7.680   9.940  1.00 97.28           H  
ATOM   2095  HG3 PRO A 128     -19.629  -6.774  11.453  1.00 97.28           H  
ATOM   2096  CD  PRO A 128     -18.853  -5.852   9.637  1.00 97.28           C  
ATOM   2097  HD2 PRO A 128     -18.074  -6.503   9.241  1.00 97.28           H  
ATOM   2098  HD3 PRO A 128     -18.413  -5.107  10.299  1.00 97.28           H  
ATOM   2099  N   GLN A 129     -23.036  -4.138   8.073  1.00 96.61           N  
ATOM   2100  H   GLN A 129     -23.345  -5.044   7.752  1.00 96.61           H  
ATOM   2101  CA  GLN A 129     -23.890  -2.979   7.772  1.00 96.61           C  
ATOM   2102  HA  GLN A 129     -23.401  -2.388   6.997  1.00 96.61           H  
ATOM   2103  C   GLN A 129     -24.121  -2.062   8.987  1.00 96.61           C  
ATOM   2104  CB  GLN A 129     -25.230  -3.498   7.226  1.00 96.61           C  
ATOM   2105  HB2 GLN A 129     -25.031  -4.193   6.410  1.00 96.61           H  
ATOM   2106  HB3 GLN A 129     -25.751  -4.038   8.016  1.00 96.61           H  
ATOM   2107  O   GLN A 129     -24.166  -0.838   8.841  1.00 96.61           O  
ATOM   2108  CG  GLN A 129     -26.139  -2.377   6.692  1.00 96.61           C  
ATOM   2109  HG2 GLN A 129     -26.353  -1.659   7.484  1.00 96.61           H  
ATOM   2110  HG3 GLN A 129     -25.625  -1.856   5.884  1.00 96.61           H  
ATOM   2111  CD  GLN A 129     -27.475  -2.898   6.165  1.00 96.61           C  
ATOM   2112  NE2 GLN A 129     -28.291  -2.056   5.571  1.00 96.61           N  
ATOM   2113 HE21 GLN A 129     -29.141  -2.471   5.218  1.00 96.61           H  
ATOM   2114 HE22 GLN A 129     -28.027  -1.097   5.397  1.00 96.61           H  
ATOM   2115  OE1 GLN A 129     -27.822  -4.056   6.284  1.00 96.61           O  
ATOM   2116  N   GLN A 130     -24.225  -2.633  10.192  1.00 96.88           N  
ATOM   2117  H   GLN A 130     -24.194  -3.641  10.252  1.00 96.88           H  
ATOM   2118  CA  GLN A 130     -24.390  -1.869  11.432  1.00 96.88           C  
ATOM   2119  HA  GLN A 130     -25.278  -1.245  11.325  1.00 96.88           H  
ATOM   2120  C   GLN A 130     -23.207  -0.923  11.699  1.00 96.88           C  
ATOM   2121  CB  GLN A 130     -24.650  -2.833  12.603  1.00 96.88           C  
ATOM   2122  HB2 GLN A 130     -25.460  -3.503  12.316  1.00 96.88           H  
ATOM   2123  HB3 GLN A 130     -24.986  -2.257  13.465  1.00 96.88           H  
ATOM   2124  O   GLN A 130     -23.416   0.236  12.061  1.00 96.88           O  
ATOM   2125  CG  GLN A 130     -23.422  -3.662  13.024  1.00 96.88           C  
ATOM   2126  HG2 GLN A 130     -22.697  -3.000  13.499  1.00 96.88           H  
ATOM   2127  HG3 GLN A 130     -22.960  -4.120  12.150  1.00 96.88           H  
ATOM   2128  CD  GLN A 130     -23.753  -4.775  14.010  1.00 96.88           C  
ATOM   2129  NE2 GLN A 130     -22.809  -5.188  14.825  1.00 96.88           N  
ATOM   2130 HE21 GLN A 130     -23.066  -5.911  15.481  1.00 96.88           H  
ATOM   2131 HE22 GLN A 130     -21.906  -4.737  14.869  1.00 96.88           H  
ATOM   2132  OE1 GLN A 130     -24.845  -5.315  14.025  1.00 96.88           O  
ATOM   2133  N   PHE A 131     -21.976  -1.368  11.425  1.00 97.58           N  
ATOM   2134  H   PHE A 131     -21.860  -2.301  11.055  1.00 97.58           H  
ATOM   2135  CA  PHE A 131     -20.774  -0.551  11.583  1.00 97.58           C  
ATOM   2136  HA  PHE A 131     -20.824  -0.016  12.532  1.00 97.58           H  
ATOM   2137  C   PHE A 131     -20.679   0.510  10.494  1.00 97.58           C  
ATOM   2138  CB  PHE A 131     -19.524  -1.437  11.596  1.00 97.58           C  
ATOM   2139  HB2 PHE A 131     -18.647  -0.791  11.648  1.00 97.58           H  
ATOM   2140  HB3 PHE A 131     -19.473  -1.977  10.650  1.00 97.58           H  
ATOM   2141  O   PHE A 131     -20.309   1.640  10.787  1.00 97.58           O  
ATOM   2142  CG  PHE A 131     -19.424  -2.444  12.730  1.00 97.58           C  
ATOM   2143  CD1 PHE A 131     -20.107  -2.269  13.953  1.00 97.58           C  
ATOM   2144  HD1 PHE A 131     -20.716  -1.397  14.141  1.00 97.58           H  
ATOM   2145  CD2 PHE A 131     -18.582  -3.559  12.571  1.00 97.58           C  
ATOM   2146  HD2 PHE A 131     -17.985  -3.657  11.677  1.00 97.58           H  
ATOM   2147  CE1 PHE A 131     -19.985  -3.223  14.975  1.00 97.58           C  
ATOM   2148  HE1 PHE A 131     -20.475  -3.075  15.926  1.00 97.58           H  
ATOM   2149  CE2 PHE A 131     -18.471  -4.522  13.589  1.00 97.58           C  
ATOM   2150  HE2 PHE A 131     -17.813  -5.370  13.473  1.00 97.58           H  
ATOM   2151  CZ  PHE A 131     -19.180  -4.356  14.789  1.00 97.58           C  
ATOM   2152  HZ  PHE A 131     -19.069  -5.072  15.590  1.00 97.58           H  
ATOM   2153  N   VAL A 132     -21.094   0.204   9.261  1.00 96.06           N  
ATOM   2154  H   VAL A 132     -21.359  -0.752   9.069  1.00 96.06           H  
ATOM   2155  CA  VAL A 132     -21.169   1.207   8.186  1.00 96.06           C  
ATOM   2156  HA  VAL A 132     -20.182   1.654   8.063  1.00 96.06           H  
ATOM   2157  C   VAL A 132     -22.131   2.342   8.561  1.00 96.06           C  
ATOM   2158  CB  VAL A 132     -21.563   0.558   6.845  1.00 96.06           C  
ATOM   2159  HB  VAL A 132     -22.536   0.075   6.946  1.00 96.06           H  
ATOM   2160  O   VAL A 132     -21.773   3.516   8.445  1.00 96.06           O  
ATOM   2161  CG1 VAL A 132     -21.657   1.599   5.722  1.00 96.06           C  
ATOM   2162 HG11 VAL A 132     -20.714   2.138   5.632  1.00 96.06           H  
ATOM   2163 HG12 VAL A 132     -22.462   2.307   5.922  1.00 96.06           H  
ATOM   2164 HG13 VAL A 132     -21.874   1.101   4.777  1.00 96.06           H  
ATOM   2165  CG2 VAL A 132     -20.535  -0.501   6.424  1.00 96.06           C  
ATOM   2166 HG21 VAL A 132     -20.813  -0.930   5.462  1.00 96.06           H  
ATOM   2167 HG22 VAL A 132     -20.498  -1.313   7.150  1.00 96.06           H  
ATOM   2168 HG23 VAL A 132     -19.545  -0.054   6.342  1.00 96.06           H  
ATOM   2169  N   LYS A 133     -23.328   2.017   9.077  1.00 95.53           N  
ATOM   2170  H   LYS A 133     -23.560   1.036   9.144  1.00 95.53           H  
ATOM   2171  CA  LYS A 133     -24.294   3.017   9.569  1.00 95.53           C  
ATOM   2172  HA  LYS A 133     -24.504   3.723   8.765  1.00 95.53           H  
ATOM   2173  C   LYS A 133     -23.717   3.832  10.727  1.00 95.53           C  
ATOM   2174  CB  LYS A 133     -25.604   2.319   9.979  1.00 95.53           C  
ATOM   2175  HB2 LYS A 133     -25.393   1.596  10.767  1.00 95.53           H  
ATOM   2176  HB3 LYS A 133     -26.000   1.779   9.119  1.00 95.53           H  
ATOM   2177  O   LYS A 133     -23.832   5.057  10.728  1.00 95.53           O  
ATOM   2178  CG  LYS A 133     -26.666   3.316  10.482  1.00 95.53           C  
ATOM   2179  HG2 LYS A 133     -26.905   4.021   9.685  1.00 95.53           H  
ATOM   2180  HG3 LYS A 133     -26.276   3.870  11.336  1.00 95.53           H  
ATOM   2181  CD  LYS A 133     -27.945   2.597  10.928  1.00 95.53           C  
ATOM   2182  HD2 LYS A 133     -28.384   2.076  10.077  1.00 95.53           H  
ATOM   2183  HD3 LYS A 133     -27.686   1.867  11.695  1.00 95.53           H  
ATOM   2184  CE  LYS A 133     -28.948   3.606  11.503  1.00 95.53           C  
ATOM   2185  HE2 LYS A 133     -29.227   4.310  10.719  1.00 95.53           H  
ATOM   2186  HE3 LYS A 133     -28.453   4.164  12.297  1.00 95.53           H  
ATOM   2187  NZ  LYS A 133     -30.155   2.933  12.048  1.00 95.53           N  
ATOM   2188  HZ1 LYS A 133     -30.801   3.607  12.436  1.00 95.53           H  
ATOM   2189  HZ2 LYS A 133     -29.895   2.304  12.793  1.00 95.53           H  
ATOM   2190  HZ3 LYS A 133     -30.633   2.400  11.335  1.00 95.53           H  
ATOM   2191  N   PHE A 134     -23.095   3.165  11.696  1.00 97.01           N  
ATOM   2192  H   PHE A 134     -23.066   2.157  11.652  1.00 97.01           H  
ATOM   2193  CA  PHE A 134     -22.457   3.822  12.832  1.00 97.01           C  
ATOM   2194  HA  PHE A 134     -23.199   4.410  13.373  1.00 97.01           H  
ATOM   2195  C   PHE A 134     -21.356   4.792  12.391  1.00 97.01           C  
ATOM   2196  CB  PHE A 134     -21.915   2.750  13.774  1.00 97.01           C  
ATOM   2197  HB2 PHE A 134     -21.277   2.065  13.216  1.00 97.01           H  
ATOM   2198  HB3 PHE A 134     -22.756   2.177  14.164  1.00 97.01           H  
ATOM   2199  O   PHE A 134     -21.392   5.958  12.772  1.00 97.01           O  
ATOM   2200  CG  PHE A 134     -21.120   3.315  14.927  1.00 97.01           C  
ATOM   2201  CD1 PHE A 134     -19.713   3.355  14.861  1.00 97.01           C  
ATOM   2202  HD1 PHE A 134     -19.196   2.981  13.990  1.00 97.01           H  
ATOM   2203  CD2 PHE A 134     -21.787   3.790  16.070  1.00 97.01           C  
ATOM   2204  HD2 PHE A 134     -22.863   3.731  16.142  1.00 97.01           H  
ATOM   2205  CE1 PHE A 134     -18.973   3.855  15.945  1.00 97.01           C  
ATOM   2206  HE1 PHE A 134     -17.894   3.852  15.920  1.00 97.01           H  
ATOM   2207  CE2 PHE A 134     -21.045   4.281  17.154  1.00 97.01           C  
ATOM   2208  HE2 PHE A 134     -21.542   4.573  18.067  1.00 97.01           H  
ATOM   2209  CZ  PHE A 134     -19.644   4.307  17.093  1.00 97.01           C  
ATOM   2210  HZ  PHE A 134     -19.082   4.626  17.959  1.00 97.01           H  
ATOM   2211  N   LEU A 135     -20.442   4.357  11.521  1.00 96.21           N  
ATOM   2212  H   LEU A 135     -20.474   3.385  11.248  1.00 96.21           H  
ATOM   2213  CA  LEU A 135     -19.356   5.178  10.981  1.00 96.21           C  
ATOM   2214  HA  LEU A 135     -18.754   5.561  11.806  1.00 96.21           H  
ATOM   2215  C   LEU A 135     -19.878   6.388  10.208  1.00 96.21           C  
ATOM   2216  CB  LEU A 135     -18.481   4.316  10.059  1.00 96.21           C  
ATOM   2217  HB2 LEU A 135     -17.836   4.963   9.464  1.00 96.21           H  
ATOM   2218  HB3 LEU A 135     -19.133   3.781   9.368  1.00 96.21           H  
ATOM   2219  O   LEU A 135     -19.350   7.483  10.372  1.00 96.21           O  
ATOM   2220  CG  LEU A 135     -17.600   3.313  10.816  1.00 96.21           C  
ATOM   2221  HG  LEU A 135     -18.188   2.795  11.573  1.00 96.21           H  
ATOM   2222  CD1 LEU A 135     -17.065   2.280   9.829  1.00 96.21           C  
ATOM   2223 HD11 LEU A 135     -17.894   1.796   9.314  1.00 96.21           H  
ATOM   2224 HD12 LEU A 135     -16.409   2.755   9.099  1.00 96.21           H  
ATOM   2225 HD13 LEU A 135     -16.526   1.514  10.386  1.00 96.21           H  
ATOM   2226  CD2 LEU A 135     -16.428   4.011  11.508  1.00 96.21           C  
ATOM   2227 HD21 LEU A 135     -16.795   4.654  12.308  1.00 96.21           H  
ATOM   2228 HD22 LEU A 135     -15.759   3.270  11.947  1.00 96.21           H  
ATOM   2229 HD23 LEU A 135     -15.869   4.607  10.786  1.00 96.21           H  
ATOM   2230  N   TYR A 136     -20.937   6.214   9.411  1.00 94.42           N  
ATOM   2231  H   TYR A 136     -21.296   5.278   9.290  1.00 94.42           H  
ATOM   2232  CA  TYR A 136     -21.575   7.312   8.683  1.00 94.42           C  
ATOM   2233  HA  TYR A 136     -20.837   7.766   8.021  1.00 94.42           H  
ATOM   2234  C   TYR A 136     -22.090   8.419   9.619  1.00 94.42           C  
ATOM   2235  CB  TYR A 136     -22.725   6.745   7.833  1.00 94.42           C  
ATOM   2236  HB2 TYR A 136     -22.311   6.070   7.085  1.00 94.42           H  
ATOM   2237  HB3 TYR A 136     -23.388   6.156   8.468  1.00 94.42           H  
ATOM   2238  O   TYR A 136     -21.983   9.606   9.292  1.00 94.42           O  
ATOM   2239  CG  TYR A 136     -23.554   7.812   7.143  1.00 94.42           C  
ATOM   2240  CD1 TYR A 136     -24.645   8.403   7.813  1.00 94.42           C  
ATOM   2241  HD1 TYR A 136     -24.916   8.054   8.798  1.00 94.42           H  
ATOM   2242  CD2 TYR A 136     -23.214   8.236   5.846  1.00 94.42           C  
ATOM   2243  HD2 TYR A 136     -22.415   7.744   5.312  1.00 94.42           H  
ATOM   2244  CE1 TYR A 136     -25.354   9.463   7.219  1.00 94.42           C  
ATOM   2245  HE1 TYR A 136     -26.174   9.928   7.747  1.00 94.42           H  
ATOM   2246  CE2 TYR A 136     -23.928   9.291   5.244  1.00 94.42           C  
ATOM   2247  HE2 TYR A 136     -23.691   9.618   4.242  1.00 94.42           H  
ATOM   2248  OH  TYR A 136     -25.617  10.976   5.366  1.00 94.42           O  
ATOM   2249  HH  TYR A 136     -26.384  11.259   5.870  1.00 94.42           H  
ATOM   2250  CZ  TYR A 136     -24.978   9.924   5.939  1.00 94.42           C  
ATOM   2251  N   LEU A 137     -22.671   8.032  10.760  1.00 94.46           N  
ATOM   2252  H   LEU A 137     -22.712   7.042  10.957  1.00 94.46           H  
ATOM   2253  CA  LEU A 137     -23.187   8.960  11.767  1.00 94.46           C  
ATOM   2254  HA  LEU A 137     -23.655   9.807  11.265  1.00 94.46           H  
ATOM   2255  C   LEU A 137     -22.060   9.552  12.622  1.00 94.46           C  
ATOM   2256  CB  LEU A 137     -24.241   8.245  12.634  1.00 94.46           C  
ATOM   2257  HB2 LEU A 137     -24.524   8.910  13.450  1.00 94.46           H  
ATOM   2258  HB3 LEU A 137     -23.787   7.356  13.073  1.00 94.46           H  
ATOM   2259  O   LEU A 137     -22.052  10.757  12.862  1.00 94.46           O  
ATOM   2260  CG  LEU A 137     -25.518   7.830  11.880  1.00 94.46           C  
ATOM   2261  HG  LEU A 137     -25.264   7.188  11.036  1.00 94.46           H  
ATOM   2262  CD1 LEU A 137     -26.439   7.048  12.813  1.00 94.46           C  
ATOM   2263 HD11 LEU A 137     -26.661   7.634  13.705  1.00 94.46           H  
ATOM   2264 HD12 LEU A 137     -27.366   6.791  12.301  1.00 94.46           H  
ATOM   2265 HD13 LEU A 137     -25.933   6.126  13.099  1.00 94.46           H  
ATOM   2266  CD2 LEU A 137     -26.295   9.034  11.343  1.00 94.46           C  
ATOM   2267 HD21 LEU A 137     -26.505   9.719  12.164  1.00 94.46           H  
ATOM   2268 HD22 LEU A 137     -27.230   8.699  10.894  1.00 94.46           H  
ATOM   2269 HD23 LEU A 137     -25.709   9.550  10.583  1.00 94.46           H  
ATOM   2270  N   ALA A 138     -21.084   8.736  13.023  1.00 94.80           N  
ATOM   2271  H   ALA A 138     -21.162   7.752  12.808  1.00 94.80           H  
ATOM   2272  CA  ALA A 138     -19.917   9.164  13.787  1.00 94.80           C  
ATOM   2273  HA  ALA A 138     -20.256   9.647  14.703  1.00 94.80           H  
ATOM   2274  C   ALA A 138     -19.074  10.188  13.007  1.00 94.80           C  
ATOM   2275  CB  ALA A 138     -19.104   7.920  14.169  1.00 94.80           C  
ATOM   2276  HB1 ALA A 138     -18.242   8.212  14.768  1.00 94.80           H  
ATOM   2277  HB2 ALA A 138     -19.722   7.236  14.752  1.00 94.80           H  
ATOM   2278  HB3 ALA A 138     -18.754   7.409  13.272  1.00 94.80           H  
ATOM   2279  O   ALA A 138     -18.744  11.244  13.537  1.00 94.80           O  
ATOM   2280  N   SER A 139     -18.824   9.962  11.713  1.00 92.13           N  
ATOM   2281  H   SER A 139     -19.132   9.092  11.303  1.00 92.13           H  
ATOM   2282  CA  SER A 139     -18.042  10.881  10.872  1.00 92.13           C  
ATOM   2283  HA  SER A 139     -17.067  11.022  11.340  1.00 92.13           H  
ATOM   2284  C   SER A 139     -18.671  12.263  10.693  1.00 92.13           C  
ATOM   2285  CB  SER A 139     -17.830  10.271   9.484  1.00 92.13           C  
ATOM   2286  HB2 SER A 139     -17.009  10.799   8.999  1.00 92.13           H  
ATOM   2287  HB3 SER A 139     -17.569   9.218   9.590  1.00 92.13           H  
ATOM   2288  O   SER A 139     -18.043  13.166  10.147  1.00 92.13           O  
ATOM   2289  OG  SER A 139     -18.970  10.386   8.651  1.00 92.13           O  
ATOM   2290  HG  SER A 139     -19.049  11.317   8.431  1.00 92.13           H  
ATOM   2291  N   ARG A 140     -19.946  12.410  11.056  1.00 91.13           N  
ATOM   2292  H   ARG A 140     -20.398  11.612  11.479  1.00 91.13           H  
ATOM   2293  CA  ARG A 140     -20.710  13.654  10.952  1.00 91.13           C  
ATOM   2294  HA  ARG A 140     -20.070  14.450  10.573  1.00 91.13           H  
ATOM   2295  C   ARG A 140     -21.186  14.140  12.308  1.00 91.13           C  
ATOM   2296  CB  ARG A 140     -21.885  13.472   9.984  1.00 91.13           C  
ATOM   2297  HB2 ARG A 140     -22.478  14.387   9.970  1.00 91.13           H  
ATOM   2298  HB3 ARG A 140     -22.506  12.646  10.329  1.00 91.13           H  
ATOM   2299  O   ARG A 140     -22.028  15.021  12.345  1.00 91.13           O  
ATOM   2300  CG  ARG A 140     -21.431  13.213   8.551  1.00 91.13           C  
ATOM   2301  HG2 ARG A 140     -20.878  14.076   8.183  1.00 91.13           H  
ATOM   2302  HG3 ARG A 140     -20.789  12.332   8.521  1.00 91.13           H  
ATOM   2303  CD  ARG A 140     -22.669  12.974   7.682  1.00 91.13           C  
ATOM   2304  HD2 ARG A 140     -23.215  12.110   8.060  1.00 91.13           H  
ATOM   2305  HD3 ARG A 140     -23.320  13.846   7.751  1.00 91.13           H  
ATOM   2306  NE  ARG A 140     -22.309  12.758   6.273  1.00 91.13           N  
ATOM   2307  HE  ARG A 140     -22.480  13.524   5.636  1.00 91.13           H  
ATOM   2308  NH1 ARG A 140     -21.499  10.621   6.509  1.00 91.13           N  
ATOM   2309 HH11 ARG A 140     -21.715  10.610   7.495  1.00 91.13           H  
ATOM   2310 HH12 ARG A 140     -21.092   9.785   6.114  1.00 91.13           H  
ATOM   2311  NH2 ARG A 140     -21.502  11.596   4.498  1.00 91.13           N  
ATOM   2312 HH21 ARG A 140     -21.710  12.378   3.893  1.00 91.13           H  
ATOM   2313 HH22 ARG A 140     -21.064  10.767   4.123  1.00 91.13           H  
ATOM   2314  CZ  ARG A 140     -21.780  11.659   5.770  1.00 91.13           C  
ATOM   2315  N   TYR A 141     -20.677  13.592  13.409  1.00 91.69           N  
ATOM   2316  H   TYR A 141     -19.965  12.883  13.305  1.00 91.69           H  
ATOM   2317  CA  TYR A 141     -21.226  13.801  14.749  1.00 91.69           C  
ATOM   2318  HA  TYR A 141     -22.210  13.333  14.792  1.00 91.69           H  
ATOM   2319  C   TYR A 141     -21.417  15.290  15.118  1.00 91.69           C  
ATOM   2320  CB  TYR A 141     -20.307  13.062  15.729  1.00 91.69           C  
ATOM   2321  HB2 TYR A 141     -19.304  13.487  15.682  1.00 91.69           H  
ATOM   2322  HB3 TYR A 141     -20.242  12.017  15.427  1.00 91.69           H  
ATOM   2323  O   TYR A 141     -22.440  15.648  15.708  1.00 91.69           O  
ATOM   2324  CG  TYR A 141     -20.796  13.093  17.154  1.00 91.69           C  
ATOM   2325  CD1 TYR A 141     -20.436  14.173  17.972  1.00 91.69           C  
ATOM   2326  HD1 TYR A 141     -19.783  14.945  17.594  1.00 91.69           H  
ATOM   2327  CD2 TYR A 141     -21.643  12.080  17.644  1.00 91.69           C  
ATOM   2328  HD2 TYR A 141     -21.914  11.250  17.008  1.00 91.69           H  
ATOM   2329  CE1 TYR A 141     -20.953  14.272  19.269  1.00 91.69           C  
ATOM   2330  HE1 TYR A 141     -20.721  15.141  19.866  1.00 91.69           H  
ATOM   2331  CE2 TYR A 141     -22.127  12.149  18.966  1.00 91.69           C  
ATOM   2332  HE2 TYR A 141     -22.759  11.370  19.364  1.00 91.69           H  
ATOM   2333  OH  TYR A 141     -22.211  13.369  21.052  1.00 91.69           O  
ATOM   2334  HH  TYR A 141     -21.799  14.154  21.420  1.00 91.69           H  
ATOM   2335  CZ  TYR A 141     -21.778  13.253  19.773  1.00 91.69           C  
ATOM   2336  N   ASN A 142     -20.485  16.156  14.694  1.00 87.59           N  
ATOM   2337  H   ASN A 142     -19.672  15.769  14.237  1.00 87.59           H  
ATOM   2338  CA  ASN A 142     -20.525  17.614  14.895  1.00 87.59           C  
ATOM   2339  HA  ASN A 142     -21.195  17.843  15.724  1.00 87.59           H  
ATOM   2340  C   ASN A 142     -21.060  18.417  13.689  1.00 87.59           C  
ATOM   2341  CB  ASN A 142     -19.108  18.082  15.279  1.00 87.59           C  
ATOM   2342  HB2 ASN A 142     -18.389  17.722  14.544  1.00 87.59           H  
ATOM   2343  HB3 ASN A 142     -19.076  19.172  15.278  1.00 87.59           H  
ATOM   2344  O   ASN A 142     -21.192  19.633  13.774  1.00 87.59           O  
ATOM   2345  CG  ASN A 142     -18.681  17.634  16.665  1.00 87.59           C  
ATOM   2346  ND2 ASN A 142     -17.399  17.623  16.946  1.00 87.59           N  
ATOM   2347 HD21 ASN A 142     -17.185  17.479  17.923  1.00 87.59           H  
ATOM   2348 HD22 ASN A 142     -16.738  18.027  16.298  1.00 87.59           H  
ATOM   2349  OD1 ASN A 142     -19.482  17.313  17.522  1.00 87.59           O  
ATOM   2350  N   SER A 143     -21.346  17.768  12.560  1.00 84.55           N  
ATOM   2351  H   SER A 143     -21.282  16.760  12.560  1.00 84.55           H  
ATOM   2352  CA  SER A 143     -21.734  18.398  11.286  1.00 84.55           C  
ATOM   2353  HA  SER A 143     -21.941  19.453  11.465  1.00 84.55           H  
ATOM   2354  C   SER A 143     -23.031  17.813  10.714  1.00 84.55           C  
ATOM   2355  CB  SER A 143     -20.572  18.330  10.289  1.00 84.55           C  
ATOM   2356  HB2 SER A 143     -19.732  18.891  10.698  1.00 84.55           H  
ATOM   2357  HB3 SER A 143     -20.868  18.791   9.347  1.00 84.55           H  
ATOM   2358  O   SER A 143     -23.241  17.767   9.499  1.00 84.55           O  
ATOM   2359  OG  SER A 143     -20.164  16.990  10.060  1.00 84.55           O  
ATOM   2360  HG  SER A 143     -19.334  17.011   9.579  1.00 84.55           H  
ATOM   2361  N   LEU A 144     -23.914  17.333  11.592  1.00 74.55           N  
ATOM   2362  H   LEU A 144     -23.688  17.394  12.575  1.00 74.55           H  
ATOM   2363  CA  LEU A 144     -25.186  16.745  11.195  1.00 74.55           C  
ATOM   2364  HA  LEU A 144     -24.987  16.004  10.421  1.00 74.55           H  
ATOM   2365  C   LEU A 144     -26.122  17.803  10.602  1.00 74.55           C  
ATOM   2366  CB  LEU A 144     -25.856  16.050  12.387  1.00 74.55           C  
ATOM   2367  HB2 LEU A 144     -26.815  15.660  12.046  1.00 74.55           H  
ATOM   2368  HB3 LEU A 144     -26.045  16.799  13.156  1.00 74.55           H  
ATOM   2369  O   LEU A 144     -26.401  18.834  11.210  1.00 74.55           O  
ATOM   2370  CG  LEU A 144     -25.078  14.887  13.012  1.00 74.55           C  
ATOM   2371  HG  LEU A 144     -24.108  15.243  13.361  1.00 74.55           H  
ATOM   2372  CD1 LEU A 144     -25.823  14.417  14.244  1.00 74.55           C  
ATOM   2373 HD11 LEU A 144     -26.866  14.234  13.986  1.00 74.55           H  
ATOM   2374 HD12 LEU A 144     -25.790  15.215  14.986  1.00 74.55           H  
ATOM   2375 HD13 LEU A 144     -25.353  13.524  14.656  1.00 74.55           H  
ATOM   2376  CD2 LEU A 144     -24.930  13.711  12.044  1.00 74.55           C  
ATOM   2377 HD21 LEU A 144     -24.335  14.028  11.188  1.00 74.55           H  
ATOM   2378 HD22 LEU A 144     -25.912  13.387  11.700  1.00 74.55           H  
ATOM   2379 HD23 LEU A 144     -24.409  12.893  12.541  1.00 74.55           H  
ATOM   2380  N   THR A 145     -26.657  17.505   9.421  1.00 79.00           N  
ATOM   2381  H   THR A 145     -26.333  16.686   8.927  1.00 79.00           H  
ATOM   2382  CA  THR A 145     -27.716  18.287   8.780  1.00 79.00           C  
ATOM   2383  HA  THR A 145     -27.670  19.312   9.149  1.00 79.00           H  
ATOM   2384  C   THR A 145     -29.096  17.726   9.138  1.00 79.00           C  
ATOM   2385  CB  THR A 145     -27.514  18.338   7.258  1.00 79.00           C  
ATOM   2386  HB  THR A 145     -28.352  18.869   6.807  1.00 79.00           H  
ATOM   2387  O   THR A 145     -29.285  16.503   9.220  1.00 79.00           O  
ATOM   2388  CG2 THR A 145     -26.216  19.049   6.874  1.00 79.00           C  
ATOM   2389 HG21 THR A 145     -25.351  18.476   7.208  1.00 79.00           H  
ATOM   2390 HG22 THR A 145     -26.185  20.034   7.340  1.00 79.00           H  
ATOM   2391 HG23 THR A 145     -26.169  19.175   5.792  1.00 79.00           H  
ATOM   2392  OG1 THR A 145     -27.438  17.037   6.714  1.00 79.00           O  
ATOM   2393  HG1 THR A 145     -27.346  17.145   5.765  1.00 79.00           H  
ATOM   2394  N   GLY A 146     -30.071  18.615   9.333  1.00 82.18           N  
ATOM   2395  H   GLY A 146     -29.835  19.596   9.371  1.00 82.18           H  
ATOM   2396  CA  GLY A 146     -31.451  18.269   9.683  1.00 82.18           C  
ATOM   2397  HA2 GLY A 146     -31.513  17.226   9.993  1.00 82.18           H  
ATOM   2398  HA3 GLY A 146     -32.090  18.407   8.811  1.00 82.18           H  
ATOM   2399  C   GLY A 146     -32.001  19.124  10.823  1.00 82.18           C  
ATOM   2400  O   GLY A 146     -31.346  20.064  11.270  1.00 82.18           O  
ATOM   2401  N   SER A 147     -33.209  18.789  11.281  1.00 87.96           N  
ATOM   2402  H   SER A 147     -33.684  17.980  10.906  1.00 87.96           H  
ATOM   2403  CA  SER A 147     -33.788  19.402  12.479  1.00 87.96           C  
ATOM   2404  HA  SER A 147     -33.750  20.485  12.361  1.00 87.96           H  
ATOM   2405  C   SER A 147     -32.981  19.040  13.729  1.00 87.96           C  
ATOM   2406  CB  SER A 147     -35.259  18.999  12.655  1.00 87.96           C  
ATOM   2407  HB2 SER A 147     -35.811  19.227  11.743  1.00 87.96           H  
ATOM   2408  HB3 SER A 147     -35.689  19.576  13.474  1.00 87.96           H  
ATOM   2409  O   SER A 147     -32.268  18.032  13.764  1.00 87.96           O  
ATOM   2410  OG  SER A 147     -35.381  17.621  12.952  1.00 87.96           O  
ATOM   2411  HG  SER A 147     -36.294  17.442  13.189  1.00 87.96           H  
ATOM   2412  N   GLU A 148     -33.123  19.847  14.779  1.00 87.87           N  
ATOM   2413  H   GLU A 148     -33.688  20.680  14.693  1.00 87.87           H  
ATOM   2414  CA  GLU A 148     -32.468  19.612  16.068  1.00 87.87           C  
ATOM   2415  HA  GLU A 148     -31.388  19.665  15.934  1.00 87.87           H  
ATOM   2416  C   GLU A 148     -32.802  18.226  16.642  1.00 87.87           C  
ATOM   2417  CB  GLU A 148     -32.894  20.731  17.022  1.00 87.87           C  
ATOM   2418  HB2 GLU A 148     -32.679  21.686  16.542  1.00 87.87           H  
ATOM   2419  HB3 GLU A 148     -33.965  20.663  17.208  1.00 87.87           H  
ATOM   2420  O   GLU A 148     -31.909  17.500  17.077  1.00 87.87           O  
ATOM   2421  CG  GLU A 148     -32.132  20.662  18.351  1.00 87.87           C  
ATOM   2422  HG2 GLU A 148     -32.386  19.731  18.858  1.00 87.87           H  
ATOM   2423  HG3 GLU A 148     -31.063  20.650  18.139  1.00 87.87           H  
ATOM   2424  CD  GLU A 148     -32.447  21.838  19.285  1.00 87.87           C  
ATOM   2425  OE1 GLU A 148     -31.861  21.833  20.391  1.00 87.87           O  
ATOM   2426  OE2 GLU A 148     -33.263  22.703  18.899  1.00 87.87           O  
ATOM   2427  N   GLU A 149     -34.066  17.809  16.555  1.00 89.33           N  
ATOM   2428  H   GLU A 149     -34.759  18.458  16.211  1.00 89.33           H  
ATOM   2429  CA  GLU A 149     -34.523  16.488  16.993  1.00 89.33           C  
ATOM   2430  HA  GLU A 149     -34.281  16.362  18.049  1.00 89.33           H  
ATOM   2431  C   GLU A 149     -33.842  15.351  16.216  1.00 89.33           C  
ATOM   2432  CB  GLU A 149     -36.045  16.434  16.832  1.00 89.33           C  
ATOM   2433  HB2 GLU A 149     -36.291  16.498  15.772  1.00 89.33           H  
ATOM   2434  HB3 GLU A 149     -36.479  17.293  17.344  1.00 89.33           H  
ATOM   2435  O   GLU A 149     -33.324  14.403  16.813  1.00 89.33           O  
ATOM   2436  CG  GLU A 149     -36.639  15.153  17.429  1.00 89.33           C  
ATOM   2437  HG2 GLU A 149     -36.215  14.290  16.915  1.00 89.33           H  
ATOM   2438  HG3 GLU A 149     -36.353  15.095  18.480  1.00 89.33           H  
ATOM   2439  CD  GLU A 149     -38.166  15.097  17.306  1.00 89.33           C  
ATOM   2440  OE1 GLU A 149     -38.738  14.185  17.941  1.00 89.33           O  
ATOM   2441  OE2 GLU A 149     -38.728  15.937  16.568  1.00 89.33           O  
ATOM   2442  N   ILE A 150     -33.758  15.475  14.886  1.00 89.62           N  
ATOM   2443  H   ILE A 150     -34.156  16.301  14.461  1.00 89.62           H  
ATOM   2444  CA  ILE A 150     -33.072  14.502  14.027  1.00 89.62           C  
ATOM   2445  HA  ILE A 150     -33.493  13.515  14.217  1.00 89.62           H  
ATOM   2446  C   ILE A 150     -31.582  14.434  14.382  1.00 89.62           C  
ATOM   2447  CB  ILE A 150     -33.305  14.862  12.540  1.00 89.62           C  
ATOM   2448  HB  ILE A 150     -33.123  15.928  12.406  1.00 89.62           H  
ATOM   2449  O   ILE A 150     -31.006  13.346  14.449  1.00 89.62           O  
ATOM   2450  CG1 ILE A 150     -34.764  14.553  12.139  1.00 89.62           C  
ATOM   2451 HG12 ILE A 150     -35.442  15.000  12.867  1.00 89.62           H  
ATOM   2452 HG13 ILE A 150     -34.929  13.476  12.165  1.00 89.62           H  
ATOM   2453  CG2 ILE A 150     -32.338  14.103  11.616  1.00 89.62           C  
ATOM   2454 HG21 ILE A 150     -32.454  13.031  11.778  1.00 89.62           H  
ATOM   2455 HG22 ILE A 150     -31.317  14.418  11.833  1.00 89.62           H  
ATOM   2456 HG23 ILE A 150     -32.541  14.344  10.573  1.00 89.62           H  
ATOM   2457  CD1 ILE A 150     -35.154  15.082  10.751  1.00 89.62           C  
ATOM   2458 HD11 ILE A 150     -34.671  14.501   9.966  1.00 89.62           H  
ATOM   2459 HD12 ILE A 150     -36.233  14.992  10.626  1.00 89.62           H  
ATOM   2460 HD13 ILE A 150     -34.875  16.132  10.655  1.00 89.62           H  
ATOM   2461  N   ASN A 151     -30.943  15.578  14.622  1.00 90.82           N  
ATOM   2462  H   ASN A 151     -31.459  16.442  14.543  1.00 90.82           H  
ATOM   2463  CA  ASN A 151     -29.532  15.632  14.992  1.00 90.82           C  
ATOM   2464  HA  ASN A 151     -28.960  15.040  14.277  1.00 90.82           H  
ATOM   2465  C   ASN A 151     -29.285  14.998  16.367  1.00 90.82           C  
ATOM   2466  CB  ASN A 151     -29.055  17.088  14.910  1.00 90.82           C  
ATOM   2467  HB2 ASN A 151     -29.752  17.739  15.437  1.00 90.82           H  
ATOM   2468  HB3 ASN A 151     -28.081  17.175  15.391  1.00 90.82           H  
ATOM   2469  O   ASN A 151     -28.360  14.196  16.514  1.00 90.82           O  
ATOM   2470  CG  ASN A 151     -28.901  17.574  13.478  1.00 90.82           C  
ATOM   2471  ND2 ASN A 151     -28.636  18.845  13.307  1.00 90.82           N  
ATOM   2472 HD21 ASN A 151     -28.626  19.485  14.088  1.00 90.82           H  
ATOM   2473 HD22 ASN A 151     -28.380  19.145  12.377  1.00 90.82           H  
ATOM   2474  OD1 ASN A 151     -28.945  16.813  12.517  1.00 90.82           O  
ATOM   2475  N   LYS A 152     -30.160  15.263  17.342  1.00 91.29           N  
ATOM   2476  H   LYS A 152     -30.882  15.944  17.156  1.00 91.29           H  
ATOM   2477  CA  LYS A 152     -30.117  14.645  18.671  1.00 91.29           C  
ATOM   2478  HA  LYS A 152     -29.137  14.839  19.108  1.00 91.29           H  
ATOM   2479  C   LYS A 152     -30.286  13.130  18.592  1.00 91.29           C  
ATOM   2480  CB  LYS A 152     -31.191  15.301  19.547  1.00 91.29           C  
ATOM   2481  HB2 LYS A 152     -32.179  15.070  19.148  1.00 91.29           H  
ATOM   2482  HB3 LYS A 152     -31.055  16.382  19.508  1.00 91.29           H  
ATOM   2483  O   LYS A 152     -29.517  12.410  19.223  1.00 91.29           O  
ATOM   2484  CG  LYS A 152     -31.116  14.852  21.013  1.00 91.29           C  
ATOM   2485  HG2 LYS A 152     -31.304  13.781  21.084  1.00 91.29           H  
ATOM   2486  HG3 LYS A 152     -30.124  15.070  21.409  1.00 91.29           H  
ATOM   2487  CD  LYS A 152     -32.171  15.606  21.830  1.00 91.29           C  
ATOM   2488  HD2 LYS A 152     -31.990  16.677  21.735  1.00 91.29           H  
ATOM   2489  HD3 LYS A 152     -33.157  15.384  21.423  1.00 91.29           H  
ATOM   2490  CE  LYS A 152     -32.126  15.212  23.309  1.00 91.29           C  
ATOM   2491  HE2 LYS A 152     -31.129  15.423  23.696  1.00 91.29           H  
ATOM   2492  HE3 LYS A 152     -32.308  14.140  23.391  1.00 91.29           H  
ATOM   2493  NZ  LYS A 152     -33.145  15.968  24.082  1.00 91.29           N  
ATOM   2494  HZ1 LYS A 152     -32.988  16.962  23.995  1.00 91.29           H  
ATOM   2495  HZ2 LYS A 152     -34.071  15.781  23.725  1.00 91.29           H  
ATOM   2496  HZ3 LYS A 152     -33.125  15.725  25.062  1.00 91.29           H  
ATOM   2497  N   TYR A 153     -31.226  12.639  17.781  1.00 92.12           N  
ATOM   2498  H   TYR A 153     -31.858  13.289  17.335  1.00 92.12           H  
ATOM   2499  CA  TYR A 153     -31.408  11.205  17.536  1.00 92.12           C  
ATOM   2500  HA  TYR A 153     -31.608  10.706  18.484  1.00 92.12           H  
ATOM   2501  C   TYR A 153     -30.147  10.560  16.938  1.00 92.12           C  
ATOM   2502  CB  TYR A 153     -32.620  10.989  16.617  1.00 92.12           C  
ATOM   2503  HB2 TYR A 153     -33.523  11.305  17.140  1.00 92.12           H  
ATOM   2504  HB3 TYR A 153     -32.523  11.616  15.731  1.00 92.12           H  
ATOM   2505  O   TYR A 153     -29.674   9.535  17.427  1.00 92.12           O  
ATOM   2506  CG  TYR A 153     -32.781   9.546  16.178  1.00 92.12           C  
ATOM   2507  CD1 TYR A 153     -32.259   9.121  14.939  1.00 92.12           C  
ATOM   2508  HD1 TYR A 153     -31.785   9.836  14.283  1.00 92.12           H  
ATOM   2509  CD2 TYR A 153     -33.406   8.618  17.032  1.00 92.12           C  
ATOM   2510  HD2 TYR A 153     -33.812   8.945  17.978  1.00 92.12           H  
ATOM   2511  CE1 TYR A 153     -32.354   7.768  14.561  1.00 92.12           C  
ATOM   2512  HE1 TYR A 153     -31.962   7.431  13.613  1.00 92.12           H  
ATOM   2513  CE2 TYR A 153     -33.508   7.265  16.655  1.00 92.12           C  
ATOM   2514  HE2 TYR A 153     -33.991   6.560  17.315  1.00 92.12           H  
ATOM   2515  OH  TYR A 153     -33.063   5.532  15.048  1.00 92.12           O  
ATOM   2516  HH  TYR A 153     -33.555   5.030  15.702  1.00 92.12           H  
ATOM   2517  CZ  TYR A 153     -32.978   6.838  15.419  1.00 92.12           C  
ATOM   2518  N   LYS A 154     -29.549  11.185  15.918  1.00 93.01           N  
ATOM   2519  H   LYS A 154     -29.985  12.024  15.564  1.00 93.01           H  
ATOM   2520  CA  LYS A 154     -28.316  10.696  15.278  1.00 93.01           C  
ATOM   2521  HA  LYS A 154     -28.466   9.670  14.941  1.00 93.01           H  
ATOM   2522  C   LYS A 154     -27.129  10.660  16.251  1.00 93.01           C  
ATOM   2523  CB  LYS A 154     -28.000  11.589  14.077  1.00 93.01           C  
ATOM   2524  HB2 LYS A 154     -26.969  11.422  13.765  1.00 93.01           H  
ATOM   2525  HB3 LYS A 154     -28.097  12.619  14.421  1.00 93.01           H  
ATOM   2526  O   LYS A 154     -26.396   9.674  16.269  1.00 93.01           O  
ATOM   2527  CG  LYS A 154     -28.926  11.403  12.862  1.00 93.01           C  
ATOM   2528  HG2 LYS A 154     -29.968  11.521  13.158  1.00 93.01           H  
ATOM   2529  HG3 LYS A 154     -28.801  10.401  12.450  1.00 93.01           H  
ATOM   2530  CD  LYS A 154     -28.563  12.452  11.799  1.00 93.01           C  
ATOM   2531  HD2 LYS A 154     -27.590  12.187  11.385  1.00 93.01           H  
ATOM   2532  HD3 LYS A 154     -28.508  13.430  12.279  1.00 93.01           H  
ATOM   2533  CE  LYS A 154     -29.561  12.535  10.644  1.00 93.01           C  
ATOM   2534  HE2 LYS A 154     -30.566  12.529  11.066  1.00 93.01           H  
ATOM   2535  HE3 LYS A 154     -29.461  11.647  10.019  1.00 93.01           H  
ATOM   2536  NZ  LYS A 154     -29.356  13.774   9.841  1.00 93.01           N  
ATOM   2537  HZ1 LYS A 154     -28.441  13.823   9.417  1.00 93.01           H  
ATOM   2538  HZ2 LYS A 154     -29.440  14.611  10.401  1.00 93.01           H  
ATOM   2539  HZ3 LYS A 154     -30.049  13.880   9.113  1.00 93.01           H  
ATOM   2540  N   GLN A 155     -26.948  11.690  17.082  1.00 94.34           N  
ATOM   2541  H   GLN A 155     -27.556  12.491  16.996  1.00 94.34           H  
ATOM   2542  CA  GLN A 155     -25.907  11.701  18.121  1.00 94.34           C  
ATOM   2543  HA  GLN A 155     -24.944  11.460  17.671  1.00 94.34           H  
ATOM   2544  C   GLN A 155     -26.176  10.662  19.212  1.00 94.34           C  
ATOM   2545  CB  GLN A 155     -25.815  13.086  18.773  1.00 94.34           C  
ATOM   2546  HB2 GLN A 155     -26.812  13.410  19.071  1.00 94.34           H  
ATOM   2547  HB3 GLN A 155     -25.192  13.018  19.665  1.00 94.34           H  
ATOM   2548  O   GLN A 155     -25.244  10.004  19.673  1.00 94.34           O  
ATOM   2549  CG  GLN A 155     -25.189  14.124  17.837  1.00 94.34           C  
ATOM   2550  HG2 GLN A 155     -25.789  14.186  16.929  1.00 94.34           H  
ATOM   2551  HG3 GLN A 155     -24.180  13.812  17.567  1.00 94.34           H  
ATOM   2552  CD  GLN A 155     -25.135  15.514  18.454  1.00 94.34           C  
ATOM   2553  NE2 GLN A 155     -24.277  16.378  17.958  1.00 94.34           N  
ATOM   2554 HE21 GLN A 155     -23.654  16.121  17.206  1.00 94.34           H  
ATOM   2555 HE22 GLN A 155     -24.258  17.299  18.371  1.00 94.34           H  
ATOM   2556  OE1 GLN A 155     -25.850  15.837  19.392  1.00 94.34           O  
ATOM   2557  N   LEU A 156     -27.439  10.493  19.614  1.00 95.05           N  
ATOM   2558  H   LEU A 156     -28.159  11.088  19.229  1.00 95.05           H  
ATOM   2559  CA  LEU A 156     -27.840   9.486  20.591  1.00 95.05           C  
ATOM   2560  HA  LEU A 156     -27.247   9.641  21.493  1.00 95.05           H  
ATOM   2561  C   LEU A 156     -27.541   8.073  20.085  1.00 95.05           C  
ATOM   2562  CB  LEU A 156     -29.328   9.666  20.939  1.00 95.05           C  
ATOM   2563  HB2 LEU A 156     -29.489  10.688  21.282  1.00 95.05           H  
ATOM   2564  HB3 LEU A 156     -29.920   9.516  20.036  1.00 95.05           H  
ATOM   2565  O   LEU A 156     -27.021   7.273  20.852  1.00 95.05           O  
ATOM   2566  CG  LEU A 156     -29.836   8.696  22.021  1.00 95.05           C  
ATOM   2567  HG  LEU A 156     -29.676   7.668  21.696  1.00 95.05           H  
ATOM   2568  CD1 LEU A 156     -29.132   8.915  23.363  1.00 95.05           C  
ATOM   2569 HD11 LEU A 156     -28.080   8.638  23.284  1.00 95.05           H  
ATOM   2570 HD12 LEU A 156     -29.587   8.273  24.117  1.00 95.05           H  
ATOM   2571 HD13 LEU A 156     -29.224   9.956  23.674  1.00 95.05           H  
ATOM   2572  CD2 LEU A 156     -31.336   8.901  22.223  1.00 95.05           C  
ATOM   2573 HD21 LEU A 156     -31.858   8.722  21.284  1.00 95.05           H  
ATOM   2574 HD22 LEU A 156     -31.706   8.188  22.960  1.00 95.05           H  
ATOM   2575 HD23 LEU A 156     -31.539   9.915  22.565  1.00 95.05           H  
ATOM   2576  N   PHE A 157     -27.774   7.795  18.799  1.00 96.13           N  
ATOM   2577  H   PHE A 157     -28.269   8.474  18.239  1.00 96.13           H  
ATOM   2578  CA  PHE A 157     -27.414   6.513  18.194  1.00 96.13           C  
ATOM   2579  HA  PHE A 157     -27.956   5.722  18.714  1.00 96.13           H  
ATOM   2580  C   PHE A 157     -25.917   6.218  18.344  1.00 96.13           C  
ATOM   2581  CB  PHE A 157     -27.830   6.499  16.717  1.00 96.13           C  
ATOM   2582  HB2 PHE A 157     -28.894   6.722  16.648  1.00 96.13           H  
ATOM   2583  HB3 PHE A 157     -27.295   7.282  16.179  1.00 96.13           H  
ATOM   2584  O   PHE A 157     -25.552   5.127  18.769  1.00 96.13           O  
ATOM   2585  CG  PHE A 157     -27.561   5.172  16.032  1.00 96.13           C  
ATOM   2586  CD1 PHE A 157     -26.305   4.909  15.449  1.00 96.13           C  
ATOM   2587  HD1 PHE A 157     -25.528   5.658  15.477  1.00 96.13           H  
ATOM   2588  CD2 PHE A 157     -28.548   4.169  16.040  1.00 96.13           C  
ATOM   2589  HD2 PHE A 157     -29.492   4.347  16.533  1.00 96.13           H  
ATOM   2590  CE1 PHE A 157     -26.042   3.654  14.871  1.00 96.13           C  
ATOM   2591  HE1 PHE A 157     -25.063   3.435  14.472  1.00 96.13           H  
ATOM   2592  CE2 PHE A 157     -28.280   2.910  15.472  1.00 96.13           C  
ATOM   2593  HE2 PHE A 157     -29.006   2.115  15.557  1.00 96.13           H  
ATOM   2594  CZ  PHE A 157     -27.027   2.652  14.890  1.00 96.13           C  
ATOM   2595  HZ  PHE A 157     -26.794   1.664  14.521  1.00 96.13           H  
ATOM   2596  N   VAL A 158     -25.043   7.189  18.054  1.00 95.95           N  
ATOM   2597  H   VAL A 158     -25.398   8.072  17.714  1.00 95.95           H  
ATOM   2598  CA  VAL A 158     -23.589   7.015  18.225  1.00 95.95           C  
ATOM   2599  HA  VAL A 158     -23.287   6.109  17.699  1.00 95.95           H  
ATOM   2600  C   VAL A 158     -23.238   6.801  19.704  1.00 95.95           C  
ATOM   2601  CB  VAL A 158     -22.808   8.198  17.614  1.00 95.95           C  
ATOM   2602  HB  VAL A 158     -23.114   9.121  18.107  1.00 95.95           H  
ATOM   2603  O   VAL A 158     -22.443   5.922  20.017  1.00 95.95           O  
ATOM   2604  CG1 VAL A 158     -21.288   8.051  17.753  1.00 95.95           C  
ATOM   2605 HG11 VAL A 158     -20.953   7.128  17.279  1.00 95.95           H  
ATOM   2606 HG12 VAL A 158     -21.004   8.030  18.805  1.00 95.95           H  
ATOM   2607 HG13 VAL A 158     -20.783   8.896  17.285  1.00 95.95           H  
ATOM   2608  CG2 VAL A 158     -23.088   8.328  16.111  1.00 95.95           C  
ATOM   2609 HG21 VAL A 158     -22.762   7.426  15.593  1.00 95.95           H  
ATOM   2610 HG22 VAL A 158     -22.552   9.187  15.706  1.00 95.95           H  
ATOM   2611 HG23 VAL A 158     -24.153   8.477  15.930  1.00 95.95           H  
ATOM   2612  N   LYS A 159     -23.872   7.543  20.626  1.00 95.37           N  
ATOM   2613  H   LYS A 159     -24.529   8.235  20.296  1.00 95.37           H  
ATOM   2614  CA  LYS A 159     -23.680   7.384  22.082  1.00 95.37           C  
ATOM   2615  HA  LYS A 159     -22.620   7.442  22.329  1.00 95.37           H  
ATOM   2616  C   LYS A 159     -24.087   6.013  22.606  1.00 95.37           C  
ATOM   2617  CB  LYS A 159     -24.425   8.481  22.852  1.00 95.37           C  
ATOM   2618  HB2 LYS A 159     -24.453   8.212  23.908  1.00 95.37           H  
ATOM   2619  HB3 LYS A 159     -25.452   8.546  22.492  1.00 95.37           H  
ATOM   2620  O   LYS A 159     -23.370   5.459  23.430  1.00 95.37           O  
ATOM   2621  CG  LYS A 159     -23.740   9.845  22.726  1.00 95.37           C  
ATOM   2622  HG2 LYS A 159     -22.750   9.780  23.177  1.00 95.37           H  
ATOM   2623  HG3 LYS A 159     -23.635  10.116  21.676  1.00 95.37           H  
ATOM   2624  CD  LYS A 159     -24.552  10.920  23.457  1.00 95.37           C  
ATOM   2625  HD2 LYS A 159     -25.576  10.914  23.083  1.00 95.37           H  
ATOM   2626  HD3 LYS A 159     -24.554  10.705  24.526  1.00 95.37           H  
ATOM   2627  CE  LYS A 159     -23.920  12.285  23.190  1.00 95.37           C  
ATOM   2628  HE2 LYS A 159     -22.869  12.251  23.477  1.00 95.37           H  
ATOM   2629  HE3 LYS A 159     -23.962  12.457  22.115  1.00 95.37           H  
ATOM   2630  NZ  LYS A 159     -24.615  13.388  23.897  1.00 95.37           N  
ATOM   2631  HZ1 LYS A 159     -24.179  14.270  23.671  1.00 95.37           H  
ATOM   2632  HZ2 LYS A 159     -24.575  13.255  24.898  1.00 95.37           H  
ATOM   2633  HZ3 LYS A 159     -25.580  13.438  23.605  1.00 95.37           H  
ATOM   2634  N   GLN A 160     -25.222   5.500  22.147  1.00 96.66           N  
ATOM   2635  H   GLN A 160     -25.758   6.041  21.483  1.00 96.66           H  
ATOM   2636  CA  GLN A 160     -25.759   4.207  22.567  1.00 96.66           C  
ATOM   2637  HA  GLN A 160     -25.759   4.149  23.655  1.00 96.66           H  
ATOM   2638  C   GLN A 160     -24.925   3.025  22.076  1.00 96.66           C  
ATOM   2639  CB  GLN A 160     -27.200   4.073  22.060  1.00 96.66           C  
ATOM   2640  HB2 GLN A 160     -27.509   3.029  22.123  1.00 96.66           H  
ATOM   2641  HB3 GLN A 160     -27.245   4.378  21.015  1.00 96.66           H  
ATOM   2642  O   GLN A 160     -24.979   1.986  22.713  1.00 96.66           O  
ATOM   2643  CG  GLN A 160     -28.173   4.907  22.903  1.00 96.66           C  
ATOM   2644  HG2 GLN A 160     -27.843   5.945  22.946  1.00 96.66           H  
ATOM   2645  HG3 GLN A 160     -28.180   4.512  23.918  1.00 96.66           H  
ATOM   2646  CD  GLN A 160     -29.595   4.881  22.354  1.00 96.66           C  
ATOM   2647  NE2 GLN A 160     -30.580   5.193  23.168  1.00 96.66           N  
ATOM   2648 HE21 GLN A 160     -31.508   5.093  22.781  1.00 96.66           H  
ATOM   2649 HE22 GLN A 160     -30.407   5.325  24.154  1.00 96.66           H  
ATOM   2650  OE1 GLN A 160     -29.861   4.619  21.192  1.00 96.66           O  
ATOM   2651  N   HIS A 161     -24.164   3.202  20.992  1.00 96.57           N  
ATOM   2652  H   HIS A 161     -24.195   4.095  20.522  1.00 96.57           H  
ATOM   2653  CA  HIS A 161     -23.330   2.160  20.392  1.00 96.57           C  
ATOM   2654  HA  HIS A 161     -23.485   1.233  20.943  1.00 96.57           H  
ATOM   2655  C   HIS A 161     -21.833   2.491  20.506  1.00 96.57           C  
ATOM   2656  CB  HIS A 161     -23.768   1.907  18.942  1.00 96.57           C  
ATOM   2657  HB2 HIS A 161     -23.169   1.088  18.542  1.00 96.57           H  
ATOM   2658  HB3 HIS A 161     -23.565   2.798  18.348  1.00 96.57           H  
ATOM   2659  O   HIS A 161     -21.057   2.256  19.579  1.00 96.57           O  
ATOM   2660  CG  HIS A 161     -25.220   1.538  18.784  1.00 96.57           C  
ATOM   2661  CD2 HIS A 161     -25.755   0.280  18.739  1.00 96.57           C  
ATOM   2662  HD2 HIS A 161     -25.203  -0.643  18.839  1.00 96.57           H  
ATOM   2663  ND1 HIS A 161     -26.261   2.424  18.665  1.00 96.57           N  
ATOM   2664  HD1 HIS A 161     -26.169   3.428  18.724  1.00 96.57           H  
ATOM   2665  CE1 HIS A 161     -27.399   1.724  18.560  1.00 96.57           C  
ATOM   2666  HE1 HIS A 161     -28.388   2.153  18.494  1.00 96.57           H  
ATOM   2667  NE2 HIS A 161     -27.141   0.410  18.561  1.00 96.57           N  
ATOM   2668  N   LYS A 162     -21.404   3.121  21.610  1.00 94.65           N  
ATOM   2669  H   LYS A 162     -22.062   3.195  22.372  1.00 94.65           H  
ATOM   2670  CA  LYS A 162     -20.003   3.548  21.807  1.00 94.65           C  
ATOM   2671  HA  LYS A 162     -19.741   4.229  20.997  1.00 94.65           H  
ATOM   2672  C   LYS A 162     -19.029   2.362  21.713  1.00 94.65           C  
ATOM   2673  CB  LYS A 162     -19.883   4.281  23.157  1.00 94.65           C  
ATOM   2674  HB2 LYS A 162     -20.554   5.140  23.158  1.00 94.65           H  
ATOM   2675  HB3 LYS A 162     -20.187   3.604  23.955  1.00 94.65           H  
ATOM   2676  O   LYS A 162     -17.899   2.523  21.259  1.00 94.65           O  
ATOM   2677  CG  LYS A 162     -18.445   4.762  23.424  1.00 94.65           C  
ATOM   2678  HG2 LYS A 162     -18.155   5.463  22.641  1.00 94.65           H  
ATOM   2679  HG3 LYS A 162     -17.772   3.906  23.388  1.00 94.65           H  
ATOM   2680  CD  LYS A 162     -18.246   5.425  24.795  1.00 94.65           C  
ATOM   2681  HD2 LYS A 162     -18.602   4.753  25.576  1.00 94.65           H  
ATOM   2682  HD3 LYS A 162     -18.793   6.366  24.836  1.00 94.65           H  
ATOM   2683  CE  LYS A 162     -16.735   5.660  24.951  1.00 94.65           C  
ATOM   2684  HE2 LYS A 162     -16.231   4.704  24.814  1.00 94.65           H  
ATOM   2685  HE3 LYS A 162     -16.396   6.314  24.147  1.00 94.65           H  
ATOM   2686  NZ  LYS A 162     -16.333   6.232  26.259  1.00 94.65           N  
ATOM   2687  HZ1 LYS A 162     -16.635   7.191  26.351  1.00 94.65           H  
ATOM   2688  HZ2 LYS A 162     -15.324   6.222  26.300  1.00 94.65           H  
ATOM   2689  HZ3 LYS A 162     -16.681   5.673  27.025  1.00 94.65           H  
ATOM   2690  N   GLU A 163     -19.449   1.179  22.132  1.00 94.76           N  
ATOM   2691  H   GLU A 163     -20.393   1.109  22.483  1.00 94.76           H  
ATOM   2692  CA  GLU A 163     -18.686  -0.065  22.057  1.00 94.76           C  
ATOM   2693  HA  GLU A 163     -17.761   0.075  22.616  1.00 94.76           H  
ATOM   2694  C   GLU A 163     -18.259  -0.428  20.627  1.00 94.76           C  
ATOM   2695  CB  GLU A 163     -19.453  -1.205  22.755  1.00 94.76           C  
ATOM   2696  HB2 GLU A 163     -18.789  -2.069  22.776  1.00 94.76           H  
ATOM   2697  HB3 GLU A 163     -19.633  -0.926  23.793  1.00 94.76           H  
ATOM   2698  O   GLU A 163     -17.161  -0.954  20.451  1.00 94.76           O  
ATOM   2699  CG  GLU A 163     -20.780  -1.664  22.117  1.00 94.76           C  
ATOM   2700  HG2 GLU A 163     -20.610  -1.866  21.060  1.00 94.76           H  
ATOM   2701  HG3 GLU A 163     -21.053  -2.610  22.584  1.00 94.76           H  
ATOM   2702  CD  GLU A 163     -21.973  -0.705  22.272  1.00 94.76           C  
ATOM   2703  OE1 GLU A 163     -23.001  -0.975  21.619  1.00 94.76           O  
ATOM   2704  OE2 GLU A 163     -21.849   0.326  22.980  1.00 94.76           O  
ATOM   2705  N   TYR A 164     -19.012  -0.007  19.600  1.00 97.40           N  
ATOM   2706  H   TYR A 164     -19.890   0.453  19.792  1.00 97.40           H  
ATOM   2707  CA  TYR A 164     -18.666  -0.275  18.200  1.00 97.40           C  
ATOM   2708  HA  TYR A 164     -18.582  -1.354  18.064  1.00 97.40           H  
ATOM   2709  C   TYR A 164     -17.320   0.321  17.783  1.00 97.40           C  
ATOM   2710  CB  TYR A 164     -19.759   0.255  17.259  1.00 97.40           C  
ATOM   2711  HB2 TYR A 164     -19.959   1.300  17.496  1.00 97.40           H  
ATOM   2712  HB3 TYR A 164     -19.358   0.235  16.246  1.00 97.40           H  
ATOM   2713  O   TYR A 164     -16.706  -0.179  16.844  1.00 97.40           O  
ATOM   2714  CG  TYR A 164     -21.072  -0.504  17.213  1.00 97.40           C  
ATOM   2715  CD1 TYR A 164     -21.341  -1.605  18.053  1.00 97.40           C  
ATOM   2716  HD1 TYR A 164     -20.621  -1.954  18.778  1.00 97.40           H  
ATOM   2717  CD2 TYR A 164     -22.027  -0.118  16.255  1.00 97.40           C  
ATOM   2718  HD2 TYR A 164     -21.816   0.729  15.619  1.00 97.40           H  
ATOM   2719  CE1 TYR A 164     -22.556  -2.301  17.944  1.00 97.40           C  
ATOM   2720  HE1 TYR A 164     -22.748  -3.130  18.608  1.00 97.40           H  
ATOM   2721  CE2 TYR A 164     -23.238  -0.823  16.125  1.00 97.40           C  
ATOM   2722  HE2 TYR A 164     -23.980  -0.529  15.397  1.00 97.40           H  
ATOM   2723  OH  TYR A 164     -24.667  -2.599  16.843  1.00 97.40           O  
ATOM   2724  HH  TYR A 164     -24.743  -3.273  17.522  1.00 97.40           H  
ATOM   2725  CZ  TYR A 164     -23.502  -1.916  16.975  1.00 97.40           C  
ATOM   2726  N   PHE A 165     -16.812   1.359  18.460  1.00 96.25           N  
ATOM   2727  H   PHE A 165     -17.327   1.718  19.252  1.00 96.25           H  
ATOM   2728  CA  PHE A 165     -15.443   1.824  18.206  1.00 96.25           C  
ATOM   2729  HA  PHE A 165     -15.351   2.091  17.154  1.00 96.25           H  
ATOM   2730  C   PHE A 165     -14.413   0.717  18.474  1.00 96.25           C  
ATOM   2731  CB  PHE A 165     -15.111   3.052  19.065  1.00 96.25           C  
ATOM   2732  HB2 PHE A 165     -15.330   2.830  20.109  1.00 96.25           H  
ATOM   2733  HB3 PHE A 165     -14.038   3.230  18.989  1.00 96.25           H  
ATOM   2734  O   PHE A 165     -13.477   0.561  17.692  1.00 96.25           O  
ATOM   2735  CG  PHE A 165     -15.802   4.337  18.656  1.00 96.25           C  
ATOM   2736  CD1 PHE A 165     -15.469   4.957  17.439  1.00 96.25           C  
ATOM   2737  HD1 PHE A 165     -14.730   4.506  16.794  1.00 96.25           H  
ATOM   2738  CD2 PHE A 165     -16.739   4.949  19.507  1.00 96.25           C  
ATOM   2739  HD2 PHE A 165     -16.969   4.511  20.467  1.00 96.25           H  
ATOM   2740  CE1 PHE A 165     -16.092   6.162  17.067  1.00 96.25           C  
ATOM   2741  HE1 PHE A 165     -15.832   6.645  16.137  1.00 96.25           H  
ATOM   2742  CE2 PHE A 165     -17.377   6.140  19.127  1.00 96.25           C  
ATOM   2743  HE2 PHE A 165     -18.126   6.578  19.770  1.00 96.25           H  
ATOM   2744  CZ  PHE A 165     -17.058   6.745  17.902  1.00 96.25           C  
ATOM   2745  HZ  PHE A 165     -17.553   7.660  17.611  1.00 96.25           H  
ATOM   2746  N   GLY A 166     -14.594  -0.046  19.557  1.00 96.21           N  
ATOM   2747  H   GLY A 166     -15.481   0.016  20.036  1.00 96.21           H  
ATOM   2748  CA  GLY A 166     -13.736  -1.176  19.906  1.00 96.21           C  
ATOM   2749  HA2 GLY A 166     -12.694  -0.858  19.928  1.00 96.21           H  
ATOM   2750  HA3 GLY A 166     -14.022  -1.551  20.889  1.00 96.21           H  
ATOM   2751  C   GLY A 166     -13.879  -2.319  18.908  1.00 96.21           C  
ATOM   2752  O   GLY A 166     -12.873  -2.762  18.358  1.00 96.21           O  
ATOM   2753  N   ASP A 167     -15.115  -2.710  18.595  1.00 97.59           N  
ATOM   2754  H   ASP A 167     -15.881  -2.395  19.173  1.00 97.59           H  
ATOM   2755  CA  ASP A 167     -15.399  -3.807  17.659  1.00 97.59           C  
ATOM   2756  HA  ASP A 167     -14.947  -4.725  18.035  1.00 97.59           H  
ATOM   2757  C   ASP A 167     -14.838  -3.521  16.256  1.00 97.59           C  
ATOM   2758  CB  ASP A 167     -16.917  -4.024  17.542  1.00 97.59           C  
ATOM   2759  HB2 ASP A 167     -17.085  -4.881  16.890  1.00 97.59           H  
ATOM   2760  HB3 ASP A 167     -17.356  -3.150  17.061  1.00 97.59           H  
ATOM   2761  O   ASP A 167     -14.257  -4.386  15.601  1.00 97.59           O  
ATOM   2762  CG  ASP A 167     -17.655  -4.276  18.860  1.00 97.59           C  
ATOM   2763  OD1 ASP A 167     -17.004  -4.663  19.853  1.00 97.59           O  
ATOM   2764  OD2 ASP A 167     -18.882  -4.030  18.850  1.00 97.59           O  
ATOM   2765  N   ILE A 168     -14.950  -2.274  15.782  1.00 97.70           N  
ATOM   2766  H   ILE A 168     -15.466  -1.606  16.336  1.00 97.70           H  
ATOM   2767  CA  ILE A 168     -14.378  -1.854  14.495  1.00 97.70           C  
ATOM   2768  HA  ILE A 168     -14.711  -2.553  13.727  1.00 97.70           H  
ATOM   2769  C   ILE A 168     -12.847  -1.931  14.526  1.00 97.70           C  
ATOM   2770  CB  ILE A 168     -14.885  -0.442  14.122  1.00 97.70           C  
ATOM   2771  HB  ILE A 168     -14.750   0.210  14.985  1.00 97.70           H  
ATOM   2772  O   ILE A 168     -12.236  -2.348  13.541  1.00 97.70           O  
ATOM   2773  CG1 ILE A 168     -16.388  -0.508  13.763  1.00 97.70           C  
ATOM   2774 HG12 ILE A 168     -16.918  -1.127  14.486  1.00 97.70           H  
ATOM   2775 HG13 ILE A 168     -16.505  -0.985  12.789  1.00 97.70           H  
ATOM   2776  CG2 ILE A 168     -14.097   0.162  12.940  1.00 97.70           C  
ATOM   2777 HG21 ILE A 168     -14.505   1.134  12.663  1.00 97.70           H  
ATOM   2778 HG22 ILE A 168     -14.137  -0.511  12.083  1.00 97.70           H  
ATOM   2779 HG23 ILE A 168     -13.056   0.319  13.225  1.00 97.70           H  
ATOM   2780  CD1 ILE A 168     -17.076   0.862  13.740  1.00 97.70           C  
ATOM   2781 HD11 ILE A 168     -16.887   1.396  14.671  1.00 97.70           H  
ATOM   2782 HD12 ILE A 168     -18.151   0.721  13.624  1.00 97.70           H  
ATOM   2783 HD13 ILE A 168     -16.708   1.450  12.900  1.00 97.70           H  
ATOM   2784  N   ILE A 169     -12.210  -1.548  15.636  1.00 97.17           N  
ATOM   2785  H   ILE A 169     -12.760  -1.274  16.437  1.00 97.17           H  
ATOM   2786  CA  ILE A 169     -10.754  -1.658  15.791  1.00 97.17           C  
ATOM   2787  HA  ILE A 169     -10.281  -1.219  14.912  1.00 97.17           H  
ATOM   2788  C   ILE A 169     -10.315  -3.123  15.817  1.00 97.17           C  
ATOM   2789  CB  ILE A 169     -10.281  -0.863  17.026  1.00 97.17           C  
ATOM   2790  HB  ILE A 169     -10.947  -1.071  17.863  1.00 97.17           H  
ATOM   2791  O   ILE A 169      -9.296  -3.453  15.212  1.00 97.17           O  
ATOM   2792  CG1 ILE A 169     -10.364   0.636  16.671  1.00 97.17           C  
ATOM   2793 HG12 ILE A 169     -11.344   0.863  16.249  1.00 97.17           H  
ATOM   2794 HG13 ILE A 169      -9.615   0.871  15.915  1.00 97.17           H  
ATOM   2795  CG2 ILE A 169      -8.846  -1.235  17.451  1.00 97.17           C  
ATOM   2796 HG21 ILE A 169      -8.524  -0.635  18.302  1.00 97.17           H  
ATOM   2797 HG22 ILE A 169      -8.812  -2.275  17.776  1.00 97.17           H  
ATOM   2798 HG23 ILE A 169      -8.151  -1.094  16.624  1.00 97.17           H  
ATOM   2799  CD1 ILE A 169     -10.156   1.554  17.867  1.00 97.17           C  
ATOM   2800 HD11 ILE A 169     -10.371   2.581  17.574  1.00 97.17           H  
ATOM   2801 HD12 ILE A 169      -9.122   1.496  18.208  1.00 97.17           H  
ATOM   2802 HD13 ILE A 169     -10.838   1.259  18.665  1.00 97.17           H  
ATOM   2803  N   GLU A 170     -11.086  -4.012  16.438  1.00 97.79           N  
ATOM   2804  H   GLU A 170     -11.896  -3.687  16.946  1.00 97.79           H  
ATOM   2805  CA  GLU A 170     -10.841  -5.455  16.405  1.00 97.79           C  
ATOM   2806  HA  GLU A 170      -9.832  -5.648  16.769  1.00 97.79           H  
ATOM   2807  C   GLU A 170     -10.918  -6.011  14.975  1.00 97.79           C  
ATOM   2808  CB  GLU A 170     -11.809  -6.149  17.365  1.00 97.79           C  
ATOM   2809  HB2 GLU A 170     -11.706  -5.686  18.346  1.00 97.79           H  
ATOM   2810  HB3 GLU A 170     -12.834  -6.014  17.018  1.00 97.79           H  
ATOM   2811  O   GLU A 170      -9.963  -6.637  14.513  1.00 97.79           O  
ATOM   2812  CG  GLU A 170     -11.505  -7.647  17.491  1.00 97.79           C  
ATOM   2813  HG2 GLU A 170     -10.439  -7.767  17.683  1.00 97.79           H  
ATOM   2814  HG3 GLU A 170     -11.740  -8.140  16.548  1.00 97.79           H  
ATOM   2815  CD  GLU A 170     -12.305  -8.302  18.626  1.00 97.79           C  
ATOM   2816  OE1 GLU A 170     -11.800  -9.308  19.172  1.00 97.79           O  
ATOM   2817  OE2 GLU A 170     -13.377  -7.763  18.977  1.00 97.79           O  
ATOM   2818  N   GLN A 171     -11.960  -5.663  14.212  1.00 97.93           N  
ATOM   2819  H   GLN A 171     -12.723  -5.173  14.656  1.00 97.93           H  
ATOM   2820  CA  GLN A 171     -12.074  -6.029  12.792  1.00 97.93           C  
ATOM   2821  HA  GLN A 171     -12.073  -7.116  12.706  1.00 97.93           H  
ATOM   2822  C   GLN A 171     -10.889  -5.505  11.957  1.00 97.93           C  
ATOM   2823  CB  GLN A 171     -13.397  -5.474  12.234  1.00 97.93           C  
ATOM   2824  HB2 GLN A 171     -13.401  -5.584  11.149  1.00 97.93           H  
ATOM   2825  HB3 GLN A 171     -13.464  -4.409  12.456  1.00 97.93           H  
ATOM   2826  O   GLN A 171     -10.378  -6.187  11.064  1.00 97.93           O  
ATOM   2827  CG  GLN A 171     -14.641  -6.175  12.805  1.00 97.93           C  
ATOM   2828  HG2 GLN A 171     -15.534  -5.654  12.460  1.00 97.93           H  
ATOM   2829  HG3 GLN A 171     -14.628  -6.136  13.895  1.00 97.93           H  
ATOM   2830  CD  GLN A 171     -14.736  -7.627  12.361  1.00 97.93           C  
ATOM   2831  NE2 GLN A 171     -14.900  -8.559  13.270  1.00 97.93           N  
ATOM   2832 HE21 GLN A 171     -14.842  -8.328  14.252  1.00 97.93           H  
ATOM   2833 HE22 GLN A 171     -14.683  -9.501  12.977  1.00 97.93           H  
ATOM   2834  OE1 GLN A 171     -14.659  -7.930  11.180  1.00 97.93           O  
ATOM   2835  N   ILE A 172     -10.405  -4.295  12.255  1.00 97.80           N  
ATOM   2836  H   ILE A 172     -10.875  -3.772  12.980  1.00 97.80           H  
ATOM   2837  CA  ILE A 172      -9.222  -3.714  11.606  1.00 97.80           C  
ATOM   2838  HA  ILE A 172      -9.327  -3.846  10.529  1.00 97.80           H  
ATOM   2839  C   ILE A 172      -7.941  -4.455  12.008  1.00 97.80           C  
ATOM   2840  CB  ILE A 172      -9.147  -2.198  11.896  1.00 97.80           C  
ATOM   2841  HB  ILE A 172      -9.318  -2.038  12.961  1.00 97.80           H  
ATOM   2842  O   ILE A 172      -7.081  -4.672  11.149  1.00 97.80           O  
ATOM   2843  CG1 ILE A 172     -10.266  -1.489  11.099  1.00 97.80           C  
ATOM   2844 HG12 ILE A 172     -11.210  -2.015  11.242  1.00 97.80           H  
ATOM   2845 HG13 ILE A 172     -10.033  -1.529  10.035  1.00 97.80           H  
ATOM   2846  CG2 ILE A 172      -7.767  -1.604  11.545  1.00 97.80           C  
ATOM   2847 HG21 ILE A 172      -7.009  -2.007  12.217  1.00 97.80           H  
ATOM   2848 HG22 ILE A 172      -7.504  -1.847  10.516  1.00 97.80           H  
ATOM   2849 HG23 ILE A 172      -7.773  -0.522  11.679  1.00 97.80           H  
ATOM   2850  CD1 ILE A 172     -10.494  -0.030  11.497  1.00 97.80           C  
ATOM   2851 HD11 ILE A 172     -11.417   0.326  11.038  1.00 97.80           H  
ATOM   2852 HD12 ILE A 172      -9.672   0.584  11.131  1.00 97.80           H  
ATOM   2853 HD13 ILE A 172     -10.582   0.052  12.580  1.00 97.80           H  
ATOM   2854  N   ASN A 173      -7.807  -4.862  13.273  1.00 97.97           N  
ATOM   2855  H   ASN A 173      -8.552  -4.650  13.922  1.00 97.97           H  
ATOM   2856  CA  ASN A 173      -6.685  -5.666  13.755  1.00 97.97           C  
ATOM   2857  HA  ASN A 173      -5.753  -5.153  13.516  1.00 97.97           H  
ATOM   2858  C   ASN A 173      -6.642  -7.017  13.034  1.00 97.97           C  
ATOM   2859  CB  ASN A 173      -6.773  -5.852  15.283  1.00 97.97           C  
ATOM   2860  HB2 ASN A 173      -6.153  -6.699  15.575  1.00 97.97           H  
ATOM   2861  HB3 ASN A 173      -7.796  -6.086  15.575  1.00 97.97           H  
ATOM   2862  O   ASN A 173      -5.607  -7.362  12.464  1.00 97.97           O  
ATOM   2863  CG  ASN A 173      -6.280  -4.658  16.077  1.00 97.97           C  
ATOM   2864  ND2 ASN A 173      -6.898  -4.347  17.189  1.00 97.97           N  
ATOM   2865 HD21 ASN A 173      -7.762  -4.811  17.429  1.00 97.97           H  
ATOM   2866 HD22 ASN A 173      -6.621  -3.495  17.654  1.00 97.97           H  
ATOM   2867  OD1 ASN A 173      -5.273  -4.042  15.761  1.00 97.97           O  
ATOM   2868  N   GLU A 174      -7.760  -7.744  12.986  1.00 97.45           N  
ATOM   2869  H   GLU A 174      -8.574  -7.412  13.484  1.00 97.45           H  
ATOM   2870  CA  GLU A 174      -7.872  -9.026  12.281  1.00 97.45           C  
ATOM   2871  HA  GLU A 174      -7.180  -9.748  12.715  1.00 97.45           H  
ATOM   2872  C   GLU A 174      -7.538  -8.888  10.793  1.00 97.45           C  
ATOM   2873  CB  GLU A 174      -9.295  -9.576  12.409  1.00 97.45           C  
ATOM   2874  HB2 GLU A 174      -9.390 -10.423  11.730  1.00 97.45           H  
ATOM   2875  HB3 GLU A 174     -10.004  -8.806  12.102  1.00 97.45           H  
ATOM   2876  O   GLU A 174      -6.703  -9.623  10.258  1.00 97.45           O  
ATOM   2877  CG  GLU A 174      -9.637 -10.056  13.823  1.00 97.45           C  
ATOM   2878  HG2 GLU A 174      -8.885 -10.784  14.127  1.00 97.45           H  
ATOM   2879  HG3 GLU A 174      -9.594  -9.216  14.517  1.00 97.45           H  
ATOM   2880  CD  GLU A 174     -11.028 -10.706  13.880  1.00 97.45           C  
ATOM   2881  OE1 GLU A 174     -11.293 -11.381  14.893  1.00 97.45           O  
ATOM   2882  OE2 GLU A 174     -11.785 -10.586  12.886  1.00 97.45           O  
ATOM   2883  N   PHE A 175      -8.135  -7.901  10.117  1.00 97.48           N  
ATOM   2884  H   PHE A 175      -8.838  -7.355  10.593  1.00 97.48           H  
ATOM   2885  CA  PHE A 175      -7.864  -7.634   8.707  1.00 97.48           C  
ATOM   2886  HA  PHE A 175      -8.094  -8.532   8.132  1.00 97.48           H  
ATOM   2887  C   PHE A 175      -6.391  -7.295   8.471  1.00 97.48           C  
ATOM   2888  CB  PHE A 175      -8.770  -6.495   8.229  1.00 97.48           C  
ATOM   2889  HB2 PHE A 175      -9.806  -6.777   8.414  1.00 97.48           H  
ATOM   2890  HB3 PHE A 175      -8.567  -5.600   8.818  1.00 97.48           H  
ATOM   2891  O   PHE A 175      -5.748  -7.839   7.570  1.00 97.48           O  
ATOM   2892  CG  PHE A 175      -8.616  -6.172   6.756  1.00 97.48           C  
ATOM   2893  CD1 PHE A 175      -7.830  -5.081   6.340  1.00 97.48           C  
ATOM   2894  HD1 PHE A 175      -7.329  -4.473   7.079  1.00 97.48           H  
ATOM   2895  CD2 PHE A 175      -9.285  -6.956   5.800  1.00 97.48           C  
ATOM   2896  HD2 PHE A 175      -9.913  -7.774   6.121  1.00 97.48           H  
ATOM   2897  CE1 PHE A 175      -7.727  -4.769   4.971  1.00 97.48           C  
ATOM   2898  HE1 PHE A 175      -7.163  -3.910   4.639  1.00 97.48           H  
ATOM   2899  CE2 PHE A 175      -9.175  -6.649   4.433  1.00 97.48           C  
ATOM   2900  HE2 PHE A 175      -9.724  -7.224   3.702  1.00 97.48           H  
ATOM   2901  CZ  PHE A 175      -8.400  -5.552   4.021  1.00 97.48           C  
ATOM   2902  HZ  PHE A 175      -8.352  -5.282   2.976  1.00 97.48           H  
ATOM   2903  N   SER A 176      -5.821  -6.419   9.296  1.00 97.23           N  
ATOM   2904  H   SER A 176      -6.373  -6.035  10.049  1.00 97.23           H  
ATOM   2905  CA  SER A 176      -4.435  -6.001   9.145  1.00 97.23           C  
ATOM   2906  HA  SER A 176      -4.310  -5.686   8.109  1.00 97.23           H  
ATOM   2907  C   SER A 176      -3.457  -7.148   9.402  1.00 97.23           C  
ATOM   2908  CB  SER A 176      -4.161  -4.801  10.040  1.00 97.23           C  
ATOM   2909  HB2 SER A 176      -4.426  -5.072  11.062  1.00 97.23           H  
ATOM   2910  HB3 SER A 176      -4.803  -3.974   9.737  1.00 97.23           H  
ATOM   2911  O   SER A 176      -2.537  -7.331   8.604  1.00 97.23           O  
ATOM   2912  OG  SER A 176      -2.803  -4.392   9.961  1.00 97.23           O  
ATOM   2913  HG  SER A 176      -2.459  -4.436  10.857  1.00 97.23           H  
ATOM   2914  N   ASN A 177      -3.690  -7.965  10.430  1.00 96.89           N  
ATOM   2915  H   ASN A 177      -4.465  -7.764  11.046  1.00 96.89           H  
ATOM   2916  CA  ASN A 177      -2.887  -9.155  10.724  1.00 96.89           C  
ATOM   2917  HA  ASN A 177      -1.837  -8.875  10.804  1.00 96.89           H  
ATOM   2918  C   ASN A 177      -2.981 -10.210   9.617  1.00 96.89           C  
ATOM   2919  CB  ASN A 177      -3.349  -9.744  12.066  1.00 96.89           C  
ATOM   2920  HB2 ASN A 177      -4.432  -9.864  12.066  1.00 96.89           H  
ATOM   2921  HB3 ASN A 177      -2.899 -10.728  12.202  1.00 96.89           H  
ATOM   2922  O   ASN A 177      -2.001 -10.896   9.342  1.00 96.89           O  
ATOM   2923  CG  ASN A 177      -2.933  -8.898  13.255  1.00 96.89           C  
ATOM   2924  ND2 ASN A 177      -3.609  -9.029  14.371  1.00 96.89           N  
ATOM   2925 HD21 ASN A 177      -3.317  -8.449  15.145  1.00 96.89           H  
ATOM   2926 HD22 ASN A 177      -4.418  -9.631  14.414  1.00 96.89           H  
ATOM   2927  OD1 ASN A 177      -1.996  -8.122  13.203  1.00 96.89           O  
ATOM   2928  N   ARG A 178      -4.134 -10.328   8.949  1.00 96.37           N  
ATOM   2929  H   ARG A 178      -4.932  -9.813   9.292  1.00 96.37           H  
ATOM   2930  CA  ARG A 178      -4.330 -11.307   7.875  1.00 96.37           C  
ATOM   2931  HA  ARG A 178      -3.808 -12.222   8.155  1.00 96.37           H  
ATOM   2932  C   ARG A 178      -3.722 -10.872   6.544  1.00 96.37           C  
ATOM   2933  CB  ARG A 178      -5.827 -11.623   7.770  1.00 96.37           C  
ATOM   2934  HB2 ARG A 178      -6.362 -10.731   7.446  1.00 96.37           H  
ATOM   2935  HB3 ARG A 178      -6.190 -11.901   8.760  1.00 96.37           H  
ATOM   2936  O   ARG A 178      -3.108 -11.693   5.869  1.00 96.37           O  
ATOM   2937  CG  ARG A 178      -6.110 -12.787   6.807  1.00 96.37           C  
ATOM   2938  HG2 ARG A 178      -5.873 -12.499   5.782  1.00 96.37           H  
ATOM   2939  HG3 ARG A 178      -5.477 -13.634   7.074  1.00 96.37           H  
ATOM   2940  CD  ARG A 178      -7.573 -13.241   6.885  1.00 96.37           C  
ATOM   2941  HD2 ARG A 178      -7.731 -14.060   6.183  1.00 96.37           H  
ATOM   2942  HD3 ARG A 178      -7.758 -13.632   7.885  1.00 96.37           H  
ATOM   2943  NE  ARG A 178      -8.528 -12.145   6.623  1.00 96.37           N  
ATOM   2944  HE  ARG A 178      -8.919 -11.700   7.441  1.00 96.37           H  
ATOM   2945  NH1 ARG A 178      -8.563 -12.278   4.326  1.00 96.37           N  
ATOM   2946 HH11 ARG A 178      -7.886 -13.027   4.354  1.00 96.37           H  
ATOM   2947 HH12 ARG A 178      -8.960 -12.006   3.438  1.00 96.37           H  
ATOM   2948  NH2 ARG A 178      -9.880 -10.807   5.387  1.00 96.37           N  
ATOM   2949 HH21 ARG A 178     -10.286 -10.544   4.501  1.00 96.37           H  
ATOM   2950 HH22 ARG A 178     -10.285 -10.457   6.244  1.00 96.37           H  
ATOM   2951  CZ  ARG A 178      -8.980 -11.749   5.447  1.00 96.37           C  
ATOM   2952  N   VAL A 179      -3.912  -9.613   6.129  1.00 96.63           N  
ATOM   2953  H   VAL A 179      -4.471  -9.011   6.717  1.00 96.63           H  
ATOM   2954  CA  VAL A 179      -3.584  -9.196   4.749  1.00 96.63           C  
ATOM   2955  HA  VAL A 179      -3.013  -9.998   4.281  1.00 96.63           H  
ATOM   2956  C   VAL A 179      -2.680  -7.969   4.612  1.00 96.63           C  
ATOM   2957  CB  VAL A 179      -4.846  -9.044   3.878  1.00 96.63           C  
ATOM   2958  HB  VAL A 179      -4.496  -8.851   2.864  1.00 96.63           H  
ATOM   2959  O   VAL A 179      -1.989  -7.830   3.600  1.00 96.63           O  
ATOM   2960  CG1 VAL A 179      -5.691 -10.323   3.841  1.00 96.63           C  
ATOM   2961 HG11 VAL A 179      -6.432 -10.252   3.045  1.00 96.63           H  
ATOM   2962 HG12 VAL A 179      -6.205 -10.456   4.793  1.00 96.63           H  
ATOM   2963 HG13 VAL A 179      -5.054 -11.187   3.651  1.00 96.63           H  
ATOM   2964  CG2 VAL A 179      -5.767  -7.890   4.283  1.00 96.63           C  
ATOM   2965 HG21 VAL A 179      -5.222  -6.947   4.315  1.00 96.63           H  
ATOM   2966 HG22 VAL A 179      -6.573  -7.801   3.555  1.00 96.63           H  
ATOM   2967 HG23 VAL A 179      -6.229  -8.090   5.251  1.00 96.63           H  
ATOM   2968  N   ILE A 180      -2.626  -7.076   5.603  1.00 96.60           N  
ATOM   2969  H   ILE A 180      -3.137  -7.266   6.453  1.00 96.60           H  
ATOM   2970  CA  ILE A 180      -1.797  -5.859   5.518  1.00 96.60           C  
ATOM   2971  HA  ILE A 180      -1.732  -5.555   4.473  1.00 96.60           H  
ATOM   2972  C   ILE A 180      -0.366  -6.157   5.980  1.00 96.60           C  
ATOM   2973  CB  ILE A 180      -2.443  -4.686   6.285  1.00 96.60           C  
ATOM   2974  HB  ILE A 180      -2.515  -4.968   7.335  1.00 96.60           H  
ATOM   2975  O   ILE A 180       0.581  -5.868   5.241  1.00 96.60           O  
ATOM   2976  CG1 ILE A 180      -3.855  -4.402   5.720  1.00 96.60           C  
ATOM   2977 HG12 ILE A 180      -4.483  -5.282   5.852  1.00 96.60           H  
ATOM   2978 HG13 ILE A 180      -3.789  -4.191   4.653  1.00 96.60           H  
ATOM   2979  CG2 ILE A 180      -1.583  -3.412   6.229  1.00 96.60           C  
ATOM   2980 HG21 ILE A 180      -1.624  -2.983   5.228  1.00 96.60           H  
ATOM   2981 HG22 ILE A 180      -0.550  -3.634   6.496  1.00 96.60           H  
ATOM   2982 HG23 ILE A 180      -1.954  -2.686   6.952  1.00 96.60           H  
ATOM   2983  CD1 ILE A 180      -4.567  -3.237   6.406  1.00 96.60           C  
ATOM   2984 HD11 ILE A 180      -5.600  -3.197   6.059  1.00 96.60           H  
ATOM   2985 HD12 ILE A 180      -4.074  -2.298   6.156  1.00 96.60           H  
ATOM   2986 HD13 ILE A 180      -4.564  -3.374   7.488  1.00 96.60           H  
ATOM   2987  N   LEU A 181      -0.223  -6.795   7.144  1.00 95.75           N  
ATOM   2988  H   LEU A 181      -1.073  -7.058   7.623  1.00 95.75           H  
ATOM   2989  CA  LEU A 181       1.029  -7.109   7.843  1.00 95.75           C  
ATOM   2990  HA  LEU A 181       0.748  -7.635   8.755  1.00 95.75           H  
ATOM   2991  C   LEU A 181       1.778  -5.849   8.314  1.00 95.75           C  
ATOM   2992  CB  LEU A 181       1.889  -8.093   7.026  1.00 95.75           C  
ATOM   2993  HB2 LEU A 181       2.679  -8.460   7.681  1.00 95.75           H  
ATOM   2994  HB3 LEU A 181       2.364  -7.552   6.209  1.00 95.75           H  
ATOM   2995  O   LEU A 181       2.927  -5.580   7.939  1.00 95.75           O  
ATOM   2996  CG  LEU A 181       1.146  -9.303   6.429  1.00 95.75           C  
ATOM   2997  HG  LEU A 181       0.457  -8.965   5.655  1.00 95.75           H  
ATOM   2998  CD1 LEU A 181       2.168 -10.228   5.778  1.00 95.75           C  
ATOM   2999 HD11 LEU A 181       2.784  -9.677   5.067  1.00 95.75           H  
ATOM   3000 HD12 LEU A 181       1.654 -11.049   5.279  1.00 95.75           H  
ATOM   3001 HD13 LEU A 181       2.815 -10.656   6.544  1.00 95.75           H  
ATOM   3002  CD2 LEU A 181       0.373 -10.104   7.468  1.00 95.75           C  
ATOM   3003 HD21 LEU A 181      -0.437  -9.500   7.879  1.00 95.75           H  
ATOM   3004 HD22 LEU A 181      -0.072 -10.988   7.013  1.00 95.75           H  
ATOM   3005 HD23 LEU A 181       1.027 -10.417   8.282  1.00 95.75           H  
ATOM   3006  N   ALA A 182       1.092  -5.030   9.116  1.00 96.48           N  
ATOM   3007  H   ALA A 182       0.163  -5.320   9.386  1.00 96.48           H  
ATOM   3008  CA  ALA A 182       1.602  -3.773   9.665  1.00 96.48           C  
ATOM   3009  HA  ALA A 182       2.651  -3.673   9.387  1.00 96.48           H  
ATOM   3010  C   ALA A 182       1.584  -3.752  11.208  1.00 96.48           C  
ATOM   3011  CB  ALA A 182       0.854  -2.601   9.009  1.00 96.48           C  
ATOM   3012  HB1 ALA A 182      -0.203  -2.644   9.271  1.00 96.48           H  
ATOM   3013  HB2 ALA A 182       1.274  -1.656   9.351  1.00 96.48           H  
ATOM   3014  HB3 ALA A 182       0.961  -2.657   7.926  1.00 96.48           H  
ATOM   3015  O   ALA A 182       1.050  -2.822  11.810  1.00 96.48           O  
ATOM   3016  N   ASP A 183       2.199  -4.747  11.857  1.00 97.35           N  
ATOM   3017  H   ASP A 183       2.541  -5.534  11.325  1.00 97.35           H  
ATOM   3018  CA  ASP A 183       2.144  -4.946  13.321  1.00 97.35           C  
ATOM   3019  HA  ASP A 183       1.127  -5.217  13.603  1.00 97.35           H  
ATOM   3020  C   ASP A 183       2.566  -3.716  14.134  1.00 97.35           C  
ATOM   3021  CB  ASP A 183       3.074  -6.099  13.719  1.00 97.35           C  
ATOM   3022  HB2 ASP A 183       2.958  -6.304  14.783  1.00 97.35           H  
ATOM   3023  HB3 ASP A 183       4.110  -5.809  13.542  1.00 97.35           H  
ATOM   3024  O   ASP A 183       1.937  -3.361  15.128  1.00 97.35           O  
ATOM   3025  CG  ASP A 183       2.757  -7.354  12.924  1.00 97.35           C  
ATOM   3026  OD1 ASP A 183       1.707  -7.949  13.211  1.00 97.35           O  
ATOM   3027  OD2 ASP A 183       3.537  -7.614  11.981  1.00 97.35           O  
ATOM   3028  N   ALA A 184       3.626  -3.025  13.704  1.00 97.21           N  
ATOM   3029  H   ALA A 184       4.112  -3.369  12.888  1.00 97.21           H  
ATOM   3030  CA  ALA A 184       4.097  -1.811  14.370  1.00 97.21           C  
ATOM   3031  HA  ALA A 184       4.285  -2.037  15.420  1.00 97.21           H  
ATOM   3032  C   ALA A 184       3.050  -0.683  14.327  1.00 97.21           C  
ATOM   3033  CB  ALA A 184       5.414  -1.375  13.718  1.00 97.21           C  
ATOM   3034  HB1 ALA A 184       5.250  -1.127  12.670  1.00 97.21           H  
ATOM   3035  HB2 ALA A 184       5.798  -0.494  14.233  1.00 97.21           H  
ATOM   3036  HB3 ALA A 184       6.149  -2.176  13.795  1.00 97.21           H  
ATOM   3037  O   ALA A 184       2.898   0.057  15.298  1.00 97.21           O  
ATOM   3038  N   ASN A 185       2.307  -0.575  13.222  1.00 97.65           N  
ATOM   3039  H   ASN A 185       2.410  -1.273  12.499  1.00 97.65           H  
ATOM   3040  CA  ASN A 185       1.234   0.402  13.073  1.00 97.65           C  
ATOM   3041  HA  ASN A 185       1.589   1.378  13.403  1.00 97.65           H  
ATOM   3042  C   ASN A 185       0.047   0.028  13.962  1.00 97.65           C  
ATOM   3043  CB  ASN A 185       0.789   0.505  11.606  1.00 97.65           C  
ATOM   3044  HB2 ASN A 185       0.464  -0.467  11.234  1.00 97.65           H  
ATOM   3045  HB3 ASN A 185      -0.083   1.159  11.576  1.00 97.65           H  
ATOM   3046  O   ASN A 185      -0.478   0.899  14.648  1.00 97.65           O  
ATOM   3047  CG  ASN A 185       1.837   1.064  10.664  1.00 97.65           C  
ATOM   3048  ND2 ASN A 185       1.394   1.815   9.689  1.00 97.65           N  
ATOM   3049 HD21 ASN A 185       2.070   2.443   9.279  1.00 97.65           H  
ATOM   3050 HD22 ASN A 185       0.414   2.060   9.667  1.00 97.65           H  
ATOM   3051  OD1 ASN A 185       3.033   0.835  10.769  1.00 97.65           O  
ATOM   3052  N   LEU A 186      -0.335  -1.253  13.995  1.00 97.61           N  
ATOM   3053  H   LEU A 186       0.142  -1.921  13.406  1.00 97.61           H  
ATOM   3054  CA  LEU A 186      -1.418  -1.730  14.858  1.00 97.61           C  
ATOM   3055  HA  LEU A 186      -2.326  -1.166  14.645  1.00 97.61           H  
ATOM   3056  C   LEU A 186      -1.122  -1.496  16.336  1.00 97.61           C  
ATOM   3057  CB  LEU A 186      -1.679  -3.222  14.626  1.00 97.61           C  
ATOM   3058  HB2 LEU A 186      -0.746  -3.772  14.750  1.00 97.61           H  
ATOM   3059  HB3 LEU A 186      -2.365  -3.561  15.402  1.00 97.61           H  
ATOM   3060  O   LEU A 186      -1.985  -1.011  17.056  1.00 97.61           O  
ATOM   3061  CG  LEU A 186      -2.300  -3.584  13.271  1.00 97.61           C  
ATOM   3062  HG  LEU A 186      -1.589  -3.371  12.473  1.00 97.61           H  
ATOM   3063  CD1 LEU A 186      -2.561  -5.087  13.307  1.00 97.61           C  
ATOM   3064 HD11 LEU A 186      -3.349  -5.316  14.025  1.00 97.61           H  
ATOM   3065 HD12 LEU A 186      -1.657  -5.613  13.615  1.00 97.61           H  
ATOM   3066 HD13 LEU A 186      -2.848  -5.493  12.337  1.00 97.61           H  
ATOM   3067  CD2 LEU A 186      -3.592  -2.807  13.008  1.00 97.61           C  
ATOM   3068 HD21 LEU A 186      -4.097  -3.167  12.111  1.00 97.61           H  
ATOM   3069 HD22 LEU A 186      -4.277  -2.923  13.849  1.00 97.61           H  
ATOM   3070 HD23 LEU A 186      -3.379  -1.746  12.884  1.00 97.61           H  
ATOM   3071  N   LYS A 187       0.111  -1.751  16.788  1.00 97.75           N  
ATOM   3072  H   LYS A 187       0.762  -2.202  16.162  1.00 97.75           H  
ATOM   3073  CA  LYS A 187       0.517  -1.452  18.171  1.00 97.75           C  
ATOM   3074  HA  LYS A 187      -0.118  -2.012  18.858  1.00 97.75           H  
ATOM   3075  C   LYS A 187       0.306   0.021  18.527  1.00 97.75           C  
ATOM   3076  CB  LYS A 187       1.979  -1.859  18.393  1.00 97.75           C  
ATOM   3077  HB2 LYS A 187       2.330  -1.418  19.326  1.00 97.75           H  
ATOM   3078  HB3 LYS A 187       2.593  -1.477  17.578  1.00 97.75           H  
ATOM   3079  O   LYS A 187      -0.227   0.313  19.594  1.00 97.75           O  
ATOM   3080  CG  LYS A 187       2.127  -3.382  18.495  1.00 97.75           C  
ATOM   3081  HG2 LYS A 187       1.565  -3.737  19.359  1.00 97.75           H  
ATOM   3082  HG3 LYS A 187       1.722  -3.859  17.603  1.00 97.75           H  
ATOM   3083  CD  LYS A 187       3.599  -3.774  18.657  1.00 97.75           C  
ATOM   3084  HD2 LYS A 187       3.985  -3.342  19.580  1.00 97.75           H  
ATOM   3085  HD3 LYS A 187       4.169  -3.394  17.809  1.00 97.75           H  
ATOM   3086  CE  LYS A 187       3.703  -5.302  18.707  1.00 97.75           C  
ATOM   3087  HE2 LYS A 187       3.052  -5.665  19.502  1.00 97.75           H  
ATOM   3088  HE3 LYS A 187       3.324  -5.706  17.768  1.00 97.75           H  
ATOM   3089  NZ  LYS A 187       5.094  -5.760  18.943  1.00 97.75           N  
ATOM   3090  HZ1 LYS A 187       5.705  -5.449  18.202  1.00 97.75           H  
ATOM   3091  HZ2 LYS A 187       5.117  -6.769  18.976  1.00 97.75           H  
ATOM   3092  HZ3 LYS A 187       5.433  -5.412  19.829  1.00 97.75           H  
ATOM   3093  N   LYS A 188       0.681   0.942  17.630  1.00 97.98           N  
ATOM   3094  H   LYS A 188       1.092   0.620  16.765  1.00 97.98           H  
ATOM   3095  CA  LYS A 188       0.447   2.382  17.820  1.00 97.98           C  
ATOM   3096  HA  LYS A 188       0.824   2.687  18.796  1.00 97.98           H  
ATOM   3097  C   LYS A 188      -1.048   2.722  17.832  1.00 97.98           C  
ATOM   3098  CB  LYS A 188       1.165   3.199  16.739  1.00 97.98           C  
ATOM   3099  HB2 LYS A 188       0.898   2.801  15.760  1.00 97.98           H  
ATOM   3100  HB3 LYS A 188       0.799   4.223  16.812  1.00 97.98           H  
ATOM   3101  O   LYS A 188      -1.479   3.447  18.717  1.00 97.98           O  
ATOM   3102  CG  LYS A 188       2.695   3.245  16.855  1.00 97.98           C  
ATOM   3103  HG2 LYS A 188       2.971   3.651  17.828  1.00 97.98           H  
ATOM   3104  HG3 LYS A 188       3.114   2.244  16.752  1.00 97.98           H  
ATOM   3105  CD  LYS A 188       3.239   4.158  15.743  1.00 97.98           C  
ATOM   3106  HD2 LYS A 188       2.985   3.733  14.773  1.00 97.98           H  
ATOM   3107  HD3 LYS A 188       2.753   5.130  15.832  1.00 97.98           H  
ATOM   3108  CE  LYS A 188       4.756   4.366  15.829  1.00 97.98           C  
ATOM   3109  HE2 LYS A 188       5.262   3.418  15.645  1.00 97.98           H  
ATOM   3110  HE3 LYS A 188       4.990   4.687  16.844  1.00 97.98           H  
ATOM   3111  NZ  LYS A 188       5.205   5.410  14.864  1.00 97.98           N  
ATOM   3112  HZ1 LYS A 188       6.171   5.666  15.004  1.00 97.98           H  
ATOM   3113  HZ2 LYS A 188       5.097   5.128  13.900  1.00 97.98           H  
ATOM   3114  HZ3 LYS A 188       4.658   6.251  14.980  1.00 97.98           H  
ATOM   3115  N   VAL A 189      -1.833   2.174  16.901  1.00 97.51           N  
ATOM   3116  H   VAL A 189      -1.401   1.580  16.207  1.00 97.51           H  
ATOM   3117  CA  VAL A 189      -3.294   2.378  16.829  1.00 97.51           C  
ATOM   3118  HA  VAL A 189      -3.502   3.443  16.733  1.00 97.51           H  
ATOM   3119  C   VAL A 189      -3.985   1.913  18.110  1.00 97.51           C  
ATOM   3120  CB  VAL A 189      -3.886   1.652  15.603  1.00 97.51           C  
ATOM   3121  HB  VAL A 189      -3.471   0.645  15.555  1.00 97.51           H  
ATOM   3122  O   VAL A 189      -4.737   2.682  18.704  1.00 97.51           O  
ATOM   3123  CG1 VAL A 189      -5.415   1.522  15.639  1.00 97.51           C  
ATOM   3124 HG11 VAL A 189      -5.738   0.938  16.500  1.00 97.51           H  
ATOM   3125 HG12 VAL A 189      -5.757   0.979  14.758  1.00 97.51           H  
ATOM   3126 HG13 VAL A 189      -5.884   2.505  15.675  1.00 97.51           H  
ATOM   3127  CG2 VAL A 189      -3.499   2.395  14.316  1.00 97.51           C  
ATOM   3128 HG21 VAL A 189      -3.841   1.826  13.452  1.00 97.51           H  
ATOM   3129 HG22 VAL A 189      -3.961   3.382  14.307  1.00 97.51           H  
ATOM   3130 HG23 VAL A 189      -2.417   2.513  14.253  1.00 97.51           H  
ATOM   3131  N   ASN A 190      -3.702   0.688  18.557  1.00 97.64           N  
ATOM   3132  H   ASN A 190      -3.103   0.095  18.000  1.00 97.64           H  
ATOM   3133  CA  ASN A 190      -4.306   0.121  19.761  1.00 97.64           C  
ATOM   3134  HA  ASN A 190      -5.391   0.191  19.682  1.00 97.64           H  
ATOM   3135  C   ASN A 190      -3.909   0.930  21.001  1.00 97.64           C  
ATOM   3136  CB  ASN A 190      -3.920  -1.367  19.868  1.00 97.64           C  
ATOM   3137  HB2 ASN A 190      -4.258  -1.750  20.830  1.00 97.64           H  
ATOM   3138  HB3 ASN A 190      -2.837  -1.473  19.814  1.00 97.64           H  
ATOM   3139  O   ASN A 190      -4.776   1.317  21.776  1.00 97.64           O  
ATOM   3140  CG  ASN A 190      -4.581  -2.207  18.785  1.00 97.64           C  
ATOM   3141  ND2 ASN A 190      -3.901  -3.185  18.235  1.00 97.64           N  
ATOM   3142 HD21 ASN A 190      -2.962  -3.400  18.537  1.00 97.64           H  
ATOM   3143 HD22 ASN A 190      -4.356  -3.642  17.457  1.00 97.64           H  
ATOM   3144  OD1 ASN A 190      -5.715  -1.992  18.398  1.00 97.64           O  
ATOM   3145  N   SER A 191      -2.629   1.302  21.132  1.00 97.52           N  
ATOM   3146  H   SER A 191      -1.953   0.973  20.457  1.00 97.52           H  
ATOM   3147  CA  SER A 191      -2.179   2.165  22.230  1.00 97.52           C  
ATOM   3148  HA  SER A 191      -2.446   1.677  23.168  1.00 97.52           H  
ATOM   3149  C   SER A 191      -2.858   3.541  22.219  1.00 97.52           C  
ATOM   3150  CB  SER A 191      -0.658   2.327  22.180  1.00 97.52           C  
ATOM   3151  HB2 SER A 191      -0.194   1.341  22.170  1.00 97.52           H  
ATOM   3152  HB3 SER A 191      -0.373   2.860  21.273  1.00 97.52           H  
ATOM   3153  O   SER A 191      -3.284   4.010  23.274  1.00 97.52           O  
ATOM   3154  OG  SER A 191      -0.203   3.040  23.316  1.00 97.52           O  
ATOM   3155  HG  SER A 191      -0.605   2.634  24.087  1.00 97.52           H  
ATOM   3156  N   ALA A 192      -3.003   4.175  21.049  1.00 96.46           N  
ATOM   3157  H   ALA A 192      -2.617   3.760  20.214  1.00 96.46           H  
ATOM   3158  CA  ALA A 192      -3.706   5.451  20.909  1.00 96.46           C  
ATOM   3159  HA  ALA A 192      -3.207   6.204  21.520  1.00 96.46           H  
ATOM   3160  C   ALA A 192      -5.162   5.332  21.375  1.00 96.46           C  
ATOM   3161  CB  ALA A 192      -3.665   5.902  19.442  1.00 96.46           C  
ATOM   3162  HB1 ALA A 192      -4.345   5.300  18.839  1.00 96.46           H  
ATOM   3163  HB2 ALA A 192      -3.963   6.948  19.374  1.00 96.46           H  
ATOM   3164  HB3 ALA A 192      -2.661   5.789  19.031  1.00 96.46           H  
ATOM   3165  O   ALA A 192      -5.636   6.145  22.171  1.00 96.46           O  
ATOM   3166  N   PHE A 193      -5.855   4.288  20.913  1.00 96.27           N  
ATOM   3167  H   PHE A 193      -5.399   3.642  20.286  1.00 96.27           H  
ATOM   3168  CA  PHE A 193      -7.248   4.046  21.262  1.00 96.27           C  
ATOM   3169  HA  PHE A 193      -7.819   4.948  21.041  1.00 96.27           H  
ATOM   3170  C   PHE A 193      -7.429   3.753  22.751  1.00 96.27           C  
ATOM   3171  CB  PHE A 193      -7.800   2.901  20.415  1.00 96.27           C  
ATOM   3172  HB2 PHE A 193      -7.217   1.999  20.600  1.00 96.27           H  
ATOM   3173  HB3 PHE A 193      -7.697   3.155  19.360  1.00 96.27           H  
ATOM   3174  O   PHE A 193      -8.302   4.345  23.379  1.00 96.27           O  
ATOM   3175  CG  PHE A 193      -9.261   2.629  20.704  1.00 96.27           C  
ATOM   3176  CD1 PHE A 193      -9.658   1.414  21.296  1.00 96.27           C  
ATOM   3177  HD1 PHE A 193      -8.919   0.670  21.554  1.00 96.27           H  
ATOM   3178  CD2 PHE A 193     -10.229   3.598  20.373  1.00 96.27           C  
ATOM   3179  HD2 PHE A 193      -9.928   4.532  19.922  1.00 96.27           H  
ATOM   3180  CE1 PHE A 193     -11.021   1.160  21.529  1.00 96.27           C  
ATOM   3181  HE1 PHE A 193     -11.327   0.215  21.953  1.00 96.27           H  
ATOM   3182  CE2 PHE A 193     -11.590   3.345  20.615  1.00 96.27           C  
ATOM   3183  HE2 PHE A 193     -12.331   4.087  20.355  1.00 96.27           H  
ATOM   3184  CZ  PHE A 193     -11.987   2.122  21.184  1.00 96.27           C  
ATOM   3185  HZ  PHE A 193     -13.034   1.916  21.349  1.00 96.27           H  
ATOM   3186  N   ASP A 194      -6.580   2.915  23.344  1.00 95.50           N  
ATOM   3187  H   ASP A 194      -5.911   2.415  22.776  1.00 95.50           H  
ATOM   3188  CA  ASP A 194      -6.663   2.574  24.766  1.00 95.50           C  
ATOM   3189  HA  ASP A 194      -7.667   2.209  24.980  1.00 95.50           H  
ATOM   3190  C   ASP A 194      -6.450   3.800  25.664  1.00 95.50           C  
ATOM   3191  CB  ASP A 194      -5.667   1.453  25.093  1.00 95.50           C  
ATOM   3192  HB2 ASP A 194      -5.609   1.346  26.176  1.00 95.50           H  
ATOM   3193  HB3 ASP A 194      -4.677   1.729  24.729  1.00 95.50           H  
ATOM   3194  O   ASP A 194      -7.203   3.994  26.619  1.00 95.50           O  
ATOM   3195  CG  ASP A 194      -6.081   0.096  24.508  1.00 95.50           C  
ATOM   3196  OD1 ASP A 194      -7.306  -0.110  24.296  1.00 95.50           O  
ATOM   3197  OD2 ASP A 194      -5.174  -0.744  24.326  1.00 95.50           O  
ATOM   3198  N   LYS A 195      -5.514   4.694  25.308  1.00 95.28           N  
ATOM   3199  H   LYS A 195      -4.933   4.471  24.512  1.00 95.28           H  
ATOM   3200  CA  LYS A 195      -5.324   5.987  25.995  1.00 95.28           C  
ATOM   3201  HA  LYS A 195      -5.156   5.811  27.057  1.00 95.28           H  
ATOM   3202  C   LYS A 195      -6.554   6.904  25.895  1.00 95.28           C  
ATOM   3203  CB  LYS A 195      -4.112   6.720  25.398  1.00 95.28           C  
ATOM   3204  HB2 LYS A 195      -4.250   6.768  24.318  1.00 95.28           H  
ATOM   3205  HB3 LYS A 195      -4.108   7.744  25.772  1.00 95.28           H  
ATOM   3206  O   LYS A 195      -6.784   7.713  26.791  1.00 95.28           O  
ATOM   3207  CG  LYS A 195      -2.731   6.108  25.700  1.00 95.28           C  
ATOM   3208  HG2 LYS A 195      -2.495   6.229  26.757  1.00 95.28           H  
ATOM   3209  HG3 LYS A 195      -2.721   5.046  25.457  1.00 95.28           H  
ATOM   3210  CD  LYS A 195      -1.696   6.857  24.841  1.00 95.28           C  
ATOM   3211  HD2 LYS A 195      -1.647   7.893  25.174  1.00 95.28           H  
ATOM   3212  HD3 LYS A 195      -2.045   6.859  23.808  1.00 95.28           H  
ATOM   3213  CE  LYS A 195      -0.288   6.257  24.844  1.00 95.28           C  
ATOM   3214  HE2 LYS A 195      -0.353   5.218  24.522  1.00 95.28           H  
ATOM   3215  HE3 LYS A 195       0.110   6.286  25.859  1.00 95.28           H  
ATOM   3216  NZ  LYS A 195       0.592   7.021  23.909  1.00 95.28           N  
ATOM   3217  HZ1 LYS A 195       0.272   7.001  22.951  1.00 95.28           H  
ATOM   3218  HZ2 LYS A 195       1.539   6.673  23.878  1.00 95.28           H  
ATOM   3219  HZ3 LYS A 195       0.605   8.008  24.123  1.00 95.28           H  
ATOM   3220  N   HIS A 196      -7.334   6.802  24.816  1.00 93.68           N  
ATOM   3221  H   HIS A 196      -7.086   6.109  24.125  1.00 93.68           H  
ATOM   3222  CA  HIS A 196      -8.448   7.712  24.511  1.00 93.68           C  
ATOM   3223  HA  HIS A 196      -8.383   8.568  25.183  1.00 93.68           H  
ATOM   3224  C   HIS A 196      -9.836   7.103  24.740  1.00 93.68           C  
ATOM   3225  CB  HIS A 196      -8.304   8.256  23.083  1.00 93.68           C  
ATOM   3226  HB2 HIS A 196      -9.208   8.798  22.807  1.00 93.68           H  
ATOM   3227  HB3 HIS A 196      -8.196   7.413  22.401  1.00 93.68           H  
ATOM   3228  O   HIS A 196     -10.838   7.799  24.592  1.00 93.68           O  
ATOM   3229  CG  HIS A 196      -7.135   9.196  22.950  1.00 93.68           C  
ATOM   3230  CD2 HIS A 196      -7.190  10.553  22.815  1.00 93.68           C  
ATOM   3231  HD2 HIS A 196      -8.090  11.130  22.661  1.00 93.68           H  
ATOM   3232  ND1 HIS A 196      -5.811   8.860  23.047  1.00 93.68           N  
ATOM   3233  HD1 HIS A 196      -5.439   7.924  22.973  1.00 93.68           H  
ATOM   3234  CE1 HIS A 196      -5.092   9.991  23.074  1.00 93.68           C  
ATOM   3235  HE1 HIS A 196      -4.020  10.028  23.200  1.00 93.68           H  
ATOM   3236  NE2 HIS A 196      -5.896  11.065  22.955  1.00 93.68           N  
ATOM   3237  N   ARG A 197      -9.932   5.830  25.139  1.00 89.63           N  
ATOM   3238  H   ARG A 197      -9.074   5.297  25.154  1.00 89.63           H  
ATOM   3239  CA  ARG A 197     -11.196   5.077  25.245  1.00 89.63           C  
ATOM   3240  HA  ARG A 197     -11.616   4.978  24.244  1.00 89.63           H  
ATOM   3241  C   ARG A 197     -12.258   5.772  26.114  1.00 89.63           C  
ATOM   3242  CB  ARG A 197     -10.840   3.677  25.777  1.00 89.63           C  
ATOM   3243  HB2 ARG A 197     -10.016   3.275  25.188  1.00 89.63           H  
ATOM   3244  HB3 ARG A 197     -10.510   3.756  26.813  1.00 89.63           H  
ATOM   3245  O   ARG A 197     -13.462   5.688  25.849  1.00 89.63           O  
ATOM   3246  CG  ARG A 197     -12.018   2.699  25.688  1.00 89.63           C  
ATOM   3247  HG2 ARG A 197     -12.339   2.605  24.651  1.00 89.63           H  
ATOM   3248  HG3 ARG A 197     -12.851   3.086  26.274  1.00 89.63           H  
ATOM   3249  CD  ARG A 197     -11.666   1.312  26.240  1.00 89.63           C  
ATOM   3250  HD2 ARG A 197     -12.600   0.758  26.338  1.00 89.63           H  
ATOM   3251  HD3 ARG A 197     -11.231   1.421  27.234  1.00 89.63           H  
ATOM   3252  NE  ARG A 197     -10.734   0.559  25.373  1.00 89.63           N  
ATOM   3253  HE  ARG A 197     -10.051   1.077  24.839  1.00 89.63           H  
ATOM   3254  NH1 ARG A 197     -11.450  -1.564  25.901  1.00 89.63           N  
ATOM   3255 HH11 ARG A 197     -11.386  -2.560  25.746  1.00 89.63           H  
ATOM   3256 HH12 ARG A 197     -12.161  -1.183  26.509  1.00 89.63           H  
ATOM   3257  NH2 ARG A 197      -9.761  -1.296  24.482  1.00 89.63           N  
ATOM   3258 HH21 ARG A 197      -9.691  -2.298  24.381  1.00 89.63           H  
ATOM   3259 HH22 ARG A 197      -8.935  -0.769  24.236  1.00 89.63           H  
ATOM   3260  CZ  ARG A 197     -10.655  -0.756  25.254  1.00 89.63           C  
ATOM   3261  N   ASN A 198     -11.810   6.496  27.139  1.00 88.60           N  
ATOM   3262  H   ASN A 198     -10.810   6.516  27.277  1.00 88.60           H  
ATOM   3263  CA  ASN A 198     -12.667   7.199  28.097  1.00 88.60           C  
ATOM   3264  HA  ASN A 198     -13.649   6.727  28.101  1.00 88.60           H  
ATOM   3265  C   ASN A 198     -12.931   8.670  27.745  1.00 88.60           C  
ATOM   3266  CB  ASN A 198     -12.077   7.019  29.504  1.00 88.60           C  
ATOM   3267  HB2 ASN A 198     -12.662   7.591  30.224  1.00 88.60           H  
ATOM   3268  HB3 ASN A 198     -11.053   7.391  29.524  1.00 88.60           H  
ATOM   3269  O   ASN A 198     -13.616   9.356  28.499  1.00 88.60           O  
ATOM   3270  CG  ASN A 198     -12.107   5.568  29.945  1.00 88.60           C  
ATOM   3271  ND2 ASN A 198     -11.198   5.168  30.801  1.00 88.60           N  
ATOM   3272 HD21 ASN A 198     -11.247   4.201  31.089  1.00 88.60           H  
ATOM   3273 HD22 ASN A 198     -10.514   5.810  31.174  1.00 88.60           H  
ATOM   3274  OD1 ASN A 198     -12.932   4.778  29.517  1.00 88.60           O  
ATOM   3275  N   LYS A 199     -12.419   9.160  26.613  1.00 87.48           N  
ATOM   3276  H   LYS A 199     -11.913   8.547  25.990  1.00 87.48           H  
ATOM   3277  CA  LYS A 199     -12.650  10.535  26.175  1.00 87.48           C  
ATOM   3278  HA  LYS A 199     -12.535  11.181  27.046  1.00 87.48           H  
ATOM   3279  C   LYS A 199     -14.080  10.763  25.661  1.00 87.48           C  
ATOM   3280  CB  LYS A 199     -11.595  10.936  25.138  1.00 87.48           C  
ATOM   3281  HB2 LYS A 199     -11.541  10.199  24.337  1.00 87.48           H  
ATOM   3282  HB3 LYS A 199     -11.896  11.872  24.666  1.00 87.48           H  
ATOM   3283  O   LYS A 199     -14.805   9.793  25.392  1.00 87.48           O  
ATOM   3284  CG  LYS A 199     -10.214  11.120  25.793  1.00 87.48           C  
ATOM   3285  HG2 LYS A 199     -10.312  11.464  26.822  1.00 87.48           H  
ATOM   3286  HG3 LYS A 199      -9.670  10.175  25.781  1.00 87.48           H  
ATOM   3287  CD  LYS A 199      -9.469  12.183  24.997  1.00 87.48           C  
ATOM   3288  HD2 LYS A 199      -9.583  11.927  23.944  1.00 87.48           H  
ATOM   3289  HD3 LYS A 199      -9.956  13.141  25.182  1.00 87.48           H  
ATOM   3290  CE  LYS A 199      -7.985  12.343  25.305  1.00 87.48           C  
ATOM   3291  HE2 LYS A 199      -7.505  11.368  25.222  1.00 87.48           H  
ATOM   3292  HE3 LYS A 199      -7.852  12.714  26.322  1.00 87.48           H  
ATOM   3293  NZ  LYS A 199      -7.394  13.275  24.312  1.00 87.48           N  
ATOM   3294  HZ1 LYS A 199      -7.255  14.206  24.679  1.00 87.48           H  
ATOM   3295  HZ2 LYS A 199      -8.017  13.371  23.523  1.00 87.48           H  
ATOM   3296  HZ3 LYS A 199      -6.547  12.889  23.922  1.00 87.48           H  
ATOM   3297  N   PRO A 200     -14.498  12.041  25.546  1.00 91.72           N  
ATOM   3298  CA  PRO A 200     -15.762  12.417  24.930  1.00 91.72           C  
ATOM   3299  HA  PRO A 200     -16.570  12.114  25.596  1.00 91.72           H  
ATOM   3300  C   PRO A 200     -15.964  11.766  23.556  1.00 91.72           C  
ATOM   3301  CB  PRO A 200     -15.723  13.943  24.851  1.00 91.72           C  
ATOM   3302  HB2 PRO A 200     -15.187  14.250  23.953  1.00 91.72           H  
ATOM   3303  HB3 PRO A 200     -16.718  14.388  24.891  1.00 91.72           H  
ATOM   3304  O   PRO A 200     -15.028  11.572  22.779  1.00 91.72           O  
ATOM   3305  CG  PRO A 200     -14.874  14.339  26.048  1.00 91.72           C  
ATOM   3306  HG2 PRO A 200     -15.460  14.276  26.965  1.00 91.72           H  
ATOM   3307  HG3 PRO A 200     -14.437  15.330  25.928  1.00 91.72           H  
ATOM   3308  CD  PRO A 200     -13.814  13.245  26.022  1.00 91.72           C  
ATOM   3309  HD2 PRO A 200     -13.400  13.114  27.022  1.00 91.72           H  
ATOM   3310  HD3 PRO A 200     -13.033  13.537  25.319  1.00 91.72           H  
ATOM   3311  N   ILE A 201     -17.208  11.380  23.272  1.00 92.62           N  
ATOM   3312  H   ILE A 201     -17.944  11.612  23.924  1.00 92.62           H  
ATOM   3313  CA  ILE A 201     -17.530  10.575  22.091  1.00 92.62           C  
ATOM   3314  HA  ILE A 201     -16.854   9.719  22.090  1.00 92.62           H  
ATOM   3315  C   ILE A 201     -17.297  11.318  20.776  1.00 92.62           C  
ATOM   3316  CB  ILE A 201     -18.974  10.062  22.187  1.00 92.62           C  
ATOM   3317  HB  ILE A 201     -19.108   9.647  23.186  1.00 92.62           H  
ATOM   3318  O   ILE A 201     -16.970  10.693  19.775  1.00 92.62           O  
ATOM   3319  CG1 ILE A 201     -19.153   8.919  21.175  1.00 92.62           C  
ATOM   3320 HG12 ILE A 201     -19.165   9.301  20.154  1.00 92.62           H  
ATOM   3321 HG13 ILE A 201     -18.316   8.229  21.280  1.00 92.62           H  
ATOM   3322  CG2 ILE A 201     -20.010  11.184  21.989  1.00 92.62           C  
ATOM   3323 HG21 ILE A 201     -21.013  10.810  22.194  1.00 92.62           H  
ATOM   3324 HG22 ILE A 201     -19.981  11.535  20.957  1.00 92.62           H  
ATOM   3325 HG23 ILE A 201     -19.801  12.020  22.656  1.00 92.62           H  
ATOM   3326  CD1 ILE A 201     -20.429   8.135  21.426  1.00 92.62           C  
ATOM   3327 HD11 ILE A 201     -20.495   7.869  22.481  1.00 92.62           H  
ATOM   3328 HD12 ILE A 201     -21.289   8.735  21.127  1.00 92.62           H  
ATOM   3329 HD13 ILE A 201     -20.398   7.214  20.844  1.00 92.62           H  
ATOM   3330  N   ASP A 202     -17.446  12.638  20.782  1.00 91.63           N  
ATOM   3331  H   ASP A 202     -17.538  13.112  21.669  1.00 91.63           H  
ATOM   3332  CA  ASP A 202     -17.175  13.507  19.645  1.00 91.63           C  
ATOM   3333  HA  ASP A 202     -17.785  13.186  18.801  1.00 91.63           H  
ATOM   3334  C   ASP A 202     -15.707  13.423  19.219  1.00 91.63           C  
ATOM   3335  CB  ASP A 202     -17.565  14.951  20.005  1.00 91.63           C  
ATOM   3336  HB2 ASP A 202     -17.397  15.586  19.136  1.00 91.63           H  
ATOM   3337  HB3 ASP A 202     -18.628  14.977  20.243  1.00 91.63           H  
ATOM   3338  O   ASP A 202     -15.422  13.356  18.025  1.00 91.63           O  
ATOM   3339  CG  ASP A 202     -16.828  15.517  21.219  1.00 91.63           C  
ATOM   3340  OD1 ASP A 202     -16.853  14.827  22.263  1.00 91.63           O  
ATOM   3341  OD2 ASP A 202     -16.287  16.632  21.091  1.00 91.63           O  
ATOM   3342  N   GLU A 203     -14.773  13.336  20.170  1.00 91.47           N  
ATOM   3343  H   GLU A 203     -15.058  13.404  21.136  1.00 91.47           H  
ATOM   3344  CA  GLU A 203     -13.350  13.181  19.864  1.00 91.47           C  
ATOM   3345  HA  GLU A 203     -13.067  13.971  19.168  1.00 91.47           H  
ATOM   3346  C   GLU A 203     -13.066  11.839  19.173  1.00 91.47           C  
ATOM   3347  CB  GLU A 203     -12.517  13.362  21.143  1.00 91.47           C  
ATOM   3348  HB2 GLU A 203     -12.857  14.266  21.648  1.00 91.47           H  
ATOM   3349  HB3 GLU A 203     -12.669  12.510  21.806  1.00 91.47           H  
ATOM   3350  O   GLU A 203     -12.369  11.804  18.155  1.00 91.47           O  
ATOM   3351  CG  GLU A 203     -11.017  13.502  20.827  1.00 91.47           C  
ATOM   3352  HG2 GLU A 203     -10.879  14.323  20.122  1.00 91.47           H  
ATOM   3353  HG3 GLU A 203     -10.671  12.587  20.347  1.00 91.47           H  
ATOM   3354  CD  GLU A 203     -10.157  13.768  22.074  1.00 91.47           C  
ATOM   3355  OE1 GLU A 203      -8.932  13.495  22.035  1.00 91.47           O  
ATOM   3356  OE2 GLU A 203     -10.689  14.203  23.115  1.00 91.47           O  
ATOM   3357  N   LEU A 204     -13.654  10.742  19.665  1.00 93.88           N  
ATOM   3358  H   LEU A 204     -14.234  10.851  20.485  1.00 93.88           H  
ATOM   3359  CA  LEU A 204     -13.540   9.420  19.035  1.00 93.88           C  
ATOM   3360  HA  LEU A 204     -12.485   9.190  18.883  1.00 93.88           H  
ATOM   3361  C   LEU A 204     -14.197   9.399  17.646  1.00 93.88           C  
ATOM   3362  CB  LEU A 204     -14.168   8.347  19.947  1.00 93.88           C  
ATOM   3363  HB2 LEU A 204     -15.198   8.633  20.160  1.00 93.88           H  
ATOM   3364  HB3 LEU A 204     -14.198   7.406  19.398  1.00 93.88           H  
ATOM   3365  O   LEU A 204     -13.602   8.923  16.676  1.00 93.88           O  
ATOM   3366  CG  LEU A 204     -13.436   8.105  21.281  1.00 93.88           C  
ATOM   3367  HG  LEU A 204     -13.382   9.036  21.845  1.00 93.88           H  
ATOM   3368  CD1 LEU A 204     -14.217   7.084  22.112  1.00 93.88           C  
ATOM   3369 HD11 LEU A 204     -13.714   6.935  23.068  1.00 93.88           H  
ATOM   3370 HD12 LEU A 204     -14.278   6.135  21.580  1.00 93.88           H  
ATOM   3371 HD13 LEU A 204     -15.222   7.463  22.297  1.00 93.88           H  
ATOM   3372  CD2 LEU A 204     -12.019   7.566  21.072  1.00 93.88           C  
ATOM   3373 HD21 LEU A 204     -11.581   7.303  22.035  1.00 93.88           H  
ATOM   3374 HD22 LEU A 204     -11.393   8.334  20.618  1.00 93.88           H  
ATOM   3375 HD23 LEU A 204     -12.039   6.682  20.434  1.00 93.88           H  
ATOM   3376  N   ALA A 205     -15.400   9.963  17.536  1.00 93.56           N  
ATOM   3377  H   ALA A 205     -15.816  10.352  18.370  1.00 93.56           H  
ATOM   3378  CA  ALA A 205     -16.191   9.999  16.313  1.00 93.56           C  
ATOM   3379  HA  ALA A 205     -16.330   8.979  15.955  1.00 93.56           H  
ATOM   3380  C   ALA A 205     -15.501  10.788  15.189  1.00 93.56           C  
ATOM   3381  CB  ALA A 205     -17.561  10.586  16.672  1.00 93.56           C  
ATOM   3382  HB1 ALA A 205     -18.223  10.541  15.807  1.00 93.56           H  
ATOM   3383  HB2 ALA A 205     -18.019  10.013  17.478  1.00 93.56           H  
ATOM   3384  HB3 ALA A 205     -17.454  11.625  16.985  1.00 93.56           H  
ATOM   3385  O   ALA A 205     -15.471  10.334  14.045  1.00 93.56           O  
ATOM   3386  N   ASN A 206     -14.870  11.918  15.517  1.00 89.93           N  
ATOM   3387  H   ASN A 206     -14.962  12.262  16.462  1.00 89.93           H  
ATOM   3388  CA  ASN A 206     -14.132  12.728  14.546  1.00 89.93           C  
ATOM   3389  HA  ASN A 206     -14.760  12.893  13.671  1.00 89.93           H  
ATOM   3390  C   ASN A 206     -12.849  12.042  14.043  1.00 89.93           C  
ATOM   3391  CB  ASN A 206     -13.814  14.088  15.188  1.00 89.93           C  
ATOM   3392  HB2 ASN A 206     -13.337  13.928  16.155  1.00 89.93           H  
ATOM   3393  HB3 ASN A 206     -13.118  14.633  14.550  1.00 89.93           H  
ATOM   3394  O   ASN A 206     -12.391  12.334  12.940  1.00 89.93           O  
ATOM   3395  CG  ASN A 206     -15.043  14.966  15.361  1.00 89.93           C  
ATOM   3396  ND2 ASN A 206     -15.072  15.784  16.384  1.00 89.93           N  
ATOM   3397 HD21 ASN A 206     -15.980  16.183  16.577  1.00 89.93           H  
ATOM   3398 HD22 ASN A 206     -14.402  15.653  17.128  1.00 89.93           H  
ATOM   3399  OD1 ASN A 206     -15.982  14.955  14.581  1.00 89.93           O  
ATOM   3400  N   ASN A 207     -12.261  11.131  14.826  1.00 92.50           N  
ATOM   3401  H   ASN A 207     -12.688  10.923  15.717  1.00 92.50           H  
ATOM   3402  CA  ASN A 207     -10.975  10.509  14.501  1.00 92.50           C  
ATOM   3403  HA  ASN A 207     -10.460  11.118  13.758  1.00 92.50           H  
ATOM   3404  C   ASN A 207     -11.090   9.114  13.872  1.00 92.50           C  
ATOM   3405  CB  ASN A 207     -10.099  10.492  15.760  1.00 92.50           C  
ATOM   3406  HB2 ASN A 207      -9.291   9.772  15.632  1.00 92.50           H  
ATOM   3407  HB3 ASN A 207     -10.685  10.187  16.628  1.00 92.50           H  
ATOM   3408  O   ASN A 207     -10.167   8.706  13.163  1.00 92.50           O  
ATOM   3409  CG  ASN A 207      -9.454  11.841  16.003  1.00 92.50           C  
ATOM   3410  ND2 ASN A 207      -9.984  12.638  16.897  1.00 92.50           N  
ATOM   3411 HD21 ASN A 207     -10.811  12.350  17.402  1.00 92.50           H  
ATOM   3412 HD22 ASN A 207      -9.521  13.515  17.087  1.00 92.50           H  
ATOM   3413  OD1 ASN A 207      -8.459  12.179  15.381  1.00 92.50           O  
ATOM   3414  N   ILE A 208     -12.189   8.378  14.086  1.00 93.28           N  
ATOM   3415  H   ILE A 208     -12.889   8.736  14.720  1.00 93.28           H  
ATOM   3416  CA  ILE A 208     -12.297   6.974  13.647  1.00 93.28           C  
ATOM   3417  HA  ILE A 208     -11.470   6.438  14.113  1.00 93.28           H  
ATOM   3418  C   ILE A 208     -12.125   6.799  12.134  1.00 93.28           C  
ATOM   3419  CB  ILE A 208     -13.611   6.336  14.153  1.00 93.28           C  
ATOM   3420  HB  ILE A 208     -13.699   6.568  15.215  1.00 93.28           H  
ATOM   3421  O   ILE A 208     -11.514   5.832  11.688  1.00 93.28           O  
ATOM   3422  CG1 ILE A 208     -13.630   4.798  14.012  1.00 93.28           C  
ATOM   3423 HG12 ILE A 208     -13.550   4.520  12.961  1.00 93.28           H  
ATOM   3424 HG13 ILE A 208     -14.590   4.429  14.374  1.00 93.28           H  
ATOM   3425  CG2 ILE A 208     -14.853   6.902  13.438  1.00 93.28           C  
ATOM   3426 HG21 ILE A 208     -14.866   7.990  13.506  1.00 93.28           H  
ATOM   3427 HG22 ILE A 208     -14.866   6.605  12.389  1.00 93.28           H  
ATOM   3428 HG23 ILE A 208     -15.760   6.517  13.904  1.00 93.28           H  
ATOM   3429  CD1 ILE A 208     -12.526   4.078  14.798  1.00 93.28           C  
ATOM   3430 HD11 ILE A 208     -11.554   4.253  14.338  1.00 93.28           H  
ATOM   3431 HD12 ILE A 208     -12.510   4.425  15.831  1.00 93.28           H  
ATOM   3432 HD13 ILE A 208     -12.721   3.006  14.789  1.00 93.28           H  
ATOM   3433  N   ILE A 209     -12.593   7.759  11.331  1.00 93.33           N  
ATOM   3434  H   ILE A 209     -13.066   8.543  11.756  1.00 93.33           H  
ATOM   3435  CA  ILE A 209     -12.488   7.689   9.867  1.00 93.33           C  
ATOM   3436  HA  ILE A 209     -12.887   6.729   9.540  1.00 93.33           H  
ATOM   3437  C   ILE A 209     -11.035   7.721   9.393  1.00 93.33           C  
ATOM   3438  CB  ILE A 209     -13.332   8.798   9.213  1.00 93.33           C  
ATOM   3439  HB  ILE A 209     -13.018   9.758   9.623  1.00 93.33           H  
ATOM   3440  O   ILE A 209     -10.692   7.033   8.431  1.00 93.33           O  
ATOM   3441  CG1 ILE A 209     -14.831   8.620   9.529  1.00 93.33           C  
ATOM   3442 HG12 ILE A 209     -15.357   9.426   9.019  1.00 93.33           H  
ATOM   3443 HG13 ILE A 209     -14.994   8.748  10.599  1.00 93.33           H  
ATOM   3444  CG2 ILE A 209     -13.130   8.863   7.687  1.00 93.33           C  
ATOM   3445 HG21 ILE A 209     -12.123   9.211   7.456  1.00 93.33           H  
ATOM   3446 HG22 ILE A 209     -13.274   7.881   7.237  1.00 93.33           H  
ATOM   3447 HG23 ILE A 209     -13.833   9.570   7.245  1.00 93.33           H  
ATOM   3448  CD1 ILE A 209     -15.463   7.285   9.095  1.00 93.33           C  
ATOM   3449 HD11 ILE A 209     -16.525   7.286   9.341  1.00 93.33           H  
ATOM   3450 HD12 ILE A 209     -15.356   7.141   8.019  1.00 93.33           H  
ATOM   3451 HD13 ILE A 209     -14.999   6.452   9.623  1.00 93.33           H  
ATOM   3452  N   ASN A 210     -10.152   8.435  10.095  1.00 95.50           N  
ATOM   3453  H   ASN A 210     -10.461   8.923  10.924  1.00 95.50           H  
ATOM   3454  CA  ASN A 210      -8.743   8.518   9.710  1.00 95.50           C  
ATOM   3455  HA  ASN A 210      -8.684   8.872   8.681  1.00 95.50           H  
ATOM   3456  C   ASN A 210      -8.058   7.147   9.758  1.00 95.50           C  
ATOM   3457  CB  ASN A 210      -8.016   9.523  10.615  1.00 95.50           C  
ATOM   3458  HB2 ASN A 210      -6.955   9.516  10.366  1.00 95.50           H  
ATOM   3459  HB3 ASN A 210      -8.118   9.226  11.659  1.00 95.50           H  
ATOM   3460  O   ASN A 210      -7.153   6.891   8.959  1.00 95.50           O  
ATOM   3461  CG  ASN A 210      -8.505  10.949  10.451  1.00 95.50           C  
ATOM   3462  ND2 ASN A 210      -8.178  11.811  11.382  1.00 95.50           N  
ATOM   3463 HD21 ASN A 210      -8.593  12.730  11.313  1.00 95.50           H  
ATOM   3464 HD22 ASN A 210      -7.610  11.522  12.165  1.00 95.50           H  
ATOM   3465  OD1 ASN A 210      -9.164  11.309   9.491  1.00 95.50           O  
ATOM   3466  N   LEU A 211      -8.523   6.245  10.633  1.00 96.02           N  
ATOM   3467  H   LEU A 211      -9.311   6.498  11.212  1.00 96.02           H  
ATOM   3468  CA  LEU A 211      -7.983   4.895  10.765  1.00 96.02           C  
ATOM   3469  HA  LEU A 211      -6.912   4.994  10.945  1.00 96.02           H  
ATOM   3470  C   LEU A 211      -8.153   4.059   9.487  1.00 96.02           C  
ATOM   3471  CB  LEU A 211      -8.634   4.219  11.985  1.00 96.02           C  
ATOM   3472  HB2 LEU A 211      -9.701   4.102  11.794  1.00 96.02           H  
ATOM   3473  HB3 LEU A 211      -8.510   4.863  12.855  1.00 96.02           H  
ATOM   3474  O   LEU A 211      -7.300   3.226   9.186  1.00 96.02           O  
ATOM   3475  CG  LEU A 211      -8.066   2.831  12.315  1.00 96.02           C  
ATOM   3476  HG  LEU A 211      -8.258   2.161  11.477  1.00 96.02           H  
ATOM   3477  CD1 LEU A 211      -6.558   2.849  12.559  1.00 96.02           C  
ATOM   3478 HD11 LEU A 211      -6.325   3.519  13.388  1.00 96.02           H  
ATOM   3479 HD12 LEU A 211      -6.027   3.163  11.660  1.00 96.02           H  
ATOM   3480 HD13 LEU A 211      -6.232   1.836  12.792  1.00 96.02           H  
ATOM   3481  CD2 LEU A 211      -8.756   2.272  13.558  1.00 96.02           C  
ATOM   3482 HD21 LEU A 211      -8.529   2.891  14.426  1.00 96.02           H  
ATOM   3483 HD22 LEU A 211      -8.415   1.254  13.746  1.00 96.02           H  
ATOM   3484 HD23 LEU A 211      -9.836   2.256  13.409  1.00 96.02           H  
ATOM   3485  N   PHE A 212      -9.175   4.330   8.670  1.00 96.41           N  
ATOM   3486  H   PHE A 212      -9.824   5.059   8.931  1.00 96.41           H  
ATOM   3487  CA  PHE A 212      -9.390   3.634   7.394  1.00 96.41           C  
ATOM   3488  HA  PHE A 212      -9.337   2.562   7.584  1.00 96.41           H  
ATOM   3489  C   PHE A 212      -8.305   3.931   6.348  1.00 96.41           C  
ATOM   3490  CB  PHE A 212     -10.797   3.930   6.865  1.00 96.41           C  
ATOM   3491  HB2 PHE A 212     -10.877   3.552   5.845  1.00 96.41           H  
ATOM   3492  HB3 PHE A 212     -10.963   5.007   6.824  1.00 96.41           H  
ATOM   3493  O   PHE A 212      -8.166   3.197   5.369  1.00 96.41           O  
ATOM   3494  CG  PHE A 212     -11.873   3.272   7.702  1.00 96.41           C  
ATOM   3495  CD1 PHE A 212     -12.318   1.980   7.375  1.00 96.41           C  
ATOM   3496  HD1 PHE A 212     -11.942   1.483   6.493  1.00 96.41           H  
ATOM   3497  CD2 PHE A 212     -12.371   3.912   8.850  1.00 96.41           C  
ATOM   3498  HD2 PHE A 212     -11.997   4.887   9.128  1.00 96.41           H  
ATOM   3499  CE1 PHE A 212     -13.245   1.329   8.203  1.00 96.41           C  
ATOM   3500  HE1 PHE A 212     -13.584   0.335   7.951  1.00 96.41           H  
ATOM   3501  CE2 PHE A 212     -13.295   3.261   9.681  1.00 96.41           C  
ATOM   3502  HE2 PHE A 212     -13.634   3.739  10.588  1.00 96.41           H  
ATOM   3503  CZ  PHE A 212     -13.716   1.960   9.366  1.00 96.41           C  
ATOM   3504  HZ  PHE A 212     -14.381   1.434  10.035  1.00 96.41           H  
ATOM   3505  N   THR A 213      -7.441   4.924   6.585  1.00 96.78           N  
ATOM   3506  H   THR A 213      -7.598   5.514   7.390  1.00 96.78           H  
ATOM   3507  CA  THR A 213      -6.205   5.109   5.805  1.00 96.78           C  
ATOM   3508  HA  THR A 213      -6.474   5.230   4.756  1.00 96.78           H  
ATOM   3509  C   THR A 213      -5.271   3.895   5.921  1.00 96.78           C  
ATOM   3510  CB  THR A 213      -5.448   6.366   6.262  1.00 96.78           C  
ATOM   3511  HB  THR A 213      -5.022   6.194   7.250  1.00 96.78           H  
ATOM   3512  O   THR A 213      -4.552   3.555   4.974  1.00 96.78           O  
ATOM   3513  CG2 THR A 213      -4.333   6.731   5.284  1.00 96.78           C  
ATOM   3514 HG21 THR A 213      -4.725   6.740   4.267  1.00 96.78           H  
ATOM   3515 HG22 THR A 213      -3.946   7.724   5.513  1.00 96.78           H  
ATOM   3516 HG23 THR A 213      -3.517   6.012   5.363  1.00 96.78           H  
ATOM   3517  OG1 THR A 213      -6.309   7.474   6.339  1.00 96.78           O  
ATOM   3518  HG1 THR A 213      -6.690   7.462   7.220  1.00 96.78           H  
ATOM   3519  N   LEU A 214      -5.299   3.188   7.059  1.00 96.98           N  
ATOM   3520  H   LEU A 214      -5.929   3.477   7.794  1.00 96.98           H  
ATOM   3521  CA  LEU A 214      -4.548   1.950   7.256  1.00 96.98           C  
ATOM   3522  HA  LEU A 214      -3.505   2.145   7.008  1.00 96.98           H  
ATOM   3523  C   LEU A 214      -5.058   0.834   6.342  1.00 96.98           C  
ATOM   3524  CB  LEU A 214      -4.646   1.519   8.730  1.00 96.98           C  
ATOM   3525  HB2 LEU A 214      -4.321   2.343   9.366  1.00 96.98           H  
ATOM   3526  HB3 LEU A 214      -5.690   1.310   8.963  1.00 96.98           H  
ATOM   3527  O   LEU A 214      -4.243   0.128   5.746  1.00 96.98           O  
ATOM   3528  CG  LEU A 214      -3.832   0.261   9.081  1.00 96.98           C  
ATOM   3529  HG  LEU A 214      -4.170  -0.576   8.470  1.00 96.98           H  
ATOM   3530  CD1 LEU A 214      -2.327   0.455   8.866  1.00 96.98           C  
ATOM   3531 HD11 LEU A 214      -1.986   1.324   9.429  1.00 96.98           H  
ATOM   3532 HD12 LEU A 214      -2.118   0.589   7.805  1.00 96.98           H  
ATOM   3533 HD13 LEU A 214      -1.798  -0.434   9.211  1.00 96.98           H  
ATOM   3534  CD2 LEU A 214      -4.058  -0.105  10.542  1.00 96.98           C  
ATOM   3535 HD21 LEU A 214      -3.700   0.687  11.200  1.00 96.98           H  
ATOM   3536 HD22 LEU A 214      -3.531  -1.033  10.758  1.00 96.98           H  
ATOM   3537 HD23 LEU A 214      -5.121  -0.265  10.725  1.00 96.98           H  
ATOM   3538  N   THR A 215      -6.376   0.702   6.190  1.00 96.76           N  
ATOM   3539  H   THR A 215      -6.985   1.351   6.668  1.00 96.76           H  
ATOM   3540  CA  THR A 215      -7.033  -0.433   5.520  1.00 96.76           C  
ATOM   3541  HA  THR A 215      -6.332  -1.268   5.487  1.00 96.76           H  
ATOM   3542  C   THR A 215      -7.418  -0.182   4.067  1.00 96.76           C  
ATOM   3543  CB  THR A 215      -8.255  -0.909   6.315  1.00 96.76           C  
ATOM   3544  HB  THR A 215      -8.726  -1.743   5.794  1.00 96.76           H  
ATOM   3545  O   THR A 215      -7.727  -1.136   3.362  1.00 96.76           O  
ATOM   3546  CG2 THR A 215      -7.849  -1.358   7.719  1.00 96.76           C  
ATOM   3547 HG21 THR A 215      -8.664  -1.915   8.180  1.00 96.76           H  
ATOM   3548 HG22 THR A 215      -6.981  -2.016   7.668  1.00 96.76           H  
ATOM   3549 HG23 THR A 215      -7.606  -0.497   8.342  1.00 96.76           H  
ATOM   3550  OG1 THR A 215      -9.172   0.149   6.456  1.00 96.76           O  
ATOM   3551  HG1 THR A 215      -9.930  -0.186   6.940  1.00 96.76           H  
ATOM   3552  N   SER A 216      -7.318   1.061   3.589  1.00 95.99           N  
ATOM   3553  H   SER A 216      -7.203   1.809   4.257  1.00 95.99           H  
ATOM   3554  CA  SER A 216      -7.616   1.443   2.203  1.00 95.99           C  
ATOM   3555  HA  SER A 216      -8.688   1.324   2.048  1.00 95.99           H  
ATOM   3556  C   SER A 216      -6.891   0.581   1.160  1.00 95.99           C  
ATOM   3557  CB  SER A 216      -7.266   2.920   1.989  1.00 95.99           C  
ATOM   3558  HB2 SER A 216      -7.863   3.528   2.669  1.00 95.99           H  
ATOM   3559  HB3 SER A 216      -7.511   3.201   0.965  1.00 95.99           H  
ATOM   3560  O   SER A 216      -5.724   0.225   1.335  1.00 95.99           O  
ATOM   3561  OG  SER A 216      -5.886   3.170   2.229  1.00 95.99           O  
ATOM   3562  HG  SER A 216      -5.743   4.110   2.095  1.00 95.99           H  
ATOM   3563  N   LEU A 217      -7.544   0.265   0.045  1.00 95.46           N  
ATOM   3564  H   LEU A 217      -8.508   0.544  -0.070  1.00 95.46           H  
ATOM   3565  CA  LEU A 217      -6.881  -0.389  -1.082  1.00 95.46           C  
ATOM   3566  HA  LEU A 217      -6.336  -1.251  -0.697  1.00 95.46           H  
ATOM   3567  C   LEU A 217      -5.851   0.560  -1.724  1.00 95.46           C  
ATOM   3568  CB  LEU A 217      -7.959  -0.931  -2.037  1.00 95.46           C  
ATOM   3569  HB2 LEU A 217      -8.530  -1.665  -1.468  1.00 95.46           H  
ATOM   3570  HB3 LEU A 217      -8.648  -0.134  -2.317  1.00 95.46           H  
ATOM   3571  O   LEU A 217      -6.024   1.778  -1.749  1.00 95.46           O  
ATOM   3572  CG  LEU A 217      -7.422  -1.617  -3.308  1.00 95.46           C  
ATOM   3573  HG  LEU A 217      -6.423  -2.008  -3.117  1.00 95.46           H  
ATOM   3574  CD1 LEU A 217      -8.299  -2.798  -3.710  1.00 95.46           C  
ATOM   3575 HD11 LEU A 217      -7.918  -3.262  -4.620  1.00 95.46           H  
ATOM   3576 HD12 LEU A 217      -8.308  -3.543  -2.913  1.00 95.46           H  
ATOM   3577 HD13 LEU A 217      -9.319  -2.459  -3.888  1.00 95.46           H  
ATOM   3578  CD2 LEU A 217      -7.362  -0.641  -4.487  1.00 95.46           C  
ATOM   3579 HD21 LEU A 217      -8.365  -0.268  -4.695  1.00 95.46           H  
ATOM   3580 HD22 LEU A 217      -6.709   0.203  -4.266  1.00 95.46           H  
ATOM   3581 HD23 LEU A 217      -7.000  -1.153  -5.379  1.00 95.46           H  
ATOM   3582  N   GLY A 218      -4.756  -0.000  -2.241  1.00 95.84           N  
ATOM   3583  H   GLY A 218      -4.690  -1.008  -2.243  1.00 95.84           H  
ATOM   3584  CA  GLY A 218      -3.717   0.751  -2.939  1.00 95.84           C  
ATOM   3585  HA2 GLY A 218      -3.302   0.127  -3.730  1.00 95.84           H  
ATOM   3586  HA3 GLY A 218      -4.170   1.616  -3.422  1.00 95.84           H  
ATOM   3587  C   GLY A 218      -2.567   1.225  -2.046  1.00 95.84           C  
ATOM   3588  O   GLY A 218      -2.066   0.496  -1.176  1.00 95.84           O  
ATOM   3589  N   ALA A 219      -2.065   2.423  -2.351  1.00 95.71           N  
ATOM   3590  H   ALA A 219      -2.543   2.966  -3.056  1.00 95.71           H  
ATOM   3591  CA  ALA A 219      -0.836   2.961  -1.784  1.00 95.71           C  
ATOM   3592  HA  ALA A 219      -0.052   2.221  -1.946  1.00 95.71           H  
ATOM   3593  C   ALA A 219      -0.982   3.259  -0.279  1.00 95.71           C  
ATOM   3594  CB  ALA A 219      -0.420   4.218  -2.554  1.00 95.71           C  
ATOM   3595  HB1 ALA A 219      -1.148   5.011  -2.382  1.00 95.71           H  
ATOM   3596  HB2 ALA A 219       0.558   4.554  -2.211  1.00 95.71           H  
ATOM   3597  HB3 ALA A 219      -0.378   4.010  -3.624  1.00 95.71           H  
ATOM   3598  O   ALA A 219      -1.881   3.997   0.120  1.00 95.71           O  
ATOM   3599  N   PRO A 220      -0.073   2.756   0.572  1.00 96.48           N  
ATOM   3600  CA  PRO A 220      -0.035   3.128   1.982  1.00 96.48           C  
ATOM   3601  HA  PRO A 220      -0.998   2.887   2.431  1.00 96.48           H  
ATOM   3602  C   PRO A 220       0.257   4.624   2.167  1.00 96.48           C  
ATOM   3603  CB  PRO A 220       1.049   2.237   2.603  1.00 96.48           C  
ATOM   3604  HB2 PRO A 220       2.024   2.721   2.546  1.00 96.48           H  
ATOM   3605  HB3 PRO A 220       0.810   1.953   3.628  1.00 96.48           H  
ATOM   3606  O   PRO A 220       1.232   5.149   1.615  1.00 96.48           O  
ATOM   3607  CG  PRO A 220       1.070   1.035   1.665  1.00 96.48           C  
ATOM   3608  HG2 PRO A 220       2.016   0.492   1.678  1.00 96.48           H  
ATOM   3609  HG3 PRO A 220       0.229   0.382   1.898  1.00 96.48           H  
ATOM   3610  CD  PRO A 220       0.854   1.672   0.307  1.00 96.48           C  
ATOM   3611  HD2 PRO A 220       0.439   0.930  -0.375  1.00 96.48           H  
ATOM   3612  HD3 PRO A 220       1.791   2.072  -0.080  1.00 96.48           H  
ATOM   3613  N   ALA A 221      -0.542   5.289   2.999  1.00 97.20           N  
ATOM   3614  H   ALA A 221      -1.323   4.806   3.420  1.00 97.20           H  
ATOM   3615  CA  ALA A 221      -0.375   6.689   3.375  1.00 97.20           C  
ATOM   3616  HA  ALA A 221       0.511   7.093   2.886  1.00 97.20           H  
ATOM   3617  C   ALA A 221      -0.160   6.823   4.888  1.00 97.20           C  
ATOM   3618  CB  ALA A 221      -1.575   7.492   2.865  1.00 97.20           C  
ATOM   3619  HB1 ALA A 221      -2.498   7.091   3.284  1.00 97.20           H  
ATOM   3620  HB2 ALA A 221      -1.480   8.537   3.159  1.00 97.20           H  
ATOM   3621  HB3 ALA A 221      -1.628   7.430   1.778  1.00 97.20           H  
ATOM   3622  O   ALA A 221      -0.591   5.968   5.662  1.00 97.20           O  
ATOM   3623  N   ALA A 222       0.576   7.861   5.287  1.00 97.71           N  
ATOM   3624  H   ALA A 222       0.780   8.588   4.616  1.00 97.71           H  
ATOM   3625  CA  ALA A 222       0.690   8.229   6.692  1.00 97.71           C  
ATOM   3626  HA  ALA A 222       0.761   7.323   7.293  1.00 97.71           H  
ATOM   3627  C   ALA A 222      -0.577   8.984   7.108  1.00 97.71           C  
ATOM   3628  CB  ALA A 222       1.960   9.061   6.910  1.00 97.71           C  
ATOM   3629  HB1 ALA A 222       2.838   8.495   6.598  1.00 97.71           H  
ATOM   3630  HB2 ALA A 222       1.900   9.992   6.347  1.00 97.71           H  
ATOM   3631  HB3 ALA A 222       2.058   9.297   7.970  1.00 97.71           H  
ATOM   3632  O   ALA A 222      -1.170   9.684   6.286  1.00 97.71           O  
ATOM   3633  N   PHE A 223      -0.984   8.841   8.362  1.00 97.66           N  
ATOM   3634  H   PHE A 223      -0.444   8.269   8.996  1.00 97.66           H  
ATOM   3635  CA  PHE A 223      -2.176   9.494   8.892  1.00 97.66           C  
ATOM   3636  HA  PHE A 223      -2.306  10.452   8.389  1.00 97.66           H  
ATOM   3637  C   PHE A 223      -2.021   9.780  10.381  1.00 97.66           C  
ATOM   3638  CB  PHE A 223      -3.426   8.642   8.614  1.00 97.66           C  
ATOM   3639  HB2 PHE A 223      -4.308   9.198   8.934  1.00 97.66           H  
ATOM   3640  HB3 PHE A 223      -3.519   8.511   7.536  1.00 97.66           H  
ATOM   3641  O   PHE A 223      -1.192   9.179  11.066  1.00 97.66           O  
ATOM   3642  CG  PHE A 223      -3.444   7.276   9.275  1.00 97.66           C  
ATOM   3643  CD1 PHE A 223      -2.719   6.206   8.712  1.00 97.66           C  
ATOM   3644  HD1 PHE A 223      -2.143   6.359   7.811  1.00 97.66           H  
ATOM   3645  CD2 PHE A 223      -4.205   7.063  10.440  1.00 97.66           C  
ATOM   3646  HD2 PHE A 223      -4.782   7.869  10.869  1.00 97.66           H  
ATOM   3647  CE1 PHE A 223      -2.745   4.937   9.315  1.00 97.66           C  
ATOM   3648  HE1 PHE A 223      -2.186   4.122   8.880  1.00 97.66           H  
ATOM   3649  CE2 PHE A 223      -4.232   5.791  11.038  1.00 97.66           C  
ATOM   3650  HE2 PHE A 223      -4.826   5.614  11.923  1.00 97.66           H  
ATOM   3651  CZ  PHE A 223      -3.498   4.733  10.484  1.00 97.66           C  
ATOM   3652  HZ  PHE A 223      -3.520   3.765  10.962  1.00 97.66           H  
ATOM   3653  N   LYS A 224      -2.839  10.704  10.879  1.00 97.19           N  
ATOM   3654  H   LYS A 224      -3.524  11.119  10.264  1.00 97.19           H  
ATOM   3655  CA  LYS A 224      -2.974  10.973  12.307  1.00 97.19           C  
ATOM   3656  HA  LYS A 224      -2.111  10.571  12.838  1.00 97.19           H  
ATOM   3657  C   LYS A 224      -4.212  10.255  12.828  1.00 97.19           C  
ATOM   3658  CB  LYS A 224      -3.003  12.488  12.537  1.00 97.19           C  
ATOM   3659  HB2 LYS A 224      -2.134  12.933  12.052  1.00 97.19           H  
ATOM   3660  HB3 LYS A 224      -3.906  12.910  12.095  1.00 97.19           H  
ATOM   3661  O   LYS A 224      -5.284  10.370  12.234  1.00 97.19           O  
ATOM   3662  CG  LYS A 224      -2.956  12.825  14.031  1.00 97.19           C  
ATOM   3663  HG2 LYS A 224      -2.087  12.348  14.484  1.00 97.19           H  
ATOM   3664  HG3 LYS A 224      -3.858  12.448  14.512  1.00 97.19           H  
ATOM   3665  CD  LYS A 224      -2.863  14.339  14.249  1.00 97.19           C  
ATOM   3666  HD2 LYS A 224      -1.933  14.710  13.818  1.00 97.19           H  
ATOM   3667  HD3 LYS A 224      -3.712  14.828  13.771  1.00 97.19           H  
ATOM   3668  CE  LYS A 224      -2.890  14.611  15.755  1.00 97.19           C  
ATOM   3669  HE2 LYS A 224      -3.837  14.238  16.145  1.00 97.19           H  
ATOM   3670  HE3 LYS A 224      -2.097  14.037  16.234  1.00 97.19           H  
ATOM   3671  NZ  LYS A 224      -2.763  16.050  16.080  1.00 97.19           N  
ATOM   3672  HZ1 LYS A 224      -2.803  16.163  17.083  1.00 97.19           H  
ATOM   3673  HZ2 LYS A 224      -3.528  16.569  15.674  1.00 97.19           H  
ATOM   3674  HZ3 LYS A 224      -1.881  16.413  15.750  1.00 97.19           H  
ATOM   3675  N   PHE A 225      -4.062   9.524  13.921  1.00 96.03           N  
ATOM   3676  H   PHE A 225      -3.160   9.508  14.376  1.00 96.03           H  
ATOM   3677  CA  PHE A 225      -5.166   8.882  14.618  1.00 96.03           C  
ATOM   3678  HA  PHE A 225      -6.118   9.228  14.215  1.00 96.03           H  
ATOM   3679  C   PHE A 225      -5.101   9.291  16.081  1.00 96.03           C  
ATOM   3680  CB  PHE A 225      -5.088   7.368  14.420  1.00 96.03           C  
ATOM   3681  HB2 PHE A 225      -5.176   7.171  13.351  1.00 96.03           H  
ATOM   3682  HB3 PHE A 225      -4.115   7.008  14.753  1.00 96.03           H  
ATOM   3683  O   PHE A 225      -4.167   8.907  16.782  1.00 96.03           O  
ATOM   3684  CG  PHE A 225      -6.186   6.601  15.128  1.00 96.03           C  
ATOM   3685  CD1 PHE A 225      -5.868   5.696  16.158  1.00 96.03           C  
ATOM   3686  HD1 PHE A 225      -4.840   5.551  16.455  1.00 96.03           H  
ATOM   3687  CD2 PHE A 225      -7.532   6.806  14.768  1.00 96.03           C  
ATOM   3688  HD2 PHE A 225      -7.791   7.498  13.981  1.00 96.03           H  
ATOM   3689  CE1 PHE A 225      -6.889   4.991  16.817  1.00 96.03           C  
ATOM   3690  HE1 PHE A 225      -6.640   4.298  17.607  1.00 96.03           H  
ATOM   3691  CE2 PHE A 225      -8.552   6.111  15.440  1.00 96.03           C  
ATOM   3692  HE2 PHE A 225      -9.586   6.276  15.173  1.00 96.03           H  
ATOM   3693  CZ  PHE A 225      -8.232   5.199  16.460  1.00 96.03           C  
ATOM   3694  HZ  PHE A 225      -9.016   4.661  16.973  1.00 96.03           H  
ATOM   3695  N   LEU A 226      -6.076  10.099  16.507  1.00 93.89           N  
ATOM   3696  H   LEU A 226      -6.775  10.413  15.849  1.00 93.89           H  
ATOM   3697  CA  LEU A 226      -6.068  10.747  17.818  1.00 93.89           C  
ATOM   3698  HA  LEU A 226      -6.903  11.447  17.856  1.00 93.89           H  
ATOM   3699  C   LEU A 226      -4.803  11.613  17.970  1.00 93.89           C  
ATOM   3700  CB  LEU A 226      -6.298   9.691  18.924  1.00 93.89           C  
ATOM   3701  HB2 LEU A 226      -5.459   8.995  18.932  1.00 93.89           H  
ATOM   3702  HB3 LEU A 226      -6.308  10.184  19.896  1.00 93.89           H  
ATOM   3703  O   LEU A 226      -4.563  12.496  17.144  1.00 93.89           O  
ATOM   3704  CG  LEU A 226      -7.604   8.890  18.762  1.00 93.89           C  
ATOM   3705  HG  LEU A 226      -7.769   8.621  17.719  1.00 93.89           H  
ATOM   3706  CD1 LEU A 226      -7.506   7.589  19.551  1.00 93.89           C  
ATOM   3707 HD11 LEU A 226      -8.480   7.104  19.612  1.00 93.89           H  
ATOM   3708 HD12 LEU A 226      -7.120   7.797  20.549  1.00 93.89           H  
ATOM   3709 HD13 LEU A 226      -6.806   6.920  19.050  1.00 93.89           H  
ATOM   3710  CD2 LEU A 226      -8.809   9.699  19.242  1.00 93.89           C  
ATOM   3711 HD21 LEU A 226      -9.724   9.137  19.056  1.00 93.89           H  
ATOM   3712 HD22 LEU A 226      -8.866  10.648  18.708  1.00 93.89           H  
ATOM   3713 HD23 LEU A 226      -8.721   9.902  20.309  1.00 93.89           H  
ATOM   3714  N   ASP A 227      -3.988  11.386  18.992  1.00 92.51           N  
ATOM   3715  H   ASP A 227      -4.182  10.621  19.623  1.00 92.51           H  
ATOM   3716  CA  ASP A 227      -2.725  12.082  19.240  1.00 92.51           C  
ATOM   3717  HA  ASP A 227      -2.800  13.090  18.832  1.00 92.51           H  
ATOM   3718  C   ASP A 227      -1.508  11.430  18.561  1.00 92.51           C  
ATOM   3719  CB  ASP A 227      -2.525  12.232  20.756  1.00 92.51           C  
ATOM   3720  HB2 ASP A 227      -3.368  12.789  21.165  1.00 92.51           H  
ATOM   3721  HB3 ASP A 227      -1.627  12.824  20.931  1.00 92.51           H  
ATOM   3722  O   ASP A 227      -0.438  12.035  18.517  1.00 92.51           O  
ATOM   3723  CG  ASP A 227      -2.405  10.904  21.518  1.00 92.51           C  
ATOM   3724  OD1 ASP A 227      -2.942   9.878  21.036  1.00 92.51           O  
ATOM   3725  OD2 ASP A 227      -1.859  10.932  22.643  1.00 92.51           O  
ATOM   3726  N   GLU A 228      -1.664  10.248  17.962  1.00 96.39           N  
ATOM   3727  H   GLU A 228      -2.570   9.804  18.013  1.00 96.39           H  
ATOM   3728  CA  GLU A 228      -0.558   9.484  17.387  1.00 96.39           C  
ATOM   3729  HA  GLU A 228       0.370   9.829  17.842  1.00 96.39           H  
ATOM   3730  C   GLU A 228      -0.427   9.688  15.868  1.00 96.39           C  
ATOM   3731  CB  GLU A 228      -0.691   7.994  17.745  1.00 96.39           C  
ATOM   3732  HB2 GLU A 228      -1.668   7.643  17.415  1.00 96.39           H  
ATOM   3733  HB3 GLU A 228       0.056   7.426  17.191  1.00 96.39           H  
ATOM   3734  O   GLU A 228      -1.404   9.718  15.111  1.00 96.39           O  
ATOM   3735  CG  GLU A 228      -0.537   7.682  19.251  1.00 96.39           C  
ATOM   3736  HG2 GLU A 228      -0.756   6.623  19.387  1.00 96.39           H  
ATOM   3737  HG3 GLU A 228      -1.274   8.248  19.821  1.00 96.39           H  
ATOM   3738  CD  GLU A 228       0.865   7.896  19.843  1.00 96.39           C  
ATOM   3739  OE1 GLU A 228       0.993   7.778  21.094  1.00 96.39           O  
ATOM   3740  OE2 GLU A 228       1.821   8.040  19.041  1.00 96.39           O  
ATOM   3741  N   THR A 229       0.820   9.780  15.396  1.00 97.37           N  
ATOM   3742  H   THR A 229       1.573   9.683  16.062  1.00 97.37           H  
ATOM   3743  CA  THR A 229       1.140   9.759  13.960  1.00 97.37           C  
ATOM   3744  HA  THR A 229       0.251  10.040  13.395  1.00 97.37           H  
ATOM   3745  C   THR A 229       1.531   8.347  13.536  1.00 97.37           C  
ATOM   3746  CB  THR A 229       2.221  10.780  13.589  1.00 97.37           C  
ATOM   3747  HB  THR A 229       3.134  10.570  14.147  1.00 97.37           H  
ATOM   3748  O   THR A 229       2.494   7.757  14.039  1.00 97.37           O  
ATOM   3749  CG2 THR A 229       2.528  10.791  12.090  1.00 97.37           C  
ATOM   3750 HG21 THR A 229       3.003   9.855  11.795  1.00 97.37           H  
ATOM   3751 HG22 THR A 229       3.216  11.608  11.870  1.00 97.37           H  
ATOM   3752 HG23 THR A 229       1.609  10.932  11.521  1.00 97.37           H  
ATOM   3753  OG1 THR A 229       1.756  12.068  13.922  1.00 97.37           O  
ATOM   3754  HG1 THR A 229       1.522  12.048  14.852  1.00 97.37           H  
ATOM   3755  N   ILE A 230       0.782   7.805  12.579  1.00 97.93           N  
ATOM   3756  H   ILE A 230       0.022   8.349  12.197  1.00 97.93           H  
ATOM   3757  CA  ILE A 230       0.980   6.467  12.034  1.00 97.93           C  
ATOM   3758  HA  ILE A 230       1.647   5.910  12.692  1.00 97.93           H  
ATOM   3759  C   ILE A 230       1.650   6.585  10.666  1.00 97.93           C  
ATOM   3760  CB  ILE A 230      -0.355   5.696  11.971  1.00 97.93           C  
ATOM   3761  HB  ILE A 230      -0.977   6.157  11.204  1.00 97.93           H  
ATOM   3762  O   ILE A 230       1.046   7.023   9.685  1.00 97.93           O  
ATOM   3763  CG1 ILE A 230      -1.172   5.739  13.284  1.00 97.93           C  
ATOM   3764 HG12 ILE A 230      -2.096   5.179  13.138  1.00 97.93           H  
ATOM   3765 HG13 ILE A 230      -1.461   6.768  13.497  1.00 97.93           H  
ATOM   3766  CG2 ILE A 230      -0.077   4.240  11.552  1.00 97.93           C  
ATOM   3767 HG21 ILE A 230      -1.003   3.666  11.590  1.00 97.93           H  
ATOM   3768 HG22 ILE A 230       0.300   4.227  10.530  1.00 97.93           H  
ATOM   3769 HG23 ILE A 230       0.656   3.782  12.216  1.00 97.93           H  
ATOM   3770  CD1 ILE A 230      -0.461   5.169  14.514  1.00 97.93           C  
ATOM   3771 HD11 ILE A 230       0.454   5.724  14.719  1.00 97.93           H  
ATOM   3772 HD12 ILE A 230      -0.232   4.116  14.347  1.00 97.93           H  
ATOM   3773 HD13 ILE A 230      -1.121   5.251  15.378  1.00 97.93           H  
ATOM   3774  N   ASP A 231       2.915   6.174  10.593  1.00 97.33           N  
ATOM   3775  H   ASP A 231       3.392   5.923  11.447  1.00 97.33           H  
ATOM   3776  CA  ASP A 231       3.677   6.157   9.346  1.00 97.33           C  
ATOM   3777  HA  ASP A 231       3.590   7.138   8.879  1.00 97.33           H  
ATOM   3778  C   ASP A 231       3.153   5.108   8.363  1.00 97.33           C  
ATOM   3779  CB  ASP A 231       5.158   5.885   9.623  1.00 97.33           C  
ATOM   3780  HB2 ASP A 231       5.257   4.953  10.179  1.00 97.33           H  
ATOM   3781  HB3 ASP A 231       5.685   5.772   8.676  1.00 97.33           H  
ATOM   3782  O   ASP A 231       2.637   4.055   8.739  1.00 97.33           O  
ATOM   3783  CG  ASP A 231       5.798   7.030  10.393  1.00 97.33           C  
ATOM   3784  OD1 ASP A 231       5.740   8.156   9.854  1.00 97.33           O  
ATOM   3785  OD2 ASP A 231       6.321   6.741  11.493  1.00 97.33           O  
ATOM   3786  N   ARG A 232       3.362   5.339   7.066  1.00 95.81           N  
ATOM   3787  H   ARG A 232       3.802   6.212   6.813  1.00 95.81           H  
ATOM   3788  CA  ARG A 232       3.013   4.351   6.039  1.00 95.81           C  
ATOM   3789  HA  ARG A 232       1.997   4.019   6.255  1.00 95.81           H  
ATOM   3790  C   ARG A 232       3.917   3.113   6.090  1.00 95.81           C  
ATOM   3791  CB  ARG A 232       2.987   4.993   4.649  1.00 95.81           C  
ATOM   3792  HB2 ARG A 232       2.207   5.754   4.639  1.00 95.81           H  
ATOM   3793  HB3 ARG A 232       2.710   4.224   3.927  1.00 95.81           H  
ATOM   3794  O   ARG A 232       5.135   3.215   5.937  1.00 95.81           O  
ATOM   3795  CG  ARG A 232       4.298   5.647   4.194  1.00 95.81           C  
ATOM   3796  HG2 ARG A 232       5.118   4.929   4.194  1.00 95.81           H  
ATOM   3797  HG3 ARG A 232       4.540   6.477   4.858  1.00 95.81           H  
ATOM   3798  CD  ARG A 232       4.112   6.163   2.770  1.00 95.81           C  
ATOM   3799  HD2 ARG A 232       3.941   5.312   2.112  1.00 95.81           H  
ATOM   3800  HD3 ARG A 232       3.226   6.798   2.741  1.00 95.81           H  
ATOM   3801  NE  ARG A 232       5.279   6.937   2.309  1.00 95.81           N  
ATOM   3802  HE  ARG A 232       5.884   7.314   3.025  1.00 95.81           H  
ATOM   3803  NH1 ARG A 232       4.536   7.164   0.155  1.00 95.81           N  
ATOM   3804 HH11 ARG A 232       4.620   7.532  -0.781  1.00 95.81           H  
ATOM   3805 HH12 ARG A 232       3.714   6.627   0.394  1.00 95.81           H  
ATOM   3806  NH2 ARG A 232       6.423   8.163   0.754  1.00 95.81           N  
ATOM   3807 HH21 ARG A 232       7.061   8.492   1.464  1.00 95.81           H  
ATOM   3808 HH22 ARG A 232       6.419   8.602  -0.156  1.00 95.81           H  
ATOM   3809  CZ  ARG A 232       5.415   7.408   1.082  1.00 95.81           C  
ATOM   3810  N   LYS A 233       3.322   1.919   6.162  1.00 95.86           N  
ATOM   3811  H   LYS A 233       2.330   1.899   6.351  1.00 95.86           H  
ATOM   3812  CA  LYS A 233       4.020   0.645   5.919  1.00 95.86           C  
ATOM   3813  HA  LYS A 233       4.991   0.678   6.414  1.00 95.86           H  
ATOM   3814  C   LYS A 233       4.235   0.459   4.416  1.00 95.86           C  
ATOM   3815  CB  LYS A 233       3.195  -0.505   6.527  1.00 95.86           C  
ATOM   3816  HB2 LYS A 233       3.083  -0.338   7.599  1.00 95.86           H  
ATOM   3817  HB3 LYS A 233       2.198  -0.495   6.089  1.00 95.86           H  
ATOM   3818  O   LYS A 233       3.283   0.182   3.698  1.00 95.86           O  
ATOM   3819  CG  LYS A 233       3.795  -1.905   6.301  1.00 95.86           C  
ATOM   3820  HG2 LYS A 233       3.955  -2.078   5.237  1.00 95.86           H  
ATOM   3821  HG3 LYS A 233       3.065  -2.638   6.645  1.00 95.86           H  
ATOM   3822  CD  LYS A 233       5.108  -2.139   7.062  1.00 95.86           C  
ATOM   3823  HD2 LYS A 233       5.883  -1.472   6.685  1.00 95.86           H  
ATOM   3824  HD3 LYS A 233       4.941  -1.948   8.122  1.00 95.86           H  
ATOM   3825  CE  LYS A 233       5.533  -3.598   6.858  1.00 95.86           C  
ATOM   3826  HE2 LYS A 233       5.749  -3.758   5.802  1.00 95.86           H  
ATOM   3827  HE3 LYS A 233       4.689  -4.238   7.117  1.00 95.86           H  
ATOM   3828  NZ  LYS A 233       6.703  -3.967   7.693  1.00 95.86           N  
ATOM   3829  HZ1 LYS A 233       6.912  -4.947   7.563  1.00 95.86           H  
ATOM   3830  HZ2 LYS A 233       6.476  -3.848   8.670  1.00 95.86           H  
ATOM   3831  HZ3 LYS A 233       7.516  -3.415   7.460  1.00 95.86           H  
ATOM   3832  N   ARG A 234       5.466   0.623   3.922  1.00 94.84           N  
ATOM   3833  H   ARG A 234       6.205   0.860   4.567  1.00 94.84           H  
ATOM   3834  CA  ARG A 234       5.789   0.415   2.495  1.00 94.84           C  
ATOM   3835  HA  ARG A 234       4.915   0.686   1.903  1.00 94.84           H  
ATOM   3836  C   ARG A 234       6.084  -1.056   2.188  1.00 94.84           C  
ATOM   3837  CB  ARG A 234       6.961   1.297   2.044  1.00 94.84           C  
ATOM   3838  HB2 ARG A 234       7.095   1.141   0.973  1.00 94.84           H  
ATOM   3839  HB3 ARG A 234       7.870   0.974   2.551  1.00 94.84           H  
ATOM   3840  O   ARG A 234       6.695  -1.740   3.006  1.00 94.84           O  
ATOM   3841  CG  ARG A 234       6.754   2.797   2.290  1.00 94.84           C  
ATOM   3842  HG2 ARG A 234       5.768   3.103   1.939  1.00 94.84           H  
ATOM   3843  HG3 ARG A 234       6.837   3.002   3.357  1.00 94.84           H  
ATOM   3844  CD  ARG A 234       7.831   3.571   1.522  1.00 94.84           C  
ATOM   3845  HD2 ARG A 234       7.598   3.515   0.459  1.00 94.84           H  
ATOM   3846  HD3 ARG A 234       8.795   3.091   1.690  1.00 94.84           H  
ATOM   3847  NE  ARG A 234       7.925   4.977   1.953  1.00 94.84           N  
ATOM   3848  HE  ARG A 234       7.512   5.197   2.848  1.00 94.84           H  
ATOM   3849  NH1 ARG A 234       9.239   5.711   0.216  1.00 94.84           N  
ATOM   3850 HH11 ARG A 234       9.078   4.836  -0.261  1.00 94.84           H  
ATOM   3851 HH12 ARG A 234       9.822   6.415  -0.213  1.00 94.84           H  
ATOM   3852  NH2 ARG A 234       8.868   7.055   1.955  1.00 94.84           N  
ATOM   3853 HH21 ARG A 234       8.697   7.123   2.948  1.00 94.84           H  
ATOM   3854 HH22 ARG A 234       9.556   7.679   1.558  1.00 94.84           H  
ATOM   3855  CZ  ARG A 234       8.664   5.906   1.369  1.00 94.84           C  
ATOM   3856  N   TYR A 235       5.738  -1.495   0.978  1.00 95.97           N  
ATOM   3857  H   TYR A 235       5.220  -0.877   0.368  1.00 95.97           H  
ATOM   3858  CA  TYR A 235       6.013  -2.844   0.470  1.00 95.97           C  
ATOM   3859  HA  TYR A 235       6.476  -3.440   1.257  1.00 95.97           H  
ATOM   3860  C   TYR A 235       7.007  -2.772  -0.696  1.00 95.97           C  
ATOM   3861  CB  TYR A 235       4.703  -3.547   0.093  1.00 95.97           C  
ATOM   3862  HB2 TYR A 235       4.312  -3.092  -0.817  1.00 95.97           H  
ATOM   3863  HB3 TYR A 235       4.914  -4.594  -0.124  1.00 95.97           H  
ATOM   3864  O   TYR A 235       6.653  -2.919  -1.862  1.00 95.97           O  
ATOM   3865  CG  TYR A 235       3.630  -3.473   1.154  1.00 95.97           C  
ATOM   3866  CD1 TYR A 235       3.693  -4.313   2.281  1.00 95.97           C  
ATOM   3867  HD1 TYR A 235       4.480  -5.047   2.368  1.00 95.97           H  
ATOM   3868  CD2 TYR A 235       2.591  -2.533   1.022  1.00 95.97           C  
ATOM   3869  HD2 TYR A 235       2.542  -1.904   0.145  1.00 95.97           H  
ATOM   3870  CE1 TYR A 235       2.728  -4.190   3.298  1.00 95.97           C  
ATOM   3871  HE1 TYR A 235       2.761  -4.817   4.177  1.00 95.97           H  
ATOM   3872  CE2 TYR A 235       1.614  -2.428   2.025  1.00 95.97           C  
ATOM   3873  HE2 TYR A 235       0.799  -1.728   1.920  1.00 95.97           H  
ATOM   3874  OH  TYR A 235       0.755  -3.130   4.134  1.00 95.97           O  
ATOM   3875  HH  TYR A 235       0.146  -2.403   3.985  1.00 95.97           H  
ATOM   3876  CZ  TYR A 235       1.692  -3.246   3.168  1.00 95.97           C  
ATOM   3877  N   THR A 236       8.271  -2.489  -0.381  1.00 94.47           N  
ATOM   3878  H   THR A 236       8.519  -2.363   0.590  1.00 94.47           H  
ATOM   3879  CA  THR A 236       9.342  -2.252  -1.373  1.00 94.47           C  
ATOM   3880  HA  THR A 236       8.902  -1.791  -2.257  1.00 94.47           H  
ATOM   3881  C   THR A 236      10.038  -3.528  -1.860  1.00 94.47           C  
ATOM   3882  CB  THR A 236      10.386  -1.278  -0.815  1.00 94.47           C  
ATOM   3883  HB  THR A 236      11.215  -1.178  -1.516  1.00 94.47           H  
ATOM   3884  O   THR A 236      11.031  -3.465  -2.581  1.00 94.47           O  
ATOM   3885  CG2 THR A 236       9.801   0.109  -0.557  1.00 94.47           C  
ATOM   3886 HG21 THR A 236      10.598   0.781  -0.236  1.00 94.47           H  
ATOM   3887 HG22 THR A 236       9.359   0.494  -1.476  1.00 94.47           H  
ATOM   3888 HG23 THR A 236       9.039   0.055   0.221  1.00 94.47           H  
ATOM   3889  OG1 THR A 236      10.865  -1.755   0.424  1.00 94.47           O  
ATOM   3890  HG1 THR A 236      11.812  -1.886   0.332  1.00 94.47           H  
ATOM   3891  N   SER A 237       9.560  -4.701  -1.440  1.00 94.39           N  
ATOM   3892  H   SER A 237       8.703  -4.691  -0.906  1.00 94.39           H  
ATOM   3893  CA  SER A 237      10.032  -5.998  -1.923  1.00 94.39           C  
ATOM   3894  HA  SER A 237      10.893  -5.867  -2.578  1.00 94.39           H  
ATOM   3895  C   SER A 237       8.918  -6.660  -2.715  1.00 94.39           C  
ATOM   3896  CB  SER A 237      10.468  -6.888  -0.758  1.00 94.39           C  
ATOM   3897  HB2 SER A 237       9.654  -6.964  -0.037  1.00 94.39           H  
ATOM   3898  HB3 SER A 237      11.333  -6.440  -0.267  1.00 94.39           H  
ATOM   3899  O   SER A 237       7.879  -6.998  -2.159  1.00 94.39           O  
ATOM   3900  OG  SER A 237      10.804  -8.187  -1.221  1.00 94.39           O  
ATOM   3901  HG  SER A 237      10.223  -8.798  -0.763  1.00 94.39           H  
ATOM   3902  N   THR A 238       9.160  -6.893  -4.000  1.00 96.26           N  
ATOM   3903  H   THR A 238      10.007  -6.536  -4.420  1.00 96.26           H  
ATOM   3904  CA  THR A 238       8.241  -7.603  -4.899  1.00 96.26           C  
ATOM   3905  HA  THR A 238       7.220  -7.472  -4.542  1.00 96.26           H  
ATOM   3906  C   THR A 238       8.494  -9.111  -4.938  1.00 96.26           C  
ATOM   3907  CB  THR A 238       8.313  -7.008  -6.306  1.00 96.26           C  
ATOM   3908  HB  THR A 238       7.699  -7.613  -6.973  1.00 96.26           H  
ATOM   3909  O   THR A 238       7.893  -9.823  -5.732  1.00 96.26           O  
ATOM   3910  CG2 THR A 238       7.786  -5.578  -6.350  1.00 96.26           C  
ATOM   3911 HG21 THR A 238       8.396  -4.924  -5.727  1.00 96.26           H  
ATOM   3912 HG22 THR A 238       6.753  -5.555  -6.004  1.00 96.26           H  
ATOM   3913 HG23 THR A 238       7.781  -5.222  -7.381  1.00 96.26           H  
ATOM   3914  OG1 THR A 238       9.662  -6.981  -6.729  1.00 96.26           O  
ATOM   3915  HG1 THR A 238       9.733  -6.346  -7.446  1.00 96.26           H  
ATOM   3916  N   LYS A 239       9.373  -9.633  -4.072  1.00 95.47           N  
ATOM   3917  H   LYS A 239       9.835  -9.003  -3.432  1.00 95.47           H  
ATOM   3918  CA  LYS A 239       9.700 -11.066  -4.043  1.00 95.47           C  
ATOM   3919  HA  LYS A 239      10.043 -11.372  -5.031  1.00 95.47           H  
ATOM   3920  C   LYS A 239       8.486 -11.944  -3.744  1.00 95.47           C  
ATOM   3921  CB  LYS A 239      10.798 -11.351  -3.016  1.00 95.47           C  
ATOM   3922  HB2 LYS A 239      10.924 -12.432  -2.944  1.00 95.47           H  
ATOM   3923  HB3 LYS A 239      10.485 -10.980  -2.041  1.00 95.47           H  
ATOM   3924  O   LYS A 239       8.379 -13.014  -4.324  1.00 95.47           O  
ATOM   3925  CG  LYS A 239      12.145 -10.729  -3.404  1.00 95.47           C  
ATOM   3926  HG2 LYS A 239      12.457 -11.112  -4.376  1.00 95.47           H  
ATOM   3927  HG3 LYS A 239      12.053  -9.644  -3.456  1.00 95.47           H  
ATOM   3928  CD  LYS A 239      13.184 -11.103  -2.345  1.00 95.47           C  
ATOM   3929  HD2 LYS A 239      12.847 -10.732  -1.377  1.00 95.47           H  
ATOM   3930  HD3 LYS A 239      13.271 -12.188  -2.298  1.00 95.47           H  
ATOM   3931  CE  LYS A 239      14.543 -10.490  -2.683  1.00 95.47           C  
ATOM   3932  HE2 LYS A 239      14.868 -10.878  -3.648  1.00 95.47           H  
ATOM   3933  HE3 LYS A 239      14.421  -9.411  -2.775  1.00 95.47           H  
ATOM   3934  NZ  LYS A 239      15.531 -10.814  -1.625  1.00 95.47           N  
ATOM   3935  HZ1 LYS A 239      16.431 -10.406  -1.833  1.00 95.47           H  
ATOM   3936  HZ2 LYS A 239      15.212 -10.456  -0.736  1.00 95.47           H  
ATOM   3937  HZ3 LYS A 239      15.628 -11.815  -1.536  1.00 95.47           H  
ATOM   3938  N   GLU A 240       7.583 -11.483  -2.875  1.00 94.66           N  
ATOM   3939  H   GLU A 240       7.707 -10.564  -2.474  1.00 94.66           H  
ATOM   3940  CA  GLU A 240       6.419 -12.272  -2.447  1.00 94.66           C  
ATOM   3941  HA  GLU A 240       6.773 -13.239  -2.093  1.00 94.66           H  
ATOM   3942  C   GLU A 240       5.457 -12.594  -3.598  1.00 94.66           C  
ATOM   3943  CB  GLU A 240       5.706 -11.592  -1.256  1.00 94.66           C  
ATOM   3944  HB2 GLU A 240       4.930 -12.271  -0.902  1.00 94.66           H  
ATOM   3945  HB3 GLU A 240       6.432 -11.484  -0.450  1.00 94.66           H  
ATOM   3946  O   GLU A 240       4.815 -13.634  -3.575  1.00 94.66           O  
ATOM   3947  CG  GLU A 240       5.072 -10.208  -1.525  1.00 94.66           C  
ATOM   3948  HG2 GLU A 240       5.872  -9.515  -1.784  1.00 94.66           H  
ATOM   3949  HG3 GLU A 240       4.404 -10.280  -2.382  1.00 94.66           H  
ATOM   3950  CD  GLU A 240       4.280  -9.636  -0.319  1.00 94.66           C  
ATOM   3951  OE1 GLU A 240       3.687  -8.535  -0.432  1.00 94.66           O  
ATOM   3952  OE2 GLU A 240       4.269 -10.253   0.773  1.00 94.66           O  
ATOM   3953  N   VAL A 241       5.403 -11.758  -4.641  1.00 96.41           N  
ATOM   3954  H   VAL A 241       5.999 -10.943  -4.657  1.00 96.41           H  
ATOM   3955  CA  VAL A 241       4.510 -11.999  -5.785  1.00 96.41           C  
ATOM   3956  HA  VAL A 241       3.640 -12.540  -5.414  1.00 96.41           H  
ATOM   3957  C   VAL A 241       5.117 -12.896  -6.862  1.00 96.41           C  
ATOM   3958  CB  VAL A 241       3.966 -10.701  -6.399  1.00 96.41           C  
ATOM   3959  HB  VAL A 241       3.312 -10.970  -7.228  1.00 96.41           H  
ATOM   3960  O   VAL A 241       4.419 -13.281  -7.793  1.00 96.41           O  
ATOM   3961  CG1 VAL A 241       3.125  -9.927  -5.379  1.00 96.41           C  
ATOM   3962 HG11 VAL A 241       3.740  -9.601  -4.541  1.00 96.41           H  
ATOM   3963 HG12 VAL A 241       2.335 -10.576  -5.000  1.00 96.41           H  
ATOM   3964 HG13 VAL A 241       2.665  -9.064  -5.861  1.00 96.41           H  
ATOM   3965  CG2 VAL A 241       5.047  -9.771  -6.957  1.00 96.41           C  
ATOM   3966 HG21 VAL A 241       4.573  -9.021  -7.589  1.00 96.41           H  
ATOM   3967 HG22 VAL A 241       5.559  -9.270  -6.136  1.00 96.41           H  
ATOM   3968 HG23 VAL A 241       5.760 -10.335  -7.559  1.00 96.41           H  
ATOM   3969  N   LEU A 242       6.408 -13.239  -6.771  1.00 95.45           N  
ATOM   3970  H   LEU A 242       6.926 -12.979  -5.944  1.00 95.45           H  
ATOM   3971  CA  LEU A 242       7.055 -14.069  -7.791  1.00 95.45           C  
ATOM   3972  HA  LEU A 242       6.837 -13.649  -8.772  1.00 95.45           H  
ATOM   3973  C   LEU A 242       6.485 -15.488  -7.808  1.00 95.45           C  
ATOM   3974  CB  LEU A 242       8.576 -14.101  -7.573  1.00 95.45           C  
ATOM   3975  HB2 LEU A 242       9.010 -14.814  -8.273  1.00 95.45           H  
ATOM   3976  HB3 LEU A 242       8.773 -14.471  -6.567  1.00 95.45           H  
ATOM   3977  O   LEU A 242       6.386 -16.076  -8.882  1.00 95.45           O  
ATOM   3978  CG  LEU A 242       9.277 -12.745  -7.761  1.00 95.45           C  
ATOM   3979  HG  LEU A 242       8.863 -12.015  -7.065  1.00 95.45           H  
ATOM   3980  CD1 LEU A 242      10.765 -12.912  -7.455  1.00 95.45           C  
ATOM   3981 HD11 LEU A 242      11.287 -11.966  -7.596  1.00 95.45           H  
ATOM   3982 HD12 LEU A 242      10.882 -13.239  -6.422  1.00 95.45           H  
ATOM   3983 HD13 LEU A 242      11.193 -13.670  -8.111  1.00 95.45           H  
ATOM   3984  CD2 LEU A 242       9.147 -12.198  -9.185  1.00 95.45           C  
ATOM   3985 HD21 LEU A 242       9.720 -11.275  -9.271  1.00 95.45           H  
ATOM   3986 HD22 LEU A 242       9.522 -12.928  -9.902  1.00 95.45           H  
ATOM   3987 HD23 LEU A 242       8.103 -11.970  -9.401  1.00 95.45           H  
ATOM   3988  N   ASP A 243       6.106 -16.019  -6.649  1.00 93.10           N  
ATOM   3989  H   ASP A 243       6.217 -15.472  -5.808  1.00 93.10           H  
ATOM   3990  CA  ASP A 243       5.536 -17.364  -6.496  1.00 93.10           C  
ATOM   3991  HA  ASP A 243       5.616 -17.896  -7.444  1.00 93.10           H  
ATOM   3992  C   ASP A 243       4.028 -17.328  -6.187  1.00 93.10           C  
ATOM   3993  CB  ASP A 243       6.376 -18.151  -5.476  1.00 93.10           C  
ATOM   3994  HB2 ASP A 243       5.993 -19.169  -5.404  1.00 93.10           H  
ATOM   3995  HB3 ASP A 243       6.283 -17.678  -4.499  1.00 93.10           H  
ATOM   3996  O   ASP A 243       3.442 -18.339  -5.813  1.00 93.10           O  
ATOM   3997  CG  ASP A 243       7.859 -18.216  -5.883  1.00 93.10           C  
ATOM   3998  OD1 ASP A 243       8.151 -18.408  -7.098  1.00 93.10           O  
ATOM   3999  OD2 ASP A 243       8.720 -18.009  -5.001  1.00 93.10           O  
ATOM   4000  N   ALA A 244       3.403 -16.161  -6.360  1.00 95.90           N  
ATOM   4001  H   ALA A 244       3.932 -15.398  -6.759  1.00 95.90           H  
ATOM   4002  CA  ALA A 244       1.978 -15.939  -6.153  1.00 95.90           C  
ATOM   4003  HA  ALA A 244       1.624 -16.598  -5.360  1.00 95.90           H  
ATOM   4004  C   ALA A 244       1.153 -16.241  -7.415  1.00 95.90           C  
ATOM   4005  CB  ALA A 244       1.799 -14.491  -5.691  1.00 95.90           C  
ATOM   4006  HB1 ALA A 244       2.387 -14.327  -4.788  1.00 95.90           H  
ATOM   4007  HB2 ALA A 244       0.751 -14.290  -5.470  1.00 95.90           H  
ATOM   4008  HB3 ALA A 244       2.123 -13.812  -6.480  1.00 95.90           H  
ATOM   4009  O   ALA A 244       1.681 -16.336  -8.527  1.00 95.90           O  
ATOM   4010  N   THR A 245      -0.166 -16.315  -7.249  1.00 96.36           N  
ATOM   4011  H   THR A 245      -0.550 -16.198  -6.323  1.00 96.36           H  
ATOM   4012  CA  THR A 245      -1.107 -16.474  -8.361  1.00 96.36           C  
ATOM   4013  HA  THR A 245      -0.657 -17.115  -9.119  1.00 96.36           H  
ATOM   4014  C   THR A 245      -1.411 -15.111  -8.976  1.00 96.36           C  
ATOM   4015  CB  THR A 245      -2.394 -17.161  -7.886  1.00 96.36           C  
ATOM   4016  HB  THR A 245      -2.880 -16.546  -7.129  1.00 96.36           H  
ATOM   4017  O   THR A 245      -1.930 -14.223  -8.300  1.00 96.36           O  
ATOM   4018  CG2 THR A 245      -3.370 -17.436  -9.030  1.00 96.36           C  
ATOM   4019 HG21 THR A 245      -4.230 -17.985  -8.649  1.00 96.36           H  
ATOM   4020 HG22 THR A 245      -3.724 -16.498  -9.457  1.00 96.36           H  
ATOM   4021 HG23 THR A 245      -2.882 -18.027  -9.804  1.00 96.36           H  
ATOM   4022  OG1 THR A 245      -2.069 -18.413  -7.329  1.00 96.36           O  
ATOM   4023  HG1 THR A 245      -2.782 -18.657  -6.734  1.00 96.36           H  
ATOM   4024  N   LEU A 246      -1.106 -14.930 -10.264  1.00 95.21           N  
ATOM   4025  H   LEU A 246      -0.684 -15.696 -10.769  1.00 95.21           H  
ATOM   4026  CA  LEU A 246      -1.537 -13.754 -11.023  1.00 95.21           C  
ATOM   4027  HA  LEU A 246      -1.349 -12.861 -10.427  1.00 95.21           H  
ATOM   4028  C   LEU A 246      -3.043 -13.855 -11.293  1.00 95.21           C  
ATOM   4029  CB  LEU A 246      -0.723 -13.659 -12.328  1.00 95.21           C  
ATOM   4030  HB2 LEU A 246       0.331 -13.552 -12.073  1.00 95.21           H  
ATOM   4031  HB3 LEU A 246      -0.845 -14.593 -12.876  1.00 95.21           H  
ATOM   4032  O   LEU A 246      -3.491 -14.780 -11.968  1.00 95.21           O  
ATOM   4033  CG  LEU A 246      -1.134 -12.501 -13.262  1.00 95.21           C  
ATOM   4034  HG  LEU A 246      -2.186 -12.592 -13.531  1.00 95.21           H  
ATOM   4035  CD1 LEU A 246      -0.903 -11.127 -12.629  1.00 95.21           C  
ATOM   4036 HD11 LEU A 246      -1.569 -11.000 -11.776  1.00 95.21           H  
ATOM   4037 HD12 LEU A 246       0.131 -11.034 -12.300  1.00 95.21           H  
ATOM   4038 HD13 LEU A 246      -1.135 -10.348 -13.355  1.00 95.21           H  
ATOM   4039  CD2 LEU A 246      -0.304 -12.568 -14.544  1.00 95.21           C  
ATOM   4040 HD21 LEU A 246      -0.516 -13.508 -15.055  1.00 95.21           H  
ATOM   4041 HD22 LEU A 246      -0.581 -11.749 -15.208  1.00 95.21           H  
ATOM   4042 HD23 LEU A 246       0.759 -12.518 -14.310  1.00 95.21           H  
ATOM   4043  N   ILE A 247      -3.817 -12.894 -10.793  1.00 92.85           N  
ATOM   4044  H   ILE A 247      -3.386 -12.140 -10.278  1.00 92.85           H  
ATOM   4045  CA  ILE A 247      -5.243 -12.792 -11.092  1.00 92.85           C  
ATOM   4046  HA  ILE A 247      -5.619 -13.781 -11.355  1.00 92.85           H  
ATOM   4047  C   ILE A 247      -5.415 -11.882 -12.303  1.00 92.85           C  
ATOM   4048  CB  ILE A 247      -6.071 -12.314  -9.882  1.00 92.85           C  
ATOM   4049  HB  ILE A 247      -5.744 -11.311  -9.607  1.00 92.85           H  
ATOM   4050  O   ILE A 247      -5.172 -10.674 -12.243  1.00 92.85           O  
ATOM   4051  CG1 ILE A 247      -5.871 -13.256  -8.674  1.00 92.85           C  
ATOM   4052 HG12 ILE A 247      -6.151 -14.267  -8.968  1.00 92.85           H  
ATOM   4053 HG13 ILE A 247      -4.819 -13.272  -8.387  1.00 92.85           H  
ATOM   4054  CG2 ILE A 247      -7.565 -12.274 -10.274  1.00 92.85           C  
ATOM   4055 HG21 ILE A 247      -7.956 -13.288 -10.362  1.00 92.85           H  
ATOM   4056 HG22 ILE A 247      -7.720 -11.769 -11.227  1.00 92.85           H  
ATOM   4057 HG23 ILE A 247      -8.144 -11.728  -9.529  1.00 92.85           H  
ATOM   4058  CD1 ILE A 247      -6.685 -12.875  -7.430  1.00 92.85           C  
ATOM   4059 HD11 ILE A 247      -7.737 -12.713  -7.663  1.00 92.85           H  
ATOM   4060 HD12 ILE A 247      -6.660 -13.711  -6.731  1.00 92.85           H  
ATOM   4061 HD13 ILE A 247      -6.268 -11.981  -6.966  1.00 92.85           H  
ATOM   4062  N   HIS A 248      -5.902 -12.462 -13.394  1.00 84.16           N  
ATOM   4063  H   HIS A 248      -6.056 -13.460 -13.385  1.00 84.16           H  
ATOM   4064  CA  HIS A 248      -6.368 -11.709 -14.549  1.00 84.16           C  
ATOM   4065  HA  HIS A 248      -5.688 -10.879 -14.739  1.00 84.16           H  
ATOM   4066  C   HIS A 248      -7.747 -11.121 -14.237  1.00 84.16           C  
ATOM   4067  CB  HIS A 248      -6.350 -12.615 -15.785  1.00 84.16           C  
ATOM   4068  HB2 HIS A 248      -6.822 -12.091 -16.616  1.00 84.16           H  
ATOM   4069  HB3 HIS A 248      -6.925 -13.521 -15.592  1.00 84.16           H  
ATOM   4070  O   HIS A 248      -8.776 -11.747 -14.469  1.00 84.16           O  
ATOM   4071  CG  HIS A 248      -4.946 -12.984 -16.189  1.00 84.16           C  
ATOM   4072  CD2 HIS A 248      -4.246 -14.103 -15.822  1.00 84.16           C  
ATOM   4073  HD2 HIS A 248      -4.607 -14.903 -15.192  1.00 84.16           H  
ATOM   4074  ND1 HIS A 248      -4.111 -12.220 -16.970  1.00 84.16           N  
ATOM   4075  HD1 HIS A 248      -4.368 -11.368 -17.446  1.00 84.16           H  
ATOM   4076  CE1 HIS A 248      -2.941 -12.868 -17.082  1.00 84.16           C  
ATOM   4077  HE1 HIS A 248      -2.097 -12.528 -17.664  1.00 84.16           H  
ATOM   4078  NE2 HIS A 248      -2.971 -14.017 -16.394  1.00 84.16           N  
ATOM   4079  N   GLN A 249      -7.764  -9.924 -13.653  1.00 70.98           N  
ATOM   4080  H   GLN A 249      -6.884  -9.485 -13.422  1.00 70.98           H  
ATOM   4081  CA  GLN A 249      -8.987  -9.136 -13.539  1.00 70.98           C  
ATOM   4082  HA  GLN A 249      -9.847  -9.799 -13.455  1.00 70.98           H  
ATOM   4083  C   GLN A 249      -9.143  -8.308 -14.804  1.00 70.98           C  
ATOM   4084  CB  GLN A 249      -8.961  -8.233 -12.302  1.00 70.98           C  
ATOM   4085  HB2 GLN A 249      -8.106  -7.558 -12.352  1.00 70.98           H  
ATOM   4086  HB3 GLN A 249      -9.873  -7.636 -12.291  1.00 70.98           H  
ATOM   4087  O   GLN A 249      -8.214  -7.597 -15.195  1.00 70.98           O  
ATOM   4088  CG  GLN A 249      -8.890  -9.054 -11.013  1.00 70.98           C  
ATOM   4089  HG2 GLN A 249      -9.643  -9.841 -11.045  1.00 70.98           H  
ATOM   4090  HG3 GLN A 249      -7.902  -9.508 -10.930  1.00 70.98           H  
ATOM   4091  CD  GLN A 249      -9.112  -8.196  -9.779  1.00 70.98           C  
ATOM   4092  NE2 GLN A 249      -9.841  -8.681  -8.799  1.00 70.98           N  
ATOM   4093 HE21 GLN A 249     -10.036  -8.028  -8.053  1.00 70.98           H  
ATOM   4094 HE22 GLN A 249     -10.328  -9.559  -8.914  1.00 70.98           H  
ATOM   4095  OE1 GLN A 249      -8.617  -7.090  -9.652  1.00 70.98           O  
ATOM   4096  N   SER A 250     -10.309  -8.371 -15.438  1.00 59.93           N  
ATOM   4097  H   SER A 250     -11.058  -8.948 -15.085  1.00 59.93           H  
ATOM   4098  CA  SER A 250     -10.617  -7.358 -16.434  1.00 59.93           C  
ATOM   4099  HA  SER A 250      -9.750  -7.243 -17.084  1.00 59.93           H  
ATOM   4100  C   SER A 250     -10.872  -6.021 -15.739  1.00 59.93           C  
ATOM   4101  CB  SER A 250     -11.772  -7.777 -17.327  1.00 59.93           C  
ATOM   4102  HB2 SER A 250     -11.784  -8.861 -17.441  1.00 59.93           H  
ATOM   4103  HB3 SER A 250     -11.642  -7.326 -18.310  1.00 59.93           H  
ATOM   4104  O   SER A 250     -11.325  -5.965 -14.593  1.00 59.93           O  
ATOM   4105  OG  SER A 250     -12.983  -7.326 -16.793  1.00 59.93           O  
ATOM   4106  HG  SER A 250     -13.636  -7.643 -17.421  1.00 59.93           H  
ATOM   4107  N   ILE A 251     -10.601  -4.932 -16.453  1.00 52.98           N  
ATOM   4108  H   ILE A 251     -10.250  -5.056 -17.393  1.00 52.98           H  
ATOM   4109  CA  ILE A 251     -10.851  -3.566 -15.976  1.00 52.98           C  
ATOM   4110  HA  ILE A 251     -10.325  -3.421 -15.032  1.00 52.98           H  
ATOM   4111  C   ILE A 251     -12.351  -3.354 -15.689  1.00 52.98           C  
ATOM   4112  CB  ILE A 251     -10.291  -2.567 -17.019  1.00 52.98           C  
ATOM   4113  HB  ILE A 251     -10.769  -2.771 -17.977  1.00 52.98           H  
ATOM   4114  O   ILE A 251     -12.712  -2.522 -14.862  1.00 52.98           O  
ATOM   4115  CG1 ILE A 251      -8.761  -2.760 -17.181  1.00 52.98           C  
ATOM   4116 HG12 ILE A 251      -8.261  -2.478 -16.254  1.00 52.98           H  
ATOM   4117 HG13 ILE A 251      -8.537  -3.810 -17.371  1.00 52.98           H  
ATOM   4118  CG2 ILE A 251     -10.601  -1.108 -16.635  1.00 52.98           C  
ATOM   4119 HG21 ILE A 251     -11.678  -0.944 -16.606  1.00 52.98           H  
ATOM   4120 HG22 ILE A 251     -10.182  -0.881 -15.655  1.00 52.98           H  
ATOM   4121 HG23 ILE A 251     -10.199  -0.417 -17.376  1.00 52.98           H  
ATOM   4122  CD1 ILE A 251      -8.143  -1.972 -18.342  1.00 52.98           C  
ATOM   4123 HD11 ILE A 251      -8.687  -2.182 -19.263  1.00 52.98           H  
ATOM   4124 HD12 ILE A 251      -7.104  -2.275 -18.468  1.00 52.98           H  
ATOM   4125 HD13 ILE A 251      -8.166  -0.901 -18.138  1.00 52.98           H  
ATOM   4126  N   THR A 252     -13.223  -4.128 -16.341  1.00 62.54           N  
ATOM   4127  H   THR A 252     -12.867  -4.837 -16.965  1.00 62.54           H  
ATOM   4128  CA  THR A 252     -14.685  -4.053 -16.226  1.00 62.54           C  
ATOM   4129  HA  THR A 252     -14.969  -3.067 -15.858  1.00 62.54           H  
ATOM   4130  C   THR A 252     -15.280  -5.075 -15.249  1.00 62.54           C  
ATOM   4131  CB  THR A 252     -15.320  -4.243 -17.615  1.00 62.54           C  
ATOM   4132  HB  THR A 252     -16.406  -4.215 -17.530  1.00 62.54           H  
ATOM   4133  O   THR A 252     -16.484  -5.053 -15.015  1.00 62.54           O  
ATOM   4134  CG2 THR A 252     -14.875  -3.169 -18.610  1.00 62.54           C  
ATOM   4135 HG21 THR A 252     -15.087  -2.181 -18.201  1.00 62.54           H  
ATOM   4136 HG22 THR A 252     -15.427  -3.287 -19.542  1.00 62.54           H  
ATOM   4137 HG23 THR A 252     -13.809  -3.253 -18.819  1.00 62.54           H  
ATOM   4138  OG1 THR A 252     -14.921  -5.488 -18.141  1.00 62.54           O  
ATOM   4139  HG1 THR A 252     -15.068  -5.480 -19.089  1.00 62.54           H  
ATOM   4140  N   GLY A 253     -14.480  -5.999 -14.703  1.00 54.61           N  
ATOM   4141  H   GLY A 253     -13.498  -5.973 -14.938  1.00 54.61           H  
ATOM   4142  CA  GLY A 253     -14.967  -7.181 -13.979  1.00 54.61           C  
ATOM   4143  HA2 GLY A 253     -15.720  -6.870 -13.254  1.00 54.61           H  
ATOM   4144  HA3 GLY A 253     -14.132  -7.628 -13.439  1.00 54.61           H  
ATOM   4145  C   GLY A 253     -15.591  -8.271 -14.869  1.00 54.61           C  
ATOM   4146  O   GLY A 253     -15.929  -9.340 -14.369  1.00 54.61           O  
ATOM   4147  N   LEU A 254     -15.716  -8.038 -16.179  1.00 48.77           N  
ATOM   4148  H   LEU A 254     -15.417  -7.136 -16.520  1.00 48.77           H  
ATOM   4149  CA  LEU A 254     -16.177  -9.007 -17.176  1.00 48.77           C  
ATOM   4150  HA  LEU A 254     -16.731  -9.811 -16.691  1.00 48.77           H  
ATOM   4151  C   LEU A 254     -14.972  -9.617 -17.898  1.00 48.77           C  
ATOM   4152  CB  LEU A 254     -17.102  -8.288 -18.176  1.00 48.77           C  
ATOM   4153  HB2 LEU A 254     -16.530  -7.507 -18.676  1.00 48.77           H  
ATOM   4154  HB3 LEU A 254     -17.414  -8.998 -18.942  1.00 48.77           H  
ATOM   4155  O   LEU A 254     -14.200  -8.866 -18.487  1.00 48.77           O  
ATOM   4156  CG  LEU A 254     -18.354  -7.652 -17.544  1.00 48.77           C  
ATOM   4157  HG  LEU A 254     -18.073  -7.026 -16.697  1.00 48.77           H  
ATOM   4158  CD1 LEU A 254     -19.056  -6.759 -18.566  1.00 48.77           C  
ATOM   4159 HD11 LEU A 254     -18.378  -5.969 -18.889  1.00 48.77           H  
ATOM   4160 HD12 LEU A 254     -19.359  -7.348 -19.432  1.00 48.77           H  
ATOM   4161 HD13 LEU A 254     -19.936  -6.302 -18.113  1.00 48.77           H  
ATOM   4162  CD2 LEU A 254     -19.336  -8.723 -17.068  1.00 48.77           C  
ATOM   4163 HD21 LEU A 254     -19.612  -9.376 -17.895  1.00 48.77           H  
ATOM   4164 HD22 LEU A 254     -18.886  -9.312 -16.269  1.00 48.77           H  
ATOM   4165 HD23 LEU A 254     -20.233  -8.245 -16.673  1.00 48.77           H  
ATOM   4166  N   TYR A 255     -14.788 -10.940 -17.851  1.00 45.90           N  
ATOM   4167  H   TYR A 255     -15.470 -11.507 -17.369  1.00 45.90           H  
ATOM   4168  CA  TYR A 255     -13.763 -11.622 -18.654  1.00 45.90           C  
ATOM   4169  HA  TYR A 255     -12.772 -11.363 -18.283  1.00 45.90           H  
ATOM   4170  C   TYR A 255     -13.867 -11.160 -20.116  1.00 45.90           C  
ATOM   4171  CB  TYR A 255     -13.945 -13.153 -18.571  1.00 45.90           C  
ATOM   4172  HB2 TYR A 255     -14.991 -13.392 -18.379  1.00 45.90           H  
ATOM   4173  HB3 TYR A 255     -13.711 -13.582 -19.545  1.00 45.90           H  
ATOM   4174  O   TYR A 255     -14.896 -11.373 -20.753  1.00 45.90           O  
ATOM   4175  CG  TYR A 255     -13.069 -13.857 -17.550  1.00 45.90           C  
ATOM   4176  CD1 TYR A 255     -11.837 -14.407 -17.958  1.00 45.90           C  
ATOM   4177  HD1 TYR A 255     -11.517 -14.309 -18.985  1.00 45.90           H  
ATOM   4178  CD2 TYR A 255     -13.489 -13.996 -16.213  1.00 45.90           C  
ATOM   4179  HD2 TYR A 255     -14.437 -13.583 -15.903  1.00 45.90           H  
ATOM   4180  CE1 TYR A 255     -11.026 -15.093 -17.034  1.00 45.90           C  
ATOM   4181  HE1 TYR A 255     -10.084 -15.521 -17.343  1.00 45.90           H  
ATOM   4182  CE2 TYR A 255     -12.681 -14.683 -15.284  1.00 45.90           C  
ATOM   4183  HE2 TYR A 255     -13.009 -14.791 -14.261  1.00 45.90           H  
ATOM   4184  OH  TYR A 255     -10.666 -15.905 -14.808  1.00 45.90           O  
ATOM   4185  HH  TYR A 255     -11.079 -15.949 -13.943  1.00 45.90           H  
ATOM   4186  CZ  TYR A 255     -11.446 -15.234 -15.697  1.00 45.90           C  
ATOM   4187  N   GLU A 256     -12.819 -10.524 -20.641  1.00 44.69           N  
ATOM   4188  H   GLU A 256     -12.000 -10.354 -20.074  1.00 44.69           H  
ATOM   4189  CA  GLU A 256     -12.665 -10.396 -22.089  1.00 44.69           C  
ATOM   4190  HA  GLU A 256     -13.632 -10.199 -22.553  1.00 44.69           H  
ATOM   4191  C   GLU A 256     -12.177 -11.763 -22.579  1.00 44.69           C  
ATOM   4192  CB  GLU A 256     -11.724  -9.233 -22.464  1.00 44.69           C  
ATOM   4193  HB2 GLU A 256     -10.791  -9.322 -21.908  1.00 44.69           H  
ATOM   4194  HB3 GLU A 256     -11.506  -9.303 -23.530  1.00 44.69           H  
ATOM   4195  O   GLU A 256     -11.053 -12.169 -22.279  1.00 44.69           O  
ATOM   4196  CG  GLU A 256     -12.366  -7.859 -22.182  1.00 44.69           C  
ATOM   4197  HG2 GLU A 256     -13.334  -7.820 -22.680  1.00 44.69           H  
ATOM   4198  HG3 GLU A 256     -12.540  -7.772 -21.110  1.00 44.69           H  
ATOM   4199  CD  GLU A 256     -11.525  -6.650 -22.643  1.00 44.69           C  
ATOM   4200  OE1 GLU A 256     -11.991  -5.509 -22.405  1.00 44.69           O  
ATOM   4201  OE2 GLU A 256     -10.404  -6.838 -23.169  1.00 44.69           O  
ATOM   4202  N   THR A 257     -13.085 -12.515 -23.203  1.00 41.25           N  
ATOM   4203  H   THR A 257     -14.008 -12.130 -23.341  1.00 41.25           H  
ATOM   4204  CA  THR A 257     -12.788 -13.740 -23.961  1.00 41.25           C  
ATOM   4205  HA  THR A 257     -12.089 -14.366 -23.407  1.00 41.25           H  
ATOM   4206  C   THR A 257     -12.127 -13.410 -25.284  1.00 41.25           C  
ATOM   4207  CB  THR A 257     -14.058 -14.529 -24.269  1.00 41.25           C  
ATOM   4208  HB  THR A 257     -13.818 -15.333 -24.965  1.00 41.25           H  
ATOM   4209  O   THR A 257     -12.636 -12.471 -25.941  1.00 41.25           O  
ATOM   4210  CG2 THR A 257     -14.689 -15.139 -23.018  1.00 41.25           C  
ATOM   4211 HG21 THR A 257     -13.973 -15.805 -22.537  1.00 41.25           H  
ATOM   4212 HG22 THR A 257     -15.575 -15.706 -23.304  1.00 41.25           H  
ATOM   4213 HG23 THR A 257     -14.976 -14.350 -22.323  1.00 41.25           H  
ATOM   4214  OG1 THR A 257     -14.973 -13.647 -24.874  1.00 41.25           O  
ATOM   4215  HG1 THR A 257     -14.416 -13.104 -25.437  1.00 41.25           H  
ATOM   4216  OXT THR A 257     -11.200 -14.163 -25.641  1.00 41.25           O  
TER    4217      THR A 257                                                       
END   
