# Supplementary material for: Computational design of novel Cas9 PAM-interacting domains using evolution-based modelling and structural quality assessment
Source: PLoS Comput Biol. 2023 Nov 17;19(11):e1011621. doi: 10.1371/journal.pcbi.1011621 (PMC10729993; doi:10.1371/journal.pcbi.1011621)
Supplement: S1 File — This file contains the experimentally tested sequences in a zip format. It includes Fasta files, AlphaFold Prediction with PDB file, pLDDT, and more. (ZIP) [file pcbi.1011621.s001.zip › pdb/dgfx_16_relaxed_rank_1_model_3.pdb]

ATOM      1  N   THR A   1      -6.638  -0.438 -27.243  1.00 38.40           N  
ATOM      2  H   THR A   1      -6.497  -0.999 -26.415  1.00 38.40           H  
ATOM      3  H2  THR A   1      -7.023  -1.001 -27.987  1.00 38.40           H  
ATOM      4  H3  THR A   1      -7.304   0.295 -27.043  1.00 38.40           H  
ATOM      5  CA  THR A   1      -5.381   0.204 -27.685  1.00 38.40           C  
ATOM      6  HA  THR A   1      -4.654  -0.543 -28.004  1.00 38.40           H  
ATOM      7  C   THR A   1      -4.789   0.986 -26.521  1.00 38.40           C  
ATOM      8  CB  THR A   1      -5.678   1.138 -28.866  1.00 38.40           C  
ATOM      9  HB  THR A   1      -4.858   1.840 -29.018  1.00 38.40           H  
ATOM     10  O   THR A   1      -5.170   2.123 -26.304  1.00 38.40           O  
ATOM     11  CG2 THR A   1      -5.914   0.343 -30.149  1.00 38.40           C  
ATOM     12 HG21 THR A   1      -6.785  -0.306 -30.057  1.00 38.40           H  
ATOM     13 HG22 THR A   1      -6.087   1.037 -30.971  1.00 38.40           H  
ATOM     14 HG23 THR A   1      -5.033  -0.254 -30.385  1.00 38.40           H  
ATOM     15  OG1 THR A   1      -6.877   1.823 -28.603  1.00 38.40           O  
ATOM     16  HG1 THR A   1      -6.668   2.747 -28.449  1.00 38.40           H  
ATOM     17  N   GLY A   2      -3.942   0.364 -25.694  1.00 50.86           N  
ATOM     18  H   GLY A   2      -3.587  -0.552 -25.925  1.00 50.86           H  
ATOM     19  CA  GLY A   2      -3.208   1.088 -24.644  1.00 50.86           C  
ATOM     20  HA2 GLY A   2      -2.952   0.412 -23.828  1.00 50.86           H  
ATOM     21  HA3 GLY A   2      -3.811   1.901 -24.240  1.00 50.86           H  
ATOM     22  C   GLY A   2      -1.914   1.654 -25.225  1.00 50.86           C  
ATOM     23  O   GLY A   2      -1.262   0.956 -26.001  1.00 50.86           O  
ATOM     24  N   GLY A   3      -1.561   2.901 -24.906  1.00 59.45           N  
ATOM     25  H   GLY A   3      -2.161   3.456 -24.312  1.00 59.45           H  
ATOM     26  CA  GLY A   3      -0.306   3.504 -25.362  1.00 59.45           C  
ATOM     27  HA2 GLY A   3      -0.208   4.505 -24.942  1.00 59.45           H  
ATOM     28  HA3 GLY A   3      -0.328   3.588 -26.448  1.00 59.45           H  
ATOM     29  C   GLY A   3       0.921   2.679 -24.948  1.00 59.45           C  
ATOM     30  O   GLY A   3       0.917   2.010 -23.917  1.00 59.45           O  
ATOM     31  N   PHE A   4       1.984   2.720 -25.757  1.00 67.28           N  
ATOM     32  H   PHE A   4       1.904   3.230 -26.624  1.00 67.28           H  
ATOM     33  CA  PHE A   4       3.259   2.035 -25.478  1.00 67.28           C  
ATOM     34  HA  PHE A   4       3.049   1.044 -25.077  1.00 67.28           H  
ATOM     35  C   PHE A   4       4.132   2.770 -24.446  1.00 67.28           C  
ATOM     36  CB  PHE A   4       4.024   1.872 -26.798  1.00 67.28           C  
ATOM     37  HB2 PHE A   4       5.001   1.441 -26.578  1.00 67.28           H  
ATOM     38  HB3 PHE A   4       4.195   2.853 -27.241  1.00 67.28           H  
ATOM     39  O   PHE A   4       5.087   2.215 -23.900  1.00 67.28           O  
ATOM     40  CG  PHE A   4       3.330   0.974 -27.802  1.00 67.28           C  
ATOM     41  CD1 PHE A   4       3.337  -0.414 -27.600  1.00 67.28           C  
ATOM     42  HD1 PHE A   4       3.905  -0.814 -26.773  1.00 67.28           H  
ATOM     43  CD2 PHE A   4       2.692   1.504 -28.938  1.00 67.28           C  
ATOM     44  HD2 PHE A   4       2.702   2.568 -29.121  1.00 67.28           H  
ATOM     45  CE1 PHE A   4       2.667  -1.273 -28.489  1.00 67.28           C  
ATOM     46  HE1 PHE A   4       2.688  -2.342 -28.339  1.00 67.28           H  
ATOM     47  CE2 PHE A   4       2.039   0.646 -29.842  1.00 67.28           C  
ATOM     48  HE2 PHE A   4       1.553   1.053 -30.716  1.00 67.28           H  
ATOM     49  CZ  PHE A   4       2.014  -0.740 -29.611  1.00 67.28           C  
ATOM     50  HZ  PHE A   4       1.517  -1.398 -30.309  1.00 67.28           H  
ATOM     51  N   SER A   5       3.809   4.030 -24.179  1.00 68.08           N  
ATOM     52  H   SER A   5       3.000   4.417 -24.643  1.00 68.08           H  
ATOM     53  CA  SER A   5       4.553   4.961 -23.337  1.00 68.08           C  
ATOM     54  HA  SER A   5       5.151   4.414 -22.609  1.00 68.08           H  
ATOM     55  C   SER A   5       3.583   5.857 -22.580  1.00 68.08           C  
ATOM     56  CB  SER A   5       5.493   5.796 -24.209  1.00 68.08           C  
ATOM     57  HB2 SER A   5       5.952   6.584 -23.612  1.00 68.08           H  
ATOM     58  HB3 SER A   5       6.282   5.147 -24.589  1.00 68.08           H  
ATOM     59  O   SER A   5       2.439   6.035 -23.005  1.00 68.08           O  
ATOM     60  OG  SER A   5       4.792   6.340 -25.311  1.00 68.08           O  
ATOM     61  HG  SER A   5       4.346   7.150 -25.051  1.00 68.08           H  
ATOM     62  N   LYS A   6       4.028   6.427 -21.454  1.00 64.12           N  
ATOM     63  H   LYS A   6       4.989   6.280 -21.183  1.00 64.12           H  
ATOM     64  CA  LYS A   6       3.224   7.425 -20.742  1.00 64.12           C  
ATOM     65  HA  LYS A   6       2.269   6.979 -20.462  1.00 64.12           H  
ATOM     66  C   LYS A   6       2.943   8.586 -21.689  1.00 64.12           C  
ATOM     67  CB  LYS A   6       3.941   7.930 -19.489  1.00 64.12           C  
ATOM     68  HB2 LYS A   6       4.927   8.303 -19.765  1.00 64.12           H  
ATOM     69  HB3 LYS A   6       3.366   8.760 -19.078  1.00 64.12           H  
ATOM     70  O   LYS A   6       3.871   9.148 -22.261  1.00 64.12           O  
ATOM     71  CG  LYS A   6       4.083   6.849 -18.411  1.00 64.12           C  
ATOM     72  HG2 LYS A   6       4.756   6.069 -18.767  1.00 64.12           H  
ATOM     73  HG3 LYS A   6       3.111   6.416 -18.177  1.00 64.12           H  
ATOM     74  CD  LYS A   6       4.669   7.510 -17.163  1.00 64.12           C  
ATOM     75  HD2 LYS A   6       3.931   8.177 -16.718  1.00 64.12           H  
ATOM     76  HD3 LYS A   6       5.527   8.109 -17.467  1.00 64.12           H  
ATOM     77  CE  LYS A   6       5.115   6.469 -16.139  1.00 64.12           C  
ATOM     78  HE2 LYS A   6       5.577   5.641 -16.677  1.00 64.12           H  
ATOM     79  HE3 LYS A   6       4.249   6.098 -15.589  1.00 64.12           H  
ATOM     80  NZ  LYS A   6       6.118   7.083 -15.241  1.00 64.12           N  
ATOM     81  HZ1 LYS A   6       6.476   6.420 -14.569  1.00 64.12           H  
ATOM     82  HZ2 LYS A   6       5.746   7.904 -14.786  1.00 64.12           H  
ATOM     83  HZ3 LYS A   6       6.888   7.397 -15.815  1.00 64.12           H  
ATOM     84  N   GLU A   7       1.671   8.935 -21.842  1.00 63.33           N  
ATOM     85  H   GLU A   7       0.956   8.369 -21.410  1.00 63.33           H  
ATOM     86  CA  GLU A   7       1.225   9.924 -22.832  1.00 63.33           C  
ATOM     87  HA  GLU A   7       1.663   9.675 -23.798  1.00 63.33           H  
ATOM     88  C   GLU A   7       1.673  11.357 -22.518  1.00 63.33           C  
ATOM     89  CB  GLU A   7      -0.299   9.858 -22.979  1.00 63.33           C  
ATOM     90  HB2 GLU A   7      -0.623  10.659 -23.644  1.00 63.33           H  
ATOM     91  HB3 GLU A   7      -0.759  10.001 -22.002  1.00 63.33           H  
ATOM     92  O   GLU A   7       1.536  12.242 -23.359  1.00 63.33           O  
ATOM     93  CG  GLU A   7      -0.746   8.517 -23.580  1.00 63.33           C  
ATOM     94  HG2 GLU A   7      -0.224   8.370 -24.526  1.00 63.33           H  
ATOM     95  HG3 GLU A   7      -0.457   7.710 -22.907  1.00 63.33           H  
ATOM     96  CD  GLU A   7      -2.260   8.440 -23.821  1.00 63.33           C  
ATOM     97  OE1 GLU A   7      -2.669   7.439 -24.452  1.00 63.33           O  
ATOM     98  OE2 GLU A   7      -2.981   9.350 -23.360  1.00 63.33           O  
ATOM     99  N   SER A   8       2.261  11.595 -21.342  1.00 70.11           N  
ATOM    100  H   SER A   8       2.335  10.839 -20.677  1.00 70.11           H  
ATOM    101  CA  SER A   8       2.942  12.848 -21.032  1.00 70.11           C  
ATOM    102  HA  SER A   8       2.229  13.667 -21.138  1.00 70.11           H  
ATOM    103  C   SER A   8       4.095  13.078 -22.014  1.00 70.11           C  
ATOM    104  CB  SER A   8       3.450  12.846 -19.588  1.00 70.11           C  
ATOM    105  HB2 SER A   8       4.221  12.085 -19.473  1.00 70.11           H  
ATOM    106  HB3 SER A   8       3.881  13.819 -19.353  1.00 70.11           H  
ATOM    107  O   SER A   8       5.151  12.444 -21.933  1.00 70.11           O  
ATOM    108  OG  SER A   8       2.386  12.566 -18.694  1.00 70.11           O  
ATOM    109  HG  SER A   8       1.693  13.217 -18.825  1.00 70.11           H  
ATOM    110  N   ILE A   9       3.871  13.997 -22.952  1.00 70.62           N  
ATOM    111  H   ILE A   9       2.943  14.393 -23.012  1.00 70.62           H  
ATOM    112  CA  ILE A   9       4.886  14.473 -23.887  1.00 70.62           C  
ATOM    113  HA  ILE A   9       5.497  13.628 -24.205  1.00 70.62           H  
ATOM    114  C   ILE A   9       5.770  15.459 -23.134  1.00 70.62           C  
ATOM    115  CB  ILE A   9       4.249  15.109 -25.143  1.00 70.62           C  
ATOM    116  HB  ILE A   9       3.608  15.932 -24.826  1.00 70.62           H  
ATOM    117  O   ILE A   9       5.306  16.505 -22.678  1.00 70.62           O  
ATOM    118  CG1 ILE A   9       3.389  14.075 -25.906  1.00 70.62           C  
ATOM    119 HG12 ILE A   9       2.733  13.553 -25.209  1.00 70.62           H  
ATOM    120 HG13 ILE A   9       4.038  13.331 -26.368  1.00 70.62           H  
ATOM    121  CG2 ILE A   9       5.350  15.669 -26.068  1.00 70.62           C  
ATOM    122 HG21 ILE A   9       6.047  14.878 -26.345  1.00 70.62           H  
ATOM    123 HG22 ILE A   9       4.916  16.112 -26.964  1.00 70.62           H  
ATOM    124 HG23 ILE A   9       5.906  16.456 -25.559  1.00 70.62           H  
ATOM    125  CD1 ILE A   9       2.484  14.695 -26.976  1.00 70.62           C  
ATOM    126 HD11 ILE A   9       1.869  13.913 -27.422  1.00 70.62           H  
ATOM    127 HD12 ILE A   9       3.076  15.164 -27.762  1.00 70.62           H  
ATOM    128 HD13 ILE A   9       1.830  15.439 -26.520  1.00 70.62           H  
ATOM    129  N   LEU A  10       7.050  15.129 -23.024  1.00 77.41           N  
ATOM    130  H   LEU A  10       7.368  14.274 -23.459  1.00 77.41           H  
ATOM    131  CA  LEU A  10       8.052  16.055 -22.533  1.00 77.41           C  
ATOM    132  HA  LEU A  10       7.578  16.714 -21.805  1.00 77.41           H  
ATOM    133  C   LEU A  10       8.566  16.923 -23.689  1.00 77.41           C  
ATOM    134  CB  LEU A  10       9.175  15.286 -21.837  1.00 77.41           C  
ATOM    135  HB2 LEU A  10       9.538  14.537 -22.541  1.00 77.41           H  
ATOM    136  HB3 LEU A  10       9.990  15.975 -21.615  1.00 77.41           H  
ATOM    137  O   LEU A  10       8.683  16.441 -24.825  1.00 77.41           O  
ATOM    138  CG  LEU A  10       8.761  14.567 -20.544  1.00 77.41           C  
ATOM    139  HG  LEU A  10       8.032  13.793 -20.783  1.00 77.41           H  
ATOM    140  CD1 LEU A  10      10.000  13.916 -19.934  1.00 77.41           C  
ATOM    141 HD11 LEU A  10       9.726  13.379 -19.026  1.00 77.41           H  
ATOM    142 HD12 LEU A  10      10.433  13.204 -20.638  1.00 77.41           H  
ATOM    143 HD13 LEU A  10      10.743  14.674 -19.684  1.00 77.41           H  
ATOM    144  CD2 LEU A  10       8.162  15.506 -19.494  1.00 77.41           C  
ATOM    145 HD21 LEU A  10       7.999  14.957 -18.566  1.00 77.41           H  
ATOM    146 HD22 LEU A  10       7.196  15.881 -19.833  1.00 77.41           H  
ATOM    147 HD23 LEU A  10       8.837  16.340 -19.303  1.00 77.41           H  
ATOM    148  N   PRO A  11       8.874  18.205 -23.420  1.00 78.85           N  
ATOM    149  CA  PRO A  11       9.411  19.102 -24.430  1.00 78.85           C  
ATOM    150  HA  PRO A  11       8.711  19.177 -25.261  1.00 78.85           H  
ATOM    151  C   PRO A  11      10.755  18.592 -24.963  1.00 78.85           C  
ATOM    152  CB  PRO A  11       9.535  20.466 -23.742  1.00 78.85           C  
ATOM    153  HB2 PRO A  11       8.602  21.018 -23.861  1.00 78.85           H  
ATOM    154  HB3 PRO A  11      10.372  21.051 -24.122  1.00 78.85           H  
ATOM    155  O   PRO A  11      11.449  17.799 -24.324  1.00 78.85           O  
ATOM    156  CG  PRO A  11       9.723  20.104 -22.270  1.00 78.85           C  
ATOM    157  HG2 PRO A  11      10.767  19.850 -22.085  1.00 78.85           H  
ATOM    158  HG3 PRO A  11       9.399  20.907 -21.608  1.00 78.85           H  
ATOM    159  CD  PRO A  11       8.857  18.857 -22.116  1.00 78.85           C  
ATOM    160  HD2 PRO A  11       9.267  18.218 -21.335  1.00 78.85           H  
ATOM    161  HD3 PRO A  11       7.834  19.145 -21.870  1.00 78.85           H  
ATOM    162  N   LYS A  12      11.132  19.079 -26.150  1.00 79.90           N  
ATOM    163  H   LYS A  12      10.511  19.726 -26.615  1.00 79.90           H  
ATOM    164  CA  LYS A  12      12.443  18.808 -26.750  1.00 79.90           C  
ATOM    165  HA  LYS A  12      12.516  17.737 -26.943  1.00 79.90           H  
ATOM    166  C   LYS A  12      13.574  19.156 -25.778  1.00 79.90           C  
ATOM    167  CB  LYS A  12      12.578  19.543 -28.094  1.00 79.90           C  
ATOM    168  HB2 LYS A  12      13.484  19.189 -28.585  1.00 79.90           H  
ATOM    169  HB3 LYS A  12      11.731  19.284 -28.730  1.00 79.90           H  
ATOM    170  O   LYS A  12      13.527  20.179 -25.097  1.00 79.90           O  
ATOM    171  CG  LYS A  12      12.657  21.073 -27.963  1.00 79.90           C  
ATOM    172  HG2 LYS A  12      13.520  21.346 -27.356  1.00 79.90           H  
ATOM    173  HG3 LYS A  12      11.752  21.448 -27.485  1.00 79.90           H  
ATOM    174  CD  LYS A  12      12.821  21.738 -29.331  1.00 79.90           C  
ATOM    175  HD2 LYS A  12      13.719  21.352 -29.811  1.00 79.90           H  
ATOM    176  HD3 LYS A  12      11.955  21.508 -29.952  1.00 79.90           H  
ATOM    177  CE  LYS A  12      12.940  23.255 -29.136  1.00 79.90           C  
ATOM    178  HE2 LYS A  12      13.778  23.453 -28.468  1.00 79.90           H  
ATOM    179  HE3 LYS A  12      12.034  23.615 -28.649  1.00 79.90           H  
ATOM    180  NZ  LYS A  12      13.141  23.954 -30.429  1.00 79.90           N  
ATOM    181  HZ1 LYS A  12      12.372  23.764 -31.056  1.00 79.90           H  
ATOM    182  HZ2 LYS A  12      13.203  24.952 -30.286  1.00 79.90           H  
ATOM    183  HZ3 LYS A  12      13.996  23.641 -30.867  1.00 79.90           H  
ATOM    184  N   GLY A  13      14.605  18.324 -25.747  1.00 72.87           N  
ATOM    185  H   GLY A  13      14.583  17.490 -26.317  1.00 72.87           H  
ATOM    186  CA  GLY A  13      15.787  18.552 -24.927  1.00 72.87           C  
ATOM    187  HA2 GLY A  13      15.514  18.513 -23.873  1.00 72.87           H  
ATOM    188  HA3 GLY A  13      16.191  19.541 -25.145  1.00 72.87           H  
ATOM    189  C   GLY A  13      16.863  17.513 -25.199  1.00 72.87           C  
ATOM    190  O   GLY A  13      16.606  16.494 -25.835  1.00 72.87           O  
ATOM    191  N   ASN A  14      18.063  17.744 -24.671  1.00 72.80           N  
ATOM    192  H   ASN A  14      18.207  18.611 -24.172  1.00 72.80           H  
ATOM    193  CA  ASN A  14      19.217  16.847 -24.824  1.00 72.80           C  
ATOM    194  HA  ASN A  14      19.244  16.506 -25.858  1.00 72.80           H  
ATOM    195  C   ASN A  14      19.111  15.561 -23.977  1.00 72.80           C  
ATOM    196  CB  ASN A  14      20.510  17.643 -24.549  1.00 72.80           C  
ATOM    197  HB2 ASN A  14      21.355  16.958 -24.482  1.00 72.80           H  
ATOM    198  HB3 ASN A  14      20.428  18.166 -23.596  1.00 72.80           H  
ATOM    199  O   ASN A  14      20.122  14.984 -23.593  1.00 72.80           O  
ATOM    200  CG  ASN A  14      20.851  18.630 -25.647  1.00 72.80           C  
ATOM    201  ND2 ASN A  14      21.749  19.550 -25.386  1.00 72.80           N  
ATOM    202 HD21 ASN A  14      22.225  19.577 -24.496  1.00 72.80           H  
ATOM    203 HD22 ASN A  14      21.980  20.176 -26.144  1.00 72.80           H  
ATOM    204  OD1 ASN A  14      20.333  18.586 -26.748  1.00 72.80           O  
ATOM    205  N   SER A  15      17.895  15.118 -23.655  1.00 73.94           N  
ATOM    206  H   SER A  15      17.110  15.525 -24.144  1.00 73.94           H  
ATOM    207  CA  SER A  15      17.666  13.896 -22.894  1.00 73.94           C  
ATOM    208  HA  SER A  15      18.490  13.738 -22.199  1.00 73.94           H  
ATOM    209  C   SER A  15      17.587  12.706 -23.841  1.00 73.94           C  
ATOM    210  CB  SER A  15      16.386  14.025 -22.069  1.00 73.94           C  
ATOM    211  HB2 SER A  15      15.548  14.227 -22.735  1.00 73.94           H  
ATOM    212  HB3 SER A  15      16.487  14.857 -21.372  1.00 73.94           H  
ATOM    213  O   SER A  15      16.626  12.570 -24.596  1.00 73.94           O  
ATOM    214  OG  SER A  15      16.145  12.833 -21.344  1.00 73.94           O  
ATOM    215  HG  SER A  15      15.223  12.843 -21.076  1.00 73.94           H  
ATOM    216  N   ASP A  16      18.554  11.796 -23.737  1.00 69.89           N  
ATOM    217  H   ASP A  16      19.381  12.023 -23.204  1.00 69.89           H  
ATOM    218  CA  ASP A  16      18.527  10.506 -24.441  1.00 69.89           C  
ATOM    219  HA  ASP A  16      18.285  10.683 -25.489  1.00 69.89           H  
ATOM    220  C   ASP A  16      17.448   9.549 -23.887  1.00 69.89           C  
ATOM    221  CB  ASP A  16      19.920   9.858 -24.382  1.00 69.89           C  
ATOM    222  HB2 ASP A  16      19.886   8.898 -24.897  1.00 69.89           H  
ATOM    223  HB3 ASP A  16      20.174   9.669 -23.338  1.00 69.89           H  
ATOM    224  O   ASP A  16      17.267   8.449 -24.399  1.00 69.89           O  
ATOM    225  CG  ASP A  16      21.024  10.704 -25.032  1.00 69.89           C  
ATOM    226  OD1 ASP A  16      20.775  11.348 -26.082  1.00 69.89           O  
ATOM    227  OD2 ASP A  16      22.130  10.734 -24.459  1.00 69.89           O  
ATOM    228  N   LYS A  17      16.717   9.949 -22.834  1.00 72.00           N  
ATOM    229  H   LYS A  17      16.890  10.879 -22.478  1.00 72.00           H  
ATOM    230  CA  LYS A  17      15.640   9.146 -22.227  1.00 72.00           C  
ATOM    231  HA  LYS A  17      15.900   8.091 -22.319  1.00 72.00           H  
ATOM    232  C   LYS A  17      14.294   9.294 -22.937  1.00 72.00           C  
ATOM    233  CB  LYS A  17      15.480   9.487 -20.739  1.00 72.00           C  
ATOM    234  HB2 LYS A  17      14.696   8.851 -20.326  1.00 72.00           H  
ATOM    235  HB3 LYS A  17      15.156  10.522 -20.635  1.00 72.00           H  
ATOM    236  O   LYS A  17      13.386   8.517 -22.661  1.00 72.00           O  
ATOM    237  CG  LYS A  17      16.764   9.261 -19.931  1.00 72.00           C  
ATOM    238  HG2 LYS A  17      17.550   9.925 -20.291  1.00 72.00           H  
ATOM    239  HG3 LYS A  17      17.088   8.228 -20.051  1.00 72.00           H  
ATOM    240  CD  LYS A  17      16.507   9.549 -18.449  1.00 72.00           C  
ATOM    241  HD2 LYS A  17      15.715   8.891 -18.090  1.00 72.00           H  
ATOM    242  HD3 LYS A  17      16.191  10.586 -18.338  1.00 72.00           H  
ATOM    243  CE  LYS A  17      17.790   9.305 -17.651  1.00 72.00           C  
ATOM    244  HE2 LYS A  17      18.575   9.940 -18.059  1.00 72.00           H  
ATOM    245  HE3 LYS A  17      18.095   8.268 -17.792  1.00 72.00           H  
ATOM    246  NZ  LYS A  17      17.587   9.596 -16.211  1.00 72.00           N  
ATOM    247  HZ1 LYS A  17      16.863   9.001 -15.834  1.00 72.00           H  
ATOM    248  HZ2 LYS A  17      18.443   9.439 -15.698  1.00 72.00           H  
ATOM    249  HZ3 LYS A  17      17.309  10.559 -16.089  1.00 72.00           H  
ATOM    250  N   LEU A  18      14.147  10.302 -23.797  1.00 78.75           N  
ATOM    251  H   LEU A  18      14.964  10.840 -24.050  1.00 78.75           H  
ATOM    252  CA  LEU A  18      12.891  10.573 -24.488  1.00 78.75           C  
ATOM    253  HA  LEU A  18      12.075  10.539 -23.765  1.00 78.75           H  
ATOM    254  C   LEU A  18      12.609   9.505 -25.544  1.00 78.75           C  
ATOM    255  CB  LEU A  18      12.947  11.962 -25.138  1.00 78.75           C  
ATOM    256  HB2 LEU A  18      13.844  12.005 -25.756  1.00 78.75           H  
ATOM    257  HB3 LEU A  18      12.073  12.069 -25.781  1.00 78.75           H  
ATOM    258  O   LEU A  18      13.449   9.218 -26.394  1.00 78.75           O  
ATOM    259  CG  LEU A  18      12.967  13.153 -24.177  1.00 78.75           C  
ATOM    260  HG  LEU A  18      13.824  13.068 -23.508  1.00 78.75           H  
ATOM    261  CD1 LEU A  18      13.088  14.452 -24.977  1.00 78.75           C  
ATOM    262 HD11 LEU A  18      14.027  14.454 -25.529  1.00 78.75           H  
ATOM    263 HD12 LEU A  18      12.260  14.539 -25.681  1.00 78.75           H  
ATOM    264 HD13 LEU A  18      13.074  15.310 -24.305  1.00 78.75           H  
ATOM    265  CD2 LEU A  18      11.697  13.224 -23.338  1.00 78.75           C  
ATOM    266 HD21 LEU A  18      10.822  13.270 -23.986  1.00 78.75           H  
ATOM    267 HD22 LEU A  18      11.740  14.115 -22.711  1.00 78.75           H  
ATOM    268 HD23 LEU A  18      11.618  12.353 -22.687  1.00 78.75           H  
ATOM    269  N   ILE A  19      11.391   8.968 -25.539  1.00 78.41           N  
ATOM    270  H   ILE A  19      10.755   9.223 -24.797  1.00 78.41           H  
ATOM    271  CA  ILE A  19      10.947   8.029 -26.570  1.00 78.41           C  
ATOM    272  HA  ILE A  19      11.813   7.479 -26.939  1.00 78.41           H  
ATOM    273  C   ILE A  19      10.350   8.806 -27.735  1.00 78.41           C  
ATOM    274  CB  ILE A  19       9.968   6.995 -25.996  1.00 78.41           C  
ATOM    275  HB  ILE A  19       9.150   7.535 -25.518  1.00 78.41           H  
ATOM    276  O   ILE A  19       9.457   9.638 -27.557  1.00 78.41           O  
ATOM    277  CG1 ILE A  19      10.678   6.133 -24.939  1.00 78.41           C  
ATOM    278 HG12 ILE A  19      11.327   6.740 -24.308  1.00 78.41           H  
ATOM    279 HG13 ILE A  19      11.298   5.385 -25.434  1.00 78.41           H  
ATOM    280  CG2 ILE A  19       9.391   6.092 -27.106  1.00 78.41           C  
ATOM    281 HG21 ILE A  19       8.784   6.678 -27.796  1.00 78.41           H  
ATOM    282 HG22 ILE A  19       8.741   5.322 -26.691  1.00 78.41           H  
ATOM    283 HG23 ILE A  19      10.197   5.612 -27.662  1.00 78.41           H  
ATOM    284  CD1 ILE A  19       9.681   5.437 -24.023  1.00 78.41           C  
ATOM    285 HD11 ILE A  19      10.261   4.788 -23.367  1.00 78.41           H  
ATOM    286 HD12 ILE A  19       8.979   4.821 -24.584  1.00 78.41           H  
ATOM    287 HD13 ILE A  19       9.137   6.182 -23.441  1.00 78.41           H  
ATOM    288  N   ALA A  20      10.819   8.501 -28.942  1.00 79.62           N  
ATOM    289  H   ALA A  20      11.562   7.820 -29.014  1.00 79.62           H  
ATOM    290  CA  ALA A  20      10.306   9.084 -30.170  1.00 79.62           C  
ATOM    291  HA  ALA A  20      10.499  10.157 -30.158  1.00 79.62           H  
ATOM    292  C   ALA A  20       8.794   8.870 -30.300  1.00 79.62           C  
ATOM    293  CB  ALA A  20      11.064   8.472 -31.349  1.00 79.62           C  
ATOM    294  HB1 ALA A  20      12.133   8.657 -31.247  1.00 79.62           H  
ATOM    295  HB2 ALA A  20      10.887   7.398 -31.394  1.00 79.62           H  
ATOM    296  HB3 ALA A  20      10.719   8.926 -32.278  1.00 79.62           H  
ATOM    297  O   ALA A  20       8.286   7.756 -30.176  1.00 79.62           O  
ATOM    298  N   ARG A  21       8.066   9.953 -30.588  1.00 76.07           N  
ATOM    299  H   ARG A  21       8.546  10.841 -30.627  1.00 76.07           H  
ATOM    300  CA  ARG A  21       6.606   9.906 -30.770  1.00 76.07           C  
ATOM    301  HA  ARG A  21       6.167   9.389 -29.916  1.00 76.07           H  
ATOM    302  C   ARG A  21       6.185   9.111 -32.006  1.00 76.07           C  
ATOM    303  CB  ARG A  21       6.044  11.327 -30.853  1.00 76.07           C  
ATOM    304  HB2 ARG A  21       4.992  11.261 -31.133  1.00 76.07           H  
ATOM    305  HB3 ARG A  21       6.573  11.878 -31.630  1.00 76.07           H  
ATOM    306  O   ARG A  21       5.065   8.613 -32.063  1.00 76.07           O  
ATOM    307  CG  ARG A  21       6.156  12.082 -29.520  1.00 76.07           C  
ATOM    308  HG2 ARG A  21       5.559  11.576 -28.760  1.00 76.07           H  
ATOM    309  HG3 ARG A  21       7.197  12.093 -29.195  1.00 76.07           H  
ATOM    310  CD  ARG A  21       5.685  13.533 -29.662  1.00 76.07           C  
ATOM    311  HD2 ARG A  21       6.353  14.045 -30.355  1.00 76.07           H  
ATOM    312  HD3 ARG A  21       5.766  14.018 -28.689  1.00 76.07           H  
ATOM    313  NE  ARG A  21       4.290  13.615 -30.142  1.00 76.07           N  
ATOM    314  HE  ARG A  21       3.755  12.759 -30.113  1.00 76.07           H  
ATOM    315  NH1 ARG A  21       4.253  15.870 -30.549  1.00 76.07           N  
ATOM    316 HH11 ARG A  21       5.188  15.943 -30.173  1.00 76.07           H  
ATOM    317 HH12 ARG A  21       3.758  16.706 -30.824  1.00 76.07           H  
ATOM    318  NH2 ARG A  21       2.440  14.639 -30.980  1.00 76.07           N  
ATOM    319 HH21 ARG A  21       1.924  13.774 -30.901  1.00 76.07           H  
ATOM    320 HH22 ARG A  21       1.954  15.484 -31.242  1.00 76.07           H  
ATOM    321  CZ  ARG A  21       3.671  14.703 -30.557  1.00 76.07           C  
ATOM    322  N   LYS A  22       7.061   9.051 -33.008  1.00 73.37           N  
ATOM    323  H   LYS A  22       7.979   9.437 -32.834  1.00 73.37           H  
ATOM    324  CA  LYS A  22       6.896   8.327 -34.270  1.00 73.37           C  
ATOM    325  HA  LYS A  22       6.171   7.524 -34.134  1.00 73.37           H  
ATOM    326  C   LYS A  22       8.228   7.693 -34.650  1.00 73.37           C  
ATOM    327  CB  LYS A  22       6.414   9.275 -35.382  1.00 73.37           C  
ATOM    328  HB2 LYS A  22       7.087  10.131 -35.444  1.00 73.37           H  
ATOM    329  HB3 LYS A  22       6.455   8.746 -36.334  1.00 73.37           H  
ATOM    330  O   LYS A  22       9.281   8.172 -34.232  1.00 73.37           O  
ATOM    331  CG  LYS A  22       4.977   9.768 -35.159  1.00 73.37           C  
ATOM    332  HG2 LYS A  22       4.321   8.907 -35.028  1.00 73.37           H  
ATOM    333  HG3 LYS A  22       4.936  10.387 -34.262  1.00 73.37           H  
ATOM    334  CD  LYS A  22       4.490  10.595 -36.354  1.00 73.37           C  
ATOM    335  HD2 LYS A  22       4.566   9.991 -37.258  1.00 73.37           H  
ATOM    336  HD3 LYS A  22       5.123  11.477 -36.460  1.00 73.37           H  
ATOM    337  CE  LYS A  22       3.032  11.021 -36.140  1.00 73.37           C  
ATOM    338  HE2 LYS A  22       2.979  11.641 -35.245  1.00 73.37           H  
ATOM    339  HE3 LYS A  22       2.434  10.127 -35.964  1.00 73.37           H  
ATOM    340  NZ  LYS A  22       2.504  11.762 -37.315  1.00 73.37           N  
ATOM    341  HZ1 LYS A  22       2.541  11.183 -38.141  1.00 73.37           H  
ATOM    342  HZ2 LYS A  22       1.542  12.032 -37.168  1.00 73.37           H  
ATOM    343  HZ3 LYS A  22       3.052  12.593 -37.488  1.00 73.37           H  
ATOM    344  N   LYS A  23       8.175   6.638 -35.463  1.00 75.10           N  
ATOM    345  H   LYS A  23       7.272   6.327 -35.791  1.00 75.10           H  
ATOM    346  CA  LYS A  23       9.374   6.066 -36.080  1.00 75.10           C  
ATOM    347  HA  LYS A  23      10.019   5.678 -35.291  1.00 75.10           H  
ATOM    348  C   LYS A  23      10.138   7.178 -36.815  1.00 75.10           C  
ATOM    349  CB  LYS A  23       8.963   4.916 -37.011  1.00 75.10           C  
ATOM    350  HB2 LYS A  23       8.209   4.301 -36.520  1.00 75.10           H  
ATOM    351  HB3 LYS A  23       8.536   5.330 -37.924  1.00 75.10           H  
ATOM    352  O   LYS A  23       9.514   8.031 -37.444  1.00 75.10           O  
ATOM    353  CG  LYS A  23      10.159   4.022 -37.357  1.00 75.10           C  
ATOM    354  HG2 LYS A  23      10.965   4.636 -37.758  1.00 75.10           H  
ATOM    355  HG3 LYS A  23      10.518   3.532 -36.452  1.00 75.10           H  
ATOM    356  CD  LYS A  23       9.776   2.962 -38.393  1.00 75.10           C  
ATOM    357  HD2 LYS A  23       9.331   3.456 -39.257  1.00 75.10           H  
ATOM    358  HD3 LYS A  23       9.065   2.260 -37.959  1.00 75.10           H  
ATOM    359  CE  LYS A  23      11.050   2.235 -38.832  1.00 75.10           C  
ATOM    360  HE2 LYS A  23      11.518   1.775 -37.961  1.00 75.10           H  
ATOM    361  HE3 LYS A  23      11.741   2.985 -39.216  1.00 75.10           H  
ATOM    362  NZ  LYS A  23      10.770   1.221 -39.876  1.00 75.10           N  
ATOM    363  HZ1 LYS A  23      10.376   1.678 -40.686  1.00 75.10           H  
ATOM    364  HZ2 LYS A  23      11.634   0.786 -40.165  1.00 75.10           H  
ATOM    365  HZ3 LYS A  23      10.132   0.513 -39.540  1.00 75.10           H  
ATOM    366  N   ASP A  24      11.458   7.193 -36.660  1.00 77.05           N  
ATOM    367  H   ASP A  24      11.892   6.400 -36.208  1.00 77.05           H  
ATOM    368  CA  ASP A  24      12.379   8.146 -37.298  1.00 77.05           C  
ATOM    369  HA  ASP A  24      13.378   7.868 -36.960  1.00 77.05           H  
ATOM    370  C   ASP A  24      12.217   9.623 -36.870  1.00 77.05           C  
ATOM    371  CB  ASP A  24      12.387   7.923 -38.824  1.00 77.05           C  
ATOM    372  HB2 ASP A  24      13.242   8.443 -39.258  1.00 77.05           H  
ATOM    373  HB3 ASP A  24      11.480   8.344 -39.257  1.00 77.05           H  
ATOM    374  O   ASP A  24      12.797  10.523 -37.477  1.00 77.05           O  
ATOM    375  CG  ASP A  24      12.481   6.430 -39.175  1.00 77.05           C  
ATOM    376  OD1 ASP A  24      13.356   5.750 -38.594  1.00 77.05           O  
ATOM    377  OD2 ASP A  24      11.603   5.926 -39.914  1.00 77.05           O  
ATOM    378  N   TRP A  25      11.465   9.904 -35.798  1.00 80.32           N  
ATOM    379  H   TRP A  25      10.992   9.147 -35.325  1.00 80.32           H  
ATOM    380  CA  TRP A  25      11.414  11.239 -35.194  1.00 80.32           C  
ATOM    381  HA  TRP A  25      11.646  11.987 -35.953  1.00 80.32           H  
ATOM    382  C   TRP A  25      12.450  11.378 -34.089  1.00 80.32           C  
ATOM    383  CB  TRP A  25      10.016  11.560 -34.662  1.00 80.32           C  
ATOM    384  HB2 TRP A  25       9.595  10.687 -34.164  1.00 80.32           H  
ATOM    385  HB3 TRP A  25      10.116  12.341 -33.908  1.00 80.32           H  
ATOM    386  O   TRP A  25      12.352  10.720 -33.059  1.00 80.32           O  
ATOM    387  CG  TRP A  25       9.053  12.068 -35.684  1.00 80.32           C  
ATOM    388  CD1 TRP A  25       8.990  11.687 -36.981  1.00 80.32           C  
ATOM    389  HD1 TRP A  25       9.627  10.946 -37.441  1.00 80.32           H  
ATOM    390  CD2 TRP A  25       8.035  13.096 -35.518  1.00 80.32           C  
ATOM    391  CE2 TRP A  25       7.399  13.307 -36.777  1.00 80.32           C  
ATOM    392  CE3 TRP A  25       7.598  13.884 -34.430  1.00 80.32           C  
ATOM    393  HE3 TRP A  25       8.085  13.769 -33.473  1.00 80.32           H  
ATOM    394  NE1 TRP A  25       8.024  12.425 -37.633  1.00 80.32           N  
ATOM    395  HE1 TRP A  25       7.883  12.365 -38.632  1.00 80.32           H  
ATOM    396  CH2 TRP A  25       5.972  15.027 -35.850  1.00 80.32           C  
ATOM    397  HH2 TRP A  25       5.221  15.793 -35.976  1.00 80.32           H  
ATOM    398  CZ2 TRP A  25       6.382  14.256 -36.952  1.00 80.32           C  
ATOM    399  HZ2 TRP A  25       5.958  14.422 -37.931  1.00 80.32           H  
ATOM    400  CZ3 TRP A  25       6.577  14.839 -34.594  1.00 80.32           C  
ATOM    401  HZ3 TRP A  25       6.283  15.458 -33.759  1.00 80.32           H  
ATOM    402  N   ASP A  26      13.395  12.296 -34.272  1.00 81.24           N  
ATOM    403  H   ASP A  26      13.460  12.749 -35.172  1.00 81.24           H  
ATOM    404  CA  ASP A  26      14.390  12.623 -33.254  1.00 81.24           C  
ATOM    405  HA  ASP A  26      14.866  11.698 -32.931  1.00 81.24           H  
ATOM    406  C   ASP A  26      13.733  13.333 -32.048  1.00 81.24           C  
ATOM    407  CB  ASP A  26      15.497  13.470 -33.891  1.00 81.24           C  
ATOM    408  HB2 ASP A  26      15.928  12.915 -34.724  1.00 81.24           H  
ATOM    409  HB3 ASP A  26      15.061  14.387 -34.287  1.00 81.24           H  
ATOM    410  O   ASP A  26      13.268  14.478 -32.182  1.00 81.24           O  
ATOM    411  CG  ASP A  26      16.621  13.836 -32.917  1.00 81.24           C  
ATOM    412  OD1 ASP A  26      16.563  13.418 -31.737  1.00 81.24           O  
ATOM    413  OD2 ASP A  26      17.499  14.609 -33.359  1.00 81.24           O  
ATOM    414  N   PRO A  27      13.711  12.713 -30.852  1.00 81.73           N  
ATOM    415  CA  PRO A  27      13.145  13.329 -29.656  1.00 81.73           C  
ATOM    416  HA  PRO A  27      12.096  13.551 -29.847  1.00 81.73           H  
ATOM    417  C   PRO A  27      13.865  14.619 -29.242  1.00 81.73           C  
ATOM    418  CB  PRO A  27      13.255  12.275 -28.554  1.00 81.73           C  
ATOM    419  HB2 PRO A  27      14.119  12.489 -27.924  1.00 81.73           H  
ATOM    420  HB3 PRO A  27      12.337  12.237 -27.967  1.00 81.73           H  
ATOM    421  O   PRO A  27      13.258  15.491 -28.616  1.00 81.73           O  
ATOM    422  CG  PRO A  27      13.494  10.959 -29.282  1.00 81.73           C  
ATOM    423  HG2 PRO A  27      14.092  10.265 -28.692  1.00 81.73           H  
ATOM    424  HG3 PRO A  27      12.536  10.517 -29.554  1.00 81.73           H  
ATOM    425  CD  PRO A  27      14.224  11.387 -30.542  1.00 81.73           C  
ATOM    426  HD2 PRO A  27      14.038  10.658 -31.330  1.00 81.73           H  
ATOM    427  HD3 PRO A  27      15.294  11.453 -30.344  1.00 81.73           H  
ATOM    428  N   LYS A  28      15.135  14.797 -29.634  1.00 83.76           N  
ATOM    429  H   LYS A  28      15.579  14.083 -30.193  1.00 83.76           H  
ATOM    430  CA  LYS A  28      15.892  16.032 -29.377  1.00 83.76           C  
ATOM    431  HA  LYS A  28      15.794  16.291 -28.322  1.00 83.76           H  
ATOM    432  C   LYS A  28      15.346  17.218 -30.170  1.00 83.76           C  
ATOM    433  CB  LYS A  28      17.386  15.827 -29.683  1.00 83.76           C  
ATOM    434  HB2 LYS A  28      17.526  15.568 -30.732  1.00 83.76           H  
ATOM    435  HB3 LYS A  28      17.910  16.764 -29.495  1.00 83.76           H  
ATOM    436  O   LYS A  28      15.487  18.358 -29.733  1.00 83.76           O  
ATOM    437  CG  LYS A  28      18.000  14.742 -28.790  1.00 83.76           C  
ATOM    438  HG2 LYS A  28      17.829  15.009 -27.747  1.00 83.76           H  
ATOM    439  HG3 LYS A  28      17.508  13.790 -28.987  1.00 83.76           H  
ATOM    440  CD  LYS A  28      19.508  14.563 -29.014  1.00 83.76           C  
ATOM    441  HD2 LYS A  28      19.690  14.228 -30.035  1.00 83.76           H  
ATOM    442  HD3 LYS A  28      20.029  15.502 -28.824  1.00 83.76           H  
ATOM    443  CE  LYS A  28      19.948  13.493 -28.008  1.00 83.76           C  
ATOM    444  HE2 LYS A  28      19.699  13.829 -27.002  1.00 83.76           H  
ATOM    445  HE3 LYS A  28      19.359  12.593 -28.183  1.00 83.76           H  
ATOM    446  NZ  LYS A  28      21.383  13.137 -28.054  1.00 83.76           N  
ATOM    447  HZ1 LYS A  28      21.980  13.912 -27.804  1.00 83.76           H  
ATOM    448  HZ2 LYS A  28      21.498  12.424 -27.347  1.00 83.76           H  
ATOM    449  HZ3 LYS A  28      21.639  12.726 -28.940  1.00 83.76           H  
ATOM    450  N   LYS A  29      14.681  16.971 -31.304  1.00 83.50           N  
ATOM    451  H   LYS A  29      14.606  16.005 -31.591  1.00 83.50           H  
ATOM    452  CA  LYS A  29      14.045  18.012 -32.130  1.00 83.50           C  
ATOM    453  HA  LYS A  29      14.556  18.960 -31.963  1.00 83.50           H  
ATOM    454  C   LYS A  29      12.586  18.253 -31.754  1.00 83.50           C  
ATOM    455  CB  LYS A  29      14.177  17.653 -33.617  1.00 83.50           C  
ATOM    456  HB2 LYS A  29      13.588  18.358 -34.204  1.00 83.50           H  
ATOM    457  HB3 LYS A  29      13.785  16.650 -33.788  1.00 83.50           H  
ATOM    458  O   LYS A  29      12.155  19.405 -31.724  1.00 83.50           O  
ATOM    459  CG  LYS A  29      15.636  17.719 -34.086  1.00 83.50           C  
ATOM    460  HG2 LYS A  29      16.230  16.992 -33.532  1.00 83.50           H  
ATOM    461  HG3 LYS A  29      16.033  18.716 -33.893  1.00 83.50           H  
ATOM    462  CD  LYS A  29      15.743  17.416 -35.585  1.00 83.50           C  
ATOM    463  HD2 LYS A  29      15.308  16.436 -35.782  1.00 83.50           H  
ATOM    464  HD3 LYS A  29      15.201  18.174 -36.150  1.00 83.50           H  
ATOM    465  CE  LYS A  29      17.222  17.410 -35.988  1.00 83.50           C  
ATOM    466  HE2 LYS A  29      17.656  18.382 -35.755  1.00 83.50           H  
ATOM    467  HE3 LYS A  29      17.731  16.663 -35.379  1.00 83.50           H  
ATOM    468  NZ  LYS A  29      17.396  17.094 -37.428  1.00 83.50           N  
ATOM    469  HZ1 LYS A  29      17.023  16.176 -37.625  1.00 83.50           H  
ATOM    470  HZ2 LYS A  29      18.379  17.081 -37.664  1.00 83.50           H  
ATOM    471  HZ3 LYS A  29      16.928  17.773 -38.011  1.00 83.50           H  
ATOM    472  N   TYR A  30      11.842  17.190 -31.449  1.00 84.02           N  
ATOM    473  H   TYR A  30      12.276  16.282 -31.532  1.00 84.02           H  
ATOM    474  CA  TYR A  30      10.376  17.243 -31.340  1.00 84.02           C  
ATOM    475  HA  TYR A  30      10.036  18.247 -31.595  1.00 84.02           H  
ATOM    476  C   TYR A  30       9.821  16.966 -29.940  1.00 84.02           C  
ATOM    477  CB  TYR A  30       9.775  16.288 -32.378  1.00 84.02           C  
ATOM    478  HB2 TYR A  30       8.687  16.347 -32.332  1.00 84.02           H  
ATOM    479  HB3 TYR A  30      10.061  15.266 -32.127  1.00 84.02           H  
ATOM    480  O   TYR A  30       8.603  16.991 -29.750  1.00 84.02           O  
ATOM    481  CG  TYR A  30      10.206  16.605 -33.795  1.00 84.02           C  
ATOM    482  CD1 TYR A  30       9.722  17.765 -34.431  1.00 84.02           C  
ATOM    483  HD1 TYR A  30       9.026  18.411 -33.917  1.00 84.02           H  
ATOM    484  CD2 TYR A  30      11.119  15.765 -34.460  1.00 84.02           C  
ATOM    485  HD2 TYR A  30      11.493  14.876 -33.973  1.00 84.02           H  
ATOM    486  CE1 TYR A  30      10.148  18.086 -35.734  1.00 84.02           C  
ATOM    487  HE1 TYR A  30       9.776  18.975 -36.221  1.00 84.02           H  
ATOM    488  CE2 TYR A  30      11.551  16.086 -35.759  1.00 84.02           C  
ATOM    489  HE2 TYR A  30      12.244  15.443 -36.282  1.00 84.02           H  
ATOM    490  OH  TYR A  30      11.498  17.551 -37.648  1.00 84.02           O  
ATOM    491  HH  TYR A  30      11.051  18.320 -38.010  1.00 84.02           H  
ATOM    492  CZ  TYR A  30      11.066  17.245 -36.398  1.00 84.02           C  
ATOM    493  N   GLY A  31      10.688  16.699 -28.964  1.00 79.79           N  
ATOM    494  H   GLY A  31      11.669  16.621 -29.191  1.00 79.79           H  
ATOM    495  CA  GLY A  31      10.265  16.110 -27.702  1.00 79.79           C  
ATOM    496  HA2 GLY A  31      11.077  16.156 -26.977  1.00 79.79           H  
ATOM    497  HA3 GLY A  31       9.413  16.658 -27.299  1.00 79.79           H  
ATOM    498  C   GLY A  31       9.870  14.647 -27.879  1.00 79.79           C  
ATOM    499  O   GLY A  31       9.867  14.089 -28.980  1.00 79.79           O  
ATOM    500  N   GLY A  32       9.525  14.011 -26.771  1.00 81.49           N  
ATOM    501  H   GLY A  32       9.445  14.532 -25.909  1.00 81.49           H  
ATOM    502  CA  GLY A  32       9.214  12.590 -26.748  1.00 81.49           C  
ATOM    503  HA2 GLY A  32       8.684  12.305 -27.656  1.00 81.49           H  
ATOM    504  HA3 GLY A  32      10.136  12.011 -26.705  1.00 81.49           H  
ATOM    505  C   GLY A  32       8.354  12.219 -25.559  1.00 81.49           C  
ATOM    506  O   GLY A  32       8.060  13.049 -24.700  1.00 81.49           O  
ATOM    507  N   PHE A  33       7.937  10.963 -25.516  1.00 80.81           N  
ATOM    508  H   PHE A  33       8.266  10.320 -26.222  1.00 80.81           H  
ATOM    509  CA  PHE A  33       7.285  10.432 -24.331  1.00 80.81           C  
ATOM    510  HA  PHE A  33       6.539  11.149 -23.989  1.00 80.81           H  
ATOM    511  C   PHE A  33       8.304  10.253 -23.204  1.00 80.81           C  
ATOM    512  CB  PHE A  33       6.560   9.135 -24.671  1.00 80.81           C  
ATOM    513  HB2 PHE A  33       6.074   8.780 -23.762  1.00 80.81           H  
ATOM    514  HB3 PHE A  33       7.281   8.377 -24.976  1.00 80.81           H  
ATOM    515  O   PHE A  33       9.458   9.900 -23.457  1.00 80.81           O  
ATOM    516  CG  PHE A  33       5.500   9.284 -25.742  1.00 80.81           C  
ATOM    517  CD1 PHE A  33       4.325   9.999 -25.452  1.00 80.81           C  
ATOM    518  HD1 PHE A  33       4.202  10.476 -24.490  1.00 80.81           H  
ATOM    519  CD2 PHE A  33       5.651   8.662 -26.998  1.00 80.81           C  
ATOM    520  HD2 PHE A  33       6.542   8.094 -27.222  1.00 80.81           H  
ATOM    521  CE1 PHE A  33       3.292  10.076 -26.400  1.00 80.81           C  
ATOM    522  HE1 PHE A  33       2.384  10.609 -26.162  1.00 80.81           H  
ATOM    523  CE2 PHE A  33       4.602   8.711 -27.934  1.00 80.81           C  
ATOM    524  HE2 PHE A  33       4.684   8.170 -28.865  1.00 80.81           H  
ATOM    525  CZ  PHE A  33       3.426   9.421 -27.637  1.00 80.81           C  
ATOM    526  HZ  PHE A  33       2.612   9.439 -28.347  1.00 80.81           H  
ATOM    527  N   ASP A  34       7.860  10.503 -21.971  1.00 74.93           N  
ATOM    528  H   ASP A  34       6.922  10.862 -21.872  1.00 74.93           H  
ATOM    529  CA  ASP A  34       8.699  10.471 -20.766  1.00 74.93           C  
ATOM    530  HA  ASP A  34       9.510  11.192 -20.860  1.00 74.93           H  
ATOM    531  C   ASP A  34       9.343   9.101 -20.520  1.00 74.93           C  
ATOM    532  CB  ASP A  34       7.817  10.868 -19.567  1.00 74.93           C  
ATOM    533  HB2 ASP A  34       6.889  10.297 -19.609  1.00 74.93           H  
ATOM    534  HB3 ASP A  34       7.553  11.923 -19.637  1.00 74.93           H  
ATOM    535  O   ASP A  34      10.551   8.981 -20.332  1.00 74.93           O  
ATOM    536  CG  ASP A  34       8.492  10.605 -18.218  1.00 74.93           C  
ATOM    537  OD1 ASP A  34       9.626  11.077 -18.012  1.00 74.93           O  
ATOM    538  OD2 ASP A  34       7.877   9.860 -17.411  1.00 74.93           O  
ATOM    539  N   SER A  35       8.522   8.053 -20.500  1.00 72.79           N  
ATOM    540  H   SER A  35       7.542   8.200 -20.694  1.00 72.79           H  
ATOM    541  CA  SER A  35       8.969   6.713 -20.136  1.00 72.79           C  
ATOM    542  HA  SER A  35       9.985   6.598 -20.514  1.00 72.79           H  
ATOM    543  C   SER A  35       8.107   5.636 -20.797  1.00 72.79           C  
ATOM    544  CB  SER A  35       9.032   6.561 -18.604  1.00 72.79           C  
ATOM    545  HB2 SER A  35       9.131   5.505 -18.351  1.00 72.79           H  
ATOM    546  HB3 SER A  35       9.923   7.077 -18.249  1.00 72.79           H  
ATOM    547  O   SER A  35       6.906   5.849 -21.026  1.00 72.79           O  
ATOM    548  OG  SER A  35       7.910   7.096 -17.909  1.00 72.79           O  
ATOM    549  HG  SER A  35       8.017   8.050 -17.905  1.00 72.79           H  
ATOM    550  N   PRO A  36       8.696   4.473 -21.131  1.00 80.10           N  
ATOM    551  CA  PRO A  36       7.947   3.380 -21.727  1.00 80.10           C  
ATOM    552  HA  PRO A  36       7.352   3.738 -22.568  1.00 80.10           H  
ATOM    553  C   PRO A  36       7.023   2.772 -20.671  1.00 80.10           C  
ATOM    554  CB  PRO A  36       8.993   2.392 -22.237  1.00 80.10           C  
ATOM    555  HB2 PRO A  36       8.620   1.369 -22.220  1.00 80.10           H  
ATOM    556  HB3 PRO A  36       9.289   2.659 -23.252  1.00 80.10           H  
ATOM    557  O   PRO A  36       7.337   2.762 -19.477  1.00 80.10           O  
ATOM    558  CG  PRO A  36      10.174   2.597 -21.285  1.00 80.10           C  
ATOM    559  HG2 PRO A  36      10.062   1.942 -20.421  1.00 80.10           H  
ATOM    560  HG3 PRO A  36      11.126   2.407 -21.781  1.00 80.10           H  
ATOM    561  CD  PRO A  36      10.061   4.051 -20.824  1.00 80.10           C  
ATOM    562  HD2 PRO A  36      10.791   4.673 -21.342  1.00 80.10           H  
ATOM    563  HD3 PRO A  36      10.245   4.101 -19.750  1.00 80.10           H  
ATOM    564  N   ILE A  37       5.878   2.246 -21.098  1.00 82.13           N  
ATOM    565  H   ILE A  37       5.679   2.227 -22.088  1.00 82.13           H  
ATOM    566  CA  ILE A  37       4.996   1.509 -20.197  1.00 82.13           C  
ATOM    567  HA  ILE A  37       5.043   1.973 -19.211  1.00 82.13           H  
ATOM    568  C   ILE A  37       5.543   0.090 -20.053  1.00 82.13           C  
ATOM    569  CB  ILE A  37       3.524   1.597 -20.651  1.00 82.13           C  
ATOM    570  HB  ILE A  37       3.461   1.355 -21.712  1.00 82.13           H  
ATOM    571  O   ILE A  37       5.780  -0.611 -21.039  1.00 82.13           O  
ATOM    572  CG1 ILE A  37       3.023   3.041 -20.415  1.00 82.13           C  
ATOM    573 HG12 ILE A  37       2.899   3.204 -19.345  1.00 82.13           H  
ATOM    574 HG13 ILE A  37       3.775   3.750 -20.761  1.00 82.13           H  
ATOM    575  CG2 ILE A  37       2.646   0.616 -19.850  1.00 82.13           C  
ATOM    576 HG21 ILE A  37       2.708   0.828 -18.783  1.00 82.13           H  
ATOM    577 HG22 ILE A  37       1.607   0.692 -20.170  1.00 82.13           H  
ATOM    578 HG23 ILE A  37       2.961  -0.412 -20.027  1.00 82.13           H  
ATOM    579  CD1 ILE A  37       1.708   3.392 -21.115  1.00 82.13           C  
ATOM    580 HD11 ILE A  37       1.877   3.424 -22.192  1.00 82.13           H  
ATOM    581 HD12 ILE A  37       0.922   2.674 -20.880  1.00 82.13           H  
ATOM    582 HD13 ILE A  37       1.383   4.381 -20.793  1.00 82.13           H  
ATOM    583  N   VAL A  38       5.757  -0.329 -18.806  1.00 85.64           N  
ATOM    584  H   VAL A  38       5.568   0.315 -18.051  1.00 85.64           H  
ATOM    585  CA  VAL A  38       6.114  -1.708 -18.462  1.00 85.64           C  
ATOM    586  HA  VAL A  38       6.873  -2.070 -19.156  1.00 85.64           H  
ATOM    587  C   VAL A  38       4.869  -2.580 -18.611  1.00 85.64           C  
ATOM    588  CB  VAL A  38       6.740  -1.795 -17.060  1.00 85.64           C  
ATOM    589  HB  VAL A  38       6.044  -1.395 -16.323  1.00 85.64           H  
ATOM    590  O   VAL A  38       3.850  -2.309 -17.980  1.00 85.64           O  
ATOM    591  CG1 VAL A  38       7.086  -3.238 -16.682  1.00 85.64           C  
ATOM    592 HG11 VAL A  38       7.588  -3.263 -15.715  1.00 85.64           H  
ATOM    593 HG12 VAL A  38       7.740  -3.677 -17.436  1.00 85.64           H  
ATOM    594 HG13 VAL A  38       6.177  -3.834 -16.608  1.00 85.64           H  
ATOM    595  CG2 VAL A  38       8.042  -0.981 -17.003  1.00 85.64           C  
ATOM    596 HG21 VAL A  38       7.844   0.072 -17.207  1.00 85.64           H  
ATOM    597 HG22 VAL A  38       8.485  -1.058 -16.010  1.00 85.64           H  
ATOM    598 HG23 VAL A  38       8.751  -1.357 -17.740  1.00 85.64           H  
ATOM    599  N   ALA A  39       4.948  -3.613 -19.450  1.00 87.90           N  
ATOM    600  H   ALA A  39       5.839  -3.821 -19.879  1.00 87.90           H  
ATOM    601  CA  ALA A  39       3.873  -4.578 -19.653  1.00 87.90           C  
ATOM    602  HA  ALA A  39       2.924  -4.049 -19.742  1.00 87.90           H  
ATOM    603  C   ALA A  39       3.768  -5.542 -18.463  1.00 87.90           C  
ATOM    604  CB  ALA A  39       4.144  -5.338 -20.961  1.00 87.90           C  
ATOM    605  HB1 ALA A  39       4.218  -4.636 -21.791  1.00 87.90           H  
ATOM    606  HB2 ALA A  39       5.079  -5.894 -20.892  1.00 87.90           H  
ATOM    607  HB3 ALA A  39       3.330  -6.037 -21.154  1.00 87.90           H  
ATOM    608  O   ALA A  39       2.685  -5.774 -17.931  1.00 87.90           O  
ATOM    609  N   TYR A  40       4.905  -6.097 -18.049  1.00 92.49           N  
ATOM    610  H   TYR A  40       5.756  -5.859 -18.537  1.00 92.49           H  
ATOM    611  CA  TYR A  40       5.041  -6.992 -16.903  1.00 92.49           C  
ATOM    612  HA  TYR A  40       4.442  -6.615 -16.074  1.00 92.49           H  
ATOM    613  C   TYR A  40       6.502  -7.016 -16.449  1.00 92.49           C  
ATOM    614  CB  TYR A  40       4.531  -8.397 -17.267  1.00 92.49           C  
ATOM    615  HB2 TYR A  40       4.711  -9.080 -16.437  1.00 92.49           H  
ATOM    616  HB3 TYR A  40       3.449  -8.346 -17.390  1.00 92.49           H  
ATOM    617  O   TYR A  40       7.370  -6.390 -17.059  1.00 92.49           O  
ATOM    618  CG  TYR A  40       5.130  -9.005 -18.517  1.00 92.49           C  
ATOM    619  CD1 TYR A  40       4.441  -8.895 -19.741  1.00 92.49           C  
ATOM    620  HD1 TYR A  40       3.510  -8.350 -19.785  1.00 92.49           H  
ATOM    621  CD2 TYR A  40       6.350  -9.703 -18.452  1.00 92.49           C  
ATOM    622  HD2 TYR A  40       6.881  -9.792 -17.515  1.00 92.49           H  
ATOM    623  CE1 TYR A  40       4.959  -9.506 -20.898  1.00 92.49           C  
ATOM    624  HE1 TYR A  40       4.429  -9.447 -21.837  1.00 92.49           H  
ATOM    625  CE2 TYR A  40       6.872 -10.311 -19.607  1.00 92.49           C  
ATOM    626  HE2 TYR A  40       7.797 -10.867 -19.574  1.00 92.49           H  
ATOM    627  OH  TYR A  40       6.609 -10.918 -21.896  1.00 92.49           O  
ATOM    628  HH  TYR A  40       5.996 -10.931 -22.635  1.00 92.49           H  
ATOM    629  CZ  TYR A  40       6.171 -10.222 -20.825  1.00 92.49           C  
ATOM    630  N   SER A  41       6.787  -7.701 -15.348  1.00 96.12           N  
ATOM    631  H   SER A  41       6.063  -8.256 -14.913  1.00 96.12           H  
ATOM    632  CA  SER A  41       8.159  -7.939 -14.899  1.00 96.12           C  
ATOM    633  HA  SER A  41       8.857  -7.419 -15.555  1.00 96.12           H  
ATOM    634  C   SER A  41       8.505  -9.417 -15.005  1.00 96.12           C  
ATOM    635  CB  SER A  41       8.358  -7.376 -13.492  1.00 96.12           C  
ATOM    636  HB2 SER A  41       9.372  -7.573 -13.144  1.00 96.12           H  
ATOM    637  HB3 SER A  41       7.637  -7.833 -12.814  1.00 96.12           H  
ATOM    638  O   SER A  41       7.622 -10.268 -15.085  1.00 96.12           O  
ATOM    639  OG  SER A  41       8.133  -5.979 -13.566  1.00 96.12           O  
ATOM    640  HG  SER A  41       7.602  -5.854 -14.355  1.00 96.12           H  
ATOM    641  N   VAL A  42       9.792  -9.724 -15.038  1.00 96.60           N  
ATOM    642  H   VAL A  42      10.472  -8.979 -15.070  1.00 96.60           H  
ATOM    643  CA  VAL A  42      10.303 -11.094 -15.025  1.00 96.60           C  
ATOM    644  HA  VAL A  42       9.487 -11.772 -14.775  1.00 96.60           H  
ATOM    645  C   VAL A  42      11.341 -11.223 -13.923  1.00 96.60           C  
ATOM    646  CB  VAL A  42      10.848 -11.528 -16.400  1.00 96.60           C  
ATOM    647  HB  VAL A  42      11.278 -12.525 -16.299  1.00 96.60           H  
ATOM    648  O   VAL A  42      12.161 -10.324 -13.747  1.00 96.60           O  
ATOM    649  CG1 VAL A  42       9.710 -11.598 -17.422  1.00 96.60           C  
ATOM    650 HG11 VAL A  42       8.974 -12.335 -17.102  1.00 96.60           H  
ATOM    651 HG12 VAL A  42       9.239 -10.622 -17.541  1.00 96.60           H  
ATOM    652 HG13 VAL A  42      10.108 -11.914 -18.386  1.00 96.60           H  
ATOM    653  CG2 VAL A  42      11.918 -10.597 -16.976  1.00 96.60           C  
ATOM    654 HG21 VAL A  42      11.506  -9.605 -17.162  1.00 96.60           H  
ATOM    655 HG22 VAL A  42      12.752 -10.521 -16.279  1.00 96.60           H  
ATOM    656 HG23 VAL A  42      12.293 -11.005 -17.915  1.00 96.60           H  
ATOM    657  N   LEU A  43      11.289 -12.312 -13.160  1.00 96.91           N  
ATOM    658  H   LEU A  43      10.589 -13.009 -13.368  1.00 96.91           H  
ATOM    659  CA  LEU A  43      12.383 -12.690 -12.273  1.00 96.91           C  
ATOM    660  HA  LEU A  43      12.798 -11.793 -11.811  1.00 96.91           H  
ATOM    661  C   LEU A  43      13.475 -13.340 -13.118  1.00 96.91           C  
ATOM    662  CB  LEU A  43      11.872 -13.635 -11.174  1.00 96.91           C  
ATOM    663  HB2 LEU A  43      11.501 -14.536 -11.662  1.00 96.91           H  
ATOM    664  HB3 LEU A  43      11.044 -13.162 -10.645  1.00 96.91           H  
ATOM    665  O   LEU A  43      13.206 -14.309 -13.825  1.00 96.91           O  
ATOM    666  CG  LEU A  43      12.950 -14.058 -10.158  1.00 96.91           C  
ATOM    667  HG  LEU A  43      13.816 -14.466 -10.680  1.00 96.91           H  
ATOM    668  CD1 LEU A  43      13.411 -12.892  -9.281  1.00 96.91           C  
ATOM    669 HD11 LEU A  43      13.908 -12.138  -9.891  1.00 96.91           H  
ATOM    670 HD12 LEU A  43      14.122 -13.254  -8.538  1.00 96.91           H  
ATOM    671 HD13 LEU A  43      12.556 -12.447  -8.772  1.00 96.91           H  
ATOM    672  CD2 LEU A  43      12.396 -15.147  -9.243  1.00 96.91           C  
ATOM    673 HD21 LEU A  43      11.499 -14.797  -8.731  1.00 96.91           H  
ATOM    674 HD22 LEU A  43      12.154 -16.025  -9.842  1.00 96.91           H  
ATOM    675 HD23 LEU A  43      13.146 -15.436  -8.507  1.00 96.91           H  
ATOM    676  N   VAL A  44      14.688 -12.802 -13.029  1.00 95.86           N  
ATOM    677  H   VAL A  44      14.809 -11.981 -12.454  1.00 95.86           H  
ATOM    678  CA  VAL A  44      15.861 -13.287 -13.756  1.00 95.86           C  
ATOM    679  HA  VAL A  44      15.578 -14.144 -14.367  1.00 95.86           H  
ATOM    680  C   VAL A  44      16.910 -13.744 -12.753  1.00 95.86           C  
ATOM    681  CB  VAL A  44      16.416 -12.207 -14.707  1.00 95.86           C  
ATOM    682  HB  VAL A  44      16.718 -11.334 -14.129  1.00 95.86           H  
ATOM    683  O   VAL A  44      17.321 -12.978 -11.877  1.00 95.86           O  
ATOM    684  CG1 VAL A  44      17.631 -12.717 -15.492  1.00 95.86           C  
ATOM    685 HG11 VAL A  44      18.452 -12.937 -14.810  1.00 95.86           H  
ATOM    686 HG12 VAL A  44      17.970 -11.950 -16.187  1.00 95.86           H  
ATOM    687 HG13 VAL A  44      17.370 -13.616 -16.050  1.00 95.86           H  
ATOM    688  CG2 VAL A  44      15.346 -11.773 -15.717  1.00 95.86           C  
ATOM    689 HG21 VAL A  44      15.771 -11.062 -16.426  1.00 95.86           H  
ATOM    690 HG22 VAL A  44      14.529 -11.285 -15.187  1.00 95.86           H  
ATOM    691 HG23 VAL A  44      14.966 -12.640 -16.258  1.00 95.86           H  
ATOM    692  N   ILE A  45      17.348 -14.995 -12.902  1.00 95.33           N  
ATOM    693  H   ILE A  45      16.928 -15.563 -13.625  1.00 95.33           H  
ATOM    694  CA  ILE A  45      18.505 -15.566 -12.212  1.00 95.33           C  
ATOM    695  HA  ILE A  45      18.886 -14.841 -11.492  1.00 95.33           H  
ATOM    696  C   ILE A  45      19.575 -15.814 -13.273  1.00 95.33           C  
ATOM    697  CB  ILE A  45      18.137 -16.848 -11.432  1.00 95.33           C  
ATOM    698  HB  ILE A  45      17.799 -17.605 -12.139  1.00 95.33           H  
ATOM    699  O   ILE A  45      19.410 -16.673 -14.135  1.00 95.33           O  
ATOM    700  CG1 ILE A  45      16.994 -16.568 -10.427  1.00 95.33           C  
ATOM    701 HG12 ILE A  45      16.138 -16.151 -10.957  1.00 95.33           H  
ATOM    702 HG13 ILE A  45      17.333 -15.834  -9.697  1.00 95.33           H  
ATOM    703  CG2 ILE A  45      19.388 -17.375 -10.700  1.00 95.33           C  
ATOM    704 HG21 ILE A  45      19.744 -16.636  -9.982  1.00 95.33           H  
ATOM    705 HG22 ILE A  45      19.161 -18.308 -10.185  1.00 95.33           H  
ATOM    706 HG23 ILE A  45      20.181 -17.591 -11.416  1.00 95.33           H  
ATOM    707  CD1 ILE A  45      16.486 -17.812  -9.687  1.00 95.33           C  
ATOM    708 HD11 ILE A  45      17.245 -18.190  -9.002  1.00 95.33           H  
ATOM    709 HD12 ILE A  45      15.601 -17.547  -9.110  1.00 95.33           H  
ATOM    710 HD13 ILE A  45      16.219 -18.588 -10.405  1.00 95.33           H  
ATOM    711  N   ALA A  46      20.642 -15.021 -13.244  1.00 95.85           N  
ATOM    712  H   ALA A  46      20.737 -14.376 -12.473  1.00 95.85           H  
ATOM    713  CA  ALA A  46      21.686 -15.025 -14.270  1.00 95.85           C  
ATOM    714  HA  ALA A  46      21.844 -16.039 -14.638  1.00 95.85           H  
ATOM    715  C   ALA A  46      23.013 -14.515 -13.691  1.00 95.85           C  
ATOM    716  CB  ALA A  46      21.201 -14.150 -15.438  1.00 95.85           C  
ATOM    717  HB1 ALA A  46      21.931 -14.156 -16.248  1.00 95.85           H  
ATOM    718  HB2 ALA A  46      21.042 -13.126 -15.098  1.00 95.85           H  
ATOM    719  HB3 ALA A  46      20.264 -14.546 -15.829  1.00 95.85           H  
ATOM    720  O   ALA A  46      23.122 -14.246 -12.492  1.00 95.85           O  
ATOM    721  N   LYS A  47      24.028 -14.341 -14.538  1.00 95.97           N  
ATOM    722  H   LYS A  47      23.902 -14.629 -15.498  1.00 95.97           H  
ATOM    723  CA  LYS A  47      25.250 -13.604 -14.201  1.00 95.97           C  
ATOM    724  HA  LYS A  47      25.224 -13.354 -13.140  1.00 95.97           H  
ATOM    725  C   LYS A  47      25.315 -12.284 -14.958  1.00 95.97           C  
ATOM    726  CB  LYS A  47      26.489 -14.470 -14.451  1.00 95.97           C  
ATOM    727  HB2 LYS A  47      27.376 -13.868 -14.255  1.00 95.97           H  
ATOM    728  HB3 LYS A  47      26.505 -14.784 -15.495  1.00 95.97           H  
ATOM    729  O   LYS A  47      24.815 -12.169 -16.070  1.00 95.97           O  
ATOM    730  CG  LYS A  47      26.520 -15.709 -13.542  1.00 95.97           C  
ATOM    731  HG2 LYS A  47      26.439 -15.407 -12.498  1.00 95.97           H  
ATOM    732  HG3 LYS A  47      25.685 -16.364 -13.792  1.00 95.97           H  
ATOM    733  CD  LYS A  47      27.832 -16.468 -13.748  1.00 95.97           C  
ATOM    734  HD2 LYS A  47      28.668 -15.872 -13.382  1.00 95.97           H  
ATOM    735  HD3 LYS A  47      27.957 -16.634 -14.818  1.00 95.97           H  
ATOM    736  CE  LYS A  47      27.821 -17.813 -13.017  1.00 95.97           C  
ATOM    737  HE2 LYS A  47      27.968 -17.661 -11.948  1.00 95.97           H  
ATOM    738  HE3 LYS A  47      26.845 -18.271 -13.179  1.00 95.97           H  
ATOM    739  NZ  LYS A  47      28.846 -18.716 -13.590  1.00 95.97           N  
ATOM    740  HZ1 LYS A  47      29.778 -18.328 -13.616  1.00 95.97           H  
ATOM    741  HZ2 LYS A  47      28.807 -19.646 -13.197  1.00 95.97           H  
ATOM    742  HZ3 LYS A  47      28.587 -18.861 -14.555  1.00 95.97           H  
ATOM    743  N   VAL A  48      25.962 -11.290 -14.361  1.00 94.87           N  
ATOM    744  H   VAL A  48      26.291 -11.443 -13.419  1.00 94.87           H  
ATOM    745  CA  VAL A  48      26.276 -10.006 -15.008  1.00 94.87           C  
ATOM    746  HA  VAL A  48      26.198 -10.124 -16.089  1.00 94.87           H  
ATOM    747  C   VAL A  48      27.715  -9.609 -14.706  1.00 94.87           C  
ATOM    748  CB  VAL A  48      25.304  -8.878 -14.603  1.00 94.87           C  
ATOM    749  HB  VAL A  48      25.669  -7.941 -15.024  1.00 94.87           H  
ATOM    750  O   VAL A  48      28.234  -9.885 -13.618  1.00 94.87           O  
ATOM    751  CG1 VAL A  48      23.897  -9.118 -15.149  1.00 94.87           C  
ATOM    752 HG11 VAL A  48      23.936  -9.184 -16.237  1.00 94.87           H  
ATOM    753 HG12 VAL A  48      23.480 -10.044 -14.752  1.00 94.87           H  
ATOM    754 HG13 VAL A  48      23.239  -8.290 -14.886  1.00 94.87           H  
ATOM    755  CG2 VAL A  48      25.200  -8.709 -13.085  1.00 94.87           C  
ATOM    756 HG21 VAL A  48      24.517  -7.888 -12.866  1.00 94.87           H  
ATOM    757 HG22 VAL A  48      24.807  -9.633 -12.659  1.00 94.87           H  
ATOM    758 HG23 VAL A  48      26.184  -8.509 -12.660  1.00 94.87           H  
ATOM    759  N   GLU A  49      28.367  -8.947 -15.657  1.00 93.47           N  
ATOM    760  H   GLU A  49      27.903  -8.756 -16.534  1.00 93.47           H  
ATOM    761  CA  GLU A  49      29.690  -8.359 -15.441  1.00 93.47           C  
ATOM    762  HA  GLU A  49      30.348  -9.111 -15.005  1.00 93.47           H  
ATOM    763  C   GLU A  49      29.578  -7.176 -14.467  1.00 93.47           C  
ATOM    764  CB  GLU A  49      30.314  -7.899 -16.767  1.00 93.47           C  
ATOM    765  HB2 GLU A  49      29.638  -7.197 -17.257  1.00 93.47           H  
ATOM    766  HB3 GLU A  49      31.243  -7.379 -16.534  1.00 93.47           H  
ATOM    767  O   GLU A  49      28.851  -6.213 -14.714  1.00 93.47           O  
ATOM    768  CG  GLU A  49      30.629  -9.056 -17.727  1.00 93.47           C  
ATOM    769  HG2 GLU A  49      29.695  -9.539 -18.016  1.00 93.47           H  
ATOM    770  HG3 GLU A  49      31.236  -9.790 -17.196  1.00 93.47           H  
ATOM    771  CD  GLU A  49      31.376  -8.599 -18.996  1.00 93.47           C  
ATOM    772  OE1 GLU A  49      31.795  -9.490 -19.762  1.00 93.47           O  
ATOM    773  OE2 GLU A  49      31.552  -7.369 -19.206  1.00 93.47           O  
ATOM    774  N   LYS A  50      30.301  -7.227 -13.339  1.00 87.14           N  
ATOM    775  H   LYS A  50      30.826  -8.069 -13.153  1.00 87.14           H  
ATOM    776  CA  LYS A  50      30.326  -6.136 -12.350  1.00 87.14           C  
ATOM    777  HA  LYS A  50      29.863  -5.262 -12.807  1.00 87.14           H  
ATOM    778  C   LYS A  50      31.747  -5.708 -11.991  1.00 87.14           C  
ATOM    779  CB  LYS A  50      29.494  -6.507 -11.104  1.00 87.14           C  
ATOM    780  HB2 LYS A  50      29.677  -7.549 -10.842  1.00 87.14           H  
ATOM    781  HB3 LYS A  50      29.804  -5.878 -10.269  1.00 87.14           H  
ATOM    782  O   LYS A  50      32.630  -6.529 -11.744  1.00 87.14           O  
ATOM    783  CG  LYS A  50      27.990  -6.280 -11.340  1.00 87.14           C  
ATOM    784  HG2 LYS A  50      27.839  -5.238 -11.622  1.00 87.14           H  
ATOM    785  HG3 LYS A  50      27.667  -6.906 -12.172  1.00 87.14           H  
ATOM    786  CD  LYS A  50      27.115  -6.585 -10.109  1.00 87.14           C  
ATOM    787  HD2 LYS A  50      27.460  -6.003  -9.255  1.00 87.14           H  
ATOM    788  HD3 LYS A  50      27.181  -7.649  -9.885  1.00 87.14           H  
ATOM    789  CE  LYS A  50      25.659  -6.211 -10.440  1.00 87.14           C  
ATOM    790  HE2 LYS A  50      25.396  -6.689 -11.384  1.00 87.14           H  
ATOM    791  HE3 LYS A  50      25.600  -5.136 -10.609  1.00 87.14           H  
ATOM    792  NZ  LYS A  50      24.676  -6.621  -9.401  1.00 87.14           N  
ATOM    793  HZ1 LYS A  50      24.839  -6.166  -8.514  1.00 87.14           H  
ATOM    794  HZ2 LYS A  50      23.745  -6.388  -9.715  1.00 87.14           H  
ATOM    795  HZ3 LYS A  50      24.677  -7.625  -9.291  1.00 87.14           H  
ATOM    796  N   GLY A  51      31.923  -4.394 -11.846  1.00 85.47           N  
ATOM    797  H   GLY A  51      31.165  -3.796 -12.141  1.00 85.47           H  
ATOM    798  CA  GLY A  51      33.180  -3.760 -11.441  1.00 85.47           C  
ATOM    799  HA2 GLY A  51      32.960  -2.777 -11.024  1.00 85.47           H  
ATOM    800  HA3 GLY A  51      33.656  -4.359 -10.664  1.00 85.47           H  
ATOM    801  C   GLY A  51      34.179  -3.579 -12.587  1.00 85.47           C  
ATOM    802  O   GLY A  51      33.949  -4.017 -13.710  1.00 85.47           O  
ATOM    803  N   LYS A  52      35.317  -2.935 -12.292  1.00 84.82           N  
ATOM    804  H   LYS A  52      35.437  -2.586 -11.352  1.00 84.82           H  
ATOM    805  CA  LYS A  52      36.351  -2.610 -13.296  1.00 84.82           C  
ATOM    806  HA  LYS A  52      35.903  -2.014 -14.091  1.00 84.82           H  
ATOM    807  C   LYS A  52      36.931  -3.844 -13.996  1.00 84.82           C  
ATOM    808  CB  LYS A  52      37.495  -1.807 -12.653  1.00 84.82           C  
ATOM    809  HB2 LYS A  52      38.289  -1.706 -13.393  1.00 84.82           H  
ATOM    810  HB3 LYS A  52      37.897  -2.356 -11.802  1.00 84.82           H  
ATOM    811  O   LYS A  52      37.251  -3.779 -15.172  1.00 84.82           O  
ATOM    812  CG  LYS A  52      37.080  -0.395 -12.206  1.00 84.82           C  
ATOM    813  HG2 LYS A  52      36.365  -0.464 -11.386  1.00 84.82           H  
ATOM    814  HG3 LYS A  52      36.611   0.122 -13.044  1.00 84.82           H  
ATOM    815  CD  LYS A  52      38.311   0.406 -11.749  1.00 84.82           C  
ATOM    816  HD2 LYS A  52      38.779  -0.101 -10.906  1.00 84.82           H  
ATOM    817  HD3 LYS A  52      39.025   0.453 -12.572  1.00 84.82           H  
ATOM    818  CE  LYS A  52      37.923   1.835 -11.339  1.00 84.82           C  
ATOM    819  HE2 LYS A  52      37.396   2.303 -12.171  1.00 84.82           H  
ATOM    820  HE3 LYS A  52      37.234   1.785 -10.495  1.00 84.82           H  
ATOM    821  NZ  LYS A  52      39.114   2.652 -10.978  1.00 84.82           N  
ATOM    822  HZ1 LYS A  52      39.618   2.247 -10.203  1.00 84.82           H  
ATOM    823  HZ2 LYS A  52      39.748   2.728 -11.761  1.00 84.82           H  
ATOM    824  HZ3 LYS A  52      38.841   3.589 -10.719  1.00 84.82           H  
ATOM    825  N   SER A  53      37.044  -4.961 -13.279  1.00 86.73           N  
ATOM    826  H   SER A  53      36.734  -4.954 -12.317  1.00 86.73           H  
ATOM    827  CA  SER A  53      37.555  -6.232 -13.804  1.00 86.73           C  
ATOM    828  HA  SER A  53      38.325  -6.017 -14.545  1.00 86.73           H  
ATOM    829  C   SER A  53      36.504  -7.074 -14.531  1.00 86.73           C  
ATOM    830  CB  SER A  53      38.221  -7.026 -12.674  1.00 86.73           C  
ATOM    831  HB2 SER A  53      38.466  -8.034 -13.011  1.00 86.73           H  
ATOM    832  HB3 SER A  53      39.151  -6.524 -12.410  1.00 86.73           H  
ATOM    833  O   SER A  53      36.813  -8.202 -14.898  1.00 86.73           O  
ATOM    834  OG  SER A  53      37.394  -7.083 -11.517  1.00 86.73           O  
ATOM    835  HG  SER A  53      37.977  -7.056 -10.755  1.00 86.73           H  
ATOM    836  N   LYS A  54      35.272  -6.563 -14.709  1.00 87.52           N  
ATOM    837  H   LYS A  54      35.104  -5.609 -14.423  1.00 87.52           H  
ATOM    838  CA  LYS A  54      34.172  -7.246 -15.411  1.00 87.52           C  
ATOM    839  HA  LYS A  54      33.244  -6.718 -15.191  1.00 87.52           H  
ATOM    840  C   LYS A  54      33.932  -8.687 -14.941  1.00 87.52           C  
ATOM    841  CB  LYS A  54      34.393  -7.161 -16.928  1.00 87.52           C  
ATOM    842  HB2 LYS A  54      33.632  -7.762 -17.427  1.00 87.52           H  
ATOM    843  HB3 LYS A  54      35.366  -7.579 -17.184  1.00 87.52           H  
ATOM    844  O   LYS A  54      33.549  -9.560 -15.710  1.00 87.52           O  
ATOM    845  CG  LYS A  54      34.281  -5.730 -17.464  1.00 87.52           C  
ATOM    846  HG2 LYS A  54      35.037  -5.085 -17.016  1.00 87.52           H  
ATOM    847  HG3 LYS A  54      33.289  -5.345 -17.231  1.00 87.52           H  
ATOM    848  CD  LYS A  54      34.475  -5.774 -18.982  1.00 87.52           C  
ATOM    849  HD2 LYS A  54      33.922  -6.626 -19.378  1.00 87.52           H  
ATOM    850  HD3 LYS A  54      35.529  -5.923 -19.216  1.00 87.52           H  
ATOM    851  CE  LYS A  54      33.962  -4.498 -19.648  1.00 87.52           C  
ATOM    852  HE2 LYS A  54      33.071  -4.172 -19.112  1.00 87.52           H  
ATOM    853  HE3 LYS A  54      34.721  -3.719 -19.584  1.00 87.52           H  
ATOM    854  NZ  LYS A  54      33.597  -4.798 -21.051  1.00 87.52           N  
ATOM    855  HZ1 LYS A  54      32.911  -5.540 -21.040  1.00 87.52           H  
ATOM    856  HZ2 LYS A  54      34.392  -5.138 -21.572  1.00 87.52           H  
ATOM    857  HZ3 LYS A  54      33.189  -3.999 -21.515  1.00 87.52           H  
ATOM    858  N   LYS A  55      34.144  -8.955 -13.650  1.00 91.14           N  
ATOM    859  H   LYS A  55      34.406  -8.190 -13.045  1.00 91.14           H  
ATOM    860  CA  LYS A  55      33.928 -10.295 -13.096  1.00 91.14           C  
ATOM    861  HA  LYS A  55      34.442 -11.012 -13.737  1.00 91.14           H  
ATOM    862  C   LYS A  55      32.442 -10.635 -13.149  1.00 91.14           C  
ATOM    863  CB  LYS A  55      34.489 -10.414 -11.674  1.00 91.14           C  
ATOM    864  HB2 LYS A  55      34.109  -9.596 -11.061  1.00 91.14           H  
ATOM    865  HB3 LYS A  55      34.149 -11.356 -11.244  1.00 91.14           H  
ATOM    866  O   LYS A  55      31.614  -9.837 -12.698  1.00 91.14           O  
ATOM    867  CG  LYS A  55      36.025 -10.400 -11.676  1.00 91.14           C  
ATOM    868  HG2 LYS A  55      36.380  -9.452 -12.078  1.00 91.14           H  
ATOM    869  HG3 LYS A  55      36.384 -11.204 -12.319  1.00 91.14           H  
ATOM    870  CD  LYS A  55      36.588 -10.605 -10.262  1.00 91.14           C  
ATOM    871  HD2 LYS A  55      36.221 -11.555  -9.873  1.00 91.14           H  
ATOM    872  HD3 LYS A  55      36.253  -9.793  -9.617  1.00 91.14           H  
ATOM    873  CE  LYS A  55      38.123 -10.631 -10.315  1.00 91.14           C  
ATOM    874  HE2 LYS A  55      38.480  -9.656 -10.645  1.00 91.14           H  
ATOM    875  HE3 LYS A  55      38.422 -11.357 -11.072  1.00 91.14           H  
ATOM    876  NZ  LYS A  55      38.729 -11.002  -9.008  1.00 91.14           N  
ATOM    877  HZ1 LYS A  55      39.736 -11.039  -9.088  1.00 91.14           H  
ATOM    878  HZ2 LYS A  55      38.489 -10.345  -8.280  1.00 91.14           H  
ATOM    879  HZ3 LYS A  55      38.427 -11.925  -8.731  1.00 91.14           H  
ATOM    880  N   LEU A  56      32.128 -11.826 -13.651  1.00 94.00           N  
ATOM    881  H   LEU A  56      32.858 -12.388 -14.063  1.00 94.00           H  
ATOM    882  CA  LEU A  56      30.772 -12.361 -13.642  1.00 94.00           C  
ATOM    883  HA  LEU A  56      30.099 -11.624 -14.081  1.00 94.00           H  
ATOM    884  C   LEU A  56      30.322 -12.604 -12.200  1.00 94.00           C  
ATOM    885  CB  LEU A  56      30.707 -13.656 -14.472  1.00 94.00           C  
ATOM    886  HB2 LEU A  56      31.467 -14.346 -14.106  1.00 94.00           H  
ATOM    887  HB3 LEU A  56      29.734 -14.118 -14.310  1.00 94.00           H  
ATOM    888  O   LEU A  56      30.978 -13.319 -11.441  1.00 94.00           O  
ATOM    889  CG  LEU A  56      30.888 -13.466 -15.988  1.00 94.00           C  
ATOM    890  HG  LEU A  56      31.837 -12.966 -16.181  1.00 94.00           H  
ATOM    891  CD1 LEU A  56      30.910 -14.835 -16.667  1.00 94.00           C  
ATOM    892 HD11 LEU A  56      31.060 -14.710 -17.739  1.00 94.00           H  
ATOM    893 HD12 LEU A  56      31.729 -15.438 -16.276  1.00 94.00           H  
ATOM    894 HD13 LEU A  56      29.969 -15.362 -16.508  1.00 94.00           H  
ATOM    895  CD2 LEU A  56      29.752 -12.644 -16.599  1.00 94.00           C  
ATOM    896 HD21 LEU A  56      29.913 -12.569 -17.674  1.00 94.00           H  
ATOM    897 HD22 LEU A  56      28.790 -13.121 -16.414  1.00 94.00           H  
ATOM    898 HD23 LEU A  56      29.750 -11.629 -16.202  1.00 94.00           H  
ATOM    899  N   LYS A  57      29.197 -12.000 -11.820  1.00 94.92           N  
ATOM    900  H   LYS A  57      28.747 -11.383 -12.481  1.00 94.92           H  
ATOM    901  CA  LYS A  57      28.550 -12.211 -10.522  1.00 94.92           C  
ATOM    902  HA  LYS A  57      29.069 -13.002  -9.980  1.00 94.92           H  
ATOM    903  C   LYS A  57      27.119 -12.666 -10.726  1.00 94.92           C  
ATOM    904  CB  LYS A  57      28.580 -10.930  -9.681  1.00 94.92           C  
ATOM    905  HB2 LYS A  57      27.975 -11.098  -8.790  1.00 94.92           H  
ATOM    906  HB3 LYS A  57      28.138 -10.110 -10.247  1.00 94.92           H  
ATOM    907  O   LYS A  57      26.407 -12.073 -11.533  1.00 94.92           O  
ATOM    908  CG  LYS A  57      30.003 -10.552  -9.251  1.00 94.92           C  
ATOM    909  HG2 LYS A  57      30.569 -10.202 -10.115  1.00 94.92           H  
ATOM    910  HG3 LYS A  57      30.497 -11.431  -8.836  1.00 94.92           H  
ATOM    911  CD  LYS A  57      29.960  -9.454  -8.182  1.00 94.92           C  
ATOM    912  HD2 LYS A  57      29.372  -9.812  -7.337  1.00 94.92           H  
ATOM    913  HD3 LYS A  57      29.493  -8.561  -8.596  1.00 94.92           H  
ATOM    914  CE  LYS A  57      31.384  -9.135  -7.716  1.00 94.92           C  
ATOM    915  HE2 LYS A  57      31.933  -8.700  -8.551  1.00 94.92           H  
ATOM    916  HE3 LYS A  57      31.870 -10.074  -7.450  1.00 94.92           H  
ATOM    917  NZ  LYS A  57      31.381  -8.220  -6.546  1.00 94.92           N  
ATOM    918  HZ1 LYS A  57      30.872  -8.639  -5.781  1.00 94.92           H  
ATOM    919  HZ2 LYS A  57      32.324  -8.050  -6.227  1.00 94.92           H  
ATOM    920  HZ3 LYS A  57      30.949  -7.337  -6.778  1.00 94.92           H  
ATOM    921  N   SER A  58      26.705 -13.664  -9.953  1.00 94.64           N  
ATOM    922  H   SER A  58      27.362 -14.156  -9.364  1.00 94.64           H  
ATOM    923  CA  SER A  58      25.315 -14.106  -9.916  1.00 94.64           C  
ATOM    924  HA  SER A  58      25.015 -14.383 -10.927  1.00 94.64           H  
ATOM    925  C   SER A  58      24.406 -12.981  -9.429  1.00 94.64           C  
ATOM    926  CB  SER A  58      25.146 -15.342  -9.030  1.00 94.64           C  
ATOM    927  HB2 SER A  58      24.130 -15.721  -9.137  1.00 94.64           H  
ATOM    928  HB3 SER A  58      25.320 -15.076  -7.988  1.00 94.64           H  
ATOM    929  O   SER A  58      24.740 -12.248  -8.492  1.00 94.64           O  
ATOM    930  OG  SER A  58      26.070 -16.342  -9.422  1.00 94.64           O  
ATOM    931  HG  SER A  58      25.763 -17.184  -9.079  1.00 94.64           H  
ATOM    932  N   VAL A  59      23.255 -12.852 -10.074  1.00 94.45           N  
ATOM    933  H   VAL A  59      23.069 -13.469 -10.851  1.00 94.45           H  
ATOM    934  CA  VAL A  59      22.195 -11.909  -9.735  1.00 94.45           C  
ATOM    935  HA  VAL A  59      22.356 -11.555  -8.716  1.00 94.45           H  
ATOM    936  C   VAL A  59      20.850 -12.617  -9.747  1.00 94.45           C  
ATOM    937  CB  VAL A  59      22.172 -10.680 -10.664  1.00 94.45           C  
ATOM    938  HB  VAL A  59      21.275 -10.106 -10.435  1.00 94.45           H  
ATOM    939  O   VAL A  59      20.626 -13.545 -10.520  1.00 94.45           O  
ATOM    940  CG1 VAL A  59      23.374  -9.778 -10.355  1.00 94.45           C  
ATOM    941 HG11 VAL A  59      23.285  -8.872 -10.954  1.00 94.45           H  
ATOM    942 HG12 VAL A  59      24.301 -10.303 -10.588  1.00 94.45           H  
ATOM    943 HG13 VAL A  59      23.360  -9.521  -9.296  1.00 94.45           H  
ATOM    944  CG2 VAL A  59      22.144 -11.020 -12.160  1.00 94.45           C  
ATOM    945 HG21 VAL A  59      22.027 -10.103 -12.737  1.00 94.45           H  
ATOM    946 HG22 VAL A  59      21.296 -11.669 -12.381  1.00 94.45           H  
ATOM    947 HG23 VAL A  59      23.065 -11.520 -12.460  1.00 94.45           H  
ATOM    948  N   LYS A  60      19.972 -12.150  -8.863  1.00 95.04           N  
ATOM    949  H   LYS A  60      20.267 -11.389  -8.269  1.00 95.04           H  
ATOM    950  CA  LYS A  60      18.558 -12.498  -8.779  1.00 95.04           C  
ATOM    951  HA  LYS A  60      18.246 -13.038  -9.672  1.00 95.04           H  
ATOM    952  C   LYS A  60      17.815 -11.174  -8.705  1.00 95.04           C  
ATOM    953  CB  LYS A  60      18.337 -13.388  -7.546  1.00 95.04           C  
ATOM    954  HB2 LYS A  60      18.919 -14.300  -7.673  1.00 95.04           H  
ATOM    955  HB3 LYS A  60      18.698 -12.872  -6.657  1.00 95.04           H  
ATOM    956  O   LYS A  60      17.949 -10.463  -7.712  1.00 95.04           O  
ATOM    957  CG  LYS A  60      16.865 -13.768  -7.339  1.00 95.04           C  
ATOM    958  HG2 LYS A  60      16.486 -14.270  -8.229  1.00 95.04           H  
ATOM    959  HG3 LYS A  60      16.275 -12.868  -7.162  1.00 95.04           H  
ATOM    960  CD  LYS A  60      16.733 -14.698  -6.126  1.00 95.04           C  
ATOM    961  HD2 LYS A  60      17.348 -15.586  -6.275  1.00 95.04           H  
ATOM    962  HD3 LYS A  60      17.073 -14.174  -5.232  1.00 95.04           H  
ATOM    963  CE  LYS A  60      15.276 -15.119  -5.937  1.00 95.04           C  
ATOM    964  HE2 LYS A  60      14.942 -15.690  -6.803  1.00 95.04           H  
ATOM    965  HE3 LYS A  60      14.666 -14.217  -5.876  1.00 95.04           H  
ATOM    966  NZ  LYS A  60      15.087 -15.910  -4.696  1.00 95.04           N  
ATOM    967  HZ1 LYS A  60      15.440 -16.855  -4.748  1.00 95.04           H  
ATOM    968  HZ2 LYS A  60      15.509 -15.465  -3.894  1.00 95.04           H  
ATOM    969  HZ3 LYS A  60      14.107 -15.907  -4.453  1.00 95.04           H  
ATOM    970  N   GLU A  61      17.129 -10.790  -9.772  1.00 95.19           N  
ATOM    971  H   GLU A  61      17.081 -11.399 -10.576  1.00 95.19           H  
ATOM    972  CA  GLU A  61      16.503  -9.470  -9.860  1.00 95.19           C  
ATOM    973  HA  GLU A  61      16.161  -9.191  -8.863  1.00 95.19           H  
ATOM    974  C   GLU A  61      15.260  -9.471 -10.742  1.00 95.19           C  
ATOM    975  CB  GLU A  61      17.525  -8.400 -10.293  1.00 95.19           C  
ATOM    976  HB2 GLU A  61      18.314  -8.381  -9.541  1.00 95.19           H  
ATOM    977  HB3 GLU A  61      17.039  -7.425 -10.279  1.00 95.19           H  
ATOM    978  O   GLU A  61      15.031 -10.383 -11.534  1.00 95.19           O  
ATOM    979  CG  GLU A  61      18.160  -8.616 -11.676  1.00 95.19           C  
ATOM    980  HG2 GLU A  61      18.591  -9.616 -11.724  1.00 95.19           H  
ATOM    981  HG3 GLU A  61      17.382  -8.543 -12.436  1.00 95.19           H  
ATOM    982  CD  GLU A  61      19.274  -7.593 -11.963  1.00 95.19           C  
ATOM    983  OE1 GLU A  61      19.464  -7.268 -13.152  1.00 95.19           O  
ATOM    984  OE2 GLU A  61      19.985  -7.166 -11.019  1.00 95.19           O  
ATOM    985  N   LEU A  62      14.435  -8.441 -10.569  1.00 96.68           N  
ATOM    986  H   LEU A  62      14.720  -7.690  -9.956  1.00 96.68           H  
ATOM    987  CA  LEU A  62      13.267  -8.215 -11.402  1.00 96.68           C  
ATOM    988  HA  LEU A  62      12.935  -9.166 -11.819  1.00 96.68           H  
ATOM    989  C   LEU A  62      13.645  -7.300 -12.562  1.00 96.68           C  
ATOM    990  CB  LEU A  62      12.124  -7.627 -10.565  1.00 96.68           C  
ATOM    991  HB2 LEU A  62      12.471  -6.697 -10.114  1.00 96.68           H  
ATOM    992  HB3 LEU A  62      11.293  -7.391 -11.230  1.00 96.68           H  
ATOM    993  O   LEU A  62      14.195  -6.220 -12.352  1.00 96.68           O  
ATOM    994  CG  LEU A  62      11.622  -8.569  -9.459  1.00 96.68           C  
ATOM    995  HG  LEU A  62      12.444  -8.836  -8.795  1.00 96.68           H  
ATOM    996  CD1 LEU A  62      10.557  -7.859  -8.642  1.00 96.68           C  
ATOM    997 HD11 LEU A  62       9.638  -7.822  -9.227  1.00 96.68           H  
ATOM    998 HD12 LEU A  62      10.375  -8.409  -7.719  1.00 96.68           H  
ATOM    999 HD13 LEU A  62      10.883  -6.844  -8.411  1.00 96.68           H  
ATOM   1000  CD2 LEU A  62      10.982  -9.832 -10.026  1.00 96.68           C  
ATOM   1001 HD21 LEU A  62      10.242  -9.568 -10.781  1.00 96.68           H  
ATOM   1002 HD22 LEU A  62      10.508 -10.401  -9.226  1.00 96.68           H  
ATOM   1003 HD23 LEU A  62      11.751 -10.460 -10.476  1.00 96.68           H  
ATOM   1004  N   VAL A  63      13.289  -7.706 -13.775  1.00 95.92           N  
ATOM   1005  H   VAL A  63      12.895  -8.632 -13.864  1.00 95.92           H  
ATOM   1006  CA  VAL A  63      13.475  -6.916 -14.993  1.00 95.92           C  
ATOM   1007  HA  VAL A  63      14.019  -6.004 -14.747  1.00 95.92           H  
ATOM   1008  C   VAL A  63      12.109  -6.528 -15.534  1.00 95.92           C  
ATOM   1009  CB  VAL A  63      14.317  -7.675 -16.033  1.00 95.92           C  
ATOM   1010  HB  VAL A  63      13.786  -8.575 -16.346  1.00 95.92           H  
ATOM   1011  O   VAL A  63      11.237  -7.374 -15.720  1.00 95.92           O  
ATOM   1012  CG1 VAL A  63      14.574  -6.814 -17.277  1.00 95.92           C  
ATOM   1013 HG11 VAL A  63      15.092  -5.897 -16.997  1.00 95.92           H  
ATOM   1014 HG12 VAL A  63      13.633  -6.575 -17.773  1.00 95.92           H  
ATOM   1015 HG13 VAL A  63      15.194  -7.374 -17.977  1.00 95.92           H  
ATOM   1016  CG2 VAL A  63      15.667  -8.088 -15.440  1.00 95.92           C  
ATOM   1017 HG21 VAL A  63      16.183  -7.216 -15.037  1.00 95.92           H  
ATOM   1018 HG22 VAL A  63      15.529  -8.816 -14.641  1.00 95.92           H  
ATOM   1019 HG23 VAL A  63      16.289  -8.549 -16.208  1.00 95.92           H  
ATOM   1020  N   GLY A  64      11.900  -5.236 -15.776  1.00 95.39           N  
ATOM   1021  H   GLY A  64      12.666  -4.593 -15.635  1.00 95.39           H  
ATOM   1022  CA  GLY A  64      10.692  -4.750 -16.435  1.00 95.39           C  
ATOM   1023  HA2 GLY A  64      10.588  -3.677 -16.274  1.00 95.39           H  
ATOM   1024  HA3 GLY A  64       9.815  -5.250 -16.025  1.00 95.39           H  
ATOM   1025  C   GLY A  64      10.774  -5.004 -17.936  1.00 95.39           C  
ATOM   1026  O   GLY A  64      11.737  -4.577 -18.571  1.00 95.39           O  
ATOM   1027  N   ILE A  65       9.762  -5.665 -18.495  1.00 95.03           N  
ATOM   1028  H   ILE A  65       9.013  -6.000 -17.907  1.00 95.03           H  
ATOM   1029  CA  ILE A  65       9.589  -5.816 -19.940  1.00 95.03           C  
ATOM   1030  HA  ILE A  65      10.533  -5.617 -20.448  1.00 95.03           H  
ATOM   1031  C   ILE A  65       8.584  -4.765 -20.390  1.00 95.03           C  
ATOM   1032  CB  ILE A  65       9.149  -7.250 -20.307  1.00 95.03           C  
ATOM   1033  HB  ILE A  65       8.165  -7.429 -19.873  1.00 95.03           H  
ATOM   1034  O   ILE A  65       7.423  -4.773 -19.971  1.00 95.03           O  
ATOM   1035  CG1 ILE A  65      10.099  -8.330 -19.741  1.00 95.03           C  
ATOM   1036 HG12 ILE A  65       9.757  -9.308 -20.080  1.00 95.03           H  
ATOM   1037 HG13 ILE A  65      10.028  -8.329 -18.654  1.00 95.03           H  
ATOM   1038  CG2 ILE A  65       9.016  -7.399 -21.834  1.00 95.03           C  
ATOM   1039 HG21 ILE A  65       8.225  -6.753 -22.213  1.00 95.03           H  
ATOM   1040 HG22 ILE A  65       8.762  -8.430 -22.080  1.00 95.03           H  
ATOM   1041 HG23 ILE A  65       9.951  -7.142 -22.332  1.00 95.03           H  
ATOM   1042  CD1 ILE A  65      11.578  -8.180 -20.128  1.00 95.03           C  
ATOM   1043 HD11 ILE A  65      12.143  -9.012 -19.709  1.00 95.03           H  
ATOM   1044 HD12 ILE A  65      11.988  -7.250 -19.732  1.00 95.03           H  
ATOM   1045 HD13 ILE A  65      11.692  -8.200 -21.212  1.00 95.03           H  
ATOM   1046  N   THR A  66       9.028  -3.816 -21.205  1.00 91.33           N  
ATOM   1047  H   THR A  66       9.993  -3.842 -21.502  1.00 91.33           H  
ATOM   1048  CA  THR A  66       8.146  -2.778 -21.750  1.00 91.33           C  
ATOM   1049  HA  THR A  66       7.514  -2.398 -20.947  1.00 91.33           H  
ATOM   1050  C   THR A  66       7.207  -3.342 -22.810  1.00 91.33           C  
ATOM   1051  CB  THR A  66       8.930  -1.582 -22.287  1.00 91.33           C  
ATOM   1052  HB  THR A  66       8.223  -0.828 -22.633  1.00 91.33           H  
ATOM   1053  O   THR A  66       7.467  -4.396 -23.387  1.00 91.33           O  
ATOM   1054  CG2 THR A  66       9.847  -0.958 -21.235  1.00 91.33           C  
ATOM   1055 HG21 THR A  66      10.511  -1.702 -20.797  1.00 91.33           H  
ATOM   1056 HG22 THR A  66      10.463  -0.191 -21.706  1.00 91.33           H  
ATOM   1057 HG23 THR A  66       9.243  -0.509 -20.446  1.00 91.33           H  
ATOM   1058  OG1 THR A  66       9.713  -1.975 -23.373  1.00 91.33           O  
ATOM   1059  HG1 THR A  66      10.453  -2.457 -22.995  1.00 91.33           H  
ATOM   1060  N   ILE A  67       6.108  -2.642 -23.108  1.00 86.77           N  
ATOM   1061  H   ILE A  67       5.895  -1.811 -22.575  1.00 86.77           H  
ATOM   1062  CA  ILE A  67       5.196  -3.076 -24.180  1.00 86.77           C  
ATOM   1063  HA  ILE A  67       4.862  -4.088 -23.951  1.00 86.77           H  
ATOM   1064  C   ILE A  67       5.947  -3.163 -25.525  1.00 86.77           C  
ATOM   1065  CB  ILE A  67       3.941  -2.172 -24.264  1.00 86.77           C  
ATOM   1066  HB  ILE A  67       4.256  -1.169 -24.552  1.00 86.77           H  
ATOM   1067  O   ILE A  67       5.693  -4.079 -26.300  1.00 86.77           O  
ATOM   1068  CG1 ILE A  67       3.173  -2.088 -22.924  1.00 86.77           C  
ATOM   1069 HG12 ILE A  67       2.769  -3.069 -22.674  1.00 86.77           H  
ATOM   1070 HG13 ILE A  67       3.853  -1.797 -22.123  1.00 86.77           H  
ATOM   1071  CG2 ILE A  67       2.966  -2.735 -25.318  1.00 86.77           C  
ATOM   1072 HG21 ILE A  67       2.530  -3.669 -24.966  1.00 86.77           H  
ATOM   1073 HG22 ILE A  67       3.469  -2.943 -26.262  1.00 86.77           H  
ATOM   1074 HG23 ILE A  67       2.166  -2.023 -25.522  1.00 86.77           H  
ATOM   1075  CD1 ILE A  67       2.019  -1.078 -22.929  1.00 86.77           C  
ATOM   1076 HD11 ILE A  67       2.398  -0.089 -23.188  1.00 86.77           H  
ATOM   1077 HD12 ILE A  67       1.570  -1.040 -21.937  1.00 86.77           H  
ATOM   1078 HD13 ILE A  67       1.241  -1.368 -23.635  1.00 86.77           H  
ATOM   1079  N   MET A  68       6.918  -2.274 -25.768  1.00 86.00           N  
ATOM   1080  H   MET A  68       7.115  -1.579 -25.062  1.00 86.00           H  
ATOM   1081  CA  MET A  68       7.762  -2.290 -26.973  1.00 86.00           C  
ATOM   1082  HA  MET A  68       7.126  -2.356 -27.856  1.00 86.00           H  
ATOM   1083  C   MET A  68       8.722  -3.486 -27.028  1.00 86.00           C  
ATOM   1084  CB  MET A  68       8.583  -0.993 -27.039  1.00 86.00           C  
ATOM   1085  HB2 MET A  68       9.300  -1.065 -27.857  1.00 86.00           H  
ATOM   1086  HB3 MET A  68       9.150  -0.879 -26.115  1.00 86.00           H  
ATOM   1087  O   MET A  68       8.989  -4.014 -28.102  1.00 86.00           O  
ATOM   1088  CG  MET A  68       7.722   0.258 -27.248  1.00 86.00           C  
ATOM   1089  HG2 MET A  68       7.050   0.363 -26.395  1.00 86.00           H  
ATOM   1090  HG3 MET A  68       8.379   1.128 -27.255  1.00 86.00           H  
ATOM   1091  SD  MET A  68       6.726   0.287 -28.766  1.00 86.00           S  
ATOM   1092  CE  MET A  68       8.026   0.283 -30.030  1.00 86.00           C  
ATOM   1093  HE1 MET A  68       8.574  -0.658 -29.997  1.00 86.00           H  
ATOM   1094  HE2 MET A  68       8.711   1.113 -29.858  1.00 86.00           H  
ATOM   1095  HE3 MET A  68       7.569   0.391 -31.014  1.00 86.00           H  
ATOM   1096  N   GLU A  69       9.238  -3.920 -25.878  1.00 92.77           N  
ATOM   1097  H   GLU A  69       9.004  -3.428 -25.027  1.00 92.77           H  
ATOM   1098  CA  GLU A  69      10.150  -5.066 -25.764  1.00 92.77           C  
ATOM   1099  HA  GLU A  69      10.823  -5.103 -26.621  1.00 92.77           H  
ATOM   1100  C   GLU A  69       9.418  -6.406 -25.704  1.00 92.77           C  
ATOM   1101  CB  GLU A  69      10.970  -4.909 -24.486  1.00 92.77           C  
ATOM   1102  HB2 GLU A  69      11.497  -5.840 -24.277  1.00 92.77           H  
ATOM   1103  HB3 GLU A  69      10.267  -4.741 -23.670  1.00 92.77           H  
ATOM   1104  O   GLU A  69      10.035  -7.454 -25.864  1.00 92.77           O  
ATOM   1105  CG  GLU A  69      12.000  -3.768 -24.563  1.00 92.77           C  
ATOM   1106  HG2 GLU A  69      11.548  -2.877 -24.998  1.00 92.77           H  
ATOM   1107  HG3 GLU A  69      12.816  -4.076 -25.218  1.00 92.77           H  
ATOM   1108  CD  GLU A  69      12.542  -3.422 -23.172  1.00 92.77           C  
ATOM   1109  OE1 GLU A  69      13.739  -3.093 -23.037  1.00 92.77           O  
ATOM   1110  OE2 GLU A  69      11.768  -3.514 -22.192  1.00 92.77           O  
ATOM   1111  N   ARG A  70       8.103  -6.396 -25.463  1.00 92.98           N  
ATOM   1112  H   ARG A  70       7.670  -5.501 -25.286  1.00 92.98           H  
ATOM   1113  CA  ARG A  70       7.322  -7.613 -25.248  1.00 92.98           C  
ATOM   1114  HA  ARG A  70       7.696  -8.110 -24.353  1.00 92.98           H  
ATOM   1115  C   ARG A  70       7.492  -8.617 -26.384  1.00 92.98           C  
ATOM   1116  CB  ARG A  70       5.854  -7.232 -25.040  1.00 92.98           C  
ATOM   1117  HB2 ARG A  70       5.486  -6.702 -25.918  1.00 92.98           H  
ATOM   1118  HB3 ARG A  70       5.771  -6.580 -24.170  1.00 92.98           H  
ATOM   1119  O   ARG A  70       7.746  -9.781 -26.108  1.00 92.98           O  
ATOM   1120  CG  ARG A  70       5.010  -8.487 -24.822  1.00 92.98           C  
ATOM   1121  HG2 ARG A  70       5.398  -9.039 -23.966  1.00 92.98           H  
ATOM   1122  HG3 ARG A  70       5.059  -9.122 -25.707  1.00 92.98           H  
ATOM   1123  CD  ARG A  70       3.549  -8.131 -24.586  1.00 92.98           C  
ATOM   1124  HD2 ARG A  70       3.197  -7.520 -25.417  1.00 92.98           H  
ATOM   1125  HD3 ARG A  70       3.462  -7.574 -23.653  1.00 92.98           H  
ATOM   1126  NE  ARG A  70       2.762  -9.367 -24.518  1.00 92.98           N  
ATOM   1127  HE  ARG A  70       3.267 -10.221 -24.709  1.00 92.98           H  
ATOM   1128  NH1 ARG A  70       0.704  -8.428 -24.140  1.00 92.98           N  
ATOM   1129 HH11 ARG A  70      -0.293  -8.545 -24.036  1.00 92.98           H  
ATOM   1130 HH12 ARG A  70       1.131  -7.514 -24.194  1.00 92.98           H  
ATOM   1131  NH2 ARG A  70       0.926 -10.652 -24.355  1.00 92.98           N  
ATOM   1132 HH21 ARG A  70      -0.073 -10.787 -24.305  1.00 92.98           H  
ATOM   1133 HH22 ARG A  70       1.525 -11.416 -24.636  1.00 92.98           H  
ATOM   1134  CZ  ARG A  70       1.467  -9.472 -24.336  1.00 92.98           C  
ATOM   1135  N   SER A  71       7.370  -8.178 -27.636  1.00 94.10           N  
ATOM   1136  H   SER A  71       7.129  -7.210 -27.791  1.00 94.10           H  
ATOM   1137  CA  SER A  71       7.441  -9.084 -28.787  1.00 94.10           C  
ATOM   1138  HA  SER A  71       6.750  -9.912 -28.626  1.00 94.10           H  
ATOM   1139  C   SER A  71       8.833  -9.682 -28.986  1.00 94.10           C  
ATOM   1140  CB  SER A  71       7.028  -8.363 -30.072  1.00 94.10           C  
ATOM   1141  HB2 SER A  71       6.998  -9.084 -30.888  1.00 94.10           H  
ATOM   1142  HB3 SER A  71       7.761  -7.591 -30.309  1.00 94.10           H  
ATOM   1143  O   SER A  71       8.939 -10.835 -29.390  1.00 94.10           O  
ATOM   1144  OG  SER A  71       5.753  -7.767 -29.924  1.00 94.10           O  
ATOM   1145  HG  SER A  71       5.434  -7.509 -30.792  1.00 94.10           H  
ATOM   1146  N   SER A  72       9.902  -8.925 -28.713  1.00 95.80           N  
ATOM   1147  H   SER A  72       9.784  -8.021 -28.278  1.00 95.80           H  
ATOM   1148  CA  SER A  72      11.269  -9.447 -28.818  1.00 95.80           C  
ATOM   1149  HA  SER A  72      11.348 -10.042 -29.727  1.00 95.80           H  
ATOM   1150  C   SER A  72      11.596 -10.385 -27.660  1.00 95.80           C  
ATOM   1151  CB  SER A  72      12.302  -8.321 -28.922  1.00 95.80           C  
ATOM   1152  HB2 SER A  72      12.196  -7.834 -29.891  1.00 95.80           H  
ATOM   1153  HB3 SER A  72      13.301  -8.752 -28.859  1.00 95.80           H  
ATOM   1154  O   SER A  72      12.130 -11.462 -27.900  1.00 95.80           O  
ATOM   1155  OG  SER A  72      12.141  -7.351 -27.907  1.00 95.80           O  
ATOM   1156  HG  SER A  72      12.962  -6.860 -27.827  1.00 95.80           H  
ATOM   1157  N   PHE A  73      11.204 -10.025 -26.436  1.00 96.70           N  
ATOM   1158  H   PHE A  73      10.801  -9.108 -26.307  1.00 96.70           H  
ATOM   1159  CA  PHE A  73      11.366 -10.882 -25.267  1.00 96.70           C  
ATOM   1160  HA  PHE A  73      12.416 -11.162 -25.178  1.00 96.70           H  
ATOM   1161  C   PHE A  73      10.571 -12.189 -25.389  1.00 96.70           C  
ATOM   1162  CB  PHE A  73      10.958 -10.105 -24.009  1.00 96.70           C  
ATOM   1163  HB2 PHE A  73      11.614  -9.242 -23.896  1.00 96.70           H  
ATOM   1164  HB3 PHE A  73       9.939  -9.735 -24.129  1.00 96.70           H  
ATOM   1165  O   PHE A  73      11.106 -13.247 -25.098  1.00 96.70           O  
ATOM   1166  CG  PHE A  73      11.033 -10.951 -22.755  1.00 96.70           C  
ATOM   1167  CD1 PHE A  73       9.878 -11.574 -22.252  1.00 96.70           C  
ATOM   1168  HD1 PHE A  73       8.932 -11.429 -22.752  1.00 96.70           H  
ATOM   1169  CD2 PHE A  73      12.278 -11.206 -22.156  1.00 96.70           C  
ATOM   1170  HD2 PHE A  73      13.178 -10.795 -22.588  1.00 96.70           H  
ATOM   1171  CE1 PHE A  73       9.968 -12.444 -21.153  1.00 96.70           C  
ATOM   1172  HE1 PHE A  73       9.089 -12.960 -20.799  1.00 96.70           H  
ATOM   1173  CE2 PHE A  73      12.372 -12.061 -21.048  1.00 96.70           C  
ATOM   1174  HE2 PHE A  73      13.338 -12.288 -20.621  1.00 96.70           H  
ATOM   1175  CZ  PHE A  73      11.217 -12.688 -20.556  1.00 96.70           C  
ATOM   1176  HZ  PHE A  73      11.295 -13.388 -19.738  1.00 96.70           H  
ATOM   1177  N   GLU A  74       9.310 -12.149 -25.833  1.00 95.34           N  
ATOM   1178  H   GLU A  74       8.894 -11.252 -26.040  1.00 95.34           H  
ATOM   1179  CA  GLU A  74       8.475 -13.355 -25.970  1.00 95.34           C  
ATOM   1180  HA  GLU A  74       8.600 -13.963 -25.074  1.00 95.34           H  
ATOM   1181  C   GLU A  74       8.920 -14.262 -27.130  1.00 95.34           C  
ATOM   1182  CB  GLU A  74       6.975 -12.976 -26.082  1.00 95.34           C  
ATOM   1183  HB2 GLU A  74       6.400 -13.859 -26.360  1.00 95.34           H  
ATOM   1184  HB3 GLU A  74       6.845 -12.220 -26.857  1.00 95.34           H  
ATOM   1185  O   GLU A  74       8.623 -15.453 -27.100  1.00 95.34           O  
ATOM   1186  CG  GLU A  74       6.432 -12.455 -24.736  1.00 95.34           C  
ATOM   1187  HG2 GLU A  74       7.061 -11.627 -24.407  1.00 95.34           H  
ATOM   1188  HG3 GLU A  74       6.548 -13.248 -23.998  1.00 95.34           H  
ATOM   1189  CD  GLU A  74       4.964 -11.971 -24.683  1.00 95.34           C  
ATOM   1190  OE1 GLU A  74       4.508 -11.652 -23.547  1.00 95.34           O  
ATOM   1191  OE2 GLU A  74       4.257 -11.794 -25.696  1.00 95.34           O  
ATOM   1192  N   LYS A  75       9.643 -13.727 -28.128  1.00 96.88           N  
ATOM   1193  H   LYS A  75       9.856 -12.741 -28.080  1.00 96.88           H  
ATOM   1194  CA  LYS A  75      10.224 -14.518 -29.223  1.00 96.88           C  
ATOM   1195  HA  LYS A  75       9.483 -15.244 -29.558  1.00 96.88           H  
ATOM   1196  C   LYS A  75      11.429 -15.338 -28.757  1.00 96.88           C  
ATOM   1197  CB  LYS A  75      10.590 -13.593 -30.394  1.00 96.88           C  
ATOM   1198  HB2 LYS A  75      11.339 -12.873 -30.064  1.00 96.88           H  
ATOM   1199  HB3 LYS A  75       9.698 -13.051 -30.709  1.00 96.88           H  
ATOM   1200  O   LYS A  75      11.506 -16.515 -29.088  1.00 96.88           O  
ATOM   1201  CG  LYS A  75      11.139 -14.382 -31.592  1.00 96.88           C  
ATOM   1202  HG2 LYS A  75      10.371 -15.065 -31.954  1.00 96.88           H  
ATOM   1203  HG3 LYS A  75      12.008 -14.963 -31.282  1.00 96.88           H  
ATOM   1204  CD  LYS A  75      11.575 -13.453 -32.728  1.00 96.88           C  
ATOM   1205  HD2 LYS A  75      10.716 -12.891 -33.095  1.00 96.88           H  
ATOM   1206  HD3 LYS A  75      12.332 -12.766 -32.349  1.00 96.88           H  
ATOM   1207  CE  LYS A  75      12.167 -14.320 -33.844  1.00 96.88           C  
ATOM   1208  HE2 LYS A  75      11.382 -14.962 -34.244  1.00 96.88           H  
ATOM   1209  HE3 LYS A  75      12.923 -14.967 -33.400  1.00 96.88           H  
ATOM   1210  NZ  LYS A  75      12.778 -13.501 -34.918  1.00 96.88           N  
ATOM   1211  HZ1 LYS A  75      12.091 -12.895 -35.345  1.00 96.88           H  
ATOM   1212  HZ2 LYS A  75      13.175 -14.109 -35.620  1.00 96.88           H  
ATOM   1213  HZ3 LYS A  75      13.530 -12.950 -34.531  1.00 96.88           H  
ATOM   1214  N   ASP A  76      12.354 -14.706 -28.037  1.00 97.00           N  
ATOM   1215  H   ASP A  76      12.220 -13.729 -27.819  1.00 97.00           H  
ATOM   1216  CA  ASP A  76      13.524 -15.368 -27.456  1.00 97.00           C  
ATOM   1217  HA  ASP A  76      13.266 -16.401 -27.221  1.00 97.00           H  
ATOM   1218  C   ASP A  76      13.956 -14.655 -26.157  1.00 97.00           C  
ATOM   1219  CB  ASP A  76      14.667 -15.440 -28.477  1.00 97.00           C  
ATOM   1220  HB2 ASP A  76      14.264 -15.774 -29.434  1.00 97.00           H  
ATOM   1221  HB3 ASP A  76      15.105 -14.454 -28.629  1.00 97.00           H  
ATOM   1222  O   ASP A  76      14.666 -13.640 -26.197  1.00 97.00           O  
ATOM   1223  CG  ASP A  76      15.733 -16.443 -28.017  1.00 97.00           C  
ATOM   1224  OD1 ASP A  76      15.985 -16.516 -26.785  1.00 97.00           O  
ATOM   1225  OD2 ASP A  76      16.218 -17.172 -28.902  1.00 97.00           O  
ATOM   1226  N   PRO A  77      13.509 -15.149 -24.985  1.00 96.95           N  
ATOM   1227  CA  PRO A  77      13.842 -14.540 -23.702  1.00 96.95           C  
ATOM   1228  HA  PRO A  77      13.488 -13.509 -23.701  1.00 96.95           H  
ATOM   1229  C   PRO A  77      15.338 -14.561 -23.380  1.00 96.95           C  
ATOM   1230  CB  PRO A  77      13.067 -15.351 -22.657  1.00 96.95           C  
ATOM   1231  HB2 PRO A  77      12.746 -14.732 -21.819  1.00 96.95           H  
ATOM   1232  HB3 PRO A  77      13.678 -16.178 -22.297  1.00 96.95           H  
ATOM   1233  O   PRO A  77      15.818 -13.661 -22.685  1.00 96.95           O  
ATOM   1234  CG  PRO A  77      11.879 -15.912 -23.433  1.00 96.95           C  
ATOM   1235  HG2 PRO A  77      11.087 -15.166 -23.489  1.00 96.95           H  
ATOM   1236  HG3 PRO A  77      11.496 -16.829 -22.985  1.00 96.95           H  
ATOM   1237  CD  PRO A  77      12.476 -16.164 -24.815  1.00 96.95           C  
ATOM   1238  HD2 PRO A  77      12.932 -17.153 -24.853  1.00 96.95           H  
ATOM   1239  HD3 PRO A  77      11.696 -16.077 -25.572  1.00 96.95           H  
ATOM   1240  N   VAL A  78      16.063 -15.583 -23.846  1.00 97.01           N  
ATOM   1241  H   VAL A  78      15.671 -16.154 -24.581  1.00 97.01           H  
ATOM   1242  CA  VAL A  78      17.491 -15.763 -23.560  1.00 97.01           C  
ATOM   1243  HA  VAL A  78      17.674 -15.558 -22.505  1.00 97.01           H  
ATOM   1244  C   VAL A  78      18.281 -14.734 -24.353  1.00 97.01           C  
ATOM   1245  CB  VAL A  78      17.950 -17.206 -23.849  1.00 97.01           C  
ATOM   1246  HB  VAL A  78      17.670 -17.481 -24.866  1.00 97.01           H  
ATOM   1247  O   VAL A  78      18.934 -13.891 -23.736  1.00 97.01           O  
ATOM   1248  CG1 VAL A  78      19.466 -17.380 -23.700  1.00 97.01           C  
ATOM   1249 HG11 VAL A  78      19.798 -17.077 -22.707  1.00 97.01           H  
ATOM   1250 HG12 VAL A  78      19.988 -16.787 -24.452  1.00 97.01           H  
ATOM   1251 HG13 VAL A  78      19.737 -18.422 -23.866  1.00 97.01           H  
ATOM   1252  CG2 VAL A  78      17.270 -18.181 -22.873  1.00 97.01           C  
ATOM   1253 HG21 VAL A  78      17.581 -19.198 -23.109  1.00 97.01           H  
ATOM   1254 HG22 VAL A  78      16.187 -18.120 -22.983  1.00 97.01           H  
ATOM   1255 HG23 VAL A  78      17.553 -17.945 -21.847  1.00 97.01           H  
ATOM   1256  N   ASP A  79      18.122 -14.704 -25.678  1.00 97.18           N  
ATOM   1257  H   ASP A  79      17.573 -15.428 -26.120  1.00 97.18           H  
ATOM   1258  CA  ASP A  79      18.809 -13.744 -26.552  1.00 97.18           C  
ATOM   1259  HA  ASP A  79      19.887 -13.894 -26.480  1.00 97.18           H  
ATOM   1260  C   ASP A  79      18.508 -12.294 -26.148  1.00 97.18           C  
ATOM   1261  CB  ASP A  79      18.373 -13.953 -28.013  1.00 97.18           C  
ATOM   1262  HB2 ASP A  79      18.495 -13.007 -28.541  1.00 97.18           H  
ATOM   1263  HB3 ASP A  79      17.311 -14.197 -28.048  1.00 97.18           H  
ATOM   1264  O   ASP A  79      19.403 -11.444 -26.100  1.00 97.18           O  
ATOM   1265  CG  ASP A  79      19.183 -15.002 -28.784  1.00 97.18           C  
ATOM   1266  OD1 ASP A  79      19.948 -15.757 -28.145  1.00 97.18           O  
ATOM   1267  OD2 ASP A  79      19.101 -14.943 -30.034  1.00 97.18           O  
ATOM   1268  N   PHE A  80      17.252 -11.994 -25.794  1.00 97.46           N  
ATOM   1269  H   PHE A  80      16.552 -12.718 -25.870  1.00 97.46           H  
ATOM   1270  CA  PHE A  80      16.869 -10.661 -25.330  1.00 97.46           C  
ATOM   1271  HA  PHE A  80      17.124  -9.940 -26.107  1.00 97.46           H  
ATOM   1272  C   PHE A  80      17.622 -10.244 -24.057  1.00 97.46           C  
ATOM   1273  CB  PHE A  80      15.356 -10.622 -25.096  1.00 97.46           C  
ATOM   1274  HB2 PHE A  80      15.082 -11.401 -24.384  1.00 97.46           H  
ATOM   1275  HB3 PHE A  80      14.847 -10.844 -26.034  1.00 97.46           H  
ATOM   1276  O   PHE A  80      18.094  -9.107 -23.952  1.00 97.46           O  
ATOM   1277  CG  PHE A  80      14.871  -9.285 -24.571  1.00 97.46           C  
ATOM   1278  CD1 PHE A  80      14.873  -9.025 -23.188  1.00 97.46           C  
ATOM   1279  HD1 PHE A  80      15.223  -9.783 -22.503  1.00 97.46           H  
ATOM   1280  CD2 PHE A  80      14.443  -8.292 -25.467  1.00 97.46           C  
ATOM   1281  HD2 PHE A  80      14.457  -8.490 -26.529  1.00 97.46           H  
ATOM   1282  CE1 PHE A  80      14.400  -7.799 -22.696  1.00 97.46           C  
ATOM   1283  HE1 PHE A  80      14.363  -7.634 -21.629  1.00 97.46           H  
ATOM   1284  CE2 PHE A  80      13.995  -7.052 -24.979  1.00 97.46           C  
ATOM   1285  HE2 PHE A  80      13.656  -6.292 -25.666  1.00 97.46           H  
ATOM   1286  CZ  PHE A  80      13.960  -6.815 -23.594  1.00 97.46           C  
ATOM   1287  HZ  PHE A  80      13.582  -5.874 -23.222  1.00 97.46           H  
ATOM   1288  N   LEU A  81      17.723 -11.138 -23.068  1.00 97.05           N  
ATOM   1289  H   LEU A  81      17.384 -12.075 -23.232  1.00 97.05           H  
ATOM   1290  CA  LEU A  81      18.434 -10.858 -21.820  1.00 97.05           C  
ATOM   1291  HA  LEU A  81      18.156  -9.860 -21.480  1.00 97.05           H  
ATOM   1292  C   LEU A  81      19.953 -10.820 -22.046  1.00 97.05           C  
ATOM   1293  CB  LEU A  81      18.018 -11.884 -20.749  1.00 97.05           C  
ATOM   1294  HB2 LEU A  81      18.707 -11.815 -19.907  1.00 97.05           H  
ATOM   1295  HB3 LEU A  81      18.117 -12.881 -21.177  1.00 97.05           H  
ATOM   1296  O   LEU A  81      20.632  -9.951 -21.495  1.00 97.05           O  
ATOM   1297  CG  LEU A  81      16.583 -11.705 -20.214  1.00 97.05           C  
ATOM   1298  HG  LEU A  81      15.875 -11.662 -21.043  1.00 97.05           H  
ATOM   1299  CD1 LEU A  81      16.213 -12.885 -19.316  1.00 97.05           C  
ATOM   1300 HD11 LEU A  81      16.942 -12.998 -18.515  1.00 97.05           H  
ATOM   1301 HD12 LEU A  81      15.217 -12.743 -18.895  1.00 97.05           H  
ATOM   1302 HD13 LEU A  81      16.197 -13.790 -19.925  1.00 97.05           H  
ATOM   1303  CD2 LEU A  81      16.417 -10.427 -19.384  1.00 97.05           C  
ATOM   1304 HD21 LEU A  81      17.121 -10.432 -18.553  1.00 97.05           H  
ATOM   1305 HD22 LEU A  81      15.400 -10.375 -18.995  1.00 97.05           H  
ATOM   1306 HD23 LEU A  81      16.594  -9.550 -20.008  1.00 97.05           H  
ATOM   1307  N   GLU A  82      20.501 -11.672 -22.906  1.00 95.99           N  
ATOM   1308  H   GLU A  82      19.929 -12.383 -23.339  1.00 95.99           H  
ATOM   1309  CA  GLU A  82      21.923 -11.622 -23.248  1.00 95.99           C  
ATOM   1310  HA  GLU A  82      22.492 -11.644 -22.318  1.00 95.99           H  
ATOM   1311  C   GLU A  82      22.315 -10.322 -23.955  1.00 95.99           C  
ATOM   1312  CB  GLU A  82      22.338 -12.836 -24.079  1.00 95.99           C  
ATOM   1313  HB2 GLU A  82      21.704 -12.926 -24.961  1.00 95.99           H  
ATOM   1314  HB3 GLU A  82      23.365 -12.660 -24.399  1.00 95.99           H  
ATOM   1315  O   GLU A  82      23.346  -9.724 -23.624  1.00 95.99           O  
ATOM   1316  CG  GLU A  82      22.294 -14.132 -23.254  1.00 95.99           C  
ATOM   1317  HG2 GLU A  82      22.670 -13.917 -22.254  1.00 95.99           H  
ATOM   1318  HG3 GLU A  82      21.266 -14.479 -23.145  1.00 95.99           H  
ATOM   1319  CD  GLU A  82      23.154 -15.249 -23.853  1.00 95.99           C  
ATOM   1320  OE1 GLU A  82      23.493 -16.159 -23.060  1.00 95.99           O  
ATOM   1321  OE2 GLU A  82      23.617 -15.100 -25.005  1.00 95.99           O  
ATOM   1322  N   ALA A  83      21.452  -9.816 -24.841  1.00 95.91           N  
ATOM   1323  H   ALA A  83      20.670 -10.389 -25.123  1.00 95.91           H  
ATOM   1324  CA  ALA A  83      21.602  -8.501 -25.461  1.00 95.91           C  
ATOM   1325  HA  ALA A  83      22.579  -8.457 -25.941  1.00 95.91           H  
ATOM   1326  C   ALA A  83      21.535  -7.351 -24.436  1.00 95.91           C  
ATOM   1327  CB  ALA A  83      20.526  -8.351 -26.542  1.00 95.91           C  
ATOM   1328  HB1 ALA A  83      20.624  -9.156 -27.270  1.00 95.91           H  
ATOM   1329  HB2 ALA A  83      19.533  -8.401 -26.094  1.00 95.91           H  
ATOM   1330  HB3 ALA A  83      20.646  -7.395 -27.050  1.00 95.91           H  
ATOM   1331  O   ALA A  83      22.166  -6.311 -24.632  1.00 95.91           O  
ATOM   1332  N   LYS A  84      20.829  -7.540 -23.310  1.00 93.73           N  
ATOM   1333  H   LYS A  84      20.319  -8.408 -23.230  1.00 93.73           H  
ATOM   1334  CA  LYS A  84      20.830  -6.611 -22.163  1.00 93.73           C  
ATOM   1335  HA  LYS A  84      20.917  -5.598 -22.554  1.00 93.73           H  
ATOM   1336  C   LYS A  84      22.051  -6.756 -21.242  1.00 93.73           C  
ATOM   1337  CB  LYS A  84      19.507  -6.713 -21.381  1.00 93.73           C  
ATOM   1338  HB2 LYS A  84      19.241  -7.756 -21.214  1.00 93.73           H  
ATOM   1339  HB3 LYS A  84      19.636  -6.237 -20.409  1.00 93.73           H  
ATOM   1340  O   LYS A  84      22.168  -5.999 -20.279  1.00 93.73           O  
ATOM   1341  CG  LYS A  84      18.366  -5.995 -22.113  1.00 93.73           C  
ATOM   1342  HG2 LYS A  84      18.085  -6.557 -23.003  1.00 93.73           H  
ATOM   1343  HG3 LYS A  84      18.716  -5.009 -22.421  1.00 93.73           H  
ATOM   1344  CD  LYS A  84      17.142  -5.811 -21.205  1.00 93.73           C  
ATOM   1345  HD2 LYS A  84      16.694  -6.783 -20.998  1.00 93.73           H  
ATOM   1346  HD3 LYS A  84      17.448  -5.343 -20.270  1.00 93.73           H  
ATOM   1347  CE  LYS A  84      16.143  -4.902 -21.931  1.00 93.73           C  
ATOM   1348  HE2 LYS A  84      16.658  -3.991 -22.234  1.00 93.73           H  
ATOM   1349  HE3 LYS A  84      15.823  -5.399 -22.846  1.00 93.73           H  
ATOM   1350  NZ  LYS A  84      14.962  -4.540 -21.107  1.00 93.73           N  
ATOM   1351  HZ1 LYS A  84      14.383  -3.921 -21.658  1.00 93.73           H  
ATOM   1352  HZ2 LYS A  84      14.390  -5.343 -20.887  1.00 93.73           H  
ATOM   1353  HZ3 LYS A  84      15.218  -4.043 -20.265  1.00 93.73           H  
ATOM   1354  N   GLY A  85      22.972  -7.675 -21.533  1.00 94.99           N  
ATOM   1355  H   GLY A  85      22.814  -8.267 -22.336  1.00 94.99           H  
ATOM   1356  CA  GLY A  85      24.211  -7.872 -20.776  1.00 94.99           C  
ATOM   1357  HA2 GLY A  85      24.511  -6.934 -20.307  1.00 94.99           H  
ATOM   1358  HA3 GLY A  85      24.991  -8.168 -21.477  1.00 94.99           H  
ATOM   1359  C   GLY A  85      24.138  -8.946 -19.689  1.00 94.99           C  
ATOM   1360  O   GLY A  85      25.109  -9.114 -18.946  1.00 94.99           O  
ATOM   1361  N   TYR A  86      23.032  -9.690 -19.598  1.00 96.57           N  
ATOM   1362  H   TYR A  86      22.287  -9.544 -20.264  1.00 96.57           H  
ATOM   1363  CA  TYR A  86      22.992 -10.911 -18.797  1.00 96.57           C  
ATOM   1364  HA  TYR A  86      23.465 -10.709 -17.836  1.00 96.57           H  
ATOM   1365  C   TYR A  86      23.812 -12.017 -19.478  1.00 96.57           C  
ATOM   1366  CB  TYR A  86      21.545 -11.334 -18.507  1.00 96.57           C  
ATOM   1367  HB2 TYR A  86      21.040 -11.546 -19.449  1.00 96.57           H  
ATOM   1368  HB3 TYR A  86      21.568 -12.260 -17.933  1.00 96.57           H  
ATOM   1369  O   TYR A  86      24.053 -11.997 -20.684  1.00 96.57           O  
ATOM   1370  CG  TYR A  86      20.753 -10.310 -17.711  1.00 96.57           C  
ATOM   1371  CD1 TYR A  86      20.889 -10.246 -16.311  1.00 96.57           C  
ATOM   1372  HD1 TYR A  86      21.532 -10.949 -15.803  1.00 96.57           H  
ATOM   1373  CD2 TYR A  86      19.906  -9.397 -18.365  1.00 96.57           C  
ATOM   1374  HD2 TYR A  86      19.769  -9.446 -19.436  1.00 96.57           H  
ATOM   1375  CE1 TYR A  86      20.211  -9.250 -15.579  1.00 96.57           C  
ATOM   1376  HE1 TYR A  86      20.324  -9.184 -14.507  1.00 96.57           H  
ATOM   1377  CE2 TYR A  86      19.232  -8.400 -17.646  1.00 96.57           C  
ATOM   1378  HE2 TYR A  86      18.603  -7.682 -18.152  1.00 96.57           H  
ATOM   1379  OH  TYR A  86      18.776  -7.305 -15.595  1.00 96.57           O  
ATOM   1380  HH  TYR A  86      19.028  -7.292 -14.669  1.00 96.57           H  
ATOM   1381  CZ  TYR A  86      19.395  -8.313 -16.254  1.00 96.57           C  
ATOM   1382  N   LYS A  87      24.303 -12.963 -18.684  1.00 95.64           N  
ATOM   1383  H   LYS A  87      24.136 -12.874 -17.692  1.00 95.64           H  
ATOM   1384  CA  LYS A  87      25.098 -14.111 -19.123  1.00 95.64           C  
ATOM   1385  HA  LYS A  87      24.918 -14.292 -20.183  1.00 95.64           H  
ATOM   1386  C   LYS A  87      24.630 -15.357 -18.395  1.00 95.64           C  
ATOM   1387  CB  LYS A  87      26.599 -13.858 -18.861  1.00 95.64           C  
ATOM   1388  HB2 LYS A  87      27.162 -14.751 -19.132  1.00 95.64           H  
ATOM   1389  HB3 LYS A  87      26.739 -13.691 -17.793  1.00 95.64           H  
ATOM   1390  O   LYS A  87      24.164 -15.259 -17.258  1.00 95.64           O  
ATOM   1391  CG  LYS A  87      27.193 -12.657 -19.618  1.00 95.64           C  
ATOM   1392  HG2 LYS A  87      26.642 -11.753 -19.362  1.00 95.64           H  
ATOM   1393  HG3 LYS A  87      28.228 -12.518 -19.305  1.00 95.64           H  
ATOM   1394  CD  LYS A  87      27.170 -12.870 -21.138  1.00 95.64           C  
ATOM   1395  HD2 LYS A  87      26.169 -13.165 -21.452  1.00 95.64           H  
ATOM   1396  HD3 LYS A  87      27.857 -13.672 -21.405  1.00 95.64           H  
ATOM   1397  CE  LYS A  87      27.546 -11.591 -21.888  1.00 95.64           C  
ATOM   1398  HE2 LYS A  87      28.620 -11.425 -21.806  1.00 95.64           H  
ATOM   1399  HE3 LYS A  87      27.027 -10.756 -21.418  1.00 95.64           H  
ATOM   1400  NZ  LYS A  87      27.120 -11.702 -23.306  1.00 95.64           N  
ATOM   1401  HZ1 LYS A  87      27.335 -10.868 -23.833  1.00 95.64           H  
ATOM   1402  HZ2 LYS A  87      26.119 -11.836 -23.346  1.00 95.64           H  
ATOM   1403  HZ3 LYS A  87      27.532 -12.508 -23.755  1.00 95.64           H  
ATOM   1404  N   GLU A  88      24.798 -16.510 -19.040  1.00 94.33           N  
ATOM   1405  H   GLU A  88      25.130 -16.483 -19.993  1.00 94.33           H  
ATOM   1406  CA  GLU A  88      24.356 -17.809 -18.512  1.00 94.33           C  
ATOM   1407  HA  GLU A  88      24.452 -18.544 -19.311  1.00 94.33           H  
ATOM   1408  C   GLU A  88      22.860 -17.791 -18.142  1.00 94.33           C  
ATOM   1409  CB  GLU A  88      25.256 -18.275 -17.350  1.00 94.33           C  
ATOM   1410  HB2 GLU A  88      25.157 -17.580 -16.516  1.00 94.33           H  
ATOM   1411  HB3 GLU A  88      24.901 -19.251 -17.020  1.00 94.33           H  
ATOM   1412  O   GLU A  88      22.451 -18.275 -17.085  1.00 94.33           O  
ATOM   1413  CG  GLU A  88      26.748 -18.407 -17.704  1.00 94.33           C  
ATOM   1414  HG2 GLU A  88      26.865 -19.156 -18.487  1.00 94.33           H  
ATOM   1415  HG3 GLU A  88      27.116 -17.453 -18.080  1.00 94.33           H  
ATOM   1416  CD  GLU A  88      27.582 -18.811 -16.477  1.00 94.33           C  
ATOM   1417  OE1 GLU A  88      28.780 -18.459 -16.380  1.00 94.33           O  
ATOM   1418  OE2 GLU A  88      27.049 -19.379 -15.498  1.00 94.33           O  
ATOM   1419  N   VAL A  89      22.044 -17.161 -18.992  1.00 94.81           N  
ATOM   1420  H   VAL A  89      22.410 -16.852 -19.881  1.00 94.81           H  
ATOM   1421  CA  VAL A  89      20.600 -17.061 -18.778  1.00 94.81           C  
ATOM   1422  HA  VAL A  89      20.423 -16.785 -17.739  1.00 94.81           H  
ATOM   1423  C   VAL A  89      19.971 -18.426 -19.032  1.00 94.81           C  
ATOM   1424  CB  VAL A  89      19.964 -15.984 -19.674  1.00 94.81           C  
ATOM   1425  HB  VAL A  89      20.143 -16.237 -20.719  1.00 94.81           H  
ATOM   1426  O   VAL A  89      20.175 -19.041 -20.075  1.00 94.81           O  
ATOM   1427  CG1 VAL A  89      18.453 -15.877 -19.439  1.00 94.81           C  
ATOM   1428 HG11 VAL A  89      18.047 -15.113 -20.101  1.00 94.81           H  
ATOM   1429 HG12 VAL A  89      18.241 -15.615 -18.402  1.00 94.81           H  
ATOM   1430 HG13 VAL A  89      17.962 -16.818 -19.688  1.00 94.81           H  
ATOM   1431  CG2 VAL A  89      20.575 -14.604 -19.405  1.00 94.81           C  
ATOM   1432 HG21 VAL A  89      20.389 -14.307 -18.373  1.00 94.81           H  
ATOM   1433 HG22 VAL A  89      20.129 -13.877 -20.084  1.00 94.81           H  
ATOM   1434 HG23 VAL A  89      21.647 -14.621 -19.599  1.00 94.81           H  
ATOM   1435  N   ARG A  90      19.177 -18.896 -18.073  1.00 93.41           N  
ATOM   1436  H   ARG A  90      19.062 -18.339 -17.238  1.00 93.41           H  
ATOM   1437  CA  ARG A  90      18.454 -20.163 -18.157  1.00 93.41           C  
ATOM   1438  HA  ARG A  90      18.786 -20.732 -19.025  1.00 93.41           H  
ATOM   1439  C   ARG A  90      16.967 -19.914 -18.315  1.00 93.41           C  
ATOM   1440  CB  ARG A  90      18.743 -20.974 -16.897  1.00 93.41           C  
ATOM   1441  HB2 ARG A  90      17.920 -21.670 -16.735  1.00 93.41           H  
ATOM   1442  HB3 ARG A  90      18.791 -20.311 -16.033  1.00 93.41           H  
ATOM   1443  O   ARG A  90      16.347 -19.359 -17.411  1.00 93.41           O  
ATOM   1444  CG  ARG A  90      20.057 -21.748 -17.035  1.00 93.41           C  
ATOM   1445  HG2 ARG A  90      20.883 -21.051 -17.174  1.00 93.41           H  
ATOM   1446  HG3 ARG A  90      20.003 -22.409 -17.900  1.00 93.41           H  
ATOM   1447  CD  ARG A  90      20.313 -22.586 -15.783  1.00 93.41           C  
ATOM   1448  HD2 ARG A  90      20.384 -21.915 -14.926  1.00 93.41           H  
ATOM   1449  HD3 ARG A  90      21.266 -23.099 -15.910  1.00 93.41           H  
ATOM   1450  NE  ARG A  90      19.244 -23.580 -15.547  1.00 93.41           N  
ATOM   1451  HE  ARG A  90      18.427 -23.560 -16.139  1.00 93.41           H  
ATOM   1452  NH1 ARG A  90      20.204 -24.583 -13.725  1.00 93.41           N  
ATOM   1453 HH11 ARG A  90      21.004 -23.977 -13.845  1.00 93.41           H  
ATOM   1454 HH12 ARG A  90      20.171 -25.308 -13.023  1.00 93.41           H  
ATOM   1455  NH2 ARG A  90      18.238 -25.300 -14.453  1.00 93.41           N  
ATOM   1456 HH21 ARG A  90      17.391 -25.104 -14.967  1.00 93.41           H  
ATOM   1457 HH22 ARG A  90      18.172 -25.977 -13.707  1.00 93.41           H  
ATOM   1458  CZ  ARG A  90      19.228 -24.481 -14.587  1.00 93.41           C  
ATOM   1459  N   LEU A  91      16.405 -20.349 -19.442  1.00 93.93           N  
ATOM   1460  H   LEU A  91      16.999 -20.778 -20.137  1.00 93.93           H  
ATOM   1461  CA  LEU A  91      14.990 -20.156 -19.765  1.00 93.93           C  
ATOM   1462  HA  LEU A  91      14.800 -19.084 -19.821  1.00 93.93           H  
ATOM   1463  C   LEU A  91      14.061 -20.733 -18.684  1.00 93.93           C  
ATOM   1464  CB  LEU A  91      14.721 -20.790 -21.143  1.00 93.93           C  
ATOM   1465  HB2 LEU A  91      15.417 -20.368 -21.869  1.00 93.93           H  
ATOM   1466  HB3 LEU A  91      14.917 -21.860 -21.076  1.00 93.93           H  
ATOM   1467  O   LEU A  91      13.081 -20.092 -18.318  1.00 93.93           O  
ATOM   1468  CG  LEU A  91      13.287 -20.591 -21.668  1.00 93.93           C  
ATOM   1469  HG  LEU A  91      12.573 -21.009 -20.958  1.00 93.93           H  
ATOM   1470  CD1 LEU A  91      12.955 -19.117 -21.899  1.00 93.93           C  
ATOM   1471 HD11 LEU A  91      12.916 -18.593 -20.944  1.00 93.93           H  
ATOM   1472 HD12 LEU A  91      13.702 -18.663 -22.550  1.00 93.93           H  
ATOM   1473 HD13 LEU A  91      11.974 -19.042 -22.367  1.00 93.93           H  
ATOM   1474  CD2 LEU A  91      13.117 -21.327 -22.995  1.00 93.93           C  
ATOM   1475 HD21 LEU A  91      13.793 -20.914 -23.744  1.00 93.93           H  
ATOM   1476 HD22 LEU A  91      13.335 -22.387 -22.862  1.00 93.93           H  
ATOM   1477 HD23 LEU A  91      12.091 -21.226 -23.347  1.00 93.93           H  
ATOM   1478  N   ASP A  92      14.403 -21.897 -18.127  1.00 93.75           N  
ATOM   1479  H   ASP A  92      15.270 -22.335 -18.404  1.00 93.75           H  
ATOM   1480  CA  ASP A  92      13.623 -22.598 -17.099  1.00 93.75           C  
ATOM   1481  HA  ASP A  92      12.589 -22.663 -17.439  1.00 93.75           H  
ATOM   1482  C   ASP A  92      13.592 -21.884 -15.734  1.00 93.75           C  
ATOM   1483  CB  ASP A  92      14.164 -24.031 -16.967  1.00 93.75           C  
ATOM   1484  HB2 ASP A  92      14.139 -24.514 -17.944  1.00 93.75           H  
ATOM   1485  HB3 ASP A  92      13.504 -24.593 -16.306  1.00 93.75           H  
ATOM   1486  O   ASP A  92      12.758 -22.201 -14.889  1.00 93.75           O  
ATOM   1487  CG  ASP A  92      15.596 -24.096 -16.419  1.00 93.75           C  
ATOM   1488  OD1 ASP A  92      16.542 -23.605 -17.080  1.00 93.75           O  
ATOM   1489  OD2 ASP A  92      15.798 -24.658 -15.324  1.00 93.75           O  
ATOM   1490  N   LEU A  93      14.472 -20.899 -15.518  1.00 92.40           N  
ATOM   1491  H   LEU A  93      15.107 -20.666 -16.268  1.00 92.40           H  
ATOM   1492  CA  LEU A  93      14.536 -20.098 -14.291  1.00 92.40           C  
ATOM   1493  HA  LEU A  93      13.964 -20.601 -13.511  1.00 92.40           H  
ATOM   1494  C   LEU A  93      13.888 -18.713 -14.435  1.00 92.40           C  
ATOM   1495  CB  LEU A  93      15.999 -19.992 -13.824  1.00 92.40           C  
ATOM   1496  HB2 LEU A  93      16.571 -19.472 -14.593  1.00 92.40           H  
ATOM   1497  HB3 LEU A  93      16.024 -19.382 -12.921  1.00 92.40           H  
ATOM   1498  O   LEU A  93      13.879 -17.938 -13.475  1.00 92.40           O  
ATOM   1499  CG  LEU A  93      16.686 -21.335 -13.518  1.00 92.40           C  
ATOM   1500  HG  LEU A  93      16.781 -21.918 -14.434  1.00 92.40           H  
ATOM   1501  CD1 LEU A  93      18.091 -21.058 -12.975  1.00 92.40           C  
ATOM   1502 HD11 LEU A  93      18.614 -22.003 -12.823  1.00 92.40           H  
ATOM   1503 HD12 LEU A  93      18.024 -20.523 -12.028  1.00 92.40           H  
ATOM   1504 HD13 LEU A  93      18.647 -20.450 -13.689  1.00 92.40           H  
ATOM   1505  CD2 LEU A  93      15.937 -22.162 -12.471  1.00 92.40           C  
ATOM   1506 HD21 LEU A  93      14.985 -22.494 -12.885  1.00 92.40           H  
ATOM   1507 HD22 LEU A  93      15.758 -21.572 -11.572  1.00 92.40           H  
ATOM   1508 HD23 LEU A  93      16.511 -23.055 -12.225  1.00 92.40           H  
ATOM   1509  N   ILE A  94      13.358 -18.380 -15.615  1.00 94.61           N  
ATOM   1510  H   ILE A  94      13.348 -19.073 -16.350  1.00 94.61           H  
ATOM   1511  CA  ILE A  94      12.677 -17.108 -15.858  1.00 94.61           C  
ATOM   1512  HA  ILE A  94      13.149 -16.340 -15.245  1.00 94.61           H  
ATOM   1513  C   ILE A  94      11.216 -17.234 -15.430  1.00 94.61           C  
ATOM   1514  CB  ILE A  94      12.809 -16.665 -17.331  1.00 94.61           C  
ATOM   1515  HB  ILE A  94      12.380 -17.439 -17.967  1.00 94.61           H  
ATOM   1516  O   ILE A  94      10.450 -18.008 -16.000  1.00 94.61           O  
ATOM   1517  CG1 ILE A  94      14.293 -16.472 -17.713  1.00 94.61           C  
ATOM   1518 HG12 ILE A  94      14.728 -15.673 -17.112  1.00 94.61           H  
ATOM   1519 HG13 ILE A  94      14.838 -17.390 -17.494  1.00 94.61           H  
ATOM   1520  CG2 ILE A  94      12.034 -15.354 -17.564  1.00 94.61           C  
ATOM   1521 HG21 ILE A  94      10.978 -15.480 -17.325  1.00 94.61           H  
ATOM   1522 HG22 ILE A  94      12.459 -14.557 -16.954  1.00 94.61           H  
ATOM   1523 HG23 ILE A  94      12.094 -15.085 -18.619  1.00 94.61           H  
ATOM   1524  CD1 ILE A  94      14.521 -16.162 -19.198  1.00 94.61           C  
ATOM   1525 HD11 ILE A  94      13.991 -16.887 -19.816  1.00 94.61           H  
ATOM   1526 HD12 ILE A  94      14.174 -15.158 -19.439  1.00 94.61           H  
ATOM   1527 HD13 ILE A  94      15.587 -16.223 -19.420  1.00 94.61           H  
ATOM   1528  N   ILE A  95      10.795 -16.411 -14.467  1.00 94.21           N  
ATOM   1529  H   ILE A  95      11.477 -15.800 -14.041  1.00 94.21           H  
ATOM   1530  CA  ILE A  95       9.400 -16.382 -14.006  1.00 94.21           C  
ATOM   1531  HA  ILE A  95       8.858 -17.211 -14.463  1.00 94.21           H  
ATOM   1532  C   ILE A  95       8.741 -15.090 -14.473  1.00 94.21           C  
ATOM   1533  CB  ILE A  95       9.284 -16.587 -12.480  1.00 94.21           C  
ATOM   1534  HB  ILE A  95       9.724 -15.728 -11.975  1.00 94.21           H  
ATOM   1535  O   ILE A  95       9.141 -13.998 -14.062  1.00 94.21           O  
ATOM   1536  CG1 ILE A  95      10.051 -17.857 -12.041  1.00 94.21           C  
ATOM   1537 HG12 ILE A  95       9.671 -18.721 -12.586  1.00 94.21           H  
ATOM   1538 HG13 ILE A  95      11.107 -17.742 -12.287  1.00 94.21           H  
ATOM   1539  CG2 ILE A  95       7.798 -16.654 -12.075  1.00 94.21           C  
ATOM   1540 HG21 ILE A  95       7.704 -16.723 -10.991  1.00 94.21           H  
ATOM   1541 HG22 ILE A  95       7.265 -15.756 -12.388  1.00 94.21           H  
ATOM   1542 HG23 ILE A  95       7.326 -17.527 -12.525  1.00 94.21           H  
ATOM   1543  CD1 ILE A  95       9.978 -18.151 -10.538  1.00 94.21           C  
ATOM   1544 HD11 ILE A  95       8.984 -18.512 -10.273  1.00 94.21           H  
ATOM   1545 HD12 ILE A  95      10.703 -18.925 -10.287  1.00 94.21           H  
ATOM   1546 HD13 ILE A  95      10.200 -17.250  -9.966  1.00 94.21           H  
ATOM   1547  N   LYS A  96       7.702 -15.201 -15.307  1.00 94.13           N  
ATOM   1548  H   LYS A  96       7.435 -16.129 -15.600  1.00 94.13           H  
ATOM   1549  CA  LYS A  96       6.880 -14.059 -15.725  1.00 94.13           C  
ATOM   1550  HA  LYS A  96       7.546 -13.213 -15.895  1.00 94.13           H  
ATOM   1551  C   LYS A  96       5.928 -13.646 -14.607  1.00 94.13           C  
ATOM   1552  CB  LYS A  96       6.170 -14.378 -17.048  1.00 94.13           C  
ATOM   1553  HB2 LYS A  96       6.929 -14.655 -17.780  1.00 94.13           H  
ATOM   1554  HB3 LYS A  96       5.506 -15.231 -16.906  1.00 94.13           H  
ATOM   1555  O   LYS A  96       5.154 -14.451 -14.100  1.00 94.13           O  
ATOM   1556  CG  LYS A  96       5.359 -13.193 -17.599  1.00 94.13           C  
ATOM   1557  HG2 LYS A  96       5.982 -12.298 -17.601  1.00 94.13           H  
ATOM   1558  HG3 LYS A  96       4.489 -13.020 -16.965  1.00 94.13           H  
ATOM   1559  CD  LYS A  96       4.899 -13.495 -19.034  1.00 94.13           C  
ATOM   1560  HD2 LYS A  96       4.386 -14.457 -19.052  1.00 94.13           H  
ATOM   1561  HD3 LYS A  96       5.781 -13.559 -19.671  1.00 94.13           H  
ATOM   1562  CE  LYS A  96       3.958 -12.415 -19.581  1.00 94.13           C  
ATOM   1563  HE2 LYS A  96       4.417 -11.441 -19.416  1.00 94.13           H  
ATOM   1564  HE3 LYS A  96       3.027 -12.452 -19.014  1.00 94.13           H  
ATOM   1565  NZ  LYS A  96       3.687 -12.620 -21.031  1.00 94.13           N  
ATOM   1566  HZ1 LYS A  96       3.378 -13.561 -21.227  1.00 94.13           H  
ATOM   1567  HZ2 LYS A  96       4.507 -12.462 -21.600  1.00 94.13           H  
ATOM   1568  HZ3 LYS A  96       3.010 -11.966 -21.396  1.00 94.13           H  
ATOM   1569  N   LEU A  97       5.974 -12.368 -14.255  1.00 94.45           N  
ATOM   1570  H   LEU A  97       6.650 -11.773 -14.714  1.00 94.45           H  
ATOM   1571  CA  LEU A  97       5.220 -11.769 -13.163  1.00 94.45           C  
ATOM   1572  HA  LEU A  97       4.586 -12.516 -12.686  1.00 94.45           H  
ATOM   1573  C   LEU A  97       4.336 -10.647 -13.720  1.00 94.45           C  
ATOM   1574  CB  LEU A  97       6.205 -11.257 -12.102  1.00 94.45           C  
ATOM   1575  HB2 LEU A  97       5.641 -10.718 -11.340  1.00 94.45           H  
ATOM   1576  HB3 LEU A  97       6.888 -10.549 -12.571  1.00 94.45           H  
ATOM   1577  O   LEU A  97       4.833  -9.546 -14.000  1.00 94.45           O  
ATOM   1578  CG  LEU A  97       7.025 -12.367 -11.421  1.00 94.45           C  
ATOM   1579  HG  LEU A  97       7.471 -13.025 -12.167  1.00 94.45           H  
ATOM   1580  CD1 LEU A  97       8.164 -11.726 -10.638  1.00 94.45           C  
ATOM   1581 HD11 LEU A  97       8.715 -12.491 -10.091  1.00 94.45           H  
ATOM   1582 HD12 LEU A  97       7.777 -10.981  -9.942  1.00 94.45           H  
ATOM   1583 HD13 LEU A  97       8.845 -11.253 -11.344  1.00 94.45           H  
ATOM   1584  CD2 LEU A  97       6.164 -13.207 -10.478  1.00 94.45           C  
ATOM   1585 HD21 LEU A  97       5.473 -13.819 -11.057  1.00 94.45           H  
ATOM   1586 HD22 LEU A  97       6.801 -13.877  -9.900  1.00 94.45           H  
ATOM   1587 HD23 LEU A  97       5.606 -12.565  -9.797  1.00 94.45           H  
ATOM   1588  N   PRO A  98       3.032 -10.911 -13.921  1.00 91.61           N  
ATOM   1589  CA  PRO A  98       2.066  -9.876 -14.251  1.00 91.61           C  
ATOM   1590  HA  PRO A  98       2.288  -9.500 -15.250  1.00 91.61           H  
ATOM   1591  C   PRO A  98       2.093  -8.713 -13.254  1.00 91.61           C  
ATOM   1592  CB  PRO A  98       0.699 -10.569 -14.264  1.00 91.61           C  
ATOM   1593  HB2 PRO A  98       0.241 -10.514 -13.276  1.00 91.61           H  
ATOM   1594  HB3 PRO A  98       0.034 -10.143 -15.015  1.00 91.61           H  
ATOM   1595  O   PRO A  98       2.554  -8.824 -12.115  1.00 91.61           O  
ATOM   1596  CG  PRO A  98       1.043 -12.025 -14.574  1.00 91.61           C  
ATOM   1597  HG2 PRO A  98       1.182 -12.151 -15.647  1.00 91.61           H  
ATOM   1598  HG3 PRO A  98       0.283 -12.711 -14.199  1.00 91.61           H  
ATOM   1599  CD  PRO A  98       2.377 -12.211 -13.858  1.00 91.61           C  
ATOM   1600  HD2 PRO A  98       2.197 -12.487 -12.819  1.00 91.61           H  
ATOM   1601  HD3 PRO A  98       2.962 -12.983 -14.357  1.00 91.61           H  
ATOM   1602  N   LYS A  99       1.565  -7.565 -13.682  1.00 89.78           N  
ATOM   1603  H   LYS A  99       1.143  -7.534 -14.599  1.00 89.78           H  
ATOM   1604  CA  LYS A  99       1.392  -6.433 -12.776  1.00 89.78           C  
ATOM   1605  HA  LYS A  99       2.370  -6.179 -12.368  1.00 89.78           H  
ATOM   1606  C   LYS A  99       0.487  -6.845 -11.612  1.00 89.78           C  
ATOM   1607  CB  LYS A  99       0.834  -5.234 -13.546  1.00 89.78           C  
ATOM   1608  HB2 LYS A  99       1.374  -5.132 -14.487  1.00 89.78           H  
ATOM   1609  HB3 LYS A  99      -0.222  -5.397 -13.762  1.00 89.78           H  
ATOM   1610  O   LYS A  99      -0.551  -7.460 -11.827  1.00 89.78           O  
ATOM   1611  CG  LYS A  99       1.018  -3.948 -12.737  1.00 89.78           C  
ATOM   1612  HG2 LYS A  99       2.082  -3.791 -12.565  1.00 89.78           H  
ATOM   1613  HG3 LYS A  99       0.511  -4.030 -11.775  1.00 89.78           H  
ATOM   1614  CD  LYS A  99       0.445  -2.759 -13.506  1.00 89.78           C  
ATOM   1615  HD2 LYS A  99       0.887  -2.717 -14.501  1.00 89.78           H  
ATOM   1616  HD3 LYS A  99      -0.635  -2.885 -13.592  1.00 89.78           H  
ATOM   1617  CE  LYS A  99       0.768  -1.475 -12.743  1.00 89.78           C  
ATOM   1618  HE2 LYS A  99       1.847  -1.323 -12.767  1.00 89.78           H  
ATOM   1619  HE3 LYS A  99       0.474  -1.608 -11.702  1.00 89.78           H  
ATOM   1620  NZ  LYS A  99       0.051  -0.321 -13.331  1.00 89.78           N  
ATOM   1621  HZ1 LYS A  99      -0.942  -0.450 -13.200  1.00 89.78           H  
ATOM   1622  HZ2 LYS A  99       0.247  -0.247 -14.319  1.00 89.78           H  
ATOM   1623  HZ3 LYS A  99       0.315   0.534 -12.862  1.00 89.78           H  
ATOM   1624  N   TYR A 100       0.889  -6.463 -10.406  1.00 92.50           N  
ATOM   1625  H   TYR A 100       1.788  -6.009 -10.345  1.00 92.50           H  
ATOM   1626  CA  TYR A 100       0.242  -6.797  -9.139  1.00 92.50           C  
ATOM   1627  HA  TYR A 100       0.828  -6.280  -8.379  1.00 92.50           H  
ATOM   1628  C   TYR A 100       0.321  -8.273  -8.725  1.00 92.50           C  
ATOM   1629  CB  TYR A 100      -1.177  -6.208  -9.062  1.00 92.50           C  
ATOM   1630  HB2 TYR A 100      -1.536  -6.287  -8.035  1.00 92.50           H  
ATOM   1631  HB3 TYR A 100      -1.848  -6.809  -9.676  1.00 92.50           H  
ATOM   1632  O   TYR A 100      -0.445  -8.685  -7.860  1.00 92.50           O  
ATOM   1633  CG  TYR A 100      -1.281  -4.753  -9.472  1.00 92.50           C  
ATOM   1634  CD1 TYR A 100      -0.572  -3.773  -8.751  1.00 92.50           C  
ATOM   1635  HD1 TYR A 100       0.033  -4.060  -7.904  1.00 92.50           H  
ATOM   1636  CD2 TYR A 100      -2.098  -4.378 -10.556  1.00 92.50           C  
ATOM   1637  HD2 TYR A 100      -2.650  -5.136 -11.093  1.00 92.50           H  
ATOM   1638  CE1 TYR A 100      -0.692  -2.418  -9.101  1.00 92.50           C  
ATOM   1639  HE1 TYR A 100      -0.168  -1.670  -8.524  1.00 92.50           H  
ATOM   1640  CE2 TYR A 100      -2.215  -3.022 -10.916  1.00 92.50           C  
ATOM   1641  HE2 TYR A 100      -2.872  -2.731 -11.721  1.00 92.50           H  
ATOM   1642  OH  TYR A 100      -1.625  -0.728 -10.514  1.00 92.50           O  
ATOM   1643  HH  TYR A 100      -1.420  -0.191  -9.746  1.00 92.50           H  
ATOM   1644  CZ  TYR A 100      -1.520  -2.041 -10.178  1.00 92.50           C  
ATOM   1645  N   SER A 101       1.285  -9.050  -9.242  1.00 94.16           N  
ATOM   1646  H   SER A 101       1.818  -8.738 -10.042  1.00 94.16           H  
ATOM   1647  CA  SER A 101       1.634 -10.349  -8.643  1.00 94.16           C  
ATOM   1648  HA  SER A 101       0.820 -11.050  -8.833  1.00 94.16           H  
ATOM   1649  C   SER A 101       1.829 -10.218  -7.130  1.00 94.16           C  
ATOM   1650  CB  SER A 101       2.923 -10.922  -9.236  1.00 94.16           C  
ATOM   1651  HB2 SER A 101       3.698 -10.157  -9.246  1.00 94.16           H  
ATOM   1652  HB3 SER A 101       3.261 -11.753  -8.617  1.00 94.16           H  
ATOM   1653  O   SER A 101       2.555  -9.329  -6.669  1.00 94.16           O  
ATOM   1654  OG  SER A 101       2.706 -11.398 -10.545  1.00 94.16           O  
ATOM   1655  HG  SER A 101       3.017 -12.305 -10.593  1.00 94.16           H  
ATOM   1656  N   LEU A 102       1.175 -11.096  -6.370  1.00 95.60           N  
ATOM   1657  H   LEU A 102       0.600 -11.793  -6.821  1.00 95.60           H  
ATOM   1658  CA  LEU A 102       1.143 -11.050  -4.914  1.00 95.60           C  
ATOM   1659  HA  LEU A 102       1.294 -10.017  -4.601  1.00 95.60           H  
ATOM   1660  C   LEU A 102       2.258 -11.909  -4.315  1.00 95.60           C  
ATOM   1661  CB  LEU A 102      -0.249 -11.500  -4.438  1.00 95.60           C  
ATOM   1662  HB2 LEU A 102      -1.011 -10.892  -4.926  1.00 95.60           H  
ATOM   1663  HB3 LEU A 102      -0.401 -12.532  -4.754  1.00 95.60           H  
ATOM   1664  O   LEU A 102       2.361 -13.098  -4.594  1.00 95.60           O  
ATOM   1665  CG  LEU A 102      -0.433 -11.406  -2.912  1.00 95.60           C  
ATOM   1666  HG  LEU A 102       0.379 -11.926  -2.403  1.00 95.60           H  
ATOM   1667  CD1 LEU A 102      -0.479  -9.955  -2.434  1.00 95.60           C  
ATOM   1668 HD11 LEU A 102      -0.832  -9.913  -1.404  1.00 95.60           H  
ATOM   1669 HD12 LEU A 102       0.507  -9.498  -2.510  1.00 95.60           H  
ATOM   1670 HD13 LEU A 102      -1.192  -9.400  -3.044  1.00 95.60           H  
ATOM   1671  CD2 LEU A 102      -1.742 -12.057  -2.484  1.00 95.60           C  
ATOM   1672 HD21 LEU A 102      -1.835 -13.040  -2.945  1.00 95.60           H  
ATOM   1673 HD22 LEU A 102      -2.569 -11.426  -2.811  1.00 95.60           H  
ATOM   1674 HD23 LEU A 102      -1.772 -12.165  -1.400  1.00 95.60           H  
ATOM   1675  N   PHE A 103       3.043 -11.322  -3.422  1.00 96.56           N  
ATOM   1676  H   PHE A 103       2.931 -10.330  -3.270  1.00 96.56           H  
ATOM   1677  CA  PHE A 103       4.094 -12.000  -2.672  1.00 96.56           C  
ATOM   1678  HA  PHE A 103       4.198 -13.027  -3.022  1.00 96.56           H  
ATOM   1679  C   PHE A 103       3.739 -12.027  -1.191  1.00 96.56           C  
ATOM   1680  CB  PHE A 103       5.426 -11.287  -2.914  1.00 96.56           C  
ATOM   1681  HB2 PHE A 103       5.318 -10.229  -2.675  1.00 96.56           H  
ATOM   1682  HB3 PHE A 103       6.176 -11.703  -2.243  1.00 96.56           H  
ATOM   1683  O   PHE A 103       3.358 -10.994  -0.639  1.00 96.56           O  
ATOM   1684  CG  PHE A 103       5.913 -11.432  -4.339  1.00 96.56           C  
ATOM   1685  CD1 PHE A 103       6.790 -12.481  -4.672  1.00 96.56           C  
ATOM   1686  HD1 PHE A 103       7.135 -13.171  -3.917  1.00 96.56           H  
ATOM   1687  CD2 PHE A 103       5.463 -10.548  -5.340  1.00 96.56           C  
ATOM   1688  HD2 PHE A 103       4.767  -9.759  -5.096  1.00 96.56           H  
ATOM   1689  CE1 PHE A 103       7.235 -12.632  -5.995  1.00 96.56           C  
ATOM   1690  HE1 PHE A 103       7.919 -13.431  -6.241  1.00 96.56           H  
ATOM   1691  CE2 PHE A 103       5.884 -10.723  -6.669  1.00 96.56           C  
ATOM   1692  HE2 PHE A 103       5.497 -10.087  -7.452  1.00 96.56           H  
ATOM   1693  CZ  PHE A 103       6.781 -11.754  -6.991  1.00 96.56           C  
ATOM   1694  HZ  PHE A 103       7.108 -11.896  -8.011  1.00 96.56           H  
ATOM   1695  N   LYS A 104       3.881 -13.186  -0.544  1.00 96.77           N  
ATOM   1696  H   LYS A 104       4.204 -13.977  -1.083  1.00 96.77           H  
ATOM   1697  CA  LYS A 104       3.794 -13.350   0.912  1.00 96.77           C  
ATOM   1698  HA  LYS A 104       3.275 -12.491   1.338  1.00 96.77           H  
ATOM   1699  C   LYS A 104       5.197 -13.394   1.508  1.00 96.77           C  
ATOM   1700  CB  LYS A 104       2.991 -14.608   1.250  1.00 96.77           C  
ATOM   1701  HB2 LYS A 104       2.023 -14.522   0.755  1.00 96.77           H  
ATOM   1702  HB3 LYS A 104       3.508 -15.482   0.854  1.00 96.77           H  
ATOM   1703  O   LYS A 104       5.999 -14.257   1.158  1.00 96.77           O  
ATOM   1704  CG  LYS A 104       2.753 -14.789   2.758  1.00 96.77           C  
ATOM   1705  HG2 LYS A 104       2.175 -13.947   3.139  1.00 96.77           H  
ATOM   1706  HG3 LYS A 104       3.712 -14.825   3.274  1.00 96.77           H  
ATOM   1707  CD  LYS A 104       2.003 -16.101   3.034  1.00 96.77           C  
ATOM   1708  HD2 LYS A 104       2.580 -16.923   2.611  1.00 96.77           H  
ATOM   1709  HD3 LYS A 104       1.024 -16.072   2.557  1.00 96.77           H  
ATOM   1710  CE  LYS A 104       1.845 -16.321   4.546  1.00 96.77           C  
ATOM   1711  HE2 LYS A 104       1.204 -15.538   4.953  1.00 96.77           H  
ATOM   1712  HE3 LYS A 104       2.828 -16.217   5.006  1.00 96.77           H  
ATOM   1713  NZ  LYS A 104       1.288 -17.666   4.853  1.00 96.77           N  
ATOM   1714  HZ1 LYS A 104       1.903 -18.385   4.499  1.00 96.77           H  
ATOM   1715  HZ2 LYS A 104       1.210 -17.804   5.850  1.00 96.77           H  
ATOM   1716  HZ3 LYS A 104       0.378 -17.798   4.435  1.00 96.77           H  
ATOM   1717  N   LEU A 105       5.443 -12.458   2.410  1.00 95.69           N  
ATOM   1718  H   LEU A 105       4.677 -11.847   2.656  1.00 95.69           H  
ATOM   1719  CA  LEU A 105       6.644 -12.296   3.212  1.00 95.69           C  
ATOM   1720  HA  LEU A 105       7.464 -12.870   2.779  1.00 95.69           H  
ATOM   1721  C   LEU A 105       6.399 -12.841   4.634  1.00 95.69           C  
ATOM   1722  CB  LEU A 105       7.043 -10.803   3.208  1.00 95.69           C  
ATOM   1723  HB2 LEU A 105       7.967 -10.712   3.780  1.00 95.69           H  
ATOM   1724  HB3 LEU A 105       6.285 -10.217   3.728  1.00 95.69           H  
ATOM   1725  O   LEU A 105       5.365 -13.462   4.920  1.00 95.69           O  
ATOM   1726  CG  LEU A 105       7.302 -10.200   1.814  1.00 95.69           C  
ATOM   1727  HG  LEU A 105       7.618 -10.984   1.126  1.00 95.69           H  
ATOM   1728  CD1 LEU A 105       6.063  -9.500   1.246  1.00 95.69           C  
ATOM   1729 HD11 LEU A 105       5.732  -8.725   1.938  1.00 95.69           H  
ATOM   1730 HD12 LEU A 105       5.257 -10.220   1.101  1.00 95.69           H  
ATOM   1731 HD13 LEU A 105       6.309  -9.060   0.280  1.00 95.69           H  
ATOM   1732  CD2 LEU A 105       8.403  -9.147   1.874  1.00 95.69           C  
ATOM   1733 HD21 LEU A 105       8.622  -8.801   0.863  1.00 95.69           H  
ATOM   1734 HD22 LEU A 105       9.309  -9.591   2.285  1.00 95.69           H  
ATOM   1735 HD23 LEU A 105       8.096  -8.306   2.497  1.00 95.69           H  
ATOM   1736  N   GLU A 106       7.349 -12.608   5.535  1.00 90.36           N  
ATOM   1737  H   GLU A 106       8.173 -12.097   5.253  1.00 90.36           H  
ATOM   1738  CA  GLU A 106       7.252 -12.955   6.951  1.00 90.36           C  
ATOM   1739  HA  GLU A 106       7.143 -14.038   7.003  1.00 90.36           H  
ATOM   1740  C   GLU A 106       6.012 -12.346   7.638  1.00 90.36           C  
ATOM   1741  CB  GLU A 106       8.563 -12.609   7.685  1.00 90.36           C  
ATOM   1742  HB2 GLU A 106       8.498 -13.046   8.682  1.00 90.36           H  
ATOM   1743  HB3 GLU A 106       9.394 -13.105   7.183  1.00 90.36           H  
ATOM   1744  O   GLU A 106       5.442 -11.348   7.195  1.00 90.36           O  
ATOM   1745  CG  GLU A 106       8.892 -11.114   7.861  1.00 90.36           C  
ATOM   1746  HG2 GLU A 106       9.738 -11.039   8.544  1.00 90.36           H  
ATOM   1747  HG3 GLU A 106       8.044 -10.626   8.343  1.00 90.36           H  
ATOM   1748  CD  GLU A 106       9.252 -10.367   6.569  1.00 90.36           C  
ATOM   1749  OE1 GLU A 106       9.099  -9.125   6.561  1.00 90.36           O  
ATOM   1750  OE2 GLU A 106       9.608 -11.005   5.556  1.00 90.36           O  
ATOM   1751  N   ASN A 107       5.556 -12.968   8.731  1.00 87.89           N  
ATOM   1752  H   ASN A 107       6.114 -13.719   9.111  1.00 87.89           H  
ATOM   1753  CA  ASN A 107       4.434 -12.495   9.563  1.00 87.89           C  
ATOM   1754  HA  ASN A 107       4.245 -13.274  10.301  1.00 87.89           H  
ATOM   1755  C   ASN A 107       3.088 -12.309   8.826  1.00 87.89           C  
ATOM   1756  CB  ASN A 107       4.887 -11.248  10.346  1.00 87.89           C  
ATOM   1757  HB2 ASN A 107       4.105 -10.943  11.041  1.00 87.89           H  
ATOM   1758  HB3 ASN A 107       5.069 -10.427   9.653  1.00 87.89           H  
ATOM   1759  O   ASN A 107       2.197 -11.597   9.300  1.00 87.89           O  
ATOM   1760  CG  ASN A 107       6.142 -11.512  11.155  1.00 87.89           C  
ATOM   1761  ND2 ASN A 107       6.991 -10.528  11.329  1.00 87.89           N  
ATOM   1762 HD21 ASN A 107       7.814 -10.742  11.873  1.00 87.89           H  
ATOM   1763 HD22 ASN A 107       6.836  -9.619  10.917  1.00 87.89           H  
ATOM   1764  OD1 ASN A 107       6.381 -12.612  11.620  1.00 87.89           O  
ATOM   1765  N   GLY A 108       2.927 -12.936   7.653  1.00 91.25           N  
ATOM   1766  H   GLY A 108       3.735 -13.407   7.271  1.00 91.25           H  
ATOM   1767  CA  GLY A 108       1.740 -12.782   6.807  1.00 91.25           C  
ATOM   1768  HA2 GLY A 108       1.735 -13.580   6.065  1.00 91.25           H  
ATOM   1769  HA3 GLY A 108       0.844 -12.866   7.423  1.00 91.25           H  
ATOM   1770  C   GLY A 108       1.680 -11.447   6.057  1.00 91.25           C  
ATOM   1771  O   GLY A 108       0.652 -11.140   5.441  1.00 91.25           O  
ATOM   1772  N   ARG A 109       2.768 -10.666   6.086  1.00 95.39           N  
ATOM   1773  H   ARG A 109       3.582 -11.004   6.579  1.00 95.39           H  
ATOM   1774  CA  ARG A 109       2.934  -9.447   5.297  1.00 95.39           C  
ATOM   1775  HA  ARG A 109       2.098  -8.780   5.506  1.00 95.39           H  
ATOM   1776  C   ARG A 109       2.918  -9.800   3.816  1.00 95.39           C  
ATOM   1777  CB  ARG A 109       4.237  -8.764   5.733  1.00 95.39           C  
ATOM   1778  HB2 ARG A 109       4.203  -8.649   6.816  1.00 95.39           H  
ATOM   1779  HB3 ARG A 109       5.084  -9.408   5.496  1.00 95.39           H  
ATOM   1780  O   ARG A 109       3.458 -10.817   3.395  1.00 95.39           O  
ATOM   1781  CG  ARG A 109       4.468  -7.384   5.106  1.00 95.39           C  
ATOM   1782  HG2 ARG A 109       4.742  -7.482   4.055  1.00 95.39           H  
ATOM   1783  HG3 ARG A 109       3.550  -6.800   5.180  1.00 95.39           H  
ATOM   1784  CD  ARG A 109       5.576  -6.651   5.877  1.00 95.39           C  
ATOM   1785  HD2 ARG A 109       5.532  -5.590   5.629  1.00 95.39           H  
ATOM   1786  HD3 ARG A 109       5.373  -6.724   6.945  1.00 95.39           H  
ATOM   1787  NE  ARG A 109       6.932  -7.198   5.634  1.00 95.39           N  
ATOM   1788  HE  ARG A 109       7.227  -8.032   6.122  1.00 95.39           H  
ATOM   1789  NH1 ARG A 109       7.707  -5.493   4.351  1.00 95.39           N  
ATOM   1790 HH11 ARG A 109       6.792  -5.070   4.413  1.00 95.39           H  
ATOM   1791 HH12 ARG A 109       8.398  -5.285   3.644  1.00 95.39           H  
ATOM   1792  NH2 ARG A 109       9.054  -7.161   4.777  1.00 95.39           N  
ATOM   1793 HH21 ARG A 109       9.690  -6.774   4.095  1.00 95.39           H  
ATOM   1794 HH22 ARG A 109       9.274  -7.996   5.301  1.00 95.39           H  
ATOM   1795  CZ  ARG A 109       7.894  -6.624   4.947  1.00 95.39           C  
ATOM   1796  N   LYS A 110       2.261  -8.975   3.018  1.00 96.58           N  
ATOM   1797  H   LYS A 110       1.804  -8.180   3.441  1.00 96.58           H  
ATOM   1798  CA  LYS A 110       2.044  -9.195   1.597  1.00 96.58           C  
ATOM   1799  HA  LYS A 110       2.715  -9.988   1.267  1.00 96.58           H  
ATOM   1800  C   LYS A 110       2.387  -7.937   0.815  1.00 96.58           C  
ATOM   1801  CB  LYS A 110       0.597  -9.626   1.341  1.00 96.58           C  
ATOM   1802  HB2 LYS A 110      -0.057  -8.916   1.847  1.00 96.58           H  
ATOM   1803  HB3 LYS A 110       0.414  -9.558   0.269  1.00 96.58           H  
ATOM   1804  O   LYS A 110       2.097  -6.818   1.247  1.00 96.58           O  
ATOM   1805  CG  LYS A 110       0.241 -11.049   1.801  1.00 96.58           C  
ATOM   1806  HG2 LYS A 110       0.780 -11.776   1.194  1.00 96.58           H  
ATOM   1807  HG3 LYS A 110       0.518 -11.180   2.847  1.00 96.58           H  
ATOM   1808  CD  LYS A 110      -1.274 -11.258   1.651  1.00 96.58           C  
ATOM   1809  HD2 LYS A 110      -1.787 -10.485   2.224  1.00 96.58           H  
ATOM   1810  HD3 LYS A 110      -1.549 -11.140   0.603  1.00 96.58           H  
ATOM   1811  CE  LYS A 110      -1.729 -12.631   2.160  1.00 96.58           C  
ATOM   1812  HE2 LYS A 110      -1.226 -13.403   1.578  1.00 96.58           H  
ATOM   1813  HE3 LYS A 110      -1.421 -12.727   3.202  1.00 96.58           H  
ATOM   1814  NZ  LYS A 110      -3.206 -12.773   2.046  1.00 96.58           N  
ATOM   1815  HZ1 LYS A 110      -3.526 -13.663   2.402  1.00 96.58           H  
ATOM   1816  HZ2 LYS A 110      -3.675 -12.041   2.560  1.00 96.58           H  
ATOM   1817  HZ3 LYS A 110      -3.499 -12.693   1.083  1.00 96.58           H  
ATOM   1818  N   ARG A 111       2.967  -8.120  -0.368  1.00 96.79           N  
ATOM   1819  H   ARG A 111       3.159  -9.071  -0.648  1.00 96.79           H  
ATOM   1820  CA  ARG A 111       3.304  -7.041  -1.303  1.00 96.79           C  
ATOM   1821  HA  ARG A 111       2.790  -6.129  -1.000  1.00 96.79           H  
ATOM   1822  C   ARG A 111       2.822  -7.373  -2.703  1.00 96.79           C  
ATOM   1823  CB  ARG A 111       4.819  -6.789  -1.304  1.00 96.79           C  
ATOM   1824  HB2 ARG A 111       5.067  -6.117  -2.126  1.00 96.79           H  
ATOM   1825  HB3 ARG A 111       5.331  -7.734  -1.491  1.00 96.79           H  
ATOM   1826  O   ARG A 111       2.951  -8.507  -3.148  1.00 96.79           O  
ATOM   1827  CG  ARG A 111       5.358  -6.183  -0.002  1.00 96.79           C  
ATOM   1828  HG2 ARG A 111       5.068  -6.796   0.851  1.00 96.79           H  
ATOM   1829  HG3 ARG A 111       6.446  -6.190  -0.066  1.00 96.79           H  
ATOM   1830  CD  ARG A 111       4.864  -4.749   0.225  1.00 96.79           C  
ATOM   1831  HD2 ARG A 111       4.996  -4.176  -0.693  1.00 96.79           H  
ATOM   1832  HD3 ARG A 111       3.804  -4.786   0.474  1.00 96.79           H  
ATOM   1833  NE  ARG A 111       5.623  -4.095   1.303  1.00 96.79           N  
ATOM   1834  HE  ARG A 111       6.597  -4.357   1.357  1.00 96.79           H  
ATOM   1835  NH1 ARG A 111       4.015  -2.599   1.949  1.00 96.79           N  
ATOM   1836 HH11 ARG A 111       3.696  -1.901   2.605  1.00 96.79           H  
ATOM   1837 HH12 ARG A 111       3.467  -2.885   1.151  1.00 96.79           H  
ATOM   1838  NH2 ARG A 111       5.892  -2.774   3.140  1.00 96.79           N  
ATOM   1839 HH21 ARG A 111       6.842  -3.107   3.219  1.00 96.79           H  
ATOM   1840 HH22 ARG A 111       5.506  -2.135   3.821  1.00 96.79           H  
ATOM   1841  CZ  ARG A 111       5.177  -3.163   2.124  1.00 96.79           C  
ATOM   1842  N   LEU A 112       2.303  -6.368  -3.396  1.00 96.38           N  
ATOM   1843  H   LEU A 112       2.253  -5.463  -2.949  1.00 96.38           H  
ATOM   1844  CA  LEU A 112       1.987  -6.452  -4.820  1.00 96.38           C  
ATOM   1845  HA  LEU A 112       1.815  -7.489  -5.108  1.00 96.38           H  
ATOM   1846  C   LEU A 112       3.159  -5.901  -5.620  1.00 96.38           C  
ATOM   1847  CB  LEU A 112       0.739  -5.629  -5.144  1.00 96.38           C  
ATOM   1848  HB2 LEU A 112       0.529  -5.701  -6.212  1.00 96.38           H  
ATOM   1849  HB3 LEU A 112       0.983  -4.590  -4.922  1.00 96.38           H  
ATOM   1850  O   LEU A 112       3.670  -4.825  -5.299  1.00 96.38           O  
ATOM   1851  CG  LEU A 112      -0.524  -6.009  -4.370  1.00 96.38           C  
ATOM   1852  HG  LEU A 112      -0.287  -6.117  -3.311  1.00 96.38           H  
ATOM   1853  CD1 LEU A 112      -1.526  -4.868  -4.514  1.00 96.38           C  
ATOM   1854 HD11 LEU A 112      -1.036  -3.900  -4.407  1.00 96.38           H  
ATOM   1855 HD12 LEU A 112      -2.035  -4.915  -5.477  1.00 96.38           H  
ATOM   1856 HD13 LEU A 112      -2.249  -4.933  -3.701  1.00 96.38           H  
ATOM   1857  CD2 LEU A 112      -1.105  -7.318  -4.894  1.00 96.38           C  
ATOM   1858 HD21 LEU A 112      -0.354  -8.108  -4.884  1.00 96.38           H  
ATOM   1859 HD22 LEU A 112      -1.467  -7.198  -5.915  1.00 96.38           H  
ATOM   1860 HD23 LEU A 112      -1.941  -7.624  -4.265  1.00 96.38           H  
ATOM   1861  N   LEU A 113       3.544  -6.583  -6.691  1.00 96.03           N  
ATOM   1862  H   LEU A 113       3.136  -7.491  -6.858  1.00 96.03           H  
ATOM   1863  CA  LEU A 113       4.564  -6.089  -7.607  1.00 96.03           C  
ATOM   1864  HA  LEU A 113       5.315  -5.557  -7.023  1.00 96.03           H  
ATOM   1865  C   LEU A 113       3.964  -5.104  -8.617  1.00 96.03           C  
ATOM   1866  CB  LEU A 113       5.234  -7.299  -8.266  1.00 96.03           C  
ATOM   1867  HB2 LEU A 113       4.485  -7.856  -8.829  1.00 96.03           H  
ATOM   1868  HB3 LEU A 113       5.624  -7.938  -7.474  1.00 96.03           H  
ATOM   1869  O   LEU A 113       3.371  -5.507  -9.615  1.00 96.03           O  
ATOM   1870  CG  LEU A 113       6.391  -6.920  -9.200  1.00 96.03           C  
ATOM   1871  HG  LEU A 113       6.051  -6.213  -9.958  1.00 96.03           H  
ATOM   1872  CD1 LEU A 113       7.541  -6.293  -8.414  1.00 96.03           C  
ATOM   1873 HD11 LEU A 113       8.361  -6.069  -9.096  1.00 96.03           H  
ATOM   1874 HD12 LEU A 113       7.883  -6.971  -7.633  1.00 96.03           H  
ATOM   1875 HD13 LEU A 113       7.232  -5.347  -7.970  1.00 96.03           H  
ATOM   1876  CD2 LEU A 113       6.895  -8.173  -9.903  1.00 96.03           C  
ATOM   1877 HD21 LEU A 113       6.090  -8.599 -10.502  1.00 96.03           H  
ATOM   1878 HD22 LEU A 113       7.727  -7.919 -10.561  1.00 96.03           H  
ATOM   1879 HD23 LEU A 113       7.227  -8.901  -9.163  1.00 96.03           H  
ATOM   1880  N   ALA A 114       4.112  -3.800  -8.381  1.00 93.40           N  
ATOM   1881  H   ALA A 114       4.659  -3.507  -7.584  1.00 93.40           H  
ATOM   1882  CA  ALA A 114       3.607  -2.778  -9.301  1.00 93.40           C  
ATOM   1883  HA  ALA A 114       2.633  -3.093  -9.676  1.00 93.40           H  
ATOM   1884  C   ALA A 114       4.523  -2.583 -10.520  1.00 93.40           C  
ATOM   1885  CB  ALA A 114       3.413  -1.476  -8.523  1.00 93.40           C  
ATOM   1886  HB1 ALA A 114       2.696  -1.654  -7.722  1.00 93.40           H  
ATOM   1887  HB2 ALA A 114       4.359  -1.137  -8.100  1.00 93.40           H  
ATOM   1888  HB3 ALA A 114       3.022  -0.704  -9.187  1.00 93.40           H  
ATOM   1889  O   ALA A 114       4.041  -2.305 -11.620  1.00 93.40           O  
ATOM   1890  N   SER A 115       5.834  -2.727 -10.322  1.00 92.77           N  
ATOM   1891  H   SER A 115       6.148  -2.917  -9.381  1.00 92.77           H  
ATOM   1892  CA  SER A 115       6.857  -2.782 -11.370  1.00 92.77           C  
ATOM   1893  HA  SER A 115       6.486  -3.380 -12.203  1.00 92.77           H  
ATOM   1894  C   SER A 115       8.128  -3.436 -10.824  1.00 92.77           C  
ATOM   1895  CB  SER A 115       7.186  -1.368 -11.870  1.00 92.77           C  
ATOM   1896  HB2 SER A 115       7.773  -1.450 -12.785  1.00 92.77           H  
ATOM   1897  HB3 SER A 115       6.266  -0.832 -12.103  1.00 92.77           H  
ATOM   1898  O   SER A 115       8.271  -3.581  -9.613  1.00 92.77           O  
ATOM   1899  OG  SER A 115       7.941  -0.640 -10.920  1.00 92.77           O  
ATOM   1900  HG  SER A 115       7.366  -0.392 -10.192  1.00 92.77           H  
ATOM   1901  N   ALA A 116       9.100  -3.736 -11.686  1.00 94.54           N  
ATOM   1902  H   ALA A 116       8.900  -3.709 -12.675  1.00 94.54           H  
ATOM   1903  CA  ALA A 116      10.408  -4.260 -11.283  1.00 94.54           C  
ATOM   1904  HA  ALA A 116      10.272  -5.266 -10.888  1.00 94.54           H  
ATOM   1905  C   ALA A 116      11.131  -3.438 -10.190  1.00 94.54           C  
ATOM   1906  CB  ALA A 116      11.263  -4.340 -12.548  1.00 94.54           C  
ATOM   1907  HB1 ALA A 116      11.325  -3.365 -13.031  1.00 94.54           H  
ATOM   1908  HB2 ALA A 116      10.829  -5.068 -13.233  1.00 94.54           H  
ATOM   1909  HB3 ALA A 116      12.271  -4.660 -12.281  1.00 94.54           H  
ATOM   1910  O   ALA A 116      11.970  -3.986  -9.475  1.00 94.54           O  
ATOM   1911  N   GLY A 117      10.795  -2.151 -10.035  1.00 94.00           N  
ATOM   1912  H   GLY A 117      10.059  -1.781 -10.620  1.00 94.00           H  
ATOM   1913  CA  GLY A 117      11.358  -1.260  -9.017  1.00 94.00           C  
ATOM   1914  HA2 GLY A 117      12.146  -1.772  -8.465  1.00 94.00           H  
ATOM   1915  HA3 GLY A 117      11.807  -0.401  -9.516  1.00 94.00           H  
ATOM   1916  C   GLY A 117      10.355  -0.729  -7.990  1.00 94.00           C  
ATOM   1917  O   GLY A 117      10.710   0.168  -7.234  1.00 94.00           O  
ATOM   1918  N   GLU A 118       9.110  -1.212  -7.955  1.00 95.57           N  
ATOM   1919  H   GLU A 118       8.862  -1.998  -8.539  1.00 95.57           H  
ATOM   1920  CA  GLU A 118       8.106  -0.691  -7.020  1.00 95.57           C  
ATOM   1921  HA  GLU A 118       8.628  -0.311  -6.142  1.00 95.57           H  
ATOM   1922  C   GLU A 118       7.138  -1.770  -6.528  1.00 95.57           C  
ATOM   1923  CB  GLU A 118       7.358   0.501  -7.647  1.00 95.57           C  
ATOM   1924  HB2 GLU A 118       8.096   1.213  -8.017  1.00 95.57           H  
ATOM   1925  HB3 GLU A 118       6.760   0.153  -8.490  1.00 95.57           H  
ATOM   1926  O   GLU A 118       6.518  -2.490  -7.316  1.00 95.57           O  
ATOM   1927  CG  GLU A 118       6.452   1.226  -6.636  1.00 95.57           C  
ATOM   1928  HG2 GLU A 118       7.017   1.388  -5.718  1.00 95.57           H  
ATOM   1929  HG3 GLU A 118       5.600   0.588  -6.401  1.00 95.57           H  
ATOM   1930  CD  GLU A 118       5.936   2.582  -7.153  1.00 95.57           C  
ATOM   1931  OE1 GLU A 118       5.744   3.496  -6.314  1.00 95.57           O  
ATOM   1932  OE2 GLU A 118       5.724   2.712  -8.381  1.00 95.57           O  
ATOM   1933  N   LEU A 119       6.975  -1.823  -5.207  1.00 96.99           N  
ATOM   1934  H   LEU A 119       7.522  -1.190  -4.641  1.00 96.99           H  
ATOM   1935  CA  LEU A 119       5.987  -2.638  -4.512  1.00 96.99           C  
ATOM   1936  HA  LEU A 119       5.574  -3.361  -5.214  1.00 96.99           H  
ATOM   1937  C   LEU A 119       4.820  -1.785  -4.000  1.00 96.99           C  
ATOM   1938  CB  LEU A 119       6.653  -3.409  -3.357  1.00 96.99           C  
ATOM   1939  HB2 LEU A 119       5.889  -4.000  -2.851  1.00 96.99           H  
ATOM   1940  HB3 LEU A 119       7.047  -2.691  -2.638  1.00 96.99           H  
ATOM   1941  O   LEU A 119       4.924  -0.570  -3.821  1.00 96.99           O  
ATOM   1942  CG  LEU A 119       7.796  -4.346  -3.769  1.00 96.99           C  
ATOM   1943  HG  LEU A 119       8.575  -3.770  -4.268  1.00 96.99           H  
ATOM   1944  CD1 LEU A 119       8.408  -4.975  -2.525  1.00 96.99           C  
ATOM   1945 HD11 LEU A 119       8.813  -4.196  -1.879  1.00 96.99           H  
ATOM   1946 HD12 LEU A 119       7.655  -5.534  -1.970  1.00 96.99           H  
ATOM   1947 HD13 LEU A 119       9.221  -5.647  -2.801  1.00 96.99           H  
ATOM   1948  CD2 LEU A 119       7.310  -5.461  -4.695  1.00 96.99           C  
ATOM   1949 HD21 LEU A 119       6.982  -5.028  -5.640  1.00 96.99           H  
ATOM   1950 HD22 LEU A 119       8.127  -6.151  -4.905  1.00 96.99           H  
ATOM   1951 HD23 LEU A 119       6.485  -6.006  -4.237  1.00 96.99           H  
ATOM   1952  N   GLN A 120       3.702  -2.445  -3.718  1.00 96.29           N  
ATOM   1953  H   GLN A 120       3.673  -3.426  -3.954  1.00 96.29           H  
ATOM   1954  CA  GLN A 120       2.515  -1.860  -3.093  1.00 96.29           C  
ATOM   1955  HA  GLN A 120       2.770  -0.892  -2.661  1.00 96.29           H  
ATOM   1956  C   GLN A 120       2.014  -2.733  -1.937  1.00 96.29           C  
ATOM   1957  CB  GLN A 120       1.441  -1.635  -4.163  1.00 96.29           C  
ATOM   1958  HB2 GLN A 120       0.496  -1.383  -3.680  1.00 96.29           H  
ATOM   1959  HB3 GLN A 120       1.296  -2.546  -4.743  1.00 96.29           H  
ATOM   1960  O   GLN A 120       2.445  -3.879  -1.779  1.00 96.29           O  
ATOM   1961  CG  GLN A 120       1.829  -0.506  -5.122  1.00 96.29           C  
ATOM   1962  HG2 GLN A 120       2.751  -0.766  -5.642  1.00 96.29           H  
ATOM   1963  HG3 GLN A 120       2.018   0.403  -4.551  1.00 96.29           H  
ATOM   1964  CD  GLN A 120       0.755  -0.212  -6.157  1.00 96.29           C  
ATOM   1965  NE2 GLN A 120       1.025   0.679  -7.086  1.00 96.29           N  
ATOM   1966 HE21 GLN A 120       1.924   1.139  -7.099  1.00 96.29           H  
ATOM   1967 HE22 GLN A 120       0.256   0.946  -7.684  1.00 96.29           H  
ATOM   1968  OE1 GLN A 120      -0.343  -0.738  -6.156  1.00 96.29           O  
ATOM   1969  N   LYS A 121       1.132  -2.185  -1.093  1.00 96.20           N  
ATOM   1970  H   LYS A 121       0.704  -1.306  -1.345  1.00 96.20           H  
ATOM   1971  CA  LYS A 121       0.564  -2.901   0.059  1.00 96.20           C  
ATOM   1972  HA  LYS A 121       1.364  -3.325   0.667  1.00 96.20           H  
ATOM   1973  C   LYS A 121      -0.304  -4.062  -0.434  1.00 96.20           C  
ATOM   1974  CB  LYS A 121      -0.258  -1.930   0.930  1.00 96.20           C  
ATOM   1975  HB2 LYS A 121      -0.754  -2.500   1.716  1.00 96.20           H  
ATOM   1976  HB3 LYS A 121      -1.034  -1.467   0.321  1.00 96.20           H  
ATOM   1977  O   LYS A 121      -1.184  -3.852  -1.259  1.00 96.20           O  
ATOM   1978  CG  LYS A 121       0.604  -0.835   1.587  1.00 96.20           C  
ATOM   1979  HG2 LYS A 121       1.132  -0.265   0.822  1.00 96.20           H  
ATOM   1980  HG3 LYS A 121       1.338  -1.317   2.232  1.00 96.20           H  
ATOM   1981  CD  LYS A 121      -0.233   0.130   2.442  1.00 96.20           C  
ATOM   1982  HD2 LYS A 121      -0.951  -0.447   3.025  1.00 96.20           H  
ATOM   1983  HD3 LYS A 121       0.426   0.647   3.139  1.00 96.20           H  
ATOM   1984  CE  LYS A 121      -0.973   1.186   1.602  1.00 96.20           C  
ATOM   1985  HE2 LYS A 121      -1.451   0.691   0.756  1.00 96.20           H  
ATOM   1986  HE3 LYS A 121      -0.252   1.909   1.220  1.00 96.20           H  
ATOM   1987  NZ  LYS A 121      -2.018   1.866   2.409  1.00 96.20           N  
ATOM   1988  HZ1 LYS A 121      -1.688   2.144   3.322  1.00 96.20           H  
ATOM   1989  HZ2 LYS A 121      -2.444   2.657   1.948  1.00 96.20           H  
ATOM   1990  HZ3 LYS A 121      -2.763   1.199   2.554  1.00 96.20           H  
ATOM   1991  N   GLY A 122      -0.042  -5.274   0.055  1.00 95.56           N  
ATOM   1992  H   GLY A 122       0.742  -5.394   0.681  1.00 95.56           H  
ATOM   1993  CA  GLY A 122      -0.839  -6.471  -0.237  1.00 95.56           C  
ATOM   1994  HA2 GLY A 122      -1.490  -6.285  -1.091  1.00 95.56           H  
ATOM   1995  HA3 GLY A 122      -0.167  -7.288  -0.504  1.00 95.56           H  
ATOM   1996  C   GLY A 122      -1.711  -6.935   0.937  1.00 95.56           C  
ATOM   1997  O   GLY A 122      -2.309  -8.006   0.864  1.00 95.56           O  
ATOM   1998  N   ASN A 123      -1.742  -6.170   2.032  1.00 95.38           N  
ATOM   1999  H   ASN A 123      -1.281  -5.272   1.991  1.00 95.38           H  
ATOM   2000  CA  ASN A 123      -2.610  -6.379   3.189  1.00 95.38           C  
ATOM   2001  HA  ASN A 123      -3.192  -7.292   3.060  1.00 95.38           H  
ATOM   2002  C   ASN A 123      -3.591  -5.211   3.306  1.00 95.38           C  
ATOM   2003  CB  ASN A 123      -1.781  -6.479   4.482  1.00 95.38           C  
ATOM   2004  HB2 ASN A 123      -2.451  -6.595   5.334  1.00 95.38           H  
ATOM   2005  HB3 ASN A 123      -1.233  -5.548   4.621  1.00 95.38           H  
ATOM   2006  O   ASN A 123      -3.285  -4.105   2.862  1.00 95.38           O  
ATOM   2007  CG  ASN A 123      -0.785  -7.613   4.496  1.00 95.38           C  
ATOM   2008  ND2 ASN A 123      -1.178  -8.804   4.892  1.00 95.38           N  
ATOM   2009 HD21 ASN A 123      -0.473  -9.519   4.999  1.00 95.38           H  
ATOM   2010 HD22 ASN A 123      -2.115  -8.922   5.251  1.00 95.38           H  
ATOM   2011  OD1 ASN A 123       0.371  -7.427   4.171  1.00 95.38           O  
ATOM   2012  N   GLU A 124      -4.707  -5.465   3.976  1.00 92.23           N  
ATOM   2013  H   GLU A 124      -4.889  -6.392   4.332  1.00 92.23           H  
ATOM   2014  CA  GLU A 124      -5.696  -4.467   4.372  1.00 92.23           C  
ATOM   2015  HA  GLU A 124      -5.285  -3.465   4.255  1.00 92.23           H  
ATOM   2016  C   GLU A 124      -6.052  -4.687   5.844  1.00 92.23           C  
ATOM   2017  CB  GLU A 124      -6.919  -4.602   3.465  1.00 92.23           C  
ATOM   2018  HB2 GLU A 124      -6.565  -4.637   2.435  1.00 92.23           H  
ATOM   2019  HB3 GLU A 124      -7.434  -5.537   3.685  1.00 92.23           H  
ATOM   2020  O   GLU A 124      -6.033  -5.828   6.322  1.00 92.23           O  
ATOM   2021  CG  GLU A 124      -7.893  -3.426   3.618  1.00 92.23           C  
ATOM   2022  HG2 GLU A 124      -7.328  -2.499   3.526  1.00 92.23           H  
ATOM   2023  HG3 GLU A 124      -8.336  -3.458   4.613  1.00 92.23           H  
ATOM   2024  CD  GLU A 124      -9.005  -3.444   2.560  1.00 92.23           C  
ATOM   2025  OE1 GLU A 124      -9.800  -2.481   2.565  1.00 92.23           O  
ATOM   2026  OE2 GLU A 124      -9.021  -4.387   1.734  1.00 92.23           O  
ATOM   2027  N   LEU A 125      -6.312  -3.600   6.570  1.00 95.58           N  
ATOM   2028  H   LEU A 125      -6.376  -2.708   6.101  1.00 95.58           H  
ATOM   2029  CA  LEU A 125      -6.775  -3.672   7.951  1.00 95.58           C  
ATOM   2030  HA  LEU A 125      -6.198  -4.430   8.479  1.00 95.58           H  
ATOM   2031  C   LEU A 125      -8.249  -4.081   7.957  1.00 95.58           C  
ATOM   2032  CB  LEU A 125      -6.550  -2.314   8.638  1.00 95.58           C  
ATOM   2033  HB2 LEU A 125      -5.480  -2.110   8.665  1.00 95.58           H  
ATOM   2034  HB3 LEU A 125      -7.037  -1.546   8.036  1.00 95.58           H  
ATOM   2035  O   LEU A 125      -9.087  -3.374   7.409  1.00 95.58           O  
ATOM   2036  CG  LEU A 125      -7.107  -2.226  10.074  1.00 95.58           C  
ATOM   2037  HG  LEU A 125      -8.167  -2.479  10.082  1.00 95.58           H  
ATOM   2038  CD1 LEU A 125      -6.366  -3.152  11.037  1.00 95.58           C  
ATOM   2039 HD11 LEU A 125      -5.309  -2.890  11.068  1.00 95.58           H  
ATOM   2040 HD12 LEU A 125      -6.489  -4.194  10.741  1.00 95.58           H  
ATOM   2041 HD13 LEU A 125      -6.784  -3.039  12.037  1.00 95.58           H  
ATOM   2042  CD2 LEU A 125      -6.956  -0.792  10.577  1.00 95.58           C  
ATOM   2043 HD21 LEU A 125      -5.905  -0.503  10.586  1.00 95.58           H  
ATOM   2044 HD22 LEU A 125      -7.532  -0.115   9.947  1.00 95.58           H  
ATOM   2045 HD23 LEU A 125      -7.344  -0.724  11.594  1.00 95.58           H  
ATOM   2046  N   ALA A 126      -8.561  -5.192   8.619  1.00 93.58           N  
ATOM   2047  H   ALA A 126      -7.825  -5.724   9.060  1.00 93.58           H  
ATOM   2048  CA  ALA A 126      -9.932  -5.609   8.875  1.00 93.58           C  
ATOM   2049  HA  ALA A 126     -10.622  -5.045   8.247  1.00 93.58           H  
ATOM   2050  C   ALA A 126     -10.269  -5.322  10.340  1.00 93.58           C  
ATOM   2051  CB  ALA A 126     -10.081  -7.088   8.507  1.00 93.58           C  
ATOM   2052  HB1 ALA A 126      -9.856  -7.229   7.450  1.00 93.58           H  
ATOM   2053  HB2 ALA A 126      -9.403  -7.695   9.108  1.00 93.58           H  
ATOM   2054  HB3 ALA A 126     -11.105  -7.408   8.698  1.00 93.58           H  
ATOM   2055  O   ALA A 126      -9.709  -5.955  11.235  1.00 93.58           O  
ATOM   2056  N   LEU A 127     -11.170  -4.367  10.574  1.00 95.70           N  
ATOM   2057  H   LEU A 127     -11.605  -3.903   9.790  1.00 95.70           H  
ATOM   2058  CA  LEU A 127     -11.674  -4.076  11.912  1.00 95.70           C  
ATOM   2059  HA  LEU A 127     -10.877  -4.272  12.629  1.00 95.70           H  
ATOM   2060  C   LEU A 127     -12.876  -4.970  12.250  1.00 95.70           C  
ATOM   2061  CB  LEU A 127     -12.074  -2.599  12.038  1.00 95.70           C  
ATOM   2062  HB2 LEU A 127     -12.582  -2.473  12.994  1.00 95.70           H  
ATOM   2063  HB3 LEU A 127     -12.791  -2.361  11.252  1.00 95.70           H  
ATOM   2064  O   LEU A 127     -13.726  -5.201  11.386  1.00 95.70           O  
ATOM   2065  CG  LEU A 127     -10.913  -1.596  11.981  1.00 95.70           C  
ATOM   2066  HG  LEU A 127     -10.430  -1.637  11.004  1.00 95.70           H  
ATOM   2067  CD1 LEU A 127     -11.491  -0.203  12.189  1.00 95.70           C  
ATOM   2068 HD11 LEU A 127     -12.033  -0.156  13.134  1.00 95.70           H  
ATOM   2069 HD12 LEU A 127     -10.676   0.520  12.227  1.00 95.70           H  
ATOM   2070 HD13 LEU A 127     -12.168   0.040  11.370  1.00 95.70           H  
ATOM   2071  CD2 LEU A 127      -9.866  -1.820  13.069  1.00 95.70           C  
ATOM   2072 HD21 LEU A 127      -9.145  -1.003  13.083  1.00 95.70           H  
ATOM   2073 HD22 LEU A 127      -9.323  -2.748  12.889  1.00 95.70           H  
ATOM   2074 HD23 LEU A 127     -10.345  -1.873  14.047  1.00 95.70           H  
ATOM   2075  N   PRO A 128     -13.001  -5.423  13.508  1.00 97.47           N  
ATOM   2076  CA  PRO A 128     -14.235  -6.008  14.018  1.00 97.47           C  
ATOM   2077  HA  PRO A 128     -14.375  -6.975  13.535  1.00 97.47           H  
ATOM   2078  C   PRO A 128     -15.482  -5.134  13.785  1.00 97.47           C  
ATOM   2079  CB  PRO A 128     -13.976  -6.221  15.509  1.00 97.47           C  
ATOM   2080  HB2 PRO A 128     -14.220  -5.309  16.053  1.00 97.47           H  
ATOM   2081  HB3 PRO A 128     -14.538  -7.067  15.903  1.00 97.47           H  
ATOM   2082  O   PRO A 128     -15.434  -3.906  13.869  1.00 97.47           O  
ATOM   2083  CG  PRO A 128     -12.468  -6.458  15.582  1.00 97.47           C  
ATOM   2084  HG2 PRO A 128     -12.255  -7.504  15.362  1.00 97.47           H  
ATOM   2085  HG3 PRO A 128     -12.057  -6.187  16.554  1.00 97.47           H  
ATOM   2086  CD  PRO A 128     -11.909  -5.584  14.461  1.00 97.47           C  
ATOM   2087  HD2 PRO A 128     -11.566  -4.621  14.839  1.00 97.47           H  
ATOM   2088  HD3 PRO A 128     -11.065  -6.093  13.995  1.00 97.47           H  
ATOM   2089  N   ASN A 129     -16.632  -5.781  13.562  1.00 97.63           N  
ATOM   2090  H   ASN A 129     -16.584  -6.781  13.431  1.00 97.63           H  
ATOM   2091  CA  ASN A 129     -17.890  -5.109  13.205  1.00 97.63           C  
ATOM   2092  HA  ASN A 129     -17.751  -4.592  12.256  1.00 97.63           H  
ATOM   2093  C   ASN A 129     -18.346  -4.045  14.218  1.00 97.63           C  
ATOM   2094  CB  ASN A 129     -19.000  -6.166  13.040  1.00 97.63           C  
ATOM   2095  HB2 ASN A 129     -19.962  -5.658  12.975  1.00 97.63           H  
ATOM   2096  HB3 ASN A 129     -19.022  -6.818  13.913  1.00 97.63           H  
ATOM   2097  O   ASN A 129     -18.927  -3.040  13.816  1.00 97.63           O  
ATOM   2098  CG  ASN A 129     -18.866  -7.006  11.785  1.00 97.63           C  
ATOM   2099  ND2 ASN A 129     -19.540  -8.130  11.723  1.00 97.63           N  
ATOM   2100 HD21 ASN A 129     -19.448  -8.647  10.859  1.00 97.63           H  
ATOM   2101 HD22 ASN A 129     -20.169  -8.406  12.463  1.00 97.63           H  
ATOM   2102  OD1 ASN A 129     -18.164  -6.679  10.849  1.00 97.63           O  
ATOM   2103  N   HIS A 130     -18.093  -4.238  15.516  1.00 97.95           N  
ATOM   2104  H   HIS A 130     -17.542  -5.036  15.799  1.00 97.95           H  
ATOM   2105  CA  HIS A 130     -18.502  -3.276  16.545  1.00 97.95           C  
ATOM   2106  HA  HIS A 130     -19.557  -3.044  16.399  1.00 97.95           H  
ATOM   2107  C   HIS A 130     -17.743  -1.947  16.429  1.00 97.95           C  
ATOM   2108  CB  HIS A 130     -18.361  -3.897  17.939  1.00 97.95           C  
ATOM   2109  HB2 HIS A 130     -19.041  -4.745  18.020  1.00 97.95           H  
ATOM   2110  HB3 HIS A 130     -18.665  -3.163  18.684  1.00 97.95           H  
ATOM   2111  O   HIS A 130     -18.361  -0.894  16.568  1.00 97.95           O  
ATOM   2112  CG  HIS A 130     -16.967  -4.363  18.264  1.00 97.95           C  
ATOM   2113  CD2 HIS A 130     -15.978  -3.630  18.865  1.00 97.95           C  
ATOM   2114  HD2 HIS A 130     -16.031  -2.599  19.180  1.00 97.95           H  
ATOM   2115  ND1 HIS A 130     -16.472  -5.634  18.060  1.00 97.95           N  
ATOM   2116  HD1 HIS A 130     -17.019  -6.453  17.834  1.00 97.95           H  
ATOM   2117  CE1 HIS A 130     -15.219  -5.667  18.540  1.00 97.95           C  
ATOM   2118  HE1 HIS A 130     -14.589  -6.542  18.605  1.00 97.95           H  
ATOM   2119  NE2 HIS A 130     -14.880  -4.473  19.016  1.00 97.95           N  
ATOM   2120  N   TYR A 131     -16.455  -1.975  16.072  1.00 98.32           N  
ATOM   2121  H   TYR A 131     -15.982  -2.864  15.986  1.00 98.32           H  
ATOM   2122  CA  TYR A 131     -15.685  -0.761  15.793  1.00 98.32           C  
ATOM   2123  HA  TYR A 131     -15.794  -0.066  16.625  1.00 98.32           H  
ATOM   2124  C   TYR A 131     -16.179  -0.055  14.536  1.00 98.32           C  
ATOM   2125  CB  TYR A 131     -14.205  -1.103  15.618  1.00 98.32           C  
ATOM   2126  HB2 TYR A 131     -14.099  -1.814  14.799  1.00 98.32           H  
ATOM   2127  HB3 TYR A 131     -13.672  -0.200  15.323  1.00 98.32           H  
ATOM   2128  O   TYR A 131     -16.301   1.166  14.525  1.00 98.32           O  
ATOM   2129  CG  TYR A 131     -13.541  -1.659  16.855  1.00 98.32           C  
ATOM   2130  CD1 TYR A 131     -13.640  -0.990  18.088  1.00 98.32           C  
ATOM   2131  HD1 TYR A 131     -14.184  -0.061  18.171  1.00 98.32           H  
ATOM   2132  CD2 TYR A 131     -12.829  -2.863  16.768  1.00 98.32           C  
ATOM   2133  HD2 TYR A 131     -12.796  -3.382  15.822  1.00 98.32           H  
ATOM   2134  CE1 TYR A 131     -13.008  -1.516  19.228  1.00 98.32           C  
ATOM   2135  HE1 TYR A 131     -13.070  -1.003  20.176  1.00 98.32           H  
ATOM   2136  CE2 TYR A 131     -12.215  -3.405  17.910  1.00 98.32           C  
ATOM   2137  HE2 TYR A 131     -11.735  -4.372  17.898  1.00 98.32           H  
ATOM   2138  OH  TYR A 131     -11.643  -3.247  20.209  1.00 98.32           O  
ATOM   2139  HH  TYR A 131     -11.738  -2.672  20.971  1.00 98.32           H  
ATOM   2140  CZ  TYR A 131     -12.284  -2.722  19.139  1.00 98.32           C  
ATOM   2141  N   MET A 132     -16.513  -0.813  13.486  1.00 97.39           N  
ATOM   2142  H   MET A 132     -16.371  -1.811  13.546  1.00 97.39           H  
ATOM   2143  CA  MET A 132     -17.066  -0.231  12.262  1.00 97.39           C  
ATOM   2144  HA  MET A 132     -16.386   0.552  11.928  1.00 97.39           H  
ATOM   2145  C   MET A 132     -18.428   0.430  12.517  1.00 97.39           C  
ATOM   2146  CB  MET A 132     -17.152  -1.310  11.172  1.00 97.39           C  
ATOM   2147  HB2 MET A 132     -16.207  -1.851  11.123  1.00 97.39           H  
ATOM   2148  HB3 MET A 132     -17.936  -2.024  11.424  1.00 97.39           H  
ATOM   2149  O   MET A 132     -18.664   1.552  12.070  1.00 97.39           O  
ATOM   2150  CG  MET A 132     -17.450  -0.705   9.795  1.00 97.39           C  
ATOM   2151  HG2 MET A 132     -18.424  -0.218   9.831  1.00 97.39           H  
ATOM   2152  HG3 MET A 132     -17.517  -1.518   9.071  1.00 97.39           H  
ATOM   2153  SD  MET A 132     -16.238   0.504   9.183  1.00 97.39           S  
ATOM   2154  CE  MET A 132     -14.768  -0.542   9.001  1.00 97.39           C  
ATOM   2155  HE1 MET A 132     -13.961   0.043   8.558  1.00 97.39           H  
ATOM   2156  HE2 MET A 132     -14.994  -1.388   8.352  1.00 97.39           H  
ATOM   2157  HE3 MET A 132     -14.446  -0.904   9.977  1.00 97.39           H  
ATOM   2158  N   ASN A 133     -19.303  -0.226  13.288  1.00 97.92           N  
ATOM   2159  H   ASN A 133     -19.062  -1.153  13.608  1.00 97.92           H  
ATOM   2160  CA  ASN A 133     -20.590   0.334  13.701  1.00 97.92           C  
ATOM   2161  HA  ASN A 133     -21.151   0.621  12.812  1.00 97.92           H  
ATOM   2162  C   ASN A 133     -20.412   1.601  14.551  1.00 97.92           C  
ATOM   2163  CB  ASN A 133     -21.384  -0.740  14.459  1.00 97.92           C  
ATOM   2164  HB2 ASN A 133     -20.843  -1.033  15.359  1.00 97.92           H  
ATOM   2165  HB3 ASN A 133     -21.509  -1.619  13.827  1.00 97.92           H  
ATOM   2166  O   ASN A 133     -21.069   2.609  14.301  1.00 97.92           O  
ATOM   2167  CG  ASN A 133     -22.765  -0.232  14.834  1.00 97.92           C  
ATOM   2168  ND2 ASN A 133     -23.112  -0.222  16.100  1.00 97.92           N  
ATOM   2169 HD21 ASN A 133     -22.470  -0.496  16.830  1.00 97.92           H  
ATOM   2170 HD22 ASN A 133     -24.021   0.163  16.312  1.00 97.92           H  
ATOM   2171  OD1 ASN A 133     -23.543   0.172  13.990  1.00 97.92           O  
ATOM   2172  N   PHE A 134     -19.488   1.572  15.515  1.00 98.58           N  
ATOM   2173  H   PHE A 134     -18.987   0.713  15.691  1.00 98.58           H  
ATOM   2174  CA  PHE A 134     -19.142   2.739  16.320  1.00 98.58           C  
ATOM   2175  HA  PHE A 134     -20.036   3.097  16.831  1.00 98.58           H  
ATOM   2176  C   PHE A 134     -18.651   3.905  15.458  1.00 98.58           C  
ATOM   2177  CB  PHE A 134     -18.113   2.338  17.378  1.00 98.58           C  
ATOM   2178  HB2 PHE A 134     -17.313   1.767  16.907  1.00 98.58           H  
ATOM   2179  HB3 PHE A 134     -18.598   1.689  18.107  1.00 98.58           H  
ATOM   2180  O   PHE A 134     -19.224   4.984  15.551  1.00 98.58           O  
ATOM   2181  CG  PHE A 134     -17.501   3.522  18.093  1.00 98.58           C  
ATOM   2182  CD1 PHE A 134     -16.242   4.005  17.690  1.00 98.58           C  
ATOM   2183  HD1 PHE A 134     -15.700   3.520  16.892  1.00 98.58           H  
ATOM   2184  CD2 PHE A 134     -18.201   4.160  19.134  1.00 98.58           C  
ATOM   2185  HD2 PHE A 134     -19.163   3.789  19.454  1.00 98.58           H  
ATOM   2186  CE1 PHE A 134     -15.679   5.117  18.335  1.00 98.58           C  
ATOM   2187  HE1 PHE A 134     -14.703   5.474  18.040  1.00 98.58           H  
ATOM   2188  CE2 PHE A 134     -17.635   5.274  19.776  1.00 98.58           C  
ATOM   2189  HE2 PHE A 134     -18.153   5.749  20.596  1.00 98.58           H  
ATOM   2190  CZ  PHE A 134     -16.373   5.747  19.381  1.00 98.58           C  
ATOM   2191  HZ  PHE A 134     -15.922   6.580  19.900  1.00 98.58           H  
ATOM   2192  N   LEU A 135     -17.672   3.696  14.569  1.00 98.21           N  
ATOM   2193  H   LEU A 135     -17.243   2.782  14.531  1.00 98.21           H  
ATOM   2194  CA  LEU A 135     -17.166   4.751  13.682  1.00 98.21           C  
ATOM   2195  HA  LEU A 135     -16.798   5.578  14.289  1.00 98.21           H  
ATOM   2196  C   LEU A 135     -18.263   5.326  12.783  1.00 98.21           C  
ATOM   2197  CB  LEU A 135     -16.035   4.202  12.797  1.00 98.21           C  
ATOM   2198  HB2 LEU A 135     -16.362   3.260  12.356  1.00 98.21           H  
ATOM   2199  HB3 LEU A 135     -15.865   4.905  11.982  1.00 98.21           H  
ATOM   2200  O   LEU A 135     -18.313   6.540  12.570  1.00 98.21           O  
ATOM   2201  CG  LEU A 135     -14.694   3.984  13.512  1.00 98.21           C  
ATOM   2202  HG  LEU A 135     -14.831   3.300  14.350  1.00 98.21           H  
ATOM   2203  CD1 LEU A 135     -13.719   3.367  12.509  1.00 98.21           C  
ATOM   2204 HD11 LEU A 135     -14.100   2.401  12.177  1.00 98.21           H  
ATOM   2205 HD12 LEU A 135     -13.598   4.030  11.652  1.00 98.21           H  
ATOM   2206 HD13 LEU A 135     -12.748   3.222  12.981  1.00 98.21           H  
ATOM   2207  CD2 LEU A 135     -14.083   5.288  14.033  1.00 98.21           C  
ATOM   2208 HD21 LEU A 135     -14.707   5.713  14.819  1.00 98.21           H  
ATOM   2209 HD22 LEU A 135     -13.977   6.010  13.223  1.00 98.21           H  
ATOM   2210 HD23 LEU A 135     -13.103   5.087  14.466  1.00 98.21           H  
ATOM   2211  N   TYR A 136     -19.159   4.480  12.271  1.00 97.74           N  
ATOM   2212  H   TYR A 136     -19.052   3.492  12.450  1.00 97.74           H  
ATOM   2213  CA  TYR A 136     -20.297   4.931  11.475  1.00 97.74           C  
ATOM   2214  HA  TYR A 136     -19.923   5.515  10.634  1.00 97.74           H  
ATOM   2215  C   TYR A 136     -21.227   5.846  12.283  1.00 97.74           C  
ATOM   2216  CB  TYR A 136     -21.054   3.724  10.911  1.00 97.74           C  
ATOM   2217  HB2 TYR A 136     -21.340   3.057  11.724  1.00 97.74           H  
ATOM   2218  HB3 TYR A 136     -20.394   3.168  10.246  1.00 97.74           H  
ATOM   2219  O   TYR A 136     -21.499   6.966  11.853  1.00 97.74           O  
ATOM   2220  CG  TYR A 136     -22.297   4.134  10.147  1.00 97.74           C  
ATOM   2221  CD1 TYR A 136     -23.561   4.065  10.765  1.00 97.74           C  
ATOM   2222  HD1 TYR A 136     -23.649   3.674  11.768  1.00 97.74           H  
ATOM   2223  CD2 TYR A 136     -22.174   4.652   8.844  1.00 97.74           C  
ATOM   2224  HD2 TYR A 136     -21.200   4.719   8.384  1.00 97.74           H  
ATOM   2225  CE1 TYR A 136     -24.705   4.514  10.078  1.00 97.74           C  
ATOM   2226  HE1 TYR A 136     -25.678   4.467  10.545  1.00 97.74           H  
ATOM   2227  CE2 TYR A 136     -23.315   5.103   8.155  1.00 97.74           C  
ATOM   2228  HE2 TYR A 136     -23.215   5.516   7.162  1.00 97.74           H  
ATOM   2229  OH  TYR A 136     -25.680   5.476   8.106  1.00 97.74           O  
ATOM   2230  HH  TYR A 136     -25.423   5.837   7.254  1.00 97.74           H  
ATOM   2231  CZ  TYR A 136     -24.583   5.035   8.774  1.00 97.74           C  
ATOM   2232  N   LEU A 137     -21.674   5.413  13.466  1.00 98.18           N  
ATOM   2233  H   LEU A 137     -21.382   4.502  13.790  1.00 98.18           H  
ATOM   2234  CA  LEU A 137     -22.573   6.205  14.311  1.00 98.18           C  
ATOM   2235  HA  LEU A 137     -23.427   6.529  13.716  1.00 98.18           H  
ATOM   2236  C   LEU A 137     -21.897   7.484  14.820  1.00 98.18           C  
ATOM   2237  CB  LEU A 137     -23.064   5.343  15.487  1.00 98.18           C  
ATOM   2238  HB2 LEU A 137     -22.196   4.953  16.019  1.00 98.18           H  
ATOM   2239  HB3 LEU A 137     -23.615   5.983  16.176  1.00 98.18           H  
ATOM   2240  O   LEU A 137     -22.489   8.559  14.765  1.00 98.18           O  
ATOM   2241  CG  LEU A 137     -23.973   4.165  15.091  1.00 98.18           C  
ATOM   2242  HG  LEU A 137     -23.461   3.519  14.379  1.00 98.18           H  
ATOM   2243  CD1 LEU A 137     -24.307   3.346  16.338  1.00 98.18           C  
ATOM   2244 HD11 LEU A 137     -24.799   3.970  17.083  1.00 98.18           H  
ATOM   2245 HD12 LEU A 137     -24.958   2.514  16.069  1.00 98.18           H  
ATOM   2246 HD13 LEU A 137     -23.385   2.943  16.756  1.00 98.18           H  
ATOM   2247  CD2 LEU A 137     -25.284   4.631  14.454  1.00 98.18           C  
ATOM   2248 HD21 LEU A 137     -25.924   3.768  14.270  1.00 98.18           H  
ATOM   2249 HD22 LEU A 137     -25.084   5.120  13.500  1.00 98.18           H  
ATOM   2250 HD23 LEU A 137     -25.791   5.327  15.122  1.00 98.18           H  
ATOM   2251  N   ALA A 138     -20.643   7.383  15.250  1.00 98.37           N  
ATOM   2252  H   ALA A 138     -20.217   6.468  15.275  1.00 98.37           H  
ATOM   2253  CA  ALA A 138     -19.869   8.492  15.783  1.00 98.37           C  
ATOM   2254  HA  ALA A 138     -20.448   8.977  16.569  1.00 98.37           H  
ATOM   2255  C   ALA A 138     -19.562   9.557  14.715  1.00 98.37           C  
ATOM   2256  CB  ALA A 138     -18.611   7.896  16.413  1.00 98.37           C  
ATOM   2257  HB1 ALA A 138     -18.881   7.173  17.183  1.00 98.37           H  
ATOM   2258  HB2 ALA A 138     -18.025   8.690  16.875  1.00 98.37           H  
ATOM   2259  HB3 ALA A 138     -18.006   7.398  15.655  1.00 98.37           H  
ATOM   2260  O   ALA A 138     -19.704  10.746  14.981  1.00 98.37           O  
ATOM   2261  N   SER A 139     -19.245   9.170  13.473  1.00 97.91           N  
ATOM   2262  H   SER A 139     -19.133   8.182  13.294  1.00 97.91           H  
ATOM   2263  CA  SER A 139     -19.069  10.124  12.356  1.00 97.91           C  
ATOM   2264  HA  SER A 139     -18.403  10.920  12.691  1.00 97.91           H  
ATOM   2265  C   SER A 139     -20.370  10.807  11.907  1.00 97.91           C  
ATOM   2266  CB  SER A 139     -18.399   9.452  11.154  1.00 97.91           C  
ATOM   2267  HB2 SER A 139     -18.307  10.176  10.345  1.00 97.91           H  
ATOM   2268  HB3 SER A 139     -17.400   9.125  11.442  1.00 97.91           H  
ATOM   2269  O   SER A 139     -20.331  11.828  11.222  1.00 97.91           O  
ATOM   2270  OG  SER A 139     -19.142   8.338  10.699  1.00 97.91           O  
ATOM   2271  HG  SER A 139     -18.952   7.623  11.311  1.00 97.91           H  
ATOM   2272  N   HIS A 140     -21.528  10.285  12.315  1.00 97.54           N  
ATOM   2273  H   HIS A 140     -21.500   9.443  12.872  1.00 97.54           H  
ATOM   2274  CA  HIS A 140     -22.845  10.846  12.011  1.00 97.54           C  
ATOM   2275  HA  HIS A 140     -22.724  11.698  11.342  1.00 97.54           H  
ATOM   2276  C   HIS A 140     -23.553  11.396  13.256  1.00 97.54           C  
ATOM   2277  CB  HIS A 140     -23.695   9.802  11.268  1.00 97.54           C  
ATOM   2278  HB2 HIS A 140     -23.758   8.896  11.870  1.00 97.54           H  
ATOM   2279  HB3 HIS A 140     -24.707  10.184  11.132  1.00 97.54           H  
ATOM   2280  O   HIS A 140     -24.757  11.620  13.194  1.00 97.54           O  
ATOM   2281  CG  HIS A 140     -23.151   9.452   9.908  1.00 97.54           C  
ATOM   2282  CD2 HIS A 140     -23.626   9.874   8.697  1.00 97.54           C  
ATOM   2283  HD2 HIS A 140     -24.475  10.525   8.548  1.00 97.54           H  
ATOM   2284  ND1 HIS A 140     -22.068   8.652   9.655  1.00 97.54           N  
ATOM   2285  HD1 HIS A 140     -21.504   8.191  10.355  1.00 97.54           H  
ATOM   2286  CE1 HIS A 140     -21.882   8.599   8.330  1.00 97.54           C  
ATOM   2287  HE1 HIS A 140     -21.086   8.053   7.845  1.00 97.54           H  
ATOM   2288  NE2 HIS A 140     -22.824   9.319   7.691  1.00 97.54           N  
ATOM   2289  N   TYR A 141     -22.837  11.628  14.361  1.00 97.08           N  
ATOM   2290  H   TYR A 141     -21.848  11.430  14.329  1.00 97.08           H  
ATOM   2291  CA  TYR A 141     -23.404  11.849  15.698  1.00 97.08           C  
ATOM   2292  HA  TYR A 141     -23.832  10.905  16.037  1.00 97.08           H  
ATOM   2293  C   TYR A 141     -24.531  12.902  15.768  1.00 97.08           C  
ATOM   2294  CB  TYR A 141     -22.246  12.206  16.638  1.00 97.08           C  
ATOM   2295  HB2 TYR A 141     -21.832  13.176  16.359  1.00 97.08           H  
ATOM   2296  HB3 TYR A 141     -21.457  11.462  16.524  1.00 97.08           H  
ATOM   2297  O   TYR A 141     -25.593  12.640  16.335  1.00 97.08           O  
ATOM   2298  CG  TYR A 141     -22.621  12.210  18.099  1.00 97.08           C  
ATOM   2299  CD1 TYR A 141     -22.765  13.425  18.794  1.00 97.08           C  
ATOM   2300  HD1 TYR A 141     -22.590  14.365  18.290  1.00 97.08           H  
ATOM   2301  CD2 TYR A 141     -22.818  10.984  18.762  1.00 97.08           C  
ATOM   2302  HD2 TYR A 141     -22.701  10.053  18.228  1.00 97.08           H  
ATOM   2303  CE1 TYR A 141     -23.131  13.417  20.153  1.00 97.08           C  
ATOM   2304  HE1 TYR A 141     -23.254  14.347  20.688  1.00 97.08           H  
ATOM   2305  CE2 TYR A 141     -23.180  10.976  20.121  1.00 97.08           C  
ATOM   2306  HE2 TYR A 141     -23.333  10.053  20.660  1.00 97.08           H  
ATOM   2307  OH  TYR A 141     -23.751  12.159  22.106  1.00 97.08           O  
ATOM   2308  HH  TYR A 141     -23.622  12.998  22.554  1.00 97.08           H  
ATOM   2309  CZ  TYR A 141     -23.351  12.189  20.812  1.00 97.08           C  
ATOM   2310  N   GLU A 142     -24.357  14.065  15.132  1.00 94.42           N  
ATOM   2311  H   GLU A 142     -23.424  14.290  14.816  1.00 94.42           H  
ATOM   2312  CA  GLU A 142     -25.361  15.145  15.085  1.00 94.42           C  
ATOM   2313  HA  GLU A 142     -25.961  15.099  15.994  1.00 94.42           H  
ATOM   2314  C   GLU A 142     -26.343  15.027  13.902  1.00 94.42           C  
ATOM   2315  CB  GLU A 142     -24.684  16.530  15.051  1.00 94.42           C  
ATOM   2316  HB2 GLU A 142     -24.200  16.683  14.086  1.00 94.42           H  
ATOM   2317  HB3 GLU A 142     -25.471  17.281  15.129  1.00 94.42           H  
ATOM   2318  O   GLU A 142     -27.246  15.848  13.751  1.00 94.42           O  
ATOM   2319  CG  GLU A 142     -23.689  16.808  16.195  1.00 94.42           C  
ATOM   2320  HG2 GLU A 142     -24.127  16.471  17.134  1.00 94.42           H  
ATOM   2321  HG3 GLU A 142     -23.553  17.887  16.260  1.00 94.42           H  
ATOM   2322  CD  GLU A 142     -22.308  16.164  15.998  1.00 94.42           C  
ATOM   2323  OE1 GLU A 142     -21.481  16.234  16.929  1.00 94.42           O  
ATOM   2324  OE2 GLU A 142     -22.067  15.615  14.897  1.00 94.42           O  
ATOM   2325  N   LYS A 143     -26.158  14.037  13.021  1.00 93.66           N  
ATOM   2326  H   LYS A 143     -25.443  13.363  13.253  1.00 93.66           H  
ATOM   2327  CA  LYS A 143     -26.929  13.824  11.780  1.00 93.66           C  
ATOM   2328  HA  LYS A 143     -27.800  14.479  11.797  1.00 93.66           H  
ATOM   2329  C   LYS A 143     -27.496  12.404  11.681  1.00 93.66           C  
ATOM   2330  CB  LYS A 143     -26.074  14.175  10.553  1.00 93.66           C  
ATOM   2331  HB2 LYS A 143     -26.648  13.969   9.650  1.00 93.66           H  
ATOM   2332  HB3 LYS A 143     -25.187  13.541  10.550  1.00 93.66           H  
ATOM   2333  O   LYS A 143     -27.718  11.896  10.576  1.00 93.66           O  
ATOM   2334  CG  LYS A 143     -25.653  15.648  10.517  1.00 93.66           C  
ATOM   2335  HG2 LYS A 143     -25.040  15.880  11.388  1.00 93.66           H  
ATOM   2336  HG3 LYS A 143     -26.540  16.281  10.521  1.00 93.66           H  
ATOM   2337  CD  LYS A 143     -24.836  15.908   9.249  1.00 93.66           C  
ATOM   2338  HD2 LYS A 143     -23.967  15.250   9.251  1.00 93.66           H  
ATOM   2339  HD3 LYS A 143     -25.448  15.697   8.372  1.00 93.66           H  
ATOM   2340  CE  LYS A 143     -24.377  17.366   9.226  1.00 93.66           C  
ATOM   2341  HE2 LYS A 143     -23.864  17.575  10.165  1.00 93.66           H  
ATOM   2342  HE3 LYS A 143     -25.255  18.010   9.177  1.00 93.66           H  
ATOM   2343  NZ  LYS A 143     -23.470  17.617   8.080  1.00 93.66           N  
ATOM   2344  HZ1 LYS A 143     -23.934  17.403   7.208  1.00 93.66           H  
ATOM   2345  HZ2 LYS A 143     -23.175  18.583   8.073  1.00 93.66           H  
ATOM   2346  HZ3 LYS A 143     -22.652  17.032   8.163  1.00 93.66           H  
ATOM   2347  N   LEU A 144     -27.708  11.757  12.825  1.00 94.12           N  
ATOM   2348  H   LEU A 144     -27.459  12.221  13.686  1.00 94.12           H  
ATOM   2349  CA  LEU A 144     -28.300  10.428  12.892  1.00 94.12           C  
ATOM   2350  HA  LEU A 144     -27.687   9.756  12.291  1.00 94.12           H  
ATOM   2351  C   LEU A 144     -29.709  10.436  12.285  1.00 94.12           C  
ATOM   2352  CB  LEU A 144     -28.310   9.924  14.344  1.00 94.12           C  
ATOM   2353  HB2 LEU A 144     -28.902   9.011  14.403  1.00 94.12           H  
ATOM   2354  HB3 LEU A 144     -28.805  10.674  14.962  1.00 94.12           H  
ATOM   2355  O   LEU A 144     -30.453  11.413  12.374  1.00 94.12           O  
ATOM   2356  CG  LEU A 144     -26.911   9.636  14.922  1.00 94.12           C  
ATOM   2357  HG  LEU A 144     -26.271  10.508  14.785  1.00 94.12           H  
ATOM   2358  CD1 LEU A 144     -27.037   9.396  16.416  1.00 94.12           C  
ATOM   2359 HD11 LEU A 144     -27.406  10.313  16.877  1.00 94.12           H  
ATOM   2360 HD12 LEU A 144     -27.740   8.588  16.620  1.00 94.12           H  
ATOM   2361 HD13 LEU A 144     -26.062   9.164  16.846  1.00 94.12           H  
ATOM   2362  CD2 LEU A 144     -26.248   8.415  14.277  1.00 94.12           C  
ATOM   2363 HD21 LEU A 144     -26.888   7.538  14.377  1.00 94.12           H  
ATOM   2364 HD22 LEU A 144     -25.296   8.225  14.773  1.00 94.12           H  
ATOM   2365 HD23 LEU A 144     -26.038   8.615  13.226  1.00 94.12           H  
ATOM   2366  N   LYS A 145     -30.062   9.325  11.638  1.00 92.70           N  
ATOM   2367  H   LYS A 145     -29.412   8.552  11.653  1.00 92.70           H  
ATOM   2368  CA  LYS A 145     -31.383   9.102  11.043  1.00 92.70           C  
ATOM   2369  HA  LYS A 145     -31.965  10.022  11.107  1.00 92.70           H  
ATOM   2370  C   LYS A 145     -32.123   8.037  11.852  1.00 92.70           C  
ATOM   2371  CB  LYS A 145     -31.247   8.720   9.560  1.00 92.70           C  
ATOM   2372  HB2 LYS A 145     -30.648   7.812   9.479  1.00 92.70           H  
ATOM   2373  HB3 LYS A 145     -32.242   8.508   9.168  1.00 92.70           H  
ATOM   2374  O   LYS A 145     -31.572   6.958  12.091  1.00 92.70           O  
ATOM   2375  CG  LYS A 145     -30.605   9.831   8.710  1.00 92.70           C  
ATOM   2376  HG2 LYS A 145     -31.185  10.747   8.818  1.00 92.70           H  
ATOM   2377  HG3 LYS A 145     -29.587  10.014   9.053  1.00 92.70           H  
ATOM   2378  CD  LYS A 145     -30.571   9.421   7.232  1.00 92.70           C  
ATOM   2379  HD2 LYS A 145     -30.004   8.495   7.134  1.00 92.70           H  
ATOM   2380  HD3 LYS A 145     -31.591   9.255   6.886  1.00 92.70           H  
ATOM   2381  CE  LYS A 145     -29.911  10.520   6.392  1.00 92.70           C  
ATOM   2382  HE2 LYS A 145     -28.900  10.677   6.768  1.00 92.70           H  
ATOM   2383  HE3 LYS A 145     -30.467  11.447   6.538  1.00 92.70           H  
ATOM   2384  NZ  LYS A 145     -29.880  10.152   4.954  1.00 92.70           N  
ATOM   2385  HZ1 LYS A 145     -30.819  10.018   4.608  1.00 92.70           H  
ATOM   2386  HZ2 LYS A 145     -29.433  10.879   4.415  1.00 92.70           H  
ATOM   2387  HZ3 LYS A 145     -29.364   9.292   4.829  1.00 92.70           H  
ATOM   2388  N   GLY A 146     -33.361   8.326  12.239  1.00 93.57           N  
ATOM   2389  H   GLY A 146     -33.717   9.257  12.077  1.00 93.57           H  
ATOM   2390  CA  GLY A 146     -34.203   7.463  13.074  1.00 93.57           C  
ATOM   2391  HA2 GLY A 146     -34.678   6.695  12.463  1.00 93.57           H  
ATOM   2392  HA3 GLY A 146     -33.595   6.978  13.838  1.00 93.57           H  
ATOM   2393  C   GLY A 146     -35.290   8.262  13.791  1.00 93.57           C  
ATOM   2394  O   GLY A 146     -35.352   9.485  13.625  1.00 93.57           O  
ATOM   2395  N   SER A 147     -36.128   7.579  14.577  1.00 96.43           N  
ATOM   2396  H   SER A 147     -35.995   6.588  14.718  1.00 96.43           H  
ATOM   2397  CA  SER A 147     -36.993   8.261  15.547  1.00 96.43           C  
ATOM   2398  HA  SER A 147     -37.580   9.006  15.011  1.00 96.43           H  
ATOM   2399  C   SER A 147     -36.147   8.977  16.617  1.00 96.43           C  
ATOM   2400  CB  SER A 147     -37.971   7.274  16.204  1.00 96.43           C  
ATOM   2401  HB2 SER A 147     -38.438   6.649  15.443  1.00 96.43           H  
ATOM   2402  HB3 SER A 147     -38.753   7.833  16.718  1.00 96.43           H  
ATOM   2403  O   SER A 147     -34.953   8.678  16.755  1.00 96.43           O  
ATOM   2404  OG  SER A 147     -37.314   6.464  17.150  1.00 96.43           O  
ATOM   2405  HG  SER A 147     -37.884   6.408  17.920  1.00 96.43           H  
ATOM   2406  N   PRO A 148     -36.719   9.929  17.377  1.00 95.00           N  
ATOM   2407  CA  PRO A 148     -36.026  10.549  18.505  1.00 95.00           C  
ATOM   2408  HA  PRO A 148     -35.209  11.162  18.124  1.00 95.00           H  
ATOM   2409  C   PRO A 148     -35.450   9.521  19.488  1.00 95.00           C  
ATOM   2410  CB  PRO A 148     -37.068  11.455  19.170  1.00 95.00           C  
ATOM   2411  HB2 PRO A 148     -37.627  10.903  19.925  1.00 95.00           H  
ATOM   2412  HB3 PRO A 148     -36.609  12.340  19.611  1.00 95.00           H  
ATOM   2413  O   PRO A 148     -34.278   9.617  19.845  1.00 95.00           O  
ATOM   2414  CG  PRO A 148     -38.004  11.813  18.017  1.00 95.00           C  
ATOM   2415  HG2 PRO A 148     -38.994  12.096  18.373  1.00 95.00           H  
ATOM   2416  HG3 PRO A 148     -37.563  12.609  17.417  1.00 95.00           H  
ATOM   2417  CD  PRO A 148     -38.041  10.517  17.211  1.00 95.00           C  
ATOM   2418  HD2 PRO A 148     -38.265  10.734  16.166  1.00 95.00           H  
ATOM   2419  HD3 PRO A 148     -38.792   9.851  17.636  1.00 95.00           H  
ATOM   2420  N   GLU A 149     -36.228   8.493  19.832  1.00 95.53           N  
ATOM   2421  H   GLU A 149     -37.178   8.466  19.492  1.00 95.53           H  
ATOM   2422  CA  GLU A 149     -35.825   7.424  20.750  1.00 95.53           C  
ATOM   2423  HA  GLU A 149     -35.464   7.868  21.678  1.00 95.53           H  
ATOM   2424  C   GLU A 149     -34.680   6.583  20.163  1.00 95.53           C  
ATOM   2425  CB  GLU A 149     -37.025   6.512  21.077  1.00 95.53           C  
ATOM   2426  HB2 GLU A 149     -36.681   5.768  21.795  1.00 95.53           H  
ATOM   2427  HB3 GLU A 149     -37.331   5.970  20.182  1.00 95.53           H  
ATOM   2428  O   GLU A 149     -33.692   6.311  20.844  1.00 95.53           O  
ATOM   2429  CG  GLU A 149     -38.251   7.217  21.695  1.00 95.53           C  
ATOM   2430  HG2 GLU A 149     -38.894   6.449  22.125  1.00 95.53           H  
ATOM   2431  HG3 GLU A 149     -37.911   7.855  22.510  1.00 95.53           H  
ATOM   2432  CD  GLU A 149     -39.091   8.040  20.698  1.00 95.53           C  
ATOM   2433  OE1 GLU A 149     -39.886   8.884  21.163  1.00 95.53           O  
ATOM   2434  OE2 GLU A 149     -38.925   7.850  19.463  1.00 95.53           O  
ATOM   2435  N   ASP A 150     -34.755   6.223  18.876  1.00 96.73           N  
ATOM   2436  H   ASP A 150     -35.593   6.446  18.357  1.00 96.73           H  
ATOM   2437  CA  ASP A 150     -33.686   5.484  18.194  1.00 96.73           C  
ATOM   2438  HA  ASP A 150     -33.502   4.542  18.712  1.00 96.73           H  
ATOM   2439  C   ASP A 150     -32.379   6.282  18.153  1.00 96.73           C  
ATOM   2440  CB  ASP A 150     -34.066   5.204  16.733  1.00 96.73           C  
ATOM   2441  HB2 ASP A 150     -33.163   4.905  16.201  1.00 96.73           H  
ATOM   2442  HB3 ASP A 150     -34.415   6.127  16.269  1.00 96.73           H  
ATOM   2443  O   ASP A 150     -31.286   5.719  18.255  1.00 96.73           O  
ATOM   2444  CG  ASP A 150     -35.092   4.101  16.495  1.00 96.73           C  
ATOM   2445  OD1 ASP A 150     -35.312   3.270  17.399  1.00 96.73           O  
ATOM   2446  OD2 ASP A 150     -35.530   4.051  15.320  1.00 96.73           O  
ATOM   2447  N   ASN A 151     -32.473   7.596  17.939  1.00 97.16           N  
ATOM   2448  H   ASN A 151     -33.397   7.999  17.877  1.00 97.16           H  
ATOM   2449  CA  ASN A 151     -31.310   8.473  17.891  1.00 97.16           C  
ATOM   2450  HA  ASN A 151     -30.545   8.014  17.265  1.00 97.16           H  
ATOM   2451  C   ASN A 151     -30.683   8.633  19.279  1.00 97.16           C  
ATOM   2452  CB  ASN A 151     -31.701   9.816  17.266  1.00 97.16           C  
ATOM   2453  HB2 ASN A 151     -32.572  10.210  17.789  1.00 97.16           H  
ATOM   2454  HB3 ASN A 151     -30.881  10.521  17.399  1.00 97.16           H  
ATOM   2455  O   ASN A 151     -29.459   8.571  19.376  1.00 97.16           O  
ATOM   2456  CG  ASN A 151     -32.001   9.729  15.779  1.00 97.16           C  
ATOM   2457  ND2 ASN A 151     -32.666  10.733  15.261  1.00 97.16           N  
ATOM   2458 HD21 ASN A 151     -33.031  11.443  15.880  1.00 97.16           H  
ATOM   2459 HD22 ASN A 151     -32.972  10.649  14.302  1.00 97.16           H  
ATOM   2460  OD1 ASN A 151     -31.620   8.809  15.059  1.00 97.16           O  
ATOM   2461  N   GLU A 152     -31.489   8.747  20.336  1.00 96.41           N  
ATOM   2462  H   GLU A 152     -32.486   8.811  20.192  1.00 96.41           H  
ATOM   2463  CA  GLU A 152     -31.006   8.776  21.720  1.00 96.41           C  
ATOM   2464  HA  GLU A 152     -30.315   9.611  21.836  1.00 96.41           H  
ATOM   2465  C   GLU A 152     -30.243   7.488  22.072  1.00 96.41           C  
ATOM   2466  CB  GLU A 152     -32.199   9.006  22.662  1.00 96.41           C  
ATOM   2467  HB2 GLU A 152     -32.735   9.896  22.332  1.00 96.41           H  
ATOM   2468  HB3 GLU A 152     -32.871   8.150  22.604  1.00 96.41           H  
ATOM   2469  O   GLU A 152     -29.131   7.553  22.593  1.00 96.41           O  
ATOM   2470  CG  GLU A 152     -31.757   9.212  24.119  1.00 96.41           C  
ATOM   2471  HG2 GLU A 152     -31.048  10.040  24.151  1.00 96.41           H  
ATOM   2472  HG3 GLU A 152     -31.243   8.315  24.464  1.00 96.41           H  
ATOM   2473  CD  GLU A 152     -32.927   9.506  25.072  1.00 96.41           C  
ATOM   2474  OE1 GLU A 152     -32.637   9.941  26.210  1.00 96.41           O  
ATOM   2475  OE2 GLU A 152     -34.093   9.266  24.683  1.00 96.41           O  
ATOM   2476  N   GLN A 153     -30.763   6.314  21.690  1.00 97.58           N  
ATOM   2477  H   GLN A 153     -31.691   6.312  21.291  1.00 97.58           H  
ATOM   2478  CA  GLN A 153     -30.068   5.037  21.905  1.00 97.58           C  
ATOM   2479  HA  GLN A 153     -29.811   4.955  22.961  1.00 97.58           H  
ATOM   2480  C   GLN A 153     -28.746   4.943  21.128  1.00 97.58           C  
ATOM   2481  CB  GLN A 153     -30.986   3.862  21.523  1.00 97.58           C  
ATOM   2482  HB2 GLN A 153     -31.333   3.992  20.498  1.00 97.58           H  
ATOM   2483  HB3 GLN A 153     -30.409   2.939  21.568  1.00 97.58           H  
ATOM   2484  O   GLN A 153     -27.734   4.486  21.662  1.00 97.58           O  
ATOM   2485  CG  GLN A 153     -32.205   3.713  22.446  1.00 97.58           C  
ATOM   2486  HG2 GLN A 153     -32.847   4.588  22.348  1.00 97.58           H  
ATOM   2487  HG3 GLN A 153     -32.784   2.843  22.136  1.00 97.58           H  
ATOM   2488  CD  GLN A 153     -31.827   3.546  23.912  1.00 97.58           C  
ATOM   2489  NE2 GLN A 153     -32.468   4.263  24.808  1.00 97.58           N  
ATOM   2490 HE21 GLN A 153     -32.150   4.185  25.764  1.00 97.58           H  
ATOM   2491 HE22 GLN A 153     -33.139   4.961  24.520  1.00 97.58           H  
ATOM   2492  OE1 GLN A 153     -30.943   2.787  24.275  1.00 97.58           O  
ATOM   2493  N   LYS A 154     -28.718   5.405  19.870  1.00 97.94           N  
ATOM   2494  H   LYS A 154     -29.582   5.759  19.485  1.00 97.94           H  
ATOM   2495  CA  LYS A 154     -27.486   5.457  19.060  1.00 97.94           C  
ATOM   2496  HA  LYS A 154     -27.021   4.471  19.046  1.00 97.94           H  
ATOM   2497  C   LYS A 154     -26.451   6.415  19.654  1.00 97.94           C  
ATOM   2498  CB  LYS A 154     -27.828   5.887  17.629  1.00 97.94           C  
ATOM   2499  HB2 LYS A 154     -26.914   6.171  17.109  1.00 97.94           H  
ATOM   2500  HB3 LYS A 154     -28.472   6.765  17.693  1.00 97.94           H  
ATOM   2501  O   LYS A 154     -25.263   6.097  19.646  1.00 97.94           O  
ATOM   2502  CG  LYS A 154     -28.534   4.795  16.815  1.00 97.94           C  
ATOM   2503  HG2 LYS A 154     -29.299   4.315  17.425  1.00 97.94           H  
ATOM   2504  HG3 LYS A 154     -27.811   4.039  16.510  1.00 97.94           H  
ATOM   2505  CD  LYS A 154     -29.193   5.423  15.579  1.00 97.94           C  
ATOM   2506  HD2 LYS A 154     -29.804   6.262  15.909  1.00 97.94           H  
ATOM   2507  HD3 LYS A 154     -28.432   5.789  14.890  1.00 97.94           H  
ATOM   2508  CE  LYS A 154     -30.094   4.405  14.876  1.00 97.94           C  
ATOM   2509  HE2 LYS A 154     -29.495   3.773  14.222  1.00 97.94           H  
ATOM   2510  HE3 LYS A 154     -30.542   3.774  15.645  1.00 97.94           H  
ATOM   2511  NZ  LYS A 154     -31.183   5.085  14.131  1.00 97.94           N  
ATOM   2512  HZ1 LYS A 154     -31.851   4.420  13.769  1.00 97.94           H  
ATOM   2513  HZ2 LYS A 154     -30.860   5.677  13.379  1.00 97.94           H  
ATOM   2514  HZ3 LYS A 154     -31.689   5.686  14.765  1.00 97.94           H  
ATOM   2515  N   GLN A 155     -26.882   7.566  20.170  1.00 97.85           N  
ATOM   2516  H   GLN A 155     -27.869   7.775  20.134  1.00 97.85           H  
ATOM   2517  CA  GLN A 155     -25.998   8.525  20.835  1.00 97.85           C  
ATOM   2518  HA  GLN A 155     -25.139   8.719  20.193  1.00 97.85           H  
ATOM   2519  C   GLN A 155     -25.455   7.956  22.143  1.00 97.85           C  
ATOM   2520  CB  GLN A 155     -26.730   9.851  21.081  1.00 97.85           C  
ATOM   2521  HB2 GLN A 155     -27.703   9.657  21.532  1.00 97.85           H  
ATOM   2522  HB3 GLN A 155     -26.145  10.464  21.766  1.00 97.85           H  
ATOM   2523  O   GLN A 155     -24.246   7.989  22.355  1.00 97.85           O  
ATOM   2524  CG  GLN A 155     -26.898  10.619  19.766  1.00 97.85           C  
ATOM   2525  HG2 GLN A 155     -25.914  10.849  19.358  1.00 97.85           H  
ATOM   2526  HG3 GLN A 155     -27.426   9.987  19.052  1.00 97.85           H  
ATOM   2527  CD  GLN A 155     -27.687  11.911  19.905  1.00 97.85           C  
ATOM   2528  NE2 GLN A 155     -27.520  12.836  18.984  1.00 97.85           N  
ATOM   2529 HE21 GLN A 155     -28.038  13.690  19.129  1.00 97.85           H  
ATOM   2530 HE22 GLN A 155     -26.847  12.708  18.241  1.00 97.85           H  
ATOM   2531  OE1 GLN A 155     -28.477  12.121  20.808  1.00 97.85           O  
ATOM   2532  N   LEU A 156     -26.313   7.341  22.963  1.00 97.97           N  
ATOM   2533  H   LEU A 156     -27.299   7.382  22.751  1.00 97.97           H  
ATOM   2534  CA  LEU A 156     -25.906   6.662  24.190  1.00 97.97           C  
ATOM   2535  HA  LEU A 156     -25.442   7.403  24.841  1.00 97.97           H  
ATOM   2536  C   LEU A 156     -24.868   5.567  23.911  1.00 97.97           C  
ATOM   2537  CB  LEU A 156     -27.162   6.098  24.877  1.00 97.97           C  
ATOM   2538  HB2 LEU A 156     -27.632   5.374  24.211  1.00 97.97           H  
ATOM   2539  HB3 LEU A 156     -27.870   6.911  25.037  1.00 97.97           H  
ATOM   2540  O   LEU A 156     -23.867   5.480  24.621  1.00 97.97           O  
ATOM   2541  CG  LEU A 156     -26.881   5.414  26.226  1.00 97.97           C  
ATOM   2542  HG  LEU A 156     -26.175   4.595  26.080  1.00 97.97           H  
ATOM   2543  CD1 LEU A 156     -26.308   6.390  27.258  1.00 97.97           C  
ATOM   2544 HD11 LEU A 156     -26.959   7.259  27.345  1.00 97.97           H  
ATOM   2545 HD12 LEU A 156     -25.312   6.712  26.955  1.00 97.97           H  
ATOM   2546 HD13 LEU A 156     -26.233   5.901  28.229  1.00 97.97           H  
ATOM   2547  CD2 LEU A 156     -28.175   4.825  26.783  1.00 97.97           C  
ATOM   2548 HD21 LEU A 156     -28.589   4.112  26.070  1.00 97.97           H  
ATOM   2549 HD22 LEU A 156     -27.977   4.308  27.722  1.00 97.97           H  
ATOM   2550 HD23 LEU A 156     -28.903   5.618  26.951  1.00 97.97           H  
ATOM   2551  N   PHE A 157     -25.055   4.780  22.846  1.00 98.38           N  
ATOM   2552  H   PHE A 157     -25.928   4.854  22.343  1.00 98.38           H  
ATOM   2553  CA  PHE A 157     -24.069   3.792  22.411  1.00 98.38           C  
ATOM   2554  HA  PHE A 157     -23.906   3.090  23.229  1.00 98.38           H  
ATOM   2555  C   PHE A 157     -22.713   4.438  22.092  1.00 98.38           C  
ATOM   2556  CB  PHE A 157     -24.604   3.010  21.202  1.00 98.38           C  
ATOM   2557  HB2 PHE A 157     -25.497   2.464  21.505  1.00 98.38           H  
ATOM   2558  HB3 PHE A 157     -24.899   3.707  20.418  1.00 98.38           H  
ATOM   2559  O   PHE A 157     -21.687   3.950  22.560  1.00 98.38           O  
ATOM   2560  CG  PHE A 157     -23.597   2.032  20.625  1.00 98.38           C  
ATOM   2561  CD1 PHE A 157     -22.745   2.425  19.574  1.00 98.38           C  
ATOM   2562  HD1 PHE A 157     -22.823   3.420  19.161  1.00 98.38           H  
ATOM   2563  CD2 PHE A 157     -23.470   0.745  21.178  1.00 98.38           C  
ATOM   2564  HD2 PHE A 157     -24.106   0.445  21.998  1.00 98.38           H  
ATOM   2565  CE1 PHE A 157     -21.769   1.538  19.086  1.00 98.38           C  
ATOM   2566  HE1 PHE A 157     -21.100   1.851  18.298  1.00 98.38           H  
ATOM   2567  CE2 PHE A 157     -22.490  -0.140  20.692  1.00 98.38           C  
ATOM   2568  HE2 PHE A 157     -22.368  -1.110  21.150  1.00 98.38           H  
ATOM   2569  CZ  PHE A 157     -21.636   0.258  19.650  1.00 98.38           C  
ATOM   2570  HZ  PHE A 157     -20.858  -0.408  19.307  1.00 98.38           H  
ATOM   2571  N   VAL A 158     -22.683   5.535  21.329  1.00 98.41           N  
ATOM   2572  H   VAL A 158     -23.558   5.918  21.001  1.00 98.41           H  
ATOM   2573  CA  VAL A 158     -21.429   6.243  21.013  1.00 98.41           C  
ATOM   2574  HA  VAL A 158     -20.727   5.533  20.577  1.00 98.41           H  
ATOM   2575  C   VAL A 158     -20.768   6.786  22.283  1.00 98.41           C  
ATOM   2576  CB  VAL A 158     -21.677   7.366  19.986  1.00 98.41           C  
ATOM   2577  HB  VAL A 158     -22.516   7.977  20.318  1.00 98.41           H  
ATOM   2578  O   VAL A 158     -19.567   6.609  22.468  1.00 98.41           O  
ATOM   2579  CG1 VAL A 158     -20.458   8.277  19.798  1.00 98.41           C  
ATOM   2580 HG11 VAL A 158     -20.281   8.851  20.708  1.00 98.41           H  
ATOM   2581 HG12 VAL A 158     -19.574   7.683  19.566  1.00 98.41           H  
ATOM   2582 HG13 VAL A 158     -20.638   8.986  18.990  1.00 98.41           H  
ATOM   2583  CG2 VAL A 158     -22.024   6.775  18.614  1.00 98.41           C  
ATOM   2584 HG21 VAL A 158     -22.276   7.579  17.922  1.00 98.41           H  
ATOM   2585 HG22 VAL A 158     -22.883   6.109  18.695  1.00 98.41           H  
ATOM   2586 HG23 VAL A 158     -21.175   6.215  18.223  1.00 98.41           H  
ATOM   2587  N   GLU A 159     -21.542   7.396  23.178  1.00 98.02           N  
ATOM   2588  H   GLU A 159     -22.522   7.513  22.965  1.00 98.02           H  
ATOM   2589  CA  GLU A 159     -21.048   7.968  24.434  1.00 98.02           C  
ATOM   2590  HA  GLU A 159     -20.253   8.680  24.215  1.00 98.02           H  
ATOM   2591  C   GLU A 159     -20.428   6.908  25.358  1.00 98.02           C  
ATOM   2592  CB  GLU A 159     -22.204   8.715  25.123  1.00 98.02           C  
ATOM   2593  HB2 GLU A 159     -23.088   8.077  25.143  1.00 98.02           H  
ATOM   2594  HB3 GLU A 159     -21.934   8.924  26.158  1.00 98.02           H  
ATOM   2595  O   GLU A 159     -19.337   7.116  25.892  1.00 98.02           O  
ATOM   2596  CG  GLU A 159     -22.555  10.039  24.412  1.00 98.02           C  
ATOM   2597  HG2 GLU A 159     -23.431  10.473  24.895  1.00 98.02           H  
ATOM   2598  HG3 GLU A 159     -22.803   9.839  23.370  1.00 98.02           H  
ATOM   2599  CD  GLU A 159     -21.399  11.045  24.476  1.00 98.02           C  
ATOM   2600  OE1 GLU A 159     -21.092  11.759  23.493  1.00 98.02           O  
ATOM   2601  OE2 GLU A 159     -20.693  11.076  25.509  1.00 98.02           O  
ATOM   2602  N   GLN A 160     -21.060   5.738  25.482  1.00 98.31           N  
ATOM   2603  H   GLN A 160     -21.951   5.630  25.020  1.00 98.31           H  
ATOM   2604  CA  GLN A 160     -20.555   4.618  26.289  1.00 98.31           C  
ATOM   2605  HA  GLN A 160     -20.301   4.984  27.284  1.00 98.31           H  
ATOM   2606  C   GLN A 160     -19.281   3.977  25.713  1.00 98.31           C  
ATOM   2607  CB  GLN A 160     -21.663   3.563  26.414  1.00 98.31           C  
ATOM   2608  HB2 GLN A 160     -21.238   2.643  26.816  1.00 98.31           H  
ATOM   2609  HB3 GLN A 160     -22.066   3.349  25.425  1.00 98.31           H  
ATOM   2610  O   GLN A 160     -18.473   3.426  26.462  1.00 98.31           O  
ATOM   2611  CG  GLN A 160     -22.792   4.020  27.352  1.00 98.31           C  
ATOM   2612  HG2 GLN A 160     -23.173   4.993  27.042  1.00 98.31           H  
ATOM   2613  HG3 GLN A 160     -22.389   4.125  28.359  1.00 98.31           H  
ATOM   2614  CD  GLN A 160     -23.961   3.041  27.394  1.00 98.31           C  
ATOM   2615  NE2 GLN A 160     -24.875   3.207  28.325  1.00 98.31           N  
ATOM   2616 HE21 GLN A 160     -24.826   3.990  28.961  1.00 98.31           H  
ATOM   2617 HE22 GLN A 160     -25.650   2.561  28.292  1.00 98.31           H  
ATOM   2618  OE1 GLN A 160     -24.087   2.112  26.614  1.00 98.31           O  
ATOM   2619  N   HIS A 161     -19.071   4.066  24.398  1.00 98.44           N  
ATOM   2620  H   HIS A 161     -19.773   4.529  23.837  1.00 98.44           H  
ATOM   2621  CA  HIS A 161     -17.981   3.379  23.701  1.00 98.44           C  
ATOM   2622  HA  HIS A 161     -17.462   2.743  24.418  1.00 98.44           H  
ATOM   2623  C   HIS A 161     -16.898   4.323  23.161  1.00 98.44           C  
ATOM   2624  CB  HIS A 161     -18.544   2.420  22.645  1.00 98.44           C  
ATOM   2625  HB2 HIS A 161     -19.095   2.990  21.897  1.00 98.44           H  
ATOM   2626  HB3 HIS A 161     -17.717   1.915  22.146  1.00 98.44           H  
ATOM   2627  O   HIS A 161     -16.119   3.928  22.302  1.00 98.44           O  
ATOM   2628  CG  HIS A 161     -19.446   1.363  23.231  1.00 98.44           C  
ATOM   2629  CD2 HIS A 161     -19.080   0.161  23.773  1.00 98.44           C  
ATOM   2630  HD2 HIS A 161     -18.071  -0.217  23.851  1.00 98.44           H  
ATOM   2631  ND1 HIS A 161     -20.806   1.463  23.365  1.00 98.44           N  
ATOM   2632  HD1 HIS A 161     -21.352   2.268  23.095  1.00 98.44           H  
ATOM   2633  CE1 HIS A 161     -21.257   0.359  23.975  1.00 98.44           C  
ATOM   2634  HE1 HIS A 161     -22.286   0.176  24.247  1.00 98.44           H  
ATOM   2635  NE2 HIS A 161     -20.239  -0.478  24.232  1.00 98.44           N  
ATOM   2636  N   LYS A 162     -16.772   5.553  23.683  1.00 97.98           N  
ATOM   2637  H   LYS A 162     -17.489   5.863  24.323  1.00 97.98           H  
ATOM   2638  CA  LYS A 162     -15.725   6.511  23.260  1.00 97.98           C  
ATOM   2639  HA  LYS A 162     -15.905   6.779  22.219  1.00 97.98           H  
ATOM   2640  C   LYS A 162     -14.298   5.944  23.292  1.00 97.98           C  
ATOM   2641  CB  LYS A 162     -15.805   7.782  24.121  1.00 97.98           C  
ATOM   2642  HB2 LYS A 162     -15.947   7.516  25.169  1.00 97.98           H  
ATOM   2643  HB3 LYS A 162     -14.870   8.335  24.029  1.00 97.98           H  
ATOM   2644  O   LYS A 162     -13.485   6.305  22.444  1.00 97.98           O  
ATOM   2645  CG  LYS A 162     -16.943   8.690  23.648  1.00 97.98           C  
ATOM   2646  HG2 LYS A 162     -17.888   8.149  23.697  1.00 97.98           H  
ATOM   2647  HG3 LYS A 162     -16.753   8.968  22.611  1.00 97.98           H  
ATOM   2648  CD  LYS A 162     -17.061   9.961  24.498  1.00 97.98           C  
ATOM   2649  HD2 LYS A 162     -17.460   9.697  25.477  1.00 97.98           H  
ATOM   2650  HD3 LYS A 162     -16.087  10.438  24.608  1.00 97.98           H  
ATOM   2651  CE  LYS A 162     -18.021  10.906  23.771  1.00 97.98           C  
ATOM   2652  HE2 LYS A 162     -17.551  11.265  22.856  1.00 97.98           H  
ATOM   2653  HE3 LYS A 162     -18.906  10.338  23.485  1.00 97.98           H  
ATOM   2654  NZ  LYS A 162     -18.464  12.042  24.603  1.00 97.98           N  
ATOM   2655  HZ1 LYS A 162     -19.011  11.675  25.368  1.00 97.98           H  
ATOM   2656  HZ2 LYS A 162     -17.732  12.665  24.915  1.00 97.98           H  
ATOM   2657  HZ3 LYS A 162     -19.210  12.512  24.111  1.00 97.98           H  
ATOM   2658  N   HIS A 163     -14.010   5.031  24.222  1.00 97.67           N  
ATOM   2659  H   HIS A 163     -14.749   4.754  24.851  1.00 97.67           H  
ATOM   2660  CA  HIS A 163     -12.720   4.337  24.331  1.00 97.67           C  
ATOM   2661  HA  HIS A 163     -11.935   5.083  24.456  1.00 97.67           H  
ATOM   2662  C   HIS A 163     -12.355   3.522  23.076  1.00 97.67           C  
ATOM   2663  CB  HIS A 163     -12.728   3.452  25.586  1.00 97.67           C  
ATOM   2664  HB2 HIS A 163     -11.734   3.022  25.709  1.00 97.67           H  
ATOM   2665  HB3 HIS A 163     -12.924   4.072  26.461  1.00 97.67           H  
ATOM   2666  O   HIS A 163     -11.173   3.338  22.795  1.00 97.67           O  
ATOM   2667  CG  HIS A 163     -13.735   2.326  25.548  1.00 97.67           C  
ATOM   2668  CD2 HIS A 163     -13.478   1.019  25.228  1.00 97.67           C  
ATOM   2669  HD2 HIS A 163     -12.518   0.607  24.954  1.00 97.67           H  
ATOM   2670  ND1 HIS A 163     -15.078   2.409  25.860  1.00 97.67           N  
ATOM   2671  HD1 HIS A 163     -15.567   3.190  26.273  1.00 97.67           H  
ATOM   2672  CE1 HIS A 163     -15.613   1.186  25.715  1.00 97.67           C  
ATOM   2673  HE1 HIS A 163     -16.640   0.930  25.927  1.00 97.67           H  
ATOM   2674  NE2 HIS A 163     -14.679   0.309  25.335  1.00 97.67           N  
ATOM   2675  N   TYR A 164     -13.334   3.120  22.254  1.00 98.62           N  
ATOM   2676  H   TYR A 164     -14.297   3.295  22.505  1.00 98.62           H  
ATOM   2677  CA  TYR A 164     -13.085   2.443  20.979  1.00 98.62           C  
ATOM   2678  HA  TYR A 164     -12.534   1.521  21.166  1.00 98.62           H  
ATOM   2679  C   TYR A 164     -12.221   3.265  20.022  1.00 98.62           C  
ATOM   2680  CB  TYR A 164     -14.414   2.100  20.291  1.00 98.62           C  
ATOM   2681  HB2 TYR A 164     -15.048   2.987  20.268  1.00 98.62           H  
ATOM   2682  HB3 TYR A 164     -14.194   1.862  19.251  1.00 98.62           H  
ATOM   2683  O   TYR A 164     -11.524   2.679  19.200  1.00 98.62           O  
ATOM   2684  CG  TYR A 164     -15.206   0.931  20.855  1.00 98.62           C  
ATOM   2685  CD1 TYR A 164     -14.769   0.201  21.979  1.00 98.62           C  
ATOM   2686  HD1 TYR A 164     -13.857   0.447  22.502  1.00 98.62           H  
ATOM   2687  CD2 TYR A 164     -16.383   0.533  20.192  1.00 98.62           C  
ATOM   2688  HD2 TYR A 164     -16.721   1.096  19.334  1.00 98.62           H  
ATOM   2689  CE1 TYR A 164     -15.489  -0.916  22.427  1.00 98.62           C  
ATOM   2690  HE1 TYR A 164     -15.114  -1.473  23.273  1.00 98.62           H  
ATOM   2691  CE2 TYR A 164     -17.119  -0.578  20.646  1.00 98.62           C  
ATOM   2692  HE2 TYR A 164     -18.033  -0.877  20.154  1.00 98.62           H  
ATOM   2693  OH  TYR A 164     -17.349  -2.401  22.186  1.00 98.62           O  
ATOM   2694  HH  TYR A 164     -16.918  -2.777  22.958  1.00 98.62           H  
ATOM   2695  CZ  TYR A 164     -16.662  -1.312  21.760  1.00 98.62           C  
ATOM   2696  N   LEU A 165     -12.211   4.601  20.120  1.00 98.07           N  
ATOM   2697  H   LEU A 165     -12.764   5.042  20.841  1.00 98.07           H  
ATOM   2698  CA  LEU A 165     -11.283   5.416  19.333  1.00 98.07           C  
ATOM   2699  HA  LEU A 165     -11.467   5.252  18.271  1.00 98.07           H  
ATOM   2700  C   LEU A 165      -9.820   5.034  19.608  1.00 98.07           C  
ATOM   2701  CB  LEU A 165     -11.462   6.901  19.666  1.00 98.07           C  
ATOM   2702  HB2 LEU A 165     -10.677   7.440  19.137  1.00 98.07           H  
ATOM   2703  HB3 LEU A 165     -11.299   7.033  20.736  1.00 98.07           H  
ATOM   2704  O   LEU A 165      -9.039   4.891  18.669  1.00 98.07           O  
ATOM   2705  CG  LEU A 165     -12.789   7.566  19.285  1.00 98.07           C  
ATOM   2706  HG  LEU A 165     -13.627   7.012  19.708  1.00 98.07           H  
ATOM   2707  CD1 LEU A 165     -12.760   8.973  19.877  1.00 98.07           C  
ATOM   2708 HD11 LEU A 165     -11.806   9.449  19.650  1.00 98.07           H  
ATOM   2709 HD12 LEU A 165     -13.554   9.591  19.458  1.00 98.07           H  
ATOM   2710 HD13 LEU A 165     -12.875   8.913  20.959  1.00 98.07           H  
ATOM   2711  CD2 LEU A 165     -12.970   7.694  17.773  1.00 98.07           C  
ATOM   2712 HD21 LEU A 165     -12.200   8.348  17.362  1.00 98.07           H  
ATOM   2713 HD22 LEU A 165     -12.914   6.711  17.305  1.00 98.07           H  
ATOM   2714 HD23 LEU A 165     -13.949   8.122  17.561  1.00 98.07           H  
ATOM   2715  N   GLU A 166      -9.455   4.852  20.880  1.00 97.65           N  
ATOM   2716  H   GLU A 166     -10.168   4.842  21.595  1.00 97.65           H  
ATOM   2717  CA  GLU A 166      -8.091   4.493  21.279  1.00 97.65           C  
ATOM   2718  HA  GLU A 166      -7.386   5.149  20.769  1.00 97.65           H  
ATOM   2719  C   GLU A 166      -7.752   3.068  20.836  1.00 97.65           C  
ATOM   2720  CB  GLU A 166      -7.895   4.673  22.795  1.00 97.65           C  
ATOM   2721  HB2 GLU A 166      -6.867   4.404  23.038  1.00 97.65           H  
ATOM   2722  HB3 GLU A 166      -8.566   4.005  23.336  1.00 97.65           H  
ATOM   2723  O   GLU A 166      -6.718   2.854  20.207  1.00 97.65           O  
ATOM   2724  CG  GLU A 166      -8.142   6.123  23.243  1.00 97.65           C  
ATOM   2725  HG2 GLU A 166      -9.204   6.352  23.156  1.00 97.65           H  
ATOM   2726  HG3 GLU A 166      -7.605   6.788  22.566  1.00 97.65           H  
ATOM   2727  CD  GLU A 166      -7.686   6.396  24.685  1.00 97.65           C  
ATOM   2728  OE1 GLU A 166      -7.140   7.508  24.904  1.00 97.65           O  
ATOM   2729  OE2 GLU A 166      -7.855   5.521  25.556  1.00 97.65           O  
ATOM   2730  N   GLU A 167      -8.671   2.121  21.035  1.00 98.38           N  
ATOM   2731  H   GLU A 167      -9.490   2.355  21.578  1.00 98.38           H  
ATOM   2732  CA  GLU A 167      -8.489   0.730  20.603  1.00 98.38           C  
ATOM   2733  HA  GLU A 167      -7.589   0.331  21.071  1.00 98.38           H  
ATOM   2734  C   GLU A 167      -8.314   0.606  19.078  1.00 98.38           C  
ATOM   2735  CB  GLU A 167      -9.693  -0.112  21.047  1.00 98.38           C  
ATOM   2736  HB2 GLU A 167     -10.598   0.301  20.602  1.00 98.38           H  
ATOM   2737  HB3 GLU A 167      -9.554  -1.124  20.668  1.00 98.38           H  
ATOM   2738  O   GLU A 167      -7.495  -0.180  18.595  1.00 98.38           O  
ATOM   2739  CG  GLU A 167      -9.855  -0.176  22.576  1.00 98.38           C  
ATOM   2740  HG2 GLU A 167     -10.020   0.830  22.961  1.00 98.38           H  
ATOM   2741  HG3 GLU A 167      -8.927  -0.554  23.006  1.00 98.38           H  
ATOM   2742  CD  GLU A 167     -11.021  -1.073  23.022  1.00 98.38           C  
ATOM   2743  OE1 GLU A 167     -11.177  -1.262  24.245  1.00 98.38           O  
ATOM   2744  OE2 GLU A 167     -11.764  -1.573  22.145  1.00 98.38           O  
ATOM   2745  N   ILE A 168      -9.046   1.406  18.294  1.00 98.37           N  
ATOM   2746  H   ILE A 168      -9.727   2.006  18.736  1.00 98.37           H  
ATOM   2747  CA  ILE A 168      -8.904   1.439  16.832  1.00 98.37           C  
ATOM   2748  HA  ILE A 168      -8.927   0.414  16.462  1.00 98.37           H  
ATOM   2749  C   ILE A 168      -7.546   2.030  16.430  1.00 98.37           C  
ATOM   2750  CB  ILE A 168     -10.077   2.210  16.187  1.00 98.37           C  
ATOM   2751  HB  ILE A 168     -10.159   3.182  16.672  1.00 98.37           H  
ATOM   2752  O   ILE A 168      -6.894   1.501  15.525  1.00 98.37           O  
ATOM   2753  CG1 ILE A 168     -11.405   1.439  16.368  1.00 98.37           C  
ATOM   2754 HG12 ILE A 168     -11.443   0.609  15.662  1.00 98.37           H  
ATOM   2755 HG13 ILE A 168     -11.457   1.005  17.366  1.00 98.37           H  
ATOM   2756  CG2 ILE A 168      -9.822   2.432  14.682  1.00 98.37           C  
ATOM   2757 HG21 ILE A 168      -9.013   3.150  14.543  1.00 98.37           H  
ATOM   2758 HG22 ILE A 168     -10.713   2.833  14.197  1.00 98.37           H  
ATOM   2759 HG23 ILE A 168      -9.553   1.488  14.209  1.00 98.37           H  
ATOM   2760  CD1 ILE A 168     -12.637   2.333  16.178  1.00 98.37           C  
ATOM   2761 HD11 ILE A 168     -12.542   3.243  16.771  1.00 98.37           H  
ATOM   2762 HD12 ILE A 168     -12.745   2.596  15.126  1.00 98.37           H  
ATOM   2763 HD13 ILE A 168     -13.531   1.801  16.503  1.00 98.37           H  
ATOM   2764  N   ILE A 169      -7.096   3.104  17.088  1.00 98.03           N  
ATOM   2765  H   ILE A 169      -7.656   3.471  17.844  1.00 98.03           H  
ATOM   2766  CA  ILE A 169      -5.766   3.685  16.853  1.00 98.03           C  
ATOM   2767  HA  ILE A 169      -5.667   3.900  15.789  1.00 98.03           H  
ATOM   2768  C   ILE A 169      -4.661   2.675  17.184  1.00 98.03           C  
ATOM   2769  CB  ILE A 169      -5.611   5.007  17.639  1.00 98.03           C  
ATOM   2770  HB  ILE A 169      -5.979   4.846  18.653  1.00 98.03           H  
ATOM   2771  O   ILE A 169      -3.702   2.552  16.413  1.00 98.03           O  
ATOM   2772  CG1 ILE A 169      -6.460   6.139  17.016  1.00 98.03           C  
ATOM   2773 HG12 ILE A 169      -7.494   5.807  16.923  1.00 98.03           H  
ATOM   2774 HG13 ILE A 169      -6.453   6.982  17.706  1.00 98.03           H  
ATOM   2775  CG2 ILE A 169      -4.143   5.456  17.764  1.00 98.03           C  
ATOM   2776 HG21 ILE A 169      -4.100   6.458  18.191  1.00 98.03           H  
ATOM   2777 HG22 ILE A 169      -3.658   5.448  16.788  1.00 98.03           H  
ATOM   2778 HG23 ILE A 169      -3.611   4.783  18.436  1.00 98.03           H  
ATOM   2779  CD1 ILE A 169      -6.011   6.650  15.640  1.00 98.03           C  
ATOM   2780 HD11 ILE A 169      -6.656   7.477  15.344  1.00 98.03           H  
ATOM   2781 HD12 ILE A 169      -6.088   5.861  14.891  1.00 98.03           H  
ATOM   2782 HD13 ILE A 169      -4.987   7.021  15.681  1.00 98.03           H  
ATOM   2783  N   ASP A 170      -4.816   1.899  18.254  1.00 98.06           N  
ATOM   2784  H   ASP A 170      -5.574   2.095  18.892  1.00 98.06           H  
ATOM   2785  CA  ASP A 170      -3.877   0.840  18.621  1.00 98.06           C  
ATOM   2786  HA  ASP A 170      -2.874   1.263  18.663  1.00 98.06           H  
ATOM   2787  C   ASP A 170      -3.834  -0.272  17.566  1.00 98.06           C  
ATOM   2788  CB  ASP A 170      -4.221   0.293  20.014  1.00 98.06           C  
ATOM   2789  HB2 ASP A 170      -5.287   0.078  20.075  1.00 98.06           H  
ATOM   2790  HB3 ASP A 170      -3.681  -0.643  20.158  1.00 98.06           H  
ATOM   2791  O   ASP A 170      -2.746  -0.664  17.134  1.00 98.06           O  
ATOM   2792  CG  ASP A 170      -3.814   1.243  21.148  1.00 98.06           C  
ATOM   2793  OD1 ASP A 170      -2.944   2.118  20.904  1.00 98.06           O  
ATOM   2794  OD2 ASP A 170      -4.301   1.020  22.276  1.00 98.06           O  
ATOM   2795  N   GLN A 171      -4.986  -0.703  17.040  1.00 98.03           N  
ATOM   2796  H   GLN A 171      -5.848  -0.377  17.454  1.00 98.03           H  
ATOM   2797  CA  GLN A 171      -5.032  -1.670  15.935  1.00 98.03           C  
ATOM   2798  HA  GLN A 171      -4.462  -2.552  16.226  1.00 98.03           H  
ATOM   2799  C   GLN A 171      -4.391  -1.128  14.650  1.00 98.03           C  
ATOM   2800  CB  GLN A 171      -6.478  -2.097  15.655  1.00 98.03           C  
ATOM   2801  HB2 GLN A 171      -6.504  -2.639  14.709  1.00 98.03           H  
ATOM   2802  HB3 GLN A 171      -7.118  -1.219  15.568  1.00 98.03           H  
ATOM   2803  O   GLN A 171      -3.667  -1.856  13.964  1.00 98.03           O  
ATOM   2804  CG  GLN A 171      -7.008  -3.022  16.756  1.00 98.03           C  
ATOM   2805  HG2 GLN A 171      -6.368  -3.901  16.834  1.00 98.03           H  
ATOM   2806  HG3 GLN A 171      -6.980  -2.503  17.714  1.00 98.03           H  
ATOM   2807  CD  GLN A 171      -8.429  -3.490  16.484  1.00 98.03           C  
ATOM   2808  NE2 GLN A 171      -9.200  -3.712  17.518  1.00 98.03           N  
ATOM   2809 HE21 GLN A 171      -8.877  -3.473  18.444  1.00 98.03           H  
ATOM   2810 HE22 GLN A 171     -10.190  -3.797  17.338  1.00 98.03           H  
ATOM   2811  OE1 GLN A 171      -8.868  -3.678  15.358  1.00 98.03           O  
ATOM   2812  N   ILE A 172      -4.599   0.153  14.322  1.00 97.66           N  
ATOM   2813  H   ILE A 172      -5.221   0.691  14.910  1.00 97.66           H  
ATOM   2814  CA  ILE A 172      -3.925   0.817  13.193  1.00 97.66           C  
ATOM   2815  HA  ILE A 172      -4.107   0.232  12.291  1.00 97.66           H  
ATOM   2816  C   ILE A 172      -2.406   0.841  13.416  1.00 97.66           C  
ATOM   2817  CB  ILE A 172      -4.499   2.241  12.975  1.00 97.66           C  
ATOM   2818  HB  ILE A 172      -4.526   2.755  13.936  1.00 97.66           H  
ATOM   2819  O   ILE A 172      -1.641   0.565  12.485  1.00 97.66           O  
ATOM   2820  CG1 ILE A 172      -5.938   2.167  12.414  1.00 97.66           C  
ATOM   2821 HG12 ILE A 172      -6.512   1.428  12.974  1.00 97.66           H  
ATOM   2822 HG13 ILE A 172      -5.905   1.840  11.375  1.00 97.66           H  
ATOM   2823  CG2 ILE A 172      -3.613   3.068  12.018  1.00 97.66           C  
ATOM   2824 HG21 ILE A 172      -3.496   2.544  11.069  1.00 97.66           H  
ATOM   2825 HG22 ILE A 172      -2.635   3.243  12.464  1.00 97.66           H  
ATOM   2826 HG23 ILE A 172      -4.058   4.047  11.840  1.00 97.66           H  
ATOM   2827  CD1 ILE A 172      -6.704   3.495  12.489  1.00 97.66           C  
ATOM   2828 HD11 ILE A 172      -6.705   3.864  13.515  1.00 97.66           H  
ATOM   2829 HD12 ILE A 172      -7.735   3.334  12.176  1.00 97.66           H  
ATOM   2830 HD13 ILE A 172      -6.260   4.242  11.831  1.00 97.66           H  
ATOM   2831  N   SER A 173      -1.962   1.148  14.637  1.00 97.94           N  
ATOM   2832  H   SER A 173      -2.654   1.362  15.341  1.00 97.94           H  
ATOM   2833  CA  SER A 173      -0.552   1.202  15.033  1.00 97.94           C  
ATOM   2834  HA  SER A 173      -0.026   1.887  14.368  1.00 97.94           H  
ATOM   2835  C   SER A 173       0.118  -0.168  14.918  1.00 97.94           C  
ATOM   2836  CB  SER A 173      -0.466   1.748  16.464  1.00 97.94           C  
ATOM   2837  HB2 SER A 173      -0.986   2.705  16.499  1.00 97.94           H  
ATOM   2838  HB3 SER A 173      -0.974   1.068  17.147  1.00 97.94           H  
ATOM   2839  O   SER A 173       1.148  -0.295  14.248  1.00 97.94           O  
ATOM   2840  OG  SER A 173       0.864   1.943  16.920  1.00 97.94           O  
ATOM   2841  HG  SER A 173       0.741   2.388  17.762  1.00 97.94           H  
ATOM   2842  N   GLU A 174      -0.493  -1.209  15.485  1.00 97.18           N  
ATOM   2843  H   GLU A 174      -1.335  -1.042  16.018  1.00 97.18           H  
ATOM   2844  CA  GLU A 174       0.001  -2.586  15.422  1.00 97.18           C  
ATOM   2845  HA  GLU A 174       1.011  -2.618  15.830  1.00 97.18           H  
ATOM   2846  C   GLU A 174       0.055  -3.093  13.974  1.00 97.18           C  
ATOM   2847  CB  GLU A 174      -0.898  -3.494  16.275  1.00 97.18           C  
ATOM   2848  HB2 GLU A 174      -1.052  -3.040  17.254  1.00 97.18           H  
ATOM   2849  HB3 GLU A 174      -1.864  -3.605  15.782  1.00 97.18           H  
ATOM   2850  O   GLU A 174       1.090  -3.589  13.513  1.00 97.18           O  
ATOM   2851  CG  GLU A 174      -0.245  -4.871  16.467  1.00 97.18           C  
ATOM   2852  HG2 GLU A 174       0.569  -4.779  17.186  1.00 97.18           H  
ATOM   2853  HG3 GLU A 174       0.193  -5.199  15.524  1.00 97.18           H  
ATOM   2854  CD  GLU A 174      -1.233  -5.946  16.932  1.00 97.18           C  
ATOM   2855  OE1 GLU A 174      -1.033  -7.103  16.487  1.00 97.18           O  
ATOM   2856  OE2 GLU A 174      -2.181  -5.607  17.666  1.00 97.18           O  
ATOM   2857  N   PHE A 175      -1.030  -2.906  13.215  1.00 96.87           N  
ATOM   2858  H   PHE A 175      -1.852  -2.504  13.642  1.00 96.87           H  
ATOM   2859  CA  PHE A 175      -1.084  -3.281  11.806  1.00 96.87           C  
ATOM   2860  HA  PHE A 175      -0.903  -4.353  11.723  1.00 96.87           H  
ATOM   2861  C   PHE A 175       0.002  -2.561  11.003  1.00 96.87           C  
ATOM   2862  CB  PHE A 175      -2.480  -2.975  11.256  1.00 96.87           C  
ATOM   2863  HB2 PHE A 175      -3.207  -3.533  11.846  1.00 96.87           H  
ATOM   2864  HB3 PHE A 175      -2.697  -1.915  11.389  1.00 96.87           H  
ATOM   2865  O   PHE A 175       0.738  -3.192  10.242  1.00 96.87           O  
ATOM   2866  CG  PHE A 175      -2.661  -3.330   9.794  1.00 96.87           C  
ATOM   2867  CD1 PHE A 175      -2.351  -2.389   8.795  1.00 96.87           C  
ATOM   2868  HD1 PHE A 175      -1.970  -1.417   9.074  1.00 96.87           H  
ATOM   2869  CD2 PHE A 175      -3.158  -4.596   9.433  1.00 96.87           C  
ATOM   2870  HD2 PHE A 175      -3.424  -5.309  10.200  1.00 96.87           H  
ATOM   2871  CE1 PHE A 175      -2.550  -2.705   7.440  1.00 96.87           C  
ATOM   2872  HE1 PHE A 175      -2.330  -1.979   6.671  1.00 96.87           H  
ATOM   2873  CE2 PHE A 175      -3.352  -4.915   8.078  1.00 96.87           C  
ATOM   2874  HE2 PHE A 175      -3.777  -5.869   7.803  1.00 96.87           H  
ATOM   2875  CZ  PHE A 175      -3.059  -3.964   7.085  1.00 96.87           C  
ATOM   2876  HZ  PHE A 175      -3.237  -4.190   6.044  1.00 96.87           H  
ATOM   2877  N   SER A 176       0.159  -1.251  11.194  1.00 96.47           N  
ATOM   2878  H   SER A 176      -0.447  -0.786  11.854  1.00 96.47           H  
ATOM   2879  CA  SER A 176       1.154  -0.464  10.470  1.00 96.47           C  
ATOM   2880  HA  SER A 176       0.961  -0.584   9.404  1.00 96.47           H  
ATOM   2881  C   SER A 176       2.584  -0.929  10.747  1.00 96.47           C  
ATOM   2882  CB  SER A 176       1.013   1.012  10.822  1.00 96.47           C  
ATOM   2883  HB2 SER A 176       0.040   1.371  10.488  1.00 96.47           H  
ATOM   2884  HB3 SER A 176       1.089   1.141  11.901  1.00 96.47           H  
ATOM   2885  O   SER A 176       3.346  -1.139   9.796  1.00 96.47           O  
ATOM   2886  OG  SER A 176       2.046   1.735  10.178  1.00 96.47           O  
ATOM   2887  HG  SER A 176       2.480   2.270  10.847  1.00 96.47           H  
ATOM   2888  N   LYS A 177       2.930  -1.148  12.022  1.00 96.57           N  
ATOM   2889  H   LYS A 177       2.243  -0.968  12.740  1.00 96.57           H  
ATOM   2890  CA  LYS A 177       4.249  -1.651  12.442  1.00 96.57           C  
ATOM   2891  HA  LYS A 177       5.037  -1.000  12.064  1.00 96.57           H  
ATOM   2892  C   LYS A 177       4.535  -3.045  11.893  1.00 96.57           C  
ATOM   2893  CB  LYS A 177       4.318  -1.685  13.975  1.00 96.57           C  
ATOM   2894  HB2 LYS A 177       3.423  -2.169  14.365  1.00 96.57           H  
ATOM   2895  HB3 LYS A 177       5.184  -2.272  14.282  1.00 96.57           H  
ATOM   2896  O   LYS A 177       5.678  -3.358  11.583  1.00 96.57           O  
ATOM   2897  CG  LYS A 177       4.458  -0.282  14.576  1.00 96.57           C  
ATOM   2898  HG2 LYS A 177       5.437   0.124  14.322  1.00 96.57           H  
ATOM   2899  HG3 LYS A 177       3.690   0.372  14.163  1.00 96.57           H  
ATOM   2900  CD  LYS A 177       4.297  -0.336  16.099  1.00 96.57           C  
ATOM   2901  HD2 LYS A 177       3.301  -0.716  16.327  1.00 96.57           H  
ATOM   2902  HD3 LYS A 177       5.044  -1.006  16.525  1.00 96.57           H  
ATOM   2903  CE  LYS A 177       4.456   1.065  16.696  1.00 96.57           C  
ATOM   2904  HE2 LYS A 177       5.491   1.386  16.582  1.00 96.57           H  
ATOM   2905  HE3 LYS A 177       3.828   1.753  16.130  1.00 96.57           H  
ATOM   2906  NZ  LYS A 177       4.048   1.096  18.122  1.00 96.57           N  
ATOM   2907  HZ1 LYS A 177       4.175   2.023  18.503  1.00 96.57           H  
ATOM   2908  HZ2 LYS A 177       4.581   0.437  18.671  1.00 96.57           H  
ATOM   2909  HZ3 LYS A 177       3.068   0.866  18.196  1.00 96.57           H  
ATOM   2910  N   ARG A 178       3.505  -3.882  11.739  1.00 95.48           N  
ATOM   2911  H   ARG A 178       2.612  -3.592  12.112  1.00 95.48           H  
ATOM   2912  CA  ARG A 178       3.656  -5.246  11.224  1.00 95.48           C  
ATOM   2913  HA  ARG A 178       4.604  -5.642  11.589  1.00 95.48           H  
ATOM   2914  C   ARG A 178       3.731  -5.317   9.700  1.00 95.48           C  
ATOM   2915  CB  ARG A 178       2.528  -6.108  11.801  1.00 95.48           C  
ATOM   2916  HB2 ARG A 178       1.568  -5.744  11.433  1.00 95.48           H  
ATOM   2917  HB3 ARG A 178       2.539  -6.011  12.886  1.00 95.48           H  
ATOM   2918  O   ARG A 178       4.521  -6.100   9.178  1.00 95.48           O  
ATOM   2919  CG  ARG A 178       2.696  -7.592  11.438  1.00 95.48           C  
ATOM   2920  HG2 ARG A 178       2.522  -7.742  10.372  1.00 95.48           H  
ATOM   2921  HG3 ARG A 178       3.715  -7.904  11.668  1.00 95.48           H  
ATOM   2922  CD  ARG A 178       1.734  -8.479  12.235  1.00 95.48           C  
ATOM   2923  HD2 ARG A 178       1.918  -9.521  11.972  1.00 95.48           H  
ATOM   2924  HD3 ARG A 178       1.964  -8.370  13.295  1.00 95.48           H  
ATOM   2925  NE  ARG A 178       0.319  -8.115  12.024  1.00 95.48           N  
ATOM   2926  HE  ARG A 178       0.004  -7.304  12.537  1.00 95.48           H  
ATOM   2927  NH1 ARG A 178      -0.366  -9.982  10.861  1.00 95.48           N  
ATOM   2928 HH11 ARG A 178       0.590 -10.302  10.800  1.00 95.48           H  
ATOM   2929 HH12 ARG A 178      -1.123 -10.562  10.527  1.00 95.48           H  
ATOM   2930  NH2 ARG A 178      -1.858  -8.442  11.488  1.00 95.48           N  
ATOM   2931 HH21 ARG A 178      -2.608  -9.034  11.162  1.00 95.48           H  
ATOM   2932 HH22 ARG A 178      -2.093  -7.658  12.080  1.00 95.48           H  
ATOM   2933  CZ  ARG A 178      -0.621  -8.846  11.456  1.00 95.48           C  
ATOM   2934  N   VAL A 179       2.901  -4.561   8.975  1.00 95.11           N  
ATOM   2935  H   VAL A 179       2.246  -3.979   9.478  1.00 95.11           H  
ATOM   2936  CA  VAL A 179       2.737  -4.743   7.518  1.00 95.11           C  
ATOM   2937  HA  VAL A 179       3.481  -5.464   7.181  1.00 95.11           H  
ATOM   2938  C   VAL A 179       3.006  -3.500   6.669  1.00 95.11           C  
ATOM   2939  CB  VAL A 179       1.376  -5.367   7.157  1.00 95.11           C  
ATOM   2940  HB  VAL A 179       1.381  -5.525   6.079  1.00 95.11           H  
ATOM   2941  O   VAL A 179       3.557  -3.627   5.570  1.00 95.11           O  
ATOM   2942  CG1 VAL A 179       1.164  -6.735   7.820  1.00 95.11           C  
ATOM   2943 HG11 VAL A 179       0.259  -7.196   7.423  1.00 95.11           H  
ATOM   2944 HG12 VAL A 179       1.053  -6.618   8.897  1.00 95.11           H  
ATOM   2945 HG13 VAL A 179       2.015  -7.384   7.615  1.00 95.11           H  
ATOM   2946  CG2 VAL A 179       0.159  -4.508   7.483  1.00 95.11           C  
ATOM   2947 HG21 VAL A 179       0.337  -3.447   7.304  1.00 95.11           H  
ATOM   2948 HG22 VAL A 179      -0.155  -4.651   8.517  1.00 95.11           H  
ATOM   2949 HG23 VAL A 179      -0.658  -4.830   6.837  1.00 95.11           H  
ATOM   2950  N   THR A 180       2.667  -2.299   7.142  1.00 95.11           N  
ATOM   2951  H   THR A 180       2.263  -2.236   8.066  1.00 95.11           H  
ATOM   2952  CA  THR A 180       2.840  -1.062   6.361  1.00 95.11           C  
ATOM   2953  HA  THR A 180       2.536  -1.261   5.333  1.00 95.11           H  
ATOM   2954  C   THR A 180       4.307  -0.638   6.336  1.00 95.11           C  
ATOM   2955  CB  THR A 180       1.946   0.076   6.882  1.00 95.11           C  
ATOM   2956  HB  THR A 180       2.225   0.320   7.907  1.00 95.11           H  
ATOM   2957  O   THR A 180       4.819  -0.315   5.261  1.00 95.11           O  
ATOM   2958  CG2 THR A 180       2.025   1.342   6.032  1.00 95.11           C  
ATOM   2959 HG21 THR A 180       3.034   1.752   6.066  1.00 95.11           H  
ATOM   2960 HG22 THR A 180       1.754   1.119   5.000  1.00 95.11           H  
ATOM   2961 HG23 THR A 180       1.337   2.089   6.430  1.00 95.11           H  
ATOM   2962  OG1 THR A 180       0.599  -0.330   6.831  1.00 95.11           O  
ATOM   2963  HG1 THR A 180       0.085   0.338   7.290  1.00 95.11           H  
ATOM   2964  N   LEU A 181       5.003  -0.706   7.474  1.00 94.73           N  
ATOM   2965  H   LEU A 181       4.509  -1.002   8.304  1.00 94.73           H  
ATOM   2966  CA  LEU A 181       6.410  -0.314   7.650  1.00 94.73           C  
ATOM   2967  HA  LEU A 181       6.616  -0.352   8.720  1.00 94.73           H  
ATOM   2968  C   LEU A 181       6.679   1.141   7.232  1.00 94.73           C  
ATOM   2969  CB  LEU A 181       7.363  -1.319   6.976  1.00 94.73           C  
ATOM   2970  HB2 LEU A 181       7.313  -1.188   5.895  1.00 94.73           H  
ATOM   2971  HB3 LEU A 181       8.373  -1.061   7.294  1.00 94.73           H  
ATOM   2972  O   LEU A 181       7.491   1.441   6.346  1.00 94.73           O  
ATOM   2973  CG  LEU A 181       7.124  -2.804   7.289  1.00 94.73           C  
ATOM   2974  HG  LEU A 181       6.224  -3.143   6.776  1.00 94.73           H  
ATOM   2975  CD1 LEU A 181       8.315  -3.594   6.759  1.00 94.73           C  
ATOM   2976 HD11 LEU A 181       9.212  -3.319   7.314  1.00 94.73           H  
ATOM   2977 HD12 LEU A 181       8.143  -4.659   6.915  1.00 94.73           H  
ATOM   2978 HD13 LEU A 181       8.479  -3.380   5.703  1.00 94.73           H  
ATOM   2979  CD2 LEU A 181       6.994  -3.102   8.776  1.00 94.73           C  
ATOM   2980 HD21 LEU A 181       6.098  -2.626   9.175  1.00 94.73           H  
ATOM   2981 HD22 LEU A 181       6.902  -4.175   8.944  1.00 94.73           H  
ATOM   2982 HD23 LEU A 181       7.859  -2.728   9.323  1.00 94.73           H  
ATOM   2983  N   ALA A 182       5.928   2.056   7.839  1.00 96.48           N  
ATOM   2984  H   ALA A 182       5.327   1.740   8.587  1.00 96.48           H  
ATOM   2985  CA  ALA A 182       6.023   3.492   7.609  1.00 96.48           C  
ATOM   2986  HA  ALA A 182       6.962   3.709   7.099  1.00 96.48           H  
ATOM   2987  C   ALA A 182       6.080   4.251   8.944  1.00 96.48           C  
ATOM   2988  CB  ALA A 182       4.874   3.929   6.688  1.00 96.48           C  
ATOM   2989  HB1 ALA A 182       3.924   3.757   7.194  1.00 96.48           H  
ATOM   2990  HB2 ALA A 182       4.895   3.348   5.766  1.00 96.48           H  
ATOM   2991  HB3 ALA A 182       4.972   4.989   6.453  1.00 96.48           H  
ATOM   2992  O   ALA A 182       5.257   5.127   9.187  1.00 96.48           O  
ATOM   2993  N   ASP A 183       7.047   3.907   9.796  1.00 97.31           N  
ATOM   2994  H   ASP A 183       7.576   3.068   9.604  1.00 97.31           H  
ATOM   2995  CA  ASP A 183       7.116   4.357  11.197  1.00 97.31           C  
ATOM   2996  HA  ASP A 183       6.245   3.971  11.727  1.00 97.31           H  
ATOM   2997  C   ASP A 183       7.086   5.881  11.339  1.00 97.31           C  
ATOM   2998  CB  ASP A 183       8.359   3.758  11.874  1.00 97.31           C  
ATOM   2999  HB2 ASP A 183       8.366   4.053  12.924  1.00 97.31           H  
ATOM   3000  HB3 ASP A 183       9.251   4.166  11.399  1.00 97.31           H  
ATOM   3001  O   ASP A 183       6.246   6.405  12.053  1.00 97.31           O  
ATOM   3002  CG  ASP A 183       8.401   2.227  11.793  1.00 97.31           C  
ATOM   3003  OD1 ASP A 183       7.330   1.620  11.550  1.00 97.31           O  
ATOM   3004  OD2 ASP A 183       9.525   1.687  11.822  1.00 97.31           O  
ATOM   3005  N   SER A 184       7.860   6.616  10.532  1.00 97.39           N  
ATOM   3006  H   SER A 184       8.579   6.135  10.010  1.00 97.39           H  
ATOM   3007  CA  SER A 184       7.814   8.088  10.540  1.00 97.39           C  
ATOM   3008  HA  SER A 184       8.075   8.425  11.544  1.00 97.39           H  
ATOM   3009  C   SER A 184       6.427   8.666  10.209  1.00 97.39           C  
ATOM   3010  CB  SER A 184       8.847   8.633   9.551  1.00 97.39           C  
ATOM   3011  HB2 SER A 184       8.649   8.230   8.558  1.00 97.39           H  
ATOM   3012  HB3 SER A 184       9.841   8.318   9.868  1.00 97.39           H  
ATOM   3013  O   SER A 184       6.067   9.730  10.711  1.00 97.39           O  
ATOM   3014  OG  SER A 184       8.809  10.045   9.485  1.00 97.39           O  
ATOM   3015  HG  SER A 184       8.725  10.365  10.386  1.00 97.39           H  
ATOM   3016  N   ASN A 185       5.634   7.987   9.372  1.00 97.85           N  
ATOM   3017  H   ASN A 185       5.907   7.049   9.116  1.00 97.85           H  
ATOM   3018  CA  ASN A 185       4.255   8.401   9.115  1.00 97.85           C  
ATOM   3019  HA  ASN A 185       4.216   9.485   9.005  1.00 97.85           H  
ATOM   3020  C   ASN A 185       3.349   8.042  10.293  1.00 97.85           C  
ATOM   3021  CB  ASN A 185       3.712   7.755   7.834  1.00 97.85           C  
ATOM   3022  HB2 ASN A 185       2.636   7.925   7.811  1.00 97.85           H  
ATOM   3023  HB3 ASN A 185       3.868   6.676   7.861  1.00 97.85           H  
ATOM   3024  O   ASN A 185       2.484   8.839  10.639  1.00 97.85           O  
ATOM   3025  CG  ASN A 185       4.282   8.304   6.544  1.00 97.85           C  
ATOM   3026  ND2 ASN A 185       3.669   7.928   5.450  1.00 97.85           N  
ATOM   3027 HD21 ASN A 185       2.784   7.450   5.550  1.00 97.85           H  
ATOM   3028 HD22 ASN A 185       3.825   8.529   4.653  1.00 97.85           H  
ATOM   3029  OD1 ASN A 185       5.235   9.062   6.485  1.00 97.85           O  
ATOM   3030  N   LEU A 186       3.547   6.867  10.899  1.00 98.18           N  
ATOM   3031  H   LEU A 186       4.328   6.297  10.607  1.00 98.18           H  
ATOM   3032  CA  LEU A 186       2.810   6.453  12.088  1.00 98.18           C  
ATOM   3033  HA  LEU A 186       1.746   6.489  11.857  1.00 98.18           H  
ATOM   3034  C   LEU A 186       3.050   7.425  13.250  1.00 98.18           C  
ATOM   3035  CB  LEU A 186       3.187   5.005  12.445  1.00 98.18           C  
ATOM   3036  HB2 LEU A 186       2.935   4.360  11.603  1.00 98.18           H  
ATOM   3037  HB3 LEU A 186       4.263   4.949  12.608  1.00 98.18           H  
ATOM   3038  O   LEU A 186       2.083   7.865  13.858  1.00 98.18           O  
ATOM   3039  CG  LEU A 186       2.494   4.478  13.713  1.00 98.18           C  
ATOM   3040  HG  LEU A 186       2.778   5.090  14.570  1.00 98.18           H  
ATOM   3041  CD1 LEU A 186       0.969   4.466  13.592  1.00 98.18           C  
ATOM   3042 HD11 LEU A 186       0.649   3.838  12.761  1.00 98.18           H  
ATOM   3043 HD12 LEU A 186       0.591   5.480  13.456  1.00 98.18           H  
ATOM   3044 HD13 LEU A 186       0.537   4.089  14.519  1.00 98.18           H  
ATOM   3045  CD2 LEU A 186       2.960   3.048  13.973  1.00 98.18           C  
ATOM   3046 HD21 LEU A 186       2.464   2.668  14.866  1.00 98.18           H  
ATOM   3047 HD22 LEU A 186       2.711   2.403  13.131  1.00 98.18           H  
ATOM   3048 HD23 LEU A 186       4.039   3.043  14.131  1.00 98.18           H  
ATOM   3049  N   ASP A 187       4.294   7.838  13.491  1.00 98.06           N  
ATOM   3050  H   ASP A 187       5.057   7.363  13.030  1.00 98.06           H  
ATOM   3051  CA  ASP A 187       4.637   8.811  14.533  1.00 98.06           C  
ATOM   3052  HA  ASP A 187       4.350   8.410  15.505  1.00 98.06           H  
ATOM   3053  C   ASP A 187       3.886  10.132  14.325  1.00 98.06           C  
ATOM   3054  CB  ASP A 187       6.154   9.065  14.540  1.00 98.06           C  
ATOM   3055  HB2 ASP A 187       6.456   9.435  13.560  1.00 98.06           H  
ATOM   3056  HB3 ASP A 187       6.370   9.844  15.271  1.00 98.06           H  
ATOM   3057  O   ASP A 187       3.251  10.639  15.247  1.00 98.06           O  
ATOM   3058  CG  ASP A 187       6.994   7.833  14.895  1.00 98.06           C  
ATOM   3059  OD1 ASP A 187       6.474   6.944  15.607  1.00 98.06           O  
ATOM   3060  OD2 ASP A 187       8.157   7.804  14.430  1.00 98.06           O  
ATOM   3061  N   LYS A 188       3.865  10.651  13.088  1.00 98.05           N  
ATOM   3062  H   LYS A 188       4.401  10.174  12.377  1.00 98.05           H  
ATOM   3063  CA  LYS A 188       3.093  11.856  12.737  1.00 98.05           C  
ATOM   3064  HA  LYS A 188       3.403  12.676  13.384  1.00 98.05           H  
ATOM   3065  C   LYS A 188       1.592  11.678  12.970  1.00 98.05           C  
ATOM   3066  CB  LYS A 188       3.332  12.238  11.273  1.00 98.05           C  
ATOM   3067  HB2 LYS A 188       3.173  11.359  10.648  1.00 98.05           H  
ATOM   3068  HB3 LYS A 188       2.601  12.996  10.991  1.00 98.05           H  
ATOM   3069  O   LYS A 188       0.951  12.604  13.455  1.00 98.05           O  
ATOM   3070  CG  LYS A 188       4.728  12.808  11.010  1.00 98.05           C  
ATOM   3071  HG2 LYS A 188       5.493  12.115  11.360  1.00 98.05           H  
ATOM   3072  HG3 LYS A 188       4.840  13.752  11.545  1.00 98.05           H  
ATOM   3073  CD  LYS A 188       4.887  13.045   9.504  1.00 98.05           C  
ATOM   3074  HD2 LYS A 188       4.736  12.102   8.979  1.00 98.05           H  
ATOM   3075  HD3 LYS A 188       4.134  13.762   9.177  1.00 98.05           H  
ATOM   3076  CE  LYS A 188       6.284  13.581   9.187  1.00 98.05           C  
ATOM   3077  HE2 LYS A 188       7.017  12.838   9.501  1.00 98.05           H  
ATOM   3078  HE3 LYS A 188       6.447  14.486   9.772  1.00 98.05           H  
ATOM   3079  NZ  LYS A 188       6.419  13.869   7.737  1.00 98.05           N  
ATOM   3080  HZ1 LYS A 188       5.716  14.532   7.445  1.00 98.05           H  
ATOM   3081  HZ2 LYS A 188       6.296  13.023   7.200  1.00 98.05           H  
ATOM   3082  HZ3 LYS A 188       7.329  14.257   7.532  1.00 98.05           H  
ATOM   3083  N   ILE A 189       1.033  10.515  12.627  1.00 97.98           N  
ATOM   3084  H   ILE A 189       1.633   9.795  12.250  1.00 97.98           H  
ATOM   3085  CA  ILE A 189      -0.390  10.206  12.836  1.00 97.98           C  
ATOM   3086  HA  ILE A 189      -0.992  11.000  12.395  1.00 97.98           H  
ATOM   3087  C   ILE A 189      -0.716  10.184  14.331  1.00 97.98           C  
ATOM   3088  CB  ILE A 189      -0.768   8.870  12.154  1.00 97.98           C  
ATOM   3089  HB  ILE A 189      -0.037   8.117  12.450  1.00 97.98           H  
ATOM   3090  O   ILE A 189      -1.673  10.829  14.746  1.00 97.98           O  
ATOM   3091  CG1 ILE A 189      -0.735   9.015  10.617  1.00 97.98           C  
ATOM   3092 HG12 ILE A 189       0.128   9.610  10.319  1.00 97.98           H  
ATOM   3093 HG13 ILE A 189      -1.624   9.546  10.275  1.00 97.98           H  
ATOM   3094  CG2 ILE A 189      -2.156   8.368  12.595  1.00 97.98           C  
ATOM   3095 HG21 ILE A 189      -2.440   7.474  12.040  1.00 97.98           H  
ATOM   3096 HG22 ILE A 189      -2.907   9.142  12.437  1.00 97.98           H  
ATOM   3097 HG23 ILE A 189      -2.150   8.102  13.652  1.00 97.98           H  
ATOM   3098  CD1 ILE A 189      -0.641   7.661   9.900  1.00 97.98           C  
ATOM   3099 HD11 ILE A 189       0.111   7.033  10.379  1.00 97.98           H  
ATOM   3100 HD12 ILE A 189      -0.333   7.819   8.867  1.00 97.98           H  
ATOM   3101 HD13 ILE A 189      -1.604   7.151   9.917  1.00 97.98           H  
ATOM   3102  N   LEU A 190       0.090   9.488  15.138  1.00 98.05           N  
ATOM   3103  H   LEU A 190       0.873   8.995  14.732  1.00 98.05           H  
ATOM   3104  CA  LEU A 190      -0.118   9.386  16.582  1.00 98.05           C  
ATOM   3105  HA  LEU A 190      -1.145   9.072  16.771  1.00 98.05           H  
ATOM   3106  C   LEU A 190       0.046  10.747  17.269  1.00 98.05           C  
ATOM   3107  CB  LEU A 190       0.848   8.343  17.175  1.00 98.05           C  
ATOM   3108  HB2 LEU A 190       1.868   8.632  16.922  1.00 98.05           H  
ATOM   3109  HB3 LEU A 190       0.755   8.371  18.261  1.00 98.05           H  
ATOM   3110  O   LEU A 190      -0.756  11.091  18.132  1.00 98.05           O  
ATOM   3111  CG  LEU A 190       0.614   6.893  16.709  1.00 98.05           C  
ATOM   3112  HG  LEU A 190       0.683   6.835  15.622  1.00 98.05           H  
ATOM   3113  CD1 LEU A 190       1.687   5.982  17.307  1.00 98.05           C  
ATOM   3114 HD11 LEU A 190       1.626   5.997  18.395  1.00 98.05           H  
ATOM   3115 HD12 LEU A 190       1.542   4.963  16.947  1.00 98.05           H  
ATOM   3116 HD13 LEU A 190       2.672   6.329  16.994  1.00 98.05           H  
ATOM   3117  CD2 LEU A 190      -0.756   6.351  17.114  1.00 98.05           C  
ATOM   3118 HD21 LEU A 190      -1.548   6.918  16.625  1.00 98.05           H  
ATOM   3119 HD22 LEU A 190      -0.853   5.310  16.806  1.00 98.05           H  
ATOM   3120 HD23 LEU A 190      -0.887   6.413  18.194  1.00 98.05           H  
ATOM   3121  N   MET A 191       1.034  11.550  16.862  1.00 97.95           N  
ATOM   3122  H   MET A 191       1.690  11.200  16.179  1.00 97.95           H  
ATOM   3123  CA  MET A 191       1.193  12.926  17.345  1.00 97.95           C  
ATOM   3124  HA  MET A 191       1.280  12.915  18.431  1.00 97.95           H  
ATOM   3125  C   MET A 191      -0.025  13.791  17.002  1.00 97.95           C  
ATOM   3126  CB  MET A 191       2.461  13.561  16.758  1.00 97.95           C  
ATOM   3127  HB2 MET A 191       2.426  14.634  16.945  1.00 97.95           H  
ATOM   3128  HB3 MET A 191       2.485  13.404  15.680  1.00 97.95           H  
ATOM   3129  O   MET A 191      -0.571  14.434  17.896  1.00 97.95           O  
ATOM   3130  CG  MET A 191       3.744  13.005  17.383  1.00 97.95           C  
ATOM   3131  HG2 MET A 191       3.744  13.226  18.450  1.00 97.95           H  
ATOM   3132  HG3 MET A 191       3.760  11.921  17.270  1.00 97.95           H  
ATOM   3133  SD  MET A 191       5.265  13.672  16.650  1.00 97.95           S  
ATOM   3134  CE  MET A 191       5.212  15.369  17.289  1.00 97.95           C  
ATOM   3135  HE1 MET A 191       4.345  15.893  16.887  1.00 97.95           H  
ATOM   3136  HE2 MET A 191       6.118  15.895  16.990  1.00 97.95           H  
ATOM   3137  HE3 MET A 191       5.153  15.348  18.378  1.00 97.95           H  
ATOM   3138  N   ALA A 192      -0.478  13.767  15.744  1.00 97.50           N  
ATOM   3139  H   ALA A 192       0.015  13.219  15.054  1.00 97.50           H  
ATOM   3140  CA  ALA A 192      -1.636  14.537  15.296  1.00 97.50           C  
ATOM   3141  HA  ALA A 192      -1.459  15.593  15.502  1.00 97.50           H  
ATOM   3142  C   ALA A 192      -2.915  14.126  16.038  1.00 97.50           C  
ATOM   3143  CB  ALA A 192      -1.793  14.354  13.782  1.00 97.50           C  
ATOM   3144  HB1 ALA A 192      -1.995  13.307  13.553  1.00 97.50           H  
ATOM   3145  HB2 ALA A 192      -0.877  14.657  13.276  1.00 97.50           H  
ATOM   3146  HB3 ALA A 192      -2.618  14.969  13.421  1.00 97.50           H  
ATOM   3147  O   ALA A 192      -3.659  14.990  16.491  1.00 97.50           O  
ATOM   3148  N   TYR A 193      -3.142  12.823  16.222  1.00 97.43           N  
ATOM   3149  H   TYR A 193      -2.510  12.158  15.801  1.00 97.43           H  
ATOM   3150  CA  TYR A 193      -4.272  12.311  16.994  1.00 97.43           C  
ATOM   3151  HA  TYR A 193      -5.197  12.712  16.579  1.00 97.43           H  
ATOM   3152  C   TYR A 193      -4.212  12.764  18.457  1.00 97.43           C  
ATOM   3153  CB  TYR A 193      -4.303  10.781  16.877  1.00 97.43           C  
ATOM   3154  HB2 TYR A 193      -3.354  10.373  17.224  1.00 97.43           H  
ATOM   3155  HB3 TYR A 193      -4.415  10.509  15.828  1.00 97.43           H  
ATOM   3156  O   TYR A 193      -5.195  13.274  18.988  1.00 97.43           O  
ATOM   3157  CG  TYR A 193      -5.433  10.148  17.662  1.00 97.43           C  
ATOM   3158  CD1 TYR A 193      -5.178   9.553  18.914  1.00 97.43           C  
ATOM   3159  HD1 TYR A 193      -4.171   9.520  19.304  1.00 97.43           H  
ATOM   3160  CD2 TYR A 193      -6.746  10.195  17.156  1.00 97.43           C  
ATOM   3161  HD2 TYR A 193      -6.946  10.657  16.200  1.00 97.43           H  
ATOM   3162  CE1 TYR A 193      -6.237   9.006  19.664  1.00 97.43           C  
ATOM   3163  HE1 TYR A 193      -6.049   8.544  20.622  1.00 97.43           H  
ATOM   3164  CE2 TYR A 193      -7.808   9.653  17.905  1.00 97.43           C  
ATOM   3165  HE2 TYR A 193      -8.822   9.689  17.534  1.00 97.43           H  
ATOM   3166  OH  TYR A 193      -8.580   8.549  19.881  1.00 97.43           O  
ATOM   3167  HH  TYR A 193      -8.294   8.138  20.700  1.00 97.43           H  
ATOM   3168  CZ  TYR A 193      -7.554   9.062  19.159  1.00 97.43           C  
ATOM   3169  N   ASN A 194      -3.044  12.656  19.099  1.00 96.61           N  
ATOM   3170  H   ASN A 194      -2.264  12.241  18.610  1.00 96.61           H  
ATOM   3171  CA  ASN A 194      -2.862  13.059  20.494  1.00 96.61           C  
ATOM   3172  HA  ASN A 194      -3.616  12.554  21.097  1.00 96.61           H  
ATOM   3173  C   ASN A 194      -3.081  14.562  20.727  1.00 96.61           C  
ATOM   3174  CB  ASN A 194      -1.475  12.606  20.979  1.00 96.61           C  
ATOM   3175  HB2 ASN A 194      -1.261  13.086  21.934  1.00 96.61           H  
ATOM   3176  HB3 ASN A 194      -0.718  12.921  20.261  1.00 96.61           H  
ATOM   3177  O   ASN A 194      -3.599  14.932  21.776  1.00 96.61           O  
ATOM   3178  CG  ASN A 194      -1.387  11.108  21.200  1.00 96.61           C  
ATOM   3179  ND2 ASN A 194      -0.207  10.540  21.137  1.00 96.61           N  
ATOM   3180 HD21 ASN A 194      -0.177   9.539  21.266  1.00 96.61           H  
ATOM   3181 HD22 ASN A 194       0.595  11.082  20.847  1.00 96.61           H  
ATOM   3182  OD1 ASN A 194      -2.362  10.424  21.474  1.00 96.61           O  
ATOM   3183  N   GLN A 195      -2.729  15.412  19.760  1.00 97.33           N  
ATOM   3184  H   GLN A 195      -2.291  15.040  18.929  1.00 97.33           H  
ATOM   3185  CA  GLN A 195      -2.941  16.865  19.824  1.00 97.33           C  
ATOM   3186  HA  GLN A 195      -2.638  17.229  20.805  1.00 97.33           H  
ATOM   3187  C   GLN A 195      -4.402  17.294  19.642  1.00 97.33           C  
ATOM   3188  CB  GLN A 195      -2.070  17.538  18.754  1.00 97.33           C  
ATOM   3189  HB2 GLN A 195      -2.388  18.572  18.620  1.00 97.33           H  
ATOM   3190  HB3 GLN A 195      -2.195  17.019  17.804  1.00 97.33           H  
ATOM   3191  O   GLN A 195      -4.718  18.449  19.897  1.00 97.33           O  
ATOM   3192  CG  GLN A 195      -0.593  17.549  19.163  1.00 97.33           C  
ATOM   3193  HG2 GLN A 195      -0.255  16.537  19.388  1.00 97.33           H  
ATOM   3194  HG3 GLN A 195      -0.490  18.147  20.068  1.00 97.33           H  
ATOM   3195  CD  GLN A 195       0.314  18.127  18.085  1.00 97.33           C  
ATOM   3196  NE2 GLN A 195       1.487  18.599  18.448  1.00 97.33           N  
ATOM   3197 HE21 GLN A 195       2.007  19.048  17.708  1.00 97.33           H  
ATOM   3198 HE22 GLN A 195       1.731  18.654  19.427  1.00 97.33           H  
ATOM   3199  OE1 GLN A 195       0.029  18.156  16.902  1.00 97.33           O  
ATOM   3200  N   HIS A 196      -5.272  16.385  19.202  1.00 96.86           N  
ATOM   3201  H   HIS A 196      -4.931  15.456  18.995  1.00 96.86           H  
ATOM   3202  CA  HIS A 196      -6.651  16.683  18.823  1.00 96.86           C  
ATOM   3203  HA  HIS A 196      -6.869  17.730  19.031  1.00 96.86           H  
ATOM   3204  C   HIS A 196      -7.692  15.885  19.618  1.00 96.86           C  
ATOM   3205  CB  HIS A 196      -6.772  16.449  17.312  1.00 96.86           C  
ATOM   3206  HB2 HIS A 196      -6.341  15.481  17.057  1.00 96.86           H  
ATOM   3207  HB3 HIS A 196      -7.824  16.408  17.030  1.00 96.86           H  
ATOM   3208  O   HIS A 196      -8.865  15.894  19.252  1.00 96.86           O  
ATOM   3209  CG  HIS A 196      -6.105  17.526  16.499  1.00 96.86           C  
ATOM   3210  CD2 HIS A 196      -6.533  18.811  16.353  1.00 96.86           C  
ATOM   3211  HD2 HIS A 196      -7.376  19.241  16.874  1.00 96.86           H  
ATOM   3212  ND1 HIS A 196      -4.896  17.437  15.862  1.00 96.86           N  
ATOM   3213  HD1 HIS A 196      -4.283  16.635  15.897  1.00 96.86           H  
ATOM   3214  CE1 HIS A 196      -4.619  18.632  15.315  1.00 96.86           C  
ATOM   3215  HE1 HIS A 196      -3.703  18.881  14.799  1.00 96.86           H  
ATOM   3216  NE2 HIS A 196      -5.622  19.497  15.552  1.00 96.86           N  
ATOM   3217  N   ARG A 197      -7.289  15.185  20.689  1.00 95.03           N  
ATOM   3218  H   ARG A 197      -6.315  15.261  20.944  1.00 95.03           H  
ATOM   3219  CA  ARG A 197      -8.164  14.294  21.483  1.00 95.03           C  
ATOM   3220  HA  ARG A 197      -8.568  13.515  20.837  1.00 95.03           H  
ATOM   3221  C   ARG A 197      -9.382  14.990  22.097  1.00 95.03           C  
ATOM   3222  CB  ARG A 197      -7.360  13.647  22.619  1.00 95.03           C  
ATOM   3223  HB2 ARG A 197      -8.058  13.176  23.312  1.00 95.03           H  
ATOM   3224  HB3 ARG A 197      -6.819  14.422  23.163  1.00 95.03           H  
ATOM   3225  O   ARG A 197     -10.354  14.321  22.424  1.00 95.03           O  
ATOM   3226  CG  ARG A 197      -6.381  12.570  22.141  1.00 95.03           C  
ATOM   3227  HG2 ARG A 197      -5.655  13.024  21.466  1.00 95.03           H  
ATOM   3228  HG3 ARG A 197      -6.925  11.782  21.620  1.00 95.03           H  
ATOM   3229  CD  ARG A 197      -5.664  11.989  23.365  1.00 95.03           C  
ATOM   3230  HD2 ARG A 197      -5.093  12.784  23.844  1.00 95.03           H  
ATOM   3231  HD3 ARG A 197      -6.427  11.650  24.066  1.00 95.03           H  
ATOM   3232  NE  ARG A 197      -4.748  10.880  23.027  1.00 95.03           N  
ATOM   3233  HE  ARG A 197      -4.160  10.975  22.211  1.00 95.03           H  
ATOM   3234  NH1 ARG A 197      -5.295   9.474  24.756  1.00 95.03           N  
ATOM   3235 HH11 ARG A 197      -5.629   8.533  24.905  1.00 95.03           H  
ATOM   3236 HH12 ARG A 197      -5.951  10.161  25.100  1.00 95.03           H  
ATOM   3237  NH2 ARG A 197      -3.811   8.826  23.232  1.00 95.03           N  
ATOM   3238 HH21 ARG A 197      -3.223   9.053  22.443  1.00 95.03           H  
ATOM   3239 HH22 ARG A 197      -3.786   7.932  23.700  1.00 95.03           H  
ATOM   3240  CZ  ARG A 197      -4.624   9.736  23.676  1.00 95.03           C  
ATOM   3241  N   ASP A 198      -9.322  16.303  22.276  1.00 95.23           N  
ATOM   3242  H   ASP A 198      -8.508  16.803  21.949  1.00 95.23           H  
ATOM   3243  CA  ASP A 198     -10.385  17.145  22.824  1.00 95.23           C  
ATOM   3244  HA  ASP A 198     -10.912  16.585  23.597  1.00 95.23           H  
ATOM   3245  C   ASP A 198     -11.441  17.560  21.783  1.00 95.23           C  
ATOM   3246  CB  ASP A 198      -9.735  18.371  23.489  1.00 95.23           C  
ATOM   3247  HB2 ASP A 198      -9.041  18.030  24.257  1.00 95.23           H  
ATOM   3248  HB3 ASP A 198     -10.511  18.954  23.984  1.00 95.23           H  
ATOM   3249  O   ASP A 198     -12.465  18.147  22.141  1.00 95.23           O  
ATOM   3250  CG  ASP A 198      -8.975  19.264  22.497  1.00 95.23           C  
ATOM   3251  OD1 ASP A 198      -8.145  18.708  21.736  1.00 95.23           O  
ATOM   3252  OD2 ASP A 198      -9.223  20.488  22.509  1.00 95.23           O  
ATOM   3253  N   LYS A 199     -11.233  17.241  20.499  1.00 96.55           N  
ATOM   3254  H   LYS A 199     -10.380  16.754  20.263  1.00 96.55           H  
ATOM   3255  CA  LYS A 199     -12.207  17.524  19.440  1.00 96.55           C  
ATOM   3256  HA  LYS A 199     -12.453  18.582  19.526  1.00 96.55           H  
ATOM   3257  C   LYS A 199     -13.515  16.738  19.619  1.00 96.55           C  
ATOM   3258  CB  LYS A 199     -11.602  17.254  18.056  1.00 96.55           C  
ATOM   3259  HB2 LYS A 199     -11.080  16.297  18.050  1.00 96.55           H  
ATOM   3260  HB3 LYS A 199     -12.409  17.193  17.326  1.00 96.55           H  
ATOM   3261  O   LYS A 199     -13.523  15.656  20.210  1.00 96.55           O  
ATOM   3262  CG  LYS A 199     -10.662  18.387  17.632  1.00 96.55           C  
ATOM   3263  HG2 LYS A 199      -9.791  18.421  18.287  1.00 96.55           H  
ATOM   3264  HG3 LYS A 199     -11.202  19.330  17.717  1.00 96.55           H  
ATOM   3265  CD  LYS A 199     -10.211  18.188  16.180  1.00 96.55           C  
ATOM   3266  HD2 LYS A 199      -9.457  17.401  16.146  1.00 96.55           H  
ATOM   3267  HD3 LYS A 199     -11.048  17.856  15.566  1.00 96.55           H  
ATOM   3268  CE  LYS A 199      -9.630  19.474  15.588  1.00 96.55           C  
ATOM   3269  HE2 LYS A 199      -9.041  19.216  14.708  1.00 96.55           H  
ATOM   3270  HE3 LYS A 199      -8.978  19.951  16.320  1.00 96.55           H  
ATOM   3271  NZ  LYS A 199     -10.717  20.406  15.218  1.00 96.55           N  
ATOM   3272  HZ1 LYS A 199     -10.388  21.198  14.686  1.00 96.55           H  
ATOM   3273  HZ2 LYS A 199     -11.212  20.716  16.041  1.00 96.55           H  
ATOM   3274  HZ3 LYS A 199     -11.428  19.920  14.690  1.00 96.55           H  
ATOM   3275  N   PRO A 200     -14.631  17.231  19.043  1.00 97.20           N  
ATOM   3276  CA  PRO A 200     -15.894  16.502  19.030  1.00 97.20           C  
ATOM   3277  HA  PRO A 200     -16.267  16.454  20.053  1.00 97.20           H  
ATOM   3278  C   PRO A 200     -15.752  15.081  18.469  1.00 97.20           C  
ATOM   3279  CB  PRO A 200     -16.852  17.346  18.182  1.00 97.20           C  
ATOM   3280  HB2 PRO A 200     -17.879  17.277  18.541  1.00 97.20           H  
ATOM   3281  HB3 PRO A 200     -16.794  17.044  17.136  1.00 97.20           H  
ATOM   3282  O   PRO A 200     -15.013  14.845  17.510  1.00 97.20           O  
ATOM   3283  CG  PRO A 200     -16.296  18.762  18.321  1.00 97.20           C  
ATOM   3284  HG2 PRO A 200     -16.645  19.203  19.255  1.00 97.20           H  
ATOM   3285  HG3 PRO A 200     -16.566  19.390  17.472  1.00 97.20           H  
ATOM   3286  CD  PRO A 200     -14.791  18.528  18.395  1.00 97.20           C  
ATOM   3287  HD2 PRO A 200     -14.327  19.332  18.968  1.00 97.20           H  
ATOM   3288  HD3 PRO A 200     -14.376  18.490  17.387  1.00 97.20           H  
ATOM   3289  N   ILE A 201     -16.529  14.144  19.022  1.00 97.38           N  
ATOM   3290  H   ILE A 201     -17.111  14.422  19.800  1.00 97.38           H  
ATOM   3291  CA  ILE A 201     -16.510  12.715  18.663  1.00 97.38           C  
ATOM   3292  HA  ILE A 201     -15.526  12.330  18.932  1.00 97.38           H  
ATOM   3293  C   ILE A 201     -16.692  12.476  17.158  1.00 97.38           C  
ATOM   3294  CB  ILE A 201     -17.580  11.975  19.500  1.00 97.38           C  
ATOM   3295  HB  ILE A 201     -17.389  12.211  20.547  1.00 97.38           H  
ATOM   3296  O   ILE A 201     -16.055  11.590  16.580  1.00 97.38           O  
ATOM   3297  CG1 ILE A 201     -17.543  10.444  19.372  1.00 97.38           C  
ATOM   3298 HG12 ILE A 201     -17.890  10.162  18.378  1.00 97.38           H  
ATOM   3299 HG13 ILE A 201     -18.232  10.024  20.105  1.00 97.38           H  
ATOM   3300  CG2 ILE A 201     -19.020  12.424  19.182  1.00 97.38           C  
ATOM   3301 HG21 ILE A 201     -19.317  12.117  18.179  1.00 97.38           H  
ATOM   3302 HG22 ILE A 201     -19.128  13.505  19.271  1.00 97.38           H  
ATOM   3303 HG23 ILE A 201     -19.714  11.967  19.887  1.00 97.38           H  
ATOM   3304  CD1 ILE A 201     -16.173   9.823  19.615  1.00 97.38           C  
ATOM   3305 HD11 ILE A 201     -16.280   8.740  19.684  1.00 97.38           H  
ATOM   3306 HD12 ILE A 201     -15.527  10.054  18.768  1.00 97.38           H  
ATOM   3307 HD13 ILE A 201     -15.741  10.203  20.540  1.00 97.38           H  
ATOM   3308  N   ARG A 202     -17.502  13.320  16.510  1.00 97.65           N  
ATOM   3309  H   ARG A 202     -18.022  13.990  17.059  1.00 97.65           H  
ATOM   3310  CA  ARG A 202     -17.692  13.311  15.064  1.00 97.65           C  
ATOM   3311  HA  ARG A 202     -17.978  12.305  14.759  1.00 97.65           H  
ATOM   3312  C   ARG A 202     -16.403  13.605  14.305  1.00 97.65           C  
ATOM   3313  CB  ARG A 202     -18.837  14.265  14.702  1.00 97.65           C  
ATOM   3314  HB2 ARG A 202     -18.648  15.258  15.111  1.00 97.65           H  
ATOM   3315  HB3 ARG A 202     -19.766  13.882  15.124  1.00 97.65           H  
ATOM   3316  O   ARG A 202     -16.057  12.838  13.413  1.00 97.65           O  
ATOM   3317  CG  ARG A 202     -18.967  14.359  13.181  1.00 97.65           C  
ATOM   3318  HG2 ARG A 202     -18.101  14.887  12.782  1.00 97.65           H  
ATOM   3319  HG3 ARG A 202     -18.995  13.357  12.751  1.00 97.65           H  
ATOM   3320  CD  ARG A 202     -20.217  15.118  12.770  1.00 97.65           C  
ATOM   3321  HD2 ARG A 202     -20.271  16.027  13.368  1.00 97.65           H  
ATOM   3322  HD3 ARG A 202     -21.090  14.496  12.969  1.00 97.65           H  
ATOM   3323  NE  ARG A 202     -20.139  15.423  11.339  1.00 97.65           N  
ATOM   3324  HE  ARG A 202     -19.684  14.714  10.781  1.00 97.65           H  
ATOM   3325  NH1 ARG A 202     -20.590  17.669  11.461  1.00 97.65           N  
ATOM   3326 HH11 ARG A 202     -20.328  18.601  11.174  1.00 97.65           H  
ATOM   3327 HH12 ARG A 202     -20.880  17.493  12.412  1.00 97.65           H  
ATOM   3328  NH2 ARG A 202     -19.652  16.748   9.621  1.00 97.65           N  
ATOM   3329 HH21 ARG A 202     -19.227  17.630   9.374  1.00 97.65           H  
ATOM   3330 HH22 ARG A 202     -19.115  15.931   9.367  1.00 97.65           H  
ATOM   3331  CZ  ARG A 202     -20.144  16.621  10.815  1.00 97.65           C  
ATOM   3332  N   GLU A 203     -15.681  14.664  14.665  1.00 97.54           N  
ATOM   3333  H   GLU A 203     -15.956  15.175  15.492  1.00 97.54           H  
ATOM   3334  CA  GLU A 203     -14.426  15.038  13.997  1.00 97.54           C  
ATOM   3335  HA  GLU A 203     -14.596  15.114  12.923  1.00 97.54           H  
ATOM   3336  C   GLU A 203     -13.334  13.983  14.207  1.00 97.54           C  
ATOM   3337  CB  GLU A 203     -13.915  16.394  14.512  1.00 97.54           C  
ATOM   3338  HB2 GLU A 203     -13.870  16.381  15.601  1.00 97.54           H  
ATOM   3339  HB3 GLU A 203     -12.901  16.529  14.134  1.00 97.54           H  
ATOM   3340  O   GLU A 203     -12.620  13.637  13.264  1.00 97.54           O  
ATOM   3341  CG  GLU A 203     -14.766  17.585  14.054  1.00 97.54           C  
ATOM   3342  HG2 GLU A 203     -15.763  17.493  14.484  1.00 97.54           H  
ATOM   3343  HG3 GLU A 203     -14.860  17.556  12.968  1.00 97.54           H  
ATOM   3344  CD  GLU A 203     -14.137  18.929  14.465  1.00 97.54           C  
ATOM   3345  OE1 GLU A 203     -14.880  19.798  14.964  1.00 97.54           O  
ATOM   3346  OE2 GLU A 203     -12.905  19.115  14.287  1.00 97.54           O  
ATOM   3347  N   LEU A 204     -13.231  13.431  15.422  1.00 98.01           N  
ATOM   3348  H   LEU A 204     -13.830  13.780  16.156  1.00 98.01           H  
ATOM   3349  CA  LEU A 204     -12.302  12.340  15.729  1.00 98.01           C  
ATOM   3350  HA  LEU A 204     -11.285  12.659  15.503  1.00 98.01           H  
ATOM   3351  C   LEU A 204     -12.585  11.107  14.861  1.00 98.01           C  
ATOM   3352  CB  LEU A 204     -12.412  11.983  17.224  1.00 98.01           C  
ATOM   3353  HB2 LEU A 204     -13.460  11.809  17.468  1.00 98.01           H  
ATOM   3354  HB3 LEU A 204     -11.877  11.051  17.401  1.00 98.01           H  
ATOM   3355  O   LEU A 204     -11.675  10.545  14.251  1.00 98.01           O  
ATOM   3356  CG  LEU A 204     -11.852  13.051  18.180  1.00 98.01           C  
ATOM   3357  HG  LEU A 204     -12.331  14.010  17.985  1.00 98.01           H  
ATOM   3358  CD1 LEU A 204     -12.136  12.652  19.626  1.00 98.01           C  
ATOM   3359 HD11 LEU A 204     -11.822  13.457  20.290  1.00 98.01           H  
ATOM   3360 HD12 LEU A 204     -11.591  11.746  19.889  1.00 98.01           H  
ATOM   3361 HD13 LEU A 204     -13.206  12.501  19.769  1.00 98.01           H  
ATOM   3362  CD2 LEU A 204     -10.340  13.198  18.012  1.00 98.01           C  
ATOM   3363 HD21 LEU A 204      -9.944  13.754  18.862  1.00 98.01           H  
ATOM   3364 HD22 LEU A 204     -10.119  13.760  17.105  1.00 98.01           H  
ATOM   3365 HD23 LEU A 204      -9.857  12.221  17.987  1.00 98.01           H  
ATOM   3366  N   SER A 205     -13.856  10.717  14.757  1.00 97.97           N  
ATOM   3367  H   SER A 205     -14.554  11.233  15.273  1.00 97.97           H  
ATOM   3368  CA  SER A 205     -14.275   9.529  14.005  1.00 97.97           C  
ATOM   3369  HA  SER A 205     -13.638   8.691  14.292  1.00 97.97           H  
ATOM   3370  C   SER A 205     -14.144   9.715  12.495  1.00 97.97           C  
ATOM   3371  CB  SER A 205     -15.714   9.163  14.356  1.00 97.97           C  
ATOM   3372  HB2 SER A 205     -16.390   9.957  14.041  1.00 97.97           H  
ATOM   3373  HB3 SER A 205     -15.986   8.235  13.854  1.00 97.97           H  
ATOM   3374  O   SER A 205     -13.636   8.825  11.814  1.00 97.97           O  
ATOM   3375  OG  SER A 205     -15.811   8.984  15.749  1.00 97.97           O  
ATOM   3376  HG  SER A 205     -15.871   9.853  16.153  1.00 97.97           H  
ATOM   3377  N   GLU A 206     -14.538  10.879  11.962  1.00 97.23           N  
ATOM   3378  H   GLU A 206     -14.946  11.578  12.567  1.00 97.23           H  
ATOM   3379  CA  GLU A 206     -14.303  11.249  10.559  1.00 97.23           C  
ATOM   3380  HA  GLU A 206     -14.801  10.534   9.905  1.00 97.23           H  
ATOM   3381  C   GLU A 206     -12.801  11.184  10.237  1.00 97.23           C  
ATOM   3382  CB  GLU A 206     -14.859  12.662  10.262  1.00 97.23           C  
ATOM   3383  HB2 GLU A 206     -14.420  13.009   9.326  1.00 97.23           H  
ATOM   3384  HB3 GLU A 206     -14.539  13.340  11.053  1.00 97.23           H  
ATOM   3385  O   GLU A 206     -12.407  10.627   9.207  1.00 97.23           O  
ATOM   3386  CG  GLU A 206     -16.398  12.732  10.108  1.00 97.23           C  
ATOM   3387  HG2 GLU A 206     -16.868  12.313  10.998  1.00 97.23           H  
ATOM   3388  HG3 GLU A 206     -16.682  12.101   9.266  1.00 97.23           H  
ATOM   3389  CD  GLU A 206     -16.953  14.163   9.870  1.00 97.23           C  
ATOM   3390  OE1 GLU A 206     -18.178  14.332   9.615  1.00 97.23           O  
ATOM   3391  OE2 GLU A 206     -16.184  15.145   9.931  1.00 97.23           O  
ATOM   3392  N   ASN A 207     -11.939  11.667  11.141  1.00 97.24           N  
ATOM   3393  H   ASN A 207     -12.291  12.120  11.972  1.00 97.24           H  
ATOM   3394  CA  ASN A 207     -10.502  11.584  10.932  1.00 97.24           C  
ATOM   3395  HA  ASN A 207     -10.315  11.977   9.933  1.00 97.24           H  
ATOM   3396  C   ASN A 207      -9.976  10.140  10.919  1.00 97.24           C  
ATOM   3397  CB  ASN A 207      -9.743  12.457  11.941  1.00 97.24           C  
ATOM   3398  HB2 ASN A 207      -9.788  12.019  12.938  1.00 97.24           H  
ATOM   3399  HB3 ASN A 207     -10.161  13.463  11.973  1.00 97.24           H  
ATOM   3400  O   ASN A 207      -9.229   9.792  10.003  1.00 97.24           O  
ATOM   3401  CG  ASN A 207      -8.306  12.518  11.481  1.00 97.24           C  
ATOM   3402  ND2 ASN A 207      -8.079  13.207  10.387  1.00 97.24           N  
ATOM   3403 HD21 ASN A 207      -8.860  13.690   9.965  1.00 97.24           H  
ATOM   3404 HD22 ASN A 207      -7.283  12.871   9.864  1.00 97.24           H  
ATOM   3405  OD1 ASN A 207      -7.423  11.815  11.932  1.00 97.24           O  
ATOM   3406  N   ILE A 208     -10.396   9.285  11.858  1.00 97.29           N  
ATOM   3407  H   ILE A 208     -10.988   9.637  12.597  1.00 97.29           H  
ATOM   3408  CA  ILE A 208     -10.010   7.863  11.867  1.00 97.29           C  
ATOM   3409  HA  ILE A 208      -8.922   7.809  11.878  1.00 97.29           H  
ATOM   3410  C   ILE A 208     -10.465   7.153  10.585  1.00 97.29           C  
ATOM   3411  CB  ILE A 208     -10.532   7.152  13.136  1.00 97.29           C  
ATOM   3412  HB  ILE A 208     -11.590   7.383  13.261  1.00 97.29           H  
ATOM   3413  O   ILE A 208      -9.696   6.384  10.009  1.00 97.29           O  
ATOM   3414  CG1 ILE A 208      -9.755   7.666  14.369  1.00 97.29           C  
ATOM   3415 HG12 ILE A 208      -9.884   8.745  14.452  1.00 97.29           H  
ATOM   3416 HG13 ILE A 208      -8.692   7.469  14.235  1.00 97.29           H  
ATOM   3417  CG2 ILE A 208     -10.387   5.620  13.021  1.00 97.29           C  
ATOM   3418 HG21 ILE A 208     -10.990   5.229  12.202  1.00 97.29           H  
ATOM   3419 HG22 ILE A 208      -9.342   5.352  12.864  1.00 97.29           H  
ATOM   3420 HG23 ILE A 208     -10.748   5.140  13.930  1.00 97.29           H  
ATOM   3421  CD1 ILE A 208     -10.206   7.036  15.690  1.00 97.29           C  
ATOM   3422 HD11 ILE A 208      -9.803   6.028  15.789  1.00 97.29           H  
ATOM   3423 HD12 ILE A 208     -11.295   6.995  15.714  1.00 97.29           H  
ATOM   3424 HD13 ILE A 208      -9.840   7.634  16.526  1.00 97.29           H  
ATOM   3425  N   ILE A 209     -11.664   7.446  10.074  1.00 96.72           N  
ATOM   3426  H   ILE A 209     -12.271   8.068  10.589  1.00 96.72           H  
ATOM   3427  CA  ILE A 209     -12.121   6.896   8.789  1.00 96.72           C  
ATOM   3428  HA  ILE A 209     -12.083   5.808   8.851  1.00 96.72           H  
ATOM   3429  C   ILE A 209     -11.165   7.308   7.656  1.00 96.72           C  
ATOM   3430  CB  ILE A 209     -13.584   7.310   8.516  1.00 96.72           C  
ATOM   3431  HB  ILE A 209     -13.672   8.388   8.649  1.00 96.72           H  
ATOM   3432  O   ILE A 209     -10.781   6.475   6.831  1.00 96.72           O  
ATOM   3433  CG1 ILE A 209     -14.534   6.605   9.514  1.00 96.72           C  
ATOM   3434 HG12 ILE A 209     -14.618   5.549   9.255  1.00 96.72           H  
ATOM   3435 HG13 ILE A 209     -14.122   6.658  10.521  1.00 96.72           H  
ATOM   3436  CG2 ILE A 209     -13.998   6.968   7.071  1.00 96.72           C  
ATOM   3437 HG21 ILE A 209     -13.418   7.558   6.360  1.00 96.72           H  
ATOM   3438 HG22 ILE A 209     -13.839   5.908   6.876  1.00 96.72           H  
ATOM   3439 HG23 ILE A 209     -15.048   7.210   6.908  1.00 96.72           H  
ATOM   3440  CD1 ILE A 209     -15.937   7.224   9.561  1.00 96.72           C  
ATOM   3441 HD11 ILE A 209     -15.863   8.295   9.747  1.00 96.72           H  
ATOM   3442 HD12 ILE A 209     -16.471   7.051   8.627  1.00 96.72           H  
ATOM   3443 HD13 ILE A 209     -16.504   6.765  10.371  1.00 96.72           H  
ATOM   3444  N   HIS A 210     -10.705   8.563   7.635  1.00 94.87           N  
ATOM   3445  H   HIS A 210     -11.055   9.216   8.321  1.00 94.87           H  
ATOM   3446  CA  HIS A 210      -9.692   9.012   6.675  1.00 94.87           C  
ATOM   3447  HA  HIS A 210     -10.032   8.736   5.677  1.00 94.87           H  
ATOM   3448  C   HIS A 210      -8.327   8.324   6.865  1.00 94.87           C  
ATOM   3449  CB  HIS A 210      -9.557  10.540   6.727  1.00 94.87           C  
ATOM   3450  HB2 HIS A 210      -8.687  10.834   6.139  1.00 94.87           H  
ATOM   3451  HB3 HIS A 210      -9.384  10.868   7.752  1.00 94.87           H  
ATOM   3452  O   HIS A 210      -7.638   8.066   5.866  1.00 94.87           O  
ATOM   3453  CG  HIS A 210     -10.751  11.266   6.164  1.00 94.87           C  
ATOM   3454  CD2 HIS A 210     -11.518  12.211   6.793  1.00 94.87           C  
ATOM   3455  HD2 HIS A 210     -11.393  12.563   7.806  1.00 94.87           H  
ATOM   3456  ND1 HIS A 210     -11.257  11.117   4.892  1.00 94.87           N  
ATOM   3457  HD1 HIS A 210     -10.949  10.444   4.205  1.00 94.87           H  
ATOM   3458  CE1 HIS A 210     -12.304  11.947   4.762  1.00 94.87           C  
ATOM   3459  HE1 HIS A 210     -12.927  12.035   3.884  1.00 94.87           H  
ATOM   3460  NE2 HIS A 210     -12.488  12.648   5.886  1.00 94.87           N  
ATOM   3461  N   LEU A 211      -7.951   7.965   8.103  1.00 95.33           N  
ATOM   3462  H   LEU A 211      -8.555   8.217   8.872  1.00 95.33           H  
ATOM   3463  CA  LEU A 211      -6.721   7.222   8.403  1.00 95.33           C  
ATOM   3464  HA  LEU A 211      -5.882   7.778   7.984  1.00 95.33           H  
ATOM   3465  C   LEU A 211      -6.677   5.845   7.741  1.00 95.33           C  
ATOM   3466  CB  LEU A 211      -6.490   7.045   9.919  1.00 95.33           C  
ATOM   3467  HB2 LEU A 211      -5.643   6.371  10.049  1.00 95.33           H  
ATOM   3468  HB3 LEU A 211      -7.345   6.543  10.372  1.00 95.33           H  
ATOM   3469  O   LEU A 211      -5.578   5.356   7.484  1.00 95.33           O  
ATOM   3470  CG  LEU A 211      -6.180   8.318  10.715  1.00 95.33           C  
ATOM   3471  HG  LEU A 211      -7.023   9.008  10.669  1.00 95.33           H  
ATOM   3472  CD1 LEU A 211      -5.922   7.969  12.179  1.00 95.33           C  
ATOM   3473 HD11 LEU A 211      -5.787   8.886  12.753  1.00 95.33           H  
ATOM   3474 HD12 LEU A 211      -5.034   7.344  12.277  1.00 95.33           H  
ATOM   3475 HD13 LEU A 211      -6.779   7.435  12.590  1.00 95.33           H  
ATOM   3476  CD2 LEU A 211      -4.946   9.009  10.146  1.00 95.33           C  
ATOM   3477 HD21 LEU A 211      -4.143   8.291   9.982  1.00 95.33           H  
ATOM   3478 HD22 LEU A 211      -5.231   9.509   9.221  1.00 95.33           H  
ATOM   3479 HD23 LEU A 211      -4.616   9.767  10.857  1.00 95.33           H  
ATOM   3480  N   PHE A 212      -7.806   5.239   7.361  1.00 95.48           N  
ATOM   3481  H   PHE A 212      -8.697   5.631   7.633  1.00 95.48           H  
ATOM   3482  CA  PHE A 212      -7.774   3.976   6.616  1.00 95.48           C  
ATOM   3483  HA  PHE A 212      -7.165   3.274   7.185  1.00 95.48           H  
ATOM   3484  C   PHE A 212      -7.064   4.089   5.262  1.00 95.48           C  
ATOM   3485  CB  PHE A 212      -9.179   3.379   6.482  1.00 95.48           C  
ATOM   3486  HB2 PHE A 212      -9.114   2.466   5.890  1.00 95.48           H  
ATOM   3487  HB3 PHE A 212      -9.809   4.082   5.936  1.00 95.48           H  
ATOM   3488  O   PHE A 212      -6.555   3.091   4.760  1.00 95.48           O  
ATOM   3489  CG  PHE A 212      -9.839   3.021   7.801  1.00 95.48           C  
ATOM   3490  CD1 PHE A 212      -9.100   2.409   8.837  1.00 95.48           C  
ATOM   3491  HD1 PHE A 212      -8.056   2.164   8.708  1.00 95.48           H  
ATOM   3492  CD2 PHE A 212     -11.204   3.299   7.993  1.00 95.48           C  
ATOM   3493  HD2 PHE A 212     -11.780   3.758   7.203  1.00 95.48           H  
ATOM   3494  CE1 PHE A 212      -9.708   2.140  10.072  1.00 95.48           C  
ATOM   3495  HE1 PHE A 212      -9.133   1.714  10.881  1.00 95.48           H  
ATOM   3496  CE2 PHE A 212     -11.817   3.011   9.222  1.00 95.48           C  
ATOM   3497  HE2 PHE A 212     -12.860   3.246   9.377  1.00 95.48           H  
ATOM   3498  CZ  PHE A 212     -11.061   2.460  10.266  1.00 95.48           C  
ATOM   3499  HZ  PHE A 212     -11.523   2.304  11.230  1.00 95.48           H  
ATOM   3500  N   THR A 213      -6.863   5.296   4.719  1.00 95.00           N  
ATOM   3501  H   THR A 213      -7.293   6.091   5.170  1.00 95.00           H  
ATOM   3502  CA  THR A 213      -5.954   5.526   3.575  1.00 95.00           C  
ATOM   3503  HA  THR A 213      -6.346   4.987   2.712  1.00 95.00           H  
ATOM   3504  C   THR A 213      -4.527   5.015   3.849  1.00 95.00           C  
ATOM   3505  CB  THR A 213      -5.890   7.023   3.224  1.00 95.00           C  
ATOM   3506  HB  THR A 213      -5.371   7.564   4.014  1.00 95.00           H  
ATOM   3507  O   THR A 213      -3.845   4.493   2.957  1.00 95.00           O  
ATOM   3508  CG2 THR A 213      -5.173   7.264   1.893  1.00 95.00           C  
ATOM   3509 HG21 THR A 213      -4.108   7.060   1.998  1.00 95.00           H  
ATOM   3510 HG22 THR A 213      -5.600   6.623   1.121  1.00 95.00           H  
ATOM   3511 HG23 THR A 213      -5.303   8.304   1.594  1.00 95.00           H  
ATOM   3512  OG1 THR A 213      -7.184   7.559   3.092  1.00 95.00           O  
ATOM   3513  HG1 THR A 213      -7.481   7.795   3.974  1.00 95.00           H  
ATOM   3514  N   PHE A 214      -4.073   5.105   5.102  1.00 96.48           N  
ATOM   3515  H   PHE A 214      -4.697   5.464   5.810  1.00 96.48           H  
ATOM   3516  CA  PHE A 214      -2.767   4.630   5.554  1.00 96.48           C  
ATOM   3517  HA  PHE A 214      -2.003   5.053   4.902  1.00 96.48           H  
ATOM   3518  C   PHE A 214      -2.648   3.102   5.508  1.00 96.48           C  
ATOM   3519  CB  PHE A 214      -2.542   5.130   6.985  1.00 96.48           C  
ATOM   3520  HB2 PHE A 214      -2.734   6.202   7.030  1.00 96.48           H  
ATOM   3521  HB3 PHE A 214      -3.266   4.641   7.637  1.00 96.48           H  
ATOM   3522  O   PHE A 214      -1.616   2.580   5.075  1.00 96.48           O  
ATOM   3523  CG  PHE A 214      -1.168   4.863   7.553  1.00 96.48           C  
ATOM   3524  CD1 PHE A 214      -1.054   4.267   8.821  1.00 96.48           C  
ATOM   3525  HD1 PHE A 214      -1.937   4.007   9.386  1.00 96.48           H  
ATOM   3526  CD2 PHE A 214      -0.010   5.238   6.847  1.00 96.48           C  
ATOM   3527  HD2 PHE A 214      -0.095   5.719   5.883  1.00 96.48           H  
ATOM   3528  CE1 PHE A 214       0.212   4.065   9.385  1.00 96.48           C  
ATOM   3529  HE1 PHE A 214       0.287   3.668  10.387  1.00 96.48           H  
ATOM   3530  CE2 PHE A 214       1.260   5.001   7.400  1.00 96.48           C  
ATOM   3531  HE2 PHE A 214       2.150   5.289   6.861  1.00 96.48           H  
ATOM   3532  CZ  PHE A 214       1.371   4.419   8.673  1.00 96.48           C  
ATOM   3533  HZ  PHE A 214       2.342   4.272   9.121  1.00 96.48           H  
ATOM   3534  N   THR A 215      -3.715   2.382   5.859  1.00 95.36           N  
ATOM   3535  H   THR A 215      -4.543   2.868   6.172  1.00 95.36           H  
ATOM   3536  CA  THR A 215      -3.749   0.912   5.975  1.00 95.36           C  
ATOM   3537  HA  THR A 215      -2.726   0.539   6.030  1.00 95.36           H  
ATOM   3538  C   THR A 215      -4.392   0.200   4.781  1.00 95.36           C  
ATOM   3539  CB  THR A 215      -4.443   0.489   7.276  1.00 95.36           C  
ATOM   3540  HB  THR A 215      -4.493  -0.599   7.319  1.00 95.36           H  
ATOM   3541  O   THR A 215      -4.312  -1.022   4.703  1.00 95.36           O  
ATOM   3542  CG2 THR A 215      -3.701   1.010   8.507  1.00 95.36           C  
ATOM   3543 HG21 THR A 215      -4.118   0.551   9.404  1.00 95.36           H  
ATOM   3544 HG22 THR A 215      -3.808   2.092   8.584  1.00 95.36           H  
ATOM   3545 HG23 THR A 215      -2.643   0.757   8.444  1.00 95.36           H  
ATOM   3546  OG1 THR A 215      -5.739   1.027   7.308  1.00 95.36           O  
ATOM   3547  HG1 THR A 215      -6.223   0.608   8.024  1.00 95.36           H  
ATOM   3548  N   ASN A 216      -4.948   0.946   3.819  1.00 94.04           N  
ATOM   3549  H   ASN A 216      -5.178   1.897   4.069  1.00 94.04           H  
ATOM   3550  CA  ASN A 216      -5.632   0.398   2.644  1.00 94.04           C  
ATOM   3551  HA  ASN A 216      -6.454  -0.218   3.008  1.00 94.04           H  
ATOM   3552  C   ASN A 216      -4.725  -0.496   1.773  1.00 94.04           C  
ATOM   3553  CB  ASN A 216      -6.227   1.566   1.822  1.00 94.04           C  
ATOM   3554  HB2 ASN A 216      -6.625   2.330   2.490  1.00 94.04           H  
ATOM   3555  HB3 ASN A 216      -5.458   2.017   1.196  1.00 94.04           H  
ATOM   3556  O   ASN A 216      -3.509  -0.280   1.703  1.00 94.04           O  
ATOM   3557  CG  ASN A 216      -7.389   1.138   0.946  1.00 94.04           C  
ATOM   3558  ND2 ASN A 216      -8.045   2.057   0.280  1.00 94.04           N  
ATOM   3559 HD21 ASN A 216      -8.861   1.706  -0.200  1.00 94.04           H  
ATOM   3560 HD22 ASN A 216      -7.875   3.041   0.432  1.00 94.04           H  
ATOM   3561  OD1 ASN A 216      -7.726  -0.020   0.842  1.00 94.04           O  
ATOM   3562  N   PHE A 217      -5.314  -1.444   1.054  1.00 94.48           N  
ATOM   3563  H   PHE A 217      -6.322  -1.493   1.086  1.00 94.48           H  
ATOM   3564  CA  PHE A 217      -4.632  -2.251   0.048  1.00 94.48           C  
ATOM   3565  HA  PHE A 217      -3.763  -2.719   0.513  1.00 94.48           H  
ATOM   3566  C   PHE A 217      -4.157  -1.395  -1.143  1.00 94.48           C  
ATOM   3567  CB  PHE A 217      -5.594  -3.356  -0.391  1.00 94.48           C  
ATOM   3568  HB2 PHE A 217      -5.933  -3.897   0.492  1.00 94.48           H  
ATOM   3569  HB3 PHE A 217      -6.478  -2.896  -0.834  1.00 94.48           H  
ATOM   3570  O   PHE A 217      -4.751  -0.376  -1.496  1.00 94.48           O  
ATOM   3571  CG  PHE A 217      -5.029  -4.365  -1.368  1.00 94.48           C  
ATOM   3572  CD1 PHE A 217      -5.222  -4.179  -2.748  1.00 94.48           C  
ATOM   3573  HD1 PHE A 217      -5.727  -3.294  -3.107  1.00 94.48           H  
ATOM   3574  CD2 PHE A 217      -4.400  -5.532  -0.896  1.00 94.48           C  
ATOM   3575  HD2 PHE A 217      -4.287  -5.685   0.167  1.00 94.48           H  
ATOM   3576  CE1 PHE A 217      -4.835  -5.180  -3.653  1.00 94.48           C  
ATOM   3577  HE1 PHE A 217      -5.035  -5.061  -4.708  1.00 94.48           H  
ATOM   3578  CE2 PHE A 217      -4.012  -6.535  -1.803  1.00 94.48           C  
ATOM   3579  HE2 PHE A 217      -3.594  -7.462  -1.440  1.00 94.48           H  
ATOM   3580  CZ  PHE A 217      -4.255  -6.368  -3.177  1.00 94.48           C  
ATOM   3581  HZ  PHE A 217      -4.031  -7.164  -3.872  1.00 94.48           H  
ATOM   3582  N   GLY A 218      -3.072  -1.810  -1.798  1.00 94.57           N  
ATOM   3583  H   GLY A 218      -2.633  -2.670  -1.502  1.00 94.57           H  
ATOM   3584  CA  GLY A 218      -2.581  -1.183  -3.024  1.00 94.57           C  
ATOM   3585  HA2 GLY A 218      -3.437  -0.858  -3.615  1.00 94.57           H  
ATOM   3586  HA3 GLY A 218      -2.050  -1.931  -3.613  1.00 94.57           H  
ATOM   3587  C   GLY A 218      -1.643   0.009  -2.813  1.00 94.57           C  
ATOM   3588  O   GLY A 218      -0.768   0.013  -1.935  1.00 94.57           O  
ATOM   3589  N   ALA A 219      -1.745   0.986  -3.717  1.00 93.90           N  
ATOM   3590  H   ALA A 219      -2.509   0.941  -4.375  1.00 93.90           H  
ATOM   3591  CA  ALA A 219      -0.800   2.090  -3.835  1.00 93.90           C  
ATOM   3592  HA  ALA A 219       0.200   1.657  -3.870  1.00 93.90           H  
ATOM   3593  C   ALA A 219      -0.907   3.075  -2.653  1.00 93.90           C  
ATOM   3594  CB  ALA A 219      -1.015   2.809  -5.171  1.00 93.90           C  
ATOM   3595  HB1 ALA A 219      -0.221   3.539  -5.328  1.00 93.90           H  
ATOM   3596  HB2 ALA A 219      -1.021   2.091  -5.991  1.00 93.90           H  
ATOM   3597  HB3 ALA A 219      -1.974   3.328  -5.157  1.00 93.90           H  
ATOM   3598  O   ALA A 219      -1.983   3.616  -2.393  1.00 93.90           O  
ATOM   3599  N   PRO A 220       0.207   3.384  -1.966  1.00 95.00           N  
ATOM   3600  CA  PRO A 220       0.232   4.433  -0.954  1.00 95.00           C  
ATOM   3601  HA  PRO A 220      -0.488   4.178  -0.176  1.00 95.00           H  
ATOM   3602  C   PRO A 220      -0.122   5.798  -1.553  1.00 95.00           C  
ATOM   3603  CB  PRO A 220       1.645   4.401  -0.362  1.00 95.00           C  
ATOM   3604  HB2 PRO A 220       1.653   4.651   0.699  1.00 95.00           H  
ATOM   3605  HB3 PRO A 220       2.315   5.053  -0.924  1.00 95.00           H  
ATOM   3606  O   PRO A 220       0.470   6.227  -2.550  1.00 95.00           O  
ATOM   3607  CG  PRO A 220       2.067   2.958  -0.615  1.00 95.00           C  
ATOM   3608  HG2 PRO A 220       1.603   2.314   0.132  1.00 95.00           H  
ATOM   3609  HG3 PRO A 220       3.148   2.821  -0.640  1.00 95.00           H  
ATOM   3610  CD  PRO A 220       1.469   2.670  -1.979  1.00 95.00           C  
ATOM   3611  HD2 PRO A 220       2.111   3.066  -2.765  1.00 95.00           H  
ATOM   3612  HD3 PRO A 220       1.333   1.594  -2.094  1.00 95.00           H  
ATOM   3613  N   THR A 221      -1.047   6.499  -0.905  1.00 94.92           N  
ATOM   3614  H   THR A 221      -1.464   6.106  -0.073  1.00 94.92           H  
ATOM   3615  CA  THR A 221      -1.525   7.828  -1.306  1.00 94.92           C  
ATOM   3616  HA  THR A 221      -0.951   8.176  -2.165  1.00 94.92           H  
ATOM   3617  C   THR A 221      -1.293   8.810  -0.163  1.00 94.92           C  
ATOM   3618  CB  THR A 221      -2.995   7.761  -1.750  1.00 94.92           C  
ATOM   3619  HB  THR A 221      -3.626   7.427  -0.926  1.00 94.92           H  
ATOM   3620  O   THR A 221      -1.324   8.410   0.999  1.00 94.92           O  
ATOM   3621  CG2 THR A 221      -3.521   9.085  -2.297  1.00 94.92           C  
ATOM   3622 HG21 THR A 221      -3.646   9.802  -1.486  1.00 94.92           H  
ATOM   3623 HG22 THR A 221      -2.845   9.484  -3.053  1.00 94.92           H  
ATOM   3624 HG23 THR A 221      -4.501   8.924  -2.747  1.00 94.92           H  
ATOM   3625  OG1 THR A 221      -3.084   6.845  -2.819  1.00 94.92           O  
ATOM   3626  HG1 THR A 221      -3.131   5.956  -2.461  1.00 94.92           H  
ATOM   3627  N   ALA A 222      -0.978  10.065  -0.490  1.00 95.85           N  
ATOM   3628  H   ALA A 222      -1.084  10.361  -1.449  1.00 95.85           H  
ATOM   3629  CA  ALA A 222      -0.860  11.114   0.517  1.00 95.85           C  
ATOM   3630  HA  ALA A 222      -0.286  10.730   1.361  1.00 95.85           H  
ATOM   3631  C   ALA A 222      -2.256  11.496   1.021  1.00 95.85           C  
ATOM   3632  CB  ALA A 222      -0.113  12.316  -0.073  1.00 95.85           C  
ATOM   3633  HB1 ALA A 222      -0.682  12.742  -0.899  1.00 95.85           H  
ATOM   3634  HB2 ALA A 222       0.010  13.077   0.699  1.00 95.85           H  
ATOM   3635  HB3 ALA A 222       0.874  12.012  -0.421  1.00 95.85           H  
ATOM   3636  O   ALA A 222      -3.210  11.510   0.244  1.00 95.85           O  
ATOM   3637  N   PHE A 223      -2.379  11.806   2.304  1.00 96.13           N  
ATOM   3638  H   PHE A 223      -1.557  11.821   2.891  1.00 96.13           H  
ATOM   3639  CA  PHE A 223      -3.654  12.165   2.921  1.00 96.13           C  
ATOM   3640  HA  PHE A 223      -4.282  12.661   2.180  1.00 96.13           H  
ATOM   3641  C   PHE A 223      -3.432  13.157   4.062  1.00 96.13           C  
ATOM   3642  CB  PHE A 223      -4.388  10.895   3.386  1.00 96.13           C  
ATOM   3643  HB2 PHE A 223      -5.385  11.168   3.733  1.00 96.13           H  
ATOM   3644  HB3 PHE A 223      -4.523  10.238   2.527  1.00 96.13           H  
ATOM   3645  O   PHE A 223      -2.296  13.405   4.471  1.00 96.13           O  
ATOM   3646  CG  PHE A 223      -3.682  10.126   4.484  1.00 96.13           C  
ATOM   3647  CD1 PHE A 223      -2.649   9.226   4.165  1.00 96.13           C  
ATOM   3648  HD1 PHE A 223      -2.380   9.063   3.132  1.00 96.13           H  
ATOM   3649  CD2 PHE A 223      -4.037  10.334   5.829  1.00 96.13           C  
ATOM   3650  HD2 PHE A 223      -4.839  11.008   6.088  1.00 96.13           H  
ATOM   3651  CE1 PHE A 223      -1.959   8.550   5.184  1.00 96.13           C  
ATOM   3652  HE1 PHE A 223      -1.159   7.868   4.936  1.00 96.13           H  
ATOM   3653  CE2 PHE A 223      -3.335   9.671   6.847  1.00 96.13           C  
ATOM   3654  HE2 PHE A 223      -3.578   9.857   7.882  1.00 96.13           H  
ATOM   3655  CZ  PHE A 223      -2.300   8.781   6.525  1.00 96.13           C  
ATOM   3656  HZ  PHE A 223      -1.770   8.275   7.319  1.00 96.13           H  
ATOM   3657  N   LYS A 224      -4.520  13.740   4.566  1.00 95.66           N  
ATOM   3658  H   LYS A 224      -5.427  13.441   4.237  1.00 95.66           H  
ATOM   3659  CA  LYS A 224      -4.488  14.601   5.749  1.00 95.66           C  
ATOM   3660  HA  LYS A 224      -3.463  14.913   5.951  1.00 95.66           H  
ATOM   3661  C   LYS A 224      -4.958  13.831   6.980  1.00 95.66           C  
ATOM   3662  CB  LYS A 224      -5.317  15.871   5.529  1.00 95.66           C  
ATOM   3663  HB2 LYS A 224      -6.333  15.606   5.237  1.00 95.66           H  
ATOM   3664  HB3 LYS A 224      -5.365  16.402   6.480  1.00 95.66           H  
ATOM   3665  O   LYS A 224      -5.993  13.171   6.935  1.00 95.66           O  
ATOM   3666  CG  LYS A 224      -4.690  16.800   4.479  1.00 95.66           C  
ATOM   3667  HG2 LYS A 224      -4.784  16.359   3.486  1.00 95.66           H  
ATOM   3668  HG3 LYS A 224      -3.634  16.943   4.709  1.00 95.66           H  
ATOM   3669  CD  LYS A 224      -5.397  18.160   4.513  1.00 95.66           C  
ATOM   3670  HD2 LYS A 224      -6.440  18.034   4.225  1.00 95.66           H  
ATOM   3671  HD3 LYS A 224      -5.358  18.543   5.533  1.00 95.66           H  
ATOM   3672  CE  LYS A 224      -4.709  19.161   3.579  1.00 95.66           C  
ATOM   3673  HE2 LYS A 224      -3.645  19.173   3.815  1.00 95.66           H  
ATOM   3674  HE3 LYS A 224      -4.825  18.823   2.549  1.00 95.66           H  
ATOM   3675  NZ  LYS A 224      -5.283  20.518   3.758  1.00 95.66           N  
ATOM   3676  HZ1 LYS A 224      -5.167  20.807   4.719  1.00 95.66           H  
ATOM   3677  HZ2 LYS A 224      -6.273  20.520   3.554  1.00 95.66           H  
ATOM   3678  HZ3 LYS A 224      -4.815  21.192   3.170  1.00 95.66           H  
ATOM   3679  N   CYS A 225      -4.198  13.936   8.060  1.00 95.86           N  
ATOM   3680  H   CYS A 225      -3.384  14.531   8.000  1.00 95.86           H  
ATOM   3681  CA  CYS A 225      -4.592  13.558   9.410  1.00 95.86           C  
ATOM   3682  HA  CYS A 225      -5.526  12.997   9.404  1.00 95.86           H  
ATOM   3683  C   CYS A 225      -4.781  14.863  10.190  1.00 95.86           C  
ATOM   3684  CB  CYS A 225      -3.497  12.678  10.019  1.00 95.86           C  
ATOM   3685  HB2 CYS A 225      -2.568  13.244  10.079  1.00 95.86           H  
ATOM   3686  HB3 CYS A 225      -3.351  11.781   9.415  1.00 95.86           H  
ATOM   3687  O   CYS A 225      -3.798  15.538  10.479  1.00 95.86           O  
ATOM   3688  SG  CYS A 225      -4.027  12.216  11.687  1.00 95.86           S  
ATOM   3689  HG  CYS A 225      -2.865  11.767  12.170  1.00 95.86           H  
ATOM   3690  N   PHE A 226      -6.027  15.259  10.444  1.00 95.47           N  
ATOM   3691  H   PHE A 226      -6.784  14.600  10.329  1.00 95.47           H  
ATOM   3692  CA  PHE A 226      -6.389  16.602  10.892  1.00 95.47           C  
ATOM   3693  HA  PHE A 226      -7.467  16.713  10.777  1.00 95.47           H  
ATOM   3694  C   PHE A 226      -5.764  17.676   9.979  1.00 95.47           C  
ATOM   3695  CB  PHE A 226      -6.093  16.742  12.399  1.00 95.47           C  
ATOM   3696  HB2 PHE A 226      -5.022  16.652  12.580  1.00 95.47           H  
ATOM   3697  HB3 PHE A 226      -6.392  17.737  12.729  1.00 95.47           H  
ATOM   3698  O   PHE A 226      -6.003  17.691   8.768  1.00 95.47           O  
ATOM   3699  CG  PHE A 226      -6.824  15.725  13.253  1.00 95.47           C  
ATOM   3700  CD1 PHE A 226      -8.163  15.952  13.623  1.00 95.47           C  
ATOM   3701  HD1 PHE A 226      -8.662  16.860  13.321  1.00 95.47           H  
ATOM   3702  CD2 PHE A 226      -6.181  14.539  13.653  1.00 95.47           C  
ATOM   3703  HD2 PHE A 226      -5.155  14.357  13.370  1.00 95.47           H  
ATOM   3704  CE1 PHE A 226      -8.855  14.999  14.392  1.00 95.47           C  
ATOM   3705  HE1 PHE A 226      -9.883  15.168  14.676  1.00 95.47           H  
ATOM   3706  CE2 PHE A 226      -6.875  13.584  14.414  1.00 95.47           C  
ATOM   3707  HE2 PHE A 226      -6.390  12.660  14.691  1.00 95.47           H  
ATOM   3708  CZ  PHE A 226      -8.209  13.815  14.788  1.00 95.47           C  
ATOM   3709  HZ  PHE A 226      -8.739  13.074  15.368  1.00 95.47           H  
ATOM   3710  N   ASP A 227      -4.953  18.562  10.539  1.00 93.45           N  
ATOM   3711  H   ASP A 227      -4.745  18.479  11.524  1.00 93.45           H  
ATOM   3712  CA  ASP A 227      -4.191  19.606   9.857  1.00 93.45           C  
ATOM   3713  HA  ASP A 227      -4.756  19.934   8.985  1.00 93.45           H  
ATOM   3714  C   ASP A 227      -2.815  19.127   9.346  1.00 93.45           C  
ATOM   3715  CB  ASP A 227      -4.073  20.806  10.811  1.00 93.45           C  
ATOM   3716  HB2 ASP A 227      -3.597  21.627  10.274  1.00 93.45           H  
ATOM   3717  HB3 ASP A 227      -5.074  21.134  11.093  1.00 93.45           H  
ATOM   3718  O   ASP A 227      -2.154  19.829   8.576  1.00 93.45           O  
ATOM   3719  CG  ASP A 227      -3.274  20.501  12.086  1.00 93.45           C  
ATOM   3720  OD1 ASP A 227      -3.373  19.352  12.574  1.00 93.45           O  
ATOM   3721  OD2 ASP A 227      -2.551  21.415  12.529  1.00 93.45           O  
ATOM   3722  N   VAL A 228      -2.403  17.901   9.681  1.00 96.56           N  
ATOM   3723  H   VAL A 228      -2.993  17.364  10.300  1.00 96.56           H  
ATOM   3724  CA  VAL A 228      -1.100  17.334   9.320  1.00 96.56           C  
ATOM   3725  HA  VAL A 228      -0.404  18.165   9.206  1.00 96.56           H  
ATOM   3726  C   VAL A 228      -1.171  16.583   7.990  1.00 96.56           C  
ATOM   3727  CB  VAL A 228      -0.542  16.448  10.452  1.00 96.56           C  
ATOM   3728  HB  VAL A 228      -1.174  15.569  10.584  1.00 96.56           H  
ATOM   3729  O   VAL A 228      -1.955  15.653   7.800  1.00 96.56           O  
ATOM   3730  CG1 VAL A 228       0.880  15.969  10.126  1.00 96.56           C  
ATOM   3731 HG11 VAL A 228       0.879  15.361   9.221  1.00 96.56           H  
ATOM   3732 HG12 VAL A 228       1.541  16.825   9.997  1.00 96.56           H  
ATOM   3733 HG13 VAL A 228       1.248  15.356  10.949  1.00 96.56           H  
ATOM   3734  CG2 VAL A 228      -0.481  17.223  11.775  1.00 96.56           C  
ATOM   3735 HG21 VAL A 228       0.032  18.175  11.639  1.00 96.56           H  
ATOM   3736 HG22 VAL A 228       0.038  16.646  12.539  1.00 96.56           H  
ATOM   3737 HG23 VAL A 228      -1.488  17.427  12.138  1.00 96.56           H  
ATOM   3738  N   THR A 229      -0.297  16.944   7.048  1.00 96.69           N  
ATOM   3739  H   THR A 229       0.362  17.676   7.273  1.00 96.69           H  
ATOM   3740  CA  THR A 229      -0.154  16.207   5.781  1.00 96.69           C  
ATOM   3741  HA  THR A 229      -1.133  15.830   5.486  1.00 96.69           H  
ATOM   3742  C   THR A 229       0.772  15.006   5.961  1.00 96.69           C  
ATOM   3743  CB  THR A 229       0.324  17.121   4.647  1.00 96.69           C  
ATOM   3744  HB  THR A 229       1.284  17.565   4.910  1.00 96.69           H  
ATOM   3745  O   THR A 229       1.924  15.146   6.378  1.00 96.69           O  
ATOM   3746  CG2 THR A 229       0.453  16.387   3.310  1.00 96.69           C  
ATOM   3747 HG21 THR A 229      -0.477  15.870   3.075  1.00 96.69           H  
ATOM   3748 HG22 THR A 229       0.675  17.108   2.523  1.00 96.69           H  
ATOM   3749 HG23 THR A 229       1.271  15.668   3.354  1.00 96.69           H  
ATOM   3750  OG1 THR A 229      -0.632  18.145   4.468  1.00 96.69           O  
ATOM   3751  HG1 THR A 229      -0.729  18.584   5.317  1.00 96.69           H  
ATOM   3752  N   ILE A 230       0.275  13.820   5.611  1.00 97.53           N  
ATOM   3753  H   ILE A 230      -0.679  13.777   5.282  1.00 97.53           H  
ATOM   3754  CA  ILE A 230       1.020  12.564   5.643  1.00 97.53           C  
ATOM   3755  HA  ILE A 230       1.948  12.713   6.195  1.00 97.53           H  
ATOM   3756  C   ILE A 230       1.382  12.171   4.210  1.00 97.53           C  
ATOM   3757  CB  ILE A 230       0.220  11.462   6.374  1.00 97.53           C  
ATOM   3758  HB  ILE A 230      -0.654  11.217   5.770  1.00 97.53           H  
ATOM   3759  O   ILE A 230       0.528  11.774   3.414  1.00 97.53           O  
ATOM   3760  CG1 ILE A 230      -0.304  11.896   7.764  1.00 97.53           C  
ATOM   3761 HG12 ILE A 230      -0.996  12.730   7.644  1.00 97.53           H  
ATOM   3762 HG13 ILE A 230      -0.878  11.074   8.190  1.00 97.53           H  
ATOM   3763  CG2 ILE A 230       1.085  10.193   6.498  1.00 97.53           C  
ATOM   3764 HG21 ILE A 230       2.033  10.425   6.985  1.00 97.53           H  
ATOM   3765 HG22 ILE A 230       1.279   9.781   5.508  1.00 97.53           H  
ATOM   3766 HG23 ILE A 230       0.554   9.447   7.088  1.00 97.53           H  
ATOM   3767  CD1 ILE A 230       0.774  12.302   8.778  1.00 97.53           C  
ATOM   3768 HD11 ILE A 230       0.292  12.621   9.702  1.00 97.53           H  
ATOM   3769 HD12 ILE A 230       1.419  11.452   8.999  1.00 97.53           H  
ATOM   3770 HD13 ILE A 230       1.373  13.127   8.392  1.00 97.53           H  
ATOM   3771  N   ASP A 231       2.668  12.276   3.879  1.00 96.26           N  
ATOM   3772  H   ASP A 231       3.307  12.689   4.543  1.00 96.26           H  
ATOM   3773  CA  ASP A 231       3.184  11.883   2.569  1.00 96.26           C  
ATOM   3774  HA  ASP A 231       2.576  12.366   1.805  1.00 96.26           H  
ATOM   3775  C   ASP A 231       3.107  10.370   2.350  1.00 96.26           C  
ATOM   3776  CB  ASP A 231       4.636  12.342   2.394  1.00 96.26           C  
ATOM   3777  HB2 ASP A 231       5.052  11.871   1.504  1.00 96.26           H  
ATOM   3778  HB3 ASP A 231       5.224  12.014   3.252  1.00 96.26           H  
ATOM   3779  O   ASP A 231       3.257   9.562   3.268  1.00 96.26           O  
ATOM   3780  CG  ASP A 231       4.750  13.851   2.218  1.00 96.26           C  
ATOM   3781  OD1 ASP A 231       3.982  14.375   1.382  1.00 96.26           O  
ATOM   3782  OD2 ASP A 231       5.637  14.427   2.882  1.00 96.26           O  
ATOM   3783  N   ARG A 232       2.951   9.951   1.091  1.00 94.61           N  
ATOM   3784  H   ARG A 232       2.837  10.654   0.376  1.00 94.61           H  
ATOM   3785  CA  ARG A 232       2.962   8.524   0.746  1.00 94.61           C  
ATOM   3786  HA  ARG A 232       2.255   8.038   1.418  1.00 94.61           H  
ATOM   3787  C   ARG A 232       4.338   7.885   0.996  1.00 94.61           C  
ATOM   3788  CB  ARG A 232       2.452   8.302  -0.684  1.00 94.61           C  
ATOM   3789  HB2 ARG A 232       2.377   7.228  -0.854  1.00 94.61           H  
ATOM   3790  HB3 ARG A 232       1.450   8.724  -0.765  1.00 94.61           H  
ATOM   3791  O   ARG A 232       5.348   8.316   0.435  1.00 94.61           O  
ATOM   3792  CG  ARG A 232       3.335   8.908  -1.784  1.00 94.61           C  
ATOM   3793  HG2 ARG A 232       4.339   8.485  -1.748  1.00 94.61           H  
ATOM   3794  HG3 ARG A 232       3.390   9.989  -1.655  1.00 94.61           H  
ATOM   3795  CD  ARG A 232       2.758   8.586  -3.159  1.00 94.61           C  
ATOM   3796  HD2 ARG A 232       2.738   7.503  -3.283  1.00 94.61           H  
ATOM   3797  HD3 ARG A 232       1.735   8.959  -3.211  1.00 94.61           H  
ATOM   3798  NE  ARG A 232       3.570   9.204  -4.223  1.00 94.61           N  
ATOM   3799  HE  ARG A 232       4.199   9.940  -3.935  1.00 94.61           H  
ATOM   3800  NH1 ARG A 232       2.511   8.173  -5.970  1.00 94.61           N  
ATOM   3801 HH11 ARG A 232       1.918   7.694  -5.307  1.00 94.61           H  
ATOM   3802 HH12 ARG A 232       2.380   8.004  -6.957  1.00 94.61           H  
ATOM   3803  NH2 ARG A 232       4.157   9.621  -6.384  1.00 94.61           N  
ATOM   3804 HH21 ARG A 232       3.954   9.494  -7.365  1.00 94.61           H  
ATOM   3805 HH22 ARG A 232       4.758  10.374  -6.082  1.00 94.61           H  
ATOM   3806  CZ  ARG A 232       3.415   8.992  -5.516  1.00 94.61           C  
ATOM   3807  N   LYS A 233       4.378   6.776   1.739  1.00 95.21           N  
ATOM   3808  H   LYS A 233       3.537   6.499   2.224  1.00 95.21           H  
ATOM   3809  CA  LYS A 233       5.560   5.901   1.811  1.00 95.21           C  
ATOM   3810  HA  LYS A 233       6.447   6.526   1.922  1.00 95.21           H  
ATOM   3811  C   LYS A 233       5.671   5.103   0.513  1.00 95.21           C  
ATOM   3812  CB  LYS A 233       5.449   4.971   3.035  1.00 95.21           C  
ATOM   3813  HB2 LYS A 233       5.389   5.575   3.940  1.00 95.21           H  
ATOM   3814  HB3 LYS A 233       4.525   4.399   2.959  1.00 95.21           H  
ATOM   3815  O   LYS A 233       4.831   4.255   0.251  1.00 95.21           O  
ATOM   3816  CG  LYS A 233       6.614   3.971   3.172  1.00 95.21           C  
ATOM   3817  HG2 LYS A 233       6.360   3.257   3.955  1.00 95.21           H  
ATOM   3818  HG3 LYS A 233       6.738   3.408   2.247  1.00 95.21           H  
ATOM   3819  CD  LYS A 233       7.942   4.644   3.551  1.00 95.21           C  
ATOM   3820  HD2 LYS A 233       8.226   5.369   2.789  1.00 95.21           H  
ATOM   3821  HD3 LYS A 233       7.815   5.152   4.507  1.00 95.21           H  
ATOM   3822  CE  LYS A 233       9.038   3.577   3.671  1.00 95.21           C  
ATOM   3823  HE2 LYS A 233       9.229   3.171   2.678  1.00 95.21           H  
ATOM   3824  HE3 LYS A 233       8.669   2.766   4.298  1.00 95.21           H  
ATOM   3825  NZ  LYS A 233      10.285   4.133   4.257  1.00 95.21           N  
ATOM   3826  HZ1 LYS A 233      10.520   5.025   3.844  1.00 95.21           H  
ATOM   3827  HZ2 LYS A 233      11.052   3.489   4.130  1.00 95.21           H  
ATOM   3828  HZ3 LYS A 233      10.164   4.258   5.251  1.00 95.21           H  
ATOM   3829  N   ARG A 234       6.700   5.345  -0.302  1.00 94.62           N  
ATOM   3830  H   ARG A 234       7.361   6.061  -0.038  1.00 94.62           H  
ATOM   3831  CA  ARG A 234       6.959   4.525  -1.501  1.00 94.62           C  
ATOM   3832  HA  ARG A 234       6.009   4.144  -1.876  1.00 94.62           H  
ATOM   3833  C   ARG A 234       7.813   3.307  -1.151  1.00 94.62           C  
ATOM   3834  CB  ARG A 234       7.600   5.342  -2.630  1.00 94.62           C  
ATOM   3835  HB2 ARG A 234       8.607   5.637  -2.334  1.00 94.62           H  
ATOM   3836  HB3 ARG A 234       7.672   4.699  -3.507  1.00 94.62           H  
ATOM   3837  O   ARG A 234       8.773   3.433  -0.391  1.00 94.62           O  
ATOM   3838  CG  ARG A 234       6.801   6.596  -3.008  1.00 94.62           C  
ATOM   3839  HG2 ARG A 234       5.751   6.343  -3.161  1.00 94.62           H  
ATOM   3840  HG3 ARG A 234       6.880   7.321  -2.199  1.00 94.62           H  
ATOM   3841  CD  ARG A 234       7.371   7.195  -4.300  1.00 94.62           C  
ATOM   3842  HD2 ARG A 234       6.935   6.663  -5.145  1.00 94.62           H  
ATOM   3843  HD3 ARG A 234       8.450   7.039  -4.316  1.00 94.62           H  
ATOM   3844  NE  ARG A 234       7.108   8.645  -4.390  1.00 94.62           N  
ATOM   3845  HE  ARG A 234       6.882   9.108  -3.522  1.00 94.62           H  
ATOM   3846  NH1 ARG A 234       7.677   8.894  -6.600  1.00 94.62           N  
ATOM   3847 HH11 ARG A 234       7.904   9.480  -7.391  1.00 94.62           H  
ATOM   3848 HH12 ARG A 234       7.795   7.894  -6.667  1.00 94.62           H  
ATOM   3849  NH2 ARG A 234       7.160  10.695  -5.381  1.00 94.62           N  
ATOM   3850 HH21 ARG A 234       7.073  11.134  -4.475  1.00 94.62           H  
ATOM   3851 HH22 ARG A 234       7.457  11.276  -6.152  1.00 94.62           H  
ATOM   3852  CZ  ARG A 234       7.318   9.401  -5.453  1.00 94.62           C  
ATOM   3853  N   TYR A 235       7.502   2.159  -1.747  1.00 95.72           N  
ATOM   3854  H   TYR A 235       6.697   2.129  -2.356  1.00 95.72           H  
ATOM   3855  CA  TYR A 235       8.268   0.918  -1.590  1.00 95.72           C  
ATOM   3856  HA  TYR A 235       8.963   1.024  -0.758  1.00 95.72           H  
ATOM   3857  C   TYR A 235       9.099   0.661  -2.850  1.00 95.72           C  
ATOM   3858  CB  TYR A 235       7.333  -0.246  -1.243  1.00 95.72           C  
ATOM   3859  HB2 TYR A 235       7.937  -1.124  -1.015  1.00 95.72           H  
ATOM   3860  HB3 TYR A 235       6.729  -0.481  -2.119  1.00 95.72           H  
ATOM   3861  O   TYR A 235       8.785  -0.200  -3.665  1.00 95.72           O  
ATOM   3862  CG  TYR A 235       6.404   0.021  -0.080  1.00 95.72           C  
ATOM   3863  CD1 TYR A 235       6.883  -0.049   1.241  1.00 95.72           C  
ATOM   3864  HD1 TYR A 235       7.913  -0.314   1.428  1.00 95.72           H  
ATOM   3865  CD2 TYR A 235       5.060   0.353  -0.331  1.00 95.72           C  
ATOM   3866  HD2 TYR A 235       4.694   0.397  -1.346  1.00 95.72           H  
ATOM   3867  CE1 TYR A 235       6.020   0.229   2.319  1.00 95.72           C  
ATOM   3868  HE1 TYR A 235       6.388   0.192   3.333  1.00 95.72           H  
ATOM   3869  CE2 TYR A 235       4.191   0.594   0.745  1.00 95.72           C  
ATOM   3870  HE2 TYR A 235       3.145   0.799   0.575  1.00 95.72           H  
ATOM   3871  OH  TYR A 235       3.790   0.723   3.081  1.00 95.72           O  
ATOM   3872  HH  TYR A 235       4.203   0.563   3.932  1.00 95.72           H  
ATOM   3873  CZ  TYR A 235       4.667   0.541   2.066  1.00 95.72           C  
ATOM   3874  N   THR A 236      10.152   1.456  -3.037  1.00 94.69           N  
ATOM   3875  H   THR A 236      10.369   2.154  -2.340  1.00 94.69           H  
ATOM   3876  CA  THR A 236      10.979   1.472  -4.262  1.00 94.69           C  
ATOM   3877  HA  THR A 236      10.329   1.279  -5.115  1.00 94.69           H  
ATOM   3878  C   THR A 236      12.072   0.398  -4.302  1.00 94.69           C  
ATOM   3879  CB  THR A 236      11.610   2.854  -4.466  1.00 94.69           C  
ATOM   3880  HB  THR A 236      12.284   2.834  -5.323  1.00 94.69           H  
ATOM   3881  O   THR A 236      12.936   0.413  -5.174  1.00 94.69           O  
ATOM   3882  CG2 THR A 236      10.559   3.938  -4.701  1.00 94.69           C  
ATOM   3883 HG21 THR A 236       9.930   3.657  -5.546  1.00 94.69           H  
ATOM   3884 HG22 THR A 236       9.943   4.057  -3.810  1.00 94.69           H  
ATOM   3885 HG23 THR A 236      11.058   4.881  -4.925  1.00 94.69           H  
ATOM   3886  OG1 THR A 236      12.324   3.224  -3.305  1.00 94.69           O  
ATOM   3887  HG1 THR A 236      13.209   3.469  -3.585  1.00 94.69           H  
ATOM   3888  N   SER A 237      12.081  -0.523  -3.336  1.00 94.41           N  
ATOM   3889  H   SER A 237      11.304  -0.529  -2.690  1.00 94.41           H  
ATOM   3890  CA  SER A 237      12.986  -1.670  -3.308  1.00 94.41           C  
ATOM   3891  HA  SER A 237      13.676  -1.627  -4.151  1.00 94.41           H  
ATOM   3892  C   SER A 237      12.168  -2.945  -3.417  1.00 94.41           C  
ATOM   3893  CB  SER A 237      13.821  -1.671  -2.027  1.00 94.41           C  
ATOM   3894  HB2 SER A 237      14.454  -0.784  -2.006  1.00 94.41           H  
ATOM   3895  HB3 SER A 237      13.154  -1.650  -1.165  1.00 94.41           H  
ATOM   3896  O   SER A 237      11.393  -3.266  -2.521  1.00 94.41           O  
ATOM   3897  OG  SER A 237      14.632  -2.834  -1.961  1.00 94.41           O  
ATOM   3898  HG  SER A 237      14.513  -3.202  -1.082  1.00 94.41           H  
ATOM   3899  N   THR A 238      12.381  -3.696  -4.493  1.00 95.97           N  
ATOM   3900  H   THR A 238      12.977  -3.350  -5.231  1.00 95.97           H  
ATOM   3901  CA  THR A 238      11.766  -5.010  -4.720  1.00 95.97           C  
ATOM   3902  HA  THR A 238      10.794  -5.037  -4.226  1.00 95.97           H  
ATOM   3903  C   THR A 238      12.577  -6.161  -4.128  1.00 95.97           C  
ATOM   3904  CB  THR A 238      11.526  -5.234  -6.215  1.00 95.97           C  
ATOM   3905  HB  THR A 238      11.224  -6.269  -6.380  1.00 95.97           H  
ATOM   3906  O   THR A 238      12.200  -7.318  -4.266  1.00 95.97           O  
ATOM   3907  CG2 THR A 238      10.429  -4.308  -6.735  1.00 95.97           C  
ATOM   3908 HG21 THR A 238      10.187  -4.564  -7.767  1.00 95.97           H  
ATOM   3909 HG22 THR A 238      10.744  -3.267  -6.673  1.00 95.97           H  
ATOM   3910 HG23 THR A 238       9.519  -4.449  -6.152  1.00 95.97           H  
ATOM   3911  OG1 THR A 238      12.708  -4.946  -6.929  1.00 95.97           O  
ATOM   3912  HG1 THR A 238      12.463  -4.763  -7.839  1.00 95.97           H  
ATOM   3913  N   LYS A 239      13.680  -5.870  -3.424  1.00 95.36           N  
ATOM   3914  H   LYS A 239      13.936  -4.898  -3.330  1.00 95.36           H  
ATOM   3915  CA  LYS A 239      14.548  -6.904  -2.841  1.00 95.36           C  
ATOM   3916  HA  LYS A 239      14.926  -7.541  -3.641  1.00 95.36           H  
ATOM   3917  C   LYS A 239      13.802  -7.838  -1.890  1.00 95.36           C  
ATOM   3918  CB  LYS A 239      15.732  -6.266  -2.108  1.00 95.36           C  
ATOM   3919  HB2 LYS A 239      15.360  -5.566  -1.359  1.00 95.36           H  
ATOM   3920  HB3 LYS A 239      16.280  -7.055  -1.594  1.00 95.36           H  
ATOM   3921  O   LYS A 239      14.072  -9.030  -1.895  1.00 95.36           O  
ATOM   3922  CG  LYS A 239      16.695  -5.549  -3.062  1.00 95.36           C  
ATOM   3923  HG2 LYS A 239      17.061  -6.256  -3.806  1.00 95.36           H  
ATOM   3924  HG3 LYS A 239      16.180  -4.731  -3.567  1.00 95.36           H  
ATOM   3925  CD  LYS A 239      17.874  -4.992  -2.260  1.00 95.36           C  
ATOM   3926  HD2 LYS A 239      17.497  -4.285  -1.521  1.00 95.36           H  
ATOM   3927  HD3 LYS A 239      18.375  -5.813  -1.747  1.00 95.36           H  
ATOM   3928  CE  LYS A 239      18.865  -4.287  -3.189  1.00 95.36           C  
ATOM   3929  HE2 LYS A 239      19.220  -5.006  -3.926  1.00 95.36           H  
ATOM   3930  HE3 LYS A 239      18.338  -3.493  -3.719  1.00 95.36           H  
ATOM   3931  NZ  LYS A 239      20.002  -3.730  -2.414  1.00 95.36           N  
ATOM   3932  HZ1 LYS A 239      19.665  -3.064  -1.733  1.00 95.36           H  
ATOM   3933  HZ2 LYS A 239      20.479  -4.470  -1.919  1.00 95.36           H  
ATOM   3934  HZ3 LYS A 239      20.657  -3.265  -3.026  1.00 95.36           H  
ATOM   3935  N   GLU A 240      12.851  -7.307  -1.118  1.00 94.59           N  
ATOM   3936  H   GLU A 240      12.638  -6.324  -1.210  1.00 94.59           H  
ATOM   3937  CA  GLU A 240      12.116  -8.088  -0.113  1.00 94.59           C  
ATOM   3938  HA  GLU A 240      12.842  -8.602   0.517  1.00 94.59           H  
ATOM   3939  C   GLU A 240      11.244  -9.199  -0.714  1.00 94.59           C  
ATOM   3940  CB  GLU A 240      11.302  -7.155   0.809  1.00 94.59           C  
ATOM   3941  HB2 GLU A 240      11.990  -6.440   1.260  1.00 94.59           H  
ATOM   3942  HB3 GLU A 240      10.892  -7.765   1.614  1.00 94.59           H  
ATOM   3943  O   GLU A 240      10.960 -10.178  -0.034  1.00 94.59           O  
ATOM   3944  CG  GLU A 240      10.151  -6.368   0.143  1.00 94.59           C  
ATOM   3945  HG2 GLU A 240       9.499  -7.061  -0.388  1.00 94.59           H  
ATOM   3946  HG3 GLU A 240      10.580  -5.685  -0.590  1.00 94.59           H  
ATOM   3947  CD  GLU A 240       9.297  -5.562   1.152  1.00 94.59           C  
ATOM   3948  OE1 GLU A 240       8.349  -4.846   0.746  1.00 94.59           O  
ATOM   3949  OE2 GLU A 240       9.554  -5.625   2.376  1.00 94.59           O  
ATOM   3950  N   VAL A 241      10.845  -9.089  -1.987  1.00 96.21           N  
ATOM   3951  H   VAL A 241      11.159  -8.304  -2.539  1.00 96.21           H  
ATOM   3952  CA  VAL A 241      10.012 -10.115  -2.633  1.00 96.21           C  
ATOM   3953  HA  VAL A 241       9.479 -10.653  -1.849  1.00 96.21           H  
ATOM   3954  C   VAL A 241      10.811 -11.182  -3.375  1.00 96.21           C  
ATOM   3955  CB  VAL A 241       8.921  -9.520  -3.538  1.00 96.21           C  
ATOM   3956  HB  VAL A 241       8.352 -10.349  -3.959  1.00 96.21           H  
ATOM   3957  O   VAL A 241      10.229 -12.169  -3.811  1.00 96.21           O  
ATOM   3958  CG1 VAL A 241       7.946  -8.663  -2.725  1.00 96.21           C  
ATOM   3959 HG11 VAL A 241       7.532  -9.260  -1.913  1.00 96.21           H  
ATOM   3960 HG12 VAL A 241       7.132  -8.328  -3.369  1.00 96.21           H  
ATOM   3961 HG13 VAL A 241       8.459  -7.799  -2.302  1.00 96.21           H  
ATOM   3962  CG2 VAL A 241       9.456  -8.696  -4.710  1.00 96.21           C  
ATOM   3963 HG21 VAL A 241      10.267  -9.225  -5.210  1.00 96.21           H  
ATOM   3964 HG22 VAL A 241       9.805  -7.727  -4.353  1.00 96.21           H  
ATOM   3965 HG23 VAL A 241       8.651  -8.538  -5.428  1.00 96.21           H  
ATOM   3966  N   LEU A 242      12.131 -11.018  -3.526  1.00 95.30           N  
ATOM   3967  H   LEU A 242      12.582 -10.233  -3.078  1.00 95.30           H  
ATOM   3968  CA  LEU A 242      12.948 -11.967  -4.288  1.00 95.30           C  
ATOM   3969  HA  LEU A 242      12.498 -12.104  -5.272  1.00 95.30           H  
ATOM   3970  C   LEU A 242      12.967 -13.352  -3.634  1.00 95.30           C  
ATOM   3971  CB  LEU A 242      14.375 -11.420  -4.453  1.00 95.30           C  
ATOM   3972  HB2 LEU A 242      14.987 -12.187  -4.929  1.00 95.30           H  
ATOM   3973  HB3 LEU A 242      14.792 -11.239  -3.462  1.00 95.30           H  
ATOM   3974  O   LEU A 242      12.921 -14.353  -4.342  1.00 95.30           O  
ATOM   3975  CG  LEU A 242      14.476 -10.129  -5.284  1.00 95.30           C  
ATOM   3976  HG  LEU A 242      13.867  -9.349  -4.826  1.00 95.30           H  
ATOM   3977  CD1 LEU A 242      15.930  -9.662  -5.286  1.00 95.30           C  
ATOM   3978 HD11 LEU A 242      16.570 -10.461  -5.660  1.00 95.30           H  
ATOM   3979 HD12 LEU A 242      16.044  -8.778  -5.914  1.00 95.30           H  
ATOM   3980 HD13 LEU A 242      16.235  -9.427  -4.266  1.00 95.30           H  
ATOM   3981  CD2 LEU A 242      14.026 -10.313  -6.735  1.00 95.30           C  
ATOM   3982 HD21 LEU A 242      14.176  -9.381  -7.280  1.00 95.30           H  
ATOM   3983 HD22 LEU A 242      14.606 -11.103  -7.211  1.00 95.30           H  
ATOM   3984 HD23 LEU A 242      12.965 -10.561  -6.771  1.00 95.30           H  
ATOM   3985  N   ASP A 243      12.995 -13.411  -2.305  1.00 93.03           N  
ATOM   3986  H   ASP A 243      13.059 -12.545  -1.789  1.00 93.03           H  
ATOM   3987  CA  ASP A 243      12.989 -14.658  -1.527  1.00 93.03           C  
ATOM   3988  HA  ASP A 243      13.186 -15.498  -2.194  1.00 93.03           H  
ATOM   3989  C   ASP A 243      11.615 -14.957  -0.897  1.00 93.03           C  
ATOM   3990  CB  ASP A 243      14.141 -14.622  -0.509  1.00 93.03           C  
ATOM   3991  HB2 ASP A 243      13.963 -13.816   0.203  1.00 93.03           H  
ATOM   3992  HB3 ASP A 243      14.168 -15.565   0.038  1.00 93.03           H  
ATOM   3993  O   ASP A 243      11.480 -15.855  -0.069  1.00 93.03           O  
ATOM   3994  CG  ASP A 243      15.498 -14.420  -1.197  1.00 93.03           C  
ATOM   3995  OD1 ASP A 243      15.746 -15.096  -2.230  1.00 93.03           O  
ATOM   3996  OD2 ASP A 243      16.264 -13.543  -0.746  1.00 93.03           O  
ATOM   3997  N   ALA A 244      10.583 -14.208  -1.294  1.00 95.53           N  
ATOM   3998  H   ALA A 244      10.734 -13.558  -2.051  1.00 95.53           H  
ATOM   3999  CA  ALA A 244       9.224 -14.373  -0.799  1.00 95.53           C  
ATOM   4000  HA  ALA A 244       9.270 -14.640   0.257  1.00 95.53           H  
ATOM   4001  C   ALA A 244       8.473 -15.499  -1.529  1.00 95.53           C  
ATOM   4002  CB  ALA A 244       8.506 -13.025  -0.910  1.00 95.53           C  
ATOM   4003  HB1 ALA A 244       8.450 -12.725  -1.956  1.00 95.53           H  
ATOM   4004  HB2 ALA A 244       9.057 -12.278  -0.338  1.00 95.53           H  
ATOM   4005  HB3 ALA A 244       7.495 -13.098  -0.509  1.00 95.53           H  
ATOM   4006  O   ALA A 244       8.857 -15.952  -2.607  1.00 95.53           O  
ATOM   4007  N   THR A 245       7.342 -15.922  -0.962  1.00 95.88           N  
ATOM   4008  H   THR A 245       7.026 -15.463  -0.120  1.00 95.88           H  
ATOM   4009  CA  THR A 245       6.448 -16.883  -1.621  1.00 95.88           C  
ATOM   4010  HA  THR A 245       7.042 -17.617  -2.166  1.00 95.88           H  
ATOM   4011  C   THR A 245       5.542 -16.155  -2.612  1.00 95.88           C  
ATOM   4012  CB  THR A 245       5.610 -17.640  -0.585  1.00 95.88           C  
ATOM   4013  HB  THR A 245       4.988 -16.931  -0.039  1.00 95.88           H  
ATOM   4014  O   THR A 245       4.757 -15.294  -2.207  1.00 95.88           O  
ATOM   4015  CG2 THR A 245       4.720 -18.714  -1.208  1.00 95.88           C  
ATOM   4016 HG21 THR A 245       5.323 -19.403  -1.799  1.00 95.88           H  
ATOM   4017 HG22 THR A 245       3.963 -18.258  -1.847  1.00 95.88           H  
ATOM   4018 HG23 THR A 245       4.219 -19.273  -0.418  1.00 95.88           H  
ATOM   4019  OG1 THR A 245       6.458 -18.289   0.331  1.00 95.88           O  
ATOM   4020  HG1 THR A 245       7.292 -17.813   0.352  1.00 95.88           H  
ATOM   4021  N   LEU A 246       5.613 -16.510  -3.897  1.00 94.50           N  
ATOM   4022  H   LEU A 246       6.286 -17.211  -4.171  1.00 94.50           H  
ATOM   4023  CA  LEU A 246       4.656 -16.047  -4.904  1.00 94.50           C  
ATOM   4024  HA  LEU A 246       4.544 -14.967  -4.807  1.00 94.50           H  
ATOM   4025  C   LEU A 246       3.294 -16.710  -4.653  1.00 94.50           C  
ATOM   4026  CB  LEU A 246       5.206 -16.359  -6.310  1.00 94.50           C  
ATOM   4027  HB2 LEU A 246       5.377 -17.434  -6.379  1.00 94.50           H  
ATOM   4028  HB3 LEU A 246       6.166 -15.858  -6.430  1.00 94.50           H  
ATOM   4029  O   LEU A 246       3.178 -17.933  -4.666  1.00 94.50           O  
ATOM   4030  CG  LEU A 246       4.278 -15.949  -7.472  1.00 94.50           C  
ATOM   4031  HG  LEU A 246       3.312 -16.443  -7.367  1.00 94.50           H  
ATOM   4032  CD1 LEU A 246       4.054 -14.436  -7.537  1.00 94.50           C  
ATOM   4033 HD11 LEU A 246       3.436 -14.200  -8.403  1.00 94.50           H  
ATOM   4034 HD12 LEU A 246       3.529 -14.098  -6.644  1.00 94.50           H  
ATOM   4035 HD13 LEU A 246       5.011 -13.920  -7.612  1.00 94.50           H  
ATOM   4036  CD2 LEU A 246       4.899 -16.382  -8.800  1.00 94.50           C  
ATOM   4037 HD21 LEU A 246       5.872 -15.912  -8.938  1.00 94.50           H  
ATOM   4038 HD22 LEU A 246       5.024 -17.465  -8.800  1.00 94.50           H  
ATOM   4039 HD23 LEU A 246       4.237 -16.117  -9.625  1.00 94.50           H  
ATOM   4040  N   ILE A 247       2.259 -15.903  -4.426  1.00 91.73           N  
ATOM   4041  H   ILE A 247       2.410 -14.905  -4.468  1.00 91.73           H  
ATOM   4042  CA  ILE A 247       0.877 -16.374  -4.354  1.00 91.73           C  
ATOM   4043  HA  ILE A 247       0.871 -17.418  -4.040  1.00 91.73           H  
ATOM   4044  C   ILE A 247       0.289 -16.293  -5.758  1.00 91.73           C  
ATOM   4045  CB  ILE A 247       0.037 -15.579  -3.328  1.00 91.73           C  
ATOM   4046  HB  ILE A 247       0.046 -14.527  -3.610  1.00 91.73           H  
ATOM   4047  O   ILE A 247       0.061 -15.205  -6.291  1.00 91.73           O  
ATOM   4048  CG1 ILE A 247       0.616 -15.720  -1.902  1.00 91.73           C  
ATOM   4049 HG12 ILE A 247       1.673 -15.454  -1.902  1.00 91.73           H  
ATOM   4050 HG13 ILE A 247       0.539 -16.764  -1.598  1.00 91.73           H  
ATOM   4051  CG2 ILE A 247      -1.420 -16.098  -3.352  1.00 91.73           C  
ATOM   4052 HG21 ILE A 247      -2.080 -15.469  -2.754  1.00 91.73           H  
ATOM   4053 HG22 ILE A 247      -1.463 -17.124  -2.985  1.00 91.73           H  
ATOM   4054 HG23 ILE A 247      -1.828 -16.083  -4.363  1.00 91.73           H  
ATOM   4055  CD1 ILE A 247      -0.082 -14.846  -0.846  1.00 91.73           C  
ATOM   4056 HD11 ILE A 247       0.271 -13.818  -0.927  1.00 91.73           H  
ATOM   4057 HD12 ILE A 247      -1.167 -14.863  -0.949  1.00 91.73           H  
ATOM   4058 HD13 ILE A 247       0.139 -15.239   0.146  1.00 91.73           H  
ATOM   4059  N   HIS A 248      -0.019 -17.453  -6.327  1.00 82.52           N  
ATOM   4060  H   HIS A 248       0.220 -18.313  -5.854  1.00 82.52           H  
ATOM   4061  CA  HIS A 248      -0.835 -17.543  -7.528  1.00 82.52           C  
ATOM   4062  HA  HIS A 248      -0.517 -16.782  -8.241  1.00 82.52           H  
ATOM   4063  C   HIS A 248      -2.290 -17.260  -7.150  1.00 82.52           C  
ATOM   4064  CB  HIS A 248      -0.626 -18.911  -8.186  1.00 82.52           C  
ATOM   4065  HB2 HIS A 248      -0.821 -19.705  -7.465  1.00 82.52           H  
ATOM   4066  HB3 HIS A 248      -1.337 -19.024  -9.006  1.00 82.52           H  
ATOM   4067  O   HIS A 248      -3.005 -18.133  -6.669  1.00 82.52           O  
ATOM   4068  CG  HIS A 248       0.769 -19.060  -8.736  1.00 82.52           C  
ATOM   4069  CD2 HIS A 248       1.859 -19.584  -8.092  1.00 82.52           C  
ATOM   4070  HD2 HIS A 248       1.874 -19.992  -7.093  1.00 82.52           H  
ATOM   4071  ND1 HIS A 248       1.195 -18.638  -9.975  1.00 82.52           N  
ATOM   4072  HD1 HIS A 248       0.605 -18.284 -10.715  1.00 82.52           H  
ATOM   4073  CE1 HIS A 248       2.506 -18.910 -10.078  1.00 82.52           C  
ATOM   4074  HE1 HIS A 248       3.113 -18.728 -10.953  1.00 82.52           H  
ATOM   4075  NE2 HIS A 248       2.958 -19.473  -8.950  1.00 82.52           N  
ATOM   4076  N   GLN A 249      -2.712 -16.006  -7.304  1.00 68.11           N  
ATOM   4077  H   GLN A 249      -2.063 -15.316  -7.654  1.00 68.11           H  
ATOM   4078  CA  GLN A 249      -4.124 -15.650  -7.239  1.00 68.11           C  
ATOM   4079  HA  GLN A 249      -4.637 -16.298  -6.527  1.00 68.11           H  
ATOM   4080  C   GLN A 249      -4.728 -15.889  -8.617  1.00 68.11           C  
ATOM   4081  CB  GLN A 249      -4.308 -14.195  -6.786  1.00 68.11           C  
ATOM   4082  HB2 GLN A 249      -3.811 -13.525  -7.488  1.00 68.11           H  
ATOM   4083  HB3 GLN A 249      -5.374 -13.966  -6.785  1.00 68.11           H  
ATOM   4084  O   GLN A 249      -4.183 -15.410  -9.615  1.00 68.11           O  
ATOM   4085  CG  GLN A 249      -3.748 -13.966  -5.377  1.00 68.11           C  
ATOM   4086  HG2 GLN A 249      -4.140 -14.733  -4.708  1.00 68.11           H  
ATOM   4087  HG3 GLN A 249      -2.661 -14.044  -5.397  1.00 68.11           H  
ATOM   4088  CD  GLN A 249      -4.114 -12.592  -4.840  1.00 68.11           C  
ATOM   4089  NE2 GLN A 249      -4.761 -12.510  -3.699  1.00 68.11           N  
ATOM   4090 HE21 GLN A 249      -5.106 -11.584  -3.493  1.00 68.11           H  
ATOM   4091 HE22 GLN A 249      -5.178 -13.343  -3.308  1.00 68.11           H  
ATOM   4092  OE1 GLN A 249      -3.823 -11.560  -5.411  1.00 68.11           O  
ATOM   4093  N   SER A 250      -5.838 -16.618  -8.690  1.00 59.32           N  
ATOM   4094  H   SER A 250      -6.273 -16.986  -7.856  1.00 59.32           H  
ATOM   4095  CA  SER A 250      -6.605 -16.624  -9.927  1.00 59.32           C  
ATOM   4096  HA  SER A 250      -5.936 -16.879 -10.748  1.00 59.32           H  
ATOM   4097  C   SER A 250      -7.172 -15.226 -10.177  1.00 59.32           C  
ATOM   4098  CB  SER A 250      -7.708 -17.672  -9.896  1.00 59.32           C  
ATOM   4099  HB2 SER A 250      -7.316 -18.620  -9.529  1.00 59.32           H  
ATOM   4100  HB3 SER A 250      -8.102 -17.820 -10.901  1.00 59.32           H  
ATOM   4101  O   SER A 250      -7.439 -14.460  -9.247  1.00 59.32           O  
ATOM   4102  OG  SER A 250      -8.743 -17.222  -9.068  1.00 59.32           O  
ATOM   4103  HG  SER A 250      -9.400 -17.920  -9.116  1.00 59.32           H  
ATOM   4104  N   ILE A 251      -7.373 -14.896 -11.450  1.00 52.43           N  
ATOM   4105  H   ILE A 251      -7.134 -15.571 -12.162  1.00 52.43           H  
ATOM   4106  CA  ILE A 251      -7.966 -13.618 -11.870  1.00 52.43           C  
ATOM   4107  HA  ILE A 251      -7.364 -12.802 -11.471  1.00 52.43           H  
ATOM   4108  C   ILE A 251      -9.384 -13.457 -11.287  1.00 52.43           C  
ATOM   4109  CB  ILE A 251      -7.944 -13.545 -13.418  1.00 52.43           C  
ATOM   4110  HB  ILE A 251      -8.484 -14.407 -13.809  1.00 52.43           H  
ATOM   4111  O   ILE A 251      -9.834 -12.340 -11.050  1.00 52.43           O  
ATOM   4112  CG1 ILE A 251      -6.483 -13.603 -13.937  1.00 52.43           C  
ATOM   4113 HG12 ILE A 251      -5.947 -12.714 -13.605  1.00 52.43           H  
ATOM   4114 HG13 ILE A 251      -5.976 -14.472 -13.517  1.00 52.43           H  
ATOM   4115  CG2 ILE A 251      -8.643 -12.274 -13.935  1.00 52.43           C  
ATOM   4116 HG21 ILE A 251      -9.691 -12.270 -13.639  1.00 52.43           H  
ATOM   4117 HG22 ILE A 251      -8.157 -11.387 -13.529  1.00 52.43           H  
ATOM   4118 HG23 ILE A 251      -8.624 -12.238 -15.025  1.00 52.43           H  
ATOM   4119  CD1 ILE A 251      -6.354 -13.722 -15.461  1.00 52.43           C  
ATOM   4120 HD11 ILE A 251      -6.671 -12.800 -15.948  1.00 52.43           H  
ATOM   4121 HD12 ILE A 251      -6.958 -14.555 -15.821  1.00 52.43           H  
ATOM   4122 HD13 ILE A 251      -5.310 -13.904 -15.718  1.00 52.43           H  
ATOM   4123  N   THR A 252     -10.069 -14.570 -11.018  1.00 61.45           N  
ATOM   4124  H   THR A 252      -9.633 -15.463 -11.202  1.00 61.45           H  
ATOM   4125  CA  THR A 252     -11.438 -14.632 -10.490  1.00 61.45           C  
ATOM   4126  HA  THR A 252     -11.977 -13.727 -10.770  1.00 61.45           H  
ATOM   4127  C   THR A 252     -11.509 -14.735  -8.961  1.00 61.45           C  
ATOM   4128  CB  THR A 252     -12.165 -15.836 -11.113  1.00 61.45           C  
ATOM   4129  HB  THR A 252     -13.165 -15.925 -10.689  1.00 61.45           H  
ATOM   4130  O   THR A 252     -12.602 -14.698  -8.406  1.00 61.45           O  
ATOM   4131  CG2 THR A 252     -12.279 -15.717 -12.635  1.00 61.45           C  
ATOM   4132 HG21 THR A 252     -12.773 -14.781 -12.894  1.00 61.45           H  
ATOM   4133 HG22 THR A 252     -12.875 -16.545 -13.018  1.00 61.45           H  
ATOM   4134 HG23 THR A 252     -11.295 -15.751 -13.101  1.00 61.45           H  
ATOM   4135  OG1 THR A 252     -11.425 -17.003 -10.834  1.00 61.45           O  
ATOM   4136  HG1 THR A 252     -11.767 -17.719 -11.374  1.00 61.45           H  
ATOM   4137  N   GLY A 253     -10.381 -14.908  -8.261  1.00 54.73           N  
ATOM   4138  H   GLY A 253      -9.508 -14.947  -8.767  1.00 54.73           H  
ATOM   4139  CA  GLY A 253     -10.352 -15.258  -6.833  1.00 54.73           C  
ATOM   4140  HA2 GLY A 253      -9.336 -15.126  -6.463  1.00 54.73           H  
ATOM   4141  HA3 GLY A 253     -11.014 -14.583  -6.290  1.00 54.73           H  
ATOM   4142  C   GLY A 253     -10.789 -16.698  -6.514  1.00 54.73           C  
ATOM   4143  O   GLY A 253     -10.664 -17.130  -5.370  1.00 54.73           O  
ATOM   4144  N   LEU A 254     -11.258 -17.456  -7.509  1.00 48.78           N  
ATOM   4145  H   LEU A 254     -11.325 -17.033  -8.423  1.00 48.78           H  
ATOM   4146  CA  LEU A 254     -11.592 -18.877  -7.419  1.00 48.78           C  
ATOM   4147  HA  LEU A 254     -11.731 -19.169  -6.378  1.00 48.78           H  
ATOM   4148  C   LEU A 254     -10.433 -19.684  -8.002  1.00 48.78           C  
ATOM   4149  CB  LEU A 254     -12.896 -19.127  -8.200  1.00 48.78           C  
ATOM   4150  HB2 LEU A 254     -13.117 -20.194  -8.188  1.00 48.78           H  
ATOM   4151  HB3 LEU A 254     -12.734 -18.842  -9.240  1.00 48.78           H  
ATOM   4152  O   LEU A 254     -10.061 -19.447  -9.149  1.00 48.78           O  
ATOM   4153  CG  LEU A 254     -14.115 -18.354  -7.662  1.00 48.78           C  
ATOM   4154  HG  LEU A 254     -13.875 -17.296  -7.563  1.00 48.78           H  
ATOM   4155  CD1 LEU A 254     -15.284 -18.471  -8.639  1.00 48.78           C  
ATOM   4156 HD11 LEU A 254     -14.997 -18.054  -9.604  1.00 48.78           H  
ATOM   4157 HD12 LEU A 254     -16.140 -17.915  -8.257  1.00 48.78           H  
ATOM   4158 HD13 LEU A 254     -15.560 -19.518  -8.769  1.00 48.78           H  
ATOM   4159  CD2 LEU A 254     -14.558 -18.891  -6.300  1.00 48.78           C  
ATOM   4160 HD21 LEU A 254     -15.449 -18.355  -5.970  1.00 48.78           H  
ATOM   4161 HD22 LEU A 254     -13.772 -18.730  -5.562  1.00 48.78           H  
ATOM   4162 HD23 LEU A 254     -14.784 -19.955  -6.370  1.00 48.78           H  
ATOM   4163  N   TYR A 255      -9.825 -20.594  -7.237  1.00 46.21           N  
ATOM   4164  H   TYR A 255     -10.192 -20.786  -6.316  1.00 46.21           H  
ATOM   4165  CA  TYR A 255      -8.878 -21.548  -7.822  1.00 46.21           C  
ATOM   4166  HA  TYR A 255      -8.026 -21.019  -8.249  1.00 46.21           H  
ATOM   4167  C   TYR A 255      -9.599 -22.295  -8.948  1.00 46.21           C  
ATOM   4168  CB  TYR A 255      -8.370 -22.543  -6.762  1.00 46.21           C  
ATOM   4169  HB2 TYR A 255      -9.194 -22.840  -6.114  1.00 46.21           H  
ATOM   4170  HB3 TYR A 255      -8.039 -23.445  -7.276  1.00 46.21           H  
ATOM   4171  O   TYR A 255     -10.582 -22.981  -8.681  1.00 46.21           O  
ATOM   4172  CG  TYR A 255      -7.208 -22.047  -5.920  1.00 46.21           C  
ATOM   4173  CD1 TYR A 255      -5.888 -22.336  -6.320  1.00 46.21           C  
ATOM   4174  HD1 TYR A 255      -5.714 -22.899  -7.225  1.00 46.21           H  
ATOM   4175  CD2 TYR A 255      -7.438 -21.323  -4.735  1.00 46.21           C  
ATOM   4176  HD2 TYR A 255      -8.452 -21.110  -4.429  1.00 46.21           H  
ATOM   4177  CE1 TYR A 255      -4.799 -21.904  -5.539  1.00 46.21           C  
ATOM   4178  HE1 TYR A 255      -3.787 -22.125  -5.842  1.00 46.21           H  
ATOM   4179  CE2 TYR A 255      -6.353 -20.892  -3.948  1.00 46.21           C  
ATOM   4180  HE2 TYR A 255      -6.539 -20.343  -3.036  1.00 46.21           H  
ATOM   4181  OH  TYR A 255      -3.985 -20.778  -3.580  1.00 46.21           O  
ATOM   4182  HH  TYR A 255      -4.305 -20.341  -2.787  1.00 46.21           H  
ATOM   4183  CZ  TYR A 255      -5.030 -21.185  -4.349  1.00 46.21           C  
ATOM   4184  N   GLU A 256      -9.136 -22.152 -10.188  1.00 43.26           N  
ATOM   4185  H   GLU A 256      -8.359 -21.535 -10.375  1.00 43.26           H  
ATOM   4186  CA  GLU A 256      -9.456 -23.149 -11.206  1.00 43.26           C  
ATOM   4187  HA  GLU A 256     -10.508 -23.427 -11.145  1.00 43.26           H  
ATOM   4188  C   GLU A 256      -8.623 -24.383 -10.849  1.00 43.26           C  
ATOM   4189  CB  GLU A 256      -9.202 -22.616 -12.629  1.00 43.26           C  
ATOM   4190  HB2 GLU A 256      -8.194 -22.205 -12.694  1.00 43.26           H  
ATOM   4191  HB3 GLU A 256      -9.291 -23.450 -13.326  1.00 43.26           H  
ATOM   4192  O   GLU A 256      -7.394 -24.359 -10.934  1.00 43.26           O  
ATOM   4193  CG  GLU A 256     -10.234 -21.538 -13.016  1.00 43.26           C  
ATOM   4194  HG2 GLU A 256     -11.233 -21.944 -12.858  1.00 43.26           H  
ATOM   4195  HG3 GLU A 256     -10.114 -20.687 -12.346  1.00 43.26           H  
ATOM   4196  CD  GLU A 256     -10.129 -21.039 -14.471  1.00 43.26           C  
ATOM   4197  OE1 GLU A 256     -10.926 -20.133 -14.813  1.00 43.26           O  
ATOM   4198  OE2 GLU A 256      -9.236 -21.498 -15.217  1.00 43.26           O  
ATOM   4199  N   THR A 257      -9.294 -25.393 -10.296  1.00 41.74           N  
ATOM   4200  H   THR A 257     -10.292 -25.290 -10.182  1.00 41.74           H  
ATOM   4201  CA  THR A 257      -8.786 -26.765 -10.173  1.00 41.74           C  
ATOM   4202  HA  THR A 257      -7.767 -26.765  -9.788  1.00 41.74           H  
ATOM   4203  C   THR A 257      -8.752 -27.437 -11.531  1.00 41.74           C  
ATOM   4204  CB  THR A 257      -9.683 -27.612  -9.273  1.00 41.74           C  
ATOM   4205  HB  THR A 257      -9.379 -28.656  -9.345  1.00 41.74           H  
ATOM   4206  O   THR A 257      -9.760 -27.269 -12.258  1.00 41.74           O  
ATOM   4207  CG2 THR A 257      -9.619 -27.182  -7.809  1.00 41.74           C  
ATOM   4208 HG21 THR A 257      -8.583 -27.198  -7.470  1.00 41.74           H  
ATOM   4209 HG22 THR A 257     -10.203 -27.877  -7.206  1.00 41.74           H  
ATOM   4210 HG23 THR A 257     -10.026 -26.177  -7.702  1.00 41.74           H  
ATOM   4211  OG1 THR A 257     -11.004 -27.476  -9.737  1.00 41.74           O  
ATOM   4212  HG1 THR A 257     -10.899 -27.456 -10.691  1.00 41.74           H  
ATOM   4213  OXT THR A 257      -7.774 -28.176 -11.752  1.00 41.74           O  
TER    4214      THR A 257                                                       
END   
