# Supplementary material for: Computational design of novel Cas9 PAM-interacting domains using evolution-based modelling and structural quality assessment
Source: PLoS Comput Biol. 2023 Nov 17;19(11):e1011621. doi: 10.1371/journal.pcbi.1011621 (PMC10729993; doi:10.1371/journal.pcbi.1011621)
Supplement: S1 File — This file contains the experimentally tested sequences in a zip format. It includes Fasta files, AlphaFold Prediction with PDB file, pLDDT, and more. (ZIP) [file pcbi.1011621.s001.zip › pdb/dgfx_56_relaxed_rank_1_model_3.pdb]

ATOM      1  N   THR A   1      -1.372  10.460 -23.790  1.00 42.36           N  
ATOM      2  H   THR A   1      -1.821  10.164 -24.645  1.00 42.36           H  
ATOM      3  H2  THR A   1      -1.729  11.377 -23.562  1.00 42.36           H  
ATOM      4  H3  THR A   1      -1.585   9.823 -23.036  1.00 42.36           H  
ATOM      5  CA  THR A   1       0.087  10.595 -23.993  1.00 42.36           C  
ATOM      6  HA  THR A   1       0.525   9.647 -24.306  1.00 42.36           H  
ATOM      7  C   THR A   1       0.710  11.003 -22.668  1.00 42.36           C  
ATOM      8  CB  THR A   1       0.360  11.647 -25.076  1.00 42.36           C  
ATOM      9  HB  THR A   1       1.374  12.036 -24.984  1.00 42.36           H  
ATOM     10  O   THR A   1       0.501  12.119 -22.226  1.00 42.36           O  
ATOM     11  CG2 THR A   1       0.154  11.057 -26.469  1.00 42.36           C  
ATOM     12 HG21 THR A   1      -0.876  10.729 -26.610  1.00 42.36           H  
ATOM     13 HG22 THR A   1       0.381  11.816 -27.218  1.00 42.36           H  
ATOM     14 HG23 THR A   1       0.830  10.216 -26.622  1.00 42.36           H  
ATOM     15  OG1 THR A   1      -0.584  12.680 -24.950  1.00 42.36           O  
ATOM     16  HG1 THR A   1      -0.232  13.471 -25.364  1.00 42.36           H  
ATOM     17  N   GLY A   2       1.357  10.080 -21.949  1.00 56.97           N  
ATOM     18  H   GLY A   2       1.566   9.179 -22.353  1.00 56.97           H  
ATOM     19  CA  GLY A   2       2.085  10.429 -20.720  1.00 56.97           C  
ATOM     20  HA2 GLY A   2       2.234   9.541 -20.106  1.00 56.97           H  
ATOM     21  HA3 GLY A   2       1.522  11.160 -20.140  1.00 56.97           H  
ATOM     22  C   GLY A   2       3.455  11.009 -21.072  1.00 56.97           C  
ATOM     23  O   GLY A   2       4.077  10.525 -22.016  1.00 56.97           O  
ATOM     24  N   GLY A   3       3.913  12.035 -20.350  1.00 70.20           N  
ATOM     25  H   GLY A   3       3.331  12.436 -19.629  1.00 70.20           H  
ATOM     26  CA  GLY A   3       5.230  12.635 -20.575  1.00 70.20           C  
ATOM     27  HA2 GLY A   3       5.405  13.424 -19.844  1.00 70.20           H  
ATOM     28  HA3 GLY A   3       5.248  13.084 -21.568  1.00 70.20           H  
ATOM     29  C   GLY A   3       6.365  11.609 -20.466  1.00 70.20           C  
ATOM     30  O   GLY A   3       6.322  10.700 -19.633  1.00 70.20           O  
ATOM     31  N   PHE A   4       7.397  11.757 -21.301  1.00 78.42           N  
ATOM     32  H   PHE A   4       7.348  12.489 -21.996  1.00 78.42           H  
ATOM     33  CA  PHE A   4       8.575  10.875 -21.324  1.00 78.42           C  
ATOM     34  HA  PHE A   4       8.247   9.846 -21.473  1.00 78.42           H  
ATOM     35  C   PHE A   4       9.393  10.912 -20.026  1.00 78.42           C  
ATOM     36  CB  PHE A   4       9.472  11.287 -22.497  1.00 78.42           C  
ATOM     37  HB2 PHE A   4      10.387  10.695 -22.459  1.00 78.42           H  
ATOM     38  HB3 PHE A   4       9.760  12.332 -22.381  1.00 78.42           H  
ATOM     39  O   PHE A   4      10.101   9.958 -19.701  1.00 78.42           O  
ATOM     40  CG  PHE A   4       8.838  11.083 -23.857  1.00 78.42           C  
ATOM     41  CD1 PHE A   4       8.701   9.781 -24.369  1.00 78.42           C  
ATOM     42  HD1 PHE A   4       9.084   8.944 -23.805  1.00 78.42           H  
ATOM     43  CD2 PHE A   4       8.400  12.183 -24.618  1.00 78.42           C  
ATOM     44  HD2 PHE A   4       8.522  13.189 -24.244  1.00 78.42           H  
ATOM     45  CE1 PHE A   4       8.120   9.574 -25.632  1.00 78.42           C  
ATOM     46  HE1 PHE A   4       8.043   8.577 -26.040  1.00 78.42           H  
ATOM     47  CE2 PHE A   4       7.818  11.975 -25.881  1.00 78.42           C  
ATOM     48  HE2 PHE A   4       7.492  12.820 -26.470  1.00 78.42           H  
ATOM     49  CZ  PHE A   4       7.674  10.671 -26.386  1.00 78.42           C  
ATOM     50  HZ  PHE A   4       7.242  10.517 -27.363  1.00 78.42           H  
ATOM     51  N   SER A   5       9.274  12.001 -19.274  1.00 78.95           N  
ATOM     52  H   SER A   5       8.676  12.744 -19.607  1.00 78.95           H  
ATOM     53  CA  SER A   5       9.930  12.240 -17.994  1.00 78.95           C  
ATOM     54  HA  SER A   5      10.171  11.287 -17.521  1.00 78.95           H  
ATOM     55  C   SER A   5       8.997  12.994 -17.057  1.00 78.95           C  
ATOM     56  CB  SER A   5      11.228  13.029 -18.210  1.00 78.95           C  
ATOM     57  HB2 SER A   5      11.664  13.296 -17.247  1.00 78.95           H  
ATOM     58  HB3 SER A   5      11.934  12.393 -18.743  1.00 78.95           H  
ATOM     59  O   SER A   5       8.061  13.658 -17.503  1.00 78.95           O  
ATOM     60  OG  SER A   5      11.012  14.198 -18.979  1.00 78.95           O  
ATOM     61  HG  SER A   5      10.470  14.825 -18.494  1.00 78.95           H  
ATOM     62  N   LYS A   6       9.279  12.946 -15.753  1.00 74.83           N  
ATOM     63  H   LYS A   6      10.068  12.392 -15.455  1.00 74.83           H  
ATOM     64  CA  LYS A   6       8.642  13.860 -14.801  1.00 74.83           C  
ATOM     65  HA  LYS A   6       7.559  13.774 -14.893  1.00 74.83           H  
ATOM     66  C   LYS A   6       9.036  15.292 -15.148  1.00 74.83           C  
ATOM     67  CB  LYS A   6       9.058  13.535 -13.368  1.00 74.83           C  
ATOM     68  HB2 LYS A   6       8.652  14.303 -12.709  1.00 74.83           H  
ATOM     69  HB3 LYS A   6      10.146  13.563 -13.298  1.00 74.83           H  
ATOM     70  O   LYS A   6      10.218  15.621 -15.154  1.00 74.83           O  
ATOM     71  CG  LYS A   6       8.551  12.165 -12.910  1.00 74.83           C  
ATOM     72  HG2 LYS A   6       9.038  11.384 -13.494  1.00 74.83           H  
ATOM     73  HG3 LYS A   6       7.470  12.097 -13.034  1.00 74.83           H  
ATOM     74  CD  LYS A   6       8.916  12.012 -11.437  1.00 74.83           C  
ATOM     75  HD2 LYS A   6       9.956  12.313 -11.318  1.00 74.83           H  
ATOM     76  HD3 LYS A   6       8.300  12.676 -10.830  1.00 74.83           H  
ATOM     77  CE  LYS A   6       8.754  10.571 -10.972  1.00 74.83           C  
ATOM     78  HE2 LYS A   6       9.073   9.914 -11.782  1.00 74.83           H  
ATOM     79  HE3 LYS A   6       7.706  10.373 -10.745  1.00 74.83           H  
ATOM     80  NZ  LYS A   6       9.629  10.360  -9.800  1.00 74.83           N  
ATOM     81  HZ1 LYS A   6       9.407  11.016  -9.065  1.00 74.83           H  
ATOM     82  HZ2 LYS A   6       9.592   9.405  -9.472  1.00 74.83           H  
ATOM     83  HZ3 LYS A   6      10.574  10.566 -10.089  1.00 74.83           H  
ATOM     84  N   GLU A   7       8.044  16.135 -15.408  1.00 74.56           N  
ATOM     85  H   GLU A   7       7.108  15.763 -15.477  1.00 74.56           H  
ATOM     86  CA  GLU A   7       8.241  17.501 -15.913  1.00 74.56           C  
ATOM     87  HA  GLU A   7       8.936  17.469 -16.751  1.00 74.56           H  
ATOM     88  C   GLU A   7       8.854  18.465 -14.886  1.00 74.56           C  
ATOM     89  CB  GLU A   7       6.907  18.042 -16.439  1.00 74.56           C  
ATOM     90  HB2 GLU A   7       6.163  17.984 -15.645  1.00 74.56           H  
ATOM     91  HB3 GLU A   7       7.037  19.085 -16.729  1.00 74.56           H  
ATOM     92  O   GLU A   7       9.212  19.590 -15.227  1.00 74.56           O  
ATOM     93  CG  GLU A   7       6.429  17.249 -17.666  1.00 74.56           C  
ATOM     94  HG2 GLU A   7       7.197  17.307 -18.438  1.00 74.56           H  
ATOM     95  HG3 GLU A   7       6.307  16.202 -17.390  1.00 74.56           H  
ATOM     96  CD  GLU A   7       5.098  17.758 -18.233  1.00 74.56           C  
ATOM     97  OE1 GLU A   7       4.680  17.183 -19.263  1.00 74.56           O  
ATOM     98  OE2 GLU A   7       4.503  18.671 -17.620  1.00 74.56           O  
ATOM     99  N   SER A   8       9.042  18.030 -13.636  1.00 78.65           N  
ATOM    100  H   SER A   8       8.736  17.097 -13.400  1.00 78.65           H  
ATOM    101  CA  SER A   8       9.802  18.785 -12.643  1.00 78.65           C  
ATOM    102  HA  SER A   8       9.326  19.756 -12.511  1.00 78.65           H  
ATOM    103  C   SER A   8      11.238  19.008 -13.126  1.00 78.65           C  
ATOM    104  CB  SER A   8       9.806  18.065 -11.293  1.00 78.65           C  
ATOM    105  HB2 SER A   8      10.313  18.686 -10.555  1.00 78.65           H  
ATOM    106  HB3 SER A   8      10.343  17.120 -11.384  1.00 78.65           H  
ATOM    107  O   SER A   8      12.031  18.069 -13.241  1.00 78.65           O  
ATOM    108  OG  SER A   8       8.482  17.804 -10.864  1.00 78.65           O  
ATOM    109  HG  SER A   8       7.967  18.611 -10.935  1.00 78.65           H  
ATOM    110  N   ILE A   9      11.571  20.272 -13.391  1.00 78.41           N  
ATOM    111  H   ILE A   9      10.845  20.973 -13.352  1.00 78.41           H  
ATOM    112  CA  ILE A   9      12.918  20.695 -13.768  1.00 78.41           C  
ATOM    113  HA  ILE A   9      13.352  19.938 -14.420  1.00 78.41           H  
ATOM    114  C   ILE A   9      13.758  20.780 -12.500  1.00 78.41           C  
ATOM    115  CB  ILE A   9      12.899  22.033 -14.541  1.00 78.41           C  
ATOM    116  HB  ILE A   9      12.439  22.792 -13.909  1.00 78.41           H  
ATOM    117  O   ILE A   9      13.473  21.566 -11.597  1.00 78.41           O  
ATOM    118  CG1 ILE A   9      12.064  21.896 -15.836  1.00 78.41           C  
ATOM    119 HG12 ILE A   9      11.086  21.476 -15.599  1.00 78.41           H  
ATOM    120 HG13 ILE A   9      12.561  21.209 -16.521  1.00 78.41           H  
ATOM    121  CG2 ILE A   9      14.341  22.474 -14.872  1.00 78.41           C  
ATOM    122 HG21 ILE A   9      14.842  21.710 -15.466  1.00 78.41           H  
ATOM    123 HG22 ILE A   9      14.907  22.633 -13.954  1.00 78.41           H  
ATOM    124 HG23 ILE A   9      14.338  23.421 -15.412  1.00 78.41           H  
ATOM    125  CD1 ILE A   9      11.803  23.225 -16.553  1.00 78.41           C  
ATOM    126 HD11 ILE A   9      11.124  23.052 -17.389  1.00 78.41           H  
ATOM    127 HD12 ILE A   9      12.730  23.645 -16.943  1.00 78.41           H  
ATOM    128 HD13 ILE A   9      11.339  23.932 -15.866  1.00 78.41           H  
ATOM    129  N   LEU A  10      14.814  19.978 -12.446  1.00 81.34           N  
ATOM    130  H   LEU A  10      15.004  19.376 -13.235  1.00 81.34           H  
ATOM    131  CA  LEU A  10      15.806  20.056 -11.390  1.00 81.34           C  
ATOM    132  HA  LEU A  10      15.323  20.465 -10.503  1.00 81.34           H  
ATOM    133  C   LEU A  10      16.942  21.006 -11.784  1.00 81.34           C  
ATOM    134  CB  LEU A  10      16.329  18.657 -11.057  1.00 81.34           C  
ATOM    135  HB2 LEU A  10      16.703  18.214 -11.980  1.00 81.34           H  
ATOM    136  HB3 LEU A  10      17.164  18.761 -10.364  1.00 81.34           H  
ATOM    137  O   LEU A  10      17.337  21.052 -12.956  1.00 81.34           O  
ATOM    138  CG  LEU A  10      15.289  17.704 -10.450  1.00 81.34           C  
ATOM    139  HG  LEU A  10      14.552  17.435 -11.207  1.00 81.34           H  
ATOM    140  CD1 LEU A  10      16.033  16.450  -9.997  1.00 81.34           C  
ATOM    141 HD11 LEU A  10      15.321  15.754  -9.553  1.00 81.34           H  
ATOM    142 HD12 LEU A  10      16.508  15.974 -10.854  1.00 81.34           H  
ATOM    143 HD13 LEU A  10      16.781  16.716  -9.250  1.00 81.34           H  
ATOM    144  CD2 LEU A  10      14.569  18.275  -9.225  1.00 81.34           C  
ATOM    145 HD21 LEU A  10      13.919  19.096  -9.529  1.00 81.34           H  
ATOM    146 HD22 LEU A  10      13.937  17.505  -8.781  1.00 81.34           H  
ATOM    147 HD23 LEU A  10      15.289  18.629  -8.487  1.00 81.34           H  
ATOM    148  N   PRO A  11      17.503  21.745 -10.809  1.00 82.88           N  
ATOM    149  CA  PRO A  11      18.638  22.619 -11.055  1.00 82.88           C  
ATOM    150  HA  PRO A  11      18.384  23.341 -11.831  1.00 82.88           H  
ATOM    151  C   PRO A  11      19.865  21.820 -11.506  1.00 82.88           C  
ATOM    152  CB  PRO A  11      18.878  23.356  -9.733  1.00 82.88           C  
ATOM    153  HB2 PRO A  11      18.268  24.259  -9.706  1.00 82.88           H  
ATOM    154  HB3 PRO A  11      19.928  23.605  -9.576  1.00 82.88           H  
ATOM    155  O   PRO A  11      19.973  20.611 -11.274  1.00 82.88           O  
ATOM    156  CG  PRO A  11      18.369  22.370  -8.683  1.00 82.88           C  
ATOM    157  HG2 PRO A  11      19.134  21.621  -8.481  1.00 82.88           H  
ATOM    158  HG3 PRO A  11      18.069  22.874  -7.764  1.00 82.88           H  
ATOM    159  CD  PRO A  11      17.182  21.718  -9.386  1.00 82.88           C  
ATOM    160  HD2 PRO A  11      16.280  22.304  -9.209  1.00 82.88           H  
ATOM    161  HD3 PRO A  11      17.048  20.701  -9.016  1.00 82.88           H  
ATOM    162  N   LYS A  12      20.818  22.520 -12.132  1.00 82.37           N  
ATOM    163  H   LYS A  12      20.663  23.507 -12.279  1.00 82.37           H  
ATOM    164  CA  LYS A  12      22.101  21.942 -12.542  1.00 82.37           C  
ATOM    165  HA  LYS A  12      21.899  21.174 -13.289  1.00 82.37           H  
ATOM    166  C   LYS A  12      22.777  21.254 -11.353  1.00 82.37           C  
ATOM    167  CB  LYS A  12      22.993  23.008 -13.206  1.00 82.37           C  
ATOM    168  HB2 LYS A  12      23.831  22.496 -13.680  1.00 82.37           H  
ATOM    169  HB3 LYS A  12      22.426  23.506 -13.992  1.00 82.37           H  
ATOM    170  O   LYS A  12      22.928  21.836 -10.281  1.00 82.37           O  
ATOM    171  CG  LYS A  12      23.560  24.067 -12.244  1.00 82.37           C  
ATOM    172  HG2 LYS A  12      24.189  23.583 -11.497  1.00 82.37           H  
ATOM    173  HG3 LYS A  12      22.741  24.582 -11.743  1.00 82.37           H  
ATOM    174  CD  LYS A  12      24.434  25.091 -12.974  1.00 82.37           C  
ATOM    175  HD2 LYS A  12      23.827  25.632 -13.700  1.00 82.37           H  
ATOM    176  HD3 LYS A  12      25.236  24.571 -13.498  1.00 82.37           H  
ATOM    177  CE  LYS A  12      25.025  26.066 -11.946  1.00 82.37           C  
ATOM    178  HE2 LYS A  12      25.593  25.493 -11.212  1.00 82.37           H  
ATOM    179  HE3 LYS A  12      24.206  26.557 -11.421  1.00 82.37           H  
ATOM    180  NZ  LYS A  12      25.900  27.079 -12.587  1.00 82.37           N  
ATOM    181  HZ1 LYS A  12      26.274  27.716 -11.898  1.00 82.37           H  
ATOM    182  HZ2 LYS A  12      25.382  27.618 -13.266  1.00 82.37           H  
ATOM    183  HZ3 LYS A  12      26.673  26.634 -13.060  1.00 82.37           H  
ATOM    184  N   ARG A  13      23.185  20.005 -11.543  1.00 79.22           N  
ATOM    185  H   ARG A  13      23.008  19.582 -12.444  1.00 79.22           H  
ATOM    186  CA  ARG A  13      24.017  19.260 -10.595  1.00 79.22           C  
ATOM    187  HA  ARG A  13      24.715  19.959 -10.133  1.00 79.22           H  
ATOM    188  C   ARG A  13      24.840  18.240 -11.358  1.00 79.22           C  
ATOM    189  CB  ARG A  13      23.172  18.621  -9.471  1.00 79.22           C  
ATOM    190  HB2 ARG A  13      22.715  19.417  -8.883  1.00 79.22           H  
ATOM    191  HB3 ARG A  13      23.841  18.068  -8.812  1.00 79.22           H  
ATOM    192  O   ARG A  13      24.432  17.795 -12.429  1.00 79.22           O  
ATOM    193  CG  ARG A  13      22.062  17.677  -9.958  1.00 79.22           C  
ATOM    194  HG2 ARG A  13      21.302  18.265 -10.473  1.00 79.22           H  
ATOM    195  HG3 ARG A  13      22.481  16.944 -10.647  1.00 79.22           H  
ATOM    196  CD  ARG A  13      21.392  16.950  -8.786  1.00 79.22           C  
ATOM    197  HD2 ARG A  13      20.894  17.694  -8.165  1.00 79.22           H  
ATOM    198  HD3 ARG A  13      22.159  16.452  -8.193  1.00 79.22           H  
ATOM    199  NE  ARG A  13      20.417  15.943  -9.259  1.00 79.22           N  
ATOM    200  HE  ARG A  13      20.466  15.687 -10.234  1.00 79.22           H  
ATOM    201  NH1 ARG A  13      19.256  15.673  -7.294  1.00 79.22           N  
ATOM    202 HH11 ARG A  13      19.872  16.338  -6.848  1.00 79.22           H  
ATOM    203 HH12 ARG A  13      18.466  15.287  -6.798  1.00 79.22           H  
ATOM    204  NH2 ARG A  13      18.629  14.538  -9.115  1.00 79.22           N  
ATOM    205 HH21 ARG A  13      17.781  14.248  -8.649  1.00 79.22           H  
ATOM    206 HH22 ARG A  13      18.702  14.339 -10.102  1.00 79.22           H  
ATOM    207  CZ  ARG A  13      19.445  15.389  -8.554  1.00 79.22           C  
ATOM    208  N   ASN A  14      25.971  17.842 -10.787  1.00 78.32           N  
ATOM    209  H   ASN A  14      26.247  18.248  -9.904  1.00 78.32           H  
ATOM    210  CA  ASN A  14      26.777  16.759 -11.335  1.00 78.32           C  
ATOM    211  HA  ASN A  14      26.854  16.898 -12.413  1.00 78.32           H  
ATOM    212  C   ASN A  14      26.065  15.417 -11.087  1.00 78.32           C  
ATOM    213  CB  ASN A  14      28.195  16.833 -10.744  1.00 78.32           C  
ATOM    214  HB2 ASN A  14      28.180  16.537  -9.695  1.00 78.32           H  
ATOM    215  HB3 ASN A  14      28.573  17.853 -10.813  1.00 78.32           H  
ATOM    216  O   ASN A  14      26.337  14.720 -10.114  1.00 78.32           O  
ATOM    217  CG  ASN A  14      29.167  15.941 -11.500  1.00 78.32           C  
ATOM    218  ND2 ASN A  14      30.305  15.648 -10.917  1.00 78.32           N  
ATOM    219 HD21 ASN A  14      30.516  15.978  -9.987  1.00 78.32           H  
ATOM    220 HD22 ASN A  14      30.944  15.058 -11.431  1.00 78.32           H  
ATOM    221  OD1 ASN A  14      28.931  15.530 -12.629  1.00 78.32           O  
ATOM    222  N   SER A  15      25.059  15.111 -11.907  1.00 76.75           N  
ATOM    223  H   SER A  15      24.824  15.768 -12.638  1.00 76.75           H  
ATOM    224  CA  SER A  15      24.266  13.892 -11.814  1.00 76.75           C  
ATOM    225  HA  SER A  15      24.844  13.124 -11.299  1.00 76.75           H  
ATOM    226  C   SER A  15      23.919  13.393 -13.205  1.00 76.75           C  
ATOM    227  CB  SER A  15      22.978  14.154 -11.027  1.00 76.75           C  
ATOM    228  HB2 SER A  15      23.234  14.576 -10.055  1.00 76.75           H  
ATOM    229  HB3 SER A  15      22.361  14.868 -11.572  1.00 76.75           H  
ATOM    230  O   SER A  15      23.219  14.075 -13.948  1.00 76.75           O  
ATOM    231  OG  SER A  15      22.249  12.956 -10.834  1.00 76.75           O  
ATOM    232  HG  SER A  15      22.821  12.350 -10.359  1.00 76.75           H  
ATOM    233  N   ASP A  16      24.328  12.165 -13.506  1.00 71.93           N  
ATOM    234  H   ASP A  16      25.009  11.709 -12.916  1.00 71.93           H  
ATOM    235  CA  ASP A  16      23.993  11.487 -14.764  1.00 71.93           C  
ATOM    236  HA  ASP A  16      24.146  12.184 -15.588  1.00 71.93           H  
ATOM    237  C   ASP A  16      22.518  11.039 -14.820  1.00 71.93           C  
ATOM    238  CB  ASP A  16      24.952  10.304 -14.973  1.00 71.93           C  
ATOM    239  HB2 ASP A  16      24.786   9.881 -15.964  1.00 71.93           H  
ATOM    240  HB3 ASP A  16      24.724   9.537 -14.233  1.00 71.93           H  
ATOM    241  O   ASP A  16      22.069  10.470 -15.806  1.00 71.93           O  
ATOM    242  CG  ASP A  16      26.427  10.706 -14.851  1.00 71.93           C  
ATOM    243  OD1 ASP A  16      26.812  11.791 -15.355  1.00 71.93           O  
ATOM    244  OD2 ASP A  16      27.155   9.989 -14.139  1.00 71.93           O  
ATOM    245  N   LYS A  17      21.743  11.293 -13.753  1.00 73.23           N  
ATOM    246  H   LYS A  17      22.168  11.798 -12.989  1.00 73.23           H  
ATOM    247  CA  LYS A  17      20.304  10.993 -13.691  1.00 73.23           C  
ATOM    248  HA  LYS A  17      20.107  10.094 -14.275  1.00 73.23           H  
ATOM    249  C   LYS A  17      19.434  12.080 -14.323  1.00 73.23           C  
ATOM    250  CB  LYS A  17      19.861  10.755 -12.240  1.00 73.23           C  
ATOM    251  HB2 LYS A  17      18.788  10.561 -12.240  1.00 73.23           H  
ATOM    252  HB3 LYS A  17      20.039  11.656 -11.653  1.00 73.23           H  
ATOM    253  O   LYS A  17      18.261  11.828 -14.574  1.00 73.23           O  
ATOM    254  CG  LYS A  17      20.573   9.562 -11.592  1.00 73.23           C  
ATOM    255  HG2 LYS A  17      21.638   9.775 -11.498  1.00 73.23           H  
ATOM    256  HG3 LYS A  17      20.442   8.683 -12.223  1.00 73.23           H  
ATOM    257  CD  LYS A  17      19.990   9.277 -10.203  1.00 73.23           C  
ATOM    258  HD2 LYS A  17      20.134  10.149  -9.566  1.00 73.23           H  
ATOM    259  HD3 LYS A  17      18.924   9.072 -10.301  1.00 73.23           H  
ATOM    260  CE  LYS A  17      20.698   8.060  -9.599  1.00 73.23           C  
ATOM    261  HE2 LYS A  17      21.762   8.280  -9.517  1.00 73.23           H  
ATOM    262  HE3 LYS A  17      20.591   7.223 -10.290  1.00 73.23           H  
ATOM    263  NZ  LYS A  17      20.141   7.698  -8.272  1.00 73.23           N  
ATOM    264  HZ1 LYS A  17      20.250   8.460  -7.618  1.00 73.23           H  
ATOM    265  HZ2 LYS A  17      20.621   6.888  -7.906  1.00 73.23           H  
ATOM    266  HZ3 LYS A  17      19.160   7.471  -8.357  1.00 73.23           H  
ATOM    267  N   LEU A  18      19.975  13.286 -14.514  1.00 79.95           N  
ATOM    268  H   LEU A  18      20.975  13.382 -14.411  1.00 79.95           H  
ATOM    269  CA  LEU A  18      19.234  14.386 -15.121  1.00 79.95           C  
ATOM    270  HA  LEU A  18      18.246  14.454 -14.665  1.00 79.95           H  
ATOM    271  C   LEU A  18      19.036  14.125 -16.613  1.00 79.95           C  
ATOM    272  CB  LEU A  18      19.991  15.706 -14.929  1.00 79.95           C  
ATOM    273  HB2 LEU A  18      19.514  16.452 -15.566  1.00 79.95           H  
ATOM    274  HB3 LEU A  18      21.014  15.557 -15.274  1.00 79.95           H  
ATOM    275  O   LEU A  18      19.991  13.835 -17.327  1.00 79.95           O  
ATOM    276  CG  LEU A  18      20.040  16.280 -13.511  1.00 79.95           C  
ATOM    277  HG  LEU A  18      20.511  15.568 -12.833  1.00 79.95           H  
ATOM    278  CD1 LEU A  18      20.871  17.564 -13.540  1.00 79.95           C  
ATOM    279 HD11 LEU A  18      20.495  18.233 -14.314  1.00 79.95           H  
ATOM    280 HD12 LEU A  18      21.910  17.323 -13.763  1.00 79.95           H  
ATOM    281 HD13 LEU A  18      20.812  18.084 -12.584  1.00 79.95           H  
ATOM    282  CD2 LEU A  18      18.650  16.618 -12.978  1.00 79.95           C  
ATOM    283 HD21 LEU A  18      18.150  17.306 -13.660  1.00 79.95           H  
ATOM    284 HD22 LEU A  18      18.045  15.716 -12.890  1.00 79.95           H  
ATOM    285 HD23 LEU A  18      18.737  17.086 -11.997  1.00 79.95           H  
ATOM    286  N   ILE A  19      17.809  14.301 -17.092  1.00 81.54           N  
ATOM    287  H   ILE A  19      17.064  14.521 -16.446  1.00 81.54           H  
ATOM    288  CA  ILE A  19      17.494  14.161 -18.515  1.00 81.54           C  
ATOM    289  HA  ILE A  19      18.231  13.507 -18.980  1.00 81.54           H  
ATOM    290  C   ILE A  19      17.587  15.526 -19.186  1.00 81.54           C  
ATOM    291  CB  ILE A  19      16.121  13.502 -18.712  1.00 81.54           C  
ATOM    292  HB  ILE A  19      15.383  14.112 -18.192  1.00 81.54           H  
ATOM    293  O   ILE A  19      17.012  16.508 -18.707  1.00 81.54           O  
ATOM    294  CG1 ILE A  19      16.120  12.097 -18.085  1.00 81.54           C  
ATOM    295 HG12 ILE A  19      16.520  12.126 -17.071  1.00 81.54           H  
ATOM    296 HG13 ILE A  19      16.752  11.435 -18.677  1.00 81.54           H  
ATOM    297  CG2 ILE A  19      15.740  13.428 -20.204  1.00 81.54           C  
ATOM    298 HG21 ILE A  19      14.741  13.011 -20.334  1.00 81.54           H  
ATOM    299 HG22 ILE A  19      15.709  14.425 -20.645  1.00 81.54           H  
ATOM    300 HG23 ILE A  19      16.458  12.817 -20.751  1.00 81.54           H  
ATOM    301  CD1 ILE A  19      14.721  11.505 -17.988  1.00 81.54           C  
ATOM    302 HD11 ILE A  19      14.240  11.433 -18.963  1.00 81.54           H  
ATOM    303 HD12 ILE A  19      14.107  12.094 -17.306  1.00 81.54           H  
ATOM    304 HD13 ILE A  19      14.846  10.490 -17.608  1.00 81.54           H  
ATOM    305  N   ALA A  20      18.299  15.583 -20.309  1.00 82.76           N  
ATOM    306  H   ALA A  20      18.732  14.740 -20.656  1.00 82.76           H  
ATOM    307  CA  ALA A  20      18.428  16.791 -21.109  1.00 82.76           C  
ATOM    308  HA  ALA A  20      18.897  17.566 -20.503  1.00 82.76           H  
ATOM    309  C   ALA A  20      17.056  17.300 -21.560  1.00 82.76           C  
ATOM    310  CB  ALA A  20      19.341  16.499 -22.301  1.00 82.76           C  
ATOM    311  HB1 ALA A  20      20.315  16.149 -21.960  1.00 82.76           H  
ATOM    312  HB2 ALA A  20      19.485  17.409 -22.884  1.00 82.76           H  
ATOM    313  HB3 ALA A  20      18.892  15.741 -22.943  1.00 82.76           H  
ATOM    314  O   ALA A  20      16.216  16.542 -22.040  1.00 82.76           O  
ATOM    315  N   ARG A  21      16.832  18.610 -21.418  1.00 80.96           N  
ATOM    316  H   ARG A  21      17.562  19.169 -21.001  1.00 80.96           H  
ATOM    317  CA  ARG A  21      15.575  19.248 -21.843  1.00 80.96           C  
ATOM    318  HA  ARG A  21      14.742  18.614 -21.539  1.00 80.96           H  
ATOM    319  C   ARG A  21      15.455  19.362 -23.363  1.00 80.96           C  
ATOM    320  CB  ARG A  21      15.425  20.623 -21.178  1.00 80.96           C  
ATOM    321  HB2 ARG A  21      14.543  21.114 -21.589  1.00 80.96           H  
ATOM    322  HB3 ARG A  21      16.298  21.236 -21.402  1.00 80.96           H  
ATOM    323  O   ARG A  21      14.349  19.478 -23.878  1.00 80.96           O  
ATOM    324  CG  ARG A  21      15.246  20.498 -19.658  1.00 80.96           C  
ATOM    325  HG2 ARG A  21      14.384  19.862 -19.458  1.00 80.96           H  
ATOM    326  HG3 ARG A  21      16.126  20.033 -19.215  1.00 80.96           H  
ATOM    327  CD  ARG A  21      15.004  21.858 -18.995  1.00 80.96           C  
ATOM    328  HD2 ARG A  21      14.629  21.678 -17.988  1.00 80.96           H  
ATOM    329  HD3 ARG A  21      14.231  22.384 -19.555  1.00 80.96           H  
ATOM    330  NE  ARG A  21      16.234  22.674 -18.900  1.00 80.96           N  
ATOM    331  HE  ARG A  21      17.115  22.180 -18.882  1.00 80.96           H  
ATOM    332  NH1 ARG A  21      15.207  24.711 -18.625  1.00 80.96           N  
ATOM    333 HH11 ARG A  21      14.308  24.262 -18.725  1.00 80.96           H  
ATOM    334 HH12 ARG A  21      15.262  25.703 -18.440  1.00 80.96           H  
ATOM    335  NH2 ARG A  21      17.418  24.586 -18.520  1.00 80.96           N  
ATOM    336 HH21 ARG A  21      17.433  25.577 -18.327  1.00 80.96           H  
ATOM    337 HH22 ARG A  21      18.207  24.040 -18.206  1.00 80.96           H  
ATOM    338  CZ  ARG A  21      16.283  23.979 -18.694  1.00 80.96           C  
ATOM    339  N   LYS A  22      16.591  19.376 -24.061  1.00 77.31           N  
ATOM    340  H   LYS A  22      17.446  19.192 -23.557  1.00 77.31           H  
ATOM    341  CA  LYS A  22      16.720  19.473 -25.517  1.00 77.31           C  
ATOM    342  HA  LYS A  22      15.816  19.094 -25.995  1.00 77.31           H  
ATOM    343  C   LYS A  22      17.887  18.602 -25.971  1.00 77.31           C  
ATOM    344  CB  LYS A  22      16.958  20.933 -25.943  1.00 77.31           C  
ATOM    345  HB2 LYS A  22      17.156  20.953 -27.015  1.00 77.31           H  
ATOM    346  HB3 LYS A  22      17.840  21.318 -25.432  1.00 77.31           H  
ATOM    347  O   LYS A  22      18.800  18.351 -25.184  1.00 77.31           O  
ATOM    348  CG  LYS A  22      15.759  21.848 -25.649  1.00 77.31           C  
ATOM    349  HG2 LYS A  22      15.612  21.927 -24.572  1.00 77.31           H  
ATOM    350  HG3 LYS A  22      14.865  21.418 -26.100  1.00 77.31           H  
ATOM    351  CD  LYS A  22      15.985  23.252 -26.220  1.00 77.31           C  
ATOM    352  HD2 LYS A  22      16.171  23.171 -27.291  1.00 77.31           H  
ATOM    353  HD3 LYS A  22      16.856  23.699 -25.741  1.00 77.31           H  
ATOM    354  CE  LYS A  22      14.746  24.120 -25.975  1.00 77.31           C  
ATOM    355  HE2 LYS A  22      13.878  23.600 -26.380  1.00 77.31           H  
ATOM    356  HE3 LYS A  22      14.600  24.224 -24.900  1.00 77.31           H  
ATOM    357  NZ  LYS A  22      14.881  25.453 -26.614  1.00 77.31           N  
ATOM    358  HZ1 LYS A  22      14.053  26.011 -26.460  1.00 77.31           H  
ATOM    359  HZ2 LYS A  22      15.004  25.350 -27.611  1.00 77.31           H  
ATOM    360  HZ3 LYS A  22      15.683  25.946 -26.247  1.00 77.31           H  
ATOM    361  N   THR A  23      17.867  18.184 -27.231  1.00 77.83           N  
ATOM    362  H   THR A  23      17.066  18.371 -27.818  1.00 77.83           H  
ATOM    363  CA  THR A  23      19.027  17.564 -27.882  1.00 77.83           C  
ATOM    364  HA  THR A  23      19.233  16.613 -27.390  1.00 77.83           H  
ATOM    365  C   THR A  23      20.248  18.477 -27.718  1.00 77.83           C  
ATOM    366  CB  THR A  23      18.735  17.288 -29.366  1.00 77.83           C  
ATOM    367  HB  THR A  23      18.805  18.215 -29.934  1.00 77.83           H  
ATOM    368  O   THR A  23      20.116  19.701 -27.765  1.00 77.83           O  
ATOM    369  CG2 THR A  23      19.674  16.247 -29.963  1.00 77.83           C  
ATOM    370 HG21 THR A  23      19.600  15.306 -29.417  1.00 77.83           H  
ATOM    371 HG22 THR A  23      20.703  16.605 -29.921  1.00 77.83           H  
ATOM    372 HG23 THR A  23      19.425  16.081 -31.012  1.00 77.83           H  
ATOM    373  OG1 THR A  23      17.428  16.763 -29.503  1.00 77.83           O  
ATOM    374  HG1 THR A  23      17.355  16.465 -30.413  1.00 77.83           H  
ATOM    375  N   ASP A  24      21.407  17.883 -27.432  1.00 80.29           N  
ATOM    376  H   ASP A  24      21.460  16.881 -27.541  1.00 80.29           H  
ATOM    377  CA  ASP A  24      22.700  18.563 -27.240  1.00 80.29           C  
ATOM    378  HA  ASP A  24      23.422  17.773 -27.033  1.00 80.29           H  
ATOM    379  C   ASP A  24      22.803  19.515 -26.033  1.00 80.29           C  
ATOM    380  CB  ASP A  24      23.163  19.202 -28.560  1.00 80.29           C  
ATOM    381  HB2 ASP A  24      24.207  19.500 -28.470  1.00 80.29           H  
ATOM    382  HB3 ASP A  24      22.571  20.094 -28.762  1.00 80.29           H  
ATOM    383  O   ASP A  24      23.806  20.211 -25.859  1.00 80.29           O  
ATOM    384  CG  ASP A  24      23.029  18.214 -29.719  1.00 80.29           C  
ATOM    385  OD1 ASP A  24      23.486  17.062 -29.535  1.00 80.29           O  
ATOM    386  OD2 ASP A  24      22.385  18.582 -30.724  1.00 80.29           O  
ATOM    387  N   TRP A  25      21.805  19.539 -25.144  1.00 83.07           N  
ATOM    388  H   TRP A  25      20.986  18.975 -25.324  1.00 83.07           H  
ATOM    389  CA  TRP A  25      21.893  20.286 -23.888  1.00 83.07           C  
ATOM    390  HA  TRP A  25      22.582  21.121 -24.016  1.00 83.07           H  
ATOM    391  C   TRP A  25      22.443  19.414 -22.769  1.00 83.07           C  
ATOM    392  CB  TRP A  25      20.542  20.889 -23.502  1.00 83.07           C  
ATOM    393  HB2 TRP A  25      19.746  20.166 -23.676  1.00 83.07           H  
ATOM    394  HB3 TRP A  25      20.560  21.098 -22.432  1.00 83.07           H  
ATOM    395  O   TRP A  25      21.764  18.513 -22.284  1.00 83.07           O  
ATOM    396  CG  TRP A  25      20.213  22.172 -24.193  1.00 83.07           C  
ATOM    397  CD1 TRP A  25      20.488  22.477 -25.482  1.00 83.07           C  
ATOM    398  HD1 TRP A  25      20.970  21.817 -26.188  1.00 83.07           H  
ATOM    399  CD2 TRP A  25      19.572  23.353 -23.630  1.00 83.07           C  
ATOM    400  CE2 TRP A  25      19.509  24.355 -24.643  1.00 83.07           C  
ATOM    401  CE3 TRP A  25      19.043  23.678 -22.361  1.00 83.07           C  
ATOM    402  HE3 TRP A  25      19.097  22.943 -21.571  1.00 83.07           H  
ATOM    403  NE1 TRP A  25      20.090  23.770 -25.747  1.00 83.07           N  
ATOM    404  HE1 TRP A  25      20.275  24.218 -26.633  1.00 83.07           H  
ATOM    405  CH2 TRP A  25      18.434  25.914 -23.136  1.00 83.07           C  
ATOM    406  HH2 TRP A  25      18.030  26.895 -22.932  1.00 83.07           H  
ATOM    407  CZ2 TRP A  25      18.952  25.620 -24.409  1.00 83.07           C  
ATOM    408  HZ2 TRP A  25      18.959  26.367 -25.189  1.00 83.07           H  
ATOM    409  CZ3 TRP A  25      18.478  24.944 -22.117  1.00 83.07           C  
ATOM    410  HZ3 TRP A  25      18.098  25.186 -21.136  1.00 83.07           H  
ATOM    411  N   ASP A  26      23.640  19.748 -22.292  1.00 82.80           N  
ATOM    412  H   ASP A  26      24.185  20.429 -22.801  1.00 82.80           H  
ATOM    413  CA  ASP A  26      24.231  19.094 -21.127  1.00 82.80           C  
ATOM    414  HA  ASP A  26      24.236  18.020 -21.313  1.00 82.80           H  
ATOM    415  C   ASP A  26      23.422  19.414 -19.846  1.00 82.80           C  
ATOM    416  CB  ASP A  26      25.703  19.501 -20.997  1.00 82.80           C  
ATOM    417  HB2 ASP A  26      25.763  20.582 -20.876  1.00 82.80           H  
ATOM    418  HB3 ASP A  26      26.223  19.235 -21.917  1.00 82.80           H  
ATOM    419  O   ASP A  26      23.419  20.566 -19.379  1.00 82.80           O  
ATOM    420  CG  ASP A  26      26.417  18.829 -19.819  1.00 82.80           C  
ATOM    421  OD1 ASP A  26      25.782  18.025 -19.095  1.00 82.80           O  
ATOM    422  OD2 ASP A  26      27.585  19.209 -19.590  1.00 82.80           O  
ATOM    423  N   PRO A  27      22.763  18.419 -19.222  1.00 83.01           N  
ATOM    424  CA  PRO A  27      21.998  18.623 -17.995  1.00 83.01           C  
ATOM    425  HA  PRO A  27      21.219  19.361 -18.185  1.00 83.01           H  
ATOM    426  C   PRO A  27      22.868  19.091 -16.821  1.00 83.01           C  
ATOM    427  CB  PRO A  27      21.361  17.271 -17.674  1.00 83.01           C  
ATOM    428  HB2 PRO A  27      20.312  17.392 -17.404  1.00 83.01           H  
ATOM    429  HB3 PRO A  27      21.920  16.781 -16.877  1.00 83.01           H  
ATOM    430  O   PRO A  27      22.371  19.745 -15.901  1.00 83.01           O  
ATOM    431  CG  PRO A  27      21.502  16.440 -18.941  1.00 83.01           C  
ATOM    432  HG2 PRO A  27      21.624  15.378 -18.729  1.00 83.01           H  
ATOM    433  HG3 PRO A  27      20.636  16.611 -19.580  1.00 83.01           H  
ATOM    434  CD  PRO A  27      22.728  17.019 -19.617  1.00 83.01           C  
ATOM    435  HD2 PRO A  27      22.638  16.880 -20.695  1.00 83.01           H  
ATOM    436  HD3 PRO A  27      23.622  16.515 -19.251  1.00 83.01           H  
ATOM    437  N   LYS A  28      24.179  18.809 -16.846  1.00 85.52           N  
ATOM    438  H   LYS A  28      24.555  18.319 -17.644  1.00 85.52           H  
ATOM    439  CA  LYS A  28      25.125  19.278 -15.824  1.00 85.52           C  
ATOM    440  HA  LYS A  28      24.709  19.075 -14.837  1.00 85.52           H  
ATOM    441  C   LYS A  28      25.350  20.787 -15.902  1.00 85.52           C  
ATOM    442  CB  LYS A  28      26.464  18.532 -15.948  1.00 85.52           C  
ATOM    443  HB2 LYS A  28      27.144  18.906 -15.183  1.00 85.52           H  
ATOM    444  HB3 LYS A  28      26.914  18.732 -16.921  1.00 85.52           H  
ATOM    445  O   LYS A  28      25.663  21.400 -14.884  1.00 85.52           O  
ATOM    446  CG  LYS A  28      26.298  17.019 -15.755  1.00 85.52           C  
ATOM    447  HG2 LYS A  28      25.847  16.837 -14.779  1.00 85.52           H  
ATOM    448  HG3 LYS A  28      25.634  16.623 -16.523  1.00 85.52           H  
ATOM    449  CD  LYS A  28      27.635  16.271 -15.837  1.00 85.52           C  
ATOM    450  HD2 LYS A  28      28.077  16.419 -16.822  1.00 85.52           H  
ATOM    451  HD3 LYS A  28      28.313  16.637 -15.066  1.00 85.52           H  
ATOM    452  CE  LYS A  28      27.324  14.787 -15.615  1.00 85.52           C  
ATOM    453  HE2 LYS A  28      26.676  14.442 -16.420  1.00 85.52           H  
ATOM    454  HE3 LYS A  28      26.763  14.678 -14.687  1.00 85.52           H  
ATOM    455  NZ  LYS A  28      28.518  13.917 -15.549  1.00 85.52           N  
ATOM    456  HZ1 LYS A  28      29.081  14.136 -14.739  1.00 85.52           H  
ATOM    457  HZ2 LYS A  28      29.055  13.954 -16.403  1.00 85.52           H  
ATOM    458  HZ3 LYS A  28      28.172  12.973 -15.448  1.00 85.52           H  
ATOM    459  N   LYS A  29      25.144  21.402 -17.073  1.00 84.84           N  
ATOM    460  H   LYS A  29      24.895  20.820 -17.860  1.00 84.84           H  
ATOM    461  CA  LYS A  29      25.234  22.859 -17.271  1.00 84.84           C  
ATOM    462  HA  LYS A  29      25.929  23.278 -16.543  1.00 84.84           H  
ATOM    463  C   LYS A  29      23.901  23.561 -17.034  1.00 84.84           C  
ATOM    464  CB  LYS A  29      25.772  23.165 -18.677  1.00 84.84           C  
ATOM    465  HB2 LYS A  29      25.172  22.643 -19.422  1.00 84.84           H  
ATOM    466  HB3 LYS A  29      25.689  24.237 -18.861  1.00 84.84           H  
ATOM    467  O   LYS A  29      23.874  24.607 -16.388  1.00 84.84           O  
ATOM    468  CG  LYS A  29      27.243  22.755 -18.823  1.00 84.84           C  
ATOM    469  HG2 LYS A  29      27.339  21.681 -18.659  1.00 84.84           H  
ATOM    470  HG3 LYS A  29      27.840  23.278 -18.076  1.00 84.84           H  
ATOM    471  CD  LYS A  29      27.774  23.098 -20.220  1.00 84.84           C  
ATOM    472  HD2 LYS A  29      27.152  22.605 -20.968  1.00 84.84           H  
ATOM    473  HD3 LYS A  29      27.729  24.176 -20.372  1.00 84.84           H  
ATOM    474  CE  LYS A  29      29.218  22.605 -20.355  1.00 84.84           C  
ATOM    475  HE2 LYS A  29      29.227  21.533 -20.157  1.00 84.84           H  
ATOM    476  HE3 LYS A  29      29.831  23.090 -19.594  1.00 84.84           H  
ATOM    477  NZ  LYS A  29      29.764  22.874 -21.709  1.00 84.84           N  
ATOM    478  HZ1 LYS A  29      29.216  22.386 -22.403  1.00 84.84           H  
ATOM    479  HZ2 LYS A  29      29.751  23.861 -21.922  1.00 84.84           H  
ATOM    480  HZ3 LYS A  29      30.713  22.536 -21.781  1.00 84.84           H  
ATOM    481  N   TYR A  30      22.804  22.979 -17.515  1.00 85.89           N  
ATOM    482  H   TYR A  30      22.931  22.140 -18.064  1.00 85.89           H  
ATOM    483  CA  TYR A  30      21.509  23.667 -17.599  1.00 85.89           C  
ATOM    484  HA  TYR A  30      21.640  24.706 -17.296  1.00 85.89           H  
ATOM    485  C   TYR A  30      20.420  23.105 -16.684  1.00 85.89           C  
ATOM    486  CB  TYR A  30      21.055  23.681 -19.063  1.00 85.89           C  
ATOM    487  HB2 TYR A  30      20.105  24.210 -19.145  1.00 85.89           H  
ATOM    488  HB3 TYR A  30      20.895  22.656 -19.398  1.00 85.89           H  
ATOM    489  O   TYR A  30      19.291  23.596 -16.726  1.00 85.89           O  
ATOM    490  CG  TYR A  30      22.042  24.369 -19.978  1.00 85.89           C  
ATOM    491  CD1 TYR A  30      22.186  25.770 -19.928  1.00 85.89           C  
ATOM    492  HD1 TYR A  30      21.575  26.356 -19.258  1.00 85.89           H  
ATOM    493  CD2 TYR A  30      22.839  23.606 -20.851  1.00 85.89           C  
ATOM    494  HD2 TYR A  30      22.728  22.533 -20.897  1.00 85.89           H  
ATOM    495  CE1 TYR A  30      23.127  26.411 -20.755  1.00 85.89           C  
ATOM    496  HE1 TYR A  30      23.236  27.485 -20.723  1.00 85.89           H  
ATOM    497  CE2 TYR A  30      23.785  24.244 -21.672  1.00 85.89           C  
ATOM    498  HE2 TYR A  30      24.392  23.672 -22.359  1.00 85.89           H  
ATOM    499  OH  TYR A  30      24.853  26.247 -22.420  1.00 85.89           O  
ATOM    500  HH  TYR A  30      24.804  27.205 -22.382  1.00 85.89           H  
ATOM    501  CZ  TYR A  30      23.930  25.645 -21.628  1.00 85.89           C  
ATOM    502  N   GLY A  31      20.718  22.082 -15.886  1.00 83.22           N  
ATOM    503  H   GLY A  31      21.630  21.654 -15.963  1.00 83.22           H  
ATOM    504  CA  GLY A  31      19.677  21.294 -15.236  1.00 83.22           C  
ATOM    505  HA2 GLY A  31      20.124  20.628 -14.499  1.00 83.22           H  
ATOM    506  HA3 GLY A  31      18.977  21.953 -14.723  1.00 83.22           H  
ATOM    507  C   GLY A  31      18.903  20.445 -16.244  1.00 83.22           C  
ATOM    508  O   GLY A  31      19.090  20.534 -17.461  1.00 83.22           O  
ATOM    509  N   GLY A  32      18.012  19.611 -15.728  1.00 85.27           N  
ATOM    510  H   GLY A  32      17.796  19.668 -14.743  1.00 85.27           H  
ATOM    511  CA  GLY A  32      17.298  18.624 -16.529  1.00 85.27           C  
ATOM    512  HA2 GLY A  32      17.937  17.754 -16.679  1.00 85.27           H  
ATOM    513  HA3 GLY A  32      17.053  19.034 -17.508  1.00 85.27           H  
ATOM    514  C   GLY A  32      16.014  18.163 -15.865  1.00 85.27           C  
ATOM    515  O   GLY A  32      15.712  18.560 -14.740  1.00 85.27           O  
ATOM    516  N   PHE A  33      15.258  17.321 -16.560  1.00 84.62           N  
ATOM    517  H   PHE A  33      15.588  16.999 -17.459  1.00 84.62           H  
ATOM    518  CA  PHE A  33      14.115  16.649 -15.950  1.00 84.62           C  
ATOM    519  HA  PHE A  33      13.512  17.394 -15.432  1.00 84.62           H  
ATOM    520  C   PHE A  33      14.588  15.637 -14.899  1.00 84.62           C  
ATOM    521  CB  PHE A  33      13.233  16.008 -17.024  1.00 84.62           C  
ATOM    522  HB2 PHE A  33      13.789  15.227 -17.544  1.00 84.62           H  
ATOM    523  HB3 PHE A  33      12.393  15.519 -16.532  1.00 84.62           H  
ATOM    524  O   PHE A  33      15.673  15.062 -15.028  1.00 84.62           O  
ATOM    525  CG  PHE A  33      12.678  16.985 -18.038  1.00 84.62           C  
ATOM    526  CD1 PHE A  33      11.748  17.954 -17.618  1.00 84.62           C  
ATOM    527  HD1 PHE A  33      11.448  18.005 -16.582  1.00 84.62           H  
ATOM    528  CD2 PHE A  33      13.051  16.910 -19.395  1.00 84.62           C  
ATOM    529  HD2 PHE A  33      13.748  16.156 -19.730  1.00 84.62           H  
ATOM    530  CE1 PHE A  33      11.185  18.841 -18.550  1.00 84.62           C  
ATOM    531  HE1 PHE A  33      10.452  19.565 -18.227  1.00 84.62           H  
ATOM    532  CE2 PHE A  33      12.472  17.787 -20.329  1.00 84.62           C  
ATOM    533  HE2 PHE A  33      12.714  17.694 -21.378  1.00 84.62           H  
ATOM    534  CZ  PHE A  33      11.543  18.754 -19.907  1.00 84.62           C  
ATOM    535  HZ  PHE A  33      11.081  19.411 -20.630  1.00 84.62           H  
ATOM    536  N   ASP A  34      13.780  15.447 -13.852  1.00 78.81           N  
ATOM    537  H   ASP A  34      12.942  16.008 -13.802  1.00 78.81           H  
ATOM    538  CA  ASP A  34      14.134  14.644 -12.672  1.00 78.81           C  
ATOM    539  HA  ASP A  34      15.040  15.053 -12.226  1.00 78.81           H  
ATOM    540  C   ASP A  34      14.431  13.177 -13.000  1.00 78.81           C  
ATOM    541  CB  ASP A  34      12.993  14.740 -11.638  1.00 78.81           C  
ATOM    542  HB2 ASP A  34      12.044  14.563 -12.145  1.00 78.81           H  
ATOM    543  HB3 ASP A  34      12.961  15.748 -11.225  1.00 78.81           H  
ATOM    544  O   ASP A  34      15.481  12.644 -12.641  1.00 78.81           O  
ATOM    545  CG  ASP A  34      13.131  13.728 -10.488  1.00 78.81           C  
ATOM    546  OD1 ASP A  34      14.222  13.634  -9.887  1.00 78.81           O  
ATOM    547  OD2 ASP A  34      12.146  12.987 -10.244  1.00 78.81           O  
ATOM    548  N   SER A  35      13.477  12.508 -13.643  1.00 78.56           N  
ATOM    549  H   SER A  35      12.656  13.007 -13.953  1.00 78.56           H  
ATOM    550  CA  SER A  35      13.552  11.074 -13.899  1.00 78.56           C  
ATOM    551  HA  SER A  35      14.589  10.839 -14.139  1.00 78.56           H  
ATOM    552  C   SER A  35      12.688  10.678 -15.097  1.00 78.56           C  
ATOM    553  CB  SER A  35      13.169  10.277 -12.637  1.00 78.56           C  
ATOM    554  HB2 SER A  35      13.024   9.231 -12.907  1.00 78.56           H  
ATOM    555  HB3 SER A  35      14.005  10.328 -11.938  1.00 78.56           H  
ATOM    556  O   SER A  35      11.653  11.310 -15.344  1.00 78.56           O  
ATOM    557  OG  SER A  35      12.006  10.750 -11.964  1.00 78.56           O  
ATOM    558  HG  SER A  35      12.237  11.579 -11.538  1.00 78.56           H  
ATOM    559  N   PRO A  36      13.091   9.645 -15.858  1.00 83.62           N  
ATOM    560  CA  PRO A  36      12.299   9.164 -16.977  1.00 83.62           C  
ATOM    561  HA  PRO A  36      12.013   9.992 -17.625  1.00 83.62           H  
ATOM    562  C   PRO A  36      11.043   8.467 -16.459  1.00 83.62           C  
ATOM    563  CB  PRO A  36      13.204   8.212 -17.757  1.00 83.62           C  
ATOM    564  HB2 PRO A  36      12.629   7.415 -18.231  1.00 83.62           H  
ATOM    565  HB3 PRO A  36      13.761   8.760 -18.517  1.00 83.62           H  
ATOM    566  O   PRO A  36      11.045   7.839 -15.395  1.00 83.62           O  
ATOM    567  CG  PRO A  36      14.162   7.677 -16.690  1.00 83.62           C  
ATOM    568  HG2 PRO A  36      15.135   7.427 -17.114  1.00 83.62           H  
ATOM    569  HG3 PRO A  36      13.721   6.802 -16.213  1.00 83.62           H  
ATOM    570  CD  PRO A  36      14.269   8.803 -15.661  1.00 83.62           C  
ATOM    571  HD2 PRO A  36      15.181   9.376 -15.825  1.00 83.62           H  
ATOM    572  HD3 PRO A  36      14.282   8.378 -14.657  1.00 83.62           H  
ATOM    573  N   THR A  37       9.968   8.539 -17.231  1.00 85.36           N  
ATOM    574  H   THR A  37      10.015   9.060 -18.095  1.00 85.36           H  
ATOM    575  CA  THR A  37       8.751   7.785 -16.947  1.00 85.36           C  
ATOM    576  HA  THR A  37       8.553   7.830 -15.876  1.00 85.36           H  
ATOM    577  C   THR A  37       8.976   6.331 -17.352  1.00 85.36           C  
ATOM    578  CB  THR A  37       7.543   8.395 -17.664  1.00 85.36           C  
ATOM    579  HB  THR A  37       7.694   8.332 -18.741  1.00 85.36           H  
ATOM    580  O   THR A  37       9.315   6.036 -18.500  1.00 85.36           O  
ATOM    581  CG2 THR A  37       6.237   7.700 -17.279  1.00 85.36           C  
ATOM    582 HG21 THR A  37       6.244   6.666 -17.622  1.00 85.36           H  
ATOM    583 HG22 THR A  37       5.404   8.216 -17.757  1.00 85.36           H  
ATOM    584 HG23 THR A  37       6.102   7.726 -16.198  1.00 85.36           H  
ATOM    585  OG1 THR A  37       7.407   9.746 -17.291  1.00 85.36           O  
ATOM    586  HG1 THR A  37       6.959  10.181 -18.021  1.00 85.36           H  
ATOM    587  N   VAL A  38       8.795   5.408 -16.406  1.00 86.66           N  
ATOM    588  H   VAL A  38       8.548   5.715 -15.476  1.00 86.66           H  
ATOM    589  CA  VAL A  38       8.820   3.964 -16.677  1.00 86.66           C  
ATOM    590  HA  VAL A  38       9.655   3.740 -17.340  1.00 86.66           H  
ATOM    591  C   VAL A  38       7.526   3.576 -17.390  1.00 86.66           C  
ATOM    592  CB  VAL A  38       9.062   3.145 -15.398  1.00 86.66           C  
ATOM    593  HB  VAL A  38       8.283   3.368 -14.669  1.00 86.66           H  
ATOM    594  O   VAL A  38       6.441   3.874 -16.893  1.00 86.66           O  
ATOM    595  CG1 VAL A  38       9.061   1.637 -15.677  1.00 86.66           C  
ATOM    596 HG11 VAL A  38       8.076   1.317 -16.016  1.00 86.66           H  
ATOM    597 HG12 VAL A  38       9.798   1.391 -16.440  1.00 86.66           H  
ATOM    598 HG13 VAL A  38       9.296   1.086 -14.766  1.00 86.66           H  
ATOM    599  CG2 VAL A  38      10.427   3.498 -14.787  1.00 86.66           C  
ATOM    600 HG21 VAL A  38      11.223   3.286 -15.502  1.00 86.66           H  
ATOM    601 HG22 VAL A  38      10.465   4.554 -14.520  1.00 86.66           H  
ATOM    602 HG23 VAL A  38      10.593   2.910 -13.885  1.00 86.66           H  
ATOM    603  N   ALA A  39       7.639   2.929 -18.550  1.00 88.19           N  
ATOM    604  H   ALA A  39       8.558   2.651 -18.863  1.00 88.19           H  
ATOM    605  CA  ALA A  39       6.502   2.418 -19.308  1.00 88.19           C  
ATOM    606  HA  ALA A  39       5.697   3.153 -19.288  1.00 88.19           H  
ATOM    607  C   ALA A  39       5.968   1.119 -18.688  1.00 88.19           C  
ATOM    608  CB  ALA A  39       6.940   2.206 -20.765  1.00 88.19           C  
ATOM    609  HB1 ALA A  39       7.726   1.453 -20.822  1.00 88.19           H  
ATOM    610  HB2 ALA A  39       7.318   3.141 -21.178  1.00 88.19           H  
ATOM    611  HB3 ALA A  39       6.087   1.872 -21.357  1.00 88.19           H  
ATOM    612  O   ALA A  39       4.777   0.996 -18.417  1.00 88.19           O  
ATOM    613  N   TYR A  40       6.863   0.162 -18.445  1.00 92.29           N  
ATOM    614  H   TYR A  40       7.828   0.333 -18.692  1.00 92.29           H  
ATOM    615  CA  TYR A  40       6.573  -1.121 -17.808  1.00 92.29           C  
ATOM    616  HA  TYR A  40       5.868  -0.966 -16.991  1.00 92.29           H  
ATOM    617  C   TYR A  40       7.850  -1.714 -17.206  1.00 92.29           C  
ATOM    618  CB  TYR A  40       5.924  -2.078 -18.822  1.00 92.29           C  
ATOM    619  HB2 TYR A  40       4.917  -1.716 -19.031  1.00 92.29           H  
ATOM    620  HB3 TYR A  40       5.805  -3.062 -18.369  1.00 92.29           H  
ATOM    621  O   TYR A  40       8.948  -1.199 -17.424  1.00 92.29           O  
ATOM    622  CG  TYR A  40       6.652  -2.259 -20.141  1.00 92.29           C  
ATOM    623  CD1 TYR A  40       6.209  -1.558 -21.279  1.00 92.29           C  
ATOM    624  HD1 TYR A  40       5.382  -0.868 -21.195  1.00 92.29           H  
ATOM    625  CD2 TYR A  40       7.719  -3.173 -20.249  1.00 92.29           C  
ATOM    626  HD2 TYR A  40       8.058  -3.717 -19.380  1.00 92.29           H  
ATOM    627  CE1 TYR A  40       6.800  -1.800 -22.533  1.00 92.29           C  
ATOM    628  HE1 TYR A  40       6.427  -1.307 -23.419  1.00 92.29           H  
ATOM    629  CE2 TYR A  40       8.324  -3.404 -21.500  1.00 92.29           C  
ATOM    630  HE2 TYR A  40       9.134  -4.112 -21.593  1.00 92.29           H  
ATOM    631  OH  TYR A  40       8.337  -3.046 -23.876  1.00 92.29           O  
ATOM    632  HH  TYR A  40       7.854  -2.602 -24.577  1.00 92.29           H  
ATOM    633  CZ  TYR A  40       7.847  -2.736 -22.648  1.00 92.29           C  
ATOM    634  N   SER A  41       7.709  -2.789 -16.434  1.00 95.82           N  
ATOM    635  H   SER A  41       6.801  -3.226 -16.375  1.00 95.82           H  
ATOM    636  CA  SER A  41       8.855  -3.570 -15.959  1.00 95.82           C  
ATOM    637  HA  SER A  41       9.774  -3.002 -16.103  1.00 95.82           H  
ATOM    638  C   SER A  41       8.977  -4.858 -16.765  1.00 95.82           C  
ATOM    639  CB  SER A  41       8.749  -3.875 -14.464  1.00 95.82           C  
ATOM    640  HB2 SER A  41       9.673  -4.345 -14.127  1.00 95.82           H  
ATOM    641  HB3 SER A  41       7.923  -4.568 -14.302  1.00 95.82           H  
ATOM    642  O   SER A  41       7.999  -5.332 -17.340  1.00 95.82           O  
ATOM    643  OG  SER A  41       8.522  -2.688 -13.721  1.00 95.82           O  
ATOM    644  HG  SER A  41       7.578  -2.521 -13.777  1.00 95.82           H  
ATOM    645  N   VAL A  42      10.165  -5.443 -16.797  1.00 95.58           N  
ATOM    646  H   VAL A  42      10.957  -4.966 -16.391  1.00 95.58           H  
ATOM    647  CA  VAL A  42      10.393  -6.787 -17.327  1.00 95.58           C  
ATOM    648  HA  VAL A  42       9.428  -7.244 -17.548  1.00 95.58           H  
ATOM    649  C   VAL A  42      11.043  -7.640 -16.254  1.00 95.58           C  
ATOM    650  CB  VAL A  42      11.188  -6.777 -18.646  1.00 95.58           C  
ATOM    651  HB  VAL A  42      11.288  -7.807 -18.989  1.00 95.58           H  
ATOM    652  O   VAL A  42      11.996  -7.198 -15.617  1.00 95.58           O  
ATOM    653  CG1 VAL A  42      10.402  -5.999 -19.706  1.00 95.58           C  
ATOM    654 HG11 VAL A  42      10.343  -4.944 -19.439  1.00 95.58           H  
ATOM    655 HG12 VAL A  42      10.903  -6.094 -20.670  1.00 95.58           H  
ATOM    656 HG13 VAL A  42       9.395  -6.408 -19.788  1.00 95.58           H  
ATOM    657  CG2 VAL A  42      12.588  -6.161 -18.554  1.00 95.58           C  
ATOM    658 HG21 VAL A  42      12.530  -5.122 -18.230  1.00 95.58           H  
ATOM    659 HG22 VAL A  42      13.072  -6.203 -19.530  1.00 95.58           H  
ATOM    660 HG23 VAL A  42      13.195  -6.733 -17.852  1.00 95.58           H  
ATOM    661  N   LEU A  43      10.503  -8.832 -16.020  1.00 95.51           N  
ATOM    662  H   LEU A  43       9.733  -9.127 -16.603  1.00 95.51           H  
ATOM    663  CA  LEU A  43      11.158  -9.860 -15.220  1.00 95.51           C  
ATOM    664  HA  LEU A  43      11.776  -9.391 -14.455  1.00 95.51           H  
ATOM    665  C   LEU A  43      12.061 -10.664 -16.149  1.00 95.51           C  
ATOM    666  CB  LEU A  43      10.095 -10.728 -14.529  1.00 95.51           C  
ATOM    667  HB2 LEU A  43       9.524 -10.098 -13.847  1.00 95.51           H  
ATOM    668  HB3 LEU A  43       9.411 -11.102 -15.291  1.00 95.51           H  
ATOM    669  O   LEU A  43      11.607 -11.107 -17.204  1.00 95.51           O  
ATOM    670  CG  LEU A  43      10.642 -11.931 -13.740  1.00 95.51           C  
ATOM    671  HG  LEU A  43      11.225 -12.577 -14.397  1.00 95.51           H  
ATOM    672  CD1 LEU A  43      11.515 -11.493 -12.563  1.00 95.51           C  
ATOM    673 HD11 LEU A  43      12.436 -11.042 -12.934  1.00 95.51           H  
ATOM    674 HD12 LEU A  43      11.781 -12.361 -11.960  1.00 95.51           H  
ATOM    675 HD13 LEU A  43      10.978 -10.772 -11.947  1.00 95.51           H  
ATOM    676  CD2 LEU A  43       9.477 -12.744 -13.177  1.00 95.51           C  
ATOM    677 HD21 LEU A  43       8.828 -13.066 -13.991  1.00 95.51           H  
ATOM    678 HD22 LEU A  43       9.851 -13.629 -12.663  1.00 95.51           H  
ATOM    679 HD23 LEU A  43       8.894 -12.141 -12.481  1.00 95.51           H  
ATOM    680  N   LEU A  44      13.321 -10.834 -15.761  1.00 94.55           N  
ATOM    681  H   LEU A  44      13.633 -10.398 -14.905  1.00 94.55           H  
ATOM    682  CA  LEU A  44      14.301 -11.581 -16.541  1.00 94.55           C  
ATOM    683  HA  LEU A  44      13.766 -12.247 -17.218  1.00 94.55           H  
ATOM    684  C   LEU A  44      15.171 -12.471 -15.656  1.00 94.55           C  
ATOM    685  CB  LEU A  44      15.113 -10.603 -17.414  1.00 94.55           C  
ATOM    686  HB2 LEU A  44      15.692 -11.172 -18.142  1.00 94.55           H  
ATOM    687  HB3 LEU A  44      14.395 -10.010 -17.981  1.00 94.55           H  
ATOM    688  O   LEU A  44      15.396 -12.177 -14.477  1.00 94.55           O  
ATOM    689  CG  LEU A  44      16.058  -9.651 -16.647  1.00 94.55           C  
ATOM    690  HG  LEU A  44      15.658  -9.424 -15.659  1.00 94.55           H  
ATOM    691  CD1 LEU A  44      17.470 -10.218 -16.503  1.00 94.55           C  
ATOM    692 HD11 LEU A  44      17.456 -11.178 -15.986  1.00 94.55           H  
ATOM    693 HD12 LEU A  44      17.908 -10.336 -17.494  1.00 94.55           H  
ATOM    694 HD13 LEU A  44      18.083  -9.528 -15.924  1.00 94.55           H  
ATOM    695  CD2 LEU A  44      16.205  -8.344 -17.422  1.00 94.55           C  
ATOM    696 HD21 LEU A  44      16.981  -7.731 -16.963  1.00 94.55           H  
ATOM    697 HD22 LEU A  44      15.260  -7.802 -17.405  1.00 94.55           H  
ATOM    698 HD23 LEU A  44      16.489  -8.557 -18.453  1.00 94.55           H  
ATOM    699  N   VAL A  45      15.692 -13.536 -16.265  1.00 93.24           N  
ATOM    700  H   VAL A  45      15.433 -13.699 -17.228  1.00 93.24           H  
ATOM    701  CA  VAL A  45      16.796 -14.347 -15.746  1.00 93.24           C  
ATOM    702  HA  VAL A  45      17.065 -13.988 -14.753  1.00 93.24           H  
ATOM    703  C   VAL A  45      17.990 -14.149 -16.675  1.00 93.24           C  
ATOM    704  CB  VAL A  45      16.410 -15.833 -15.625  1.00 93.24           C  
ATOM    705  HB  VAL A  45      16.148 -16.224 -16.607  1.00 93.24           H  
ATOM    706  O   VAL A  45      17.868 -14.328 -17.884  1.00 93.24           O  
ATOM    707  CG1 VAL A  45      17.573 -16.658 -15.054  1.00 93.24           C  
ATOM    708 HG11 VAL A  45      17.885 -16.254 -14.091  1.00 93.24           H  
ATOM    709 HG12 VAL A  45      18.414 -16.642 -15.746  1.00 93.24           H  
ATOM    710 HG13 VAL A  45      17.261 -17.696 -14.933  1.00 93.24           H  
ATOM    711  CG2 VAL A  45      15.207 -16.013 -14.688  1.00 93.24           C  
ATOM    712 HG21 VAL A  45      14.969 -17.073 -14.599  1.00 93.24           H  
ATOM    713 HG22 VAL A  45      14.336 -15.505 -15.101  1.00 93.24           H  
ATOM    714 HG23 VAL A  45      15.438 -15.603 -13.705  1.00 93.24           H  
ATOM    715  N   ALA A  46      19.125 -13.737 -16.119  1.00 94.33           N  
ATOM    716  H   ALA A  46      19.161 -13.630 -15.116  1.00 94.33           H  
ATOM    717  CA  ALA A  46      20.336 -13.436 -16.883  1.00 94.33           C  
ATOM    718  HA  ALA A  46      20.413 -14.106 -17.739  1.00 94.33           H  
ATOM    719  C   ALA A  46      21.584 -13.614 -16.023  1.00 94.33           C  
ATOM    720  CB  ALA A  46      20.238 -11.995 -17.389  1.00 94.33           C  
ATOM    721  HB1 ALA A  46      19.338 -11.908 -17.997  1.00 94.33           H  
ATOM    722  HB2 ALA A  46      20.188 -11.301 -16.550  1.00 94.33           H  
ATOM    723  HB3 ALA A  46      21.099 -11.752 -18.012  1.00 94.33           H  
ATOM    724  O   ALA A  46      21.494 -13.896 -14.827  1.00 94.33           O  
ATOM    725  N   LYS A  47      22.760 -13.393 -16.605  1.00 94.58           N  
ATOM    726  H   LYS A  47      22.767 -13.207 -17.597  1.00 94.58           H  
ATOM    727  CA  LYS A  47      24.011 -13.230 -15.869  1.00 94.58           C  
ATOM    728  HA  LYS A  47      23.833 -13.482 -14.824  1.00 94.58           H  
ATOM    729  C   LYS A  47      24.478 -11.782 -15.907  1.00 94.58           C  
ATOM    730  CB  LYS A  47      25.081 -14.178 -16.406  1.00 94.58           C  
ATOM    731  HB2 LYS A  47      25.250 -13.976 -17.464  1.00 94.58           H  
ATOM    732  HB3 LYS A  47      26.000 -13.974 -15.857  1.00 94.58           H  
ATOM    733  O   LYS A  47      24.381 -11.113 -16.928  1.00 94.58           O  
ATOM    734  CG  LYS A  47      24.709 -15.656 -16.217  1.00 94.58           C  
ATOM    735  HG2 LYS A  47      23.857 -15.902 -16.852  1.00 94.58           H  
ATOM    736  HG3 LYS A  47      24.449 -15.846 -15.176  1.00 94.58           H  
ATOM    737  CD  LYS A  47      25.902 -16.531 -16.606  1.00 94.58           C  
ATOM    738  HD2 LYS A  47      26.719 -16.380 -15.901  1.00 94.58           H  
ATOM    739  HD3 LYS A  47      26.233 -16.219 -17.597  1.00 94.58           H  
ATOM    740  CE  LYS A  47      25.531 -18.014 -16.634  1.00 94.58           C  
ATOM    741  HE2 LYS A  47      25.434 -18.396 -15.617  1.00 94.58           H  
ATOM    742  HE3 LYS A  47      24.571 -18.111 -17.140  1.00 94.58           H  
ATOM    743  NZ  LYS A  47      26.531 -18.778 -17.414  1.00 94.58           N  
ATOM    744  HZ1 LYS A  47      27.485 -18.664 -17.103  1.00 94.58           H  
ATOM    745  HZ2 LYS A  47      26.261 -19.743 -17.543  1.00 94.58           H  
ATOM    746  HZ3 LYS A  47      26.496 -18.413 -18.355  1.00 94.58           H  
ATOM    747  N   VAL A  48      25.033 -11.311 -14.797  1.00 94.22           N  
ATOM    748  H   VAL A  48      25.046 -11.912 -13.985  1.00 94.22           H  
ATOM    749  CA  VAL A  48      25.644  -9.977 -14.694  1.00 94.22           C  
ATOM    750  HA  VAL A  48      25.751  -9.553 -15.692  1.00 94.22           H  
ATOM    751  C   VAL A  48      27.045 -10.082 -14.109  1.00 94.22           C  
ATOM    752  CB  VAL A  48      24.774  -8.992 -13.887  1.00 94.22           C  
ATOM    753  HB  VAL A  48      25.309  -8.046 -13.807  1.00 94.22           H  
ATOM    754  O   VAL A  48      27.316 -10.948 -13.268  1.00 94.22           O  
ATOM    755  CG1 VAL A  48      23.440  -8.721 -14.586  1.00 94.22           C  
ATOM    756 HG11 VAL A  48      22.858  -9.637 -14.685  1.00 94.22           H  
ATOM    757 HG12 VAL A  48      23.628  -8.319 -15.582  1.00 94.22           H  
ATOM    758 HG13 VAL A  48      22.864  -7.985 -14.027  1.00 94.22           H  
ATOM    759  CG2 VAL A  48      24.474  -9.493 -12.470  1.00 94.22           C  
ATOM    760 HG21 VAL A  48      23.920 -10.429 -12.534  1.00 94.22           H  
ATOM    761 HG22 VAL A  48      25.409  -9.663 -11.936  1.00 94.22           H  
ATOM    762 HG23 VAL A  48      23.875  -8.747 -11.949  1.00 94.22           H  
ATOM    763  N   GLU A  49      27.941  -9.195 -14.533  1.00 93.21           N  
ATOM    764  H   GLU A  49      27.671  -8.519 -15.233  1.00 93.21           H  
ATOM    765  CA  GLU A  49      29.278  -9.085 -13.947  1.00 93.21           C  
ATOM    766  HA  GLU A  49      29.752 -10.067 -13.955  1.00 93.21           H  
ATOM    767  C   GLU A  49      29.175  -8.597 -12.494  1.00 93.21           C  
ATOM    768  CB  GLU A  49      30.166  -8.124 -14.753  1.00 93.21           C  
ATOM    769  HB2 GLU A  49      29.669  -7.156 -14.827  1.00 93.21           H  
ATOM    770  HB3 GLU A  49      31.096  -7.991 -14.201  1.00 93.21           H  
ATOM    771  O   GLU A  49      28.629  -7.528 -12.216  1.00 93.21           O  
ATOM    772  CG  GLU A  49      30.508  -8.626 -16.163  1.00 93.21           C  
ATOM    773  HG2 GLU A  49      29.587  -8.700 -16.741  1.00 93.21           H  
ATOM    774  HG3 GLU A  49      30.932  -9.627 -16.081  1.00 93.21           H  
ATOM    775  CD  GLU A  49      31.506  -7.706 -16.899  1.00 93.21           C  
ATOM    776  OE1 GLU A  49      31.973  -8.110 -17.979  1.00 93.21           O  
ATOM    777  OE2 GLU A  49      31.851  -6.609 -16.382  1.00 93.21           O  
ATOM    778  N   LYS A  50      29.712  -9.366 -11.538  1.00 87.31           N  
ATOM    779  H   LYS A  50      30.069 -10.272 -11.807  1.00 87.31           H  
ATOM    780  CA  LYS A  50      29.771  -8.963 -10.123  1.00 87.31           C  
ATOM    781  HA  LYS A  50      29.547  -7.898 -10.073  1.00 87.31           H  
ATOM    782  C   LYS A  50      31.165  -9.121  -9.526  1.00 87.31           C  
ATOM    783  CB  LYS A  50      28.707  -9.706  -9.291  1.00 87.31           C  
ATOM    784  HB2 LYS A  50      28.963  -9.621  -8.234  1.00 87.31           H  
ATOM    785  HB3 LYS A  50      28.700 -10.760  -9.565  1.00 87.31           H  
ATOM    786  O   LYS A  50      31.845 -10.129  -9.717  1.00 87.31           O  
ATOM    787  CG  LYS A  50      27.309  -9.101  -9.493  1.00 87.31           C  
ATOM    788  HG2 LYS A  50      27.356  -8.031  -9.287  1.00 87.31           H  
ATOM    789  HG3 LYS A  50      27.021  -9.236 -10.535  1.00 87.31           H  
ATOM    790  CD  LYS A  50      26.239  -9.729  -8.585  1.00 87.31           C  
ATOM    791  HD2 LYS A  50      26.529  -9.614  -7.540  1.00 87.31           H  
ATOM    792  HD3 LYS A  50      26.142 -10.787  -8.830  1.00 87.31           H  
ATOM    793  CE  LYS A  50      24.904  -9.012  -8.838  1.00 87.31           C  
ATOM    794  HE2 LYS A  50      25.011  -7.960  -8.577  1.00 87.31           H  
ATOM    795  HE3 LYS A  50      24.700  -9.051  -9.908  1.00 87.31           H  
ATOM    796  NZ  LYS A  50      23.760  -9.613  -8.106  1.00 87.31           N  
ATOM    797  HZ1 LYS A  50      23.880  -9.559  -7.105  1.00 87.31           H  
ATOM    798  HZ2 LYS A  50      22.914  -9.125  -8.363  1.00 87.31           H  
ATOM    799  HZ3 LYS A  50      23.626 -10.571  -8.396  1.00 87.31           H  
ATOM    800  N   GLY A  51      31.529  -8.152  -8.685  1.00 85.16           N  
ATOM    801  H   GLY A  51      30.940  -7.332  -8.651  1.00 85.16           H  
ATOM    802  CA  GLY A  51      32.786  -8.129  -7.935  1.00 85.16           C  
ATOM    803  HA2 GLY A  51      33.007  -9.130  -7.567  1.00 85.16           H  
ATOM    804  HA3 GLY A  51      32.672  -7.467  -7.076  1.00 85.16           H  
ATOM    805  C   GLY A  51      33.982  -7.645  -8.758  1.00 85.16           C  
ATOM    806  O   GLY A  51      33.873  -7.379  -9.951  1.00 85.16           O  
ATOM    807  N   LYS A  52      35.148  -7.544  -8.106  1.00 83.61           N  
ATOM    808  H   LYS A  52      35.166  -7.767  -7.122  1.00 83.61           H  
ATOM    809  CA  LYS A  52      36.385  -7.031  -8.728  1.00 83.61           C  
ATOM    810  HA  LYS A  52      36.206  -6.027  -9.112  1.00 83.61           H  
ATOM    811  C   LYS A  52      36.839  -7.850  -9.941  1.00 83.61           C  
ATOM    812  CB  LYS A  52      37.522  -6.978  -7.694  1.00 83.61           C  
ATOM    813  HB2 LYS A  52      38.447  -6.745  -8.223  1.00 83.61           H  
ATOM    814  HB3 LYS A  52      37.640  -7.956  -7.228  1.00 83.61           H  
ATOM    815  O   LYS A  52      37.369  -7.288 -10.886  1.00 83.61           O  
ATOM    816  CG  LYS A  52      37.312  -5.909  -6.609  1.00 83.61           C  
ATOM    817  HG2 LYS A  52      36.441  -6.162  -6.005  1.00 83.61           H  
ATOM    818  HG3 LYS A  52      37.145  -4.944  -7.087  1.00 83.61           H  
ATOM    819  CD  LYS A  52      38.553  -5.813  -5.705  1.00 83.61           C  
ATOM    820  HD2 LYS A  52      38.710  -6.770  -5.208  1.00 83.61           H  
ATOM    821  HD3 LYS A  52      39.423  -5.593  -6.324  1.00 83.61           H  
ATOM    822  CE  LYS A  52      38.391  -4.706  -4.653  1.00 83.61           C  
ATOM    823  HE2 LYS A  52      38.177  -3.769  -5.169  1.00 83.61           H  
ATOM    824  HE3 LYS A  52      37.535  -4.940  -4.021  1.00 83.61           H  
ATOM    825  NZ  LYS A  52      39.615  -4.549  -3.822  1.00 83.61           N  
ATOM    826  HZ1 LYS A  52      39.501  -3.803  -3.150  1.00 83.61           H  
ATOM    827  HZ2 LYS A  52      39.826  -5.396  -3.313  1.00 83.61           H  
ATOM    828  HZ3 LYS A  52      40.414  -4.321  -4.396  1.00 83.61           H  
ATOM    829  N   SER A  53      36.612  -9.162  -9.916  1.00 85.81           N  
ATOM    830  H   SER A  53      36.144  -9.560  -9.114  1.00 85.81           H  
ATOM    831  CA  SER A  53      36.962 -10.082 -11.004  1.00 85.81           C  
ATOM    832  HA  SER A  53      37.880  -9.731 -11.476  1.00 85.81           H  
ATOM    833  C   SER A  53      35.918 -10.152 -12.120  1.00 85.81           C  
ATOM    834  CB  SER A  53      37.245 -11.474 -10.428  1.00 85.81           C  
ATOM    835  HB2 SER A  53      37.380 -12.196 -11.233  1.00 85.81           H  
ATOM    836  HB3 SER A  53      38.173 -11.423  -9.858  1.00 85.81           H  
ATOM    837  O   SER A  53      36.084 -10.967 -13.021  1.00 85.81           O  
ATOM    838  OG  SER A  53      36.201 -11.896  -9.559  1.00 85.81           O  
ATOM    839  HG  SER A  53      36.587 -12.512  -8.932  1.00 85.81           H  
ATOM    840  N   LYS A  54      34.841  -9.349 -12.055  1.00 86.66           N  
ATOM    841  H   LYS A  54      34.797  -8.667 -11.310  1.00 86.66           H  
ATOM    842  CA  LYS A  54      33.772  -9.292 -13.067  1.00 86.66           C  
ATOM    843  HA  LYS A  54      32.929  -8.743 -12.646  1.00 86.66           H  
ATOM    844  C   LYS A  54      33.203 -10.663 -13.455  1.00 86.66           C  
ATOM    845  CB  LYS A  54      34.260  -8.508 -14.292  1.00 86.66           C  
ATOM    846  HB2 LYS A  54      35.169  -8.965 -14.684  1.00 86.66           H  
ATOM    847  HB3 LYS A  54      33.498  -8.565 -15.069  1.00 86.66           H  
ATOM    848  O   LYS A  54      32.793 -10.892 -14.585  1.00 86.66           O  
ATOM    849  CG  LYS A  54      34.509  -7.027 -13.992  1.00 86.66           C  
ATOM    850  HG2 LYS A  54      35.279  -6.904 -13.230  1.00 86.66           H  
ATOM    851  HG3 LYS A  54      33.577  -6.578 -13.647  1.00 86.66           H  
ATOM    852  CD  LYS A  54      34.956  -6.359 -15.293  1.00 86.66           C  
ATOM    853  HD2 LYS A  54      34.357  -6.760 -16.111  1.00 86.66           H  
ATOM    854  HD3 LYS A  54      35.998  -6.604 -15.498  1.00 86.66           H  
ATOM    855  CE  LYS A  54      34.770  -4.846 -15.241  1.00 86.66           C  
ATOM    856  HE2 LYS A  54      33.906  -4.631 -14.613  1.00 86.66           H  
ATOM    857  HE3 LYS A  54      35.653  -4.377 -14.809  1.00 86.66           H  
ATOM    858  NZ  LYS A  54      34.494  -4.357 -16.610  1.00 86.66           N  
ATOM    859  HZ1 LYS A  54      34.302  -3.366 -16.634  1.00 86.66           H  
ATOM    860  HZ2 LYS A  54      35.248  -4.585 -17.242  1.00 86.66           H  
ATOM    861  HZ3 LYS A  54      33.677  -4.845 -16.948  1.00 86.66           H  
ATOM    862  N   LYS A  55      33.153 -11.602 -12.507  1.00 90.67           N  
ATOM    863  H   LYS A  55      33.454 -11.351 -11.576  1.00 90.67           H  
ATOM    864  CA  LYS A  55      32.604 -12.935 -12.775  1.00 90.67           C  
ATOM    865  HA  LYS A  55      33.071 -13.313 -13.685  1.00 90.67           H  
ATOM    866  C   LYS A  55      31.108 -12.825 -13.055  1.00 90.67           C  
ATOM    867  CB  LYS A  55      32.899 -13.908 -11.627  1.00 90.67           C  
ATOM    868  HB2 LYS A  55      32.594 -13.461 -10.681  1.00 90.67           H  
ATOM    869  HB3 LYS A  55      32.319 -14.817 -11.786  1.00 90.67           H  
ATOM    870  O   LYS A  55      30.384 -12.186 -12.286  1.00 90.67           O  
ATOM    871  CG  LYS A  55      34.389 -14.279 -11.579  1.00 90.67           C  
ATOM    872  HG2 LYS A  55      34.982 -13.384 -11.389  1.00 90.67           H  
ATOM    873  HG3 LYS A  55      34.682 -14.688 -12.546  1.00 90.67           H  
ATOM    874  CD  LYS A  55      34.671 -15.325 -10.491  1.00 90.67           C  
ATOM    875  HD2 LYS A  55      34.409 -14.915  -9.516  1.00 90.67           H  
ATOM    876  HD3 LYS A  55      34.062 -16.207 -10.688  1.00 90.67           H  
ATOM    877  CE  LYS A  55      36.156 -15.710 -10.517  1.00 90.67           C  
ATOM    878  HE2 LYS A  55      36.754 -14.835 -10.260  1.00 90.67           H  
ATOM    879  HE3 LYS A  55      36.415 -15.986 -11.539  1.00 90.67           H  
ATOM    880  NZ  LYS A  55      36.466 -16.845  -9.607  1.00 90.67           N  
ATOM    881  HZ1 LYS A  55      37.443 -17.091  -9.674  1.00 90.67           H  
ATOM    882  HZ2 LYS A  55      36.255 -16.628  -8.643  1.00 90.67           H  
ATOM    883  HZ3 LYS A  55      35.942 -17.665  -9.878  1.00 90.67           H  
ATOM    884  N   LEU A  56      30.664 -13.489 -14.117  1.00 93.10           N  
ATOM    885  H   LEU A  56      31.336 -13.926 -14.732  1.00 93.10           H  
ATOM    886  CA  LEU A  56      29.254 -13.613 -14.459  1.00 93.10           C  
ATOM    887  HA  LEU A  56      28.805 -12.620 -14.479  1.00 93.10           H  
ATOM    888  C   LEU A  56      28.527 -14.429 -13.385  1.00 93.10           C  
ATOM    889  CB  LEU A  56      29.119 -14.255 -15.851  1.00 93.10           C  
ATOM    890  HB2 LEU A  56      29.702 -15.176 -15.874  1.00 93.10           H  
ATOM    891  HB3 LEU A  56      28.077 -14.531 -16.009  1.00 93.10           H  
ATOM    892  O   LEU A  56      28.902 -15.564 -13.087  1.00 93.10           O  
ATOM    893  CG  LEU A  56      29.552 -13.362 -17.029  1.00 93.10           C  
ATOM    894  HG  LEU A  56      30.607 -13.113 -16.923  1.00 93.10           H  
ATOM    895  CD1 LEU A  56      29.358 -14.131 -18.334  1.00 93.10           C  
ATOM    896 HD11 LEU A  56      28.308 -14.380 -18.487  1.00 93.10           H  
ATOM    897 HD12 LEU A  56      29.944 -15.050 -18.326  1.00 93.10           H  
ATOM    898 HD13 LEU A  56      29.693 -13.521 -19.173  1.00 93.10           H  
ATOM    899  CD2 LEU A  56      28.739 -12.069 -17.108  1.00 93.10           C  
ATOM    900 HD21 LEU A  56      27.672 -12.289 -17.151  1.00 93.10           H  
ATOM    901 HD22 LEU A  56      29.020 -11.528 -18.011  1.00 93.10           H  
ATOM    902 HD23 LEU A  56      28.961 -11.420 -16.261  1.00 93.10           H  
ATOM    903  N   LYS A  57      27.487 -13.844 -12.791  1.00 93.60           N  
ATOM    904  H   LYS A  57      27.279 -12.889 -13.046  1.00 93.60           H  
ATOM    905  CA  LYS A  57      26.615 -14.511 -11.819  1.00 93.60           C  
ATOM    906  HA  LYS A  57      26.879 -15.567 -11.757  1.00 93.60           H  
ATOM    907  C   LYS A  57      25.170 -14.434 -12.271  1.00 93.60           C  
ATOM    908  CB  LYS A  57      26.755 -13.881 -10.428  1.00 93.60           C  
ATOM    909  HB2 LYS A  57      25.991 -14.317  -9.784  1.00 93.60           H  
ATOM    910  HB3 LYS A  57      26.577 -12.808 -10.495  1.00 93.60           H  
ATOM    911  O   LYS A  57      24.717 -13.356 -12.650  1.00 93.60           O  
ATOM    912  CG  LYS A  57      28.133 -14.136  -9.807  1.00 93.60           C  
ATOM    913  HG2 LYS A  57      28.884 -13.536 -10.320  1.00 93.60           H  
ATOM    914  HG3 LYS A  57      28.386 -15.191  -9.915  1.00 93.60           H  
ATOM    915  CD  LYS A  57      28.114 -13.780  -8.316  1.00 93.60           C  
ATOM    916  HD2 LYS A  57      27.874 -12.723  -8.197  1.00 93.60           H  
ATOM    917  HD3 LYS A  57      27.350 -14.382  -7.823  1.00 93.60           H  
ATOM    918  CE  LYS A  57      29.481 -14.081  -7.697  1.00 93.60           C  
ATOM    919  HE2 LYS A  57      30.215 -13.402  -8.130  1.00 93.60           H  
ATOM    920  HE3 LYS A  57      29.762 -15.096  -7.976  1.00 93.60           H  
ATOM    921  NZ  LYS A  57      29.449 -13.956  -6.217  1.00 93.60           N  
ATOM    922  HZ1 LYS A  57      29.194 -13.020  -5.937  1.00 93.60           H  
ATOM    923  HZ2 LYS A  57      30.351 -14.181  -5.823  1.00 93.60           H  
ATOM    924  HZ3 LYS A  57      28.779 -14.605  -5.830  1.00 93.60           H  
ATOM    925  N   SER A  58      24.457 -15.549 -12.151  1.00 93.06           N  
ATOM    926  H   SER A  58      24.911 -16.417 -11.907  1.00 93.06           H  
ATOM    927  CA  SER A  58      23.027 -15.607 -12.437  1.00 93.06           C  
ATOM    928  HA  SER A  58      22.878 -15.275 -13.464  1.00 93.06           H  
ATOM    929  C   SER A  58      22.242 -14.684 -11.505  1.00 93.06           C  
ATOM    930  CB  SER A  58      22.494 -17.039 -12.345  1.00 93.06           C  
ATOM    931  HB2 SER A  58      22.521 -17.379 -11.310  1.00 93.06           H  
ATOM    932  HB3 SER A  58      21.463 -17.058 -12.700  1.00 93.06           H  
ATOM    933  O   SER A  58      22.494 -14.622 -10.298  1.00 93.06           O  
ATOM    934  OG  SER A  58      23.288 -17.896 -13.145  1.00 93.06           O  
ATOM    935  HG  SER A  58      22.745 -18.635 -13.428  1.00 93.06           H  
ATOM    936  N   VAL A  59      21.286 -13.966 -12.078  1.00 92.75           N  
ATOM    937  H   VAL A  59      21.173 -14.045 -13.079  1.00 92.75           H  
ATOM    938  CA  VAL A  59      20.355 -13.071 -11.402  1.00 92.75           C  
ATOM    939  HA  VAL A  59      20.322 -13.336 -10.345  1.00 92.75           H  
ATOM    940  C   VAL A  59      18.953 -13.275 -11.959  1.00 92.75           C  
ATOM    941  CB  VAL A  59      20.769 -11.589 -11.511  1.00 92.75           C  
ATOM    942  HB  VAL A  59      19.975 -10.992 -11.062  1.00 92.75           H  
ATOM    943  O   VAL A  59      18.774 -13.592 -13.133  1.00 92.75           O  
ATOM    944  CG1 VAL A  59      22.042 -11.332 -10.692  1.00 92.75           C  
ATOM    945 HG11 VAL A  59      21.879 -11.667  -9.667  1.00 92.75           H  
ATOM    946 HG12 VAL A  59      22.877 -11.882 -11.125  1.00 92.75           H  
ATOM    947 HG13 VAL A  59      22.249 -10.262 -10.706  1.00 92.75           H  
ATOM    948  CG2 VAL A  59      20.975 -11.094 -12.947  1.00 92.75           C  
ATOM    949 HG21 VAL A  59      20.079 -11.274 -13.541  1.00 92.75           H  
ATOM    950 HG22 VAL A  59      21.157 -10.020 -12.936  1.00 92.75           H  
ATOM    951 HG23 VAL A  59      21.819 -11.602 -13.413  1.00 92.75           H  
ATOM    952  N   LYS A  60      17.966 -13.083 -11.088  1.00 93.56           N  
ATOM    953  H   LYS A  60      18.217 -12.815 -10.147  1.00 93.56           H  
ATOM    954  CA  LYS A  60      16.548 -12.980 -11.420  1.00 93.56           C  
ATOM    955  HA  LYS A  60      16.413 -13.009 -12.501  1.00 93.56           H  
ATOM    956  C   LYS A  60      16.089 -11.631 -10.898  1.00 93.56           C  
ATOM    957  CB  LYS A  60      15.792 -14.154 -10.785  1.00 93.56           C  
ATOM    958  HB2 LYS A  60      16.216 -15.082 -11.169  1.00 93.56           H  
ATOM    959  HB3 LYS A  60      15.935 -14.134  -9.704  1.00 93.56           H  
ATOM    960  O   LYS A  60      16.180 -11.397  -9.693  1.00 93.56           O  
ATOM    961  CG  LYS A  60      14.288 -14.134 -11.094  1.00 93.56           C  
ATOM    962  HG2 LYS A  60      14.140 -14.156 -12.174  1.00 93.56           H  
ATOM    963  HG3 LYS A  60      13.837 -13.227 -10.691  1.00 93.56           H  
ATOM    964  CD  LYS A  60      13.619 -15.358 -10.455  1.00 93.56           C  
ATOM    965  HD2 LYS A  60      14.125 -16.260 -10.798  1.00 93.56           H  
ATOM    966  HD3 LYS A  60      13.713 -15.290  -9.371  1.00 93.56           H  
ATOM    967  CE  LYS A  60      12.139 -15.450 -10.830  1.00 93.56           C  
ATOM    968  HE2 LYS A  60      12.045 -15.537 -11.913  1.00 93.56           H  
ATOM    969  HE3 LYS A  60      11.644 -14.529 -10.523  1.00 93.56           H  
ATOM    970  NZ  LYS A  60      11.487 -16.605 -10.160  1.00 93.56           N  
ATOM    971  HZ1 LYS A  60      11.606 -16.541  -9.159  1.00 93.56           H  
ATOM    972  HZ2 LYS A  60      11.825 -17.498 -10.491  1.00 93.56           H  
ATOM    973  HZ3 LYS A  60      10.487 -16.546 -10.288  1.00 93.56           H  
ATOM    974  N   GLU A  61      15.677 -10.730 -11.776  1.00 93.94           N  
ATOM    975  H   GLU A  61      15.615 -10.974 -12.754  1.00 93.94           H  
ATOM    976  CA  GLU A  61      15.377  -9.357 -11.374  1.00 93.94           C  
ATOM    977  HA  GLU A  61      14.918  -9.390 -10.386  1.00 93.94           H  
ATOM    978  C   GLU A  61      14.363  -8.666 -12.277  1.00 93.94           C  
ATOM    979  CB  GLU A  61      16.667  -8.532 -11.232  1.00 93.94           C  
ATOM    980  HB2 GLU A  61      17.272  -8.988 -10.448  1.00 93.94           H  
ATOM    981  HB3 GLU A  61      16.408  -7.529 -10.891  1.00 93.94           H  
ATOM    982  O   GLU A  61      14.060  -9.112 -13.383  1.00 93.94           O  
ATOM    983  CG  GLU A  61      17.518  -8.414 -12.501  1.00 93.94           C  
ATOM    984  HG2 GLU A  61      16.931  -7.941 -13.288  1.00 93.94           H  
ATOM    985  HG3 GLU A  61      17.821  -9.406 -12.837  1.00 93.94           H  
ATOM    986  CD  GLU A  61      18.763  -7.584 -12.184  1.00 93.94           C  
ATOM    987  OE1 GLU A  61      18.917  -6.509 -12.793  1.00 93.94           O  
ATOM    988  OE2 GLU A  61      19.555  -7.987 -11.299  1.00 93.94           O  
ATOM    989  N   LEU A  62      13.822  -7.570 -11.751  1.00 95.80           N  
ATOM    990  H   LEU A  62      14.191  -7.234 -10.873  1.00 95.80           H  
ATOM    991  CA  LEU A  62      12.921  -6.682 -12.460  1.00 95.80           C  
ATOM    992  HA  LEU A  62      12.479  -7.215 -13.302  1.00 95.80           H  
ATOM    993  C   LEU A  62      13.712  -5.496 -12.999  1.00 95.80           C  
ATOM    994  CB  LEU A  62      11.802  -6.236 -11.510  1.00 95.80           C  
ATOM    995  HB2 LEU A  62      12.252  -5.887 -10.580  1.00 95.80           H  
ATOM    996  HB3 LEU A  62      11.265  -5.399 -11.957  1.00 95.80           H  
ATOM    997  O   LEU A  62      14.395  -4.807 -12.242  1.00 95.80           O  
ATOM    998  CG  LEU A  62      10.805  -7.368 -11.216  1.00 95.80           C  
ATOM    999  HG  LEU A  62      11.331  -8.314 -11.084  1.00 95.80           H  
ATOM   1000  CD1 LEU A  62      10.052  -7.068  -9.929  1.00 95.80           C  
ATOM   1001 HD11 LEU A  62       9.233  -7.775  -9.797  1.00 95.80           H  
ATOM   1002 HD12 LEU A  62      10.751  -7.192  -9.102  1.00 95.80           H  
ATOM   1003 HD13 LEU A  62       9.668  -6.048  -9.944  1.00 95.80           H  
ATOM   1004  CD2 LEU A  62       9.802  -7.520 -12.352  1.00 95.80           C  
ATOM   1005 HD21 LEU A  62      10.322  -7.776 -13.275  1.00 95.80           H  
ATOM   1006 HD22 LEU A  62       9.110  -8.327 -12.109  1.00 95.80           H  
ATOM   1007 HD23 LEU A  62       9.247  -6.593 -12.496  1.00 95.80           H  
ATOM   1008  N   VAL A  63      13.562  -5.221 -14.289  1.00 95.41           N  
ATOM   1009  H   VAL A  63      13.034  -5.875 -14.850  1.00 95.41           H  
ATOM   1010  CA  VAL A  63      14.172  -4.071 -14.959  1.00 95.41           C  
ATOM   1011  HA  VAL A  63      14.772  -3.515 -14.238  1.00 95.41           H  
ATOM   1012  C   VAL A  63      13.074  -3.150 -15.464  1.00 95.41           C  
ATOM   1013  CB  VAL A  63      15.128  -4.520 -16.078  1.00 95.41           C  
ATOM   1014  HB  VAL A  63      14.581  -5.108 -16.815  1.00 95.41           H  
ATOM   1015  O   VAL A  63      12.147  -3.577 -16.145  1.00 95.41           O  
ATOM   1016  CG1 VAL A  63      15.769  -3.321 -16.791  1.00 95.41           C  
ATOM   1017 HG11 VAL A  63      16.465  -3.684 -17.546  1.00 95.41           H  
ATOM   1018 HG12 VAL A  63      16.313  -2.707 -16.073  1.00 95.41           H  
ATOM   1019 HG13 VAL A  63      15.006  -2.725 -17.292  1.00 95.41           H  
ATOM   1020  CG2 VAL A  63      16.251  -5.382 -15.494  1.00 95.41           C  
ATOM   1021 HG21 VAL A  63      15.855  -6.333 -15.138  1.00 95.41           H  
ATOM   1022 HG22 VAL A  63      16.734  -4.869 -14.662  1.00 95.41           H  
ATOM   1023 HG23 VAL A  63      17.002  -5.586 -16.257  1.00 95.41           H  
ATOM   1024  N   GLY A  64      13.159  -1.867 -15.119  1.00 95.18           N  
ATOM   1025  H   GLY A  64      13.962  -1.567 -14.586  1.00 95.18           H  
ATOM   1026  CA  GLY A  64      12.249  -0.856 -15.650  1.00 95.18           C  
ATOM   1027  HA2 GLY A  64      12.300   0.046 -15.040  1.00 95.18           H  
ATOM   1028  HA3 GLY A  64      11.225  -1.228 -15.632  1.00 95.18           H  
ATOM   1029  C   GLY A  64      12.634  -0.491 -17.080  1.00 95.18           C  
ATOM   1030  O   GLY A  64      13.788  -0.145 -17.334  1.00 95.18           O  
ATOM   1031  N   ILE A  65      11.666  -0.531 -17.993  1.00 94.77           N  
ATOM   1032  H   ILE A  65      10.749  -0.850 -17.715  1.00 94.77           H  
ATOM   1033  CA  ILE A  65      11.805  -0.021 -19.357  1.00 94.77           C  
ATOM   1034  HA  ILE A  65      12.859   0.128 -19.589  1.00 94.77           H  
ATOM   1035  C   ILE A  65      11.120   1.336 -19.412  1.00 94.77           C  
ATOM   1036  CB  ILE A  65      11.229  -1.016 -20.388  1.00 94.77           C  
ATOM   1037  HB  ILE A  65      10.157  -1.109 -20.213  1.00 94.77           H  
ATOM   1038  O   ILE A  65       9.915   1.454 -19.174  1.00 94.77           O  
ATOM   1039  CG1 ILE A  65      11.837  -2.431 -20.253  1.00 94.77           C  
ATOM   1040 HG12 ILE A  65      11.403  -3.072 -21.021  1.00 94.77           H  
ATOM   1041 HG13 ILE A  65      11.548  -2.851 -19.289  1.00 94.77           H  
ATOM   1042  CG2 ILE A  65      11.422  -0.479 -21.818  1.00 94.77           C  
ATOM   1043 HG21 ILE A  65      11.069  -1.217 -22.539  1.00 94.77           H  
ATOM   1044 HG22 ILE A  65      12.473  -0.269 -22.015  1.00 94.77           H  
ATOM   1045 HG23 ILE A  65      10.848   0.436 -21.961  1.00 94.77           H  
ATOM   1046  CD1 ILE A  65      13.366  -2.512 -20.371  1.00 94.77           C  
ATOM   1047 HD11 ILE A  65      13.844  -1.943 -19.574  1.00 94.77           H  
ATOM   1048 HD12 ILE A  65      13.675  -3.554 -20.287  1.00 94.77           H  
ATOM   1049 HD13 ILE A  65      13.691  -2.133 -21.340  1.00 94.77           H  
ATOM   1050  N   THR A  66      11.886   2.387 -19.682  1.00 91.84           N  
ATOM   1051  H   THR A  66      12.870   2.241 -19.856  1.00 91.84           H  
ATOM   1052  CA  THR A  66      11.342   3.744 -19.802  1.00 91.84           C  
ATOM   1053  HA  THR A  66      10.625   3.908 -18.997  1.00 91.84           H  
ATOM   1054  C   THR A  66      10.574   3.930 -21.106  1.00 91.84           C  
ATOM   1055  CB  THR A  66      12.424   4.809 -19.640  1.00 91.84           C  
ATOM   1056  HB  THR A  66      11.959   5.794 -19.688  1.00 91.84           H  
ATOM   1057  O   THR A  66      10.759   3.177 -22.060  1.00 91.84           O  
ATOM   1058  CG2 THR A  66      13.184   4.680 -18.319  1.00 91.84           C  
ATOM   1059 HG21 THR A  66      14.019   5.380 -18.316  1.00 91.84           H  
ATOM   1060 HG22 THR A  66      12.513   4.906 -17.489  1.00 91.84           H  
ATOM   1061 HG23 THR A  66      13.588   3.676 -18.190  1.00 91.84           H  
ATOM   1062  OG1 THR A  66      13.346   4.707 -20.681  1.00 91.84           O  
ATOM   1063  HG1 THR A  66      13.893   3.946 -20.475  1.00 91.84           H  
ATOM   1064  N   ILE A  67       9.715   4.953 -21.183  1.00 88.34           N  
ATOM   1065  H   ILE A  67       9.553   5.519 -20.362  1.00 88.34           H  
ATOM   1066  CA  ILE A  67       9.006   5.276 -22.434  1.00 88.34           C  
ATOM   1067  HA  ILE A  67       8.426   4.404 -22.736  1.00 88.34           H  
ATOM   1068  C   ILE A  67      10.011   5.536 -23.571  1.00 88.34           C  
ATOM   1069  CB  ILE A  67       8.027   6.459 -22.236  1.00 88.34           C  
ATOM   1070  HB  ILE A  67       8.596   7.333 -21.919  1.00 88.34           H  
ATOM   1071  O   ILE A  67       9.788   5.086 -24.691  1.00 88.34           O  
ATOM   1072  CG1 ILE A  67       6.961   6.138 -21.160  1.00 88.34           C  
ATOM   1073 HG12 ILE A  67       7.454   5.888 -20.221  1.00 88.34           H  
ATOM   1074 HG13 ILE A  67       6.381   5.270 -21.472  1.00 88.34           H  
ATOM   1075  CG2 ILE A  67       7.309   6.790 -23.559  1.00 88.34           C  
ATOM   1076 HG21 ILE A  67       6.726   7.706 -23.461  1.00 88.34           H  
ATOM   1077 HG22 ILE A  67       6.650   5.970 -23.845  1.00 88.34           H  
ATOM   1078 HG23 ILE A  67       8.022   6.950 -24.368  1.00 88.34           H  
ATOM   1079  CD1 ILE A  67       5.987   7.289 -20.874  1.00 88.34           C  
ATOM   1080 HD11 ILE A  67       6.540   8.207 -20.676  1.00 88.34           H  
ATOM   1081 HD12 ILE A  67       5.318   7.447 -21.720  1.00 88.34           H  
ATOM   1082 HD13 ILE A  67       5.378   7.038 -20.005  1.00 88.34           H  
ATOM   1083  N   MET A  68      11.143   6.184 -23.271  1.00 87.12           N  
ATOM   1084  H   MET A  68      11.284   6.479 -22.315  1.00 87.12           H  
ATOM   1085  CA  MET A  68      12.215   6.459 -24.239  1.00 87.12           C  
ATOM   1086  HA  MET A  68      11.788   6.929 -25.124  1.00 87.12           H  
ATOM   1087  C   MET A  68      12.943   5.194 -24.716  1.00 87.12           C  
ATOM   1088  CB  MET A  68      13.237   7.415 -23.604  1.00 87.12           C  
ATOM   1089  HB2 MET A  68      13.603   6.986 -22.672  1.00 87.12           H  
ATOM   1090  HB3 MET A  68      14.089   7.521 -24.275  1.00 87.12           H  
ATOM   1091  O   MET A  68      13.380   5.125 -25.859  1.00 87.12           O  
ATOM   1092  CG  MET A  68      12.662   8.807 -23.316  1.00 87.12           C  
ATOM   1093  HG2 MET A  68      11.860   8.713 -22.584  1.00 87.12           H  
ATOM   1094  HG3 MET A  68      13.447   9.415 -22.866  1.00 87.12           H  
ATOM   1095  SD  MET A  68      12.012   9.697 -24.758  1.00 87.12           S  
ATOM   1096  CE  MET A  68      13.510   9.904 -25.757  1.00 87.12           C  
ATOM   1097  HE1 MET A  68      13.280  10.515 -26.629  1.00 87.12           H  
ATOM   1098  HE2 MET A  68      14.282  10.399 -25.168  1.00 87.12           H  
ATOM   1099  HE3 MET A  68      13.870   8.931 -26.092  1.00 87.12           H  
ATOM   1100  N   GLU A  69      13.070   4.187 -23.854  1.00 93.27           N  
ATOM   1101  H   GLU A  69      12.714   4.306 -22.916  1.00 93.27           H  
ATOM   1102  CA  GLU A  69      13.741   2.918 -24.166  1.00 93.27           C  
ATOM   1103  HA  GLU A  69      14.566   3.086 -24.858  1.00 93.27           H  
ATOM   1104  C   GLU A  69      12.811   1.888 -24.810  1.00 93.27           C  
ATOM   1105  CB  GLU A  69      14.284   2.329 -22.867  1.00 93.27           C  
ATOM   1106  HB2 GLU A  69      14.590   1.297 -23.039  1.00 93.27           H  
ATOM   1107  HB3 GLU A  69      13.462   2.311 -22.153  1.00 93.27           H  
ATOM   1108  O   GLU A  69      13.273   0.882 -25.342  1.00 93.27           O  
ATOM   1109  CG  GLU A  69      15.483   3.113 -22.305  1.00 93.27           C  
ATOM   1110  HG2 GLU A  69      16.355   2.906 -22.926  1.00 93.27           H  
ATOM   1111  HG3 GLU A  69      15.292   4.185 -22.352  1.00 93.27           H  
ATOM   1112  CD  GLU A  69      15.769   2.722 -20.851  1.00 93.27           C  
ATOM   1113  OE1 GLU A  69      16.942   2.735 -20.428  1.00 93.27           O  
ATOM   1114  OE2 GLU A  69      14.816   2.355 -20.124  1.00 93.27           O  
ATOM   1115  N   ARG A  70      11.495   2.111 -24.760  1.00 93.00           N  
ATOM   1116  H   ARG A  70      11.182   2.935 -24.266  1.00 93.00           H  
ATOM   1117  CA  ARG A  70      10.501   1.133 -25.203  1.00 93.00           C  
ATOM   1118  HA  ARG A  70      10.587   0.245 -24.576  1.00 93.00           H  
ATOM   1119  C   ARG A  70      10.750   0.668 -26.635  1.00 93.00           C  
ATOM   1120  CB  ARG A  70       9.106   1.738 -25.031  1.00 93.00           C  
ATOM   1121  HB2 ARG A  70       9.018   2.638 -25.639  1.00 93.00           H  
ATOM   1122  HB3 ARG A  70       8.954   2.002 -23.984  1.00 93.00           H  
ATOM   1123  O   ARG A  70      10.784  -0.533 -26.876  1.00 93.00           O  
ATOM   1124  CG  ARG A  70       8.038   0.732 -25.460  1.00 93.00           C  
ATOM   1125  HG2 ARG A  70       8.169   0.478 -26.512  1.00 93.00           H  
ATOM   1126  HG3 ARG A  70       8.131  -0.172 -24.860  1.00 93.00           H  
ATOM   1127  CD  ARG A  70       6.642   1.315 -25.292  1.00 93.00           C  
ATOM   1128  HD2 ARG A  70       6.583   2.252 -25.847  1.00 93.00           H  
ATOM   1129  HD3 ARG A  70       6.459   1.505 -24.235  1.00 93.00           H  
ATOM   1130  NE  ARG A  70       5.656   0.366 -25.818  1.00 93.00           N  
ATOM   1131  HE  ARG A  70       6.022  -0.497 -26.193  1.00 93.00           H  
ATOM   1132  NH1 ARG A  70       3.772   1.625 -25.455  1.00 93.00           N  
ATOM   1133 HH11 ARG A  70       4.354   2.356 -25.070  1.00 93.00           H  
ATOM   1134 HH12 ARG A  70       2.774   1.736 -25.561  1.00 93.00           H  
ATOM   1135  NH2 ARG A  70       3.626  -0.377 -26.451  1.00 93.00           N  
ATOM   1136 HH21 ARG A  70       4.108  -1.167 -26.856  1.00 93.00           H  
ATOM   1137 HH22 ARG A  70       2.630  -0.267 -26.581  1.00 93.00           H  
ATOM   1138  CZ  ARG A  70       4.357   0.545 -25.903  1.00 93.00           C  
ATOM   1139  N   SER A  71      10.953   1.597 -27.568  1.00 94.16           N  
ATOM   1140  H   SER A  71      10.874   2.569 -27.307  1.00 94.16           H  
ATOM   1141  CA  SER A  71      11.128   1.262 -28.986  1.00 94.16           C  
ATOM   1142  HA  SER A  71      10.288   0.646 -29.307  1.00 94.16           H  
ATOM   1143  C   SER A  71      12.410   0.467 -29.248  1.00 94.16           C  
ATOM   1144  CB  SER A  71      11.139   2.534 -29.838  1.00 94.16           C  
ATOM   1145  HB2 SER A  71      12.014   3.135 -29.591  1.00 94.16           H  
ATOM   1146  HB3 SER A  71      11.182   2.258 -30.892  1.00 94.16           H  
ATOM   1147  O   SER A  71      12.404  -0.451 -30.065  1.00 94.16           O  
ATOM   1148  OG  SER A  71       9.970   3.294 -29.599  1.00 94.16           O  
ATOM   1149  HG  SER A  71       9.942   4.028 -30.218  1.00 94.16           H  
ATOM   1150  N   SER A  72      13.511   0.786 -28.557  1.00 95.38           N  
ATOM   1151  H   SER A  72      13.454   1.461 -27.807  1.00 95.38           H  
ATOM   1152  CA  SER A  72      14.775   0.057 -28.716  1.00 95.38           C  
ATOM   1153  HA  SER A  72      14.951  -0.102 -29.780  1.00 95.38           H  
ATOM   1154  C   SER A  72      14.711  -1.326 -28.073  1.00 95.38           C  
ATOM   1155  CB  SER A  72      15.957   0.871 -28.178  1.00 95.38           C  
ATOM   1156  HB2 SER A  72      16.862   0.266 -28.231  1.00 95.38           H  
ATOM   1157  HB3 SER A  72      16.090   1.752 -28.806  1.00 95.38           H  
ATOM   1158  O   SER A  72      15.122  -2.302 -28.700  1.00 95.38           O  
ATOM   1159  OG  SER A  72      15.745   1.291 -26.847  1.00 95.38           O  
ATOM   1160  HG  SER A  72      16.509   1.794 -26.555  1.00 95.38           H  
ATOM   1161  N   PHE A  73      14.121  -1.427 -26.880  1.00 95.54           N  
ATOM   1162  H   PHE A  73      13.849  -0.580 -26.402  1.00 95.54           H  
ATOM   1163  CA  PHE A  73      13.878  -2.703 -26.218  1.00 95.54           C  
ATOM   1164  HA  PHE A  73      14.828  -3.228 -26.108  1.00 95.54           H  
ATOM   1165  C   PHE A  73      12.957  -3.611 -27.043  1.00 95.54           C  
ATOM   1166  CB  PHE A  73      13.297  -2.449 -24.823  1.00 95.54           C  
ATOM   1167  HB2 PHE A  73      12.403  -1.832 -24.912  1.00 95.54           H  
ATOM   1168  HB3 PHE A  73      14.025  -1.896 -24.229  1.00 95.54           H  
ATOM   1169  O   PHE A  73      13.265  -4.779 -27.237  1.00 95.54           O  
ATOM   1170  CG  PHE A  73      12.947  -3.731 -24.097  1.00 95.54           C  
ATOM   1171  CD1 PHE A  73      11.605  -4.122 -23.947  1.00 95.54           C  
ATOM   1172  HD1 PHE A  73      10.817  -3.484 -24.318  1.00 95.54           H  
ATOM   1173  CD2 PHE A  73      13.972  -4.567 -23.623  1.00 95.54           C  
ATOM   1174  HD2 PHE A  73      15.005  -4.295 -23.778  1.00 95.54           H  
ATOM   1175  CE1 PHE A  73      11.298  -5.337 -23.310  1.00 95.54           C  
ATOM   1176  HE1 PHE A  73      10.269  -5.626 -23.154  1.00 95.54           H  
ATOM   1177  CE2 PHE A  73      13.666  -5.779 -22.987  1.00 95.54           C  
ATOM   1178  HE2 PHE A  73      14.462  -6.421 -22.638  1.00 95.54           H  
ATOM   1179  CZ  PHE A  73      12.328  -6.168 -22.840  1.00 95.54           C  
ATOM   1180  HZ  PHE A  73      12.094  -7.103 -22.352  1.00 95.54           H  
ATOM   1181  N   GLU A  74      11.846  -3.095 -27.575  1.00 94.14           N  
ATOM   1182  H   GLU A  74      11.616  -2.131 -27.377  1.00 94.14           H  
ATOM   1183  CA  GLU A  74      10.889  -3.895 -28.352  1.00 94.14           C  
ATOM   1184  HA  GLU A  74      10.686  -4.814 -27.802  1.00 94.14           H  
ATOM   1185  C   GLU A  74      11.448  -4.351 -29.705  1.00 94.14           C  
ATOM   1186  CB  GLU A  74       9.562  -3.128 -28.517  1.00 94.14           C  
ATOM   1187  HB2 GLU A  74       8.938  -3.640 -29.249  1.00 94.14           H  
ATOM   1188  HB3 GLU A  74       9.761  -2.115 -28.868  1.00 94.14           H  
ATOM   1189  O   GLU A  74      11.109  -5.445 -30.154  1.00 94.14           O  
ATOM   1190  CG  GLU A  74       8.812  -3.097 -27.177  1.00 94.14           C  
ATOM   1191  HG2 GLU A  74       8.601  -4.131 -26.902  1.00 94.14           H  
ATOM   1192  HG3 GLU A  74       9.465  -2.697 -26.401  1.00 94.14           H  
ATOM   1193  CD  GLU A  74       7.493  -2.309 -27.146  1.00 94.14           C  
ATOM   1194  OE1 GLU A  74       6.869  -2.313 -26.054  1.00 94.14           O  
ATOM   1195  OE2 GLU A  74       7.064  -1.704 -28.144  1.00 94.14           O  
ATOM   1196  N   LYS A  75      12.343  -3.566 -30.322  1.00 95.86           N  
ATOM   1197  H   LYS A  75      12.544  -2.666 -29.909  1.00 95.86           H  
ATOM   1198  CA  LYS A  75      13.025  -3.941 -31.569  1.00 95.86           C  
ATOM   1199  HA  LYS A  75      12.270  -4.259 -32.289  1.00 95.86           H  
ATOM   1200  C   LYS A  75      13.966  -5.134 -31.379  1.00 95.86           C  
ATOM   1201  CB  LYS A  75      13.763  -2.712 -32.125  1.00 95.86           C  
ATOM   1202  HB2 LYS A  75      14.526  -2.396 -31.414  1.00 95.86           H  
ATOM   1203  HB3 LYS A  75      13.045  -1.901 -32.245  1.00 95.86           H  
ATOM   1204  O   LYS A  75      13.977  -6.035 -32.213  1.00 95.86           O  
ATOM   1205  CG  LYS A  75      14.418  -2.989 -33.487  1.00 95.86           C  
ATOM   1206  HG2 LYS A  75      15.150  -3.791 -33.388  1.00 95.86           H  
ATOM   1207  HG3 LYS A  75      13.650  -3.299 -34.196  1.00 95.86           H  
ATOM   1208  CD  LYS A  75      15.133  -1.743 -34.024  1.00 95.86           C  
ATOM   1209  HD2 LYS A  75      14.411  -0.932 -34.124  1.00 95.86           H  
ATOM   1210  HD3 LYS A  75      15.912  -1.448 -33.322  1.00 95.86           H  
ATOM   1211  CE  LYS A  75      15.754  -2.059 -35.391  1.00 95.86           C  
ATOM   1212  HE2 LYS A  75      16.435  -2.902 -35.276  1.00 95.86           H  
ATOM   1213  HE3 LYS A  75      14.958  -2.371 -36.067  1.00 95.86           H  
ATOM   1214  NZ  LYS A  75      16.477  -0.892 -35.959  1.00 95.86           N  
ATOM   1215  HZ1 LYS A  75      17.233  -0.610 -35.352  1.00 95.86           H  
ATOM   1216  HZ2 LYS A  75      16.867  -1.126 -36.860  1.00 95.86           H  
ATOM   1217  HZ3 LYS A  75      15.849  -0.111 -36.083  1.00 95.86           H  
ATOM   1218  N   ASN A  76      14.776  -5.133 -30.319  1.00 95.10           N  
ATOM   1219  H   ASN A  76      14.717  -4.360 -29.671  1.00 95.10           H  
ATOM   1220  CA  ASN A  76      15.667  -6.247 -29.991  1.00 95.10           C  
ATOM   1221  HA  ASN A  76      15.187  -7.178 -30.294  1.00 95.10           H  
ATOM   1222  C   ASN A  76      15.926  -6.317 -28.471  1.00 95.10           C  
ATOM   1223  CB  ASN A  76      16.965  -6.134 -30.817  1.00 95.10           C  
ATOM   1224  HB2 ASN A  76      16.708  -6.009 -31.869  1.00 95.10           H  
ATOM   1225  HB3 ASN A  76      17.541  -5.266 -30.495  1.00 95.10           H  
ATOM   1226  O   ASN A  76      16.880  -5.699 -27.986  1.00 95.10           O  
ATOM   1227  CG  ASN A  76      17.834  -7.378 -30.695  1.00 95.10           C  
ATOM   1228  ND2 ASN A  76      18.753  -7.578 -31.610  1.00 95.10           N  
ATOM   1229 HD21 ASN A  76      18.906  -6.915 -32.356  1.00 95.10           H  
ATOM   1230 HD22 ASN A  76      19.337  -8.393 -31.489  1.00 95.10           H  
ATOM   1231  OD1 ASN A  76      17.698  -8.191 -29.792  1.00 95.10           O  
ATOM   1232  N   PRO A  77      15.109  -7.084 -27.718  1.00 94.69           N  
ATOM   1233  CA  PRO A  77      15.217  -7.162 -26.262  1.00 94.69           C  
ATOM   1234  HA  PRO A  77      15.021  -6.174 -25.844  1.00 94.69           H  
ATOM   1235  C   PRO A  77      16.583  -7.643 -25.770  1.00 94.69           C  
ATOM   1236  CB  PRO A  77      14.111  -8.127 -25.822  1.00 94.69           C  
ATOM   1237  HB2 PRO A  77      14.483  -9.152 -25.817  1.00 94.69           H  
ATOM   1238  HB3 PRO A  77      13.715  -7.869 -24.839  1.00 94.69           H  
ATOM   1239  O   PRO A  77      17.079  -7.133 -24.771  1.00 94.69           O  
ATOM   1240  CG  PRO A  77      13.052  -7.987 -26.911  1.00 94.69           C  
ATOM   1241  HG2 PRO A  77      12.417  -7.127 -26.699  1.00 94.69           H  
ATOM   1242  HG3 PRO A  77      12.447  -8.890 -27.002  1.00 94.69           H  
ATOM   1243  CD  PRO A  77      13.883  -7.736 -28.168  1.00 94.69           C  
ATOM   1244  HD2 PRO A  77      14.134  -8.685 -28.643  1.00 94.69           H  
ATOM   1245  HD3 PRO A  77      13.322  -7.105 -28.857  1.00 94.69           H  
ATOM   1246  N   ILE A  78      17.196  -8.597 -26.478  1.00 94.99           N  
ATOM   1247  H   ILE A  78      16.780  -8.897 -27.348  1.00 94.99           H  
ATOM   1248  CA  ILE A  78      18.476  -9.198 -26.084  1.00 94.99           C  
ATOM   1249  HA  ILE A  78      18.439  -9.448 -25.024  1.00 94.99           H  
ATOM   1250  C   ILE A  78      19.600  -8.180 -26.228  1.00 94.99           C  
ATOM   1251  CB  ILE A  78      18.748 -10.490 -26.884  1.00 94.99           C  
ATOM   1252  HB  ILE A  78      18.764 -10.242 -27.945  1.00 94.99           H  
ATOM   1253  O   ILE A  78      20.241  -7.859 -25.236  1.00 94.99           O  
ATOM   1254  CG1 ILE A  78      17.636 -11.546 -26.677  1.00 94.99           C  
ATOM   1255 HG12 ILE A  78      17.864 -12.417 -27.291  1.00 94.99           H  
ATOM   1256 HG13 ILE A  78      16.683 -11.146 -27.025  1.00 94.99           H  
ATOM   1257  CG2 ILE A  78      20.126 -11.076 -26.531  1.00 94.99           C  
ATOM   1258 HG21 ILE A  78      20.258 -12.052 -26.996  1.00 94.99           H  
ATOM   1259 HG22 ILE A  78      20.242 -11.182 -25.452  1.00 94.99           H  
ATOM   1260 HG23 ILE A  78      20.926 -10.430 -26.894  1.00 94.99           H  
ATOM   1261  CD1 ILE A  78      17.470 -12.011 -25.227  1.00 94.99           C  
ATOM   1262 HD11 ILE A  78      18.389 -12.498 -24.899  1.00 94.99           H  
ATOM   1263 HD12 ILE A  78      16.656 -12.733 -25.159  1.00 94.99           H  
ATOM   1264 HD13 ILE A  78      17.239 -11.172 -24.571  1.00 94.99           H  
ATOM   1265  N   ALA A  79      19.757  -7.580 -27.412  1.00 95.45           N  
ATOM   1266  H   ALA A  79      19.180  -7.871 -28.189  1.00 95.45           H  
ATOM   1267  CA  ALA A  79      20.805  -6.584 -27.640  1.00 95.45           C  
ATOM   1268  HA  ALA A  79      21.772  -7.044 -27.436  1.00 95.45           H  
ATOM   1269  C   ALA A  79      20.661  -5.364 -26.710  1.00 95.45           C  
ATOM   1270  CB  ALA A  79      20.761  -6.158 -29.110  1.00 95.45           C  
ATOM   1271  HB1 ALA A  79      20.911  -7.031 -29.746  1.00 95.45           H  
ATOM   1272  HB2 ALA A  79      19.804  -5.689 -29.337  1.00 95.45           H  
ATOM   1273  HB3 ALA A  79      21.565  -5.447 -29.301  1.00 95.45           H  
ATOM   1274  O   ALA A  79      21.654  -4.812 -26.239  1.00 95.45           O  
ATOM   1275  N   PHE A  80      19.424  -4.948 -26.410  1.00 96.12           N  
ATOM   1276  H   PHE A  80      18.637  -5.422 -26.828  1.00 96.12           H  
ATOM   1277  CA  PHE A  80      19.172  -3.877 -25.445  1.00 96.12           C  
ATOM   1278  HA  PHE A  80      19.737  -2.993 -25.741  1.00 96.12           H  
ATOM   1279  C   PHE A  80      19.632  -4.252 -24.026  1.00 96.12           C  
ATOM   1280  CB  PHE A  80      17.678  -3.534 -25.460  1.00 96.12           C  
ATOM   1281  HB2 PHE A  80      17.101  -4.433 -25.245  1.00 96.12           H  
ATOM   1282  HB3 PHE A  80      17.403  -3.202 -26.461  1.00 96.12           H  
ATOM   1283  O   PHE A  80      20.241  -3.433 -23.337  1.00 96.12           O  
ATOM   1284  CG  PHE A  80      17.300  -2.461 -24.459  1.00 96.12           C  
ATOM   1285  CD1 PHE A  80      17.005  -2.808 -23.126  1.00 96.12           C  
ATOM   1286  HD1 PHE A  80      17.052  -3.841 -22.815  1.00 96.12           H  
ATOM   1287  CD2 PHE A  80      17.267  -1.111 -24.850  1.00 96.12           C  
ATOM   1288  HD2 PHE A  80      17.503  -0.839 -25.868  1.00 96.12           H  
ATOM   1289  CE1 PHE A  80      16.643  -1.820 -22.199  1.00 96.12           C  
ATOM   1290  HE1 PHE A  80      16.386  -2.105 -21.189  1.00 96.12           H  
ATOM   1291  CE2 PHE A  80      16.926  -0.118 -23.917  1.00 96.12           C  
ATOM   1292  HE2 PHE A  80      16.893   0.918 -24.221  1.00 96.12           H  
ATOM   1293  CZ  PHE A  80      16.604  -0.475 -22.597  1.00 96.12           C  
ATOM   1294  HZ  PHE A  80      16.317   0.290 -21.891  1.00 96.12           H  
ATOM   1295  N   LEU A  81      19.329  -5.472 -23.575  1.00 95.61           N  
ATOM   1296  H   LEU A  81      18.869  -6.120 -24.198  1.00 95.61           H  
ATOM   1297  CA  LEU A  81      19.703  -5.956 -22.246  1.00 95.61           C  
ATOM   1298  HA  LEU A  81      19.482  -5.179 -21.515  1.00 95.61           H  
ATOM   1299  C   LEU A  81      21.215  -6.213 -22.137  1.00 95.61           C  
ATOM   1300  CB  LEU A  81      18.861  -7.203 -21.920  1.00 95.61           C  
ATOM   1301  HB2 LEU A  81      19.294  -7.715 -21.061  1.00 95.61           H  
ATOM   1302  HB3 LEU A  81      18.917  -7.890 -22.765  1.00 95.61           H  
ATOM   1303  O   LEU A  81      21.817  -5.824 -21.138  1.00 95.61           O  
ATOM   1304  CG  LEU A  81      17.385  -6.911 -21.592  1.00 95.61           C  
ATOM   1305  HG  LEU A  81      16.934  -6.306 -22.378  1.00 95.61           H  
ATOM   1306  CD1 LEU A  81      16.621  -8.231 -21.490  1.00 95.61           C  
ATOM   1307 HD11 LEU A  81      15.581  -8.050 -21.221  1.00 95.61           H  
ATOM   1308 HD12 LEU A  81      16.655  -8.735 -22.456  1.00 95.61           H  
ATOM   1309 HD13 LEU A  81      17.084  -8.866 -20.735  1.00 95.61           H  
ATOM   1310  CD2 LEU A  81      17.219  -6.159 -20.267  1.00 95.61           C  
ATOM   1311 HD21 LEU A  81      17.641  -5.158 -20.350  1.00 95.61           H  
ATOM   1312 HD22 LEU A  81      16.161  -6.071 -20.020  1.00 95.61           H  
ATOM   1313 HD23 LEU A  81      17.732  -6.697 -19.470  1.00 95.61           H  
ATOM   1314  N   GLU A  82      21.851  -6.745 -23.179  1.00 94.79           N  
ATOM   1315  H   GLU A  82      21.304  -7.100 -23.950  1.00 94.79           H  
ATOM   1316  CA  GLU A  82      23.311  -6.890 -23.267  1.00 94.79           C  
ATOM   1317  HA  GLU A  82      23.687  -7.484 -22.434  1.00 94.79           H  
ATOM   1318  C   GLU A  82      24.020  -5.540 -23.177  1.00 94.79           C  
ATOM   1319  CB  GLU A  82      23.689  -7.599 -24.571  1.00 94.79           C  
ATOM   1320  HB2 GLU A  82      24.763  -7.503 -24.727  1.00 94.79           H  
ATOM   1321  HB3 GLU A  82      23.173  -7.110 -25.397  1.00 94.79           H  
ATOM   1322  O   GLU A  82      24.957  -5.387 -22.394  1.00 94.79           O  
ATOM   1323  CG  GLU A  82      23.340  -9.094 -24.536  1.00 94.79           C  
ATOM   1324  HG2 GLU A  82      23.916  -9.560 -23.736  1.00 94.79           H  
ATOM   1325  HG3 GLU A  82      22.283  -9.223 -24.303  1.00 94.79           H  
ATOM   1326  CD  GLU A  82      23.649  -9.804 -25.860  1.00 94.79           C  
ATOM   1327  OE1 GLU A  82      23.856 -11.037 -25.803  1.00 94.79           O  
ATOM   1328  OE2 GLU A  82      23.643  -9.130 -26.918  1.00 94.79           O  
ATOM   1329  N   ALA A  83      23.513  -4.516 -23.873  1.00 95.07           N  
ATOM   1330  H   ALA A  83      22.771  -4.701 -24.533  1.00 95.07           H  
ATOM   1331  CA  ALA A  83      24.025  -3.150 -23.755  1.00 95.07           C  
ATOM   1332  HA  ALA A  83      25.093  -3.166 -23.972  1.00 95.07           H  
ATOM   1333  C   ALA A  83      23.859  -2.564 -22.337  1.00 95.07           C  
ATOM   1334  CB  ALA A  83      23.329  -2.279 -24.806  1.00 95.07           C  
ATOM   1335  HB1 ALA A  83      23.740  -1.270 -24.772  1.00 95.07           H  
ATOM   1336  HB2 ALA A  83      22.258  -2.238 -24.609  1.00 95.07           H  
ATOM   1337  HB3 ALA A  83      23.496  -2.697 -25.799  1.00 95.07           H  
ATOM   1338  O   ALA A  83      24.614  -1.675 -21.944  1.00 95.07           O  
ATOM   1339  N   LYS A  84      22.900  -3.072 -21.547  1.00 93.27           N  
ATOM   1340  H   LYS A  84      22.320  -3.799 -21.941  1.00 93.27           H  
ATOM   1341  CA  LYS A  84      22.735  -2.752 -20.118  1.00 93.27           C  
ATOM   1342  HA  LYS A  84      23.126  -1.749 -19.948  1.00 93.27           H  
ATOM   1343  C   LYS A  84      23.572  -3.638 -19.180  1.00 93.27           C  
ATOM   1344  CB  LYS A  84      21.243  -2.755 -19.735  1.00 93.27           C  
ATOM   1345  HB2 LYS A  84      21.165  -2.774 -18.648  1.00 93.27           H  
ATOM   1346  HB3 LYS A  84      20.753  -3.646 -20.126  1.00 93.27           H  
ATOM   1347  O   LYS A  84      23.515  -3.436 -17.968  1.00 93.27           O  
ATOM   1348  CG  LYS A  84      20.514  -1.503 -20.241  1.00 93.27           C  
ATOM   1349  HG2 LYS A  84      21.126  -0.629 -20.022  1.00 93.27           H  
ATOM   1350  HG3 LYS A  84      20.371  -1.569 -21.320  1.00 93.27           H  
ATOM   1351  CD  LYS A  84      19.156  -1.333 -19.541  1.00 93.27           C  
ATOM   1352  HD2 LYS A  84      19.300  -1.377 -18.462  1.00 93.27           H  
ATOM   1353  HD3 LYS A  84      18.487  -2.135 -19.851  1.00 93.27           H  
ATOM   1354  CE  LYS A  84      18.573   0.033 -19.920  1.00 93.27           C  
ATOM   1355  HE2 LYS A  84      18.397   0.051 -20.996  1.00 93.27           H  
ATOM   1356  HE3 LYS A  84      19.321   0.799 -19.713  1.00 93.27           H  
ATOM   1357  NZ  LYS A  84      17.324   0.365 -19.189  1.00 93.27           N  
ATOM   1358  HZ1 LYS A  84      17.033   1.289 -19.473  1.00 93.27           H  
ATOM   1359  HZ2 LYS A  84      16.564  -0.257 -19.422  1.00 93.27           H  
ATOM   1360  HZ3 LYS A  84      17.462   0.386 -18.188  1.00 93.27           H  
ATOM   1361  N   GLY A  85      24.363  -4.574 -19.706  1.00 94.80           N  
ATOM   1362  H   GLY A  85      24.379  -4.677 -20.711  1.00 94.80           H  
ATOM   1363  CA  GLY A  85      25.240  -5.459 -18.933  1.00 94.80           C  
ATOM   1364  HA2 GLY A  85      25.597  -4.941 -18.043  1.00 94.80           H  
ATOM   1365  HA3 GLY A  85      26.101  -5.707 -19.553  1.00 94.80           H  
ATOM   1366  C   GLY A  85      24.602  -6.781 -18.495  1.00 94.80           C  
ATOM   1367  O   GLY A  85      25.130  -7.434 -17.591  1.00 94.80           O  
ATOM   1368  N   TYR A  86      23.479  -7.171 -19.105  1.00 95.51           N  
ATOM   1369  H   TYR A  86      23.103  -6.590 -19.840  1.00 95.51           H  
ATOM   1370  CA  TYR A  86      22.843  -8.472 -18.901  1.00 95.51           C  
ATOM   1371  HA  TYR A  86      23.161  -8.892 -17.946  1.00 95.51           H  
ATOM   1372  C   TYR A  86      23.237  -9.438 -20.011  1.00 95.51           C  
ATOM   1373  CB  TYR A  86      21.322  -8.330 -18.871  1.00 95.51           C  
ATOM   1374  HB2 TYR A  86      20.877  -9.318 -18.756  1.00 95.51           H  
ATOM   1375  HB3 TYR A  86      20.997  -7.932 -19.833  1.00 95.51           H  
ATOM   1376  O   TYR A  86      22.883  -9.244 -21.168  1.00 95.51           O  
ATOM   1377  CG  TYR A  86      20.812  -7.442 -17.769  1.00 95.51           C  
ATOM   1378  CD1 TYR A  86      20.712  -7.959 -16.470  1.00 95.51           C  
ATOM   1379  HD1 TYR A  86      20.983  -8.986 -16.273  1.00 95.51           H  
ATOM   1380  CD2 TYR A  86      20.475  -6.102 -18.032  1.00 95.51           C  
ATOM   1381  HD2 TYR A  86      20.568  -5.714 -19.035  1.00 95.51           H  
ATOM   1382  CE1 TYR A  86      20.287  -7.127 -15.425  1.00 95.51           C  
ATOM   1383  HE1 TYR A  86      20.249  -7.525 -14.422  1.00 95.51           H  
ATOM   1384  CE2 TYR A  86      20.044  -5.267 -16.987  1.00 95.51           C  
ATOM   1385  HE2 TYR A  86      19.796  -4.232 -17.171  1.00 95.51           H  
ATOM   1386  OH  TYR A  86      19.517  -4.964 -14.687  1.00 95.51           O  
ATOM   1387  HH  TYR A  86      19.336  -5.494 -13.907  1.00 95.51           H  
ATOM   1388  CZ  TYR A  86      19.947  -5.779 -15.680  1.00 95.51           C  
ATOM   1389  N   TYR A  87      23.923 -10.508 -19.644  1.00 93.85           N  
ATOM   1390  H   TYR A  87      24.137 -10.626 -18.664  1.00 93.85           H  
ATOM   1391  CA  TYR A  87      24.427 -11.518 -20.565  1.00 93.85           C  
ATOM   1392  HA  TYR A  87      24.319 -11.167 -21.592  1.00 93.85           H  
ATOM   1393  C   TYR A  87      23.651 -12.821 -20.427  1.00 93.85           C  
ATOM   1394  CB  TYR A  87      25.916 -11.738 -20.294  1.00 93.85           C  
ATOM   1395  HB2 TYR A  87      26.034 -12.198 -19.313  1.00 93.85           H  
ATOM   1396  HB3 TYR A  87      26.312 -12.435 -21.032  1.00 93.85           H  
ATOM   1397  O   TYR A  87      23.041 -13.076 -19.386  1.00 93.85           O  
ATOM   1398  CG  TYR A  87      26.727 -10.461 -20.346  1.00 93.85           C  
ATOM   1399  CD1 TYR A  87      27.107  -9.919 -21.589  1.00 93.85           C  
ATOM   1400  HD1 TYR A  87      26.815 -10.406 -22.507  1.00 93.85           H  
ATOM   1401  CD2 TYR A  87      27.063  -9.792 -19.153  1.00 93.85           C  
ATOM   1402  HD2 TYR A  87      26.716 -10.176 -18.205  1.00 93.85           H  
ATOM   1403  CE1 TYR A  87      27.864  -8.733 -21.636  1.00 93.85           C  
ATOM   1404  HE1 TYR A  87      28.166  -8.312 -22.583  1.00 93.85           H  
ATOM   1405  CE2 TYR A  87      27.833  -8.616 -19.198  1.00 93.85           C  
ATOM   1406  HE2 TYR A  87      28.089  -8.098 -18.285  1.00 93.85           H  
ATOM   1407  OH  TYR A  87      29.029  -6.983 -20.483  1.00 93.85           O  
ATOM   1408  HH  TYR A  87      29.384  -6.769 -19.617  1.00 93.85           H  
ATOM   1409  CZ  TYR A  87      28.249  -8.094 -20.440  1.00 93.85           C  
ATOM   1410  N   GLU A  88      23.716 -13.664 -21.460  1.00 92.17           N  
ATOM   1411  H   GLU A  88      24.234 -13.382 -22.280  1.00 92.17           H  
ATOM   1412  CA  GLU A  88      23.042 -14.971 -21.485  1.00 92.17           C  
ATOM   1413  HA  GLU A  88      23.072 -15.343 -22.509  1.00 92.17           H  
ATOM   1414  C   GLU A  88      21.548 -14.860 -21.128  1.00 92.17           C  
ATOM   1415  CB  GLU A  88      23.787 -15.997 -20.612  1.00 92.17           C  
ATOM   1416  HB2 GLU A  88      23.246 -16.940 -20.679  1.00 92.17           H  
ATOM   1417  HB3 GLU A  88      23.771 -15.669 -19.572  1.00 92.17           H  
ATOM   1418  O   GLU A  88      21.006 -15.648 -20.354  1.00 92.17           O  
ATOM   1419  CG  GLU A  88      25.245 -16.255 -21.028  1.00 92.17           C  
ATOM   1420  HG2 GLU A  88      25.812 -15.327 -20.953  1.00 92.17           H  
ATOM   1421  HG3 GLU A  88      25.269 -16.594 -22.063  1.00 92.17           H  
ATOM   1422  CD  GLU A  88      25.887 -17.318 -20.123  1.00 92.17           C  
ATOM   1423  OE1 GLU A  88      27.071 -17.201 -19.733  1.00 92.17           O  
ATOM   1424  OE2 GLU A  88      25.192 -18.243 -19.649  1.00 92.17           O  
ATOM   1425  N   VAL A  89      20.892 -13.820 -21.650  1.00 89.38           N  
ATOM   1426  H   VAL A  89      21.388 -13.204 -22.279  1.00 89.38           H  
ATOM   1427  CA  VAL A  89      19.461 -13.604 -21.447  1.00 89.38           C  
ATOM   1428  HA  VAL A  89      19.221 -13.778 -20.399  1.00 89.38           H  
ATOM   1429  C   VAL A  89      18.700 -14.612 -22.302  1.00 89.38           C  
ATOM   1430  CB  VAL A  89      19.043 -12.168 -21.813  1.00 89.38           C  
ATOM   1431  HB  VAL A  89      19.196 -12.011 -22.881  1.00 89.38           H  
ATOM   1432  O   VAL A  89      18.800 -14.594 -23.529  1.00 89.38           O  
ATOM   1433  CG1 VAL A  89      17.562 -11.943 -21.482  1.00 89.38           C  
ATOM   1434 HG11 VAL A  89      17.391 -12.078 -20.414  1.00 89.38           H  
ATOM   1435 HG12 VAL A  89      17.275 -10.934 -21.776  1.00 89.38           H  
ATOM   1436 HG13 VAL A  89      16.938 -12.648 -22.032  1.00 89.38           H  
ATOM   1437  CG2 VAL A  89      19.857 -11.092 -21.085  1.00 89.38           C  
ATOM   1438 HG21 VAL A  89      19.549 -10.105 -21.431  1.00 89.38           H  
ATOM   1439 HG22 VAL A  89      19.699 -11.162 -20.009  1.00 89.38           H  
ATOM   1440 HG23 VAL A  89      20.919 -11.204 -21.304  1.00 89.38           H  
ATOM   1441  N   ASP A  90      17.893 -15.461 -21.675  1.00 84.46           N  
ATOM   1442  H   ASP A  90      17.876 -15.481 -20.665  1.00 84.46           H  
ATOM   1443  CA  ASP A  90      16.944 -16.287 -22.416  1.00 84.46           C  
ATOM   1444  HA  ASP A  90      17.419 -16.638 -23.332  1.00 84.46           H  
ATOM   1445  C   ASP A  90      15.723 -15.439 -22.793  1.00 84.46           C  
ATOM   1446  CB  ASP A  90      16.566 -17.535 -21.615  1.00 84.46           C  
ATOM   1447  HB2 ASP A  90      17.479 -18.048 -21.314  1.00 84.46           H  
ATOM   1448  HB3 ASP A  90      16.033 -17.226 -20.716  1.00 84.46           H  
ATOM   1449  O   ASP A  90      14.968 -14.980 -21.931  1.00 84.46           O  
ATOM   1450  CG  ASP A  90      15.691 -18.509 -22.417  1.00 84.46           C  
ATOM   1451  OD1 ASP A  90      15.115 -18.088 -23.452  1.00 84.46           O  
ATOM   1452  OD2 ASP A  90      15.586 -19.667 -21.970  1.00 84.46           O  
ATOM   1453  N   LYS A  91      15.521 -15.231 -24.099  1.00 83.45           N  
ATOM   1454  H   LYS A  91      16.161 -15.689 -24.732  1.00 83.45           H  
ATOM   1455  CA  LYS A  91      14.399 -14.450 -24.636  1.00 83.45           C  
ATOM   1456  HA  LYS A  91      14.476 -13.438 -24.240  1.00 83.45           H  
ATOM   1457  C   LYS A  91      13.041 -14.996 -24.186  1.00 83.45           C  
ATOM   1458  CB  LYS A  91      14.494 -14.418 -26.169  1.00 83.45           C  
ATOM   1459  HB2 LYS A  91      14.289 -15.415 -26.559  1.00 83.45           H  
ATOM   1460  HB3 LYS A  91      15.508 -14.145 -26.464  1.00 83.45           H  
ATOM   1461  O   LYS A  91      12.123 -14.203 -23.990  1.00 83.45           O  
ATOM   1462  CG  LYS A  91      13.509 -13.412 -26.784  1.00 83.45           C  
ATOM   1463  HG2 LYS A  91      12.487 -13.706 -26.546  1.00 83.45           H  
ATOM   1464  HG3 LYS A  91      13.699 -12.420 -26.372  1.00 83.45           H  
ATOM   1465  CD  LYS A  91      13.662 -13.367 -28.307  1.00 83.45           C  
ATOM   1466  HD2 LYS A  91      13.523 -14.373 -28.703  1.00 83.45           H  
ATOM   1467  HD3 LYS A  91      14.665 -13.022 -28.556  1.00 83.45           H  
ATOM   1468  CE  LYS A  91      12.616 -12.427 -28.914  1.00 83.45           C  
ATOM   1469  HE2 LYS A  91      11.629 -12.761 -28.594  1.00 83.45           H  
ATOM   1470  HE3 LYS A  91      12.775 -11.424 -28.518  1.00 83.45           H  
ATOM   1471  NZ  LYS A  91      12.695 -12.422 -30.396  1.00 83.45           N  
ATOM   1472  HZ1 LYS A  91      12.538 -13.353 -30.754  1.00 83.45           H  
ATOM   1473  HZ2 LYS A  91      13.608 -12.119 -30.704  1.00 83.45           H  
ATOM   1474  HZ3 LYS A  91      11.996 -11.810 -30.794  1.00 83.45           H  
ATOM   1475  N   LEU A  92      12.910 -16.315 -24.026  1.00 84.65           N  
ATOM   1476  H   LEU A  92      13.737 -16.893 -24.076  1.00 84.65           H  
ATOM   1477  CA  LEU A  92      11.669 -16.962 -23.588  1.00 84.65           C  
ATOM   1478  HA  LEU A  92      10.828 -16.539 -24.139  1.00 84.65           H  
ATOM   1479  C   LEU A  92      11.374 -16.708 -22.104  1.00 84.65           C  
ATOM   1480  CB  LEU A  92      11.750 -18.472 -23.876  1.00 84.65           C  
ATOM   1481  HB2 LEU A  92      12.599 -18.884 -23.331  1.00 84.65           H  
ATOM   1482  HB3 LEU A  92      10.851 -18.948 -23.483  1.00 84.65           H  
ATOM   1483  O   LEU A  92      10.231 -16.841 -21.677  1.00 84.65           O  
ATOM   1484  CG  LEU A  92      11.887 -18.844 -25.364  1.00 84.65           C  
ATOM   1485  HG  LEU A  92      12.768 -18.361 -25.786  1.00 84.65           H  
ATOM   1486  CD1 LEU A  92      12.056 -20.355 -25.507  1.00 84.65           C  
ATOM   1487 HD11 LEU A  92      12.940 -20.670 -24.953  1.00 84.65           H  
ATOM   1488 HD12 LEU A  92      12.190 -20.620 -26.556  1.00 84.65           H  
ATOM   1489 HD13 LEU A  92      11.184 -20.873 -25.107  1.00 84.65           H  
ATOM   1490  CD2 LEU A  92      10.658 -18.422 -26.178  1.00 84.65           C  
ATOM   1491 HD21 LEU A  92       9.760 -18.859 -25.743  1.00 84.65           H  
ATOM   1492 HD22 LEU A  92      10.568 -17.336 -26.186  1.00 84.65           H  
ATOM   1493 HD23 LEU A  92      10.763 -18.771 -27.206  1.00 84.65           H  
ATOM   1494  N   LEU A  93      12.379 -16.287 -21.331  1.00 84.86           N  
ATOM   1495  H   LEU A  93      13.293 -16.196 -21.751  1.00 84.86           H  
ATOM   1496  CA  LEU A  93      12.264 -15.961 -19.909  1.00 84.86           C  
ATOM   1497  HA  LEU A  93      11.329 -16.377 -19.534  1.00 84.86           H  
ATOM   1498  C   LEU A  93      12.162 -14.449 -19.647  1.00 84.86           C  
ATOM   1499  CB  LEU A  93      13.417 -16.622 -19.130  1.00 84.86           C  
ATOM   1500  HB2 LEU A  93      14.355 -16.169 -19.450  1.00 84.86           H  
ATOM   1501  HB3 LEU A  93      13.288 -16.402 -18.071  1.00 84.86           H  
ATOM   1502  O   LEU A  93      12.311 -14.012 -18.504  1.00 84.86           O  
ATOM   1503  CG  LEU A  93      13.518 -18.151 -19.294  1.00 84.86           C  
ATOM   1504  HG  LEU A  93      13.703 -18.399 -20.339  1.00 84.86           H  
ATOM   1505  CD1 LEU A  93      14.682 -18.676 -18.450  1.00 84.86           C  
ATOM   1506 HD11 LEU A  93      15.607 -18.176 -18.737  1.00 84.86           H  
ATOM   1507 HD12 LEU A  93      14.804 -19.742 -18.640  1.00 84.86           H  
ATOM   1508 HD13 LEU A  93      14.491 -18.508 -17.390  1.00 84.86           H  
ATOM   1509  CD2 LEU A  93      12.247 -18.869 -18.832  1.00 84.86           C  
ATOM   1510 HD21 LEU A  93      11.413 -18.603 -19.481  1.00 84.86           H  
ATOM   1511 HD22 LEU A  93      12.396 -19.946 -18.909  1.00 84.86           H  
ATOM   1512 HD23 LEU A  93      12.012 -18.605 -17.801  1.00 84.86           H  
ATOM   1513  N   ILE A  94      11.897 -13.644 -20.683  1.00 91.92           N  
ATOM   1514  H   ILE A  94      11.798 -14.069 -21.594  1.00 91.92           H  
ATOM   1515  CA  ILE A  94      11.593 -12.216 -20.546  1.00 91.92           C  
ATOM   1516  HA  ILE A  94      12.049 -11.845 -19.628  1.00 91.92           H  
ATOM   1517  C   ILE A  94      10.078 -12.043 -20.434  1.00 91.92           C  
ATOM   1518  CB  ILE A  94      12.169 -11.385 -21.712  1.00 91.92           C  
ATOM   1519  HB  ILE A  94      11.699 -11.715 -22.638  1.00 91.92           H  
ATOM   1520  O   ILE A  94       9.354 -12.086 -21.429  1.00 91.92           O  
ATOM   1521  CG1 ILE A  94      13.695 -11.575 -21.850  1.00 91.92           C  
ATOM   1522 HG12 ILE A  94      13.912 -12.637 -21.966  1.00 91.92           H  
ATOM   1523 HG13 ILE A  94      14.197 -11.226 -20.948  1.00 91.92           H  
ATOM   1524  CG2 ILE A  94      11.843  -9.891 -21.499  1.00 91.92           C  
ATOM   1525 HG21 ILE A  94      10.769  -9.738 -21.390  1.00 91.92           H  
ATOM   1526 HG22 ILE A  94      12.353  -9.524 -20.608  1.00 91.92           H  
ATOM   1527 HG23 ILE A  94      12.166  -9.322 -22.371  1.00 91.92           H  
ATOM   1528  CD1 ILE A  94      14.290 -10.859 -23.070  1.00 91.92           C  
ATOM   1529 HD11 ILE A  94      14.294  -9.780 -22.920  1.00 91.92           H  
ATOM   1530 HD12 ILE A  94      13.716 -11.105 -23.964  1.00 91.92           H  
ATOM   1531 HD13 ILE A  94      15.319 -11.190 -23.213  1.00 91.92           H  
ATOM   1532  N   ILE A  95       9.594 -11.768 -19.226  1.00 93.13           N  
ATOM   1533  H   ILE A  95      10.243 -11.733 -18.453  1.00 93.13           H  
ATOM   1534  CA  ILE A  95       8.169 -11.538 -18.971  1.00 93.13           C  
ATOM   1535  HA  ILE A  95       7.592 -11.909 -19.818  1.00 93.13           H  
ATOM   1536  C   ILE A  95       7.924 -10.035 -18.857  1.00 93.13           C  
ATOM   1537  CB  ILE A  95       7.686 -12.333 -17.740  1.00 93.13           C  
ATOM   1538  HB  ILE A  95       8.222 -11.973 -16.862  1.00 93.13           H  
ATOM   1539  O   ILE A  95       8.426  -9.380 -17.940  1.00 93.13           O  
ATOM   1540  CG1 ILE A  95       7.995 -13.841 -17.913  1.00 93.13           C  
ATOM   1541 HG12 ILE A  95       9.061 -13.979 -18.090  1.00 93.13           H  
ATOM   1542 HG13 ILE A  95       7.459 -14.224 -18.781  1.00 93.13           H  
ATOM   1543  CG2 ILE A  95       6.179 -12.094 -17.519  1.00 93.13           C  
ATOM   1544 HG21 ILE A  95       5.608 -12.485 -18.362  1.00 93.13           H  
ATOM   1545 HG22 ILE A  95       5.845 -12.595 -16.610  1.00 93.13           H  
ATOM   1546 HG23 ILE A  95       5.962 -11.033 -17.399  1.00 93.13           H  
ATOM   1547  CD1 ILE A  95       7.642 -14.702 -16.695  1.00 93.13           C  
ATOM   1548 HD11 ILE A  95       6.562 -14.742 -16.553  1.00 93.13           H  
ATOM   1549 HD12 ILE A  95       8.004 -15.717 -16.859  1.00 93.13           H  
ATOM   1550 HD13 ILE A  95       8.118 -14.297 -15.802  1.00 93.13           H  
ATOM   1551  N   LYS A  96       7.144  -9.468 -19.785  1.00 93.60           N  
ATOM   1552  H   LYS A  96       6.736 -10.073 -20.483  1.00 93.60           H  
ATOM   1553  CA  LYS A  96       6.701  -8.069 -19.704  1.00 93.60           C  
ATOM   1554  HA  LYS A  96       7.536  -7.455 -19.368  1.00 93.60           H  
ATOM   1555  C   LYS A  96       5.598  -7.933 -18.659  1.00 93.60           C  
ATOM   1556  CB  LYS A  96       6.214  -7.543 -21.061  1.00 93.60           C  
ATOM   1557  HB2 LYS A  96       5.761  -6.564 -20.900  1.00 93.60           H  
ATOM   1558  HB3 LYS A  96       5.444  -8.211 -21.448  1.00 93.60           H  
ATOM   1559  O   LYS A  96       4.594  -8.631 -18.719  1.00 93.60           O  
ATOM   1560  CG  LYS A  96       7.334  -7.392 -22.101  1.00 93.60           C  
ATOM   1561  HG2 LYS A  96       8.122  -6.754 -21.701  1.00 93.60           H  
ATOM   1562  HG3 LYS A  96       7.750  -8.371 -22.338  1.00 93.60           H  
ATOM   1563  CD  LYS A  96       6.764  -6.749 -23.372  1.00 93.60           C  
ATOM   1564  HD2 LYS A  96       6.364  -5.767 -23.121  1.00 93.60           H  
ATOM   1565  HD3 LYS A  96       5.955  -7.373 -23.753  1.00 93.60           H  
ATOM   1566  CE  LYS A  96       7.837  -6.595 -24.451  1.00 93.60           C  
ATOM   1567  HE2 LYS A  96       8.650  -5.992 -24.047  1.00 93.60           H  
ATOM   1568  HE3 LYS A  96       8.230  -7.581 -24.701  1.00 93.60           H  
ATOM   1569  NZ  LYS A  96       7.293  -5.928 -25.658  1.00 93.60           N  
ATOM   1570  HZ1 LYS A  96       8.000  -5.855 -26.376  1.00 93.60           H  
ATOM   1571  HZ2 LYS A  96       6.504  -6.436 -26.031  1.00 93.60           H  
ATOM   1572  HZ3 LYS A  96       6.999  -4.987 -25.441  1.00 93.60           H  
ATOM   1573  N   LEU A  97       5.778  -6.993 -17.740  1.00 94.25           N  
ATOM   1574  H   LEU A  97       6.639  -6.465 -17.762  1.00 94.25           H  
ATOM   1575  CA  LEU A  97       4.885  -6.743 -16.617  1.00 94.25           C  
ATOM   1576  HA  LEU A  97       4.031  -7.420 -16.650  1.00 94.25           H  
ATOM   1577  C   LEU A  97       4.378  -5.300 -16.690  1.00 94.25           C  
ATOM   1578  CB  LEU A  97       5.640  -7.026 -15.312  1.00 94.25           C  
ATOM   1579  HB2 LEU A  97       6.540  -6.413 -15.290  1.00 94.25           H  
ATOM   1580  HB3 LEU A  97       5.010  -6.732 -14.472  1.00 94.25           H  
ATOM   1581  O   LEU A  97       5.118  -4.365 -16.343  1.00 94.25           O  
ATOM   1582  CG  LEU A  97       6.032  -8.503 -15.142  1.00 94.25           C  
ATOM   1583  HG  LEU A  97       6.519  -8.877 -16.044  1.00 94.25           H  
ATOM   1584  CD1 LEU A  97       7.036  -8.605 -14.004  1.00 94.25           C  
ATOM   1585 HD11 LEU A  97       7.959  -8.113 -14.309  1.00 94.25           H  
ATOM   1586 HD12 LEU A  97       6.638  -8.126 -13.109  1.00 94.25           H  
ATOM   1587 HD13 LEU A  97       7.246  -9.655 -13.797  1.00 94.25           H  
ATOM   1588  CD2 LEU A  97       4.831  -9.390 -14.829  1.00 94.25           C  
ATOM   1589 HD21 LEU A  97       5.167 -10.410 -14.643  1.00 94.25           H  
ATOM   1590 HD22 LEU A  97       4.300  -9.020 -13.952  1.00 94.25           H  
ATOM   1591 HD23 LEU A  97       4.147  -9.412 -15.678  1.00 94.25           H  
ATOM   1592  N   PRO A  98       3.129  -5.089 -17.146  1.00 91.56           N  
ATOM   1593  CA  PRO A  98       2.473  -3.794 -17.072  1.00 91.56           C  
ATOM   1594  HA  PRO A  98       2.983  -3.106 -17.747  1.00 91.56           H  
ATOM   1595  C   PRO A  98       2.487  -3.227 -15.651  1.00 91.56           C  
ATOM   1596  CB  PRO A  98       1.039  -4.019 -17.564  1.00 91.56           C  
ATOM   1597  HB2 PRO A  98       0.384  -4.246 -16.723  1.00 91.56           H  
ATOM   1598  HB3 PRO A  98       0.661  -3.159 -18.117  1.00 91.56           H  
ATOM   1599  O   PRO A  98       2.597  -3.953 -14.655  1.00 91.56           O  
ATOM   1600  CG  PRO A  98       1.155  -5.256 -18.452  1.00 91.56           C  
ATOM   1601  HG2 PRO A  98       1.497  -4.966 -19.446  1.00 91.56           H  
ATOM   1602  HG3 PRO A  98       0.214  -5.802 -18.512  1.00 91.56           H  
ATOM   1603  CD  PRO A  98       2.239  -6.070 -17.754  1.00 91.56           C  
ATOM   1604  HD2 PRO A  98       1.789  -6.693 -16.980  1.00 91.56           H  
ATOM   1605  HD3 PRO A  98       2.760  -6.695 -18.479  1.00 91.56           H  
ATOM   1606  N   LYS A  99       2.351  -1.904 -15.547  1.00 90.15           N  
ATOM   1607  H   LYS A  99       2.201  -1.366 -16.388  1.00 90.15           H  
ATOM   1608  CA  LYS A  99       2.226  -1.245 -14.248  1.00 90.15           C  
ATOM   1609  HA  LYS A  99       3.130  -1.456 -13.676  1.00 90.15           H  
ATOM   1610  C   LYS A  99       1.033  -1.824 -13.484  1.00 90.15           C  
ATOM   1611  CB  LYS A  99       2.090   0.265 -14.455  1.00 90.15           C  
ATOM   1612  HB2 LYS A  99       2.820   0.592 -15.194  1.00 90.15           H  
ATOM   1613  HB3 LYS A  99       1.090   0.496 -14.823  1.00 90.15           H  
ATOM   1614  O   LYS A  99      -0.038  -1.985 -14.056  1.00 90.15           O  
ATOM   1615  CG  LYS A  99       2.355   1.013 -13.146  1.00 90.15           C  
ATOM   1616  HG2 LYS A  99       1.650   0.693 -12.379  1.00 90.15           H  
ATOM   1617  HG3 LYS A  99       3.367   0.786 -12.813  1.00 90.15           H  
ATOM   1618  CD  LYS A  99       2.215   2.517 -13.364  1.00 90.15           C  
ATOM   1619  HD2 LYS A  99       1.179   2.739 -13.621  1.00 90.15           H  
ATOM   1620  HD3 LYS A  99       2.866   2.833 -14.179  1.00 90.15           H  
ATOM   1621  CE  LYS A  99       2.608   3.243 -12.080  1.00 90.15           C  
ATOM   1622  HE2 LYS A  99       3.673   3.088 -11.905  1.00 90.15           H  
ATOM   1623  HE3 LYS A  99       2.066   2.790 -11.250  1.00 90.15           H  
ATOM   1624  NZ  LYS A  99       2.282   4.683 -12.175  1.00 90.15           N  
ATOM   1625  HZ1 LYS A  99       2.575   5.167 -11.338  1.00 90.15           H  
ATOM   1626  HZ2 LYS A  99       2.723   5.093 -12.985  1.00 90.15           H  
ATOM   1627  HZ3 LYS A  99       1.281   4.787 -12.257  1.00 90.15           H  
ATOM   1628  N   TYR A 100       1.242  -2.095 -12.201  1.00 92.89           N  
ATOM   1629  H   TYR A 100       2.180  -1.974 -11.848  1.00 92.89           H  
ATOM   1630  CA  TYR A 100       0.284  -2.730 -11.296  1.00 92.89           C  
ATOM   1631  HA  TYR A 100       0.779  -2.767 -10.326  1.00 92.89           H  
ATOM   1632  C   TYR A 100      -0.033  -4.199 -11.609  1.00 92.89           C  
ATOM   1633  CB  TYR A 100      -0.970  -1.859 -11.108  1.00 92.89           C  
ATOM   1634  HB2 TYR A 100      -1.605  -1.950 -11.989  1.00 92.89           H  
ATOM   1635  HB3 TYR A 100      -1.545  -2.245 -10.266  1.00 92.89           H  
ATOM   1636  O   TYR A 100      -1.051  -4.699 -11.151  1.00 92.89           O  
ATOM   1637  CG  TYR A 100      -0.684  -0.397 -10.837  1.00 92.89           C  
ATOM   1638  CD1 TYR A 100       0.021  -0.028  -9.677  1.00 92.89           C  
ATOM   1639  HD1 TYR A 100       0.344  -0.788  -8.980  1.00 92.89           H  
ATOM   1640  CD2 TYR A 100      -1.137   0.590 -11.733  1.00 92.89           C  
ATOM   1641  HD2 TYR A 100      -1.693   0.296 -12.611  1.00 92.89           H  
ATOM   1642  CE1 TYR A 100       0.258   1.328  -9.400  1.00 92.89           C  
ATOM   1643  HE1 TYR A 100       0.772   1.603  -8.490  1.00 92.89           H  
ATOM   1644  CE2 TYR A 100      -0.894   1.951 -11.464  1.00 92.89           C  
ATOM   1645  HE2 TYR A 100      -1.281   2.710 -12.128  1.00 92.89           H  
ATOM   1646  OH  TYR A 100       0.026   3.628 -10.011  1.00 92.89           O  
ATOM   1647  HH  TYR A 100       0.129   3.729  -9.062  1.00 92.89           H  
ATOM   1648  CZ  TYR A 100      -0.210   2.318 -10.288  1.00 92.89           C  
ATOM   1649  N   SER A 101       0.862  -4.917 -12.301  1.00 94.56           N  
ATOM   1650  H   SER A 101       1.648  -4.449 -12.729  1.00 94.56           H  
ATOM   1651  CA  SER A 101       0.791  -6.387 -12.359  1.00 94.56           C  
ATOM   1652  HA  SER A 101      -0.091  -6.677 -12.931  1.00 94.56           H  
ATOM   1653  C   SER A 101       0.674  -6.969 -10.944  1.00 94.56           C  
ATOM   1654  CB  SER A 101       2.027  -6.987 -13.032  1.00 94.56           C  
ATOM   1655  HB2 SER A 101       1.956  -8.075 -13.001  1.00 94.56           H  
ATOM   1656  HB3 SER A 101       2.924  -6.683 -12.492  1.00 94.56           H  
ATOM   1657  O   SER A 101       1.435  -6.572 -10.052  1.00 94.56           O  
ATOM   1658  OG  SER A 101       2.127  -6.576 -14.380  1.00 94.56           O  
ATOM   1659  HG  SER A 101       2.210  -5.620 -14.416  1.00 94.56           H  
ATOM   1660  N   LEU A 102      -0.288  -7.871 -10.743  1.00 95.81           N  
ATOM   1661  H   LEU A 102      -0.858  -8.158 -11.526  1.00 95.81           H  
ATOM   1662  CA  LEU A 102      -0.632  -8.428  -9.440  1.00 95.81           C  
ATOM   1663  HA  LEU A 102      -0.388  -7.691  -8.674  1.00 95.81           H  
ATOM   1664  C   LEU A 102       0.175  -9.698  -9.162  1.00 95.81           C  
ATOM   1665  CB  LEU A 102      -2.149  -8.691  -9.395  1.00 95.81           C  
ATOM   1666  HB2 LEU A 102      -2.391  -9.417 -10.171  1.00 95.81           H  
ATOM   1667  HB3 LEU A 102      -2.682  -7.769  -9.630  1.00 95.81           H  
ATOM   1668  O   LEU A 102       0.178 -10.628  -9.959  1.00 95.81           O  
ATOM   1669  CG  LEU A 102      -2.642  -9.228  -8.037  1.00 95.81           C  
ATOM   1670  HG  LEU A 102      -2.054 -10.098  -7.745  1.00 95.81           H  
ATOM   1671  CD1 LEU A 102      -2.535  -8.159  -6.947  1.00 95.81           C  
ATOM   1672 HD11 LEU A 102      -1.492  -8.003  -6.672  1.00 95.81           H  
ATOM   1673 HD12 LEU A 102      -3.107  -8.477  -6.075  1.00 95.81           H  
ATOM   1674 HD13 LEU A 102      -2.974  -7.228  -7.306  1.00 95.81           H  
ATOM   1675  CD2 LEU A 102      -4.104  -9.663  -8.102  1.00 95.81           C  
ATOM   1676 HD21 LEU A 102      -4.285 -10.234  -9.013  1.00 95.81           H  
ATOM   1677 HD22 LEU A 102      -4.333 -10.299  -7.247  1.00 95.81           H  
ATOM   1678 HD23 LEU A 102      -4.752  -8.787  -8.083  1.00 95.81           H  
ATOM   1679  N   PHE A 103       0.808  -9.752  -7.997  1.00 96.72           N  
ATOM   1680  H   PHE A 103       0.794  -8.936  -7.403  1.00 96.72           H  
ATOM   1681  CA  PHE A 103       1.512 -10.927  -7.499  1.00 96.72           C  
ATOM   1682  HA  PHE A 103       1.480 -11.723  -8.244  1.00 96.72           H  
ATOM   1683  C   PHE A 103       0.839 -11.435  -6.233  1.00 96.72           C  
ATOM   1684  CB  PHE A 103       2.978 -10.577  -7.243  1.00 96.72           C  
ATOM   1685  HB2 PHE A 103       3.030  -9.705  -6.590  1.00 96.72           H  
ATOM   1686  HB3 PHE A 103       3.448 -11.409  -6.719  1.00 96.72           H  
ATOM   1687  O   PHE A 103       0.580 -10.644  -5.323  1.00 96.72           O  
ATOM   1688  CG  PHE A 103       3.753 -10.301  -8.511  1.00 96.72           C  
ATOM   1689  CD1 PHE A 103       4.463 -11.345  -9.133  1.00 96.72           C  
ATOM   1690  HD1 PHE A 103       4.454 -12.339  -8.711  1.00 96.72           H  
ATOM   1691  CD2 PHE A 103       3.743  -9.016  -9.088  1.00 96.72           C  
ATOM   1692  HD2 PHE A 103       3.167  -8.225  -8.632  1.00 96.72           H  
ATOM   1693  CE1 PHE A 103       5.182 -11.101 -10.312  1.00 96.72           C  
ATOM   1694  HE1 PHE A 103       5.722 -11.909 -10.784  1.00 96.72           H  
ATOM   1695  CE2 PHE A 103       4.439  -8.782 -10.287  1.00 96.72           C  
ATOM   1696  HE2 PHE A 103       4.385  -7.816 -10.766  1.00 96.72           H  
ATOM   1697  CZ  PHE A 103       5.167  -9.821 -10.889  1.00 96.72           C  
ATOM   1698  HZ  PHE A 103       5.690  -9.657 -11.820  1.00 96.72           H  
ATOM   1699  N   GLU A 104       0.588 -12.737  -6.164  1.00 97.27           N  
ATOM   1700  H   GLU A 104       0.847 -13.318  -6.949  1.00 97.27           H  
ATOM   1701  CA  GLU A 104       0.134 -13.429  -4.962  1.00 97.27           C  
ATOM   1702  HA  GLU A 104      -0.241 -12.691  -4.252  1.00 97.27           H  
ATOM   1703  C   GLU A 104       1.310 -14.151  -4.296  1.00 97.27           C  
ATOM   1704  CB  GLU A 104      -1.042 -14.355  -5.293  1.00 97.27           C  
ATOM   1705  HB2 GLU A 104      -0.706 -15.169  -5.936  1.00 97.27           H  
ATOM   1706  HB3 GLU A 104      -1.792 -13.772  -5.828  1.00 97.27           H  
ATOM   1707  O   GLU A 104       2.037 -14.923  -4.921  1.00 97.27           O  
ATOM   1708  CG  GLU A 104      -1.686 -14.923  -4.024  1.00 97.27           C  
ATOM   1709  HG2 GLU A 104      -1.008 -15.643  -3.564  1.00 97.27           H  
ATOM   1710  HG3 GLU A 104      -1.851 -14.113  -3.314  1.00 97.27           H  
ATOM   1711  CD  GLU A 104      -3.028 -15.585  -4.346  1.00 97.27           C  
ATOM   1712  OE1 GLU A 104      -3.053 -16.823  -4.484  1.00 97.27           O  
ATOM   1713  OE2 GLU A 104      -4.031 -14.824  -4.445  1.00 97.27           O  
ATOM   1714  N   LEU A 105       1.509 -13.831  -3.023  1.00 96.25           N  
ATOM   1715  H   LEU A 105       0.810 -13.247  -2.586  1.00 96.25           H  
ATOM   1716  CA  LEU A 105       2.502 -14.378  -2.112  1.00 96.25           C  
ATOM   1717  HA  LEU A 105       3.228 -14.969  -2.669  1.00 96.25           H  
ATOM   1718  C   LEU A 105       1.809 -15.320  -1.110  1.00 96.25           C  
ATOM   1719  CB  LEU A 105       3.243 -13.219  -1.404  1.00 96.25           C  
ATOM   1720  HB2 LEU A 105       4.024 -13.668  -0.791  1.00 96.25           H  
ATOM   1721  HB3 LEU A 105       2.559 -12.707  -0.727  1.00 96.25           H  
ATOM   1722  O   LEU A 105       0.628 -15.648  -1.241  1.00 96.25           O  
ATOM   1723  CG  LEU A 105       3.916 -12.196  -2.336  1.00 96.25           C  
ATOM   1724  HG  LEU A 105       4.115 -12.657  -3.304  1.00 96.25           H  
ATOM   1725  CD1 LEU A 105       3.060 -10.943  -2.545  1.00 96.25           C  
ATOM   1726 HD11 LEU A 105       2.853 -10.475  -1.583  1.00 96.25           H  
ATOM   1727 HD12 LEU A 105       2.119 -11.222  -3.019  1.00 96.25           H  
ATOM   1728 HD13 LEU A 105       3.585 -10.247  -3.200  1.00 96.25           H  
ATOM   1729  CD2 LEU A 105       5.249 -11.723  -1.757  1.00 96.25           C  
ATOM   1730 HD21 LEU A 105       5.898 -12.583  -1.592  1.00 96.25           H  
ATOM   1731 HD22 LEU A 105       5.088 -11.206  -0.811  1.00 96.25           H  
ATOM   1732 HD23 LEU A 105       5.735 -11.056  -2.469  1.00 96.25           H  
ATOM   1733  N   GLU A 106       2.533 -15.753  -0.081  1.00 92.65           N  
ATOM   1734  H   GLU A 106       3.487 -15.437   0.020  1.00 92.65           H  
ATOM   1735  CA  GLU A 106       2.000 -16.621   0.965  1.00 92.65           C  
ATOM   1736  HA  GLU A 106       1.688 -17.543   0.473  1.00 92.65           H  
ATOM   1737  C   GLU A 106       0.748 -16.046   1.660  1.00 92.65           C  
ATOM   1738  CB  GLU A 106       3.106 -17.002   1.966  1.00 92.65           C  
ATOM   1739  HB2 GLU A 106       2.705 -17.787   2.607  1.00 92.65           H  
ATOM   1740  HB3 GLU A 106       3.945 -17.437   1.423  1.00 92.65           H  
ATOM   1741  O   GLU A 106       0.569 -14.832   1.783  1.00 92.65           O  
ATOM   1742  CG  GLU A 106       3.625 -15.880   2.886  1.00 92.65           C  
ATOM   1743  HG2 GLU A 106       2.782 -15.438   3.416  1.00 92.65           H  
ATOM   1744  HG3 GLU A 106       4.264 -16.342   3.638  1.00 92.65           H  
ATOM   1745  CD  GLU A 106       4.436 -14.775   2.191  1.00 92.65           C  
ATOM   1746  OE1 GLU A 106       4.532 -13.676   2.779  1.00 92.65           O  
ATOM   1747  OE2 GLU A 106       4.954 -14.971   1.071  1.00 92.65           O  
ATOM   1748  N   ASN A 107      -0.133 -16.931   2.138  1.00 89.97           N  
ATOM   1749  H   ASN A 107       0.086 -17.912   2.047  1.00 89.97           H  
ATOM   1750  CA  ASN A 107      -1.345 -16.587   2.901  1.00 89.97           C  
ATOM   1751  HA  ASN A 107      -1.891 -17.519   3.050  1.00 89.97           H  
ATOM   1752  C   ASN A 107      -2.337 -15.651   2.173  1.00 89.97           C  
ATOM   1753  CB  ASN A 107      -0.935 -16.082   4.298  1.00 89.97           C  
ATOM   1754  HB2 ASN A 107      -1.824 -15.944   4.914  1.00 89.97           H  
ATOM   1755  HB3 ASN A 107      -0.436 -15.118   4.202  1.00 89.97           H  
ATOM   1756  O   ASN A 107      -3.105 -14.923   2.815  1.00 89.97           O  
ATOM   1757  CG  ASN A 107      -0.021 -17.054   5.020  1.00 89.97           C  
ATOM   1758  ND2 ASN A 107       0.979 -16.570   5.716  1.00 89.97           N  
ATOM   1759 HD21 ASN A 107       1.170 -15.578   5.727  1.00 89.97           H  
ATOM   1760 HD22 ASN A 107       1.574 -17.249   6.169  1.00 89.97           H  
ATOM   1761  OD1 ASN A 107      -0.186 -18.259   4.955  1.00 89.97           O  
ATOM   1762  N   GLY A 108      -2.316 -15.640   0.834  1.00 92.62           N  
ATOM   1763  H   GLY A 108      -1.632 -16.212   0.360  1.00 92.62           H  
ATOM   1764  CA  GLY A 108      -3.150 -14.757   0.010  1.00 92.62           C  
ATOM   1765  HA2 GLY A 108      -3.085 -15.086  -1.027  1.00 92.62           H  
ATOM   1766  HA3 GLY A 108      -4.189 -14.829   0.332  1.00 92.62           H  
ATOM   1767  C   GLY A 108      -2.722 -13.285   0.066  1.00 92.62           C  
ATOM   1768  O   GLY A 108      -3.484 -12.396  -0.332  1.00 92.62           O  
ATOM   1769  N   ARG A 109      -1.520 -12.996   0.582  1.00 96.40           N  
ATOM   1770  H   ARG A 109      -0.933 -13.766   0.872  1.00 96.40           H  
ATOM   1771  CA  ARG A 109      -0.923 -11.660   0.558  1.00 96.40           C  
ATOM   1772  HA  ARG A 109      -1.642 -10.946   0.959  1.00 96.40           H  
ATOM   1773  C   ARG A 109      -0.624 -11.283  -0.883  1.00 96.40           C  
ATOM   1774  CB  ARG A 109       0.335 -11.662   1.436  1.00 96.40           C  
ATOM   1775  HB2 ARG A 109       0.044 -11.988   2.435  1.00 96.40           H  
ATOM   1776  HB3 ARG A 109       1.054 -12.381   1.044  1.00 96.40           H  
ATOM   1777  O   ARG A 109      -0.054 -12.063  -1.630  1.00 96.40           O  
ATOM   1778  CG  ARG A 109       1.010 -10.289   1.536  1.00 96.40           C  
ATOM   1779  HG2 ARG A 109       1.514 -10.045   0.600  1.00 96.40           H  
ATOM   1780  HG3 ARG A 109       0.249  -9.534   1.730  1.00 96.40           H  
ATOM   1781  CD  ARG A 109       2.019 -10.282   2.695  1.00 96.40           C  
ATOM   1782  HD2 ARG A 109       1.545 -10.702   3.582  1.00 96.40           H  
ATOM   1783  HD3 ARG A 109       2.263  -9.247   2.933  1.00 96.40           H  
ATOM   1784  NE  ARG A 109       3.245 -11.062   2.409  1.00 96.40           N  
ATOM   1785  HE  ARG A 109       3.214 -12.069   2.480  1.00 96.40           H  
ATOM   1786  NH1 ARG A 109       4.697  -9.321   2.187  1.00 96.40           N  
ATOM   1787 HH11 ARG A 109       3.930  -8.693   2.383  1.00 96.40           H  
ATOM   1788 HH12 ARG A 109       5.554  -9.046   1.730  1.00 96.40           H  
ATOM   1789  NH2 ARG A 109       5.452 -11.351   1.900  1.00 96.40           N  
ATOM   1790 HH21 ARG A 109       6.324 -10.951   1.584  1.00 96.40           H  
ATOM   1791 HH22 ARG A 109       5.322 -12.345   2.025  1.00 96.40           H  
ATOM   1792  CZ  ARG A 109       4.451 -10.589   2.182  1.00 96.40           C  
ATOM   1793  N   ARG A 110      -1.005 -10.080  -1.290  1.00 97.27           N  
ATOM   1794  H   ARG A 110      -1.474  -9.483  -0.625  1.00 97.27           H  
ATOM   1795  CA  ARG A 110      -0.915  -9.623  -2.674  1.00 97.27           C  
ATOM   1796  HA  ARG A 110      -0.343 -10.355  -3.242  1.00 97.27           H  
ATOM   1797  C   ARG A 110      -0.168  -8.305  -2.774  1.00 97.27           C  
ATOM   1798  CB  ARG A 110      -2.316  -9.542  -3.291  1.00 97.27           C  
ATOM   1799  HB2 ARG A 110      -2.978  -9.006  -2.611  1.00 97.27           H  
ATOM   1800  HB3 ARG A 110      -2.245  -8.974  -4.219  1.00 97.27           H  
ATOM   1801  O   ARG A 110      -0.326  -7.405  -1.942  1.00 97.27           O  
ATOM   1802  CG  ARG A 110      -2.909 -10.923  -3.607  1.00 97.27           C  
ATOM   1803  HG2 ARG A 110      -2.872 -11.556  -2.720  1.00 97.27           H  
ATOM   1804  HG3 ARG A 110      -2.325 -11.395  -4.398  1.00 97.27           H  
ATOM   1805  CD  ARG A 110      -4.365 -10.792  -4.060  1.00 97.27           C  
ATOM   1806  HD2 ARG A 110      -4.933 -10.302  -3.269  1.00 97.27           H  
ATOM   1807  HD3 ARG A 110      -4.407 -10.173  -4.956  1.00 97.27           H  
ATOM   1808  NE  ARG A 110      -4.954 -12.111  -4.338  1.00 97.27           N  
ATOM   1809  HE  ARG A 110      -4.362 -12.928  -4.287  1.00 97.27           H  
ATOM   1810  NH1 ARG A 110      -7.122 -11.463  -4.763  1.00 97.27           N  
ATOM   1811 HH11 ARG A 110      -8.068 -11.726  -4.998  1.00 97.27           H  
ATOM   1812 HH12 ARG A 110      -6.857 -10.495  -4.651  1.00 97.27           H  
ATOM   1813  NH2 ARG A 110      -6.525 -13.634  -4.799  1.00 97.27           N  
ATOM   1814 HH21 ARG A 110      -5.775 -14.304  -4.706  1.00 97.27           H  
ATOM   1815 HH22 ARG A 110      -7.457 -13.946  -5.032  1.00 97.27           H  
ATOM   1816  CZ  ARG A 110      -6.206 -12.388  -4.633  1.00 97.27           C  
ATOM   1817  N   ARG A 111       0.625  -8.164  -3.834  1.00 97.27           N  
ATOM   1818  H   ARG A 111       0.692  -8.950  -4.465  1.00 97.27           H  
ATOM   1819  CA  ARG A 111       1.378  -6.947  -4.149  1.00 97.27           C  
ATOM   1820  HA  ARG A 111       1.005  -6.131  -3.529  1.00 97.27           H  
ATOM   1821  C   ARG A 111       1.166  -6.535  -5.596  1.00 97.27           C  
ATOM   1822  CB  ARG A 111       2.871  -7.152  -3.852  1.00 97.27           C  
ATOM   1823  HB2 ARG A 111       3.214  -8.038  -4.387  1.00 97.27           H  
ATOM   1824  HB3 ARG A 111       3.431  -6.300  -4.236  1.00 97.27           H  
ATOM   1825  O   ARG A 111       1.204  -7.364  -6.495  1.00 97.27           O  
ATOM   1826  CG  ARG A 111       3.199  -7.321  -2.361  1.00 97.27           C  
ATOM   1827  HG2 ARG A 111       2.618  -8.140  -1.937  1.00 97.27           H  
ATOM   1828  HG3 ARG A 111       4.252  -7.594  -2.293  1.00 97.27           H  
ATOM   1829  CD  ARG A 111       2.945  -6.051  -1.536  1.00 97.27           C  
ATOM   1830  HD2 ARG A 111       1.868  -5.916  -1.436  1.00 97.27           H  
ATOM   1831  HD3 ARG A 111       3.362  -5.194  -2.065  1.00 97.27           H  
ATOM   1832  NE  ARG A 111       3.586  -6.147  -0.212  1.00 97.27           N  
ATOM   1833  HE  ARG A 111       4.463  -6.647  -0.201  1.00 97.27           H  
ATOM   1834  NH1 ARG A 111       2.122  -4.841   0.985  1.00 97.27           N  
ATOM   1835 HH11 ARG A 111       1.776  -4.618   1.908  1.00 97.27           H  
ATOM   1836 HH12 ARG A 111       1.558  -4.753   0.152  1.00 97.27           H  
ATOM   1837  NH2 ARG A 111       3.775  -5.863   2.046  1.00 97.27           N  
ATOM   1838 HH21 ARG A 111       4.650  -6.368   2.018  1.00 97.27           H  
ATOM   1839 HH22 ARG A 111       3.436  -5.482   2.918  1.00 97.27           H  
ATOM   1840  CZ  ARG A 111       3.165  -5.616   0.924  1.00 97.27           C  
ATOM   1841  N   LEU A 112       0.985  -5.237  -5.810  1.00 96.97           N  
ATOM   1842  H   LEU A 112       0.987  -4.626  -5.006  1.00 96.97           H  
ATOM   1843  CA  LEU A 112       0.951  -4.631  -7.140  1.00 96.97           C  
ATOM   1844  HA  LEU A 112       0.670  -5.377  -7.883  1.00 96.97           H  
ATOM   1845  C   LEU A 112       2.347  -4.107  -7.481  1.00 96.97           C  
ATOM   1846  CB  LEU A 112      -0.084  -3.495  -7.169  1.00 96.97           C  
ATOM   1847  HB2 LEU A 112       0.194  -2.773  -6.402  1.00 96.97           H  
ATOM   1848  HB3 LEU A 112      -0.037  -2.996  -8.137  1.00 96.97           H  
ATOM   1849  O   LEU A 112       2.940  -3.363  -6.695  1.00 96.97           O  
ATOM   1850  CG  LEU A 112      -1.537  -3.923  -6.910  1.00 96.97           C  
ATOM   1851  HG  LEU A 112      -1.581  -4.565  -6.030  1.00 96.97           H  
ATOM   1852  CD1 LEU A 112      -2.383  -2.682  -6.640  1.00 96.97           C  
ATOM   1853 HD11 LEU A 112      -2.382  -2.023  -7.508  1.00 96.97           H  
ATOM   1854 HD12 LEU A 112      -2.004  -2.148  -5.769  1.00 96.97           H  
ATOM   1855 HD13 LEU A 112      -3.406  -2.996  -6.434  1.00 96.97           H  
ATOM   1856  CD2 LEU A 112      -2.142  -4.659  -8.098  1.00 96.97           C  
ATOM   1857 HD21 LEU A 112      -3.157  -4.976  -7.858  1.00 96.97           H  
ATOM   1858 HD22 LEU A 112      -1.550  -5.539  -8.353  1.00 96.97           H  
ATOM   1859 HD23 LEU A 112      -2.195  -4.006  -8.970  1.00 96.97           H  
ATOM   1860  N   LEU A 113       2.865  -4.447  -8.658  1.00 96.39           N  
ATOM   1861  H   LEU A 113       2.367  -5.119  -9.224  1.00 96.39           H  
ATOM   1862  CA  LEU A 113       4.159  -3.954  -9.126  1.00 96.39           C  
ATOM   1863  HA  LEU A 113       4.838  -3.916  -8.274  1.00 96.39           H  
ATOM   1864  C   LEU A 113       4.033  -2.532  -9.693  1.00 96.39           C  
ATOM   1865  CB  LEU A 113       4.722  -4.958 -10.140  1.00 96.39           C  
ATOM   1866  HB2 LEU A 113       4.783  -5.933  -9.657  1.00 96.39           H  
ATOM   1867  HB3 LEU A 113       4.031  -5.034 -10.980  1.00 96.39           H  
ATOM   1868  O   LEU A 113       3.672  -2.340 -10.853  1.00 96.39           O  
ATOM   1869  CG  LEU A 113       6.115  -4.581 -10.668  1.00 96.39           C  
ATOM   1870  HG  LEU A 113       6.109  -3.565 -11.062  1.00 96.39           H  
ATOM   1871  CD1 LEU A 113       7.181  -4.682  -9.579  1.00 96.39           C  
ATOM   1872 HD11 LEU A 113       6.986  -3.957  -8.789  1.00 96.39           H  
ATOM   1873 HD12 LEU A 113       7.200  -5.687  -9.159  1.00 96.39           H  
ATOM   1874 HD13 LEU A 113       8.154  -4.446 -10.010  1.00 96.39           H  
ATOM   1875  CD2 LEU A 113       6.508  -5.521 -11.800  1.00 96.39           C  
ATOM   1876 HD21 LEU A 113       6.548  -6.545 -11.430  1.00 96.39           H  
ATOM   1877 HD22 LEU A 113       5.776  -5.452 -12.605  1.00 96.39           H  
ATOM   1878 HD23 LEU A 113       7.488  -5.234 -12.181  1.00 96.39           H  
ATOM   1879  N   ALA A 114       4.341  -1.512  -8.891  1.00 93.71           N  
ATOM   1880  H   ALA A 114       4.678  -1.711  -7.960  1.00 93.71           H  
ATOM   1881  CA  ALA A 114       4.272  -0.117  -9.334  1.00 93.71           C  
ATOM   1882  HA  ALA A 114       3.370   0.015  -9.932  1.00 93.71           H  
ATOM   1883  C   ALA A 114       5.466   0.284 -10.214  1.00 93.71           C  
ATOM   1884  CB  ALA A 114       4.157   0.779  -8.101  1.00 93.71           C  
ATOM   1885  HB1 ALA A 114       3.249   0.506  -7.562  1.00 93.71           H  
ATOM   1886  HB2 ALA A 114       4.090   1.823  -8.408  1.00 93.71           H  
ATOM   1887  HB3 ALA A 114       5.022   0.650  -7.451  1.00 93.71           H  
ATOM   1888  O   ALA A 114       5.321   1.101 -11.125  1.00 93.71           O  
ATOM   1889  N   SER A 115       6.641  -0.282  -9.937  1.00 93.24           N  
ATOM   1890  H   SER A 115       6.683  -0.914  -9.149  1.00 93.24           H  
ATOM   1891  CA  SER A 115       7.847  -0.190 -10.763  1.00 93.24           C  
ATOM   1892  HA  SER A 115       7.573  -0.285 -11.814  1.00 93.24           H  
ATOM   1893  C   SER A 115       8.811  -1.321 -10.403  1.00 93.24           C  
ATOM   1894  CB  SER A 115       8.545   1.161 -10.547  1.00 93.24           C  
ATOM   1895  HB2 SER A 115       9.302   1.293 -11.320  1.00 93.24           H  
ATOM   1896  HB3 SER A 115       7.823   1.972 -10.638  1.00 93.24           H  
ATOM   1897  O   SER A 115       8.639  -1.971  -9.376  1.00 93.24           O  
ATOM   1898  OG  SER A 115       9.179   1.224  -9.283  1.00 93.24           O  
ATOM   1899  HG  SER A 115       8.506   1.232  -8.598  1.00 93.24           H  
ATOM   1900  N   ALA A 116       9.883  -1.493 -11.175  1.00 94.82           N  
ATOM   1901  H   ALA A 116       9.934  -1.007 -12.058  1.00 94.82           H  
ATOM   1902  CA  ALA A 116      10.938  -2.463 -10.878  1.00 94.82           C  
ATOM   1903  HA  ALA A 116      10.518  -3.466 -10.964  1.00 94.82           H  
ATOM   1904  C   ALA A 116      11.546  -2.349  -9.461  1.00 94.82           C  
ATOM   1905  CB  ALA A 116      12.015  -2.288 -11.949  1.00 94.82           C  
ATOM   1906  HB1 ALA A 116      12.850  -2.953 -11.727  1.00 94.82           H  
ATOM   1907  HB2 ALA A 116      11.602  -2.549 -12.924  1.00 94.82           H  
ATOM   1908  HB3 ALA A 116      12.381  -1.262 -11.960  1.00 94.82           H  
ATOM   1909  O   ALA A 116      12.101  -3.326  -8.962  1.00 94.82           O  
ATOM   1910  N   GLY A 117      11.421  -1.189  -8.802  1.00 94.27           N  
ATOM   1911  H   GLY A 117      10.905  -0.445  -9.250  1.00 94.27           H  
ATOM   1912  CA  GLY A 117      11.905  -0.949  -7.439  1.00 94.27           C  
ATOM   1913  HA2 GLY A 117      12.447  -1.823  -7.076  1.00 94.27           H  
ATOM   1914  HA3 GLY A 117      12.603  -0.112  -7.460  1.00 94.27           H  
ATOM   1915  C   GLY A 117      10.823  -0.625  -6.405  1.00 94.27           C  
ATOM   1916  O   GLY A 117      11.170  -0.234  -5.295  1.00 94.27           O  
ATOM   1917  N   GLU A 118       9.531  -0.731  -6.730  1.00 95.89           N  
ATOM   1918  H   GLU A 118       9.271  -1.137  -7.618  1.00 95.89           H  
ATOM   1919  CA  GLU A 118       8.465  -0.391  -5.780  1.00 95.89           C  
ATOM   1920  HA  GLU A 118       8.844  -0.554  -4.771  1.00 95.89           H  
ATOM   1921  C   GLU A 118       7.232  -1.283  -5.940  1.00 95.89           C  
ATOM   1922  CB  GLU A 118       8.108   1.105  -5.889  1.00 95.89           C  
ATOM   1923  HB2 GLU A 118       9.031   1.682  -5.821  1.00 95.89           H  
ATOM   1924  HB3 GLU A 118       7.653   1.299  -6.861  1.00 95.89           H  
ATOM   1925  O   GLU A 118       6.666  -1.407  -7.030  1.00 95.89           O  
ATOM   1926  CG  GLU A 118       7.160   1.583  -4.772  1.00 95.89           C  
ATOM   1927  HG2 GLU A 118       6.171   1.155  -4.939  1.00 95.89           H  
ATOM   1928  HG3 GLU A 118       7.534   1.212  -3.818  1.00 95.89           H  
ATOM   1929  CD  GLU A 118       7.036   3.119  -4.694  1.00 95.89           C  
ATOM   1930  OE1 GLU A 118       6.813   3.646  -3.575  1.00 95.89           O  
ATOM   1931  OE2 GLU A 118       7.160   3.787  -5.746  1.00 95.89           O  
ATOM   1932  N   LEU A 119       6.795  -1.852  -4.817  1.00 97.39           N  
ATOM   1933  H   LEU A 119       7.315  -1.680  -3.969  1.00 97.39           H  
ATOM   1934  CA  LEU A 119       5.540  -2.579  -4.674  1.00 97.39           C  
ATOM   1935  HA  LEU A 119       5.150  -2.818  -5.663  1.00 97.39           H  
ATOM   1936  C   LEU A 119       4.483  -1.721  -3.971  1.00 97.39           C  
ATOM   1937  CB  LEU A 119       5.766  -3.898  -3.912  1.00 97.39           C  
ATOM   1938  HB2 LEU A 119       6.130  -3.668  -2.911  1.00 97.39           H  
ATOM   1939  HB3 LEU A 119       4.808  -4.408  -3.806  1.00 97.39           H  
ATOM   1940  O   LEU A 119       4.776  -0.756  -3.261  1.00 97.39           O  
ATOM   1941  CG  LEU A 119       6.760  -4.868  -4.563  1.00 97.39           C  
ATOM   1942  HG  LEU A 119       7.731  -4.380  -4.646  1.00 97.39           H  
ATOM   1943  CD1 LEU A 119       6.932  -6.092  -3.677  1.00 97.39           C  
ATOM   1944 HD11 LEU A 119       5.976  -6.597  -3.536  1.00 97.39           H  
ATOM   1945 HD12 LEU A 119       7.312  -5.791  -2.701  1.00 97.39           H  
ATOM   1946 HD13 LEU A 119       7.641  -6.788  -4.125  1.00 97.39           H  
ATOM   1947  CD2 LEU A 119       6.294  -5.323  -5.946  1.00 97.39           C  
ATOM   1948 HD21 LEU A 119       6.268  -4.469  -6.623  1.00 97.39           H  
ATOM   1949 HD22 LEU A 119       5.302  -5.772  -5.885  1.00 97.39           H  
ATOM   1950 HD23 LEU A 119       6.993  -6.055  -6.349  1.00 97.39           H  
ATOM   1951  N   GLN A 120       3.228  -2.108  -4.151  1.00 97.09           N  
ATOM   1952  H   GLN A 120       3.062  -2.865  -4.798  1.00 97.09           H  
ATOM   1953  CA  GLN A 120       2.064  -1.515  -3.502  1.00 97.09           C  
ATOM   1954  HA  GLN A 120       2.384  -0.898  -2.663  1.00 97.09           H  
ATOM   1955  C   GLN A 120       1.158  -2.604  -2.923  1.00 97.09           C  
ATOM   1956  CB  GLN A 120       1.339  -0.621  -4.512  1.00 97.09           C  
ATOM   1957  HB2 GLN A 120       1.180  -1.162  -5.445  1.00 97.09           H  
ATOM   1958  HB3 GLN A 120       0.367  -0.338  -4.109  1.00 97.09           H  
ATOM   1959  O   GLN A 120       1.277  -3.775  -3.284  1.00 97.09           O  
ATOM   1960  CG  GLN A 120       2.159   0.638  -4.812  1.00 97.09           C  
ATOM   1961  HG2 GLN A 120       3.088   0.356  -5.309  1.00 97.09           H  
ATOM   1962  HG3 GLN A 120       2.425   1.128  -3.876  1.00 97.09           H  
ATOM   1963  CD  GLN A 120       1.428   1.644  -5.688  1.00 97.09           C  
ATOM   1964  NE2 GLN A 120       2.101   2.693  -6.107  1.00 97.09           N  
ATOM   1965 HE21 GLN A 120       1.568   3.394  -6.602  1.00 97.09           H  
ATOM   1966 HE22 GLN A 120       3.076   2.797  -5.865  1.00 97.09           H  
ATOM   1967  OE1 GLN A 120       0.252   1.550  -5.992  1.00 97.09           O  
ATOM   1968  N   LYS A 121       0.268  -2.233  -1.997  1.00 97.25           N  
ATOM   1969  H   LYS A 121       0.115  -1.246  -1.846  1.00 97.25           H  
ATOM   1970  CA  LYS A 121      -0.688  -3.171  -1.389  1.00 97.25           C  
ATOM   1971  HA  LYS A 121      -0.160  -4.028  -0.972  1.00 97.25           H  
ATOM   1972  C   LYS A 121      -1.636  -3.696  -2.469  1.00 97.25           C  
ATOM   1973  CB  LYS A 121      -1.478  -2.464  -0.271  1.00 97.25           C  
ATOM   1974  HB2 LYS A 121      -1.949  -1.570  -0.679  1.00 97.25           H  
ATOM   1975  HB3 LYS A 121      -2.271  -3.128   0.072  1.00 97.25           H  
ATOM   1976  O   LYS A 121      -2.196  -2.890  -3.201  1.00 97.25           O  
ATOM   1977  CG  LYS A 121      -0.604  -2.083   0.936  1.00 97.25           C  
ATOM   1978  HG2 LYS A 121       0.252  -1.494   0.607  1.00 97.25           H  
ATOM   1979  HG3 LYS A 121      -0.241  -2.998   1.403  1.00 97.25           H  
ATOM   1980  CD  LYS A 121      -1.396  -1.277   1.979  1.00 97.25           C  
ATOM   1981  HD2 LYS A 121      -0.896  -1.348   2.945  1.00 97.25           H  
ATOM   1982  HD3 LYS A 121      -2.390  -1.713   2.085  1.00 97.25           H  
ATOM   1983  CE  LYS A 121      -1.514   0.206   1.593  1.00 97.25           C  
ATOM   1984  HE2 LYS A 121      -0.540   0.684   1.698  1.00 97.25           H  
ATOM   1985  HE3 LYS A 121      -1.821   0.273   0.549  1.00 97.25           H  
ATOM   1986  NZ  LYS A 121      -2.525   0.894   2.429  1.00 97.25           N  
ATOM   1987  HZ1 LYS A 121      -2.432   0.684   3.412  1.00 97.25           H  
ATOM   1988  HZ2 LYS A 121      -2.564   1.894   2.291  1.00 97.25           H  
ATOM   1989  HZ3 LYS A 121      -3.432   0.555   2.141  1.00 97.25           H  
ATOM   1990  N   GLY A 122      -1.800  -5.014  -2.571  1.00 96.20           N  
ATOM   1991  H   GLY A 122      -1.250  -5.630  -1.989  1.00 96.20           H  
ATOM   1992  CA  GLY A 122      -2.736  -5.661  -3.500  1.00 96.20           C  
ATOM   1993  HA2 GLY A 122      -2.208  -6.436  -4.055  1.00 96.20           H  
ATOM   1994  HA3 GLY A 122      -3.122  -4.937  -4.217  1.00 96.20           H  
ATOM   1995  C   GLY A 122      -3.942  -6.311  -2.816  1.00 96.20           C  
ATOM   1996  O   GLY A 122      -4.719  -6.985  -3.482  1.00 96.20           O  
ATOM   1997  N   ASN A 123      -4.085  -6.146  -1.498  1.00 96.15           N  
ATOM   1998  H   ASN A 123      -3.425  -5.552  -1.016  1.00 96.15           H  
ATOM   1999  CA  ASN A 123      -5.245  -6.591  -0.728  1.00 96.15           C  
ATOM   2000  HA  ASN A 123      -5.872  -7.234  -1.346  1.00 96.15           H  
ATOM   2001  C   ASN A 123      -6.087  -5.385  -0.306  1.00 96.15           C  
ATOM   2002  CB  ASN A 123      -4.793  -7.385   0.507  1.00 96.15           C  
ATOM   2003  HB2 ASN A 123      -4.197  -6.735   1.148  1.00 96.15           H  
ATOM   2004  HB3 ASN A 123      -5.669  -7.702   1.074  1.00 96.15           H  
ATOM   2005  O   ASN A 123      -5.551  -4.295  -0.101  1.00 96.15           O  
ATOM   2006  CG  ASN A 123      -3.965  -8.604   0.171  1.00 96.15           C  
ATOM   2007  ND2 ASN A 123      -4.584  -9.730  -0.105  1.00 96.15           N  
ATOM   2008 HD21 ASN A 123      -4.038 -10.565  -0.264  1.00 96.15           H  
ATOM   2009 HD22 ASN A 123      -5.592  -9.781  -0.093  1.00 96.15           H  
ATOM   2010  OD1 ASN A 123      -2.750  -8.539   0.162  1.00 96.15           O  
ATOM   2011  N   GLU A 124      -7.378  -5.622  -0.108  1.00 91.64           N  
ATOM   2012  H   GLU A 124      -7.750  -6.546  -0.273  1.00 91.64           H  
ATOM   2013  CA  GLU A 124      -8.337  -4.657   0.420  1.00 91.64           C  
ATOM   2014  HA  GLU A 124      -7.826  -3.728   0.672  1.00 91.64           H  
ATOM   2015  C   GLU A 124      -8.972  -5.215   1.698  1.00 91.64           C  
ATOM   2016  CB  GLU A 124      -9.365  -4.347  -0.672  1.00 91.64           C  
ATOM   2017  HB2 GLU A 124      -9.919  -5.254  -0.917  1.00 91.64           H  
ATOM   2018  HB3 GLU A 124      -8.817  -4.024  -1.557  1.00 91.64           H  
ATOM   2019  O   GLU A 124      -9.218  -6.421   1.802  1.00 91.64           O  
ATOM   2020  CG  GLU A 124     -10.345  -3.237  -0.271  1.00 91.64           C  
ATOM   2021  HG2 GLU A 124     -11.026  -3.619   0.489  1.00 91.64           H  
ATOM   2022  HG3 GLU A 124      -9.773  -2.417   0.163  1.00 91.64           H  
ATOM   2023  CD  GLU A 124     -11.148  -2.717  -1.473  1.00 91.64           C  
ATOM   2024  OE1 GLU A 124     -11.617  -1.563  -1.379  1.00 91.64           O  
ATOM   2025  OE2 GLU A 124     -11.223  -3.443  -2.490  1.00 91.64           O  
ATOM   2026  N   LEU A 125      -9.183  -4.348   2.688  1.00 96.41           N  
ATOM   2027  H   LEU A 125      -9.030  -3.365   2.509  1.00 96.41           H  
ATOM   2028  CA  LEU A 125      -9.901  -4.701   3.907  1.00 96.41           C  
ATOM   2029  HA  LEU A 125      -9.643  -5.721   4.193  1.00 96.41           H  
ATOM   2030  C   LEU A 125     -11.403  -4.628   3.625  1.00 96.41           C  
ATOM   2031  CB  LEU A 125      -9.486  -3.749   5.044  1.00 96.41           C  
ATOM   2032  HB2 LEU A 125      -9.644  -2.725   4.704  1.00 96.41           H  
ATOM   2033  HB3 LEU A 125      -8.423  -3.883   5.247  1.00 96.41           H  
ATOM   2034  O   LEU A 125     -11.923  -3.550   3.352  1.00 96.41           O  
ATOM   2035  CG  LEU A 125     -10.283  -3.955   6.349  1.00 96.41           C  
ATOM   2036  HG  LEU A 125     -11.353  -3.920   6.148  1.00 96.41           H  
ATOM   2037  CD1 LEU A 125      -9.948  -5.287   7.021  1.00 96.41           C  
ATOM   2038 HD11 LEU A 125     -10.220  -6.119   6.373  1.00 96.41           H  
ATOM   2039 HD12 LEU A 125     -10.520  -5.382   7.945  1.00 96.41           H  
ATOM   2040 HD13 LEU A 125      -8.886  -5.331   7.258  1.00 96.41           H  
ATOM   2041  CD2 LEU A 125      -9.955  -2.832   7.329  1.00 96.41           C  
ATOM   2042 HD21 LEU A 125     -10.541  -2.967   8.239  1.00 96.41           H  
ATOM   2043 HD22 LEU A 125      -8.896  -2.863   7.586  1.00 96.41           H  
ATOM   2044 HD23 LEU A 125     -10.220  -1.871   6.889  1.00 96.41           H  
ATOM   2045  N   ALA A 126     -12.098  -5.754   3.751  1.00 94.86           N  
ATOM   2046  H   ALA A 126     -11.609  -6.612   3.964  1.00 94.86           H  
ATOM   2047  CA  ALA A 126     -13.552  -5.802   3.697  1.00 94.86           C  
ATOM   2048  HA  ALA A 126     -13.937  -4.893   3.236  1.00 94.86           H  
ATOM   2049  C   ALA A 126     -14.112  -5.895   5.120  1.00 94.86           C  
ATOM   2050  CB  ALA A 126     -13.978  -6.977   2.811  1.00 94.86           C  
ATOM   2051  HB1 ALA A 126     -15.066  -7.011   2.750  1.00 94.86           H  
ATOM   2052  HB2 ALA A 126     -13.572  -6.846   1.807  1.00 94.86           H  
ATOM   2053  HB3 ALA A 126     -13.616  -7.916   3.229  1.00 94.86           H  
ATOM   2054  O   ALA A 126     -13.926  -6.907   5.796  1.00 94.86           O  
ATOM   2055  N   LEU A 127     -14.790  -4.839   5.571  1.00 96.51           N  
ATOM   2056  H   LEU A 127     -14.925  -4.049   4.957  1.00 96.51           H  
ATOM   2057  CA  LEU A 127     -15.494  -4.849   6.849  1.00 96.51           C  
ATOM   2058  HA  LEU A 127     -14.960  -5.508   7.534  1.00 96.51           H  
ATOM   2059  C   LEU A 127     -16.925  -5.378   6.677  1.00 96.51           C  
ATOM   2060  CB  LEU A 127     -15.519  -3.444   7.468  1.00 96.51           C  
ATOM   2061  HB2 LEU A 127     -16.196  -3.469   8.323  1.00 96.51           H  
ATOM   2062  HB3 LEU A 127     -15.933  -2.745   6.741  1.00 96.51           H  
ATOM   2063  O   LEU A 127     -17.612  -4.977   5.734  1.00 96.51           O  
ATOM   2064  CG  LEU A 127     -14.159  -2.918   7.952  1.00 96.51           C  
ATOM   2065  HG  LEU A 127     -13.480  -2.802   7.106  1.00 96.51           H  
ATOM   2066  CD1 LEU A 127     -14.383  -1.556   8.598  1.00 96.51           C  
ATOM   2067 HD11 LEU A 127     -14.691  -0.832   7.843  1.00 96.51           H  
ATOM   2068 HD12 LEU A 127     -13.451  -1.233   9.062  1.00 96.51           H  
ATOM   2069 HD13 LEU A 127     -15.143  -1.625   9.376  1.00 96.51           H  
ATOM   2070  CD2 LEU A 127     -13.499  -3.814   9.001  1.00 96.51           C  
ATOM   2071 HD21 LEU A 127     -14.192  -4.015   9.818  1.00 96.51           H  
ATOM   2072 HD22 LEU A 127     -12.609  -3.336   9.411  1.00 96.51           H  
ATOM   2073 HD23 LEU A 127     -13.193  -4.760   8.554  1.00 96.51           H  
ATOM   2074  N   PRO A 128     -17.421  -6.214   7.607  1.00 97.93           N  
ATOM   2075  CA  PRO A 128     -18.840  -6.536   7.703  1.00 97.93           C  
ATOM   2076  HA  PRO A 128     -19.102  -7.171   6.856  1.00 97.93           H  
ATOM   2077  C   PRO A 128     -19.743  -5.294   7.710  1.00 97.93           C  
ATOM   2078  CB  PRO A 128     -18.975  -7.339   8.998  1.00 97.93           C  
ATOM   2079  HB2 PRO A 128     -19.079  -6.665   9.848  1.00 97.93           H  
ATOM   2080  HB3 PRO A 128     -19.811  -8.038   8.957  1.00 97.93           H  
ATOM   2081  O   PRO A 128     -19.430  -4.280   8.339  1.00 97.93           O  
ATOM   2082  CG  PRO A 128     -17.632  -8.063   9.089  1.00 97.93           C  
ATOM   2083  HG2 PRO A 128     -17.659  -8.954   8.462  1.00 97.93           H  
ATOM   2084  HG3 PRO A 128     -17.381  -8.335  10.115  1.00 97.93           H  
ATOM   2085  CD  PRO A 128     -16.639  -7.063   8.499  1.00 97.93           C  
ATOM   2086  HD2 PRO A 128     -15.870  -7.599   7.941  1.00 97.93           H  
ATOM   2087  HD3 PRO A 128     -16.157  -6.479   9.283  1.00 97.93           H  
ATOM   2088  N   SER A 129     -20.912  -5.398   7.069  1.00 97.97           N  
ATOM   2089  H   SER A 129     -21.137  -6.268   6.608  1.00 97.97           H  
ATOM   2090  CA  SER A 129     -21.867  -4.288   6.905  1.00 97.97           C  
ATOM   2091  HA  SER A 129     -21.398  -3.518   6.293  1.00 97.97           H  
ATOM   2092  C   SER A 129     -22.283  -3.632   8.227  1.00 97.97           C  
ATOM   2093  CB  SER A 129     -23.119  -4.783   6.174  1.00 97.97           C  
ATOM   2094  HB2 SER A 129     -23.846  -3.973   6.109  1.00 97.97           H  
ATOM   2095  HB3 SER A 129     -22.849  -5.094   5.165  1.00 97.97           H  
ATOM   2096  O   SER A 129     -22.462  -2.416   8.270  1.00 97.97           O  
ATOM   2097  OG  SER A 129     -23.684  -5.881   6.870  1.00 97.97           O  
ATOM   2098  HG  SER A 129     -24.506  -6.129   6.441  1.00 97.97           H  
ATOM   2099  N   LYS A 130     -22.362  -4.403   9.323  1.00 98.17           N  
ATOM   2100  H   LYS A 130     -22.262  -5.399   9.189  1.00 98.17           H  
ATOM   2101  CA  LYS A 130     -22.662  -3.884  10.668  1.00 98.17           C  
ATOM   2102  HA  LYS A 130     -23.627  -3.379  10.624  1.00 98.17           H  
ATOM   2103  C   LYS A 130     -21.666  -2.815  11.133  1.00 98.17           C  
ATOM   2104  CB  LYS A 130     -22.791  -5.033  11.691  1.00 98.17           C  
ATOM   2105  HB2 LYS A 130     -23.586  -5.705  11.368  1.00 98.17           H  
ATOM   2106  HB3 LYS A 130     -23.102  -4.595  12.640  1.00 98.17           H  
ATOM   2107  O   LYS A 130     -22.081  -1.808  11.700  1.00 98.17           O  
ATOM   2108  CG  LYS A 130     -21.511  -5.861  11.932  1.00 98.17           C  
ATOM   2109  HG2 LYS A 130     -21.277  -6.440  11.039  1.00 98.17           H  
ATOM   2110  HG3 LYS A 130     -20.677  -5.193  12.148  1.00 98.17           H  
ATOM   2111  CD  LYS A 130     -21.658  -6.806  13.137  1.00 98.17           C  
ATOM   2112  HD2 LYS A 130     -22.444  -7.538  12.955  1.00 98.17           H  
ATOM   2113  HD3 LYS A 130     -21.932  -6.200  14.001  1.00 98.17           H  
ATOM   2114  CE  LYS A 130     -20.325  -7.516  13.423  1.00 98.17           C  
ATOM   2115  HE2 LYS A 130     -20.254  -8.417  12.812  1.00 98.17           H  
ATOM   2116  HE3 LYS A 130     -19.528  -6.845  13.104  1.00 98.17           H  
ATOM   2117  NZ  LYS A 130     -20.112  -7.842  14.862  1.00 98.17           N  
ATOM   2118  HZ1 LYS A 130     -20.164  -7.015  15.440  1.00 98.17           H  
ATOM   2119  HZ2 LYS A 130     -19.168  -8.164  15.020  1.00 98.17           H  
ATOM   2120  HZ3 LYS A 130     -20.759  -8.530  15.222  1.00 98.17           H  
ATOM   2121  N   TYR A 131     -20.377  -2.990  10.841  1.00 98.51           N  
ATOM   2122  H   TYR A 131     -20.105  -3.795  10.295  1.00 98.51           H  
ATOM   2123  CA  TYR A 131     -19.335  -2.037  11.223  1.00 98.51           C  
ATOM   2124  HA  TYR A 131     -19.509  -1.696  12.244  1.00 98.51           H  
ATOM   2125  C   TYR A 131     -19.336  -0.812  10.321  1.00 98.51           C  
ATOM   2126  CB  TYR A 131     -17.964  -2.698  11.153  1.00 98.51           C  
ATOM   2127  HB2 TYR A 131     -17.206  -1.962  11.422  1.00 98.51           H  
ATOM   2128  HB3 TYR A 131     -17.774  -2.986  10.119  1.00 98.51           H  
ATOM   2129  O   TYR A 131     -19.136   0.297  10.804  1.00 98.51           O  
ATOM   2130  CG  TYR A 131     -17.795  -3.903  12.045  1.00 98.51           C  
ATOM   2131  CD1 TYR A 131     -18.160  -3.873  13.404  1.00 98.51           C  
ATOM   2132  HD1 TYR A 131     -18.564  -2.974  13.846  1.00 98.51           H  
ATOM   2133  CD2 TYR A 131     -17.242  -5.065  11.495  1.00 98.51           C  
ATOM   2134  HD2 TYR A 131     -16.939  -5.059  10.458  1.00 98.51           H  
ATOM   2135  CE1 TYR A 131     -17.948  -5.002  14.215  1.00 98.51           C  
ATOM   2136  HE1 TYR A 131     -18.194  -4.965  15.266  1.00 98.51           H  
ATOM   2137  CE2 TYR A 131     -17.065  -6.205  12.293  1.00 98.51           C  
ATOM   2138  HE2 TYR A 131     -16.652  -7.111  11.875  1.00 98.51           H  
ATOM   2139  OH  TYR A 131     -17.223  -7.300  14.386  1.00 98.51           O  
ATOM   2140  HH  TYR A 131     -17.274  -7.102  15.324  1.00 98.51           H  
ATOM   2141  CZ  TYR A 131     -17.380  -6.168  13.660  1.00 98.51           C  
ATOM   2142  N   VAL A 132     -19.604  -1.000   9.026  1.00 97.94           N  
ATOM   2143  H   VAL A 132     -19.730  -1.945   8.693  1.00 97.94           H  
ATOM   2144  CA  VAL A 132     -19.758   0.113   8.080  1.00 97.94           C  
ATOM   2145  HA  VAL A 132     -18.860   0.730   8.117  1.00 97.94           H  
ATOM   2146  C   VAL A 132     -20.931   1.005   8.498  1.00 97.94           C  
ATOM   2147  CB  VAL A 132     -19.926  -0.405   6.639  1.00 97.94           C  
ATOM   2148  HB  VAL A 132     -20.807  -1.045   6.583  1.00 97.94           H  
ATOM   2149  O   VAL A 132     -20.767   2.219   8.599  1.00 97.94           O  
ATOM   2150  CG1 VAL A 132     -20.106   0.747   5.644  1.00 97.94           C  
ATOM   2151 HG11 VAL A 132     -20.174   0.354   4.630  1.00 97.94           H  
ATOM   2152 HG12 VAL A 132     -21.027   1.291   5.854  1.00 97.94           H  
ATOM   2153 HG13 VAL A 132     -19.261   1.434   5.707  1.00 97.94           H  
ATOM   2154  CG2 VAL A 132     -18.704  -1.229   6.208  1.00 97.94           C  
ATOM   2155 HG21 VAL A 132     -18.784  -1.495   5.154  1.00 97.94           H  
ATOM   2156 HG22 VAL A 132     -18.647  -2.154   6.782  1.00 97.94           H  
ATOM   2157 HG23 VAL A 132     -17.790  -0.655   6.362  1.00 97.94           H  
ATOM   2158  N   ASN A 133     -22.085   0.409   8.821  1.00 97.89           N  
ATOM   2159  H   ASN A 133     -22.162  -0.591   8.705  1.00 97.89           H  
ATOM   2160  CA  ASN A 133     -23.253   1.140   9.313  1.00 97.89           C  
ATOM   2161  HA  ASN A 133     -23.515   1.913   8.590  1.00 97.89           H  
ATOM   2162  C   ASN A 133     -22.967   1.849  10.646  1.00 97.89           C  
ATOM   2163  CB  ASN A 133     -24.435   0.166   9.441  1.00 97.89           C  
ATOM   2164  HB2 ASN A 133     -24.625  -0.311   8.480  1.00 97.89           H  
ATOM   2165  HB3 ASN A 133     -24.201  -0.607  10.173  1.00 97.89           H  
ATOM   2166  O   ASN A 133     -23.267   3.031  10.798  1.00 97.89           O  
ATOM   2167  CG  ASN A 133     -25.701   0.900   9.854  1.00 97.89           C  
ATOM   2168  ND2 ASN A 133     -26.368   0.471  10.900  1.00 97.89           N  
ATOM   2169 HD21 ASN A 133     -27.184   1.007  11.157  1.00 97.89           H  
ATOM   2170 HD22 ASN A 133     -26.048  -0.310  11.456  1.00 97.89           H  
ATOM   2171  OD1 ASN A 133     -26.094   1.877   9.246  1.00 97.89           O  
ATOM   2172  N   PHE A 134     -22.337   1.150  11.595  1.00 98.55           N  
ATOM   2173  H   PHE A 134     -22.134   0.174  11.435  1.00 98.55           H  
ATOM   2174  CA  PHE A 134     -21.940   1.733  12.875  1.00 98.55           C  
ATOM   2175  HA  PHE A 134     -22.825   2.115  13.383  1.00 98.55           H  
ATOM   2176  C   PHE A 134     -20.999   2.930  12.703  1.00 98.55           C  
ATOM   2177  CB  PHE A 134     -21.312   0.647  13.750  1.00 98.55           C  
ATOM   2178  HB2 PHE A 134     -20.556   0.115  13.172  1.00 98.55           H  
ATOM   2179  HB3 PHE A 134     -22.085  -0.070  14.027  1.00 98.55           H  
ATOM   2180  O   PHE A 134     -21.278   3.990  13.255  1.00 98.55           O  
ATOM   2181  CG  PHE A 134     -20.665   1.188  15.005  1.00 98.55           C  
ATOM   2182  CD1 PHE A 134     -19.268   1.349  15.058  1.00 98.55           C  
ATOM   2183  HD1 PHE A 134     -18.652   1.064  14.217  1.00 98.55           H  
ATOM   2184  CD2 PHE A 134     -21.457   1.559  16.107  1.00 98.55           C  
ATOM   2185  HD2 PHE A 134     -22.529   1.431  16.079  1.00 98.55           H  
ATOM   2186  CE1 PHE A 134     -18.666   1.870  16.213  1.00 98.55           C  
ATOM   2187  HE1 PHE A 134     -17.591   1.959  16.268  1.00 98.55           H  
ATOM   2188  CE2 PHE A 134     -20.850   2.089  17.259  1.00 98.55           C  
ATOM   2189  HE2 PHE A 134     -21.451   2.350  18.118  1.00 98.55           H  
ATOM   2190  CZ  PHE A 134     -19.456   2.245  17.311  1.00 98.55           C  
ATOM   2191  HZ  PHE A 134     -18.986   2.631  18.204  1.00 98.55           H  
ATOM   2192  N   LEU A 135     -19.934   2.807  11.902  1.00 98.20           N  
ATOM   2193  H   LEU A 135     -19.757   1.915  11.463  1.00 98.20           H  
ATOM   2194  CA  LEU A 135     -19.001   3.909  11.652  1.00 98.20           C  
ATOM   2195  HA  LEU A 135     -18.625   4.272  12.609  1.00 98.20           H  
ATOM   2196  C   LEU A 135     -19.680   5.101  10.983  1.00 98.20           C  
ATOM   2197  CB  LEU A 135     -17.832   3.434  10.776  1.00 98.20           C  
ATOM   2198  HB2 LEU A 135     -18.230   2.847   9.949  1.00 98.20           H  
ATOM   2199  HB3 LEU A 135     -17.341   4.309  10.351  1.00 98.20           H  
ATOM   2200  O   LEU A 135     -19.395   6.235  11.361  1.00 98.20           O  
ATOM   2201  CG  LEU A 135     -16.769   2.615  11.521  1.00 98.20           C  
ATOM   2202  HG  LEU A 135     -17.234   1.752  11.999  1.00 98.20           H  
ATOM   2203  CD1 LEU A 135     -15.742   2.135  10.497  1.00 98.20           C  
ATOM   2204 HD11 LEU A 135     -16.224   1.473   9.778  1.00 98.20           H  
ATOM   2205 HD12 LEU A 135     -15.323   2.999   9.981  1.00 98.20           H  
ATOM   2206 HD13 LEU A 135     -14.939   1.593  10.996  1.00 98.20           H  
ATOM   2207  CD2 LEU A 135     -16.028   3.440  12.579  1.00 98.20           C  
ATOM   2208 HD21 LEU A 135     -16.711   3.718  13.382  1.00 98.20           H  
ATOM   2209 HD22 LEU A 135     -15.230   2.841  13.019  1.00 98.20           H  
ATOM   2210 HD23 LEU A 135     -15.603   4.338  12.132  1.00 98.20           H  
ATOM   2211  N   TYR A 136     -20.587   4.857  10.034  1.00 97.47           N  
ATOM   2212  H   TYR A 136     -20.758   3.900   9.758  1.00 97.47           H  
ATOM   2213  CA  TYR A 136     -21.357   5.917   9.390  1.00 97.47           C  
ATOM   2214  HA  TYR A 136     -20.663   6.633   8.949  1.00 97.47           H  
ATOM   2215  C   TYR A 136     -22.221   6.687  10.398  1.00 97.47           C  
ATOM   2216  CB  TYR A 136     -22.218   5.321   8.270  1.00 97.47           C  
ATOM   2217  HB2 TYR A 136     -21.564   4.905   7.503  1.00 97.47           H  
ATOM   2218  HB3 TYR A 136     -22.817   4.502   8.668  1.00 97.47           H  
ATOM   2219  O   TYR A 136     -22.177   7.918  10.430  1.00 97.47           O  
ATOM   2220  CG  TYR A 136     -23.143   6.339   7.634  1.00 97.47           C  
ATOM   2221  CD1 TYR A 136     -24.487   6.426   8.049  1.00 97.47           C  
ATOM   2222  HD1 TYR A 136     -24.867   5.739   8.791  1.00 97.47           H  
ATOM   2223  CD2 TYR A 136     -22.644   7.232   6.667  1.00 97.47           C  
ATOM   2224  HD2 TYR A 136     -21.612   7.166   6.355  1.00 97.47           H  
ATOM   2225  CE1 TYR A 136     -25.334   7.406   7.497  1.00 97.47           C  
ATOM   2226  HE1 TYR A 136     -26.365   7.467   7.815  1.00 97.47           H  
ATOM   2227  CE2 TYR A 136     -23.490   8.209   6.110  1.00 97.47           C  
ATOM   2228  HE2 TYR A 136     -23.123   8.901   5.366  1.00 97.47           H  
ATOM   2229  OH  TYR A 136     -25.646   9.239   5.976  1.00 97.47           O  
ATOM   2230  HH  TYR A 136     -26.537   9.194   6.331  1.00 97.47           H  
ATOM   2231  CZ  TYR A 136     -24.834   8.298   6.524  1.00 97.47           C  
ATOM   2232  N   LEU A 137     -22.979   5.988  11.247  1.00 97.70           N  
ATOM   2233  H   LEU A 137     -22.977   4.980  11.184  1.00 97.70           H  
ATOM   2234  CA  LEU A 137     -23.812   6.632  12.267  1.00 97.70           C  
ATOM   2235  HA  LEU A 137     -24.410   7.412  11.795  1.00 97.70           H  
ATOM   2236  C   LEU A 137     -22.955   7.336  13.328  1.00 97.70           C  
ATOM   2237  CB  LEU A 137     -24.750   5.592  12.903  1.00 97.70           C  
ATOM   2238  HB2 LEU A 137     -24.147   4.773  13.294  1.00 97.70           H  
ATOM   2239  HB3 LEU A 137     -25.262   6.063  13.743  1.00 97.70           H  
ATOM   2240  O   LEU A 137     -23.232   8.479  13.688  1.00 97.70           O  
ATOM   2241  CG  LEU A 137     -25.819   5.015  11.957  1.00 97.70           C  
ATOM   2242  HG  LEU A 137     -25.343   4.565  11.086  1.00 97.70           H  
ATOM   2243  CD1 LEU A 137     -26.610   3.932  12.690  1.00 97.70           C  
ATOM   2244 HD11 LEU A 137     -27.082   4.343  13.582  1.00 97.70           H  
ATOM   2245 HD12 LEU A 137     -27.374   3.523  12.029  1.00 97.70           H  
ATOM   2246 HD13 LEU A 137     -25.934   3.126  12.974  1.00 97.70           H  
ATOM   2247  CD2 LEU A 137     -26.800   6.084  11.469  1.00 97.70           C  
ATOM   2248 HD21 LEU A 137     -26.283   6.808  10.839  1.00 97.70           H  
ATOM   2249 HD22 LEU A 137     -27.244   6.595  12.323  1.00 97.70           H  
ATOM   2250 HD23 LEU A 137     -27.585   5.613  10.877  1.00 97.70           H  
ATOM   2251  N   ALA A 138     -21.872   6.702  13.776  1.00 97.99           N  
ATOM   2252  H   ALA A 138     -21.698   5.761  13.453  1.00 97.99           H  
ATOM   2253  CA  ALA A 138     -20.961   7.258  14.768  1.00 97.99           C  
ATOM   2254  HA  ALA A 138     -21.542   7.559  15.639  1.00 97.99           H  
ATOM   2255  C   ALA A 138     -20.220   8.511  14.257  1.00 97.99           C  
ATOM   2256  CB  ALA A 138     -19.999   6.147  15.200  1.00 97.99           C  
ATOM   2257  HB1 ALA A 138     -19.337   6.525  15.980  1.00 97.99           H  
ATOM   2258  HB2 ALA A 138     -19.405   5.810  14.350  1.00 97.99           H  
ATOM   2259  HB3 ALA A 138     -20.560   5.303  15.599  1.00 97.99           H  
ATOM   2260  O   ALA A 138     -20.054   9.474  15.005  1.00 97.99           O  
ATOM   2261  N   SER A 139     -19.828   8.574  12.979  1.00 97.46           N  
ATOM   2262  H   SER A 139     -19.953   7.768  12.383  1.00 97.46           H  
ATOM   2263  CA  SER A 139     -19.177   9.767  12.408  1.00 97.46           C  
ATOM   2264  HA  SER A 139     -18.392  10.086  13.094  1.00 97.46           H  
ATOM   2265  C   SER A 139     -20.130  10.955  12.238  1.00 97.46           C  
ATOM   2266  CB  SER A 139     -18.501   9.431  11.076  1.00 97.46           C  
ATOM   2267  HB2 SER A 139     -17.864   8.559  11.222  1.00 97.46           H  
ATOM   2268  HB3 SER A 139     -17.876  10.270  10.771  1.00 97.46           H  
ATOM   2269  O   SER A 139     -19.689  12.107  12.193  1.00 97.46           O  
ATOM   2270  OG  SER A 139     -19.434   9.160  10.047  1.00 97.46           O  
ATOM   2271  HG  SER A 139     -19.941   9.954   9.861  1.00 97.46           H  
ATOM   2272  N   HIS A 140     -21.435  10.683  12.169  1.00 96.16           N  
ATOM   2273  H   HIS A 140     -21.713   9.712  12.193  1.00 96.16           H  
ATOM   2274  CA  HIS A 140     -22.503  11.675  12.046  1.00 96.16           C  
ATOM   2275  HA  HIS A 140     -22.061  12.644  11.815  1.00 96.16           H  
ATOM   2276  C   HIS A 140     -23.288  11.873  13.346  1.00 96.16           C  
ATOM   2277  CB  HIS A 140     -23.426  11.308  10.876  1.00 96.16           C  
ATOM   2278  HB2 HIS A 140     -24.257  12.011  10.827  1.00 96.16           H  
ATOM   2279  HB3 HIS A 140     -23.837  10.312  11.039  1.00 96.16           H  
ATOM   2280  O   HIS A 140     -24.333  12.509  13.309  1.00 96.16           O  
ATOM   2281  CG  HIS A 140     -22.716  11.341   9.553  1.00 96.16           C  
ATOM   2282  CD2 HIS A 140     -22.618  12.403   8.698  1.00 96.16           C  
ATOM   2283  HD2 HIS A 140     -23.059  13.377   8.845  1.00 96.16           H  
ATOM   2284  ND1 HIS A 140     -22.027  10.298   8.988  1.00 96.16           N  
ATOM   2285  HD1 HIS A 140     -22.008   9.354   9.346  1.00 96.16           H  
ATOM   2286  CE1 HIS A 140     -21.520  10.717   7.820  1.00 96.16           C  
ATOM   2287  HE1 HIS A 140     -20.959  10.100   7.133  1.00 96.16           H  
ATOM   2288  NE2 HIS A 140     -21.839  12.004   7.606  1.00 96.16           N  
ATOM   2289  N   TYR A 141     -22.788  11.378  14.483  1.00 94.17           N  
ATOM   2290  H   TYR A 141     -21.955  10.811  14.418  1.00 94.17           H  
ATOM   2291  CA  TYR A 141     -23.523  11.315  15.750  1.00 94.17           C  
ATOM   2292  HA  TYR A 141     -24.316  10.574  15.646  1.00 94.17           H  
ATOM   2293  C   TYR A 141     -24.195  12.654  16.122  1.00 94.17           C  
ATOM   2294  CB  TYR A 141     -22.538  10.817  16.818  1.00 94.17           C  
ATOM   2295  HB2 TYR A 141     -21.785  11.583  17.007  1.00 94.17           H  
ATOM   2296  HB3 TYR A 141     -22.023   9.941  16.424  1.00 94.17           H  
ATOM   2297  O   TYR A 141     -25.399  12.731  16.312  1.00 94.17           O  
ATOM   2298  CG  TYR A 141     -23.160  10.386  18.124  1.00 94.17           C  
ATOM   2299  CD1 TYR A 141     -23.185  11.272  19.216  1.00 94.17           C  
ATOM   2300  HD1 TYR A 141     -22.789  12.273  19.122  1.00 94.17           H  
ATOM   2301  CD2 TYR A 141     -23.686   9.085  18.255  1.00 94.17           C  
ATOM   2302  HD2 TYR A 141     -23.683   8.413  17.409  1.00 94.17           H  
ATOM   2303  CE1 TYR A 141     -23.762  10.864  20.430  1.00 94.17           C  
ATOM   2304  HE1 TYR A 141     -23.818  11.540  21.271  1.00 94.17           H  
ATOM   2305  CE2 TYR A 141     -24.212   8.656  19.491  1.00 94.17           C  
ATOM   2306  HE2 TYR A 141     -24.615   7.662  19.618  1.00 94.17           H  
ATOM   2307  OH  TYR A 141     -24.807   9.207  21.765  1.00 94.17           O  
ATOM   2308  HH  TYR A 141     -24.472   8.376  22.110  1.00 94.17           H  
ATOM   2309  CZ  TYR A 141     -24.270   9.559  20.574  1.00 94.17           C  
ATOM   2310  N   GLU A 142     -23.473  13.771  16.090  1.00 89.50           N  
ATOM   2311  H   GLU A 142     -22.480  13.687  15.928  1.00 89.50           H  
ATOM   2312  CA  GLU A 142     -24.023  15.100  16.431  1.00 89.50           C  
ATOM   2313  HA  GLU A 142     -24.651  15.021  17.319  1.00 89.50           H  
ATOM   2314  C   GLU A 142     -24.887  15.745  15.325  1.00 89.50           C  
ATOM   2315  CB  GLU A 142     -22.845  16.024  16.749  1.00 89.50           C  
ATOM   2316  HB2 GLU A 142     -23.196  17.045  16.895  1.00 89.50           H  
ATOM   2317  HB3 GLU A 142     -22.192  16.009  15.876  1.00 89.50           H  
ATOM   2318  O   GLU A 142     -25.385  16.856  15.494  1.00 89.50           O  
ATOM   2319  CG  GLU A 142     -22.062  15.601  18.003  1.00 89.50           C  
ATOM   2320  HG2 GLU A 142     -21.959  14.516  18.026  1.00 89.50           H  
ATOM   2321  HG3 GLU A 142     -22.619  15.905  18.889  1.00 89.50           H  
ATOM   2322  CD  GLU A 142     -20.651  16.203  18.032  1.00 89.50           C  
ATOM   2323  OE1 GLU A 142     -19.872  15.787  18.908  1.00 89.50           O  
ATOM   2324  OE2 GLU A 142     -20.284  16.961  17.095  1.00 89.50           O  
ATOM   2325  N   LYS A 143     -25.009  15.106  14.156  1.00 87.62           N  
ATOM   2326  H   LYS A 143     -24.662  14.159  14.114  1.00 87.62           H  
ATOM   2327  CA  LYS A 143     -25.647  15.649  12.943  1.00 87.62           C  
ATOM   2328  HA  LYS A 143     -26.349  16.428  13.241  1.00 87.62           H  
ATOM   2329  C   LYS A 143     -26.493  14.597  12.217  1.00 87.62           C  
ATOM   2330  CB  LYS A 143     -24.594  16.267  12.005  1.00 87.62           C  
ATOM   2331  HB2 LYS A 143     -23.884  15.496  11.708  1.00 87.62           H  
ATOM   2332  HB3 LYS A 143     -25.101  16.630  11.111  1.00 87.62           H  
ATOM   2333  O   LYS A 143     -26.495  14.543  10.986  1.00 87.62           O  
ATOM   2334  CG  LYS A 143     -23.840  17.446  12.627  1.00 87.62           C  
ATOM   2335  HG2 LYS A 143     -24.558  18.177  12.999  1.00 87.62           H  
ATOM   2336  HG3 LYS A 143     -23.222  17.097  13.454  1.00 87.62           H  
ATOM   2337  CD  LYS A 143     -22.947  18.104  11.574  1.00 87.62           C  
ATOM   2338  HD2 LYS A 143     -22.225  17.376  11.204  1.00 87.62           H  
ATOM   2339  HD3 LYS A 143     -23.570  18.448  10.749  1.00 87.62           H  
ATOM   2340  CE  LYS A 143     -22.221  19.291  12.206  1.00 87.62           C  
ATOM   2341  HE2 LYS A 143     -21.564  18.921  12.993  1.00 87.62           H  
ATOM   2342  HE3 LYS A 143     -22.965  19.933  12.678  1.00 87.62           H  
ATOM   2343  NZ  LYS A 143     -21.461  20.054  11.188  1.00 87.62           N  
ATOM   2344  HZ1 LYS A 143     -22.099  20.403  10.487  1.00 87.62           H  
ATOM   2345  HZ2 LYS A 143     -20.780  19.461  10.735  1.00 87.62           H  
ATOM   2346  HZ3 LYS A 143     -21.001  20.845  11.616  1.00 87.62           H  
ATOM   2347  N   LEU A 144     -27.184  13.738  12.964  1.00 83.26           N  
ATOM   2348  H   LEU A 144     -27.146  13.826  13.970  1.00 83.26           H  
ATOM   2349  CA  LEU A 144     -28.074  12.740  12.378  1.00 83.26           C  
ATOM   2350  HA  LEU A 144     -27.544  12.249  11.561  1.00 83.26           H  
ATOM   2351  C   LEU A 144     -29.310  13.420  11.770  1.00 83.26           C  
ATOM   2352  CB  LEU A 144     -28.444  11.676  13.424  1.00 83.26           C  
ATOM   2353  HB2 LEU A 144     -28.858  12.178  14.299  1.00 83.26           H  
ATOM   2354  HB3 LEU A 144     -29.227  11.039  13.013  1.00 83.26           H  
ATOM   2355  O   LEU A 144     -29.972  14.235  12.407  1.00 83.26           O  
ATOM   2356  CG  LEU A 144     -27.267  10.783  13.867  1.00 83.26           C  
ATOM   2357  HG  LEU A 144     -26.465  11.403  14.269  1.00 83.26           H  
ATOM   2358  CD1 LEU A 144     -27.736   9.841  14.967  1.00 83.26           C  
ATOM   2359 HD11 LEU A 144     -28.129  10.418  15.804  1.00 83.26           H  
ATOM   2360 HD12 LEU A 144     -28.538   9.207  14.588  1.00 83.26           H  
ATOM   2361 HD13 LEU A 144     -26.907   9.230  15.326  1.00 83.26           H  
ATOM   2362  CD2 LEU A 144     -26.716   9.919  12.725  1.00 83.26           C  
ATOM   2363 HD21 LEU A 144     -26.240  10.554  11.978  1.00 83.26           H  
ATOM   2364 HD22 LEU A 144     -27.519   9.340  12.269  1.00 83.26           H  
ATOM   2365 HD23 LEU A 144     -25.959   9.242  13.119  1.00 83.26           H  
ATOM   2366  N   GLY A 145     -29.606  13.090  10.512  1.00 85.16           N  
ATOM   2367  H   GLY A 145     -29.005  12.428  10.042  1.00 85.16           H  
ATOM   2368  CA  GLY A 145     -30.834  13.506   9.833  1.00 85.16           C  
ATOM   2369  HA2 GLY A 145     -30.637  13.643   8.770  1.00 85.16           H  
ATOM   2370  HA3 GLY A 145     -31.178  14.457  10.239  1.00 85.16           H  
ATOM   2371  C   GLY A 145     -31.941  12.464   9.991  1.00 85.16           C  
ATOM   2372  O   GLY A 145     -31.665  11.260   9.950  1.00 85.16           O  
ATOM   2373  N   GLY A 146     -33.187  12.918  10.126  1.00 87.72           N  
ATOM   2374  H   GLY A 146     -33.337  13.909  10.248  1.00 87.72           H  
ATOM   2375  CA  GLY A 146     -34.370  12.065  10.284  1.00 87.72           C  
ATOM   2376  HA2 GLY A 146     -34.826  11.882   9.311  1.00 87.72           H  
ATOM   2377  HA3 GLY A 146     -34.084  11.107  10.719  1.00 87.72           H  
ATOM   2378  C   GLY A 146     -35.418  12.685  11.204  1.00 87.72           C  
ATOM   2379  O   GLY A 146     -35.239  13.812  11.673  1.00 87.72           O  
ATOM   2380  N   SER A 147     -36.499  11.942  11.458  1.00 91.96           N  
ATOM   2381  H   SER A 147     -36.562  11.005  11.086  1.00 91.96           H  
ATOM   2382  CA  SER A 147     -37.438  12.277  12.534  1.00 91.96           C  
ATOM   2383  HA  SER A 147     -37.774  13.303  12.383  1.00 91.96           H  
ATOM   2384  C   SER A 147     -36.752  12.174  13.911  1.00 91.96           C  
ATOM   2385  CB  SER A 147     -38.670  11.362  12.477  1.00 91.96           C  
ATOM   2386  HB2 SER A 147     -39.125  11.409  11.487  1.00 91.96           H  
ATOM   2387  HB3 SER A 147     -39.401  11.697  13.213  1.00 91.96           H  
ATOM   2388  O   SER A 147     -35.720  11.500  14.029  1.00 91.96           O  
ATOM   2389  OG  SER A 147     -38.310  10.033  12.774  1.00 91.96           O  
ATOM   2390  HG  SER A 147     -38.094   9.550  11.972  1.00 91.96           H  
ATOM   2391  N   PRO A 148     -37.279  12.835  14.959  1.00 90.43           N  
ATOM   2392  CA  PRO A 148     -36.774  12.681  16.324  1.00 90.43           C  
ATOM   2393  HA  PRO A 148     -35.777  13.116  16.382  1.00 90.43           H  
ATOM   2394  C   PRO A 148     -36.701  11.215  16.772  1.00 90.43           C  
ATOM   2395  CB  PRO A 148     -37.733  13.490  17.204  1.00 90.43           C  
ATOM   2396  HB2 PRO A 148     -37.220  13.929  18.061  1.00 90.43           H  
ATOM   2397  HB3 PRO A 148     -38.562  12.867  17.539  1.00 90.43           H  
ATOM   2398  O   PRO A 148     -35.675  10.797  17.304  1.00 90.43           O  
ATOM   2399  CG  PRO A 148     -38.265  14.558  16.252  1.00 90.43           C  
ATOM   2400  HG2 PRO A 148     -39.234  14.940  16.574  1.00 90.43           H  
ATOM   2401  HG3 PRO A 148     -37.539  15.366  16.161  1.00 90.43           H  
ATOM   2402  CD  PRO A 148     -38.367  13.802  14.930  1.00 90.43           C  
ATOM   2403  HD2 PRO A 148     -39.320  13.276  14.884  1.00 90.43           H  
ATOM   2404  HD3 PRO A 148     -38.273  14.499  14.097  1.00 90.43           H  
ATOM   2405  N   GLU A 149     -37.735  10.427  16.476  1.00 91.97           N  
ATOM   2406  H   GLU A 149     -38.551  10.833  16.040  1.00 91.97           H  
ATOM   2407  CA  GLU A 149     -37.820   9.005  16.812  1.00 91.97           C  
ATOM   2408  HA  GLU A 149     -37.645   8.875  17.880  1.00 91.97           H  
ATOM   2409  C   GLU A 149     -36.756   8.186  16.063  1.00 91.97           C  
ATOM   2410  CB  GLU A 149     -39.226   8.469  16.474  1.00 91.97           C  
ATOM   2411  HB2 GLU A 149     -39.408   8.556  15.403  1.00 91.97           H  
ATOM   2412  HB3 GLU A 149     -39.232   7.406  16.712  1.00 91.97           H  
ATOM   2413  O   GLU A 149     -36.052   7.373  16.665  1.00 91.97           O  
ATOM   2414  CG  GLU A 149     -40.390   9.119  17.252  1.00 91.97           C  
ATOM   2415  HG2 GLU A 149     -41.256   8.464  17.153  1.00 91.97           H  
ATOM   2416  HG3 GLU A 149     -40.125   9.148  18.308  1.00 91.97           H  
ATOM   2417  CD  GLU A 149     -40.805  10.529  16.781  1.00 91.97           C  
ATOM   2418  OE1 GLU A 149     -41.570  11.183  17.522  1.00 91.97           O  
ATOM   2419  OE2 GLU A 149     -40.353  10.975  15.697  1.00 91.97           O  
ATOM   2420  N   ASP A 150     -36.564   8.439  14.761  1.00 92.96           N  
ATOM   2421  H   ASP A 150     -37.187   9.089  14.303  1.00 92.96           H  
ATOM   2422  CA  ASP A 150     -35.509   7.776  13.979  1.00 92.96           C  
ATOM   2423  HA  ASP A 150     -35.652   6.697  14.022  1.00 92.96           H  
ATOM   2424  C   ASP A 150     -34.116   8.105  14.520  1.00 92.96           C  
ATOM   2425  CB  ASP A 150     -35.513   8.232  12.514  1.00 92.96           C  
ATOM   2426  HB2 ASP A 150     -34.629   7.824  12.024  1.00 92.96           H  
ATOM   2427  HB3 ASP A 150     -35.427   9.318  12.475  1.00 92.96           H  
ATOM   2428  O   ASP A 150     -33.212   7.265  14.506  1.00 92.96           O  
ATOM   2429  CG  ASP A 150     -36.720   7.788  11.700  1.00 92.96           C  
ATOM   2430  OD1 ASP A 150     -37.168   6.639  11.876  1.00 92.96           O  
ATOM   2431  OD2 ASP A 150     -37.125   8.617  10.847  1.00 92.96           O  
ATOM   2432  N   ASN A 151     -33.910   9.350  14.948  1.00 93.70           N  
ATOM   2433  H   ASN A 151     -34.691   9.989  14.941  1.00 93.70           H  
ATOM   2434  CA  ASN A 151     -32.638   9.787  15.500  1.00 93.70           C  
ATOM   2435  HA  ASN A 151     -31.833   9.447  14.849  1.00 93.70           H  
ATOM   2436  C   ASN A 151     -32.377   9.130  16.856  1.00 93.70           C  
ATOM   2437  CB  ASN A 151     -32.598  11.318  15.545  1.00 93.70           C  
ATOM   2438  HB2 ASN A 151     -31.740  11.632  16.140  1.00 93.70           H  
ATOM   2439  HB3 ASN A 151     -33.503  11.693  16.022  1.00 93.70           H  
ATOM   2440  O   ASN A 151     -31.269   8.644  17.065  1.00 93.70           O  
ATOM   2441  CG  ASN A 151     -32.451  11.947  14.170  1.00 93.70           C  
ATOM   2442  ND2 ASN A 151     -32.680  13.235  14.087  1.00 93.70           N  
ATOM   2443 HD21 ASN A 151     -33.041  13.732  14.889  1.00 93.70           H  
ATOM   2444 HD22 ASN A 151     -32.556  13.675  13.186  1.00 93.70           H  
ATOM   2445  OD1 ASN A 151     -32.083  11.320  13.177  1.00 93.70           O  
ATOM   2446  N   GLU A 152     -33.380   9.026  17.730  1.00 93.70           N  
ATOM   2447  H   GLU A 152     -34.273   9.440  17.502  1.00 93.70           H  
ATOM   2448  CA  GLU A 152     -33.274   8.306  19.003  1.00 93.70           C  
ATOM   2449  HA  GLU A 152     -32.505   8.779  19.615  1.00 93.70           H  
ATOM   2450  C   GLU A 152     -32.856   6.842  18.798  1.00 93.70           C  
ATOM   2451  CB  GLU A 152     -34.604   8.414  19.761  1.00 93.70           C  
ATOM   2452  HB2 GLU A 152     -35.382   7.891  19.205  1.00 93.70           H  
ATOM   2453  HB3 GLU A 152     -34.874   9.467  19.839  1.00 93.70           H  
ATOM   2454  O   GLU A 152     -31.920   6.373  19.448  1.00 93.70           O  
ATOM   2455  CG  GLU A 152     -34.497   7.826  21.176  1.00 93.70           C  
ATOM   2456  HG2 GLU A 152     -33.659   8.303  21.685  1.00 93.70           H  
ATOM   2457  HG3 GLU A 152     -34.284   6.760  21.104  1.00 93.70           H  
ATOM   2458  CD  GLU A 152     -35.771   8.019  22.012  1.00 93.70           C  
ATOM   2459  OE1 GLU A 152     -35.664   7.848  23.247  1.00 93.70           O  
ATOM   2460  OE2 GLU A 152     -36.835   8.306  21.422  1.00 93.70           O  
ATOM   2461  N   GLN A 153     -33.452   6.141  17.826  1.00 95.46           N  
ATOM   2462  H   GLN A 153     -34.229   6.566  17.341  1.00 95.46           H  
ATOM   2463  CA  GLN A 153     -33.064   4.763  17.500  1.00 95.46           C  
ATOM   2464  HA  GLN A 153     -33.109   4.165  18.410  1.00 95.46           H  
ATOM   2465  C   GLN A 153     -31.620   4.661  16.987  1.00 95.46           C  
ATOM   2466  CB  GLN A 153     -34.035   4.170  16.465  1.00 95.46           C  
ATOM   2467  HB2 GLN A 153     -34.068   4.815  15.586  1.00 95.46           H  
ATOM   2468  HB3 GLN A 153     -33.664   3.195  16.152  1.00 95.46           H  
ATOM   2469  O   GLN A 153     -30.876   3.760  17.380  1.00 95.46           O  
ATOM   2470  CG  GLN A 153     -35.463   3.993  17.003  1.00 95.46           C  
ATOM   2471  HG2 GLN A 153     -35.888   4.969  17.236  1.00 95.46           H  
ATOM   2472  HG3 GLN A 153     -36.084   3.539  16.232  1.00 95.46           H  
ATOM   2473  CD  GLN A 153     -35.523   3.121  18.252  1.00 95.46           C  
ATOM   2474  NE2 GLN A 153     -36.271   3.517  19.257  1.00 95.46           N  
ATOM   2475 HE21 GLN A 153     -36.244   2.955  20.095  1.00 95.46           H  
ATOM   2476 HE22 GLN A 153     -36.740   4.411  19.224  1.00 95.46           H  
ATOM   2477  OE1 GLN A 153     -34.886   2.084  18.354  1.00 95.46           O  
ATOM   2478  N   LYS A 154     -31.183   5.600  16.138  1.00 95.99           N  
ATOM   2479  H   LYS A 154     -31.837   6.315  15.854  1.00 95.99           H  
ATOM   2480  CA  LYS A 154     -29.791   5.655  15.656  1.00 95.99           C  
ATOM   2481  HA  LYS A 154     -29.512   4.685  15.245  1.00 95.99           H  
ATOM   2482  C   LYS A 154     -28.808   5.949  16.792  1.00 95.99           C  
ATOM   2483  CB  LYS A 154     -29.658   6.726  14.572  1.00 95.99           C  
ATOM   2484  HB2 LYS A 154     -30.079   7.649  14.973  1.00 95.99           H  
ATOM   2485  HB3 LYS A 154     -28.601   6.889  14.364  1.00 95.99           H  
ATOM   2486  O   LYS A 154     -27.739   5.339  16.832  1.00 95.99           O  
ATOM   2487  CG  LYS A 154     -30.358   6.378  13.251  1.00 95.99           C  
ATOM   2488  HG2 LYS A 154     -29.770   5.640  12.705  1.00 95.99           H  
ATOM   2489  HG3 LYS A 154     -31.341   5.953  13.452  1.00 95.99           H  
ATOM   2490  CD  LYS A 154     -30.513   7.655  12.413  1.00 95.99           C  
ATOM   2491  HD2 LYS A 154     -29.540   7.990  12.054  1.00 95.99           H  
ATOM   2492  HD3 LYS A 154     -30.937   8.431  13.049  1.00 95.99           H  
ATOM   2493  CE  LYS A 154     -31.462   7.426  11.238  1.00 95.99           C  
ATOM   2494  HE2 LYS A 154     -30.927   6.955  10.413  1.00 95.99           H  
ATOM   2495  HE3 LYS A 154     -32.244   6.744  11.572  1.00 95.99           H  
ATOM   2496  NZ  LYS A 154     -32.094   8.701  10.824  1.00 95.99           N  
ATOM   2497  HZ1 LYS A 154     -32.528   9.140  11.624  1.00 95.99           H  
ATOM   2498  HZ2 LYS A 154     -31.451   9.395  10.471  1.00 95.99           H  
ATOM   2499  HZ3 LYS A 154     -32.824   8.554  10.141  1.00 95.99           H  
ATOM   2500  N   TYR A 155     -29.161   6.845  17.714  1.00 96.10           N  
ATOM   2501  H   TYR A 155     -30.041   7.329  17.602  1.00 96.10           H  
ATOM   2502  CA  TYR A 155     -28.364   7.139  18.905  1.00 96.10           C  
ATOM   2503  HA  TYR A 155     -27.356   7.410  18.593  1.00 96.10           H  
ATOM   2504  C   TYR A 155     -28.226   5.907  19.790  1.00 96.10           C  
ATOM   2505  CB  TYR A 155     -28.984   8.302  19.700  1.00 96.10           C  
ATOM   2506  HB2 TYR A 155     -30.053   8.135  19.830  1.00 96.10           H  
ATOM   2507  HB3 TYR A 155     -28.534   8.322  20.692  1.00 96.10           H  
ATOM   2508  O   TYR A 155     -27.106   5.504  20.103  1.00 96.10           O  
ATOM   2509  CG  TYR A 155     -28.754   9.659  19.078  1.00 96.10           C  
ATOM   2510  CD1 TYR A 155     -27.436  10.048  18.816  1.00 96.10           C  
ATOM   2511  HD1 TYR A 155     -26.618   9.405  19.104  1.00 96.10           H  
ATOM   2512  CD2 TYR A 155     -29.812  10.547  18.804  1.00 96.10           C  
ATOM   2513  HD2 TYR A 155     -30.826  10.270  19.052  1.00 96.10           H  
ATOM   2514  CE1 TYR A 155     -27.171  11.285  18.230  1.00 96.10           C  
ATOM   2515  HE1 TYR A 155     -26.136  11.571  18.108  1.00 96.10           H  
ATOM   2516  CE2 TYR A 155     -29.555  11.782  18.174  1.00 96.10           C  
ATOM   2517  HE2 TYR A 155     -30.362  12.456  17.928  1.00 96.10           H  
ATOM   2518  OH  TYR A 155     -27.954  13.276  17.167  1.00 96.10           O  
ATOM   2519  HH  TYR A 155     -27.025  13.265  16.929  1.00 96.10           H  
ATOM   2520  CZ  TYR A 155     -28.229  12.139  17.855  1.00 96.10           C  
ATOM   2521  N   LEU A 156     -29.349   5.264  20.117  1.00 96.95           N  
ATOM   2522  H   LEU A 156     -30.232   5.659  19.828  1.00 96.95           H  
ATOM   2523  CA  LEU A 156     -29.381   4.050  20.924  1.00 96.95           C  
ATOM   2524  HA  LEU A 156     -28.958   4.284  21.901  1.00 96.95           H  
ATOM   2525  C   LEU A 156     -28.539   2.935  20.296  1.00 96.95           C  
ATOM   2526  CB  LEU A 156     -30.851   3.630  21.089  1.00 96.95           C  
ATOM   2527  HB2 LEU A 156     -31.263   3.397  20.107  1.00 96.95           H  
ATOM   2528  HB3 LEU A 156     -31.416   4.468  21.496  1.00 96.95           H  
ATOM   2529  O   LEU A 156     -27.760   2.286  20.993  1.00 96.95           O  
ATOM   2530  CG  LEU A 156     -31.046   2.412  22.007  1.00 96.95           C  
ATOM   2531  HG  LEU A 156     -30.472   1.570  21.622  1.00 96.95           H  
ATOM   2532  CD1 LEU A 156     -30.605   2.708  23.444  1.00 96.95           C  
ATOM   2533 HD11 LEU A 156     -31.089   3.618  23.799  1.00 96.95           H  
ATOM   2534 HD12 LEU A 156     -29.523   2.832  23.486  1.00 96.95           H  
ATOM   2535 HD13 LEU A 156     -30.889   1.883  24.097  1.00 96.95           H  
ATOM   2536  CD2 LEU A 156     -32.519   2.011  22.021  1.00 96.95           C  
ATOM   2537 HD21 LEU A 156     -32.844   1.772  21.008  1.00 96.95           H  
ATOM   2538 HD22 LEU A 156     -32.663   1.134  22.652  1.00 96.95           H  
ATOM   2539 HD23 LEU A 156     -33.126   2.834  22.400  1.00 96.95           H  
ATOM   2540  N   PHE A 157     -28.633   2.756  18.975  1.00 98.01           N  
ATOM   2541  H   PHE A 157     -29.332   3.280  18.468  1.00 98.01           H  
ATOM   2542  CA  PHE A 157     -27.815   1.790  18.249  1.00 98.01           C  
ATOM   2543  HA  PHE A 157     -28.014   0.798  18.655  1.00 98.01           H  
ATOM   2544  C   PHE A 157     -26.316   2.063  18.425  1.00 98.01           C  
ATOM   2545  CB  PHE A 157     -28.199   1.791  16.763  1.00 98.01           C  
ATOM   2546  HB2 PHE A 157     -28.110   2.802  16.364  1.00 98.01           H  
ATOM   2547  HB3 PHE A 157     -29.243   1.494  16.668  1.00 98.01           H  
ATOM   2548  O   PHE A 157     -25.564   1.145  18.745  1.00 98.01           O  
ATOM   2549  CG  PHE A 157     -27.342   0.859  15.928  1.00 98.01           C  
ATOM   2550  CD1 PHE A 157     -26.192   1.343  15.275  1.00 98.01           C  
ATOM   2551  HD1 PHE A 157     -25.933   2.389  15.347  1.00 98.01           H  
ATOM   2552  CD2 PHE A 157     -27.663  -0.508  15.852  1.00 98.01           C  
ATOM   2553  HD2 PHE A 157     -28.534  -0.886  16.366  1.00 98.01           H  
ATOM   2554  CE1 PHE A 157     -25.369   0.462  14.550  1.00 98.01           C  
ATOM   2555  HE1 PHE A 157     -24.480   0.834  14.062  1.00 98.01           H  
ATOM   2556  CE2 PHE A 157     -26.836  -1.389  15.133  1.00 98.01           C  
ATOM   2557  HE2 PHE A 157     -27.070  -2.443  15.106  1.00 98.01           H  
ATOM   2558  CZ  PHE A 157     -25.686  -0.905  14.484  1.00 98.01           C  
ATOM   2559  HZ  PHE A 157     -25.037  -1.588  13.957  1.00 98.01           H  
ATOM   2560  N   VAL A 158     -25.863   3.306  18.240  1.00 97.94           N  
ATOM   2561  H   VAL A 158     -26.524   4.036  18.018  1.00 97.94           H  
ATOM   2562  CA  VAL A 158     -24.439   3.644  18.397  1.00 97.94           C  
ATOM   2563  HA  VAL A 158     -23.851   2.948  17.799  1.00 97.94           H  
ATOM   2564  C   VAL A 158     -23.982   3.466  19.847  1.00 97.94           C  
ATOM   2565  CB  VAL A 158     -24.153   5.066  17.884  1.00 97.94           C  
ATOM   2566  HB  VAL A 158     -24.831   5.770  18.368  1.00 97.94           H  
ATOM   2567  O   VAL A 158     -22.912   2.909  20.083  1.00 97.94           O  
ATOM   2568  CG1 VAL A 158     -22.708   5.494  18.158  1.00 97.94           C  
ATOM   2569 HG11 VAL A 158     -22.503   6.428  17.636  1.00 97.94           H  
ATOM   2570 HG12 VAL A 158     -22.561   5.647  19.228  1.00 97.94           H  
ATOM   2571 HG13 VAL A 158     -22.015   4.732  17.802  1.00 97.94           H  
ATOM   2572  CG2 VAL A 158     -24.351   5.157  16.366  1.00 97.94           C  
ATOM   2573 HG21 VAL A 158     -25.359   4.842  16.095  1.00 97.94           H  
ATOM   2574 HG22 VAL A 158     -24.217   6.189  16.040  1.00 97.94           H  
ATOM   2575 HG23 VAL A 158     -23.631   4.518  15.855  1.00 97.94           H  
ATOM   2576  N   GLU A 159     -24.796   3.879  20.819  1.00 97.26           N  
ATOM   2577  H   GLU A 159     -25.667   4.321  20.562  1.00 97.26           H  
ATOM   2578  CA  GLU A 159     -24.506   3.724  22.249  1.00 97.26           C  
ATOM   2579  HA  GLU A 159     -23.562   4.219  22.481  1.00 97.26           H  
ATOM   2580  C   GLU A 159     -24.333   2.256  22.661  1.00 97.26           C  
ATOM   2581  CB  GLU A 159     -25.633   4.377  23.070  1.00 97.26           C  
ATOM   2582  HB2 GLU A 159     -26.598   4.061  22.676  1.00 97.26           H  
ATOM   2583  HB3 GLU A 159     -25.575   4.024  24.100  1.00 97.26           H  
ATOM   2584  O   GLU A 159     -23.345   1.907  23.310  1.00 97.26           O  
ATOM   2585  CG  GLU A 159     -25.573   5.911  23.071  1.00 97.26           C  
ATOM   2586  HG2 GLU A 159     -26.418   6.296  23.641  1.00 97.26           H  
ATOM   2587  HG3 GLU A 159     -25.653   6.284  22.050  1.00 97.26           H  
ATOM   2588  CD  GLU A 159     -24.274   6.418  23.694  1.00 97.26           C  
ATOM   2589  OE1 GLU A 159     -23.626   7.310  23.107  1.00 97.26           O  
ATOM   2590  OE2 GLU A 159     -23.820   5.857  24.714  1.00 97.26           O  
ATOM   2591  N   GLN A 160     -25.244   1.380  22.232  1.00 98.15           N  
ATOM   2592  H   GLN A 160     -26.029   1.730  21.701  1.00 98.15           H  
ATOM   2593  CA  GLN A 160     -25.204  -0.054  22.543  1.00 98.15           C  
ATOM   2594  HA  GLN A 160     -25.102  -0.183  23.620  1.00 98.15           H  
ATOM   2595  C   GLN A 160     -24.016  -0.780  21.892  1.00 98.15           C  
ATOM   2596  CB  GLN A 160     -26.523  -0.694  22.087  1.00 98.15           C  
ATOM   2597  HB2 GLN A 160     -26.420  -1.779  22.111  1.00 98.15           H  
ATOM   2598  HB3 GLN A 160     -26.728  -0.395  21.059  1.00 98.15           H  
ATOM   2599  O   GLN A 160     -23.538  -1.789  22.411  1.00 98.15           O  
ATOM   2600  CG  GLN A 160     -27.703  -0.304  22.992  1.00 98.15           C  
ATOM   2601  HG2 GLN A 160     -27.783   0.780  23.065  1.00 98.15           H  
ATOM   2602  HG3 GLN A 160     -27.523  -0.695  23.993  1.00 98.15           H  
ATOM   2603  CD  GLN A 160     -29.037  -0.850  22.489  1.00 98.15           C  
ATOM   2604  NE2 GLN A 160     -30.092  -0.723  23.263  1.00 98.15           N  
ATOM   2605 HE21 GLN A 160     -30.960  -1.061  22.873  1.00 98.15           H  
ATOM   2606 HE22 GLN A 160     -30.032  -0.236  24.145  1.00 98.15           H  
ATOM   2607  OE1 GLN A 160     -29.167  -1.405  21.411  1.00 98.15           O  
ATOM   2608  N   HIS A 161     -23.506  -0.260  20.774  1.00 98.40           N  
ATOM   2609  H   HIS A 161     -23.948   0.565  20.393  1.00 98.40           H  
ATOM   2610  CA  HIS A 161     -22.472  -0.915  19.973  1.00 98.40           C  
ATOM   2611  HA  HIS A 161     -22.291  -1.907  20.388  1.00 98.40           H  
ATOM   2612  C   HIS A 161     -21.107  -0.217  20.029  1.00 98.40           C  
ATOM   2613  CB  HIS A 161     -22.986  -1.157  18.549  1.00 98.40           C  
ATOM   2614  HB2 HIS A 161     -22.205  -1.644  17.964  1.00 98.40           H  
ATOM   2615  HB3 HIS A 161     -23.213  -0.201  18.079  1.00 98.40           H  
ATOM   2616  O   HIS A 161     -20.268  -0.461  19.170  1.00 98.40           O  
ATOM   2617  CG  HIS A 161     -24.210  -2.037  18.513  1.00 98.40           C  
ATOM   2618  CD2 HIS A 161     -24.250  -3.403  18.559  1.00 98.40           C  
ATOM   2619  HD2 HIS A 161     -23.393  -4.056  18.627  1.00 98.40           H  
ATOM   2620  ND1 HIS A 161     -25.509  -1.602  18.488  1.00 98.40           N  
ATOM   2621  HD1 HIS A 161     -25.791  -0.632  18.517  1.00 98.40           H  
ATOM   2622  CE1 HIS A 161     -26.319  -2.670  18.516  1.00 98.40           C  
ATOM   2623  HE1 HIS A 161     -27.398  -2.631  18.544  1.00 98.40           H  
ATOM   2624  NE2 HIS A 161     -25.592  -3.800  18.538  1.00 98.40           N  
ATOM   2625  N   LYS A 162     -20.819   0.601  21.054  1.00 97.97           N  
ATOM   2626  H   LYS A 162     -21.569   0.839  21.687  1.00 97.97           H  
ATOM   2627  CA  LYS A 162     -19.504   1.265  21.218  1.00 97.97           C  
ATOM   2628  HA  LYS A 162     -19.366   1.969  20.398  1.00 97.97           H  
ATOM   2629  C   LYS A 162     -18.303   0.312  21.145  1.00 97.97           C  
ATOM   2630  CB  LYS A 162     -19.472   2.035  22.547  1.00 97.97           C  
ATOM   2631  HB2 LYS A 162     -18.438   2.272  22.799  1.00 97.97           H  
ATOM   2632  HB3 LYS A 162     -19.888   1.417  23.343  1.00 97.97           H  
ATOM   2633  O   LYS A 162     -17.266   0.685  20.602  1.00 97.97           O  
ATOM   2634  CG  LYS A 162     -20.249   3.350  22.440  1.00 97.97           C  
ATOM   2635  HG2 LYS A 162     -21.271   3.148  22.119  1.00 97.97           H  
ATOM   2636  HG3 LYS A 162     -19.767   3.979  21.692  1.00 97.97           H  
ATOM   2637  CD  LYS A 162     -20.292   4.089  23.781  1.00 97.97           C  
ATOM   2638  HD2 LYS A 162     -19.287   4.190  24.192  1.00 97.97           H  
ATOM   2639  HD3 LYS A 162     -20.924   3.535  24.475  1.00 97.97           H  
ATOM   2640  CE  LYS A 162     -20.882   5.471  23.515  1.00 97.97           C  
ATOM   2641  HE2 LYS A 162     -21.778   5.355  22.906  1.00 97.97           H  
ATOM   2642  HE3 LYS A 162     -20.162   6.049  22.936  1.00 97.97           H  
ATOM   2643  NZ  LYS A 162     -21.256   6.205  24.740  1.00 97.97           N  
ATOM   2644  HZ1 LYS A 162     -21.644   7.101  24.480  1.00 97.97           H  
ATOM   2645  HZ2 LYS A 162     -22.090   5.779  25.118  1.00 97.97           H  
ATOM   2646  HZ3 LYS A 162     -20.525   6.279  25.434  1.00 97.97           H  
ATOM   2647  N   HIS A 163     -18.457  -0.923  21.624  1.00 97.87           N  
ATOM   2648  H   HIS A 163     -19.354  -1.164  22.022  1.00 97.87           H  
ATOM   2649  CA  HIS A 163     -17.435  -1.975  21.543  1.00 97.87           C  
ATOM   2650  HA  HIS A 163     -16.534  -1.622  22.045  1.00 97.87           H  
ATOM   2651  C   HIS A 163     -17.029  -2.328  20.099  1.00 97.87           C  
ATOM   2652  CB  HIS A 163     -17.935  -3.218  22.294  1.00 97.87           C  
ATOM   2653  HB2 HIS A 163     -17.126  -3.948  22.327  1.00 97.87           H  
ATOM   2654  HB3 HIS A 163     -18.169  -2.946  23.324  1.00 97.87           H  
ATOM   2655  O   HIS A 163     -15.937  -2.845  19.879  1.00 97.87           O  
ATOM   2656  CG  HIS A 163     -19.146  -3.873  21.670  1.00 97.87           C  
ATOM   2657  CD2 HIS A 163     -19.138  -4.968  20.848  1.00 97.87           C  
ATOM   2658  HD2 HIS A 163     -18.264  -5.518  20.533  1.00 97.87           H  
ATOM   2659  ND1 HIS A 163     -20.466  -3.504  21.840  1.00 97.87           N  
ATOM   2660  HD1 HIS A 163     -20.836  -2.833  22.497  1.00 97.87           H  
ATOM   2661  CE1 HIS A 163     -21.228  -4.348  21.128  1.00 97.87           C  
ATOM   2662  HE1 HIS A 163     -22.307  -4.334  21.105  1.00 97.87           H  
ATOM   2663  NE2 HIS A 163     -20.466  -5.253  20.503  1.00 97.87           N  
ATOM   2664  N   TYR A 164     -17.842  -1.992  19.089  1.00 98.72           N  
ATOM   2665  H   TYR A 164     -18.735  -1.565  19.287  1.00 98.72           H  
ATOM   2666  CA  TYR A 164     -17.471  -2.173  17.684  1.00 98.72           C  
ATOM   2667  HA  TYR A 164     -17.202  -3.217  17.523  1.00 98.72           H  
ATOM   2668  C   TYR A 164     -16.238  -1.362  17.286  1.00 98.72           C  
ATOM   2669  CB  TYR A 164     -18.643  -1.821  16.756  1.00 98.72           C  
ATOM   2670  HB2 TYR A 164     -18.244  -1.705  15.749  1.00 98.72           H  
ATOM   2671  HB3 TYR A 164     -19.049  -0.849  17.038  1.00 98.72           H  
ATOM   2672  O   TYR A 164     -15.547  -1.768  16.358  1.00 98.72           O  
ATOM   2673  CG  TYR A 164     -19.776  -2.829  16.662  1.00 98.72           C  
ATOM   2674  CD1 TYR A 164     -19.811  -3.992  17.460  1.00 98.72           C  
ATOM   2675  HD1 TYR A 164     -19.041  -4.206  18.187  1.00 98.72           H  
ATOM   2676  CD2 TYR A 164     -20.798  -2.613  15.717  1.00 98.72           C  
ATOM   2677  HD2 TYR A 164     -20.781  -1.717  15.114  1.00 98.72           H  
ATOM   2678  CE1 TYR A 164     -20.859  -4.914  17.331  1.00 98.72           C  
ATOM   2679  HE1 TYR A 164     -20.866  -5.788  17.966  1.00 98.72           H  
ATOM   2680  CE2 TYR A 164     -21.848  -3.541  15.576  1.00 98.72           C  
ATOM   2681  HE2 TYR A 164     -22.653  -3.360  14.879  1.00 98.72           H  
ATOM   2682  OH  TYR A 164     -22.897  -5.583  16.285  1.00 98.72           O  
ATOM   2683  HH  TYR A 164     -22.957  -6.129  17.072  1.00 98.72           H  
ATOM   2684  CZ  TYR A 164     -21.884  -4.687  16.396  1.00 98.72           C  
ATOM   2685  N   PHE A 165     -15.912  -0.260  17.972  1.00 98.62           N  
ATOM   2686  H   PHE A 165     -16.482   0.030  18.753  1.00 98.62           H  
ATOM   2687  CA  PHE A 165     -14.632   0.413  17.742  1.00 98.62           C  
ATOM   2688  HA  PHE A 165     -14.566   0.693  16.691  1.00 98.62           H  
ATOM   2689  C   PHE A 165     -13.442  -0.519  18.010  1.00 98.62           C  
ATOM   2690  CB  PHE A 165     -14.531   1.676  18.607  1.00 98.62           C  
ATOM   2691  HB2 PHE A 165     -14.683   1.405  19.652  1.00 98.62           H  
ATOM   2692  HB3 PHE A 165     -13.516   2.061  18.513  1.00 98.62           H  
ATOM   2693  O   PHE A 165     -12.525  -0.578  17.188  1.00 98.62           O  
ATOM   2694  CG  PHE A 165     -15.454   2.820  18.233  1.00 98.62           C  
ATOM   2695  CD1 PHE A 165     -15.476   3.299  16.912  1.00 98.62           C  
ATOM   2696  HD1 PHE A 165     -14.936   2.769  16.142  1.00 98.62           H  
ATOM   2697  CD2 PHE A 165     -16.240   3.455  19.210  1.00 98.62           C  
ATOM   2698  HD2 PHE A 165     -16.229   3.093  20.228  1.00 98.62           H  
ATOM   2699  CE1 PHE A 165     -16.237   4.429  16.574  1.00 98.62           C  
ATOM   2700  HE1 PHE A 165     -16.258   4.783  15.554  1.00 98.62           H  
ATOM   2701  CE2 PHE A 165     -17.019   4.576  18.871  1.00 98.62           C  
ATOM   2702  HE2 PHE A 165     -17.612   5.066  19.629  1.00 98.62           H  
ATOM   2703  CZ  PHE A 165     -17.004   5.073  17.557  1.00 98.62           C  
ATOM   2704  HZ  PHE A 165     -17.588   5.946  17.305  1.00 98.62           H  
ATOM   2705  N   ASP A 166     -13.488  -1.290  19.100  1.00 98.40           N  
ATOM   2706  H   ASP A 166     -14.309  -1.263  19.687  1.00 98.40           H  
ATOM   2707  CA  ASP A 166     -12.431  -2.237  19.463  1.00 98.40           C  
ATOM   2708  HA  ASP A 166     -11.471  -1.722  19.423  1.00 98.40           H  
ATOM   2709  C   ASP A 166     -12.363  -3.398  18.461  1.00 98.40           C  
ATOM   2710  CB  ASP A 166     -12.638  -2.747  20.902  1.00 98.40           C  
ATOM   2711  HB2 ASP A 166     -11.862  -3.480  21.121  1.00 98.40           H  
ATOM   2712  HB3 ASP A 166     -13.600  -3.255  20.974  1.00 98.40           H  
ATOM   2713  O   ASP A 166     -11.281  -3.711  17.963  1.00 98.40           O  
ATOM   2714  CG  ASP A 166     -12.560  -1.644  21.966  1.00 98.40           C  
ATOM   2715  OD1 ASP A 166     -11.677  -0.761  21.843  1.00 98.40           O  
ATOM   2716  OD2 ASP A 166     -13.352  -1.683  22.930  1.00 98.40           O  
ATOM   2717  N   GLU A 167     -13.514  -3.963  18.077  1.00 98.64           N  
ATOM   2718  H   GLU A 167     -14.359  -3.683  18.554  1.00 98.64           H  
ATOM   2719  CA  GLU A 167     -13.589  -5.037  17.071  1.00 98.64           C  
ATOM   2720  HA  GLU A 167     -12.981  -5.878  17.402  1.00 98.64           H  
ATOM   2721  C   GLU A 167     -13.043  -4.585  15.702  1.00 98.64           C  
ATOM   2722  CB  GLU A 167     -15.044  -5.520  16.897  1.00 98.64           C  
ATOM   2723  HB2 GLU A 167     -15.667  -4.679  16.592  1.00 98.64           H  
ATOM   2724  HB3 GLU A 167     -15.054  -6.254  16.091  1.00 98.64           H  
ATOM   2725  O   GLU A 167     -12.331  -5.327  15.026  1.00 98.64           O  
ATOM   2726  CG  GLU A 167     -15.651  -6.175  18.151  1.00 98.64           C  
ATOM   2727  HG2 GLU A 167     -14.992  -6.982  18.471  1.00 98.64           H  
ATOM   2728  HG3 GLU A 167     -15.694  -5.434  18.949  1.00 98.64           H  
ATOM   2729  CD  GLU A 167     -17.068  -6.750  17.934  1.00 98.64           C  
ATOM   2730  OE1 GLU A 167     -17.685  -7.198  18.916  1.00 98.64           O  
ATOM   2731  OE2 GLU A 167     -17.587  -6.756  16.787  1.00 98.64           O  
ATOM   2732  N   ILE A 168     -13.325  -3.346  15.280  1.00 98.68           N  
ATOM   2733  H   ILE A 168     -13.923  -2.771  15.858  1.00 98.68           H  
ATOM   2734  CA  ILE A 168     -12.801  -2.796  14.020  1.00 98.68           C  
ATOM   2735  HA  ILE A 168     -13.010  -3.507  13.220  1.00 98.68           H  
ATOM   2736  C   ILE A 168     -11.277  -2.639  14.088  1.00 98.68           C  
ATOM   2737  CB  ILE A 168     -13.500  -1.461  13.679  1.00 98.68           C  
ATOM   2738  HB  ILE A 168     -13.447  -0.813  14.553  1.00 98.68           H  
ATOM   2739  O   ILE A 168     -10.579  -2.964  13.124  1.00 98.68           O  
ATOM   2740  CG1 ILE A 168     -14.982  -1.703  13.314  1.00 98.68           C  
ATOM   2741 HG12 ILE A 168     -15.046  -2.081  12.294  1.00 98.68           H  
ATOM   2742 HG13 ILE A 168     -15.412  -2.467  13.962  1.00 98.68           H  
ATOM   2743  CG2 ILE A 168     -12.801  -0.750  12.501  1.00 98.68           C  
ATOM   2744 HG21 ILE A 168     -12.697  -1.438  11.662  1.00 98.68           H  
ATOM   2745 HG22 ILE A 168     -11.815  -0.401  12.807  1.00 98.68           H  
ATOM   2746 HG23 ILE A 168     -13.377   0.118  12.180  1.00 98.68           H  
ATOM   2747  CD1 ILE A 168     -15.837  -0.436  13.450  1.00 98.68           C  
ATOM   2748 HD11 ILE A 168     -15.698   0.014  14.433  1.00 98.68           H  
ATOM   2749 HD12 ILE A 168     -15.552   0.287  12.685  1.00 98.68           H  
ATOM   2750 HD13 ILE A 168     -16.890  -0.687  13.328  1.00 98.68           H  
ATOM   2751  N   ILE A 169     -10.741  -2.156  15.213  1.00 98.56           N  
ATOM   2752  H   ILE A 169     -11.357  -1.941  15.984  1.00 98.56           H  
ATOM   2753  CA  ILE A 169      -9.291  -2.034  15.416  1.00 98.56           C  
ATOM   2754  HA  ILE A 169      -8.869  -1.492  14.571  1.00 98.56           H  
ATOM   2755  C   ILE A 169      -8.617  -3.409  15.413  1.00 98.56           C  
ATOM   2756  CB  ILE A 169      -9.001  -1.240  16.708  1.00 98.56           C  
ATOM   2757  HB  ILE A 169      -9.633  -1.637  17.503  1.00 98.56           H  
ATOM   2758  O   ILE A 169      -7.540  -3.554  14.827  1.00 98.56           O  
ATOM   2759  CG1 ILE A 169      -9.365   0.251  16.529  1.00 98.56           C  
ATOM   2760 HG12 ILE A 169      -9.336   0.722  17.512  1.00 98.56           H  
ATOM   2761 HG13 ILE A 169     -10.389   0.337  16.165  1.00 98.56           H  
ATOM   2762  CG2 ILE A 169      -7.541  -1.385  17.177  1.00 98.56           C  
ATOM   2763 HG21 ILE A 169      -7.371  -2.398  17.542  1.00 98.56           H  
ATOM   2764 HG22 ILE A 169      -7.351  -0.696  18.001  1.00 98.56           H  
ATOM   2765 HG23 ILE A 169      -6.854  -1.178  16.356  1.00 98.56           H  
ATOM   2766  CD1 ILE A 169      -8.464   1.069  15.592  1.00 98.56           C  
ATOM   2767 HD11 ILE A 169      -8.497   0.665  14.580  1.00 98.56           H  
ATOM   2768 HD12 ILE A 169      -7.436   1.073  15.955  1.00 98.56           H  
ATOM   2769 HD13 ILE A 169      -8.820   2.099  15.571  1.00 98.56           H  
ATOM   2770  N   GLU A 170      -9.250  -4.424  15.997  1.00 98.51           N  
ATOM   2771  H   GLU A 170     -10.106  -4.241  16.501  1.00 98.51           H  
ATOM   2772  CA  GLU A 170      -8.778  -5.807  15.949  1.00 98.51           C  
ATOM   2773  HA  GLU A 170      -7.763  -5.842  16.345  1.00 98.51           H  
ATOM   2774  C   GLU A 170      -8.719  -6.331  14.507  1.00 98.51           C  
ATOM   2775  CB  GLU A 170      -9.655  -6.672  16.860  1.00 98.51           C  
ATOM   2776  HB2 GLU A 170      -9.641  -6.236  17.858  1.00 98.51           H  
ATOM   2777  HB3 GLU A 170     -10.681  -6.673  16.492  1.00 98.51           H  
ATOM   2778  O   GLU A 170      -7.657  -6.779  14.069  1.00 98.51           O  
ATOM   2779  CG  GLU A 170      -9.145  -8.116  16.946  1.00 98.51           C  
ATOM   2780  HG2 GLU A 170      -8.074  -8.092  17.145  1.00 98.51           H  
ATOM   2781  HG3 GLU A 170      -9.301  -8.611  15.988  1.00 98.51           H  
ATOM   2782  CD  GLU A 170      -9.857  -8.903  18.056  1.00 98.51           C  
ATOM   2783  OE1 GLU A 170      -9.166  -9.725  18.700  1.00 98.51           O  
ATOM   2784  OE2 GLU A 170     -11.057  -8.637  18.288  1.00 98.51           O  
ATOM   2785  N   GLN A 171      -9.778  -6.148  13.711  1.00 98.48           N  
ATOM   2786  H   GLN A 171     -10.629  -5.795  14.125  1.00 98.48           H  
ATOM   2787  CA  GLN A 171      -9.775  -6.546  12.295  1.00 98.48           C  
ATOM   2788  HA  GLN A 171      -9.550  -7.611  12.240  1.00 98.48           H  
ATOM   2789  C   GLN A 171      -8.700  -5.821  11.475  1.00 98.48           C  
ATOM   2790  CB  GLN A 171     -11.153  -6.300  11.665  1.00 98.48           C  
ATOM   2791  HB2 GLN A 171     -11.478  -5.275  11.844  1.00 98.48           H  
ATOM   2792  HB3 GLN A 171     -11.071  -6.458  10.590  1.00 98.48           H  
ATOM   2793  O   GLN A 171      -8.034  -6.429  10.631  1.00 98.48           O  
ATOM   2794  CG  GLN A 171     -12.187  -7.282  12.222  1.00 98.48           C  
ATOM   2795  HG2 GLN A 171     -11.769  -8.288  12.194  1.00 98.48           H  
ATOM   2796  HG3 GLN A 171     -12.402  -7.050  13.265  1.00 98.48           H  
ATOM   2797  CD  GLN A 171     -13.498  -7.307  11.451  1.00 98.48           C  
ATOM   2798  NE2 GLN A 171     -14.394  -8.177  11.852  1.00 98.48           N  
ATOM   2799 HE21 GLN A 171     -15.241  -8.259  11.308  1.00 98.48           H  
ATOM   2800 HE22 GLN A 171     -14.211  -8.719  12.685  1.00 98.48           H  
ATOM   2801  OE1 GLN A 171     -13.736  -6.620  10.466  1.00 98.48           O  
ATOM   2802  N   ILE A 172      -8.480  -4.526  11.729  1.00 98.40           N  
ATOM   2803  H   ILE A 172      -9.074  -4.075  12.410  1.00 98.40           H  
ATOM   2804  CA  ILE A 172      -7.393  -3.761  11.100  1.00 98.40           C  
ATOM   2805  HA  ILE A 172      -7.471  -3.876  10.019  1.00 98.40           H  
ATOM   2806  C   ILE A 172      -6.025  -4.327  11.510  1.00 98.40           C  
ATOM   2807  CB  ILE A 172      -7.526  -2.257  11.441  1.00 98.40           C  
ATOM   2808  HB  ILE A 172      -7.676  -2.157  12.516  1.00 98.40           H  
ATOM   2809  O   ILE A 172      -5.129  -4.437  10.667  1.00 98.40           O  
ATOM   2810  CG1 ILE A 172      -8.749  -1.655  10.711  1.00 98.40           C  
ATOM   2811 HG12 ILE A 172      -8.540  -1.590   9.644  1.00 98.40           H  
ATOM   2812 HG13 ILE A 172      -9.611  -2.310  10.837  1.00 98.40           H  
ATOM   2813  CG2 ILE A 172      -6.249  -1.477  11.063  1.00 98.40           C  
ATOM   2814 HG21 ILE A 172      -5.418  -1.789  11.696  1.00 98.40           H  
ATOM   2815 HG22 ILE A 172      -6.392  -0.408  11.221  1.00 98.40           H  
ATOM   2816 HG23 ILE A 172      -5.996  -1.659  10.018  1.00 98.40           H  
ATOM   2817  CD1 ILE A 172      -9.151  -0.264  11.219  1.00 98.40           C  
ATOM   2818 HD11 ILE A 172      -8.419   0.481  10.909  1.00 98.40           H  
ATOM   2819 HD12 ILE A 172     -10.117   0.009  10.793  1.00 98.40           H  
ATOM   2820 HD13 ILE A 172      -9.238  -0.273  12.305  1.00 98.40           H  
ATOM   2821  N   SER A 173      -5.857  -4.702  12.779  1.00 98.50           N  
ATOM   2822  H   SER A 173      -6.643  -4.602  13.406  1.00 98.50           H  
ATOM   2823  CA  SER A 173      -4.627  -5.289  13.318  1.00 98.50           C  
ATOM   2824  HA  SER A 173      -3.796  -4.621  13.092  1.00 98.50           H  
ATOM   2825  C   SER A 173      -4.315  -6.640  12.678  1.00 98.50           C  
ATOM   2826  CB  SER A 173      -4.756  -5.418  14.839  1.00 98.50           C  
ATOM   2827  HB2 SER A 173      -5.036  -4.448  15.249  1.00 98.50           H  
ATOM   2828  HB3 SER A 173      -5.546  -6.129  15.082  1.00 98.50           H  
ATOM   2829  O   SER A 173      -3.213  -6.834  12.158  1.00 98.50           O  
ATOM   2830  OG  SER A 173      -3.556  -5.848  15.462  1.00 98.50           O  
ATOM   2831  HG  SER A 173      -3.765  -5.855  16.399  1.00 98.50           H  
ATOM   2832  N   GLU A 174      -5.289  -7.548  12.630  1.00 97.87           N  
ATOM   2833  H   GLU A 174      -6.171  -7.337  13.076  1.00 97.87           H  
ATOM   2834  CA  GLU A 174      -5.155  -8.859  11.990  1.00 97.87           C  
ATOM   2835  HA  GLU A 174      -4.339  -9.416  12.450  1.00 97.87           H  
ATOM   2836  C   GLU A 174      -4.855  -8.736  10.494  1.00 97.87           C  
ATOM   2837  CB  GLU A 174      -6.447  -9.656  12.162  1.00 97.87           C  
ATOM   2838  HB2 GLU A 174      -7.286  -9.057  11.808  1.00 97.87           H  
ATOM   2839  HB3 GLU A 174      -6.372 -10.550  11.543  1.00 97.87           H  
ATOM   2840  O   GLU A 174      -3.914  -9.351   9.984  1.00 97.87           O  
ATOM   2841  CG  GLU A 174      -6.694 -10.092  13.610  1.00 97.87           C  
ATOM   2842  HG2 GLU A 174      -5.804 -10.611  13.966  1.00 97.87           H  
ATOM   2843  HG3 GLU A 174      -6.847  -9.217  14.242  1.00 97.87           H  
ATOM   2844  CD  GLU A 174      -7.906 -11.027  13.708  1.00 97.87           C  
ATOM   2845  OE1 GLU A 174      -7.954 -11.767  14.709  1.00 97.87           O  
ATOM   2846  OE2 GLU A 174      -8.704 -11.061  12.739  1.00 97.87           O  
ATOM   2847  N   PHE A 175      -5.602  -7.886   9.783  1.00 97.72           N  
ATOM   2848  H   PHE A 175      -6.378  -7.428  10.241  1.00 97.72           H  
ATOM   2849  CA  PHE A 175      -5.360  -7.618   8.368  1.00 97.72           C  
ATOM   2850  HA  PHE A 175      -5.432  -8.557   7.818  1.00 97.72           H  
ATOM   2851  C   PHE A 175      -3.954  -7.054   8.142  1.00 97.72           C  
ATOM   2852  CB  PHE A 175      -6.438  -6.662   7.850  1.00 97.72           C  
ATOM   2853  HB2 PHE A 175      -7.415  -7.100   8.051  1.00 97.72           H  
ATOM   2854  HB3 PHE A 175      -6.383  -5.722   8.399  1.00 97.72           H  
ATOM   2855  O   PHE A 175      -3.226  -7.510   7.256  1.00 97.72           O  
ATOM   2856  CG  PHE A 175      -6.337  -6.379   6.366  1.00 97.72           C  
ATOM   2857  CD1 PHE A 175      -5.657  -5.236   5.906  1.00 97.72           C  
ATOM   2858  HD1 PHE A 175      -5.207  -4.561   6.619  1.00 97.72           H  
ATOM   2859  CD2 PHE A 175      -6.943  -7.252   5.445  1.00 97.72           C  
ATOM   2860  HD2 PHE A 175      -7.495  -8.110   5.800  1.00 97.72           H  
ATOM   2861  CE1 PHE A 175      -5.587  -4.965   4.527  1.00 97.72           C  
ATOM   2862  HE1 PHE A 175      -5.096  -4.073   4.167  1.00 97.72           H  
ATOM   2863  CE2 PHE A 175      -6.873  -6.982   4.068  1.00 97.72           C  
ATOM   2864  HE2 PHE A 175      -7.378  -7.626   3.363  1.00 97.72           H  
ATOM   2865  CZ  PHE A 175      -6.198  -5.837   3.612  1.00 97.72           C  
ATOM   2866  HZ  PHE A 175      -6.177  -5.604   2.557  1.00 97.72           H  
ATOM   2867  N   SER A 176      -3.524  -6.103   8.974  1.00 97.68           N  
ATOM   2868  H   SER A 176      -4.152  -5.773   9.692  1.00 97.68           H  
ATOM   2869  CA  SER A 176      -2.193  -5.513   8.874  1.00 97.68           C  
ATOM   2870  HA  SER A 176      -2.099  -5.098   7.870  1.00 97.68           H  
ATOM   2871  C   SER A 176      -1.082  -6.543   9.056  1.00 97.68           C  
ATOM   2872  CB  SER A 176      -2.038  -4.374   9.876  1.00 97.68           C  
ATOM   2873  HB2 SER A 176      -2.234  -4.734  10.886  1.00 97.68           H  
ATOM   2874  HB3 SER A 176      -2.767  -3.601   9.634  1.00 97.68           H  
ATOM   2875  O   SER A 176      -0.165  -6.597   8.231  1.00 97.68           O  
ATOM   2876  OG  SER A 176      -0.727  -3.840   9.798  1.00 97.68           O  
ATOM   2877  HG  SER A 176      -0.153  -4.368  10.358  1.00 97.68           H  
ATOM   2878  N   LYS A 177      -1.181  -7.380  10.095  1.00 97.46           N  
ATOM   2879  H   LYS A 177      -1.974  -7.280  10.712  1.00 97.46           H  
ATOM   2880  CA  LYS A 177      -0.214  -8.450  10.384  1.00 97.46           C  
ATOM   2881  HA  LYS A 177       0.795  -8.041  10.446  1.00 97.46           H  
ATOM   2882  C   LYS A 177      -0.180  -9.516   9.293  1.00 97.46           C  
ATOM   2883  CB  LYS A 177      -0.568  -9.116  11.719  1.00 97.46           C  
ATOM   2884  HB2 LYS A 177       0.022 -10.026  11.830  1.00 97.46           H  
ATOM   2885  HB3 LYS A 177      -1.622  -9.394  11.709  1.00 97.46           H  
ATOM   2886  O   LYS A 177       0.870 -10.095   9.046  1.00 97.46           O  
ATOM   2887  CG  LYS A 177      -0.280  -8.211  12.922  1.00 97.46           C  
ATOM   2888  HG2 LYS A 177       0.794  -8.048  13.009  1.00 97.46           H  
ATOM   2889  HG3 LYS A 177      -0.772  -7.248  12.783  1.00 97.46           H  
ATOM   2890  CD  LYS A 177      -0.811  -8.866  14.200  1.00 97.46           C  
ATOM   2891  HD2 LYS A 177      -1.874  -9.070  14.074  1.00 97.46           H  
ATOM   2892  HD3 LYS A 177      -0.285  -9.805  14.369  1.00 97.46           H  
ATOM   2893  CE  LYS A 177      -0.620  -7.939  15.402  1.00 97.46           C  
ATOM   2894  HE2 LYS A 177       0.444  -7.748  15.538  1.00 97.46           H  
ATOM   2895  HE3 LYS A 177      -1.112  -6.991  15.183  1.00 97.46           H  
ATOM   2896  NZ  LYS A 177      -1.210  -8.534  16.627  1.00 97.46           N  
ATOM   2897  HZ1 LYS A 177      -1.090  -7.918  17.419  1.00 97.46           H  
ATOM   2898  HZ2 LYS A 177      -0.780  -9.423  16.838  1.00 97.46           H  
ATOM   2899  HZ3 LYS A 177      -2.199  -8.687  16.494  1.00 97.46           H  
ATOM   2900  N   ARG A 178      -1.308  -9.776   8.628  1.00 96.62           N  
ATOM   2901  H   ARG A 178      -2.158  -9.346   8.964  1.00 96.62           H  
ATOM   2902  CA  ARG A 178      -1.390 -10.796   7.577  1.00 96.62           C  
ATOM   2903  HA  ARG A 178      -0.750 -11.630   7.864  1.00 96.62           H  
ATOM   2904  C   ARG A 178      -0.858 -10.314   6.230  1.00 96.62           C  
ATOM   2905  CB  ARG A 178      -2.833 -11.307   7.497  1.00 96.62           C  
ATOM   2906  HB2 ARG A 178      -3.152 -11.596   8.498  1.00 96.62           H  
ATOM   2907  HB3 ARG A 178      -3.482 -10.504   7.147  1.00 96.62           H  
ATOM   2908  O   ARG A 178      -0.150 -11.063   5.565  1.00 96.62           O  
ATOM   2909  CG  ARG A 178      -2.961 -12.530   6.575  1.00 96.62           C  
ATOM   2910  HG2 ARG A 178      -2.765 -12.253   5.539  1.00 96.62           H  
ATOM   2911  HG3 ARG A 178      -2.223 -13.276   6.869  1.00 96.62           H  
ATOM   2912  CD  ARG A 178      -4.350 -13.170   6.676  1.00 96.62           C  
ATOM   2913  HD2 ARG A 178      -4.378 -14.050   6.034  1.00 96.62           H  
ATOM   2914  HD3 ARG A 178      -4.494 -13.516   7.700  1.00 96.62           H  
ATOM   2915  NE  ARG A 178      -5.442 -12.233   6.338  1.00 96.62           N  
ATOM   2916  HE  ARG A 178      -5.733 -11.616   7.083  1.00 96.62           H  
ATOM   2917  NH1 ARG A 178      -5.925 -13.010   4.224  1.00 96.62           N  
ATOM   2918 HH11 ARG A 178      -6.532 -13.036   3.417  1.00 96.62           H  
ATOM   2919 HH12 ARG A 178      -5.118 -13.617   4.253  1.00 96.62           H  
ATOM   2920  NH2 ARG A 178      -7.196 -11.419   5.145  1.00 96.62           N  
ATOM   2921 HH21 ARG A 178      -7.478 -10.881   5.952  1.00 96.62           H  
ATOM   2922 HH22 ARG A 178      -7.805 -11.464   4.341  1.00 96.62           H  
ATOM   2923  CZ  ARG A 178      -6.175 -12.226   5.238  1.00 96.62           C  
ATOM   2924  N   VAL A 179      -1.217  -9.101   5.795  1.00 96.61           N  
ATOM   2925  H   VAL A 179      -1.839  -8.559   6.379  1.00 96.61           H  
ATOM   2926  CA  VAL A 179      -0.970  -8.677   4.400  1.00 96.61           C  
ATOM   2927  HA  VAL A 179      -0.295  -9.400   3.942  1.00 96.61           H  
ATOM   2928  C   VAL A 179      -0.251  -7.339   4.221  1.00 96.61           C  
ATOM   2929  CB  VAL A 179      -2.253  -8.724   3.548  1.00 96.61           C  
ATOM   2930  HB  VAL A 179      -1.966  -8.457   2.531  1.00 96.61           H  
ATOM   2931  O   VAL A 179       0.386  -7.126   3.186  1.00 96.61           O  
ATOM   2932  CG1 VAL A 179      -2.874 -10.126   3.505  1.00 96.61           C  
ATOM   2933 HG11 VAL A 179      -3.637 -10.167   2.728  1.00 96.61           H  
ATOM   2934 HG12 VAL A 179      -3.338 -10.360   4.464  1.00 96.61           H  
ATOM   2935 HG13 VAL A 179      -2.108 -10.868   3.283  1.00 96.61           H  
ATOM   2936  CG2 VAL A 179      -3.346  -7.751   3.993  1.00 96.61           C  
ATOM   2937 HG21 VAL A 179      -4.174  -7.796   3.286  1.00 96.61           H  
ATOM   2938 HG22 VAL A 179      -3.738  -8.038   4.969  1.00 96.61           H  
ATOM   2939 HG23 VAL A 179      -2.971  -6.728   4.028  1.00 96.61           H  
ATOM   2940  N   ILE A 180      -0.300  -6.429   5.198  1.00 96.62           N  
ATOM   2941  H   ILE A 180      -0.761  -6.672   6.064  1.00 96.62           H  
ATOM   2942  CA  ILE A 180       0.365  -5.119   5.084  1.00 96.62           C  
ATOM   2943  HA  ILE A 180       0.330  -4.804   4.042  1.00 96.62           H  
ATOM   2944  C   ILE A 180       1.845  -5.250   5.451  1.00 96.62           C  
ATOM   2945  CB  ILE A 180      -0.369  -4.034   5.903  1.00 96.62           C  
ATOM   2946  HB  ILE A 180      -0.370  -4.334   6.951  1.00 96.62           H  
ATOM   2947  O   ILE A 180       2.696  -4.894   4.631  1.00 96.62           O  
ATOM   2948  CG1 ILE A 180      -1.825  -3.910   5.395  1.00 96.62           C  
ATOM   2949 HG12 ILE A 180      -2.337  -4.863   5.532  1.00 96.62           H  
ATOM   2950 HG13 ILE A 180      -1.824  -3.679   4.330  1.00 96.62           H  
ATOM   2951  CG2 ILE A 180       0.343  -2.672   5.831  1.00 96.62           C  
ATOM   2952 HG21 ILE A 180       0.244  -2.254   4.829  1.00 96.62           H  
ATOM   2953 HG22 ILE A 180       1.397  -2.775   6.089  1.00 96.62           H  
ATOM   2954 HG23 ILE A 180      -0.101  -1.989   6.555  1.00 96.62           H  
ATOM   2955  CD1 ILE A 180      -2.651  -2.852   6.124  1.00 96.62           C  
ATOM   2956 HD11 ILE A 180      -3.693  -2.963   5.824  1.00 96.62           H  
ATOM   2957 HD12 ILE A 180      -2.303  -1.853   5.861  1.00 96.62           H  
ATOM   2958 HD13 ILE A 180      -2.578  -2.984   7.204  1.00 96.62           H  
ATOM   2959  N   LEU A 181       2.135  -5.822   6.625  1.00 95.48           N  
ATOM   2960  H   LEU A 181       1.361  -6.152   7.183  1.00 95.48           H  
ATOM   2961  CA  LEU A 181       3.475  -5.974   7.209  1.00 95.48           C  
ATOM   2962  HA  LEU A 181       3.344  -6.415   8.197  1.00 95.48           H  
ATOM   2963  C   LEU A 181       4.170  -4.623   7.449  1.00 95.48           C  
ATOM   2964  CB  LEU A 181       4.334  -6.964   6.399  1.00 95.48           C  
ATOM   2965  HB2 LEU A 181       4.671  -6.477   5.484  1.00 95.48           H  
ATOM   2966  HB3 LEU A 181       5.220  -7.187   6.994  1.00 95.48           H  
ATOM   2967  O   LEU A 181       5.205  -4.302   6.863  1.00 95.48           O  
ATOM   2968  CG  LEU A 181       3.663  -8.290   6.008  1.00 95.48           C  
ATOM   2969  HG  LEU A 181       2.897  -8.102   5.256  1.00 95.48           H  
ATOM   2970  CD1 LEU A 181       4.720  -9.208   5.406  1.00 95.48           C  
ATOM   2971 HD11 LEU A 181       5.429  -9.507   6.179  1.00 95.48           H  
ATOM   2972 HD12 LEU A 181       5.271  -8.690   4.621  1.00 95.48           H  
ATOM   2973 HD13 LEU A 181       4.247 -10.108   5.013  1.00 95.48           H  
ATOM   2974  CD2 LEU A 181       3.036  -9.017   7.189  1.00 95.48           C  
ATOM   2975 HD21 LEU A 181       3.774  -9.184   7.973  1.00 95.48           H  
ATOM   2976 HD22 LEU A 181       2.636  -9.979   6.869  1.00 95.48           H  
ATOM   2977 HD23 LEU A 181       2.213  -8.431   7.599  1.00 95.48           H  
ATOM   2978  N   ALA A 182       3.546  -3.788   8.279  1.00 97.03           N  
ATOM   2979  H   ALA A 182       2.732  -4.143   8.760  1.00 97.03           H  
ATOM   2980  CA  ALA A 182       4.062  -2.483   8.687  1.00 97.03           C  
ATOM   2981  HA  ALA A 182       5.113  -2.411   8.408  1.00 97.03           H  
ATOM   2982  C   ALA A 182       4.011  -2.347  10.218  1.00 97.03           C  
ATOM   2983  CB  ALA A 182       3.296  -1.385   7.934  1.00 97.03           C  
ATOM   2984  HB1 ALA A 182       3.697  -0.408   8.205  1.00 97.03           H  
ATOM   2985  HB2 ALA A 182       3.401  -1.536   6.860  1.00 97.03           H  
ATOM   2986  HB3 ALA A 182       2.241  -1.433   8.202  1.00 97.03           H  
ATOM   2987  O   ALA A 182       3.336  -1.463  10.744  1.00 97.03           O  
ATOM   2988  N   ASP A 183       4.709  -3.243  10.918  1.00 97.72           N  
ATOM   2989  H   ASP A 183       5.157  -3.995  10.415  1.00 97.72           H  
ATOM   2990  CA  ASP A 183       4.554  -3.473  12.363  1.00 97.72           C  
ATOM   2991  HA  ASP A 183       3.531  -3.798  12.553  1.00 97.72           H  
ATOM   2992  C   ASP A 183       4.781  -2.215  13.204  1.00 97.72           C  
ATOM   2993  CB  ASP A 183       5.482  -4.615  12.808  1.00 97.72           C  
ATOM   2994  HB2 ASP A 183       6.517  -4.323  12.629  1.00 97.72           H  
ATOM   2995  HB3 ASP A 183       5.350  -4.780  13.877  1.00 97.72           H  
ATOM   2996  O   ASP A 183       3.930  -1.870  14.015  1.00 97.72           O  
ATOM   2997  CG  ASP A 183       5.183  -5.924  12.068  1.00 97.72           C  
ATOM   2998  OD1 ASP A 183       4.032  -6.075  11.591  1.00 97.72           O  
ATOM   2999  OD2 ASP A 183       6.137  -6.705  11.879  1.00 97.72           O  
ATOM   3000  N   ALA A 184       5.826  -1.433  12.917  1.00 97.96           N  
ATOM   3001  H   ALA A 184       6.526  -1.794  12.285  1.00 97.96           H  
ATOM   3002  CA  ALA A 184       6.082  -0.178  13.629  1.00 97.96           C  
ATOM   3003  HA  ALA A 184       6.204  -0.400  14.689  1.00 97.96           H  
ATOM   3004  C   ALA A 184       4.931   0.843  13.491  1.00 97.96           C  
ATOM   3005  CB  ALA A 184       7.392   0.412  13.093  1.00 97.96           C  
ATOM   3006  HB1 ALA A 184       7.661   1.284  13.688  1.00 97.96           H  
ATOM   3007  HB2 ALA A 184       8.189  -0.327  13.181  1.00 97.96           H  
ATOM   3008  HB3 ALA A 184       7.277   0.705  12.049  1.00 97.96           H  
ATOM   3009  O   ALA A 184       4.639   1.607  14.413  1.00 97.96           O  
ATOM   3010  N   ASN A 185       4.254   0.871  12.334  1.00 98.15           N  
ATOM   3011  H   ASN A 185       4.434   0.132  11.669  1.00 98.15           H  
ATOM   3012  CA  ASN A 185       3.066   1.705  12.161  1.00 98.15           C  
ATOM   3013  HA  ASN A 185       3.261   2.693  12.577  1.00 98.15           H  
ATOM   3014  C   ASN A 185       1.884   1.131  12.945  1.00 98.15           C  
ATOM   3015  CB  ASN A 185       2.707   1.858  10.672  1.00 98.15           C  
ATOM   3016  HB2 ASN A 185       1.664   2.169  10.611  1.00 98.15           H  
ATOM   3017  HB3 ASN A 185       2.791   0.898  10.163  1.00 98.15           H  
ATOM   3018  O   ASN A 185       1.168   1.901  13.580  1.00 98.15           O  
ATOM   3019  CG  ASN A 185       3.525   2.892   9.924  1.00 98.15           C  
ATOM   3020  ND2 ASN A 185       3.112   3.203   8.718  1.00 98.15           N  
ATOM   3021 HD21 ASN A 185       3.517   4.046   8.337  1.00 98.15           H  
ATOM   3022 HD22 ASN A 185       2.251   2.796   8.381  1.00 98.15           H  
ATOM   3023  OD1 ASN A 185       4.482   3.483  10.395  1.00 98.15           O  
ATOM   3024  N   LEU A 186       1.687  -0.191  12.908  1.00 98.54           N  
ATOM   3025  H   LEU A 186       2.357  -0.767  12.417  1.00 98.54           H  
ATOM   3026  CA  LEU A 186       0.609  -0.864  13.628  1.00 98.54           C  
ATOM   3027  HA  LEU A 186      -0.333  -0.404  13.329  1.00 98.54           H  
ATOM   3028  C   LEU A 186       0.738  -0.678  15.145  1.00 98.54           C  
ATOM   3029  CB  LEU A 186       0.572  -2.349  13.227  1.00 98.54           C  
ATOM   3030  HB2 LEU A 186       1.540  -2.799  13.445  1.00 98.54           H  
ATOM   3031  HB3 LEU A 186       0.395  -2.421  12.154  1.00 98.54           H  
ATOM   3032  O   LEU A 186      -0.228  -0.276  15.780  1.00 98.54           O  
ATOM   3033  CG  LEU A 186      -0.509  -3.152  13.974  1.00 98.54           C  
ATOM   3034  HG  LEU A 186      -0.321  -3.108  15.047  1.00 98.54           H  
ATOM   3035  CD1 LEU A 186      -1.922  -2.632  13.702  1.00 98.54           C  
ATOM   3036 HD11 LEU A 186      -2.633  -3.218  14.284  1.00 98.54           H  
ATOM   3037 HD12 LEU A 186      -2.162  -2.706  12.642  1.00 98.54           H  
ATOM   3038 HD13 LEU A 186      -2.022  -1.598  14.033  1.00 98.54           H  
ATOM   3039  CD2 LEU A 186      -0.442  -4.617  13.552  1.00 98.54           C  
ATOM   3040 HD21 LEU A 186       0.532  -5.029  13.815  1.00 98.54           H  
ATOM   3041 HD22 LEU A 186      -0.594  -4.710  12.477  1.00 98.54           H  
ATOM   3042 HD23 LEU A 186      -1.222  -5.175  14.069  1.00 98.54           H  
ATOM   3043  N   GLU A 187       1.921  -0.885  15.719  1.00 98.40           N  
ATOM   3044  H   GLU A 187       2.674  -1.247  15.152  1.00 98.40           H  
ATOM   3045  CA  GLU A 187       2.202  -0.648  17.142  1.00 98.40           C  
ATOM   3046  HA  GLU A 187       1.623  -1.333  17.762  1.00 98.40           H  
ATOM   3047  C   GLU A 187       1.841   0.782  17.554  1.00 98.40           C  
ATOM   3048  CB  GLU A 187       3.696  -0.870  17.403  1.00 98.40           C  
ATOM   3049  HB2 GLU A 187       4.259  -0.311  16.655  1.00 98.40           H  
ATOM   3050  HB3 GLU A 187       3.945  -0.475  18.388  1.00 98.40           H  
ATOM   3051  O   GLU A 187       1.156   1.006  18.555  1.00 98.40           O  
ATOM   3052  CG  GLU A 187       4.098  -2.350  17.361  1.00 98.40           C  
ATOM   3053  HG2 GLU A 187       3.642  -2.854  18.213  1.00 98.40           H  
ATOM   3054  HG3 GLU A 187       3.703  -2.811  16.456  1.00 98.40           H  
ATOM   3055  CD  GLU A 187       5.623  -2.547  17.400  1.00 98.40           C  
ATOM   3056  OE1 GLU A 187       6.040  -3.721  17.326  1.00 98.40           O  
ATOM   3057  OE2 GLU A 187       6.359  -1.534  17.477  1.00 98.40           O  
ATOM   3058  N   LYS A 188       2.232   1.762  16.729  1.00 98.34           N  
ATOM   3059  H   LYS A 188       2.809   1.505  15.941  1.00 98.34           H  
ATOM   3060  CA  LYS A 188       1.894   3.167  16.952  1.00 98.34           C  
ATOM   3061  HA  LYS A 188       2.199   3.425  17.966  1.00 98.34           H  
ATOM   3062  C   LYS A 188       0.384   3.417  16.882  1.00 98.34           C  
ATOM   3063  CB  LYS A 188       2.686   4.026  15.959  1.00 98.34           C  
ATOM   3064  HB2 LYS A 188       2.355   3.820  14.941  1.00 98.34           H  
ATOM   3065  HB3 LYS A 188       3.742   3.771  16.040  1.00 98.34           H  
ATOM   3066  O   LYS A 188      -0.136   4.159  17.709  1.00 98.34           O  
ATOM   3067  CG  LYS A 188       2.508   5.513  16.269  1.00 98.34           C  
ATOM   3068  HG2 LYS A 188       1.469   5.796  16.099  1.00 98.34           H  
ATOM   3069  HG3 LYS A 188       2.755   5.692  17.315  1.00 98.34           H  
ATOM   3070  CD  LYS A 188       3.412   6.375  15.386  1.00 98.34           C  
ATOM   3071  HD2 LYS A 188       4.454   6.117  15.571  1.00 98.34           H  
ATOM   3072  HD3 LYS A 188       3.173   6.205  14.336  1.00 98.34           H  
ATOM   3073  CE  LYS A 188       3.147   7.827  15.777  1.00 98.34           C  
ATOM   3074  HE2 LYS A 188       2.072   7.997  15.722  1.00 98.34           H  
ATOM   3075  HE3 LYS A 188       3.441   7.958  16.818  1.00 98.34           H  
ATOM   3076  NZ  LYS A 188       3.860   8.796  14.911  1.00 98.34           N  
ATOM   3077  HZ1 LYS A 188       4.850   8.599  14.914  1.00 98.34           H  
ATOM   3078  HZ2 LYS A 188       3.491   8.770  13.972  1.00 98.34           H  
ATOM   3079  HZ3 LYS A 188       3.709   9.728  15.269  1.00 98.34           H  
ATOM   3080  N   ILE A 189      -0.319   2.814  15.922  1.00 98.53           N  
ATOM   3081  H   ILE A 189       0.178   2.204  15.290  1.00 98.53           H  
ATOM   3082  CA  ILE A 189      -1.784   2.907  15.796  1.00 98.53           C  
ATOM   3083  HA  ILE A 189      -2.075   3.955  15.739  1.00 98.53           H  
ATOM   3084  C   ILE A 189      -2.463   2.328  17.042  1.00 98.53           C  
ATOM   3085  CB  ILE A 189      -2.255   2.200  14.502  1.00 98.53           C  
ATOM   3086  HB  ILE A 189      -1.781   1.220  14.457  1.00 98.53           H  
ATOM   3087  O   ILE A 189      -3.306   2.997  17.633  1.00 98.53           O  
ATOM   3088  CG1 ILE A 189      -1.839   3.008  13.250  1.00 98.53           C  
ATOM   3089 HG12 ILE A 189      -0.876   3.490  13.415  1.00 98.53           H  
ATOM   3090 HG13 ILE A 189      -2.567   3.798  13.066  1.00 98.53           H  
ATOM   3091  CG2 ILE A 189      -3.780   1.975  14.479  1.00 98.53           C  
ATOM   3092 HG21 ILE A 189      -4.091   1.323  15.295  1.00 98.53           H  
ATOM   3093 HG22 ILE A 189      -4.077   1.485  13.552  1.00 98.53           H  
ATOM   3094 HG23 ILE A 189      -4.307   2.925  14.564  1.00 98.53           H  
ATOM   3095  CD1 ILE A 189      -1.711   2.128  11.997  1.00 98.53           C  
ATOM   3096 HD11 ILE A 189      -2.634   1.583  11.798  1.00 98.53           H  
ATOM   3097 HD12 ILE A 189      -0.915   1.396  12.132  1.00 98.53           H  
ATOM   3098 HD13 ILE A 189      -1.458   2.746  11.135  1.00 98.53           H  
ATOM   3099  N   LEU A 190      -2.069   1.128  17.475  1.00 98.59           N  
ATOM   3100  H   LEU A 190      -1.357   0.638  16.953  1.00 98.59           H  
ATOM   3101  CA  LEU A 190      -2.657   0.459  18.638  1.00 98.59           C  
ATOM   3102  HA  LEU A 190      -3.738   0.404  18.509  1.00 98.59           H  
ATOM   3103  C   LEU A 190      -2.422   1.253  19.930  1.00 98.59           C  
ATOM   3104  CB  LEU A 190      -2.086  -0.966  18.751  1.00 98.59           C  
ATOM   3105  HB2 LEU A 190      -0.998  -0.902  18.794  1.00 98.59           H  
ATOM   3106  HB3 LEU A 190      -2.428  -1.399  19.691  1.00 98.59           H  
ATOM   3107  O   LEU A 190      -3.352   1.441  20.710  1.00 98.59           O  
ATOM   3108  CG  LEU A 190      -2.482  -1.922  17.609  1.00 98.59           C  
ATOM   3109  HG  LEU A 190      -2.178  -1.504  16.649  1.00 98.59           H  
ATOM   3110  CD1 LEU A 190      -1.772  -3.264  17.793  1.00 98.59           C  
ATOM   3111 HD11 LEU A 190      -2.084  -3.723  18.732  1.00 98.59           H  
ATOM   3112 HD12 LEU A 190      -0.694  -3.105  17.807  1.00 98.59           H  
ATOM   3113 HD13 LEU A 190      -2.019  -3.923  16.961  1.00 98.59           H  
ATOM   3114  CD2 LEU A 190      -3.988  -2.172  17.545  1.00 98.59           C  
ATOM   3115 HD21 LEU A 190      -4.211  -2.901  16.766  1.00 98.59           H  
ATOM   3116 HD22 LEU A 190      -4.512  -1.249  17.297  1.00 98.59           H  
ATOM   3117 HD23 LEU A 190      -4.352  -2.546  18.501  1.00 98.59           H  
ATOM   3118  N   SER A 191      -1.210   1.784  20.128  1.00 98.37           N  
ATOM   3119  H   SER A 191      -0.477   1.556  19.473  1.00 98.37           H  
ATOM   3120  CA  SER A 191      -0.894   2.646  21.274  1.00 98.37           C  
ATOM   3121  HA  SER A 191      -1.145   2.113  22.190  1.00 98.37           H  
ATOM   3122  C   SER A 191      -1.705   3.947  21.262  1.00 98.37           C  
ATOM   3123  CB  SER A 191       0.608   2.948  21.284  1.00 98.37           C  
ATOM   3124  HB2 SER A 191       0.896   3.384  20.327  1.00 98.37           H  
ATOM   3125  HB3 SER A 191       1.161   2.020  21.424  1.00 98.37           H  
ATOM   3126  O   SER A 191      -2.265   4.333  22.288  1.00 98.37           O  
ATOM   3127  OG  SER A 191       0.936   3.855  22.318  1.00 98.37           O  
ATOM   3128  HG  SER A 191       0.600   3.509  23.148  1.00 98.37           H  
ATOM   3129  N   LEU A 192      -1.822   4.610  20.105  1.00 98.47           N  
ATOM   3130  H   LEU A 192      -1.352   4.248  19.288  1.00 98.47           H  
ATOM   3131  CA  LEU A 192      -2.629   5.826  19.976  1.00 98.47           C  
ATOM   3132  HA  LEU A 192      -2.301   6.547  20.724  1.00 98.47           H  
ATOM   3133  C   LEU A 192      -4.104   5.555  20.255  1.00 98.47           C  
ATOM   3134  CB  LEU A 192      -2.468   6.423  18.571  1.00 98.47           C  
ATOM   3135  HB2 LEU A 192      -2.565   5.619  17.842  1.00 98.47           H  
ATOM   3136  HB3 LEU A 192      -3.279   7.129  18.392  1.00 98.47           H  
ATOM   3137  O   LEU A 192      -4.715   6.325  20.986  1.00 98.47           O  
ATOM   3138  CG  LEU A 192      -1.137   7.156  18.359  1.00 98.47           C  
ATOM   3139  HG  LEU A 192      -0.303   6.533  18.680  1.00 98.47           H  
ATOM   3140  CD1 LEU A 192      -0.981   7.453  16.869  1.00 98.47           C  
ATOM   3141 HD11 LEU A 192      -0.030   7.958  16.698  1.00 98.47           H  
ATOM   3142 HD12 LEU A 192      -0.995   6.509  16.324  1.00 98.47           H  
ATOM   3143 HD13 LEU A 192      -1.804   8.081  16.528  1.00 98.47           H  
ATOM   3144  CD2 LEU A 192      -1.077   8.481  19.122  1.00 98.47           C  
ATOM   3145 HD21 LEU A 192      -1.120   8.299  20.196  1.00 98.47           H  
ATOM   3146 HD22 LEU A 192      -0.142   8.996  18.903  1.00 98.47           H  
ATOM   3147 HD23 LEU A 192      -1.915   9.117  18.835  1.00 98.47           H  
ATOM   3148  N   TYR A 193      -4.652   4.467  19.716  1.00 98.41           N  
ATOM   3149  H   TYR A 193      -4.084   3.868  19.134  1.00 98.41           H  
ATOM   3150  CA  TYR A 193      -6.034   4.079  19.967  1.00 98.41           C  
ATOM   3151  HA  TYR A 193      -6.689   4.903  19.685  1.00 98.41           H  
ATOM   3152  C   TYR A 193      -6.276   3.827  21.458  1.00 98.41           C  
ATOM   3153  CB  TYR A 193      -6.387   2.860  19.110  1.00 98.41           C  
ATOM   3154  HB2 TYR A 193      -6.272   3.114  18.057  1.00 98.41           H  
ATOM   3155  HB3 TYR A 193      -5.694   2.049  19.333  1.00 98.41           H  
ATOM   3156  O   TYR A 193      -7.172   4.438  22.030  1.00 98.41           O  
ATOM   3157  CG  TYR A 193      -7.804   2.387  19.339  1.00 98.41           C  
ATOM   3158  CD1 TYR A 193      -8.040   1.183  20.029  1.00 98.41           C  
ATOM   3159  HD1 TYR A 193      -7.215   0.571  20.365  1.00 98.41           H  
ATOM   3160  CD2 TYR A 193      -8.885   3.183  18.912  1.00 98.41           C  
ATOM   3161  HD2 TYR A 193      -8.708   4.115  18.396  1.00 98.41           H  
ATOM   3162  CE1 TYR A 193      -9.358   0.775  20.296  1.00 98.41           C  
ATOM   3163  HE1 TYR A 193      -9.551  -0.147  20.824  1.00 98.41           H  
ATOM   3164  CE2 TYR A 193     -10.206   2.775  19.181  1.00 98.41           C  
ATOM   3165  HE2 TYR A 193     -11.049   3.379  18.879  1.00 98.41           H  
ATOM   3166  OH  TYR A 193     -11.713   1.220  20.183  1.00 98.41           O  
ATOM   3167  HH  TYR A 193     -11.736   0.465  20.775  1.00 98.41           H  
ATOM   3168  CZ  TYR A 193     -10.444   1.575  19.881  1.00 98.41           C  
ATOM   3169  N   ALA A 194      -5.423   3.032  22.114  1.00 97.94           N  
ATOM   3170  H   ALA A 194      -4.688   2.572  21.595  1.00 97.94           H  
ATOM   3171  CA  ALA A 194      -5.544   2.734  23.541  1.00 97.94           C  
ATOM   3172  HA  ALA A 194      -6.491   2.219  23.699  1.00 97.94           H  
ATOM   3173  C   ALA A 194      -5.552   3.994  24.430  1.00 97.94           C  
ATOM   3174  CB  ALA A 194      -4.405   1.787  23.937  1.00 97.94           C  
ATOM   3175  HB1 ALA A 194      -4.497   1.523  24.990  1.00 97.94           H  
ATOM   3176  HB2 ALA A 194      -3.442   2.272  23.776  1.00 97.94           H  
ATOM   3177  HB3 ALA A 194      -4.452   0.879  23.337  1.00 97.94           H  
ATOM   3178  O   ALA A 194      -6.299   4.023  25.409  1.00 97.94           O  
ATOM   3179  N   ASN A 195      -4.770   5.017  24.058  1.00 97.78           N  
ATOM   3180  H   ASN A 195      -4.177   4.869  23.254  1.00 97.78           H  
ATOM   3181  CA  ASN A 195      -4.622   6.290  24.775  1.00 97.78           C  
ATOM   3182  HA  ASN A 195      -4.677   6.102  25.847  1.00 97.78           H  
ATOM   3183  C   ASN A 195      -5.712   7.337  24.470  1.00 97.78           C  
ATOM   3184  CB  ASN A 195      -3.232   6.868  24.445  1.00 97.78           C  
ATOM   3185  HB2 ASN A 195      -3.170   7.889  24.820  1.00 97.78           H  
ATOM   3186  HB3 ASN A 195      -3.103   6.896  23.363  1.00 97.78           H  
ATOM   3187  O   ASN A 195      -5.678   8.407  25.066  1.00 97.78           O  
ATOM   3188  CG  ASN A 195      -2.080   6.106  25.070  1.00 97.78           C  
ATOM   3189  ND2 ASN A 195      -0.889   6.258  24.540  1.00 97.78           N  
ATOM   3190 HD21 ASN A 195      -0.141   5.762  25.003  1.00 97.78           H  
ATOM   3191 HD22 ASN A 195      -0.769   6.809  23.702  1.00 97.78           H  
ATOM   3192  OD1 ASN A 195      -2.201   5.392  26.049  1.00 97.78           O  
ATOM   3193  N   HIS A 196      -6.624   7.076  23.528  1.00 97.37           N  
ATOM   3194  H   HIS A 196      -6.578   6.192  23.041  1.00 97.37           H  
ATOM   3195  CA  HIS A 196      -7.670   8.026  23.117  1.00 97.37           C  
ATOM   3196  HA  HIS A 196      -7.690   8.863  23.815  1.00 97.37           H  
ATOM   3197  C   HIS A 196      -9.082   7.422  23.180  1.00 97.37           C  
ATOM   3198  CB  HIS A 196      -7.351   8.584  21.716  1.00 97.37           C  
ATOM   3199  HB2 HIS A 196      -8.197   9.172  21.360  1.00 97.37           H  
ATOM   3200  HB3 HIS A 196      -7.219   7.752  21.025  1.00 97.37           H  
ATOM   3201  O   HIS A 196     -10.011   7.978  22.596  1.00 97.37           O  
ATOM   3202  CG  HIS A 196      -6.133   9.471  21.654  1.00 97.37           C  
ATOM   3203  CD2 HIS A 196      -6.103  10.837  21.630  1.00 97.37           C  
ATOM   3204  HD2 HIS A 196      -6.968  11.483  21.668  1.00 97.37           H  
ATOM   3205  ND1 HIS A 196      -4.836   9.043  21.566  1.00 97.37           N  
ATOM   3206  HD1 HIS A 196      -4.571   8.069  21.542  1.00 97.37           H  
ATOM   3207  CE1 HIS A 196      -4.038  10.120  21.513  1.00 97.37           C  
ATOM   3208  HE1 HIS A 196      -2.960  10.091  21.457  1.00 97.37           H  
ATOM   3209  NE2 HIS A 196      -4.768  11.246  21.520  1.00 97.37           N  
ATOM   3210  N   ARG A 197      -9.269   6.281  23.861  1.00 94.70           N  
ATOM   3211  H   ARG A 197      -8.469   5.888  24.336  1.00 94.70           H  
ATOM   3212  CA  ARG A 197     -10.573   5.592  23.971  1.00 94.70           C  
ATOM   3213  HA  ARG A 197     -10.969   5.416  22.971  1.00 94.70           H  
ATOM   3214  C   ARG A 197     -11.656   6.419  24.673  1.00 94.70           C  
ATOM   3215  CB  ARG A 197     -10.409   4.240  24.687  1.00 94.70           C  
ATOM   3216  HB2 ARG A 197     -11.398   3.865  24.950  1.00 94.70           H  
ATOM   3217  HB3 ARG A 197      -9.835   4.370  25.604  1.00 94.70           H  
ATOM   3218  O   ARG A 197     -12.834   6.138  24.503  1.00 94.70           O  
ATOM   3219  CG  ARG A 197      -9.738   3.202  23.780  1.00 94.70           C  
ATOM   3220  HG2 ARG A 197     -10.277   3.162  22.834  1.00 94.70           H  
ATOM   3221  HG3 ARG A 197      -8.708   3.501  23.589  1.00 94.70           H  
ATOM   3222  CD  ARG A 197      -9.737   1.799  24.388  1.00 94.70           C  
ATOM   3223  HD2 ARG A 197      -9.580   1.089  23.576  1.00 94.70           H  
ATOM   3224  HD3 ARG A 197     -10.715   1.596  24.824  1.00 94.70           H  
ATOM   3225  NE  ARG A 197      -8.670   1.632  25.396  1.00 94.70           N  
ATOM   3226  HE  ARG A 197      -8.113   2.445  25.615  1.00 94.70           H  
ATOM   3227  NH1 ARG A 197      -9.028  -0.608  25.744  1.00 94.70           N  
ATOM   3228 HH11 ARG A 197      -9.806  -0.568  25.101  1.00 94.70           H  
ATOM   3229 HH12 ARG A 197      -8.790  -1.488  26.177  1.00 94.70           H  
ATOM   3230  NH2 ARG A 197      -7.376   0.444  26.837  1.00 94.70           N  
ATOM   3231 HH21 ARG A 197      -7.170  -0.419  27.319  1.00 94.70           H  
ATOM   3232 HH22 ARG A 197      -6.889   1.298  27.068  1.00 94.70           H  
ATOM   3233  CZ  ARG A 197      -8.366   0.492  25.988  1.00 94.70           C  
ATOM   3234  N   ASP A 198     -11.260   7.422  25.446  1.00 94.71           N  
ATOM   3235  H   ASP A 198     -10.272   7.616  25.517  1.00 94.71           H  
ATOM   3236  CA  ASP A 198     -12.121   8.364  26.165  1.00 94.71           C  
ATOM   3237  HA  ASP A 198     -13.003   7.834  26.523  1.00 94.71           H  
ATOM   3238  C   ASP A 198     -12.626   9.534  25.297  1.00 94.71           C  
ATOM   3239  CB  ASP A 198     -11.341   8.877  27.387  1.00 94.71           C  
ATOM   3240  HB2 ASP A 198     -11.045   8.027  28.002  1.00 94.71           H  
ATOM   3241  HB3 ASP A 198     -11.997   9.508  27.987  1.00 94.71           H  
ATOM   3242  O   ASP A 198     -13.448  10.331  25.750  1.00 94.71           O  
ATOM   3243  CG  ASP A 198     -10.083   9.667  26.992  1.00 94.71           C  
ATOM   3244  OD1 ASP A 198      -9.251   9.093  26.245  1.00 94.71           O  
ATOM   3245  OD2 ASP A 198      -9.965  10.837  27.413  1.00 94.71           O  
ATOM   3246  N   LYS A 199     -12.160   9.648  24.046  1.00 96.13           N  
ATOM   3247  H   LYS A 199     -11.496   8.957  23.728  1.00 96.13           H  
ATOM   3248  CA  LYS A 199     -12.633  10.664  23.096  1.00 96.13           C  
ATOM   3249  HA  LYS A 199     -12.568  11.635  23.587  1.00 96.13           H  
ATOM   3250  C   LYS A 199     -14.112  10.489  22.749  1.00 96.13           C  
ATOM   3251  CB  LYS A 199     -11.762  10.648  21.830  1.00 96.13           C  
ATOM   3252  HB2 LYS A 199     -12.230  11.259  21.058  1.00 96.13           H  
ATOM   3253  HB3 LYS A 199     -11.708   9.628  21.451  1.00 96.13           H  
ATOM   3254  O   LYS A 199     -14.697   9.418  22.907  1.00 96.13           O  
ATOM   3255  CG  LYS A 199     -10.336  11.169  22.055  1.00 96.13           C  
ATOM   3256  HG2 LYS A 199      -9.772  11.018  21.135  1.00 96.13           H  
ATOM   3257  HG3 LYS A 199      -9.850  10.613  22.858  1.00 96.13           H  
ATOM   3258  CD  LYS A 199     -10.332  12.662  22.399  1.00 96.13           C  
ATOM   3259  HD2 LYS A 199     -10.914  13.200  21.651  1.00 96.13           H  
ATOM   3260  HD3 LYS A 199     -10.783  12.815  23.379  1.00 96.13           H  
ATOM   3261  CE  LYS A 199      -8.904  13.199  22.420  1.00 96.13           C  
ATOM   3262  HE2 LYS A 199      -8.430  12.956  21.470  1.00 96.13           H  
ATOM   3263  HE3 LYS A 199      -8.355  12.707  23.223  1.00 96.13           H  
ATOM   3264  NZ  LYS A 199      -8.917  14.665  22.610  1.00 96.13           N  
ATOM   3265  HZ1 LYS A 199      -9.303  14.887  23.517  1.00 96.13           H  
ATOM   3266  HZ2 LYS A 199      -7.985  15.047  22.532  1.00 96.13           H  
ATOM   3267  HZ3 LYS A 199      -9.507  15.092  21.911  1.00 96.13           H  
ATOM   3268  N   SER A 200     -14.717  11.554  22.221  1.00 96.91           N  
ATOM   3269  H   SER A 200     -14.174  12.384  22.030  1.00 96.91           H  
ATOM   3270  CA  SER A 200     -16.112  11.497  21.778  1.00 96.91           C  
ATOM   3271  HA  SER A 200     -16.719  11.205  22.636  1.00 96.91           H  
ATOM   3272  C   SER A 200     -16.309  10.442  20.681  1.00 96.91           C  
ATOM   3273  CB  SER A 200     -16.597  12.870  21.307  1.00 96.91           C  
ATOM   3274  HB2 SER A 200     -17.665  12.822  21.096  1.00 96.91           H  
ATOM   3275  HB3 SER A 200     -16.426  13.612  22.087  1.00 96.91           H  
ATOM   3276  O   SER A 200     -15.414  10.171  19.876  1.00 96.91           O  
ATOM   3277  OG  SER A 200     -15.912  13.248  20.134  1.00 96.91           O  
ATOM   3278  HG  SER A 200     -15.044  13.560  20.402  1.00 96.91           H  
ATOM   3279  N   ILE A 201     -17.517   9.877  20.601  1.00 97.45           N  
ATOM   3280  H   ILE A 201     -18.191  10.110  21.316  1.00 97.45           H  
ATOM   3281  CA  ILE A 201     -17.904   8.874  19.590  1.00 97.45           C  
ATOM   3282  HA  ILE A 201     -17.360   7.946  19.766  1.00 97.45           H  
ATOM   3283  C   ILE A 201     -17.568   9.356  18.178  1.00 97.45           C  
ATOM   3284  CB  ILE A 201     -19.419   8.618  19.705  1.00 97.45           C  
ATOM   3285  HB  ILE A 201     -19.921   9.585  19.687  1.00 97.45           H  
ATOM   3286  O   ILE A 201     -17.006   8.617  17.368  1.00 97.45           O  
ATOM   3287  CG1 ILE A 201     -19.726   7.933  21.050  1.00 97.45           C  
ATOM   3288 HG12 ILE A 201     -19.241   8.475  21.861  1.00 97.45           H  
ATOM   3289 HG13 ILE A 201     -19.343   6.912  21.049  1.00 97.45           H  
ATOM   3290  CG2 ILE A 201     -19.988   7.788  18.546  1.00 97.45           C  
ATOM   3291 HG21 ILE A 201     -21.070   7.721  18.664  1.00 97.45           H  
ATOM   3292 HG22 ILE A 201     -19.559   6.786  18.544  1.00 97.45           H  
ATOM   3293 HG23 ILE A 201     -19.809   8.272  17.586  1.00 97.45           H  
ATOM   3294  CD1 ILE A 201     -21.219   7.925  21.356  1.00 97.45           C  
ATOM   3295 HD11 ILE A 201     -21.672   8.864  21.037  1.00 97.45           H  
ATOM   3296 HD12 ILE A 201     -21.342   7.854  22.437  1.00 97.45           H  
ATOM   3297 HD13 ILE A 201     -21.713   7.086  20.866  1.00 97.45           H  
ATOM   3298  N   ARG A 202     -17.882  10.624  17.898  1.00 97.34           N  
ATOM   3299  H   ARG A 202     -18.312  11.172  18.630  1.00 97.34           H  
ATOM   3300  CA  ARG A 202     -17.632  11.253  16.606  1.00 97.34           C  
ATOM   3301  HA  ARG A 202     -18.054  10.617  15.828  1.00 97.34           H  
ATOM   3302  C   ARG A 202     -16.138  11.369  16.307  1.00 97.34           C  
ATOM   3303  CB  ARG A 202     -18.359  12.603  16.597  1.00 97.34           C  
ATOM   3304  HB2 ARG A 202     -19.417  12.435  16.796  1.00 97.34           H  
ATOM   3305  HB3 ARG A 202     -17.956  13.244  17.381  1.00 97.34           H  
ATOM   3306  O   ARG A 202     -15.723  11.115  15.177  1.00 97.34           O  
ATOM   3307  CG  ARG A 202     -18.214  13.300  15.245  1.00 97.34           C  
ATOM   3308  HG2 ARG A 202     -17.165  13.554  15.088  1.00 97.34           H  
ATOM   3309  HG3 ARG A 202     -18.551  12.631  14.453  1.00 97.34           H  
ATOM   3310  CD  ARG A 202     -19.032  14.587  15.217  1.00 97.34           C  
ATOM   3311  HD2 ARG A 202     -18.756  15.178  16.090  1.00 97.34           H  
ATOM   3312  HD3 ARG A 202     -20.093  14.349  15.286  1.00 97.34           H  
ATOM   3313  NE  ARG A 202     -18.763  15.333  13.975  1.00 97.34           N  
ATOM   3314  HE  ARG A 202     -18.700  14.781  13.132  1.00 97.34           H  
ATOM   3315  NH1 ARG A 202     -18.775  17.446  14.894  1.00 97.34           N  
ATOM   3316 HH11 ARG A 202     -18.489  18.414  14.923  1.00 97.34           H  
ATOM   3317 HH12 ARG A 202     -19.246  17.105  15.720  1.00 97.34           H  
ATOM   3318  NH2 ARG A 202     -18.027  17.137  12.814  1.00 97.34           N  
ATOM   3319 HH21 ARG A 202     -17.685  18.087  12.845  1.00 97.34           H  
ATOM   3320 HH22 ARG A 202     -17.751  16.507  12.075  1.00 97.34           H  
ATOM   3321  CZ  ARG A 202     -18.532  16.630  13.907  1.00 97.34           C  
ATOM   3322  N   GLU A 203     -15.316  11.744  17.285  1.00 97.57           N  
ATOM   3323  H   GLU A 203     -15.695  11.914  18.205  1.00 97.57           H  
ATOM   3324  CA  GLU A 203     -13.858  11.818  17.116  1.00 97.57           C  
ATOM   3325  HA  GLU A 203     -13.622  12.413  16.234  1.00 97.57           H  
ATOM   3326  C   GLU A 203     -13.222  10.438  16.909  1.00 97.57           C  
ATOM   3327  CB  GLU A 203     -13.215  12.488  18.332  1.00 97.57           C  
ATOM   3328  HB2 GLU A 203     -12.140  12.308  18.307  1.00 97.57           H  
ATOM   3329  HB3 GLU A 203     -13.610  12.017  19.232  1.00 97.57           H  
ATOM   3330  O   GLU A 203     -12.346  10.299  16.047  1.00 97.57           O  
ATOM   3331  CG  GLU A 203     -13.433  14.007  18.373  1.00 97.57           C  
ATOM   3332  HG2 GLU A 203     -12.879  14.459  17.550  1.00 97.57           H  
ATOM   3333  HG3 GLU A 203     -14.487  14.244  18.228  1.00 97.57           H  
ATOM   3334  CD  GLU A 203     -12.948  14.568  19.716  1.00 97.57           C  
ATOM   3335  OE1 GLU A 203     -12.121  15.506  19.700  1.00 97.57           O  
ATOM   3336  OE2 GLU A 203     -13.373  14.009  20.758  1.00 97.57           O  
ATOM   3337  N   LEU A 204     -13.677   9.418  17.647  1.00 98.23           N  
ATOM   3338  H   LEU A 204     -14.364   9.614  18.360  1.00 98.23           H  
ATOM   3339  CA  LEU A 204     -13.237   8.029  17.478  1.00 98.23           C  
ATOM   3340  HA  LEU A 204     -12.152   7.989  17.574  1.00 98.23           H  
ATOM   3341  C   LEU A 204     -13.570   7.514  16.076  1.00 98.23           C  
ATOM   3342  CB  LEU A 204     -13.887   7.137  18.556  1.00 98.23           C  
ATOM   3343  HB2 LEU A 204     -14.947   7.382  18.625  1.00 98.23           H  
ATOM   3344  HB3 LEU A 204     -13.815   6.093  18.251  1.00 98.23           H  
ATOM   3345  O   LEU A 204     -12.678   7.055  15.358  1.00 98.23           O  
ATOM   3346  CG  LEU A 204     -13.247   7.277  19.946  1.00 98.23           C  
ATOM   3347  HG  LEU A 204     -13.124   8.334  20.183  1.00 98.23           H  
ATOM   3348  CD1 LEU A 204     -14.132   6.630  21.007  1.00 98.23           C  
ATOM   3349 HD11 LEU A 204     -13.658   6.725  21.984  1.00 98.23           H  
ATOM   3350 HD12 LEU A 204     -14.297   5.576  20.783  1.00 98.23           H  
ATOM   3351 HD13 LEU A 204     -15.087   7.154  21.051  1.00 98.23           H  
ATOM   3352  CD2 LEU A 204     -11.884   6.583  19.991  1.00 98.23           C  
ATOM   3353 HD21 LEU A 204     -11.414   6.785  20.953  1.00 98.23           H  
ATOM   3354 HD22 LEU A 204     -11.235   6.952  19.196  1.00 98.23           H  
ATOM   3355 HD23 LEU A 204     -12.012   5.505  19.886  1.00 98.23           H  
ATOM   3356  N   ALA A 205     -14.824   7.673  15.645  1.00 98.27           N  
ATOM   3357  H   ALA A 205     -15.510   8.039  16.290  1.00 98.27           H  
ATOM   3358  CA  ALA A 205     -15.274   7.255  14.321  1.00 98.27           C  
ATOM   3359  HA  ALA A 205     -15.103   6.184  14.215  1.00 98.27           H  
ATOM   3360  C   ALA A 205     -14.495   7.951  13.199  1.00 98.27           C  
ATOM   3361  CB  ALA A 205     -16.776   7.523  14.212  1.00 98.27           C  
ATOM   3362  HB1 ALA A 205     -16.979   8.589  14.317  1.00 98.27           H  
ATOM   3363  HB2 ALA A 205     -17.294   6.987  15.008  1.00 98.27           H  
ATOM   3364  HB3 ALA A 205     -17.146   7.173  13.248  1.00 98.27           H  
ATOM   3365  O   ALA A 205     -13.976   7.282  12.307  1.00 98.27           O  
ATOM   3366  N   ASN A 206     -14.333   9.277  13.263  1.00 97.94           N  
ATOM   3367  H   ASN A 206     -14.778   9.780  14.018  1.00 97.94           H  
ATOM   3368  CA  ASN A 206     -13.569  10.020  12.256  1.00 97.94           C  
ATOM   3369  HA  ASN A 206     -13.975   9.796  11.270  1.00 97.94           H  
ATOM   3370  C   ASN A 206     -12.091   9.607  12.222  1.00 97.94           C  
ATOM   3371  CB  ASN A 206     -13.713  11.525  12.522  1.00 97.94           C  
ATOM   3372  HB2 ASN A 206     -12.988  12.069  11.917  1.00 97.94           H  
ATOM   3373  HB3 ASN A 206     -13.510  11.733  13.573  1.00 97.94           H  
ATOM   3374  O   ASN A 206     -11.494   9.521  11.148  1.00 97.94           O  
ATOM   3375  CG  ASN A 206     -15.087  12.042  12.142  1.00 97.94           C  
ATOM   3376  ND2 ASN A 206     -15.634  12.971  12.884  1.00 97.94           N  
ATOM   3377 HD21 ASN A 206     -15.254  13.103  13.810  1.00 97.94           H  
ATOM   3378 HD22 ASN A 206     -16.615  13.101  12.682  1.00 97.94           H  
ATOM   3379  OD1 ASN A 206     -15.697  11.635  11.172  1.00 97.94           O  
ATOM   3380  N   SER A 207     -11.497   9.314  13.382  1.00 98.24           N  
ATOM   3381  H   SER A 207     -12.026   9.394  14.239  1.00 98.24           H  
ATOM   3382  CA  SER A 207     -10.115   8.832  13.452  1.00 98.24           C  
ATOM   3383  HA  SER A 207      -9.481   9.519  12.893  1.00 98.24           H  
ATOM   3384  C   SER A 207      -9.969   7.457  12.796  1.00 98.24           C  
ATOM   3385  CB  SER A 207      -9.617   8.816  14.899  1.00 98.24           C  
ATOM   3386  HB2 SER A 207     -10.259   8.189  15.518  1.00 98.24           H  
ATOM   3387  HB3 SER A 207      -8.601   8.423  14.929  1.00 98.24           H  
ATOM   3388  O   SER A 207      -9.047   7.261  12.007  1.00 98.24           O  
ATOM   3389  OG  SER A 207      -9.616  10.143  15.390  1.00 98.24           O  
ATOM   3390  HG  SER A 207     -10.499  10.308  15.730  1.00 98.24           H  
ATOM   3391  N   ILE A 208     -10.898   6.527  13.040  1.00 98.20           N  
ATOM   3392  H   ILE A 208     -11.635   6.739  13.698  1.00 98.20           H  
ATOM   3393  CA  ILE A 208     -10.903   5.201  12.396  1.00 98.20           C  
ATOM   3394  HA  ILE A 208      -9.909   4.764  12.498  1.00 98.20           H  
ATOM   3395  C   ILE A 208     -11.179   5.307  10.890  1.00 98.20           C  
ATOM   3396  CB  ILE A 208     -11.895   4.260  13.111  1.00 98.20           C  
ATOM   3397  HB  ILE A 208     -12.858   4.764  13.192  1.00 98.20           H  
ATOM   3398  O   ILE A 208     -10.525   4.630  10.100  1.00 98.20           O  
ATOM   3399  CG1 ILE A 208     -11.352   3.960  14.528  1.00 98.20           C  
ATOM   3400 HG12 ILE A 208     -11.131   4.895  15.044  1.00 98.20           H  
ATOM   3401 HG13 ILE A 208     -10.424   3.393  14.454  1.00 98.20           H  
ATOM   3402  CG2 ILE A 208     -12.102   2.943  12.337  1.00 98.20           C  
ATOM   3403 HG21 ILE A 208     -12.846   2.328  12.843  1.00 98.20           H  
ATOM   3404 HG22 ILE A 208     -12.478   3.129  11.331  1.00 98.20           H  
ATOM   3405 HG23 ILE A 208     -11.166   2.389  12.274  1.00 98.20           H  
ATOM   3406  CD1 ILE A 208     -12.338   3.196  15.405  1.00 98.20           C  
ATOM   3407 HD11 ILE A 208     -12.492   2.182  15.036  1.00 98.20           H  
ATOM   3408 HD12 ILE A 208     -13.274   3.756  15.401  1.00 98.20           H  
ATOM   3409 HD13 ILE A 208     -11.955   3.141  16.424  1.00 98.20           H  
ATOM   3410  N   ILE A 209     -12.068   6.202  10.454  1.00 98.08           N  
ATOM   3411  H   ILE A 209     -12.624   6.703  11.131  1.00 98.08           H  
ATOM   3412  CA  ILE A 209     -12.304   6.436   9.021  1.00 98.08           C  
ATOM   3413  HA  ILE A 209     -12.587   5.487   8.566  1.00 98.08           H  
ATOM   3414  C   ILE A 209     -11.010   6.887   8.327  1.00 98.08           C  
ATOM   3415  CB  ILE A 209     -13.474   7.423   8.817  1.00 98.08           C  
ATOM   3416  HB  ILE A 209     -13.329   8.276   9.479  1.00 98.08           H  
ATOM   3417  O   ILE A 209     -10.649   6.352   7.279  1.00 98.08           O  
ATOM   3418  CG1 ILE A 209     -14.804   6.721   9.177  1.00 98.08           C  
ATOM   3419 HG12 ILE A 209     -14.695   6.173  10.113  1.00 98.08           H  
ATOM   3420 HG13 ILE A 209     -15.052   5.992   8.405  1.00 98.08           H  
ATOM   3421  CG2 ILE A 209     -13.530   7.942   7.367  1.00 98.08           C  
ATOM   3422 HG21 ILE A 209     -14.389   8.600   7.232  1.00 98.08           H  
ATOM   3423 HG22 ILE A 209     -12.641   8.528   7.133  1.00 98.08           H  
ATOM   3424 HG23 ILE A 209     -13.609   7.108   6.671  1.00 98.08           H  
ATOM   3425  CD1 ILE A 209     -15.982   7.687   9.346  1.00 98.08           C  
ATOM   3426 HD11 ILE A 209     -16.851   7.126   9.691  1.00 98.08           H  
ATOM   3427 HD12 ILE A 209     -16.236   8.164   8.399  1.00 98.08           H  
ATOM   3428 HD13 ILE A 209     -15.734   8.448  10.085  1.00 98.08           H  
ATOM   3429  N   HIS A 210     -10.255   7.815   8.925  1.00 97.79           N  
ATOM   3430  H   HIS A 210     -10.595   8.251   9.770  1.00 97.79           H  
ATOM   3431  CA  HIS A 210      -8.952   8.216   8.385  1.00 97.79           C  
ATOM   3432  HA  HIS A 210      -9.080   8.478   7.334  1.00 97.79           H  
ATOM   3433  C   HIS A 210      -7.909   7.086   8.425  1.00 97.79           C  
ATOM   3434  CB  HIS A 210      -8.434   9.447   9.135  1.00 97.79           C  
ATOM   3435  HB2 HIS A 210      -8.394   9.225  10.202  1.00 97.79           H  
ATOM   3436  HB3 HIS A 210      -7.416   9.648   8.801  1.00 97.79           H  
ATOM   3437  O   HIS A 210      -7.064   7.001   7.523  1.00 97.79           O  
ATOM   3438  CG  HIS A 210      -9.233  10.708   8.924  1.00 97.79           C  
ATOM   3439  CD2 HIS A 210      -9.966  11.064   7.821  1.00 97.79           C  
ATOM   3440  HD2 HIS A 210     -10.108  10.472   6.930  1.00 97.79           H  
ATOM   3441  ND1 HIS A 210      -9.312  11.752   9.813  1.00 97.79           N  
ATOM   3442  HD1 HIS A 210      -8.971  11.734  10.763  1.00 97.79           H  
ATOM   3443  CE1 HIS A 210     -10.077  12.711   9.265  1.00 97.79           C  
ATOM   3444  HE1 HIS A 210     -10.361  13.633   9.750  1.00 97.79           H  
ATOM   3445  NE2 HIS A 210     -10.481  12.346   8.041  1.00 97.79           N  
ATOM   3446  N   LEU A 211      -7.983   6.199   9.425  1.00 98.11           N  
ATOM   3447  H   LEU A 211      -8.696   6.335  10.128  1.00 98.11           H  
ATOM   3448  CA  LEU A 211      -7.114   5.028   9.558  1.00 98.11           C  
ATOM   3449  HA  LEU A 211      -6.085   5.386   9.565  1.00 98.11           H  
ATOM   3450  C   LEU A 211      -7.239   4.063   8.373  1.00 98.11           C  
ATOM   3451  CB  LEU A 211      -7.386   4.325  10.903  1.00 98.11           C  
ATOM   3452  HB2 LEU A 211      -8.437   4.038  10.950  1.00 98.11           H  
ATOM   3453  HB3 LEU A 211      -7.197   5.034  11.709  1.00 98.11           H  
ATOM   3454  O   LEU A 211      -6.243   3.425   8.045  1.00 98.11           O  
ATOM   3455  CG  LEU A 211      -6.592   3.038  11.170  1.00 98.11           C  
ATOM   3456  HG  LEU A 211      -6.826   2.298  10.405  1.00 98.11           H  
ATOM   3457  CD1 LEU A 211      -5.086   3.279  11.180  1.00 98.11           C  
ATOM   3458 HD11 LEU A 211      -4.597   2.320  11.353  1.00 98.11           H  
ATOM   3459 HD12 LEU A 211      -4.827   3.979  11.975  1.00 98.11           H  
ATOM   3460 HD13 LEU A 211      -4.758   3.663  10.214  1.00 98.11           H  
ATOM   3461  CD2 LEU A 211      -6.986   2.457  12.527  1.00 98.11           C  
ATOM   3462 HD21 LEU A 211      -6.487   1.501  12.688  1.00 98.11           H  
ATOM   3463 HD22 LEU A 211      -6.709   3.141  13.329  1.00 98.11           H  
ATOM   3464 HD23 LEU A 211      -8.064   2.294  12.560  1.00 98.11           H  
ATOM   3465  N   PHE A 212      -8.362   4.003   7.648  1.00 97.63           N  
ATOM   3466  H   PHE A 212      -9.183   4.498   7.964  1.00 97.63           H  
ATOM   3467  CA  PHE A 212      -8.460   3.153   6.449  1.00 97.63           C  
ATOM   3468  HA  PHE A 212      -8.209   2.135   6.747  1.00 97.63           H  
ATOM   3469  C   PHE A 212      -7.446   3.508   5.352  1.00 97.63           C  
ATOM   3470  CB  PHE A 212      -9.889   3.138   5.900  1.00 97.63           C  
ATOM   3471  HB2 PHE A 212      -9.900   2.573   4.967  1.00 97.63           H  
ATOM   3472  HB3 PHE A 212     -10.194   4.159   5.671  1.00 97.63           H  
ATOM   3473  O   PHE A 212      -7.067   2.649   4.561  1.00 97.63           O  
ATOM   3474  CG  PHE A 212     -10.889   2.492   6.836  1.00 97.63           C  
ATOM   3475  CD1 PHE A 212     -10.657   1.200   7.345  1.00 97.63           C  
ATOM   3476  HD1 PHE A 212      -9.776   0.647   7.053  1.00 97.63           H  
ATOM   3477  CD2 PHE A 212     -12.053   3.187   7.203  1.00 97.63           C  
ATOM   3478  HD2 PHE A 212     -12.248   4.167   6.792  1.00 97.63           H  
ATOM   3479  CE1 PHE A 212     -11.556   0.629   8.259  1.00 97.63           C  
ATOM   3480  HE1 PHE A 212     -11.361  -0.349   8.673  1.00 97.63           H  
ATOM   3481  CE2 PHE A 212     -12.957   2.615   8.109  1.00 97.63           C  
ATOM   3482  HE2 PHE A 212     -13.843   3.162   8.393  1.00 97.63           H  
ATOM   3483  CZ  PHE A 212     -12.698   1.347   8.653  1.00 97.63           C  
ATOM   3484  HZ  PHE A 212     -13.380   0.933   9.381  1.00 97.63           H  
ATOM   3485  N   THR A 213      -6.847   4.704   5.373  1.00 97.26           N  
ATOM   3486  H   THR A 213      -7.169   5.381   6.050  1.00 97.26           H  
ATOM   3487  CA  THR A 213      -5.673   5.016   4.532  1.00 97.26           C  
ATOM   3488  HA  THR A 213      -5.981   4.976   3.487  1.00 97.26           H  
ATOM   3489  C   THR A 213      -4.522   4.009   4.731  1.00 97.26           C  
ATOM   3490  CB  THR A 213      -5.152   6.427   4.836  1.00 97.26           C  
ATOM   3491  HB  THR A 213      -4.710   6.442   5.832  1.00 97.26           H  
ATOM   3492  O   THR A 213      -3.786   3.676   3.792  1.00 97.26           O  
ATOM   3493  CG2 THR A 213      -4.104   6.869   3.813  1.00 97.26           C  
ATOM   3494 HG21 THR A 213      -4.477   6.688   2.805  1.00 97.26           H  
ATOM   3495 HG22 THR A 213      -3.906   7.936   3.922  1.00 97.26           H  
ATOM   3496 HG23 THR A 213      -3.176   6.321   3.970  1.00 97.26           H  
ATOM   3497  OG1 THR A 213      -6.186   7.379   4.797  1.00 97.26           O  
ATOM   3498  HG1 THR A 213      -6.637   7.347   5.644  1.00 97.26           H  
ATOM   3499  N   PHE A 214      -4.375   3.476   5.948  1.00 97.67           N  
ATOM   3500  H   PHE A 214      -5.046   3.729   6.659  1.00 97.67           H  
ATOM   3501  CA  PHE A 214      -3.418   2.428   6.292  1.00 97.67           C  
ATOM   3502  HA  PHE A 214      -2.420   2.760   6.006  1.00 97.67           H  
ATOM   3503  C   PHE A 214      -3.707   1.109   5.576  1.00 97.67           C  
ATOM   3504  CB  PHE A 214      -3.453   2.196   7.805  1.00 97.67           C  
ATOM   3505  HB2 PHE A 214      -4.443   1.826   8.073  1.00 97.67           H  
ATOM   3506  HB3 PHE A 214      -3.303   3.145   8.320  1.00 97.67           H  
ATOM   3507  O   PHE A 214      -2.764   0.472   5.102  1.00 97.67           O  
ATOM   3508  CG  PHE A 214      -2.446   1.198   8.328  1.00 97.67           C  
ATOM   3509  CD1 PHE A 214      -2.889   0.120   9.115  1.00 97.67           C  
ATOM   3510  HD1 PHE A 214      -3.937   0.006   9.352  1.00 97.67           H  
ATOM   3511  CD2 PHE A 214      -1.073   1.348   8.052  1.00 97.67           C  
ATOM   3512  HD2 PHE A 214      -0.731   2.182   7.457  1.00 97.67           H  
ATOM   3513  CE1 PHE A 214      -1.962  -0.795   9.633  1.00 97.67           C  
ATOM   3514  HE1 PHE A 214      -2.299  -1.594  10.277  1.00 97.67           H  
ATOM   3515  CE2 PHE A 214      -0.149   0.415   8.551  1.00 97.67           C  
ATOM   3516  HE2 PHE A 214       0.906   0.520   8.343  1.00 97.67           H  
ATOM   3517  CZ  PHE A 214      -0.594  -0.654   9.346  1.00 97.67           C  
ATOM   3518  HZ  PHE A 214       0.114  -1.359   9.756  1.00 97.67           H  
ATOM   3519  N   THR A 215      -4.978   0.732   5.420  1.00 96.90           N  
ATOM   3520  H   THR A 215      -5.713   1.331   5.769  1.00 96.90           H  
ATOM   3521  CA  THR A 215      -5.411  -0.565   4.872  1.00 96.90           C  
ATOM   3522  HA  THR A 215      -4.572  -1.259   4.924  1.00 96.90           H  
ATOM   3523  C   THR A 215      -5.810  -0.526   3.398  1.00 96.90           C  
ATOM   3524  CB  THR A 215      -6.541  -1.176   5.712  1.00 96.90           C  
ATOM   3525  HB  THR A 215      -6.831  -2.135   5.284  1.00 96.90           H  
ATOM   3526  O   THR A 215      -5.819  -1.577   2.767  1.00 96.90           O  
ATOM   3527  CG2 THR A 215      -6.124  -1.378   7.170  1.00 96.90           C  
ATOM   3528 HG21 THR A 215      -5.201  -1.955   7.228  1.00 96.90           H  
ATOM   3529 HG22 THR A 215      -6.903  -1.925   7.703  1.00 96.90           H  
ATOM   3530 HG23 THR A 215      -5.980  -0.416   7.662  1.00 96.90           H  
ATOM   3531  OG1 THR A 215      -7.640  -0.304   5.715  1.00 96.90           O  
ATOM   3532  HG1 THR A 215      -8.433  -0.819   5.887  1.00 96.90           H  
ATOM   3533  N   ASN A 216      -6.019   0.661   2.817  1.00 95.58           N  
ATOM   3534  H   ASN A 216      -6.202   1.435   3.439  1.00 95.58           H  
ATOM   3535  CA  ASN A 216      -6.402   0.843   1.412  1.00 95.58           C  
ATOM   3536  HA  ASN A 216      -7.409   0.446   1.281  1.00 95.58           H  
ATOM   3537  C   ASN A 216      -5.491   0.097   0.426  1.00 95.58           C  
ATOM   3538  CB  ASN A 216      -6.411   2.349   1.070  1.00 95.58           C  
ATOM   3539  HB2 ASN A 216      -6.365   2.468  -0.013  1.00 95.58           H  
ATOM   3540  HB3 ASN A 216      -5.540   2.839   1.505  1.00 95.58           H  
ATOM   3541  O   ASN A 216      -4.267   0.082   0.586  1.00 95.58           O  
ATOM   3542  CG  ASN A 216      -7.667   3.066   1.531  1.00 95.58           C  
ATOM   3543  ND2 ASN A 216      -7.745   4.362   1.344  1.00 95.58           N  
ATOM   3544 HD21 ASN A 216      -7.035   4.868   0.835  1.00 95.58           H  
ATOM   3545 HD22 ASN A 216      -8.622   4.771   1.633  1.00 95.58           H  
ATOM   3546  OD1 ASN A 216      -8.600   2.484   2.043  1.00 95.58           O  
ATOM   3547  N   LEU A 217      -6.071  -0.445  -0.640  1.00 95.47           N  
ATOM   3548  H   LEU A 217      -7.077  -0.407  -0.722  1.00 95.47           H  
ATOM   3549  CA  LEU A 217      -5.319  -1.002  -1.760  1.00 95.47           C  
ATOM   3550  HA  LEU A 217      -4.638  -1.756  -1.364  1.00 95.47           H  
ATOM   3551  C   LEU A 217      -4.473   0.088  -2.449  1.00 95.47           C  
ATOM   3552  CB  LEU A 217      -6.321  -1.724  -2.679  1.00 95.47           C  
ATOM   3553  HB2 LEU A 217      -6.805  -2.492  -2.077  1.00 95.47           H  
ATOM   3554  HB3 LEU A 217      -7.101  -1.029  -2.991  1.00 95.47           H  
ATOM   3555  O   LEU A 217      -4.842   1.261  -2.500  1.00 95.47           O  
ATOM   3556  CG  LEU A 217      -5.704  -2.393  -3.922  1.00 95.47           C  
ATOM   3557  HG  LEU A 217      -4.665  -2.653  -3.721  1.00 95.47           H  
ATOM   3558  CD1 LEU A 217      -6.440  -3.686  -4.261  1.00 95.47           C  
ATOM   3559 HD11 LEU A 217      -6.378  -4.381  -3.424  1.00 95.47           H  
ATOM   3560 HD12 LEU A 217      -5.998  -4.155  -5.140  1.00 95.47           H  
ATOM   3561 HD13 LEU A 217      -7.491  -3.475  -4.458  1.00 95.47           H  
ATOM   3562  CD2 LEU A 217      -5.768  -1.471  -5.144  1.00 95.47           C  
ATOM   3563 HD21 LEU A 217      -5.200  -0.557  -4.978  1.00 95.47           H  
ATOM   3564 HD22 LEU A 217      -6.807  -1.207  -5.345  1.00 95.47           H  
ATOM   3565 HD23 LEU A 217      -5.374  -1.984  -6.022  1.00 95.47           H  
ATOM   3566  N   GLY A 218      -3.309  -0.295  -2.975  1.00 95.69           N  
ATOM   3567  H   GLY A 218      -3.078  -1.278  -2.949  1.00 95.69           H  
ATOM   3568  CA  GLY A 218      -2.421   0.592  -3.720  1.00 95.69           C  
ATOM   3569  HA2 GLY A 218      -3.016   1.371  -4.197  1.00 95.69           H  
ATOM   3570  HA3 GLY A 218      -1.944   0.023  -4.518  1.00 95.69           H  
ATOM   3571  C   GLY A 218      -1.323   1.250  -2.880  1.00 95.69           C  
ATOM   3572  O   GLY A 218      -0.721   0.642  -1.982  1.00 95.69           O  
ATOM   3573  N   ALA A 219      -0.976   2.481  -3.259  1.00 95.25           N  
ATOM   3574  H   ALA A 219      -1.524   2.920  -3.985  1.00 95.25           H  
ATOM   3575  CA  ALA A 219       0.182   3.195  -2.737  1.00 95.25           C  
ATOM   3576  HA  ALA A 219       1.048   2.544  -2.855  1.00 95.25           H  
ATOM   3577  C   ALA A 219       0.003   3.567  -1.254  1.00 95.25           C  
ATOM   3578  CB  ALA A 219       0.438   4.448  -3.583  1.00 95.25           C  
ATOM   3579  HB1 ALA A 219       1.383   4.904  -3.288  1.00 95.25           H  
ATOM   3580  HB2 ALA A 219       0.470   4.191  -4.642  1.00 95.25           H  
ATOM   3581  HB3 ALA A 219      -0.368   5.165  -3.428  1.00 95.25           H  
ATOM   3582  O   ALA A 219      -0.981   4.212  -0.896  1.00 95.25           O  
ATOM   3583  N   PRO A 220       0.977   3.254  -0.382  1.00 96.33           N  
ATOM   3584  CA  PRO A 220       0.977   3.753   0.987  1.00 96.33           C  
ATOM   3585  HA  PRO A 220       0.083   3.384   1.489  1.00 96.33           H  
ATOM   3586  C   PRO A 220       0.994   5.287   1.027  1.00 96.33           C  
ATOM   3587  CB  PRO A 220       2.217   3.130   1.640  1.00 96.33           C  
ATOM   3588  HB2 PRO A 220       2.063   2.925   2.700  1.00 96.33           H  
ATOM   3589  HB3 PRO A 220       3.091   3.763   1.487  1.00 96.33           H  
ATOM   3590  O   PRO A 220       1.863   5.927   0.421  1.00 96.33           O  
ATOM   3591  CG  PRO A 220       2.410   1.851   0.832  1.00 96.33           C  
ATOM   3592  HG2 PRO A 220       3.431   1.471   0.864  1.00 96.33           H  
ATOM   3593  HG3 PRO A 220       1.695   1.103   1.175  1.00 96.33           H  
ATOM   3594  CD  PRO A 220       2.046   2.291  -0.576  1.00 96.33           C  
ATOM   3595  HD2 PRO A 220       2.899   2.775  -1.052  1.00 96.33           H  
ATOM   3596  HD3 PRO A 220       1.720   1.428  -1.155  1.00 96.33           H  
ATOM   3597  N   ALA A 221       0.075   5.873   1.792  1.00 96.84           N  
ATOM   3598  H   ALA A 221      -0.623   5.296   2.240  1.00 96.84           H  
ATOM   3599  CA  ALA A 221      -0.029   7.310   2.028  1.00 96.84           C  
ATOM   3600  HA  ALA A 221       0.775   7.822   1.499  1.00 96.84           H  
ATOM   3601  C   ALA A 221       0.133   7.629   3.521  1.00 96.84           C  
ATOM   3602  CB  ALA A 221      -1.347   7.822   1.440  1.00 96.84           C  
ATOM   3603  HB1 ALA A 221      -1.369   7.644   0.365  1.00 96.84           H  
ATOM   3604  HB2 ALA A 221      -1.456   8.890   1.628  1.00 96.84           H  
ATOM   3605  HB3 ALA A 221      -2.188   7.298   1.895  1.00 96.84           H  
ATOM   3606  O   ALA A 221      -0.094   6.777   4.378  1.00 96.84           O  
ATOM   3607  N   ALA A 222       0.623   8.834   3.820  1.00 97.68           N  
ATOM   3608  H   ALA A 222       0.635   9.529   3.088  1.00 97.68           H  
ATOM   3609  CA  ALA A 222       0.632   9.331   5.191  1.00 97.68           C  
ATOM   3610  HA  ALA A 222       0.898   8.520   5.868  1.00 97.68           H  
ATOM   3611  C   ALA A 222      -0.781   9.803   5.547  1.00 97.68           C  
ATOM   3612  CB  ALA A 222       1.670  10.451   5.331  1.00 97.68           C  
ATOM   3613  HB1 ALA A 222       2.658  10.080   5.058  1.00 97.68           H  
ATOM   3614  HB2 ALA A 222       1.690  10.794   6.365  1.00 97.68           H  
ATOM   3615  HB3 ALA A 222       1.400  11.289   4.688  1.00 97.68           H  
ATOM   3616  O   ALA A 222      -1.485  10.316   4.679  1.00 97.68           O  
ATOM   3617  N   PHE A 223      -1.177   9.645   6.803  1.00 97.80           N  
ATOM   3618  H   PHE A 223      -0.548   9.231   7.477  1.00 97.80           H  
ATOM   3619  CA  PHE A 223      -2.508  10.017   7.275  1.00 97.80           C  
ATOM   3620  HA  PHE A 223      -2.884  10.842   6.669  1.00 97.80           H  
ATOM   3621  C   PHE A 223      -2.449  10.506   8.720  1.00 97.80           C  
ATOM   3622  CB  PHE A 223      -3.478   8.838   7.107  1.00 97.80           C  
ATOM   3623  HB2 PHE A 223      -4.479   9.155   7.402  1.00 97.80           H  
ATOM   3624  HB3 PHE A 223      -3.529   8.588   6.047  1.00 97.80           H  
ATOM   3625  O   PHE A 223      -1.486  10.236   9.443  1.00 97.80           O  
ATOM   3626  CG  PHE A 223      -3.106   7.592   7.884  1.00 97.80           C  
ATOM   3627  CD1 PHE A 223      -2.154   6.692   7.365  1.00 97.80           C  
ATOM   3628  HD1 PHE A 223      -1.711   6.875   6.397  1.00 97.80           H  
ATOM   3629  CD2 PHE A 223      -3.709   7.332   9.128  1.00 97.80           C  
ATOM   3630  HD2 PHE A 223      -4.467   7.996   9.519  1.00 97.80           H  
ATOM   3631  CE1 PHE A 223      -1.778   5.558   8.103  1.00 97.80           C  
ATOM   3632  HE1 PHE A 223      -1.047   4.869   7.708  1.00 97.80           H  
ATOM   3633  CE2 PHE A 223      -3.340   6.192   9.860  1.00 97.80           C  
ATOM   3634  HE2 PHE A 223      -3.818   5.974  10.803  1.00 97.80           H  
ATOM   3635  CZ  PHE A 223      -2.366   5.318   9.356  1.00 97.80           C  
ATOM   3636  HZ  PHE A 223      -2.094   4.441   9.926  1.00 97.80           H  
ATOM   3637  N   LYS A 224      -3.473  11.255   9.125  1.00 97.87           N  
ATOM   3638  H   LYS A 224      -4.253  11.370   8.493  1.00 97.87           H  
ATOM   3639  CA  LYS A 224      -3.668  11.712  10.501  1.00 97.87           C  
ATOM   3640  HA  LYS A 224      -2.707  11.755  11.012  1.00 97.87           H  
ATOM   3641  C   LYS A 224      -4.530  10.676  11.237  1.00 97.87           C  
ATOM   3642  CB  LYS A 224      -4.257  13.142  10.468  1.00 97.87           C  
ATOM   3643  HB2 LYS A 224      -3.567  13.794   9.933  1.00 97.87           H  
ATOM   3644  HB3 LYS A 224      -5.210  13.135   9.938  1.00 97.87           H  
ATOM   3645  O   LYS A 224      -5.585  10.305  10.734  1.00 97.87           O  
ATOM   3646  CG  LYS A 224      -4.476  13.709  11.876  1.00 97.87           C  
ATOM   3647  HG2 LYS A 224      -5.275  13.117  12.322  1.00 97.87           H  
ATOM   3648  HG3 LYS A 224      -3.564  13.557  12.453  1.00 97.87           H  
ATOM   3649  CD  LYS A 224      -4.879  15.201  11.976  1.00 97.87           C  
ATOM   3650  HD2 LYS A 224      -5.812  15.374  11.439  1.00 97.87           H  
ATOM   3651  HD3 LYS A 224      -4.086  15.831  11.573  1.00 97.87           H  
ATOM   3652  CE  LYS A 224      -5.069  15.471  13.482  1.00 97.87           C  
ATOM   3653  HE2 LYS A 224      -5.848  14.795  13.833  1.00 97.87           H  
ATOM   3654  HE3 LYS A 224      -4.150  15.169  13.984  1.00 97.87           H  
ATOM   3655  NZ  LYS A 224      -5.438  16.835  13.938  1.00 97.87           N  
ATOM   3656  HZ1 LYS A 224      -6.344  17.118  13.593  1.00 97.87           H  
ATOM   3657  HZ2 LYS A 224      -4.730  17.524  13.726  1.00 97.87           H  
ATOM   3658  HZ3 LYS A 224      -5.521  16.802  14.944  1.00 97.87           H  
ATOM   3659  N   PHE A 225      -4.074  10.210  12.397  1.00 98.08           N  
ATOM   3660  H   PHE A 225      -3.190  10.558  12.740  1.00 98.08           H  
ATOM   3661  CA  PHE A 225      -4.820   9.332  13.302  1.00 98.08           C  
ATOM   3662  HA  PHE A 225      -5.855   9.260  12.967  1.00 98.08           H  
ATOM   3663  C   PHE A 225      -4.805   9.961  14.693  1.00 98.08           C  
ATOM   3664  CB  PHE A 225      -4.202   7.928  13.300  1.00 98.08           C  
ATOM   3665  HB2 PHE A 225      -3.191   7.976  13.705  1.00 98.08           H  
ATOM   3666  HB3 PHE A 225      -4.130   7.590  12.266  1.00 98.08           H  
ATOM   3667  O   PHE A 225      -3.729  10.133  15.275  1.00 98.08           O  
ATOM   3668  CG  PHE A 225      -5.015   6.903  14.069  1.00 98.08           C  
ATOM   3669  CD1 PHE A 225      -4.457   6.194  15.150  1.00 98.08           C  
ATOM   3670  HD1 PHE A 225      -3.439   6.380  15.458  1.00 98.08           H  
ATOM   3671  CD2 PHE A 225      -6.346   6.656  13.694  1.00 98.08           C  
ATOM   3672  HD2 PHE A 225      -6.775   7.185  12.855  1.00 98.08           H  
ATOM   3673  CE1 PHE A 225      -5.231   5.244  15.840  1.00 98.08           C  
ATOM   3674  HE1 PHE A 225      -4.811   4.706  16.677  1.00 98.08           H  
ATOM   3675  CE2 PHE A 225      -7.123   5.715  14.391  1.00 98.08           C  
ATOM   3676  HE2 PHE A 225      -8.146   5.529  14.100  1.00 98.08           H  
ATOM   3677  CZ  PHE A 225      -6.561   4.999  15.459  1.00 98.08           C  
ATOM   3678  HZ  PHE A 225      -7.154   4.270  15.990  1.00 98.08           H  
ATOM   3679  N   PHE A 226      -5.977  10.397  15.168  1.00 96.68           N  
ATOM   3680  H   PHE A 226      -6.832  10.150  14.691  1.00 96.68           H  
ATOM   3681  CA  PHE A 226      -6.081  11.407  16.229  1.00 96.68           C  
ATOM   3682  HA  PHE A 226      -7.102  11.789  16.239  1.00 96.68           H  
ATOM   3683  C   PHE A 226      -5.167  12.597  15.913  1.00 96.68           C  
ATOM   3684  CB  PHE A 226      -5.827  10.762  17.597  1.00 96.68           C  
ATOM   3685  HB2 PHE A 226      -5.991  11.503  18.379  1.00 96.68           H  
ATOM   3686  HB3 PHE A 226      -4.791  10.431  17.670  1.00 96.68           H  
ATOM   3687  O   PHE A 226      -5.095  13.004  14.758  1.00 96.68           O  
ATOM   3688  CG  PHE A 226      -6.741   9.595  17.863  1.00 96.68           C  
ATOM   3689  CD1 PHE A 226      -8.070   9.828  18.256  1.00 96.68           C  
ATOM   3690  HD1 PHE A 226      -8.437  10.836  18.378  1.00 96.68           H  
ATOM   3691  CD2 PHE A 226      -6.271   8.280  17.701  1.00 96.68           C  
ATOM   3692  HD2 PHE A 226      -5.252   8.099  17.392  1.00 96.68           H  
ATOM   3693  CE1 PHE A 226      -8.927   8.744  18.506  1.00 96.68           C  
ATOM   3694  HE1 PHE A 226      -9.941   8.921  18.834  1.00 96.68           H  
ATOM   3695  CE2 PHE A 226      -7.127   7.199  17.959  1.00 96.68           C  
ATOM   3696  HE2 PHE A 226      -6.764   6.186  17.868  1.00 96.68           H  
ATOM   3697  CZ  PHE A 226      -8.452   7.429  18.362  1.00 96.68           C  
ATOM   3698  HZ  PHE A 226      -9.099   6.593  18.582  1.00 96.68           H  
ATOM   3699  N   ASP A 227      -4.409  13.131  16.868  1.00 94.73           N  
ATOM   3700  H   ASP A 227      -4.546  12.822  17.820  1.00 94.73           H  
ATOM   3701  CA  ASP A 227      -3.518  14.275  16.640  1.00 94.73           C  
ATOM   3702  HA  ASP A 227      -3.933  14.853  15.814  1.00 94.73           H  
ATOM   3703  C   ASP A 227      -2.118  13.914  16.135  1.00 94.73           C  
ATOM   3704  CB  ASP A 227      -3.562  15.210  17.846  1.00 94.73           C  
ATOM   3705  HB2 ASP A 227      -2.847  16.022  17.715  1.00 94.73           H  
ATOM   3706  HB3 ASP A 227      -3.310  14.658  18.752  1.00 94.73           H  
ATOM   3707  O   ASP A 227      -1.209  14.742  16.126  1.00 94.73           O  
ATOM   3708  CG  ASP A 227      -4.964  15.812  17.938  1.00 94.73           C  
ATOM   3709  OD1 ASP A 227      -5.435  16.311  16.874  1.00 94.73           O  
ATOM   3710  OD2 ASP A 227      -5.554  15.714  19.033  1.00 94.73           O  
ATOM   3711  N   THR A 228      -1.940  12.688  15.640  1.00 97.89           N  
ATOM   3712  H   THR A 228      -2.729  12.058  15.618  1.00 97.89           H  
ATOM   3713  CA  THR A 228      -0.638  12.193  15.194  1.00 97.89           C  
ATOM   3714  HA  THR A 228       0.112  12.967  15.356  1.00 97.89           H  
ATOM   3715  C   THR A 228      -0.624  11.842  13.710  1.00 97.89           C  
ATOM   3716  CB  THR A 228      -0.219  11.001  16.052  1.00 97.89           C  
ATOM   3717  HB  THR A 228      -0.940  10.190  15.950  1.00 97.89           H  
ATOM   3718  O   THR A 228      -1.473  11.109  13.210  1.00 97.89           O  
ATOM   3719  CG2 THR A 228       1.180  10.509  15.694  1.00 97.89           C  
ATOM   3720 HG21 THR A 228       1.145   9.975  14.745  1.00 97.89           H  
ATOM   3721 HG22 THR A 228       1.864  11.356  15.634  1.00 97.89           H  
ATOM   3722 HG23 THR A 228       1.513   9.841  16.489  1.00 97.89           H  
ATOM   3723  OG1 THR A 228      -0.123  11.387  17.398  1.00 97.89           O  
ATOM   3724  HG1 THR A 228      -0.979  11.718  17.680  1.00 97.89           H  
ATOM   3725  N   ILE A 229       0.401  12.308  12.989  1.00 98.15           N  
ATOM   3726  H   ILE A 229       1.052  12.940  13.435  1.00 98.15           H  
ATOM   3727  CA  ILE A 229       0.660  11.875  11.610  1.00 98.15           C  
ATOM   3728  HA  ILE A 229      -0.301  11.714  11.121  1.00 98.15           H  
ATOM   3729  C   ILE A 229       1.398  10.530  11.630  1.00 98.15           C  
ATOM   3730  CB  ILE A 229       1.395  12.961  10.793  1.00 98.15           C  
ATOM   3731  HB  ILE A 229       2.317  13.218  11.315  1.00 98.15           H  
ATOM   3732  O   ILE A 229       2.491  10.393  12.199  1.00 98.15           O  
ATOM   3733  CG1 ILE A 229       0.519  14.231  10.676  1.00 98.15           C  
ATOM   3734 HG12 ILE A 229      -0.339  14.026  10.036  1.00 98.15           H  
ATOM   3735 HG13 ILE A 229       0.138  14.507  11.660  1.00 98.15           H  
ATOM   3736  CG2 ILE A 229       1.758  12.429   9.391  1.00 98.15           C  
ATOM   3737 HG21 ILE A 229       2.482  11.618   9.468  1.00 98.15           H  
ATOM   3738 HG22 ILE A 229       0.862  12.063   8.889  1.00 98.15           H  
ATOM   3739 HG23 ILE A 229       2.207  13.218   8.786  1.00 98.15           H  
ATOM   3740  CD1 ILE A 229       1.272  15.452  10.131  1.00 98.15           C  
ATOM   3741 HD11 ILE A 229       2.201  15.592  10.683  1.00 98.15           H  
ATOM   3742 HD12 ILE A 229       0.652  16.340  10.258  1.00 98.15           H  
ATOM   3743 HD13 ILE A 229       1.488  15.331   9.070  1.00 98.15           H  
ATOM   3744  N   ILE A 230       0.817   9.534  10.966  1.00 98.12           N  
ATOM   3745  H   ILE A 230      -0.083   9.712  10.542  1.00 98.12           H  
ATOM   3746  CA  ILE A 230       1.447   8.246  10.685  1.00 98.12           C  
ATOM   3747  HA  ILE A 230       2.227   8.061  11.423  1.00 98.12           H  
ATOM   3748  C   ILE A 230       2.104   8.335   9.308  1.00 98.12           C  
ATOM   3749  CB  ILE A 230       0.429   7.091  10.790  1.00 98.12           C  
ATOM   3750  HB  ILE A 230      -0.301   7.213   9.990  1.00 98.12           H  
ATOM   3751  O   ILE A 230       1.455   8.610   8.295  1.00 98.12           O  
ATOM   3752  CG1 ILE A 230      -0.354   7.090  12.123  1.00 98.12           C  
ATOM   3753 HG12 ILE A 230      -1.066   6.265  12.107  1.00 98.12           H  
ATOM   3754 HG13 ILE A 230      -0.940   8.006  12.198  1.00 98.12           H  
ATOM   3755  CG2 ILE A 230       1.143   5.741  10.586  1.00 98.12           C  
ATOM   3756 HG21 ILE A 230       0.433   4.928  10.739  1.00 98.12           H  
ATOM   3757 HG22 ILE A 230       1.968   5.619  11.288  1.00 98.12           H  
ATOM   3758 HG23 ILE A 230       1.523   5.666   9.567  1.00 98.12           H  
ATOM   3759  CD1 ILE A 230       0.502   6.956  13.387  1.00 98.12           C  
ATOM   3760 HD11 ILE A 230      -0.155   7.000  14.255  1.00 98.12           H  
ATOM   3761 HD12 ILE A 230       1.017   5.995  13.393  1.00 98.12           H  
ATOM   3762 HD13 ILE A 230       1.221   7.773  13.452  1.00 98.12           H  
ATOM   3763  N   LYS A 231       3.426   8.141   9.261  1.00 97.73           N  
ATOM   3764  H   LYS A 231       3.887   7.831  10.104  1.00 97.73           H  
ATOM   3765  CA  LYS A 231       4.182   8.166   8.003  1.00 97.73           C  
ATOM   3766  HA  LYS A 231       3.846   9.026   7.424  1.00 97.73           H  
ATOM   3767  C   LYS A 231       3.864   6.911   7.187  1.00 97.73           C  
ATOM   3768  CB  LYS A 231       5.694   8.294   8.260  1.00 97.73           C  
ATOM   3769  HB2 LYS A 231       6.018   7.477   8.904  1.00 97.73           H  
ATOM   3770  HB3 LYS A 231       6.215   8.199   7.307  1.00 97.73           H  
ATOM   3771  O   LYS A 231       3.687   5.826   7.735  1.00 97.73           O  
ATOM   3772  CG  LYS A 231       6.085   9.639   8.898  1.00 97.73           C  
ATOM   3773  HG2 LYS A 231       5.620   9.722   9.880  1.00 97.73           H  
ATOM   3774  HG3 LYS A 231       5.725  10.454   8.270  1.00 97.73           H  
ATOM   3775  CD  LYS A 231       7.611   9.756   9.054  1.00 97.73           C  
ATOM   3776  HD2 LYS A 231       7.966   8.926   9.666  1.00 97.73           H  
ATOM   3777  HD3 LYS A 231       8.079   9.693   8.071  1.00 97.73           H  
ATOM   3778  CE  LYS A 231       7.992  11.085   9.723  1.00 97.73           C  
ATOM   3779  HE2 LYS A 231       7.650  11.908   9.095  1.00 97.73           H  
ATOM   3780  HE3 LYS A 231       7.460  11.156  10.672  1.00 97.73           H  
ATOM   3781  NZ  LYS A 231       9.456  11.196   9.964  1.00 97.73           N  
ATOM   3782  HZ1 LYS A 231       9.780  10.442  10.553  1.00 97.73           H  
ATOM   3783  HZ2 LYS A 231       9.673  12.061  10.437  1.00 97.73           H  
ATOM   3784  HZ3 LYS A 231       9.975  11.171   9.098  1.00 97.73           H  
ATOM   3785  N   ARG A 232       3.850   7.040   5.859  1.00 95.78           N  
ATOM   3786  H   ARG A 232       3.965   7.964   5.469  1.00 95.78           H  
ATOM   3787  CA  ARG A 232       3.695   5.883   4.965  1.00 95.78           C  
ATOM   3788  HA  ARG A 232       2.795   5.350   5.273  1.00 95.78           H  
ATOM   3789  C   ARG A 232       4.868   4.907   5.091  1.00 95.78           C  
ATOM   3790  CB  ARG A 232       3.498   6.325   3.511  1.00 95.78           C  
ATOM   3791  HB2 ARG A 232       2.592   6.929   3.456  1.00 95.78           H  
ATOM   3792  HB3 ARG A 232       3.340   5.431   2.907  1.00 95.78           H  
ATOM   3793  O   ARG A 232       6.019   5.335   5.035  1.00 95.78           O  
ATOM   3794  CG  ARG A 232       4.653   7.134   2.906  1.00 95.78           C  
ATOM   3795  HG2 ARG A 232       4.755   8.075   3.447  1.00 95.78           H  
ATOM   3796  HG3 ARG A 232       5.591   6.581   2.954  1.00 95.78           H  
ATOM   3797  CD  ARG A 232       4.340   7.413   1.440  1.00 95.78           C  
ATOM   3798  HD2 ARG A 232       3.315   7.775   1.367  1.00 95.78           H  
ATOM   3799  HD3 ARG A 232       4.420   6.482   0.879  1.00 95.78           H  
ATOM   3800  NE  ARG A 232       5.235   8.434   0.879  1.00 95.78           N  
ATOM   3801  HE  ARG A 232       5.770   8.973   1.546  1.00 95.78           H  
ATOM   3802  NH1 ARG A 232       4.396   8.307  -1.254  1.00 95.78           N  
ATOM   3803 HH11 ARG A 232       3.849   7.499  -0.992  1.00 95.78           H  
ATOM   3804 HH12 ARG A 232       4.285   8.668  -2.190  1.00 95.78           H  
ATOM   3805  NH2 ARG A 232       5.731  10.001  -0.682  1.00 95.78           N  
ATOM   3806 HH21 ARG A 232       5.519  10.378  -1.595  1.00 95.78           H  
ATOM   3807 HH22 ARG A 232       5.947  10.669   0.045  1.00 95.78           H  
ATOM   3808  CZ  ARG A 232       5.119   8.900  -0.350  1.00 95.78           C  
ATOM   3809  N   ASN A 233       4.572   3.612   5.150  1.00 96.58           N  
ATOM   3810  H   ASN A 233       3.603   3.335   5.224  1.00 96.58           H  
ATOM   3811  CA  ASN A 233       5.562   2.547   4.992  1.00 96.58           C  
ATOM   3812  HA  ASN A 233       6.537   2.898   5.331  1.00 96.58           H  
ATOM   3813  C   ASN A 233       5.657   2.168   3.507  1.00 96.58           C  
ATOM   3814  CB  ASN A 233       5.156   1.348   5.866  1.00 96.58           C  
ATOM   3815  HB2 ASN A 233       5.017   1.669   6.898  1.00 96.58           H  
ATOM   3816  HB3 ASN A 233       4.226   0.910   5.504  1.00 96.58           H  
ATOM   3817  O   ASN A 233       4.686   1.659   2.956  1.00 96.58           O  
ATOM   3818  CG  ASN A 233       6.254   0.302   5.859  1.00 96.58           C  
ATOM   3819  ND2 ASN A 233       5.963  -0.933   5.526  1.00 96.58           N  
ATOM   3820 HD21 ASN A 233       6.705  -1.612   5.618  1.00 96.58           H  
ATOM   3821 HD22 ASN A 233       5.017  -1.237   5.345  1.00 96.58           H  
ATOM   3822  OD1 ASN A 233       7.400   0.618   6.115  1.00 96.58           O  
ATOM   3823  N   ARG A 234       6.773   2.469   2.833  1.00 95.35           N  
ATOM   3824  H   ARG A 234       7.583   2.751   3.367  1.00 95.35           H  
ATOM   3825  CA  ARG A 234       6.945   2.161   1.401  1.00 95.35           C  
ATOM   3826  HA  ARG A 234       5.968   2.138   0.918  1.00 95.35           H  
ATOM   3827  C   ARG A 234       7.566   0.779   1.207  1.00 95.35           C  
ATOM   3828  CB  ARG A 234       7.815   3.202   0.690  1.00 95.35           C  
ATOM   3829  HB2 ARG A 234       8.795   3.233   1.167  1.00 95.35           H  
ATOM   3830  HB3 ARG A 234       7.952   2.855  -0.335  1.00 95.35           H  
ATOM   3831  O   ARG A 234       8.513   0.433   1.903  1.00 95.35           O  
ATOM   3832  CG  ARG A 234       7.236   4.622   0.638  1.00 95.35           C  
ATOM   3833  HG2 ARG A 234       7.308   5.088   1.621  1.00 95.35           H  
ATOM   3834  HG3 ARG A 234       6.196   4.593   0.313  1.00 95.35           H  
ATOM   3835  CD  ARG A 234       8.079   5.390  -0.384  1.00 95.35           C  
ATOM   3836  HD2 ARG A 234       9.131   5.246  -0.135  1.00 95.35           H  
ATOM   3837  HD3 ARG A 234       7.895   4.955  -1.366  1.00 95.35           H  
ATOM   3838  NE  ARG A 234       7.798   6.837  -0.430  1.00 95.35           N  
ATOM   3839  HE  ARG A 234       7.116   7.195   0.223  1.00 95.35           H  
ATOM   3840  NH1 ARG A 234       9.329   7.247  -2.085  1.00 95.35           N  
ATOM   3841 HH11 ARG A 234       9.409   6.249  -2.217  1.00 95.35           H  
ATOM   3842 HH12 ARG A 234       9.805   7.869  -2.723  1.00 95.35           H  
ATOM   3843  NH2 ARG A 234       8.282   8.956  -1.192  1.00 95.35           N  
ATOM   3844 HH21 ARG A 234       8.853   9.542  -1.785  1.00 95.35           H  
ATOM   3845 HH22 ARG A 234       7.585   9.360  -0.583  1.00 95.35           H  
ATOM   3846  CZ  ARG A 234       8.455   7.670  -1.224  1.00 95.35           C  
ATOM   3847  N   TYR A 235       7.118   0.052   0.187  1.00 96.32           N  
ATOM   3848  H   TYR A 235       6.346   0.400  -0.363  1.00 96.32           H  
ATOM   3849  CA  TYR A 235       7.667  -1.257  -0.179  1.00 96.32           C  
ATOM   3850  HA  TYR A 235       8.190  -1.679   0.679  1.00 96.32           H  
ATOM   3851  C   TYR A 235       8.687  -1.102  -1.313  1.00 96.32           C  
ATOM   3852  CB  TYR A 235       6.525  -2.223  -0.518  1.00 96.32           C  
ATOM   3853  HB2 TYR A 235       6.934  -3.225  -0.649  1.00 96.32           H  
ATOM   3854  HB3 TYR A 235       6.079  -1.920  -1.466  1.00 96.32           H  
ATOM   3855  O   TYR A 235       8.402  -1.375  -2.476  1.00 96.32           O  
ATOM   3856  CG  TYR A 235       5.434  -2.268   0.529  1.00 96.32           C  
ATOM   3857  CD1 TYR A 235       5.626  -2.996   1.718  1.00 96.32           C  
ATOM   3858  HD1 TYR A 235       6.535  -3.559   1.872  1.00 96.32           H  
ATOM   3859  CD2 TYR A 235       4.250  -1.534   0.328  1.00 96.32           C  
ATOM   3860  HD2 TYR A 235       4.106  -0.989  -0.593  1.00 96.32           H  
ATOM   3861  CE1 TYR A 235       4.642  -2.970   2.723  1.00 96.32           C  
ATOM   3862  HE1 TYR A 235       4.783  -3.505   3.651  1.00 96.32           H  
ATOM   3863  CE2 TYR A 235       3.260  -1.523   1.323  1.00 96.32           C  
ATOM   3864  HE2 TYR A 235       2.342  -0.975   1.169  1.00 96.32           H  
ATOM   3865  OH  TYR A 235       2.509  -2.191   3.486  1.00 96.32           O  
ATOM   3866  HH  TYR A 235       1.766  -1.626   3.262  1.00 96.32           H  
ATOM   3867  CZ  TYR A 235       3.460  -2.231   2.524  1.00 96.32           C  
ATOM   3868  N   THR A 236       9.885  -0.615  -0.985  1.00 94.99           N  
ATOM   3869  H   THR A 236      10.063  -0.383  -0.018  1.00 94.99           H  
ATOM   3870  CA  THR A 236      10.944  -0.292  -1.967  1.00 94.99           C  
ATOM   3871  HA  THR A 236      10.466   0.036  -2.891  1.00 94.99           H  
ATOM   3872  C   THR A 236      11.825  -1.486  -2.357  1.00 94.99           C  
ATOM   3873  CB  THR A 236      11.819   0.870  -1.480  1.00 94.99           C  
ATOM   3874  HB  THR A 236      12.604   1.075  -2.209  1.00 94.99           H  
ATOM   3875  O   THR A 236      12.891  -1.314  -2.944  1.00 94.99           O  
ATOM   3876  CG2 THR A 236      11.014   2.154  -1.278  1.00 94.99           C  
ATOM   3877 HG21 THR A 236      10.277   2.012  -0.487  1.00 94.99           H  
ATOM   3878 HG22 THR A 236      10.510   2.416  -2.208  1.00 94.99           H  
ATOM   3879 HG23 THR A 236      11.691   2.960  -0.996  1.00 94.99           H  
ATOM   3880  OG1 THR A 236      12.406   0.543  -0.241  1.00 94.99           O  
ATOM   3881  HG1 THR A 236      13.155  -0.030  -0.419  1.00 94.99           H  
ATOM   3882  N   SER A 237      11.427  -2.703  -1.985  1.00 94.88           N  
ATOM   3883  H   SER A 237      10.519  -2.784  -1.549  1.00 94.88           H  
ATOM   3884  CA  SER A 237      12.079  -3.947  -2.391  1.00 94.88           C  
ATOM   3885  HA  SER A 237      12.923  -3.736  -3.047  1.00 94.88           H  
ATOM   3886  C   SER A 237      11.071  -4.796  -3.147  1.00 94.88           C  
ATOM   3887  CB  SER A 237      12.605  -4.709  -1.172  1.00 94.88           C  
ATOM   3888  HB2 SER A 237      11.784  -4.878  -0.476  1.00 94.88           H  
ATOM   3889  HB3 SER A 237      13.371  -4.114  -0.674  1.00 94.88           H  
ATOM   3890  O   SER A 237      10.036  -5.164  -2.602  1.00 94.88           O  
ATOM   3891  OG  SER A 237      13.153  -5.961  -1.556  1.00 94.88           O  
ATOM   3892  HG  SER A 237      12.893  -6.587  -0.877  1.00 94.88           H  
ATOM   3893  N   THR A 238      11.397  -5.142  -4.387  1.00 96.26           N  
ATOM   3894  H   THR A 238      12.225  -4.748  -4.812  1.00 96.26           H  
ATOM   3895  CA  THR A 238      10.597  -6.033  -5.237  1.00 96.26           C  
ATOM   3896  HA  THR A 238       9.558  -6.007  -4.907  1.00 96.26           H  
ATOM   3897  C   THR A 238      11.041  -7.493  -5.144  1.00 96.26           C  
ATOM   3898  CB  THR A 238      10.629  -5.548  -6.688  1.00 96.26           C  
ATOM   3899  HB  THR A 238      10.129  -6.282  -7.321  1.00 96.26           H  
ATOM   3900  O   THR A 238      10.526  -8.348  -5.856  1.00 96.26           O  
ATOM   3901  CG2 THR A 238       9.914  -4.211  -6.854  1.00 96.26           C  
ATOM   3902 HG21 THR A 238       9.859  -3.958  -7.913  1.00 96.26           H  
ATOM   3903 HG22 THR A 238       8.888  -4.290  -6.493  1.00 96.26           H  
ATOM   3904 HG23 THR A 238      10.436  -3.428  -6.305  1.00 96.26           H  
ATOM   3905  OG1 THR A 238      11.973  -5.368  -7.083  1.00 96.26           O  
ATOM   3906  HG1 THR A 238      11.981  -4.780  -7.843  1.00 96.26           H  
ATOM   3907  N   LYS A 239      11.984  -7.818  -4.248  1.00 95.56           N  
ATOM   3908  H   LYS A 239      12.353  -7.079  -3.667  1.00 95.56           H  
ATOM   3909  CA  LYS A 239      12.523  -9.180  -4.114  1.00 95.56           C  
ATOM   3910  HA  LYS A 239      12.935  -9.491  -5.074  1.00 95.56           H  
ATOM   3911  C   LYS A 239      11.453 -10.214  -3.769  1.00 95.56           C  
ATOM   3912  CB  LYS A 239      13.629  -9.219  -3.055  1.00 95.56           C  
ATOM   3913  HB2 LYS A 239      13.908 -10.260  -2.891  1.00 95.56           H  
ATOM   3914  HB3 LYS A 239      13.243  -8.820  -2.117  1.00 95.56           H  
ATOM   3915  O   LYS A 239      11.544 -11.339  -4.246  1.00 95.56           O  
ATOM   3916  CG  LYS A 239      14.882  -8.443  -3.476  1.00 95.56           C  
ATOM   3917  HG2 LYS A 239      15.271  -8.858  -4.406  1.00 95.56           H  
ATOM   3918  HG3 LYS A 239      14.636  -7.392  -3.629  1.00 95.56           H  
ATOM   3919  CD  LYS A 239      15.941  -8.564  -2.376  1.00 95.56           C  
ATOM   3920  HD2 LYS A 239      15.535  -8.154  -1.452  1.00 95.56           H  
ATOM   3921  HD3 LYS A 239      16.178  -9.617  -2.223  1.00 95.56           H  
ATOM   3922  CE  LYS A 239      17.209  -7.802  -2.762  1.00 95.56           C  
ATOM   3923  HE2 LYS A 239      16.941  -6.764  -2.961  1.00 95.56           H  
ATOM   3924  HE3 LYS A 239      17.605  -8.229  -3.683  1.00 95.56           H  
ATOM   3925  NZ  LYS A 239      18.215  -7.877  -1.675  1.00 95.56           N  
ATOM   3926  HZ1 LYS A 239      19.053  -7.370  -1.924  1.00 95.56           H  
ATOM   3927  HZ2 LYS A 239      17.840  -7.478  -0.826  1.00 95.56           H  
ATOM   3928  HZ3 LYS A 239      18.456  -8.839  -1.485  1.00 95.56           H  
ATOM   3929  N   GLU A 240      10.455  -9.835  -2.968  1.00 94.85           N  
ATOM   3930  H   GLU A 240      10.418  -8.878  -2.645  1.00 94.85           H  
ATOM   3931  CA  GLU A 240       9.409 -10.761  -2.513  1.00 94.85           C  
ATOM   3932  HA  GLU A 240       9.892 -11.637  -2.081  1.00 94.85           H  
ATOM   3933  C   GLU A 240       8.553 -11.298  -3.667  1.00 94.85           C  
ATOM   3934  CB  GLU A 240       8.561 -10.127  -1.389  1.00 94.85           C  
ATOM   3935  HB2 GLU A 240       7.888 -10.897  -1.012  1.00 94.85           H  
ATOM   3936  HB3 GLU A 240       9.234  -9.855  -0.575  1.00 94.85           H  
ATOM   3937  O   GLU A 240       8.157 -12.457  -3.640  1.00 94.85           O  
ATOM   3938  CG  GLU A 240       7.729  -8.882  -1.765  1.00 94.85           C  
ATOM   3939  HG2 GLU A 240       8.415  -8.094  -2.075  1.00 94.85           H  
ATOM   3940  HG3 GLU A 240       7.090  -9.123  -2.614  1.00 94.85           H  
ATOM   3941  CD  GLU A 240       6.839  -8.359  -0.609  1.00 94.85           C  
ATOM   3942  OE1 GLU A 240       6.167  -7.311  -0.770  1.00 94.85           O  
ATOM   3943  OE2 GLU A 240       6.805  -8.978   0.479  1.00 94.85           O  
ATOM   3944  N   VAL A 241       8.343 -10.510  -4.728  1.00 96.18           N  
ATOM   3945  H   VAL A 241       8.750  -9.586  -4.750  1.00 96.18           H  
ATOM   3946  CA  VAL A 241       7.514 -10.945  -5.861  1.00 96.18           C  
ATOM   3947  HA  VAL A 241       6.729 -11.587  -5.463  1.00 96.18           H  
ATOM   3948  C   VAL A 241       8.264 -11.802  -6.878  1.00 96.18           C  
ATOM   3949  CB  VAL A 241       6.791  -9.781  -6.557  1.00 96.18           C  
ATOM   3950  HB  VAL A 241       6.200 -10.198  -7.372  1.00 96.18           H  
ATOM   3951  O   VAL A 241       7.641 -12.390  -7.755  1.00 96.18           O  
ATOM   3952  CG1 VAL A 241       5.825  -9.089  -5.591  1.00 96.18           C  
ATOM   3953 HG11 VAL A 241       5.129  -9.825  -5.188  1.00 96.18           H  
ATOM   3954 HG12 VAL A 241       6.369  -8.630  -4.765  1.00 96.18           H  
ATOM   3955 HG13 VAL A 241       5.256  -8.329  -6.126  1.00 96.18           H  
ATOM   3956  CG2 VAL A 241       7.727  -8.733  -7.162  1.00 96.18           C  
ATOM   3957 HG21 VAL A 241       8.519  -9.213  -7.736  1.00 96.18           H  
ATOM   3958 HG22 VAL A 241       7.153  -8.094  -7.833  1.00 96.18           H  
ATOM   3959 HG23 VAL A 241       8.156  -8.119  -6.370  1.00 96.18           H  
ATOM   3960  N   LEU A 242       9.593 -11.919  -6.777  1.00 94.83           N  
ATOM   3961  H   LEU A 242      10.063 -11.470  -6.003  1.00 94.83           H  
ATOM   3962  CA  LEU A 242      10.375 -12.683  -7.753  1.00 94.83           C  
ATOM   3963  HA  LEU A 242      10.121 -12.327  -8.752  1.00 94.83           H  
ATOM   3964  C   LEU A 242      10.022 -14.172  -7.735  1.00 94.83           C  
ATOM   3965  CB  LEU A 242      11.880 -12.490  -7.511  1.00 94.83           C  
ATOM   3966  HB2 LEU A 242      12.423 -13.139  -8.199  1.00 94.83           H  
ATOM   3967  HB3 LEU A 242      12.110 -12.816  -6.497  1.00 94.83           H  
ATOM   3968  O   LEU A 242      10.120 -14.814  -8.772  1.00 94.83           O  
ATOM   3969  CG  LEU A 242      12.388 -11.051  -7.701  1.00 94.83           C  
ATOM   3970  HG  LEU A 242      11.858 -10.382  -7.022  1.00 94.83           H  
ATOM   3971  CD1 LEU A 242      13.875 -11.012  -7.350  1.00 94.83           C  
ATOM   3972 HD11 LEU A 242      14.417 -11.727  -7.970  1.00 94.83           H  
ATOM   3973 HD12 LEU A 242      14.273 -10.011  -7.519  1.00 94.83           H  
ATOM   3974 HD13 LEU A 242      14.008 -11.283  -6.303  1.00 94.83           H  
ATOM   3975  CD2 LEU A 242      12.214 -10.536  -9.131  1.00 94.83           C  
ATOM   3976 HD21 LEU A 242      11.155 -10.485  -9.384  1.00 94.83           H  
ATOM   3977 HD22 LEU A 242      12.626  -9.530  -9.209  1.00 94.83           H  
ATOM   3978 HD23 LEU A 242      12.730 -11.191  -9.833  1.00 94.83           H  
ATOM   3979  N   ASN A 243       9.612 -14.722  -6.593  1.00 92.69           N  
ATOM   3980  H   ASN A 243       9.507 -14.121  -5.788  1.00 92.69           H  
ATOM   3981  CA  ASN A 243       9.191 -16.122  -6.460  1.00 92.69           C  
ATOM   3982  HA  ASN A 243       9.367 -16.650  -7.397  1.00 92.69           H  
ATOM   3983  C   ASN A 243       7.683 -16.267  -6.208  1.00 92.69           C  
ATOM   3984  CB  ASN A 243      10.048 -16.795  -5.378  1.00 92.69           C  
ATOM   3985  HB2 ASN A 243       9.898 -16.275  -4.432  1.00 92.69           H  
ATOM   3986  HB3 ASN A 243       9.723 -17.827  -5.246  1.00 92.69           H  
ATOM   3987  O   ASN A 243       7.234 -17.341  -5.827  1.00 92.69           O  
ATOM   3988  CG  ASN A 243      11.524 -16.818  -5.728  1.00 92.69           C  
ATOM   3989  ND2 ASN A 243      12.374 -16.758  -4.730  1.00 92.69           N  
ATOM   3990 HD21 ASN A 243      13.354 -16.845  -4.959  1.00 92.69           H  
ATOM   3991 HD22 ASN A 243      12.025 -16.773  -3.782  1.00 92.69           H  
ATOM   3992  OD1 ASN A 243      11.939 -16.879  -6.883  1.00 92.69           O  
ATOM   3993  N   ALA A 244       6.926 -15.187  -6.393  1.00 95.48           N  
ATOM   3994  H   ALA A 244       7.341 -14.366  -6.812  1.00 95.48           H  
ATOM   3995  CA  ALA A 244       5.483 -15.165  -6.212  1.00 95.48           C  
ATOM   3996  HA  ALA A 244       5.208 -15.830  -5.393  1.00 95.48           H  
ATOM   3997  C   ALA A 244       4.750 -15.648  -7.471  1.00 95.48           C  
ATOM   3998  CB  ALA A 244       5.094 -13.737  -5.823  1.00 95.48           C  
ATOM   3999  HB1 ALA A 244       5.362 -13.049  -6.625  1.00 95.48           H  
ATOM   4000  HB2 ALA A 244       4.018 -13.668  -5.658  1.00 95.48           H  
ATOM   4001  HB3 ALA A 244       5.610 -13.461  -4.903  1.00 95.48           H  
ATOM   4002  O   ALA A 244       5.325 -15.713  -8.562  1.00 95.48           O  
ATOM   4003  N   THR A 245       3.458 -15.928  -7.326  1.00 95.84           N  
ATOM   4004  H   THR A 245       3.032 -15.831  -6.416  1.00 95.84           H  
ATOM   4005  CA  THR A 245       2.583 -16.265  -8.450  1.00 95.84           C  
ATOM   4006  HA  THR A 245       3.139 -16.865  -9.170  1.00 95.84           H  
ATOM   4007  C   THR A 245       2.117 -14.978  -9.125  1.00 95.84           C  
ATOM   4008  CB  THR A 245       1.392 -17.106  -7.975  1.00 95.84           C  
ATOM   4009  HB  THR A 245       0.803 -16.538  -7.254  1.00 95.84           H  
ATOM   4010  O   THR A 245       1.507 -14.123  -8.483  1.00 95.84           O  
ATOM   4011  CG2 THR A 245       0.498 -17.556  -9.128  1.00 95.84           C  
ATOM   4012 HG21 THR A 245       0.068 -16.691  -9.634  1.00 95.84           H  
ATOM   4013 HG22 THR A 245      -0.320 -18.164  -8.741  1.00 95.84           H  
ATOM   4014 HG23 THR A 245       1.073 -18.141  -9.845  1.00 95.84           H  
ATOM   4015  OG1 THR A 245       1.876 -18.278  -7.362  1.00 95.84           O  
ATOM   4016  HG1 THR A 245       1.130 -18.709  -6.939  1.00 95.84           H  
ATOM   4017  N   LEU A 246       2.394 -14.823 -10.422  1.00 94.36           N  
ATOM   4018  H   LEU A 246       2.876 -15.569 -10.904  1.00 94.36           H  
ATOM   4019  CA  LEU A 246       1.823 -13.742 -11.226  1.00 94.36           C  
ATOM   4020  HA  LEU A 246       1.897 -12.809 -10.667  1.00 94.36           H  
ATOM   4021  C   LEU A 246       0.343 -14.044 -11.484  1.00 94.36           C  
ATOM   4022  CB  LEU A 246       2.615 -13.597 -12.540  1.00 94.36           C  
ATOM   4023  HB2 LEU A 246       2.594 -14.556 -13.057  1.00 94.36           H  
ATOM   4024  HB3 LEU A 246       3.652 -13.364 -12.301  1.00 94.36           H  
ATOM   4025  O   LEU A 246       0.014 -15.057 -12.095  1.00 94.36           O  
ATOM   4026  CG  LEU A 246       2.065 -12.524 -13.503  1.00 94.36           C  
ATOM   4027  HG  LEU A 246       1.023 -12.733 -13.742  1.00 94.36           H  
ATOM   4028  CD1 LEU A 246       2.164 -11.111 -12.923  1.00 94.36           C  
ATOM   4029 HD11 LEU A 246       1.831 -10.390 -13.669  1.00 94.36           H  
ATOM   4030 HD12 LEU A 246       3.193 -10.897 -12.631  1.00 94.36           H  
ATOM   4031 HD13 LEU A 246       1.514 -11.024 -12.053  1.00 94.36           H  
ATOM   4032  CD2 LEU A 246       2.870 -12.553 -14.803  1.00 94.36           C  
ATOM   4033 HD21 LEU A 246       3.928 -12.391 -14.598  1.00 94.36           H  
ATOM   4034 HD22 LEU A 246       2.497 -11.790 -15.487  1.00 94.36           H  
ATOM   4035 HD23 LEU A 246       2.741 -13.525 -15.277  1.00 94.36           H  
ATOM   4036  N   ILE A 247      -0.540 -13.155 -11.037  1.00 91.98           N  
ATOM   4037  H   ILE A 247      -0.200 -12.325 -10.574  1.00 91.98           H  
ATOM   4038  CA  ILE A 247      -1.974 -13.247 -11.298  1.00 91.98           C  
ATOM   4039  HA  ILE A 247      -2.236 -14.286 -11.500  1.00 91.98           H  
ATOM   4040  C   ILE A 247      -2.282 -12.432 -12.549  1.00 91.98           C  
ATOM   4041  CB  ILE A 247      -2.801 -12.790 -10.079  1.00 91.98           C  
ATOM   4042  HB  ILE A 247      -2.596 -11.732  -9.911  1.00 91.98           H  
ATOM   4043  O   ILE A 247      -2.172 -11.202 -12.555  1.00 91.98           O  
ATOM   4044  CG1 ILE A 247      -2.425 -13.527  -8.773  1.00 91.98           C  
ATOM   4045 HG12 ILE A 247      -3.031 -13.126  -7.961  1.00 91.98           H  
ATOM   4046 HG13 ILE A 247      -1.384 -13.313  -8.527  1.00 91.98           H  
ATOM   4047  CG2 ILE A 247      -4.307 -12.938 -10.369  1.00 91.98           C  
ATOM   4048 HG21 ILE A 247      -4.612 -12.249 -11.156  1.00 91.98           H  
ATOM   4049 HG22 ILE A 247      -4.888 -12.715  -9.474  1.00 91.98           H  
ATOM   4050 HG23 ILE A 247      -4.534 -13.954 -10.694  1.00 91.98           H  
ATOM   4051  CD1 ILE A 247      -2.615 -15.050  -8.802  1.00 91.98           C  
ATOM   4052 HD11 ILE A 247      -2.006 -15.497  -9.588  1.00 91.98           H  
ATOM   4053 HD12 ILE A 247      -2.310 -15.474  -7.845  1.00 91.98           H  
ATOM   4054 HD13 ILE A 247      -3.664 -15.297  -8.969  1.00 91.98           H  
ATOM   4055  N   HIS A 248      -2.691 -13.121 -13.609  1.00 82.74           N  
ATOM   4056  H   HIS A 248      -2.753 -14.127 -13.547  1.00 82.74           H  
ATOM   4057  CA  HIS A 248      -3.197 -12.483 -14.815  1.00 82.74           C  
ATOM   4058  HA  HIS A 248      -2.563 -11.631 -15.063  1.00 82.74           H  
ATOM   4059  C   HIS A 248      -4.606 -11.952 -14.540  1.00 82.74           C  
ATOM   4060  CB  HIS A 248      -3.124 -13.468 -15.988  1.00 82.74           C  
ATOM   4061  HB2 HIS A 248      -3.596 -14.411 -15.713  1.00 82.74           H  
ATOM   4062  HB3 HIS A 248      -3.676 -13.055 -16.832  1.00 82.74           H  
ATOM   4063  O   HIS A 248      -5.592 -12.678 -14.605  1.00 82.74           O  
ATOM   4064  CG  HIS A 248      -1.701 -13.716 -16.422  1.00 82.74           C  
ATOM   4065  CD2 HIS A 248      -0.860 -14.708 -15.988  1.00 82.74           C  
ATOM   4066  HD2 HIS A 248      -1.104 -15.480 -15.274  1.00 82.74           H  
ATOM   4067  ND1 HIS A 248      -0.990 -12.943 -17.310  1.00 82.74           N  
ATOM   4068  HD1 HIS A 248      -1.371 -12.188 -17.862  1.00 82.74           H  
ATOM   4069  CE1 HIS A 248       0.246 -13.458 -17.415  1.00 82.74           C  
ATOM   4070  HE1 HIS A 248       1.022 -13.084 -18.066  1.00 82.74           H  
ATOM   4071  NE2 HIS A 248       0.378 -14.526 -16.618  1.00 82.74           N  
ATOM   4072  N   GLN A 249      -4.697 -10.674 -14.175  1.00 67.61           N  
ATOM   4073  H   GLN A 249      -3.848 -10.138 -14.067  1.00 67.61           H  
ATOM   4074  CA  GLN A 249      -5.980  -9.983 -14.116  1.00 67.61           C  
ATOM   4075  HA  GLN A 249      -6.726 -10.635 -13.661  1.00 67.61           H  
ATOM   4076  C   GLN A 249      -6.414  -9.677 -15.547  1.00 67.61           C  
ATOM   4077  CB  GLN A 249      -5.870  -8.703 -13.275  1.00 67.61           C  
ATOM   4078  HB2 GLN A 249      -5.111  -8.049 -13.703  1.00 67.61           H  
ATOM   4079  HB3 GLN A 249      -6.829  -8.184 -13.308  1.00 67.61           H  
ATOM   4080  O   GLN A 249      -5.671  -9.022 -16.284  1.00 67.61           O  
ATOM   4081  CG  GLN A 249      -5.519  -9.002 -11.811  1.00 67.61           C  
ATOM   4082  HG2 GLN A 249      -4.522  -9.437 -11.746  1.00 67.61           H  
ATOM   4083  HG3 GLN A 249      -6.235  -9.723 -11.416  1.00 67.61           H  
ATOM   4084  CD  GLN A 249      -5.549  -7.740 -10.958  1.00 67.61           C  
ATOM   4085  NE2 GLN A 249      -6.246  -7.745  -9.845  1.00 67.61           N  
ATOM   4086 HE21 GLN A 249      -6.318  -6.853  -9.378  1.00 67.61           H  
ATOM   4087 HE22 GLN A 249      -6.833  -8.536  -9.619  1.00 67.61           H  
ATOM   4088  OE1 GLN A 249      -4.956  -6.720 -11.261  1.00 67.61           O  
ATOM   4089  N   SER A 250      -7.596 -10.140 -15.951  1.00 58.15           N  
ATOM   4090  H   SER A 250      -8.166 -10.712 -15.344  1.00 58.15           H  
ATOM   4091  CA  SER A 250      -8.164  -9.684 -17.217  1.00 58.15           C  
ATOM   4092  HA  SER A 250      -7.452  -9.907 -18.012  1.00 58.15           H  
ATOM   4093  C   SER A 250      -8.390  -8.174 -17.170  1.00 58.15           C  
ATOM   4094  CB  SER A 250      -9.469 -10.400 -17.553  1.00 58.15           C  
ATOM   4095  HB2 SER A 250      -9.738 -10.206 -18.591  1.00 58.15           H  
ATOM   4096  HB3 SER A 250      -9.346 -11.474 -17.416  1.00 58.15           H  
ATOM   4097  O   SER A 250      -8.549  -7.564 -16.106  1.00 58.15           O  
ATOM   4098  OG  SER A 250     -10.479  -9.905 -16.710  1.00 58.15           O  
ATOM   4099  HG  SER A 250     -10.775 -10.679 -16.226  1.00 58.15           H  
ATOM   4100  N   ILE A 251      -8.465  -7.567 -18.351  1.00 53.38           N  
ATOM   4101  H   ILE A 251      -8.342  -8.132 -19.179  1.00 53.38           H  
ATOM   4102  CA  ILE A 251      -8.807  -6.148 -18.507  1.00 53.38           C  
ATOM   4103  HA  ILE A 251      -8.088  -5.551 -17.947  1.00 53.38           H  
ATOM   4104  C   ILE A 251     -10.199  -5.856 -17.910  1.00 53.38           C  
ATOM   4105  CB  ILE A 251      -8.713  -5.772 -20.006  1.00 53.38           C  
ATOM   4106  HB  ILE A 251      -9.409  -6.404 -20.558  1.00 53.38           H  
ATOM   4107  O   ILE A 251     -10.463  -4.733 -17.486  1.00 53.38           O  
ATOM   4108  CG1 ILE A 251      -7.282  -6.028 -20.544  1.00 53.38           C  
ATOM   4109 HG12 ILE A 251      -6.965  -7.041 -20.294  1.00 53.38           H  
ATOM   4110 HG13 ILE A 251      -6.586  -5.337 -20.068  1.00 53.38           H  
ATOM   4111  CG2 ILE A 251      -9.110  -4.302 -20.243  1.00 53.38           C  
ATOM   4112 HG21 ILE A 251      -9.032  -4.047 -21.300  1.00 53.38           H  
ATOM   4113 HG22 ILE A 251     -10.149  -4.137 -19.955  1.00 53.38           H  
ATOM   4114 HG23 ILE A 251      -8.470  -3.642 -19.658  1.00 53.38           H  
ATOM   4115  CD1 ILE A 251      -7.148  -5.906 -22.067  1.00 53.38           C  
ATOM   4116 HD11 ILE A 251      -7.261  -4.868 -22.382  1.00 53.38           H  
ATOM   4117 HD12 ILE A 251      -6.159  -6.250 -22.368  1.00 53.38           H  
ATOM   4118 HD13 ILE A 251      -7.900  -6.523 -22.558  1.00 53.38           H  
ATOM   4119  N   THR A 252     -11.076  -6.864 -17.839  1.00 62.63           N  
ATOM   4120  H   THR A 252     -10.776  -7.789 -18.110  1.00 62.63           H  
ATOM   4121  CA  THR A 252     -12.436  -6.753 -17.294  1.00 62.63           C  
ATOM   4122  HA  THR A 252     -12.795  -5.737 -17.456  1.00 62.63           H  
ATOM   4123  C   THR A 252     -12.510  -6.996 -15.782  1.00 62.63           C  
ATOM   4124  CB  THR A 252     -13.397  -7.702 -18.031  1.00 62.63           C  
ATOM   4125  HB  THR A 252     -14.409  -7.540 -17.660  1.00 62.63           H  
ATOM   4126  O   THR A 252     -13.570  -6.808 -15.192  1.00 62.63           O  
ATOM   4127  CG2 THR A 252     -13.395  -7.485 -19.546  1.00 62.63           C  
ATOM   4128 HG21 THR A 252     -12.431  -7.759 -19.975  1.00 62.63           H  
ATOM   4129 HG22 THR A 252     -14.173  -8.098 -20.000  1.00 62.63           H  
ATOM   4130 HG23 THR A 252     -13.603  -6.437 -19.764  1.00 62.63           H  
ATOM   4131  OG1 THR A 252     -13.037  -9.040 -17.799  1.00 62.63           O  
ATOM   4132  HG1 THR A 252     -13.060  -9.522 -18.629  1.00 62.63           H  
ATOM   4133  N   GLY A 253     -11.410  -7.398 -15.132  1.00 53.50           N  
ATOM   4134  H   GLY A 253     -10.565  -7.540 -15.667  1.00 53.50           H  
ATOM   4135  CA  GLY A 253     -11.383  -7.763 -13.711  1.00 53.50           C  
ATOM   4136  HA2 GLY A 253     -10.348  -7.750 -13.370  1.00 53.50           H  
ATOM   4137  HA3 GLY A 253     -11.944  -7.022 -13.141  1.00 53.50           H  
ATOM   4138  C   GLY A 253     -11.967  -9.147 -13.394  1.00 53.50           C  
ATOM   4139  O   GLY A 253     -11.964  -9.552 -12.233  1.00 53.50           O  
ATOM   4140  N   LEU A 254     -12.432  -9.892 -14.401  1.00 48.62           N  
ATOM   4141  H   LEU A 254     -12.391  -9.504 -15.333  1.00 48.62           H  
ATOM   4142  CA  LEU A 254     -12.876 -11.281 -14.268  1.00 48.62           C  
ATOM   4143  HA  LEU A 254     -13.271 -11.435 -13.264  1.00 48.62           H  
ATOM   4144  C   LEU A 254     -11.681 -12.228 -14.436  1.00 48.62           C  
ATOM   4145  CB  LEU A 254     -14.000 -11.549 -15.286  1.00 48.62           C  
ATOM   4146  HB2 LEU A 254     -13.622 -11.324 -16.283  1.00 48.62           H  
ATOM   4147  HB3 LEU A 254     -14.256 -12.608 -15.265  1.00 48.62           H  
ATOM   4148  O   LEU A 254     -10.835 -12.008 -15.297  1.00 48.62           O  
ATOM   4149  CG  LEU A 254     -15.276 -10.718 -15.029  1.00 48.62           C  
ATOM   4150  HG  LEU A 254     -15.019  -9.664 -14.921  1.00 48.62           H  
ATOM   4151  CD1 LEU A 254     -16.236 -10.843 -16.211  1.00 48.62           C  
ATOM   4152 HD11 LEU A 254     -16.521 -11.885 -16.353  1.00 48.62           H  
ATOM   4153 HD12 LEU A 254     -17.127 -10.242 -16.030  1.00 48.62           H  
ATOM   4154 HD13 LEU A 254     -15.745 -10.479 -17.114  1.00 48.62           H  
ATOM   4155  CD2 LEU A 254     -16.008 -11.180 -13.765  1.00 48.62           C  
ATOM   4156 HD21 LEU A 254     -16.248 -12.241 -13.837  1.00 48.62           H  
ATOM   4157 HD22 LEU A 254     -16.931 -10.611 -13.649  1.00 48.62           H  
ATOM   4158 HD23 LEU A 254     -15.389 -11.002 -12.886  1.00 48.62           H  
ATOM   4159  N   TYR A 255     -11.572 -13.260 -13.604  1.00 44.87           N  
ATOM   4160  H   TYR A 255     -12.316 -13.428 -12.942  1.00 44.87           H  
ATOM   4161  CA  TYR A 255     -10.543 -14.293 -13.759  1.00 44.87           C  
ATOM   4162  HA  TYR A 255      -9.557 -13.831 -13.714  1.00 44.87           H  
ATOM   4163  C   TYR A 255     -10.725 -14.951 -15.138  1.00 44.87           C  
ATOM   4164  CB  TYR A 255     -10.682 -15.312 -12.607  1.00 44.87           C  
ATOM   4165  HB2 TYR A 255     -11.358 -14.915 -11.850  1.00 44.87           H  
ATOM   4166  HB3 TYR A 255     -11.152 -16.223 -12.977  1.00 44.87           H  
ATOM   4167  O   TYR A 255     -11.773 -15.542 -15.388  1.00 44.87           O  
ATOM   4168  CG  TYR A 255      -9.393 -15.686 -11.900  1.00 44.87           C  
ATOM   4169  CD1 TYR A 255      -8.685 -16.841 -12.283  1.00 44.87           C  
ATOM   4170  HD1 TYR A 255      -9.023 -17.432 -13.121  1.00 44.87           H  
ATOM   4171  CD2 TYR A 255      -8.935 -14.908 -10.817  1.00 44.87           C  
ATOM   4172  HD2 TYR A 255      -9.485 -14.025 -10.527  1.00 44.87           H  
ATOM   4173  CE1 TYR A 255      -7.531 -17.227 -11.573  1.00 44.87           C  
ATOM   4174  HE1 TYR A 255      -6.986 -18.113 -11.864  1.00 44.87           H  
ATOM   4175  CE2 TYR A 255      -7.780 -15.291 -10.105  1.00 44.87           C  
ATOM   4176  HE2 TYR A 255      -7.434 -14.700  -9.270  1.00 44.87           H  
ATOM   4177  OH  TYR A 255      -5.975 -16.848  -9.791  1.00 44.87           O  
ATOM   4178  HH  TYR A 255      -5.788 -16.289  -9.033  1.00 44.87           H  
ATOM   4179  CZ  TYR A 255      -7.080 -16.459 -10.481  1.00 44.87           C  
ATOM   4180  N   GLU A 256      -9.753 -14.820 -16.040  1.00 41.18           N  
ATOM   4181  H   GLU A 256      -8.904 -14.330 -15.795  1.00 41.18           H  
ATOM   4182  CA  GLU A 256      -9.722 -15.635 -17.257  1.00 41.18           C  
ATOM   4183  HA  GLU A 256     -10.735 -15.922 -17.540  1.00 41.18           H  
ATOM   4184  C   GLU A 256      -8.968 -16.924 -16.911  1.00 41.18           C  
ATOM   4185  CB  GLU A 256      -9.132 -14.859 -18.450  1.00 41.18           C  
ATOM   4186  HB2 GLU A 256      -8.844 -15.574 -19.221  1.00 41.18           H  
ATOM   4187  HB3 GLU A 256      -8.246 -14.309 -18.131  1.00 41.18           H  
ATOM   4188  O   GLU A 256      -7.807 -16.876 -16.501  1.00 41.18           O  
ATOM   4189  CG  GLU A 256     -10.171 -13.889 -19.050  1.00 41.18           C  
ATOM   4190  HG2 GLU A 256     -11.032 -14.469 -19.383  1.00 41.18           H  
ATOM   4191  HG3 GLU A 256     -10.517 -13.218 -18.264  1.00 41.18           H  
ATOM   4192  CD  GLU A 256      -9.656 -13.051 -20.237  1.00 41.18           C  
ATOM   4193  OE1 GLU A 256     -10.315 -12.028 -20.543  1.00 41.18           O  
ATOM   4194  OE2 GLU A 256      -8.592 -13.378 -20.808  1.00 41.18           O  
ATOM   4195  N   THR A 257      -9.685 -18.048 -16.966  1.00 39.58           N  
ATOM   4196  H   THR A 257     -10.637 -17.990 -17.298  1.00 39.58           H  
ATOM   4197  CA  THR A 257      -9.151 -19.413 -16.823  1.00 39.58           C  
ATOM   4198  HA  THR A 257      -8.404 -19.443 -16.029  1.00 39.58           H  
ATOM   4199  C   THR A 257      -8.458 -19.871 -18.090  1.00 39.58           C  
ATOM   4200  CB  THR A 257     -10.260 -20.422 -16.530  1.00 39.58           C  
ATOM   4201  HB  THR A 257      -9.850 -21.431 -16.585  1.00 39.58           H  
ATOM   4202  O   THR A 257      -9.060 -19.642 -19.165  1.00 39.58           O  
ATOM   4203  CG2 THR A 257     -10.885 -20.224 -15.151  1.00 39.58           C  
ATOM   4204 HG21 THR A 257     -11.649 -20.984 -14.989  1.00 39.58           H  
ATOM   4205 HG22 THR A 257     -10.113 -20.317 -14.387  1.00 39.58           H  
ATOM   4206 HG23 THR A 257     -11.341 -19.236 -15.089  1.00 39.58           H  
ATOM   4207  OG1 THR A 257     -11.248 -20.266 -17.521  1.00 39.58           O  
ATOM   4208  HG1 THR A 257     -10.736 -20.106 -18.316  1.00 39.58           H  
ATOM   4209  OXT THR A 257      -7.415 -20.537 -17.937  1.00 39.58           O  
TER    4210      THR A 257                                                       
END   
