# Supplementary material for: Computational design of novel Cas9 PAM-interacting domains using evolution-based modelling and structural quality assessment
Source: PLoS Comput Biol. 2023 Nov 17;19(11):e1011621. doi: 10.1371/journal.pcbi.1011621 (PMC10729993; doi:10.1371/journal.pcbi.1011621)
Supplement: S1 File — This file contains the experimentally tested sequences in a zip format. It includes Fasta files, AlphaFold Prediction with PDB file, pLDDT, and more. (ZIP) [file pcbi.1011621.s001.zip › pdb/dgfx_38_relaxed_rank_1_model_3.pdb]

ATOM      1  N   THR A   1       4.305  16.900 -16.181  1.00 40.93           N  
ATOM      2  H   THR A   1       3.937  15.966 -16.072  1.00 40.93           H  
ATOM      3  H2  THR A   1       4.025  17.466 -15.392  1.00 40.93           H  
ATOM      4  H3  THR A   1       3.931  17.335 -17.012  1.00 40.93           H  
ATOM      5  CA  THR A   1       5.783  16.903 -16.222  1.00 40.93           C  
ATOM      6  HA  THR A   1       6.147  16.383 -17.107  1.00 40.93           H  
ATOM      7  C   THR A   1       6.304  16.181 -14.987  1.00 40.93           C  
ATOM      8  CB  THR A   1       6.283  18.354 -16.264  1.00 40.93           C  
ATOM      9  HB  THR A   1       7.329  18.407 -15.963  1.00 40.93           H  
ATOM     10  O   THR A   1       6.296  16.741 -13.905  1.00 40.93           O  
ATOM     11  CG2 THR A   1       6.111  18.950 -17.660  1.00 40.93           C  
ATOM     12 HG21 THR A   1       6.668  18.360 -18.388  1.00 40.93           H  
ATOM     13 HG22 THR A   1       5.060  18.990 -17.947  1.00 40.93           H  
ATOM     14 HG23 THR A   1       6.512  19.963 -17.669  1.00 40.93           H  
ATOM     15  OG1 THR A   1       5.477  19.129 -15.413  1.00 40.93           O  
ATOM     16  HG1 THR A   1       5.951  19.935 -15.197  1.00 40.93           H  
ATOM     17  N   GLY A   2       6.637  14.891 -15.091  1.00 59.46           N  
ATOM     18  H   GLY A   2       6.707  14.459 -16.001  1.00 59.46           H  
ATOM     19  CA  GLY A   2       7.273  14.158 -13.984  1.00 59.46           C  
ATOM     20  HA2 GLY A   2       6.945  14.546 -13.020  1.00 59.46           H  
ATOM     21  HA3 GLY A   2       7.013  13.101 -14.036  1.00 59.46           H  
ATOM     22  C   GLY A   2       8.790  14.285 -14.095  1.00 59.46           C  
ATOM     23  O   GLY A   2       9.304  14.173 -15.206  1.00 59.46           O  
ATOM     24  N   GLY A   3       9.492  14.538 -12.987  1.00 76.80           N  
ATOM     25  H   GLY A   3       9.010  14.662 -12.108  1.00 76.80           H  
ATOM     26  CA  GLY A   3      10.958  14.577 -12.978  1.00 76.80           C  
ATOM     27  HA2 GLY A   3      11.300  15.382 -13.629  1.00 76.80           H  
ATOM     28  HA3 GLY A   3      11.323  14.782 -11.971  1.00 76.80           H  
ATOM     29  C   GLY A   3      11.570  13.256 -13.458  1.00 76.80           C  
ATOM     30  O   GLY A   3      10.947  12.196 -13.366  1.00 76.80           O  
ATOM     31  N   PHE A   4      12.795  13.303 -13.982  1.00 83.94           N  
ATOM     32  H   PHE A   4      13.251  14.202 -14.057  1.00 83.94           H  
ATOM     33  CA  PHE A   4      13.547  12.098 -14.364  1.00 83.94           C  
ATOM     34  HA  PHE A   4      12.863  11.385 -14.823  1.00 83.94           H  
ATOM     35  C   PHE A   4      14.171  11.389 -13.156  1.00 83.94           C  
ATOM     36  CB  PHE A   4      14.629  12.481 -15.384  1.00 83.94           C  
ATOM     37  HB2 PHE A   4      15.225  11.596 -15.607  1.00 83.94           H  
ATOM     38  HB3 PHE A   4      15.295  13.218 -14.934  1.00 83.94           H  
ATOM     39  O   PHE A   4      14.478  10.194 -13.209  1.00 83.94           O  
ATOM     40  CG  PHE A   4      14.087  13.016 -16.695  1.00 83.94           C  
ATOM     41  CD1 PHE A   4      13.171  12.245 -17.426  1.00 83.94           C  
ATOM     42  HD1 PHE A   4      12.878  11.283 -17.033  1.00 83.94           H  
ATOM     43  CD2 PHE A   4      14.489  14.268 -17.192  1.00 83.94           C  
ATOM     44  HD2 PHE A   4      15.197  14.871 -16.642  1.00 83.94           H  
ATOM     45  CE1 PHE A   4      12.642  12.714 -18.641  1.00 83.94           C  
ATOM     46  HE1 PHE A   4      11.932  12.119 -19.196  1.00 83.94           H  
ATOM     47  CE2 PHE A   4      13.969  14.740 -18.411  1.00 83.94           C  
ATOM     48  HE2 PHE A   4      14.279  15.702 -18.791  1.00 83.94           H  
ATOM     49  CZ  PHE A   4      13.044  13.966 -19.135  1.00 83.94           C  
ATOM     50  HZ  PHE A   4      12.647  14.335 -20.069  1.00 83.94           H  
ATOM     51  N   SER A   5      14.327  12.122 -12.059  1.00 85.10           N  
ATOM     52  H   SER A   5      14.043  13.091 -12.094  1.00 85.10           H  
ATOM     53  CA  SER A   5      14.934  11.701 -10.805  1.00 85.10           C  
ATOM     54  HA  SER A   5      14.894  10.615 -10.719  1.00 85.10           H  
ATOM     55  C   SER A   5      14.178  12.289  -9.624  1.00 85.10           C  
ATOM     56  CB  SER A   5      16.403  12.135 -10.765  1.00 85.10           C  
ATOM     57  HB2 SER A   5      16.818  11.980  -9.769  1.00 85.10           H  
ATOM     58  HB3 SER A   5      16.944  11.506 -11.472  1.00 85.10           H  
ATOM     59  O   SER A   5      13.390  13.221  -9.766  1.00 85.10           O  
ATOM     60  OG  SER A   5      16.597  13.478 -11.165  1.00 85.10           O  
ATOM     61  HG  SER A   5      16.118  14.096 -10.607  1.00 85.10           H  
ATOM     62  N   LYS A   6      14.420  11.750  -8.433  1.00 82.99           N  
ATOM     63  H   LYS A   6      15.078  10.986  -8.378  1.00 82.99           H  
ATOM     64  CA  LYS A   6      14.026  12.438  -7.206  1.00 82.99           C  
ATOM     65  HA  LYS A   6      12.975  12.723  -7.261  1.00 82.99           H  
ATOM     66  C   LYS A   6      14.870  13.703  -7.062  1.00 82.99           C  
ATOM     67  CB  LYS A   6      14.251  11.526  -6.011  1.00 82.99           C  
ATOM     68  HB2 LYS A   6      14.079  12.097  -5.098  1.00 82.99           H  
ATOM     69  HB3 LYS A   6      15.295  11.216  -6.031  1.00 82.99           H  
ATOM     70  O   LYS A   6      16.089  13.615  -6.970  1.00 82.99           O  
ATOM     71  CG  LYS A   6      13.351  10.285  -6.004  1.00 82.99           C  
ATOM     72  HG2 LYS A   6      13.483   9.708  -6.919  1.00 82.99           H  
ATOM     73  HG3 LYS A   6      12.305  10.566  -5.881  1.00 82.99           H  
ATOM     74  CD  LYS A   6      13.834   9.473  -4.812  1.00 82.99           C  
ATOM     75  HD2 LYS A   6      14.907   9.334  -4.949  1.00 82.99           H  
ATOM     76  HD3 LYS A   6      13.684  10.041  -3.894  1.00 82.99           H  
ATOM     77  CE  LYS A   6      13.211   8.096  -4.660  1.00 82.99           C  
ATOM     78  HE2 LYS A   6      12.205   8.194  -4.252  1.00 82.99           H  
ATOM     79  HE3 LYS A   6      13.171   7.612  -5.636  1.00 82.99           H  
ATOM     80  NZ  LYS A   6      14.107   7.347  -3.753  1.00 82.99           N  
ATOM     81  HZ1 LYS A   6      14.990   7.219  -4.227  1.00 82.99           H  
ATOM     82  HZ2 LYS A   6      13.736   6.452  -3.469  1.00 82.99           H  
ATOM     83  HZ3 LYS A   6      14.368   7.923  -2.965  1.00 82.99           H  
ATOM     84  N   GLU A   7      14.209  14.853  -7.007  1.00 83.49           N  
ATOM     85  H   GLU A   7      13.220  14.836  -7.208  1.00 83.49           H  
ATOM     86  CA  GLU A   7      14.855  16.176  -7.000  1.00 83.49           C  
ATOM     87  HA  GLU A   7      15.595  16.215  -7.798  1.00 83.49           H  
ATOM     88  C   GLU A   7      15.617  16.500  -5.701  1.00 83.49           C  
ATOM     89  CB  GLU A   7      13.790  17.250  -7.285  1.00 83.49           C  
ATOM     90  HB2 GLU A   7      13.020  17.194  -6.515  1.00 83.49           H  
ATOM     91  HB3 GLU A   7      14.247  18.237  -7.223  1.00 83.49           H  
ATOM     92  O   GLU A   7      16.307  17.513  -5.613  1.00 83.49           O  
ATOM     93  CG  GLU A   7      13.117  17.103  -8.664  1.00 83.49           C  
ATOM     94  HG2 GLU A   7      12.387  17.905  -8.774  1.00 83.49           H  
ATOM     95  HG3 GLU A   7      12.568  16.162  -8.690  1.00 83.49           H  
ATOM     96  CD  GLU A   7      14.109  17.165  -9.838  1.00 83.49           C  
ATOM     97  OE1 GLU A   7      13.840  16.484 -10.856  1.00 83.49           O  
ATOM     98  OE2 GLU A   7      15.137  17.862  -9.698  1.00 83.49           O  
ATOM     99  N   SER A   8      15.533  15.639  -4.682  1.00 86.43           N  
ATOM    100  H   SER A   8      14.968  14.809  -4.794  1.00 86.43           H  
ATOM    101  CA  SER A   8      16.356  15.760  -3.480  1.00 86.43           C  
ATOM    102  HA  SER A   8      16.174  16.737  -3.032  1.00 86.43           H  
ATOM    103  C   SER A   8      17.840  15.655  -3.837  1.00 86.43           C  
ATOM    104  CB  SER A   8      15.989  14.684  -2.455  1.00 86.43           C  
ATOM    105  HB2 SER A   8      16.192  13.698  -2.872  1.00 86.43           H  
ATOM    106  HB3 SER A   8      16.594  14.816  -1.558  1.00 86.43           H  
ATOM    107  O   SER A   8      18.305  14.627  -4.336  1.00 86.43           O  
ATOM    108  OG  SER A   8      14.616  14.773  -2.117  1.00 86.43           O  
ATOM    109  HG  SER A   8      14.445  15.645  -1.753  1.00 86.43           H  
ATOM    110  N   ILE A   9      18.585  16.723  -3.551  1.00 84.81           N  
ATOM    111  H   ILE A   9      18.125  17.548  -3.194  1.00 84.81           H  
ATOM    112  CA  ILE A   9      20.037  16.766  -3.720  1.00 84.81           C  
ATOM    113  HA  ILE A   9      20.302  16.184  -4.603  1.00 84.81           H  
ATOM    114  C   ILE A   9      20.674  16.109  -2.501  1.00 84.81           C  
ATOM    115  CB  ILE A   9      20.544  18.208  -3.936  1.00 84.81           C  
ATOM    116  HB  ILE A   9      20.265  18.808  -3.070  1.00 84.81           H  
ATOM    117  O   ILE A   9      20.508  16.576  -1.374  1.00 84.81           O  
ATOM    118  CG1 ILE A   9      19.894  18.826  -5.197  1.00 84.81           C  
ATOM    119 HG12 ILE A   9      18.812  18.708  -5.150  1.00 84.81           H  
ATOM    120 HG13 ILE A   9      20.246  18.299  -6.084  1.00 84.81           H  
ATOM    121  CG2 ILE A   9      22.083  18.209  -4.061  1.00 84.81           C  
ATOM    122 HG21 ILE A   9      22.391  17.562  -4.883  1.00 84.81           H  
ATOM    123 HG22 ILE A   9      22.458  19.219  -4.220  1.00 84.81           H  
ATOM    124 HG23 ILE A   9      22.536  17.840  -3.141  1.00 84.81           H  
ATOM    125  CD1 ILE A   9      20.163  20.327  -5.362  1.00 84.81           C  
ATOM    126 HD11 ILE A   9      19.594  20.700  -6.213  1.00 84.81           H  
ATOM    127 HD12 ILE A   9      19.847  20.860  -4.466  1.00 84.81           H  
ATOM    128 HD13 ILE A   9      21.222  20.512  -5.543  1.00 84.81           H  
ATOM    129  N   LEU A  10      21.415  15.034  -2.737  1.00 87.80           N  
ATOM    130  H   LEU A  10      21.532  14.734  -3.695  1.00 87.80           H  
ATOM    131  CA  LEU A  10      22.190  14.352  -1.715  1.00 87.80           C  
ATOM    132  HA  LEU A  10      21.796  14.633  -0.738  1.00 87.80           H  
ATOM    133  C   LEU A  10      23.656  14.802  -1.766  1.00 87.80           C  
ATOM    134  CB  LEU A  10      22.040  12.834  -1.878  1.00 87.80           C  
ATOM    135  HB2 LEU A  10      22.699  12.337  -1.165  1.00 87.80           H  
ATOM    136  HB3 LEU A  10      22.376  12.577  -2.882  1.00 87.80           H  
ATOM    137  O   LEU A  10      24.171  15.119  -2.847  1.00 87.80           O  
ATOM    138  CG  LEU A  10      20.610  12.294  -1.696  1.00 87.80           C  
ATOM    139  HG  LEU A  10      19.992  12.631  -2.528  1.00 87.80           H  
ATOM    140  CD1 LEU A  10      20.652  10.765  -1.698  1.00 87.80           C  
ATOM    141 HD11 LEU A  10      19.639  10.366  -1.655  1.00 87.80           H  
ATOM    142 HD12 LEU A  10      21.214  10.405  -0.836  1.00 87.80           H  
ATOM    143 HD13 LEU A  10      21.133  10.405  -2.607  1.00 87.80           H  
ATOM    144  CD2 LEU A  10      19.955  12.735  -0.384  1.00 87.80           C  
ATOM    145 HD21 LEU A  10      19.763  13.808  -0.408  1.00 87.80           H  
ATOM    146 HD22 LEU A  10      18.998  12.227  -0.263  1.00 87.80           H  
ATOM    147 HD23 LEU A  10      20.601  12.497   0.461  1.00 87.80           H  
ATOM    148  N   PRO A  11      24.344  14.832  -0.611  1.00 88.42           N  
ATOM    149  CA  PRO A  11      25.756  15.180  -0.554  1.00 88.42           C  
ATOM    150  HA  PRO A  11      25.907  16.168  -0.989  1.00 88.42           H  
ATOM    151  C   PRO A  11      26.616  14.170  -1.325  1.00 88.42           C  
ATOM    152  CB  PRO A  11      26.103  15.221   0.938  1.00 88.42           C  
ATOM    153  HB2 PRO A  11      27.136  14.936   1.135  1.00 88.42           H  
ATOM    154  HB3 PRO A  11      25.904  16.219   1.330  1.00 88.42           H  
ATOM    155  O   PRO A  11      26.189  13.055  -1.633  1.00 88.42           O  
ATOM    156  CG  PRO A  11      25.118  14.229   1.554  1.00 88.42           C  
ATOM    157  HG2 PRO A  11      25.488  13.213   1.418  1.00 88.42           H  
ATOM    158  HG3 PRO A  11      24.936  14.437   2.608  1.00 88.42           H  
ATOM    159  CD  PRO A  11      23.865  14.436   0.709  1.00 88.42           C  
ATOM    160  HD2 PRO A  11      23.264  15.241   1.132  1.00 88.42           H  
ATOM    161  HD3 PRO A  11      23.287  13.512   0.677  1.00 88.42           H  
ATOM    162  N   LYS A  12      27.857  14.570  -1.621  1.00 88.14           N  
ATOM    163  H   LYS A  12      28.138  15.496  -1.330  1.00 88.14           H  
ATOM    164  CA  LYS A  12      28.851  13.706  -2.266  1.00 88.14           C  
ATOM    165  HA  LYS A  12      28.476  13.433  -3.253  1.00 88.14           H  
ATOM    166  C   LYS A  12      29.033  12.394  -1.501  1.00 88.14           C  
ATOM    167  CB  LYS A  12      30.175  14.461  -2.458  1.00 88.14           C  
ATOM    168  HB2 LYS A  12      30.812  13.857  -3.104  1.00 88.14           H  
ATOM    169  HB3 LYS A  12      29.978  15.403  -2.970  1.00 88.14           H  
ATOM    170  O   LYS A  12      29.063  12.381  -0.271  1.00 88.14           O  
ATOM    171  CG  LYS A  12      30.930  14.748  -1.149  1.00 88.14           C  
ATOM    172  HG2 LYS A  12      31.162  13.810  -0.645  1.00 88.14           H  
ATOM    173  HG3 LYS A  12      30.307  15.358  -0.495  1.00 88.14           H  
ATOM    174  CD  LYS A  12      32.248  15.478  -1.415  1.00 88.14           C  
ATOM    175  HD2 LYS A  12      32.863  14.877  -2.085  1.00 88.14           H  
ATOM    176  HD3 LYS A  12      32.038  16.440  -1.883  1.00 88.14           H  
ATOM    177  CE  LYS A  12      32.981  15.699  -0.086  1.00 88.14           C  
ATOM    178  HE2 LYS A  12      33.146  14.730   0.384  1.00 88.14           H  
ATOM    179  HE3 LYS A  12      32.337  16.282   0.572  1.00 88.14           H  
ATOM    180  NZ  LYS A  12      34.275  16.399  -0.284  1.00 88.14           N  
ATOM    181  HZ1 LYS A  12      34.128  17.295  -0.727  1.00 88.14           H  
ATOM    182  HZ2 LYS A  12      34.735  16.550   0.602  1.00 88.14           H  
ATOM    183  HZ3 LYS A  12      34.886  15.848  -0.870  1.00 88.14           H  
ATOM    184  N   GLY A  13      29.202  11.301  -2.232  1.00 80.73           N  
ATOM    185  H   GLY A  13      29.147  11.367  -3.238  1.00 80.73           H  
ATOM    186  CA  GLY A  13      29.459   9.994  -1.642  1.00 80.73           C  
ATOM    187  HA2 GLY A  13      30.327  10.063  -0.987  1.00 80.73           H  
ATOM    188  HA3 GLY A  13      28.599   9.690  -1.045  1.00 80.73           H  
ATOM    189  C   GLY A  13      29.726   8.933  -2.697  1.00 80.73           C  
ATOM    190  O   GLY A  13      29.455   9.133  -3.878  1.00 80.73           O  
ATOM    191  N   ASN A  14      30.216   7.774  -2.260  1.00 78.23           N  
ATOM    192  H   ASN A  14      30.427   7.688  -1.276  1.00 78.23           H  
ATOM    193  CA  ASN A  14      30.562   6.645  -3.133  1.00 78.23           C  
ATOM    194  HA  ASN A  14      31.042   7.044  -4.027  1.00 78.23           H  
ATOM    195  C   ASN A  14      29.334   5.865  -3.645  1.00 78.23           C  
ATOM    196  CB  ASN A  14      31.582   5.747  -2.403  1.00 78.23           C  
ATOM    197  HB2 ASN A  14      31.192   5.466  -1.425  1.00 78.23           H  
ATOM    198  HB3 ASN A  14      31.742   4.834  -2.976  1.00 78.23           H  
ATOM    199  O   ASN A  14      29.440   4.690  -3.980  1.00 78.23           O  
ATOM    200  CG  ASN A  14      32.942   6.397  -2.244  1.00 78.23           C  
ATOM    201  ND2 ASN A  14      33.753   5.903  -1.338  1.00 78.23           N  
ATOM    202 HD21 ASN A  14      33.496   5.091  -0.796  1.00 78.23           H  
ATOM    203 HD22 ASN A  14      34.662   6.337  -1.266  1.00 78.23           H  
ATOM    204  OD1 ASN A  14      33.295   7.340  -2.928  1.00 78.23           O  
ATOM    205  N   SER A  15      28.158   6.492  -3.679  1.00 78.63           N  
ATOM    206  H   SER A  15      28.164   7.495  -3.559  1.00 78.63           H  
ATOM    207  CA  SER A  15      26.941   5.869  -4.188  1.00 78.63           C  
ATOM    208  HA  SER A  15      26.939   4.808  -3.935  1.00 78.63           H  
ATOM    209  C   SER A  15      26.884   6.011  -5.703  1.00 78.63           C  
ATOM    210  CB  SER A  15      25.714   6.505  -3.536  1.00 78.63           C  
ATOM    211  HB2 SER A  15      25.739   7.581  -3.708  1.00 78.63           H  
ATOM    212  HB3 SER A  15      25.740   6.325  -2.462  1.00 78.63           H  
ATOM    213  O   SER A  15      26.660   7.106  -6.217  1.00 78.63           O  
ATOM    214  OG  SER A  15      24.521   5.964  -4.075  1.00 78.63           O  
ATOM    215  HG  SER A  15      23.834   6.626  -3.961  1.00 78.63           H  
ATOM    216  N   ASP A  16      26.982   4.892  -6.416  1.00 75.11           N  
ATOM    217  H   ASP A  16      27.313   4.053  -5.962  1.00 75.11           H  
ATOM    218  CA  ASP A  16      26.788   4.849  -7.872  1.00 75.11           C  
ATOM    219  HA  ASP A  16      27.385   5.642  -8.323  1.00 75.11           H  
ATOM    220  C   ASP A  16      25.320   5.104  -8.287  1.00 75.11           C  
ATOM    221  CB  ASP A  16      27.306   3.511  -8.423  1.00 75.11           C  
ATOM    222  HB2 ASP A  16      27.185   3.506  -9.507  1.00 75.11           H  
ATOM    223  HB3 ASP A  16      26.691   2.709  -8.016  1.00 75.11           H  
ATOM    224  O   ASP A  16      24.992   5.113  -9.470  1.00 75.11           O  
ATOM    225  CG  ASP A  16      28.786   3.230  -8.109  1.00 75.11           C  
ATOM    226  OD1 ASP A  16      29.632   4.166  -8.145  1.00 75.11           O  
ATOM    227  OD2 ASP A  16      29.066   2.053  -7.805  1.00 75.11           O  
ATOM    228  N   LYS A  17      24.412   5.318  -7.320  1.00 76.01           N  
ATOM    229  H   LYS A  17      24.751   5.324  -6.368  1.00 76.01           H  
ATOM    230  CA  LYS A  17      23.008   5.682  -7.573  1.00 76.01           C  
ATOM    231  HA  LYS A  17      22.682   5.199  -8.494  1.00 76.01           H  
ATOM    232  C   LYS A  17      22.806   7.180  -7.804  1.00 76.01           C  
ATOM    233  CB  LYS A  17      22.104   5.222  -6.421  1.00 76.01           C  
ATOM    234  HB2 LYS A  17      22.374   5.759  -5.512  1.00 76.01           H  
ATOM    235  HB3 LYS A  17      21.075   5.486  -6.666  1.00 76.01           H  
ATOM    236  O   LYS A  17      21.773   7.550  -8.359  1.00 76.01           O  
ATOM    237  CG  LYS A  17      22.177   3.711  -6.173  1.00 76.01           C  
ATOM    238  HG2 LYS A  17      23.194   3.431  -5.898  1.00 76.01           H  
ATOM    239  HG3 LYS A  17      21.895   3.182  -7.083  1.00 76.01           H  
ATOM    240  CD  LYS A  17      21.232   3.317  -5.035  1.00 76.01           C  
ATOM    241  HD2 LYS A  17      21.524   3.853  -4.132  1.00 76.01           H  
ATOM    242  HD3 LYS A  17      20.211   3.589  -5.302  1.00 76.01           H  
ATOM    243  CE  LYS A  17      21.332   1.807  -4.802  1.00 76.01           C  
ATOM    244  HE2 LYS A  17      21.025   1.293  -5.713  1.00 76.01           H  
ATOM    245  HE3 LYS A  17      22.377   1.558  -4.619  1.00 76.01           H  
ATOM    246  NZ  LYS A  17      20.496   1.382  -3.654  1.00 76.01           N  
ATOM    247  HZ1 LYS A  17      19.526   1.604  -3.823  1.00 76.01           H  
ATOM    248  HZ2 LYS A  17      20.800   1.858  -2.817  1.00 76.01           H  
ATOM    249  HZ3 LYS A  17      20.589   0.387  -3.506  1.00 76.01           H  
ATOM    250  N   LEU A  18      23.753   8.014  -7.358  1.00 84.92           N  
ATOM    251  H   LEU A  18      24.624   7.625  -7.026  1.00 84.92           H  
ATOM    252  CA  LEU A  18      23.642   9.463  -7.484  1.00 84.92           C  
ATOM    253  HA  LEU A  18      22.672   9.767  -7.091  1.00 84.92           H  
ATOM    254  C   LEU A  18      23.694   9.874  -8.952  1.00 84.92           C  
ATOM    255  CB  LEU A  18      24.759  10.183  -6.713  1.00 84.92           C  
ATOM    256  HB2 LEU A  18      24.720  11.238  -6.983  1.00 84.92           H  
ATOM    257  HB3 LEU A  18      25.716   9.776  -7.041  1.00 84.92           H  
ATOM    258  O   LEU A  18      24.582   9.463  -9.698  1.00 84.92           O  
ATOM    259  CG  LEU A  18      24.682  10.098  -5.186  1.00 84.92           C  
ATOM    260  HG  LEU A  18      24.674   9.051  -4.884  1.00 84.92           H  
ATOM    261  CD1 LEU A  18      25.906  10.786  -4.575  1.00 84.92           C  
ATOM    262 HD11 LEU A  18      25.939  11.833  -4.876  1.00 84.92           H  
ATOM    263 HD12 LEU A  18      26.813  10.286  -4.912  1.00 84.92           H  
ATOM    264 HD13 LEU A  18      25.860  10.735  -3.487  1.00 84.92           H  
ATOM    265  CD2 LEU A  18      23.429  10.773  -4.635  1.00 84.92           C  
ATOM    266 HD21 LEU A  18      22.533  10.261  -4.988  1.00 84.92           H  
ATOM    267 HD22 LEU A  18      23.449  10.716  -3.547  1.00 84.92           H  
ATOM    268 HD23 LEU A  18      23.392  11.816  -4.947  1.00 84.92           H  
ATOM    269  N   ILE A  19      22.770  10.742  -9.350  1.00 86.45           N  
ATOM    270  H   ILE A  19      22.068  11.031  -8.684  1.00 86.45           H  
ATOM    271  CA  ILE A  19      22.720  11.266 -10.713  1.00 86.45           C  
ATOM    272  HA  ILE A  19      23.230  10.556 -11.364  1.00 86.45           H  
ATOM    273  C   ILE A  19      23.438  12.620 -10.755  1.00 86.45           C  
ATOM    274  CB  ILE A  19      21.275  11.343 -11.226  1.00 86.45           C  
ATOM    275  HB  ILE A  19      20.710  11.978 -10.544  1.00 86.45           H  
ATOM    276  O   ILE A  19      23.119  13.500  -9.946  1.00 86.45           O  
ATOM    277  CG1 ILE A  19      20.643   9.938 -11.235  1.00 86.45           C  
ATOM    278 HG12 ILE A  19      21.053   9.359 -12.062  1.00 86.45           H  
ATOM    279 HG13 ILE A  19      20.864   9.400 -10.313  1.00 86.45           H  
ATOM    280  CG2 ILE A  19      21.220  11.960 -12.638  1.00 86.45           C  
ATOM    281 HG21 ILE A  19      20.192  12.060 -12.984  1.00 86.45           H  
ATOM    282 HG22 ILE A  19      21.636  12.968 -12.633  1.00 86.45           H  
ATOM    283 HG23 ILE A  19      21.776  11.346 -13.347  1.00 86.45           H  
ATOM    284  CD1 ILE A  19      19.126   9.996 -11.352  1.00 86.45           C  
ATOM    285 HD11 ILE A  19      18.816  10.635 -12.180  1.00 86.45           H  
ATOM    286 HD12 ILE A  19      18.771   8.988 -11.562  1.00 86.45           H  
ATOM    287 HD13 ILE A  19      18.700  10.363 -10.418  1.00 86.45           H  
ATOM    288  N   PRO A  20      24.374  12.825 -11.700  1.00 87.52           N  
ATOM    289  CA  PRO A  20      24.998  14.121 -11.944  1.00 87.52           C  
ATOM    290  HA  PRO A  20      25.685  14.352 -11.130  1.00 87.52           H  
ATOM    291  C   PRO A  20      23.974  15.243 -12.097  1.00 87.52           C  
ATOM    292  CB  PRO A  20      25.791  13.948 -13.243  1.00 87.52           C  
ATOM    293  HB2 PRO A  20      26.671  14.590 -13.281  1.00 87.52           H  
ATOM    294  HB3 PRO A  20      25.154  14.152 -14.104  1.00 87.52           H  
ATOM    295  O   PRO A  20      23.044  15.149 -12.895  1.00 87.52           O  
ATOM    296  CG  PRO A  20      26.148  12.467 -13.250  1.00 87.52           C  
ATOM    297  HG2 PRO A  20      27.033  12.292 -12.639  1.00 87.52           H  
ATOM    298  HG3 PRO A  20      26.309  12.094 -14.262  1.00 87.52           H  
ATOM    299  CD  PRO A  20      24.927  11.823 -12.603  1.00 87.52           C  
ATOM    300  HD2 PRO A  20      25.229  10.924 -12.066  1.00 87.52           H  
ATOM    301  HD3 PRO A  20      24.192  11.578 -13.370  1.00 87.52           H  
ATOM    302  N   ARG A  21      24.179  16.351 -11.378  1.00 85.61           N  
ATOM    303  H   ARG A  21      24.927  16.339 -10.699  1.00 85.61           H  
ATOM    304  CA  ARG A  21      23.341  17.556 -11.526  1.00 85.61           C  
ATOM    305  HA  ARG A  21      22.292  17.260 -11.511  1.00 85.61           H  
ATOM    306  C   ARG A  21      23.554  18.264 -12.863  1.00 85.61           C  
ATOM    307  CB  ARG A  21      23.609  18.531 -10.376  1.00 85.61           C  
ATOM    308  HB2 ARG A  21      23.098  19.469 -10.589  1.00 85.61           H  
ATOM    309  HB3 ARG A  21      24.679  18.729 -10.315  1.00 85.61           H  
ATOM    310  O   ARG A  21      22.676  18.984 -13.327  1.00 85.61           O  
ATOM    311  CG  ARG A  21      23.104  17.990  -9.030  1.00 85.61           C  
ATOM    312  HG2 ARG A  21      23.527  17.000  -8.856  1.00 85.61           H  
ATOM    313  HG3 ARG A  21      22.018  17.903  -9.051  1.00 85.61           H  
ATOM    314  CD  ARG A  21      23.529  18.902  -7.875  1.00 85.61           C  
ATOM    315  HD2 ARG A  21      24.617  18.955  -7.861  1.00 85.61           H  
ATOM    316  HD3 ARG A  21      23.196  18.448  -6.941  1.00 85.61           H  
ATOM    317  NE  ARG A  21      22.947  20.254  -7.996  1.00 85.61           N  
ATOM    318  HE  ARG A  21      22.126  20.334  -8.579  1.00 85.61           H  
ATOM    319  NH1 ARG A  21      24.346  21.316  -6.519  1.00 85.61           N  
ATOM    320 HH11 ARG A  21      24.798  20.434  -6.325  1.00 85.61           H  
ATOM    321 HH12 ARG A  21      24.601  22.137  -5.987  1.00 85.61           H  
ATOM    322  NH2 ARG A  21      22.726  22.471  -7.535  1.00 85.61           N  
ATOM    323 HH21 ARG A  21      22.997  23.285  -7.002  1.00 85.61           H  
ATOM    324 HH22 ARG A  21      21.887  22.504  -8.097  1.00 85.61           H  
ATOM    325  CZ  ARG A  21      23.344  21.338  -7.354  1.00 85.61           C  
ATOM    326  N   LYS A  22      24.743  18.105 -13.444  1.00 82.82           N  
ATOM    327  H   LYS A  22      25.377  17.447 -13.014  1.00 82.82           H  
ATOM    328  CA  LYS A  22      25.155  18.673 -14.729  1.00 82.82           C  
ATOM    329  HA  LYS A  22      24.273  18.893 -15.329  1.00 82.82           H  
ATOM    330  C   LYS A  22      25.987  17.646 -15.482  1.00 82.82           C  
ATOM    331  CB  LYS A  22      25.971  19.963 -14.522  1.00 82.82           C  
ATOM    332  HB2 LYS A  22      26.829  19.748 -13.886  1.00 82.82           H  
ATOM    333  HB3 LYS A  22      26.345  20.292 -15.491  1.00 82.82           H  
ATOM    334  O   LYS A  22      26.659  16.817 -14.865  1.00 82.82           O  
ATOM    335  CG  LYS A  22      25.150  21.104 -13.902  1.00 82.82           C  
ATOM    336  HG2 LYS A  22      24.254  21.266 -14.501  1.00 82.82           H  
ATOM    337  HG3 LYS A  22      24.857  20.836 -12.887  1.00 82.82           H  
ATOM    338  CD  LYS A  22      25.966  22.401 -13.856  1.00 82.82           C  
ATOM    339  HD2 LYS A  22      26.852  22.245 -13.240  1.00 82.82           H  
ATOM    340  HD3 LYS A  22      26.278  22.660 -14.868  1.00 82.82           H  
ATOM    341  CE  LYS A  22      25.122  23.540 -13.271  1.00 82.82           C  
ATOM    342  HE2 LYS A  22      24.211  23.631 -13.862  1.00 82.82           H  
ATOM    343  HE3 LYS A  22      24.835  23.271 -12.254  1.00 82.82           H  
ATOM    344  NZ  LYS A  22      25.862  24.828 -13.276  1.00 82.82           N  
ATOM    345  HZ1 LYS A  22      26.704  24.759 -12.723  1.00 82.82           H  
ATOM    346  HZ2 LYS A  22      25.290  25.573 -12.905  1.00 82.82           H  
ATOM    347  HZ3 LYS A  22      26.121  25.081 -14.219  1.00 82.82           H  
ATOM    348  N   THR A  23      25.985  17.738 -16.807  1.00 80.57           N  
ATOM    349  H   THR A  23      25.368  18.391 -17.268  1.00 80.57           H  
ATOM    350  CA  THR A  23      26.921  16.990 -17.650  1.00 80.57           C  
ATOM    351  HA  THR A  23      26.693  15.928 -17.555  1.00 80.57           H  
ATOM    352  C   THR A  23      28.348  17.247 -17.152  1.00 80.57           C  
ATOM    353  CB  THR A  23      26.769  17.395 -19.127  1.00 80.57           C  
ATOM    354  HB  THR A  23      27.286  18.337 -19.307  1.00 80.57           H  
ATOM    355  O   THR A  23      28.704  18.391 -16.872  1.00 80.57           O  
ATOM    356  CG2 THR A  23      27.306  16.319 -20.066  1.00 80.57           C  
ATOM    357 HG21 THR A  23      28.336  16.075 -19.808  1.00 80.57           H  
ATOM    358 HG22 THR A  23      26.701  15.415 -19.986  1.00 80.57           H  
ATOM    359 HG23 THR A  23      27.280  16.679 -21.094  1.00 80.57           H  
ATOM    360  OG1 THR A  23      25.401  17.549 -19.443  1.00 80.57           O  
ATOM    361  HG1 THR A  23      25.337  17.734 -20.382  1.00 80.57           H  
ATOM    362  N   TYR A  24      29.141  16.183 -16.998  1.00 82.88           N  
ATOM    363  H   TYR A  24      28.767  15.282 -17.258  1.00 82.88           H  
ATOM    364  CA  TYR A  24      30.532  16.202 -16.505  1.00 82.88           C  
ATOM    365  HA  TYR A  24      30.912  15.191 -16.655  1.00 82.88           H  
ATOM    366  C   TYR A  24      30.744  16.479 -15.005  1.00 82.88           C  
ATOM    367  CB  TYR A  24      31.410  17.117 -17.377  1.00 82.88           C  
ATOM    368  HB2 TYR A  24      32.456  16.861 -17.212  1.00 82.88           H  
ATOM    369  HB3 TYR A  24      31.283  18.151 -17.055  1.00 82.88           H  
ATOM    370  O   TYR A  24      31.887  16.513 -14.552  1.00 82.88           O  
ATOM    371  CG  TYR A  24      31.121  17.022 -18.862  1.00 82.88           C  
ATOM    372  CD1 TYR A  24      31.506  15.868 -19.567  1.00 82.88           C  
ATOM    373  HD1 TYR A  24      32.040  15.076 -19.065  1.00 82.88           H  
ATOM    374  CD2 TYR A  24      30.443  18.065 -19.526  1.00 82.88           C  
ATOM    375  HD2 TYR A  24      30.164  18.956 -18.984  1.00 82.88           H  
ATOM    376  CE1 TYR A  24      31.209  15.754 -20.937  1.00 82.88           C  
ATOM    377  HE1 TYR A  24      31.511  14.880 -21.496  1.00 82.88           H  
ATOM    378  CE2 TYR A  24      30.151  17.956 -20.898  1.00 82.88           C  
ATOM    379  HE2 TYR A  24      29.649  18.763 -21.413  1.00 82.88           H  
ATOM    380  OH  TYR A  24      30.255  16.671 -22.926  1.00 82.88           O  
ATOM    381  HH  TYR A  24      29.896  17.475 -23.308  1.00 82.88           H  
ATOM    382  CZ  TYR A  24      30.536  16.796 -21.604  1.00 82.88           C  
ATOM    383  N   TRP A  25      29.687  16.644 -14.203  1.00 86.77           N  
ATOM    384  H   TRP A  25      28.754  16.613 -14.590  1.00 86.77           H  
ATOM    385  CA  TRP A  25      29.833  16.742 -12.747  1.00 86.77           C  
ATOM    386  HA  TRP A  25      30.796  17.192 -12.507  1.00 86.77           H  
ATOM    387  C   TRP A  25      29.814  15.358 -12.113  1.00 86.77           C  
ATOM    388  CB  TRP A  25      28.763  17.653 -12.145  1.00 86.77           C  
ATOM    389  HB2 TRP A  25      27.791  17.417 -12.578  1.00 86.77           H  
ATOM    390  HB3 TRP A  25      28.706  17.442 -11.077  1.00 86.77           H  
ATOM    391  O   TRP A  25      28.770  14.719 -12.040  1.00 86.77           O  
ATOM    392  CG  TRP A  25      29.027  19.120 -12.285  1.00 86.77           C  
ATOM    393  CD1 TRP A  25      29.739  19.723 -13.266  1.00 86.77           C  
ATOM    394  HD1 TRP A  25      30.207  19.219 -14.099  1.00 86.77           H  
ATOM    395  CD2 TRP A  25      28.613  20.187 -11.383  1.00 86.77           C  
ATOM    396  CE2 TRP A  25      29.131  21.422 -11.878  1.00 86.77           C  
ATOM    397  CE3 TRP A  25      27.862  20.232 -10.189  1.00 86.77           C  
ATOM    398  HE3 TRP A  25      27.486  19.308  -9.773  1.00 86.77           H  
ATOM    399  NE1 TRP A  25      29.812  21.079 -13.025  1.00 86.77           N  
ATOM    400  HE1 TRP A  25      30.367  21.705 -13.591  1.00 86.77           H  
ATOM    401  CH2 TRP A  25      28.164  22.651 -10.034  1.00 86.77           C  
ATOM    402  HH2 TRP A  25      28.027  23.574  -9.489  1.00 86.77           H  
ATOM    403  CZ2 TRP A  25      28.915  22.641 -11.222  1.00 86.77           C  
ATOM    404  HZ2 TRP A  25      29.365  23.548 -11.599  1.00 86.77           H  
ATOM    405  CZ3 TRP A  25      27.637  21.451  -9.522  1.00 86.77           C  
ATOM    406  HZ3 TRP A  25      27.091  21.460  -8.590  1.00 86.77           H  
ATOM    407  N   ASP A  26      30.967  14.914 -11.621  1.00 86.78           N  
ATOM    408  H   ASP A  26      31.806  15.453 -11.780  1.00 86.78           H  
ATOM    409  CA  ASP A  26      31.076  13.658 -10.882  1.00 86.78           C  
ATOM    410  HA  ASP A  26      30.666  12.857 -11.497  1.00 86.78           H  
ATOM    411  C   ASP A  26      30.312  13.747  -9.541  1.00 86.78           C  
ATOM    412  CB  ASP A  26      32.558  13.322 -10.675  1.00 86.78           C  
ATOM    413  HB2 ASP A  26      33.035  14.133 -10.125  1.00 86.78           H  
ATOM    414  HB3 ASP A  26      33.040  13.247 -11.650  1.00 86.78           H  
ATOM    415  O   ASP A  26      30.695  14.542  -8.669  1.00 86.78           O  
ATOM    416  CG  ASP A  26      32.785  12.010  -9.916  1.00 86.78           C  
ATOM    417  OD1 ASP A  26      31.794  11.316  -9.587  1.00 86.78           O  
ATOM    418  OD2 ASP A  26      33.967  11.755  -9.606  1.00 86.78           O  
ATOM    419  N   PRO A  27      29.261  12.935  -9.321  1.00 88.00           N  
ATOM    420  CA  PRO A  27      28.511  12.937  -8.070  1.00 88.00           C  
ATOM    421  HA  PRO A  27      28.115  13.941  -7.919  1.00 88.00           H  
ATOM    422  C   PRO A  27      29.356  12.553  -6.853  1.00 88.00           C  
ATOM    423  CB  PRO A  27      27.359  11.951  -8.265  1.00 88.00           C  
ATOM    424  HB2 PRO A  27      27.616  10.978  -7.845  1.00 88.00           H  
ATOM    425  HB3 PRO A  27      26.442  12.342  -7.825  1.00 88.00           H  
ATOM    426  O   PRO A  27      29.052  12.976  -5.735  1.00 88.00           O  
ATOM    427  CG  PRO A  27      27.233  11.824  -9.777  1.00 88.00           C  
ATOM    428  HG2 PRO A  27      26.818  10.862 -10.077  1.00 88.00           H  
ATOM    429  HG3 PRO A  27      26.626  12.649 -10.150  1.00 88.00           H  
ATOM    430  CD  PRO A  27      28.666  11.993 -10.253  1.00 88.00           C  
ATOM    431  HD2 PRO A  27      29.192  11.040 -10.190  1.00 88.00           H  
ATOM    432  HD3 PRO A  27      28.679  12.359 -11.280  1.00 88.00           H  
ATOM    433  N   LYS A  28      30.459  11.817  -7.048  1.00 89.49           N  
ATOM    434  H   LYS A  28      30.693  11.528  -7.987  1.00 89.49           H  
ATOM    435  CA  LYS A  28      31.410  11.494  -5.973  1.00 89.49           C  
ATOM    436  HA  LYS A  28      30.856  11.103  -5.120  1.00 89.49           H  
ATOM    437  C   LYS A  28      32.152  12.735  -5.471  1.00 89.49           C  
ATOM    438  CB  LYS A  28      32.396  10.404  -6.440  1.00 89.49           C  
ATOM    439  HB2 LYS A  28      33.097  10.196  -5.632  1.00 89.49           H  
ATOM    440  HB3 LYS A  28      32.966  10.754  -7.301  1.00 89.49           H  
ATOM    441  O   LYS A  28      32.604  12.753  -4.328  1.00 89.49           O  
ATOM    442  CG  LYS A  28      31.660   9.104  -6.795  1.00 89.49           C  
ATOM    443  HG2 LYS A  28      30.983   9.297  -7.628  1.00 89.49           H  
ATOM    444  HG3 LYS A  28      31.060   8.806  -5.935  1.00 89.49           H  
ATOM    445  CD  LYS A  28      32.571   7.928  -7.180  1.00 89.49           C  
ATOM    446  HD2 LYS A  28      33.245   7.692  -6.357  1.00 89.49           H  
ATOM    447  HD3 LYS A  28      33.135   8.179  -8.078  1.00 89.49           H  
ATOM    448  CE  LYS A  28      31.613   6.753  -7.451  1.00 89.49           C  
ATOM    449  HE2 LYS A  28      31.019   6.576  -6.555  1.00 89.49           H  
ATOM    450  HE3 LYS A  28      30.911   7.061  -8.226  1.00 89.49           H  
ATOM    451  NZ  LYS A  28      32.244   5.478  -7.867  1.00 89.49           N  
ATOM    452  HZ1 LYS A  28      32.736   5.575  -8.744  1.00 89.49           H  
ATOM    453  HZ2 LYS A  28      32.845   5.099  -7.148  1.00 89.49           H  
ATOM    454  HZ3 LYS A  28      31.493   4.819  -8.014  1.00 89.49           H  
ATOM    455  N   LYS A  29      32.235  13.799  -6.281  1.00 89.42           N  
ATOM    456  H   LYS A  29      31.837  13.700  -7.204  1.00 89.42           H  
ATOM    457  CA  LYS A  29      32.834  15.092  -5.908  1.00 89.42           C  
ATOM    458  HA  LYS A  29      33.497  14.946  -5.055  1.00 89.42           H  
ATOM    459  C   LYS A  29      31.799  16.120  -5.459  1.00 89.42           C  
ATOM    460  CB  LYS A  29      33.674  15.636  -7.073  1.00 89.42           C  
ATOM    461  HB2 LYS A  29      34.018  16.638  -6.818  1.00 89.42           H  
ATOM    462  HB3 LYS A  29      33.058  15.702  -7.970  1.00 89.42           H  
ATOM    463  O   LYS A  29      32.040  16.819  -4.476  1.00 89.42           O  
ATOM    464  CG  LYS A  29      34.897  14.752  -7.357  1.00 89.42           C  
ATOM    465  HG2 LYS A  29      35.489  14.652  -6.447  1.00 89.42           H  
ATOM    466  HG3 LYS A  29      34.565  13.762  -7.672  1.00 89.42           H  
ATOM    467  CD  LYS A  29      35.769  15.360  -8.461  1.00 89.42           C  
ATOM    468  HD2 LYS A  29      36.135  16.335  -8.138  1.00 89.42           H  
ATOM    469  HD3 LYS A  29      35.169  15.481  -9.363  1.00 89.42           H  
ATOM    470  CE  LYS A  29      36.947  14.424  -8.748  1.00 89.42           C  
ATOM    471  HE2 LYS A  29      36.544  13.457  -9.049  1.00 89.42           H  
ATOM    472  HE3 LYS A  29      37.511  14.275  -7.828  1.00 89.42           H  
ATOM    473  NZ  LYS A  29      37.832  14.961  -9.814  1.00 89.42           N  
ATOM    474  HZ1 LYS A  29      37.315  15.066 -10.675  1.00 89.42           H  
ATOM    475  HZ2 LYS A  29      38.594  14.322  -9.988  1.00 89.42           H  
ATOM    476  HZ3 LYS A  29      38.217  15.857  -9.550  1.00 89.42           H  
ATOM    477  N   TYR A  30      30.659  16.201  -6.144  1.00 90.45           N  
ATOM    478  H   TYR A  30      30.565  15.608  -6.956  1.00 90.45           H  
ATOM    479  CA  TYR A  30      29.701  17.307  -5.986  1.00 90.45           C  
ATOM    480  HA  TYR A  30      30.122  18.049  -5.308  1.00 90.45           H  
ATOM    481  C   TYR A  30      28.352  16.913  -5.377  1.00 90.45           C  
ATOM    482  CB  TYR A  30      29.513  17.992  -7.345  1.00 90.45           C  
ATOM    483  HB2 TYR A  30      29.091  17.276  -8.050  1.00 90.45           H  
ATOM    484  HB3 TYR A  30      28.801  18.810  -7.240  1.00 90.45           H  
ATOM    485  O   TYR A  30      27.493  17.775  -5.186  1.00 90.45           O  
ATOM    486  CG  TYR A  30      30.801  18.560  -7.902  1.00 90.45           C  
ATOM    487  CD1 TYR A  30      31.364  19.713  -7.321  1.00 90.45           C  
ATOM    488  HD1 TYR A  30      30.865  20.201  -6.497  1.00 90.45           H  
ATOM    489  CD2 TYR A  30      31.453  17.918  -8.971  1.00 90.45           C  
ATOM    490  HD2 TYR A  30      31.024  17.029  -9.411  1.00 90.45           H  
ATOM    491  CE1 TYR A  30      32.579  20.230  -7.809  1.00 90.45           C  
ATOM    492  HE1 TYR A  30      33.009  21.115  -7.364  1.00 90.45           H  
ATOM    493  CE2 TYR A  30      32.668  18.431  -9.462  1.00 90.45           C  
ATOM    494  HE2 TYR A  30      33.175  17.954 -10.288  1.00 90.45           H  
ATOM    495  OH  TYR A  30      34.409  20.066  -9.358  1.00 90.45           O  
ATOM    496  HH  TYR A  30      34.672  20.883  -8.927  1.00 90.45           H  
ATOM    497  CZ  TYR A  30      33.231  19.587  -8.883  1.00 90.45           C  
ATOM    498  N   GLY A  31      28.147  15.631  -5.077  1.00 88.18           N  
ATOM    499  H   GLY A  31      28.861  14.952  -5.298  1.00 88.18           H  
ATOM    500  CA  GLY A  31      26.810  15.119  -4.807  1.00 88.18           C  
ATOM    501  HA2 GLY A  31      26.312  15.753  -4.074  1.00 88.18           H  
ATOM    502  HA3 GLY A  31      26.866  14.107  -4.406  1.00 88.18           H  
ATOM    503  C   GLY A  31      25.963  15.073  -6.073  1.00 88.18           C  
ATOM    504  O   GLY A  31      26.403  15.407  -7.177  1.00 88.18           O  
ATOM    505  N   GLY A  32      24.724  14.638  -5.919  1.00 90.41           N  
ATOM    506  H   GLY A  32      24.371  14.472  -4.987  1.00 90.41           H  
ATOM    507  CA  GLY A  32      23.841  14.388  -7.048  1.00 90.41           C  
ATOM    508  HA2 GLY A  32      24.110  13.438  -7.511  1.00 90.41           H  
ATOM    509  HA3 GLY A  32      23.955  15.171  -7.797  1.00 90.41           H  
ATOM    510  C   GLY A  32      22.386  14.319  -6.633  1.00 90.41           C  
ATOM    511  O   GLY A  32      22.061  14.400  -5.448  1.00 90.41           O  
ATOM    512  N   PHE A  33      21.508  14.157  -7.614  1.00 89.76           N  
ATOM    513  H   PHE A  33      21.852  14.050  -8.558  1.00 89.76           H  
ATOM    514  CA  PHE A  33      20.129  13.772  -7.332  1.00 89.76           C  
ATOM    515  HA  PHE A  33      19.727  14.430  -6.562  1.00 89.76           H  
ATOM    516  C   PHE A  33      20.100  12.337  -6.790  1.00 89.76           C  
ATOM    517  CB  PHE A  33      19.276  13.937  -8.591  1.00 89.76           C  
ATOM    518  HB2 PHE A  33      19.619  13.244  -9.360  1.00 89.76           H  
ATOM    519  HB3 PHE A  33      18.249  13.659  -8.353  1.00 89.76           H  
ATOM    520  O   PHE A  33      20.898  11.507  -7.229  1.00 89.76           O  
ATOM    521  CG  PHE A  33      19.265  15.343  -9.151  1.00 89.76           C  
ATOM    522  CD1 PHE A  33      18.621  16.361  -8.428  1.00 89.76           C  
ATOM    523  HD1 PHE A  33      18.148  16.141  -7.482  1.00 89.76           H  
ATOM    524  CD2 PHE A  33      19.845  15.630 -10.404  1.00 89.76           C  
ATOM    525  HD2 PHE A  33      20.321  14.848 -10.976  1.00 89.76           H  
ATOM    526  CE1 PHE A  33      18.532  17.657  -8.960  1.00 89.76           C  
ATOM    527  HE1 PHE A  33      17.965  18.412  -8.436  1.00 89.76           H  
ATOM    528  CE2 PHE A  33      19.744  16.926 -10.941  1.00 89.76           C  
ATOM    529  HE2 PHE A  33      20.119  17.130 -11.933  1.00 89.76           H  
ATOM    530  CZ  PHE A  33      19.088  17.939 -10.220  1.00 89.76           C  
ATOM    531  HZ  PHE A  33      18.955  18.917 -10.657  1.00 89.76           H  
ATOM    532  N   ASP A  34      19.202  12.056  -5.838  1.00 85.27           N  
ATOM    533  H   ASP A  34      18.629  12.819  -5.508  1.00 85.27           H  
ATOM    534  CA  ASP A  34      19.141  10.787  -5.087  1.00 85.27           C  
ATOM    535  HA  ASP A  34      20.035  10.710  -4.469  1.00 85.27           H  
ATOM    536  C   ASP A  34      19.149   9.556  -6.005  1.00 85.27           C  
ATOM    537  CB  ASP A  34      17.901  10.821  -4.150  1.00 85.27           C  
ATOM    538  HB2 ASP A  34      18.086  11.545  -3.357  1.00 85.27           H  
ATOM    539  HB3 ASP A  34      17.056  11.202  -4.725  1.00 85.27           H  
ATOM    540  O   ASP A  34      20.063   8.731  -5.959  1.00 85.27           O  
ATOM    541  CG  ASP A  34      17.449   9.490  -3.499  1.00 85.27           C  
ATOM    542  OD1 ASP A  34      18.079   8.432  -3.702  1.00 85.27           O  
ATOM    543  OD2 ASP A  34      16.343   9.449  -2.909  1.00 85.27           O  
ATOM    544  N   SER A  35      18.104   9.416  -6.818  1.00 84.10           N  
ATOM    545  H   SER A  35      17.414  10.153  -6.852  1.00 84.10           H  
ATOM    546  CA  SER A  35      17.904   8.228  -7.641  1.00 84.10           C  
ATOM    547  HA  SER A  35      18.880   7.946  -8.036  1.00 84.10           H  
ATOM    548  C   SER A  35      16.983   8.507  -8.829  1.00 84.10           C  
ATOM    549  CB  SER A  35      17.377   7.045  -6.802  1.00 84.10           C  
ATOM    550  HB2 SER A  35      16.858   6.340  -7.450  1.00 84.10           H  
ATOM    551  HB3 SER A  35      18.239   6.533  -6.373  1.00 84.10           H  
ATOM    552  O   SER A  35      16.118   9.391  -8.755  1.00 84.10           O  
ATOM    553  OG  SER A  35      16.515   7.408  -5.731  1.00 84.10           O  
ATOM    554  HG  SER A  35      17.103   7.791  -5.075  1.00 84.10           H  
ATOM    555  N   PRO A  36      17.144   7.757  -9.934  1.00 88.05           N  
ATOM    556  CA  PRO A  36      16.269   7.874 -11.092  1.00 88.05           C  
ATOM    557  HA  PRO A  36      16.252   8.902 -11.454  1.00 88.05           H  
ATOM    558  C   PRO A  36      14.848   7.434 -10.742  1.00 88.05           C  
ATOM    559  CB  PRO A  36      16.875   6.966 -12.159  1.00 88.05           C  
ATOM    560  HB2 PRO A  36      17.577   7.522 -12.781  1.00 88.05           H  
ATOM    561  HB3 PRO A  36      16.102   6.513 -12.780  1.00 88.05           H  
ATOM    562  O   PRO A  36      14.641   6.503  -9.960  1.00 88.05           O  
ATOM    563  CG  PRO A  36      17.657   5.925 -11.364  1.00 88.05           C  
ATOM    564  HG2 PRO A  36      16.986   5.126 -11.048  1.00 88.05           H  
ATOM    565  HG3 PRO A  36      18.494   5.522 -11.934  1.00 88.05           H  
ATOM    566  CD  PRO A  36      18.131   6.701 -10.140  1.00 88.05           C  
ATOM    567  HD2 PRO A  36      19.110   7.140 -10.332  1.00 88.05           H  
ATOM    568  HD3 PRO A  36      18.193   6.029  -9.284  1.00 88.05           H  
ATOM    569  N   ILE A  37      13.857   8.062 -11.368  1.00 89.61           N  
ATOM    570  H   ILE A  37      14.081   8.792 -12.029  1.00 89.61           H  
ATOM    571  CA  ILE A  37      12.471   7.610 -11.272  1.00 89.61           C  
ATOM    572  HA  ILE A  37      12.304   7.251 -10.256  1.00 89.61           H  
ATOM    573  C   ILE A  37      12.280   6.411 -12.206  1.00 89.61           C  
ATOM    574  CB  ILE A  37      11.489   8.781 -11.496  1.00 89.61           C  
ATOM    575  HB  ILE A  37      11.785   9.331 -12.389  1.00 89.61           H  
ATOM    576  O   ILE A  37      12.650   6.435 -13.383  1.00 89.61           O  
ATOM    577  CG1 ILE A  37      11.557   9.714 -10.263  1.00 89.61           C  
ATOM    578 HG12 ILE A  37      11.095   9.210  -9.415  1.00 89.61           H  
ATOM    579 HG13 ILE A  37      12.598   9.897  -9.996  1.00 89.61           H  
ATOM    580  CG2 ILE A  37      10.047   8.263 -11.669  1.00 89.61           C  
ATOM    581 HG21 ILE A  37       9.367   9.098 -11.835  1.00 89.61           H  
ATOM    582 HG22 ILE A  37       9.976   7.613 -12.541  1.00 89.61           H  
ATOM    583 HG23 ILE A  37       9.731   7.713 -10.782  1.00 89.61           H  
ATOM    584  CD1 ILE A  37      10.892  11.083 -10.429  1.00 89.61           C  
ATOM    585 HD11 ILE A  37      10.825  11.566  -9.454  1.00 89.61           H  
ATOM    586 HD12 ILE A  37       9.890  11.000 -10.849  1.00 89.61           H  
ATOM    587 HD13 ILE A  37      11.521  11.706 -11.064  1.00 89.61           H  
ATOM    588  N   VAL A  38      11.692   5.343 -11.667  1.00 90.81           N  
ATOM    589  H   VAL A  38      11.455   5.376 -10.686  1.00 90.81           H  
ATOM    590  CA  VAL A  38      11.319   4.146 -12.429  1.00 90.81           C  
ATOM    591  HA  VAL A  38      12.146   3.874 -13.087  1.00 90.81           H  
ATOM    592  C   VAL A  38      10.097   4.461 -13.291  1.00 90.81           C  
ATOM    593  CB  VAL A  38      11.070   2.942 -11.501  1.00 90.81           C  
ATOM    594  HB  VAL A  38      10.277   3.187 -10.795  1.00 90.81           H  
ATOM    595  O   VAL A  38       9.069   4.900 -12.770  1.00 90.81           O  
ATOM    596  CG1 VAL A  38      10.654   1.696 -12.293  1.00 90.81           C  
ATOM    597 HG11 VAL A  38       9.677   1.849 -12.751  1.00 90.81           H  
ATOM    598 HG12 VAL A  38      11.385   1.482 -13.073  1.00 90.81           H  
ATOM    599 HG13 VAL A  38      10.583   0.838 -11.626  1.00 90.81           H  
ATOM    600  CG2 VAL A  38      12.340   2.600 -10.709  1.00 90.81           C  
ATOM    601 HG21 VAL A  38      13.156   2.361 -11.390  1.00 90.81           H  
ATOM    602 HG22 VAL A  38      12.157   1.739 -10.067  1.00 90.81           H  
ATOM    603 HG23 VAL A  38      12.639   3.436 -10.076  1.00 90.81           H  
ATOM    604  N   ALA A  39      10.205   4.223 -14.599  1.00 92.68           N  
ATOM    605  H   ALA A  39      11.050   3.794 -14.948  1.00 92.68           H  
ATOM    606  CA  ALA A  39       9.099   4.370 -15.539  1.00 92.68           C  
ATOM    607  HA  ALA A  39       8.519   5.254 -15.275  1.00 92.68           H  
ATOM    608  C   ALA A  39       8.161   3.157 -15.472  1.00 92.68           C  
ATOM    609  CB  ALA A  39       9.667   4.562 -16.952  1.00 92.68           C  
ATOM    610  HB1 ALA A  39       8.850   4.732 -17.653  1.00 92.68           H  
ATOM    611  HB2 ALA A  39      10.225   3.679 -17.265  1.00 92.68           H  
ATOM    612  HB3 ALA A  39      10.336   5.423 -16.967  1.00 92.68           H  
ATOM    613  O   ALA A  39       6.952   3.309 -15.314  1.00 92.68           O  
ATOM    614  N   TYR A  40       8.727   1.957 -15.584  1.00 94.27           N  
ATOM    615  H   TYR A  40       9.730   1.909 -15.698  1.00 94.27           H  
ATOM    616  CA  TYR A  40       8.023   0.679 -15.498  1.00 94.27           C  
ATOM    617  HA  TYR A  40       7.321   0.708 -14.665  1.00 94.27           H  
ATOM    618  C   TYR A  40       9.025  -0.449 -15.225  1.00 94.27           C  
ATOM    619  CB  TYR A  40       7.224   0.435 -16.789  1.00 94.27           C  
ATOM    620  HB2 TYR A  40       6.771  -0.556 -16.756  1.00 94.27           H  
ATOM    621  HB3 TYR A  40       6.393   1.141 -16.818  1.00 94.27           H  
ATOM    622  O   TYR A  40      10.229  -0.212 -15.111  1.00 94.27           O  
ATOM    623  CG  TYR A  40       7.997   0.543 -18.084  1.00 94.27           C  
ATOM    624  CD1 TYR A  40       7.946   1.742 -18.819  1.00 94.27           C  
ATOM    625  HD1 TYR A  40       7.388   2.582 -18.433  1.00 94.27           H  
ATOM    626  CD2 TYR A  40       8.718  -0.561 -18.578  1.00 94.27           C  
ATOM    627  HD2 TYR A  40       8.749  -1.486 -18.022  1.00 94.27           H  
ATOM    628  CE1 TYR A  40       8.597   1.832 -20.061  1.00 94.27           C  
ATOM    629  HE1 TYR A  40       8.536   2.736 -20.649  1.00 94.27           H  
ATOM    630  CE2 TYR A  40       9.385  -0.467 -19.813  1.00 94.27           C  
ATOM    631  HE2 TYR A  40       9.933  -1.310 -20.208  1.00 94.27           H  
ATOM    632  OH  TYR A  40       9.840   0.772 -21.803  1.00 94.27           O  
ATOM    633  HH  TYR A  40       9.610   1.570 -22.285  1.00 94.27           H  
ATOM    634  CZ  TYR A  40       9.314   0.726 -20.558  1.00 94.27           C  
ATOM    635  N   SER A  41       8.535  -1.678 -15.086  1.00 96.39           N  
ATOM    636  H   SER A  41       7.555  -1.838 -15.273  1.00 96.39           H  
ATOM    637  CA  SER A  41       9.386  -2.866 -14.983  1.00 96.39           C  
ATOM    638  HA  SER A  41      10.436  -2.577 -15.042  1.00 96.39           H  
ATOM    639  C   SER A  41       9.135  -3.800 -16.160  1.00 96.39           C  
ATOM    640  CB  SER A  41       9.184  -3.560 -13.635  1.00 96.39           C  
ATOM    641  HB2 SER A  41       9.851  -4.418 -13.549  1.00 96.39           H  
ATOM    642  HB3 SER A  41       8.150  -3.893 -13.546  1.00 96.39           H  
ATOM    643  O   SER A  41       8.119  -3.700 -16.847  1.00 96.39           O  
ATOM    644  OG  SER A  41       9.477  -2.619 -12.618  1.00 96.39           O  
ATOM    645  HG  SER A  41       9.076  -1.796 -12.906  1.00 96.39           H  
ATOM    646  N   VAL A  42      10.076  -4.693 -16.418  1.00 96.56           N  
ATOM    647  H   VAL A  42      10.929  -4.681 -15.877  1.00 96.56           H  
ATOM    648  CA  VAL A  42       9.934  -5.752 -17.412  1.00 96.56           C  
ATOM    649  HA  VAL A  42       8.888  -5.814 -17.713  1.00 96.56           H  
ATOM    650  C   VAL A  42      10.276  -7.082 -16.762  1.00 96.56           C  
ATOM    651  CB  VAL A  42      10.755  -5.464 -18.686  1.00 96.56           C  
ATOM    652  HB  VAL A  42      10.569  -6.271 -19.396  1.00 96.56           H  
ATOM    653  O   VAL A  42      11.249  -7.170 -16.016  1.00 96.56           O  
ATOM    654  CG1 VAL A  42      10.309  -4.145 -19.328  1.00 96.56           C  
ATOM    655 HG11 VAL A  42      10.696  -4.083 -20.345  1.00 96.56           H  
ATOM    656 HG12 VAL A  42       9.221  -4.086 -19.364  1.00 96.56           H  
ATOM    657 HG13 VAL A  42      10.679  -3.298 -18.750  1.00 96.56           H  
ATOM    658  CG2 VAL A  42      12.265  -5.343 -18.465  1.00 96.56           C  
ATOM    659 HG21 VAL A  42      12.491  -4.518 -17.790  1.00 96.56           H  
ATOM    660 HG22 VAL A  42      12.648  -6.269 -18.036  1.00 96.56           H  
ATOM    661 HG23 VAL A  42      12.767  -5.172 -19.418  1.00 96.56           H  
ATOM    662  N   LEU A  43       9.468  -8.108 -17.006  1.00 96.51           N  
ATOM    663  H   LEU A  43       8.694  -7.970 -17.640  1.00 96.51           H  
ATOM    664  CA  LEU A  43       9.825  -9.478 -16.658  1.00 96.51           C  
ATOM    665  HA  LEU A  43      10.371  -9.482 -15.715  1.00 96.51           H  
ATOM    666  C   LEU A  43      10.740 -10.016 -17.753  1.00 96.51           C  
ATOM    667  CB  LEU A  43       8.556 -10.326 -16.497  1.00 96.51           C  
ATOM    668  HB2 LEU A  43       8.000 -10.281 -17.434  1.00 96.51           H  
ATOM    669  HB3 LEU A  43       7.937  -9.896 -15.709  1.00 96.51           H  
ATOM    670  O   LEU A  43      10.365 -10.003 -18.926  1.00 96.51           O  
ATOM    671  CG  LEU A  43       8.822 -11.805 -16.169  1.00 96.51           C  
ATOM    672  HG  LEU A  43       9.506 -12.235 -16.901  1.00 96.51           H  
ATOM    673  CD1 LEU A  43       9.419 -11.972 -14.774  1.00 96.51           C  
ATOM    674 HD11 LEU A  43       9.516 -13.033 -14.543  1.00 96.51           H  
ATOM    675 HD12 LEU A  43      10.410 -11.520 -14.731  1.00 96.51           H  
ATOM    676 HD13 LEU A  43       8.772 -11.504 -14.032  1.00 96.51           H  
ATOM    677  CD2 LEU A  43       7.516 -12.592 -16.226  1.00 96.51           C  
ATOM    678 HD21 LEU A  43       6.793 -12.180 -15.522  1.00 96.51           H  
ATOM    679 HD22 LEU A  43       7.106 -12.541 -17.235  1.00 96.51           H  
ATOM    680 HD23 LEU A  43       7.698 -13.638 -15.980  1.00 96.51           H  
ATOM    681  N   VAL A  44      11.922 -10.481 -17.363  1.00 95.54           N  
ATOM    682  H   VAL A  44      12.161 -10.433 -16.383  1.00 95.54           H  
ATOM    683  CA  VAL A  44      12.940 -11.012 -18.268  1.00 95.54           C  
ATOM    684  HA  VAL A  44      12.570 -10.950 -19.292  1.00 95.54           H  
ATOM    685  C   VAL A  44      13.198 -12.476 -17.935  1.00 95.54           C  
ATOM    686  CB  VAL A  44      14.234 -10.177 -18.210  1.00 95.54           C  
ATOM    687  HB  VAL A  44      14.662 -10.237 -17.209  1.00 95.54           H  
ATOM    688  O   VAL A  44      13.474 -12.812 -16.782  1.00 95.54           O  
ATOM    689  CG1 VAL A  44      15.269 -10.686 -19.217  1.00 95.54           C  
ATOM    690 HG11 VAL A  44      15.561 -11.700 -18.945  1.00 95.54           H  
ATOM    691 HG12 VAL A  44      14.856 -10.677 -20.226  1.00 95.54           H  
ATOM    692 HG13 VAL A  44      16.160 -10.059 -19.182  1.00 95.54           H  
ATOM    693  CG2 VAL A  44      13.953  -8.706 -18.531  1.00 95.54           C  
ATOM    694 HG21 VAL A  44      14.888  -8.148 -18.567  1.00 95.54           H  
ATOM    695 HG22 VAL A  44      13.336  -8.291 -17.734  1.00 95.54           H  
ATOM    696 HG23 VAL A  44      13.436  -8.619 -19.487  1.00 95.54           H  
ATOM    697  N   VAL A  45      13.137 -13.339 -18.953  1.00 94.44           N  
ATOM    698  H   VAL A  45      12.846 -12.978 -19.850  1.00 94.44           H  
ATOM    699  CA  VAL A  45      13.668 -14.709 -18.886  1.00 94.44           C  
ATOM    700  HA  VAL A  45      13.991 -14.882 -17.860  1.00 94.44           H  
ATOM    701  C   VAL A  45      14.890 -14.821 -19.790  1.00 94.44           C  
ATOM    702  CB  VAL A  45      12.637 -15.806 -19.194  1.00 94.44           C  
ATOM    703  HB  VAL A  45      12.419 -15.811 -20.262  1.00 94.44           H  
ATOM    704  O   VAL A  45      14.773 -14.775 -21.023  1.00 94.44           O  
ATOM    705  CG1 VAL A  45      13.198 -17.191 -18.850  1.00 94.44           C  
ATOM    706 HG11 VAL A  45      12.459 -17.960 -19.075  1.00 94.44           H  
ATOM    707 HG12 VAL A  45      14.100 -17.393 -19.427  1.00 94.44           H  
ATOM    708 HG13 VAL A  45      13.445 -17.239 -17.789  1.00 94.44           H  
ATOM    709  CG2 VAL A  45      11.331 -15.609 -18.415  1.00 94.44           C  
ATOM    710 HG21 VAL A  45      10.647 -16.434 -18.615  1.00 94.44           H  
ATOM    711 HG22 VAL A  45      11.544 -15.566 -17.347  1.00 94.44           H  
ATOM    712 HG23 VAL A  45      10.848 -14.681 -18.720  1.00 94.44           H  
ATOM    713  N   ALA A  46      16.050 -14.961 -19.156  1.00 94.53           N  
ATOM    714  H   ALA A  46      16.028 -15.082 -18.153  1.00 94.53           H  
ATOM    715  CA  ALA A  46      17.375 -14.870 -19.762  1.00 94.53           C  
ATOM    716  HA  ALA A  46      17.346 -15.172 -20.809  1.00 94.53           H  
ATOM    717  C   ALA A  46      18.381 -15.750 -19.020  1.00 94.53           C  
ATOM    718  CB  ALA A  46      17.825 -13.414 -19.673  1.00 94.53           C  
ATOM    719  HB1 ALA A  46      17.920 -13.136 -18.623  1.00 94.53           H  
ATOM    720  HB2 ALA A  46      17.079 -12.773 -20.143  1.00 94.53           H  
ATOM    721  HB3 ALA A  46      18.787 -13.286 -20.168  1.00 94.53           H  
ATOM    722  O   ALA A  46      18.129 -16.156 -17.894  1.00 94.53           O  
ATOM    723  N   ASP A  47      19.534 -15.981 -19.622  1.00 92.48           N  
ATOM    724  H   ASP A  47      19.685 -15.582 -20.537  1.00 92.48           H  
ATOM    725  CA  ASP A  47      20.721 -16.539 -18.998  1.00 92.48           C  
ATOM    726  HA  ASP A  47      20.419 -17.103 -18.116  1.00 92.48           H  
ATOM    727  C   ASP A  47      21.655 -15.405 -18.564  1.00 92.48           C  
ATOM    728  CB  ASP A  47      21.406 -17.526 -19.952  1.00 92.48           C  
ATOM    729  HB2 ASP A  47      21.803 -16.989 -20.813  1.00 92.48           H  
ATOM    730  HB3 ASP A  47      22.236 -17.997 -19.425  1.00 92.48           H  
ATOM    731  O   ASP A  47      21.984 -14.500 -19.333  1.00 92.48           O  
ATOM    732  CG  ASP A  47      20.433 -18.610 -20.419  1.00 92.48           C  
ATOM    733  OD1 ASP A  47      19.765 -19.206 -19.537  1.00 92.48           O  
ATOM    734  OD2 ASP A  47      20.298 -18.792 -21.650  1.00 92.48           O  
ATOM    735  N   VAL A  48      22.075 -15.445 -17.305  1.00 91.20           N  
ATOM    736  H   VAL A  48      21.747 -16.197 -16.716  1.00 91.20           H  
ATOM    737  CA  VAL A  48      23.014 -14.476 -16.731  1.00 91.20           C  
ATOM    738  HA  VAL A  48      23.429 -13.863 -17.530  1.00 91.20           H  
ATOM    739  C   VAL A  48      24.176 -15.211 -16.089  1.00 91.20           C  
ATOM    740  CB  VAL A  48      22.345 -13.517 -15.730  1.00 91.20           C  
ATOM    741  HB  VAL A  48      23.114 -12.883 -15.290  1.00 91.20           H  
ATOM    742  O   VAL A  48      24.009 -16.286 -15.505  1.00 91.20           O  
ATOM    743  CG1 VAL A  48      21.327 -12.605 -16.418  1.00 91.20           C  
ATOM    744 HG11 VAL A  48      21.835 -12.024 -17.188  1.00 91.20           H  
ATOM    745 HG12 VAL A  48      20.896 -11.913 -15.694  1.00 91.20           H  
ATOM    746 HG13 VAL A  48      20.534 -13.193 -16.878  1.00 91.20           H  
ATOM    747  CG2 VAL A  48      21.630 -14.254 -14.597  1.00 91.20           C  
ATOM    748 HG21 VAL A  48      20.868 -14.907 -15.023  1.00 91.20           H  
ATOM    749 HG22 VAL A  48      22.342 -14.864 -14.042  1.00 91.20           H  
ATOM    750 HG23 VAL A  48      21.160 -13.523 -13.939  1.00 91.20           H  
ATOM    751  N   GLU A  49      25.360 -14.624 -16.187  1.00 89.28           N  
ATOM    752  H   GLU A  49      25.441 -13.748 -16.684  1.00 89.28           H  
ATOM    753  CA  GLU A  49      26.553 -15.139 -15.525  1.00 89.28           C  
ATOM    754  HA  GLU A  49      26.635 -16.208 -15.720  1.00 89.28           H  
ATOM    755  C   GLU A  49      26.391 -14.934 -14.007  1.00 89.28           C  
ATOM    756  CB  GLU A  49      27.811 -14.470 -16.107  1.00 89.28           C  
ATOM    757  HB2 GLU A  49      28.677 -14.866 -15.577  1.00 89.28           H  
ATOM    758  HB3 GLU A  49      27.748 -13.392 -15.953  1.00 89.28           H  
ATOM    759  O   GLU A  49      26.206 -13.814 -13.523  1.00 89.28           O  
ATOM    760  CG  GLU A  49      27.997 -14.771 -17.609  1.00 89.28           C  
ATOM    761  HG2 GLU A  49      27.072 -14.524 -18.130  1.00 89.28           H  
ATOM    762  HG3 GLU A  49      28.170 -15.840 -17.736  1.00 89.28           H  
ATOM    763  CD  GLU A  49      29.126 -13.979 -18.293  1.00 89.28           C  
ATOM    764  OE1 GLU A  49      29.061 -13.866 -19.549  1.00 89.28           O  
ATOM    765  OE2 GLU A  49      29.993 -13.425 -17.584  1.00 89.28           O  
ATOM    766  N   LYS A  50      26.361 -16.031 -13.237  1.00 81.14           N  
ATOM    767  H   LYS A  50      26.438 -16.927 -13.697  1.00 81.14           H  
ATOM    768  CA  LYS A  50      26.185 -15.991 -11.775  1.00 81.14           C  
ATOM    769  HA  LYS A  50      26.382 -14.969 -11.452  1.00 81.14           H  
ATOM    770  C   LYS A  50      27.214 -16.861 -11.054  1.00 81.14           C  
ATOM    771  CB  LYS A  50      24.730 -16.346 -11.376  1.00 81.14           C  
ATOM    772  HB2 LYS A  50      24.338 -17.103 -12.054  1.00 81.14           H  
ATOM    773  HB3 LYS A  50      24.729 -16.757 -10.367  1.00 81.14           H  
ATOM    774  O   LYS A  50      27.433 -18.024 -11.390  1.00 81.14           O  
ATOM    775  CG  LYS A  50      23.809 -15.109 -11.383  1.00 81.14           C  
ATOM    776  HG2 LYS A  50      23.809 -14.682 -12.385  1.00 81.14           H  
ATOM    777  HG3 LYS A  50      24.232 -14.366 -10.707  1.00 81.14           H  
ATOM    778  CD  LYS A  50      22.352 -15.384 -10.947  1.00 81.14           C  
ATOM    779  HD2 LYS A  50      21.900 -16.084 -11.650  1.00 81.14           H  
ATOM    780  HD3 LYS A  50      22.340 -15.808  -9.943  1.00 81.14           H  
ATOM    781  CE  LYS A  50      21.574 -14.051 -10.969  1.00 81.14           C  
ATOM    782  HE2 LYS A  50      21.708 -13.610 -11.957  1.00 81.14           H  
ATOM    783  HE3 LYS A  50      22.034 -13.360 -10.262  1.00 81.14           H  
ATOM    784  NZ  LYS A  50      20.113 -14.165 -10.690  1.00 81.14           N  
ATOM    785  HZ1 LYS A  50      19.649 -13.303 -10.937  1.00 81.14           H  
ATOM    786  HZ2 LYS A  50      19.690 -14.851 -11.298  1.00 81.14           H  
ATOM    787  HZ3 LYS A  50      19.913 -14.377  -9.723  1.00 81.14           H  
ATOM    788  N   GLY A  51      27.752 -16.320  -9.959  1.00 78.60           N  
ATOM    789  H   GLY A  51      27.598 -15.331  -9.821  1.00 78.60           H  
ATOM    790  CA  GLY A  51      28.695 -17.000  -9.066  1.00 78.60           C  
ATOM    791  HA2 GLY A  51      28.586 -16.589  -8.063  1.00 78.60           H  
ATOM    792  HA3 GLY A  51      28.458 -18.063  -9.027  1.00 78.60           H  
ATOM    793  C   GLY A  51      30.160 -16.850  -9.486  1.00 78.60           C  
ATOM    794  O   GLY A  51      30.470 -16.255 -10.511  1.00 78.60           O  
ATOM    795  N   LYS A  52      31.076 -17.407  -8.681  1.00 79.05           N  
ATOM    796  H   LYS A  52      30.756 -17.880  -7.848  1.00 79.05           H  
ATOM    797  CA  LYS A  52      32.532 -17.270  -8.893  1.00 79.05           C  
ATOM    798  HA  LYS A  52      32.798 -16.213  -8.893  1.00 79.05           H  
ATOM    799  C   LYS A  52      33.009 -17.798 -10.250  1.00 79.05           C  
ATOM    800  CB  LYS A  52      33.313 -17.986  -7.778  1.00 79.05           C  
ATOM    801  HB2 LYS A  52      34.367 -17.989  -8.056  1.00 79.05           H  
ATOM    802  HB3 LYS A  52      32.983 -19.023  -7.710  1.00 79.05           H  
ATOM    803  O   LYS A  52      33.953 -17.262 -10.808  1.00 79.05           O  
ATOM    804  CG  LYS A  52      33.189 -17.312  -6.402  1.00 79.05           C  
ATOM    805  HG2 LYS A  52      32.160 -17.382  -6.051  1.00 79.05           H  
ATOM    806  HG3 LYS A  52      33.464 -16.261  -6.493  1.00 79.05           H  
ATOM    807  CD  LYS A  52      34.126 -17.994  -5.391  1.00 79.05           C  
ATOM    808  HD2 LYS A  52      35.148 -17.939  -5.768  1.00 79.05           H  
ATOM    809  HD3 LYS A  52      33.843 -19.042  -5.289  1.00 79.05           H  
ATOM    810  CE  LYS A  52      34.060 -17.308  -4.019  1.00 79.05           C  
ATOM    811  HE2 LYS A  52      34.288 -16.250  -4.152  1.00 79.05           H  
ATOM    812  HE3 LYS A  52      33.042 -17.382  -3.636  1.00 79.05           H  
ATOM    813  NZ  LYS A  52      35.018 -17.909  -3.053  1.00 79.05           N  
ATOM    814  HZ1 LYS A  52      35.966 -17.830  -3.395  1.00 79.05           H  
ATOM    815  HZ2 LYS A  52      34.821 -18.888  -2.902  1.00 79.05           H  
ATOM    816  HZ3 LYS A  52      34.975 -17.438  -2.161  1.00 79.05           H  
ATOM    817  N   SER A  53      32.363 -18.843 -10.762  1.00 79.80           N  
ATOM    818  H   SER A  53      31.570 -19.219 -10.262  1.00 79.80           H  
ATOM    819  CA  SER A  53      32.705 -19.483 -12.035  1.00 79.80           C  
ATOM    820  HA  SER A  53      33.777 -19.375 -12.205  1.00 79.80           H  
ATOM    821  C   SER A  53      32.028 -18.852 -13.255  1.00 79.80           C  
ATOM    822  CB  SER A  53      32.406 -20.984 -11.945  1.00 79.80           C  
ATOM    823  HB2 SER A  53      33.129 -21.433 -11.264  1.00 79.80           H  
ATOM    824  HB3 SER A  53      32.526 -21.452 -12.922  1.00 79.80           H  
ATOM    825  O   SER A  53      32.174 -19.398 -14.342  1.00 79.80           O  
ATOM    826  OG  SER A  53      31.098 -21.225 -11.441  1.00 79.80           O  
ATOM    827  HG  SER A  53      31.078 -22.129 -11.117  1.00 79.80           H  
ATOM    828  N   GLN A  54      31.268 -17.758 -13.083  1.00 82.19           N  
ATOM    829  H   GLN A  54      31.237 -17.327 -12.169  1.00 82.19           H  
ATOM    830  CA  GLN A  54      30.555 -17.049 -14.159  1.00 82.19           C  
ATOM    831  HA  GLN A  54      29.815 -16.407 -13.680  1.00 82.19           H  
ATOM    832  C   GLN A  54      29.734 -17.978 -15.072  1.00 82.19           C  
ATOM    833  CB  GLN A  54      31.517 -16.132 -14.940  1.00 82.19           C  
ATOM    834  HB2 GLN A  54      30.974 -15.634 -15.743  1.00 82.19           H  
ATOM    835  HB3 GLN A  54      32.291 -16.746 -15.401  1.00 82.19           H  
ATOM    836  O   GLN A  54      29.584 -17.747 -16.267  1.00 82.19           O  
ATOM    837  CG  GLN A  54      32.195 -15.046 -14.086  1.00 82.19           C  
ATOM    838  HG2 GLN A  54      32.739 -15.509 -13.263  1.00 82.19           H  
ATOM    839  HG3 GLN A  54      32.926 -14.535 -14.713  1.00 82.19           H  
ATOM    840  CD  GLN A  54      31.245 -13.989 -13.527  1.00 82.19           C  
ATOM    841  NE2 GLN A  54      31.728 -13.081 -12.711  1.00 82.19           N  
ATOM    842 HE21 GLN A  54      31.074 -12.348 -12.478  1.00 82.19           H  
ATOM    843 HE22 GLN A  54      32.726 -13.007 -12.575  1.00 82.19           H  
ATOM    844  OE1 GLN A  54      30.052 -13.956 -13.752  1.00 82.19           O  
ATOM    845  N   LYS A  55      29.186 -19.065 -14.513  1.00 84.56           N  
ATOM    846  H   LYS A  55      29.309 -19.202 -13.520  1.00 84.56           H  
ATOM    847  CA  LYS A  55      28.353 -19.992 -15.283  1.00 84.56           C  
ATOM    848  HA  LYS A  55      28.863 -20.199 -16.223  1.00 84.56           H  
ATOM    849  C   LYS A  55      27.033 -19.312 -15.634  1.00 84.56           C  
ATOM    850  CB  LYS A  55      28.139 -21.317 -14.538  1.00 84.56           C  
ATOM    851  HB2 LYS A  55      27.798 -21.115 -13.522  1.00 84.56           H  
ATOM    852  HB3 LYS A  55      27.366 -21.883 -15.057  1.00 84.56           H  
ATOM    853  O   LYS A  55      26.387 -18.731 -14.756  1.00 84.56           O  
ATOM    854  CG  LYS A  55      29.424 -22.159 -14.506  1.00 84.56           C  
ATOM    855  HG2 LYS A  55      29.773 -22.307 -15.528  1.00 84.56           H  
ATOM    856  HG3 LYS A  55      30.197 -21.625 -13.952  1.00 84.56           H  
ATOM    857  CD  LYS A  55      29.185 -23.533 -13.863  1.00 84.56           C  
ATOM    858  HD2 LYS A  55      28.404 -24.048 -14.421  1.00 84.56           H  
ATOM    859  HD3 LYS A  55      28.863 -23.400 -12.830  1.00 84.56           H  
ATOM    860  CE  LYS A  55      30.479 -24.358 -13.909  1.00 84.56           C  
ATOM    861  HE2 LYS A  55      30.847 -24.345 -14.935  1.00 84.56           H  
ATOM    862  HE3 LYS A  55      31.233 -23.871 -13.291  1.00 84.56           H  
ATOM    863  NZ  LYS A  55      30.272 -25.767 -13.479  1.00 84.56           N  
ATOM    864  HZ1 LYS A  55      29.945 -25.828 -12.525  1.00 84.56           H  
ATOM    865  HZ2 LYS A  55      31.135 -26.285 -13.559  1.00 84.56           H  
ATOM    866  HZ3 LYS A  55      29.603 -26.221 -14.084  1.00 84.56           H  
ATOM    867  N   LEU A  56      26.629 -19.438 -16.896  1.00 86.81           N  
ATOM    868  H   LEU A  56      27.244 -19.885 -17.560  1.00 86.81           H  
ATOM    869  CA  LEU A  56      25.319 -19.001 -17.365  1.00 86.81           C  
ATOM    870  HA  LEU A  56      25.184 -17.952 -17.104  1.00 86.81           H  
ATOM    871  C   LEU A  56      24.226 -19.802 -16.654  1.00 86.81           C  
ATOM    872  CB  LEU A  56      25.233 -19.158 -18.895  1.00 86.81           C  
ATOM    873  HB2 LEU A  56      24.192 -19.054 -19.203  1.00 86.81           H  
ATOM    874  HB3 LEU A  56      25.544 -20.168 -19.160  1.00 86.81           H  
ATOM    875  O   LEU A  56      24.244 -21.034 -16.639  1.00 86.81           O  
ATOM    876  CG  LEU A  56      26.077 -18.146 -19.692  1.00 86.81           C  
ATOM    877  HG  LEU A  56      27.114 -18.196 -19.358  1.00 86.81           H  
ATOM    878  CD1 LEU A  56      26.030 -18.494 -21.179  1.00 86.81           C  
ATOM    879 HD11 LEU A  56      26.649 -17.797 -21.744  1.00 86.81           H  
ATOM    880 HD12 LEU A  56      26.411 -19.502 -21.339  1.00 86.81           H  
ATOM    881 HD13 LEU A  56      25.005 -18.444 -21.548  1.00 86.81           H  
ATOM    882  CD2 LEU A  56      25.569 -16.711 -19.530  1.00 86.81           C  
ATOM    883 HD21 LEU A  56      26.184 -16.040 -20.130  1.00 86.81           H  
ATOM    884 HD22 LEU A  56      24.532 -16.636 -19.860  1.00 86.81           H  
ATOM    885 HD23 LEU A  56      25.644 -16.394 -18.490  1.00 86.81           H  
ATOM    886  N   LYS A  57      23.285 -19.095 -16.030  1.00 90.59           N  
ATOM    887  H   LYS A  57      23.385 -18.090 -16.014  1.00 90.59           H  
ATOM    888  CA  LYS A  57      22.095 -19.680 -15.411  1.00 90.59           C  
ATOM    889  HA  LYS A  57      22.003 -20.722 -15.717  1.00 90.59           H  
ATOM    890  C   LYS A  57      20.857 -18.955 -15.890  1.00 90.59           C  
ATOM    891  CB  LYS A  57      22.174 -19.605 -13.881  1.00 90.59           C  
ATOM    892  HB2 LYS A  57      22.381 -18.579 -13.577  1.00 90.59           H  
ATOM    893  HB3 LYS A  57      21.204 -19.895 -13.478  1.00 90.59           H  
ATOM    894  O   LYS A  57      20.811 -17.726 -15.827  1.00 90.59           O  
ATOM    895  CG  LYS A  57      23.245 -20.539 -13.309  1.00 90.59           C  
ATOM    896  HG2 LYS A  57      23.101 -21.541 -13.715  1.00 90.59           H  
ATOM    897  HG3 LYS A  57      24.236 -20.181 -13.588  1.00 90.59           H  
ATOM    898  CD  LYS A  57      23.129 -20.596 -11.783  1.00 90.59           C  
ATOM    899  HD2 LYS A  57      22.124 -20.925 -11.518  1.00 90.59           H  
ATOM    900  HD3 LYS A  57      23.308 -19.603 -11.370  1.00 90.59           H  
ATOM    901  CE  LYS A  57      24.158 -21.586 -11.235  1.00 90.59           C  
ATOM    902  HE2 LYS A  57      25.155 -21.194 -11.438  1.00 90.59           H  
ATOM    903  HE3 LYS A  57      24.050 -22.523 -11.782  1.00 90.59           H  
ATOM    904  NZ  LYS A  57      23.963 -21.819  -9.783  1.00 90.59           N  
ATOM    905  HZ1 LYS A  57      24.075 -20.957  -9.269  1.00 90.59           H  
ATOM    906  HZ2 LYS A  57      24.630 -22.498  -9.443  1.00 90.59           H  
ATOM    907  HZ3 LYS A  57      23.036 -22.183  -9.616  1.00 90.59           H  
ATOM    908  N   THR A  58      19.839 -19.722 -16.261  1.00 91.40           N  
ATOM    909  H   THR A  58      19.979 -20.711 -16.411  1.00 91.40           H  
ATOM    910  CA  THR A  58      18.532 -19.165 -16.588  1.00 91.40           C  
ATOM    911  HA  THR A  58      18.685 -18.394 -17.343  1.00 91.40           H  
ATOM    912  C   THR A  58      17.906 -18.535 -15.348  1.00 91.40           C  
ATOM    913  CB  THR A  58      17.597 -20.210 -17.199  1.00 91.40           C  
ATOM    914  HB  THR A  58      17.304 -20.926 -16.432  1.00 91.40           H  
ATOM    915  O   THR A  58      17.831 -19.140 -14.277  1.00 91.40           O  
ATOM    916  CG2 THR A  58      16.339 -19.577 -17.795  1.00 91.40           C  
ATOM    917 HG21 THR A  58      15.745 -19.108 -17.010  1.00 91.40           H  
ATOM    918 HG22 THR A  58      15.741 -20.353 -18.273  1.00 91.40           H  
ATOM    919 HG23 THR A  58      16.621 -18.829 -18.536  1.00 91.40           H  
ATOM    920  OG1 THR A  58      18.249 -20.911 -18.229  1.00 91.40           O  
ATOM    921  HG1 THR A  58      18.773 -20.293 -18.742  1.00 91.40           H  
ATOM    922  N   VAL A  59      17.454 -17.299 -15.500  1.00 92.11           N  
ATOM    923  H   VAL A  59      17.585 -16.868 -16.404  1.00 92.11           H  
ATOM    924  CA  VAL A  59      16.776 -16.499 -14.490  1.00 92.11           C  
ATOM    925  HA  VAL A  59      16.565 -17.131 -13.627  1.00 92.11           H  
ATOM    926  C   VAL A  59      15.445 -16.014 -15.032  1.00 92.11           C  
ATOM    927  CB  VAL A  59      17.631 -15.314 -14.007  1.00 92.11           C  
ATOM    928  HB  VAL A  59      17.051 -14.765 -13.265  1.00 92.11           H  
ATOM    929  O   VAL A  59      15.284 -15.790 -16.230  1.00 92.11           O  
ATOM    930  CG1 VAL A  59      18.888 -15.834 -13.305  1.00 92.11           C  
ATOM    931 HG11 VAL A  59      18.607 -16.420 -12.430  1.00 92.11           H  
ATOM    932 HG12 VAL A  59      19.464 -16.465 -13.983  1.00 92.11           H  
ATOM    933 HG13 VAL A  59      19.503 -14.977 -13.029  1.00 92.11           H  
ATOM    934  CG2 VAL A  59      18.029 -14.322 -15.108  1.00 92.11           C  
ATOM    935 HG21 VAL A  59      18.546 -13.469 -14.668  1.00 92.11           H  
ATOM    936 HG22 VAL A  59      18.688 -14.802 -15.831  1.00 92.11           H  
ATOM    937 HG23 VAL A  59      17.145 -13.949 -15.625  1.00 92.11           H  
ATOM    938  N   LYS A  60      14.499 -15.840 -14.115  1.00 93.72           N  
ATOM    939  H   LYS A  60      14.728 -16.079 -13.161  1.00 93.72           H  
ATOM    940  CA  LYS A  60      13.211 -15.189 -14.320  1.00 93.72           C  
ATOM    941  HA  LYS A  60      13.140 -14.780 -15.328  1.00 93.72           H  
ATOM    942  C   LYS A  60      13.162 -14.048 -13.316  1.00 93.72           C  
ATOM    943  CB  LYS A  60      12.115 -16.245 -14.116  1.00 93.72           C  
ATOM    944  HB2 LYS A  60      12.247 -16.702 -13.136  1.00 93.72           H  
ATOM    945  HB3 LYS A  60      12.247 -17.024 -14.868  1.00 93.72           H  
ATOM    946  O   LYS A  60      13.034 -14.297 -12.120  1.00 93.72           O  
ATOM    947  CG  LYS A  60      10.682 -15.705 -14.217  1.00 93.72           C  
ATOM    948  HG2 LYS A  60      10.529 -14.934 -13.463  1.00 93.72           H  
ATOM    949  HG3 LYS A  60      10.507 -15.288 -15.209  1.00 93.72           H  
ATOM    950  CD  LYS A  60       9.709 -16.862 -13.953  1.00 93.72           C  
ATOM    951  HD2 LYS A  60       9.923 -17.281 -12.969  1.00 93.72           H  
ATOM    952  HD3 LYS A  60       9.859 -17.642 -14.700  1.00 93.72           H  
ATOM    953  CE  LYS A  60       8.246 -16.422 -13.978  1.00 93.72           C  
ATOM    954  HE2 LYS A  60       7.969 -16.098 -14.981  1.00 93.72           H  
ATOM    955  HE3 LYS A  60       8.128 -15.573 -13.305  1.00 93.72           H  
ATOM    956  NZ  LYS A  60       7.347 -17.519 -13.521  1.00 93.72           N  
ATOM    957  HZ1 LYS A  60       7.600 -17.885 -12.614  1.00 93.72           H  
ATOM    958  HZ2 LYS A  60       6.435 -17.131 -13.327  1.00 93.72           H  
ATOM    959  HZ3 LYS A  60       7.264 -18.295 -14.162  1.00 93.72           H  
ATOM    960  N   GLU A  61      13.366 -12.819 -13.771  1.00 94.43           N  
ATOM    961  H   GLU A  61      13.486 -12.671 -14.763  1.00 94.43           H  
ATOM    962  CA  GLU A  61      13.502 -11.673 -12.871  1.00 94.43           C  
ATOM    963  HA  GLU A  61      12.934 -11.891 -11.966  1.00 94.43           H  
ATOM    964  C   GLU A  61      12.887 -10.395 -13.432  1.00 94.43           C  
ATOM    965  CB  GLU A  61      14.963 -11.479 -12.423  1.00 94.43           C  
ATOM    966  HB2 GLU A  61      15.259 -12.369 -11.867  1.00 94.43           H  
ATOM    967  HB3 GLU A  61      15.005 -10.637 -11.732  1.00 94.43           H  
ATOM    968  O   GLU A  61      12.703 -10.231 -14.637  1.00 94.43           O  
ATOM    969  CG  GLU A  61      15.986 -11.245 -13.543  1.00 94.43           C  
ATOM    970  HG2 GLU A  61      15.705 -10.351 -14.100  1.00 94.43           H  
ATOM    971  HG3 GLU A  61      15.976 -12.092 -14.228  1.00 94.43           H  
ATOM    972  CD  GLU A  61      17.402 -11.088 -12.957  1.00 94.43           C  
ATOM    973  OE1 GLU A  61      18.033 -10.053 -13.252  1.00 94.43           O  
ATOM    974  OE2 GLU A  61      17.875 -11.983 -12.207  1.00 94.43           O  
ATOM    975  N   LEU A  62      12.537  -9.491 -12.521  1.00 96.31           N  
ATOM    976  H   LEU A  62      12.768  -9.665 -11.554  1.00 96.31           H  
ATOM    977  CA  LEU A  62      12.019  -8.177 -12.859  1.00 96.31           C  
ATOM    978  HA  LEU A  62      11.502  -8.228 -13.817  1.00 96.31           H  
ATOM    979  C   LEU A  62      13.181  -7.198 -12.998  1.00 96.31           C  
ATOM    980  CB  LEU A  62      11.021  -7.725 -11.785  1.00 96.31           C  
ATOM    981  HB2 LEU A  62      11.510  -7.789 -10.813  1.00 96.31           H  
ATOM    982  HB3 LEU A  62      10.763  -6.681 -11.962  1.00 96.31           H  
ATOM    983  O   LEU A  62      13.961  -7.007 -12.066  1.00 96.31           O  
ATOM    984  CG  LEU A  62       9.729  -8.557 -11.766  1.00 96.31           C  
ATOM    985  HG  LEU A  62       9.963  -9.621 -11.797  1.00 96.31           H  
ATOM    986  CD1 LEU A  62       8.985  -8.271 -10.471  1.00 96.31           C  
ATOM    987 HD11 LEU A  62       8.804  -7.201 -10.374  1.00 96.31           H  
ATOM    988 HD12 LEU A  62       8.038  -8.812 -10.459  1.00 96.31           H  
ATOM    989 HD13 LEU A  62       9.597  -8.621  -9.639  1.00 96.31           H  
ATOM    990  CD2 LEU A  62       8.820  -8.215 -12.944  1.00 96.31           C  
ATOM    991 HD21 LEU A  62       8.600  -7.147 -12.955  1.00 96.31           H  
ATOM    992 HD22 LEU A  62       7.889  -8.775 -12.860  1.00 96.31           H  
ATOM    993 HD23 LEU A  62       9.302  -8.495 -13.880  1.00 96.31           H  
ATOM    994  N   VAL A  63      13.255  -6.530 -14.142  1.00 95.67           N  
ATOM    995  H   VAL A  63      12.602  -6.778 -14.872  1.00 95.67           H  
ATOM    996  CA  VAL A  63      14.220  -5.467 -14.418  1.00 95.67           C  
ATOM    997  HA  VAL A  63      14.956  -5.436 -13.615  1.00 95.67           H  
ATOM    998  C   VAL A  63      13.477  -4.139 -14.443  1.00 95.67           C  
ATOM    999  CB  VAL A  63      14.987  -5.734 -15.725  1.00 95.67           C  
ATOM   1000  HB  VAL A  63      14.289  -5.740 -16.562  1.00 95.67           H  
ATOM   1001  O   VAL A  63      12.499  -3.970 -15.169  1.00 95.67           O  
ATOM   1002  CG1 VAL A  63      16.042  -4.650 -15.985  1.00 95.67           C  
ATOM   1003 HG11 VAL A  63      15.564  -3.678 -16.112  1.00 95.67           H  
ATOM   1004 HG12 VAL A  63      16.582  -4.888 -16.901  1.00 95.67           H  
ATOM   1005 HG13 VAL A  63      16.749  -4.613 -15.157  1.00 95.67           H  
ATOM   1006  CG2 VAL A  63      15.693  -7.094 -15.676  1.00 95.67           C  
ATOM   1007 HG21 VAL A  63      16.305  -7.237 -16.567  1.00 95.67           H  
ATOM   1008 HG22 VAL A  63      14.963  -7.902 -15.635  1.00 95.67           H  
ATOM   1009 HG23 VAL A  63      16.330  -7.155 -14.793  1.00 95.67           H  
ATOM   1010  N   GLN A  64      13.928  -3.175 -13.644  1.00 94.97           N  
ATOM   1011  H   GLN A  64      14.741  -3.361 -13.074  1.00 94.97           H  
ATOM   1012  CA  GLN A  64      13.374  -1.822 -13.673  1.00 94.97           C  
ATOM   1013  HA  GLN A  64      12.297  -1.898 -13.822  1.00 94.97           H  
ATOM   1014  C   GLN A  64      13.947  -1.030 -14.852  1.00 94.97           C  
ATOM   1015  CB  GLN A  64      13.577  -1.112 -12.328  1.00 94.97           C  
ATOM   1016  HB2 GLN A  64      13.088  -1.701 -11.552  1.00 94.97           H  
ATOM   1017  HB3 GLN A  64      13.085  -0.141 -12.370  1.00 94.97           H  
ATOM   1018  O   GLN A  64      15.156  -1.045 -15.089  1.00 94.97           O  
ATOM   1019  CG  GLN A  64      15.053  -0.899 -11.947  1.00 94.97           C  
ATOM   1020  HG2 GLN A  64      15.584  -1.850 -11.969  1.00 94.97           H  
ATOM   1021  HG3 GLN A  64      15.521  -0.227 -12.667  1.00 94.97           H  
ATOM   1022  CD  GLN A  64      15.227  -0.293 -10.562  1.00 94.97           C  
ATOM   1023  NE2 GLN A  64      16.441   0.035 -10.181  1.00 94.97           N  
ATOM   1024 HE21 GLN A  64      16.519   0.445  -9.261  1.00 94.97           H  
ATOM   1025 HE22 GLN A  64      17.228  -0.105 -10.798  1.00 94.97           H  
ATOM   1026  OE1 GLN A  64      14.297  -0.100  -9.797  1.00 94.97           O  
ATOM   1027  N   ILE A  65      13.077  -0.307 -15.553  1.00 95.45           N  
ATOM   1028  H   ILE A  65      12.098  -0.355 -15.309  1.00 95.45           H  
ATOM   1029  CA  ILE A  65      13.448   0.635 -16.606  1.00 95.45           C  
ATOM   1030  HA  ILE A  65      14.517   0.562 -16.806  1.00 95.45           H  
ATOM   1031  C   ILE A  65      13.164   2.039 -16.084  1.00 95.45           C  
ATOM   1032  CB  ILE A  65      12.696   0.326 -17.920  1.00 95.45           C  
ATOM   1033  HB  ILE A  65      11.631   0.484 -17.749  1.00 95.45           H  
ATOM   1034  O   ILE A  65      12.023   2.390 -15.769  1.00 95.45           O  
ATOM   1035  CG1 ILE A  65      12.868  -1.140 -18.384  1.00 95.45           C  
ATOM   1036 HG12 ILE A  65      12.408  -1.802 -17.650  1.00 95.45           H  
ATOM   1037 HG13 ILE A  65      12.323  -1.276 -19.318  1.00 95.45           H  
ATOM   1038  CG2 ILE A  65      13.138   1.297 -19.030  1.00 95.45           C  
ATOM   1039 HG21 ILE A  65      14.218   1.256 -19.171  1.00 95.45           H  
ATOM   1040 HG22 ILE A  65      12.853   2.318 -18.775  1.00 95.45           H  
ATOM   1041 HG23 ILE A  65      12.648   1.029 -19.966  1.00 95.45           H  
ATOM   1042  CD1 ILE A  65      14.315  -1.605 -18.608  1.00 95.45           C  
ATOM   1043 HD11 ILE A  65      14.889  -1.546 -17.683  1.00 95.45           H  
ATOM   1044 HD12 ILE A  65      14.308  -2.642 -18.943  1.00 95.45           H  
ATOM   1045 HD13 ILE A  65      14.795  -0.997 -19.374  1.00 95.45           H  
ATOM   1046  N   THR A  66      14.208   2.848 -15.947  1.00 93.38           N  
ATOM   1047  H   THR A  66      15.127   2.508 -16.188  1.00 93.38           H  
ATOM   1048  CA  THR A  66      14.072   4.239 -15.499  1.00 93.38           C  
ATOM   1049  HA  THR A  66      13.343   4.281 -14.689  1.00 93.38           H  
ATOM   1050  C   THR A  66      13.554   5.138 -16.619  1.00 93.38           C  
ATOM   1051  CB  THR A  66      15.388   4.776 -14.940  1.00 93.38           C  
ATOM   1052  HB  THR A  66      15.221   5.796 -14.594  1.00 93.38           H  
ATOM   1053  O   THR A  66      13.649   4.792 -17.797  1.00 93.38           O  
ATOM   1054  CG2 THR A  66      15.923   3.931 -13.782  1.00 93.38           C  
ATOM   1055 HG21 THR A  66      15.255   4.021 -12.925  1.00 93.38           H  
ATOM   1056 HG22 THR A  66      16.917   4.285 -13.507  1.00 93.38           H  
ATOM   1057 HG23 THR A  66      16.007   2.881 -14.063  1.00 93.38           H  
ATOM   1058  OG1 THR A  66      16.361   4.814 -15.943  1.00 93.38           O  
ATOM   1059  HG1 THR A  66      16.674   3.912 -16.037  1.00 93.38           H  
ATOM   1060  N   ILE A  67      13.023   6.320 -16.286  1.00 91.13           N  
ATOM   1061  H   ILE A  67      12.923   6.560 -15.310  1.00 91.13           H  
ATOM   1062  CA  ILE A  67      12.576   7.272 -17.318  1.00 91.13           C  
ATOM   1063  HA  ILE A  67      11.850   6.764 -17.953  1.00 91.13           H  
ATOM   1064  C   ILE A  67      13.746   7.664 -18.240  1.00 91.13           C  
ATOM   1065  CB  ILE A  67      11.875   8.510 -16.707  1.00 91.13           C  
ATOM   1066  HB  ILE A  67      12.599   9.065 -16.110  1.00 91.13           H  
ATOM   1067  O   ILE A  67      13.556   7.760 -19.450  1.00 91.13           O  
ATOM   1068  CG1 ILE A  67      10.672   8.124 -15.814  1.00 91.13           C  
ATOM   1069 HG12 ILE A  67      10.985   7.392 -15.068  1.00 91.13           H  
ATOM   1070 HG13 ILE A  67       9.896   7.664 -16.426  1.00 91.13           H  
ATOM   1071  CG2 ILE A  67      11.358   9.402 -17.855  1.00 91.13           C  
ATOM   1072 HG21 ILE A  67      10.632   8.856 -18.457  1.00 91.13           H  
ATOM   1073 HG22 ILE A  67      12.173   9.718 -18.507  1.00 91.13           H  
ATOM   1074 HG23 ILE A  67      10.884  10.304 -17.469  1.00 91.13           H  
ATOM   1075  CD1 ILE A  67      10.056   9.306 -15.056  1.00 91.13           C  
ATOM   1076 HD11 ILE A  67      10.827   9.806 -14.468  1.00 91.13           H  
ATOM   1077 HD12 ILE A  67       9.274   8.940 -14.390  1.00 91.13           H  
ATOM   1078 HD13 ILE A  67       9.600  10.021 -15.740  1.00 91.13           H  
ATOM   1079  N   MET A  68      14.962   7.799 -17.697  1.00 88.68           N  
ATOM   1080  H   MET A  68      15.061   7.669 -16.701  1.00 88.68           H  
ATOM   1081  CA  MET A  68      16.171   8.091 -18.483  1.00 88.68           C  
ATOM   1082  HA  MET A  68      15.986   8.964 -19.108  1.00 88.68           H  
ATOM   1083  C   MET A  68      16.582   6.946 -19.422  1.00 88.68           C  
ATOM   1084  CB  MET A  68      17.341   8.403 -17.541  1.00 88.68           C  
ATOM   1085  HB2 MET A  68      17.498   7.564 -16.863  1.00 88.68           H  
ATOM   1086  HB3 MET A  68      18.240   8.529 -18.144  1.00 88.68           H  
ATOM   1087  O   MET A  68      17.130   7.188 -20.495  1.00 88.68           O  
ATOM   1088  CG  MET A  68      17.132   9.688 -16.735  1.00 88.68           C  
ATOM   1089  HG2 MET A  68      16.362   9.527 -15.980  1.00 88.68           H  
ATOM   1090  HG3 MET A  68      16.790  10.471 -17.412  1.00 88.68           H  
ATOM   1091  SD  MET A  68      18.644  10.281 -15.931  1.00 88.68           S  
ATOM   1092  CE  MET A  68      18.826   9.045 -14.630  1.00 88.68           C  
ATOM   1093  HE1 MET A  68      18.837   8.040 -15.053  1.00 88.68           H  
ATOM   1094  HE2 MET A  68      17.985   9.165 -13.946  1.00 88.68           H  
ATOM   1095  HE3 MET A  68      19.759   9.221 -14.096  1.00 88.68           H  
ATOM   1096  N   GLU A  69      16.317   5.694 -19.044  1.00 93.96           N  
ATOM   1097  H   GLU A  69      15.908   5.537 -18.134  1.00 93.96           H  
ATOM   1098  CA  GLU A  69      16.631   4.518 -19.866  1.00 93.96           C  
ATOM   1099  HA  GLU A  69      17.545   4.696 -20.433  1.00 93.96           H  
ATOM   1100  C   GLU A  69      15.531   4.184 -20.876  1.00 93.96           C  
ATOM   1101  CB  GLU A  69      16.854   3.309 -18.960  1.00 93.96           C  
ATOM   1102  HB2 GLU A  69      16.894   2.406 -19.569  1.00 93.96           H  
ATOM   1103  HB3 GLU A  69      15.990   3.227 -18.302  1.00 93.96           H  
ATOM   1104  O   GLU A  69      15.817   3.532 -21.879  1.00 93.96           O  
ATOM   1105  CG  GLU A  69      18.160   3.404 -18.151  1.00 93.96           C  
ATOM   1106  HG2 GLU A  69      18.999   3.238 -18.826  1.00 93.96           H  
ATOM   1107  HG3 GLU A  69      18.270   4.401 -17.723  1.00 93.96           H  
ATOM   1108  CD  GLU A  69      18.169   2.368 -17.021  1.00 93.96           C  
ATOM   1109  OE1 GLU A  69      19.194   1.676 -16.831  1.00 93.96           O  
ATOM   1110  OE2 GLU A  69      17.113   2.216 -16.365  1.00 93.96           O  
ATOM   1111  N   LYS A  70      14.293   4.639 -20.638  1.00 94.26           N  
ATOM   1112  H   LYS A  70      14.155   5.131 -19.766  1.00 94.26           H  
ATOM   1113  CA  LYS A  70      13.097   4.269 -21.406  1.00 94.26           C  
ATOM   1114  HA  LYS A  70      12.865   3.225 -21.198  1.00 94.26           H  
ATOM   1115  C   LYS A  70      13.308   4.361 -22.918  1.00 94.26           C  
ATOM   1116  CB  LYS A  70      11.916   5.137 -20.939  1.00 94.26           C  
ATOM   1117  HB2 LYS A  70      11.750   4.972 -19.874  1.00 94.26           H  
ATOM   1118  HB3 LYS A  70      12.155   6.189 -21.096  1.00 94.26           H  
ATOM   1119  O   LYS A  70      13.043   3.391 -23.612  1.00 94.26           O  
ATOM   1120  CG  LYS A  70      10.632   4.797 -21.707  1.00 94.26           C  
ATOM   1121  HG2 LYS A  70      10.390   3.746 -21.550  1.00 94.26           H  
ATOM   1122  HG3 LYS A  70      10.802   4.959 -22.772  1.00 94.26           H  
ATOM   1123  CD  LYS A  70       9.445   5.672 -21.289  1.00 94.26           C  
ATOM   1124  HD2 LYS A  70       9.728   6.720 -21.378  1.00 94.26           H  
ATOM   1125  HD3 LYS A  70       9.164   5.450 -20.260  1.00 94.26           H  
ATOM   1126  CE  LYS A  70       8.284   5.367 -22.244  1.00 94.26           C  
ATOM   1127  HE2 LYS A  70       7.975   4.330 -22.116  1.00 94.26           H  
ATOM   1128  HE3 LYS A  70       8.655   5.442 -23.266  1.00 94.26           H  
ATOM   1129  NZ  LYS A  70       7.133   6.285 -22.070  1.00 94.26           N  
ATOM   1130  HZ1 LYS A  70       6.731   6.207 -21.146  1.00 94.26           H  
ATOM   1131  HZ2 LYS A  70       7.424   7.237 -22.242  1.00 94.26           H  
ATOM   1132  HZ3 LYS A  70       6.431   6.061 -22.760  1.00 94.26           H  
ATOM   1133  N   SER A  71      13.821   5.488 -23.417  1.00 94.85           N  
ATOM   1134  H   SER A  71      14.038   6.230 -22.767  1.00 94.85           H  
ATOM   1135  CA  SER A  71      14.048   5.694 -24.858  1.00 94.85           C  
ATOM   1136  HA  SER A  71      13.108   5.551 -25.390  1.00 94.85           H  
ATOM   1137  C   SER A  71      15.057   4.693 -25.440  1.00 94.85           C  
ATOM   1138  CB  SER A  71      14.519   7.137 -25.085  1.00 94.85           C  
ATOM   1139  HB2 SER A  71      15.388   7.329 -24.456  1.00 94.85           H  
ATOM   1140  HB3 SER A  71      13.725   7.827 -24.798  1.00 94.85           H  
ATOM   1141  O   SER A  71      14.832   4.129 -26.510  1.00 94.85           O  
ATOM   1142  OG  SER A  71      14.882   7.372 -26.428  1.00 94.85           O  
ATOM   1143  HG  SER A  71      14.140   7.754 -26.901  1.00 94.85           H  
ATOM   1144  N   ARG A  72      16.145   4.404 -24.711  1.00 95.70           N  
ATOM   1145  H   ARG A  72      16.200   4.779 -23.775  1.00 95.70           H  
ATOM   1146  CA  ARG A  72      17.167   3.437 -25.148  1.00 95.70           C  
ATOM   1147  HA  ARG A  72      17.431   3.639 -26.185  1.00 95.70           H  
ATOM   1148  C   ARG A  72      16.629   2.010 -25.130  1.00 95.70           C  
ATOM   1149  CB  ARG A  72      18.427   3.530 -24.276  1.00 95.70           C  
ATOM   1150  HB2 ARG A  72      18.166   3.329 -23.236  1.00 95.70           H  
ATOM   1151  HB3 ARG A  72      19.126   2.760 -24.604  1.00 95.70           H  
ATOM   1152  O   ARG A  72      16.858   1.271 -26.081  1.00 95.70           O  
ATOM   1153  CG  ARG A  72      19.121   4.893 -24.371  1.00 95.70           C  
ATOM   1154  HG2 ARG A  72      19.348   5.119 -25.413  1.00 95.70           H  
ATOM   1155  HG3 ARG A  72      18.463   5.665 -23.971  1.00 95.70           H  
ATOM   1156  CD  ARG A  72      20.420   4.866 -23.560  1.00 95.70           C  
ATOM   1157  HD2 ARG A  72      21.110   4.161 -24.026  1.00 95.70           H  
ATOM   1158  HD3 ARG A  72      20.195   4.520 -22.551  1.00 95.70           H  
ATOM   1159  NE  ARG A  72      21.041   6.200 -23.484  1.00 95.70           N  
ATOM   1160  HE  ARG A  72      20.528   6.967 -23.896  1.00 95.70           H  
ATOM   1161  NH1 ARG A  72      22.921   5.583 -22.314  1.00 95.70           N  
ATOM   1162 HH11 ARG A  72      22.617   4.620 -22.333  1.00 95.70           H  
ATOM   1163 HH12 ARG A  72      23.802   5.822 -21.883  1.00 95.70           H  
ATOM   1164  NH2 ARG A  72      22.611   7.724 -22.855  1.00 95.70           N  
ATOM   1165 HH21 ARG A  72      23.488   7.943 -22.404  1.00 95.70           H  
ATOM   1166 HH22 ARG A  72      22.075   8.465 -23.284  1.00 95.70           H  
ATOM   1167  CZ  ARG A  72      22.183   6.494 -22.887  1.00 95.70           C  
ATOM   1168  N   PHE A  73      15.902   1.652 -24.073  1.00 96.46           N  
ATOM   1169  H   PHE A  73      15.765   2.324 -23.331  1.00 96.46           H  
ATOM   1170  CA  PHE A  73      15.265   0.347 -23.955  1.00 96.46           C  
ATOM   1171  HA  PHE A  73      16.018  -0.429 -24.089  1.00 96.46           H  
ATOM   1172  C   PHE A  73      14.213   0.139 -25.050  1.00 96.46           C  
ATOM   1173  CB  PHE A  73      14.663   0.199 -22.553  1.00 96.46           C  
ATOM   1174  HB2 PHE A  73      13.992   1.035 -22.357  1.00 96.46           H  
ATOM   1175  HB3 PHE A  73      15.465   0.237 -21.816  1.00 96.46           H  
ATOM   1176  O   PHE A  73      14.239  -0.881 -25.720  1.00 96.46           O  
ATOM   1177  CG  PHE A  73      13.899  -1.098 -22.383  1.00 96.46           C  
ATOM   1178  CD1 PHE A  73      12.500  -1.117 -22.511  1.00 96.46           C  
ATOM   1179  HD1 PHE A  73      11.969  -0.199 -22.716  1.00 96.46           H  
ATOM   1180  CD2 PHE A  73      14.592  -2.303 -22.178  1.00 96.46           C  
ATOM   1181  HD2 PHE A  73      15.672  -2.302 -22.135  1.00 96.46           H  
ATOM   1182  CE1 PHE A  73      11.798  -2.331 -22.420  1.00 96.46           C  
ATOM   1183  HE1 PHE A  73      10.725  -2.344 -22.544  1.00 96.46           H  
ATOM   1184  CE2 PHE A  73      13.896  -3.516 -22.076  1.00 96.46           C  
ATOM   1185  HE2 PHE A  73      14.438  -4.441 -21.941  1.00 96.46           H  
ATOM   1186  CZ  PHE A  73      12.498  -3.530 -22.203  1.00 96.46           C  
ATOM   1187  HZ  PHE A  73      11.967  -4.469 -22.160  1.00 96.46           H  
ATOM   1188  N   GLU A  74      13.325   1.107 -25.288  1.00 95.34           N  
ATOM   1189  H   GLU A  74      13.338   1.936 -24.710  1.00 95.34           H  
ATOM   1190  CA  GLU A  74      12.254   0.986 -26.289  1.00 95.34           C  
ATOM   1191  HA  GLU A  74      11.755   0.027 -26.148  1.00 95.34           H  
ATOM   1192  C   GLU A  74      12.785   0.957 -27.729  1.00 95.34           C  
ATOM   1193  CB  GLU A  74      11.205   2.102 -26.086  1.00 95.34           C  
ATOM   1194  HB2 GLU A  74      10.521   2.115 -26.934  1.00 95.34           H  
ATOM   1195  HB3 GLU A  74      11.706   3.068 -26.022  1.00 95.34           H  
ATOM   1196  O   GLU A  74      12.178   0.307 -28.575  1.00 95.34           O  
ATOM   1197  CG  GLU A  74      10.393   1.834 -24.806  1.00 95.34           C  
ATOM   1198  HG2 GLU A  74      11.082   1.716 -23.970  1.00 95.34           H  
ATOM   1199  HG3 GLU A  74       9.875   0.882 -24.927  1.00 95.34           H  
ATOM   1200  CD  GLU A  74       9.356   2.897 -24.405  1.00 95.34           C  
ATOM   1201  OE1 GLU A  74       8.573   2.579 -23.463  1.00 95.34           O  
ATOM   1202  OE2 GLU A  74       9.358   4.037 -24.911  1.00 95.34           O  
ATOM   1203  N   LYS A  75      13.938   1.586 -28.005  1.00 97.00           N  
ATOM   1204  H   LYS A  75      14.353   2.154 -27.281  1.00 97.00           H  
ATOM   1205  CA  LYS A  75      14.597   1.516 -29.319  1.00 97.00           C  
ATOM   1206  HA  LYS A  75      13.861   1.772 -30.082  1.00 97.00           H  
ATOM   1207  C   LYS A  75      15.082   0.102 -29.659  1.00 97.00           C  
ATOM   1208  CB  LYS A  75      15.749   2.535 -29.368  1.00 97.00           C  
ATOM   1209  HB2 LYS A  75      16.513   2.254 -28.644  1.00 97.00           H  
ATOM   1210  HB3 LYS A  75      15.360   3.517 -29.100  1.00 97.00           H  
ATOM   1211  O   LYS A  75      14.944  -0.325 -30.801  1.00 97.00           O  
ATOM   1212  CG  LYS A  75      16.378   2.622 -30.769  1.00 97.00           C  
ATOM   1213  HG2 LYS A  75      15.608   2.915 -31.483  1.00 97.00           H  
ATOM   1214  HG3 LYS A  75      16.770   1.647 -31.058  1.00 97.00           H  
ATOM   1215  CD  LYS A  75      17.527   3.637 -30.821  1.00 97.00           C  
ATOM   1216  HD2 LYS A  75      18.308   3.329 -30.126  1.00 97.00           H  
ATOM   1217  HD3 LYS A  75      17.152   4.620 -30.537  1.00 97.00           H  
ATOM   1218  CE  LYS A  75      18.082   3.679 -32.252  1.00 97.00           C  
ATOM   1219  HE2 LYS A  75      17.271   3.957 -32.925  1.00 97.00           H  
ATOM   1220  HE3 LYS A  75      18.403   2.675 -32.529  1.00 97.00           H  
ATOM   1221  NZ  LYS A  75      19.210   4.635 -32.396  1.00 97.00           N  
ATOM   1222  HZ1 LYS A  75      19.984   4.367 -31.805  1.00 97.00           H  
ATOM   1223  HZ2 LYS A  75      18.915   5.572 -32.162  1.00 97.00           H  
ATOM   1224  HZ3 LYS A  75      19.534   4.641 -33.352  1.00 97.00           H  
ATOM   1225  N   ASN A  76      15.696  -0.598 -28.704  1.00 95.74           N  
ATOM   1226  H   ASN A  76      15.763  -0.188 -27.783  1.00 95.74           H  
ATOM   1227  CA  ASN A  76      16.135  -1.985 -28.877  1.00 95.74           C  
ATOM   1228  HA  ASN A  76      15.400  -2.508 -29.489  1.00 95.74           H  
ATOM   1229  C   ASN A  76      16.223  -2.698 -27.510  1.00 95.74           C  
ATOM   1230  CB  ASN A  76      17.467  -2.018 -29.656  1.00 95.74           C  
ATOM   1231  HB2 ASN A  76      18.266  -1.583 -29.055  1.00 95.74           H  
ATOM   1232  HB3 ASN A  76      17.360  -1.432 -30.569  1.00 95.74           H  
ATOM   1233  O   ASN A  76      17.277  -2.658 -26.863  1.00 95.74           O  
ATOM   1234  CG  ASN A  76      17.866  -3.432 -30.055  1.00 95.74           C  
ATOM   1235  ND2 ASN A  76      18.686  -3.575 -31.070  1.00 95.74           N  
ATOM   1236 HD21 ASN A  76      18.942  -4.522 -31.311  1.00 95.74           H  
ATOM   1237 HD22 ASN A  76      19.026  -2.779 -31.590  1.00 95.74           H  
ATOM   1238  OD1 ASN A  76      17.461  -4.423 -29.467  1.00 95.74           O  
ATOM   1239  N   PRO A  77      15.137  -3.366 -27.068  1.00 95.22           N  
ATOM   1240  CA  PRO A  77      15.086  -4.017 -25.759  1.00 95.22           C  
ATOM   1241  HA  PRO A  77      15.218  -3.260 -24.985  1.00 95.22           H  
ATOM   1242  C   PRO A  77      16.142  -5.108 -25.574  1.00 95.22           C  
ATOM   1243  CB  PRO A  77      13.676  -4.608 -25.657  1.00 95.22           C  
ATOM   1244  HB2 PRO A  77      13.313  -4.617 -24.629  1.00 95.22           H  
ATOM   1245  HB3 PRO A  77      13.660  -5.616 -26.072  1.00 95.22           H  
ATOM   1246  O   PRO A  77      16.669  -5.267 -24.475  1.00 95.22           O  
ATOM   1247  CG  PRO A  77      12.835  -3.697 -26.546  1.00 95.22           C  
ATOM   1248  HG2 PRO A  77      11.952  -4.208 -26.930  1.00 95.22           H  
ATOM   1249  HG3 PRO A  77      12.545  -2.804 -25.992  1.00 95.22           H  
ATOM   1250  CD  PRO A  77      13.806  -3.332 -27.666  1.00 95.22           C  
ATOM   1251  HD2 PRO A  77      13.560  -2.343 -28.053  1.00 95.22           H  
ATOM   1252  HD3 PRO A  77      13.747  -4.073 -28.464  1.00 95.22           H  
ATOM   1253  N   ILE A  78      16.457  -5.846 -26.644  1.00 94.25           N  
ATOM   1254  H   ILE A  78      16.063  -5.587 -27.537  1.00 94.25           H  
ATOM   1255  CA  ILE A  78      17.414  -6.958 -26.613  1.00 94.25           C  
ATOM   1256  HA  ILE A  78      17.187  -7.591 -25.755  1.00 94.25           H  
ATOM   1257  C   ILE A  78      18.821  -6.411 -26.387  1.00 94.25           C  
ATOM   1258  CB  ILE A  78      17.301  -7.822 -27.890  1.00 94.25           C  
ATOM   1259  HB  ILE A  78      17.411  -7.174 -28.760  1.00 94.25           H  
ATOM   1260  O   ILE A  78      19.431  -6.745 -25.378  1.00 94.25           O  
ATOM   1261  CG1 ILE A  78      15.909  -8.494 -27.948  1.00 94.25           C  
ATOM   1262 HG12 ILE A  78      15.135  -7.735 -27.835  1.00 94.25           H  
ATOM   1263 HG13 ILE A  78      15.812  -9.196 -27.119  1.00 94.25           H  
ATOM   1264  CG2 ILE A  78      18.420  -8.878 -27.937  1.00 94.25           C  
ATOM   1265 HG21 ILE A  78      18.394  -9.523 -27.059  1.00 94.25           H  
ATOM   1266 HG22 ILE A  78      18.348  -9.493 -28.834  1.00 94.25           H  
ATOM   1267 HG23 ILE A  78      19.400  -8.402 -27.982  1.00 94.25           H  
ATOM   1268  CD1 ILE A  78      15.622  -9.235 -29.260  1.00 94.25           C  
ATOM   1269 HD11 ILE A  78      16.264 -10.110 -29.357  1.00 94.25           H  
ATOM   1270 HD12 ILE A  78      15.782  -8.567 -30.106  1.00 94.25           H  
ATOM   1271 HD13 ILE A  78      14.584  -9.569 -29.264  1.00 94.25           H  
ATOM   1272  N   ALA A  79      19.283  -5.488 -27.236  1.00 94.70           N  
ATOM   1273  H   ALA A  79      18.721  -5.237 -28.037  1.00 94.70           H  
ATOM   1274  CA  ALA A  79      20.622  -4.909 -27.107  1.00 94.70           C  
ATOM   1275  HA  ALA A  79      21.354  -5.714 -27.161  1.00 94.70           H  
ATOM   1276  C   ALA A  79      20.818  -4.183 -25.763  1.00 94.70           C  
ATOM   1277  CB  ALA A  79      20.856  -3.953 -28.281  1.00 94.70           C  
ATOM   1278  HB1 ALA A  79      20.754  -4.497 -29.219  1.00 94.70           H  
ATOM   1279  HB2 ALA A  79      20.140  -3.132 -28.245  1.00 94.70           H  
ATOM   1280  HB3 ALA A  79      21.868  -3.552 -28.220  1.00 94.70           H  
ATOM   1281  O   ALA A  79      21.892  -4.241 -25.166  1.00 94.70           O  
ATOM   1282  N   PHE A  80      19.774  -3.518 -25.252  1.00 95.94           N  
ATOM   1283  H   PHE A  80      18.916  -3.484 -25.784  1.00 95.94           H  
ATOM   1284  CA  PHE A  80      19.818  -2.885 -23.933  1.00 95.94           C  
ATOM   1285  HA  PHE A  80      20.667  -2.202 -23.902  1.00 95.94           H  
ATOM   1286  C   PHE A  80      20.020  -3.906 -22.801  1.00 95.94           C  
ATOM   1287  CB  PHE A  80      18.529  -2.082 -23.720  1.00 95.94           C  
ATOM   1288  HB2 PHE A  80      17.673  -2.752 -23.804  1.00 95.94           H  
ATOM   1289  HB3 PHE A  80      18.441  -1.342 -24.515  1.00 95.94           H  
ATOM   1290  O   PHE A  80      20.792  -3.653 -21.877  1.00 95.94           O  
ATOM   1291  CG  PHE A  80      18.467  -1.377 -22.378  1.00 95.94           C  
ATOM   1292  CD1 PHE A  80      18.010  -2.065 -21.238  1.00 95.94           C  
ATOM   1293  HD1 PHE A  80      17.715  -3.101 -21.317  1.00 95.94           H  
ATOM   1294  CD2 PHE A  80      18.871  -0.034 -22.267  1.00 95.94           C  
ATOM   1295  HD2 PHE A  80      19.237   0.489 -23.138  1.00 95.94           H  
ATOM   1296  CE1 PHE A  80      17.909  -1.404 -20.004  1.00 95.94           C  
ATOM   1297  HE1 PHE A  80      17.511  -1.933 -19.150  1.00 95.94           H  
ATOM   1298  CE2 PHE A  80      18.795   0.622 -21.026  1.00 95.94           C  
ATOM   1299  HE2 PHE A  80      19.100   1.655 -20.939  1.00 95.94           H  
ATOM   1300  CZ  PHE A  80      18.302  -0.059 -19.900  1.00 95.94           C  
ATOM   1301  HZ  PHE A  80      18.217   0.459 -18.956  1.00 95.94           H  
ATOM   1302  N   LEU A  81      19.315  -5.040 -22.849  1.00 95.44           N  
ATOM   1303  H   LEU A  81      18.735  -5.216 -23.657  1.00 95.44           H  
ATOM   1304  CA  LEU A  81      19.415  -6.096 -21.840  1.00 95.44           C  
ATOM   1305  HA  LEU A  81      19.449  -5.637 -20.852  1.00 95.44           H  
ATOM   1306  C   LEU A  81      20.722  -6.892 -21.974  1.00 95.44           C  
ATOM   1307  CB  LEU A  81      18.167  -6.992 -21.933  1.00 95.44           C  
ATOM   1308  HB2 LEU A  81      18.336  -7.910 -21.370  1.00 95.44           H  
ATOM   1309  HB3 LEU A  81      18.025  -7.277 -22.976  1.00 95.44           H  
ATOM   1310  O   LEU A  81      21.365  -7.165 -20.962  1.00 95.44           O  
ATOM   1311  CG  LEU A  81      16.870  -6.362 -21.395  1.00 95.44           C  
ATOM   1312  HG  LEU A  81      16.678  -5.413 -21.897  1.00 95.44           H  
ATOM   1313  CD1 LEU A  81      15.710  -7.315 -21.675  1.00 95.44           C  
ATOM   1314 HD11 LEU A  81      14.769  -6.871 -21.348  1.00 95.44           H  
ATOM   1315 HD12 LEU A  81      15.666  -7.498 -22.748  1.00 95.44           H  
ATOM   1316 HD13 LEU A  81      15.868  -8.261 -21.158  1.00 95.44           H  
ATOM   1317  CD2 LEU A  81      16.907  -6.106 -19.885  1.00 95.44           C  
ATOM   1318 HD21 LEU A  81      17.146  -7.030 -19.358  1.00 95.44           H  
ATOM   1319 HD22 LEU A  81      17.660  -5.354 -19.649  1.00 95.44           H  
ATOM   1320 HD23 LEU A  81      15.936  -5.743 -19.548  1.00 95.44           H  
ATOM   1321  N   GLU A  82      21.182  -7.178 -23.189  1.00 93.69           N  
ATOM   1322  H   GLU A  82      20.599  -6.981 -23.990  1.00 93.69           H  
ATOM   1323  CA  GLU A  82      22.481  -7.816 -23.443  1.00 93.69           C  
ATOM   1324  HA  GLU A  82      22.530  -8.781 -22.937  1.00 93.69           H  
ATOM   1325  C   GLU A  82      23.641  -6.977 -22.905  1.00 93.69           C  
ATOM   1326  CB  GLU A  82      22.663  -8.044 -24.945  1.00 93.69           C  
ATOM   1327  HB2 GLU A  82      23.705  -8.296 -25.143  1.00 93.69           H  
ATOM   1328  HB3 GLU A  82      22.424  -7.119 -25.469  1.00 93.69           H  
ATOM   1329  O   GLU A  82      24.526  -7.510 -22.234  1.00 93.69           O  
ATOM   1330  CG  GLU A  82      21.785  -9.194 -25.457  1.00 93.69           C  
ATOM   1331  HG2 GLU A  82      22.110 -10.114 -24.971  1.00 93.69           H  
ATOM   1332  HG3 GLU A  82      20.746  -9.018 -25.179  1.00 93.69           H  
ATOM   1333  CD  GLU A  82      21.869  -9.367 -26.978  1.00 93.69           C  
ATOM   1334  OE1 GLU A  82      21.507 -10.473 -27.434  1.00 93.69           O  
ATOM   1335  OE2 GLU A  82      22.236  -8.390 -27.673  1.00 93.69           O  
ATOM   1336  N   ALA A  83      23.591  -5.652 -23.086  1.00 93.76           N  
ATOM   1337  H   ALA A  83      22.875  -5.277 -23.691  1.00 93.76           H  
ATOM   1338  CA  ALA A  83      24.559  -4.726 -22.496  1.00 93.76           C  
ATOM   1339  HA  ALA A  83      25.559  -5.029 -22.806  1.00 93.76           H  
ATOM   1340  C   ALA A  83      24.538  -4.729 -20.954  1.00 93.76           C  
ATOM   1341  CB  ALA A  83      24.282  -3.324 -23.049  1.00 93.76           C  
ATOM   1342  HB1 ALA A  83      24.352  -3.339 -24.137  1.00 93.76           H  
ATOM   1343  HB2 ALA A  83      23.283  -2.998 -22.759  1.00 93.76           H  
ATOM   1344  HB3 ALA A  83      25.019  -2.625 -22.656  1.00 93.76           H  
ATOM   1345  O   ALA A  83      25.529  -4.367 -20.323  1.00 93.76           O  
ATOM   1346  N   LYS A  84      23.426  -5.154 -20.338  1.00 92.01           N  
ATOM   1347  H   LYS A  84      22.661  -5.451 -20.927  1.00 92.01           H  
ATOM   1348  CA  LYS A  84      23.303  -5.383 -18.888  1.00 92.01           C  
ATOM   1349  HA  LYS A  84      24.033  -4.757 -18.376  1.00 92.01           H  
ATOM   1350  C   LYS A  84      23.670  -6.814 -18.460  1.00 92.01           C  
ATOM   1351  CB  LYS A  84      21.898  -4.977 -18.401  1.00 92.01           C  
ATOM   1352  HB2 LYS A  84      21.137  -5.440 -19.028  1.00 92.01           H  
ATOM   1353  HB3 LYS A  84      21.765  -5.338 -17.380  1.00 92.01           H  
ATOM   1354  O   LYS A  84      23.565  -7.126 -17.278  1.00 92.01           O  
ATOM   1355  CG  LYS A  84      21.694  -3.457 -18.395  1.00 92.01           C  
ATOM   1356  HG2 LYS A  84      22.530  -2.994 -17.870  1.00 92.01           H  
ATOM   1357  HG3 LYS A  84      21.676  -3.082 -19.419  1.00 92.01           H  
ATOM   1358  CD  LYS A  84      20.390  -3.072 -17.680  1.00 92.01           C  
ATOM   1359  HD2 LYS A  84      20.391  -3.503 -16.679  1.00 92.01           H  
ATOM   1360  HD3 LYS A  84      19.539  -3.457 -18.241  1.00 92.01           H  
ATOM   1361  CE  LYS A  84      20.316  -1.542 -17.582  1.00 92.01           C  
ATOM   1362  HE2 LYS A  84      20.219  -1.137 -18.590  1.00 92.01           H  
ATOM   1363  HE3 LYS A  84      21.261  -1.178 -17.180  1.00 92.01           H  
ATOM   1364  NZ  LYS A  84      19.202  -1.058 -16.725  1.00 92.01           N  
ATOM   1365  HZ1 LYS A  84      18.298  -1.316 -17.093  1.00 92.01           H  
ATOM   1366  HZ2 LYS A  84      19.223  -0.049 -16.689  1.00 92.01           H  
ATOM   1367  HZ3 LYS A  84      19.295  -1.387 -15.774  1.00 92.01           H  
ATOM   1368  N   GLY A  85      24.109  -7.669 -19.385  1.00 92.77           N  
ATOM   1369  H   GLY A  85      24.184  -7.344 -20.338  1.00 92.77           H  
ATOM   1370  CA  GLY A  85      24.536  -9.045 -19.114  1.00 92.77           C  
ATOM   1371  HA2 GLY A  85      25.335  -9.297 -19.811  1.00 92.77           H  
ATOM   1372  HA3 GLY A  85      24.935  -9.114 -18.102  1.00 92.77           H  
ATOM   1373  C   GLY A  85      23.443 -10.106 -19.263  1.00 92.77           C  
ATOM   1374  O   GLY A  85      23.706 -11.275 -18.989  1.00 92.77           O  
ATOM   1375  N   TYR A  86      22.240  -9.737 -19.710  1.00 93.46           N  
ATOM   1376  H   TYR A  86      22.092  -8.771 -19.967  1.00 93.46           H  
ATOM   1377  CA  TYR A  86      21.168 -10.690 -20.002  1.00 93.46           C  
ATOM   1378  HA  TYR A  86      21.202 -11.514 -19.290  1.00 93.46           H  
ATOM   1379  C   TYR A  86      21.341 -11.257 -21.404  1.00 93.46           C  
ATOM   1380  CB  TYR A  86      19.807 -10.009 -19.884  1.00 93.46           C  
ATOM   1381  HB2 TYR A  86      19.028 -10.718 -20.167  1.00 93.46           H  
ATOM   1382  HB3 TYR A  86      19.781  -9.188 -20.600  1.00 93.46           H  
ATOM   1383  O   TYR A  86      21.074 -10.580 -22.393  1.00 93.46           O  
ATOM   1384  CG  TYR A  86      19.502  -9.479 -18.507  1.00 93.46           C  
ATOM   1385  CD1 TYR A  86      19.052 -10.364 -17.519  1.00 93.46           C  
ATOM   1386  HD1 TYR A  86      18.927 -11.413 -17.743  1.00 93.46           H  
ATOM   1387  CD2 TYR A  86      19.701  -8.121 -18.204  1.00 93.46           C  
ATOM   1388  HD2 TYR A  86      20.061  -7.446 -18.967  1.00 93.46           H  
ATOM   1389  CE1 TYR A  86      18.808  -9.895 -16.221  1.00 93.46           C  
ATOM   1390  HE1 TYR A  86      18.482 -10.595 -15.467  1.00 93.46           H  
ATOM   1391  CE2 TYR A  86      19.466  -7.646 -16.903  1.00 93.46           C  
ATOM   1392  HE2 TYR A  86      19.642  -6.612 -16.646  1.00 93.46           H  
ATOM   1393  OH  TYR A  86      18.817  -8.065 -14.651  1.00 93.46           O  
ATOM   1394  HH  TYR A  86      18.540  -8.785 -14.080  1.00 93.46           H  
ATOM   1395  CZ  TYR A  86      19.025  -8.535 -15.905  1.00 93.46           C  
ATOM   1396  N   LYS A  87      21.761 -12.512 -21.489  1.00 89.00           N  
ATOM   1397  H   LYS A  87      21.922 -13.031 -20.637  1.00 89.00           H  
ATOM   1398  CA  LYS A  87      21.971 -13.220 -22.754  1.00 89.00           C  
ATOM   1399  HA  LYS A  87      21.796 -12.550 -23.596  1.00 89.00           H  
ATOM   1400  C   LYS A  87      20.972 -14.359 -22.850  1.00 89.00           C  
ATOM   1401  CB  LYS A  87      23.422 -13.715 -22.815  1.00 89.00           C  
ATOM   1402  HB2 LYS A  87      23.575 -14.267 -23.742  1.00 89.00           H  
ATOM   1403  HB3 LYS A  87      23.591 -14.396 -21.981  1.00 89.00           H  
ATOM   1404  O   LYS A  87      20.407 -14.772 -21.849  1.00 89.00           O  
ATOM   1405  CG  LYS A  87      24.445 -12.564 -22.748  1.00 89.00           C  
ATOM   1406  HG2 LYS A  87      24.259 -11.948 -21.868  1.00 89.00           H  
ATOM   1407  HG3 LYS A  87      24.358 -11.941 -23.638  1.00 89.00           H  
ATOM   1408  CD  LYS A  87      25.869 -13.126 -22.641  1.00 89.00           C  
ATOM   1409  HD2 LYS A  87      26.121 -13.664 -23.555  1.00 89.00           H  
ATOM   1410  HD3 LYS A  87      25.901 -13.823 -21.804  1.00 89.00           H  
ATOM   1411  CE  LYS A  87      26.899 -12.014 -22.389  1.00 89.00           C  
ATOM   1412  HE2 LYS A  87      26.520 -11.371 -21.595  1.00 89.00           H  
ATOM   1413  HE3 LYS A  87      26.995 -11.414 -23.294  1.00 89.00           H  
ATOM   1414  NZ  LYS A  87      28.225 -12.569 -21.984  1.00 89.00           N  
ATOM   1415  HZ1 LYS A  87      28.589 -13.228 -22.658  1.00 89.00           H  
ATOM   1416  HZ2 LYS A  87      28.909 -11.842 -21.831  1.00 89.00           H  
ATOM   1417  HZ3 LYS A  87      28.197 -13.061 -21.102  1.00 89.00           H  
ATOM   1418  N   ARG A  88      20.710 -14.880 -24.038  1.00 79.43           N  
ATOM   1419  H   ARG A  88      21.127 -14.462 -24.857  1.00 79.43           H  
ATOM   1420  CA  ARG A  88      20.021 -16.167 -24.193  1.00 79.43           C  
ATOM   1421  HA  ARG A  88      20.408 -16.865 -23.450  1.00 79.43           H  
ATOM   1422  C   ARG A  88      20.336 -16.701 -25.571  1.00 79.43           C  
ATOM   1423  CB  ARG A  88      18.507 -15.987 -23.982  1.00 79.43           C  
ATOM   1424  HB2 ARG A  88      18.075 -15.420 -24.806  1.00 79.43           H  
ATOM   1425  HB3 ARG A  88      18.350 -15.421 -23.063  1.00 79.43           H  
ATOM   1426  O   ARG A  88      20.159 -15.966 -26.532  1.00 79.43           O  
ATOM   1427  CG  ARG A  88      17.787 -17.330 -23.833  1.00 79.43           C  
ATOM   1428  HG2 ARG A  88      17.614 -17.768 -24.816  1.00 79.43           H  
ATOM   1429  HG3 ARG A  88      18.398 -18.011 -23.240  1.00 79.43           H  
ATOM   1430  CD  ARG A  88      16.458 -17.118 -23.106  1.00 79.43           C  
ATOM   1431  HD2 ARG A  88      16.666 -16.677 -22.131  1.00 79.43           H  
ATOM   1432  HD3 ARG A  88      15.848 -16.415 -23.674  1.00 79.43           H  
ATOM   1433  NE  ARG A  88      15.747 -18.387 -22.889  1.00 79.43           N  
ATOM   1434  HE  ARG A  88      16.324 -19.215 -22.859  1.00 79.43           H  
ATOM   1435  NH1 ARG A  88      13.695 -17.469 -22.454  1.00 79.43           N  
ATOM   1436 HH11 ARG A  88      12.716 -17.566 -22.226  1.00 79.43           H  
ATOM   1437 HH12 ARG A  88      14.111 -16.556 -22.570  1.00 79.43           H  
ATOM   1438  NH2 ARG A  88      13.966 -19.680 -22.315  1.00 79.43           N  
ATOM   1439 HH21 ARG A  88      14.580 -20.482 -22.274  1.00 79.43           H  
ATOM   1440 HH22 ARG A  88      12.999 -19.771 -22.036  1.00 79.43           H  
ATOM   1441  CZ  ARG A  88      14.475 -18.506 -22.562  1.00 79.43           C  
ATOM   1442  N   GLU A  89      20.744 -17.963 -25.672  1.00 72.46           N  
ATOM   1443  H   GLU A  89      20.932 -18.486 -24.829  1.00 72.46           H  
ATOM   1444  CA  GLU A  89      21.131 -18.563 -26.963  1.00 72.46           C  
ATOM   1445  HA  GLU A  89      21.995 -18.042 -27.376  1.00 72.46           H  
ATOM   1446  C   GLU A  89      20.013 -18.500 -28.010  1.00 72.46           C  
ATOM   1447  CB  GLU A  89      21.487 -20.038 -26.759  1.00 72.46           C  
ATOM   1448  HB2 GLU A  89      20.647 -20.533 -26.272  1.00 72.46           H  
ATOM   1449  HB3 GLU A  89      21.637 -20.493 -27.738  1.00 72.46           H  
ATOM   1450  O   GLU A  89      20.272 -18.361 -29.199  1.00 72.46           O  
ATOM   1451  CG  GLU A  89      22.761 -20.249 -25.932  1.00 72.46           C  
ATOM   1452  HG2 GLU A  89      22.617 -19.816 -24.942  1.00 72.46           H  
ATOM   1453  HG3 GLU A  89      23.583 -19.725 -26.417  1.00 72.46           H  
ATOM   1454  CD  GLU A  89      23.110 -21.739 -25.786  1.00 72.46           C  
ATOM   1455  OE1 GLU A  89      24.224 -22.010 -25.290  1.00 72.46           O  
ATOM   1456  OE2 GLU A  89      22.250 -22.584 -26.133  1.00 72.46           O  
ATOM   1457  N   ARG A  90      18.756 -18.600 -27.560  1.00 77.19           N  
ATOM   1458  H   ARG A  90      18.652 -18.714 -26.562  1.00 77.19           H  
ATOM   1459  CA  ARG A  90      17.576 -18.450 -28.417  1.00 77.19           C  
ATOM   1460  HA  ARG A  90      17.872 -18.680 -29.441  1.00 77.19           H  
ATOM   1461  C   ARG A  90      17.127 -16.990 -28.470  1.00 77.19           C  
ATOM   1462  CB  ARG A  90      16.462 -19.432 -28.013  1.00 77.19           C  
ATOM   1463  HB2 ARG A  90      15.608 -19.272 -28.671  1.00 77.19           H  
ATOM   1464  HB3 ARG A  90      16.156 -19.230 -26.987  1.00 77.19           H  
ATOM   1465  O   ARG A  90      17.610 -16.197 -29.263  1.00 77.19           O  
ATOM   1466  CG  ARG A  90      16.882 -20.903 -28.109  1.00 77.19           C  
ATOM   1467  HG2 ARG A  90      17.206 -21.129 -29.125  1.00 77.19           H  
ATOM   1468  HG3 ARG A  90      17.702 -21.099 -27.419  1.00 77.19           H  
ATOM   1469  CD  ARG A  90      15.683 -21.783 -27.739  1.00 77.19           C  
ATOM   1470  HD2 ARG A  90      14.902 -21.637 -28.486  1.00 77.19           H  
ATOM   1471  HD3 ARG A  90      15.306 -21.475 -26.764  1.00 77.19           H  
ATOM   1472  NE  ARG A  90      16.052 -23.206 -27.681  1.00 77.19           N  
ATOM   1473  HE  ARG A  90      17.028 -23.427 -27.819  1.00 77.19           H  
ATOM   1474  NH1 ARG A  90      13.951 -24.054 -27.288  1.00 77.19           N  
ATOM   1475 HH11 ARG A  90      13.349 -24.856 -27.168  1.00 77.19           H  
ATOM   1476 HH12 ARG A  90      13.560 -23.128 -27.385  1.00 77.19           H  
ATOM   1477  NH2 ARG A  90      15.695 -25.438 -27.429  1.00 77.19           N  
ATOM   1478 HH21 ARG A  90      16.680 -25.610 -27.572  1.00 77.19           H  
ATOM   1479 HH22 ARG A  90      15.079 -26.225 -27.283  1.00 77.19           H  
ATOM   1480  CZ  ARG A  90      15.234 -24.221 -27.466  1.00 77.19           C  
ATOM   1481  N   LYS A  91      16.148 -16.641 -27.632  1.00 84.05           N  
ATOM   1482  H   LYS A  91      15.807 -17.344 -26.991  1.00 84.05           H  
ATOM   1483  CA  LYS A  91      15.537 -15.314 -27.581  1.00 84.05           C  
ATOM   1484  HA  LYS A  91      16.274 -14.582 -27.911  1.00 84.05           H  
ATOM   1485  C   LYS A  91      15.134 -14.990 -26.153  1.00 84.05           C  
ATOM   1486  CB  LYS A  91      14.340 -15.281 -28.548  1.00 84.05           C  
ATOM   1487  HB2 LYS A  91      13.570 -15.969 -28.197  1.00 84.05           H  
ATOM   1488  HB3 LYS A  91      14.678 -15.614 -29.529  1.00 84.05           H  
ATOM   1489  O   LYS A  91      14.499 -15.811 -25.488  1.00 84.05           O  
ATOM   1490  CG  LYS A  91      13.742 -13.875 -28.695  1.00 84.05           C  
ATOM   1491  HG2 LYS A  91      13.338 -13.550 -27.736  1.00 84.05           H  
ATOM   1492  HG3 LYS A  91      14.523 -13.181 -29.005  1.00 84.05           H  
ATOM   1493  CD  LYS A  91      12.613 -13.863 -29.733  1.00 84.05           C  
ATOM   1494  HD2 LYS A  91      13.016 -14.167 -30.699  1.00 84.05           H  
ATOM   1495  HD3 LYS A  91      11.839 -14.568 -29.430  1.00 84.05           H  
ATOM   1496  CE  LYS A  91      12.016 -12.454 -29.843  1.00 84.05           C  
ATOM   1497  HE2 LYS A  91      12.816 -11.760 -30.102  1.00 84.05           H  
ATOM   1498  HE3 LYS A  91      11.627 -12.166 -28.867  1.00 84.05           H  
ATOM   1499  NZ  LYS A  91      10.940 -12.396 -30.867  1.00 84.05           N  
ATOM   1500  HZ1 LYS A  91      10.557 -11.464 -30.932  1.00 84.05           H  
ATOM   1501  HZ2 LYS A  91      11.302 -12.650 -31.775  1.00 84.05           H  
ATOM   1502  HZ3 LYS A  91      10.190 -13.033 -30.637  1.00 84.05           H  
ATOM   1503  N   LEU A  92      15.484 -13.791 -25.695  1.00 86.98           N  
ATOM   1504  H   LEU A  92      16.034 -13.190 -26.293  1.00 86.98           H  
ATOM   1505  CA  LEU A  92      15.004 -13.254 -24.423  1.00 86.98           C  
ATOM   1506  HA  LEU A  92      15.312 -13.918 -23.615  1.00 86.98           H  
ATOM   1507  C   LEU A  92      13.472 -13.200 -24.440  1.00 86.98           C  
ATOM   1508  CB  LEU A  92      15.591 -11.848 -24.180  1.00 86.98           C  
ATOM   1509  HB2 LEU A  92      15.185 -11.458 -23.246  1.00 86.98           H  
ATOM   1510  HB3 LEU A  92      15.254 -11.194 -24.984  1.00 86.98           H  
ATOM   1511  O   LEU A  92      12.873 -12.710 -25.399  1.00 86.98           O  
ATOM   1512  CG  LEU A  92      17.128 -11.780 -24.109  1.00 86.98           C  
ATOM   1513  HG  LEU A  92      17.555 -12.247 -24.997  1.00 86.98           H  
ATOM   1514  CD1 LEU A  92      17.579 -10.321 -24.054  1.00 86.98           C  
ATOM   1515 HD11 LEU A  92      17.260  -9.801 -24.957  1.00 86.98           H  
ATOM   1516 HD12 LEU A  92      17.164  -9.821 -23.179  1.00 86.98           H  
ATOM   1517 HD13 LEU A  92      18.667 -10.277 -24.004  1.00 86.98           H  
ATOM   1518  CD2 LEU A  92      17.678 -12.466 -22.865  1.00 86.98           C  
ATOM   1519 HD21 LEU A  92      17.223 -13.444 -22.710  1.00 86.98           H  
ATOM   1520 HD22 LEU A  92      17.501 -11.825 -22.001  1.00 86.98           H  
ATOM   1521 HD23 LEU A  92      18.755 -12.590 -22.982  1.00 86.98           H  
ATOM   1522  N   ILE A  93      12.835 -13.677 -23.372  1.00 92.75           N  
ATOM   1523  H   ILE A  93      13.388 -13.988 -22.585  1.00 92.75           H  
ATOM   1524  CA  ILE A  93      11.408 -13.415 -23.157  1.00 92.75           C  
ATOM   1525  HA  ILE A  93      10.915 -13.246 -24.115  1.00 92.75           H  
ATOM   1526  C   ILE A  93      11.335 -12.134 -22.344  1.00 92.75           C  
ATOM   1527  CB  ILE A  93      10.683 -14.589 -22.475  1.00 92.75           C  
ATOM   1528  HB  ILE A  93      11.169 -14.768 -21.515  1.00 92.75           H  
ATOM   1529  O   ILE A  93      11.916 -12.067 -21.263  1.00 92.75           O  
ATOM   1530  CG1 ILE A  93      10.775 -15.863 -23.346  1.00 92.75           C  
ATOM   1531 HG12 ILE A  93      11.804 -16.014 -23.671  1.00 92.75           H  
ATOM   1532 HG13 ILE A  93      10.169 -15.733 -24.243  1.00 92.75           H  
ATOM   1533  CG2 ILE A  93       9.213 -14.233 -22.186  1.00 92.75           C  
ATOM   1534 HG21 ILE A  93       8.683 -14.014 -23.113  1.00 92.75           H  
ATOM   1535 HG22 ILE A  93       9.149 -13.370 -21.524  1.00 92.75           H  
ATOM   1536 HG23 ILE A  93       8.711 -15.058 -21.681  1.00 92.75           H  
ATOM   1537  CD1 ILE A  93      10.325 -17.140 -22.624  1.00 92.75           C  
ATOM   1538 HD11 ILE A  93      10.555 -18.005 -23.245  1.00 92.75           H  
ATOM   1539 HD12 ILE A  93      10.844 -17.236 -21.670  1.00 92.75           H  
ATOM   1540 HD13 ILE A  93       9.249 -17.119 -22.450  1.00 92.75           H  
ATOM   1541  N   ILE A  94      10.653 -11.128 -22.885  1.00 94.61           N  
ATOM   1542  H   ILE A  94      10.198 -11.275 -23.774  1.00 94.61           H  
ATOM   1543  CA  ILE A  94      10.517  -9.807 -22.279  1.00 94.61           C  
ATOM   1544  HA  ILE A  94      10.910  -9.826 -21.262  1.00 94.61           H  
ATOM   1545  C   ILE A  94       9.028  -9.485 -22.233  1.00 94.61           C  
ATOM   1546  CB  ILE A  94      11.302  -8.735 -23.072  1.00 94.61           C  
ATOM   1547  HB  ILE A  94      10.834  -8.624 -24.050  1.00 94.61           H  
ATOM   1548  O   ILE A  94       8.399  -9.335 -23.279  1.00 94.61           O  
ATOM   1549  CG1 ILE A  94      12.784  -9.125 -23.300  1.00 94.61           C  
ATOM   1550 HG12 ILE A  94      12.845 -10.138 -23.697  1.00 94.61           H  
ATOM   1551 HG13 ILE A  94      13.320  -9.106 -22.351  1.00 94.61           H  
ATOM   1552  CG2 ILE A  94      11.213  -7.386 -22.332  1.00 94.61           C  
ATOM   1553 HG21 ILE A  94      10.172  -7.096 -22.186  1.00 94.61           H  
ATOM   1554 HG22 ILE A  94      11.705  -7.460 -21.362  1.00 94.61           H  
ATOM   1555 HG23 ILE A  94      11.692  -6.608 -22.925  1.00 94.61           H  
ATOM   1556  CD1 ILE A  94      13.499  -8.227 -24.317  1.00 94.61           C  
ATOM   1557 HD11 ILE A  94      13.600  -7.212 -23.932  1.00 94.61           H  
ATOM   1558 HD12 ILE A  94      14.494  -8.627 -24.514  1.00 94.61           H  
ATOM   1559 HD13 ILE A  94      12.941  -8.207 -25.253  1.00 94.61           H  
ATOM   1560  N   ILE A  95       8.467  -9.362 -21.034  1.00 94.30           N  
ATOM   1561  H   ILE A  95       9.040  -9.531 -20.220  1.00 94.30           H  
ATOM   1562  CA  ILE A  95       7.083  -8.919 -20.837  1.00 94.30           C  
ATOM   1563  HA  ILE A  95       6.593  -8.821 -21.806  1.00 94.30           H  
ATOM   1564  C   ILE A  95       7.127  -7.540 -20.194  1.00 94.30           C  
ATOM   1565  CB  ILE A  95       6.254  -9.938 -20.026  1.00 94.30           C  
ATOM   1566  HB  ILE A  95       6.664 -10.003 -19.018  1.00 94.30           H  
ATOM   1567  O   ILE A  95       7.656  -7.375 -19.093  1.00 94.30           O  
ATOM   1568  CG1 ILE A  95       6.338 -11.341 -20.674  1.00 94.30           C  
ATOM   1569 HG12 ILE A  95       7.373 -11.680 -20.651  1.00 94.30           H  
ATOM   1570 HG13 ILE A  95       6.025 -11.279 -21.717  1.00 94.30           H  
ATOM   1571  CG2 ILE A  95       4.800  -9.447 -19.899  1.00 94.30           C  
ATOM   1572 HG21 ILE A  95       4.756  -8.460 -19.439  1.00 94.30           H  
ATOM   1573 HG22 ILE A  95       4.325  -9.409 -20.880  1.00 94.30           H  
ATOM   1574 HG23 ILE A  95       4.227 -10.120 -19.262  1.00 94.30           H  
ATOM   1575  CD1 ILE A  95       5.501 -12.420 -19.979  1.00 94.30           C  
ATOM   1576 HD11 ILE A  95       4.441 -12.258 -20.178  1.00 94.30           H  
ATOM   1577 HD12 ILE A  95       5.778 -13.400 -20.366  1.00 94.30           H  
ATOM   1578 HD13 ILE A  95       5.670 -12.397 -18.902  1.00 94.30           H  
ATOM   1579  N   LYS A  96       6.596  -6.531 -20.888  1.00 94.16           N  
ATOM   1580  H   LYS A  96       6.132  -6.745 -21.760  1.00 94.16           H  
ATOM   1581  CA  LYS A  96       6.505  -5.171 -20.354  1.00 94.16           C  
ATOM   1582  HA  LYS A  96       7.433  -4.958 -19.825  1.00 94.16           H  
ATOM   1583  C   LYS A  96       5.379  -5.099 -19.331  1.00 94.16           C  
ATOM   1584  CB  LYS A  96       6.350  -4.157 -21.497  1.00 94.16           C  
ATOM   1585  HB2 LYS A  96       7.188  -4.287 -22.181  1.00 94.16           H  
ATOM   1586  HB3 LYS A  96       5.428  -4.366 -22.041  1.00 94.16           H  
ATOM   1587  O   LYS A  96       4.248  -5.455 -19.636  1.00 94.16           O  
ATOM   1588  CG  LYS A  96       6.328  -2.698 -21.007  1.00 94.16           C  
ATOM   1589  HG2 LYS A  96       7.178  -2.521 -20.348  1.00 94.16           H  
ATOM   1590  HG3 LYS A  96       5.405  -2.511 -20.457  1.00 94.16           H  
ATOM   1591  CD  LYS A  96       6.412  -1.740 -22.205  1.00 94.16           C  
ATOM   1592  HD2 LYS A  96       5.617  -1.978 -22.912  1.00 94.16           H  
ATOM   1593  HD3 LYS A  96       7.372  -1.891 -22.698  1.00 94.16           H  
ATOM   1594  CE  LYS A  96       6.286  -0.271 -21.783  1.00 94.16           C  
ATOM   1595  HE2 LYS A  96       6.970  -0.086 -20.954  1.00 94.16           H  
ATOM   1596  HE3 LYS A  96       5.270  -0.102 -21.426  1.00 94.16           H  
ATOM   1597  NZ  LYS A  96       6.596   0.642 -22.918  1.00 94.16           N  
ATOM   1598  HZ1 LYS A  96       7.567   0.583 -23.191  1.00 94.16           H  
ATOM   1599  HZ2 LYS A  96       6.484   1.617 -22.680  1.00 94.16           H  
ATOM   1600  HZ3 LYS A  96       6.033   0.439 -23.731  1.00 94.16           H  
ATOM   1601  N   LEU A  97       5.699  -4.603 -18.141  1.00 94.57           N  
ATOM   1602  H   LEU A  97       6.658  -4.348 -17.956  1.00 94.57           H  
ATOM   1603  CA  LEU A  97       4.769  -4.481 -17.027  1.00 94.57           C  
ATOM   1604  HA  LEU A  97       3.790  -4.878 -17.296  1.00 94.57           H  
ATOM   1605  C   LEU A  97       4.620  -2.998 -16.684  1.00 94.57           C  
ATOM   1606  CB  LEU A  97       5.287  -5.311 -15.841  1.00 94.57           C  
ATOM   1607  HB2 LEU A  97       6.269  -4.938 -15.548  1.00 94.57           H  
ATOM   1608  HB3 LEU A  97       4.613  -5.167 -14.997  1.00 94.57           H  
ATOM   1609  O   LEU A  97       5.492  -2.437 -16.005  1.00 94.57           O  
ATOM   1610  CG  LEU A  97       5.397  -6.816 -16.139  1.00 94.57           C  
ATOM   1611  HG  LEU A  97       5.966  -6.981 -17.054  1.00 94.57           H  
ATOM   1612  CD1 LEU A  97       6.157  -7.488 -15.003  1.00 94.57           C  
ATOM   1613 HD11 LEU A  97       6.173  -8.566 -15.162  1.00 94.57           H  
ATOM   1614 HD12 LEU A  97       7.181  -7.115 -14.983  1.00 94.57           H  
ATOM   1615 HD13 LEU A  97       5.667  -7.279 -14.052  1.00 94.57           H  
ATOM   1616  CD2 LEU A  97       4.027  -7.472 -16.289  1.00 94.57           C  
ATOM   1617 HD21 LEU A  97       3.405  -7.265 -15.418  1.00 94.57           H  
ATOM   1618 HD22 LEU A  97       4.142  -8.550 -16.400  1.00 94.57           H  
ATOM   1619 HD23 LEU A  97       3.523  -7.095 -17.179  1.00 94.57           H  
ATOM   1620  N   PRO A  98       3.555  -2.330 -17.170  1.00 92.10           N  
ATOM   1621  CA  PRO A  98       3.222  -0.975 -16.752  1.00 92.10           C  
ATOM   1622  HA  PRO A  98       3.947  -0.288 -17.189  1.00 92.10           H  
ATOM   1623  C   PRO A  98       3.228  -0.830 -15.229  1.00 92.10           C  
ATOM   1624  CB  PRO A  98       1.833  -0.688 -17.330  1.00 92.10           C  
ATOM   1625  HB2 PRO A  98       1.715   0.361 -17.602  1.00 92.10           H  
ATOM   1626  HB3 PRO A  98       1.063  -0.984 -16.618  1.00 92.10           H  
ATOM   1627  O   PRO A  98       3.014  -1.793 -14.485  1.00 92.10           O  
ATOM   1628  CG  PRO A  98       1.761  -1.603 -18.550  1.00 92.10           C  
ATOM   1629  HG2 PRO A  98       2.266  -1.133 -19.394  1.00 92.10           H  
ATOM   1630  HG3 PRO A  98       0.732  -1.855 -18.807  1.00 92.10           H  
ATOM   1631  CD  PRO A  98       2.547  -2.830 -18.098  1.00 92.10           C  
ATOM   1632  HD2 PRO A  98       3.001  -3.317 -18.962  1.00 92.10           H  
ATOM   1633  HD3 PRO A  98       1.880  -3.524 -17.587  1.00 92.10           H  
ATOM   1634  N   LYS A  99       3.476   0.389 -14.749  1.00 91.09           N  
ATOM   1635  H   LYS A  99       3.562   1.161 -15.394  1.00 91.09           H  
ATOM   1636  CA  LYS A  99       3.463   0.657 -13.312  1.00 91.09           C  
ATOM   1637  HA  LYS A  99       4.214   0.019 -12.846  1.00 91.09           H  
ATOM   1638  C   LYS A  99       2.100   0.283 -12.728  1.00 91.09           C  
ATOM   1639  CB  LYS A  99       3.817   2.125 -13.061  1.00 91.09           C  
ATOM   1640  HB2 LYS A  99       2.981   2.764 -13.344  1.00 91.09           H  
ATOM   1641  HB3 LYS A  99       4.680   2.384 -13.675  1.00 91.09           H  
ATOM   1642  O   LYS A  99       1.076   0.646 -13.294  1.00 91.09           O  
ATOM   1643  CG  LYS A  99       4.176   2.347 -11.590  1.00 91.09           C  
ATOM   1644  HG2 LYS A  99       3.301   2.188 -10.960  1.00 91.09           H  
ATOM   1645  HG3 LYS A  99       4.953   1.637 -11.305  1.00 91.09           H  
ATOM   1646  CD  LYS A  99       4.703   3.768 -11.394  1.00 91.09           C  
ATOM   1647  HD2 LYS A  99       3.902   4.482 -11.591  1.00 91.09           H  
ATOM   1648  HD3 LYS A  99       5.523   3.941 -12.090  1.00 91.09           H  
ATOM   1649  CE  LYS A  99       5.211   3.927  -9.962  1.00 91.09           C  
ATOM   1650  HE2 LYS A  99       5.907   3.115  -9.752  1.00 91.09           H  
ATOM   1651  HE3 LYS A  99       4.371   3.828  -9.274  1.00 91.09           H  
ATOM   1652  NZ  LYS A  99       5.883   5.236  -9.792  1.00 91.09           N  
ATOM   1653  HZ1 LYS A  99       5.234   5.985  -9.986  1.00 91.09           H  
ATOM   1654  HZ2 LYS A  99       6.660   5.303 -10.433  1.00 91.09           H  
ATOM   1655  HZ3 LYS A  99       6.224   5.329  -8.846  1.00 91.09           H  
ATOM   1656  N   TYR A 100       2.124  -0.423 -11.602  1.00 93.61           N  
ATOM   1657  H   TYR A 100       3.023  -0.727 -11.254  1.00 93.61           H  
ATOM   1658  CA  TYR A 100       0.950  -0.985 -10.936  1.00 93.61           C  
ATOM   1659  HA  TYR A 100       1.327  -1.493 -10.048  1.00 93.61           H  
ATOM   1660  C   TYR A 100       0.231  -2.086 -11.728  1.00 93.61           C  
ATOM   1661  CB  TYR A 100       0.010   0.125 -10.437  1.00 93.61           C  
ATOM   1662  HB2 TYR A 100      -0.563   0.508 -11.282  1.00 93.61           H  
ATOM   1663  HB3 TYR A 100      -0.709  -0.306  -9.741  1.00 93.61           H  
ATOM   1664  O   TYR A 100      -0.954  -2.305 -11.512  1.00 93.61           O  
ATOM   1665  CG  TYR A 100       0.702   1.275  -9.736  1.00 93.61           C  
ATOM   1666  CD1 TYR A 100       1.488   1.032  -8.593  1.00 93.61           C  
ATOM   1667  HD1 TYR A 100       1.587   0.027  -8.210  1.00 93.61           H  
ATOM   1668  CD2 TYR A 100       0.545   2.587 -10.220  1.00 93.61           C  
ATOM   1669  HD2 TYR A 100      -0.071   2.763 -11.089  1.00 93.61           H  
ATOM   1670  CE1 TYR A 100       2.117   2.103  -7.935  1.00 93.61           C  
ATOM   1671  HE1 TYR A 100       2.700   1.925  -7.043  1.00 93.61           H  
ATOM   1672  CE2 TYR A 100       1.145   3.666  -9.544  1.00 93.61           C  
ATOM   1673  HE2 TYR A 100       0.980   4.673  -9.898  1.00 93.61           H  
ATOM   1674  OH  TYR A 100       2.509   4.462  -7.742  1.00 93.61           O  
ATOM   1675  HH  TYR A 100       2.059   5.279  -7.967  1.00 93.61           H  
ATOM   1676  CZ  TYR A 100       1.928   3.421  -8.396  1.00 93.61           C  
ATOM   1677  N   SER A 101       0.943  -2.825 -12.590  1.00 94.61           N  
ATOM   1678  H   SER A 101       1.894  -2.559 -12.799  1.00 94.61           H  
ATOM   1679  CA  SER A 101       0.418  -4.082 -13.149  1.00 94.61           C  
ATOM   1680  HA  SER A 101      -0.408  -3.856 -13.824  1.00 94.61           H  
ATOM   1681  C   SER A 101      -0.097  -4.986 -12.026  1.00 94.61           C  
ATOM   1682  CB  SER A 101       1.488  -4.850 -13.927  1.00 94.61           C  
ATOM   1683  HB2 SER A 101       1.082  -5.811 -14.241  1.00 94.61           H  
ATOM   1684  HB3 SER A 101       2.350  -5.029 -13.284  1.00 94.61           H  
ATOM   1685  O   SER A 101       0.594  -5.163 -11.015  1.00 94.61           O  
ATOM   1686  OG  SER A 101       1.892  -4.132 -15.072  1.00 94.61           O  
ATOM   1687  HG  SER A 101       2.215  -3.271 -14.796  1.00 94.61           H  
ATOM   1688  N   LEU A 102      -1.306  -5.518 -12.198  1.00 95.52           N  
ATOM   1689  H   LEU A 102      -1.800  -5.351 -13.063  1.00 95.52           H  
ATOM   1690  CA  LEU A 102      -1.999  -6.305 -11.187  1.00 95.52           C  
ATOM   1691  HA  LEU A 102      -1.683  -5.956 -10.204  1.00 95.52           H  
ATOM   1692  C   LEU A 102      -1.638  -7.783 -11.316  1.00 95.52           C  
ATOM   1693  CB  LEU A 102      -3.514  -6.075 -11.321  1.00 95.52           C  
ATOM   1694  HB2 LEU A 102      -3.722  -5.006 -11.270  1.00 95.52           H  
ATOM   1695  HB3 LEU A 102      -3.829  -6.426 -12.304  1.00 95.52           H  
ATOM   1696  O   LEU A 102      -1.763  -8.373 -12.383  1.00 95.52           O  
ATOM   1697  CG  LEU A 102      -4.337  -6.801 -10.241  1.00 95.52           C  
ATOM   1698  HG  LEU A 102      -4.096  -7.864 -10.232  1.00 95.52           H  
ATOM   1699  CD1 LEU A 102      -4.083  -6.209  -8.852  1.00 95.52           C  
ATOM   1700 HD11 LEU A 102      -3.104  -6.516  -8.486  1.00 95.52           H  
ATOM   1701 HD12 LEU A 102      -4.860  -6.546  -8.165  1.00 95.52           H  
ATOM   1702 HD13 LEU A 102      -4.143  -5.122  -8.904  1.00 95.52           H  
ATOM   1703  CD2 LEU A 102      -5.827  -6.659 -10.520  1.00 95.52           C  
ATOM   1704 HD21 LEU A 102      -6.035  -6.898 -11.563  1.00 95.52           H  
ATOM   1705 HD22 LEU A 102      -6.129  -5.633 -10.310  1.00 95.52           H  
ATOM   1706 HD23 LEU A 102      -6.393  -7.344  -9.890  1.00 95.52           H  
ATOM   1707  N   PHE A 103      -1.247  -8.388 -10.205  1.00 96.33           N  
ATOM   1708  H   PHE A 103      -1.128  -7.832  -9.370  1.00 96.33           H  
ATOM   1709  CA  PHE A 103      -0.975  -9.813 -10.102  1.00 96.33           C  
ATOM   1710  HA  PHE A 103      -1.116 -10.291 -11.072  1.00 96.33           H  
ATOM   1711  C   PHE A 103      -1.938 -10.451  -9.110  1.00 96.33           C  
ATOM   1712  CB  PHE A 103       0.479 -10.011  -9.681  1.00 96.33           C  
ATOM   1713  HB2 PHE A 103       0.682  -9.415  -8.791  1.00 96.33           H  
ATOM   1714  HB3 PHE A 103       0.614 -11.057  -9.405  1.00 96.33           H  
ATOM   1715  O   PHE A 103      -2.114  -9.923  -8.011  1.00 96.33           O  
ATOM   1716  CG  PHE A 103       1.471  -9.649 -10.767  1.00 96.33           C  
ATOM   1717  CD1 PHE A 103       1.901 -10.626 -11.684  1.00 96.33           C  
ATOM   1718  HD1 PHE A 103       1.513 -11.633 -11.643  1.00 96.33           H  
ATOM   1719  CD2 PHE A 103       1.947  -8.329 -10.881  1.00 96.33           C  
ATOM   1720  HD2 PHE A 103       1.587  -7.568 -10.205  1.00 96.33           H  
ATOM   1721  CE1 PHE A 103       2.843 -10.302 -12.672  1.00 96.33           C  
ATOM   1722  HE1 PHE A 103       3.181 -11.069 -13.353  1.00 96.33           H  
ATOM   1723  CE2 PHE A 103       2.861  -7.996 -11.896  1.00 96.33           C  
ATOM   1724  HE2 PHE A 103       3.198  -6.976 -12.011  1.00 96.33           H  
ATOM   1725  CZ  PHE A 103       3.324  -8.988 -12.778  1.00 96.33           C  
ATOM   1726  HZ  PHE A 103       4.028  -8.745 -13.560  1.00 96.33           H  
ATOM   1727  N   GLU A 104      -2.522 -11.587  -9.477  1.00 96.90           N  
ATOM   1728  H   GLU A 104      -2.319 -11.955 -10.396  1.00 96.90           H  
ATOM   1729  CA  GLU A 104      -3.313 -12.438  -8.591  1.00 96.90           C  
ATOM   1730  HA  GLU A 104      -3.556 -11.876  -7.690  1.00 96.90           H  
ATOM   1731  C   GLU A 104      -2.503 -13.659  -8.162  1.00 96.90           C  
ATOM   1732  CB  GLU A 104      -4.646 -12.802  -9.242  1.00 96.90           C  
ATOM   1733  HB2 GLU A 104      -5.131 -11.852  -9.467  1.00 96.90           H  
ATOM   1734  HB3 GLU A 104      -4.485 -13.362 -10.163  1.00 96.90           H  
ATOM   1735  O   GLU A 104      -1.964 -14.403  -8.981  1.00 96.90           O  
ATOM   1736  CG  GLU A 104      -5.567 -13.583  -8.298  1.00 96.90           C  
ATOM   1737  HG2 GLU A 104      -5.589 -13.081  -7.331  1.00 96.90           H  
ATOM   1738  HG3 GLU A 104      -5.165 -14.586  -8.149  1.00 96.90           H  
ATOM   1739  CD  GLU A 104      -6.997 -13.657  -8.848  1.00 96.90           C  
ATOM   1740  OE1 GLU A 104      -7.399 -14.752  -9.282  1.00 96.90           O  
ATOM   1741  OE2 GLU A 104      -7.698 -12.607  -8.776  1.00 96.90           O  
ATOM   1742  N   LEU A 105      -2.397 -13.798  -6.848  1.00 95.60           N  
ATOM   1743  H   LEU A 105      -2.953 -13.176  -6.279  1.00 95.60           H  
ATOM   1744  CA  LEU A 105      -1.701 -14.834  -6.109  1.00 95.60           C  
ATOM   1745  HA  LEU A 105      -1.080 -15.421  -6.785  1.00 95.60           H  
ATOM   1746  C   LEU A 105      -2.738 -15.785  -5.484  1.00 95.60           C  
ATOM   1747  CB  LEU A 105      -0.799 -14.173  -5.042  1.00 95.60           C  
ATOM   1748  HB2 LEU A 105      -0.259 -14.983  -4.551  1.00 95.60           H  
ATOM   1749  HB3 LEU A 105      -1.415 -13.687  -4.285  1.00 95.60           H  
ATOM   1750  O   LEU A 105      -3.931 -15.729  -5.789  1.00 95.60           O  
ATOM   1751  CG  LEU A 105       0.255 -13.184  -5.568  1.00 95.60           C  
ATOM   1752  HG  LEU A 105       0.606 -13.506  -6.549  1.00 95.60           H  
ATOM   1753  CD1 LEU A 105      -0.249 -11.740  -5.656  1.00 95.60           C  
ATOM   1754 HD11 LEU A 105      -0.650 -11.431  -4.691  1.00 95.60           H  
ATOM   1755 HD12 LEU A 105       0.566 -11.082  -5.957  1.00 95.60           H  
ATOM   1756 HD13 LEU A 105      -1.038 -11.668  -6.405  1.00 95.60           H  
ATOM   1757  CD2 LEU A 105       1.449 -13.148  -4.622  1.00 95.60           C  
ATOM   1758 HD21 LEU A 105       1.841 -14.159  -4.504  1.00 95.60           H  
ATOM   1759 HD22 LEU A 105       2.226 -12.526  -5.066  1.00 95.60           H  
ATOM   1760 HD23 LEU A 105       1.155 -12.752  -3.650  1.00 95.60           H  
ATOM   1761  N   GLU A 106      -2.299 -16.658  -4.582  1.00 92.49           N  
ATOM   1762  H   GLU A 106      -1.327 -16.645  -4.311  1.00 92.49           H  
ATOM   1763  CA  GLU A 106      -3.172 -17.613  -3.909  1.00 92.49           C  
ATOM   1764  HA  GLU A 106      -3.615 -18.230  -4.691  1.00 92.49           H  
ATOM   1765  C   GLU A 106      -4.340 -16.944  -3.156  1.00 92.49           C  
ATOM   1766  CB  GLU A 106      -2.346 -18.556  -3.015  1.00 92.49           C  
ATOM   1767  HB2 GLU A 106      -1.543 -18.997  -3.605  1.00 92.49           H  
ATOM   1768  HB3 GLU A 106      -3.003 -19.373  -2.717  1.00 92.49           H  
ATOM   1769  O   GLU A 106      -4.238 -15.824  -2.650  1.00 92.49           O  
ATOM   1770  CG  GLU A 106      -1.758 -17.955  -1.726  1.00 92.49           C  
ATOM   1771  HG2 GLU A 106      -1.355 -18.778  -1.134  1.00 92.49           H  
ATOM   1772  HG3 GLU A 106      -2.565 -17.514  -1.141  1.00 92.49           H  
ATOM   1773  CD  GLU A 106      -0.641 -16.921  -1.917  1.00 92.49           C  
ATOM   1774  OE1 GLU A 106      -0.411 -16.146  -0.965  1.00 92.49           O  
ATOM   1775  OE2 GLU A 106      -0.009 -16.835  -2.991  1.00 92.49           O  
ATOM   1776  N   ASN A 107      -5.475 -17.647  -3.060  1.00 89.60           N  
ATOM   1777  H   ASN A 107      -5.493 -18.571  -3.466  1.00 89.60           H  
ATOM   1778  CA  ASN A 107      -6.667 -17.222  -2.307  1.00 89.60           C  
ATOM   1779  HA  ASN A 107      -7.442 -17.959  -2.515  1.00 89.60           H  
ATOM   1780  C   ASN A 107      -7.271 -15.865  -2.740  1.00 89.60           C  
ATOM   1781  CB  ASN A 107      -6.364 -17.305  -0.797  1.00 89.60           C  
ATOM   1782  HB2 ASN A 107      -5.632 -16.542  -0.534  1.00 89.60           H  
ATOM   1783  HB3 ASN A 107      -7.275 -17.114  -0.230  1.00 89.60           H  
ATOM   1784  O   ASN A 107      -7.912 -15.173  -1.938  1.00 89.60           O  
ATOM   1785  CG  ASN A 107      -5.844 -18.669  -0.388  1.00 89.60           C  
ATOM   1786  ND2 ASN A 107      -4.827 -18.728   0.439  1.00 89.60           N  
ATOM   1787 HD21 ASN A 107      -4.485 -19.654   0.653  1.00 89.60           H  
ATOM   1788 HD22 ASN A 107      -4.347 -17.887   0.727  1.00 89.60           H  
ATOM   1789  OD1 ASN A 107      -6.337 -19.696  -0.815  1.00 89.60           O  
ATOM   1790  N   GLY A 108      -7.053 -15.458  -3.997  1.00 92.14           N  
ATOM   1791  H   GLY A 108      -6.479 -16.036  -4.596  1.00 92.14           H  
ATOM   1792  CA  GLY A 108      -7.500 -14.166  -4.530  1.00 92.14           C  
ATOM   1793  HA2 GLY A 108      -8.561 -14.031  -4.320  1.00 92.14           H  
ATOM   1794  HA3 GLY A 108      -7.359 -14.170  -5.611  1.00 92.14           H  
ATOM   1795  C   GLY A 108      -6.730 -12.969  -3.959  1.00 92.14           C  
ATOM   1796  O   GLY A 108      -7.182 -11.823  -4.068  1.00 92.14           O  
ATOM   1797  N   ARG A 109      -5.580 -13.208  -3.311  1.00 95.90           N  
ATOM   1798  H   ARG A 109      -5.253 -14.162  -3.268  1.00 95.90           H  
ATOM   1799  CA  ARG A 109      -4.662 -12.157  -2.866  1.00 95.90           C  
ATOM   1800  HA  ARG A 109      -5.222 -11.415  -2.297  1.00 95.90           H  
ATOM   1801  C   ARG A 109      -4.068 -11.480  -4.091  1.00 95.90           C  
ATOM   1802  CB  ARG A 109      -3.586 -12.779  -1.964  1.00 95.90           C  
ATOM   1803  HB2 ARG A 109      -4.088 -13.278  -1.134  1.00 95.90           H  
ATOM   1804  HB3 ARG A 109      -3.030 -13.531  -2.524  1.00 95.90           H  
ATOM   1805  O   ARG A 109      -3.606 -12.138  -5.011  1.00 95.90           O  
ATOM   1806  CG  ARG A 109      -2.595 -11.752  -1.403  1.00 95.90           C  
ATOM   1807  HG2 ARG A 109      -1.923 -11.408  -2.189  1.00 95.90           H  
ATOM   1808  HG3 ARG A 109      -3.152 -10.895  -1.023  1.00 95.90           H  
ATOM   1809  CD  ARG A 109      -1.779 -12.356  -0.248  1.00 95.90           C  
ATOM   1810  HD2 ARG A 109      -1.288 -11.542   0.284  1.00 95.90           H  
ATOM   1811  HD3 ARG A 109      -2.458 -12.836   0.456  1.00 95.90           H  
ATOM   1812  NE  ARG A 109      -0.785 -13.358  -0.698  1.00 95.90           N  
ATOM   1813  HE  ARG A 109      -1.101 -14.280  -0.960  1.00 95.90           H  
ATOM   1814  NH1 ARG A 109       1.132 -12.218  -0.216  1.00 95.90           N  
ATOM   1815 HH11 ARG A 109       2.098 -12.123  -0.495  1.00 95.90           H  
ATOM   1816 HH12 ARG A 109       0.576 -11.559   0.311  1.00 95.90           H  
ATOM   1817  NH2 ARG A 109       1.293 -14.129  -1.260  1.00 95.90           N  
ATOM   1818 HH21 ARG A 109       2.273 -13.937  -1.408  1.00 95.90           H  
ATOM   1819 HH22 ARG A 109       0.874 -15.018  -1.494  1.00 95.90           H  
ATOM   1820  CZ  ARG A 109       0.526 -13.245  -0.719  1.00 95.90           C  
ATOM   1821  N   ARG A 110      -4.074 -10.154  -4.115  1.00 96.82           N  
ATOM   1822  H   ARG A 110      -4.461  -9.666  -3.320  1.00 96.82           H  
ATOM   1823  CA  ARG A 110      -3.649  -9.359  -5.262  1.00 96.82           C  
ATOM   1824  HA  ARG A 110      -3.206 -10.029  -5.999  1.00 96.82           H  
ATOM   1825  C   ARG A 110      -2.573  -8.360  -4.875  1.00 96.82           C  
ATOM   1826  CB  ARG A 110      -4.858  -8.681  -5.913  1.00 96.82           C  
ATOM   1827  HB2 ARG A 110      -5.441  -8.172  -5.146  1.00 96.82           H  
ATOM   1828  HB3 ARG A 110      -4.488  -7.937  -6.619  1.00 96.82           H  
ATOM   1829  O   ARG A 110      -2.608  -7.758  -3.797  1.00 96.82           O  
ATOM   1830  CG  ARG A 110      -5.756  -9.667  -6.674  1.00 96.82           C  
ATOM   1831  HG2 ARG A 110      -5.205 -10.079  -7.519  1.00 96.82           H  
ATOM   1832  HG3 ARG A 110      -6.056 -10.484  -6.018  1.00 96.82           H  
ATOM   1833  CD  ARG A 110      -7.011  -8.956  -7.185  1.00 96.82           C  
ATOM   1834  HD2 ARG A 110      -7.547  -8.537  -6.333  1.00 96.82           H  
ATOM   1835  HD3 ARG A 110      -6.716  -8.144  -7.850  1.00 96.82           H  
ATOM   1836  NE  ARG A 110      -7.889  -9.892  -7.904  1.00 96.82           N  
ATOM   1837  HE  ARG A 110      -7.551 -10.826  -8.086  1.00 96.82           H  
ATOM   1838  NH1 ARG A 110      -9.705  -8.519  -8.235  1.00 96.82           N  
ATOM   1839 HH11 ARG A 110      -9.184  -7.741  -7.856  1.00 96.82           H  
ATOM   1840 HH12 ARG A 110     -10.635  -8.395  -8.611  1.00 96.82           H  
ATOM   1841  NH2 ARG A 110      -9.734 -10.676  -8.890  1.00 96.82           N  
ATOM   1842 HH21 ARG A 110     -10.695 -10.638  -9.198  1.00 96.82           H  
ATOM   1843 HH22 ARG A 110      -9.209 -11.535  -8.972  1.00 96.82           H  
ATOM   1844  CZ  ARG A 110      -9.110  -9.681  -8.340  1.00 96.82           C  
ATOM   1845  N   ARG A 111      -1.624  -8.143  -5.782  1.00 96.89           N  
ATOM   1846  H   ARG A 111      -1.677  -8.676  -6.638  1.00 96.89           H  
ATOM   1847  CA  ARG A 111      -0.525  -7.185  -5.624  1.00 96.89           C  
ATOM   1848  HA  ARG A 111      -0.752  -6.517  -4.793  1.00 96.89           H  
ATOM   1849  C   ARG A 111      -0.374  -6.317  -6.860  1.00 96.89           C  
ATOM   1850  CB  ARG A 111       0.785  -7.927  -5.331  1.00 96.89           C  
ATOM   1851  HB2 ARG A 111       0.954  -8.663  -6.117  1.00 96.89           H  
ATOM   1852  HB3 ARG A 111       1.613  -7.218  -5.365  1.00 96.89           H  
ATOM   1853  O   ARG A 111      -0.442  -6.807  -7.979  1.00 96.89           O  
ATOM   1854  CG  ARG A 111       0.807  -8.641  -3.976  1.00 96.89           C  
ATOM   1855  HG2 ARG A 111       1.718  -9.240  -3.953  1.00 96.89           H  
ATOM   1856  HG3 ARG A 111      -0.040  -9.321  -3.887  1.00 96.89           H  
ATOM   1857  CD  ARG A 111       0.800  -7.667  -2.791  1.00 96.89           C  
ATOM   1858  HD2 ARG A 111       1.549  -6.893  -2.962  1.00 96.89           H  
ATOM   1859  HD3 ARG A 111      -0.186  -7.204  -2.731  1.00 96.89           H  
ATOM   1860  NE  ARG A 111       1.112  -8.365  -1.534  1.00 96.89           N  
ATOM   1861  HE  ARG A 111       1.680  -9.194  -1.642  1.00 96.89           H  
ATOM   1862  NH1 ARG A 111       0.198  -6.833  -0.095  1.00 96.89           N  
ATOM   1863 HH11 ARG A 111      -0.065  -6.586   0.848  1.00 96.89           H  
ATOM   1864 HH12 ARG A 111       0.049  -6.227  -0.890  1.00 96.89           H  
ATOM   1865  NH2 ARG A 111       0.965  -8.769   0.703  1.00 96.89           N  
ATOM   1866 HH21 ARG A 111       0.600  -8.544   1.618  1.00 96.89           H  
ATOM   1867 HH22 ARG A 111       1.499  -9.613   0.549  1.00 96.89           H  
ATOM   1868  CZ  ARG A 111       0.755  -7.991  -0.319  1.00 96.89           C  
ATOM   1869  N   LEU A 112      -0.118  -5.032  -6.640  1.00 96.80           N  
ATOM   1870  H   LEU A 112      -0.055  -4.727  -5.679  1.00 96.80           H  
ATOM   1871  CA  LEU A 112       0.248  -4.086  -7.690  1.00 96.80           C  
ATOM   1872  HA  LEU A 112      -0.113  -4.440  -8.656  1.00 96.80           H  
ATOM   1873  C   LEU A 112       1.775  -3.985  -7.747  1.00 96.80           C  
ATOM   1874  CB  LEU A 112      -0.389  -2.716  -7.400  1.00 96.80           C  
ATOM   1875  HB2 LEU A 112      -0.039  -1.997  -8.141  1.00 96.80           H  
ATOM   1876  HB3 LEU A 112      -0.035  -2.390  -6.422  1.00 96.80           H  
ATOM   1877  O   LEU A 112       2.414  -3.708  -6.728  1.00 96.80           O  
ATOM   1878  CG  LEU A 112      -1.926  -2.687  -7.369  1.00 96.80           C  
ATOM   1879  HG  LEU A 112      -2.293  -3.501  -6.744  1.00 96.80           H  
ATOM   1880  CD1 LEU A 112      -2.393  -1.366  -6.759  1.00 96.80           C  
ATOM   1881 HD11 LEU A 112      -2.021  -1.272  -5.739  1.00 96.80           H  
ATOM   1882 HD12 LEU A 112      -2.040  -0.527  -7.358  1.00 96.80           H  
ATOM   1883 HD13 LEU A 112      -3.483  -1.344  -6.731  1.00 96.80           H  
ATOM   1884  CD2 LEU A 112      -2.537  -2.813  -8.759  1.00 96.80           C  
ATOM   1885 HD21 LEU A 112      -3.623  -2.851  -8.681  1.00 96.80           H  
ATOM   1886 HD22 LEU A 112      -2.188  -3.718  -9.257  1.00 96.80           H  
ATOM   1887 HD23 LEU A 112      -2.278  -1.949  -9.372  1.00 96.80           H  
ATOM   1888  N   LEU A 113       2.371  -4.174  -8.922  1.00 96.48           N  
ATOM   1889  H   LEU A 113       1.804  -4.467  -9.705  1.00 96.48           H  
ATOM   1890  CA  LEU A 113       3.816  -4.040  -9.109  1.00 96.48           C  
ATOM   1891  HA  LEU A 113       4.310  -4.424  -8.216  1.00 96.48           H  
ATOM   1892  C   LEU A 113       4.209  -2.563  -9.271  1.00 96.48           C  
ATOM   1893  CB  LEU A 113       4.243  -4.912 -10.300  1.00 96.48           C  
ATOM   1894  HB2 LEU A 113       3.725  -4.561 -11.192  1.00 96.48           H  
ATOM   1895  HB3 LEU A 113       3.933  -5.938 -10.105  1.00 96.48           H  
ATOM   1896  O   LEU A 113       4.090  -1.990 -10.354  1.00 96.48           O  
ATOM   1897  CG  LEU A 113       5.759  -4.895 -10.560  1.00 96.48           C  
ATOM   1898  HG  LEU A 113       6.109  -3.868 -10.665  1.00 96.48           H  
ATOM   1899  CD1 LEU A 113       6.533  -5.566  -9.430  1.00 96.48           C  
ATOM   1900 HD11 LEU A 113       6.412  -5.004  -8.503  1.00 96.48           H  
ATOM   1901 HD12 LEU A 113       7.596  -5.563  -9.672  1.00 96.48           H  
ATOM   1902 HD13 LEU A 113       6.193  -6.592  -9.291  1.00 96.48           H  
ATOM   1903  CD2 LEU A 113       6.081  -5.632 -11.854  1.00 96.48           C  
ATOM   1904 HD21 LEU A 113       5.791  -6.679 -11.763  1.00 96.48           H  
ATOM   1905 HD22 LEU A 113       7.151  -5.570 -12.052  1.00 96.48           H  
ATOM   1906 HD23 LEU A 113       5.538  -5.175 -12.681  1.00 96.48           H  
ATOM   1907  N   ALA A 114       4.692  -1.928  -8.201  1.00 94.33           N  
ATOM   1908  H   ALA A 114       4.820  -2.449  -7.345  1.00 94.33           H  
ATOM   1909  CA  ALA A 114       5.112  -0.525  -8.238  1.00 94.33           C  
ATOM   1910  HA  ALA A 114       4.399   0.039  -8.839  1.00 94.33           H  
ATOM   1911  C   ALA A 114       6.499  -0.345  -8.879  1.00 94.33           C  
ATOM   1912  CB  ALA A 114       5.073   0.030  -6.811  1.00 94.33           C  
ATOM   1913  HB1 ALA A 114       4.067  -0.092  -6.410  1.00 94.33           H  
ATOM   1914  HB2 ALA A 114       5.782  -0.501  -6.176  1.00 94.33           H  
ATOM   1915  HB3 ALA A 114       5.327   1.090  -6.821  1.00 94.33           H  
ATOM   1916  O   ALA A 114       6.747   0.649  -9.567  1.00 94.33           O  
ATOM   1917  N   SER A 115       7.398  -1.305  -8.652  1.00 93.71           N  
ATOM   1918  H   SER A 115       7.120  -2.074  -8.058  1.00 93.71           H  
ATOM   1919  CA  SER A 115       8.712  -1.421  -9.291  1.00 93.71           C  
ATOM   1920  HA  SER A 115       8.622  -1.171 -10.348  1.00 93.71           H  
ATOM   1921  C   SER A 115       9.232  -2.854  -9.168  1.00 93.71           C  
ATOM   1922  CB  SER A 115       9.717  -0.465  -8.632  1.00 93.71           C  
ATOM   1923  HB2 SER A 115       9.298   0.540  -8.584  1.00 93.71           H  
ATOM   1924  HB3 SER A 115      10.621  -0.430  -9.239  1.00 93.71           H  
ATOM   1925  O   SER A 115       8.689  -3.640  -8.396  1.00 93.71           O  
ATOM   1926  OG  SER A 115      10.068  -0.903  -7.333  1.00 93.71           O  
ATOM   1927  HG  SER A 115       9.312  -0.788  -6.751  1.00 93.71           H  
ATOM   1928  N   ALA A 116      10.340  -3.177  -9.836  1.00 94.76           N  
ATOM   1929  H   ALA A 116      10.689  -2.537 -10.535  1.00 94.76           H  
ATOM   1930  CA  ALA A 116      11.002  -4.476  -9.723  1.00 94.76           C  
ATOM   1931  HA  ALA A 116      10.336  -5.239 -10.127  1.00 94.76           H  
ATOM   1932  C   ALA A 116      11.349  -4.899  -8.278  1.00 94.76           C  
ATOM   1933  CB  ALA A 116      12.269  -4.425 -10.580  1.00 94.76           C  
ATOM   1934  HB1 ALA A 116      12.940  -3.648 -10.214  1.00 94.76           H  
ATOM   1935  HB2 ALA A 116      12.009  -4.234 -11.621  1.00 94.76           H  
ATOM   1936  HB3 ALA A 116      12.783  -5.384 -10.513  1.00 94.76           H  
ATOM   1937  O   ALA A 116      11.532  -6.089  -8.033  1.00 94.76           O  
ATOM   1938  N   GLY A 117      11.418  -3.956  -7.328  1.00 94.11           N  
ATOM   1939  H   GLY A 117      11.217  -3.003  -7.594  1.00 94.11           H  
ATOM   1940  CA  GLY A 117      11.696  -4.216  -5.912  1.00 94.11           C  
ATOM   1941  HA2 GLY A 117      11.874  -5.279  -5.754  1.00 94.11           H  
ATOM   1942  HA3 GLY A 117      12.604  -3.681  -5.631  1.00 94.11           H  
ATOM   1943  C   GLY A 117      10.588  -3.794  -4.943  1.00 94.11           C  
ATOM   1944  O   GLY A 117      10.848  -3.719  -3.745  1.00 94.11           O  
ATOM   1945  N   GLU A 118       9.382  -3.463  -5.415  1.00 95.86           N  
ATOM   1946  H   GLU A 118       9.184  -3.573  -6.399  1.00 95.86           H  
ATOM   1947  CA  GLU A 118       8.294  -3.039  -4.527  1.00 95.86           C  
ATOM   1948  HA  GLU A 118       8.429  -3.530  -3.564  1.00 95.86           H  
ATOM   1949  C   GLU A 118       6.916  -3.450  -5.053  1.00 95.86           C  
ATOM   1950  CB  GLU A 118       8.374  -1.520  -4.277  1.00 95.86           C  
ATOM   1951  HB2 GLU A 118       8.176  -0.987  -5.207  1.00 95.86           H  
ATOM   1952  HB3 GLU A 118       9.385  -1.277  -3.949  1.00 95.86           H  
ATOM   1953  O   GLU A 118       6.508  -3.075  -6.156  1.00 95.86           O  
ATOM   1954  CG  GLU A 118       7.390  -1.048  -3.191  1.00 95.86           C  
ATOM   1955  HG2 GLU A 118       7.475  -1.714  -2.333  1.00 95.86           H  
ATOM   1956  HG3 GLU A 118       6.372  -1.119  -3.575  1.00 95.86           H  
ATOM   1957  CD  GLU A 118       7.655   0.398  -2.733  1.00 95.86           C  
ATOM   1958  OE1 GLU A 118       7.452   0.681  -1.526  1.00 95.86           O  
ATOM   1959  OE2 GLU A 118       8.054   1.229  -3.581  1.00 95.86           O  
ATOM   1960  N   LEU A 119       6.182  -4.178  -4.210  1.00 97.18           N  
ATOM   1961  H   LEU A 119       6.600  -4.445  -3.331  1.00 97.18           H  
ATOM   1962  CA  LEU A 119       4.767  -4.484  -4.376  1.00 97.18           C  
ATOM   1963  HA  LEU A 119       4.482  -4.301  -5.413  1.00 97.18           H  
ATOM   1964  C   LEU A 119       3.904  -3.572  -3.500  1.00 97.18           C  
ATOM   1965  CB  LEU A 119       4.488  -5.965  -4.052  1.00 97.18           C  
ATOM   1966  HB2 LEU A 119       3.424  -6.153  -4.189  1.00 97.18           H  
ATOM   1967  HB3 LEU A 119       4.723  -6.143  -3.003  1.00 97.18           H  
ATOM   1968  O   LEU A 119       4.325  -3.063  -2.458  1.00 97.18           O  
ATOM   1969  CG  LEU A 119       5.271  -6.984  -4.889  1.00 97.18           C  
ATOM   1970  HG  LEU A 119       6.337  -6.835  -4.718  1.00 97.18           H  
ATOM   1971  CD1 LEU A 119       4.925  -8.396  -4.441  1.00 97.18           C  
ATOM   1972 HD11 LEU A 119       5.155  -8.521  -3.383  1.00 97.18           H  
ATOM   1973 HD12 LEU A 119       5.507  -9.125  -5.005  1.00 97.18           H  
ATOM   1974 HD13 LEU A 119       3.866  -8.599  -4.597  1.00 97.18           H  
ATOM   1975  CD2 LEU A 119       4.958  -6.856  -6.379  1.00 97.18           C  
ATOM   1976 HD21 LEU A 119       3.886  -6.955  -6.552  1.00 97.18           H  
ATOM   1977 HD22 LEU A 119       5.483  -7.633  -6.935  1.00 97.18           H  
ATOM   1978 HD23 LEU A 119       5.298  -5.885  -6.740  1.00 97.18           H  
ATOM   1979  N   GLN A 120       2.653  -3.411  -3.909  1.00 96.89           N  
ATOM   1980  H   GLN A 120       2.401  -3.805  -4.804  1.00 96.89           H  
ATOM   1981  CA  GLN A 120       1.615  -2.696  -3.175  1.00 96.89           C  
ATOM   1982  HA  GLN A 120       1.959  -2.485  -2.163  1.00 96.89           H  
ATOM   1983  C   GLN A 120       0.358  -3.561  -3.042  1.00 96.89           C  
ATOM   1984  CB  GLN A 120       1.343  -1.362  -3.875  1.00 96.89           C  
ATOM   1985  HB2 GLN A 120       0.454  -0.909  -3.436  1.00 96.89           H  
ATOM   1986  HB3 GLN A 120       1.156  -1.532  -4.935  1.00 96.89           H  
ATOM   1987  O   GLN A 120       0.204  -4.565  -3.740  1.00 96.89           O  
ATOM   1988  CG  GLN A 120       2.528  -0.397  -3.745  1.00 96.89           C  
ATOM   1989  HG2 GLN A 120       2.801  -0.292  -2.695  1.00 96.89           H  
ATOM   1990  HG3 GLN A 120       3.389  -0.807  -4.274  1.00 96.89           H  
ATOM   1991  CD  GLN A 120       2.226   0.985  -4.309  1.00 96.89           C  
ATOM   1992  NE2 GLN A 120       3.215   1.845  -4.410  1.00 96.89           N  
ATOM   1993 HE21 GLN A 120       2.967   2.754  -4.772  1.00 96.89           H  
ATOM   1994 HE22 GLN A 120       4.152   1.591  -4.132  1.00 96.89           H  
ATOM   1995  OE1 GLN A 120       1.109   1.338  -4.640  1.00 96.89           O  
ATOM   1996  N   LYS A 121      -0.535  -3.209  -2.110  1.00 97.10           N  
ATOM   1997  H   LYS A 121      -0.432  -2.309  -1.664  1.00 97.10           H  
ATOM   1998  CA  LYS A 121      -1.795  -3.939  -1.896  1.00 97.10           C  
ATOM   1999  HA  LYS A 121      -1.594  -5.000  -1.747  1.00 97.10           H  
ATOM   2000  C   LYS A 121      -2.675  -3.812  -3.143  1.00 97.10           C  
ATOM   2001  CB  LYS A 121      -2.512  -3.381  -0.653  1.00 97.10           C  
ATOM   2002  HB2 LYS A 121      -2.633  -2.304  -0.765  1.00 97.10           H  
ATOM   2003  HB3 LYS A 121      -3.507  -3.822  -0.595  1.00 97.10           H  
ATOM   2004  O   LYS A 121      -2.882  -2.698  -3.608  1.00 97.10           O  
ATOM   2005  CG  LYS A 121      -1.764  -3.688   0.657  1.00 97.10           C  
ATOM   2006  HG2 LYS A 121      -1.766  -4.768   0.809  1.00 97.10           H  
ATOM   2007  HG3 LYS A 121      -0.729  -3.350   0.594  1.00 97.10           H  
ATOM   2008  CD  LYS A 121      -2.440  -3.023   1.866  1.00 97.10           C  
ATOM   2009  HD2 LYS A 121      -3.520  -3.138   1.778  1.00 97.10           H  
ATOM   2010  HD3 LYS A 121      -2.119  -3.527   2.778  1.00 97.10           H  
ATOM   2011  CE  LYS A 121      -2.078  -1.534   1.980  1.00 97.10           C  
ATOM   2012  HE2 LYS A 121      -1.038  -1.443   2.293  1.00 97.10           H  
ATOM   2013  HE3 LYS A 121      -2.185  -1.069   1.000  1.00 97.10           H  
ATOM   2014  NZ  LYS A 121      -2.971  -0.839   2.937  1.00 97.10           N  
ATOM   2015  HZ1 LYS A 121      -3.878  -0.769   2.499  1.00 97.10           H  
ATOM   2016  HZ2 LYS A 121      -2.690   0.111   3.132  1.00 97.10           H  
ATOM   2017  HZ3 LYS A 121      -3.085  -1.348   3.802  1.00 97.10           H  
ATOM   2018  N   GLY A 122      -3.164  -4.935  -3.669  1.00 95.98           N  
ATOM   2019  H   GLY A 122      -2.898  -5.824  -3.270  1.00 95.98           H  
ATOM   2020  CA  GLY A 122      -4.032  -4.999  -4.853  1.00 95.98           C  
ATOM   2021  HA2 GLY A 122      -3.632  -5.742  -5.543  1.00 95.98           H  
ATOM   2022  HA3 GLY A 122      -4.033  -4.040  -5.372  1.00 95.98           H  
ATOM   2023  C   GLY A 122      -5.487  -5.379  -4.554  1.00 95.98           C  
ATOM   2024  O   GLY A 122      -6.271  -5.539  -5.482  1.00 95.98           O  
ATOM   2025  N   ASN A 123      -5.846  -5.563  -3.280  1.00 95.85           N  
ATOM   2026  H   ASN A 123      -5.162  -5.388  -2.557  1.00 95.85           H  
ATOM   2027  CA  ASN A 123      -7.211  -5.856  -2.847  1.00 95.85           C  
ATOM   2028  HA  ASN A 123      -7.821  -6.115  -3.712  1.00 95.85           H  
ATOM   2029  C   ASN A 123      -7.843  -4.634  -2.179  1.00 95.85           C  
ATOM   2030  CB  ASN A 123      -7.215  -7.045  -1.874  1.00 95.85           C  
ATOM   2031  HB2 ASN A 123      -6.607  -6.791  -1.006  1.00 95.85           H  
ATOM   2032  HB3 ASN A 123      -8.234  -7.226  -1.531  1.00 95.85           H  
ATOM   2033  O   ASN A 123      -7.170  -3.907  -1.448  1.00 95.85           O  
ATOM   2034  CG  ASN A 123      -6.673  -8.321  -2.474  1.00 95.85           C  
ATOM   2035  ND2 ASN A 123      -7.496  -9.096  -3.145  1.00 95.85           N  
ATOM   2036 HD21 ASN A 123      -8.460  -8.830  -3.285  1.00 95.85           H  
ATOM   2037 HD22 ASN A 123      -7.161  -9.979  -3.501  1.00 95.85           H  
ATOM   2038  OD1 ASN A 123      -5.505  -8.628  -2.325  1.00 95.85           O  
ATOM   2039  N   GLU A 124      -9.151  -4.488  -2.360  1.00 92.31           N  
ATOM   2040  H   GLU A 124      -9.640  -5.112  -2.986  1.00 92.31           H  
ATOM   2041  CA  GLU A 124      -9.990  -3.537  -1.635  1.00 92.31           C  
ATOM   2042  HA  GLU A 124      -9.364  -2.835  -1.084  1.00 92.31           H  
ATOM   2043  C   GLU A 124     -10.867  -4.273  -0.624  1.00 92.31           C  
ATOM   2044  CB  GLU A 124     -10.851  -2.731  -2.613  1.00 92.31           C  
ATOM   2045  HB2 GLU A 124     -11.343  -3.413  -3.307  1.00 92.31           H  
ATOM   2046  HB3 GLU A 124     -11.609  -2.185  -2.052  1.00 92.31           H  
ATOM   2047  O   GLU A 124     -11.346  -5.381  -0.881  1.00 92.31           O  
ATOM   2048  CG  GLU A 124      -9.982  -1.726  -3.375  1.00 92.31           C  
ATOM   2049  HG2 GLU A 124      -9.190  -2.261  -3.899  1.00 92.31           H  
ATOM   2050  HG3 GLU A 124      -9.531  -1.063  -2.637  1.00 92.31           H  
ATOM   2051  CD  GLU A 124     -10.758  -0.879  -4.386  1.00 92.31           C  
ATOM   2052  OE1 GLU A 124     -10.153   0.113  -4.848  1.00 92.31           O  
ATOM   2053  OE2 GLU A 124     -11.920  -1.230  -4.682  1.00 92.31           O  
ATOM   2054  N   MET A 125     -11.065  -3.656   0.538  1.00 94.70           N  
ATOM   2055  H   MET A 125     -10.691  -2.726   0.664  1.00 94.70           H  
ATOM   2056  CA  MET A 125     -11.990  -4.148   1.549  1.00 94.70           C  
ATOM   2057  HA  MET A 125     -12.179  -5.209   1.386  1.00 94.70           H  
ATOM   2058  C   MET A 125     -13.307  -3.385   1.426  1.00 94.70           C  
ATOM   2059  CB  MET A 125     -11.371  -3.988   2.941  1.00 94.70           C  
ATOM   2060  HB2 MET A 125     -10.359  -4.393   2.941  1.00 94.70           H  
ATOM   2061  HB3 MET A 125     -11.312  -2.929   3.192  1.00 94.70           H  
ATOM   2062  O   MET A 125     -13.329  -2.165   1.566  1.00 94.70           O  
ATOM   2063  CG  MET A 125     -12.190  -4.737   3.998  1.00 94.70           C  
ATOM   2064  HG2 MET A 125     -13.234  -4.429   3.945  1.00 94.70           H  
ATOM   2065  HG3 MET A 125     -12.140  -5.804   3.778  1.00 94.70           H  
ATOM   2066  SD  MET A 125     -11.601  -4.480   5.688  1.00 94.70           S  
ATOM   2067  CE  MET A 125     -12.277  -2.829   5.932  1.00 94.70           C  
ATOM   2068  HE1 MET A 125     -13.356  -2.863   5.785  1.00 94.70           H  
ATOM   2069  HE2 MET A 125     -12.062  -2.490   6.946  1.00 94.70           H  
ATOM   2070  HE3 MET A 125     -11.845  -2.133   5.214  1.00 94.70           H  
ATOM   2071  N   ALA A 126     -14.404  -4.105   1.214  1.00 93.22           N  
ATOM   2072  H   ALA A 126     -14.324  -5.104   1.091  1.00 93.22           H  
ATOM   2073  CA  ALA A 126     -15.743  -3.533   1.237  1.00 93.22           C  
ATOM   2074  HA  ALA A 126     -15.684  -2.461   1.051  1.00 93.22           H  
ATOM   2075  C   ALA A 126     -16.382  -3.749   2.612  1.00 93.22           C  
ATOM   2076  CB  ALA A 126     -16.569  -4.144   0.102  1.00 93.22           C  
ATOM   2077  HB1 ALA A 126     -16.663  -5.221   0.242  1.00 93.22           H  
ATOM   2078  HB2 ALA A 126     -16.087  -3.945  -0.855  1.00 93.22           H  
ATOM   2079  HB3 ALA A 126     -17.564  -3.699   0.092  1.00 93.22           H  
ATOM   2080  O   ALA A 126     -16.379  -4.862   3.141  1.00 93.22           O  
ATOM   2081  N   LEU A 127     -16.951  -2.688   3.183  1.00 95.48           N  
ATOM   2082  H   LEU A 127     -16.958  -1.813   2.677  1.00 95.48           H  
ATOM   2083  CA  LEU A 127     -17.782  -2.793   4.377  1.00 95.48           C  
ATOM   2084  HA  LEU A 127     -17.495  -3.688   4.929  1.00 95.48           H  
ATOM   2085  C   LEU A 127     -19.264  -2.893   3.995  1.00 95.48           C  
ATOM   2086  CB  LEU A 127     -17.581  -1.582   5.289  1.00 95.48           C  
ATOM   2087  HB2 LEU A 127     -18.366  -1.605   6.045  1.00 95.48           H  
ATOM   2088  HB3 LEU A 127     -17.722  -0.682   4.691  1.00 95.48           H  
ATOM   2089  O   LEU A 127     -19.714  -2.153   3.118  1.00 95.48           O  
ATOM   2090  CG  LEU A 127     -16.233  -1.481   6.012  1.00 95.48           C  
ATOM   2091  HG  LEU A 127     -15.434  -1.368   5.278  1.00 95.48           H  
ATOM   2092  CD1 LEU A 127     -16.293  -0.222   6.885  1.00 95.48           C  
ATOM   2093 HD11 LEU A 127     -16.125  -0.466   7.934  1.00 95.48           H  
ATOM   2094 HD12 LEU A 127     -15.558   0.498   6.526  1.00 95.48           H  
ATOM   2095 HD13 LEU A 127     -17.266   0.266   6.827  1.00 95.48           H  
ATOM   2096  CD2 LEU A 127     -15.929  -2.703   6.888  1.00 95.48           C  
ATOM   2097 HD21 LEU A 127     -15.025  -2.523   7.470  1.00 95.48           H  
ATOM   2098 HD22 LEU A 127     -16.759  -2.893   7.569  1.00 95.48           H  
ATOM   2099 HD23 LEU A 127     -15.760  -3.580   6.264  1.00 95.48           H  
ATOM   2100  N   PRO A 128     -20.057  -3.721   4.699  1.00 97.49           N  
ATOM   2101  CA  PRO A 128     -21.512  -3.666   4.623  1.00 97.49           C  
ATOM   2102  HA  PRO A 128     -21.820  -3.987   3.628  1.00 97.49           H  
ATOM   2103  C   PRO A 128     -22.046  -2.255   4.906  1.00 97.49           C  
ATOM   2104  CB  PRO A 128     -22.013  -4.670   5.668  1.00 97.49           C  
ATOM   2105  HB2 PRO A 128     -22.171  -4.170   6.624  1.00 97.49           H  
ATOM   2106  HB3 PRO A 128     -22.928  -5.165   5.343  1.00 97.49           H  
ATOM   2107  O   PRO A 128     -21.595  -1.596   5.846  1.00 97.49           O  
ATOM   2108  CG  PRO A 128     -20.856  -5.657   5.811  1.00 97.49           C  
ATOM   2109  HG2 PRO A 128     -20.842  -6.129   6.793  1.00 97.49           H  
ATOM   2110  HG3 PRO A 128     -20.919  -6.409   5.024  1.00 97.49           H  
ATOM   2111  CD  PRO A 128     -19.624  -4.788   5.585  1.00 97.49           C  
ATOM   2112  HD2 PRO A 128     -18.832  -5.385   5.132  1.00 97.49           H  
ATOM   2113  HD3 PRO A 128     -19.281  -4.356   6.525  1.00 97.49           H  
ATOM   2114  N   SER A 129     -23.063  -1.826   4.153  1.00 97.55           N  
ATOM   2115  H   SER A 129     -23.403  -2.427   3.415  1.00 97.55           H  
ATOM   2116  CA  SER A 129     -23.661  -0.482   4.244  1.00 97.55           C  
ATOM   2117  HA  SER A 129     -22.937   0.247   3.882  1.00 97.55           H  
ATOM   2118  C   SER A 129     -24.035  -0.083   5.675  1.00 97.55           C  
ATOM   2119  CB  SER A 129     -24.904  -0.405   3.349  1.00 97.55           C  
ATOM   2120  HB2 SER A 129     -24.602  -0.511   2.307  1.00 97.55           H  
ATOM   2121  HB3 SER A 129     -25.386   0.564   3.478  1.00 97.55           H  
ATOM   2122  O   SER A 129     -23.691   1.009   6.117  1.00 97.55           O  
ATOM   2123  OG  SER A 129     -25.812  -1.443   3.682  1.00 97.55           O  
ATOM   2124  HG  SER A 129     -26.585  -1.357   3.120  1.00 97.55           H  
ATOM   2125  N   LYS A 130     -24.631  -1.000   6.449  1.00 97.65           N  
ATOM   2126  H   LYS A 130     -24.956  -1.835   5.982  1.00 97.65           H  
ATOM   2127  CA  LYS A 130     -24.981  -0.774   7.862  1.00 97.65           C  
ATOM   2128  HA  LYS A 130     -25.666   0.073   7.901  1.00 97.65           H  
ATOM   2129  C   LYS A 130     -23.786  -0.377   8.741  1.00 97.65           C  
ATOM   2130  CB  LYS A 130     -25.714  -2.003   8.432  1.00 97.65           C  
ATOM   2131  HB2 LYS A 130     -26.574  -2.225   7.801  1.00 97.65           H  
ATOM   2132  HB3 LYS A 130     -26.090  -1.740   9.421  1.00 97.65           H  
ATOM   2133  O   LYS A 130     -23.941   0.442   9.642  1.00 97.65           O  
ATOM   2134  CG  LYS A 130     -24.839  -3.267   8.560  1.00 97.65           C  
ATOM   2135  HG2 LYS A 130     -23.978  -3.050   9.191  1.00 97.65           H  
ATOM   2136  HG3 LYS A 130     -24.491  -3.577   7.574  1.00 97.65           H  
ATOM   2137  CD  LYS A 130     -25.608  -4.419   9.215  1.00 97.65           C  
ATOM   2138  HD2 LYS A 130     -26.430  -4.729   8.570  1.00 97.65           H  
ATOM   2139  HD3 LYS A 130     -26.016  -4.069  10.163  1.00 97.65           H  
ATOM   2140  CE  LYS A 130     -24.670  -5.606   9.480  1.00 97.65           C  
ATOM   2141  HE2 LYS A 130     -23.777  -5.232   9.981  1.00 97.65           H  
ATOM   2142  HE3 LYS A 130     -24.367  -6.043   8.529  1.00 97.65           H  
ATOM   2143  NZ  LYS A 130     -25.318  -6.630  10.341  1.00 97.65           N  
ATOM   2144  HZ1 LYS A 130     -26.138  -7.021   9.899  1.00 97.65           H  
ATOM   2145  HZ2 LYS A 130     -24.674  -7.377  10.557  1.00 97.65           H  
ATOM   2146  HZ3 LYS A 130     -25.598  -6.216  11.218  1.00 97.65           H  
ATOM   2147  N   LEU A 131     -22.600  -0.939   8.482  1.00 98.36           N  
ATOM   2148  H   LEU A 131     -22.510  -1.488   7.638  1.00 98.36           H  
ATOM   2149  CA  LEU A 131     -21.384  -0.643   9.243  1.00 98.36           C  
ATOM   2150  HA  LEU A 131     -21.636  -0.549  10.299  1.00 98.36           H  
ATOM   2151  C   LEU A 131     -20.790   0.702   8.821  1.00 98.36           C  
ATOM   2152  CB  LEU A 131     -20.344  -1.770   9.088  1.00 98.36           C  
ATOM   2153  HB2 LEU A 131     -19.453  -1.473   9.642  1.00 98.36           H  
ATOM   2154  HB3 LEU A 131     -20.062  -1.851   8.038  1.00 98.36           H  
ATOM   2155  O   LEU A 131     -20.299   1.435   9.674  1.00 98.36           O  
ATOM   2156  CG  LEU A 131     -20.779  -3.158   9.590  1.00 98.36           C  
ATOM   2157  HG  LEU A 131     -21.573  -3.538   8.947  1.00 98.36           H  
ATOM   2158  CD1 LEU A 131     -19.601  -4.129   9.531  1.00 98.36           C  
ATOM   2159 HD11 LEU A 131     -18.869  -3.884  10.301  1.00 98.36           H  
ATOM   2160 HD12 LEU A 131     -19.950  -5.147   9.702  1.00 98.36           H  
ATOM   2161 HD13 LEU A 131     -19.110  -4.071   8.560  1.00 98.36           H  
ATOM   2162  CD2 LEU A 131     -21.275  -3.147  11.034  1.00 98.36           C  
ATOM   2163 HD21 LEU A 131     -21.483  -4.162  11.372  1.00 98.36           H  
ATOM   2164 HD22 LEU A 131     -20.505  -2.723  11.679  1.00 98.36           H  
ATOM   2165 HD23 LEU A 131     -22.190  -2.561  11.121  1.00 98.36           H  
ATOM   2166  N   VAL A 132     -20.894   1.052   7.535  1.00 97.79           N  
ATOM   2167  H   VAL A 132     -21.311   0.395   6.891  1.00 97.79           H  
ATOM   2168  CA  VAL A 132     -20.522   2.382   7.028  1.00 97.79           C  
ATOM   2169  HA  VAL A 132     -19.494   2.594   7.321  1.00 97.79           H  
ATOM   2170  C   VAL A 132     -21.404   3.459   7.665  1.00 97.79           C  
ATOM   2171  CB  VAL A 132     -20.606   2.443   5.488  1.00 97.79           C  
ATOM   2172  HB  VAL A 132     -21.626   2.233   5.168  1.00 97.79           H  
ATOM   2173  O   VAL A 132     -20.880   4.421   8.224  1.00 97.79           O  
ATOM   2174  CG1 VAL A 132     -20.214   3.827   4.957  1.00 97.79           C  
ATOM   2175 HG11 VAL A 132     -19.211   4.090   5.294  1.00 97.79           H  
ATOM   2176 HG12 VAL A 132     -20.234   3.823   3.867  1.00 97.79           H  
ATOM   2177 HG13 VAL A 132     -20.918   4.583   5.303  1.00 97.79           H  
ATOM   2178  CG2 VAL A 132     -19.676   1.412   4.838  1.00 97.79           C  
ATOM   2179 HG21 VAL A 132     -18.645   1.597   5.140  1.00 97.79           H  
ATOM   2180 HG22 VAL A 132     -19.747   1.482   3.753  1.00 97.79           H  
ATOM   2181 HG23 VAL A 132     -19.966   0.401   5.127  1.00 97.79           H  
ATOM   2182  N   THR A 133     -22.730   3.274   7.658  1.00 97.86           N  
ATOM   2183  H   THR A 133     -23.109   2.497   7.136  1.00 97.86           H  
ATOM   2184  CA  THR A 133     -23.683   4.192   8.303  1.00 97.86           C  
ATOM   2185  HA  THR A 133     -23.578   5.181   7.856  1.00 97.86           H  
ATOM   2186  C   THR A 133     -23.401   4.327   9.795  1.00 97.86           C  
ATOM   2187  CB  THR A 133     -25.129   3.712   8.106  1.00 97.86           C  
ATOM   2188  HB  THR A 133     -25.249   2.735   8.573  1.00 97.86           H  
ATOM   2189  O   THR A 133     -23.311   5.441  10.303  1.00 97.86           O  
ATOM   2190  CG2 THR A 133     -26.165   4.673   8.689  1.00 97.86           C  
ATOM   2191 HG21 THR A 133     -26.082   4.701   9.776  1.00 97.86           H  
ATOM   2192 HG22 THR A 133     -26.017   5.678   8.293  1.00 97.86           H  
ATOM   2193 HG23 THR A 133     -27.166   4.327   8.435  1.00 97.86           H  
ATOM   2194  OG1 THR A 133     -25.415   3.587   6.734  1.00 97.86           O  
ATOM   2195  HG1 THR A 133     -25.589   4.463   6.382  1.00 97.86           H  
ATOM   2196  N   PHE A 134     -23.210   3.209  10.499  1.00 98.48           N  
ATOM   2197  H   PHE A 134     -23.314   2.313  10.043  1.00 98.48           H  
ATOM   2198  CA  PHE A 134     -22.858   3.228  11.916  1.00 98.48           C  
ATOM   2199  HA  PHE A 134     -23.641   3.744  12.472  1.00 98.48           H  
ATOM   2200  C   PHE A 134     -21.564   4.000  12.181  1.00 98.48           C  
ATOM   2201  CB  PHE A 134     -22.759   1.790  12.428  1.00 98.48           C  
ATOM   2202  HB2 PHE A 134     -23.762   1.364  12.459  1.00 98.48           H  
ATOM   2203  HB3 PHE A 134     -22.168   1.200  11.728  1.00 98.48           H  
ATOM   2204  O   PHE A 134     -21.552   4.866  13.051  1.00 98.48           O  
ATOM   2205  CG  PHE A 134     -22.124   1.685  13.798  1.00 98.48           C  
ATOM   2206  CD1 PHE A 134     -20.763   1.346  13.912  1.00 98.48           C  
ATOM   2207  HD1 PHE A 134     -20.179   1.138  13.028  1.00 98.48           H  
ATOM   2208  CD2 PHE A 134     -22.876   1.970  14.952  1.00 98.48           C  
ATOM   2209  HD2 PHE A 134     -23.921   2.230  14.871  1.00 98.48           H  
ATOM   2210  CE1 PHE A 134     -20.158   1.286  15.177  1.00 98.48           C  
ATOM   2211  HE1 PHE A 134     -19.116   1.014  15.260  1.00 98.48           H  
ATOM   2212  CE2 PHE A 134     -22.267   1.911  16.217  1.00 98.48           C  
ATOM   2213  HE2 PHE A 134     -22.846   2.108  17.107  1.00 98.48           H  
ATOM   2214  CZ  PHE A 134     -20.908   1.571  16.330  1.00 98.48           C  
ATOM   2215  HZ  PHE A 134     -20.442   1.519  17.303  1.00 98.48           H  
ATOM   2216  N   LEU A 135     -20.498   3.733  11.420  1.00 98.05           N  
ATOM   2217  H   LEU A 135     -20.568   3.019  10.710  1.00 98.05           H  
ATOM   2218  CA  LEU A 135     -19.208   4.391  11.614  1.00 98.05           C  
ATOM   2219  HA  LEU A 135     -18.918   4.247  12.655  1.00 98.05           H  
ATOM   2220  C   LEU A 135     -19.297   5.903  11.367  1.00 98.05           C  
ATOM   2221  CB  LEU A 135     -18.173   3.717  10.699  1.00 98.05           C  
ATOM   2222  HB2 LEU A 135     -18.206   2.640  10.860  1.00 98.05           H  
ATOM   2223  HB3 LEU A 135     -18.447   3.911   9.662  1.00 98.05           H  
ATOM   2224  O   LEU A 135     -18.727   6.675  12.135  1.00 98.05           O  
ATOM   2225  CG  LEU A 135     -16.732   4.199  10.937  1.00 98.05           C  
ATOM   2226  HG  LEU A 135     -16.680   5.283  10.828  1.00 98.05           H  
ATOM   2227  CD1 LEU A 135     -16.212   3.805  12.322  1.00 98.05           C  
ATOM   2228 HD11 LEU A 135     -15.166   4.099  12.415  1.00 98.05           H  
ATOM   2229 HD12 LEU A 135     -16.776   4.329  13.094  1.00 98.05           H  
ATOM   2230 HD13 LEU A 135     -16.299   2.728  12.468  1.00 98.05           H  
ATOM   2231  CD2 LEU A 135     -15.817   3.572   9.890  1.00 98.05           C  
ATOM   2232 HD21 LEU A 135     -16.154   3.851   8.892  1.00 98.05           H  
ATOM   2233 HD22 LEU A 135     -15.823   2.486   9.984  1.00 98.05           H  
ATOM   2234 HD23 LEU A 135     -14.806   3.953  10.031  1.00 98.05           H  
ATOM   2235  N   TYR A 136     -20.055   6.322  10.349  1.00 97.39           N  
ATOM   2236  H   TYR A 136     -20.475   5.629   9.747  1.00 97.39           H  
ATOM   2237  CA  TYR A 136     -20.327   7.733  10.075  1.00 97.39           C  
ATOM   2238  HA  TYR A 136     -19.379   8.260   9.959  1.00 97.39           H  
ATOM   2239  C   TYR A 136     -21.083   8.413  11.226  1.00 97.39           C  
ATOM   2240  CB  TYR A 136     -21.113   7.848   8.761  1.00 97.39           C  
ATOM   2241  HB2 TYR A 136     -20.493   7.482   7.943  1.00 97.39           H  
ATOM   2242  HB3 TYR A 136     -21.997   7.213   8.811  1.00 97.39           H  
ATOM   2243  O   TYR A 136     -20.675   9.473  11.701  1.00 97.39           O  
ATOM   2244  CG  TYR A 136     -21.548   9.267   8.454  1.00 97.39           C  
ATOM   2245  CD1 TYR A 136     -22.854   9.691   8.772  1.00 97.39           C  
ATOM   2246  HD1 TYR A 136     -23.561   8.995   9.199  1.00 97.39           H  
ATOM   2247  CD2 TYR A 136     -20.626  10.178   7.905  1.00 97.39           C  
ATOM   2248  HD2 TYR A 136     -19.624   9.853   7.666  1.00 97.39           H  
ATOM   2249  CE1 TYR A 136     -23.235  11.027   8.544  1.00 97.39           C  
ATOM   2250  HE1 TYR A 136     -24.231  11.367   8.787  1.00 97.39           H  
ATOM   2251  CE2 TYR A 136     -21.003  11.515   7.678  1.00 97.39           C  
ATOM   2252  HE2 TYR A 136     -20.293  12.218   7.269  1.00 97.39           H  
ATOM   2253  OH  TYR A 136     -22.677  13.233   7.801  1.00 97.39           O  
ATOM   2254  HH  TYR A 136     -21.940  13.770   7.501  1.00 97.39           H  
ATOM   2255  CZ  TYR A 136     -22.309  11.942   8.003  1.00 97.39           C  
ATOM   2256  N   LEU A 137     -22.167   7.803  11.715  1.00 97.46           N  
ATOM   2257  H   LEU A 137     -22.459   6.930  11.300  1.00 97.46           H  
ATOM   2258  CA  LEU A 137     -22.947   8.360  12.824  1.00 97.46           C  
ATOM   2259  HA  LEU A 137     -23.188   9.399  12.600  1.00 97.46           H  
ATOM   2260  C   LEU A 137     -22.148   8.380  14.134  1.00 97.46           C  
ATOM   2261  CB  LEU A 137     -24.249   7.557  12.990  1.00 97.46           C  
ATOM   2262  HB2 LEU A 137     -24.745   7.890  13.902  1.00 97.46           H  
ATOM   2263  HB3 LEU A 137     -23.991   6.507  13.123  1.00 97.46           H  
ATOM   2264  O   LEU A 137     -22.276   9.320  14.918  1.00 97.46           O  
ATOM   2265  CG  LEU A 137     -25.246   7.678  11.822  1.00 97.46           C  
ATOM   2266  HG  LEU A 137     -24.778   7.336  10.899  1.00 97.46           H  
ATOM   2267  CD1 LEU A 137     -26.454   6.788  12.109  1.00 97.46           C  
ATOM   2268 HD11 LEU A 137     -27.165   6.852  11.286  1.00 97.46           H  
ATOM   2269 HD12 LEU A 137     -26.947   7.098  13.031  1.00 97.46           H  
ATOM   2270 HD13 LEU A 137     -26.128   5.752  12.201  1.00 97.46           H  
ATOM   2271  CD2 LEU A 137     -25.745   9.104  11.576  1.00 97.46           C  
ATOM   2272 HD21 LEU A 137     -26.433   9.102  10.731  1.00 97.46           H  
ATOM   2273 HD22 LEU A 137     -24.913   9.763  11.329  1.00 97.46           H  
ATOM   2274 HD23 LEU A 137     -26.273   9.482  12.451  1.00 97.46           H  
ATOM   2275  N   ALA A 138     -21.304   7.371  14.359  1.00 98.01           N  
ATOM   2276  H   ALA A 138     -21.278   6.610  13.694  1.00 98.01           H  
ATOM   2277  CA  ALA A 138     -20.451   7.275  15.533  1.00 98.01           C  
ATOM   2278  HA  ALA A 138     -21.059   7.478  16.414  1.00 98.01           H  
ATOM   2279  C   ALA A 138     -19.317   8.312  15.523  1.00 98.01           C  
ATOM   2280  CB  ALA A 138     -19.925   5.842  15.642  1.00 98.01           C  
ATOM   2281  HB1 ALA A 138     -20.757   5.139  15.674  1.00 98.01           H  
ATOM   2282  HB2 ALA A 138     -19.349   5.748  16.563  1.00 98.01           H  
ATOM   2283  HB3 ALA A 138     -19.290   5.607  14.787  1.00 98.01           H  
ATOM   2284  O   ALA A 138     -19.043   8.899  16.567  1.00 98.01           O  
ATOM   2285  N   SER A 139     -18.692   8.608  14.377  1.00 97.56           N  
ATOM   2286  H   SER A 139     -18.922   8.108  13.531  1.00 97.56           H  
ATOM   2287  CA  SER A 139     -17.681   9.679  14.301  1.00 97.56           C  
ATOM   2288  HA  SER A 139     -16.962   9.541  15.109  1.00 97.56           H  
ATOM   2289  C   SER A 139     -18.283  11.069  14.503  1.00 97.56           C  
ATOM   2290  CB  SER A 139     -16.898   9.608  12.991  1.00 97.56           C  
ATOM   2291  HB2 SER A 139     -16.124  10.375  13.002  1.00 97.56           H  
ATOM   2292  HB3 SER A 139     -16.418   8.632  12.926  1.00 97.56           H  
ATOM   2293  O   SER A 139     -17.639  11.952  15.053  1.00 97.56           O  
ATOM   2294  OG  SER A 139     -17.728   9.798  11.861  1.00 97.56           O  
ATOM   2295  HG  SER A 139     -17.161   9.788  11.086  1.00 97.56           H  
ATOM   2296  N   HIS A 140     -19.562  11.244  14.171  1.00 96.05           N  
ATOM   2297  H   HIS A 140     -20.018  10.495  13.669  1.00 96.05           H  
ATOM   2298  CA  HIS A 140     -20.307  12.484  14.391  1.00 96.05           C  
ATOM   2299  HA  HIS A 140     -19.593  13.293  14.544  1.00 96.05           H  
ATOM   2300  C   HIS A 140     -21.176  12.436  15.657  1.00 96.05           C  
ATOM   2301  CB  HIS A 140     -21.104  12.829  13.126  1.00 96.05           C  
ATOM   2302  HB2 HIS A 140     -21.684  13.737  13.291  1.00 96.05           H  
ATOM   2303  HB3 HIS A 140     -21.798  12.018  12.905  1.00 96.05           H  
ATOM   2304  O   HIS A 140     -22.153  13.182  15.759  1.00 96.05           O  
ATOM   2305  CG  HIS A 140     -20.220  13.055  11.930  1.00 96.05           C  
ATOM   2306  CD2 HIS A 140     -19.823  14.257  11.408  1.00 96.05           C  
ATOM   2307  HD2 HIS A 140     -20.094  15.234  11.779  1.00 96.05           H  
ATOM   2308  ND1 HIS A 140     -19.638  12.073  11.169  1.00 96.05           N  
ATOM   2309  HD1 HIS A 140     -19.721  11.079  11.326  1.00 96.05           H  
ATOM   2310  CE1 HIS A 140     -18.903  12.662  10.217  1.00 96.05           C  
ATOM   2311  HE1 HIS A 140     -18.320  12.139   9.472  1.00 96.05           H  
ATOM   2312  NE2 HIS A 140     -18.997  13.996  10.309  1.00 96.05           N  
ATOM   2313  N   TYR A 141     -20.858  11.575  16.630  1.00 96.17           N  
ATOM   2314  H   TYR A 141     -20.072  10.959  16.476  1.00 96.17           H  
ATOM   2315  CA  TYR A 141     -21.720  11.308  17.790  1.00 96.17           C  
ATOM   2316  HA  TYR A 141     -22.655  10.882  17.425  1.00 96.17           H  
ATOM   2317  C   TYR A 141     -22.077  12.577  18.589  1.00 96.17           C  
ATOM   2318  CB  TYR A 141     -21.039  10.252  18.670  1.00 96.17           C  
ATOM   2319  HB2 TYR A 141     -20.861   9.365  18.063  1.00 96.17           H  
ATOM   2320  HB3 TYR A 141     -20.076  10.628  19.017  1.00 96.17           H  
ATOM   2321  O   TYR A 141     -23.243  12.780  18.934  1.00 96.17           O  
ATOM   2322  CG  TYR A 141     -21.856   9.800  19.856  1.00 96.17           C  
ATOM   2323  CD1 TYR A 141     -21.644  10.381  21.116  1.00 96.17           C  
ATOM   2324  HD1 TYR A 141     -20.887  11.141  21.240  1.00 96.17           H  
ATOM   2325  CD2 TYR A 141     -22.831   8.798  19.694  1.00 96.17           C  
ATOM   2326  HD2 TYR A 141     -22.994   8.359  18.720  1.00 96.17           H  
ATOM   2327  CE1 TYR A 141     -22.434   9.999  22.212  1.00 96.17           C  
ATOM   2328  HE1 TYR A 141     -22.289  10.481  23.168  1.00 96.17           H  
ATOM   2329  CE2 TYR A 141     -23.600   8.380  20.798  1.00 96.17           C  
ATOM   2330  HE2 TYR A 141     -24.349   7.609  20.692  1.00 96.17           H  
ATOM   2331  OH  TYR A 141     -24.179   8.643  23.115  1.00 96.17           O  
ATOM   2332  HH  TYR A 141     -24.007   9.219  23.863  1.00 96.17           H  
ATOM   2333  CZ  TYR A 141     -23.415   9.000  22.052  1.00 96.17           C  
ATOM   2334  N   ASN A 142     -21.099  13.470  18.788  1.00 93.51           N  
ATOM   2335  H   ASN A 142     -20.175  13.232  18.456  1.00 93.51           H  
ATOM   2336  CA  ASN A 142     -21.265  14.743  19.504  1.00 93.51           C  
ATOM   2337  HA  ASN A 142     -22.097  14.653  20.203  1.00 93.51           H  
ATOM   2338  C   ASN A 142     -21.602  15.936  18.590  1.00 93.51           C  
ATOM   2339  CB  ASN A 142     -19.991  15.023  20.323  1.00 93.51           C  
ATOM   2340  HB2 ASN A 142     -19.133  15.075  19.653  1.00 93.51           H  
ATOM   2341  HB3 ASN A 142     -20.086  15.989  20.819  1.00 93.51           H  
ATOM   2342  O   ASN A 142     -21.830  17.035  19.087  1.00 93.51           O  
ATOM   2343  CG  ASN A 142     -19.734  13.991  21.403  1.00 93.51           C  
ATOM   2344  ND2 ASN A 142     -18.486  13.705  21.688  1.00 93.51           N  
ATOM   2345 HD21 ASN A 142     -17.721  14.177  21.227  1.00 93.51           H  
ATOM   2346 HD22 ASN A 142     -18.315  12.996  22.386  1.00 93.51           H  
ATOM   2347  OD1 ASN A 142     -20.638  13.410  21.977  1.00 93.51           O  
ATOM   2348  N   ALA A 143     -21.622  15.754  17.265  1.00 90.86           N  
ATOM   2349  H   ALA A 143     -21.482  14.827  16.890  1.00 90.86           H  
ATOM   2350  CA  ALA A 143     -21.915  16.846  16.339  1.00 90.86           C  
ATOM   2351  HA  ALA A 143     -21.279  17.692  16.599  1.00 90.86           H  
ATOM   2352  C   ALA A 143     -23.380  17.292  16.470  1.00 90.86           C  
ATOM   2353  CB  ALA A 143     -21.570  16.418  14.908  1.00 90.86           C  
ATOM   2354  HB1 ALA A 143     -21.699  17.265  14.234  1.00 90.86           H  
ATOM   2355  HB2 ALA A 143     -20.533  16.085  14.857  1.00 90.86           H  
ATOM   2356  HB3 ALA A 143     -22.232  15.613  14.590  1.00 90.86           H  
ATOM   2357  O   ALA A 143     -24.282  16.450  16.516  1.00 90.86           O  
ATOM   2358  N   ILE A 144     -23.620  18.603  16.499  1.00 86.62           N  
ATOM   2359  H   ILE A 144     -22.841  19.244  16.451  1.00 86.62           H  
ATOM   2360  CA  ILE A 144     -24.970  19.168  16.549  1.00 86.62           C  
ATOM   2361  HA  ILE A 144     -25.562  18.594  17.262  1.00 86.62           H  
ATOM   2362  C   ILE A 144     -25.608  19.016  15.162  1.00 86.62           C  
ATOM   2363  CB  ILE A 144     -24.941  20.634  17.045  1.00 86.62           C  
ATOM   2364  HB  ILE A 144     -24.311  21.214  16.371  1.00 86.62           H  
ATOM   2365  O   ILE A 144     -25.162  19.613  14.187  1.00 86.62           O  
ATOM   2366  CG1 ILE A 144     -24.348  20.717  18.473  1.00 86.62           C  
ATOM   2367 HG12 ILE A 144     -25.039  20.258  19.180  1.00 86.62           H  
ATOM   2368 HG13 ILE A 144     -23.411  20.162  18.519  1.00 86.62           H  
ATOM   2369  CG2 ILE A 144     -26.360  21.234  17.025  1.00 86.62           C  
ATOM   2370 HG21 ILE A 144     -26.751  21.249  16.008  1.00 86.62           H  
ATOM   2371 HG22 ILE A 144     -26.343  22.268  17.368  1.00 86.62           H  
ATOM   2372 HG23 ILE A 144     -27.031  20.657  17.662  1.00 86.62           H  
ATOM   2373  CD1 ILE A 144     -24.036  22.146  18.936  1.00 86.62           C  
ATOM   2374 HD11 ILE A 144     -23.536  22.108  19.904  1.00 86.62           H  
ATOM   2375 HD12 ILE A 144     -23.374  22.632  18.218  1.00 86.62           H  
ATOM   2376 HD13 ILE A 144     -24.950  22.729  19.044  1.00 86.62           H  
ATOM   2377  N   GLY A 145     -26.625  18.163  15.074  1.00 82.00           N  
ATOM   2378  H   GLY A 145     -26.833  17.591  15.880  1.00 82.00           H  
ATOM   2379  CA  GLY A 145     -27.477  17.984  13.902  1.00 82.00           C  
ATOM   2380  HA2 GLY A 145     -27.971  17.015  13.971  1.00 82.00           H  
ATOM   2381  HA3 GLY A 145     -26.864  17.995  13.001  1.00 82.00           H  
ATOM   2382  C   GLY A 145     -28.550  19.067  13.769  1.00 82.00           C  
ATOM   2383  O   GLY A 145     -28.555  20.054  14.500  1.00 82.00           O  
ATOM   2384  N   LYS A 146     -29.483  18.859  12.833  1.00 87.33           N  
ATOM   2385  H   LYS A 146     -29.455  17.990  12.320  1.00 87.33           H  
ATOM   2386  CA  LYS A 146     -30.529  19.834  12.476  1.00 87.33           C  
ATOM   2387  HA  LYS A 146     -30.068  20.797  12.253  1.00 87.33           H  
ATOM   2388  C   LYS A 146     -31.524  20.104  13.606  1.00 87.33           C  
ATOM   2389  CB  LYS A 146     -31.297  19.337  11.243  1.00 87.33           C  
ATOM   2390  HB2 LYS A 146     -32.131  20.013  11.058  1.00 87.33           H  
ATOM   2391  HB3 LYS A 146     -31.706  18.349  11.454  1.00 87.33           H  
ATOM   2392  O   LYS A 146     -31.994  21.229  13.738  1.00 87.33           O  
ATOM   2393  CG  LYS A 146     -30.433  19.270   9.977  1.00 87.33           C  
ATOM   2394  HG2 LYS A 146     -30.077  20.269   9.729  1.00 87.33           H  
ATOM   2395  HG3 LYS A 146     -29.577  18.615  10.142  1.00 87.33           H  
ATOM   2396  CD  LYS A 146     -31.271  18.718   8.819  1.00 87.33           C  
ATOM   2397  HD2 LYS A 146     -31.628  17.723   9.085  1.00 87.33           H  
ATOM   2398  HD3 LYS A 146     -32.130  19.369   8.660  1.00 87.33           H  
ATOM   2399  CE  LYS A 146     -30.437  18.641   7.536  1.00 87.33           C  
ATOM   2400  HE2 LYS A 146     -29.565  18.015   7.724  1.00 87.33           H  
ATOM   2401  HE3 LYS A 146     -30.088  19.643   7.289  1.00 87.33           H  
ATOM   2402  NZ  LYS A 146     -31.239  18.084   6.418  1.00 87.33           N  
ATOM   2403  HZ1 LYS A 146     -30.691  18.033   5.571  1.00 87.33           H  
ATOM   2404  HZ2 LYS A 146     -31.570  17.158   6.650  1.00 87.33           H  
ATOM   2405  HZ3 LYS A 146     -32.046  18.665   6.243  1.00 87.33           H  
ATOM   2406  N   SER A 147     -31.843  19.087  14.406  1.00 90.60           N  
ATOM   2407  H   SER A 147     -31.478  18.169  14.194  1.00 90.60           H  
ATOM   2408  CA  SER A 147     -32.772  19.195  15.530  1.00 90.60           C  
ATOM   2409  HA  SER A 147     -32.835  20.246  15.813  1.00 90.60           H  
ATOM   2410  C   SER A 147     -32.301  18.390  16.751  1.00 90.60           C  
ATOM   2411  CB  SER A 147     -34.174  18.752  15.091  1.00 90.60           C  
ATOM   2412  HB2 SER A 147     -34.446  19.244  14.158  1.00 90.60           H  
ATOM   2413  HB3 SER A 147     -34.895  19.039  15.856  1.00 90.60           H  
ATOM   2414  O   SER A 147     -31.503  17.454  16.612  1.00 90.60           O  
ATOM   2415  OG  SER A 147     -34.228  17.352  14.933  1.00 90.60           O  
ATOM   2416  HG  SER A 147     -33.958  17.133  14.038  1.00 90.60           H  
ATOM   2417  N   PRO A 148     -32.790  18.715  17.965  1.00 90.90           N  
ATOM   2418  CA  PRO A 148     -32.539  17.907  19.159  1.00 90.90           C  
ATOM   2419  HA  PRO A 148     -31.471  17.919  19.374  1.00 90.90           H  
ATOM   2420  C   PRO A 148     -33.001  16.451  19.010  1.00 90.90           C  
ATOM   2421  CB  PRO A 148     -33.289  18.614  20.294  1.00 90.90           C  
ATOM   2422  HB2 PRO A 148     -34.300  18.216  20.388  1.00 90.90           H  
ATOM   2423  HB3 PRO A 148     -32.760  18.524  21.243  1.00 90.90           H  
ATOM   2424  O   PRO A 148     -32.316  15.544  19.482  1.00 90.90           O  
ATOM   2425  CG  PRO A 148     -33.366  20.066  19.827  1.00 90.90           C  
ATOM   2426  HG2 PRO A 148     -32.427  20.574  20.048  1.00 90.90           H  
ATOM   2427  HG3 PRO A 148     -34.206  20.595  20.277  1.00 90.90           H  
ATOM   2428  CD  PRO A 148     -33.531  19.922  18.317  1.00 90.90           C  
ATOM   2429  HD2 PRO A 148     -33.132  20.808  17.823  1.00 90.90           H  
ATOM   2430  HD3 PRO A 148     -34.584  19.791  18.071  1.00 90.90           H  
ATOM   2431  N   GLU A 149     -34.120  16.221  18.317  1.00 91.90           N  
ATOM   2432  H   GLU A 149     -34.625  16.997  17.915  1.00 91.90           H  
ATOM   2433  CA  GLU A 149     -34.655  14.876  18.093  1.00 91.90           C  
ATOM   2434  HA  GLU A 149     -34.663  14.354  19.050  1.00 91.90           H  
ATOM   2435  C   GLU A 149     -33.753  14.065  17.152  1.00 91.90           C  
ATOM   2436  CB  GLU A 149     -36.105  14.974  17.589  1.00 91.90           C  
ATOM   2437  HB2 GLU A 149     -36.665  15.631  18.255  1.00 91.90           H  
ATOM   2438  HB3 GLU A 149     -36.109  15.426  16.597  1.00 91.90           H  
ATOM   2439  O   GLU A 149     -33.388  12.940  17.486  1.00 91.90           O  
ATOM   2440  CG  GLU A 149     -36.829  13.617  17.520  1.00 91.90           C  
ATOM   2441  HG2 GLU A 149     -37.854  13.793  17.195  1.00 91.90           H  
ATOM   2442  HG3 GLU A 149     -36.345  13.006  16.758  1.00 91.90           H  
ATOM   2443  CD  GLU A 149     -36.853  12.845  18.856  1.00 91.90           C  
ATOM   2444  OE1 GLU A 149     -36.865  11.591  18.810  1.00 91.90           O  
ATOM   2445  OE2 GLU A 149     -36.803  13.479  19.937  1.00 91.90           O  
ATOM   2446  N   ASP A 150     -33.269  14.657  16.052  1.00 90.96           N  
ATOM   2447  H   ASP A 150     -33.624  15.567  15.795  1.00 90.96           H  
ATOM   2448  CA  ASP A 150     -32.309  13.994  15.153  1.00 90.96           C  
ATOM   2449  HA  ASP A 150     -32.769  13.098  14.735  1.00 90.96           H  
ATOM   2450  C   ASP A 150     -31.029  13.579  15.896  1.00 90.96           C  
ATOM   2451  CB  ASP A 150     -31.898  14.924  14.001  1.00 90.96           C  
ATOM   2452  HB2 ASP A 150     -31.123  14.429  13.415  1.00 90.96           H  
ATOM   2453  HB3 ASP A 150     -31.463  15.834  14.414  1.00 90.96           H  
ATOM   2454  O   ASP A 150     -30.485  12.490  15.688  1.00 90.96           O  
ATOM   2455  CG  ASP A 150     -33.034  15.291  13.053  1.00 90.96           C  
ATOM   2456  OD1 ASP A 150     -33.859  14.412  12.743  1.00 90.96           O  
ATOM   2457  OD2 ASP A 150     -33.049  16.478  12.646  1.00 90.96           O  
ATOM   2458  N   ASN A 151     -30.551  14.438  16.803  1.00 93.61           N  
ATOM   2459  H   ASN A 151     -31.048  15.308  16.928  1.00 93.61           H  
ATOM   2460  CA  ASN A 151     -29.385  14.143  17.633  1.00 93.61           C  
ATOM   2461  HA  ASN A 151     -28.566  13.840  16.980  1.00 93.61           H  
ATOM   2462  C   ASN A 151     -29.641  12.966  18.574  1.00 93.61           C  
ATOM   2463  CB  ASN A 151     -28.973  15.406  18.406  1.00 93.61           C  
ATOM   2464  HB2 ASN A 151     -29.838  15.829  18.917  1.00 93.61           H  
ATOM   2465  HB3 ASN A 151     -28.226  15.147  19.156  1.00 93.61           H  
ATOM   2466  O   ASN A 151     -28.793  12.076  18.680  1.00 93.61           O  
ATOM   2467  CG  ASN A 151     -28.361  16.440  17.490  1.00 93.61           C  
ATOM   2468  ND2 ASN A 151     -28.556  17.712  17.758  1.00 93.61           N  
ATOM   2469 HD21 ASN A 151     -28.300  18.391  17.057  1.00 93.61           H  
ATOM   2470 HD22 ASN A 151     -29.189  17.963  18.504  1.00 93.61           H  
ATOM   2471  OD1 ASN A 151     -27.673  16.103  16.539  1.00 93.61           O  
ATOM   2472  N   LYS A 152     -30.813  12.931  19.216  1.00 93.99           N  
ATOM   2473  H   LYS A 152     -31.465  13.686  19.054  1.00 93.99           H  
ATOM   2474  CA  LYS A 152     -31.220  11.844  20.108  1.00 93.99           C  
ATOM   2475  HA  LYS A 152     -30.451  11.707  20.869  1.00 93.99           H  
ATOM   2476  C   LYS A 152     -31.352  10.521  19.354  1.00 93.99           C  
ATOM   2477  CB  LYS A 152     -32.531  12.249  20.789  1.00 93.99           C  
ATOM   2478  HB2 LYS A 152     -33.323  12.311  20.042  1.00 93.99           H  
ATOM   2479  HB3 LYS A 152     -32.406  13.237  21.233  1.00 93.99           H  
ATOM   2480  O   LYS A 152     -30.832   9.514  19.827  1.00 93.99           O  
ATOM   2481  CG  LYS A 152     -32.950  11.265  21.888  1.00 93.99           C  
ATOM   2482  HG2 LYS A 152     -33.086  10.270  21.466  1.00 93.99           H  
ATOM   2483  HG3 LYS A 152     -32.185  11.230  22.664  1.00 93.99           H  
ATOM   2484  CD  LYS A 152     -34.274  11.743  22.484  1.00 93.99           C  
ATOM   2485  HD2 LYS A 152     -35.012  11.806  21.684  1.00 93.99           H  
ATOM   2486  HD3 LYS A 152     -34.143  12.737  22.910  1.00 93.99           H  
ATOM   2487  CE  LYS A 152     -34.780  10.782  23.561  1.00 93.99           C  
ATOM   2488  HE2 LYS A 152     -34.819   9.780  23.135  1.00 93.99           H  
ATOM   2489  HE3 LYS A 152     -34.081  10.780  24.398  1.00 93.99           H  
ATOM   2490  NZ  LYS A 152     -36.133  11.199  23.999  1.00 93.99           N  
ATOM   2491  HZ1 LYS A 152     -36.741  11.250  23.194  1.00 93.99           H  
ATOM   2492  HZ2 LYS A 152     -36.109  12.126  24.400  1.00 93.99           H  
ATOM   2493  HZ3 LYS A 152     -36.530  10.551  24.664  1.00 93.99           H  
ATOM   2494  N   GLN A 153     -31.965  10.524  18.170  1.00 94.44           N  
ATOM   2495  H   GLN A 153     -32.398  11.383  17.863  1.00 94.44           H  
ATOM   2496  CA  GLN A 153     -32.112   9.331  17.328  1.00 94.44           C  
ATOM   2497  HA  GLN A 153     -32.580   8.541  17.915  1.00 94.44           H  
ATOM   2498  C   GLN A 153     -30.755   8.787  16.865  1.00 94.44           C  
ATOM   2499  CB  GLN A 153     -33.011   9.650  16.120  1.00 94.44           C  
ATOM   2500  HB2 GLN A 153     -32.618  10.521  15.596  1.00 94.44           H  
ATOM   2501  HB3 GLN A 153     -32.987   8.806  15.431  1.00 94.44           H  
ATOM   2502  O   GLN A 153     -30.485   7.593  17.000  1.00 94.44           O  
ATOM   2503  CG  GLN A 153     -34.476   9.920  16.507  1.00 94.44           C  
ATOM   2504  HG2 GLN A 153     -34.535  10.790  17.161  1.00 94.44           H  
ATOM   2505  HG3 GLN A 153     -35.046  10.146  15.606  1.00 94.44           H  
ATOM   2506  CD  GLN A 153     -35.146   8.747  17.213  1.00 94.44           C  
ATOM   2507  NE2 GLN A 153     -36.098   8.998  18.082  1.00 94.44           N  
ATOM   2508 HE21 GLN A 153     -36.595   8.210  18.472  1.00 94.44           H  
ATOM   2509 HE22 GLN A 153     -36.388   9.948  18.266  1.00 94.44           H  
ATOM   2510  OE1 GLN A 153     -34.809   7.587  17.020  1.00 94.44           O  
ATOM   2511  N   LYS A 154     -29.846   9.662  16.411  1.00 95.27           N  
ATOM   2512  H   LYS A 154     -30.139  10.621  16.286  1.00 95.27           H  
ATOM   2513  CA  LYS A 154     -28.458   9.293  16.088  1.00 95.27           C  
ATOM   2514  HA  LYS A 154     -28.462   8.562  15.280  1.00 95.27           H  
ATOM   2515  C   LYS A 154     -27.761   8.637  17.280  1.00 95.27           C  
ATOM   2516  CB  LYS A 154     -27.706  10.553  15.634  1.00 95.27           C  
ATOM   2517  HB2 LYS A 154     -28.134  10.897  14.693  1.00 95.27           H  
ATOM   2518  HB3 LYS A 154     -27.867  11.333  16.378  1.00 95.27           H  
ATOM   2519  O   LYS A 154     -27.168   7.567  17.139  1.00 95.27           O  
ATOM   2520  CG  LYS A 154     -26.192  10.327  15.448  1.00 95.27           C  
ATOM   2521  HG2 LYS A 154     -25.746   9.924  16.357  1.00 95.27           H  
ATOM   2522  HG3 LYS A 154     -26.040   9.602  14.648  1.00 95.27           H  
ATOM   2523  CD  LYS A 154     -25.449  11.622  15.107  1.00 95.27           C  
ATOM   2524  HD2 LYS A 154     -25.922  12.093  14.245  1.00 95.27           H  
ATOM   2525  HD3 LYS A 154     -24.418  11.378  14.852  1.00 95.27           H  
ATOM   2526  CE  LYS A 154     -25.460  12.580  16.308  1.00 95.27           C  
ATOM   2527  HE2 LYS A 154     -26.489  12.762  16.619  1.00 95.27           H  
ATOM   2528  HE3 LYS A 154     -24.932  12.116  17.142  1.00 95.27           H  
ATOM   2529  NZ  LYS A 154     -24.822  13.868  15.971  1.00 95.27           N  
ATOM   2530  HZ1 LYS A 154     -23.846  13.735  15.749  1.00 95.27           H  
ATOM   2531  HZ2 LYS A 154     -24.846  14.526  16.736  1.00 95.27           H  
ATOM   2532  HZ3 LYS A 154     -25.283  14.337  15.204  1.00 95.27           H  
ATOM   2533  N   GLN A 155     -27.810   9.276  18.449  1.00 96.92           N  
ATOM   2534  H   GLN A 155     -28.319  10.146  18.506  1.00 96.92           H  
ATOM   2535  CA  GLN A 155     -27.149   8.762  19.647  1.00 96.92           C  
ATOM   2536  HA  GLN A 155     -26.101   8.572  19.415  1.00 96.92           H  
ATOM   2537  C   GLN A 155     -27.760   7.434  20.097  1.00 96.92           C  
ATOM   2538  CB  GLN A 155     -27.219   9.795  20.775  1.00 96.92           C  
ATOM   2539  HB2 GLN A 155     -26.921   9.319  21.709  1.00 96.92           H  
ATOM   2540  HB3 GLN A 155     -28.246  10.146  20.880  1.00 96.92           H  
ATOM   2541  O   GLN A 155     -27.017   6.517  20.445  1.00 96.92           O  
ATOM   2542  CG  GLN A 155     -26.282  10.986  20.525  1.00 96.92           C  
ATOM   2543  HG2 GLN A 155     -26.506  11.451  19.565  1.00 96.92           H  
ATOM   2544  HG3 GLN A 155     -25.252  10.633  20.486  1.00 96.92           H  
ATOM   2545  CD  GLN A 155     -26.385  12.050  21.610  1.00 96.92           C  
ATOM   2546  NE2 GLN A 155     -25.518  13.037  21.585  1.00 96.92           N  
ATOM   2547 HE21 GLN A 155     -24.790  13.065  20.885  1.00 96.92           H  
ATOM   2548 HE22 GLN A 155     -25.596  13.722  22.323  1.00 96.92           H  
ATOM   2549  OE1 GLN A 155     -27.219  12.011  22.500  1.00 96.92           O  
ATOM   2550  N   LEU A 156     -29.086   7.294  20.051  1.00 97.42           N  
ATOM   2551  H   LEU A 156     -29.648   8.089  19.784  1.00 97.42           H  
ATOM   2552  CA  LEU A 156     -29.783   6.048  20.362  1.00 97.42           C  
ATOM   2553  HA  LEU A 156     -29.528   5.762  21.383  1.00 97.42           H  
ATOM   2554  C   LEU A 156     -29.328   4.918  19.433  1.00 97.42           C  
ATOM   2555  CB  LEU A 156     -31.300   6.290  20.274  1.00 97.42           C  
ATOM   2556  HB2 LEU A 156     -31.568   7.100  20.952  1.00 97.42           H  
ATOM   2557  HB3 LEU A 156     -31.549   6.609  19.261  1.00 97.42           H  
ATOM   2558  O   LEU A 156     -28.900   3.872  19.920  1.00 97.42           O  
ATOM   2559  CG  LEU A 156     -32.153   5.056  20.617  1.00 97.42           C  
ATOM   2560  HG  LEU A 156     -31.892   4.232  19.951  1.00 97.42           H  
ATOM   2561  CD1 LEU A 156     -31.947   4.610  22.068  1.00 97.42           C  
ATOM   2562 HD11 LEU A 156     -30.936   4.225  22.202  1.00 97.42           H  
ATOM   2563 HD12 LEU A 156     -32.651   3.812  22.306  1.00 97.42           H  
ATOM   2564 HD13 LEU A 156     -32.118   5.447  22.744  1.00 97.42           H  
ATOM   2565  CD2 LEU A 156     -33.630   5.383  20.414  1.00 97.42           C  
ATOM   2566 HD21 LEU A 156     -33.800   5.686  19.381  1.00 97.42           H  
ATOM   2567 HD22 LEU A 156     -34.237   4.500  20.616  1.00 97.42           H  
ATOM   2568 HD23 LEU A 156     -33.935   6.194  21.075  1.00 97.42           H  
ATOM   2569  N   PHE A 157     -29.329   5.160  18.119  1.00 97.85           N  
ATOM   2570  H   PHE A 157     -29.710   6.035  17.790  1.00 97.85           H  
ATOM   2571  CA  PHE A 157     -28.878   4.190  17.122  1.00 97.85           C  
ATOM   2572  HA  PHE A 157     -29.520   3.311  17.176  1.00 97.85           H  
ATOM   2573  C   PHE A 157     -27.438   3.735  17.381  1.00 97.85           C  
ATOM   2574  CB  PHE A 157     -29.003   4.803  15.720  1.00 97.85           C  
ATOM   2575  HB2 PHE A 157     -28.435   5.733  15.674  1.00 97.85           H  
ATOM   2576  HB3 PHE A 157     -30.048   5.050  15.535  1.00 97.85           H  
ATOM   2577  O   PHE A 157     -27.164   2.535  17.426  1.00 97.85           O  
ATOM   2578  CG  PHE A 157     -28.514   3.876  14.625  1.00 97.85           C  
ATOM   2579  CD1 PHE A 157     -27.174   3.925  14.192  1.00 97.85           C  
ATOM   2580  HD1 PHE A 157     -26.495   4.651  14.616  1.00 97.85           H  
ATOM   2581  CD2 PHE A 157     -29.391   2.926  14.072  1.00 97.85           C  
ATOM   2582  HD2 PHE A 157     -30.417   2.880  14.404  1.00 97.85           H  
ATOM   2583  CE1 PHE A 157     -26.717   3.027  13.212  1.00 97.85           C  
ATOM   2584  HE1 PHE A 157     -25.690   3.064  12.879  1.00 97.85           H  
ATOM   2585  CE2 PHE A 157     -28.934   2.032  13.089  1.00 97.85           C  
ATOM   2586  HE2 PHE A 157     -29.612   1.304  12.669  1.00 97.85           H  
ATOM   2587  CZ  PHE A 157     -27.597   2.082  12.659  1.00 97.85           C  
ATOM   2588  HZ  PHE A 157     -27.247   1.392  11.904  1.00 97.85           H  
ATOM   2589  N   VAL A 158     -26.513   4.676  17.595  1.00 98.03           N  
ATOM   2590  H   VAL A 158     -26.796   5.644  17.539  1.00 98.03           H  
ATOM   2591  CA  VAL A 158     -25.103   4.353  17.852  1.00 98.03           C  
ATOM   2592  HA  VAL A 158     -24.748   3.699  17.056  1.00 98.03           H  
ATOM   2593  C   VAL A 158     -24.943   3.580  19.164  1.00 98.03           C  
ATOM   2594  CB  VAL A 158     -24.240   5.627  17.841  1.00 98.03           C  
ATOM   2595  HB  VAL A 158     -24.663   6.357  18.531  1.00 98.03           H  
ATOM   2596  O   VAL A 158     -24.185   2.613  19.215  1.00 98.03           O  
ATOM   2597  CG1 VAL A 158     -22.794   5.340  18.253  1.00 98.03           C  
ATOM   2598 HG11 VAL A 158     -22.743   5.096  19.314  1.00 98.03           H  
ATOM   2599 HG12 VAL A 158     -22.183   6.222  18.061  1.00 98.03           H  
ATOM   2600 HG13 VAL A 158     -22.394   4.510  17.669  1.00 98.03           H  
ATOM   2601  CG2 VAL A 158     -24.182   6.246  16.438  1.00 98.03           C  
ATOM   2602 HG21 VAL A 158     -25.186   6.432  16.056  1.00 98.03           H  
ATOM   2603 HG22 VAL A 158     -23.651   7.197  16.474  1.00 98.03           H  
ATOM   2604 HG23 VAL A 158     -23.666   5.574  15.751  1.00 98.03           H  
ATOM   2605  N   ASN A 159     -25.671   3.954  20.221  1.00 97.82           N  
ATOM   2606  H   ASN A 159     -26.305   4.734  20.124  1.00 97.82           H  
ATOM   2607  CA  ASN A 159     -25.601   3.257  21.506  1.00 97.82           C  
ATOM   2608  HA  ASN A 159     -24.550   3.166  21.780  1.00 97.82           H  
ATOM   2609  C   ASN A 159     -26.137   1.823  21.435  1.00 97.82           C  
ATOM   2610  CB  ASN A 159     -26.317   4.069  22.593  1.00 97.82           C  
ATOM   2611  HB2 ASN A 159     -26.524   3.425  23.448  1.00 97.82           H  
ATOM   2612  HB3 ASN A 159     -27.273   4.433  22.217  1.00 97.82           H  
ATOM   2613  O   ASN A 159     -25.524   0.932  22.023  1.00 97.82           O  
ATOM   2614  CG  ASN A 159     -25.471   5.218  23.104  1.00 97.82           C  
ATOM   2615  ND2 ASN A 159     -25.977   6.419  23.044  1.00 97.82           N  
ATOM   2616 HD21 ASN A 159     -26.799   6.564  22.476  1.00 97.82           H  
ATOM   2617 HD22 ASN A 159     -25.371   7.193  23.276  1.00 97.82           H  
ATOM   2618  OD1 ASN A 159     -24.351   5.035  23.568  1.00 97.82           O  
ATOM   2619  N   GLN A 160     -27.223   1.591  20.695  1.00 98.08           N  
ATOM   2620  H   GLN A 160     -27.690   2.375  20.262  1.00 98.08           H  
ATOM   2621  CA  GLN A 160     -27.795   0.257  20.484  1.00 98.08           C  
ATOM   2622  HA  GLN A 160     -27.959  -0.224  21.448  1.00 98.08           H  
ATOM   2623  C   GLN A 160     -26.869  -0.665  19.677  1.00 98.08           C  
ATOM   2624  CB  GLN A 160     -29.146   0.404  19.770  1.00 98.08           C  
ATOM   2625  HB2 GLN A 160     -29.028   1.076  18.920  1.00 98.08           H  
ATOM   2626  HB3 GLN A 160     -29.458  -0.569  19.392  1.00 98.08           H  
ATOM   2627  O   GLN A 160     -26.878  -1.874  19.884  1.00 98.08           O  
ATOM   2628  CG  GLN A 160     -30.247   0.929  20.706  1.00 98.08           C  
ATOM   2629  HG2 GLN A 160     -29.925   1.851  21.191  1.00 98.08           H  
ATOM   2630  HG3 GLN A 160     -30.431   0.186  21.482  1.00 98.08           H  
ATOM   2631  CD  GLN A 160     -31.555   1.208  19.972  1.00 98.08           C  
ATOM   2632  NE2 GLN A 160     -32.651   1.367  20.680  1.00 98.08           N  
ATOM   2633 HE21 GLN A 160     -32.647   1.270  21.686  1.00 98.08           H  
ATOM   2634 HE22 GLN A 160     -33.492   1.531  20.145  1.00 98.08           H  
ATOM   2635  OE1 GLN A 160     -31.623   1.298  18.758  1.00 98.08           O  
ATOM   2636  N   HIS A 161     -26.030  -0.103  18.803  1.00 98.12           N  
ATOM   2637  H   HIS A 161     -26.108   0.892  18.651  1.00 98.12           H  
ATOM   2638  CA  HIS A 161     -25.189  -0.866  17.877  1.00 98.12           C  
ATOM   2639  HA  HIS A 161     -25.446  -1.922  17.962  1.00 98.12           H  
ATOM   2640  C   HIS A 161     -23.688  -0.791  18.190  1.00 98.12           C  
ATOM   2641  CB  HIS A 161     -25.520  -0.459  16.437  1.00 98.12           C  
ATOM   2642  HB2 HIS A 161     -24.880  -1.015  15.752  1.00 98.12           H  
ATOM   2643  HB3 HIS A 161     -25.314   0.603  16.304  1.00 98.12           H  
ATOM   2644  O   HIS A 161     -22.865  -1.051  17.317  1.00 98.12           O  
ATOM   2645  CG  HIS A 161     -26.949  -0.739  16.061  1.00 98.12           C  
ATOM   2646  CD2 HIS A 161     -27.461  -1.921  15.601  1.00 98.12           C  
ATOM   2647  HD2 HIS A 161     -26.907  -2.836  15.453  1.00 98.12           H  
ATOM   2648  ND1 HIS A 161     -27.994   0.146  16.152  1.00 98.12           N  
ATOM   2649  HD1 HIS A 161     -27.931   1.093  16.499  1.00 98.12           H  
ATOM   2650  CE1 HIS A 161     -29.111  -0.480  15.748  1.00 98.12           C  
ATOM   2651  HE1 HIS A 161     -30.096  -0.038  15.729  1.00 98.12           H  
ATOM   2652  NE2 HIS A 161     -28.829  -1.740  15.377  1.00 98.12           N  
ATOM   2653  N   LYS A 162     -23.282  -0.484  19.431  1.00 96.73           N  
ATOM   2654  H   LYS A 162     -23.995  -0.235  20.103  1.00 96.73           H  
ATOM   2655  CA  LYS A 162     -21.854  -0.406  19.822  1.00 96.73           C  
ATOM   2656  HA  LYS A 162     -21.392   0.415  19.274  1.00 96.73           H  
ATOM   2657  C   LYS A 162     -21.038  -1.656  19.472  1.00 96.73           C  
ATOM   2658  CB  LYS A 162     -21.732  -0.144  21.330  1.00 96.73           C  
ATOM   2659  HB2 LYS A 162     -22.420  -0.793  21.871  1.00 96.73           H  
ATOM   2660  HB3 LYS A 162     -20.716  -0.378  21.650  1.00 96.73           H  
ATOM   2661  O   LYS A 162     -19.837  -1.549  19.223  1.00 96.73           O  
ATOM   2662  CG  LYS A 162     -22.009   1.318  21.676  1.00 96.73           C  
ATOM   2663  HG2 LYS A 162     -21.284   1.950  21.162  1.00 96.73           H  
ATOM   2664  HG3 LYS A 162     -23.011   1.583  21.338  1.00 96.73           H  
ATOM   2665  CD  LYS A 162     -21.907   1.549  23.188  1.00 96.73           C  
ATOM   2666  HD2 LYS A 162     -22.682   0.967  23.687  1.00 96.73           H  
ATOM   2667  HD3 LYS A 162     -20.925   1.247  23.553  1.00 96.73           H  
ATOM   2668  CE  LYS A 162     -22.122   3.039  23.442  1.00 96.73           C  
ATOM   2669  HE2 LYS A 162     -23.001   3.348  22.877  1.00 96.73           H  
ATOM   2670  HE3 LYS A 162     -21.273   3.593  23.043  1.00 96.73           H  
ATOM   2671  NZ  LYS A 162     -22.340   3.372  24.869  1.00 96.73           N  
ATOM   2672  HZ1 LYS A 162     -23.027   2.753  25.274  1.00 96.73           H  
ATOM   2673  HZ2 LYS A 162     -22.737   4.300  24.910  1.00 96.73           H  
ATOM   2674  HZ3 LYS A 162     -21.483   3.341  25.403  1.00 96.73           H  
ATOM   2675  N   SER A 163     -21.670  -2.831  19.439  1.00 97.05           N  
ATOM   2676  H   SER A 163     -22.671  -2.841  19.573  1.00 97.05           H  
ATOM   2677  CA  SER A 163     -21.040  -4.089  19.020  1.00 97.05           C  
ATOM   2678  HA  SER A 163     -20.199  -4.299  19.681  1.00 97.05           H  
ATOM   2679  C   SER A 163     -20.491  -4.040  17.590  1.00 97.05           C  
ATOM   2680  CB  SER A 163     -22.037  -5.245  19.137  1.00 97.05           C  
ATOM   2681  HB2 SER A 163     -21.605  -6.145  18.701  1.00 97.05           H  
ATOM   2682  HB3 SER A 163     -22.259  -5.430  20.188  1.00 97.05           H  
ATOM   2683  O   SER A 163     -19.494  -4.704  17.317  1.00 97.05           O  
ATOM   2684  OG  SER A 163     -23.232  -4.910  18.463  1.00 97.05           O  
ATOM   2685  HG  SER A 163     -23.736  -5.709  18.293  1.00 97.05           H  
ATOM   2686  N   TYR A 164     -21.033  -3.190  16.713  1.00 98.53           N  
ATOM   2687  H   TYR A 164     -21.845  -2.655  16.987  1.00 98.53           H  
ATOM   2688  CA  TYR A 164     -20.563  -3.033  15.334  1.00 98.53           C  
ATOM   2689  HA  TYR A 164     -20.592  -4.004  14.840  1.00 98.53           H  
ATOM   2690  C   TYR A 164     -19.113  -2.557  15.239  1.00 98.53           C  
ATOM   2691  CB  TYR A 164     -21.489  -2.074  14.575  1.00 98.53           C  
ATOM   2692  HB2 TYR A 164     -20.983  -1.771  13.658  1.00 98.53           H  
ATOM   2693  HB3 TYR A 164     -21.624  -1.166  15.162  1.00 98.53           H  
ATOM   2694  O   TYR A 164     -18.442  -2.864  14.257  1.00 98.53           O  
ATOM   2695  CG  TYR A 164     -22.855  -2.611  14.172  1.00 98.53           C  
ATOM   2696  CD1 TYR A 164     -23.281  -3.915  14.504  1.00 98.53           C  
ATOM   2697  HD1 TYR A 164     -22.658  -4.588  15.074  1.00 98.53           H  
ATOM   2698  CD2 TYR A 164     -23.699  -1.786  13.406  1.00 98.53           C  
ATOM   2699  HD2 TYR A 164     -23.377  -0.784  13.161  1.00 98.53           H  
ATOM   2700  CE1 TYR A 164     -24.528  -4.388  14.063  1.00 98.53           C  
ATOM   2701  HE1 TYR A 164     -24.845  -5.388  14.320  1.00 98.53           H  
ATOM   2702  CE2 TYR A 164     -24.958  -2.246  12.976  1.00 98.53           C  
ATOM   2703  HE2 TYR A 164     -25.605  -1.594  12.408  1.00 98.53           H  
ATOM   2704  OH  TYR A 164     -26.567  -4.030  12.872  1.00 98.53           O  
ATOM   2705  HH  TYR A 164     -27.178  -3.314  12.679  1.00 98.53           H  
ATOM   2706  CZ  TYR A 164     -25.368  -3.557  13.299  1.00 98.53           C  
ATOM   2707  N   PHE A 165     -18.568  -1.891  16.263  1.00 97.95           N  
ATOM   2708  H   PHE A 165     -19.143  -1.649  17.057  1.00 97.95           H  
ATOM   2709  CA  PHE A 165     -17.126  -1.638  16.308  1.00 97.95           C  
ATOM   2710  HA  PHE A 165     -16.834  -1.095  15.409  1.00 97.95           H  
ATOM   2711  C   PHE A 165     -16.316  -2.941  16.307  1.00 97.95           C  
ATOM   2712  CB  PHE A 165     -16.767  -0.811  17.546  1.00 97.95           C  
ATOM   2713  HB2 PHE A 165     -17.168  -1.301  18.433  1.00 97.95           H  
ATOM   2714  HB3 PHE A 165     -15.681  -0.804  17.639  1.00 97.95           H  
ATOM   2715  O   PHE A 165     -15.317  -3.041  15.598  1.00 97.95           O  
ATOM   2716  CG  PHE A 165     -17.192   0.640  17.523  1.00 97.95           C  
ATOM   2717  CD1 PHE A 165     -16.850   1.452  16.427  1.00 97.95           C  
ATOM   2718  HD1 PHE A 165     -16.402   1.017  15.546  1.00 97.95           H  
ATOM   2719  CD2 PHE A 165     -17.852   1.206  18.628  1.00 97.95           C  
ATOM   2720  HD2 PHE A 165     -18.130   0.589  19.470  1.00 97.95           H  
ATOM   2721  CE1 PHE A 165     -17.110   2.831  16.455  1.00 97.95           C  
ATOM   2722  HE1 PHE A 165     -16.843   3.452  15.613  1.00 97.95           H  
ATOM   2723  CE2 PHE A 165     -18.124   2.585  18.652  1.00 97.95           C  
ATOM   2724  HE2 PHE A 165     -18.610   3.027  19.509  1.00 97.95           H  
ATOM   2725  CZ  PHE A 165     -17.729   3.400  17.578  1.00 97.95           C  
ATOM   2726  HZ  PHE A 165     -17.899   4.466  17.621  1.00 97.95           H  
ATOM   2727  N   LYS A 166     -16.752  -3.956  17.065  1.00 97.59           N  
ATOM   2728  H   LYS A 166     -17.670  -3.871  17.476  1.00 97.59           H  
ATOM   2729  CA  LYS A 166     -16.099  -5.271  17.099  1.00 97.59           C  
ATOM   2730  HA  LYS A 166     -15.030  -5.131  17.258  1.00 97.59           H  
ATOM   2731  C   LYS A 166     -16.234  -5.980  15.752  1.00 97.59           C  
ATOM   2732  CB  LYS A 166     -16.682  -6.110  18.247  1.00 97.59           C  
ATOM   2733  HB2 LYS A 166     -17.719  -6.359  18.022  1.00 97.59           H  
ATOM   2734  HB3 LYS A 166     -16.657  -5.525  19.166  1.00 97.59           H  
ATOM   2735  O   LYS A 166     -15.248  -6.539  15.285  1.00 97.59           O  
ATOM   2736  CG  LYS A 166     -15.901  -7.414  18.465  1.00 97.59           C  
ATOM   2737  HG2 LYS A 166     -15.908  -8.002  17.548  1.00 97.59           H  
ATOM   2738  HG3 LYS A 166     -14.869  -7.179  18.726  1.00 97.59           H  
ATOM   2739  CD  LYS A 166     -16.538  -8.246  19.585  1.00 97.59           C  
ATOM   2740  HD2 LYS A 166     -17.576  -8.449  19.324  1.00 97.59           H  
ATOM   2741  HD3 LYS A 166     -16.504  -7.687  20.520  1.00 97.59           H  
ATOM   2742  CE  LYS A 166     -15.782  -9.572  19.737  1.00 97.59           C  
ATOM   2743  HE2 LYS A 166     -14.749  -9.360  20.012  1.00 97.59           H  
ATOM   2744  HE3 LYS A 166     -15.769 -10.069  18.768  1.00 97.59           H  
ATOM   2745  NZ  LYS A 166     -16.418 -10.455  20.748  1.00 97.59           N  
ATOM   2746  HZ1 LYS A 166     -15.917 -11.330  20.814  1.00 97.59           H  
ATOM   2747  HZ2 LYS A 166     -17.366 -10.668  20.475  1.00 97.59           H  
ATOM   2748  HZ3 LYS A 166     -16.431 -10.020  21.660  1.00 97.59           H  
ATOM   2749  N   ASP A 167     -17.398  -5.890  15.115  1.00 98.22           N  
ATOM   2750  H   ASP A 167     -18.192  -5.513  15.612  1.00 98.22           H  
ATOM   2751  CA  ASP A 167     -17.634  -6.483  13.793  1.00 98.22           C  
ATOM   2752  HA  ASP A 167     -17.425  -7.552  13.843  1.00 98.22           H  
ATOM   2753  C   ASP A 167     -16.707  -5.873  12.731  1.00 98.22           C  
ATOM   2754  CB  ASP A 167     -19.103  -6.304  13.377  1.00 98.22           C  
ATOM   2755  HB2 ASP A 167     -19.233  -6.734  12.384  1.00 98.22           H  
ATOM   2756  HB3 ASP A 167     -19.325  -5.239  13.304  1.00 98.22           H  
ATOM   2757  O   ASP A 167     -16.090  -6.598  11.953  1.00 98.22           O  
ATOM   2758  CG  ASP A 167     -20.118  -6.964  14.318  1.00 98.22           C  
ATOM   2759  OD1 ASP A 167     -19.706  -7.793  15.161  1.00 98.22           O  
ATOM   2760  OD2 ASP A 167     -21.309  -6.604  14.188  1.00 98.22           O  
ATOM   2761  N   ILE A 168     -16.532  -4.544  12.738  1.00 98.44           N  
ATOM   2762  H   ILE A 168     -17.091  -3.997  13.377  1.00 98.44           H  
ATOM   2763  CA  ILE A 168     -15.602  -3.851  11.832  1.00 98.44           C  
ATOM   2764  HA  ILE A 168     -15.854  -4.124  10.807  1.00 98.44           H  
ATOM   2765  C   ILE A 168     -14.157  -4.315  12.070  1.00 98.44           C  
ATOM   2766  CB  ILE A 168     -15.738  -2.314  11.971  1.00 98.44           C  
ATOM   2767  HB  ILE A 168     -15.622  -2.049  13.021  1.00 98.44           H  
ATOM   2768  O   ILE A 168     -13.440  -4.605  11.113  1.00 98.44           O  
ATOM   2769  CG1 ILE A 168     -17.122  -1.828  11.482  1.00 98.44           C  
ATOM   2770 HG12 ILE A 168     -17.901  -2.494  11.856  1.00 98.44           H  
ATOM   2771 HG13 ILE A 168     -17.155  -1.869  10.394  1.00 98.44           H  
ATOM   2772  CG2 ILE A 168     -14.640  -1.598  11.159  1.00 98.44           C  
ATOM   2773 HG21 ILE A 168     -13.662  -1.773  11.609  1.00 98.44           H  
ATOM   2774 HG22 ILE A 168     -14.632  -1.966  10.133  1.00 98.44           H  
ATOM   2775 HG23 ILE A 168     -14.805  -0.521  11.143  1.00 98.44           H  
ATOM   2776  CD1 ILE A 168     -17.479  -0.408  11.944  1.00 98.44           C  
ATOM   2777 HD11 ILE A 168     -17.398  -0.337  13.029  1.00 98.44           H  
ATOM   2778 HD12 ILE A 168     -18.506  -0.185  11.655  1.00 98.44           H  
ATOM   2779 HD13 ILE A 168     -16.823   0.329  11.480  1.00 98.44           H  
ATOM   2780  N   ILE A 169     -13.723  -4.423  13.331  1.00 98.27           N  
ATOM   2781  H   ILE A 169     -14.356  -4.178  14.079  1.00 98.27           H  
ATOM   2782  CA  ILE A 169     -12.375  -4.913  13.663  1.00 98.27           C  
ATOM   2783  HA  ILE A 169     -11.647  -4.334  13.095  1.00 98.27           H  
ATOM   2784  C   ILE A 169     -12.180  -6.364  13.224  1.00 98.27           C  
ATOM   2785  CB  ILE A 169     -12.089  -4.733  15.169  1.00 98.27           C  
ATOM   2786  HB  ILE A 169     -12.921  -5.160  15.729  1.00 98.27           H  
ATOM   2787  O   ILE A 169     -11.109  -6.701  12.720  1.00 98.27           O  
ATOM   2788  CG1 ILE A 169     -11.987  -3.243  15.553  1.00 98.27           C  
ATOM   2789 HG12 ILE A 169     -12.927  -2.740  15.328  1.00 98.27           H  
ATOM   2790 HG13 ILE A 169     -11.835  -3.190  16.631  1.00 98.27           H  
ATOM   2791  CG2 ILE A 169     -10.813  -5.470  15.624  1.00 98.27           C  
ATOM   2792 HG21 ILE A 169     -10.966  -6.548  15.580  1.00 98.27           H  
ATOM   2793 HG22 ILE A 169     -10.575  -5.207  16.655  1.00 98.27           H  
ATOM   2794 HG23 ILE A 169      -9.974  -5.208  14.980  1.00 98.27           H  
ATOM   2795  CD1 ILE A 169     -10.872  -2.435  14.880  1.00 98.27           C  
ATOM   2796 HD11 ILE A 169     -10.886  -1.423  15.284  1.00 98.27           H  
ATOM   2797 HD12 ILE A 169      -9.896  -2.877  15.083  1.00 98.27           H  
ATOM   2798 HD13 ILE A 169     -11.037  -2.377  13.804  1.00 98.27           H  
ATOM   2799  N   GLN A 170     -13.200  -7.209  13.370  1.00 98.27           N  
ATOM   2800  H   GLN A 170     -14.050  -6.882  13.808  1.00 98.27           H  
ATOM   2801  CA  GLN A 170     -13.149  -8.596  12.922  1.00 98.27           C  
ATOM   2802  HA  GLN A 170     -12.263  -9.055  13.360  1.00 98.27           H  
ATOM   2803  C   GLN A 170     -12.998  -8.678  11.397  1.00 98.27           C  
ATOM   2804  CB  GLN A 170     -14.391  -9.340  13.440  1.00 98.27           C  
ATOM   2805  HB2 GLN A 170     -14.473  -9.190  14.516  1.00 98.27           H  
ATOM   2806  HB3 GLN A 170     -15.286  -8.932  12.971  1.00 98.27           H  
ATOM   2807  O   GLN A 170     -12.074  -9.333  10.920  1.00 98.27           O  
ATOM   2808  CG  GLN A 170     -14.328 -10.847  13.159  1.00 98.27           C  
ATOM   2809  HG2 GLN A 170     -15.217 -11.326  13.570  1.00 98.27           H  
ATOM   2810  HG3 GLN A 170     -14.334 -11.011  12.081  1.00 98.27           H  
ATOM   2811  CD  GLN A 170     -13.097 -11.506  13.772  1.00 98.27           C  
ATOM   2812  NE2 GLN A 170     -12.334 -12.236  12.998  1.00 98.27           N  
ATOM   2813 HE21 GLN A 170     -12.545 -12.346  12.016  1.00 98.27           H  
ATOM   2814 HE22 GLN A 170     -11.507 -12.675  13.375  1.00 98.27           H  
ATOM   2815  OE1 GLN A 170     -12.786 -11.343  14.946  1.00 98.27           O  
ATOM   2816  N   LEU A 171     -13.800  -7.921  10.638  1.00 98.29           N  
ATOM   2817  H   LEU A 171     -14.541  -7.406  11.092  1.00 98.29           H  
ATOM   2818  CA  LEU A 171     -13.678  -7.838   9.176  1.00 98.29           C  
ATOM   2819  HA  LEU A 171     -13.817  -8.835   8.758  1.00 98.29           H  
ATOM   2820  C   LEU A 171     -12.283  -7.372   8.735  1.00 98.29           C  
ATOM   2821  CB  LEU A 171     -14.750  -6.883   8.618  1.00 98.29           C  
ATOM   2822  HB2 LEU A 171     -14.700  -5.944   9.170  1.00 98.29           H  
ATOM   2823  HB3 LEU A 171     -14.509  -6.663   7.578  1.00 98.29           H  
ATOM   2824  O   LEU A 171     -11.696  -7.953   7.822  1.00 98.29           O  
ATOM   2825  CG  LEU A 171     -16.192  -7.418   8.673  1.00 98.29           C  
ATOM   2826  HG  LEU A 171     -16.441  -7.724   9.689  1.00 98.29           H  
ATOM   2827  CD1 LEU A 171     -17.152  -6.306   8.246  1.00 98.29           C  
ATOM   2828 HD11 LEU A 171     -16.933  -5.992   7.225  1.00 98.29           H  
ATOM   2829 HD12 LEU A 171     -17.037  -5.459   8.922  1.00 98.29           H  
ATOM   2830 HD13 LEU A 171     -18.178  -6.669   8.308  1.00 98.29           H  
ATOM   2831  CD2 LEU A 171     -16.403  -8.613   7.741  1.00 98.29           C  
ATOM   2832 HD21 LEU A 171     -17.449  -8.918   7.767  1.00 98.29           H  
ATOM   2833 HD22 LEU A 171     -15.801  -9.458   8.075  1.00 98.29           H  
ATOM   2834 HD23 LEU A 171     -16.125  -8.351   6.719  1.00 98.29           H  
ATOM   2835  N   ILE A 172     -11.721  -6.362   9.408  1.00 98.27           N  
ATOM   2836  H   ILE A 172     -12.273  -5.909  10.123  1.00 98.27           H  
ATOM   2837  CA  ILE A 172     -10.355  -5.881   9.155  1.00 98.27           C  
ATOM   2838  HA  ILE A 172     -10.257  -5.662   8.091  1.00 98.27           H  
ATOM   2839  C   ILE A 172      -9.316  -6.963   9.477  1.00 98.27           C  
ATOM   2840  CB  ILE A 172     -10.097  -4.577   9.948  1.00 98.27           C  
ATOM   2841  HB  ILE A 172     -10.450  -4.717  10.969  1.00 98.27           H  
ATOM   2842  O   ILE A 172      -8.351  -7.126   8.727  1.00 98.27           O  
ATOM   2843  CG1 ILE A 172     -10.892  -3.420   9.304  1.00 98.27           C  
ATOM   2844 HG12 ILE A 172     -11.916  -3.743   9.116  1.00 98.27           H  
ATOM   2845 HG13 ILE A 172     -10.438  -3.168   8.346  1.00 98.27           H  
ATOM   2846  CG2 ILE A 172      -8.595  -4.229  10.011  1.00 98.27           C  
ATOM   2847 HG21 ILE A 172      -8.168  -4.235   9.009  1.00 98.27           H  
ATOM   2848 HG22 ILE A 172      -8.443  -3.248  10.461  1.00 98.27           H  
ATOM   2849 HG23 ILE A 172      -8.068  -4.956  10.629  1.00 98.27           H  
ATOM   2850  CD1 ILE A 172     -10.965  -2.152  10.161  1.00 98.27           C  
ATOM   2851 HD11 ILE A 172      -9.993  -1.660  10.194  1.00 98.27           H  
ATOM   2852 HD12 ILE A 172     -11.681  -1.460   9.717  1.00 98.27           H  
ATOM   2853 HD13 ILE A 172     -11.291  -2.401  11.171  1.00 98.27           H  
ATOM   2854  N   SER A 173      -9.496  -7.703  10.574  1.00 98.32           N  
ATOM   2855  H   SER A 173     -10.318  -7.530  11.135  1.00 98.32           H  
ATOM   2856  CA  SER A 173      -8.598  -8.792  10.976  1.00 98.32           C  
ATOM   2857  HA  SER A 173      -7.587  -8.392  11.051  1.00 98.32           H  
ATOM   2858  C   SER A 173      -8.577  -9.904   9.932  1.00 98.32           C  
ATOM   2859  CB  SER A 173      -9.017  -9.365  12.337  1.00 98.32           C  
ATOM   2860  HB2 SER A 173      -9.924  -9.958  12.229  1.00 98.32           H  
ATOM   2861  HB3 SER A 173      -9.217  -8.548  13.031  1.00 98.32           H  
ATOM   2862  O   SER A 173      -7.502 -10.293   9.471  1.00 98.32           O  
ATOM   2863  OG  SER A 173      -7.980 -10.176  12.870  1.00 98.32           O  
ATOM   2864  HG  SER A 173      -7.331  -9.581  13.254  1.00 98.32           H  
ATOM   2865  N   ASP A 174      -9.754 -10.352   9.501  1.00 97.60           N  
ATOM   2866  H   ASP A 174     -10.594 -10.003   9.939  1.00 97.60           H  
ATOM   2867  CA  ASP A 174      -9.902 -11.438   8.533  1.00 97.60           C  
ATOM   2868  HA  ASP A 174      -9.307 -12.290   8.862  1.00 97.60           H  
ATOM   2869  C   ASP A 174      -9.385 -11.028   7.152  1.00 97.60           C  
ATOM   2870  CB  ASP A 174     -11.376 -11.873   8.481  1.00 97.60           C  
ATOM   2871  HB2 ASP A 174     -11.490 -12.631   7.706  1.00 97.60           H  
ATOM   2872  HB3 ASP A 174     -11.996 -11.017   8.213  1.00 97.60           H  
ATOM   2873  O   ASP A 174      -8.648 -11.777   6.506  1.00 97.60           O  
ATOM   2874  CG  ASP A 174     -11.852 -12.463   9.814  1.00 97.60           C  
ATOM   2875  OD1 ASP A 174     -11.005 -13.006  10.561  1.00 97.60           O  
ATOM   2876  OD2 ASP A 174     -13.058 -12.349  10.121  1.00 97.60           O  
ATOM   2877  N   PHE A 175      -9.678  -9.797   6.719  1.00 97.51           N  
ATOM   2878  H   PHE A 175     -10.300  -9.226   7.274  1.00 97.51           H  
ATOM   2879  CA  PHE A 175      -9.121  -9.243   5.488  1.00 97.51           C  
ATOM   2880  HA  PHE A 175      -9.375  -9.908   4.663  1.00 97.51           H  
ATOM   2881  C   PHE A 175      -7.591  -9.158   5.554  1.00 97.51           C  
ATOM   2882  CB  PHE A 175      -9.750  -7.870   5.221  1.00 97.51           C  
ATOM   2883  HB2 PHE A 175     -10.835  -7.969   5.243  1.00 97.51           H  
ATOM   2884  HB3 PHE A 175      -9.471  -7.181   6.018  1.00 97.51           H  
ATOM   2885  O   PHE A 175      -6.899  -9.566   4.619  1.00 97.51           O  
ATOM   2886  CG  PHE A 175      -9.356  -7.281   3.883  1.00 97.51           C  
ATOM   2887  CD1 PHE A 175      -8.299  -6.357   3.797  1.00 97.51           C  
ATOM   2888  HD1 PHE A 175      -7.773  -6.062   4.693  1.00 97.51           H  
ATOM   2889  CD2 PHE A 175     -10.059  -7.651   2.722  1.00 97.51           C  
ATOM   2890  HD2 PHE A 175     -10.889  -8.339   2.792  1.00 97.51           H  
ATOM   2891  CE1 PHE A 175      -7.953  -5.795   2.554  1.00 97.51           C  
ATOM   2892  HE1 PHE A 175      -7.169  -5.056   2.486  1.00 97.51           H  
ATOM   2893  CE2 PHE A 175      -9.713  -7.091   1.480  1.00 97.51           C  
ATOM   2894  HE2 PHE A 175     -10.277  -7.340   0.593  1.00 97.51           H  
ATOM   2895  CZ  PHE A 175      -8.665  -6.159   1.399  1.00 97.51           C  
ATOM   2896  HZ  PHE A 175      -8.425  -5.692   0.456  1.00 97.51           H  
ATOM   2897  N   SER A 176      -7.039  -8.685   6.673  1.00 97.47           N  
ATOM   2898  H   SER A 176      -7.647  -8.389   7.423  1.00 97.47           H  
ATOM   2899  CA  SER A 176      -5.594  -8.535   6.832  1.00 97.47           C  
ATOM   2900  HA  SER A 176      -5.246  -7.927   5.997  1.00 97.47           H  
ATOM   2901  C   SER A 176      -4.851  -9.870   6.773  1.00 97.47           C  
ATOM   2902  CB  SER A 176      -5.279  -7.792   8.125  1.00 97.47           C  
ATOM   2903  HB2 SER A 176      -5.619  -8.371   8.984  1.00 97.47           H  
ATOM   2904  HB3 SER A 176      -5.798  -6.833   8.114  1.00 97.47           H  
ATOM   2905  O   SER A 176      -3.887  -9.997   6.011  1.00 97.47           O  
ATOM   2906  OG  SER A 176      -3.886  -7.569   8.205  1.00 97.47           O  
ATOM   2907  HG  SER A 176      -3.746  -6.723   8.637  1.00 97.47           H  
ATOM   2908  N   LYS A 177      -5.346 -10.882   7.496  1.00 97.15           N  
ATOM   2909  H   LYS A 177      -6.150 -10.700   8.080  1.00 97.15           H  
ATOM   2910  CA  LYS A 177      -4.790 -12.244   7.491  1.00 97.15           C  
ATOM   2911  HA  LYS A 177      -3.732 -12.218   7.754  1.00 97.15           H  
ATOM   2912  C   LYS A 177      -4.881 -12.911   6.124  1.00 97.15           C  
ATOM   2913  CB  LYS A 177      -5.541 -13.111   8.506  1.00 97.15           C  
ATOM   2914  HB2 LYS A 177      -6.613 -13.015   8.331  1.00 97.15           H  
ATOM   2915  HB3 LYS A 177      -5.264 -14.154   8.356  1.00 97.15           H  
ATOM   2916  O   LYS A 177      -4.004 -13.687   5.771  1.00 97.15           O  
ATOM   2917  CG  LYS A 177      -5.212 -12.731   9.952  1.00 97.15           C  
ATOM   2918  HG2 LYS A 177      -4.165 -12.953  10.161  1.00 97.15           H  
ATOM   2919  HG3 LYS A 177      -5.389 -11.667  10.104  1.00 97.15           H  
ATOM   2920  CD  LYS A 177      -6.113 -13.531  10.893  1.00 97.15           C  
ATOM   2921  HD2 LYS A 177      -5.921 -14.596  10.765  1.00 97.15           H  
ATOM   2922  HD3 LYS A 177      -7.153 -13.323  10.639  1.00 97.15           H  
ATOM   2923  CE  LYS A 177      -5.863 -13.130  12.346  1.00 97.15           C  
ATOM   2924  HE2 LYS A 177      -5.938 -12.045  12.418  1.00 97.15           H  
ATOM   2925  HE3 LYS A 177      -4.853 -13.427  12.628  1.00 97.15           H  
ATOM   2926  NZ  LYS A 177      -6.871 -13.759  13.231  1.00 97.15           N  
ATOM   2927  HZ1 LYS A 177      -7.793 -13.458  12.950  1.00 97.15           H  
ATOM   2928  HZ2 LYS A 177      -6.726 -13.492  14.194  1.00 97.15           H  
ATOM   2929  HZ3 LYS A 177      -6.833 -14.766  13.152  1.00 97.15           H  
ATOM   2930  N   ARG A 178      -5.928 -12.617   5.349  1.00 96.13           N  
ATOM   2931  H   ARG A 178      -6.661 -12.045   5.743  1.00 96.13           H  
ATOM   2932  CA  ARG A 178      -6.129 -13.232   4.033  1.00 96.13           C  
ATOM   2933  HA  ARG A 178      -5.819 -14.275   4.094  1.00 96.13           H  
ATOM   2934  C   ARG A 178      -5.258 -12.610   2.945  1.00 96.13           C  
ATOM   2935  CB  ARG A 178      -7.622 -13.196   3.691  1.00 96.13           C  
ATOM   2936  HB2 ARG A 178      -7.938 -12.161   3.561  1.00 96.13           H  
ATOM   2937  HB3 ARG A 178      -8.178 -13.625   4.525  1.00 96.13           H  
ATOM   2938  O   ARG A 178      -4.698 -13.343   2.139  1.00 96.13           O  
ATOM   2939  CG  ARG A 178      -7.943 -14.009   2.426  1.00 96.13           C  
ATOM   2940  HG2 ARG A 178      -7.527 -15.011   2.533  1.00 96.13           H  
ATOM   2941  HG3 ARG A 178      -7.492 -13.547   1.548  1.00 96.13           H  
ATOM   2942  CD  ARG A 178      -9.455 -14.139   2.213  1.00 96.13           C  
ATOM   2943  HD2 ARG A 178      -9.635 -14.766   1.340  1.00 96.13           H  
ATOM   2944  HD3 ARG A 178      -9.880 -14.658   3.072  1.00 96.13           H  
ATOM   2945  NE  ARG A 178     -10.124 -12.828   2.068  1.00 96.13           N  
ATOM   2946  HE  ARG A 178     -10.381 -12.369   2.930  1.00 96.13           H  
ATOM   2947  NH1 ARG A 178     -10.213 -12.753  -0.232  1.00 96.13           N  
ATOM   2948 HH11 ARG A 178     -10.517 -12.314  -1.089  1.00 96.13           H  
ATOM   2949 HH12 ARG A 178      -9.670 -13.603  -0.293  1.00 96.13           H  
ATOM   2950  NH2 ARG A 178     -11.152 -11.123   0.973  1.00 96.13           N  
ATOM   2951 HH21 ARG A 178     -11.468 -10.705   0.110  1.00 96.13           H  
ATOM   2952 HH22 ARG A 178     -11.439 -10.735   1.860  1.00 96.13           H  
ATOM   2953  CZ  ARG A 178     -10.488 -12.246   0.939  1.00 96.13           C  
ATOM   2954  N   VAL A 179      -5.169 -11.277   2.880  1.00 96.21           N  
ATOM   2955  H   VAL A 179      -5.694 -10.737   3.553  1.00 96.21           H  
ATOM   2956  CA  VAL A 179      -4.567 -10.604   1.709  1.00 96.21           C  
ATOM   2957  HA  VAL A 179      -4.072 -11.361   1.099  1.00 96.21           H  
ATOM   2958  C   VAL A 179      -3.459  -9.595   2.016  1.00 96.21           C  
ATOM   2959  CB  VAL A 179      -5.638  -9.984   0.792  1.00 96.21           C  
ATOM   2960  HB  VAL A 179      -5.112  -9.607  -0.086  1.00 96.21           H  
ATOM   2961  O   VAL A 179      -2.609  -9.344   1.160  1.00 96.21           O  
ATOM   2962  CG1 VAL A 179      -6.670 -11.013   0.311  1.00 96.21           C  
ATOM   2963 HG11 VAL A 179      -7.336 -11.289   1.128  1.00 96.21           H  
ATOM   2964 HG12 VAL A 179      -6.163 -11.903  -0.061  1.00 96.21           H  
ATOM   2965 HG13 VAL A 179      -7.262 -10.587  -0.500  1.00 96.21           H  
ATOM   2966  CG2 VAL A 179      -6.405  -8.816   1.416  1.00 96.21           C  
ATOM   2967 HG21 VAL A 179      -5.719  -8.036   1.749  1.00 96.21           H  
ATOM   2968 HG22 VAL A 179      -7.074  -8.389   0.669  1.00 96.21           H  
ATOM   2969 HG23 VAL A 179      -7.017  -9.159   2.250  1.00 96.21           H  
ATOM   2970  N   ILE A 180      -3.409  -9.017   3.219  1.00 96.27           N  
ATOM   2971  H   ILE A 180      -4.063  -9.318   3.928  1.00 96.27           H  
ATOM   2972  CA  ILE A 180      -2.402  -7.996   3.561  1.00 96.27           C  
ATOM   2973  HA  ILE A 180      -2.163  -7.430   2.661  1.00 96.27           H  
ATOM   2974  C   ILE A 180      -1.104  -8.653   4.025  1.00 96.27           C  
ATOM   2975  CB  ILE A 180      -2.953  -6.993   4.595  1.00 96.27           C  
ATOM   2976  HB  ILE A 180      -3.248  -7.548   5.486  1.00 96.27           H  
ATOM   2977  O   ILE A 180      -0.034  -8.267   3.541  1.00 96.27           O  
ATOM   2978  CG1 ILE A 180      -4.187  -6.291   3.990  1.00 96.27           C  
ATOM   2979 HG12 ILE A 180      -4.960  -7.031   3.784  1.00 96.27           H  
ATOM   2980 HG13 ILE A 180      -3.915  -5.814   3.048  1.00 96.27           H  
ATOM   2981  CG2 ILE A 180      -1.903  -5.963   5.047  1.00 96.27           C  
ATOM   2982 HG21 ILE A 180      -1.649  -5.300   4.220  1.00 96.27           H  
ATOM   2983 HG22 ILE A 180      -1.007  -6.463   5.417  1.00 96.27           H  
ATOM   2984 HG23 ILE A 180      -2.295  -5.370   5.872  1.00 96.27           H  
ATOM   2985  CD1 ILE A 180      -4.808  -5.243   4.903  1.00 96.27           C  
ATOM   2986 HD11 ILE A 180      -5.761  -4.943   4.467  1.00 96.27           H  
ATOM   2987 HD12 ILE A 180      -4.155  -4.375   4.979  1.00 96.27           H  
ATOM   2988 HD13 ILE A 180      -4.982  -5.659   5.896  1.00 96.27           H  
ATOM   2989  N   LEU A 181      -1.198  -9.646   4.913  1.00 95.30           N  
ATOM   2990  H   LEU A 181      -2.124  -9.903   5.225  1.00 95.30           H  
ATOM   2991  CA  LEU A 181      -0.076 -10.372   5.521  1.00 95.30           C  
ATOM   2992  HA  LEU A 181      -0.497 -11.032   6.280  1.00 95.30           H  
ATOM   2993  C   LEU A 181       0.891  -9.440   6.273  1.00 95.30           C  
ATOM   2994  CB  LEU A 181       0.624 -11.277   4.490  1.00 95.30           C  
ATOM   2995  HB2 LEU A 181       1.300 -11.931   5.040  1.00 95.30           H  
ATOM   2996  HB3 LEU A 181       1.230 -10.658   3.828  1.00 95.30           H  
ATOM   2997  O   LEU A 181       2.075  -9.309   5.945  1.00 95.30           O  
ATOM   2998  CG  LEU A 181      -0.292 -12.150   3.614  1.00 95.30           C  
ATOM   2999  HG  LEU A 181      -0.826 -11.515   2.907  1.00 95.30           H  
ATOM   3000  CD1 LEU A 181       0.580 -13.122   2.827  1.00 95.30           C  
ATOM   3001 HD11 LEU A 181      -0.027 -13.657   2.096  1.00 95.30           H  
ATOM   3002 HD12 LEU A 181       1.011 -13.858   3.505  1.00 95.30           H  
ATOM   3003 HD13 LEU A 181       1.397 -12.596   2.334  1.00 95.30           H  
ATOM   3004  CD2 LEU A 181      -1.299 -12.963   4.416  1.00 95.30           C  
ATOM   3005 HD21 LEU A 181      -2.002 -12.303   4.923  1.00 95.30           H  
ATOM   3006 HD22 LEU A 181      -0.792 -13.577   5.161  1.00 95.30           H  
ATOM   3007 HD23 LEU A 181      -1.868 -13.615   3.753  1.00 95.30           H  
ATOM   3008  N   ALA A 182       0.356  -8.721   7.259  1.00 97.01           N  
ATOM   3009  H   ALA A 182      -0.604  -8.916   7.502  1.00 97.01           H  
ATOM   3010  CA  ALA A 182       1.107  -7.812   8.122  1.00 97.01           C  
ATOM   3011  HA  ALA A 182       2.174  -7.976   7.970  1.00 97.01           H  
ATOM   3012  C   ALA A 182       0.840  -8.130   9.602  1.00 97.01           C  
ATOM   3013  CB  ALA A 182       0.798  -6.362   7.720  1.00 97.01           C  
ATOM   3014  HB1 ALA A 182       1.372  -5.677   8.344  1.00 97.01           H  
ATOM   3015  HB2 ALA A 182      -0.267  -6.170   7.852  1.00 97.01           H  
ATOM   3016  HB3 ALA A 182       1.065  -6.205   6.675  1.00 97.01           H  
ATOM   3017  O   ALA A 182       0.360  -7.276  10.346  1.00 97.01           O  
ATOM   3018  N   ASP A 183       1.147  -9.362  10.012  1.00 97.74           N  
ATOM   3019  H   ASP A 183       1.414 -10.042   9.316  1.00 97.74           H  
ATOM   3020  CA  ASP A 183       0.729  -9.934  11.302  1.00 97.74           C  
ATOM   3021  HA  ASP A 183      -0.361  -9.958  11.328  1.00 97.74           H  
ATOM   3022  C   ASP A 183       1.184  -9.108  12.507  1.00 97.74           C  
ATOM   3023  CB  ASP A 183       1.215 -11.388  11.407  1.00 97.74           C  
ATOM   3024  HB2 ASP A 183       0.872 -11.808  12.352  1.00 97.74           H  
ATOM   3025  HB3 ASP A 183       2.305 -11.400  11.399  1.00 97.74           H  
ATOM   3026  O   ASP A 183       0.357  -8.740  13.332  1.00 97.74           O  
ATOM   3027  CG  ASP A 183       0.684 -12.253  10.260  1.00 97.74           C  
ATOM   3028  OD1 ASP A 183      -0.406 -11.920   9.737  1.00 97.74           O  
ATOM   3029  OD2 ASP A 183       1.437 -13.148   9.827  1.00 97.74           O  
ATOM   3030  N   ALA A 184       2.447  -8.675  12.547  1.00 97.86           N  
ATOM   3031  H   ALA A 184       3.102  -9.073  11.889  1.00 97.86           H  
ATOM   3032  CA  ALA A 184       2.952  -7.815  13.624  1.00 97.86           C  
ATOM   3033  HA  ALA A 184       2.852  -8.346  14.570  1.00 97.86           H  
ATOM   3034  C   ALA A 184       2.175  -6.486  13.752  1.00 97.86           C  
ATOM   3035  CB  ALA A 184       4.438  -7.548  13.358  1.00 97.86           C  
ATOM   3036  HB1 ALA A 184       4.846  -6.943  14.168  1.00 97.86           H  
ATOM   3037  HB2 ALA A 184       4.566  -7.019  12.414  1.00 97.86           H  
ATOM   3038  HB3 ALA A 184       4.979  -8.495  13.329  1.00 97.86           H  
ATOM   3039  O   ALA A 184       1.931  -5.990  14.855  1.00 97.86           O  
ATOM   3040  N   ASN A 185       1.751  -5.900  12.626  1.00 98.05           N  
ATOM   3041  H   ASN A 185       1.885  -6.391  11.753  1.00 98.05           H  
ATOM   3042  CA  ASN A 185       0.916  -4.700  12.645  1.00 98.05           C  
ATOM   3043  HA  ASN A 185       1.351  -3.972  13.330  1.00 98.05           H  
ATOM   3044  C   ASN A 185      -0.486  -5.031  13.160  1.00 98.05           C  
ATOM   3045  CB  ASN A 185       0.812  -4.073  11.248  1.00 98.05           C  
ATOM   3046  HB2 ASN A 185       0.519  -4.824  10.514  1.00 98.05           H  
ATOM   3047  HB3 ASN A 185       0.016  -3.330  11.284  1.00 98.05           H  
ATOM   3048  O   ASN A 185      -1.023  -4.283  13.975  1.00 98.05           O  
ATOM   3049  CG  ASN A 185       2.072  -3.388  10.765  1.00 98.05           C  
ATOM   3050  ND2 ASN A 185       1.887  -2.332  10.015  1.00 98.05           N  
ATOM   3051 HD21 ASN A 185       0.950  -1.973   9.899  1.00 98.05           H  
ATOM   3052 HD22 ASN A 185       2.668  -1.698   9.926  1.00 98.05           H  
ATOM   3053  OD1 ASN A 185       3.197  -3.777  11.024  1.00 98.05           O  
ATOM   3054  N   LEU A 186      -1.069  -6.137  12.688  1.00 98.45           N  
ATOM   3055  H   LEU A 186      -0.538  -6.735  12.071  1.00 98.45           H  
ATOM   3056  CA  LEU A 186      -2.394  -6.589  13.100  1.00 98.45           C  
ATOM   3057  HA  LEU A 186      -3.097  -5.778  12.911  1.00 98.45           H  
ATOM   3058  C   LEU A 186      -2.440  -6.894  14.603  1.00 98.45           C  
ATOM   3059  CB  LEU A 186      -2.799  -7.803  12.247  1.00 98.45           C  
ATOM   3060  HB2 LEU A 186      -2.054  -8.588  12.375  1.00 98.45           H  
ATOM   3061  HB3 LEU A 186      -2.802  -7.513  11.196  1.00 98.45           H  
ATOM   3062  O   LEU A 186      -3.354  -6.439  15.282  1.00 98.45           O  
ATOM   3063  CG  LEU A 186      -4.174  -8.389  12.613  1.00 98.45           C  
ATOM   3064  HG  LEU A 186      -4.165  -8.727  13.649  1.00 98.45           H  
ATOM   3065  CD1 LEU A 186      -5.312  -7.380  12.438  1.00 98.45           C  
ATOM   3066 HD11 LEU A 186      -5.381  -7.065  11.396  1.00 98.45           H  
ATOM   3067 HD12 LEU A 186      -6.253  -7.837  12.743  1.00 98.45           H  
ATOM   3068 HD13 LEU A 186      -5.155  -6.511  13.076  1.00 98.45           H  
ATOM   3069  CD2 LEU A 186      -4.459  -9.598  11.727  1.00 98.45           C  
ATOM   3070 HD21 LEU A 186      -5.449 -10.000  11.941  1.00 98.45           H  
ATOM   3071 HD22 LEU A 186      -3.711 -10.369  11.911  1.00 98.45           H  
ATOM   3072 HD23 LEU A 186      -4.410  -9.317  10.675  1.00 98.45           H  
ATOM   3073  N   GLU A 187      -1.440  -7.584  15.146  1.00 98.20           N  
ATOM   3074  H   GLU A 187      -0.739  -7.977  14.532  1.00 98.20           H  
ATOM   3075  CA  GLU A 187      -1.297  -7.843  16.582  1.00 98.20           C  
ATOM   3076  HA  GLU A 187      -2.137  -8.439  16.939  1.00 98.20           H  
ATOM   3077  C   GLU A 187      -1.267  -6.541  17.389  1.00 98.20           C  
ATOM   3078  CB  GLU A 187       0.002  -8.615  16.834  1.00 98.20           C  
ATOM   3079  HB2 GLU A 187       0.221  -8.587  17.901  1.00 98.20           H  
ATOM   3080  HB3 GLU A 187       0.813  -8.116  16.303  1.00 98.20           H  
ATOM   3081  O   GLU A 187      -1.999  -6.395  18.372  1.00 98.20           O  
ATOM   3082  CG  GLU A 187      -0.079 -10.084  16.398  1.00 98.20           C  
ATOM   3083  HG2 GLU A 187      -0.453 -10.142  15.376  1.00 98.20           H  
ATOM   3084  HG3 GLU A 187      -0.795 -10.595  17.041  1.00 98.20           H  
ATOM   3085  CD  GLU A 187       1.284 -10.789  16.484  1.00 98.20           C  
ATOM   3086  OE1 GLU A 187       1.361 -11.929  15.982  1.00 98.20           O  
ATOM   3087  OE2 GLU A 187       2.232 -10.183  17.039  1.00 98.20           O  
ATOM   3088  N   LYS A 188      -0.481  -5.550  16.939  1.00 98.16           N  
ATOM   3089  H   LYS A 188       0.111  -5.748  16.146  1.00 98.16           H  
ATOM   3090  CA  LYS A 188      -0.427  -4.222  17.567  1.00 98.16           C  
ATOM   3091  HA  LYS A 188      -0.185  -4.362  18.620  1.00 98.16           H  
ATOM   3092  C   LYS A 188      -1.787  -3.517  17.522  1.00 98.16           C  
ATOM   3093  CB  LYS A 188       0.690  -3.394  16.907  1.00 98.16           C  
ATOM   3094  HB2 LYS A 188       0.428  -3.186  15.869  1.00 98.16           H  
ATOM   3095  HB3 LYS A 188       1.607  -3.984  16.914  1.00 98.16           H  
ATOM   3096  O   LYS A 188      -2.212  -2.965  18.535  1.00 98.16           O  
ATOM   3097  CG  LYS A 188       0.952  -2.069  17.640  1.00 98.16           C  
ATOM   3098  HG2 LYS A 188       1.185  -2.279  18.684  1.00 98.16           H  
ATOM   3099  HG3 LYS A 188       0.058  -1.446  17.599  1.00 98.16           H  
ATOM   3100  CD  LYS A 188       2.125  -1.303  17.006  1.00 98.16           C  
ATOM   3101  HD2 LYS A 188       1.889  -1.076  15.966  1.00 98.16           H  
ATOM   3102  HD3 LYS A 188       3.014  -1.933  17.029  1.00 98.16           H  
ATOM   3103  CE  LYS A 188       2.402  -0.005  17.779  1.00 98.16           C  
ATOM   3104  HE2 LYS A 188       2.690  -0.273  18.795  1.00 98.16           H  
ATOM   3105  HE3 LYS A 188       1.483   0.579  17.836  1.00 98.16           H  
ATOM   3106  NZ  LYS A 188       3.478   0.809  17.150  1.00 98.16           N  
ATOM   3107  HZ1 LYS A 188       4.265   0.247  16.858  1.00 98.16           H  
ATOM   3108  HZ2 LYS A 188       3.813   1.522  17.782  1.00 98.16           H  
ATOM   3109  HZ3 LYS A 188       3.132   1.318  16.349  1.00 98.16           H  
ATOM   3110  N   ILE A 189      -2.481  -3.562  16.382  1.00 98.30           N  
ATOM   3111  H   ILE A 189      -2.058  -4.046  15.604  1.00 98.30           H  
ATOM   3112  CA  ILE A 189      -3.827  -2.993  16.201  1.00 98.30           C  
ATOM   3113  HA  ILE A 189      -3.800  -1.930  16.440  1.00 98.30           H  
ATOM   3114  C   ILE A 189      -4.820  -3.643  17.171  1.00 98.30           C  
ATOM   3115  CB  ILE A 189      -4.270  -3.148  14.724  1.00 98.30           C  
ATOM   3116  HB  ILE A 189      -4.054  -4.169  14.409  1.00 98.30           H  
ATOM   3117  O   ILE A 189      -5.503  -2.938  17.913  1.00 98.30           O  
ATOM   3118  CG1 ILE A 189      -3.479  -2.179  13.815  1.00 98.30           C  
ATOM   3119 HG12 ILE A 189      -3.929  -1.187  13.863  1.00 98.30           H  
ATOM   3120 HG13 ILE A 189      -2.452  -2.083  14.170  1.00 98.30           H  
ATOM   3121  CG2 ILE A 189      -5.782  -2.918  14.532  1.00 98.30           C  
ATOM   3122 HG21 ILE A 189      -6.055  -3.045  13.485  1.00 98.30           H  
ATOM   3123 HG22 ILE A 189      -6.057  -1.911  14.849  1.00 98.30           H  
ATOM   3124 HG23 ILE A 189      -6.366  -3.643  15.099  1.00 98.30           H  
ATOM   3125  CD1 ILE A 189      -3.418  -2.638  12.350  1.00 98.30           C  
ATOM   3126 HD11 ILE A 189      -2.941  -1.867  11.744  1.00 98.30           H  
ATOM   3127 HD12 ILE A 189      -2.832  -3.553  12.268  1.00 98.30           H  
ATOM   3128 HD13 ILE A 189      -4.414  -2.841  11.956  1.00 98.30           H  
ATOM   3129  N   LEU A 190      -4.875  -4.976  17.218  1.00 98.26           N  
ATOM   3130  H   LEU A 190      -4.274  -5.504  16.602  1.00 98.26           H  
ATOM   3131  CA  LEU A 190      -5.801  -5.707  18.086  1.00 98.26           C  
ATOM   3132  HA  LEU A 190      -6.814  -5.350  17.902  1.00 98.26           H  
ATOM   3133  C   LEU A 190      -5.517  -5.439  19.570  1.00 98.26           C  
ATOM   3134  CB  LEU A 190      -5.727  -7.211  17.766  1.00 98.26           C  
ATOM   3135  HB2 LEU A 190      -4.689  -7.532  17.853  1.00 98.26           H  
ATOM   3136  HB3 LEU A 190      -6.304  -7.750  18.517  1.00 98.26           H  
ATOM   3137  O   LEU A 190      -6.450  -5.206  20.338  1.00 98.26           O  
ATOM   3138  CG  LEU A 190      -6.256  -7.610  16.374  1.00 98.26           C  
ATOM   3139  HG  LEU A 190      -5.715  -7.071  15.596  1.00 98.26           H  
ATOM   3140  CD1 LEU A 190      -6.039  -9.109  16.164  1.00 98.26           C  
ATOM   3141 HD11 LEU A 190      -4.976  -9.335  16.241  1.00 98.26           H  
ATOM   3142 HD12 LEU A 190      -6.386  -9.399  15.172  1.00 98.26           H  
ATOM   3143 HD13 LEU A 190      -6.584  -9.677  16.919  1.00 98.26           H  
ATOM   3144  CD2 LEU A 190      -7.744  -7.305  16.196  1.00 98.26           C  
ATOM   3145 HD21 LEU A 190      -8.324  -7.782  16.986  1.00 98.26           H  
ATOM   3146 HD22 LEU A 190      -7.911  -6.228  16.222  1.00 98.26           H  
ATOM   3147 HD23 LEU A 190      -8.087  -7.675  15.230  1.00 98.26           H  
ATOM   3148  N   LYS A 191      -4.240  -5.390  19.973  1.00 97.78           N  
ATOM   3149  H   LYS A 191      -3.523  -5.626  19.303  1.00 97.78           H  
ATOM   3150  CA  LYS A 191      -3.840  -5.040  21.344  1.00 97.78           C  
ATOM   3151  HA  LYS A 191      -4.334  -5.725  22.034  1.00 97.78           H  
ATOM   3152  C   LYS A 191      -4.299  -3.633  21.731  1.00 97.78           C  
ATOM   3153  CB  LYS A 191      -2.319  -5.211  21.485  1.00 97.78           C  
ATOM   3154  HB2 LYS A 191      -1.811  -4.532  20.800  1.00 97.78           H  
ATOM   3155  HB3 LYS A 191      -2.059  -6.233  21.209  1.00 97.78           H  
ATOM   3156  O   LYS A 191      -4.875  -3.457  22.801  1.00 97.78           O  
ATOM   3157  CG  LYS A 191      -1.836  -4.946  22.919  1.00 97.78           C  
ATOM   3158  HG2 LYS A 191      -2.378  -5.596  23.607  1.00 97.78           H  
ATOM   3159  HG3 LYS A 191      -2.032  -3.908  23.187  1.00 97.78           H  
ATOM   3160  CD  LYS A 191      -0.331  -5.214  23.049  1.00 97.78           C  
ATOM   3161  HD2 LYS A 191       0.211  -4.569  22.357  1.00 97.78           H  
ATOM   3162  HD3 LYS A 191      -0.135  -6.255  22.794  1.00 97.78           H  
ATOM   3163  CE  LYS A 191       0.130  -4.939  24.487  1.00 97.78           C  
ATOM   3164  HE2 LYS A 191      -0.061  -3.892  24.722  1.00 97.78           H  
ATOM   3165  HE3 LYS A 191      -0.474  -5.546  25.162  1.00 97.78           H  
ATOM   3166  NZ  LYS A 191       1.569  -5.256  24.676  1.00 97.78           N  
ATOM   3167  HZ1 LYS A 191       2.149  -4.699  24.065  1.00 97.78           H  
ATOM   3168  HZ2 LYS A 191       1.850  -5.083  25.631  1.00 97.78           H  
ATOM   3169  HZ3 LYS A 191       1.743  -6.231  24.478  1.00 97.78           H  
ATOM   3170  N   LEU A 192      -4.078  -2.640  20.868  1.00 97.55           N  
ATOM   3171  H   LEU A 192      -3.610  -2.855  19.999  1.00 97.55           H  
ATOM   3172  CA  LEU A 192      -4.517  -1.261  21.113  1.00 97.55           C  
ATOM   3173  HA  LEU A 192      -4.134  -0.926  22.077  1.00 97.55           H  
ATOM   3174  C   LEU A 192      -6.041  -1.162  21.194  1.00 97.55           C  
ATOM   3175  CB  LEU A 192      -3.985  -0.343  20.004  1.00 97.55           C  
ATOM   3176  HB2 LEU A 192      -4.233  -0.787  19.040  1.00 97.55           H  
ATOM   3177  HB3 LEU A 192      -4.493   0.620  20.065  1.00 97.55           H  
ATOM   3178  O   LEU A 192      -6.561  -0.512  22.095  1.00 97.55           O  
ATOM   3179  CG  LEU A 192      -2.471  -0.094  20.081  1.00 97.55           C  
ATOM   3180  HG  LEU A 192      -1.942  -1.034  20.235  1.00 97.55           H  
ATOM   3181  CD1 LEU A 192      -2.004   0.511  18.762  1.00 97.55           C  
ATOM   3182 HD11 LEU A 192      -2.516   1.456  18.583  1.00 97.55           H  
ATOM   3183 HD12 LEU A 192      -0.926   0.671  18.792  1.00 97.55           H  
ATOM   3184 HD13 LEU A 192      -2.238  -0.187  17.958  1.00 97.55           H  
ATOM   3185  CD2 LEU A 192      -2.097   0.858  21.218  1.00 97.55           C  
ATOM   3186 HD21 LEU A 192      -2.391   0.438  22.180  1.00 97.55           H  
ATOM   3187 HD22 LEU A 192      -2.599   1.816  21.083  1.00 97.55           H  
ATOM   3188 HD23 LEU A 192      -1.019   1.023  21.225  1.00 97.55           H  
ATOM   3189  N   TYR A 193      -6.760  -1.855  20.310  1.00 97.14           N  
ATOM   3190  H   TYR A 193      -6.282  -2.362  19.579  1.00 97.14           H  
ATOM   3191  CA  TYR A 193      -8.218  -1.884  20.347  1.00 97.14           C  
ATOM   3192  HA  TYR A 193      -8.581  -0.857  20.318  1.00 97.14           H  
ATOM   3193  C   TYR A 193      -8.756  -2.521  21.633  1.00 97.14           C  
ATOM   3194  CB  TYR A 193      -8.752  -2.625  19.120  1.00 97.14           C  
ATOM   3195  HB2 TYR A 193      -8.379  -2.139  18.218  1.00 97.14           H  
ATOM   3196  HB3 TYR A 193      -8.376  -3.648  19.121  1.00 97.14           H  
ATOM   3197  O   TYR A 193      -9.716  -2.014  22.211  1.00 97.14           O  
ATOM   3198  CG  TYR A 193     -10.266  -2.646  19.077  1.00 97.14           C  
ATOM   3199  CD1 TYR A 193     -10.970  -3.802  19.468  1.00 97.14           C  
ATOM   3200  HD1 TYR A 193     -10.429  -4.682  19.782  1.00 97.14           H  
ATOM   3201  CD2 TYR A 193     -10.971  -1.491  18.690  1.00 97.14           C  
ATOM   3202  HD2 TYR A 193     -10.428  -0.609  18.384  1.00 97.14           H  
ATOM   3203  CE1 TYR A 193     -12.376  -3.820  19.427  1.00 97.14           C  
ATOM   3204  HE1 TYR A 193     -12.907  -4.720  19.702  1.00 97.14           H  
ATOM   3205  CE2 TYR A 193     -12.379  -1.497  18.670  1.00 97.14           C  
ATOM   3206  HE2 TYR A 193     -12.930  -0.624  18.353  1.00 97.14           H  
ATOM   3207  OH  TYR A 193     -14.436  -2.667  19.012  1.00 97.14           O  
ATOM   3208  HH  TYR A 193     -14.813  -3.545  19.096  1.00 97.14           H  
ATOM   3209  CZ  TYR A 193     -13.082  -2.671  19.013  1.00 97.14           C  
ATOM   3210  N   ASN A 194      -8.153  -3.609  22.111  1.00 95.39           N  
ATOM   3211  H   ASN A 194      -7.407  -4.029  21.575  1.00 95.39           H  
ATOM   3212  CA  ASN A 194      -8.582  -4.261  23.349  1.00 95.39           C  
ATOM   3213  HA  ASN A 194      -9.667  -4.366  23.340  1.00 95.39           H  
ATOM   3214  C   ASN A 194      -8.252  -3.420  24.595  1.00 95.39           C  
ATOM   3215  CB  ASN A 194      -7.972  -5.670  23.396  1.00 95.39           C  
ATOM   3216  HB2 ASN A 194      -6.894  -5.606  23.250  1.00 95.39           H  
ATOM   3217  HB3 ASN A 194      -8.157  -6.106  24.378  1.00 95.39           H  
ATOM   3218  O   ASN A 194      -9.020  -3.430  25.551  1.00 95.39           O  
ATOM   3219  CG  ASN A 194      -8.577  -6.602  22.357  1.00 95.39           C  
ATOM   3220  ND2 ASN A 194      -7.891  -7.669  22.020  1.00 95.39           N  
ATOM   3221 HD21 ASN A 194      -8.316  -8.281  21.338  1.00 95.39           H  
ATOM   3222 HD22 ASN A 194      -6.993  -7.851  22.444  1.00 95.39           H  
ATOM   3223  OD1 ASN A 194      -9.670  -6.404  21.846  1.00 95.39           O  
ATOM   3224  N   ASN A 195      -7.180  -2.624  24.548  1.00 95.24           N  
ATOM   3225  H   ASN A 195      -6.571  -2.704  23.746  1.00 95.24           H  
ATOM   3226  CA  ASN A 195      -6.722  -1.789  25.663  1.00 95.24           C  
ATOM   3227  HA  ASN A 195      -7.093  -2.216  26.594  1.00 95.24           H  
ATOM   3228  C   ASN A 195      -7.239  -0.339  25.627  1.00 95.24           C  
ATOM   3229  CB  ASN A 195      -5.186  -1.830  25.707  1.00 95.24           C  
ATOM   3230  HB2 ASN A 195      -4.834  -1.128  26.462  1.00 95.24           H  
ATOM   3231  HB3 ASN A 195      -4.788  -1.517  24.742  1.00 95.24           H  
ATOM   3232  O   ASN A 195      -6.852   0.457  26.478  1.00 95.24           O  
ATOM   3233  CG  ASN A 195      -4.621  -3.190  26.066  1.00 95.24           C  
ATOM   3234  ND2 ASN A 195      -3.316  -3.321  26.054  1.00 95.24           N  
ATOM   3235 HD21 ASN A 195      -2.996  -4.190  26.457  1.00 95.24           H  
ATOM   3236 HD22 ASN A 195      -2.747  -2.497  25.921  1.00 95.24           H  
ATOM   3237  OD1 ASN A 195      -5.300  -4.141  26.401  1.00 95.24           O  
ATOM   3238  N   LYS A 196      -8.100   0.025  24.667  1.00 91.56           N  
ATOM   3239  H   LYS A 196      -8.327  -0.676  23.976  1.00 91.56           H  
ATOM   3240  CA  LYS A 196      -8.515   1.416  24.388  1.00 91.56           C  
ATOM   3241  HA  LYS A 196      -7.603   1.994  24.243  1.00 91.56           H  
ATOM   3242  C   LYS A 196      -9.263   2.150  25.515  1.00 91.56           C  
ATOM   3243  CB  LYS A 196      -9.300   1.464  23.063  1.00 91.56           C  
ATOM   3244  HB2 LYS A 196      -8.725   0.948  22.293  1.00 91.56           H  
ATOM   3245  HB3 LYS A 196      -9.408   2.503  22.750  1.00 91.56           H  
ATOM   3246  O   LYS A 196      -9.610   3.302  25.298  1.00 91.56           O  
ATOM   3247  CG  LYS A 196     -10.697   0.833  23.170  1.00 91.56           C  
ATOM   3248  HG2 LYS A 196     -10.617  -0.155  23.622  1.00 91.56           H  
ATOM   3249  HG3 LYS A 196     -11.325   1.447  23.817  1.00 91.56           H  
ATOM   3250  CD  LYS A 196     -11.366   0.731  21.792  1.00 91.56           C  
ATOM   3251  HD2 LYS A 196     -10.685   0.272  21.075  1.00 91.56           H  
ATOM   3252  HD3 LYS A 196     -11.601   1.738  21.448  1.00 91.56           H  
ATOM   3253  CE  LYS A 196     -12.660  -0.086  21.875  1.00 91.56           C  
ATOM   3254  HE2 LYS A 196     -13.277   0.133  21.003  1.00 91.56           H  
ATOM   3255  HE3 LYS A 196     -13.205   0.232  22.764  1.00 91.56           H  
ATOM   3256  NZ  LYS A 196     -12.365  -1.538  21.933  1.00 91.56           N  
ATOM   3257  HZ1 LYS A 196     -13.163  -2.076  22.238  1.00 91.56           H  
ATOM   3258  HZ2 LYS A 196     -11.582  -1.704  22.548  1.00 91.56           H  
ATOM   3259  HZ3 LYS A 196     -12.050  -1.868  21.032  1.00 91.56           H  
ATOM   3260  N   SER A 197      -9.505   1.498  26.660  1.00 78.47           N  
ATOM   3261  H   SER A 197      -9.067   0.592  26.743  1.00 78.47           H  
ATOM   3262  CA  SER A 197     -10.226   2.008  27.842  1.00 78.47           C  
ATOM   3263  HA  SER A 197     -10.511   1.137  28.432  1.00 78.47           H  
ATOM   3264  C   SER A 197     -11.558   2.712  27.504  1.00 78.47           C  
ATOM   3265  CB  SER A 197      -9.269   2.819  28.736  1.00 78.47           C  
ATOM   3266  HB2 SER A 197      -9.756   3.039  29.686  1.00 78.47           H  
ATOM   3267  HB3 SER A 197      -8.386   2.213  28.941  1.00 78.47           H  
ATOM   3268  O   SER A 197     -12.071   2.578  26.392  1.00 78.47           O  
ATOM   3269  OG  SER A 197      -8.864   4.027  28.133  1.00 78.47           O  
ATOM   3270  HG  SER A 197      -8.139   4.408  28.635  1.00 78.47           H  
ATOM   3271  N   ASN A 198     -12.184   3.399  28.468  1.00 85.84           N  
ATOM   3272  H   ASN A 198     -11.719   3.494  29.360  1.00 85.84           H  
ATOM   3273  CA  ASN A 198     -13.475   4.091  28.306  1.00 85.84           C  
ATOM   3274  HA  ASN A 198     -14.153   3.429  27.767  1.00 85.84           H  
ATOM   3275  C   ASN A 198     -13.363   5.367  27.438  1.00 85.84           C  
ATOM   3276  CB  ASN A 198     -14.088   4.376  29.698  1.00 85.84           C  
ATOM   3277  HB2 ASN A 198     -14.940   5.046  29.585  1.00 85.84           H  
ATOM   3278  HB3 ASN A 198     -13.353   4.882  30.323  1.00 85.84           H  
ATOM   3279  O   ASN A 198     -13.870   6.423  27.816  1.00 85.84           O  
ATOM   3280  CG  ASN A 198     -14.619   3.152  30.417  1.00 85.84           C  
ATOM   3281  ND2 ASN A 198     -14.784   3.234  31.717  1.00 85.84           N  
ATOM   3282 HD21 ASN A 198     -14.589   4.093  32.210  1.00 85.84           H  
ATOM   3283 HD22 ASN A 198     -15.163   2.416  32.174  1.00 85.84           H  
ATOM   3284  OD1 ASN A 198     -14.910   2.123  29.834  1.00 85.84           O  
ATOM   3285  N   LYS A 199     -12.677   5.297  26.290  1.00 93.35           N  
ATOM   3286  H   LYS A 199     -12.279   4.405  26.032  1.00 93.35           H  
ATOM   3287  CA  LYS A 199     -12.597   6.404  25.332  1.00 93.35           C  
ATOM   3288  HA  LYS A 199     -12.211   7.266  25.877  1.00 93.35           H  
ATOM   3289  C   LYS A 199     -13.991   6.762  24.786  1.00 93.35           C  
ATOM   3290  CB  LYS A 199     -11.616   6.086  24.190  1.00 93.35           C  
ATOM   3291  HB2 LYS A 199     -11.832   6.739  23.344  1.00 93.35           H  
ATOM   3292  HB3 LYS A 199     -11.752   5.053  23.870  1.00 93.35           H  
ATOM   3293  O   LYS A 199     -14.822   5.865  24.596  1.00 93.35           O  
ATOM   3294  CG  LYS A 199     -10.156   6.327  24.611  1.00 93.35           C  
ATOM   3295  HG2 LYS A 199      -9.930   5.742  25.502  1.00 93.35           H  
ATOM   3296  HG3 LYS A 199     -10.025   7.380  24.859  1.00 93.35           H  
ATOM   3297  CD  LYS A 199      -9.187   5.962  23.475  1.00 93.35           C  
ATOM   3298  HD2 LYS A 199      -9.462   4.977  23.097  1.00 93.35           H  
ATOM   3299  HD3 LYS A 199      -9.292   6.681  22.662  1.00 93.35           H  
ATOM   3300  CE  LYS A 199      -7.718   5.886  23.930  1.00 93.35           C  
ATOM   3301  HE2 LYS A 199      -7.153   5.345  23.171  1.00 93.35           H  
ATOM   3302  HE3 LYS A 199      -7.670   5.303  24.849  1.00 93.35           H  
ATOM   3303  NZ  LYS A 199      -7.076   7.213  24.135  1.00 93.35           N  
ATOM   3304  HZ1 LYS A 199      -7.125   7.795  23.312  1.00 93.35           H  
ATOM   3305  HZ2 LYS A 199      -6.086   7.096  24.295  1.00 93.35           H  
ATOM   3306  HZ3 LYS A 199      -7.480   7.724  24.907  1.00 93.35           H  
ATOM   3307  N   PRO A 200     -14.257   8.050  24.500  1.00 95.89           N  
ATOM   3308  CA  PRO A 200     -15.496   8.495  23.869  1.00 95.89           C  
ATOM   3309  HA  PRO A 200     -16.313   8.323  24.570  1.00 95.89           H  
ATOM   3310  C   PRO A 200     -15.799   7.776  22.545  1.00 95.89           C  
ATOM   3311  CB  PRO A 200     -15.325  10.002  23.659  1.00 95.89           C  
ATOM   3312  HB2 PRO A 200     -14.853  10.192  22.695  1.00 95.89           H  
ATOM   3313  HB3 PRO A 200     -16.273  10.536  23.734  1.00 95.89           H  
ATOM   3314  O   PRO A 200     -14.902   7.409  21.788  1.00 95.89           O  
ATOM   3315  CG  PRO A 200     -14.356  10.408  24.764  1.00 95.89           C  
ATOM   3316  HG2 PRO A 200     -13.816  11.322  24.518  1.00 95.89           H  
ATOM   3317  HG3 PRO A 200     -14.895  10.522  25.704  1.00 95.89           H  
ATOM   3318  CD  PRO A 200     -13.430   9.200  24.847  1.00 95.89           C  
ATOM   3319  HD2 PRO A 200     -13.032   9.134  25.859  1.00 95.89           H  
ATOM   3320  HD3 PRO A 200     -12.618   9.295  24.126  1.00 95.89           H  
ATOM   3321  N   ILE A 201     -17.089   7.608  22.232  1.00 96.84           N  
ATOM   3322  H   ILE A 201     -17.776   7.966  22.879  1.00 96.84           H  
ATOM   3323  CA  ILE A 201     -17.560   6.888  21.032  1.00 96.84           C  
ATOM   3324  HA  ILE A 201     -17.206   5.858  21.077  1.00 96.84           H  
ATOM   3325  C   ILE A 201     -16.998   7.493  19.739  1.00 96.84           C  
ATOM   3326  CB  ILE A 201     -19.105   6.884  21.009  1.00 96.84           C  
ATOM   3327  HB  ILE A 201     -19.446   7.905  21.181  1.00 96.84           H  
ATOM   3328  O   ILE A 201     -16.576   6.749  18.852  1.00 96.84           O  
ATOM   3329  CG1 ILE A 201     -19.650   5.986  22.144  1.00 96.84           C  
ATOM   3330 HG12 ILE A 201     -19.387   4.946  21.952  1.00 96.84           H  
ATOM   3331 HG13 ILE A 201     -19.187   6.282  23.085  1.00 96.84           H  
ATOM   3332  CG2 ILE A 201     -19.681   6.435  19.656  1.00 96.84           C  
ATOM   3333 HG21 ILE A 201     -20.768   6.495  19.699  1.00 96.84           H  
ATOM   3334 HG22 ILE A 201     -19.373   5.415  19.425  1.00 96.84           H  
ATOM   3335 HG23 ILE A 201     -19.366   7.101  18.853  1.00 96.84           H  
ATOM   3336  CD1 ILE A 201     -21.166   6.101  22.333  1.00 96.84           C  
ATOM   3337 HD11 ILE A 201     -21.698   5.558  21.551  1.00 96.84           H  
ATOM   3338 HD12 ILE A 201     -21.443   5.695  23.306  1.00 96.84           H  
ATOM   3339 HD13 ILE A 201     -21.455   7.152  22.315  1.00 96.84           H  
ATOM   3340  N   ASN A 202     -16.974   8.824  19.640  1.00 96.84           N  
ATOM   3341  H   ASN A 202     -17.260   9.382  20.432  1.00 96.84           H  
ATOM   3342  CA  ASN A 202     -16.429   9.531  18.484  1.00 96.84           C  
ATOM   3343  HA  ASN A 202     -16.902   9.141  17.582  1.00 96.84           H  
ATOM   3344  C   ASN A 202     -14.927   9.274  18.312  1.00 96.84           C  
ATOM   3345  CB  ASN A 202     -16.764  11.029  18.581  1.00 96.84           C  
ATOM   3346  HB2 ASN A 202     -17.845  11.168  18.598  1.00 96.84           H  
ATOM   3347  HB3 ASN A 202     -16.380  11.526  17.690  1.00 96.84           H  
ATOM   3348  O   ASN A 202     -14.500   8.987  17.201  1.00 96.84           O  
ATOM   3349  CG  ASN A 202     -16.170  11.682  19.815  1.00 96.84           C  
ATOM   3350  ND2 ASN A 202     -15.269  12.620  19.647  1.00 96.84           N  
ATOM   3351 HD21 ASN A 202     -14.761  12.936  20.460  1.00 96.84           H  
ATOM   3352 HD22 ASN A 202     -14.913  12.815  18.723  1.00 96.84           H  
ATOM   3353  OD1 ASN A 202     -16.504  11.324  20.936  1.00 96.84           O  
ATOM   3354  N   GLU A 203     -14.144   9.248  19.395  1.00 96.64           N  
ATOM   3355  H   GLU A 203     -14.542   9.463  20.298  1.00 96.64           H  
ATOM   3356  CA  GLU A 203     -12.705   8.946  19.329  1.00 96.64           C  
ATOM   3357  HA  GLU A 203     -12.227   9.608  18.607  1.00 96.64           H  
ATOM   3358  C   GLU A 203     -12.427   7.499  18.895  1.00 96.64           C  
ATOM   3359  CB  GLU A 203     -12.051   9.158  20.698  1.00 96.64           C  
ATOM   3360  HB2 GLU A 203     -11.037   8.762  20.637  1.00 96.64           H  
ATOM   3361  HB3 GLU A 203     -12.591   8.590  21.456  1.00 96.64           H  
ATOM   3362  O   GLU A 203     -11.479   7.228  18.149  1.00 96.64           O  
ATOM   3363  CG  GLU A 203     -11.971  10.627  21.126  1.00 96.64           C  
ATOM   3364  HG2 GLU A 203     -11.439  11.192  20.360  1.00 96.64           H  
ATOM   3365  HG3 GLU A 203     -12.982  11.027  21.207  1.00 96.64           H  
ATOM   3366  CD  GLU A 203     -11.241  10.779  22.470  1.00 96.64           C  
ATOM   3367  OE1 GLU A 203     -11.588  11.732  23.198  1.00 96.64           O  
ATOM   3368  OE2 GLU A 203     -10.392   9.910  22.796  1.00 96.64           O  
ATOM   3369  N   ILE A 204     -13.263   6.550  19.336  1.00 97.78           N  
ATOM   3370  H   ILE A 204     -13.990   6.829  19.980  1.00 97.78           H  
ATOM   3371  CA  ILE A 204     -13.191   5.154  18.883  1.00 97.78           C  
ATOM   3372  HA  ILE A 204     -12.170   4.801  19.022  1.00 97.78           H  
ATOM   3373  C   ILE A 204     -13.483   5.083  17.380  1.00 97.78           C  
ATOM   3374  CB  ILE A 204     -14.141   4.243  19.698  1.00 97.78           C  
ATOM   3375  HB  ILE A 204     -15.153   4.642  19.627  1.00 97.78           H  
ATOM   3376  O   ILE A 204     -12.736   4.436  16.643  1.00 97.78           O  
ATOM   3377  CG1 ILE A 204     -13.727   4.211  21.188  1.00 97.78           C  
ATOM   3378 HG12 ILE A 204     -12.769   3.701  21.288  1.00 97.78           H  
ATOM   3379 HG13 ILE A 204     -13.589   5.227  21.556  1.00 97.78           H  
ATOM   3380  CG2 ILE A 204     -14.142   2.810  19.119  1.00 97.78           C  
ATOM   3381 HG21 ILE A 204     -13.131   2.401  19.124  1.00 97.78           H  
ATOM   3382 HG22 ILE A 204     -14.809   2.164  19.689  1.00 97.78           H  
ATOM   3383 HG23 ILE A 204     -14.521   2.816  18.097  1.00 97.78           H  
ATOM   3384  CD1 ILE A 204     -14.754   3.535  22.108  1.00 97.78           C  
ATOM   3385 HD11 ILE A 204     -14.885   2.484  21.852  1.00 97.78           H  
ATOM   3386 HD12 ILE A 204     -15.710   4.054  22.034  1.00 97.78           H  
ATOM   3387 HD13 ILE A 204     -14.402   3.595  23.138  1.00 97.78           H  
ATOM   3388  N   ALA A 205     -14.538   5.759  16.919  1.00 98.03           N  
ATOM   3389  H   ALA A 205     -15.095   6.291  17.571  1.00 98.03           H  
ATOM   3390  CA  ALA A 205     -14.906   5.797  15.509  1.00 98.03           C  
ATOM   3391  HA  ALA A 205     -15.021   4.773  15.153  1.00 98.03           H  
ATOM   3392  C   ALA A 205     -13.819   6.453  14.645  1.00 98.03           C  
ATOM   3393  CB  ALA A 205     -16.253   6.509  15.375  1.00 98.03           C  
ATOM   3394  HB1 ALA A 205     -16.562   6.522  14.330  1.00 98.03           H  
ATOM   3395  HB2 ALA A 205     -17.006   5.990  15.969  1.00 98.03           H  
ATOM   3396  HB3 ALA A 205     -16.166   7.533  15.738  1.00 98.03           H  
ATOM   3397  O   ALA A 205     -13.419   5.869  13.642  1.00 98.03           O  
ATOM   3398  N   GLU A 206     -13.279   7.602  15.051  1.00 97.52           N  
ATOM   3399  H   GLU A 206     -13.663   8.053  15.869  1.00 97.52           H  
ATOM   3400  CA  GLU A 206     -12.173   8.287  14.367  1.00 97.52           C  
ATOM   3401  HA  GLU A 206     -12.462   8.534  13.346  1.00 97.52           H  
ATOM   3402  C   GLU A 206     -10.913   7.417  14.296  1.00 97.52           C  
ATOM   3403  CB  GLU A 206     -11.842   9.586  15.110  1.00 97.52           C  
ATOM   3404  HB2 GLU A 206     -11.764   9.371  16.176  1.00 97.52           H  
ATOM   3405  HB3 GLU A 206     -10.874   9.946  14.761  1.00 97.52           H  
ATOM   3406  O   GLU A 206     -10.275   7.317  13.246  1.00 97.52           O  
ATOM   3407  CG  GLU A 206     -12.880  10.693  14.874  1.00 97.52           C  
ATOM   3408  HG2 GLU A 206     -13.883  10.297  15.035  1.00 97.52           H  
ATOM   3409  HG3 GLU A 206     -12.818  11.012  13.833  1.00 97.52           H  
ATOM   3410  CD  GLU A 206     -12.647  11.900  15.797  1.00 97.52           C  
ATOM   3411  OE1 GLU A 206     -13.619  12.657  16.017  1.00 97.52           O  
ATOM   3412  OE2 GLU A 206     -11.506  12.050  16.291  1.00 97.52           O  
ATOM   3413  N   SER A 207     -10.583   6.710  15.381  1.00 97.85           N  
ATOM   3414  H   SER A 207     -11.117   6.852  16.226  1.00 97.85           H  
ATOM   3415  CA  SER A 207      -9.465   5.763  15.386  1.00 97.85           C  
ATOM   3416  HA  SER A 207      -8.560   6.292  15.087  1.00 97.85           H  
ATOM   3417  C   SER A 207      -9.685   4.631  14.379  1.00 97.85           C  
ATOM   3418  CB  SER A 207      -9.240   5.195  16.788  1.00 97.85           C  
ATOM   3419  HB2 SER A 207     -10.155   4.735  17.162  1.00 97.85           H  
ATOM   3420  HB3 SER A 207      -8.455   4.439  16.749  1.00 97.85           H  
ATOM   3421  O   SER A 207      -8.764   4.271  13.648  1.00 97.85           O  
ATOM   3422  OG  SER A 207      -8.830   6.228  17.659  1.00 97.85           O  
ATOM   3423  HG  SER A 207      -9.605   6.754  17.867  1.00 97.85           H  
ATOM   3424  N   ILE A 208     -10.901   4.088  14.279  1.00 97.92           N  
ATOM   3425  H   ILE A 208     -11.634   4.440  14.878  1.00 97.92           H  
ATOM   3426  CA  ILE A 208     -11.235   3.059  13.281  1.00 97.92           C  
ATOM   3427  HA  ILE A 208     -10.448   2.305  13.291  1.00 97.92           H  
ATOM   3428  C   ILE A 208     -11.250   3.634  11.858  1.00 97.92           C  
ATOM   3429  CB  ILE A 208     -12.554   2.354  13.655  1.00 97.92           C  
ATOM   3430  HB  ILE A 208     -13.317   3.112  13.831  1.00 97.92           H  
ATOM   3431  O   ILE A 208     -10.792   2.961  10.940  1.00 97.92           O  
ATOM   3432  CG1 ILE A 208     -12.339   1.541  14.951  1.00 97.92           C  
ATOM   3433 HG12 ILE A 208     -11.948   2.192  15.733  1.00 97.92           H  
ATOM   3434 HG13 ILE A 208     -11.605   0.754  14.777  1.00 97.92           H  
ATOM   3435  CG2 ILE A 208     -13.048   1.425  12.530  1.00 97.92           C  
ATOM   3436 HG21 ILE A 208     -13.968   0.921  12.825  1.00 97.92           H  
ATOM   3437 HG22 ILE A 208     -13.281   2.007  11.638  1.00 97.92           H  
ATOM   3438 HG23 ILE A 208     -12.287   0.683  12.287  1.00 97.92           H  
ATOM   3439  CD1 ILE A 208     -13.630   0.922  15.480  1.00 97.92           C  
ATOM   3440 HD11 ILE A 208     -13.503   0.640  16.525  1.00 97.92           H  
ATOM   3441 HD12 ILE A 208     -13.897   0.035  14.905  1.00 97.92           H  
ATOM   3442 HD13 ILE A 208     -14.412   1.678  15.406  1.00 97.92           H  
ATOM   3443  N   ILE A 209     -11.690   4.877  11.652  1.00 97.96           N  
ATOM   3444  H   ILE A 209     -12.084   5.386  12.430  1.00 97.96           H  
ATOM   3445  CA  ILE A 209     -11.590   5.553  10.348  1.00 97.96           C  
ATOM   3446  HA  ILE A 209     -12.118   4.951   9.609  1.00 97.96           H  
ATOM   3447  C   ILE A 209     -10.118   5.644   9.913  1.00 97.96           C  
ATOM   3448  CB  ILE A 209     -12.300   6.924  10.373  1.00 97.96           C  
ATOM   3449  HB  ILE A 209     -11.979   7.476  11.257  1.00 97.96           H  
ATOM   3450  O   ILE A 209      -9.771   5.262   8.796  1.00 97.96           O  
ATOM   3451  CG1 ILE A 209     -13.829   6.706  10.436  1.00 97.96           C  
ATOM   3452 HG12 ILE A 209     -14.063   5.965  11.201  1.00 97.96           H  
ATOM   3453 HG13 ILE A 209     -14.178   6.312   9.481  1.00 97.96           H  
ATOM   3454  CG2 ILE A 209     -11.944   7.754   9.125  1.00 97.96           C  
ATOM   3455 HG21 ILE A 209     -10.881   7.997   9.117  1.00 97.96           H  
ATOM   3456 HG22 ILE A 209     -12.195   7.203   8.218  1.00 97.96           H  
ATOM   3457 HG23 ILE A 209     -12.481   8.702   9.130  1.00 97.96           H  
ATOM   3458  CD1 ILE A 209     -14.631   7.967  10.771  1.00 97.96           C  
ATOM   3459 HD11 ILE A 209     -15.681   7.699  10.882  1.00 97.96           H  
ATOM   3460 HD12 ILE A 209     -14.271   8.398  11.705  1.00 97.96           H  
ATOM   3461 HD13 ILE A 209     -14.547   8.704   9.972  1.00 97.96           H  
ATOM   3462  N   ASN A 210      -9.222   6.047  10.816  1.00 97.95           N  
ATOM   3463  H   ASN A 210      -9.559   6.394  11.703  1.00 97.95           H  
ATOM   3464  CA  ASN A 210      -7.786   6.095  10.534  1.00 97.95           C  
ATOM   3465  HA  ASN A 210      -7.630   6.684   9.630  1.00 97.95           H  
ATOM   3466  C   ASN A 210      -7.188   4.704  10.260  1.00 97.95           C  
ATOM   3467  CB  ASN A 210      -7.076   6.793  11.703  1.00 97.95           C  
ATOM   3468  HB2 ASN A 210      -7.355   6.317  12.643  1.00 97.95           H  
ATOM   3469  HB3 ASN A 210      -5.998   6.694  11.575  1.00 97.95           H  
ATOM   3470  O   ASN A 210      -6.283   4.575   9.429  1.00 97.95           O  
ATOM   3471  CG  ASN A 210      -7.384   8.277  11.771  1.00 97.95           C  
ATOM   3472  ND2 ASN A 210      -7.288   8.874  12.935  1.00 97.95           N  
ATOM   3473 HD21 ASN A 210      -7.630   9.825  12.959  1.00 97.95           H  
ATOM   3474 HD22 ASN A 210      -7.157   8.330  13.775  1.00 97.95           H  
ATOM   3475  OD1 ASN A 210      -7.673   8.925  10.782  1.00 97.95           O  
ATOM   3476  N   LEU A 211      -7.722   3.655  10.901  1.00 98.11           N  
ATOM   3477  H   LEU A 211      -8.447   3.842  11.579  1.00 98.11           H  
ATOM   3478  CA  LEU A 211      -7.326   2.264  10.673  1.00 98.11           C  
ATOM   3479  HA  LEU A 211      -6.252   2.202  10.847  1.00 98.11           H  
ATOM   3480  C   LEU A 211      -7.560   1.804   9.231  1.00 98.11           C  
ATOM   3481  CB  LEU A 211      -8.038   1.348  11.686  1.00 98.11           C  
ATOM   3482  HB2 LEU A 211      -9.116   1.443  11.555  1.00 98.11           H  
ATOM   3483  HB3 LEU A 211      -7.784   1.693  12.688  1.00 98.11           H  
ATOM   3484  O   LEU A 211      -6.828   0.926   8.776  1.00 98.11           O  
ATOM   3485  CG  LEU A 211      -7.724  -0.152  11.578  1.00 98.11           C  
ATOM   3486  HG  LEU A 211      -8.016  -0.518  10.594  1.00 98.11           H  
ATOM   3487  CD1 LEU A 211      -6.245  -0.451  11.792  1.00 98.11           C  
ATOM   3488 HD11 LEU A 211      -5.932  -0.110  12.780  1.00 98.11           H  
ATOM   3489 HD12 LEU A 211      -5.649   0.043  11.025  1.00 98.11           H  
ATOM   3490 HD13 LEU A 211      -6.101  -1.527  11.699  1.00 98.11           H  
ATOM   3491  CD2 LEU A 211      -8.522  -0.930  12.624  1.00 98.11           C  
ATOM   3492 HD21 LEU A 211      -9.585  -0.718  12.505  1.00 98.11           H  
ATOM   3493 HD22 LEU A 211      -8.204  -0.642  13.626  1.00 98.11           H  
ATOM   3494 HD23 LEU A 211      -8.362  -2.000  12.496  1.00 98.11           H  
ATOM   3495  N   PHE A 212      -8.478   2.406   8.462  1.00 97.54           N  
ATOM   3496  H   PHE A 212      -9.068   3.126   8.853  1.00 97.54           H  
ATOM   3497  CA  PHE A 212      -8.638   2.030   7.051  1.00 97.54           C  
ATOM   3498  HA  PHE A 212      -8.823   0.955   7.043  1.00 97.54           H  
ATOM   3499  C   PHE A 212      -7.365   2.255   6.225  1.00 97.54           C  
ATOM   3500  CB  PHE A 212      -9.868   2.669   6.401  1.00 97.54           C  
ATOM   3501  HB2 PHE A 212      -9.872   3.743   6.586  1.00 97.54           H  
ATOM   3502  HB3 PHE A 212      -9.814   2.521   5.323  1.00 97.54           H  
ATOM   3503  O   PHE A 212      -7.115   1.510   5.280  1.00 97.54           O  
ATOM   3504  CG  PHE A 212     -11.152   2.040   6.895  1.00 97.54           C  
ATOM   3505  CD1 PHE A 212     -11.662   0.863   6.317  1.00 97.54           C  
ATOM   3506  HD1 PHE A 212     -11.189   0.438   5.443  1.00 97.54           H  
ATOM   3507  CD2 PHE A 212     -11.807   2.608   7.991  1.00 97.54           C  
ATOM   3508  HD2 PHE A 212     -11.400   3.507   8.430  1.00 97.54           H  
ATOM   3509  CE1 PHE A 212     -12.805   0.259   6.871  1.00 97.54           C  
ATOM   3510  HE1 PHE A 212     -13.254  -0.605   6.403  1.00 97.54           H  
ATOM   3511  CE2 PHE A 212     -12.919   1.985   8.566  1.00 97.54           C  
ATOM   3512  HE2 PHE A 212     -13.368   2.406   9.453  1.00 97.54           H  
ATOM   3513  CZ  PHE A 212     -13.398   0.790   8.026  1.00 97.54           C  
ATOM   3514  HZ  PHE A 212     -14.225   0.289   8.509  1.00 97.54           H  
ATOM   3515  N   THR A 213      -6.456   3.138   6.657  1.00 97.42           N  
ATOM   3516  H   THR A 213      -6.697   3.720   7.447  1.00 97.42           H  
ATOM   3517  CA  THR A 213      -5.107   3.268   6.071  1.00 97.42           C  
ATOM   3518  HA  THR A 213      -5.215   3.630   5.049  1.00 97.42           H  
ATOM   3519  C   THR A 213      -4.348   1.930   6.027  1.00 97.42           C  
ATOM   3520  CB  THR A 213      -4.268   4.286   6.861  1.00 97.42           C  
ATOM   3521  HB  THR A 213      -3.995   3.862   7.828  1.00 97.42           H  
ATOM   3522  O   THR A 213      -3.613   1.644   5.073  1.00 97.42           O  
ATOM   3523  CG2 THR A 213      -2.999   4.670   6.100  1.00 97.42           C  
ATOM   3524 HG21 THR A 213      -2.509   5.509   6.595  1.00 97.42           H  
ATOM   3525 HG22 THR A 213      -3.255   4.971   5.084  1.00 97.42           H  
ATOM   3526 HG23 THR A 213      -2.308   3.828   6.074  1.00 97.42           H  
ATOM   3527  OG1 THR A 213      -4.987   5.472   7.085  1.00 97.42           O  
ATOM   3528  HG1 THR A 213      -5.471   5.360   7.907  1.00 97.42           H  
ATOM   3529  N   PHE A 214      -4.561   1.057   7.019  1.00 97.78           N  
ATOM   3530  H   PHE A 214      -5.231   1.304   7.734  1.00 97.78           H  
ATOM   3531  CA  PHE A 214      -3.984  -0.286   7.075  1.00 97.78           C  
ATOM   3532  HA  PHE A 214      -2.900  -0.201   6.996  1.00 97.78           H  
ATOM   3533  C   PHE A 214      -4.476  -1.187   5.941  1.00 97.78           C  
ATOM   3534  CB  PHE A 214      -4.343  -0.934   8.416  1.00 97.78           C  
ATOM   3535  HB2 PHE A 214      -5.428  -1.024   8.475  1.00 97.78           H  
ATOM   3536  HB3 PHE A 214      -4.019  -0.280   9.226  1.00 97.78           H  
ATOM   3537  O   PHE A 214      -3.670  -1.918   5.363  1.00 97.78           O  
ATOM   3538  CG  PHE A 214      -3.763  -2.312   8.653  1.00 97.78           C  
ATOM   3539  CD1 PHE A 214      -4.610  -3.362   9.051  1.00 97.78           C  
ATOM   3540  HD1 PHE A 214      -5.669  -3.189   9.180  1.00 97.78           H  
ATOM   3541  CD2 PHE A 214      -2.382  -2.543   8.515  1.00 97.78           C  
ATOM   3542  HD2 PHE A 214      -1.724  -1.740   8.216  1.00 97.78           H  
ATOM   3543  CE1 PHE A 214      -4.077  -4.629   9.336  1.00 97.78           C  
ATOM   3544  HE1 PHE A 214      -4.733  -5.404   9.705  1.00 97.78           H  
ATOM   3545  CE2 PHE A 214      -1.853  -3.819   8.771  1.00 97.78           C  
ATOM   3546  HE2 PHE A 214      -0.793  -3.994   8.664  1.00 97.78           H  
ATOM   3547  CZ  PHE A 214      -2.696  -4.859   9.197  1.00 97.78           C  
ATOM   3548  HZ  PHE A 214      -2.268  -5.818   9.448  1.00 97.78           H  
ATOM   3549  N   VAL A 215      -5.758  -1.097   5.576  1.00 96.71           N  
ATOM   3550  H   VAL A 215      -6.333  -0.407   6.038  1.00 96.71           H  
ATOM   3551  CA  VAL A 215      -6.419  -1.984   4.601  1.00 96.71           C  
ATOM   3552  HA  VAL A 215      -5.759  -2.835   4.427  1.00 96.71           H  
ATOM   3553  C   VAL A 215      -6.615  -1.374   3.213  1.00 96.71           C  
ATOM   3554  CB  VAL A 215      -7.741  -2.565   5.142  1.00 96.71           C  
ATOM   3555  HB  VAL A 215      -8.153  -3.251   4.401  1.00 96.71           H  
ATOM   3556  O   VAL A 215      -6.929  -2.111   2.287  1.00 96.71           O  
ATOM   3557  CG1 VAL A 215      -7.548  -3.343   6.449  1.00 96.71           C  
ATOM   3558 HG11 VAL A 215      -6.791  -4.118   6.334  1.00 96.71           H  
ATOM   3559 HG12 VAL A 215      -7.255  -2.671   7.256  1.00 96.71           H  
ATOM   3560 HG13 VAL A 215      -8.490  -3.825   6.714  1.00 96.71           H  
ATOM   3561  CG2 VAL A 215      -8.768  -1.471   5.419  1.00 96.71           C  
ATOM   3562 HG21 VAL A 215      -9.699  -1.926   5.757  1.00 96.71           H  
ATOM   3563 HG22 VAL A 215      -8.392  -0.823   6.211  1.00 96.71           H  
ATOM   3564 HG23 VAL A 215      -8.967  -0.887   4.521  1.00 96.71           H  
ATOM   3565  N   ASN A 216      -6.355  -0.075   3.035  1.00 95.55           N  
ATOM   3566  H   ASN A 216      -6.300   0.501   3.862  1.00 95.55           H  
ATOM   3567  CA  ASN A 216      -6.501   0.618   1.749  1.00 95.55           C  
ATOM   3568  HA  ASN A 216      -7.552   0.581   1.461  1.00 95.55           H  
ATOM   3569  C   ASN A 216      -5.706  -0.041   0.611  1.00 95.55           C  
ATOM   3570  CB  ASN A 216      -6.081   2.094   1.912  1.00 95.55           C  
ATOM   3571  HB2 ASN A 216      -5.171   2.163   2.509  1.00 95.55           H  
ATOM   3572  HB3 ASN A 216      -5.870   2.513   0.928  1.00 95.55           H  
ATOM   3573  O   ASN A 216      -4.592  -0.528   0.827  1.00 95.55           O  
ATOM   3574  CG  ASN A 216      -7.157   2.965   2.535  1.00 95.55           C  
ATOM   3575  ND2 ASN A 216      -6.868   4.222   2.777  1.00 95.55           N  
ATOM   3576 HD21 ASN A 216      -5.983   4.622   2.498  1.00 95.55           H  
ATOM   3577 HD22 ASN A 216      -7.626   4.775   3.151  1.00 95.55           H  
ATOM   3578  OD1 ASN A 216      -8.268   2.547   2.795  1.00 95.55           O  
ATOM   3579  N   LEU A 217      -6.240   0.010  -0.609  1.00 95.44           N  
ATOM   3580  H   LEU A 217      -7.158   0.416  -0.723  1.00 95.44           H  
ATOM   3581  CA  LEU A 217      -5.517  -0.354  -1.827  1.00 95.44           C  
ATOM   3582  HA  LEU A 217      -5.225  -1.401  -1.755  1.00 95.44           H  
ATOM   3583  C   LEU A 217      -4.255   0.513  -1.991  1.00 95.44           C  
ATOM   3584  CB  LEU A 217      -6.470  -0.176  -3.023  1.00 95.44           C  
ATOM   3585  HB2 LEU A 217      -7.393  -0.719  -2.820  1.00 95.44           H  
ATOM   3586  HB3 LEU A 217      -6.721   0.882  -3.099  1.00 95.44           H  
ATOM   3587  O   LEU A 217      -4.225   1.682  -1.607  1.00 95.44           O  
ATOM   3588  CG  LEU A 217      -5.921  -0.650  -4.383  1.00 95.44           C  
ATOM   3589  HG  LEU A 217      -4.888  -0.326  -4.508  1.00 95.44           H  
ATOM   3590  CD1 LEU A 217      -5.977  -2.168  -4.504  1.00 95.44           C  
ATOM   3591 HD11 LEU A 217      -5.440  -2.630  -3.675  1.00 95.44           H  
ATOM   3592 HD12 LEU A 217      -7.015  -2.501  -4.481  1.00 95.44           H  
ATOM   3593 HD13 LEU A 217      -5.543  -2.464  -5.459  1.00 95.44           H  
ATOM   3594  CD2 LEU A 217      -6.713  -0.051  -5.536  1.00 95.44           C  
ATOM   3595 HD21 LEU A 217      -7.754  -0.371  -5.482  1.00 95.44           H  
ATOM   3596 HD22 LEU A 217      -6.688   1.037  -5.486  1.00 95.44           H  
ATOM   3597 HD23 LEU A 217      -6.296  -0.373  -6.490  1.00 95.44           H  
ATOM   3598  N   GLY A 218      -3.209  -0.054  -2.591  1.00 95.79           N  
ATOM   3599  H   GLY A 218      -3.306  -1.001  -2.928  1.00 95.79           H  
ATOM   3600  CA  GLY A 218      -2.007   0.677  -2.971  1.00 95.79           C  
ATOM   3601  HA2 GLY A 218      -1.587   0.231  -3.872  1.00 95.79           H  
ATOM   3602  HA3 GLY A 218      -2.279   1.703  -3.219  1.00 95.79           H  
ATOM   3603  C   GLY A 218      -0.922   0.697  -1.895  1.00 95.79           C  
ATOM   3604  O   GLY A 218      -0.691  -0.287  -1.175  1.00 95.79           O  
ATOM   3605  N   ALA A 219      -0.175   1.801  -1.865  1.00 95.51           N  
ATOM   3606  H   ALA A 219      -0.423   2.553  -2.491  1.00 95.51           H  
ATOM   3607  CA  ALA A 219       1.026   1.947  -1.058  1.00 95.51           C  
ATOM   3608  HA  ALA A 219       1.692   1.122  -1.309  1.00 95.51           H  
ATOM   3609  C   ALA A 219       0.703   1.931   0.447  1.00 95.51           C  
ATOM   3610  CB  ALA A 219       1.752   3.239  -1.449  1.00 95.51           C  
ATOM   3611  HB1 ALA A 219       2.708   3.295  -0.929  1.00 95.51           H  
ATOM   3612  HB2 ALA A 219       1.922   3.267  -2.525  1.00 95.51           H  
ATOM   3613  HB3 ALA A 219       1.144   4.100  -1.171  1.00 95.51           H  
ATOM   3614  O   ALA A 219      -0.103   2.733   0.917  1.00 95.51           O  
ATOM   3615  N   PRO A 220       1.367   1.075   1.241  1.00 96.46           N  
ATOM   3616  CA  PRO A 220       1.265   1.125   2.694  1.00 96.46           C  
ATOM   3617  HA  PRO A 220       0.222   0.977   2.972  1.00 96.46           H  
ATOM   3618  C   PRO A 220       1.760   2.471   3.246  1.00 96.46           C  
ATOM   3619  CB  PRO A 220       2.095  -0.064   3.192  1.00 96.46           C  
ATOM   3620  HB2 PRO A 220       3.136   0.229   3.332  1.00 96.46           H  
ATOM   3621  HB3 PRO A 220       1.684  -0.502   4.102  1.00 96.46           H  
ATOM   3622  O   PRO A 220       2.864   2.922   2.919  1.00 96.46           O  
ATOM   3623  CG  PRO A 220       2.041  -1.031   2.013  1.00 96.46           C  
ATOM   3624  HG2 PRO A 220       1.080  -1.546   2.009  1.00 96.46           H  
ATOM   3625  HG3 PRO A 220       2.869  -1.739   1.996  1.00 96.46           H  
ATOM   3626  CD  PRO A 220       2.119  -0.094   0.823  1.00 96.46           C  
ATOM   3627  HD2 PRO A 220       1.678  -0.578  -0.049  1.00 96.46           H  
ATOM   3628  HD3 PRO A 220       3.155   0.183   0.625  1.00 96.46           H  
ATOM   3629  N   ALA A 221       0.971   3.077   4.131  1.00 97.11           N  
ATOM   3630  H   ALA A 221       0.075   2.666   4.350  1.00 97.11           H  
ATOM   3631  CA  ALA A 221       1.294   4.320   4.827  1.00 97.11           C  
ATOM   3632  HA  ALA A 221       2.305   4.632   4.564  1.00 97.11           H  
ATOM   3633  C   ALA A 221       1.257   4.113   6.347  1.00 97.11           C  
ATOM   3634  CB  ALA A 221       0.342   5.422   4.355  1.00 97.11           C  
ATOM   3635  HB1 ALA A 221      -0.690   5.144   4.572  1.00 97.11           H  
ATOM   3636  HB2 ALA A 221       0.567   6.358   4.867  1.00 97.11           H  
ATOM   3637  HB3 ALA A 221       0.447   5.570   3.280  1.00 97.11           H  
ATOM   3638  O   ALA A 221       0.548   3.237   6.841  1.00 97.11           O  
ATOM   3639  N   ALA A 222       2.071   4.885   7.070  1.00 97.93           N  
ATOM   3640  H   ALA A 222       2.529   5.661   6.614  1.00 97.93           H  
ATOM   3641  CA  ALA A 222       1.991   4.936   8.524  1.00 97.93           C  
ATOM   3642  HA  ALA A 222       1.839   3.925   8.902  1.00 97.93           H  
ATOM   3643  C   ALA A 222       0.782   5.787   8.930  1.00 97.93           C  
ATOM   3644  CB  ALA A 222       3.304   5.480   9.099  1.00 97.93           C  
ATOM   3645  HB1 ALA A 222       4.139   4.854   8.786  1.00 97.93           H  
ATOM   3646  HB2 ALA A 222       3.253   5.471  10.188  1.00 97.93           H  
ATOM   3647  HB3 ALA A 222       3.465   6.505   8.763  1.00 97.93           H  
ATOM   3648  O   ALA A 222       0.436   6.737   8.228  1.00 97.93           O  
ATOM   3649  N   PHE A 223       0.148   5.455  10.049  1.00 98.18           N  
ATOM   3650  H   PHE A 223       0.481   4.668  10.587  1.00 98.18           H  
ATOM   3651  CA  PHE A 223      -1.041   6.159  10.530  1.00 98.18           C  
ATOM   3652  HA  PHE A 223      -0.977   7.204  10.226  1.00 98.18           H  
ATOM   3653  C   PHE A 223      -1.119   6.133  12.055  1.00 98.18           C  
ATOM   3654  CB  PHE A 223      -2.306   5.563   9.889  1.00 98.18           C  
ATOM   3655  HB2 PHE A 223      -3.167   6.160  10.189  1.00 98.18           H  
ATOM   3656  HB3 PHE A 223      -2.221   5.658   8.807  1.00 98.18           H  
ATOM   3657  O   PHE A 223      -0.522   5.273  12.709  1.00 98.18           O  
ATOM   3658  CG  PHE A 223      -2.572   4.110  10.232  1.00 98.18           C  
ATOM   3659  CD1 PHE A 223      -1.886   3.084   9.553  1.00 98.18           C  
ATOM   3660  HD1 PHE A 223      -1.182   3.330   8.772  1.00 98.18           H  
ATOM   3661  CD2 PHE A 223      -3.506   3.780  11.231  1.00 98.18           C  
ATOM   3662  HD2 PHE A 223      -4.067   4.557  11.729  1.00 98.18           H  
ATOM   3663  CE1 PHE A 223      -2.102   1.740   9.900  1.00 98.18           C  
ATOM   3664  HE1 PHE A 223      -1.559   0.958   9.390  1.00 98.18           H  
ATOM   3665  CE2 PHE A 223      -3.723   2.436  11.574  1.00 98.18           C  
ATOM   3666  HE2 PHE A 223      -4.451   2.181  12.330  1.00 98.18           H  
ATOM   3667  CZ  PHE A 223      -3.009   1.420  10.925  1.00 98.18           C  
ATOM   3668  HZ  PHE A 223      -3.169   0.391  11.211  1.00 98.18           H  
ATOM   3669  N   LYS A 224      -1.864   7.082  12.625  1.00 97.90           N  
ATOM   3670  H   LYS A 224      -2.377   7.711  12.024  1.00 97.90           H  
ATOM   3671  CA  LYS A 224      -2.190   7.091  14.053  1.00 97.90           C  
ATOM   3672  HA  LYS A 224      -1.353   6.683  14.620  1.00 97.90           H  
ATOM   3673  C   LYS A 224      -3.393   6.189  14.317  1.00 97.90           C  
ATOM   3674  CB  LYS A 224      -2.452   8.517  14.551  1.00 97.90           C  
ATOM   3675  HB2 LYS A 224      -2.836   8.453  15.569  1.00 97.90           H  
ATOM   3676  HB3 LYS A 224      -3.214   8.990  13.931  1.00 97.90           H  
ATOM   3677  O   LYS A 224      -4.385   6.255  13.596  1.00 97.90           O  
ATOM   3678  CG  LYS A 224      -1.179   9.378  14.564  1.00 97.90           C  
ATOM   3679  HG2 LYS A 224      -0.836   9.549  13.543  1.00 97.90           H  
ATOM   3680  HG3 LYS A 224      -0.400   8.857  15.119  1.00 97.90           H  
ATOM   3681  CD  LYS A 224      -1.467  10.723  15.244  1.00 97.90           C  
ATOM   3682  HD2 LYS A 224      -1.860  10.533  16.243  1.00 97.90           H  
ATOM   3683  HD3 LYS A 224      -2.220  11.261  14.668  1.00 97.90           H  
ATOM   3684  CE  LYS A 224      -0.196  11.573  15.357  1.00 97.90           C  
ATOM   3685  HE2 LYS A 224       0.173  11.790  14.355  1.00 97.90           H  
ATOM   3686  HE3 LYS A 224       0.564  10.991  15.878  1.00 97.90           H  
ATOM   3687  NZ  LYS A 224      -0.463  12.836  16.096  1.00 97.90           N  
ATOM   3688  HZ1 LYS A 224      -0.807  12.635  17.024  1.00 97.90           H  
ATOM   3689  HZ2 LYS A 224       0.376  13.391  16.184  1.00 97.90           H  
ATOM   3690  HZ3 LYS A 224      -1.165  13.387  15.622  1.00 97.90           H  
ATOM   3691  N   TYR A 225      -3.306   5.372  15.357  1.00 97.59           N  
ATOM   3692  H   TYR A 225      -2.462   5.393  15.912  1.00 97.59           H  
ATOM   3693  CA  TYR A 225      -4.379   4.505  15.825  1.00 97.59           C  
ATOM   3694  HA  TYR A 225      -5.330   4.872  15.439  1.00 97.59           H  
ATOM   3695  C   TYR A 225      -4.423   4.556  17.349  1.00 97.59           C  
ATOM   3696  CB  TYR A 225      -4.146   3.080  15.314  1.00 97.59           C  
ATOM   3697  HB2 TYR A 225      -3.973   3.126  14.239  1.00 97.59           H  
ATOM   3698  HB3 TYR A 225      -3.248   2.671  15.776  1.00 97.59           H  
ATOM   3699  O   TYR A 225      -3.515   4.045  18.012  1.00 97.59           O  
ATOM   3700  CG  TYR A 225      -5.320   2.161  15.571  1.00 97.59           C  
ATOM   3701  CD1 TYR A 225      -5.178   1.006  16.363  1.00 97.59           C  
ATOM   3702  HD1 TYR A 225      -4.218   0.761  16.793  1.00 97.59           H  
ATOM   3703  CD2 TYR A 225      -6.575   2.490  15.033  1.00 97.59           C  
ATOM   3704  HD2 TYR A 225      -6.675   3.369  14.414  1.00 97.59           H  
ATOM   3705  CE1 TYR A 225      -6.294   0.183  16.608  1.00 97.59           C  
ATOM   3706  HE1 TYR A 225      -6.205  -0.701  17.221  1.00 97.59           H  
ATOM   3707  CE2 TYR A 225      -7.696   1.682  15.293  1.00 97.59           C  
ATOM   3708  HE2 TYR A 225      -8.660   1.949  14.886  1.00 97.59           H  
ATOM   3709  OH  TYR A 225      -8.629  -0.277  16.295  1.00 97.59           O  
ATOM   3710  HH  TYR A 225      -9.402   0.038  15.822  1.00 97.59           H  
ATOM   3711  CZ  TYR A 225      -7.552   0.516  16.066  1.00 97.59           C  
ATOM   3712  N   PHE A 226      -5.452   5.213  17.891  1.00 95.83           N  
ATOM   3713  H   PHE A 226      -6.175   5.585  17.292  1.00 95.83           H  
ATOM   3714  CA  PHE A 226      -5.469   5.659  19.285  1.00 95.83           C  
ATOM   3715  HA  PHE A 226      -6.289   6.367  19.403  1.00 95.83           H  
ATOM   3716  C   PHE A 226      -4.182   6.435  19.628  1.00 95.83           C  
ATOM   3717  CB  PHE A 226      -5.758   4.459  20.210  1.00 95.83           C  
ATOM   3718  HB2 PHE A 226      -4.924   3.757  20.177  1.00 95.83           H  
ATOM   3719  HB3 PHE A 226      -5.837   4.820  21.235  1.00 95.83           H  
ATOM   3720  O   PHE A 226      -3.737   7.284  18.854  1.00 95.83           O  
ATOM   3721  CG  PHE A 226      -7.037   3.718  19.894  1.00 95.83           C  
ATOM   3722  CD1 PHE A 226      -8.272   4.298  20.232  1.00 95.83           C  
ATOM   3723  HD1 PHE A 226      -8.304   5.283  20.675  1.00 95.83           H  
ATOM   3724  CD2 PHE A 226      -7.003   2.451  19.285  1.00 95.83           C  
ATOM   3725  HD2 PHE A 226      -6.056   2.005  19.018  1.00 95.83           H  
ATOM   3726  CE1 PHE A 226      -9.470   3.619  19.961  1.00 95.83           C  
ATOM   3727  HE1 PHE A 226     -10.412   4.085  20.207  1.00 95.83           H  
ATOM   3728  CE2 PHE A 226      -8.202   1.762  19.036  1.00 95.83           C  
ATOM   3729  HE2 PHE A 226      -8.172   0.773  18.604  1.00 95.83           H  
ATOM   3730  CZ  PHE A 226      -9.436   2.353  19.353  1.00 95.83           C  
ATOM   3731  HZ  PHE A 226     -10.359   1.840  19.129  1.00 95.83           H  
ATOM   3732  N   ASP A 227      -3.551   6.110  20.755  1.00 92.08           N  
ATOM   3733  H   ASP A 227      -3.981   5.423  21.358  1.00 92.08           H  
ATOM   3734  CA  ASP A 227      -2.389   6.820  21.296  1.00 92.08           C  
ATOM   3735  HA  ASP A 227      -2.479   7.870  21.017  1.00 92.08           H  
ATOM   3736  C   ASP A 227      -1.051   6.317  20.706  1.00 92.08           C  
ATOM   3737  CB  ASP A 227      -2.446   6.764  22.834  1.00 92.08           C  
ATOM   3738  HB2 ASP A 227      -2.208   5.751  23.157  1.00 92.08           H  
ATOM   3739  HB3 ASP A 227      -1.694   7.438  23.246  1.00 92.08           H  
ATOM   3740  O   ASP A 227       0.020   6.559  21.260  1.00 92.08           O  
ATOM   3741  CG  ASP A 227      -3.826   7.159  23.387  1.00 92.08           C  
ATOM   3742  OD1 ASP A 227      -4.413   8.159  22.930  1.00 92.08           O  
ATOM   3743  OD2 ASP A 227      -4.399   6.396  24.196  1.00 92.08           O  
ATOM   3744  N   ALA A 228      -1.087   5.589  19.582  1.00 96.56           N  
ATOM   3745  H   ALA A 228      -1.984   5.438  19.144  1.00 96.56           H  
ATOM   3746  CA  ALA A 228       0.092   4.988  18.965  1.00 96.56           C  
ATOM   3747  HA  ALA A 228       0.984   5.447  19.392  1.00 96.56           H  
ATOM   3748  C   ALA A 228       0.153   5.206  17.448  1.00 96.56           C  
ATOM   3749  CB  ALA A 228       0.119   3.498  19.316  1.00 96.56           C  
ATOM   3750  HB1 ALA A 228       1.027   3.037  18.927  1.00 96.56           H  
ATOM   3751  HB2 ALA A 228      -0.756   3.020  18.875  1.00 96.56           H  
ATOM   3752  HB3 ALA A 228       0.087   3.376  20.398  1.00 96.56           H  
ATOM   3753  O   ALA A 228      -0.859   5.320  16.761  1.00 96.56           O  
ATOM   3754  N   THR A 229       1.371   5.194  16.902  1.00 97.92           N  
ATOM   3755  H   THR A 229       2.167   5.087  17.515  1.00 97.92           H  
ATOM   3756  CA  THR A 229       1.595   5.136  15.450  1.00 97.92           C  
ATOM   3757  HA  THR A 229       0.714   5.520  14.936  1.00 97.92           H  
ATOM   3758  C   THR A 229       1.791   3.685  15.013  1.00 97.92           C  
ATOM   3759  CB  THR A 229       2.766   6.032  15.025  1.00 97.92           C  
ATOM   3760  HB  THR A 229       3.680   5.706  15.522  1.00 97.92           H  
ATOM   3761  O   THR A 229       2.546   2.929  15.637  1.00 97.92           O  
ATOM   3762  CG2 THR A 229       2.994   6.043  13.513  1.00 97.92           C  
ATOM   3763 HG21 THR A 229       2.073   6.314  12.997  1.00 97.92           H  
ATOM   3764 HG22 THR A 229       3.331   5.064  13.174  1.00 97.92           H  
ATOM   3765 HG23 THR A 229       3.768   6.771  13.271  1.00 97.92           H  
ATOM   3766  OG1 THR A 229       2.478   7.361  15.404  1.00 97.92           O  
ATOM   3767  HG1 THR A 229       2.514   7.410  16.362  1.00 97.92           H  
ATOM   3768  N   ILE A 230       1.106   3.281  13.946  1.00 98.17           N  
ATOM   3769  H   ILE A 230       0.496   3.948  13.494  1.00 98.17           H  
ATOM   3770  CA  ILE A 230       1.313   2.006  13.260  1.00 98.17           C  
ATOM   3771  HA  ILE A 230       1.852   1.318  13.913  1.00 98.17           H  
ATOM   3772  C   ILE A 230       2.179   2.276  12.033  1.00 98.17           C  
ATOM   3773  CB  ILE A 230      -0.031   1.347  12.883  1.00 98.17           C  
ATOM   3774  HB  ILE A 230      -0.521   1.993  12.154  1.00 98.17           H  
ATOM   3775  O   ILE A 230       1.758   2.971  11.108  1.00 98.17           O  
ATOM   3776  CG1 ILE A 230      -1.006   1.204  14.072  1.00 98.17           C  
ATOM   3777 HG12 ILE A 230      -1.265   2.196  14.440  1.00 98.17           H  
ATOM   3778 HG13 ILE A 230      -1.931   0.752  13.712  1.00 98.17           H  
ATOM   3779  CG2 ILE A 230       0.210  -0.023  12.220  1.00 98.17           C  
ATOM   3780 HG21 ILE A 230       0.725   0.117  11.269  1.00 98.17           H  
ATOM   3781 HG22 ILE A 230       0.815  -0.664  12.860  1.00 98.17           H  
ATOM   3782 HG23 ILE A 230      -0.745  -0.509  12.023  1.00 98.17           H  
ATOM   3783  CD1 ILE A 230      -0.492   0.370  15.248  1.00 98.17           C  
ATOM   3784 HD11 ILE A 230      -1.276   0.322  16.004  1.00 98.17           H  
ATOM   3785 HD12 ILE A 230       0.390   0.839  15.686  1.00 98.17           H  
ATOM   3786 HD13 ILE A 230      -0.262  -0.646  14.926  1.00 98.17           H  
ATOM   3787  N   ASP A 231       3.395   1.734  12.028  1.00 97.61           N  
ATOM   3788  H   ASP A 231       3.724   1.228  12.838  1.00 97.61           H  
ATOM   3789  CA  ASP A 231       4.313   1.871  10.900  1.00 97.61           C  
ATOM   3790  HA  ASP A 231       4.354   2.923  10.617  1.00 97.61           H  
ATOM   3791  C   ASP A 231       3.839   1.078   9.683  1.00 97.61           C  
ATOM   3792  CB  ASP A 231       5.725   1.429  11.296  1.00 97.61           C  
ATOM   3793  HB2 ASP A 231       6.357   1.407  10.409  1.00 97.61           H  
ATOM   3794  HB3 ASP A 231       5.689   0.422  11.713  1.00 97.61           H  
ATOM   3795  O   ASP A 231       3.158   0.059   9.792  1.00 97.61           O  
ATOM   3796  CG  ASP A 231       6.336   2.402  12.295  1.00 97.61           C  
ATOM   3797  OD1 ASP A 231       6.368   3.603  11.948  1.00 97.61           O  
ATOM   3798  OD2 ASP A 231       6.720   1.931  13.386  1.00 97.61           O  
ATOM   3799  N   ARG A 232       4.240   1.511   8.488  1.00 95.80           N  
ATOM   3800  H   ARG A 232       4.822   2.336   8.462  1.00 95.80           H  
ATOM   3801  CA  ARG A 232       3.900   0.800   7.251  1.00 95.80           C  
ATOM   3802  HA  ARG A 232       2.842   0.545   7.312  1.00 95.80           H  
ATOM   3803  C   ARG A 232       4.676  -0.514   7.100  1.00 95.80           C  
ATOM   3804  CB  ARG A 232       4.075   1.720   6.040  1.00 95.80           C  
ATOM   3805  HB2 ARG A 232       3.412   2.577   6.163  1.00 95.80           H  
ATOM   3806  HB3 ARG A 232       3.754   1.172   5.154  1.00 95.80           H  
ATOM   3807  O   ARG A 232       5.905  -0.524   7.150  1.00 95.80           O  
ATOM   3808  CG  ARG A 232       5.503   2.237   5.811  1.00 95.80           C  
ATOM   3809  HG2 ARG A 232       5.812   2.860   6.650  1.00 95.80           H  
ATOM   3810  HG3 ARG A 232       6.204   1.411   5.689  1.00 95.80           H  
ATOM   3811  CD  ARG A 232       5.515   3.060   4.528  1.00 95.80           C  
ATOM   3812  HD2 ARG A 232       5.259   2.401   3.698  1.00 95.80           H  
ATOM   3813  HD3 ARG A 232       4.752   3.835   4.601  1.00 95.80           H  
ATOM   3814  NE  ARG A 232       6.822   3.691   4.276  1.00 95.80           N  
ATOM   3815  HE  ARG A 232       7.441   3.790   5.068  1.00 95.80           H  
ATOM   3816  NH1 ARG A 232       6.248   4.464   2.198  1.00 95.80           N  
ATOM   3817 HH11 ARG A 232       6.461   4.948   1.337  1.00 95.80           H  
ATOM   3818 HH12 ARG A 232       5.336   4.042   2.302  1.00 95.80           H  
ATOM   3819  NH2 ARG A 232       8.246   4.963   3.016  1.00 95.80           N  
ATOM   3820 HH21 ARG A 232       8.908   5.010   3.778  1.00 95.80           H  
ATOM   3821 HH22 ARG A 232       8.377   5.539   2.197  1.00 95.80           H  
ATOM   3822  CZ  ARG A 232       7.104   4.360   3.171  1.00 95.80           C  
ATOM   3823  N   LYS A 233       3.983  -1.607   6.770  1.00 96.14           N  
ATOM   3824  H   LYS A 233       2.974  -1.553   6.785  1.00 96.14           H  
ATOM   3825  CA  LYS A 233       4.615  -2.834   6.258  1.00 96.14           C  
ATOM   3826  HA  LYS A 233       5.534  -3.011   6.818  1.00 96.14           H  
ATOM   3827  C   LYS A 233       4.960  -2.641   4.782  1.00 96.14           C  
ATOM   3828  CB  LYS A 233       3.672  -4.033   6.470  1.00 96.14           C  
ATOM   3829  HB2 LYS A 233       3.466  -4.141   7.535  1.00 96.14           H  
ATOM   3830  HB3 LYS A 233       2.724  -3.828   5.973  1.00 96.14           H  
ATOM   3831  O   LYS A 233       4.060  -2.488   3.968  1.00 96.14           O  
ATOM   3832  CG  LYS A 233       4.210  -5.371   5.928  1.00 96.14           C  
ATOM   3833  HG2 LYS A 233       4.429  -5.281   4.864  1.00 96.14           H  
ATOM   3834  HG3 LYS A 233       3.422  -6.117   6.038  1.00 96.14           H  
ATOM   3835  CD  LYS A 233       5.457  -5.876   6.670  1.00 96.14           C  
ATOM   3836  HD2 LYS A 233       6.290  -5.191   6.507  1.00 96.14           H  
ATOM   3837  HD3 LYS A 233       5.236  -5.931   7.735  1.00 96.14           H  
ATOM   3838  CE  LYS A 233       5.829  -7.270   6.148  1.00 96.14           C  
ATOM   3839  HE2 LYS A 233       4.949  -7.909   6.217  1.00 96.14           H  
ATOM   3840  HE3 LYS A 233       6.092  -7.191   5.093  1.00 96.14           H  
ATOM   3841  NZ  LYS A 233       6.947  -7.876   6.917  1.00 96.14           N  
ATOM   3842  HZ1 LYS A 233       6.697  -7.958   7.892  1.00 96.14           H  
ATOM   3843  HZ2 LYS A 233       7.791  -7.327   6.836  1.00 96.14           H  
ATOM   3844  HZ3 LYS A 233       7.131  -8.810   6.580  1.00 96.14           H  
ATOM   3845  N   ARG A 234       6.246  -2.647   4.422  1.00 95.28           N  
ATOM   3846  H   ARG A 234       6.942  -2.777   5.143  1.00 95.28           H  
ATOM   3847  CA  ARG A 234       6.673  -2.616   3.010  1.00 95.28           C  
ATOM   3848  HA  ARG A 234       5.918  -2.086   2.429  1.00 95.28           H  
ATOM   3849  C   ARG A 234       6.757  -4.027   2.431  1.00 95.28           C  
ATOM   3850  CB  ARG A 234       8.004  -1.876   2.831  1.00 95.28           C  
ATOM   3851  HB2 ARG A 234       8.793  -2.414   3.355  1.00 95.28           H  
ATOM   3852  HB3 ARG A 234       8.242  -1.877   1.767  1.00 95.28           H  
ATOM   3853  O   ARG A 234       7.200  -4.945   3.121  1.00 95.28           O  
ATOM   3854  CG  ARG A 234       7.971  -0.421   3.321  1.00 95.28           C  
ATOM   3855  HG2 ARG A 234       7.075   0.079   2.955  1.00 95.28           H  
ATOM   3856  HG3 ARG A 234       7.973  -0.408   4.411  1.00 95.28           H  
ATOM   3857  CD  ARG A 234       9.209   0.306   2.785  1.00 95.28           C  
ATOM   3858  HD2 ARG A 234      10.083  -0.328   2.938  1.00 95.28           H  
ATOM   3859  HD3 ARG A 234       9.076   0.456   1.714  1.00 95.28           H  
ATOM   3860  NE  ARG A 234       9.437   1.599   3.457  1.00 95.28           N  
ATOM   3861  HE  ARG A 234       8.948   1.739   4.330  1.00 95.28           H  
ATOM   3862  NH1 ARG A 234      11.039   2.371   2.004  1.00 95.28           N  
ATOM   3863 HH11 ARG A 234      11.765   3.026   1.752  1.00 95.28           H  
ATOM   3864 HH12 ARG A 234      10.795   1.632   1.361  1.00 95.28           H  
ATOM   3865  NH2 ARG A 234      10.644   3.487   3.890  1.00 95.28           N  
ATOM   3866 HH21 ARG A 234      11.433   4.068   3.642  1.00 95.28           H  
ATOM   3867 HH22 ARG A 234      10.412   3.414   4.870  1.00 95.28           H  
ATOM   3868  CZ  ARG A 234      10.358   2.481   3.109  1.00 95.28           C  
ATOM   3869  N   TYR A 235       6.402  -4.171   1.157  1.00 96.15           N  
ATOM   3870  H   TYR A 235       6.041  -3.370   0.659  1.00 96.15           H  
ATOM   3871  CA  TYR A 235       6.487  -5.427   0.408  1.00 96.15           C  
ATOM   3872  HA  TYR A 235       6.708  -6.248   1.090  1.00 96.15           H  
ATOM   3873  C   TYR A 235       7.632  -5.343  -0.605  1.00 96.15           C  
ATOM   3874  CB  TYR A 235       5.136  -5.738  -0.245  1.00 96.15           C  
ATOM   3875  HB2 TYR A 235       4.946  -5.004  -1.028  1.00 96.15           H  
ATOM   3876  HB3 TYR A 235       5.192  -6.719  -0.718  1.00 96.15           H  
ATOM   3877  O   TYR A 235       7.426  -5.095  -1.789  1.00 96.15           O  
ATOM   3878  CG  TYR A 235       3.969  -5.725   0.714  1.00 96.15           C  
ATOM   3879  CD1 TYR A 235       3.730  -6.838   1.542  1.00 96.15           C  
ATOM   3880  HD1 TYR A 235       4.361  -7.711   1.470  1.00 96.15           H  
ATOM   3881  CD2 TYR A 235       3.139  -4.590   0.787  1.00 96.15           C  
ATOM   3882  HD2 TYR A 235       3.323  -3.745   0.139  1.00 96.15           H  
ATOM   3883  CE1 TYR A 235       2.658  -6.818   2.452  1.00 96.15           C  
ATOM   3884  HE1 TYR A 235       2.468  -7.671   3.088  1.00 96.15           H  
ATOM   3885  CE2 TYR A 235       2.059  -4.576   1.686  1.00 96.15           C  
ATOM   3886  HE2 TYR A 235       1.390  -3.730   1.739  1.00 96.15           H  
ATOM   3887  OH  TYR A 235       0.731  -5.687   3.312  1.00 96.15           O  
ATOM   3888  HH  TYR A 235       0.586  -6.555   3.695  1.00 96.15           H  
ATOM   3889  CZ  TYR A 235       1.819  -5.688   2.512  1.00 96.15           C  
ATOM   3890  N   THR A 236       8.864  -5.479  -0.116  1.00 94.79           N  
ATOM   3891  H   THR A 236       8.990  -5.651   0.871  1.00 94.79           H  
ATOM   3892  CA  THR A 236      10.087  -5.297  -0.921  1.00 94.79           C  
ATOM   3893  HA  THR A 236       9.902  -4.533  -1.675  1.00 94.79           H  
ATOM   3894  C   THR A 236      10.529  -6.552  -1.678  1.00 94.79           C  
ATOM   3895  CB  THR A 236      11.244  -4.815  -0.039  1.00 94.79           C  
ATOM   3896  HB  THR A 236      12.172  -4.828  -0.611  1.00 94.79           H  
ATOM   3897  O   THR A 236      11.423  -6.487  -2.516  1.00 94.79           O  
ATOM   3898  CG2 THR A 236      11.010  -3.399   0.490  1.00 94.79           C  
ATOM   3899 HG21 THR A 236      11.870  -3.088   1.084  1.00 94.79           H  
ATOM   3900 HG22 THR A 236      10.896  -2.717  -0.352  1.00 94.79           H  
ATOM   3901 HG23 THR A 236      10.112  -3.370   1.107  1.00 94.79           H  
ATOM   3902  OG1 THR A 236      11.367  -5.659   1.087  1.00 94.79           O  
ATOM   3903  HG1 THR A 236      12.292  -5.659   1.346  1.00 94.79           H  
ATOM   3904  N   SER A 237       9.926  -7.709  -1.391  1.00 94.04           N  
ATOM   3905  H   SER A 237       9.157  -7.692  -0.736  1.00 94.04           H  
ATOM   3906  CA  SER A 237      10.151  -8.935  -2.157  1.00 94.04           C  
ATOM   3907  HA  SER A 237      11.138  -8.907  -2.619  1.00 94.04           H  
ATOM   3908  C   SER A 237       9.100  -9.048  -3.253  1.00 94.04           C  
ATOM   3909  CB  SER A 237      10.107 -10.165  -1.249  1.00 94.04           C  
ATOM   3910  HB2 SER A 237      10.872 -10.077  -0.478  1.00 94.04           H  
ATOM   3911  HB3 SER A 237       9.129 -10.228  -0.772  1.00 94.04           H  
ATOM   3912  O   SER A 237       7.922  -9.231  -2.963  1.00 94.04           O  
ATOM   3913  OG  SER A 237      10.338 -11.338  -2.009  1.00 94.04           O  
ATOM   3914  HG  SER A 237       9.738 -12.011  -1.679  1.00 94.04           H  
ATOM   3915  N   THR A 238       9.534  -8.983  -4.508  1.00 95.47           N  
ATOM   3916  H   THR A 238      10.498  -8.740  -4.685  1.00 95.47           H  
ATOM   3917  CA  THR A 238       8.688  -9.180  -5.695  1.00 95.47           C  
ATOM   3918  HA  THR A 238       7.657  -8.931  -5.447  1.00 95.47           H  
ATOM   3919  C   THR A 238       8.678 -10.629  -6.185  1.00 95.47           C  
ATOM   3920  CB  THR A 238       9.129  -8.245  -6.824  1.00 95.47           C  
ATOM   3921  HB  THR A 238       8.579  -8.487  -7.733  1.00 95.47           H  
ATOM   3922  O   THR A 238       8.073 -10.934  -7.205  1.00 95.47           O  
ATOM   3923  CG2 THR A 238       8.866  -6.780  -6.482  1.00 95.47           C  
ATOM   3924 HG21 THR A 238       9.085  -6.159  -7.351  1.00 95.47           H  
ATOM   3925 HG22 THR A 238       7.808  -6.640  -6.258  1.00 95.47           H  
ATOM   3926 HG23 THR A 238       9.469  -6.467  -5.631  1.00 95.47           H  
ATOM   3927  OG1 THR A 238      10.517  -8.404  -7.021  1.00 95.47           O  
ATOM   3928  HG1 THR A 238      10.838  -7.626  -7.483  1.00 95.47           H  
ATOM   3929  N   LYS A 239       9.317 -11.556  -5.459  1.00 94.33           N  
ATOM   3930  H   LYS A 239       9.781 -11.257  -4.613  1.00 94.33           H  
ATOM   3931  CA  LYS A 239       9.384 -12.972  -5.857  1.00 94.33           C  
ATOM   3932  HA  LYS A 239       9.846 -13.048  -6.841  1.00 94.33           H  
ATOM   3933  C   LYS A 239       8.001 -13.605  -6.001  1.00 94.33           C  
ATOM   3934  CB  LYS A 239      10.208 -13.776  -4.847  1.00 94.33           C  
ATOM   3935  HB2 LYS A 239       9.782 -13.652  -3.852  1.00 94.33           H  
ATOM   3936  HB3 LYS A 239      10.142 -14.830  -5.116  1.00 94.33           H  
ATOM   3937  O   LYS A 239       7.802 -14.403  -6.905  1.00 94.33           O  
ATOM   3938  CG  LYS A 239      11.687 -13.369  -4.833  1.00 94.33           C  
ATOM   3939  HG2 LYS A 239      12.105 -13.488  -5.832  1.00 94.33           H  
ATOM   3940  HG3 LYS A 239      11.784 -12.328  -4.523  1.00 94.33           H  
ATOM   3941  CD  LYS A 239      12.445 -14.266  -3.850  1.00 94.33           C  
ATOM   3942  HD2 LYS A 239      12.019 -14.140  -2.854  1.00 94.33           H  
ATOM   3943  HD3 LYS A 239      12.327 -15.305  -4.157  1.00 94.33           H  
ATOM   3944  CE  LYS A 239      13.931 -13.906  -3.823  1.00 94.33           C  
ATOM   3945  HE2 LYS A 239      14.330 -14.010  -4.832  1.00 94.33           H  
ATOM   3946  HE3 LYS A 239      14.032 -12.862  -3.525  1.00 94.33           H  
ATOM   3947  NZ  LYS A 239      14.667 -14.789  -2.883  1.00 94.33           N  
ATOM   3948  HZ1 LYS A 239      15.651 -14.561  -2.869  1.00 94.33           H  
ATOM   3949  HZ2 LYS A 239      14.563 -15.754  -3.161  1.00 94.33           H  
ATOM   3950  HZ3 LYS A 239      14.297 -14.695  -1.948  1.00 94.33           H  
ATOM   3951  N   GLU A 240       7.058 -13.212  -5.142  1.00 93.76           N  
ATOM   3952  H   GLU A 240       7.286 -12.510  -4.453  1.00 93.76           H  
ATOM   3953  CA  GLU A 240       5.703 -13.775  -5.129  1.00 93.76           C  
ATOM   3954  HA  GLU A 240       5.787 -14.860  -5.067  1.00 93.76           H  
ATOM   3955  C   GLU A 240       4.919 -13.508  -6.421  1.00 93.76           C  
ATOM   3956  CB  GLU A 240       4.941 -13.313  -3.866  1.00 93.76           C  
ATOM   3957  HB2 GLU A 240       5.528 -13.609  -2.997  1.00 93.76           H  
ATOM   3958  HB3 GLU A 240       4.004 -13.868  -3.820  1.00 93.76           H  
ATOM   3959  O   GLU A 240       4.021 -14.275  -6.742  1.00 93.76           O  
ATOM   3960  CG  GLU A 240       4.635 -11.801  -3.745  1.00 93.76           C  
ATOM   3961  HG2 GLU A 240       5.584 -11.271  -3.649  1.00 93.76           H  
ATOM   3962  HG3 GLU A 240       4.158 -11.451  -4.661  1.00 93.76           H  
ATOM   3963  CD  GLU A 240       3.735 -11.442  -2.530  1.00 93.76           C  
ATOM   3964  OE1 GLU A 240       3.231 -10.295  -2.434  1.00 93.76           O  
ATOM   3965  OE2 GLU A 240       3.544 -12.282  -1.619  1.00 93.76           O  
ATOM   3966  N   VAL A 241       5.275 -12.473  -7.196  1.00 95.06           N  
ATOM   3967  H   VAL A 241       6.072 -11.908  -6.940  1.00 95.06           H  
ATOM   3968  CA  VAL A 241       4.594 -12.192  -8.471  1.00 95.06           C  
ATOM   3969  HA  VAL A 241       3.587 -12.599  -8.388  1.00 95.06           H  
ATOM   3970  C   VAL A 241       5.214 -12.896  -9.676  1.00 95.06           C  
ATOM   3971  CB  VAL A 241       4.416 -10.692  -8.755  1.00 95.06           C  
ATOM   3972  HB  VAL A 241       3.843 -10.596  -9.677  1.00 95.06           H  
ATOM   3973  O   VAL A 241       4.684 -12.807 -10.778  1.00 95.06           O  
ATOM   3974  CG1 VAL A 241       3.602 -10.014  -7.647  1.00 95.06           C  
ATOM   3975 HG11 VAL A 241       4.149 -10.031  -6.704  1.00 95.06           H  
ATOM   3976 HG12 VAL A 241       3.385  -8.984  -7.933  1.00 95.06           H  
ATOM   3977 HG13 VAL A 241       2.660 -10.545  -7.517  1.00 95.06           H  
ATOM   3978  CG2 VAL A 241       5.724  -9.921  -8.954  1.00 95.06           C  
ATOM   3979 HG21 VAL A 241       6.419 -10.496  -9.565  1.00 95.06           H  
ATOM   3980 HG22 VAL A 241       6.172  -9.690  -7.988  1.00 95.06           H  
ATOM   3981 HG23 VAL A 241       5.502  -8.986  -9.468  1.00 95.06           H  
ATOM   3982  N   LEU A 242       6.358 -13.569  -9.513  1.00 94.00           N  
ATOM   3983  H   LEU A 242       6.737 -13.683  -8.584  1.00 94.00           H  
ATOM   3984  CA  LEU A 242       6.990 -14.259 -10.636  1.00 94.00           C  
ATOM   3985  HA  LEU A 242       7.008 -13.586 -11.494  1.00 94.00           H  
ATOM   3986  C   LEU A 242       6.148 -15.460 -11.065  1.00 94.00           C  
ATOM   3987  CB  LEU A 242       8.431 -14.662 -10.285  1.00 94.00           C  
ATOM   3988  HB2 LEU A 242       8.837 -15.249 -11.110  1.00 94.00           H  
ATOM   3989  HB3 LEU A 242       8.408 -15.307  -9.407  1.00 94.00           H  
ATOM   3990  O   LEU A 242       5.977 -15.670 -12.261  1.00 94.00           O  
ATOM   3991  CG  LEU A 242       9.372 -13.473 -10.016  1.00 94.00           C  
ATOM   3992  HG  LEU A 242       8.987 -12.879  -9.187  1.00 94.00           H  
ATOM   3993  CD1 LEU A 242      10.750 -14.003  -9.622  1.00 94.00           C  
ATOM   3994 HD11 LEU A 242      10.656 -14.612  -8.723  1.00 94.00           H  
ATOM   3995 HD12 LEU A 242      11.430 -13.174  -9.428  1.00 94.00           H  
ATOM   3996 HD13 LEU A 242      11.150 -14.624 -10.424  1.00 94.00           H  
ATOM   3997  CD2 LEU A 242       9.548 -12.561 -11.233  1.00 94.00           C  
ATOM   3998 HD21 LEU A 242       8.603 -12.075 -11.474  1.00 94.00           H  
ATOM   3999 HD22 LEU A 242      10.282 -11.789 -11.001  1.00 94.00           H  
ATOM   4000 HD23 LEU A 242       9.897 -13.143 -12.086  1.00 94.00           H  
ATOM   4001  N   ASP A 243       5.597 -16.211 -10.117  1.00 91.78           N  
ATOM   4002  H   ASP A 243       5.766 -15.970  -9.151  1.00 91.78           H  
ATOM   4003  CA  ASP A 243       4.822 -17.433 -10.377  1.00 91.78           C  
ATOM   4004  HA  ASP A 243       4.965 -17.729 -11.416  1.00 91.78           H  
ATOM   4005  C   ASP A 243       3.307 -17.223 -10.236  1.00 91.78           C  
ATOM   4006  CB  ASP A 243       5.384 -18.574  -9.519  1.00 91.78           C  
ATOM   4007  HB2 ASP A 243       5.232 -18.339  -8.466  1.00 91.78           H  
ATOM   4008  HB3 ASP A 243       4.853 -19.499  -9.749  1.00 91.78           H  
ATOM   4009  O   ASP A 243       2.551 -18.177 -10.085  1.00 91.78           O  
ATOM   4010  CG  ASP A 243       6.878 -18.789  -9.796  1.00 91.78           C  
ATOM   4011  OD1 ASP A 243       7.285 -18.705 -10.991  1.00 91.78           O  
ATOM   4012  OD2 ASP A 243       7.631 -18.958  -8.813  1.00 91.78           O  
ATOM   4013  N   SER A 244       2.864 -15.967 -10.288  1.00 94.57           N  
ATOM   4014  H   SER A 244       3.519 -15.228 -10.500  1.00 94.57           H  
ATOM   4015  CA  SER A 244       1.462 -15.586 -10.156  1.00 94.57           C  
ATOM   4016  HA  SER A 244       0.906 -16.415  -9.718  1.00 94.57           H  
ATOM   4017  C   SER A 244       0.816 -15.272 -11.510  1.00 94.57           C  
ATOM   4018  CB  SER A 244       1.368 -14.421  -9.177  1.00 94.57           C  
ATOM   4019  HB2 SER A 244       0.336 -14.301  -8.847  1.00 94.57           H  
ATOM   4020  HB3 SER A 244       1.979 -14.629  -8.299  1.00 94.57           H  
ATOM   4021  O   SER A 244       1.473 -15.259 -12.555  1.00 94.57           O  
ATOM   4022  OG  SER A 244       1.794 -13.229  -9.787  1.00 94.57           O  
ATOM   4023  HG  SER A 244       1.384 -12.500  -9.316  1.00 94.57           H  
ATOM   4024  N   THR A 245      -0.491 -15.005 -11.497  1.00 95.35           N  
ATOM   4025  H   THR A 245      -0.978 -14.978 -10.613  1.00 95.35           H  
ATOM   4026  CA  THR A 245      -1.244 -14.662 -12.708  1.00 95.35           C  
ATOM   4027  HA  THR A 245      -0.775 -15.142 -13.567  1.00 95.35           H  
ATOM   4028  C   THR A 245      -1.227 -13.152 -12.924  1.00 95.35           C  
ATOM   4029  CB  THR A 245      -2.679 -15.200 -12.630  1.00 95.35           C  
ATOM   4030  HB  THR A 245      -3.205 -14.741 -11.793  1.00 95.35           H  
ATOM   4031  O   THR A 245      -1.682 -12.396 -12.066  1.00 95.35           O  
ATOM   4032  CG2 THR A 245      -3.462 -14.954 -13.918  1.00 95.35           C  
ATOM   4033 HG21 THR A 245      -4.446 -15.417 -13.834  1.00 95.35           H  
ATOM   4034 HG22 THR A 245      -2.936 -15.392 -14.767  1.00 95.35           H  
ATOM   4035 HG23 THR A 245      -3.599 -13.885 -14.083  1.00 95.35           H  
ATOM   4036  OG1 THR A 245      -2.633 -16.596 -12.444  1.00 95.35           O  
ATOM   4037  HG1 THR A 245      -2.682 -16.767 -11.501  1.00 95.35           H  
ATOM   4038  N   LEU A 246      -0.721 -12.695 -14.072  1.00 94.35           N  
ATOM   4039  H   LEU A 246      -0.374 -13.366 -14.743  1.00 94.35           H  
ATOM   4040  CA  LEU A 246      -0.849 -11.300 -14.498  1.00 94.35           C  
ATOM   4041  HA  LEU A 246      -0.614 -10.650 -13.655  1.00 94.35           H  
ATOM   4042  C   LEU A 246      -2.297 -11.037 -14.932  1.00 94.35           C  
ATOM   4043  CB  LEU A 246       0.155 -11.018 -15.634  1.00 94.35           C  
ATOM   4044  HB2 LEU A 246       1.164 -11.183 -15.256  1.00 94.35           H  
ATOM   4045  HB3 LEU A 246      -0.027 -11.736 -16.434  1.00 94.35           H  
ATOM   4046  O   LEU A 246      -2.773 -11.637 -15.892  1.00 94.35           O  
ATOM   4047  CG  LEU A 246       0.069  -9.601 -16.240  1.00 94.35           C  
ATOM   4048  HG  LEU A 246      -0.933  -9.423 -16.631  1.00 94.35           H  
ATOM   4049  CD1 LEU A 246       0.406  -8.506 -15.228  1.00 94.35           C  
ATOM   4050 HD11 LEU A 246      -0.348  -8.492 -14.440  1.00 94.35           H  
ATOM   4051 HD12 LEU A 246       0.392  -7.536 -15.725  1.00 94.35           H  
ATOM   4052 HD13 LEU A 246       1.387  -8.688 -14.789  1.00 94.35           H  
ATOM   4053  CD2 LEU A 246       1.064  -9.480 -17.395  1.00 94.35           C  
ATOM   4054 HD21 LEU A 246       0.996  -8.485 -17.836  1.00 94.35           H  
ATOM   4055 HD22 LEU A 246       2.079  -9.665 -17.041  1.00 94.35           H  
ATOM   4056 HD23 LEU A 246       0.809 -10.212 -18.161  1.00 94.35           H  
ATOM   4057  N   ILE A 247      -2.982 -10.121 -14.248  1.00 91.23           N  
ATOM   4058  H   ILE A 247      -2.519  -9.635 -13.493  1.00 91.23           H  
ATOM   4059  CA  ILE A 247      -4.308  -9.652 -14.648  1.00 91.23           C  
ATOM   4060  HA  ILE A 247      -4.805 -10.441 -15.213  1.00 91.23           H  
ATOM   4061  C   ILE A 247      -4.131  -8.449 -15.569  1.00 91.23           C  
ATOM   4062  CB  ILE A 247      -5.212  -9.331 -13.437  1.00 91.23           C  
ATOM   4063  HB  ILE A 247      -4.723  -8.571 -12.827  1.00 91.23           H  
ATOM   4064  O   ILE A 247      -3.695  -7.373 -15.148  1.00 91.23           O  
ATOM   4065  CG1 ILE A 247      -5.437 -10.594 -12.576  1.00 91.23           C  
ATOM   4066 HG12 ILE A 247      -5.931 -11.349 -13.187  1.00 91.23           H  
ATOM   4067 HG13 ILE A 247      -4.478 -11.000 -12.256  1.00 91.23           H  
ATOM   4068  CG2 ILE A 247      -6.568  -8.779 -13.938  1.00 91.23           C  
ATOM   4069 HG21 ILE A 247      -6.431  -7.927 -14.603  1.00 91.23           H  
ATOM   4070 HG22 ILE A 247      -7.181  -8.424 -13.110  1.00 91.23           H  
ATOM   4071 HG23 ILE A 247      -7.113  -9.555 -14.475  1.00 91.23           H  
ATOM   4072  CD1 ILE A 247      -6.287 -10.360 -11.320  1.00 91.23           C  
ATOM   4073 HD11 ILE A 247      -7.220  -9.844 -11.545  1.00 91.23           H  
ATOM   4074 HD12 ILE A 247      -6.574 -11.329 -10.911  1.00 91.23           H  
ATOM   4075 HD13 ILE A 247      -5.720  -9.790 -10.584  1.00 91.23           H  
ATOM   4076  N   HIS A 248      -4.534  -8.617 -16.822  1.00 82.11           N  
ATOM   4077  H   HIS A 248      -4.874  -9.525 -17.106  1.00 82.11           H  
ATOM   4078  CA  HIS A 248      -4.685  -7.515 -17.758  1.00 82.11           C  
ATOM   4079  HA  HIS A 248      -3.852  -6.822 -17.640  1.00 82.11           H  
ATOM   4080  C   HIS A 248      -5.976  -6.760 -17.427  1.00 82.11           C  
ATOM   4081  CB  HIS A 248      -4.637  -8.061 -19.190  1.00 82.11           C  
ATOM   4082  HB2 HIS A 248      -5.370  -8.858 -19.309  1.00 82.11           H  
ATOM   4083  HB3 HIS A 248      -4.900  -7.262 -19.884  1.00 82.11           H  
ATOM   4084  O   HIS A 248      -7.064  -7.135 -17.848  1.00 82.11           O  
ATOM   4085  CG  HIS A 248      -3.264  -8.575 -19.548  1.00 82.11           C  
ATOM   4086  CD2 HIS A 248      -2.802  -9.860 -19.433  1.00 82.11           C  
ATOM   4087  HD2 HIS A 248      -3.366 -10.711 -19.080  1.00 82.11           H  
ATOM   4088  ND1 HIS A 248      -2.223  -7.810 -20.017  1.00 82.11           N  
ATOM   4089  HD1 HIS A 248      -2.288  -6.838 -20.284  1.00 82.11           H  
ATOM   4090  CE1 HIS A 248      -1.162  -8.613 -20.189  1.00 82.11           C  
ATOM   4091  HE1 HIS A 248      -0.204  -8.303 -20.581  1.00 82.11           H  
ATOM   4092  NE2 HIS A 248      -1.460  -9.870 -19.838  1.00 82.11           N  
ATOM   4093  N   GLN A 249      -5.866  -5.708 -16.614  1.00 65.61           N  
ATOM   4094  H   GLN A 249      -4.959  -5.474 -16.236  1.00 65.61           H  
ATOM   4095  CA  GLN A 249      -6.976  -4.779 -16.419  1.00 65.61           C  
ATOM   4096  HA  GLN A 249      -7.913  -5.335 -16.371  1.00 65.61           H  
ATOM   4097  C   GLN A 249      -7.038  -3.846 -17.625  1.00 65.61           C  
ATOM   4098  CB  GLN A 249      -6.819  -3.994 -15.109  1.00 65.61           C  
ATOM   4099  HB2 GLN A 249      -5.869  -3.460 -15.111  1.00 65.61           H  
ATOM   4100  HB3 GLN A 249      -7.625  -3.262 -15.049  1.00 65.61           H  
ATOM   4101  O   GLN A 249      -6.050  -3.169 -17.928  1.00 65.61           O  
ATOM   4102  CG  GLN A 249      -6.893  -4.907 -13.879  1.00 65.61           C  
ATOM   4103  HG2 GLN A 249      -6.017  -5.556 -13.846  1.00 65.61           H  
ATOM   4104  HG3 GLN A 249      -7.782  -5.533 -13.955  1.00 65.61           H  
ATOM   4105  CD  GLN A 249      -6.950  -4.106 -12.585  1.00 65.61           C  
ATOM   4106  NE2 GLN A 249      -7.870  -4.411 -11.697  1.00 65.61           N  
ATOM   4107 HE21 GLN A 249      -7.936  -3.776 -10.914  1.00 65.61           H  
ATOM   4108 HE22 GLN A 249      -8.588  -5.082 -11.927  1.00 65.61           H  
ATOM   4109  OE1 GLN A 249      -6.182  -3.196 -12.334  1.00 65.61           O  
ATOM   4110  N   SER A 250      -8.183  -3.786 -18.306  1.00 56.64           N  
ATOM   4111  H   SER A 250      -8.955  -4.392 -18.067  1.00 56.64           H  
ATOM   4112  CA  SER A 250      -8.402  -2.721 -19.281  1.00 56.64           C  
ATOM   4113  HA  SER A 250      -7.595  -2.761 -20.013  1.00 56.64           H  
ATOM   4114  C   SER A 250      -8.349  -1.365 -18.571  1.00 56.64           C  
ATOM   4115  CB  SER A 250      -9.718  -2.900 -20.047  1.00 56.64           C  
ATOM   4116  HB2 SER A 250      -9.715  -2.252 -20.923  1.00 56.64           H  
ATOM   4117  HB3 SER A 250      -9.811  -3.932 -20.387  1.00 56.64           H  
ATOM   4118  O   SER A 250      -8.626  -1.250 -17.372  1.00 56.64           O  
ATOM   4119  OG  SER A 250     -10.812  -2.552 -19.226  1.00 56.64           O  
ATOM   4120  HG  SER A 250     -11.189  -3.392 -18.956  1.00 56.64           H  
ATOM   4121  N   ILE A 251      -8.040  -0.307 -19.322  1.00 51.99           N  
ATOM   4122  H   ILE A 251      -7.818  -0.468 -20.294  1.00 51.99           H  
ATOM   4123  CA  ILE A 251      -8.067   1.079 -18.819  1.00 51.99           C  
ATOM   4124  HA  ILE A 251      -7.359   1.165 -17.996  1.00 51.99           H  
ATOM   4125  C   ILE A 251      -9.461   1.429 -18.257  1.00 51.99           C  
ATOM   4126  CB  ILE A 251      -7.639   2.048 -19.951  1.00 51.99           C  
ATOM   4127  HB  ILE A 251      -8.349   1.943 -20.772  1.00 51.99           H  
ATOM   4128  O   ILE A 251      -9.584   2.282 -17.383  1.00 51.99           O  
ATOM   4129  CG1 ILE A 251      -6.226   1.688 -20.481  1.00 51.99           C  
ATOM   4130 HG12 ILE A 251      -5.489   1.863 -19.697  1.00 51.99           H  
ATOM   4131 HG13 ILE A 251      -6.187   0.631 -20.743  1.00 51.99           H  
ATOM   4132  CG2 ILE A 251      -7.667   3.515 -19.480  1.00 51.99           C  
ATOM   4133 HG21 ILE A 251      -7.023   3.642 -18.610  1.00 51.99           H  
ATOM   4134 HG22 ILE A 251      -7.346   4.187 -20.275  1.00 51.99           H  
ATOM   4135 HG23 ILE A 251      -8.683   3.809 -19.213  1.00 51.99           H  
ATOM   4136  CD1 ILE A 251      -5.812   2.455 -21.743  1.00 51.99           C  
ATOM   4137 HD11 ILE A 251      -5.627   3.505 -21.514  1.00 51.99           H  
ATOM   4138 HD12 ILE A 251      -6.591   2.375 -22.501  1.00 51.99           H  
ATOM   4139 HD13 ILE A 251      -4.892   2.023 -22.137  1.00 51.99           H  
ATOM   4140  N   THR A 252     -10.504   0.736 -18.726  1.00 61.45           N  
ATOM   4141  H   THR A 252     -10.318  -0.000 -19.391  1.00 61.45           H  
ATOM   4142  CA  THR A 252     -11.896   0.920 -18.293  1.00 61.45           C  
ATOM   4143  HA  THR A 252     -12.045   1.975 -18.061  1.00 61.45           H  
ATOM   4144  C   THR A 252     -12.263   0.153 -17.017  1.00 61.45           C  
ATOM   4145  CB  THR A 252     -12.878   0.564 -19.421  1.00 61.45           C  
ATOM   4146  HB  THR A 252     -13.872   0.889 -19.116  1.00 61.45           H  
ATOM   4147  O   THR A 252     -13.357   0.339 -16.494  1.00 61.45           O  
ATOM   4148  CG2 THR A 252     -12.545   1.260 -20.743  1.00 61.45           C  
ATOM   4149 HG21 THR A 252     -11.617   0.871 -21.164  1.00 61.45           H  
ATOM   4150 HG22 THR A 252     -13.352   1.076 -21.452  1.00 61.45           H  
ATOM   4151 HG23 THR A 252     -12.455   2.335 -20.582  1.00 61.45           H  
ATOM   4152  OG1 THR A 252     -12.936  -0.824 -19.659  1.00 61.45           O  
ATOM   4153  HG1 THR A 252     -12.065  -1.199 -19.808  1.00 61.45           H  
ATOM   4154  N   GLY A 253     -11.382  -0.713 -16.501  1.00 53.48           N  
ATOM   4155  H   GLY A 253     -10.483  -0.814 -16.949  1.00 53.48           H  
ATOM   4156  CA  GLY A 253     -11.669  -1.579 -15.351  1.00 53.48           C  
ATOM   4157  HA2 GLY A 253     -12.170  -0.995 -14.579  1.00 53.48           H  
ATOM   4158  HA3 GLY A 253     -10.724  -1.945 -14.948  1.00 53.48           H  
ATOM   4159  C   GLY A 253     -12.549  -2.796 -15.669  1.00 53.48           C  
ATOM   4160  O   GLY A 253     -12.799  -3.609 -14.781  1.00 53.48           O  
ATOM   4161  N   LEU A 254     -12.987  -2.959 -16.920  1.00 47.80           N  
ATOM   4162  H   LEU A 254     -12.775  -2.240 -17.597  1.00 47.80           H  
ATOM   4163  CA  LEU A 254     -13.679  -4.155 -17.396  1.00 47.80           C  
ATOM   4164  HA  LEU A 254     -14.305  -4.545 -16.593  1.00 47.80           H  
ATOM   4165  C   LEU A 254     -12.654  -5.245 -17.747  1.00 47.80           C  
ATOM   4166  CB  LEU A 254     -14.589  -3.779 -18.583  1.00 47.80           C  
ATOM   4167  HB2 LEU A 254     -13.967  -3.360 -19.374  1.00 47.80           H  
ATOM   4168  HB3 LEU A 254     -15.050  -4.685 -18.978  1.00 47.80           H  
ATOM   4169  O   LEU A 254     -11.613  -4.946 -18.338  1.00 47.80           O  
ATOM   4170  CG  LEU A 254     -15.698  -2.766 -18.225  1.00 47.80           C  
ATOM   4171  HG  LEU A 254     -15.262  -1.895 -17.737  1.00 47.80           H  
ATOM   4172  CD1 LEU A 254     -16.406  -2.280 -19.489  1.00 47.80           C  
ATOM   4173 HD11 LEU A 254     -15.679  -1.808 -20.149  1.00 47.80           H  
ATOM   4174 HD12 LEU A 254     -17.169  -1.547 -19.229  1.00 47.80           H  
ATOM   4175 HD13 LEU A 254     -16.867  -3.121 -20.008  1.00 47.80           H  
ATOM   4176  CD2 LEU A 254     -16.750  -3.376 -17.293  1.00 47.80           C  
ATOM   4177 HD21 LEU A 254     -17.545  -2.652 -17.118  1.00 47.80           H  
ATOM   4178 HD22 LEU A 254     -17.175  -4.273 -17.745  1.00 47.80           H  
ATOM   4179 HD23 LEU A 254     -16.300  -3.626 -16.333  1.00 47.80           H  
ATOM   4180  N   TYR A 255     -12.932  -6.494 -17.359  1.00 46.47           N  
ATOM   4181  H   TYR A 255     -13.820  -6.665 -16.910  1.00 46.47           H  
ATOM   4182  CA  TYR A 255     -12.189  -7.661 -17.844  1.00 46.47           C  
ATOM   4183  HA  TYR A 255     -11.134  -7.570 -17.587  1.00 46.47           H  
ATOM   4184  C   TYR A 255     -12.319  -7.705 -19.370  1.00 46.47           C  
ATOM   4185  CB  TYR A 255     -12.757  -8.958 -17.227  1.00 46.47           C  
ATOM   4186  HB2 TYR A 255     -12.793  -9.724 -18.002  1.00 46.47           H  
ATOM   4187  HB3 TYR A 255     -13.790  -8.801 -16.915  1.00 46.47           H  
ATOM   4188  O   TYR A 255     -13.433  -7.788 -19.881  1.00 46.47           O  
ATOM   4189  CG  TYR A 255     -11.964  -9.534 -16.067  1.00 46.47           C  
ATOM   4190  CD1 TYR A 255     -11.022 -10.553 -16.312  1.00 46.47           C  
ATOM   4191  HD1 TYR A 255     -10.856 -10.903 -17.321  1.00 46.47           H  
ATOM   4192  CD2 TYR A 255     -12.180  -9.082 -14.750  1.00 46.47           C  
ATOM   4193  HD2 TYR A 255     -12.908  -8.305 -14.568  1.00 46.47           H  
ATOM   4194  CE1 TYR A 255     -10.295 -11.118 -15.248  1.00 46.47           C  
ATOM   4195  HE1 TYR A 255      -9.574 -11.900 -15.434  1.00 46.47           H  
ATOM   4196  CE2 TYR A 255     -11.455  -9.646 -13.680  1.00 46.47           C  
ATOM   4197  HE2 TYR A 255     -11.628  -9.298 -12.672  1.00 46.47           H  
ATOM   4198  OH  TYR A 255      -9.795 -11.212 -12.912  1.00 46.47           O  
ATOM   4199  HH  TYR A 255     -10.067 -10.886 -12.050  1.00 46.47           H  
ATOM   4200  CZ  TYR A 255     -10.509 -10.666 -13.931  1.00 46.47           C  
ATOM   4201  N   GLU A 256     -11.200  -7.653 -20.086  1.00 40.79           N  
ATOM   4202  H   GLU A 256     -10.308  -7.586 -19.617  1.00 40.79           H  
ATOM   4203  CA  GLU A 256     -11.175  -8.122 -21.469  1.00 40.79           C  
ATOM   4204  HA  GLU A 256     -12.145  -7.967 -21.941  1.00 40.79           H  
ATOM   4205  C   GLU A 256     -10.928  -9.632 -21.406  1.00 40.79           C  
ATOM   4206  CB  GLU A 256     -10.138  -7.346 -22.301  1.00 40.79           C  
ATOM   4207  HB2 GLU A 256      -9.201  -7.278 -21.749  1.00 40.79           H  
ATOM   4208  HB3 GLU A 256      -9.963  -7.886 -23.232  1.00 40.79           H  
ATOM   4209  O   GLU A 256      -9.896 -10.075 -20.896  1.00 40.79           O  
ATOM   4210  CG  GLU A 256     -10.657  -5.933 -22.637  1.00 40.79           C  
ATOM   4211  HG2 GLU A 256     -10.909  -5.424 -21.707  1.00 40.79           H  
ATOM   4212  HG3 GLU A 256     -11.573  -6.031 -23.219  1.00 40.79           H  
ATOM   4213  CD  GLU A 256      -9.662  -5.061 -23.426  1.00 40.79           C  
ATOM   4214  OE1 GLU A 256      -9.848  -3.820 -23.400  1.00 40.79           O  
ATOM   4215  OE2 GLU A 256      -8.694  -5.602 -24.003  1.00 40.79           O  
ATOM   4216  N   THR A 257     -11.939 -10.405 -21.803  1.00 41.50           N  
ATOM   4217  H   THR A 257     -12.764  -9.957 -22.176  1.00 41.50           H  
ATOM   4218  CA  THR A 257     -11.845 -11.852 -22.049  1.00 41.50           C  
ATOM   4219  HA  THR A 257     -11.211 -12.324 -21.298  1.00 41.50           H  
ATOM   4220  C   THR A 257     -11.206 -12.124 -23.395  1.00 41.50           C  
ATOM   4221  CB  THR A 257     -13.221 -12.515 -22.054  1.00 41.50           C  
ATOM   4222  HB  THR A 257     -13.121 -13.541 -22.406  1.00 41.50           H  
ATOM   4223  O   THR A 257     -11.624 -11.436 -24.355  1.00 41.50           O  
ATOM   4224  CG2 THR A 257     -13.870 -12.534 -20.672  1.00 41.50           C  
ATOM   4225 HG21 THR A 257     -13.222 -13.067 -19.975  1.00 41.50           H  
ATOM   4226 HG22 THR A 257     -14.831 -13.044 -20.733  1.00 41.50           H  
ATOM   4227 HG23 THR A 257     -14.022 -11.514 -20.318  1.00 41.50           H  
ATOM   4228  OG1 THR A 257     -14.041 -11.797 -22.944  1.00 41.50           O  
ATOM   4229  HG1 THR A 257     -13.448 -11.591 -23.670  1.00 41.50           H  
ATOM   4230  OXT THR A 257     -10.398 -13.072 -23.440  1.00 41.50           O  
TER    4231      THR A 257                                                       
END   
