# Supplementary material for: Computational design of novel Cas9 PAM-interacting domains using evolution-based modelling and structural quality assessment
Source: PLoS Comput Biol. 2023 Nov 17;19(11):e1011621. doi: 10.1371/journal.pcbi.1011621 (PMC10729993; doi:10.1371/journal.pcbi.1011621)
Supplement: S1 File — This file contains the experimentally tested sequences in a zip format. It includes Fasta files, AlphaFold Prediction with PDB file, pLDDT, and more. (ZIP) [file pcbi.1011621.s001.zip › pdb/dgfx_49_relaxed_rank_1_model_3.pdb]

ATOM      1  N   THR A   1       8.205  17.285 -14.879  1.00 41.30           N  
ATOM      2  H   THR A   1       8.056  17.979 -14.161  1.00 41.30           H  
ATOM      3  H2  THR A   1       7.721  16.433 -14.633  1.00 41.30           H  
ATOM      4  H3  THR A   1       7.843  17.660 -15.745  1.00 41.30           H  
ATOM      5  CA  THR A   1       9.662  17.068 -14.987  1.00 41.30           C  
ATOM      6  HA  THR A   1       9.895  16.398 -15.814  1.00 41.30           H  
ATOM      7  C   THR A   1      10.150  16.426 -13.696  1.00 41.30           C  
ATOM      8  CB  THR A   1      10.355  18.414 -15.234  1.00 41.30           C  
ATOM      9  HB  THR A   1      11.419  18.345 -15.007  1.00 41.30           H  
ATOM     10  O   THR A   1      10.328  17.111 -12.703  1.00 41.30           O  
ATOM     11  CG2 THR A   1      10.158  18.871 -16.678  1.00 41.30           C  
ATOM     12 HG21 THR A   1       9.104  19.038 -16.902  1.00 41.30           H  
ATOM     13 HG22 THR A   1      10.697  19.806 -16.835  1.00 41.30           H  
ATOM     14 HG23 THR A   1      10.564  18.127 -17.364  1.00 41.30           H  
ATOM     15  OG1 THR A   1       9.735  19.391 -14.436  1.00 41.30           O  
ATOM     16  HG1 THR A   1      10.377  20.083 -14.257  1.00 41.30           H  
ATOM     17  N   GLY A   2      10.238  15.094 -13.641  1.00 58.76           N  
ATOM     18  H   GLY A   2      10.155  14.550 -14.488  1.00 58.76           H  
ATOM     19  CA  GLY A   2      10.858  14.403 -12.501  1.00 58.76           C  
ATOM     20  HA2 GLY A   2      10.671  14.942 -11.572  1.00 58.76           H  
ATOM     21  HA3 GLY A   2      10.451  13.396 -12.404  1.00 58.76           H  
ATOM     22  C   GLY A   2      12.365  14.292 -12.727  1.00 58.76           C  
ATOM     23  O   GLY A   2      12.777  14.130 -13.875  1.00 58.76           O  
ATOM     24  N   GLY A   3      13.176  14.397 -11.672  1.00 76.36           N  
ATOM     25  H   GLY A   3      12.790  14.591 -10.759  1.00 76.36           H  
ATOM     26  CA  GLY A   3      14.623  14.194 -11.779  1.00 76.36           C  
ATOM     27  HA2 GLY A   3      15.089  14.311 -10.801  1.00 76.36           H  
ATOM     28  HA3 GLY A   3      15.040  14.951 -12.443  1.00 76.36           H  
ATOM     29  C   GLY A   3      14.966  12.802 -12.328  1.00 76.36           C  
ATOM     30  O   GLY A   3      14.207  11.849 -12.157  1.00 76.36           O  
ATOM     31  N   PHE A   4      16.119  12.668 -12.987  1.00 82.77           N  
ATOM     32  H   PHE A   4      16.670  13.494 -13.167  1.00 82.77           H  
ATOM     33  CA  PHE A   4      16.622  11.371 -13.471  1.00 82.77           C  
ATOM     34  HA  PHE A   4      15.812  10.840 -13.970  1.00 82.77           H  
ATOM     35  C   PHE A   4      17.121  10.467 -12.335  1.00 82.77           C  
ATOM     36  CB  PHE A   4      17.750  11.625 -14.482  1.00 82.77           C  
ATOM     37  HB2 PHE A   4      18.168  10.666 -14.787  1.00 82.77           H  
ATOM     38  HB3 PHE A   4      18.546  12.189 -13.997  1.00 82.77           H  
ATOM     39  O   PHE A   4      17.193   9.243 -12.470  1.00 82.77           O  
ATOM     40  CG  PHE A   4      17.294  12.354 -15.730  1.00 82.77           C  
ATOM     41  CD1 PHE A   4      16.332  11.753 -16.554  1.00 82.77           C  
ATOM     42  HD1 PHE A   4      15.972  10.769 -16.293  1.00 82.77           H  
ATOM     43  CD2 PHE A   4      17.813  13.614 -16.076  1.00 82.77           C  
ATOM     44  HD2 PHE A   4      18.565  14.083 -15.459  1.00 82.77           H  
ATOM     45  CE1 PHE A   4      15.862  12.405 -17.707  1.00 82.77           C  
ATOM     46  HE1 PHE A   4      15.126  11.937 -18.343  1.00 82.77           H  
ATOM     47  CE2 PHE A   4      17.356  14.265 -17.237  1.00 82.77           C  
ATOM     48  HE2 PHE A   4      17.759  15.230 -17.506  1.00 82.77           H  
ATOM     49  CZ  PHE A   4      16.377  13.666 -18.049  1.00 82.77           C  
ATOM     50  HZ  PHE A   4      16.032  14.168 -18.940  1.00 82.77           H  
ATOM     51  N   SER A   5      17.454  11.077 -11.203  1.00 84.19           N  
ATOM     52  H   SER A   5      17.347  12.080 -11.161  1.00 84.19           H  
ATOM     53  CA  SER A   5      18.018  10.446 -10.020  1.00 84.19           C  
ATOM     54  HA  SER A   5      17.703   9.404  -9.970  1.00 84.19           H  
ATOM     55  C   SER A   5      17.538  11.151  -8.763  1.00 84.19           C  
ATOM     56  CB  SER A   5      19.545  10.497 -10.092  1.00 84.19           C  
ATOM     57  HB2 SER A   5      19.851   9.907 -10.956  1.00 84.19           H  
ATOM     58  HB3 SER A   5      19.976  10.062  -9.191  1.00 84.19           H  
ATOM     59  O   SER A   5      17.088  12.294  -8.811  1.00 84.19           O  
ATOM     60  OG  SER A   5      20.039  11.812 -10.264  1.00 84.19           O  
ATOM     61  HG  SER A   5      19.759  12.378  -9.541  1.00 84.19           H  
ATOM     62  N   LYS A   6      17.688  10.496  -7.614  1.00 82.50           N  
ATOM     63  H   LYS A   6      18.080   9.565  -7.643  1.00 82.50           H  
ATOM     64  CA  LYS A   6      17.580  11.186  -6.329  1.00 82.50           C  
ATOM     65  HA  LYS A   6      16.643  11.741  -6.292  1.00 82.50           H  
ATOM     66  C   LYS A   6      18.734  12.178  -6.200  1.00 82.50           C  
ATOM     67  CB  LYS A   6      17.618  10.175  -5.192  1.00 82.50           C  
ATOM     68  HB2 LYS A   6      17.642  10.717  -4.246  1.00 82.50           H  
ATOM     69  HB3 LYS A   6      18.535   9.594  -5.285  1.00 82.50           H  
ATOM     70  O   LYS A   6      19.893  11.774  -6.189  1.00 82.50           O  
ATOM     71  CG  LYS A   6      16.417   9.222  -5.198  1.00 82.50           C  
ATOM     72  HG2 LYS A   6      15.483   9.779  -5.127  1.00 82.50           H  
ATOM     73  HG3 LYS A   6      16.423   8.618  -6.106  1.00 82.50           H  
ATOM     74  CD  LYS A   6      16.588   8.323  -3.981  1.00 82.50           C  
ATOM     75  HD2 LYS A   6      17.617   7.965  -4.000  1.00 82.50           H  
ATOM     76  HD3 LYS A   6      16.442   8.905  -3.070  1.00 82.50           H  
ATOM     77  CE  LYS A   6      15.677   7.106  -3.978  1.00 82.50           C  
ATOM     78  HE2 LYS A   6      15.746   6.627  -4.955  1.00 82.50           H  
ATOM     79  HE3 LYS A   6      14.646   7.414  -3.800  1.00 82.50           H  
ATOM     80  NZ  LYS A   6      16.166   6.185  -2.929  1.00 82.50           N  
ATOM     81  HZ1 LYS A   6      15.684   5.298  -2.957  1.00 82.50           H  
ATOM     82  HZ2 LYS A   6      17.154   6.038  -3.077  1.00 82.50           H  
ATOM     83  HZ3 LYS A   6      16.083   6.612  -2.017  1.00 82.50           H  
ATOM     84  N   GLU A   7      18.407  13.460  -6.097  1.00 83.57           N  
ATOM     85  H   GLU A   7      17.437  13.715  -6.216  1.00 83.57           H  
ATOM     86  CA  GLU A   7      19.381  14.562  -6.150  1.00 83.57           C  
ATOM     87  HA  GLU A   7      20.077  14.376  -6.968  1.00 83.57           H  
ATOM     88  C   GLU A   7      20.243  14.698  -4.885  1.00 83.57           C  
ATOM     89  CB  GLU A   7      18.651  15.874  -6.459  1.00 83.57           C  
ATOM     90  HB2 GLU A   7      19.376  16.688  -6.453  1.00 83.57           H  
ATOM     91  HB3 GLU A   7      17.904  16.058  -5.687  1.00 83.57           H  
ATOM     92  O   GLU A   7      21.187  15.485  -4.856  1.00 83.57           O  
ATOM     93  CG  GLU A   7      17.977  15.828  -7.840  1.00 83.57           C  
ATOM     94  HG2 GLU A   7      17.221  15.042  -7.841  1.00 83.57           H  
ATOM     95  HG3 GLU A   7      18.730  15.571  -8.585  1.00 83.57           H  
ATOM     96  CD  GLU A   7      17.304  17.149  -8.233  1.00 83.57           C  
ATOM     97  OE1 GLU A   7      16.843  17.210  -9.395  1.00 83.57           O  
ATOM     98  OE2 GLU A   7      17.222  18.052  -7.372  1.00 83.57           O  
ATOM     99  N   SER A   8      19.975  13.902  -3.846  1.00 87.32           N  
ATOM    100  H   SER A   8      19.183  13.278  -3.904  1.00 87.32           H  
ATOM    101  CA  SER A   8      20.847  13.810  -2.678  1.00 87.32           C  
ATOM    102  HA  SER A   8      20.913  14.796  -2.219  1.00 87.32           H  
ATOM    103  C   SER A   8      22.252  13.365  -3.090  1.00 87.32           C  
ATOM    104  CB  SER A   8      20.281  12.832  -1.646  1.00 87.32           C  
ATOM    105  HB2 SER A   8      20.906  12.845  -0.754  1.00 87.32           H  
ATOM    106  HB3 SER A   8      20.284  11.824  -2.061  1.00 87.32           H  
ATOM    107  O   SER A   8      22.441  12.275  -3.638  1.00 87.32           O  
ATOM    108  OG  SER A   8      18.953  13.185  -1.302  1.00 87.32           O  
ATOM    109  HG  SER A   8      18.944  14.087  -0.973  1.00 87.32           H  
ATOM    110  N   ILE A   9      23.240  14.209  -2.795  1.00 85.79           N  
ATOM    111  H   ILE A   9      23.002  15.105  -2.393  1.00 85.79           H  
ATOM    112  CA  ILE A   9      24.653  13.908  -3.015  1.00 85.79           C  
ATOM    113  HA  ILE A   9      24.749  13.343  -3.942  1.00 85.79           H  
ATOM    114  C   ILE A   9      25.133  13.035  -1.863  1.00 85.79           C  
ATOM    115  CB  ILE A   9      25.497  15.193  -3.153  1.00 85.79           C  
ATOM    116  HB  ILE A   9      25.395  15.776  -2.237  1.00 85.79           H  
ATOM    117  O   ILE A   9      25.082  13.436  -0.701  1.00 85.79           O  
ATOM    118  CG1 ILE A   9      24.985  16.045  -4.338  1.00 85.79           C  
ATOM    119 HG12 ILE A   9      25.129  15.498  -5.270  1.00 85.79           H  
ATOM    120 HG13 ILE A   9      23.917  16.227  -4.223  1.00 85.79           H  
ATOM    121  CG2 ILE A   9      26.986  14.831  -3.340  1.00 85.79           C  
ATOM    122 HG21 ILE A   9      27.592  15.734  -3.415  1.00 85.79           H  
ATOM    123 HG22 ILE A   9      27.352  14.274  -2.477  1.00 85.79           H  
ATOM    124 HG23 ILE A   9      27.115  14.219  -4.233  1.00 85.79           H  
ATOM    125  CD1 ILE A   9      25.654  17.419  -4.452  1.00 85.79           C  
ATOM    126 HD11 ILE A   9      25.142  18.003  -5.217  1.00 85.79           H  
ATOM    127 HD12 ILE A   9      25.585  17.947  -3.501  1.00 85.79           H  
ATOM    128 HD13 ILE A   9      26.700  17.316  -4.741  1.00 85.79           H  
ATOM    129  N   LEU A  10      25.616  11.845  -2.197  1.00 88.27           N  
ATOM    130  H   LEU A  10      25.641  11.594  -3.175  1.00 88.27           H  
ATOM    131  CA  LEU A  10      26.193  10.918  -1.240  1.00 88.27           C  
ATOM    132  HA  LEU A  10      25.960  11.270  -0.235  1.00 88.27           H  
ATOM    133  C   LEU A  10      27.718  10.884  -1.356  1.00 88.27           C  
ATOM    134  CB  LEU A  10      25.567   9.532  -1.423  1.00 88.27           C  
ATOM    135  HB2 LEU A  10      25.720   9.221  -2.456  1.00 88.27           H  
ATOM    136  HB3 LEU A  10      26.092   8.827  -0.778  1.00 88.27           H  
ATOM    137  O   LEU A  10      28.258  11.058  -2.456  1.00 88.27           O  
ATOM    138  CG  LEU A  10      24.063   9.479  -1.106  1.00 88.27           C  
ATOM    139  HG  LEU A  10      23.507  10.018  -1.873  1.00 88.27           H  
ATOM    140  CD1 LEU A  10      23.648   8.015  -1.113  1.00 88.27           C  
ATOM    141 HD11 LEU A  10      24.201   7.467  -0.350  1.00 88.27           H  
ATOM    142 HD12 LEU A  10      23.848   7.594  -2.098  1.00 88.27           H  
ATOM    143 HD13 LEU A  10      22.582   7.942  -0.899  1.00 88.27           H  
ATOM    144  CD2 LEU A  10      23.686  10.034   0.270  1.00 88.27           C  
ATOM    145 HD21 LEU A  10      23.837  11.114   0.289  1.00 88.27           H  
ATOM    146 HD22 LEU A  10      24.291   9.570   1.049  1.00 88.27           H  
ATOM    147 HD23 LEU A  10      22.631   9.849   0.468  1.00 88.27           H  
ATOM    148  N   PRO A  11      28.421  10.635  -0.235  1.00 88.71           N  
ATOM    149  CA  PRO A  11      29.865  10.466  -0.245  1.00 88.71           C  
ATOM    150  HA  PRO A  11      30.339  11.353  -0.667  1.00 88.71           H  
ATOM    151  C   PRO A  11      30.272   9.248  -1.080  1.00 88.71           C  
ATOM    152  CB  PRO A  11      30.271  10.326   1.226  1.00 88.71           C  
ATOM    153  HB2 PRO A  11      30.445  11.315   1.650  1.00 88.71           H  
ATOM    154  HB3 PRO A  11      31.151   9.698   1.360  1.00 88.71           H  
ATOM    155  O   PRO A  11      29.458   8.373  -1.398  1.00 88.71           O  
ATOM    156  CG  PRO A  11      29.033   9.709   1.871  1.00 88.71           C  
ATOM    157  HG2 PRO A  11      29.023   8.634   1.693  1.00 88.71           H  
ATOM    158  HG3 PRO A  11      28.980   9.925   2.938  1.00 88.71           H  
ATOM    159  CD  PRO A  11      27.893  10.370   1.100  1.00 88.71           C  
ATOM    160  HD2 PRO A  11      27.031   9.704   1.080  1.00 88.71           H  
ATOM    161  HD3 PRO A  11      27.627  11.314   1.576  1.00 88.71           H  
ATOM    162  N   HIS A  12      31.556   9.194  -1.434  1.00 86.94           N  
ATOM    163  H   HIS A  12      32.192   9.897  -1.087  1.00 86.94           H  
ATOM    164  CA  HIS A  12      32.112   8.069  -2.170  1.00 86.94           C  
ATOM    165  HA  HIS A  12      31.575   7.985  -3.115  1.00 86.94           H  
ATOM    166  C   HIS A  12      31.891   6.760  -1.397  1.00 86.94           C  
ATOM    167  CB  HIS A  12      33.585   8.340  -2.505  1.00 86.94           C  
ATOM    168  HB2 HIS A  12      33.692   9.350  -2.900  1.00 86.94           H  
ATOM    169  HB3 HIS A  12      33.885   7.650  -3.293  1.00 86.94           H  
ATOM    170  O   HIS A  12      32.083   6.673  -0.186  1.00 86.94           O  
ATOM    171  CG  HIS A  12      34.526   8.176  -1.342  1.00 86.94           C  
ATOM    172  CD2 HIS A  12      34.968   9.158  -0.498  1.00 86.94           C  
ATOM    173  HD2 HIS A  12      34.731  10.209  -0.562  1.00 86.94           H  
ATOM    174  ND1 HIS A  12      35.069   6.990  -0.902  1.00 86.94           N  
ATOM    175  HD1 HIS A  12      34.988   6.093  -1.360  1.00 86.94           H  
ATOM    176  CE1 HIS A  12      35.788   7.246   0.202  1.00 86.94           C  
ATOM    177  HE1 HIS A  12      36.341   6.514   0.772  1.00 86.94           H  
ATOM    178  NE2 HIS A  12      35.760   8.557   0.482  1.00 86.94           N  
ATOM    179  N   ARG A  13      31.449   5.725  -2.106  1.00 84.37           N  
ATOM    180  H   ARG A  13      31.288   5.864  -3.093  1.00 84.37           H  
ATOM    181  CA  ARG A  13      31.324   4.360  -1.585  1.00 84.37           C  
ATOM    182  HA  ARG A  13      32.165   4.175  -0.915  1.00 84.37           H  
ATOM    183  C   ARG A  13      31.442   3.390  -2.745  1.00 84.37           C  
ATOM    184  CB  ARG A  13      30.020   4.166  -0.774  1.00 84.37           C  
ATOM    185  HB2 ARG A  13      30.092   4.751   0.143  1.00 84.37           H  
ATOM    186  HB3 ARG A  13      29.939   3.117  -0.489  1.00 84.37           H  
ATOM    187  O   ARG A  13      31.135   3.746  -3.882  1.00 84.37           O  
ATOM    188  CG  ARG A  13      28.738   4.584  -1.512  1.00 84.37           C  
ATOM    189  HG2 ARG A  13      28.767   5.666  -1.643  1.00 84.37           H  
ATOM    190  HG3 ARG A  13      28.709   4.101  -2.489  1.00 84.37           H  
ATOM    191  CD  ARG A  13      27.456   4.246  -0.737  1.00 84.37           C  
ATOM    192  HD2 ARG A  13      27.458   4.815   0.192  1.00 84.37           H  
ATOM    193  HD3 ARG A  13      27.456   3.182  -0.500  1.00 84.37           H  
ATOM    194  NE  ARG A  13      26.246   4.572  -1.530  1.00 84.37           N  
ATOM    195  HE  ARG A  13      26.405   4.873  -2.481  1.00 84.37           H  
ATOM    196  NH1 ARG A  13      24.674   4.414   0.140  1.00 84.37           N  
ATOM    197 HH11 ARG A  13      25.407   4.238   0.812  1.00 84.37           H  
ATOM    198 HH12 ARG A  13      23.714   4.528   0.432  1.00 84.37           H  
ATOM    199  NH2 ARG A  13      24.029   4.924  -1.945  1.00 84.37           N  
ATOM    200 HH21 ARG A  13      23.100   5.188  -1.648  1.00 84.37           H  
ATOM    201 HH22 ARG A  13      24.221   5.209  -2.895  1.00 84.37           H  
ATOM    202  CZ  ARG A  13      24.991   4.633  -1.107  1.00 84.37           C  
ATOM    203  N   ASN A  14      31.843   2.156  -2.457  1.00 82.79           N  
ATOM    204  H   ASN A  14      32.081   1.928  -1.503  1.00 82.79           H  
ATOM    205  CA  ASN A  14      31.861   1.094  -3.456  1.00 82.79           C  
ATOM    206  HA  ASN A  14      32.277   1.499  -4.378  1.00 82.79           H  
ATOM    207  C   ASN A  14      30.420   0.642  -3.756  1.00 82.79           C  
ATOM    208  CB  ASN A  14      32.787  -0.036  -2.978  1.00 82.79           C  
ATOM    209  HB2 ASN A  14      33.730   0.385  -2.629  1.00 82.79           H  
ATOM    210  HB3 ASN A  14      32.322  -0.578  -2.154  1.00 82.79           H  
ATOM    211  O   ASN A  14      29.933  -0.341  -3.206  1.00 82.79           O  
ATOM    212  CG  ASN A  14      33.118  -1.015  -4.094  1.00 82.79           C  
ATOM    213  ND2 ASN A  14      33.618  -2.177  -3.750  1.00 82.79           N  
ATOM    214 HD21 ASN A  14      33.844  -2.819  -4.496  1.00 82.79           H  
ATOM    215 HD22 ASN A  14      33.737  -2.423  -2.777  1.00 82.79           H  
ATOM    216  OD1 ASN A  14      32.970  -0.739  -5.279  1.00 82.79           O  
ATOM    217  N   SER A  15      29.704   1.433  -4.554  1.00 81.13           N  
ATOM    218  H   SER A  15      30.147   2.269  -4.908  1.00 81.13           H  
ATOM    219  CA  SER A  15      28.324   1.187  -4.959  1.00 81.13           C  
ATOM    220  HA  SER A  15      28.070   0.138  -4.804  1.00 81.13           H  
ATOM    221  C   SER A  15      28.165   1.524  -6.429  1.00 81.13           C  
ATOM    222  CB  SER A  15      27.365   2.051  -4.138  1.00 81.13           C  
ATOM    223  HB2 SER A  15      27.643   3.098  -4.260  1.00 81.13           H  
ATOM    224  HB3 SER A  15      27.447   1.781  -3.086  1.00 81.13           H  
ATOM    225  O   SER A  15      28.373   2.668  -6.826  1.00 81.13           O  
ATOM    226  OG  SER A  15      26.026   1.874  -4.571  1.00 81.13           O  
ATOM    227  HG  SER A  15      25.486   2.569  -4.188  1.00 81.13           H  
ATOM    228  N   ASP A  16      27.712   0.551  -7.212  1.00 78.29           N  
ATOM    229  H   ASP A  16      27.662  -0.391  -6.852  1.00 78.29           H  
ATOM    230  CA  ASP A  16      27.411   0.743  -8.634  1.00 78.29           C  
ATOM    231  HA  ASP A  16      28.201   1.349  -9.079  1.00 78.29           H  
ATOM    232  C   ASP A  16      26.087   1.505  -8.853  1.00 78.29           C  
ATOM    233  CB  ASP A  16      27.424  -0.620  -9.341  1.00 78.29           C  
ATOM    234  HB2 ASP A  16      27.305  -0.465 -10.414  1.00 78.29           H  
ATOM    235  HB3 ASP A  16      26.574  -1.203  -8.987  1.00 78.29           H  
ATOM    236  O   ASP A  16      25.702   1.783  -9.983  1.00 78.29           O  
ATOM    237  CG  ASP A  16      28.720  -1.412  -9.102  1.00 78.29           C  
ATOM    238  OD1 ASP A  16      29.823  -0.807  -9.066  1.00 78.29           O  
ATOM    239  OD2 ASP A  16      28.597  -2.628  -8.856  1.00 78.29           O  
ATOM    240  N   LYS A  17      25.372   1.860  -7.770  1.00 80.75           N  
ATOM    241  H   LYS A  17      25.753   1.607  -6.869  1.00 80.75           H  
ATOM    242  CA  LYS A  17      24.139   2.665  -7.830  1.00 80.75           C  
ATOM    243  HA  LYS A  17      23.612   2.429  -8.754  1.00 80.75           H  
ATOM    244  C   LYS A  17      24.399   4.169  -7.884  1.00 80.75           C  
ATOM    245  CB  LYS A  17      23.221   2.357  -6.638  1.00 80.75           C  
ATOM    246  HB2 LYS A  17      22.339   2.992  -6.715  1.00 80.75           H  
ATOM    247  HB3 LYS A  17      23.734   2.608  -5.709  1.00 80.75           H  
ATOM    248  O   LYS A  17      23.496   4.905  -8.276  1.00 80.75           O  
ATOM    249  CG  LYS A  17      22.766   0.895  -6.603  1.00 80.75           C  
ATOM    250  HG2 LYS A  17      22.276   0.651  -7.546  1.00 80.75           H  
ATOM    251  HG3 LYS A  17      23.629   0.242  -6.472  1.00 80.75           H  
ATOM    252  CD  LYS A  17      21.785   0.668  -5.448  1.00 80.75           C  
ATOM    253  HD2 LYS A  17      20.929   1.331  -5.569  1.00 80.75           H  
ATOM    254  HD3 LYS A  17      22.285   0.889  -4.504  1.00 80.75           H  
ATOM    255  CE  LYS A  17      21.321  -0.791  -5.467  1.00 80.75           C  
ATOM    256  HE2 LYS A  17      22.197  -1.435  -5.384  1.00 80.75           H  
ATOM    257  HE3 LYS A  17      20.859  -0.992  -6.433  1.00 80.75           H  
ATOM    258  NZ  LYS A  17      20.364  -1.080  -4.371  1.00 80.75           N  
ATOM    259  HZ1 LYS A  17      20.799  -0.923  -3.473  1.00 80.75           H  
ATOM    260  HZ2 LYS A  17      20.065  -2.043  -4.419  1.00 80.75           H  
ATOM    261  HZ3 LYS A  17      19.549  -0.489  -4.454  1.00 80.75           H  
ATOM    262  N   LEU A  18      25.579   4.615  -7.442  1.00 86.10           N  
ATOM    263  H   LEU A  18      26.319   3.943  -7.295  1.00 86.10           H  
ATOM    264  CA  LEU A  18      25.914   6.034  -7.432  1.00 86.10           C  
ATOM    265  HA  LEU A  18      25.091   6.584  -6.975  1.00 86.10           H  
ATOM    266  C   LEU A  18      26.072   6.546  -8.861  1.00 86.10           C  
ATOM    267  CB  LEU A  18      27.212   6.302  -6.658  1.00 86.10           C  
ATOM    268  HB2 LEU A  18      27.522   7.319  -6.898  1.00 86.10           H  
ATOM    269  HB3 LEU A  18      27.978   5.618  -7.024  1.00 86.10           H  
ATOM    270  O   LEU A  18      26.756   5.933  -9.676  1.00 86.10           O  
ATOM    271  CG  LEU A  18      27.147   6.203  -5.131  1.00 86.10           C  
ATOM    272  HG  LEU A  18      26.858   5.196  -4.831  1.00 86.10           H  
ATOM    273  CD1 LEU A  18      28.542   6.508  -4.583  1.00 86.10           C  
ATOM    274 HD11 LEU A  18      28.509   6.661  -3.504  1.00 86.10           H  
ATOM    275 HD12 LEU A  18      28.926   7.426  -5.028  1.00 86.10           H  
ATOM    276 HD13 LEU A  18      29.223   5.693  -4.826  1.00 86.10           H  
ATOM    277  CD2 LEU A  18      26.162   7.196  -4.512  1.00 86.10           C  
ATOM    278 HD21 LEU A  18      26.404   8.209  -4.833  1.00 86.10           H  
ATOM    279 HD22 LEU A  18      25.145   6.965  -4.830  1.00 86.10           H  
ATOM    280 HD23 LEU A  18      26.214   7.148  -3.425  1.00 86.10           H  
ATOM    281  N   ILE A  19      25.493   7.709  -9.136  1.00 87.16           N  
ATOM    282  H   ILE A  19      24.944   8.153  -8.413  1.00 87.16           H  
ATOM    283  CA  ILE A  19      25.575   8.343 -10.451  1.00 87.16           C  
ATOM    284  HA  ILE A  19      25.916   7.610 -11.181  1.00 87.16           H  
ATOM    285  C   ILE A  19      26.600   9.466 -10.400  1.00 87.16           C  
ATOM    286  CB  ILE A  19      24.194   8.824 -10.917  1.00 87.16           C  
ATOM    287  HB  ILE A  19      23.822   9.537 -10.181  1.00 87.16           H  
ATOM    288  O   ILE A  19      26.584  10.308  -9.498  1.00 87.16           O  
ATOM    289  CG1 ILE A  19      23.214   7.637 -10.992  1.00 87.16           C  
ATOM    290 HG12 ILE A  19      23.424   7.046 -11.884  1.00 87.16           H  
ATOM    291 HG13 ILE A  19      23.318   6.980 -10.129  1.00 87.16           H  
ATOM    292  CG2 ILE A  19      24.287   9.532 -12.283  1.00 87.16           C  
ATOM    293 HG21 ILE A  19      24.698   8.858 -13.034  1.00 87.16           H  
ATOM    294 HG22 ILE A  19      24.914  10.421 -12.216  1.00 87.16           H  
ATOM    295 HG23 ILE A  19      23.306   9.869 -12.618  1.00 87.16           H  
ATOM    296  CD1 ILE A  19      21.766   8.107 -11.003  1.00 87.16           C  
ATOM    297 HD11 ILE A  19      21.520   8.527 -10.028  1.00 87.16           H  
ATOM    298 HD12 ILE A  19      21.132   7.242 -11.200  1.00 87.16           H  
ATOM    299 HD13 ILE A  19      21.593   8.842 -11.788  1.00 87.16           H  
ATOM    300  N   ALA A  20      27.490   9.484 -11.387  1.00 88.00           N  
ATOM    301  H   ALA A  20      27.431   8.777 -12.107  1.00 88.00           H  
ATOM    302  CA  ALA A  20      28.511  10.508 -11.519  1.00 88.00           C  
ATOM    303  HA  ALA A  20      29.149  10.490 -10.636  1.00 88.00           H  
ATOM    304  C   ALA A  20      27.878  11.899 -11.634  1.00 88.00           C  
ATOM    305  CB  ALA A  20      29.365  10.182 -12.745  1.00 88.00           C  
ATOM    306  HB1 ALA A  20      29.800   9.187 -12.650  1.00 88.00           H  
ATOM    307  HB2 ALA A  20      28.757  10.223 -13.648  1.00 88.00           H  
ATOM    308  HB3 ALA A  20      30.171  10.912 -12.831  1.00 88.00           H  
ATOM    309  O   ALA A  20      26.973  12.121 -12.433  1.00 88.00           O  
ATOM    310  N   ARG A  21      28.393  12.858 -10.858  1.00 85.68           N  
ATOM    311  H   ARG A  21      29.104  12.593 -10.191  1.00 85.68           H  
ATOM    312  CA  ARG A  21      27.947  14.261 -10.937  1.00 85.68           C  
ATOM    313  HA  ARG A  21      26.858  14.288 -10.951  1.00 85.68           H  
ATOM    314  C   ARG A  21      28.384  14.947 -12.231  1.00 85.68           C  
ATOM    315  CB  ARG A  21      28.457  15.052  -9.726  1.00 85.68           C  
ATOM    316  HB2 ARG A  21      28.245  16.109  -9.885  1.00 85.68           H  
ATOM    317  HB3 ARG A  21      29.536  14.928  -9.635  1.00 85.68           H  
ATOM    318  O   ARG A  21      27.772  15.926 -12.639  1.00 85.68           O  
ATOM    319  CG  ARG A  21      27.763  14.616  -8.429  1.00 85.68           C  
ATOM    320  HG2 ARG A  21      27.970  13.565  -8.230  1.00 85.68           H  
ATOM    321  HG3 ARG A  21      26.686  14.738  -8.548  1.00 85.68           H  
ATOM    322  CD  ARG A  21      28.216  15.461  -7.234  1.00 85.68           C  
ATOM    323  HD2 ARG A  21      27.537  15.258  -6.406  1.00 85.68           H  
ATOM    324  HD3 ARG A  21      28.128  16.515  -7.496  1.00 85.68           H  
ATOM    325  NE  ARG A  21      29.596  15.146  -6.807  1.00 85.68           N  
ATOM    326  HE  ARG A  21      29.996  14.278  -7.134  1.00 85.68           H  
ATOM    327  NH1 ARG A  21      29.864  16.914  -5.370  1.00 85.68           N  
ATOM    328 HH11 ARG A  21      30.402  17.393  -4.661  1.00 85.68           H  
ATOM    329 HH12 ARG A  21      28.941  17.244  -5.616  1.00 85.68           H  
ATOM    330  NH2 ARG A  21      31.476  15.384  -5.539  1.00 85.68           N  
ATOM    331 HH21 ARG A  21      31.724  14.417  -5.690  1.00 85.68           H  
ATOM    332 HH22 ARG A  21      31.996  15.880  -4.828  1.00 85.68           H  
ATOM    333  CZ  ARG A  21      30.307  15.817  -5.918  1.00 85.68           C  
ATOM    334  N   LYS A  22      29.472  14.467 -12.836  1.00 83.15           N  
ATOM    335  H   LYS A  22      29.869  13.614 -12.470  1.00 83.15           H  
ATOM    336  CA  LYS A  22      30.049  14.984 -14.077  1.00 83.15           C  
ATOM    337  HA  LYS A  22      29.289  15.541 -14.625  1.00 83.15           H  
ATOM    338  C   LYS A  22      30.493  13.823 -14.951  1.00 83.15           C  
ATOM    339  CB  LYS A  22      31.244  15.909 -13.784  1.00 83.15           C  
ATOM    340  HB2 LYS A  22      31.688  16.209 -14.734  1.00 83.15           H  
ATOM    341  HB3 LYS A  22      31.997  15.360 -13.219  1.00 83.15           H  
ATOM    342  O   LYS A  22      30.921  12.789 -14.436  1.00 83.15           O  
ATOM    343  CG  LYS A  22      30.847  17.173 -13.007  1.00 83.15           C  
ATOM    344  HG2 LYS A  22      30.027  17.670 -13.526  1.00 83.15           H  
ATOM    345  HG3 LYS A  22      30.518  16.898 -12.005  1.00 83.15           H  
ATOM    346  CD  LYS A  22      32.029  18.143 -12.896  1.00 83.15           C  
ATOM    347  HD2 LYS A  22      32.857  17.643 -12.394  1.00 83.15           H  
ATOM    348  HD3 LYS A  22      32.343  18.433 -13.898  1.00 83.15           H  
ATOM    349  CE  LYS A  22      31.615  19.387 -12.103  1.00 83.15           C  
ATOM    350  HE2 LYS A  22      30.739  19.826 -12.581  1.00 83.15           H  
ATOM    351  HE3 LYS A  22      31.327  19.078 -11.098  1.00 83.15           H  
ATOM    352  NZ  LYS A  22      32.713  20.385 -12.040  1.00 83.15           N  
ATOM    353  HZ1 LYS A  22      32.422  21.206 -11.529  1.00 83.15           H  
ATOM    354  HZ2 LYS A  22      33.526  19.992 -11.587  1.00 83.15           H  
ATOM    355  HZ3 LYS A  22      32.975  20.677 -12.970  1.00 83.15           H  
ATOM    356  N   THR A  23      30.447  14.024 -16.262  1.00 79.93           N  
ATOM    357  H   THR A  23      30.018  14.861 -16.629  1.00 79.93           H  
ATOM    358  CA  THR A  23      31.077  13.131 -17.236  1.00 79.93           C  
ATOM    359  HA  THR A  23      30.542  12.181 -17.233  1.00 79.93           H  
ATOM    360  C   THR A  23      32.533  12.900 -16.810  1.00 79.93           C  
ATOM    361  CB  THR A  23      30.992  13.743 -18.647  1.00 79.93           C  
ATOM    362  HB  THR A  23      31.775  14.491 -18.772  1.00 79.93           H  
ATOM    363  O   THR A  23      33.226  13.856 -16.465  1.00 79.93           O  
ATOM    364  CG2 THR A  23      31.113  12.686 -19.740  1.00 79.93           C  
ATOM    365 HG21 THR A  23      30.268  11.999 -19.694  1.00 79.93           H  
ATOM    366 HG22 THR A  23      32.036  12.121 -19.611  1.00 79.93           H  
ATOM    367 HG23 THR A  23      31.134  13.165 -20.719  1.00 79.93           H  
ATOM    368  OG1 THR A  23      29.735  14.364 -18.826  1.00 79.93           O  
ATOM    369  HG1 THR A  23      29.637  14.566 -19.760  1.00 79.93           H  
ATOM    370  N   TYR A  24      32.975  11.640 -16.772  1.00 82.69           N  
ATOM    371  H   TYR A  24      32.338  10.917 -17.073  1.00 82.69           H  
ATOM    372  CA  TYR A  24      34.322  11.199 -16.352  1.00 82.69           C  
ATOM    373  HA  TYR A  24      34.387  10.150 -16.641  1.00 82.69           H  
ATOM    374  C   TYR A  24      34.641  11.208 -14.846  1.00 82.69           C  
ATOM    375  CB  TYR A  24      35.419  11.925 -17.153  1.00 82.69           C  
ATOM    376  HB2 TYR A  24      35.617  12.894 -16.695  1.00 82.69           H  
ATOM    377  HB3 TYR A  24      36.343  11.350 -17.085  1.00 82.69           H  
ATOM    378  O   TYR A  24      35.749  10.834 -14.465  1.00 82.69           O  
ATOM    379  CG  TYR A  24      35.089  12.129 -18.617  1.00 82.69           C  
ATOM    380  CD1 TYR A  24      35.071  11.019 -19.479  1.00 82.69           C  
ATOM    381  HD1 TYR A  24      35.333  10.038 -19.111  1.00 82.69           H  
ATOM    382  CD2 TYR A  24      34.760  13.410 -19.104  1.00 82.69           C  
ATOM    383  HD2 TYR A  24      34.787  14.263 -18.442  1.00 82.69           H  
ATOM    384  CE1 TYR A  24      34.721  11.189 -20.830  1.00 82.69           C  
ATOM    385  HE1 TYR A  24      34.713  10.349 -21.509  1.00 82.69           H  
ATOM    386  CE2 TYR A  24      34.407  13.584 -20.455  1.00 82.69           C  
ATOM    387  HE2 TYR A  24      34.167  14.566 -20.833  1.00 82.69           H  
ATOM    388  OH  TYR A  24      34.057  12.617 -22.626  1.00 82.69           O  
ATOM    389  HH  TYR A  24      33.930  13.534 -22.879  1.00 82.69           H  
ATOM    390  CZ  TYR A  24      34.391  12.468 -21.320  1.00 82.69           C  
ATOM    391  N   TRP A  25      33.712  11.590 -13.966  1.00 87.23           N  
ATOM    392  H   TRP A  25      32.804  11.891 -14.292  1.00 87.23           H  
ATOM    393  CA  TRP A  25      33.933  11.459 -12.521  1.00 87.23           C  
ATOM    394  HA  TRP A  25      34.995  11.566 -12.303  1.00 87.23           H  
ATOM    395  C   TRP A  25      33.513  10.080 -12.035  1.00 87.23           C  
ATOM    396  CB  TRP A  25      33.214  12.567 -11.750  1.00 87.23           C  
ATOM    397  HB2 TRP A  25      32.200  12.685 -12.132  1.00 87.23           H  
ATOM    398  HB3 TRP A  25      33.134  12.253 -10.709  1.00 87.23           H  
ATOM    399  O   TRP A  25      32.334   9.748 -12.058  1.00 87.23           O  
ATOM    400  CG  TRP A  25      33.905  13.894 -11.755  1.00 87.23           C  
ATOM    401  CD1 TRP A  25      34.775  14.345 -12.690  1.00 87.23           C  
ATOM    402  HD1 TRP A  25      35.078  13.804 -13.574  1.00 87.23           H  
ATOM    403  CD2 TRP A  25      33.821  14.947 -10.752  1.00 87.23           C  
ATOM    404  CE2 TRP A  25      34.693  16.008 -11.138  1.00 87.23           C  
ATOM    405  CE3 TRP A  25      33.101  15.106  -9.547  1.00 87.23           C  
ATOM    406  HE3 TRP A  25      32.453  14.308  -9.219  1.00 87.23           H  
ATOM    407  NE1 TRP A  25      35.249  15.587 -12.325  1.00 87.23           N  
ATOM    408  HE1 TRP A  25      35.969  16.069 -12.844  1.00 87.23           H  
ATOM    409  CH2 TRP A  25      34.120  17.298  -9.174  1.00 87.23           C  
ATOM    410  HH2 TRP A  25      34.256  18.166  -8.547  1.00 87.23           H  
ATOM    411  CZ2 TRP A  25      34.850  17.169 -10.367  1.00 87.23           C  
ATOM    412  HZ2 TRP A  25      35.558  17.927 -10.668  1.00 87.23           H  
ATOM    413  CZ3 TRP A  25      33.246  16.272  -8.770  1.00 87.23           C  
ATOM    414  HZ3 TRP A  25      32.707  16.369  -7.839  1.00 87.23           H  
ATOM    415  N   ASP A  26      34.470   9.299 -11.539  1.00 86.88           N  
ATOM    416  H   ASP A  26      35.432   9.595 -11.615  1.00 86.88           H  
ATOM    417  CA  ASP A  26      34.182   8.016 -10.903  1.00 86.88           C  
ATOM    418  HA  ASP A  26      33.558   7.428 -11.578  1.00 86.88           H  
ATOM    419  C   ASP A  26      33.453   8.235  -9.558  1.00 86.88           C  
ATOM    420  CB  ASP A  26      35.483   7.225 -10.731  1.00 86.88           C  
ATOM    421  HB2 ASP A  26      35.939   7.084 -11.711  1.00 86.88           H  
ATOM    422  HB3 ASP A  26      36.174   7.806 -10.119  1.00 86.88           H  
ATOM    423  O   ASP A  26      34.050   8.779  -8.617  1.00 86.88           O  
ATOM    424  CG  ASP A  26      35.282   5.850 -10.084  1.00 86.88           C  
ATOM    425  OD1 ASP A  26      34.123   5.486  -9.773  1.00 86.88           O  
ATOM    426  OD2 ASP A  26      36.320   5.202  -9.835  1.00 86.88           O  
ATOM    427  N   PRO A  27      32.187   7.802  -9.411  1.00 87.83           N  
ATOM    428  CA  PRO A  27      31.443   7.962  -8.165  1.00 87.83           C  
ATOM    429  HA  PRO A  27      31.392   9.025  -7.929  1.00 87.83           H  
ATOM    430  C   PRO A  27      32.073   7.216  -6.985  1.00 87.83           C  
ATOM    431  CB  PRO A  27      30.036   7.429  -8.446  1.00 87.83           C  
ATOM    432  HB2 PRO A  27      29.280   8.090  -8.021  1.00 87.83           H  
ATOM    433  HB3 PRO A  27      29.932   6.415  -8.060  1.00 87.83           H  
ATOM    434  O   PRO A  27      31.881   7.611  -5.832  1.00 87.83           O  
ATOM    435  CG  PRO A  27      29.933   7.392  -9.966  1.00 87.83           C  
ATOM    436  HG2 PRO A  27      29.624   8.375 -10.321  1.00 87.83           H  
ATOM    437  HG3 PRO A  27      29.256   6.615 -10.318  1.00 87.83           H  
ATOM    438  CD  PRO A  27      31.362   7.143 -10.412  1.00 87.83           C  
ATOM    439  HD2 PRO A  27      31.500   7.545 -11.416  1.00 87.83           H  
ATOM    440  HD3 PRO A  27      31.571   6.073 -10.407  1.00 87.83           H  
ATOM    441  N   LYS A  28      32.866   6.167  -7.249  1.00 90.17           N  
ATOM    442  H   LYS A  28      33.037   5.915  -8.212  1.00 90.17           H  
ATOM    443  CA  LYS A  28      33.602   5.430  -6.211  1.00 90.17           C  
ATOM    444  HA  LYS A  28      32.922   5.206  -5.390  1.00 90.17           H  
ATOM    445  C   LYS A  28      34.742   6.251  -5.610  1.00 90.17           C  
ATOM    446  CB  LYS A  28      34.141   4.102  -6.769  1.00 90.17           C  
ATOM    447  HB2 LYS A  28      34.682   3.586  -5.975  1.00 90.17           H  
ATOM    448  HB3 LYS A  28      34.839   4.293  -7.583  1.00 90.17           H  
ATOM    449  O   LYS A  28      35.150   5.963  -4.488  1.00 90.17           O  
ATOM    450  CG  LYS A  28      33.008   3.192  -7.262  1.00 90.17           C  
ATOM    451  HG2 LYS A  28      32.514   3.661  -8.113  1.00 90.17           H  
ATOM    452  HG3 LYS A  28      32.278   3.074  -6.461  1.00 90.17           H  
ATOM    453  CD  LYS A  28      33.503   1.803  -7.686  1.00 90.17           C  
ATOM    454  HD2 LYS A  28      33.953   1.300  -6.830  1.00 90.17           H  
ATOM    455  HD3 LYS A  28      34.234   1.898  -8.489  1.00 90.17           H  
ATOM    456  CE  LYS A  28      32.271   1.031  -8.177  1.00 90.17           C  
ATOM    457  HE2 LYS A  28      31.931   1.469  -9.115  1.00 90.17           H  
ATOM    458  HE3 LYS A  28      31.465   1.170  -7.457  1.00 90.17           H  
ATOM    459  NZ  LYS A  28      32.486  -0.421  -8.356  1.00 90.17           N  
ATOM    460  HZ1 LYS A  28      32.735  -0.852  -7.477  1.00 90.17           H  
ATOM    461  HZ2 LYS A  28      31.602  -0.813  -8.650  1.00 90.17           H  
ATOM    462  HZ3 LYS A  28      33.169  -0.616  -9.075  1.00 90.17           H  
ATOM    463  N   LYS A  29      35.215   7.285  -6.318  1.00 89.76           N  
ATOM    464  H   LYS A  29      34.824   7.422  -7.239  1.00 89.76           H  
ATOM    465  CA  LYS A  29      36.233   8.237  -5.844  1.00 89.76           C  
ATOM    466  HA  LYS A  29      36.777   7.805  -5.005  1.00 89.76           H  
ATOM    467  C   LYS A  29      35.628   9.537  -5.320  1.00 89.76           C  
ATOM    468  CB  LYS A  29      37.234   8.534  -6.971  1.00 89.76           C  
ATOM    469  HB2 LYS A  29      36.699   8.898  -7.848  1.00 89.76           H  
ATOM    470  HB3 LYS A  29      37.913   9.318  -6.635  1.00 89.76           H  
ATOM    471  O   LYS A  29      36.088  10.057  -4.312  1.00 89.76           O  
ATOM    472  CG  LYS A  29      38.063   7.301  -7.354  1.00 89.76           C  
ATOM    473  HG2 LYS A  29      38.587   6.931  -6.473  1.00 89.76           H  
ATOM    474  HG3 LYS A  29      37.402   6.517  -7.724  1.00 89.76           H  
ATOM    475  CD  LYS A  29      39.084   7.652  -8.441  1.00 89.76           C  
ATOM    476  HD2 LYS A  29      39.776   8.402  -8.057  1.00 89.76           H  
ATOM    477  HD3 LYS A  29      38.560   8.055  -9.307  1.00 89.76           H  
ATOM    478  CE  LYS A  29      39.848   6.389  -8.846  1.00 89.76           C  
ATOM    479  HE2 LYS A  29      40.325   5.969  -7.961  1.00 89.76           H  
ATOM    480  HE3 LYS A  29      39.124   5.661  -9.212  1.00 89.76           H  
ATOM    481  NZ  LYS A  29      40.860   6.675  -9.893  1.00 89.76           N  
ATOM    482  HZ1 LYS A  29      41.352   5.829 -10.143  1.00 89.76           H  
ATOM    483  HZ2 LYS A  29      41.530   7.358  -9.569  1.00 89.76           H  
ATOM    484  HZ3 LYS A  29      40.406   7.028 -10.723  1.00 89.76           H  
ATOM    485  N   TYR A  30      34.596  10.061  -5.982  1.00 90.61           N  
ATOM    486  H   TYR A  30      34.312   9.599  -6.834  1.00 90.61           H  
ATOM    487  CA  TYR A  30      34.103  11.427  -5.738  1.00 90.61           C  
ATOM    488  HA  TYR A  30      34.755  11.916  -5.014  1.00 90.61           H  
ATOM    489  C   TYR A  30      32.696  11.513  -5.145  1.00 90.61           C  
ATOM    490  CB  TYR A  30      34.197  12.225  -7.043  1.00 90.61           C  
ATOM    491  HB2 TYR A  30      33.556  11.761  -7.792  1.00 90.61           H  
ATOM    492  HB3 TYR A  30      33.832  13.238  -6.876  1.00 90.61           H  
ATOM    493  O   TYR A  30      32.164  12.619  -4.985  1.00 90.61           O  
ATOM    494  CG  TYR A  30      35.610  12.327  -7.570  1.00 90.61           C  
ATOM    495  CD1 TYR A  30      36.551  13.127  -6.893  1.00 90.61           C  
ATOM    496  HD1 TYR A  30      36.263  13.672  -6.006  1.00 90.61           H  
ATOM    497  CD2 TYR A  30      35.989  11.600  -8.713  1.00 90.61           C  
ATOM    498  HD2 TYR A  30      35.268  10.980  -9.225  1.00 90.61           H  
ATOM    499  CE1 TYR A  30      37.874  13.209  -7.363  1.00 90.61           C  
ATOM    500  HE1 TYR A  30      38.597  13.818  -6.841  1.00 90.61           H  
ATOM    501  CE2 TYR A  30      37.312  11.679  -9.185  1.00 90.61           C  
ATOM    502  HE2 TYR A  30      37.617  11.134 -10.067  1.00 90.61           H  
ATOM    503  OH  TYR A  30      39.529  12.546  -8.974  1.00 90.61           O  
ATOM    504  HH  TYR A  30      40.073  13.146  -8.458  1.00 90.61           H  
ATOM    505  CZ  TYR A  30      38.254  12.484  -8.513  1.00 90.61           C  
ATOM    506  N   GLY A  31      32.073  10.372  -4.856  1.00 88.15           N  
ATOM    507  H   GLY A  31      32.528   9.497  -5.077  1.00 88.15           H  
ATOM    508  CA  GLY A  31      30.653  10.328  -4.544  1.00 88.15           C  
ATOM    509  HA2 GLY A  31      30.371   9.329  -4.213  1.00 88.15           H  
ATOM    510  HA3 GLY A  31      30.434  11.033  -3.741  1.00 88.15           H  
ATOM    511  C   GLY A  31      29.797  10.680  -5.756  1.00 88.15           C  
ATOM    512  O   GLY A  31      30.283  10.926  -6.864  1.00 88.15           O  
ATOM    513  N   GLY A  32      28.491  10.702  -5.547  1.00 90.54           N  
ATOM    514  H   GLY A  32      28.136  10.597  -4.607  1.00 90.54           H  
ATOM    515  CA  GLY A  32      27.541  10.828  -6.641  1.00 90.54           C  
ATOM    516  HA2 GLY A  32      27.528   9.894  -7.202  1.00 90.54           H  
ATOM    517  HA3 GLY A  32      27.848  11.625  -7.319  1.00 90.54           H  
ATOM    518  C   GLY A  32      26.132  11.109  -6.163  1.00 90.54           C  
ATOM    519  O   GLY A  32      25.874  11.178  -4.962  1.00 90.54           O  
ATOM    520  N   PHE A  33      25.216  11.248  -7.113  1.00 90.06           N  
ATOM    521  H   PHE A  33      25.498  11.128  -8.075  1.00 90.06           H  
ATOM    522  CA  PHE A  33      23.790  11.196  -6.802  1.00 90.06           C  
ATOM    523  HA  PHE A  33      23.582  11.880  -5.979  1.00 90.06           H  
ATOM    524  C   PHE A  33      23.423   9.780  -6.339  1.00 90.06           C  
ATOM    525  CB  PHE A  33      22.976  11.650  -8.016  1.00 90.06           C  
ATOM    526  HB2 PHE A  33      23.120  10.945  -8.834  1.00 90.06           H  
ATOM    527  HB3 PHE A  33      21.918  11.623  -7.758  1.00 90.06           H  
ATOM    528  O   PHE A  33      23.995   8.807  -6.836  1.00 90.06           O  
ATOM    529  CG  PHE A  33      23.312  13.049  -8.490  1.00 90.06           C  
ATOM    530  CD1 PHE A  33      23.016  14.145  -7.660  1.00 90.06           C  
ATOM    531  HD1 PHE A  33      22.562  13.988  -6.692  1.00 90.06           H  
ATOM    532  CD2 PHE A  33      23.898  13.264  -9.754  1.00 90.06           C  
ATOM    533  HD2 PHE A  33      24.117  12.429 -10.403  1.00 90.06           H  
ATOM    534  CE1 PHE A  33      23.284  15.453  -8.095  1.00 90.06           C  
ATOM    535  HE1 PHE A  33      23.021  16.291  -7.466  1.00 90.06           H  
ATOM    536  CE2 PHE A  33      24.160  14.575 -10.191  1.00 90.06           C  
ATOM    537  HE2 PHE A  33      24.567  14.743 -11.178  1.00 90.06           H  
ATOM    538  CZ  PHE A  33      23.851  15.669  -9.363  1.00 90.06           C  
ATOM    539  HZ  PHE A  33      24.024  16.676  -9.712  1.00 90.06           H  
ATOM    540  N   ASP A  34      22.510   9.663  -5.369  1.00 85.45           N  
ATOM    541  H   ASP A  34      22.118  10.515  -4.992  1.00 85.45           H  
ATOM    542  CA  ASP A  34      22.270   8.409  -4.636  1.00 85.45           C  
ATOM    543  HA  ASP A  34      23.187   8.142  -4.111  1.00 85.45           H  
ATOM    544  C   ASP A  34      21.924   7.224  -5.544  1.00 85.45           C  
ATOM    545  CB  ASP A  34      21.156   8.610  -3.586  1.00 85.45           C  
ATOM    546  HB2 ASP A  34      20.301   9.083  -4.070  1.00 85.45           H  
ATOM    547  HB3 ASP A  34      21.508   9.294  -2.814  1.00 85.45           H  
ATOM    548  O   ASP A  34      22.583   6.182  -5.500  1.00 85.45           O  
ATOM    549  CG  ASP A  34      20.684   7.297  -2.923  1.00 85.45           C  
ATOM    550  OD1 ASP A  34      21.521   6.411  -2.624  1.00 85.45           O  
ATOM    551  OD2 ASP A  34      19.451   7.131  -2.765  1.00 85.45           O  
ATOM    552  N   SER A  35      20.851   7.370  -6.321  1.00 83.77           N  
ATOM    553  H   SER A  35      20.396   8.271  -6.354  1.00 83.77           H  
ATOM    554  CA  SER A  35      20.328   6.298  -7.159  1.00 83.77           C  
ATOM    555  HA  SER A  35      21.186   5.778  -7.584  1.00 83.77           H  
ATOM    556  C   SER A  35      19.476   6.832  -8.312  1.00 83.77           C  
ATOM    557  CB  SER A  35      19.528   5.287  -6.318  1.00 83.77           C  
ATOM    558  HB2 SER A  35      20.234   4.686  -5.746  1.00 83.77           H  
ATOM    559  HB3 SER A  35      18.980   4.619  -6.984  1.00 83.77           H  
ATOM    560  O   SER A  35      18.820   7.872  -8.164  1.00 83.77           O  
ATOM    561  OG  SER A  35      18.616   5.887  -5.405  1.00 83.77           O  
ATOM    562  HG  SER A  35      19.140   6.339  -4.740  1.00 83.77           H  
ATOM    563  N   PRO A  36      19.462   6.132  -9.460  1.00 87.40           N  
ATOM    564  CA  PRO A  36      18.578   6.464 -10.568  1.00 87.40           C  
ATOM    565  HA  PRO A  36      18.743   7.491 -10.894  1.00 87.40           H  
ATOM    566  C   PRO A  36      17.113   6.287 -10.172  1.00 87.40           C  
ATOM    567  CB  PRO A  36      18.954   5.504 -11.696  1.00 87.40           C  
ATOM    568  HB2 PRO A  36      18.084   5.243 -12.297  1.00 87.40           H  
ATOM    569  HB3 PRO A  36      19.727   5.940 -12.330  1.00 87.40           H  
ATOM    570  O   PRO A  36      16.765   5.407  -9.381  1.00 87.40           O  
ATOM    571  CG  PRO A  36      19.546   4.297 -10.976  1.00 87.40           C  
ATOM    572  HG2 PRO A  36      18.744   3.637 -10.645  1.00 87.40           H  
ATOM    573  HG3 PRO A  36      20.256   3.757 -11.602  1.00 87.40           H  
ATOM    574  CD  PRO A  36      20.225   4.924  -9.763  1.00 87.40           C  
ATOM    575  HD2 PRO A  36      20.217   4.216  -8.934  1.00 87.40           H  
ATOM    576  HD3 PRO A  36      21.252   5.192 -10.011  1.00 87.40           H  
ATOM    577  N   ILE A  37      16.242   7.102 -10.759  1.00 88.23           N  
ATOM    578  H   ILE A  37      16.582   7.780 -11.426  1.00 88.23           H  
ATOM    579  CA  ILE A  37      14.798   6.930 -10.632  1.00 88.23           C  
ATOM    580  HA  ILE A  37      14.585   6.503  -9.652  1.00 88.23           H  
ATOM    581  C   ILE A  37      14.339   5.907 -11.675  1.00 88.23           C  
ATOM    582  CB  ILE A  37      14.082   8.298 -10.685  1.00 88.23           C  
ATOM    583  HB  ILE A  37      14.463   8.871 -11.531  1.00 88.23           H  
ATOM    584  O   ILE A  37      14.656   6.011 -12.861  1.00 88.23           O  
ATOM    585  CG1 ILE A  37      14.386   9.053  -9.366  1.00 88.23           C  
ATOM    586 HG12 ILE A  37      13.847   8.564  -8.555  1.00 88.23           H  
ATOM    587 HG13 ILE A  37      15.449   8.979  -9.133  1.00 88.23           H  
ATOM    588  CG2 ILE A  37      12.559   8.118 -10.844  1.00 88.23           C  
ATOM    589 HG21 ILE A  37      12.069   9.090 -10.886  1.00 88.23           H  
ATOM    590 HG22 ILE A  37      12.332   7.605 -11.778  1.00 88.23           H  
ATOM    591 HG23 ILE A  37      12.151   7.543 -10.013  1.00 88.23           H  
ATOM    592  CD1 ILE A  37      14.032  10.543  -9.347  1.00 88.23           C  
ATOM    593 HD11 ILE A  37      14.075  10.905  -8.320  1.00 88.23           H  
ATOM    594 HD12 ILE A  37      14.776  11.094  -9.922  1.00 88.23           H  
ATOM    595 HD13 ILE A  37      13.034  10.726  -9.744  1.00 88.23           H  
ATOM    596  N   VAL A  38      13.596   4.898 -11.216  1.00 89.47           N  
ATOM    597  H   VAL A  38      13.390   4.872 -10.227  1.00 89.47           H  
ATOM    598  CA  VAL A  38      12.949   3.899 -12.076  1.00 89.47           C  
ATOM    599  HA  VAL A  38      13.649   3.580 -12.848  1.00 89.47           H  
ATOM    600  C   VAL A  38      11.746   4.546 -12.760  1.00 89.47           C  
ATOM    601  CB  VAL A  38      12.569   2.633 -11.288  1.00 89.47           C  
ATOM    602  HB  VAL A  38      11.909   2.903 -10.463  1.00 89.47           H  
ATOM    603  O   VAL A  38      10.880   5.098 -12.080  1.00 89.47           O  
ATOM    604  CG1 VAL A  38      11.859   1.602 -12.170  1.00 89.47           C  
ATOM    605 HG11 VAL A  38      12.477   1.355 -13.034  1.00 89.47           H  
ATOM    606 HG12 VAL A  38      11.661   0.692 -11.604  1.00 89.47           H  
ATOM    607 HG13 VAL A  38      10.904   1.995 -12.521  1.00 89.47           H  
ATOM    608  CG2 VAL A  38      13.826   1.960 -10.714  1.00 89.47           C  
ATOM    609 HG21 VAL A  38      13.546   1.062 -10.164  1.00 89.47           H  
ATOM    610 HG22 VAL A  38      14.502   1.684 -11.524  1.00 89.47           H  
ATOM    611 HG23 VAL A  38      14.345   2.635 -10.033  1.00 89.47           H  
ATOM    612  N   ALA A  39      11.702   4.486 -14.090  1.00 91.21           N  
ATOM    613  H   ALA A  39      12.408   3.949 -14.574  1.00 91.21           H  
ATOM    614  CA  ALA A  39      10.595   4.990 -14.895  1.00 91.21           C  
ATOM    615  HA  ALA A  39      10.254   5.942 -14.486  1.00 91.21           H  
ATOM    616  C   ALA A  39       9.412   4.013 -14.866  1.00 91.21           C  
ATOM    617  CB  ALA A  39      11.100   5.220 -16.327  1.00 91.21           C  
ATOM    618  HB1 ALA A  39      11.407   4.277 -16.780  1.00 91.21           H  
ATOM    619  HB2 ALA A  39      11.957   5.894 -16.320  1.00 91.21           H  
ATOM    620  HB3 ALA A  39      10.304   5.656 -16.931  1.00 91.21           H  
ATOM    621  O   ALA A  39       8.289   4.389 -14.535  1.00 91.21           O  
ATOM    622  N   TYR A  40       9.687   2.749 -15.177  1.00 93.59           N  
ATOM    623  H   TYR A  40      10.636   2.514 -15.432  1.00 93.59           H  
ATOM    624  CA  TYR A  40       8.727   1.650 -15.188  1.00 93.59           C  
ATOM    625  HA  TYR A  40       8.025   1.771 -14.363  1.00 93.59           H  
ATOM    626  C   TYR A  40       9.456   0.322 -14.984  1.00 93.59           C  
ATOM    627  CB  TYR A  40       7.927   1.672 -16.500  1.00 93.59           C  
ATOM    628  HB2 TYR A  40       7.264   2.537 -16.479  1.00 93.59           H  
ATOM    629  HB3 TYR A  40       7.283   0.795 -16.558  1.00 93.59           H  
ATOM    630  O   TYR A  40      10.683   0.282 -14.863  1.00 93.59           O  
ATOM    631  CG  TYR A  40       8.749   1.725 -17.769  1.00 93.59           C  
ATOM    632  CD1 TYR A  40       8.883   2.952 -18.445  1.00 93.59           C  
ATOM    633  HD1 TYR A  40       8.418   3.842 -18.048  1.00 93.59           H  
ATOM    634  CD2 TYR A  40       9.319   0.553 -18.306  1.00 93.59           C  
ATOM    635  HD2 TYR A  40       9.190  -0.399 -17.812  1.00 93.59           H  
ATOM    636  CE1 TYR A  40       9.559   3.006 -19.674  1.00 93.59           C  
ATOM    637  HE1 TYR A  40       9.611   3.927 -20.236  1.00 93.59           H  
ATOM    638  CE2 TYR A  40      10.020   0.612 -19.527  1.00 93.59           C  
ATOM    639  HE2 TYR A  40      10.436  -0.280 -19.973  1.00 93.59           H  
ATOM    640  OH  TYR A  40      10.724   1.897 -21.427  1.00 93.59           O  
ATOM    641  HH  TYR A  40      10.489   2.693 -21.910  1.00 93.59           H  
ATOM    642  CZ  TYR A  40      10.123   1.837 -20.218  1.00 93.59           C  
ATOM    643  N   SER A  41       8.702  -0.768 -14.885  1.00 95.54           N  
ATOM    644  H   SER A  41       7.719  -0.702 -15.105  1.00 95.54           H  
ATOM    645  CA  SER A  41       9.272  -2.114 -14.821  1.00 95.54           C  
ATOM    646  HA  SER A  41      10.360  -2.052 -14.783  1.00 95.54           H  
ATOM    647  C   SER A  41       8.922  -2.897 -16.078  1.00 95.54           C  
ATOM    648  CB  SER A  41       8.815  -2.833 -13.553  1.00 95.54           C  
ATOM    649  HB2 SER A  41       9.302  -3.806 -13.478  1.00 95.54           H  
ATOM    650  HB3 SER A  41       7.734  -2.967 -13.598  1.00 95.54           H  
ATOM    651  O   SER A  41       8.003  -2.541 -16.806  1.00 95.54           O  
ATOM    652  OG  SER A  41       9.151  -2.034 -12.430  1.00 95.54           O  
ATOM    653  HG  SER A  41       8.854  -1.153 -12.668  1.00 95.54           H  
ATOM    654  N   VAL A  42       9.664  -3.959 -16.335  1.00 94.79           N  
ATOM    655  H   VAL A  42      10.471  -4.135 -15.753  1.00 94.79           H  
ATOM    656  CA  VAL A  42       9.451  -4.876 -17.449  1.00 94.79           C  
ATOM    657  HA  VAL A  42       8.508  -4.658 -17.949  1.00 94.79           H  
ATOM    658  C   VAL A  42       9.385  -6.274 -16.863  1.00 94.79           C  
ATOM    659  CB  VAL A  42      10.588  -4.733 -18.471  1.00 94.79           C  
ATOM    660  HB  VAL A  42      11.544  -4.857 -17.963  1.00 94.79           H  
ATOM    661  O   VAL A  42      10.289  -6.667 -16.128  1.00 94.79           O  
ATOM    662  CG1 VAL A  42      10.494  -5.770 -19.586  1.00 94.79           C  
ATOM    663 HG11 VAL A  42       9.533  -5.694 -20.094  1.00 94.79           H  
ATOM    664 HG12 VAL A  42      11.303  -5.590 -20.294  1.00 94.79           H  
ATOM    665 HG13 VAL A  42      10.611  -6.778 -19.189  1.00 94.79           H  
ATOM    666  CG2 VAL A  42      10.561  -3.344 -19.122  1.00 94.79           C  
ATOM    667 HG21 VAL A  42       9.664  -3.233 -19.731  1.00 94.79           H  
ATOM    668 HG22 VAL A  42      10.576  -2.560 -18.365  1.00 94.79           H  
ATOM    669 HG23 VAL A  42      11.445  -3.224 -19.748  1.00 94.79           H  
ATOM    670  N   LEU A  43       8.310  -7.006 -17.141  1.00 94.56           N  
ATOM    671  H   LEU A  43       7.639  -6.631 -17.796  1.00 94.56           H  
ATOM    672  CA  LEU A  43       8.254  -8.437 -16.873  1.00 94.56           C  
ATOM    673  HA  LEU A  43       8.800  -8.654 -15.955  1.00 94.56           H  
ATOM    674  C   LEU A  43       8.950  -9.155 -18.023  1.00 94.56           C  
ATOM    675  CB  LEU A  43       6.796  -8.879 -16.687  1.00 94.56           C  
ATOM    676  HB2 LEU A  43       6.399  -8.380 -15.803  1.00 94.56           H  
ATOM    677  HB3 LEU A  43       6.225  -8.548 -17.554  1.00 94.56           H  
ATOM    678  O   LEU A  43       8.587  -8.962 -19.180  1.00 94.56           O  
ATOM    679  CG  LEU A  43       6.592 -10.394 -16.516  1.00 94.56           C  
ATOM    680  HG  LEU A  43       7.008 -10.929 -17.370  1.00 94.56           H  
ATOM    681  CD1 LEU A  43       7.241 -10.914 -15.230  1.00 94.56           C  
ATOM    682 HD11 LEU A  43       8.324 -10.819 -15.300  1.00 94.56           H  
ATOM    683 HD12 LEU A  43       7.001 -11.970 -15.101  1.00 94.56           H  
ATOM    684 HD13 LEU A  43       6.879 -10.348 -14.372  1.00 94.56           H  
ATOM    685  CD2 LEU A  43       5.097 -10.699 -16.437  1.00 94.56           C  
ATOM    686 HD21 LEU A  43       4.940 -11.776 -16.372  1.00 94.56           H  
ATOM    687 HD22 LEU A  43       4.606 -10.334 -17.339  1.00 94.56           H  
ATOM    688 HD23 LEU A  43       4.653 -10.211 -15.570  1.00 94.56           H  
ATOM    689  N   LEU A  44       9.947  -9.961 -17.676  1.00 93.28           N  
ATOM    690  H   LEU A  44      10.194 -10.031 -16.699  1.00 93.28           H  
ATOM    691  CA  LEU A  44      10.789 -10.681 -18.616  1.00 93.28           C  
ATOM    692  HA  LEU A  44      10.381 -10.584 -19.622  1.00 93.28           H  
ATOM    693  C   LEU A  44      10.831 -12.161 -18.244  1.00 93.28           C  
ATOM    694  CB  LEU A  44      12.191 -10.047 -18.566  1.00 93.28           C  
ATOM    695  HB2 LEU A  44      12.113  -8.991 -18.824  1.00 93.28           H  
ATOM    696  HB3 LEU A  44      12.559 -10.116 -17.543  1.00 93.28           H  
ATOM    697  O   LEU A  44      11.015 -12.499 -17.069  1.00 93.28           O  
ATOM    698  CG  LEU A  44      13.218 -10.716 -19.494  1.00 93.28           C  
ATOM    699  HG  LEU A  44      13.257 -11.788 -19.298  1.00 93.28           H  
ATOM    700  CD1 LEU A  44      12.853 -10.474 -20.954  1.00 93.28           C  
ATOM    701 HD11 LEU A  44      11.910 -10.962 -21.203  1.00 93.28           H  
ATOM    702 HD12 LEU A  44      12.765  -9.402 -21.131  1.00 93.28           H  
ATOM    703 HD13 LEU A  44      13.618 -10.886 -21.611  1.00 93.28           H  
ATOM    704  CD2 LEU A  44      14.602 -10.137 -19.219  1.00 93.28           C  
ATOM    705 HD21 LEU A  44      14.578  -9.054 -19.344  1.00 93.28           H  
ATOM    706 HD22 LEU A  44      14.906 -10.375 -18.200  1.00 93.28           H  
ATOM    707 HD23 LEU A  44      15.329 -10.565 -19.909  1.00 93.28           H  
ATOM    708  N   ILE A  45      10.731 -13.035 -19.246  1.00 92.65           N  
ATOM    709  H   ILE A  45      10.547 -12.678 -20.173  1.00 92.65           H  
ATOM    710  CA  ILE A  45      11.184 -14.426 -19.146  1.00 92.65           C  
ATOM    711  HA  ILE A  45      11.545 -14.563 -18.126  1.00 92.65           H  
ATOM    712  C   ILE A  45      12.367 -14.596 -20.091  1.00 92.65           C  
ATOM    713  CB  ILE A  45      10.082 -15.492 -19.356  1.00 92.65           C  
ATOM    714  HB  ILE A  45       9.868 -15.610 -20.418  1.00 92.65           H  
ATOM    715  O   ILE A  45      12.247 -14.346 -21.285  1.00 92.65           O  
ATOM    716  CG1 ILE A  45       8.768 -15.112 -18.645  1.00 92.65           C  
ATOM    717 HG12 ILE A  45       8.460 -14.113 -18.953  1.00 92.65           H  
ATOM    718 HG13 ILE A  45       8.947 -15.102 -17.570  1.00 92.65           H  
ATOM    719  CG2 ILE A  45      10.597 -16.876 -18.940  1.00 92.65           C  
ATOM    720 HG21 ILE A  45       9.867 -17.644 -19.197  1.00 92.65           H  
ATOM    721 HG22 ILE A  45      11.514 -17.107 -19.482  1.00 92.65           H  
ATOM    722 HG23 ILE A  45      10.795 -16.899 -17.869  1.00 92.65           H  
ATOM    723  CD1 ILE A  45       7.588 -16.040 -18.952  1.00 92.65           C  
ATOM    724 HD11 ILE A  45       6.684 -15.631 -18.501  1.00 92.65           H  
ATOM    725 HD12 ILE A  45       7.442 -16.113 -20.030  1.00 92.65           H  
ATOM    726 HD13 ILE A  45       7.765 -17.033 -18.539  1.00 92.65           H  
ATOM    727  N   ALA A  46      13.523 -14.958 -19.543  1.00 92.81           N  
ATOM    728  H   ALA A  46      13.556 -15.162 -18.555  1.00 92.81           H  
ATOM    729  CA  ALA A  46      14.756 -15.032 -20.311  1.00 92.81           C  
ATOM    730  HA  ALA A  46      14.519 -15.384 -21.315  1.00 92.81           H  
ATOM    731  C   ALA A  46      15.759 -16.000 -19.702  1.00 92.81           C  
ATOM    732  CB  ALA A  46      15.369 -13.633 -20.389  1.00 92.81           C  
ATOM    733  HB1 ALA A  46      15.635 -13.285 -19.391  1.00 92.81           H  
ATOM    734  HB2 ALA A  46      14.631 -12.955 -20.817  1.00 92.81           H  
ATOM    735  HB3 ALA A  46      16.255 -13.649 -21.024  1.00 92.81           H  
ATOM    736  O   ALA A  46      15.727 -16.278 -18.504  1.00 92.81           O  
ATOM    737  N   ASP A  47      16.697 -16.462 -20.518  1.00 91.41           N  
ATOM    738  H   ASP A  47      16.651 -16.197 -21.492  1.00 91.41           H  
ATOM    739  CA  ASP A  47      17.841 -17.231 -20.045  1.00 91.41           C  
ATOM    740  HA  ASP A  47      17.536 -17.819 -19.179  1.00 91.41           H  
ATOM    741  C   ASP A  47      18.974 -16.303 -19.581  1.00 91.41           C  
ATOM    742  CB  ASP A  47      18.293 -18.213 -21.132  1.00 91.41           C  
ATOM    743  HB2 ASP A  47      18.388 -17.691 -22.084  1.00 91.41           H  
ATOM    744  HB3 ASP A  47      19.283 -18.572 -20.849  1.00 91.41           H  
ATOM    745  O   ASP A  47      19.337 -15.353 -20.274  1.00 91.41           O  
ATOM    746  CG  ASP A  47      17.385 -19.441 -21.293  1.00 91.41           C  
ATOM    747  OD1 ASP A  47      16.638 -19.753 -20.337  1.00 91.41           O  
ATOM    748  OD2 ASP A  47      17.488 -20.121 -22.341  1.00 91.41           O  
ATOM    749  N   ILE A  48      19.553 -16.593 -18.413  1.00 91.69           N  
ATOM    750  H   ILE A  48      19.156 -17.345 -17.868  1.00 91.69           H  
ATOM    751  CA  ILE A  48      20.708 -15.876 -17.856  1.00 91.69           C  
ATOM    752  HA  ILE A  48      21.195 -15.338 -18.669  1.00 91.69           H  
ATOM    753  C   ILE A  48      21.736 -16.862 -17.294  1.00 91.69           C  
ATOM    754  CB  ILE A  48      20.252 -14.821 -16.817  1.00 91.69           C  
ATOM    755  HB  ILE A  48      19.527 -14.177 -17.316  1.00 91.69           H  
ATOM    756  O   ILE A  48      21.387 -17.891 -16.703  1.00 91.69           O  
ATOM    757  CG1 ILE A  48      21.430 -13.926 -16.370  1.00 91.69           C  
ATOM    758 HG12 ILE A  48      21.964 -13.584 -17.256  1.00 91.69           H  
ATOM    759 HG13 ILE A  48      22.123 -14.506 -15.760  1.00 91.69           H  
ATOM    760  CG2 ILE A  48      19.551 -15.468 -15.608  1.00 91.69           C  
ATOM    761 HG21 ILE A  48      19.135 -14.691 -14.967  1.00 91.69           H  
ATOM    762 HG22 ILE A  48      18.724 -16.082 -15.964  1.00 91.69           H  
ATOM    763 HG23 ILE A  48      20.248 -16.101 -15.058  1.00 91.69           H  
ATOM    764  CD1 ILE A  48      21.011 -12.684 -15.574  1.00 91.69           C  
ATOM    765 HD11 ILE A  48      20.287 -12.104 -16.147  1.00 91.69           H  
ATOM    766 HD12 ILE A  48      20.576 -12.967 -14.615  1.00 91.69           H  
ATOM    767 HD13 ILE A  48      21.889 -12.064 -15.390  1.00 91.69           H  
ATOM    768  N   GLU A  49      23.021 -16.542 -17.435  1.00 90.26           N  
ATOM    769  H   GLU A  49      23.263 -15.711 -17.956  1.00 90.26           H  
ATOM    770  CA  GLU A  49      24.090 -17.273 -16.756  1.00 90.26           C  
ATOM    771  HA  GLU A  49      23.929 -18.342 -16.890  1.00 90.26           H  
ATOM    772  C   GLU A  49      24.076 -16.957 -15.253  1.00 90.26           C  
ATOM    773  CB  GLU A  49      25.464 -16.932 -17.349  1.00 90.26           C  
ATOM    774  HB2 GLU A  49      25.620 -15.854 -17.303  1.00 90.26           H  
ATOM    775  HB3 GLU A  49      26.218 -17.417 -16.728  1.00 90.26           H  
ATOM    776  O   GLU A  49      24.309 -15.823 -14.832  1.00 90.26           O  
ATOM    777  CG  GLU A  49      25.643 -17.414 -18.795  1.00 90.26           C  
ATOM    778  HG2 GLU A  49      24.959 -16.859 -19.437  1.00 90.26           H  
ATOM    779  HG3 GLU A  49      25.375 -18.469 -18.842  1.00 90.26           H  
ATOM    780  CD  GLU A  49      27.088 -17.230 -19.302  1.00 90.26           C  
ATOM    781  OE1 GLU A  49      27.407 -17.828 -20.349  1.00 90.26           O  
ATOM    782  OE2 GLU A  49      27.904 -16.554 -18.617  1.00 90.26           O  
ATOM    783  N   LYS A  50      23.823 -17.965 -14.406  1.00 81.64           N  
ATOM    784  H   LYS A  50      23.592 -18.863 -14.805  1.00 81.64           H  
ATOM    785  CA  LYS A  50      23.850 -17.807 -12.940  1.00 81.64           C  
ATOM    786  HA  LYS A  50      24.258 -16.820 -12.725  1.00 81.64           H  
ATOM    787  C   LYS A  50      24.812 -18.786 -12.263  1.00 81.64           C  
ATOM    788  CB  LYS A  50      22.417 -17.841 -12.353  1.00 81.64           C  
ATOM    789  HB2 LYS A  50      22.464 -18.167 -11.314  1.00 81.64           H  
ATOM    790  HB3 LYS A  50      21.810 -18.553 -12.911  1.00 81.64           H  
ATOM    791  O   LYS A  50      24.899 -19.967 -12.602  1.00 81.64           O  
ATOM    792  CG  LYS A  50      21.755 -16.447 -12.385  1.00 81.64           C  
ATOM    793  HG2 LYS A  50      21.738 -16.093 -13.415  1.00 81.64           H  
ATOM    794  HG3 LYS A  50      22.379 -15.760 -11.813  1.00 81.64           H  
ATOM    795  CD  LYS A  50      20.323 -16.391 -11.806  1.00 81.64           C  
ATOM    796  HD2 LYS A  50      19.681 -17.047 -12.394  1.00 81.64           H  
ATOM    797  HD3 LYS A  50      20.332 -16.719 -10.767  1.00 81.64           H  
ATOM    798  CE  LYS A  50      19.798 -14.940 -11.898  1.00 81.64           C  
ATOM    799  HE2 LYS A  50      19.890 -14.625 -12.937  1.00 81.64           H  
ATOM    800  HE3 LYS A  50      20.453 -14.288 -11.320  1.00 81.64           H  
ATOM    801  NZ  LYS A  50      18.382 -14.748 -11.467  1.00 81.64           N  
ATOM    802  HZ1 LYS A  50      18.064 -13.820 -11.711  1.00 81.64           H  
ATOM    803  HZ2 LYS A  50      17.760 -15.354 -11.983  1.00 81.64           H  
ATOM    804  HZ3 LYS A  50      18.249 -14.869 -10.473  1.00 81.64           H  
ATOM    805  N   GLY A  51      25.472 -18.292 -11.214  1.00 79.75           N  
ATOM    806  H   GLY A  51      25.403 -17.295 -11.064  1.00 79.75           H  
ATOM    807  CA  GLY A  51      26.382 -19.056 -10.356  1.00 79.75           C  
ATOM    808  HA2 GLY A  51      25.991 -20.065 -10.222  1.00 79.75           H  
ATOM    809  HA3 GLY A  51      26.424 -18.577  -9.378  1.00 79.75           H  
ATOM    810  C   GLY A  51      27.812 -19.165 -10.896  1.00 79.75           C  
ATOM    811  O   GLY A  51      28.110 -18.740 -12.007  1.00 79.75           O  
ATOM    812  N   LYS A  52      28.708 -19.761 -10.096  1.00 80.49           N  
ATOM    813  H   LYS A  52      28.400 -20.080  -9.189  1.00 80.49           H  
ATOM    814  CA  LYS A  52      30.141 -19.887 -10.433  1.00 80.49           C  
ATOM    815  HA  LYS A  52      30.562 -18.895 -10.595  1.00 80.49           H  
ATOM    816  C   LYS A  52      30.390 -20.650 -11.736  1.00 80.49           C  
ATOM    817  CB  LYS A  52      30.911 -20.582  -9.298  1.00 80.49           C  
ATOM    818  HB2 LYS A  52      30.438 -21.535  -9.062  1.00 80.49           H  
ATOM    819  HB3 LYS A  52      31.920 -20.788  -9.656  1.00 80.49           H  
ATOM    820  O   LYS A  52      31.292 -20.304 -12.482  1.00 80.49           O  
ATOM    821  CG  LYS A  52      31.025 -19.733  -8.023  1.00 80.49           C  
ATOM    822  HG2 LYS A  52      31.428 -18.753  -8.280  1.00 80.49           H  
ATOM    823  HG3 LYS A  52      30.039 -19.606  -7.576  1.00 80.49           H  
ATOM    824  CD  LYS A  52      31.964 -20.414  -7.015  1.00 80.49           C  
ATOM    825  HD2 LYS A  52      32.939 -20.554  -7.482  1.00 80.49           H  
ATOM    826  HD3 LYS A  52      31.559 -21.390  -6.749  1.00 80.49           H  
ATOM    827  CE  LYS A  52      32.130 -19.562  -5.750  1.00 80.49           C  
ATOM    828  HE2 LYS A  52      32.472 -18.570  -6.044  1.00 80.49           H  
ATOM    829  HE3 LYS A  52      31.158 -19.451  -5.270  1.00 80.49           H  
ATOM    830  NZ  LYS A  52      33.103 -20.168  -4.802  1.00 80.49           N  
ATOM    831  HZ1 LYS A  52      32.808 -21.089  -4.510  1.00 80.49           H  
ATOM    832  HZ2 LYS A  52      33.208 -19.596  -3.977  1.00 80.49           H  
ATOM    833  HZ3 LYS A  52      34.014 -20.253  -5.230  1.00 80.49           H  
ATOM    834  N   SER A  53      29.578 -21.668 -12.010  1.00 82.69           N  
ATOM    835  H   SER A  53      28.849 -21.900 -11.351  1.00 82.69           H  
ATOM    836  CA  SER A  53      29.675 -22.486 -13.221  1.00 82.69           C  
ATOM    837  HA  SER A  53      30.727 -22.595 -13.488  1.00 82.69           H  
ATOM    838  C   SER A  53      28.979 -21.869 -14.439  1.00 82.69           C  
ATOM    839  CB  SER A  53      29.119 -23.884 -12.930  1.00 82.69           C  
ATOM    840  HB2 SER A  53      29.680 -24.330 -12.108  1.00 82.69           H  
ATOM    841  HB3 SER A  53      29.232 -24.519 -13.808  1.00 82.69           H  
ATOM    842  O   SER A  53      28.833 -22.574 -15.429  1.00 82.69           O  
ATOM    843  OG  SER A  53      27.749 -23.794 -12.572  1.00 82.69           O  
ATOM    844  HG  SER A  53      27.290 -23.505 -13.364  1.00 82.69           H  
ATOM    845  N   LYS A  54      28.465 -20.629 -14.342  1.00 83.44           N  
ATOM    846  H   LYS A  54      28.655 -20.095 -13.506  1.00 83.44           H  
ATOM    847  CA  LYS A  54      27.759 -19.920 -15.426  1.00 83.44           C  
ATOM    848  HA  LYS A  54      27.210 -19.081 -14.998  1.00 83.44           H  
ATOM    849  C   LYS A  54      26.706 -20.776 -16.140  1.00 83.44           C  
ATOM    850  CB  LYS A  54      28.783 -19.340 -16.409  1.00 83.44           C  
ATOM    851  HB2 LYS A  54      28.244 -18.907 -17.253  1.00 83.44           H  
ATOM    852  HB3 LYS A  54      29.417 -20.139 -16.793  1.00 83.44           H  
ATOM    853  O   LYS A  54      26.587 -20.775 -17.358  1.00 83.44           O  
ATOM    854  CG  LYS A  54      29.650 -18.237 -15.793  1.00 83.44           C  
ATOM    855  HG2 LYS A  54      29.003 -17.429 -15.453  1.00 83.44           H  
ATOM    856  HG3 LYS A  54      30.232 -18.619 -14.955  1.00 83.44           H  
ATOM    857  CD  LYS A  54      30.589 -17.724 -16.886  1.00 83.44           C  
ATOM    858  HD2 LYS A  54      31.385 -18.448 -17.061  1.00 83.44           H  
ATOM    859  HD3 LYS A  54      30.020 -17.628 -17.810  1.00 83.44           H  
ATOM    860  CE  LYS A  54      31.184 -16.364 -16.533  1.00 83.44           C  
ATOM    861  HE2 LYS A  54      32.062 -16.496 -15.901  1.00 83.44           H  
ATOM    862  HE3 LYS A  54      30.431 -15.796 -15.985  1.00 83.44           H  
ATOM    863  NZ  LYS A  54      31.507 -15.648 -17.787  1.00 83.44           N  
ATOM    864  HZ1 LYS A  54      31.827 -14.704 -17.620  1.00 83.44           H  
ATOM    865  HZ2 LYS A  54      32.183 -16.156 -18.339  1.00 83.44           H  
ATOM    866  HZ3 LYS A  54      30.665 -15.597 -18.342  1.00 83.44           H  
ATOM    867  N   LYS A  55      25.939 -21.559 -15.375  1.00 86.90           N  
ATOM    868  H   LYS A  55      25.951 -21.393 -14.379  1.00 86.90           H  
ATOM    869  CA  LYS A  55      24.904 -22.411 -15.970  1.00 86.90           C  
ATOM    870  HA  LYS A  55      25.319 -22.882 -16.861  1.00 86.90           H  
ATOM    871  C   LYS A  55      23.753 -21.532 -16.437  1.00 86.90           C  
ATOM    872  CB  LYS A  55      24.437 -23.510 -15.008  1.00 86.90           C  
ATOM    873  HB2 LYS A  55      24.282 -23.086 -14.016  1.00 86.90           H  
ATOM    874  HB3 LYS A  55      23.489 -23.913 -15.366  1.00 86.90           H  
ATOM    875  O   LYS A  55      23.279 -20.692 -15.667  1.00 86.90           O  
ATOM    876  CG  LYS A  55      25.458 -24.654 -14.950  1.00 86.90           C  
ATOM    877  HG2 LYS A  55      25.547 -25.099 -15.941  1.00 86.90           H  
ATOM    878  HG3 LYS A  55      26.435 -24.258 -14.671  1.00 86.90           H  
ATOM    879  CD  LYS A  55      25.029 -25.743 -13.956  1.00 86.90           C  
ATOM    880  HD2 LYS A  55      24.880 -25.300 -12.970  1.00 86.90           H  
ATOM    881  HD3 LYS A  55      24.092 -26.179 -14.302  1.00 86.90           H  
ATOM    882  CE  LYS A  55      26.111 -26.827 -13.876  1.00 86.90           C  
ATOM    883  HE2 LYS A  55      26.364 -27.130 -14.891  1.00 86.90           H  
ATOM    884  HE3 LYS A  55      27.007 -26.395 -13.431  1.00 86.90           H  
ATOM    885  NZ  LYS A  55      25.665 -28.015 -13.101  1.00 86.90           N  
ATOM    886  HZ1 LYS A  55      26.392 -28.715 -13.094  1.00 86.90           H  
ATOM    887  HZ2 LYS A  55      24.854 -28.433 -13.534  1.00 86.90           H  
ATOM    888  HZ3 LYS A  55      25.446 -27.772 -12.145  1.00 86.90           H  
ATOM    889  N   LEU A  56      23.307 -21.774 -17.663  1.00 89.40           N  
ATOM    890  H   LEU A  56      23.804 -22.433 -18.245  1.00 89.40           H  
ATOM    891  CA  LEU A  56      22.142 -21.122 -18.237  1.00 89.40           C  
ATOM    892  HA  LEU A  56      22.284 -20.045 -18.147  1.00 89.40           H  
ATOM    893  C   LEU A  56      20.889 -21.527 -17.452  1.00 89.40           C  
ATOM    894  CB  LEU A  56      22.050 -21.511 -19.724  1.00 89.40           C  
ATOM    895  HB2 LEU A  56      23.048 -21.528 -20.161  1.00 89.40           H  
ATOM    896  HB3 LEU A  56      21.638 -22.518 -19.801  1.00 89.40           H  
ATOM    897  O   LEU A  56      20.658 -22.715 -17.212  1.00 89.40           O  
ATOM    898  CG  LEU A  56      21.184 -20.548 -20.549  1.00 89.40           C  
ATOM    899  HG  LEU A  56      20.217 -20.433 -20.059  1.00 89.40           H  
ATOM    900  CD1 LEU A  56      21.876 -19.189 -20.671  1.00 89.40           C  
ATOM    901 HD11 LEU A  56      21.816 -18.636 -19.733  1.00 89.40           H  
ATOM    902 HD12 LEU A  56      21.392 -18.594 -21.446  1.00 89.40           H  
ATOM    903 HD13 LEU A  56      22.920 -19.317 -20.955  1.00 89.40           H  
ATOM    904  CD2 LEU A  56      20.961 -21.105 -21.952  1.00 89.40           C  
ATOM    905 HD21 LEU A  56      20.312 -20.431 -22.512  1.00 89.40           H  
ATOM    906 HD22 LEU A  56      21.912 -21.206 -22.477  1.00 89.40           H  
ATOM    907 HD23 LEU A  56      20.466 -22.074 -21.892  1.00 89.40           H  
ATOM    908  N   LYS A  57      20.108 -20.543 -17.007  1.00 90.79           N  
ATOM    909  H   LYS A  57      20.399 -19.590 -17.170  1.00 90.79           H  
ATOM    910  CA  LYS A  57      18.828 -20.763 -16.331  1.00 90.79           C  
ATOM    911  HA  LYS A  57      18.471 -21.771 -16.545  1.00 90.79           H  
ATOM    912  C   LYS A  57      17.788 -19.791 -16.849  1.00 90.79           C  
ATOM    913  CB  LYS A  57      18.967 -20.580 -14.812  1.00 90.79           C  
ATOM    914  HB2 LYS A  57      19.404 -19.603 -14.606  1.00 90.79           H  
ATOM    915  HB3 LYS A  57      17.968 -20.608 -14.378  1.00 90.79           H  
ATOM    916  O   LYS A  57      18.037 -18.587 -16.850  1.00 90.79           O  
ATOM    917  CG  LYS A  57      19.820 -21.672 -14.158  1.00 90.79           C  
ATOM    918  HG2 LYS A  57      20.857 -21.570 -14.476  1.00 90.79           H  
ATOM    919  HG3 LYS A  57      19.446 -22.649 -14.464  1.00 90.79           H  
ATOM    920  CD  LYS A  57      19.738 -21.557 -12.633  1.00 90.79           C  
ATOM    921  HD2 LYS A  57      20.128 -20.588 -12.323  1.00 90.79           H  
ATOM    922  HD3 LYS A  57      18.693 -21.641 -12.333  1.00 90.79           H  
ATOM    923  CE  LYS A  57      20.552 -22.684 -11.998  1.00 90.79           C  
ATOM    924  HE2 LYS A  57      20.240 -23.623 -12.454  1.00 90.79           H  
ATOM    925  HE3 LYS A  57      21.604 -22.528 -12.240  1.00 90.79           H  
ATOM    926  NZ  LYS A  57      20.343 -22.735 -10.531  1.00 90.79           N  
ATOM    927  HZ1 LYS A  57      19.363 -22.888 -10.337  1.00 90.79           H  
ATOM    928  HZ2 LYS A  57      20.628 -21.866 -10.102  1.00 90.79           H  
ATOM    929  HZ3 LYS A  57      20.865 -23.498 -10.125  1.00 90.79           H  
ATOM    930  N   THR A  58      16.606 -20.310 -17.152  1.00 91.35           N  
ATOM    931  H   THR A  58      16.508 -21.307 -17.281  1.00 91.35           H  
ATOM    932  CA  THR A  58      15.434 -19.489 -17.433  1.00 91.35           C  
ATOM    933  HA  THR A  58      15.720 -18.716 -18.148  1.00 91.35           H  
ATOM    934  C   THR A  58      14.950 -18.831 -16.148  1.00 91.35           C  
ATOM    935  CB  THR A  58      14.316 -20.313 -18.075  1.00 91.35           C  
ATOM    936  HB  THR A  58      13.848 -20.937 -17.314  1.00 91.35           H  
ATOM    937  O   THR A  58      14.735 -19.492 -15.126  1.00 91.35           O  
ATOM    938  CG2 THR A  58      13.249 -19.425 -18.707  1.00 91.35           C  
ATOM    939 HG21 THR A  58      13.703 -18.779 -19.459  1.00 91.35           H  
ATOM    940 HG22 THR A  58      12.767 -18.812 -17.945  1.00 91.35           H  
ATOM    941 HG23 THR A  58      12.496 -20.050 -19.188  1.00 91.35           H  
ATOM    942  OG1 THR A  58      14.849 -21.157 -19.067  1.00 91.35           O  
ATOM    943  HG1 THR A  58      15.434 -20.634 -19.621  1.00 91.35           H  
ATOM    944  N   VAL A  59      14.796 -17.515 -16.182  1.00 91.67           N  
ATOM    945  H   VAL A  59      15.014 -17.038 -17.045  1.00 91.67           H  
ATOM    946  CA  VAL A  59      14.265 -16.702 -15.091  1.00 91.67           C  
ATOM    947  HA  VAL A  59      13.987 -17.355 -14.264  1.00 91.67           H  
ATOM    948  C   VAL A  59      12.999 -16.009 -15.558  1.00 91.67           C  
ATOM    949  CB  VAL A  59      15.295 -15.688 -14.558  1.00 91.67           C  
ATOM    950  HB  VAL A  59      14.825 -15.131 -13.748  1.00 91.67           H  
ATOM    951  O   VAL A  59      12.896 -15.635 -16.717  1.00 91.67           O  
ATOM    952  CG1 VAL A  59      16.503 -16.428 -13.965  1.00 91.67           C  
ATOM    953 HG11 VAL A  59      16.955 -17.068 -14.724  1.00 91.67           H  
ATOM    954 HG12 VAL A  59      17.247 -15.694 -13.654  1.00 91.67           H  
ATOM    955 HG13 VAL A  59      16.182 -17.042 -13.124  1.00 91.67           H  
ATOM    956  CG2 VAL A  59      15.804 -14.670 -15.585  1.00 91.67           C  
ATOM    957 HG21 VAL A  59      16.429 -13.925 -15.093  1.00 91.67           H  
ATOM    958 HG22 VAL A  59      16.391 -15.166 -16.358  1.00 91.67           H  
ATOM    959 HG23 VAL A  59      14.971 -14.147 -16.054  1.00 91.67           H  
ATOM    960  N   LYS A  60      12.050 -15.832 -14.641  1.00 92.95           N  
ATOM    961  H   LYS A  60      12.222 -16.193 -13.713  1.00 92.95           H  
ATOM    962  CA  LYS A  60      10.877 -14.972 -14.798  1.00 92.95           C  
ATOM    963  HA  LYS A  60      10.890 -14.498 -15.779  1.00 92.95           H  
ATOM    964  C   LYS A  60      10.985 -13.894 -13.734  1.00 92.95           C  
ATOM    965  CB  LYS A  60       9.610 -15.827 -14.684  1.00 92.95           C  
ATOM    966  HB2 LYS A  60       9.627 -16.382 -13.746  1.00 92.95           H  
ATOM    967  HB3 LYS A  60       9.616 -16.544 -15.505  1.00 92.95           H  
ATOM    968  O   LYS A  60      10.892 -14.209 -12.547  1.00 92.95           O  
ATOM    969  CG  LYS A  60       8.317 -15.001 -14.749  1.00 92.95           C  
ATOM    970  HG2 LYS A  60       8.329 -14.351 -15.624  1.00 92.95           H  
ATOM    971  HG3 LYS A  60       8.232 -14.379 -13.858  1.00 92.95           H  
ATOM    972  CD  LYS A  60       7.115 -15.951 -14.817  1.00 92.95           C  
ATOM    973  HD2 LYS A  60       7.049 -16.507 -13.882  1.00 92.95           H  
ATOM    974  HD3 LYS A  60       7.249 -16.651 -15.642  1.00 92.95           H  
ATOM    975  CE  LYS A  60       5.827 -15.166 -15.043  1.00 92.95           C  
ATOM    976  HE2 LYS A  60       5.778 -14.370 -14.299  1.00 92.95           H  
ATOM    977  HE3 LYS A  60       5.855 -14.695 -16.025  1.00 92.95           H  
ATOM    978  NZ  LYS A  60       4.629 -16.035 -14.918  1.00 92.95           N  
ATOM    979  HZ1 LYS A  60       3.819 -15.439 -14.824  1.00 92.95           H  
ATOM    980  HZ2 LYS A  60       4.653 -16.572 -14.063  1.00 92.95           H  
ATOM    981  HZ3 LYS A  60       4.514 -16.649 -15.712  1.00 92.95           H  
ATOM    982  N   GLU A  61      11.260 -12.660 -14.129  1.00 93.28           N  
ATOM    983  H   GLU A  61      11.303 -12.455 -15.117  1.00 93.28           H  
ATOM    984  CA  GLU A  61      11.553 -11.584 -13.183  1.00 93.28           C  
ATOM    985  HA  GLU A  61      10.973 -11.769 -12.279  1.00 93.28           H  
ATOM    986  C   GLU A  61      11.093 -10.218 -13.686  1.00 93.28           C  
ATOM    987  CB  GLU A  61      13.039 -11.605 -12.759  1.00 93.28           C  
ATOM    988  HB2 GLU A  61      13.235 -12.578 -12.309  1.00 93.28           H  
ATOM    989  HB3 GLU A  61      13.192 -10.855 -11.983  1.00 93.28           H  
ATOM    990  O   GLU A  61      10.774 -10.026 -14.857  1.00 93.28           O  
ATOM    991  CG  GLU A  61      14.067 -11.367 -13.878  1.00 93.28           C  
ATOM    992  HG2 GLU A  61      13.926 -10.360 -14.271  1.00 93.28           H  
ATOM    993  HG3 GLU A  61      13.883 -12.076 -14.685  1.00 93.28           H  
ATOM    994  CD  GLU A  61      15.528 -11.538 -13.403  1.00 93.28           C  
ATOM    995  OE1 GLU A  61      16.412 -10.890 -14.002  1.00 93.28           O  
ATOM    996  OE2 GLU A  61      15.810 -12.343 -12.473  1.00 93.28           O  
ATOM    997  N   LEU A  62      11.026  -9.271 -12.754  1.00 95.23           N  
ATOM    998  H   LEU A  62      11.373  -9.484 -11.829  1.00 95.23           H  
ATOM    999  CA  LEU A  62      10.744  -7.877 -13.045  1.00 95.23           C  
ATOM   1000  HA  LEU A  62      10.280  -7.796 -14.028  1.00 95.23           H  
ATOM   1001  C   LEU A  62      12.064  -7.113 -13.077  1.00 95.23           C  
ATOM   1002  CB  LEU A  62       9.773  -7.323 -11.995  1.00 95.23           C  
ATOM   1003  HB2 LEU A  62      10.148  -7.580 -11.004  1.00 95.23           H  
ATOM   1004  HB3 LEU A  62       9.745  -6.236 -12.073  1.00 95.23           H  
ATOM   1005  O   LEU A  62      12.807  -7.118 -12.095  1.00 95.23           O  
ATOM   1006  CG  LEU A  62       8.349  -7.873 -12.177  1.00 95.23           C  
ATOM   1007  HG  LEU A  62       8.380  -8.931 -12.441  1.00 95.23           H  
ATOM   1008  CD1 LEU A  62       7.580  -7.741 -10.871  1.00 95.23           C  
ATOM   1009 HD11 LEU A  62       7.996  -8.472 -10.177  1.00 95.23           H  
ATOM   1010 HD12 LEU A  62       6.526  -7.972 -11.030  1.00 95.23           H  
ATOM   1011 HD13 LEU A  62       7.687  -6.733 -10.470  1.00 95.23           H  
ATOM   1012  CD2 LEU A  62       7.600  -7.122 -13.269  1.00 95.23           C  
ATOM   1013 HD21 LEU A  62       6.596  -7.535 -13.372  1.00 95.23           H  
ATOM   1014 HD22 LEU A  62       8.119  -7.236 -14.220  1.00 95.23           H  
ATOM   1015 HD23 LEU A  62       7.537  -6.061 -13.027  1.00 95.23           H  
ATOM   1016  N   LEU A  63      12.328  -6.432 -14.185  1.00 94.76           N  
ATOM   1017  H   LEU A  63      11.690  -6.530 -14.962  1.00 94.76           H  
ATOM   1018  CA  LEU A  63      13.470  -5.545 -14.357  1.00 94.76           C  
ATOM   1019  HA  LEU A  63      14.181  -5.726 -13.552  1.00 94.76           H  
ATOM   1020  C   LEU A  63      13.000  -4.093 -14.284  1.00 94.76           C  
ATOM   1021  CB  LEU A  63      14.158  -5.877 -15.691  1.00 94.76           C  
ATOM   1022  HB2 LEU A  63      13.443  -5.719 -16.498  1.00 94.76           H  
ATOM   1023  HB3 LEU A  63      14.438  -6.930 -15.694  1.00 94.76           H  
ATOM   1024  O   LEU A  63      12.079  -3.696 -14.990  1.00 94.76           O  
ATOM   1025  CG  LEU A  63      15.410  -5.026 -15.968  1.00 94.76           C  
ATOM   1026  HG  LEU A  63      15.153  -3.968 -15.925  1.00 94.76           H  
ATOM   1027  CD1 LEU A  63      16.533  -5.300 -14.962  1.00 94.76           C  
ATOM   1028 HD11 LEU A  63      16.231  -5.001 -13.958  1.00 94.76           H  
ATOM   1029 HD12 LEU A  63      17.417  -4.726 -15.241  1.00 94.76           H  
ATOM   1030 HD13 LEU A  63      16.781  -6.361 -14.969  1.00 94.76           H  
ATOM   1031  CD2 LEU A  63      15.935  -5.328 -17.367  1.00 94.76           C  
ATOM   1032 HD21 LEU A  63      16.825  -4.732 -17.571  1.00 94.76           H  
ATOM   1033 HD22 LEU A  63      15.171  -5.079 -18.103  1.00 94.76           H  
ATOM   1034 HD23 LEU A  63      16.180  -6.386 -17.453  1.00 94.76           H  
ATOM   1035  N   GLY A  64      13.620  -3.282 -13.430  1.00 95.29           N  
ATOM   1036  H   GLY A  64      14.415  -3.642 -12.921  1.00 95.29           H  
ATOM   1037  CA  GLY A  64      13.351  -1.846 -13.390  1.00 95.29           C  
ATOM   1038  HA2 GLY A  64      12.284  -1.657 -13.511  1.00 95.29           H  
ATOM   1039  HA3 GLY A  64      13.667  -1.438 -12.430  1.00 95.29           H  
ATOM   1040  C   GLY A  64      14.126  -1.129 -14.489  1.00 95.29           C  
ATOM   1041  O   GLY A  64      15.350  -1.213 -14.504  1.00 95.29           O  
ATOM   1042  N   ILE A  65      13.432  -0.396 -15.357  1.00 94.94           N  
ATOM   1043  H   ILE A  65      12.426  -0.357 -15.271  1.00 94.94           H  
ATOM   1044  CA  ILE A  65      14.052   0.467 -16.366  1.00 94.94           C  
ATOM   1045  HA  ILE A  65      15.068   0.126 -16.560  1.00 94.94           H  
ATOM   1046  C   ILE A  65      14.137   1.875 -15.794  1.00 94.94           C  
ATOM   1047  CB  ILE A  65      13.279   0.418 -17.700  1.00 94.94           C  
ATOM   1048  HB  ILE A  65      12.271   0.795 -17.526  1.00 94.94           H  
ATOM   1049  O   ILE A  65      13.125   2.497 -15.457  1.00 94.94           O  
ATOM   1050  CG1 ILE A  65      13.145  -1.023 -18.243  1.00 94.94           C  
ATOM   1051 HG12 ILE A  65      12.544  -1.607 -17.547  1.00 94.94           H  
ATOM   1052 HG13 ILE A  65      12.601  -0.989 -19.188  1.00 94.94           H  
ATOM   1053  CG2 ILE A  65      13.939   1.327 -18.753  1.00 94.94           C  
ATOM   1054 HG21 ILE A  65      14.988   1.066 -18.888  1.00 94.94           H  
ATOM   1055 HG22 ILE A  65      13.866   2.372 -18.450  1.00 94.94           H  
ATOM   1056 HG23 ILE A  65      13.421   1.215 -19.705  1.00 94.94           H  
ATOM   1057  CD1 ILE A  65      14.461  -1.776 -18.482  1.00 94.94           C  
ATOM   1058 HD11 ILE A  65      15.081  -1.240 -19.201  1.00 94.94           H  
ATOM   1059 HD12 ILE A  65      15.007  -1.904 -17.548  1.00 94.94           H  
ATOM   1060 HD13 ILE A  65      14.235  -2.761 -18.890  1.00 94.94           H  
ATOM   1061  N   THR A  66      15.354   2.383 -15.634  1.00 92.94           N  
ATOM   1062  H   THR A  66      16.156   1.831 -15.901  1.00 92.94           H  
ATOM   1063  CA  THR A  66      15.567   3.744 -15.132  1.00 92.94           C  
ATOM   1064  HA  THR A  66      14.880   3.924 -14.304  1.00 92.94           H  
ATOM   1065  C   THR A  66      15.243   4.789 -16.191  1.00 92.94           C  
ATOM   1066  CB  THR A  66      16.974   3.936 -14.576  1.00 92.94           C  
ATOM   1067  HB  THR A  66      17.040   4.943 -14.163  1.00 92.94           H  
ATOM   1068  O   THR A  66      15.265   4.502 -17.386  1.00 92.94           O  
ATOM   1069  CG2 THR A  66      17.315   2.924 -13.480  1.00 92.94           C  
ATOM   1070 HG21 THR A  66      18.368   3.021 -13.214  1.00 92.94           H  
ATOM   1071 HG22 THR A  66      16.695   3.109 -12.603  1.00 92.94           H  
ATOM   1072 HG23 THR A  66      17.152   1.902 -13.823  1.00 92.94           H  
ATOM   1073  OG1 THR A  66      17.927   3.823 -15.592  1.00 92.94           O  
ATOM   1074  HG1 THR A  66      18.014   2.883 -15.765  1.00 92.94           H  
ATOM   1075  N   ILE A  67      14.970   6.033 -15.781  1.00 90.30           N  
ATOM   1076  H   ILE A  67      14.913   6.225 -14.791  1.00 90.30           H  
ATOM   1077  CA  ILE A  67      14.714   7.113 -16.751  1.00 90.30           C  
ATOM   1078  HA  ILE A  67      13.880   6.804 -17.382  1.00 90.30           H  
ATOM   1079  C   ILE A  67      15.922   7.300 -17.692  1.00 90.30           C  
ATOM   1080  CB  ILE A  67      14.317   8.435 -16.051  1.00 90.30           C  
ATOM   1081  HB  ILE A  67      15.171   8.790 -15.474  1.00 90.30           H  
ATOM   1082  O   ILE A  67      15.735   7.572 -18.873  1.00 90.30           O  
ATOM   1083  CG1 ILE A  67      13.104   8.278 -15.103  1.00 90.30           C  
ATOM   1084 HG12 ILE A  67      13.255   7.426 -14.441  1.00 90.30           H  
ATOM   1085 HG13 ILE A  67      12.205   8.087 -15.688  1.00 90.30           H  
ATOM   1086  CG2 ILE A  67      13.942   9.476 -17.125  1.00 90.30           C  
ATOM   1087 HG21 ILE A  67      13.698  10.438 -16.674  1.00 90.30           H  
ATOM   1088 HG22 ILE A  67      13.082   9.129 -17.697  1.00 90.30           H  
ATOM   1089 HG23 ILE A  67      14.763   9.639 -17.822  1.00 90.30           H  
ATOM   1090  CD1 ILE A  67      12.853   9.501 -14.211  1.00 90.30           C  
ATOM   1091 HD11 ILE A  67      12.575  10.373 -14.803  1.00 90.30           H  
ATOM   1092 HD12 ILE A  67      13.752   9.722 -13.635  1.00 90.30           H  
ATOM   1093 HD13 ILE A  67      12.034   9.284 -13.526  1.00 90.30           H  
ATOM   1094  N   MET A  68      17.150   7.087 -17.202  1.00 88.48           N  
ATOM   1095  H   MET A  68      17.239   6.801 -16.237  1.00 88.48           H  
ATOM   1096  CA  MET A  68      18.368   7.154 -18.024  1.00 88.48           C  
ATOM   1097  HA  MET A  68      18.348   8.070 -18.615  1.00 88.48           H  
ATOM   1098  C   MET A  68      18.503   5.989 -19.017  1.00 88.48           C  
ATOM   1099  CB  MET A  68      19.607   7.179 -17.122  1.00 88.48           C  
ATOM   1100  HB2 MET A  68      20.495   7.145 -17.753  1.00 88.48           H  
ATOM   1101  HB3 MET A  68      19.604   6.293 -16.487  1.00 88.48           H  
ATOM   1102  O   MET A  68      19.096   6.155 -20.078  1.00 88.48           O  
ATOM   1103  CG  MET A  68      19.688   8.441 -16.257  1.00 88.48           C  
ATOM   1104  HG2 MET A  68      18.885   8.431 -15.520  1.00 88.48           H  
ATOM   1105  HG3 MET A  68      19.550   9.310 -16.901  1.00 88.48           H  
ATOM   1106  SD  MET A  68      21.274   8.635 -15.402  1.00 88.48           S  
ATOM   1107  CE  MET A  68      21.166   7.264 -14.237  1.00 88.48           C  
ATOM   1108  HE1 MET A  68      20.334   7.469 -13.563  1.00 88.48           H  
ATOM   1109  HE2 MET A  68      21.007   6.323 -14.762  1.00 88.48           H  
ATOM   1110  HE3 MET A  68      22.098   7.203 -13.675  1.00 88.48           H  
ATOM   1111  N   GLU A  69      17.967   4.813 -18.690  1.00 93.82           N  
ATOM   1112  H   GLU A  69      17.505   4.718 -17.797  1.00 93.82           H  
ATOM   1113  CA  GLU A  69      18.008   3.628 -19.559  1.00 93.82           C  
ATOM   1114  HA  GLU A  69      18.931   3.623 -20.137  1.00 93.82           H  
ATOM   1115  C   GLU A  69      16.855   3.591 -20.562  1.00 93.82           C  
ATOM   1116  CB  GLU A  69      17.971   2.371 -18.689  1.00 93.82           C  
ATOM   1117  HB2 GLU A  69      17.774   1.499 -19.313  1.00 93.82           H  
ATOM   1118  HB3 GLU A  69      17.143   2.473 -17.987  1.00 93.82           H  
ATOM   1119  O   GLU A  69      16.977   2.946 -21.603  1.00 93.82           O  
ATOM   1120  CG  GLU A  69      19.303   2.155 -17.949  1.00 93.82           C  
ATOM   1121  HG2 GLU A  69      19.654   3.097 -17.527  1.00 93.82           H  
ATOM   1122  HG3 GLU A  69      20.052   1.821 -18.666  1.00 93.82           H  
ATOM   1123  CD  GLU A  69      19.171   1.139 -16.811  1.00 93.82           C  
ATOM   1124  OE1 GLU A  69      20.142   0.377 -16.579  1.00 93.82           O  
ATOM   1125  OE2 GLU A  69      18.116   1.170 -16.135  1.00 93.82           O  
ATOM   1126  N   ARG A  70      15.763   4.306 -20.269  1.00 93.75           N  
ATOM   1127  H   ARG A  70      15.757   4.763 -19.368  1.00 93.75           H  
ATOM   1128  CA  ARG A  70      14.513   4.309 -21.033  1.00 93.75           C  
ATOM   1129  HA  ARG A  70      14.007   3.355 -20.881  1.00 93.75           H  
ATOM   1130  C   ARG A  70      14.732   4.432 -22.539  1.00 93.75           C  
ATOM   1131  CB  ARG A  70      13.624   5.436 -20.493  1.00 93.75           C  
ATOM   1132  HB2 ARG A  70      13.456   5.283 -19.427  1.00 93.75           H  
ATOM   1133  HB3 ARG A  70      14.117   6.397 -20.640  1.00 93.75           H  
ATOM   1134  O   ARG A  70      14.276   3.573 -23.280  1.00 93.75           O  
ATOM   1135  CG  ARG A  70      12.279   5.445 -21.214  1.00 93.75           C  
ATOM   1136  HG2 ARG A  70      11.795   4.480 -21.061  1.00 93.75           H  
ATOM   1137  HG3 ARG A  70      12.434   5.598 -22.281  1.00 93.75           H  
ATOM   1138  CD  ARG A  70      11.366   6.558 -20.710  1.00 93.75           C  
ATOM   1139  HD2 ARG A  70      11.875   7.515 -20.825  1.00 93.75           H  
ATOM   1140  HD3 ARG A  70      11.131   6.383 -19.660  1.00 93.75           H  
ATOM   1141  NE  ARG A  70      10.144   6.544 -21.513  1.00 93.75           N  
ATOM   1142  HE  ARG A  70      10.092   5.811 -22.206  1.00 93.75           H  
ATOM   1143  NH1 ARG A  70       9.045   8.349 -20.630  1.00 93.75           N  
ATOM   1144 HH11 ARG A  70       9.842   8.512 -20.032  1.00 93.75           H  
ATOM   1145 HH12 ARG A  70       8.247   8.967 -20.661  1.00 93.75           H  
ATOM   1146  NH2 ARG A  70       8.140   7.153 -22.307  1.00 93.75           N  
ATOM   1147 HH21 ARG A  70       7.319   7.739 -22.355  1.00 93.75           H  
ATOM   1148 HH22 ARG A  70       8.265   6.399 -22.968  1.00 93.75           H  
ATOM   1149  CZ  ARG A  70       9.115   7.354 -21.474  1.00 93.75           C  
ATOM   1150  N   SER A  71      15.467   5.449 -22.989  1.00 94.22           N  
ATOM   1151  H   SER A  71      15.778   6.152 -22.333  1.00 94.22           H  
ATOM   1152  CA  SER A  71      15.675   5.691 -24.424  1.00 94.22           C  
ATOM   1153  HA  SER A  71      14.702   5.771 -24.911  1.00 94.22           H  
ATOM   1154  C   SER A  71      16.451   4.571 -25.120  1.00 94.22           C  
ATOM   1155  CB  SER A  71      16.434   7.002 -24.641  1.00 94.22           C  
ATOM   1156  HB2 SER A  71      16.462   7.222 -25.708  1.00 94.22           H  
ATOM   1157  HB3 SER A  71      17.455   6.899 -24.273  1.00 94.22           H  
ATOM   1158  O   SER A  71      16.253   4.334 -26.307  1.00 94.22           O  
ATOM   1159  OG  SER A  71      15.801   8.067 -23.959  1.00 94.22           O  
ATOM   1160  HG  SER A  71      16.138   8.901 -24.293  1.00 94.22           H  
ATOM   1161  N   ASN A  72      17.350   3.888 -24.405  1.00 94.82           N  
ATOM   1162  H   ASN A  72      17.390   4.042 -23.408  1.00 94.82           H  
ATOM   1163  CA  ASN A  72      18.114   2.774 -24.966  1.00 94.82           C  
ATOM   1164  HA  ASN A  72      18.376   2.998 -26.000  1.00 94.82           H  
ATOM   1165  C   ASN A  72      17.274   1.498 -25.004  1.00 94.82           C  
ATOM   1166  CB  ASN A  72      19.409   2.580 -24.163  1.00 94.82           C  
ATOM   1167  HB2 ASN A  72      19.171   2.482 -23.104  1.00 94.82           H  
ATOM   1168  HB3 ASN A  72      19.891   1.659 -24.489  1.00 94.82           H  
ATOM   1169  O   ASN A  72      17.294   0.799 -26.014  1.00 94.82           O  
ATOM   1170  CG  ASN A  72      20.407   3.707 -24.361  1.00 94.82           C  
ATOM   1171  ND2 ASN A  72      21.318   3.869 -23.431  1.00 94.82           N  
ATOM   1172 HD21 ASN A  72      21.981   4.619 -23.566  1.00 94.82           H  
ATOM   1173 HD22 ASN A  72      21.336   3.264 -22.622  1.00 94.82           H  
ATOM   1174  OD1 ASN A  72      20.403   4.438 -25.346  1.00 94.82           O  
ATOM   1175  N   PHE A  73      16.511   1.236 -23.941  1.00 94.63           N  
ATOM   1176  H   PHE A  73      16.542   1.861 -23.148  1.00 94.63           H  
ATOM   1177  CA  PHE A  73      15.576   0.119 -23.893  1.00 94.63           C  
ATOM   1178  HA  PHE A  73      16.112  -0.805 -24.107  1.00 94.63           H  
ATOM   1179  C   PHE A  73      14.489   0.254 -24.968  1.00 94.63           C  
ATOM   1180  CB  PHE A  73      14.982   0.016 -22.483  1.00 94.63           C  
ATOM   1181  HB2 PHE A  73      15.782  -0.202 -21.776  1.00 94.63           H  
ATOM   1182  HB3 PHE A  73      14.545   0.974 -22.204  1.00 94.63           H  
ATOM   1183  O   PHE A  73      14.297  -0.668 -25.746  1.00 94.63           O  
ATOM   1184  CG  PHE A  73      13.922  -1.061 -22.373  1.00 94.63           C  
ATOM   1185  CD1 PHE A  73      12.562  -0.717 -22.455  1.00 94.63           C  
ATOM   1186  HD1 PHE A  73      12.274   0.316 -22.583  1.00 94.63           H  
ATOM   1187  CD2 PHE A  73      14.292  -2.414 -22.274  1.00 94.63           C  
ATOM   1188  HD2 PHE A  73      15.336  -2.690 -22.261  1.00 94.63           H  
ATOM   1189  CE1 PHE A  73      11.577  -1.717 -22.429  1.00 94.63           C  
ATOM   1190  HE1 PHE A  73      10.536  -1.446 -22.522  1.00 94.63           H  
ATOM   1191  CE2 PHE A  73      13.309  -3.417 -22.243  1.00 94.63           C  
ATOM   1192  HE2 PHE A  73      13.597  -4.457 -22.195  1.00 94.63           H  
ATOM   1193  CZ  PHE A  73      11.950  -3.068 -22.329  1.00 94.63           C  
ATOM   1194  HZ  PHE A  73      11.193  -3.838 -22.338  1.00 94.63           H  
ATOM   1195  N   GLU A  74      13.835   1.413 -25.084  1.00 93.33           N  
ATOM   1196  H   GLU A  74      14.018   2.143 -24.411  1.00 93.33           H  
ATOM   1197  CA  GLU A  74      12.755   1.635 -26.061  1.00 93.33           C  
ATOM   1198  HA  GLU A  74      12.024   0.831 -25.971  1.00 93.33           H  
ATOM   1199  C   GLU A  74      13.246   1.600 -27.516  1.00 93.33           C  
ATOM   1200  CB  GLU A  74      12.043   2.972 -25.766  1.00 93.33           C  
ATOM   1201  HB2 GLU A  74      11.373   3.213 -26.590  1.00 93.33           H  
ATOM   1202  HB3 GLU A  74      12.788   3.763 -25.679  1.00 93.33           H  
ATOM   1203  O   GLU A  74      12.485   1.228 -28.404  1.00 93.33           O  
ATOM   1204  CG  GLU A  74      11.213   2.885 -24.476  1.00 93.33           C  
ATOM   1205  HG2 GLU A  74      11.861   2.530 -23.675  1.00 93.33           H  
ATOM   1206  HG3 GLU A  74      10.430   2.141 -24.618  1.00 93.33           H  
ATOM   1207  CD  GLU A  74      10.568   4.201 -24.006  1.00 93.33           C  
ATOM   1208  OE1 GLU A  74       9.944   4.179 -22.914  1.00 93.33           O  
ATOM   1209  OE2 GLU A  74      10.745   5.277 -24.615  1.00 93.33           O  
ATOM   1210  N   ARG A  75      14.516   1.946 -27.777  1.00 95.02           N  
ATOM   1211  H   ARG A  75      15.089   2.254 -27.004  1.00 95.02           H  
ATOM   1212  CA  ARG A  75      15.104   1.858 -29.123  1.00 95.02           C  
ATOM   1213  HA  ARG A  75      14.406   2.306 -29.830  1.00 95.02           H  
ATOM   1214  C   ARG A  75      15.284   0.410 -29.580  1.00 95.02           C  
ATOM   1215  CB  ARG A  75      16.435   2.626 -29.162  1.00 95.02           C  
ATOM   1216  HB2 ARG A  75      16.253   3.647 -28.825  1.00 95.02           H  
ATOM   1217  HB3 ARG A  75      17.142   2.155 -28.478  1.00 95.02           H  
ATOM   1218  O   ARG A  75      15.044   0.115 -30.746  1.00 95.02           O  
ATOM   1219  CG  ARG A  75      17.045   2.674 -30.575  1.00 95.02           C  
ATOM   1220  HG2 ARG A  75      17.162   1.662 -30.963  1.00 95.02           H  
ATOM   1221  HG3 ARG A  75      16.375   3.219 -31.240  1.00 95.02           H  
ATOM   1222  CD  ARG A  75      18.431   3.327 -30.594  1.00 95.02           C  
ATOM   1223  HD2 ARG A  75      19.094   2.732 -29.965  1.00 95.02           H  
ATOM   1224  HD3 ARG A  75      18.814   3.283 -31.613  1.00 95.02           H  
ATOM   1225  NE  ARG A  75      18.391   4.739 -30.159  1.00 95.02           N  
ATOM   1226  HE  ARG A  75      17.706   5.320 -30.621  1.00 95.02           H  
ATOM   1227  NH1 ARG A  75      20.009   4.645 -28.522  1.00 95.02           N  
ATOM   1228 HH11 ARG A  75      20.373   5.006 -27.651  1.00 95.02           H  
ATOM   1229 HH12 ARG A  75      20.146   3.667 -28.734  1.00 95.02           H  
ATOM   1230  NH2 ARG A  75      18.934   6.558 -28.906  1.00 95.02           N  
ATOM   1231 HH21 ARG A  75      19.506   6.978 -28.188  1.00 95.02           H  
ATOM   1232 HH22 ARG A  75      18.236   7.098 -29.398  1.00 95.02           H  
ATOM   1233  CZ  ARG A  75      19.111   5.302 -29.204  1.00 95.02           C  
ATOM   1234  N   ASN A  76      15.778  -0.462 -28.701  1.00 92.75           N  
ATOM   1235  H   ASN A  76      15.925  -0.150 -27.752  1.00 92.75           H  
ATOM   1236  CA  ASN A  76      15.965  -1.883 -28.989  1.00 92.75           C  
ATOM   1237  HA  ASN A  76      15.138  -2.229 -29.610  1.00 92.75           H  
ATOM   1238  C   ASN A  76      15.960  -2.691 -27.674  1.00 92.75           C  
ATOM   1239  CB  ASN A  76      17.257  -2.075 -29.811  1.00 92.75           C  
ATOM   1240  HB2 ASN A  76      18.128  -1.821 -29.207  1.00 92.75           H  
ATOM   1241  HB3 ASN A  76      17.230  -1.414 -30.678  1.00 92.75           H  
ATOM   1242  O   ASN A  76      17.018  -2.845 -27.050  1.00 92.75           O  
ATOM   1243  CG  ASN A  76      17.410  -3.501 -30.318  1.00 92.75           C  
ATOM   1244  ND2 ASN A  76      18.142  -3.702 -31.388  1.00 92.75           N  
ATOM   1245 HD21 ASN A  76      18.221  -4.663 -31.690  1.00 92.75           H  
ATOM   1246 HD22 ASN A  76      18.565  -2.935 -31.890  1.00 92.75           H  
ATOM   1247  OD1 ASN A  76      16.891  -4.455 -29.765  1.00 92.75           O  
ATOM   1248  N   PRO A  77      14.788  -3.207 -27.247  1.00 92.70           N  
ATOM   1249  CA  PRO A  77      14.652  -3.937 -25.988  1.00 92.70           C  
ATOM   1250  HA  PRO A  77      14.897  -3.264 -25.167  1.00 92.70           H  
ATOM   1251  C   PRO A  77      15.554  -5.170 -25.908  1.00 92.70           C  
ATOM   1252  CB  PRO A  77      13.171  -4.323 -25.898  1.00 92.70           C  
ATOM   1253  HB2 PRO A  77      12.823  -4.358 -24.866  1.00 92.70           H  
ATOM   1254  HB3 PRO A  77      12.996  -5.283 -26.385  1.00 92.70           H  
ATOM   1255  O   PRO A  77      16.194  -5.390 -24.882  1.00 92.70           O  
ATOM   1256  CG  PRO A  77      12.469  -3.228 -26.694  1.00 92.70           C  
ATOM   1257  HG2 PRO A  77      12.331  -2.347 -26.068  1.00 92.70           H  
ATOM   1258  HG3 PRO A  77      11.512  -3.567 -27.091  1.00 92.70           H  
ATOM   1259  CD  PRO A  77      13.469  -2.932 -27.810  1.00 92.70           C  
ATOM   1260  HD2 PRO A  77      13.369  -1.892 -28.123  1.00 92.70           H  
ATOM   1261  HD3 PRO A  77      13.288  -3.598 -28.654  1.00 92.70           H  
ATOM   1262  N   VAL A  78      15.652  -5.937 -26.998  1.00 91.79           N  
ATOM   1263  H   VAL A  78      15.113  -5.681 -27.813  1.00 91.79           H  
ATOM   1264  CA  VAL A  78      16.461  -7.163 -27.075  1.00 91.79           C  
ATOM   1265  HA  VAL A  78      16.147  -7.842 -26.282  1.00 91.79           H  
ATOM   1266  C   VAL A  78      17.933  -6.841 -26.845  1.00 91.79           C  
ATOM   1267  CB  VAL A  78      16.253  -7.887 -28.420  1.00 91.79           C  
ATOM   1268  HB  VAL A  78      16.536  -7.219 -29.233  1.00 91.79           H  
ATOM   1269  O   VAL A  78      18.513  -7.338 -25.884  1.00 91.79           O  
ATOM   1270  CG1 VAL A  78      17.094  -9.161 -28.538  1.00 91.79           C  
ATOM   1271 HG11 VAL A  78      16.920  -9.633 -29.505  1.00 91.79           H  
ATOM   1272 HG12 VAL A  78      16.822  -9.874 -27.759  1.00 91.79           H  
ATOM   1273 HG13 VAL A  78      18.159  -8.942 -28.465  1.00 91.79           H  
ATOM   1274  CG2 VAL A  78      14.779  -8.265 -28.600  1.00 91.79           C  
ATOM   1275 HG21 VAL A  78      14.652  -8.849 -29.512  1.00 91.79           H  
ATOM   1276 HG22 VAL A  78      14.437  -8.862 -27.755  1.00 91.79           H  
ATOM   1277 HG23 VAL A  78      14.167  -7.367 -28.680  1.00 91.79           H  
ATOM   1278  N   ALA A  79      18.509  -5.923 -27.630  1.00 92.66           N  
ATOM   1279  H   ALA A  79      17.966  -5.531 -28.386  1.00 92.66           H  
ATOM   1280  CA  ALA A  79      19.919  -5.548 -27.499  1.00 92.66           C  
ATOM   1281  HA  ALA A  79      20.527  -6.445 -27.614  1.00 92.66           H  
ATOM   1282  C   ALA A  79      20.241  -4.931 -26.124  1.00 92.66           C  
ATOM   1283  CB  ALA A  79      20.273  -4.573 -28.626  1.00 92.66           C  
ATOM   1284  HB1 ALA A  79      21.335  -4.333 -28.572  1.00 92.66           H  
ATOM   1285  HB2 ALA A  79      19.689  -3.658 -28.527  1.00 92.66           H  
ATOM   1286  HB3 ALA A  79      20.070  -5.042 -29.589  1.00 92.66           H  
ATOM   1287  O   ALA A  79      21.315  -5.157 -25.560  1.00 92.66           O  
ATOM   1288  N   PHE A  80      19.311  -4.160 -25.546  1.00 94.27           N  
ATOM   1289  H   PHE A  80      18.449  -3.981 -26.042  1.00 94.27           H  
ATOM   1290  CA  PHE A  80      19.467  -3.656 -24.183  1.00 94.27           C  
ATOM   1291  HA  PHE A  80      20.406  -3.106 -24.121  1.00 94.27           H  
ATOM   1292  C   PHE A  80      19.546  -4.803 -23.166  1.00 94.27           C  
ATOM   1293  CB  PHE A  80      18.324  -2.694 -23.838  1.00 94.27           C  
ATOM   1294  HB2 PHE A  80      18.356  -1.850 -24.527  1.00 94.27           H  
ATOM   1295  HB3 PHE A  80      17.369  -3.200 -23.985  1.00 94.27           H  
ATOM   1296  O   PHE A  80      20.425  -4.795 -22.304  1.00 94.27           O  
ATOM   1297  CG  PHE A  80      18.388  -2.178 -22.412  1.00 94.27           C  
ATOM   1298  CD1 PHE A  80      17.774  -2.898 -21.368  1.00 94.27           C  
ATOM   1299  HD1 PHE A  80      17.250  -3.817 -21.585  1.00 94.27           H  
ATOM   1300  CD2 PHE A  80      19.090  -0.996 -22.120  1.00 94.27           C  
ATOM   1301  HD2 PHE A  80      19.577  -0.453 -22.917  1.00 94.27           H  
ATOM   1302  CE1 PHE A  80      17.834  -2.423 -20.047  1.00 94.27           C  
ATOM   1303  HE1 PHE A  80      17.339  -2.970 -19.258  1.00 94.27           H  
ATOM   1304  CE2 PHE A  80      19.160  -0.525 -20.796  1.00 94.27           C  
ATOM   1305  HE2 PHE A  80      19.693   0.389 -20.580  1.00 94.27           H  
ATOM   1306  CZ  PHE A  80      18.525  -1.234 -19.761  1.00 94.27           C  
ATOM   1307  HZ  PHE A  80      18.558  -0.863 -18.747  1.00 94.27           H  
ATOM   1308  N   LEU A  81      18.660  -5.796 -23.258  1.00 93.44           N  
ATOM   1309  H   LEU A  81      17.994  -5.785 -24.017  1.00 93.44           H  
ATOM   1310  CA  LEU A  81      18.652  -6.943 -22.352  1.00 93.44           C  
ATOM   1311  HA  LEU A  81      18.716  -6.581 -21.326  1.00 93.44           H  
ATOM   1312  C   LEU A  81      19.875  -7.850 -22.560  1.00 93.44           C  
ATOM   1313  CB  LEU A  81      17.332  -7.706 -22.530  1.00 93.44           C  
ATOM   1314  HB2 LEU A  81      17.393  -8.636 -21.965  1.00 93.44           H  
ATOM   1315  HB3 LEU A  81      17.216  -7.961 -23.583  1.00 93.44           H  
ATOM   1316  O   LEU A  81      20.484  -8.277 -21.579  1.00 93.44           O  
ATOM   1317  CG  LEU A  81      16.085  -6.943 -22.049  1.00 93.44           C  
ATOM   1318  HG  LEU A  81      16.032  -5.956 -22.508  1.00 93.44           H  
ATOM   1319  CD1 LEU A  81      14.842  -7.731 -22.444  1.00 93.44           C  
ATOM   1320 HD11 LEU A  81      14.826  -7.853 -23.527  1.00 93.44           H  
ATOM   1321 HD12 LEU A  81      13.943  -7.195 -22.139  1.00 93.44           H  
ATOM   1322 HD13 LEU A  81      14.859  -8.715 -21.974  1.00 93.44           H  
ATOM   1323  CD2 LEU A  81      16.087  -6.741 -20.533  1.00 93.44           C  
ATOM   1324 HD21 LEU A  81      15.127  -6.333 -20.218  1.00 93.44           H  
ATOM   1325 HD22 LEU A  81      16.873  -6.039 -20.254  1.00 93.44           H  
ATOM   1326 HD23 LEU A  81      16.261  -7.693 -20.031  1.00 93.44           H  
ATOM   1327  N   GLU A  82      20.315  -8.054 -23.798  1.00 92.20           N  
ATOM   1328  H   GLU A  82      19.748  -7.748 -24.575  1.00 92.20           H  
ATOM   1329  CA  GLU A  82      21.573  -8.746 -24.105  1.00 92.20           C  
ATOM   1330  HA  GLU A  82      21.545  -9.766 -23.723  1.00 92.20           H  
ATOM   1331  C   GLU A  82      22.768  -8.066 -23.434  1.00 92.20           C  
ATOM   1332  CB  GLU A  82      21.787  -8.810 -25.618  1.00 92.20           C  
ATOM   1333  HB2 GLU A  82      22.811  -9.129 -25.812  1.00 92.20           H  
ATOM   1334  HB3 GLU A  82      21.655  -7.807 -26.025  1.00 92.20           H  
ATOM   1335  O   GLU A  82      23.582  -8.727 -22.788  1.00 92.20           O  
ATOM   1336  CG  GLU A  82      20.837  -9.797 -26.316  1.00 92.20           C  
ATOM   1337  HG2 GLU A  82      21.059 -10.799 -25.951  1.00 92.20           H  
ATOM   1338  HG3 GLU A  82      19.805  -9.566 -26.054  1.00 92.20           H  
ATOM   1339  CD  GLU A  82      20.990  -9.763 -27.845  1.00 92.20           C  
ATOM   1340  OE1 GLU A  82      20.522 -10.723 -28.493  1.00 92.20           O  
ATOM   1341  OE2 GLU A  82      21.568  -8.778 -28.365  1.00 92.20           O  
ATOM   1342  N   SER A  83      22.822  -6.728 -23.463  1.00 92.85           N  
ATOM   1343  H   SER A  83      22.157  -6.244 -24.050  1.00 92.85           H  
ATOM   1344  CA  SER A  83      23.867  -5.961 -22.769  1.00 92.85           C  
ATOM   1345  HA  SER A  83      24.830  -6.343 -23.107  1.00 92.85           H  
ATOM   1346  C   SER A  83      23.833  -6.124 -21.242  1.00 92.85           C  
ATOM   1347  CB  SER A  83      23.792  -4.479 -23.156  1.00 92.85           C  
ATOM   1348  HB2 SER A  83      23.554  -4.388 -24.216  1.00 92.85           H  
ATOM   1349  HB3 SER A  83      24.772  -4.032 -22.986  1.00 92.85           H  
ATOM   1350  O   SER A  83      24.848  -5.937 -20.570  1.00 92.85           O  
ATOM   1351  OG  SER A  83      22.842  -3.757 -22.392  1.00 92.85           O  
ATOM   1352  HG  SER A  83      21.991  -4.195 -22.462  1.00 92.85           H  
ATOM   1353  N   LYS A  84      22.674  -6.498 -20.680  1.00 91.24           N  
ATOM   1354  H   LYS A  84      21.897  -6.661 -21.305  1.00 91.24           H  
ATOM   1355  CA  LYS A  84      22.498  -6.841 -19.260  1.00 91.24           C  
ATOM   1356  HA  LYS A  84      23.241  -6.297 -18.677  1.00 91.24           H  
ATOM   1357  C   LYS A  84      22.780  -8.322 -18.962  1.00 91.24           C  
ATOM   1358  CB  LYS A  84      21.092  -6.428 -18.788  1.00 91.24           C  
ATOM   1359  HB2 LYS A  84      20.351  -6.927 -19.414  1.00 91.24           H  
ATOM   1360  HB3 LYS A  84      20.938  -6.777 -17.767  1.00 91.24           H  
ATOM   1361  O   LYS A  84      22.739  -8.707 -17.795  1.00 91.24           O  
ATOM   1362  CG  LYS A  84      20.807  -4.919 -18.831  1.00 91.24           C  
ATOM   1363  HG2 LYS A  84      19.744  -4.778 -18.635  1.00 91.24           H  
ATOM   1364  HG3 LYS A  84      21.019  -4.526 -19.825  1.00 91.24           H  
ATOM   1365  CD  LYS A  84      21.608  -4.121 -17.794  1.00 91.24           C  
ATOM   1366  HD2 LYS A  84      21.453  -4.558 -16.807  1.00 91.24           H  
ATOM   1367  HD3 LYS A  84      22.667  -4.145 -18.049  1.00 91.24           H  
ATOM   1368  CE  LYS A  84      21.090  -2.680 -17.820  1.00 91.24           C  
ATOM   1369  HE2 LYS A  84      20.008  -2.702 -17.688  1.00 91.24           H  
ATOM   1370  HE3 LYS A  84      21.283  -2.255 -18.805  1.00 91.24           H  
ATOM   1371  NZ  LYS A  84      21.691  -1.832 -16.765  1.00 91.24           N  
ATOM   1372  HZ1 LYS A  84      21.208  -0.945 -16.748  1.00 91.24           H  
ATOM   1373  HZ2 LYS A  84      21.555  -2.239 -15.851  1.00 91.24           H  
ATOM   1374  HZ3 LYS A  84      22.670  -1.659 -16.946  1.00 91.24           H  
ATOM   1375  N   GLY A  85      23.105  -9.129 -19.975  1.00 91.90           N  
ATOM   1376  H   GLY A  85      23.129  -8.739 -20.906  1.00 91.90           H  
ATOM   1377  CA  GLY A  85      23.455 -10.546 -19.846  1.00 91.90           C  
ATOM   1378  HA2 GLY A  85      24.217 -10.774 -20.592  1.00 91.90           H  
ATOM   1379  HA3 GLY A  85      23.876 -10.733 -18.858  1.00 91.90           H  
ATOM   1380  C   GLY A  85      22.298 -11.525 -20.064  1.00 91.90           C  
ATOM   1381  O   GLY A  85      22.456 -12.708 -19.758  1.00 91.90           O  
ATOM   1382  N   TYR A  86      21.146 -11.066 -20.560  1.00 92.35           N  
ATOM   1383  H   TYR A  86      21.084 -10.098 -20.842  1.00 92.35           H  
ATOM   1384  CA  TYR A  86      20.042 -11.951 -20.939  1.00 92.35           C  
ATOM   1385  HA  TYR A  86      20.009 -12.794 -20.249  1.00 92.35           H  
ATOM   1386  C   TYR A  86      20.264 -12.500 -22.354  1.00 92.35           C  
ATOM   1387  CB  TYR A  86      18.708 -11.206 -20.834  1.00 92.35           C  
ATOM   1388  HB2 TYR A  86      17.912 -11.888 -21.133  1.00 92.35           H  
ATOM   1389  HB3 TYR A  86      18.715 -10.382 -21.547  1.00 92.35           H  
ATOM   1390  O   TYR A  86      20.544 -11.739 -23.268  1.00 92.35           O  
ATOM   1391  CG  TYR A  86      18.378 -10.682 -19.447  1.00 92.35           C  
ATOM   1392  CD1 TYR A  86      17.918 -11.564 -18.451  1.00 92.35           C  
ATOM   1393  HD1 TYR A  86      17.811 -12.615 -18.677  1.00 92.35           H  
ATOM   1394  CD2 TYR A  86      18.518  -9.313 -19.151  1.00 92.35           C  
ATOM   1395  HD2 TYR A  86      18.847  -8.630 -19.920  1.00 92.35           H  
ATOM   1396  CE1 TYR A  86      17.592 -11.075 -17.168  1.00 92.35           C  
ATOM   1397  HE1 TYR A  86      17.224 -11.744 -16.404  1.00 92.35           H  
ATOM   1398  CE2 TYR A  86      18.216  -8.824 -17.869  1.00 92.35           C  
ATOM   1399  HE2 TYR A  86      18.326  -7.773 -17.643  1.00 92.35           H  
ATOM   1400  OH  TYR A  86      17.439  -9.203 -15.649  1.00 92.35           O  
ATOM   1401  HH  TYR A  86      17.072  -9.869 -15.063  1.00 92.35           H  
ATOM   1402  CZ  TYR A  86      17.744  -9.702 -16.875  1.00 92.35           C  
ATOM   1403  N   ILE A  87      20.156 -13.815 -22.541  1.00 87.80           N  
ATOM   1404  H   ILE A  87      19.941 -14.385 -21.735  1.00 87.80           H  
ATOM   1405  CA  ILE A  87      20.576 -14.493 -23.785  1.00 87.80           C  
ATOM   1406  HA  ILE A  87      21.232 -13.834 -24.354  1.00 87.80           H  
ATOM   1407  C   ILE A  87      19.399 -14.809 -24.710  1.00 87.80           C  
ATOM   1408  CB  ILE A  87      21.383 -15.761 -23.420  1.00 87.80           C  
ATOM   1409  HB  ILE A  87      20.800 -16.348 -22.710  1.00 87.80           H  
ATOM   1410  O   ILE A  87      19.533 -14.759 -25.927  1.00 87.80           O  
ATOM   1411  CG1 ILE A  87      22.719 -15.353 -22.757  1.00 87.80           C  
ATOM   1412 HG12 ILE A  87      23.401 -14.991 -23.526  1.00 87.80           H  
ATOM   1413 HG13 ILE A  87      22.561 -14.534 -22.055  1.00 87.80           H  
ATOM   1414  CG2 ILE A  87      21.668 -16.640 -24.655  1.00 87.80           C  
ATOM   1415 HG21 ILE A  87      20.740 -17.030 -25.072  1.00 87.80           H  
ATOM   1416 HG22 ILE A  87      22.295 -17.493 -24.392  1.00 87.80           H  
ATOM   1417 HG23 ILE A  87      22.173 -16.049 -25.419  1.00 87.80           H  
ATOM   1418  CD1 ILE A  87      23.406 -16.473 -21.972  1.00 87.80           C  
ATOM   1419 HD11 ILE A  87      22.817 -16.698 -21.082  1.00 87.80           H  
ATOM   1420 HD12 ILE A  87      23.535 -17.368 -22.580  1.00 87.80           H  
ATOM   1421 HD13 ILE A  87      24.389 -16.126 -21.654  1.00 87.80           H  
ATOM   1422  N   ARG A  88      18.246 -15.175 -24.145  1.00 78.18           N  
ATOM   1423  H   ARG A  88      18.194 -15.149 -23.136  1.00 78.18           H  
ATOM   1424  CA  ARG A  88      17.030 -15.483 -24.909  1.00 78.18           C  
ATOM   1425  HA  ARG A  88      17.199 -15.316 -25.973  1.00 78.18           H  
ATOM   1426  C   ARG A  88      15.919 -14.545 -24.495  1.00 78.18           C  
ATOM   1427  CB  ARG A  88      16.604 -16.941 -24.718  1.00 78.18           C  
ATOM   1428  HB2 ARG A  88      15.619 -17.055 -25.170  1.00 78.18           H  
ATOM   1429  HB3 ARG A  88      16.519 -17.175 -23.657  1.00 78.18           H  
ATOM   1430  O   ARG A  88      15.317 -14.757 -23.447  1.00 78.18           O  
ATOM   1431  CG  ARG A  88      17.565 -17.925 -25.387  1.00 78.18           C  
ATOM   1432  HG2 ARG A  88      18.485 -18.002 -24.807  1.00 78.18           H  
ATOM   1433  HG3 ARG A  88      17.793 -17.592 -26.399  1.00 78.18           H  
ATOM   1434  CD  ARG A  88      16.863 -19.278 -25.442  1.00 78.18           C  
ATOM   1435  HD2 ARG A  88      16.584 -19.567 -24.429  1.00 78.18           H  
ATOM   1436  HD3 ARG A  88      15.941 -19.165 -26.011  1.00 78.18           H  
ATOM   1437  NE  ARG A  88      17.687 -20.306 -26.098  1.00 78.18           N  
ATOM   1438  HE  ARG A  88      18.201 -20.009 -26.916  1.00 78.18           H  
ATOM   1439  NH1 ARG A  88      17.035 -22.041 -24.761  1.00 78.18           N  
ATOM   1440 HH11 ARG A  88      16.951 -23.027 -24.560  1.00 78.18           H  
ATOM   1441 HH12 ARG A  88      16.874 -21.369 -24.025  1.00 78.18           H  
ATOM   1442  NH2 ARG A  88      18.132 -22.457 -26.673  1.00 78.18           N  
ATOM   1443 HH21 ARG A  88      18.032 -23.447 -26.497  1.00 78.18           H  
ATOM   1444 HH22 ARG A  88      18.537 -22.124 -27.537  1.00 78.18           H  
ATOM   1445  CZ  ARG A  88      17.614 -21.595 -25.841  1.00 78.18           C  
ATOM   1446  N   THR A  89      15.687 -13.509 -25.286  1.00 67.03           N  
ATOM   1447  H   THR A  89      16.275 -13.363 -26.094  1.00 67.03           H  
ATOM   1448  CA  THR A  89      14.665 -12.495 -25.032  1.00 67.03           C  
ATOM   1449  HA  THR A  89      13.985 -12.838 -24.251  1.00 67.03           H  
ATOM   1450  C   THR A  89      13.819 -12.309 -26.288  1.00 67.03           C  
ATOM   1451  CB  THR A  89      15.305 -11.180 -24.543  1.00 67.03           C  
ATOM   1452  HB  THR A  89      14.542 -10.407 -24.462  1.00 67.03           H  
ATOM   1453  O   THR A  89      14.058 -11.412 -27.088  1.00 67.03           O  
ATOM   1454  CG2 THR A  89      15.987 -11.371 -23.193  1.00 67.03           C  
ATOM   1455 HG21 THR A  89      15.300 -11.887 -22.522  1.00 67.03           H  
ATOM   1456 HG22 THR A  89      16.255 -10.402 -22.772  1.00 67.03           H  
ATOM   1457 HG23 THR A  89      16.887 -11.975 -23.310  1.00 67.03           H  
ATOM   1458  OG1 THR A  89      16.347 -10.755 -25.383  1.00 67.03           O  
ATOM   1459  HG1 THR A  89      16.636  -9.875 -25.132  1.00 67.03           H  
ATOM   1460  N   ASP A  90      12.821 -13.172 -26.484  1.00 69.46           N  
ATOM   1461  H   ASP A  90      12.672 -13.941 -25.846  1.00 69.46           H  
ATOM   1462  CA  ASP A  90      11.819 -12.935 -27.528  1.00 69.46           C  
ATOM   1463  HA  ASP A  90      12.332 -12.676 -28.454  1.00 69.46           H  
ATOM   1464  C   ASP A  90      10.938 -11.748 -27.106  1.00 69.46           C  
ATOM   1465  CB  ASP A  90      10.978 -14.193 -27.799  1.00 69.46           C  
ATOM   1466  HB2 ASP A  90      10.464 -14.474 -26.880  1.00 69.46           H  
ATOM   1467  HB3 ASP A  90      10.222 -13.951 -28.546  1.00 69.46           H  
ATOM   1468  O   ASP A  90      10.526 -11.658 -25.946  1.00 69.46           O  
ATOM   1469  CG  ASP A  90      11.800 -15.384 -28.308  1.00 69.46           C  
ATOM   1470  OD1 ASP A  90      12.776 -15.153 -29.056  1.00 69.46           O  
ATOM   1471  OD2 ASP A  90      11.466 -16.525 -27.916  1.00 69.46           O  
ATOM   1472  N   ASN A  91      10.629 -10.830 -28.029  1.00 67.43           N  
ATOM   1473  H   ASN A  91      11.017 -10.936 -28.955  1.00 67.43           H  
ATOM   1474  CA  ASN A  91       9.821  -9.638 -27.724  1.00 67.43           C  
ATOM   1475  HA  ASN A  91      10.329  -9.059 -26.952  1.00 67.43           H  
ATOM   1476  C   ASN A  91       8.436  -9.981 -27.148  1.00 67.43           C  
ATOM   1477  CB  ASN A  91       9.668  -8.773 -28.987  1.00 67.43           C  
ATOM   1478  HB2 ASN A  91       8.797  -8.129 -28.867  1.00 67.43           H  
ATOM   1479  HB3 ASN A  91       9.484  -9.413 -29.850  1.00 67.43           H  
ATOM   1480  O   ASN A  91       7.944  -9.252 -26.291  1.00 67.43           O  
ATOM   1481  CG  ASN A  91      10.846  -7.856 -29.259  1.00 67.43           C  
ATOM   1482  ND2 ASN A  91      10.976  -7.391 -30.478  1.00 67.43           N  
ATOM   1483 HD21 ASN A  91      11.778  -6.801 -30.649  1.00 67.43           H  
ATOM   1484 HD22 ASN A  91      10.327  -7.676 -31.197  1.00 67.43           H  
ATOM   1485  OD1 ASN A  91      11.634  -7.501 -28.400  1.00 67.43           O  
ATOM   1486  N   ASP A  92       7.851 -11.113 -27.546  1.00 68.01           N  
ATOM   1487  H   ASP A  92       8.277 -11.634 -28.299  1.00 68.01           H  
ATOM   1488  CA  ASP A  92       6.547 -11.593 -27.056  1.00 68.01           C  
ATOM   1489  HA  ASP A  92       5.805 -10.810 -27.209  1.00 68.01           H  
ATOM   1490  C   ASP A  92       6.556 -11.931 -25.553  1.00 68.01           C  
ATOM   1491  CB  ASP A  92       6.130 -12.824 -27.877  1.00 68.01           C  
ATOM   1492  HB2 ASP A  92       6.883 -13.602 -27.754  1.00 68.01           H  
ATOM   1493  HB3 ASP A  92       5.186 -13.205 -27.485  1.00 68.01           H  
ATOM   1494  O   ASP A  92       5.514 -12.119 -24.926  1.00 68.01           O  
ATOM   1495  CG  ASP A  92       5.941 -12.531 -29.371  1.00 68.01           C  
ATOM   1496  OD1 ASP A  92       5.734 -11.347 -29.723  1.00 68.01           O  
ATOM   1497  OD2 ASP A  92       6.028 -13.500 -30.154  1.00 68.01           O  
ATOM   1498  N   ILE A  93       7.747 -11.995 -24.960  1.00 80.81           N  
ATOM   1499  H   ILE A  93       8.555 -11.830 -25.543  1.00 80.81           H  
ATOM   1500  CA  ILE A  93       8.001 -12.372 -23.572  1.00 80.81           C  
ATOM   1501  HA  ILE A  93       7.070 -12.732 -23.135  1.00 80.81           H  
ATOM   1502  C   ILE A  93       8.433 -11.141 -22.734  1.00 80.81           C  
ATOM   1503  CB  ILE A  93       8.998 -13.552 -23.602  1.00 80.81           C  
ATOM   1504  HB  ILE A  93       9.969 -13.187 -23.936  1.00 80.81           H  
ATOM   1505  O   ILE A  93       8.703 -11.241 -21.533  1.00 80.81           O  
ATOM   1506  CG1 ILE A  93       8.544 -14.698 -24.548  1.00 80.81           C  
ATOM   1507 HG12 ILE A  93       7.540 -15.022 -24.272  1.00 80.81           H  
ATOM   1508 HG13 ILE A  93       8.495 -14.317 -25.569  1.00 80.81           H  
ATOM   1509  CG2 ILE A  93       9.168 -14.150 -22.221  1.00 80.81           C  
ATOM   1510 HG21 ILE A  93       8.227 -14.572 -21.868  1.00 80.81           H  
ATOM   1511 HG22 ILE A  93       9.548 -13.408 -21.518  1.00 80.81           H  
ATOM   1512 HG23 ILE A  93       9.941 -14.914 -22.308  1.00 80.81           H  
ATOM   1513  CD1 ILE A  93       9.462 -15.930 -24.598  1.00 80.81           C  
ATOM   1514 HD11 ILE A  93      10.501 -15.620 -24.707  1.00 80.81           H  
ATOM   1515 HD12 ILE A  93       9.346 -16.535 -23.699  1.00 80.81           H  
ATOM   1516 HD13 ILE A  93       9.189 -16.543 -25.458  1.00 80.81           H  
ATOM   1517  N   ILE A  94       8.457  -9.953 -23.352  1.00 89.53           N  
ATOM   1518  H   ILE A  94       8.183  -9.931 -24.324  1.00 89.53           H  
ATOM   1519  CA  ILE A  94       8.793  -8.667 -22.735  1.00 89.53           C  
ATOM   1520  HA  ILE A  94       9.230  -8.840 -21.751  1.00 89.53           H  
ATOM   1521  C   ILE A  94       7.509  -7.850 -22.562  1.00 89.53           C  
ATOM   1522  CB  ILE A  94       9.831  -7.903 -23.592  1.00 89.53           C  
ATOM   1523  HB  ILE A  94       9.377  -7.652 -24.550  1.00 89.53           H  
ATOM   1524  O   ILE A  94       7.001  -7.253 -23.507  1.00 89.53           O  
ATOM   1525  CG1 ILE A  94      11.087  -8.759 -23.866  1.00 89.53           C  
ATOM   1526 HG12 ILE A  94      11.550  -9.037 -22.919  1.00 89.53           H  
ATOM   1527 HG13 ILE A  94      10.792  -9.677 -24.375  1.00 89.53           H  
ATOM   1528  CG2 ILE A  94      10.243  -6.598 -22.890  1.00 89.53           C  
ATOM   1529 HG21 ILE A  94      10.865  -6.848 -22.030  1.00 89.53           H  
ATOM   1530 HG22 ILE A  94      10.811  -5.976 -23.582  1.00 89.53           H  
ATOM   1531 HG23 ILE A  94       9.369  -6.026 -22.579  1.00 89.53           H  
ATOM   1532  CD1 ILE A  94      12.135  -8.076 -24.753  1.00 89.53           C  
ATOM   1533 HD11 ILE A  94      11.666  -7.710 -25.667  1.00 89.53           H  
ATOM   1534 HD12 ILE A  94      12.599  -7.239 -24.231  1.00 89.53           H  
ATOM   1535 HD13 ILE A  94      12.908  -8.797 -25.021  1.00 89.53           H  
ATOM   1536  N   ILE A  95       7.002  -7.755 -21.333  1.00 91.71           N  
ATOM   1537  H   ILE A  95       7.462  -8.260 -20.590  1.00 91.71           H  
ATOM   1538  CA  ILE A  95       5.805  -6.955 -21.034  1.00 91.71           C  
ATOM   1539  HA  ILE A  95       5.345  -6.635 -21.969  1.00 91.71           H  
ATOM   1540  C   ILE A  95       6.219  -5.695 -20.277  1.00 91.71           C  
ATOM   1541  CB  ILE A  95       4.730  -7.785 -20.300  1.00 91.71           C  
ATOM   1542  HB  ILE A  95       5.132  -8.099 -19.337  1.00 91.71           H  
ATOM   1543  O   ILE A  95       6.708  -5.768 -19.148  1.00 91.71           O  
ATOM   1544  CG1 ILE A  95       4.373  -9.055 -21.110  1.00 91.71           C  
ATOM   1545 HG12 ILE A  95       3.985  -8.765 -22.087  1.00 91.71           H  
ATOM   1546 HG13 ILE A  95       5.274  -9.646 -21.273  1.00 91.71           H  
ATOM   1547  CG2 ILE A  95       3.481  -6.918 -20.041  1.00 91.71           C  
ATOM   1548 HG21 ILE A  95       2.745  -7.475 -19.461  1.00 91.71           H  
ATOM   1549 HG22 ILE A  95       3.736  -6.024 -19.472  1.00 91.71           H  
ATOM   1550 HG23 ILE A  95       3.032  -6.621 -20.989  1.00 91.71           H  
ATOM   1551  CD1 ILE A  95       3.359  -9.980 -20.429  1.00 91.71           C  
ATOM   1552 HD11 ILE A  95       3.275 -10.901 -21.006  1.00 91.71           H  
ATOM   1553 HD12 ILE A  95       3.692 -10.224 -19.420  1.00 91.71           H  
ATOM   1554 HD13 ILE A  95       2.377  -9.509 -20.391  1.00 91.71           H  
ATOM   1555  N   ILE A  96       6.004  -4.524 -20.882  1.00 92.63           N  
ATOM   1556  H   ILE A  96       5.602  -4.536 -21.809  1.00 92.63           H  
ATOM   1557  CA  ILE A  96       6.221  -3.230 -20.225  1.00 92.63           C  
ATOM   1558  HA  ILE A  96       7.161  -3.281 -19.676  1.00 92.63           H  
ATOM   1559  C   ILE A  96       5.099  -2.987 -19.213  1.00 92.63           C  
ATOM   1560  CB  ILE A  96       6.341  -2.075 -21.245  1.00 92.63           C  
ATOM   1561  HB  ILE A  96       5.430  -2.042 -21.843  1.00 92.63           H  
ATOM   1562  O   ILE A  96       3.916  -3.038 -19.541  1.00 92.63           O  
ATOM   1563  CG1 ILE A  96       7.543  -2.321 -22.187  1.00 92.63           C  
ATOM   1564 HG12 ILE A  96       7.427  -3.290 -22.673  1.00 92.63           H  
ATOM   1565 HG13 ILE A  96       8.463  -2.349 -21.603  1.00 92.63           H  
ATOM   1566  CG2 ILE A  96       6.491  -0.725 -20.511  1.00 92.63           C  
ATOM   1567 HG21 ILE A  96       7.381  -0.739 -19.882  1.00 92.63           H  
ATOM   1568 HG22 ILE A  96       5.612  -0.520 -19.899  1.00 92.63           H  
ATOM   1569 HG23 ILE A  96       6.573   0.091 -21.229  1.00 92.63           H  
ATOM   1570  CD1 ILE A  96       7.698  -1.280 -23.303  1.00 92.63           C  
ATOM   1571 HD11 ILE A  96       6.753  -1.159 -23.833  1.00 92.63           H  
ATOM   1572 HD12 ILE A  96       8.456  -1.621 -24.008  1.00 92.63           H  
ATOM   1573 HD13 ILE A  96       8.017  -0.322 -22.894  1.00 92.63           H  
ATOM   1574  N   LEU A  97       5.482  -2.689 -17.976  1.00 93.79           N  
ATOM   1575  H   LEU A  97       6.473  -2.661 -17.781  1.00 93.79           H  
ATOM   1576  CA  LEU A  97       4.585  -2.479 -16.848  1.00 93.79           C  
ATOM   1577  HA  LEU A  97       3.548  -2.585 -17.167  1.00 93.79           H  
ATOM   1578  C   LEU A  97       4.785  -1.068 -16.286  1.00 93.79           C  
ATOM   1579  CB  LEU A  97       4.846  -3.555 -15.788  1.00 93.79           C  
ATOM   1580  HB2 LEU A  97       4.235  -3.332 -14.914  1.00 93.79           H  
ATOM   1581  HB3 LEU A  97       5.893  -3.508 -15.491  1.00 93.79           H  
ATOM   1582  O   LEU A  97       5.748  -0.826 -15.541  1.00 93.79           O  
ATOM   1583  CG  LEU A  97       4.525  -4.979 -16.268  1.00 93.79           C  
ATOM   1584  HG  LEU A  97       5.013  -5.186 -17.220  1.00 93.79           H  
ATOM   1585  CD1 LEU A  97       5.075  -5.955 -15.240  1.00 93.79           C  
ATOM   1586 HD11 LEU A  97       4.736  -6.962 -15.482  1.00 93.79           H  
ATOM   1587 HD12 LEU A  97       6.164  -5.922 -15.283  1.00 93.79           H  
ATOM   1588 HD13 LEU A  97       4.734  -5.680 -14.242  1.00 93.79           H  
ATOM   1589  CD2 LEU A  97       3.024  -5.217 -16.420  1.00 93.79           C  
ATOM   1590 HD21 LEU A  97       2.503  -4.981 -15.492  1.00 93.79           H  
ATOM   1591 HD22 LEU A  97       2.849  -6.260 -16.685  1.00 93.79           H  
ATOM   1592 HD23 LEU A  97       2.632  -4.599 -17.228  1.00 93.79           H  
ATOM   1593  N   PRO A  98       3.892  -0.123 -16.633  1.00 92.13           N  
ATOM   1594  CA  PRO A  98       3.864   1.196 -16.024  1.00 92.13           C  
ATOM   1595  HA  PRO A  98       4.749   1.742 -16.351  1.00 92.13           H  
ATOM   1596  C   PRO A  98       3.836   1.137 -14.493  1.00 92.13           C  
ATOM   1597  CB  PRO A  98       2.614   1.885 -16.581  1.00 92.13           C  
ATOM   1598  HB2 PRO A  98       2.759   2.960 -16.694  1.00 92.13           H  
ATOM   1599  HB3 PRO A  98       1.757   1.682 -15.939  1.00 92.13           H  
ATOM   1600  O   PRO A  98       3.442   0.150 -13.867  1.00 92.13           O  
ATOM   1601  CG  PRO A  98       2.403   1.199 -17.928  1.00 92.13           C  
ATOM   1602  HG2 PRO A  98       1.362   1.240 -18.249  1.00 92.13           H  
ATOM   1603  HG3 PRO A  98       3.055   1.648 -18.677  1.00 92.13           H  
ATOM   1604  CD  PRO A  98       2.853  -0.231 -17.651  1.00 92.13           C  
ATOM   1605  HD2 PRO A  98       3.235  -0.683 -18.566  1.00 92.13           H  
ATOM   1606  HD3 PRO A  98       2.016  -0.814 -17.266  1.00 92.13           H  
ATOM   1607  N   LYS A  99       4.245   2.235 -13.856  1.00 90.49           N  
ATOM   1608  H   LYS A  99       4.512   3.043 -14.401  1.00 90.49           H  
ATOM   1609  CA  LYS A  99       4.170   2.330 -12.400  1.00 90.49           C  
ATOM   1610  HA  LYS A  99       4.750   1.502 -11.992  1.00 90.49           H  
ATOM   1611  C   LYS A  99       2.720   2.159 -11.942  1.00 90.49           C  
ATOM   1612  CB  LYS A  99       4.780   3.650 -11.930  1.00 90.49           C  
ATOM   1613  HB2 LYS A  99       4.108   4.475 -12.170  1.00 90.49           H  
ATOM   1614  HB3 LYS A  99       5.726   3.805 -12.450  1.00 90.49           H  
ATOM   1615  O   LYS A  99       1.821   2.802 -12.471  1.00 90.49           O  
ATOM   1616  CG  LYS A  99       5.047   3.605 -10.423  1.00 90.49           C  
ATOM   1617  HG2 LYS A  99       5.674   2.742 -10.202  1.00 90.49           H  
ATOM   1618  HG3 LYS A  99       4.109   3.512  -9.877  1.00 90.49           H  
ATOM   1619  CD  LYS A  99       5.769   4.877  -9.984  1.00 90.49           C  
ATOM   1620  HD2 LYS A  99       6.665   5.007 -10.591  1.00 90.49           H  
ATOM   1621  HD3 LYS A  99       5.107   5.732 -10.125  1.00 90.49           H  
ATOM   1622  CE  LYS A  99       6.161   4.745  -8.514  1.00 90.49           C  
ATOM   1623  HE2 LYS A  99       5.257   4.610  -7.920  1.00 90.49           H  
ATOM   1624  HE3 LYS A  99       6.769   3.848  -8.402  1.00 90.49           H  
ATOM   1625  NZ  LYS A  99       6.911   5.939  -8.064  1.00 90.49           N  
ATOM   1626  HZ1 LYS A  99       6.344   6.766  -8.184  1.00 90.49           H  
ATOM   1627  HZ2 LYS A  99       7.751   6.037  -8.616  1.00 90.49           H  
ATOM   1628  HZ3 LYS A  99       7.159   5.844  -7.090  1.00 90.49           H  
ATOM   1629  N   TYR A 100       2.537   1.323 -10.928  1.00 92.81           N  
ATOM   1630  H   TYR A 100       3.343   0.802 -10.615  1.00 92.81           H  
ATOM   1631  CA  TYR A 100       1.249   0.930 -10.363  1.00 92.81           C  
ATOM   1632  HA  TYR A 100       1.493   0.273  -9.528  1.00 92.81           H  
ATOM   1633  C   TYR A 100       0.369   0.061 -11.272  1.00 92.81           C  
ATOM   1634  CB  TYR A 100       0.509   2.138  -9.761  1.00 92.81           C  
ATOM   1635  HB2 TYR A 100      -0.313   1.775  -9.143  1.00 92.81           H  
ATOM   1636  HB3 TYR A 100       0.059   2.714 -10.570  1.00 92.81           H  
ATOM   1637  O   TYR A 100      -0.832  -0.013 -11.030  1.00 92.81           O  
ATOM   1638  CG  TYR A 100       1.355   3.053  -8.899  1.00 92.81           C  
ATOM   1639  CD1 TYR A 100       2.039   2.537  -7.781  1.00 92.81           C  
ATOM   1640  HD1 TYR A 100       1.967   1.486  -7.543  1.00 92.81           H  
ATOM   1641  CD2 TYR A 100       1.432   4.425  -9.202  1.00 92.81           C  
ATOM   1642  HD2 TYR A 100       0.901   4.811 -10.060  1.00 92.81           H  
ATOM   1643  CE1 TYR A 100       2.795   3.395  -6.962  1.00 92.81           C  
ATOM   1644  HE1 TYR A 100       3.301   3.009  -6.090  1.00 92.81           H  
ATOM   1645  CE2 TYR A 100       2.163   5.293  -8.369  1.00 92.81           C  
ATOM   1646  HE2 TYR A 100       2.184   6.349  -8.592  1.00 92.81           H  
ATOM   1647  OH  TYR A 100       3.547   5.614  -6.439  1.00 92.81           O  
ATOM   1648  HH  TYR A 100       3.255   6.518  -6.579  1.00 92.81           H  
ATOM   1649  CZ  TYR A 100       2.839   4.776  -7.244  1.00 92.81           C  
ATOM   1650  N   SER A 101       0.941  -0.669 -12.241  1.00 94.09           N  
ATOM   1651  H   SER A 101       1.896  -0.495 -12.520  1.00 94.09           H  
ATOM   1652  CA  SER A 101       0.224  -1.776 -12.896  1.00 94.09           C  
ATOM   1653  HA  SER A 101      -0.563  -1.358 -13.522  1.00 94.09           H  
ATOM   1654  C   SER A 101      -0.420  -2.701 -11.858  1.00 94.09           C  
ATOM   1655  CB  SER A 101       1.157  -2.613 -13.775  1.00 94.09           C  
ATOM   1656  HB2 SER A 101       0.635  -3.510 -14.108  1.00 94.09           H  
ATOM   1657  HB3 SER A 101       2.032  -2.913 -13.198  1.00 94.09           H  
ATOM   1658  O   SER A 101       0.223  -3.083 -10.871  1.00 94.09           O  
ATOM   1659  OG  SER A 101       1.568  -1.880 -14.905  1.00 94.09           O  
ATOM   1660  HG  SER A 101       0.815  -1.742 -15.484  1.00 94.09           H  
ATOM   1661  N   LEU A 102      -1.694  -3.030 -12.074  1.00 95.08           N  
ATOM   1662  H   LEU A 102      -2.149  -2.702 -12.914  1.00 95.08           H  
ATOM   1663  CA  LEU A 102      -2.506  -3.797 -11.139  1.00 95.08           C  
ATOM   1664  HA  LEU A 102      -2.134  -3.610 -10.132  1.00 95.08           H  
ATOM   1665  C   LEU A 102      -2.397  -5.295 -11.427  1.00 95.08           C  
ATOM   1666  CB  LEU A 102      -3.966  -3.313 -11.215  1.00 95.08           C  
ATOM   1667  HB2 LEU A 102      -4.346  -3.530 -12.213  1.00 95.08           H  
ATOM   1668  HB3 LEU A 102      -4.002  -2.232 -11.078  1.00 95.08           H  
ATOM   1669  O   LEU A 102      -2.649  -5.745 -12.539  1.00 95.08           O  
ATOM   1670  CG  LEU A 102      -4.870  -3.992 -10.167  1.00 95.08           C  
ATOM   1671  HG  LEU A 102      -4.731  -5.073 -10.196  1.00 95.08           H  
ATOM   1672  CD1 LEU A 102      -4.557  -3.482  -8.759  1.00 95.08           C  
ATOM   1673 HD11 LEU A 102      -4.502  -2.394  -8.779  1.00 95.08           H  
ATOM   1674 HD12 LEU A 102      -5.368  -3.752  -8.082  1.00 95.08           H  
ATOM   1675 HD13 LEU A 102      -3.612  -3.898  -8.408  1.00 95.08           H  
ATOM   1676  CD2 LEU A 102      -6.347  -3.724 -10.422  1.00 95.08           C  
ATOM   1677 HD21 LEU A 102      -6.562  -3.817 -11.486  1.00 95.08           H  
ATOM   1678 HD22 LEU A 102      -6.604  -2.722 -10.079  1.00 95.08           H  
ATOM   1679 HD23 LEU A 102      -6.953  -4.460  -9.893  1.00 95.08           H  
ATOM   1680  N   PHE A 103      -2.101  -6.070 -10.393  1.00 96.00           N  
ATOM   1681  H   PHE A 103      -1.867  -5.625  -9.516  1.00 96.00           H  
ATOM   1682  CA  PHE A 103      -2.103  -7.526 -10.426  1.00 96.00           C  
ATOM   1683  HA  PHE A 103      -2.310  -7.875 -11.438  1.00 96.00           H  
ATOM   1684  C   PHE A 103      -3.188  -8.063  -9.503  1.00 96.00           C  
ATOM   1685  CB  PHE A 103      -0.724  -8.045 -10.021  1.00 96.00           C  
ATOM   1686  HB2 PHE A 103      -0.783  -9.125  -9.887  1.00 96.00           H  
ATOM   1687  HB3 PHE A 103      -0.442  -7.607  -9.063  1.00 96.00           H  
ATOM   1688  O   PHE A 103      -3.278  -7.636  -8.348  1.00 96.00           O  
ATOM   1689  CG  PHE A 103       0.343  -7.740 -11.048  1.00 96.00           C  
ATOM   1690  CD1 PHE A 103       0.645  -8.692 -12.039  1.00 96.00           C  
ATOM   1691  HD1 PHE A 103       0.124  -9.638 -12.070  1.00 96.00           H  
ATOM   1692  CD2 PHE A 103       1.007  -6.497 -11.041  1.00 96.00           C  
ATOM   1693  HD2 PHE A 103       0.751  -5.749 -10.305  1.00 96.00           H  
ATOM   1694  CE1 PHE A 103       1.625  -8.416 -13.004  1.00 96.00           C  
ATOM   1695  HE1 PHE A 103       1.850  -9.149 -13.764  1.00 96.00           H  
ATOM   1696  CE2 PHE A 103       1.966  -6.210 -12.028  1.00 96.00           C  
ATOM   1697  HE2 PHE A 103       2.437  -5.240 -12.067  1.00 96.00           H  
ATOM   1698  CZ  PHE A 103       2.281  -7.176 -12.999  1.00 96.00           C  
ATOM   1699  HZ  PHE A 103       3.000  -6.958 -13.774  1.00 96.00           H  
ATOM   1700  N   GLU A 104      -3.981  -9.009  -9.995  1.00 96.64           N  
ATOM   1701  H   GLU A 104      -3.831  -9.311 -10.948  1.00 96.64           H  
ATOM   1702  CA  GLU A 104      -4.941  -9.775  -9.208  1.00 96.64           C  
ATOM   1703  HA  GLU A 104      -5.085  -9.272  -8.252  1.00 96.64           H  
ATOM   1704  C   GLU A 104      -4.389 -11.174  -8.913  1.00 96.64           C  
ATOM   1705  CB  GLU A 104      -6.310  -9.794  -9.897  1.00 96.64           C  
ATOM   1706  HB2 GLU A 104      -6.583  -8.766 -10.135  1.00 96.64           H  
ATOM   1707  HB3 GLU A 104      -6.256 -10.370 -10.821  1.00 96.64           H  
ATOM   1708  O   GLU A 104      -3.986 -11.918  -9.805  1.00 96.64           O  
ATOM   1709  CG  GLU A 104      -7.385 -10.383  -8.976  1.00 96.64           C  
ATOM   1710  HG2 GLU A 104      -7.219 -11.454  -8.864  1.00 96.64           H  
ATOM   1711  HG3 GLU A 104      -7.296  -9.926  -7.990  1.00 96.64           H  
ATOM   1712  CD  GLU A 104      -8.792 -10.114  -9.515  1.00 96.64           C  
ATOM   1713  OE1 GLU A 104      -9.412 -11.060 -10.036  1.00 96.64           O  
ATOM   1714  OE2 GLU A 104      -9.261  -8.953  -9.343  1.00 96.64           O  
ATOM   1715  N   LEU A 105      -4.341 -11.489  -7.625  1.00 95.68           N  
ATOM   1716  H   LEU A 105      -4.775 -10.838  -6.985  1.00 95.68           H  
ATOM   1717  CA  LEU A 105      -3.905 -12.742  -7.031  1.00 95.68           C  
ATOM   1718  HA  LEU A 105      -3.404 -13.354  -7.781  1.00 95.68           H  
ATOM   1719  C   LEU A 105      -5.131 -13.527  -6.532  1.00 95.68           C  
ATOM   1720  CB  LEU A 105      -2.912 -12.445  -5.885  1.00 95.68           C  
ATOM   1721  HB2 LEU A 105      -2.561 -13.407  -5.512  1.00 95.68           H  
ATOM   1722  HB3 LEU A 105      -3.434 -11.953  -5.065  1.00 95.68           H  
ATOM   1723  O   LEU A 105      -6.282 -13.142  -6.755  1.00 95.68           O  
ATOM   1724  CG  LEU A 105      -1.670 -11.628  -6.277  1.00 95.68           C  
ATOM   1725  HG  LEU A 105      -1.461 -11.757  -7.339  1.00 95.68           H  
ATOM   1726  CD1 LEU A 105      -1.838 -10.136  -5.970  1.00 95.68           C  
ATOM   1727 HD11 LEU A 105      -0.925  -9.608  -6.244  1.00 95.68           H  
ATOM   1728 HD12 LEU A 105      -2.059  -9.999  -4.912  1.00 95.68           H  
ATOM   1729 HD13 LEU A 105      -2.656  -9.733  -6.568  1.00 95.68           H  
ATOM   1730  CD2 LEU A 105      -0.451 -12.096  -5.487  1.00 95.68           C  
ATOM   1731 HD21 LEU A 105      -0.607 -11.933  -4.421  1.00 95.68           H  
ATOM   1732 HD22 LEU A 105       0.428 -11.548  -5.825  1.00 95.68           H  
ATOM   1733 HD23 LEU A 105      -0.282 -13.156  -5.674  1.00 95.68           H  
ATOM   1734  N   GLU A 106      -4.894 -14.615  -5.802  1.00 92.14           N  
ATOM   1735  H   GLU A 106      -3.939 -14.875  -5.603  1.00 92.14           H  
ATOM   1736  CA  GLU A 106      -5.947 -15.440  -5.221  1.00 92.14           C  
ATOM   1737  HA  GLU A 106      -6.509 -15.859  -6.055  1.00 92.14           H  
ATOM   1738  C   GLU A 106      -6.948 -14.636  -4.364  1.00 92.14           C  
ATOM   1739  CB  GLU A 106      -5.340 -16.630  -4.449  1.00 92.14           C  
ATOM   1740  HB2 GLU A 106      -6.169 -17.279  -4.167  1.00 92.14           H  
ATOM   1741  HB3 GLU A 106      -4.704 -17.209  -5.119  1.00 92.14           H  
ATOM   1742  O   GLU A 106      -6.607 -13.644  -3.709  1.00 92.14           O  
ATOM   1743  CG  GLU A 106      -4.558 -16.309  -3.157  1.00 92.14           C  
ATOM   1744  HG2 GLU A 106      -5.115 -15.585  -2.562  1.00 92.14           H  
ATOM   1745  HG3 GLU A 106      -4.520 -17.227  -2.570  1.00 92.14           H  
ATOM   1746  CD  GLU A 106      -3.110 -15.817  -3.338  1.00 92.14           C  
ATOM   1747  OE1 GLU A 106      -2.439 -15.597  -2.298  1.00 92.14           O  
ATOM   1748  OE2 GLU A 106      -2.660 -15.593  -4.479  1.00 92.14           O  
ATOM   1749  N   ASN A 107      -8.210 -15.080  -4.346  1.00 88.96           N  
ATOM   1750  H   ASN A 107      -8.423 -15.912  -4.877  1.00 88.96           H  
ATOM   1751  CA  ASN A 107      -9.301 -14.499  -3.547  1.00 88.96           C  
ATOM   1752  HA  ASN A 107     -10.208 -15.029  -3.834  1.00 88.96           H  
ATOM   1753  C   ASN A 107      -9.596 -13.008  -3.830  1.00 88.96           C  
ATOM   1754  CB  ASN A 107      -9.053 -14.802  -2.056  1.00 88.96           C  
ATOM   1755  HB2 ASN A 107      -9.919 -14.489  -1.472  1.00 88.96           H  
ATOM   1756  HB3 ASN A 107      -8.185 -14.241  -1.709  1.00 88.96           H  
ATOM   1757  O   ASN A 107     -10.100 -12.285  -2.957  1.00 88.96           O  
ATOM   1758  CG  ASN A 107      -8.840 -16.280  -1.801  1.00 88.96           C  
ATOM   1759  ND2 ASN A 107      -7.860 -16.646  -1.009  1.00 88.96           N  
ATOM   1760 HD21 ASN A 107      -7.738 -17.643  -0.900  1.00 88.96           H  
ATOM   1761 HD22 ASN A 107      -7.207 -15.969  -0.641  1.00 88.96           H  
ATOM   1762  OD1 ASN A 107      -9.548 -17.123  -2.316  1.00 88.96           O  
ATOM   1763  N   GLY A 108      -9.256 -12.533  -5.034  1.00 92.11           N  
ATOM   1764  H   GLY A 108      -8.802 -13.157  -5.686  1.00 92.11           H  
ATOM   1765  CA  GLY A 108      -9.401 -11.134  -5.440  1.00 92.11           C  
ATOM   1766  HA2 GLY A 108     -10.419 -10.798  -5.241  1.00 92.11           H  
ATOM   1767  HA3 GLY A 108      -9.219 -11.064  -6.512  1.00 92.11           H  
ATOM   1768  C   GLY A 108      -8.423 -10.191  -4.732  1.00 92.11           C  
ATOM   1769  O   GLY A 108      -8.645  -8.976  -4.701  1.00 92.11           O  
ATOM   1770  N   ARG A 109      -7.356 -10.718  -4.108  1.00 95.28           N  
ATOM   1771  H   ARG A 109      -7.204 -11.713  -4.187  1.00 95.28           H  
ATOM   1772  CA  ARG A 109      -6.286  -9.892  -3.538  1.00 95.28           C  
ATOM   1773  HA  ARG A 109      -6.740  -9.141  -2.892  1.00 95.28           H  
ATOM   1774  C   ARG A 109      -5.569  -9.175  -4.673  1.00 95.28           C  
ATOM   1775  CB  ARG A 109      -5.318 -10.751  -2.707  1.00 95.28           C  
ATOM   1776  HB2 ARG A 109      -5.883 -11.241  -1.914  1.00 95.28           H  
ATOM   1777  HB3 ARG A 109      -4.872 -11.523  -3.334  1.00 95.28           H  
ATOM   1778  O   ARG A 109      -5.211  -9.783  -5.666  1.00 95.28           O  
ATOM   1779  CG  ARG A 109      -4.207  -9.889  -2.081  1.00 95.28           C  
ATOM   1780  HG2 ARG A 109      -3.559  -9.480  -2.856  1.00 95.28           H  
ATOM   1781  HG3 ARG A 109      -4.678  -9.058  -1.557  1.00 95.28           H  
ATOM   1782  CD  ARG A 109      -3.357 -10.660  -1.066  1.00 95.28           C  
ATOM   1783  HD2 ARG A 109      -2.922  -9.940  -0.372  1.00 95.28           H  
ATOM   1784  HD3 ARG A 109      -4.009 -11.309  -0.481  1.00 95.28           H  
ATOM   1785  NE  ARG A 109      -2.237 -11.406  -1.677  1.00 95.28           N  
ATOM   1786  HE  ARG A 109      -1.626 -10.938  -2.331  1.00 95.28           H  
ATOM   1787  NH1 ARG A 109      -2.661 -13.440  -0.736  1.00 95.28           N  
ATOM   1788 HH11 ARG A 109      -3.553 -13.119  -0.387  1.00 95.28           H  
ATOM   1789 HH12 ARG A 109      -2.556 -14.420  -0.959  1.00 95.28           H  
ATOM   1790  NH2 ARG A 109      -0.948 -13.244  -2.081  1.00 95.28           N  
ATOM   1791 HH21 ARG A 109      -1.046 -14.233  -2.256  1.00 95.28           H  
ATOM   1792 HH22 ARG A 109      -0.219 -12.700  -2.520  1.00 95.28           H  
ATOM   1793  CZ  ARG A 109      -1.949 -12.677  -1.492  1.00 95.28           C  
ATOM   1794  N   ARG A 110      -5.323  -7.881  -4.517  1.00 96.46           N  
ATOM   1795  H   ARG A 110      -5.665  -7.436  -3.677  1.00 96.46           H  
ATOM   1796  CA  ARG A 110      -4.719  -7.033  -5.541  1.00 96.46           C  
ATOM   1797  HA  ARG A 110      -4.422  -7.669  -6.375  1.00 96.46           H  
ATOM   1798  C   ARG A 110      -3.454  -6.350  -5.047  1.00 96.46           C  
ATOM   1799  CB  ARG A 110      -5.754  -6.039  -6.077  1.00 96.46           C  
ATOM   1800  HB2 ARG A 110      -5.228  -5.300  -6.681  1.00 96.46           H  
ATOM   1801  HB3 ARG A 110      -6.231  -5.523  -5.243  1.00 96.46           H  
ATOM   1802  O   ARG A 110      -3.354  -5.925  -3.884  1.00 96.46           O  
ATOM   1803  CG  ARG A 110      -6.821  -6.716  -6.953  1.00 96.46           C  
ATOM   1804  HG2 ARG A 110      -6.355  -7.081  -7.868  1.00 96.46           H  
ATOM   1805  HG3 ARG A 110      -7.258  -7.562  -6.424  1.00 96.46           H  
ATOM   1806  CD  ARG A 110      -7.939  -5.733  -7.308  1.00 96.46           C  
ATOM   1807  HD2 ARG A 110      -8.405  -5.383  -6.387  1.00 96.46           H  
ATOM   1808  HD3 ARG A 110      -7.514  -4.877  -7.831  1.00 96.46           H  
ATOM   1809  NE  ARG A 110      -8.956  -6.383  -8.147  1.00 96.46           N  
ATOM   1810  HE  ARG A 110      -8.811  -7.342  -8.430  1.00 96.46           H  
ATOM   1811  NH1 ARG A 110     -10.424  -4.626  -8.395  1.00 96.46           N  
ATOM   1812 HH11 ARG A 110     -11.275  -4.273  -8.809  1.00 96.46           H  
ATOM   1813 HH12 ARG A 110      -9.767  -4.006  -7.945  1.00 96.46           H  
ATOM   1814  NH2 ARG A 110     -10.860  -6.652  -9.283  1.00 96.46           N  
ATOM   1815 HH21 ARG A 110     -11.728  -6.351  -9.702  1.00 96.46           H  
ATOM   1816 HH22 ARG A 110     -10.514  -7.585  -9.459  1.00 96.46           H  
ATOM   1817  CZ  ARG A 110     -10.079  -5.871  -8.602  1.00 96.46           C  
ATOM   1818  N   ARG A 111      -2.488  -6.209  -5.952  1.00 96.43           N  
ATOM   1819  H   ARG A 111      -2.658  -6.593  -6.870  1.00 96.43           H  
ATOM   1820  CA  ARG A 111      -1.211  -5.524  -5.726  1.00 96.43           C  
ATOM   1821  HA  ARG A 111      -1.275  -4.932  -4.813  1.00 96.43           H  
ATOM   1822  C   ARG A 111      -0.920  -4.550  -6.858  1.00 96.43           C  
ATOM   1823  CB  ARG A 111      -0.074  -6.549  -5.586  1.00 96.43           C  
ATOM   1824  HB2 ARG A 111       0.880  -6.023  -5.550  1.00 96.43           H  
ATOM   1825  HB3 ARG A 111      -0.068  -7.184  -6.471  1.00 96.43           H  
ATOM   1826  O   ARG A 111      -1.134  -4.870  -8.018  1.00 96.43           O  
ATOM   1827  CG  ARG A 111      -0.191  -7.443  -4.343  1.00 96.43           C  
ATOM   1828  HG2 ARG A 111       0.570  -8.221  -4.414  1.00 96.43           H  
ATOM   1829  HG3 ARG A 111      -1.165  -7.931  -4.327  1.00 96.43           H  
ATOM   1830  CD  ARG A 111      -0.002  -6.672  -3.033  1.00 96.43           C  
ATOM   1831  HD2 ARG A 111       0.967  -6.174  -3.058  1.00 96.43           H  
ATOM   1832  HD3 ARG A 111      -0.775  -5.910  -2.940  1.00 96.43           H  
ATOM   1833  NE  ARG A 111      -0.023  -7.599  -1.892  1.00 96.43           N  
ATOM   1834  HE  ARG A 111       0.697  -8.307  -1.926  1.00 96.43           H  
ATOM   1835  NH1 ARG A 111      -1.884  -6.805  -0.781  1.00 96.43           N  
ATOM   1836 HH11 ARG A 111      -2.134  -6.296  -1.617  1.00 96.43           H  
ATOM   1837 HH12 ARG A 111      -2.570  -7.013  -0.069  1.00 96.43           H  
ATOM   1838  NH2 ARG A 111      -0.789  -8.544   0.028  1.00 96.43           N  
ATOM   1839 HH21 ARG A 111      -1.488  -8.596   0.756  1.00 96.43           H  
ATOM   1840 HH22 ARG A 111      -0.097  -9.267  -0.105  1.00 96.43           H  
ATOM   1841  CZ  ARG A 111      -0.878  -7.627  -0.886  1.00 96.43           C  
ATOM   1842  N   LEU A 112      -0.419  -3.374  -6.503  1.00 96.15           N  
ATOM   1843  H   LEU A 112      -0.246  -3.217  -5.521  1.00 96.15           H  
ATOM   1844  CA  LEU A 112       0.086  -2.377  -7.443  1.00 96.15           C  
ATOM   1845  HA  LEU A 112      -0.334  -2.545  -8.436  1.00 96.15           H  
ATOM   1846  C   LEU A 112       1.604  -2.522  -7.521  1.00 96.15           C  
ATOM   1847  CB  LEU A 112      -0.306  -0.969  -6.967  1.00 96.15           C  
ATOM   1848  HB2 LEU A 112       0.148  -0.229  -7.626  1.00 96.15           H  
ATOM   1849  HB3 LEU A 112       0.109  -0.829  -5.969  1.00 96.15           H  
ATOM   1850  O   LEU A 112       2.273  -2.526  -6.484  1.00 96.15           O  
ATOM   1851  CG  LEU A 112      -1.817  -0.702  -6.893  1.00 96.15           C  
ATOM   1852  HG  LEU A 112      -2.311  -1.532  -6.388  1.00 96.15           H  
ATOM   1853  CD1 LEU A 112      -2.073   0.563  -6.077  1.00 96.15           C  
ATOM   1854 HD11 LEU A 112      -1.587   1.417  -6.548  1.00 96.15           H  
ATOM   1855 HD12 LEU A 112      -1.699   0.440  -5.061  1.00 96.15           H  
ATOM   1856 HD13 LEU A 112      -3.147   0.745  -6.039  1.00 96.15           H  
ATOM   1857  CD2 LEU A 112      -2.440  -0.524  -8.271  1.00 96.15           C  
ATOM   1858 HD21 LEU A 112      -3.516  -0.379  -8.177  1.00 96.15           H  
ATOM   1859 HD22 LEU A 112      -2.028   0.355  -8.767  1.00 96.15           H  
ATOM   1860 HD23 LEU A 112      -2.255  -1.396  -8.898  1.00 96.15           H  
ATOM   1861  N   LEU A 113       2.159  -2.617  -8.724  1.00 95.88           N  
ATOM   1862  H   LEU A 113       1.557  -2.677  -9.533  1.00 95.88           H  
ATOM   1863  CA  LEU A 113       3.603  -2.696  -8.921  1.00 95.88           C  
ATOM   1864  HA  LEU A 113       4.023  -3.325  -8.135  1.00 95.88           H  
ATOM   1865  C   LEU A 113       4.245  -1.306  -8.807  1.00 95.88           C  
ATOM   1866  CB  LEU A 113       3.869  -3.376 -10.269  1.00 95.88           C  
ATOM   1867  HB2 LEU A 113       3.388  -4.354 -10.259  1.00 95.88           H  
ATOM   1868  HB3 LEU A 113       3.416  -2.778 -11.060  1.00 95.88           H  
ATOM   1869  O   LEU A 113       4.239  -0.528  -9.757  1.00 95.88           O  
ATOM   1870  CG  LEU A 113       5.362  -3.565 -10.577  1.00 95.88           C  
ATOM   1871  HG  LEU A 113       5.884  -2.610 -10.521  1.00 95.88           H  
ATOM   1872  CD1 LEU A 113       6.021  -4.548  -9.613  1.00 95.88           C  
ATOM   1873 HD11 LEU A 113       5.505  -5.508  -9.638  1.00 95.88           H  
ATOM   1874 HD12 LEU A 113       6.015  -4.148  -8.599  1.00 95.88           H  
ATOM   1875 HD13 LEU A 113       7.062  -4.685  -9.905  1.00 95.88           H  
ATOM   1876  CD2 LEU A 113       5.523  -4.113 -11.985  1.00 95.88           C  
ATOM   1877 HD21 LEU A 113       5.079  -3.423 -12.702  1.00 95.88           H  
ATOM   1878 HD22 LEU A 113       5.039  -5.087 -12.063  1.00 95.88           H  
ATOM   1879 HD23 LEU A 113       6.585  -4.219 -12.210  1.00 95.88           H  
ATOM   1880  N   ALA A 114       4.805  -0.969  -7.645  1.00 93.86           N  
ATOM   1881  H   ALA A 114       4.845  -1.656  -6.905  1.00 93.86           H  
ATOM   1882  CA  ALA A 114       5.452   0.329  -7.438  1.00 93.86           C  
ATOM   1883  HA  ALA A 114       4.855   1.100  -7.925  1.00 93.86           H  
ATOM   1884  C   ALA A 114       6.860   0.386  -8.052  1.00 93.86           C  
ATOM   1885  CB  ALA A 114       5.476   0.626  -5.938  1.00 93.86           C  
ATOM   1886  HB1 ALA A 114       4.451   0.636  -5.567  1.00 93.86           H  
ATOM   1887  HB2 ALA A 114       6.050  -0.134  -5.408  1.00 93.86           H  
ATOM   1888  HB3 ALA A 114       5.930   1.602  -5.764  1.00 93.86           H  
ATOM   1889  O   ALA A 114       7.289   1.443  -8.519  1.00 93.86           O  
ATOM   1890  N   SER A 115       7.573  -0.741  -8.038  1.00 93.19           N  
ATOM   1891  H   SER A 115       7.160  -1.552  -7.600  1.00 93.19           H  
ATOM   1892  CA  SER A 115       8.841  -0.962  -8.739  1.00 93.19           C  
ATOM   1893  HA  SER A 115       8.782  -0.526  -9.736  1.00 93.19           H  
ATOM   1894  C   SER A 115       9.111  -2.461  -8.874  1.00 93.19           C  
ATOM   1895  CB  SER A 115      10.000  -0.308  -7.970  1.00 93.19           C  
ATOM   1896  HB2 SER A 115       9.754   0.727  -7.736  1.00 93.19           H  
ATOM   1897  HB3 SER A 115      10.887  -0.311  -8.604  1.00 93.19           H  
ATOM   1898  O   SER A 115       8.469  -3.265  -8.202  1.00 93.19           O  
ATOM   1899  OG  SER A 115      10.299  -1.011  -6.776  1.00 93.19           O  
ATOM   1900  HG  SER A 115       9.592  -0.857  -6.145  1.00 93.19           H  
ATOM   1901  N   ALA A 116      10.129  -2.844  -9.644  1.00 94.36           N  
ATOM   1902  H   ALA A 116      10.531  -2.173 -10.283  1.00 94.36           H  
ATOM   1903  CA  ALA A 116      10.581  -4.231  -9.765  1.00 94.36           C  
ATOM   1904  HA  ALA A 116       9.812  -4.803 -10.282  1.00 94.36           H  
ATOM   1905  C   ALA A 116      10.856  -4.950  -8.423  1.00 94.36           C  
ATOM   1906  CB  ALA A 116      11.843  -4.206 -10.629  1.00 94.36           C  
ATOM   1907  HB1 ALA A 116      12.583  -3.525 -10.209  1.00 94.36           H  
ATOM   1908  HB2 ALA A 116      12.273  -5.206 -10.666  1.00 94.36           H  
ATOM   1909  HB3 ALA A 116      11.582  -3.893 -11.640  1.00 94.36           H  
ATOM   1910  O   ALA A 116      10.807  -6.179  -8.372  1.00 94.36           O  
ATOM   1911  N   GLY A 117      11.113  -4.207  -7.338  1.00 93.88           N  
ATOM   1912  H   GLY A 117      11.078  -3.203  -7.439  1.00 93.88           H  
ATOM   1913  CA  GLY A 117      11.346  -4.747  -5.995  1.00 93.88           C  
ATOM   1914  HA2 GLY A 117      11.405  -5.835  -6.033  1.00 93.88           H  
ATOM   1915  HA3 GLY A 117      12.306  -4.375  -5.636  1.00 93.88           H  
ATOM   1916  C   GLY A 117      10.290  -4.383  -4.948  1.00 93.88           C  
ATOM   1917  O   GLY A 117      10.476  -4.710  -3.780  1.00 93.88           O  
ATOM   1918  N   GLU A 118       9.205  -3.694  -5.310  1.00 95.54           N  
ATOM   1919  H   GLU A 118       9.030  -3.515  -6.288  1.00 95.54           H  
ATOM   1920  CA  GLU A 118       8.203  -3.257  -4.333  1.00 95.54           C  
ATOM   1921  HA  GLU A 118       8.234  -3.936  -3.481  1.00 95.54           H  
ATOM   1922  C   GLU A 118       6.781  -3.306  -4.890  1.00 95.54           C  
ATOM   1923  CB  GLU A 118       8.552  -1.855  -3.802  1.00 95.54           C  
ATOM   1924  HB2 GLU A 118       9.578  -1.870  -3.437  1.00 95.54           H  
ATOM   1925  HB3 GLU A 118       8.481  -1.133  -4.615  1.00 95.54           H  
ATOM   1926  O   GLU A 118       6.472  -2.725  -5.934  1.00 95.54           O  
ATOM   1927  CG  GLU A 118       7.628  -1.425  -2.648  1.00 95.54           C  
ATOM   1928  HG2 GLU A 118       7.592  -2.231  -1.914  1.00 95.54           H  
ATOM   1929  HG3 GLU A 118       6.620  -1.274  -3.035  1.00 95.54           H  
ATOM   1930  CD  GLU A 118       8.087  -0.135  -1.950  1.00 95.54           C  
ATOM   1931  OE1 GLU A 118       7.730   0.035  -0.758  1.00 95.54           O  
ATOM   1932  OE2 GLU A 118       8.778   0.682  -2.599  1.00 95.54           O  
ATOM   1933  N   LEU A 119       5.900  -3.951  -4.128  1.00 96.85           N  
ATOM   1934  H   LEU A 119       6.236  -4.363  -3.268  1.00 96.85           H  
ATOM   1935  CA  LEU A 119       4.460  -3.935  -4.330  1.00 96.85           C  
ATOM   1936  HA  LEU A 119       4.243  -3.538  -5.322  1.00 96.85           H  
ATOM   1937  C   LEU A 119       3.781  -3.013  -3.316  1.00 96.85           C  
ATOM   1938  CB  LEU A 119       3.883  -5.359  -4.245  1.00 96.85           C  
ATOM   1939  HB2 LEU A 119       4.048  -5.746  -3.240  1.00 96.85           H  
ATOM   1940  HB3 LEU A 119       2.806  -5.307  -4.407  1.00 96.85           H  
ATOM   1941  O   LEU A 119       4.268  -2.759  -2.212  1.00 96.85           O  
ATOM   1942  CG  LEU A 119       4.477  -6.372  -5.229  1.00 96.85           C  
ATOM   1943  HG  LEU A 119       5.554  -6.437  -5.071  1.00 96.85           H  
ATOM   1944  CD1 LEU A 119       3.884  -7.745  -4.945  1.00 96.85           C  
ATOM   1945 HD11 LEU A 119       2.799  -7.716  -5.045  1.00 96.85           H  
ATOM   1946 HD12 LEU A 119       4.292  -8.481  -5.637  1.00 96.85           H  
ATOM   1947 HD13 LEU A 119       4.133  -8.051  -3.929  1.00 96.85           H  
ATOM   1948  CD2 LEU A 119       4.188  -5.985  -6.677  1.00 96.85           C  
ATOM   1949 HD21 LEU A 119       4.586  -6.745  -7.349  1.00 96.85           H  
ATOM   1950 HD22 LEU A 119       4.688  -5.043  -6.905  1.00 96.85           H  
ATOM   1951 HD23 LEU A 119       3.116  -5.880  -6.842  1.00 96.85           H  
ATOM   1952  N   GLN A 120       2.592  -2.557  -3.679  1.00 96.06           N  
ATOM   1953  H   GLN A 120       2.288  -2.753  -4.622  1.00 96.06           H  
ATOM   1954  CA  GLN A 120       1.685  -1.811  -2.818  1.00 96.06           C  
ATOM   1955  HA  GLN A 120       2.065  -1.806  -1.796  1.00 96.06           H  
ATOM   1956  C   GLN A 120       0.316  -2.488  -2.781  1.00 96.06           C  
ATOM   1957  CB  GLN A 120       1.615  -0.363  -3.307  1.00 96.06           C  
ATOM   1958  HB2 GLN A 120       1.440  -0.343  -4.383  1.00 96.06           H  
ATOM   1959  HB3 GLN A 120       0.781   0.136  -2.813  1.00 96.06           H  
ATOM   1960  O   GLN A 120      -0.037  -3.258  -3.674  1.00 96.06           O  
ATOM   1961  CG  GLN A 120       2.918   0.390  -3.009  1.00 96.06           C  
ATOM   1962  HG2 GLN A 120       3.747  -0.093  -3.525  1.00 96.06           H  
ATOM   1963  HG3 GLN A 120       3.123   0.346  -1.939  1.00 96.06           H  
ATOM   1964  CD  GLN A 120       2.861   1.851  -3.432  1.00 96.06           C  
ATOM   1965  NE2 GLN A 120       3.972   2.551  -3.407  1.00 96.06           N  
ATOM   1966 HE21 GLN A 120       4.848   2.125  -3.140  1.00 96.06           H  
ATOM   1967 HE22 GLN A 120       3.893   3.518  -3.688  1.00 96.06           H  
ATOM   1968  OE1 GLN A 120       1.825   2.405  -3.755  1.00 96.06           O  
ATOM   1969  N   LYS A 121      -0.475  -2.233  -1.735  1.00 95.75           N  
ATOM   1970  H   LYS A 121      -0.195  -1.513  -1.085  1.00 95.75           H  
ATOM   1971  CA  LYS A 121      -1.814  -2.829  -1.621  1.00 95.75           C  
ATOM   1972  HA  LYS A 121      -1.733  -3.896  -1.827  1.00 95.75           H  
ATOM   1973  C   LYS A 121      -2.744  -2.212  -2.668  1.00 95.75           C  
ATOM   1974  CB  LYS A 121      -2.356  -2.631  -0.202  1.00 95.75           C  
ATOM   1975  HB2 LYS A 121      -1.625  -3.004   0.515  1.00 95.75           H  
ATOM   1976  HB3 LYS A 121      -2.509  -1.566  -0.023  1.00 95.75           H  
ATOM   1977  O   LYS A 121      -2.859  -0.993  -2.694  1.00 95.75           O  
ATOM   1978  CG  LYS A 121      -3.673  -3.403  -0.017  1.00 95.75           C  
ATOM   1979  HG2 LYS A 121      -4.413  -3.078  -0.749  1.00 95.75           H  
ATOM   1980  HG3 LYS A 121      -3.481  -4.464  -0.180  1.00 95.75           H  
ATOM   1981  CD  LYS A 121      -4.248  -3.229   1.388  1.00 95.75           C  
ATOM   1982  HD2 LYS A 121      -5.076  -3.924   1.529  1.00 95.75           H  
ATOM   1983  HD3 LYS A 121      -3.470  -3.468   2.113  1.00 95.75           H  
ATOM   1984  CE  LYS A 121      -4.730  -1.811   1.645  1.00 95.75           C  
ATOM   1985  HE2 LYS A 121      -4.965  -1.711   2.705  1.00 95.75           H  
ATOM   1986  HE3 LYS A 121      -3.914  -1.122   1.429  1.00 95.75           H  
ATOM   1987  NZ  LYS A 121      -5.919  -1.457   0.853  1.00 95.75           N  
ATOM   1988  HZ1 LYS A 121      -6.668  -2.125   0.957  1.00 95.75           H  
ATOM   1989  HZ2 LYS A 121      -6.309  -0.592   1.199  1.00 95.75           H  
ATOM   1990  HZ3 LYS A 121      -5.765  -1.341  -0.139  1.00 95.75           H  
ATOM   1991  N   GLY A 122      -3.424  -3.043  -3.461  1.00 95.06           N  
ATOM   1992  H   GLY A 122      -3.244  -4.035  -3.402  1.00 95.06           H  
ATOM   1993  CA  GLY A 122      -4.308  -2.601  -4.549  1.00 95.06           C  
ATOM   1994  HA2 GLY A 122      -4.111  -1.556  -4.787  1.00 95.06           H  
ATOM   1995  HA3 GLY A 122      -4.081  -3.185  -5.441  1.00 95.06           H  
ATOM   1996  C   GLY A 122      -5.814  -2.729  -4.289  1.00 95.06           C  
ATOM   1997  O   GLY A 122      -6.599  -2.297  -5.119  1.00 95.06           O  
ATOM   1998  N   ASN A 123      -6.256  -3.327  -3.179  1.00 95.12           N  
ATOM   1999  H   ASN A 123      -5.587  -3.765  -2.561  1.00 95.12           H  
ATOM   2000  CA  ASN A 123      -7.684  -3.345  -2.820  1.00 95.12           C  
ATOM   2001  HA  ASN A 123      -8.293  -3.344  -3.724  1.00 95.12           H  
ATOM   2002  C   ASN A 123      -8.064  -2.112  -1.998  1.00 95.12           C  
ATOM   2003  CB  ASN A 123      -8.007  -4.600  -2.009  1.00 95.12           C  
ATOM   2004  HB2 ASN A 123      -9.067  -4.617  -1.758  1.00 95.12           H  
ATOM   2005  HB3 ASN A 123      -7.436  -4.541  -1.082  1.00 95.12           H  
ATOM   2006  O   ASN A 123      -7.201  -1.525  -1.353  1.00 95.12           O  
ATOM   2007  CG  ASN A 123      -7.657  -5.879  -2.728  1.00 95.12           C  
ATOM   2008  ND2 ASN A 123      -8.567  -6.425  -3.498  1.00 95.12           N  
ATOM   2009 HD21 ASN A 123      -8.377  -7.307  -3.952  1.00 95.12           H  
ATOM   2010 HD22 ASN A 123      -9.475  -6.001  -3.617  1.00 95.12           H  
ATOM   2011  OD1 ASN A 123      -6.552  -6.374  -2.593  1.00 95.12           O  
ATOM   2012  N   GLU A 124      -9.352  -1.818  -1.884  1.00 92.34           N  
ATOM   2013  H   GLU A 124     -10.030  -2.314  -2.446  1.00 92.34           H  
ATOM   2014  CA  GLU A 124      -9.909  -0.861  -0.924  1.00 92.34           C  
ATOM   2015  HA  GLU A 124      -9.114  -0.431  -0.315  1.00 92.34           H  
ATOM   2016  C   GLU A 124     -10.872  -1.575   0.027  1.00 92.34           C  
ATOM   2017  CB  GLU A 124     -10.588   0.299  -1.657  1.00 92.34           C  
ATOM   2018  HB2 GLU A 124     -11.069   0.944  -0.921  1.00 92.34           H  
ATOM   2019  HB3 GLU A 124     -11.343  -0.095  -2.337  1.00 92.34           H  
ATOM   2020  O   GLU A 124     -11.462  -2.597  -0.329  1.00 92.34           O  
ATOM   2021  CG  GLU A 124      -9.544   1.117  -2.430  1.00 92.34           C  
ATOM   2022  HG2 GLU A 124      -8.759   1.408  -1.733  1.00 92.34           H  
ATOM   2023  HG3 GLU A 124      -9.094   0.495  -3.204  1.00 92.34           H  
ATOM   2024  CD  GLU A 124     -10.133   2.369  -3.081  1.00 92.34           C  
ATOM   2025  OE1 GLU A 124      -9.340   3.322  -3.242  1.00 92.34           O  
ATOM   2026  OE2 GLU A 124     -11.345   2.352  -3.383  1.00 92.34           O  
ATOM   2027  N   LEU A 125     -10.986  -1.073   1.259  1.00 95.54           N  
ATOM   2028  H   LEU A 125     -10.564  -0.178   1.456  1.00 95.54           H  
ATOM   2029  CA  LEU A 125     -11.996  -1.546   2.200  1.00 95.54           C  
ATOM   2030  HA  LEU A 125     -12.150  -2.616   2.061  1.00 95.54           H  
ATOM   2031  C   LEU A 125     -13.305  -0.813   1.903  1.00 95.54           C  
ATOM   2032  CB  LEU A 125     -11.522  -1.302   3.645  1.00 95.54           C  
ATOM   2033  HB2 LEU A 125     -11.278  -0.244   3.749  1.00 95.54           H  
ATOM   2034  HB3 LEU A 125     -10.617  -1.880   3.825  1.00 95.54           H  
ATOM   2035  O   LEU A 125     -13.359   0.408   2.011  1.00 95.54           O  
ATOM   2036  CG  LEU A 125     -12.577  -1.663   4.714  1.00 95.54           C  
ATOM   2037  HG  LEU A 125     -13.535  -1.201   4.475  1.00 95.54           H  
ATOM   2038  CD1 LEU A 125     -12.774  -3.173   4.835  1.00 95.54           C  
ATOM   2039 HD11 LEU A 125     -11.836  -3.646   5.126  1.00 95.54           H  
ATOM   2040 HD12 LEU A 125     -13.528  -3.382   5.594  1.00 95.54           H  
ATOM   2041 HD13 LEU A 125     -13.125  -3.587   3.889  1.00 95.54           H  
ATOM   2042  CD2 LEU A 125     -12.135  -1.128   6.071  1.00 95.54           C  
ATOM   2043 HD21 LEU A 125     -12.078  -0.041   6.025  1.00 95.54           H  
ATOM   2044 HD22 LEU A 125     -12.858  -1.411   6.836  1.00 95.54           H  
ATOM   2045 HD23 LEU A 125     -11.155  -1.528   6.332  1.00 95.54           H  
ATOM   2046  N   ALA A 126     -14.358  -1.563   1.595  1.00 93.81           N  
ATOM   2047  H   ALA A 126     -14.244  -2.563   1.519  1.00 93.81           H  
ATOM   2048  CA  ALA A 126     -15.713  -1.036   1.515  1.00 93.81           C  
ATOM   2049  HA  ALA A 126     -15.681   0.049   1.421  1.00 93.81           H  
ATOM   2050  C   ALA A 126     -16.469  -1.385   2.799  1.00 93.81           C  
ATOM   2051  CB  ALA A 126     -16.394  -1.584   0.258  1.00 93.81           C  
ATOM   2052  HB1 ALA A 126     -15.825  -1.292  -0.625  1.00 93.81           H  
ATOM   2053  HB2 ALA A 126     -17.401  -1.174   0.179  1.00 93.81           H  
ATOM   2054  HB3 ALA A 126     -16.457  -2.671   0.306  1.00 93.81           H  
ATOM   2055  O   ALA A 126     -16.465  -2.539   3.231  1.00 93.81           O  
ATOM   2056  N   LEU A 127     -17.117  -0.388   3.400  1.00 95.98           N  
ATOM   2057  H   LEU A 127     -17.129   0.518   2.953  1.00 95.98           H  
ATOM   2058  CA  LEU A 127     -17.992  -0.580   4.552  1.00 95.98           C  
ATOM   2059  HA  LEU A 127     -17.865  -1.596   4.925  1.00 95.98           H  
ATOM   2060  C   LEU A 127     -19.457  -0.398   4.144  1.00 95.98           C  
ATOM   2061  CB  LEU A 127     -17.626   0.396   5.680  1.00 95.98           C  
ATOM   2062  HB2 LEU A 127     -18.392   0.319   6.452  1.00 95.98           H  
ATOM   2063  HB3 LEU A 127     -17.655   1.412   5.286  1.00 95.98           H  
ATOM   2064  O   LEU A 127     -19.748   0.475   3.324  1.00 95.98           O  
ATOM   2065  CG  LEU A 127     -16.257   0.149   6.331  1.00 95.98           C  
ATOM   2066  HG  LEU A 127     -15.463   0.290   5.598  1.00 95.98           H  
ATOM   2067  CD1 LEU A 127     -16.083   1.169   7.450  1.00 95.98           C  
ATOM   2068 HD11 LEU A 127     -15.211   0.888   8.041  1.00 95.98           H  
ATOM   2069 HD12 LEU A 127     -15.931   2.160   7.022  1.00 95.98           H  
ATOM   2070 HD13 LEU A 127     -16.955   1.180   8.102  1.00 95.98           H  
ATOM   2071  CD2 LEU A 127     -16.126  -1.248   6.945  1.00 95.98           C  
ATOM   2072 HD21 LEU A 127     -16.141  -2.004   6.160  1.00 95.98           H  
ATOM   2073 HD22 LEU A 127     -16.941  -1.434   7.644  1.00 95.98           H  
ATOM   2074 HD23 LEU A 127     -15.176  -1.338   7.471  1.00 95.98           H  
ATOM   2075  N   PRO A 128     -20.394  -1.150   4.749  1.00 97.70           N  
ATOM   2076  CA  PRO A 128     -21.819  -0.872   4.615  1.00 97.70           C  
ATOM   2077  HA  PRO A 128     -22.116  -1.063   3.584  1.00 97.70           H  
ATOM   2078  C   PRO A 128     -22.162   0.574   4.997  1.00 97.70           C  
ATOM   2079  CB  PRO A 128     -22.522  -1.867   5.545  1.00 97.70           C  
ATOM   2080  HB2 PRO A 128     -23.470  -2.206   5.127  1.00 97.70           H  
ATOM   2081  HB3 PRO A 128     -22.679  -1.419   6.526  1.00 97.70           H  
ATOM   2082  O   PRO A 128     -21.660   1.093   5.999  1.00 97.70           O  
ATOM   2083  CG  PRO A 128     -21.528  -3.017   5.677  1.00 97.70           C  
ATOM   2084  HG2 PRO A 128     -21.641  -3.538   6.628  1.00 97.70           H  
ATOM   2085  HG3 PRO A 128     -21.654  -3.707   4.842  1.00 97.70           H  
ATOM   2086  CD  PRO A 128     -20.171  -2.329   5.573  1.00 97.70           C  
ATOM   2087  HD2 PRO A 128     -19.448  -3.009   5.121  1.00 97.70           H  
ATOM   2088  HD3 PRO A 128     -19.829  -2.021   6.561  1.00 97.70           H  
ATOM   2089  N   THR A 129     -23.089   1.193   4.261  1.00 97.50           N  
ATOM   2090  H   THR A 129     -23.392   0.758   3.401  1.00 97.50           H  
ATOM   2091  CA  THR A 129     -23.504   2.595   4.453  1.00 97.50           C  
ATOM   2092  HA  THR A 129     -22.670   3.241   4.177  1.00 97.50           H  
ATOM   2093  C   THR A 129     -23.874   2.906   5.904  1.00 97.50           C  
ATOM   2094  CB  THR A 129     -24.685   2.934   3.529  1.00 97.50           C  
ATOM   2095  HB  THR A 129     -25.568   2.382   3.850  1.00 97.50           H  
ATOM   2096  O   THR A 129     -23.437   3.923   6.433  1.00 97.50           O  
ATOM   2097  CG2 THR A 129     -25.014   4.425   3.495  1.00 97.50           C  
ATOM   2098 HG21 THR A 129     -25.322   4.768   4.483  1.00 97.50           H  
ATOM   2099 HG22 THR A 129     -25.832   4.608   2.798  1.00 97.50           H  
ATOM   2100 HG23 THR A 129     -24.139   4.993   3.178  1.00 97.50           H  
ATOM   2101  OG1 THR A 129     -24.356   2.540   2.218  1.00 97.50           O  
ATOM   2102  HG1 THR A 129     -25.013   2.897   1.616  1.00 97.50           H  
ATOM   2103  N   LYS A 130     -24.579   1.995   6.597  1.00 97.46           N  
ATOM   2104  H   LYS A 130     -24.891   1.171   6.104  1.00 97.46           H  
ATOM   2105  CA  LYS A 130     -24.950   2.156   8.017  1.00 97.46           C  
ATOM   2106  HA  LYS A 130     -25.562   3.054   8.101  1.00 97.46           H  
ATOM   2107  C   LYS A 130     -23.744   2.399   8.939  1.00 97.46           C  
ATOM   2108  CB  LYS A 130     -25.800   0.959   8.509  1.00 97.46           C  
ATOM   2109  HB2 LYS A 130     -26.705   0.889   7.906  1.00 97.46           H  
ATOM   2110  HB3 LYS A 130     -26.105   1.168   9.534  1.00 97.46           H  
ATOM   2111  O   LYS A 130     -23.824   3.225   9.845  1.00 97.46           O  
ATOM   2112  CG  LYS A 130     -25.075  -0.405   8.483  1.00 97.46           C  
ATOM   2113  HG2 LYS A 130     -24.941  -0.721   7.448  1.00 97.46           H  
ATOM   2114  HG3 LYS A 130     -24.092  -0.293   8.939  1.00 97.46           H  
ATOM   2115  CD  LYS A 130     -25.777  -1.523   9.273  1.00 97.46           C  
ATOM   2116  HD2 LYS A 130     -25.941  -1.174  10.292  1.00 97.46           H  
ATOM   2117  HD3 LYS A 130     -26.735  -1.773   8.819  1.00 97.46           H  
ATOM   2118  CE  LYS A 130     -24.848  -2.756   9.291  1.00 97.46           C  
ATOM   2119  HE2 LYS A 130     -24.992  -3.334   8.378  1.00 97.46           H  
ATOM   2120  HE3 LYS A 130     -23.817  -2.403   9.289  1.00 97.46           H  
ATOM   2121  NZ  LYS A 130     -24.999  -3.632  10.483  1.00 97.46           N  
ATOM   2122  HZ1 LYS A 130     -25.859  -4.161  10.499  1.00 97.46           H  
ATOM   2123  HZ2 LYS A 130     -24.217  -4.270  10.528  1.00 97.46           H  
ATOM   2124  HZ3 LYS A 130     -24.878  -3.122  11.346  1.00 97.46           H  
ATOM   2125  N   LEU A 131     -22.623   1.712   8.696  1.00 98.28           N  
ATOM   2126  H   LEU A 131     -22.579   1.156   7.853  1.00 98.28           H  
ATOM   2127  CA  LEU A 131     -21.415   1.814   9.516  1.00 98.28           C  
ATOM   2128  HA  LEU A 131     -21.695   1.860  10.568  1.00 98.28           H  
ATOM   2129  C   LEU A 131     -20.665   3.108   9.206  1.00 98.28           C  
ATOM   2130  CB  LEU A 131     -20.500   0.593   9.298  1.00 98.28           C  
ATOM   2131  HB2 LEU A 131     -20.193   0.561   8.253  1.00 98.28           H  
ATOM   2132  HB3 LEU A 131     -19.603   0.748   9.898  1.00 98.28           H  
ATOM   2133  O   LEU A 131     -20.158   3.753  10.120  1.00 98.28           O  
ATOM   2134  CG  LEU A 131     -21.095  -0.777   9.673  1.00 98.28           C  
ATOM   2135  HG  LEU A 131     -21.892  -1.020   8.971  1.00 98.28           H  
ATOM   2136  CD1 LEU A 131     -20.025  -1.863   9.578  1.00 98.28           C  
ATOM   2137 HD11 LEU A 131     -20.498  -2.842   9.652  1.00 98.28           H  
ATOM   2138 HD12 LEU A 131     -19.304  -1.763  10.389  1.00 98.28           H  
ATOM   2139 HD13 LEU A 131     -19.493  -1.799   8.629  1.00 98.28           H  
ATOM   2140  CD2 LEU A 131     -21.653  -0.808  11.094  1.00 98.28           C  
ATOM   2141 HD21 LEU A 131     -20.875  -0.528  11.804  1.00 98.28           H  
ATOM   2142 HD22 LEU A 131     -22.502  -0.131  11.189  1.00 98.28           H  
ATOM   2143 HD23 LEU A 131     -21.999  -1.813  11.336  1.00 98.28           H  
ATOM   2144  N   MET A 132     -20.654   3.518   7.934  1.00 97.04           N  
ATOM   2145  H   MET A 132     -21.096   2.937   7.236  1.00 97.04           H  
ATOM   2146  CA  MET A 132     -20.091   4.803   7.524  1.00 97.04           C  
ATOM   2147  HA  MET A 132     -19.071   4.860   7.905  1.00 97.04           H  
ATOM   2148  C   MET A 132     -20.875   5.976   8.132  1.00 97.04           C  
ATOM   2149  CB  MET A 132     -20.052   4.878   5.990  1.00 97.04           C  
ATOM   2150  HB2 MET A 132     -21.066   4.956   5.598  1.00 97.04           H  
ATOM   2151  HB3 MET A 132     -19.606   3.966   5.593  1.00 97.04           H  
ATOM   2152  O   MET A 132     -20.277   6.882   8.708  1.00 97.04           O  
ATOM   2153  CG  MET A 132     -19.237   6.082   5.503  1.00 97.04           C  
ATOM   2154  HG2 MET A 132     -19.701   6.995   5.879  1.00 97.04           H  
ATOM   2155  HG3 MET A 132     -19.283   6.116   4.415  1.00 97.04           H  
ATOM   2156  SD  MET A 132     -17.491   6.086   6.005  1.00 97.04           S  
ATOM   2157  CE  MET A 132     -16.854   4.714   5.006  1.00 97.04           C  
ATOM   2158  HE1 MET A 132     -17.314   3.778   5.324  1.00 97.04           H  
ATOM   2159  HE2 MET A 132     -17.075   4.891   3.954  1.00 97.04           H  
ATOM   2160  HE3 MET A 132     -15.774   4.644   5.138  1.00 97.04           H  
ATOM   2161  N   THR A 133     -22.212   5.935   8.080  1.00 96.58           N  
ATOM   2162  H   THR A 133     -22.656   5.201   7.547  1.00 96.58           H  
ATOM   2163  CA  THR A 133     -23.082   6.941   8.710  1.00 96.58           C  
ATOM   2164  HA  THR A 133     -22.831   7.923   8.309  1.00 96.58           H  
ATOM   2165  C   THR A 133     -22.869   6.995  10.220  1.00 96.58           C  
ATOM   2166  CB  THR A 133     -24.563   6.655   8.413  1.00 96.58           C  
ATOM   2167  HB  THR A 133     -24.832   5.681   8.821  1.00 96.58           H  
ATOM   2168  O   THR A 133     -22.688   8.080  10.769  1.00 96.58           O  
ATOM   2169  CG2 THR A 133     -25.501   7.715   8.991  1.00 96.58           C  
ATOM   2170 HG21 THR A 133     -25.192   8.710   8.672  1.00 96.58           H  
ATOM   2171 HG22 THR A 133     -25.494   7.667  10.080  1.00 96.58           H  
ATOM   2172 HG23 THR A 133     -26.518   7.523   8.650  1.00 96.58           H  
ATOM   2173  OG1 THR A 133     -24.785   6.635   7.024  1.00 96.58           O  
ATOM   2174  HG1 THR A 133     -24.717   7.533   6.690  1.00 96.58           H  
ATOM   2175  N   PHE A 134     -22.837   5.841  10.892  1.00 98.06           N  
ATOM   2176  H   PHE A 134     -23.017   4.977  10.400  1.00 98.06           H  
ATOM   2177  CA  PHE A 134     -22.537   5.768  12.321  1.00 98.06           C  
ATOM   2178  HA  PHE A 134     -23.285   6.334  12.877  1.00 98.06           H  
ATOM   2179  C   PHE A 134     -21.182   6.393  12.655  1.00 98.06           C  
ATOM   2180  CB  PHE A 134     -22.590   4.308  12.776  1.00 98.06           C  
ATOM   2181  HB2 PHE A 134     -23.633   3.989  12.784  1.00 98.06           H  
ATOM   2182  HB3 PHE A 134     -22.059   3.687  12.056  1.00 98.06           H  
ATOM   2183  O   PHE A 134     -21.107   7.232  13.549  1.00 98.06           O  
ATOM   2184  CG  PHE A 134     -21.982   4.076  14.146  1.00 98.06           C  
ATOM   2185  CD1 PHE A 134     -20.656   3.612  14.258  1.00 98.06           C  
ATOM   2186  HD1 PHE A 134     -20.080   3.398  13.370  1.00 98.06           H  
ATOM   2187  CD2 PHE A 134     -22.724   4.365  15.305  1.00 98.06           C  
ATOM   2188  HD2 PHE A 134     -23.742   4.717  15.227  1.00 98.06           H  
ATOM   2189  CE1 PHE A 134     -20.075   3.439  15.525  1.00 98.06           C  
ATOM   2190  HE1 PHE A 134     -19.057   3.086  15.610  1.00 98.06           H  
ATOM   2191  CE2 PHE A 134     -22.141   4.183  16.570  1.00 98.06           C  
ATOM   2192  HE2 PHE A 134     -22.717   4.378  17.463  1.00 98.06           H  
ATOM   2193  CZ  PHE A 134     -20.818   3.725  16.681  1.00 98.06           C  
ATOM   2194  HZ  PHE A 134     -20.376   3.585  17.656  1.00 98.06           H  
ATOM   2195  N   LEU A 135     -20.126   6.034  11.921  1.00 97.49           N  
ATOM   2196  H   LEU A 135     -20.243   5.338  11.199  1.00 97.49           H  
ATOM   2197  CA  LEU A 135     -18.784   6.539  12.189  1.00 97.49           C  
ATOM   2198  HA  LEU A 135     -18.570   6.357  13.242  1.00 97.49           H  
ATOM   2199  C   LEU A 135     -18.681   8.049  11.952  1.00 97.49           C  
ATOM   2200  CB  LEU A 135     -17.785   5.762  11.326  1.00 97.49           C  
ATOM   2201  HB2 LEU A 135     -17.932   4.694  11.488  1.00 97.49           H  
ATOM   2202  HB3 LEU A 135     -17.984   5.977  10.277  1.00 97.49           H  
ATOM   2203  O   LEU A 135     -18.077   8.752  12.762  1.00 97.49           O  
ATOM   2204  CG  LEU A 135     -16.326   6.117  11.649  1.00 97.49           C  
ATOM   2205  HG  LEU A 135     -16.158   7.186  11.522  1.00 97.49           H  
ATOM   2206  CD1 LEU A 135     -15.913   5.706  13.065  1.00 97.49           C  
ATOM   2207 HD11 LEU A 135     -16.465   6.292  13.800  1.00 97.49           H  
ATOM   2208 HD12 LEU A 135     -14.852   5.907  13.207  1.00 97.49           H  
ATOM   2209 HD13 LEU A 135     -16.105   4.644  13.221  1.00 97.49           H  
ATOM   2210  CD2 LEU A 135     -15.432   5.378  10.675  1.00 97.49           C  
ATOM   2211 HD21 LEU A 135     -15.580   4.302  10.765  1.00 97.49           H  
ATOM   2212 HD22 LEU A 135     -14.394   5.621  10.902  1.00 97.49           H  
ATOM   2213 HD23 LEU A 135     -15.672   5.697   9.661  1.00 97.49           H  
ATOM   2214  N   TYR A 136     -19.316   8.558  10.892  1.00 95.65           N  
ATOM   2215  H   TYR A 136     -19.760   7.924  10.244  1.00 95.65           H  
ATOM   2216  CA  TYR A 136     -19.421   9.994  10.644  1.00 95.65           C  
ATOM   2217  HA  TYR A 136     -18.419  10.405  10.525  1.00 95.65           H  
ATOM   2218  C   TYR A 136     -20.073  10.712  11.835  1.00 95.65           C  
ATOM   2219  CB  TYR A 136     -20.199  10.239   9.343  1.00 95.65           C  
ATOM   2220  HB2 TYR A 136     -19.623   9.841   8.508  1.00 95.65           H  
ATOM   2221  HB3 TYR A 136     -21.144   9.698   9.375  1.00 95.65           H  
ATOM   2222  O   TYR A 136     -19.481  11.636  12.395  1.00 95.65           O  
ATOM   2223  CG  TYR A 136     -20.481  11.707   9.092  1.00 95.65           C  
ATOM   2224  CD1 TYR A 136     -21.750  12.246   9.385  1.00 95.65           C  
ATOM   2225  HD1 TYR A 136     -22.536  11.600   9.749  1.00 95.65           H  
ATOM   2226  CD2 TYR A 136     -19.452  12.544   8.623  1.00 95.65           C  
ATOM   2227  HD2 TYR A 136     -18.474  12.134   8.417  1.00 95.65           H  
ATOM   2228  CE1 TYR A 136     -21.986  13.624   9.213  1.00 95.65           C  
ATOM   2229  HE1 TYR A 136     -22.955  14.047   9.435  1.00 95.65           H  
ATOM   2230  CE2 TYR A 136     -19.683  13.921   8.453  1.00 95.65           C  
ATOM   2231  HE2 TYR A 136     -18.878  14.562   8.123  1.00 95.65           H  
ATOM   2232  OH  TYR A 136     -21.169  15.797   8.608  1.00 95.65           O  
ATOM   2233  HH  TYR A 136     -20.363  16.227   8.312  1.00 95.65           H  
ATOM   2234  CZ  TYR A 136     -20.951  14.463   8.750  1.00 95.65           C  
ATOM   2235  N   LEU A 137     -21.243  10.242  12.286  1.00 95.29           N  
ATOM   2236  H   LEU A 137     -21.645   9.436  11.828  1.00 95.29           H  
ATOM   2237  CA  LEU A 137     -21.957  10.835  13.422  1.00 95.29           C  
ATOM   2238  HA  LEU A 137     -22.086  11.901  13.233  1.00 95.29           H  
ATOM   2239  C   LEU A 137     -21.158  10.734  14.728  1.00 95.29           C  
ATOM   2240  CB  LEU A 137     -23.339  10.173  13.572  1.00 95.29           C  
ATOM   2241  HB2 LEU A 137     -23.201   9.095  13.663  1.00 95.29           H  
ATOM   2242  HB3 LEU A 137     -23.789  10.527  14.500  1.00 95.29           H  
ATOM   2243  O   LEU A 137     -21.078  11.712  15.468  1.00 95.29           O  
ATOM   2244  CG  LEU A 137     -24.326  10.452  12.423  1.00 95.29           C  
ATOM   2245  HG  LEU A 137     -23.905  10.123  11.473  1.00 95.29           H  
ATOM   2246  CD1 LEU A 137     -25.622   9.681  12.673  1.00 95.29           C  
ATOM   2247 HD11 LEU A 137     -26.077   9.990  13.614  1.00 95.29           H  
ATOM   2248 HD12 LEU A 137     -25.405   8.613  12.717  1.00 95.29           H  
ATOM   2249 HD13 LEU A 137     -26.324   9.852  11.857  1.00 95.29           H  
ATOM   2250  CD2 LEU A 137     -24.663  11.940  12.292  1.00 95.29           C  
ATOM   2251 HD21 LEU A 137     -23.778  12.492  11.975  1.00 95.29           H  
ATOM   2252 HD22 LEU A 137     -25.009  12.316  13.255  1.00 95.29           H  
ATOM   2253 HD23 LEU A 137     -25.442  12.069  11.541  1.00 95.29           H  
ATOM   2254  N   ALA A 138     -20.514   9.596  14.987  1.00 96.53           N  
ATOM   2255  H   ALA A 138     -20.641   8.817  14.357  1.00 96.53           H  
ATOM   2256  CA  ALA A 138     -19.689   9.388  16.172  1.00 96.53           C  
ATOM   2257  HA  ALA A 138     -20.276   9.646  17.053  1.00 96.53           H  
ATOM   2258  C   ALA A 138     -18.437  10.284  16.183  1.00 96.53           C  
ATOM   2259  CB  ALA A 138     -19.335   7.900  16.250  1.00 96.53           C  
ATOM   2260  HB1 ALA A 138     -20.243   7.298  16.237  1.00 96.53           H  
ATOM   2261  HB2 ALA A 138     -18.806   7.715  17.185  1.00 96.53           H  
ATOM   2262  HB3 ALA A 138     -18.705   7.615  15.408  1.00 96.53           H  
ATOM   2263  O   ALA A 138     -18.080  10.840  17.219  1.00 96.53           O  
ATOM   2264  N   SER A 139     -17.799  10.517  15.031  1.00 95.60           N  
ATOM   2265  H   SER A 139     -18.090  10.009  14.208  1.00 95.60           H  
ATOM   2266  CA  SER A 139     -16.652  11.435  14.932  1.00 95.60           C  
ATOM   2267  HA  SER A 139     -15.927  11.172  15.702  1.00 95.60           H  
ATOM   2268  C   SER A 139     -17.035  12.904  15.156  1.00 95.60           C  
ATOM   2269  CB  SER A 139     -15.970  11.261  13.575  1.00 95.60           C  
ATOM   2270  HB2 SER A 139     -14.978  11.710  13.617  1.00 95.60           H  
ATOM   2271  HB3 SER A 139     -15.858  10.197  13.365  1.00 95.60           H  
ATOM   2272  O   SER A 139     -16.190  13.746  15.463  1.00 95.60           O  
ATOM   2273  OG  SER A 139     -16.708  11.880  12.537  1.00 95.60           O  
ATOM   2274  HG  SER A 139     -17.616  11.570  12.532  1.00 95.60           H  
ATOM   2275  N   HIS A 140     -18.319  13.232  15.000  1.00 92.78           N  
ATOM   2276  H   HIS A 140     -18.954  12.505  14.704  1.00 92.78           H  
ATOM   2277  CA  HIS A 140     -18.874  14.577  15.156  1.00 92.78           C  
ATOM   2278  HA  HIS A 140     -18.063  15.275  15.363  1.00 92.78           H  
ATOM   2279  C   HIS A 140     -19.822  14.681  16.363  1.00 92.78           C  
ATOM   2280  CB  HIS A 140     -19.518  15.019  13.833  1.00 92.78           C  
ATOM   2281  HB2 HIS A 140     -20.261  14.282  13.529  1.00 92.78           H  
ATOM   2282  HB3 HIS A 140     -20.023  15.971  13.993  1.00 92.78           H  
ATOM   2283  O   HIS A 140     -20.637  15.600  16.423  1.00 92.78           O  
ATOM   2284  CG  HIS A 140     -18.549  15.238  12.696  1.00 92.78           C  
ATOM   2285  CD2 HIS A 140     -18.831  15.862  11.512  1.00 92.78           C  
ATOM   2286  HD2 HIS A 140     -19.786  16.277  11.226  1.00 92.78           H  
ATOM   2287  ND1 HIS A 140     -17.226  14.861  12.638  1.00 92.78           N  
ATOM   2288  HD1 HIS A 140     -16.744  14.265  13.296  1.00 92.78           H  
ATOM   2289  CE1 HIS A 140     -16.736  15.225  11.445  1.00 92.78           C  
ATOM   2290  HE1 HIS A 140     -15.738  15.008  11.094  1.00 92.78           H  
ATOM   2291  NE2 HIS A 140     -17.675  15.862  10.728  1.00 92.78           N  
ATOM   2292  N   TYR A 141     -19.683  13.775  17.338  1.00 92.11           N  
ATOM   2293  H   TYR A 141     -19.019  13.030  17.184  1.00 92.11           H  
ATOM   2294  CA  TYR A 141     -20.624  13.574  18.448  1.00 92.11           C  
ATOM   2295  HA  TYR A 141     -21.562  13.206  18.031  1.00 92.11           H  
ATOM   2296  C   TYR A 141     -20.968  14.849  19.252  1.00 92.11           C  
ATOM   2297  CB  TYR A 141     -20.036  12.464  19.334  1.00 92.11           C  
ATOM   2298  HB2 TYR A 141     -19.094  12.805  19.763  1.00 92.11           H  
ATOM   2299  HB3 TYR A 141     -19.822  11.600  18.703  1.00 92.11           H  
ATOM   2300  O   TYR A 141     -22.118  15.017  19.645  1.00 92.11           O  
ATOM   2301  CG  TYR A 141     -20.939  11.964  20.435  1.00 92.11           C  
ATOM   2302  CD1 TYR A 141     -20.771  12.448  21.741  1.00 92.11           C  
ATOM   2303  HD1 TYR A 141     -19.984  13.155  21.956  1.00 92.11           H  
ATOM   2304  CD2 TYR A 141     -21.935  11.006  20.161  1.00 92.11           C  
ATOM   2305  HD2 TYR A 141     -22.060  10.630  19.157  1.00 92.11           H  
ATOM   2306  CE1 TYR A 141     -21.645  12.050  22.763  1.00 92.11           C  
ATOM   2307  HE1 TYR A 141     -21.546  12.483  23.748  1.00 92.11           H  
ATOM   2308  CE2 TYR A 141     -22.777  10.554  21.198  1.00 92.11           C  
ATOM   2309  HE2 TYR A 141     -23.551   9.825  21.011  1.00 92.11           H  
ATOM   2310  OH  TYR A 141     -23.512  10.759  23.480  1.00 92.11           O  
ATOM   2311  HH  TYR A 141     -23.392  11.334  24.238  1.00 92.11           H  
ATOM   2312  CZ  TYR A 141     -22.654  11.108  22.490  1.00 92.11           C  
ATOM   2313  N   ASN A 142     -20.007  15.772  19.416  1.00 86.51           N  
ATOM   2314  H   ASN A 142     -19.092  15.548  19.051  1.00 86.51           H  
ATOM   2315  CA  ASN A 142     -20.174  17.046  20.146  1.00 86.51           C  
ATOM   2316  HA  ASN A 142     -21.138  17.050  20.656  1.00 86.51           H  
ATOM   2317  C   ASN A 142     -20.165  18.303  19.241  1.00 86.51           C  
ATOM   2318  CB  ASN A 142     -19.063  17.158  21.217  1.00 86.51           C  
ATOM   2319  HB2 ASN A 142     -18.090  17.175  20.725  1.00 86.51           H  
ATOM   2320  HB3 ASN A 142     -19.184  18.101  21.750  1.00 86.51           H  
ATOM   2321  O   ASN A 142     -20.078  19.417  19.747  1.00 86.51           O  
ATOM   2322  CG  ASN A 142     -19.076  16.065  22.269  1.00 86.51           C  
ATOM   2323  ND2 ASN A 142     -17.957  15.799  22.903  1.00 86.51           N  
ATOM   2324 HD21 ASN A 142     -17.164  16.422  22.839  1.00 86.51           H  
ATOM   2325 HD22 ASN A 142     -18.033  15.112  23.639  1.00 86.51           H  
ATOM   2326  OD1 ASN A 142     -20.067  15.420  22.535  1.00 86.51           O  
ATOM   2327  N   ASN A 143     -20.120  18.161  17.906  1.00 77.44           N  
ATOM   2328  H   ASN A 143     -20.305  17.246  17.522  1.00 77.44           H  
ATOM   2329  CA  ASN A 143     -19.680  19.247  17.005  1.00 77.44           C  
ATOM   2330  HA  ASN A 143     -19.611  20.169  17.583  1.00 77.44           H  
ATOM   2331  C   ASN A 143     -20.666  19.613  15.875  1.00 77.44           C  
ATOM   2332  CB  ASN A 143     -18.254  18.938  16.483  1.00 77.44           C  
ATOM   2333  HB2 ASN A 143     -18.166  17.876  16.255  1.00 77.44           H  
ATOM   2334  HB3 ASN A 143     -18.078  19.481  15.554  1.00 77.44           H  
ATOM   2335  O   ASN A 143     -20.262  20.203  14.870  1.00 77.44           O  
ATOM   2336  CG  ASN A 143     -17.131  19.344  17.425  1.00 77.44           C  
ATOM   2337  ND2 ASN A 143     -15.923  19.463  16.925  1.00 77.44           N  
ATOM   2338 HD21 ASN A 143     -15.298  20.009  17.502  1.00 77.44           H  
ATOM   2339 HD22 ASN A 143     -15.804  19.405  15.924  1.00 77.44           H  
ATOM   2340  OD1 ASN A 143     -17.257  19.529  18.615  1.00 77.44           O  
ATOM   2341  N   LEU A 144     -21.961  19.310  15.987  1.00 64.96           N  
ATOM   2342  H   LEU A 144     -22.295  18.910  16.852  1.00 64.96           H  
ATOM   2343  CA  LEU A 144     -22.910  19.571  14.895  1.00 64.96           C  
ATOM   2344  HA  LEU A 144     -22.362  19.826  13.988  1.00 64.96           H  
ATOM   2345  C   LEU A 144     -23.774  20.802  15.188  1.00 64.96           C  
ATOM   2346  CB  LEU A 144     -23.683  18.280  14.570  1.00 64.96           C  
ATOM   2347  HB2 LEU A 144     -24.104  17.891  15.497  1.00 64.96           H  
ATOM   2348  HB3 LEU A 144     -24.502  18.513  13.889  1.00 64.96           H  
ATOM   2349  O   LEU A 144     -24.869  20.680  15.723  1.00 64.96           O  
ATOM   2350  CG  LEU A 144     -22.760  17.220  13.928  1.00 64.96           C  
ATOM   2351  HG  LEU A 144     -21.833  17.161  14.499  1.00 64.96           H  
ATOM   2352  CD1 LEU A 144     -23.390  15.832  13.938  1.00 64.96           C  
ATOM   2353 HD11 LEU A 144     -24.137  15.720  13.152  1.00 64.96           H  
ATOM   2354 HD12 LEU A 144     -23.794  15.624  14.929  1.00 64.96           H  
ATOM   2355 HD13 LEU A 144     -22.607  15.096  13.757  1.00 64.96           H  
ATOM   2356  CD2 LEU A 144     -22.426  17.550  12.468  1.00 64.96           C  
ATOM   2357 HD21 LEU A 144     -21.883  16.715  12.024  1.00 64.96           H  
ATOM   2358 HD22 LEU A 144     -23.331  17.735  11.890  1.00 64.96           H  
ATOM   2359 HD23 LEU A 144     -21.775  18.424  12.425  1.00 64.96           H  
ATOM   2360  N   LYS A 145     -23.291  21.977  14.754  1.00 68.44           N  
ATOM   2361  H   LYS A 145     -22.353  21.942  14.381  1.00 68.44           H  
ATOM   2362  CA  LYS A 145     -23.912  23.320  14.857  1.00 68.44           C  
ATOM   2363  HA  LYS A 145     -24.112  23.525  15.909  1.00 68.44           H  
ATOM   2364  C   LYS A 145     -25.267  23.474  14.122  1.00 68.44           C  
ATOM   2365  CB  LYS A 145     -22.927  24.390  14.324  1.00 68.44           C  
ATOM   2366  HB2 LYS A 145     -22.758  24.207  13.262  1.00 68.44           H  
ATOM   2367  HB3 LYS A 145     -23.410  25.362  14.420  1.00 68.44           H  
ATOM   2368  O   LYS A 145     -25.418  24.383  13.312  1.00 68.44           O  
ATOM   2369  CG  LYS A 145     -21.564  24.500  15.019  1.00 68.44           C  
ATOM   2370  HG2 LYS A 145     -21.715  24.673  16.085  1.00 68.44           H  
ATOM   2371  HG3 LYS A 145     -20.998  23.579  14.879  1.00 68.44           H  
ATOM   2372  CD  LYS A 145     -20.792  25.683  14.407  1.00 68.44           C  
ATOM   2373  HD2 LYS A 145     -21.388  26.588  14.523  1.00 68.44           H  
ATOM   2374  HD3 LYS A 145     -20.639  25.498  13.343  1.00 68.44           H  
ATOM   2375  CE  LYS A 145     -19.437  25.886  15.092  1.00 68.44           C  
ATOM   2376  HE2 LYS A 145     -19.607  26.003  16.163  1.00 68.44           H  
ATOM   2377  HE3 LYS A 145     -18.833  24.989  14.948  1.00 68.44           H  
ATOM   2378  NZ  LYS A 145     -18.729  27.079  14.559  1.00 68.44           N  
ATOM   2379  HZ1 LYS A 145     -18.560  26.988  13.567  1.00 68.44           H  
ATOM   2380  HZ2 LYS A 145     -19.280  27.912  14.712  1.00 68.44           H  
ATOM   2381  HZ3 LYS A 145     -17.843  27.208  15.027  1.00 68.44           H  
ATOM   2382  N   LYS A 146     -26.230  22.565  14.307  1.00 69.01           N  
ATOM   2383  H   LYS A 146     -26.057  21.860  15.009  1.00 69.01           H  
ATOM   2384  CA  LYS A 146     -27.516  22.583  13.580  1.00 69.01           C  
ATOM   2385  HA  LYS A 146     -27.504  23.402  12.861  1.00 69.01           H  
ATOM   2386  C   LYS A 146     -28.709  22.935  14.475  1.00 69.01           C  
ATOM   2387  CB  LYS A 146     -27.727  21.290  12.769  1.00 69.01           C  
ATOM   2388  HB2 LYS A 146     -27.678  20.426  13.431  1.00 69.01           H  
ATOM   2389  HB3 LYS A 146     -28.727  21.333  12.337  1.00 69.01           H  
ATOM   2390  O   LYS A 146     -29.438  23.856  14.143  1.00 69.01           O  
ATOM   2391  CG  LYS A 146     -26.703  21.133  11.624  1.00 69.01           C  
ATOM   2392  HG2 LYS A 146     -26.597  22.090  11.113  1.00 69.01           H  
ATOM   2393  HG3 LYS A 146     -25.735  20.853  12.040  1.00 69.01           H  
ATOM   2394  CD  LYS A 146     -27.148  20.080  10.591  1.00 69.01           C  
ATOM   2395  HD2 LYS A 146     -27.252  19.110  11.078  1.00 69.01           H  
ATOM   2396  HD3 LYS A 146     -28.119  20.380  10.196  1.00 69.01           H  
ATOM   2397  CE  LYS A 146     -26.142  19.986   9.431  1.00 69.01           C  
ATOM   2398  HE2 LYS A 146     -25.197  19.593   9.807  1.00 69.01           H  
ATOM   2399  HE3 LYS A 146     -25.952  20.997   9.072  1.00 69.01           H  
ATOM   2400  NZ  LYS A 146     -26.644  19.154   8.303  1.00 69.01           N  
ATOM   2401  HZ1 LYS A 146     -26.832  18.200   8.577  1.00 69.01           H  
ATOM   2402  HZ2 LYS A 146     -25.973  19.140   7.548  1.00 69.01           H  
ATOM   2403  HZ3 LYS A 146     -27.494  19.550   7.928  1.00 69.01           H  
ATOM   2404  N   SER A 147     -28.921  22.205  15.571  1.00 81.00           N  
ATOM   2405  H   SER A 147     -28.270  21.467  15.797  1.00 81.00           H  
ATOM   2406  CA  SER A 147     -30.011  22.414  16.543  1.00 81.00           C  
ATOM   2407  HA  SER A 147     -29.987  23.448  16.889  1.00 81.00           H  
ATOM   2408  C   SER A 147     -29.829  21.442  17.725  1.00 81.00           C  
ATOM   2409  CB  SER A 147     -31.378  22.150  15.882  1.00 81.00           C  
ATOM   2410  HB2 SER A 147     -31.304  21.267  15.246  1.00 81.00           H  
ATOM   2411  HB3 SER A 147     -31.654  23.006  15.266  1.00 81.00           H  
ATOM   2412  O   SER A 147     -29.420  20.305  17.461  1.00 81.00           O  
ATOM   2413  OG  SER A 147     -32.386  21.915  16.846  1.00 81.00           O  
ATOM   2414  HG  SER A 147     -33.253  21.956  16.436  1.00 81.00           H  
ATOM   2415  N   PRO A 148     -30.158  21.824  18.980  1.00 84.37           N  
ATOM   2416  CA  PRO A 148     -30.078  20.934  20.146  1.00 84.37           C  
ATOM   2417  HA  PRO A 148     -29.033  20.683  20.327  1.00 84.37           H  
ATOM   2418  C   PRO A 148     -30.883  19.634  19.997  1.00 84.37           C  
ATOM   2419  CB  PRO A 148     -30.613  21.757  21.326  1.00 84.37           C  
ATOM   2420  HB2 PRO A 148     -30.095  21.511  22.253  1.00 84.37           H  
ATOM   2421  HB3 PRO A 148     -31.686  21.603  21.443  1.00 84.37           H  
ATOM   2422  O   PRO A 148     -30.431  18.568  20.405  1.00 84.37           O  
ATOM   2423  CG  PRO A 148     -30.362  23.203  20.908  1.00 84.37           C  
ATOM   2424  HG2 PRO A 148     -31.054  23.892  21.392  1.00 84.37           H  
ATOM   2425  HG3 PRO A 148     -29.329  23.472  21.131  1.00 84.37           H  
ATOM   2426  CD  PRO A 148     -30.566  23.161  19.396  1.00 84.37           C  
ATOM   2427  HD2 PRO A 148     -29.959  23.937  18.930  1.00 84.37           H  
ATOM   2428  HD3 PRO A 148     -31.619  23.310  19.161  1.00 84.37           H  
ATOM   2429  N   GLU A 149     -32.059  19.695  19.368  1.00 86.08           N  
ATOM   2430  H   GLU A 149     -32.390  20.591  19.039  1.00 86.08           H  
ATOM   2431  CA  GLU A 149     -32.911  18.519  19.143  1.00 86.08           C  
ATOM   2432  HA  GLU A 149     -33.067  17.993  20.085  1.00 86.08           H  
ATOM   2433  C   GLU A 149     -32.263  17.538  18.156  1.00 86.08           C  
ATOM   2434  CB  GLU A 149     -34.265  19.011  18.622  1.00 86.08           C  
ATOM   2435  HB2 GLU A 149     -34.111  19.494  17.657  1.00 86.08           H  
ATOM   2436  HB3 GLU A 149     -34.659  19.748  19.321  1.00 86.08           H  
ATOM   2437  O   GLU A 149     -32.177  16.336  18.405  1.00 86.08           O  
ATOM   2438  CG  GLU A 149     -35.289  17.877  18.473  1.00 86.08           C  
ATOM   2439  HG2 GLU A 149     -34.887  17.119  17.802  1.00 86.08           H  
ATOM   2440  HG3 GLU A 149     -35.445  17.420  19.450  1.00 86.08           H  
ATOM   2441  CD  GLU A 149     -36.630  18.369  17.910  1.00 86.08           C  
ATOM   2442  OE1 GLU A 149     -37.554  17.532  17.854  1.00 86.08           O  
ATOM   2443  OE2 GLU A 149     -36.701  19.555  17.513  1.00 86.08           O  
ATOM   2444  N   ILE A 150     -31.718  18.070  17.058  1.00 85.55           N  
ATOM   2445  H   ILE A 150     -31.789  19.072  16.951  1.00 85.55           H  
ATOM   2446  CA  ILE A 150     -30.996  17.284  16.053  1.00 85.55           C  
ATOM   2447  HA  ILE A 150     -31.631  16.453  15.745  1.00 85.55           H  
ATOM   2448  C   ILE A 150     -29.721  16.679  16.655  1.00 85.55           C  
ATOM   2449  CB  ILE A 150     -30.690  18.167  14.819  1.00 85.55           C  
ATOM   2450  HB  ILE A 150     -30.174  19.065  15.159  1.00 85.55           H  
ATOM   2451  O   ILE A 150     -29.327  15.573  16.286  1.00 85.55           O  
ATOM   2452  CG1 ILE A 150     -31.997  18.595  14.115  1.00 85.55           C  
ATOM   2453 HG12 ILE A 150     -32.624  19.132  14.827  1.00 85.55           H  
ATOM   2454 HG13 ILE A 150     -32.545  17.709  13.795  1.00 85.55           H  
ATOM   2455  CG2 ILE A 150     -29.760  17.442  13.831  1.00 85.55           C  
ATOM   2456 HG21 ILE A 150     -29.550  18.073  12.967  1.00 85.55           H  
ATOM   2457 HG22 ILE A 150     -28.820  17.233  14.342  1.00 85.55           H  
ATOM   2458 HG23 ILE A 150     -30.231  16.513  13.511  1.00 85.55           H  
ATOM   2459  CD1 ILE A 150     -31.791  19.514  12.902  1.00 85.55           C  
ATOM   2460 HD11 ILE A 150     -32.753  19.929  12.605  1.00 85.55           H  
ATOM   2461 HD12 ILE A 150     -31.389  18.952  12.059  1.00 85.55           H  
ATOM   2462 HD13 ILE A 150     -31.117  20.332  13.156  1.00 85.55           H  
ATOM   2463  N   GLU A 151     -29.038  17.403  17.540  1.00 87.99           N  
ATOM   2464  H   GLU A 151     -29.392  18.312  17.802  1.00 87.99           H  
ATOM   2465  CA  GLU A 151     -27.868  16.898  18.258  1.00 87.99           C  
ATOM   2466  HA  GLU A 151     -27.149  16.510  17.537  1.00 87.99           H  
ATOM   2467  C   GLU A 151     -28.242  15.731  19.176  1.00 87.99           C  
ATOM   2468  CB  GLU A 151     -27.201  18.061  19.001  1.00 87.99           C  
ATOM   2469  HB2 GLU A 151     -27.882  18.469  19.747  1.00 87.99           H  
ATOM   2470  HB3 GLU A 151     -26.980  18.834  18.265  1.00 87.99           H  
ATOM   2471  O   GLU A 151     -27.611  14.675  19.092  1.00 87.99           O  
ATOM   2472  CG  GLU A 151     -25.894  17.634  19.680  1.00 87.99           C  
ATOM   2473  HG2 GLU A 151     -26.131  16.973  20.515  1.00 87.99           H  
ATOM   2474  HG3 GLU A 151     -25.300  17.071  18.960  1.00 87.99           H  
ATOM   2475  CD  GLU A 151     -25.062  18.822  20.186  1.00 87.99           C  
ATOM   2476  OE1 GLU A 151     -23.921  18.554  20.624  1.00 87.99           O  
ATOM   2477  OE2 GLU A 151     -25.524  19.979  20.055  1.00 87.99           O  
ATOM   2478  N   LYS A 152     -29.330  15.863  19.944  1.00 89.89           N  
ATOM   2479  H   LYS A 152     -29.792  16.761  19.963  1.00 89.89           H  
ATOM   2480  CA  LYS A 152     -29.846  14.802  20.814  1.00 89.89           C  
ATOM   2481  HA  LYS A 152     -29.060  14.531  21.520  1.00 89.89           H  
ATOM   2482  C   LYS A 152     -30.192  13.530  20.036  1.00 89.89           C  
ATOM   2483  CB  LYS A 152     -31.042  15.347  21.604  1.00 89.89           C  
ATOM   2484  HB2 LYS A 152     -30.752  16.278  22.091  1.00 89.89           H  
ATOM   2485  HB3 LYS A 152     -31.868  15.556  20.923  1.00 89.89           H  
ATOM   2486  O   LYS A 152     -29.682  12.469  20.382  1.00 89.89           O  
ATOM   2487  CG  LYS A 152     -31.502  14.355  22.677  1.00 89.89           C  
ATOM   2488  HG2 LYS A 152     -30.682  14.161  23.369  1.00 89.89           H  
ATOM   2489  HG3 LYS A 152     -31.794  13.418  22.201  1.00 89.89           H  
ATOM   2490  CD  LYS A 152     -32.703  14.910  23.449  1.00 89.89           C  
ATOM   2491  HD2 LYS A 152     -33.511  15.108  22.745  1.00 89.89           H  
ATOM   2492  HD3 LYS A 152     -32.422  15.834  23.954  1.00 89.89           H  
ATOM   2493  CE  LYS A 152     -33.153  13.865  24.471  1.00 89.89           C  
ATOM   2494  HE2 LYS A 152     -32.364  13.712  25.207  1.00 89.89           H  
ATOM   2495  HE3 LYS A 152     -33.292  12.923  23.940  1.00 89.89           H  
ATOM   2496  NZ  LYS A 152     -34.430  14.234  25.119  1.00 89.89           N  
ATOM   2497  HZ1 LYS A 152     -34.341  15.099  25.633  1.00 89.89           H  
ATOM   2498  HZ2 LYS A 152     -35.143  14.330  24.410  1.00 89.89           H  
ATOM   2499  HZ3 LYS A 152     -34.716  13.489  25.738  1.00 89.89           H  
ATOM   2500  N   LEU A 153     -30.953  13.629  18.941  1.00 90.90           N  
ATOM   2501  H   LEU A 153     -31.361  14.529  18.733  1.00 90.90           H  
ATOM   2502  CA  LEU A 153     -31.318  12.468  18.107  1.00 90.90           C  
ATOM   2503  HA  LEU A 153     -31.869  11.751  18.716  1.00 90.90           H  
ATOM   2504  C   LEU A 153     -30.090  11.727  17.554  1.00 90.90           C  
ATOM   2505  CB  LEU A 153     -32.198  12.941  16.935  1.00 90.90           C  
ATOM   2506  HB2 LEU A 153     -31.706  13.786  16.452  1.00 90.90           H  
ATOM   2507  HB3 LEU A 153     -32.267  12.135  16.204  1.00 90.90           H  
ATOM   2508  O   LEU A 153     -30.063  10.499  17.473  1.00 90.90           O  
ATOM   2509  CG  LEU A 153     -33.630  13.350  17.325  1.00 90.90           C  
ATOM   2510  HG  LEU A 153     -33.599  14.100  18.116  1.00 90.90           H  
ATOM   2511  CD1 LEU A 153     -34.323  13.955  16.102  1.00 90.90           C  
ATOM   2512 HD11 LEU A 153     -34.385  13.221  15.299  1.00 90.90           H  
ATOM   2513 HD12 LEU A 153     -35.330  14.269  16.379  1.00 90.90           H  
ATOM   2514 HD13 LEU A 153     -33.776  14.836  15.767  1.00 90.90           H  
ATOM   2515  CD2 LEU A 153     -34.456  12.157  17.805  1.00 90.90           C  
ATOM   2516 HD21 LEU A 153     -34.464  11.367  17.054  1.00 90.90           H  
ATOM   2517 HD22 LEU A 153     -34.051  11.762  18.737  1.00 90.90           H  
ATOM   2518 HD23 LEU A 153     -35.480  12.475  18.001  1.00 90.90           H  
ATOM   2519  N   LYS A 154     -29.036  12.461  17.187  1.00 89.82           N  
ATOM   2520  H   LYS A 154     -29.100  13.462  17.301  1.00 89.82           H  
ATOM   2521  CA  LYS A 154     -27.784  11.858  16.709  1.00 89.82           C  
ATOM   2522  HA  LYS A 154     -28.008  11.086  15.973  1.00 89.82           H  
ATOM   2523  C   LYS A 154     -27.011  11.185  17.830  1.00 89.82           C  
ATOM   2524  CB  LYS A 154     -26.898  12.926  16.088  1.00 89.82           C  
ATOM   2525  HB2 LYS A 154     -26.784  13.741  16.803  1.00 89.82           H  
ATOM   2526  HB3 LYS A 154     -25.911  12.505  15.895  1.00 89.82           H  
ATOM   2527  O   LYS A 154     -26.490  10.091  17.626  1.00 89.82           O  
ATOM   2528  CG  LYS A 154     -27.471  13.449  14.773  1.00 89.82           C  
ATOM   2529  HG2 LYS A 154     -27.344  12.702  13.990  1.00 89.82           H  
ATOM   2530  HG3 LYS A 154     -28.531  13.685  14.867  1.00 89.82           H  
ATOM   2531  CD  LYS A 154     -26.683  14.706  14.442  1.00 89.82           C  
ATOM   2532  HD2 LYS A 154     -26.784  15.411  15.267  1.00 89.82           H  
ATOM   2533  HD3 LYS A 154     -25.635  14.428  14.328  1.00 89.82           H  
ATOM   2534  CE  LYS A 154     -27.196  15.345  13.164  1.00 89.82           C  
ATOM   2535  HE2 LYS A 154     -28.283  15.397  13.229  1.00 89.82           H  
ATOM   2536  HE3 LYS A 154     -26.933  14.711  12.318  1.00 89.82           H  
ATOM   2537  NZ  LYS A 154     -26.617  16.699  13.039  1.00 89.82           N  
ATOM   2538  HZ1 LYS A 154     -26.859  17.223  13.868  1.00 89.82           H  
ATOM   2539  HZ2 LYS A 154     -26.996  17.168  12.229  1.00 89.82           H  
ATOM   2540  HZ3 LYS A 154     -25.609  16.641  12.998  1.00 89.82           H  
ATOM   2541  N   GLN A 155     -26.910  11.834  18.988  1.00 94.17           N  
ATOM   2542  H   GLN A 155     -27.354  12.736  19.086  1.00 94.17           H  
ATOM   2543  CA  GLN A 155     -26.249  11.255  20.151  1.00 94.17           C  
ATOM   2544  HA  GLN A 155     -25.238  10.959  19.871  1.00 94.17           H  
ATOM   2545  C   GLN A 155     -26.982   9.992  20.609  1.00 94.17           C  
ATOM   2546  CB  GLN A 155     -26.160  12.288  21.280  1.00 94.17           C  
ATOM   2547  HB2 GLN A 155     -25.858  11.781  22.196  1.00 94.17           H  
ATOM   2548  HB3 GLN A 155     -27.141  12.735  21.444  1.00 94.17           H  
ATOM   2549  O   GLN A 155     -26.334   8.983  20.870  1.00 94.17           O  
ATOM   2550  CG  GLN A 155     -25.132  13.392  20.978  1.00 94.17           C  
ATOM   2551  HG2 GLN A 155     -24.145  12.947  20.852  1.00 94.17           H  
ATOM   2552  HG3 GLN A 155     -25.385  13.899  20.047  1.00 94.17           H  
ATOM   2553  CD  GLN A 155     -25.047  14.440  22.081  1.00 94.17           C  
ATOM   2554  NE2 GLN A 155     -24.137  15.379  21.960  1.00 94.17           N  
ATOM   2555 HE21 GLN A 155     -24.166  16.150  22.612  1.00 94.17           H  
ATOM   2556 HE22 GLN A 155     -23.530  15.420  21.154  1.00 94.17           H  
ATOM   2557  OE1 GLN A 155     -25.780  14.422  23.059  1.00 94.17           O  
ATOM   2558  N   GLU A 156     -28.316   9.999  20.619  1.00 95.19           N  
ATOM   2559  H   GLU A 156     -28.795  10.870  20.441  1.00 95.19           H  
ATOM   2560  CA  GLU A 156     -29.149   8.817  20.866  1.00 95.19           C  
ATOM   2561  HA  GLU A 156     -28.929   8.418  21.856  1.00 95.19           H  
ATOM   2562  C   GLU A 156     -28.857   7.702  19.859  1.00 95.19           C  
ATOM   2563  CB  GLU A 156     -30.635   9.198  20.824  1.00 95.19           C  
ATOM   2564  HB2 GLU A 156     -30.824   9.809  19.941  1.00 95.19           H  
ATOM   2565  HB3 GLU A 156     -31.230   8.287  20.752  1.00 95.19           H  
ATOM   2566  O   GLU A 156     -28.537   6.587  20.274  1.00 95.19           O  
ATOM   2567  CG  GLU A 156     -31.063   9.954  22.091  1.00 95.19           C  
ATOM   2568  HG2 GLU A 156     -30.392  10.797  22.257  1.00 95.19           H  
ATOM   2569  HG3 GLU A 156     -30.957   9.281  22.942  1.00 95.19           H  
ATOM   2570  CD  GLU A 156     -32.509  10.469  22.032  1.00 95.19           C  
ATOM   2571  OE1 GLU A 156     -32.921  11.108  23.029  1.00 95.19           O  
ATOM   2572  OE2 GLU A 156     -33.191  10.242  21.010  1.00 95.19           O  
ATOM   2573  N   PHE A 157     -28.853   8.006  18.555  1.00 96.45           N  
ATOM   2574  H   PHE A 157     -29.181   8.919  18.273  1.00 96.45           H  
ATOM   2575  CA  PHE A 157     -28.503   7.033  17.518  1.00 96.45           C  
ATOM   2576  HA  PHE A 157     -29.228   6.219  17.553  1.00 96.45           H  
ATOM   2577  C   PHE A 157     -27.114   6.423  17.750  1.00 96.45           C  
ATOM   2578  CB  PHE A 157     -28.577   7.693  16.133  1.00 96.45           C  
ATOM   2579  HB2 PHE A 157     -29.598   8.033  15.960  1.00 96.45           H  
ATOM   2580  HB3 PHE A 157     -27.933   8.572  16.110  1.00 96.45           H  
ATOM   2581  O   PHE A 157     -26.958   5.202  17.737  1.00 96.45           O  
ATOM   2582  CG  PHE A 157     -28.169   6.761  15.007  1.00 96.45           C  
ATOM   2583  CD1 PHE A 157     -26.832   6.719  14.561  1.00 96.45           C  
ATOM   2584  HD1 PHE A 157     -26.096   7.374  15.002  1.00 96.45           H  
ATOM   2585  CD2 PHE A 157     -29.120   5.895  14.439  1.00 96.45           C  
ATOM   2586  HD2 PHE A 157     -30.143   5.912  14.786  1.00 96.45           H  
ATOM   2587  CE1 PHE A 157     -26.453   5.812  13.555  1.00 96.45           C  
ATOM   2588  HE1 PHE A 157     -25.427   5.772  13.218  1.00 96.45           H  
ATOM   2589  CE2 PHE A 157     -28.739   4.990  13.432  1.00 96.45           C  
ATOM   2590  HE2 PHE A 157     -29.470   4.315  13.012  1.00 96.45           H  
ATOM   2591  CZ  PHE A 157     -27.406   4.947  12.991  1.00 96.45           C  
ATOM   2592  HZ  PHE A 157     -27.115   4.240  12.228  1.00 96.45           H  
ATOM   2593  N   VAL A 158     -26.094   7.247  17.999  1.00 97.20           N  
ATOM   2594  H   VAL A 158     -26.279   8.240  18.017  1.00 97.20           H  
ATOM   2595  CA  VAL A 158     -24.727   6.762  18.232  1.00 97.20           C  
ATOM   2596  HA  VAL A 158     -24.453   6.099  17.412  1.00 97.20           H  
ATOM   2597  C   VAL A 158     -24.646   5.932  19.516  1.00 97.20           C  
ATOM   2598  CB  VAL A 158     -23.731   7.934  18.246  1.00 97.20           C  
ATOM   2599  HB  VAL A 158     -24.061   8.686  18.963  1.00 97.20           H  
ATOM   2600  O   VAL A 158     -23.997   4.887  19.529  1.00 97.20           O  
ATOM   2601  CG1 VAL A 158     -22.324   7.471  18.625  1.00 97.20           C  
ATOM   2602 HG11 VAL A 158     -22.034   6.610  18.022  1.00 97.20           H  
ATOM   2603 HG12 VAL A 158     -22.284   7.207  19.682  1.00 97.20           H  
ATOM   2604 HG13 VAL A 158     -21.620   8.279  18.425  1.00 97.20           H  
ATOM   2605  CG2 VAL A 158     -23.610   8.587  16.862  1.00 97.20           C  
ATOM   2606 HG21 VAL A 158     -23.171   7.885  16.153  1.00 97.20           H  
ATOM   2607 HG22 VAL A 158     -24.591   8.888  16.493  1.00 97.20           H  
ATOM   2608 HG23 VAL A 158     -22.983   9.475  16.926  1.00 97.20           H  
ATOM   2609  N   ASN A 159     -25.330   6.342  20.587  1.00 96.49           N  
ATOM   2610  H   ASN A 159     -25.868   7.194  20.519  1.00 96.49           H  
ATOM   2611  CA  ASN A 159     -25.348   5.606  21.849  1.00 96.49           C  
ATOM   2612  HA  ASN A 159     -24.317   5.399  22.135  1.00 96.49           H  
ATOM   2613  C   ASN A 159     -26.031   4.238  21.724  1.00 96.49           C  
ATOM   2614  CB  ASN A 159     -25.990   6.470  22.946  1.00 96.49           C  
ATOM   2615  HB2 ASN A 159     -26.911   6.915  22.571  1.00 96.49           H  
ATOM   2616  HB3 ASN A 159     -26.247   5.843  23.799  1.00 96.49           H  
ATOM   2617  O   ASN A 159     -25.506   3.261  22.259  1.00 96.49           O  
ATOM   2618  CG  ASN A 159     -25.050   7.547  23.453  1.00 96.49           C  
ATOM   2619  ND2 ASN A 159     -25.543   8.741  23.653  1.00 96.49           N  
ATOM   2620 HD21 ASN A 159     -24.874   9.480  23.819  1.00 96.49           H  
ATOM   2621 HD22 ASN A 159     -26.467   8.958  23.310  1.00 96.49           H  
ATOM   2622  OD1 ASN A 159     -23.875   7.306  23.710  1.00 96.49           O  
ATOM   2623  N   GLN A 160     -27.134   4.148  20.978  1.00 97.62           N  
ATOM   2624  H   GLN A 160     -27.525   4.996  20.593  1.00 97.62           H  
ATOM   2625  CA  GLN A 160     -27.831   2.887  20.693  1.00 97.62           C  
ATOM   2626  HA  GLN A 160     -28.054   2.376  21.630  1.00 97.62           H  
ATOM   2627  C   GLN A 160     -26.980   1.926  19.844  1.00 97.62           C  
ATOM   2628  CB  GLN A 160     -29.152   3.203  19.977  1.00 97.62           C  
ATOM   2629  HB2 GLN A 160     -28.951   3.882  19.148  1.00 97.62           H  
ATOM   2630  HB3 GLN A 160     -29.564   2.281  19.566  1.00 97.62           H  
ATOM   2631  O   GLN A 160     -27.055   0.708  20.004  1.00 97.62           O  
ATOM   2632  CG  GLN A 160     -30.204   3.826  20.912  1.00 97.62           C  
ATOM   2633  HG2 GLN A 160     -29.782   4.679  21.443  1.00 97.62           H  
ATOM   2634  HG3 GLN A 160     -30.504   3.085  21.653  1.00 97.62           H  
ATOM   2635  CD  GLN A 160     -31.449   4.297  20.164  1.00 97.62           C  
ATOM   2636  NE2 GLN A 160     -32.432   4.831  20.855  1.00 97.62           N  
ATOM   2637 HE21 GLN A 160     -33.215   5.172  20.317  1.00 97.62           H  
ATOM   2638 HE22 GLN A 160     -32.365   4.966  21.854  1.00 97.62           H  
ATOM   2639  OE1 GLN A 160     -31.565   4.201  18.952  1.00 97.62           O  
ATOM   2640  N   HIS A 161     -26.112   2.461  18.981  1.00 97.99           N  
ATOM   2641  H   HIS A 161     -26.131   3.463  18.861  1.00 97.99           H  
ATOM   2642  CA  HIS A 161     -25.338   1.675  18.018  1.00 97.99           C  
ATOM   2643  HA  HIS A 161     -25.701   0.647  18.043  1.00 97.99           H  
ATOM   2644  C   HIS A 161     -23.841   1.572  18.348  1.00 97.99           C  
ATOM   2645  CB  HIS A 161     -25.627   2.170  16.597  1.00 97.99           C  
ATOM   2646  HB2 HIS A 161     -25.049   1.579  15.886  1.00 97.99           H  
ATOM   2647  HB3 HIS A 161     -25.318   3.212  16.505  1.00 97.99           H  
ATOM   2648  O   HIS A 161     -23.052   1.218  17.479  1.00 97.99           O  
ATOM   2649  CG  HIS A 161     -27.084   2.050  16.227  1.00 97.99           C  
ATOM   2650  CD2 HIS A 161     -27.718   0.952  15.714  1.00 97.99           C  
ATOM   2651  HD2 HIS A 161     -27.256   0.005  15.479  1.00 97.99           H  
ATOM   2652  ND1 HIS A 161     -28.042   3.017  16.406  1.00 97.99           N  
ATOM   2653  HD1 HIS A 161     -27.882   3.932  16.801  1.00 97.99           H  
ATOM   2654  CE1 HIS A 161     -29.226   2.520  16.019  1.00 97.99           C  
ATOM   2655  HE1 HIS A 161     -30.169   3.044  16.074  1.00 97.99           H  
ATOM   2656  NE2 HIS A 161     -29.074   1.262  15.575  1.00 97.99           N  
ATOM   2657  N   LYS A 162     -23.410   1.796  19.601  1.00 96.54           N  
ATOM   2658  H   LYS A 162     -24.084   2.154  20.263  1.00 96.54           H  
ATOM   2659  CA  LYS A 162     -21.984   1.693  20.004  1.00 96.54           C  
ATOM   2660  HA  LYS A 162     -21.425   2.474  19.488  1.00 96.54           H  
ATOM   2661  C   LYS A 162     -21.310   0.372  19.611  1.00 96.54           C  
ATOM   2662  CB  LYS A 162     -21.841   1.892  21.522  1.00 96.54           C  
ATOM   2663  HB2 LYS A 162     -22.605   1.317  22.044  1.00 96.54           H  
ATOM   2664  HB3 LYS A 162     -20.863   1.529  21.838  1.00 96.54           H  
ATOM   2665  O   LYS A 162     -20.105   0.342  19.363  1.00 96.54           O  
ATOM   2666  CG  LYS A 162     -21.939   3.369  21.914  1.00 96.54           C  
ATOM   2667  HG2 LYS A 162     -22.911   3.753  21.604  1.00 96.54           H  
ATOM   2668  HG3 LYS A 162     -21.160   3.928  21.396  1.00 96.54           H  
ATOM   2669  CD  LYS A 162     -21.783   3.564  23.428  1.00 96.54           C  
ATOM   2670  HD2 LYS A 162     -22.608   3.065  23.936  1.00 96.54           H  
ATOM   2671  HD3 LYS A 162     -20.835   3.144  23.764  1.00 96.54           H  
ATOM   2672  CE  LYS A 162     -21.821   5.066  23.719  1.00 96.54           C  
ATOM   2673  HE2 LYS A 162     -20.942   5.536  23.278  1.00 96.54           H  
ATOM   2674  HE3 LYS A 162     -22.693   5.483  23.216  1.00 96.54           H  
ATOM   2675  NZ  LYS A 162     -21.900   5.388  25.163  1.00 96.54           N  
ATOM   2676  HZ1 LYS A 162     -22.672   4.897  25.591  1.00 96.54           H  
ATOM   2677  HZ2 LYS A 162     -21.042   5.167  25.648  1.00 96.54           H  
ATOM   2678  HZ3 LYS A 162     -22.098   6.374  25.258  1.00 96.54           H  
ATOM   2679  N   HIS A 163     -22.070  -0.720  19.522  1.00 96.72           N  
ATOM   2680  H   HIS A 163     -23.061  -0.617  19.689  1.00 96.72           H  
ATOM   2681  CA  HIS A 163     -21.565  -2.019  19.075  1.00 96.72           C  
ATOM   2682  HA  HIS A 163     -20.726  -2.290  19.716  1.00 96.72           H  
ATOM   2683  C   HIS A 163     -21.027  -2.000  17.629  1.00 96.72           C  
ATOM   2684  CB  HIS A 163     -22.657  -3.080  19.271  1.00 96.72           C  
ATOM   2685  HB2 HIS A 163     -22.226  -4.061  19.071  1.00 96.72           H  
ATOM   2686  HB3 HIS A 163     -22.982  -3.072  20.311  1.00 96.72           H  
ATOM   2687  O   HIS A 163     -20.164  -2.814  17.298  1.00 96.72           O  
ATOM   2688  CG  HIS A 163     -23.861  -2.897  18.382  1.00 96.72           C  
ATOM   2689  CD2 HIS A 163     -24.093  -3.549  17.201  1.00 96.72           C  
ATOM   2690  HD2 HIS A 163     -23.444  -4.273  16.729  1.00 96.72           H  
ATOM   2691  ND1 HIS A 163     -24.953  -2.084  18.619  1.00 96.72           N  
ATOM   2692  HD1 HIS A 163     -25.182  -1.585  19.467  1.00 96.72           H  
ATOM   2693  CE1 HIS A 163     -25.813  -2.241  17.601  1.00 96.72           C  
ATOM   2694  HE1 HIS A 163     -26.785  -1.775  17.531  1.00 96.72           H  
ATOM   2695  NE2 HIS A 163     -25.333  -3.129  16.721  1.00 96.72           N  
ATOM   2696  N   TYR A 164     -21.433  -1.034  16.796  1.00 98.47           N  
ATOM   2697  H   TYR A 164     -22.142  -0.383  17.101  1.00 98.47           H  
ATOM   2698  CA  TYR A 164     -20.919  -0.856  15.436  1.00 98.47           C  
ATOM   2699  HA  TYR A 164     -21.051  -1.788  14.886  1.00 98.47           H  
ATOM   2700  C   TYR A 164     -19.419  -0.555  15.386  1.00 98.47           C  
ATOM   2701  CB  TYR A 164     -21.707   0.243  14.707  1.00 98.47           C  
ATOM   2702  HB2 TYR A 164     -21.141   0.533  13.822  1.00 98.47           H  
ATOM   2703  HB3 TYR A 164     -21.757   1.129  15.340  1.00 98.47           H  
ATOM   2704  O   TYR A 164     -18.782  -0.897  14.396  1.00 98.47           O  
ATOM   2705  CG  TYR A 164     -23.111  -0.108  14.237  1.00 98.47           C  
ATOM   2706  CD1 TYR A 164     -23.691  -1.371  14.472  1.00 98.47           C  
ATOM   2707  HD1 TYR A 164     -23.162  -2.152  14.997  1.00 98.47           H  
ATOM   2708  CD2 TYR A 164     -23.832   0.844  13.494  1.00 98.47           C  
ATOM   2709  HD2 TYR A 164     -23.390   1.811  13.304  1.00 98.47           H  
ATOM   2710  CE1 TYR A 164     -24.978  -1.666  13.993  1.00 98.47           C  
ATOM   2711  HE1 TYR A 164     -25.400  -2.643  14.179  1.00 98.47           H  
ATOM   2712  CE2 TYR A 164     -25.118   0.552  13.001  1.00 98.47           C  
ATOM   2713  HE2 TYR A 164     -25.681   1.291  12.450  1.00 98.47           H  
ATOM   2714  OH  TYR A 164     -26.938  -1.000  12.803  1.00 98.47           O  
ATOM   2715  HH  TYR A 164     -27.307  -1.769  13.244  1.00 98.47           H  
ATOM   2716  CZ  TYR A 164     -25.697  -0.705  13.264  1.00 98.47           C  
ATOM   2717  N   PHE A 165     -18.802  -0.021  16.448  1.00 97.78           N  
ATOM   2718  H   PHE A 165     -19.348   0.270  17.247  1.00 97.78           H  
ATOM   2719  CA  PHE A 165     -17.336   0.066  16.504  1.00 97.78           C  
ATOM   2720  HA  PHE A 165     -16.982   0.631  15.642  1.00 97.78           H  
ATOM   2721  C   PHE A 165     -16.672  -1.317  16.427  1.00 97.78           C  
ATOM   2722  CB  PHE A 165     -16.891   0.774  17.788  1.00 97.78           C  
ATOM   2723  HB2 PHE A 165     -15.812   0.653  17.879  1.00 97.78           H  
ATOM   2724  HB3 PHE A 165     -17.352   0.284  18.647  1.00 97.78           H  
ATOM   2725  O   PHE A 165     -15.681  -1.494  15.720  1.00 97.78           O  
ATOM   2726  CG  PHE A 165     -17.158   2.260  17.843  1.00 97.78           C  
ATOM   2727  CD1 PHE A 165     -16.614   3.100  16.855  1.00 97.78           C  
ATOM   2728  HD1 PHE A 165     -16.067   2.681  16.023  1.00 97.78           H  
ATOM   2729  CD2 PHE A 165     -17.888   2.817  18.909  1.00 97.78           C  
ATOM   2730  HD2 PHE A 165     -18.300   2.180  19.678  1.00 97.78           H  
ATOM   2731  CE1 PHE A 165     -16.793   4.488  16.935  1.00 97.78           C  
ATOM   2732  HE1 PHE A 165     -16.400   5.128  16.158  1.00 97.78           H  
ATOM   2733  CE2 PHE A 165     -18.052   4.211  18.997  1.00 97.78           C  
ATOM   2734  HE2 PHE A 165     -18.591   4.644  19.826  1.00 97.78           H  
ATOM   2735  CZ  PHE A 165     -17.493   5.046  18.016  1.00 97.78           C  
ATOM   2736  HZ  PHE A 165     -17.594   6.118  18.102  1.00 97.78           H  
ATOM   2737  N   LYS A 166     -17.243  -2.316  17.116  1.00 97.43           N  
ATOM   2738  H   LYS A 166     -18.130  -2.129  17.561  1.00 97.43           H  
ATOM   2739  CA  LYS A 166     -16.761  -3.703  17.068  1.00 97.43           C  
ATOM   2740  HA  LYS A 166     -15.676  -3.696  17.175  1.00 97.43           H  
ATOM   2741  C   LYS A 166     -17.049  -4.338  15.706  1.00 97.43           C  
ATOM   2742  CB  LYS A 166     -17.376  -4.507  18.226  1.00 97.43           C  
ATOM   2743  HB2 LYS A 166     -17.209  -3.968  19.158  1.00 97.43           H  
ATOM   2744  HB3 LYS A 166     -18.451  -4.602  18.069  1.00 97.43           H  
ATOM   2745  O   LYS A 166     -16.193  -5.051  15.193  1.00 97.43           O  
ATOM   2746  CG  LYS A 166     -16.765  -5.912  18.350  1.00 97.43           C  
ATOM   2747  HG2 LYS A 166     -15.691  -5.824  18.517  1.00 97.43           H  
ATOM   2748  HG3 LYS A 166     -16.932  -6.465  17.426  1.00 97.43           H  
ATOM   2749  CD  LYS A 166     -17.399  -6.695  19.509  1.00 97.43           C  
ATOM   2750  HD2 LYS A 166     -17.212  -6.170  20.446  1.00 97.43           H  
ATOM   2751  HD3 LYS A 166     -18.474  -6.761  19.344  1.00 97.43           H  
ATOM   2752  CE  LYS A 166     -16.803  -8.108  19.575  1.00 97.43           C  
ATOM   2753  HE2 LYS A 166     -16.956  -8.589  18.609  1.00 97.43           H  
ATOM   2754  HE3 LYS A 166     -15.728  -8.029  19.735  1.00 97.43           H  
ATOM   2755  NZ  LYS A 166     -17.424  -8.928  20.648  1.00 97.43           N  
ATOM   2756  HZ1 LYS A 166     -17.024  -9.856  20.657  1.00 97.43           H  
ATOM   2757  HZ2 LYS A 166     -17.281  -8.514  21.558  1.00 97.43           H  
ATOM   2758  HZ3 LYS A 166     -18.416  -9.028  20.489  1.00 97.43           H  
ATOM   2759  N   GLU A 167     -18.206  -4.044  15.109  1.00 98.36           N  
ATOM   2760  H   GLU A 167     -18.876  -3.478  15.609  1.00 98.36           H  
ATOM   2761  CA  GLU A 167     -18.548  -4.504  13.755  1.00 98.36           C  
ATOM   2762  HA  GLU A 167     -18.470  -5.591  13.730  1.00 98.36           H  
ATOM   2763  C   GLU A 167     -17.546  -3.957  12.721  1.00 98.36           C  
ATOM   2764  CB  GLU A 167     -20.009  -4.127  13.428  1.00 98.36           C  
ATOM   2765  HB2 GLU A 167     -20.073  -3.054  13.245  1.00 98.36           H  
ATOM   2766  HB3 GLU A 167     -20.628  -4.368  14.293  1.00 98.36           H  
ATOM   2767  O   GLU A 167     -16.983  -4.726  11.949  1.00 98.36           O  
ATOM   2768  CG  GLU A 167     -20.570  -4.880  12.205  1.00 98.36           C  
ATOM   2769  HG2 GLU A 167     -19.953  -4.631  11.342  1.00 98.36           H  
ATOM   2770  HG3 GLU A 167     -20.480  -5.951  12.385  1.00 98.36           H  
ATOM   2771  CD  GLU A 167     -22.047  -4.551  11.879  1.00 98.36           C  
ATOM   2772  OE1 GLU A 167     -22.484  -4.757  10.720  1.00 98.36           O  
ATOM   2773  OE2 GLU A 167     -22.787  -4.036  12.743  1.00 98.36           O  
ATOM   2774  N   ILE A 168     -17.214  -2.659  12.762  1.00 98.42           N  
ATOM   2775  H   ILE A 168     -17.706  -2.060  13.409  1.00 98.42           H  
ATOM   2776  CA  ILE A 168     -16.192  -2.057  11.884  1.00 98.42           C  
ATOM   2777  HA  ILE A 168     -16.484  -2.232  10.848  1.00 98.42           H  
ATOM   2778  C   ILE A 168     -14.826  -2.731  12.078  1.00 98.42           C  
ATOM   2779  CB  ILE A 168     -16.098  -0.527  12.108  1.00 98.42           C  
ATOM   2780  HB  ILE A 168     -15.941  -0.338  13.170  1.00 98.42           H  
ATOM   2781  O   ILE A 168     -14.155  -3.056  11.096  1.00 98.42           O  
ATOM   2782  CG1 ILE A 168     -17.395   0.182  11.658  1.00 98.42           C  
ATOM   2783 HG12 ILE A 168     -17.428   0.209  10.569  1.00 98.42           H  
ATOM   2784 HG13 ILE A 168     -18.264  -0.384  11.994  1.00 98.42           H  
ATOM   2785  CG2 ILE A 168     -14.909   0.062  11.322  1.00 98.42           C  
ATOM   2786 HG21 ILE A 168     -14.916   1.152  11.357  1.00 98.42           H  
ATOM   2787 HG22 ILE A 168     -14.956  -0.253  10.279  1.00 98.42           H  
ATOM   2788 HG23 ILE A 168     -13.965  -0.272  11.753  1.00 98.42           H  
ATOM   2789  CD1 ILE A 168     -17.546   1.610  12.203  1.00 98.42           C  
ATOM   2790 HD11 ILE A 168     -16.782   2.267  11.788  1.00 98.42           H  
ATOM   2791 HD12 ILE A 168     -17.471   1.603  13.291  1.00 98.42           H  
ATOM   2792 HD13 ILE A 168     -18.525   1.998  11.921  1.00 98.42           H  
ATOM   2793  N   LEU A 169     -14.414  -2.989  13.325  1.00 98.19           N  
ATOM   2794  H   LEU A 169     -14.986  -2.683  14.099  1.00 98.19           H  
ATOM   2795  CA  LEU A 169     -13.160  -3.694  13.603  1.00 98.19           C  
ATOM   2796  HA  LEU A 169     -12.358  -3.149  13.107  1.00 98.19           H  
ATOM   2797  C   LEU A 169     -13.159  -5.125  13.040  1.00 98.19           C  
ATOM   2798  CB  LEU A 169     -12.903  -3.690  15.118  1.00 98.19           C  
ATOM   2799  HB2 LEU A 169     -12.890  -2.659  15.471  1.00 98.19           H  
ATOM   2800  HB3 LEU A 169     -13.724  -4.207  15.614  1.00 98.19           H  
ATOM   2801  O   LEU A 169     -12.123  -5.598  12.566  1.00 98.19           O  
ATOM   2802  CG  LEU A 169     -11.582  -4.375  15.516  1.00 98.19           C  
ATOM   2803  HG  LEU A 169     -11.578  -5.410  15.173  1.00 98.19           H  
ATOM   2804  CD1 LEU A 169     -10.360  -3.649  14.951  1.00 98.19           C  
ATOM   2805 HD11 LEU A 169      -9.465  -4.162  15.303  1.00 98.19           H  
ATOM   2806 HD12 LEU A 169     -10.345  -2.610  15.279  1.00 98.19           H  
ATOM   2807 HD13 LEU A 169     -10.361  -3.695  13.862  1.00 98.19           H  
ATOM   2808  CD2 LEU A 169     -11.463  -4.387  17.034  1.00 98.19           C  
ATOM   2809 HD21 LEU A 169     -11.454  -3.358  17.391  1.00 98.19           H  
ATOM   2810 HD22 LEU A 169     -10.539  -4.888  17.323  1.00 98.19           H  
ATOM   2811 HD23 LEU A 169     -12.307  -4.924  17.467  1.00 98.19           H  
ATOM   2812  N   GLN A 170     -14.306  -5.805  13.049  1.00 98.17           N  
ATOM   2813  H   GLN A 170     -15.122  -5.380  13.466  1.00 98.17           H  
ATOM   2814  CA  GLN A 170     -14.454  -7.120  12.431  1.00 98.17           C  
ATOM   2815  HA  GLN A 170     -13.663  -7.765  12.813  1.00 98.17           H  
ATOM   2816  C   GLN A 170     -14.278  -7.046  10.907  1.00 98.17           C  
ATOM   2817  CB  GLN A 170     -15.793  -7.739  12.848  1.00 98.17           C  
ATOM   2818  HB2 GLN A 170     -16.623  -7.122  12.503  1.00 98.17           H  
ATOM   2819  HB3 GLN A 170     -15.829  -7.799  13.935  1.00 98.17           H  
ATOM   2820  O   GLN A 170     -13.471  -7.804  10.371  1.00 98.17           O  
ATOM   2821  CG  GLN A 170     -15.951  -9.143  12.256  1.00 98.17           C  
ATOM   2822  HG2 GLN A 170     -15.101  -9.763  12.540  1.00 98.17           H  
ATOM   2823  HG3 GLN A 170     -15.973  -9.074  11.168  1.00 98.17           H  
ATOM   2824  CD  GLN A 170     -17.224  -9.846  12.697  1.00 98.17           C  
ATOM   2825  NE2 GLN A 170     -17.534 -10.953  12.063  1.00 98.17           N  
ATOM   2826 HE21 GLN A 170     -17.019 -11.191  11.228  1.00 98.17           H  
ATOM   2827 HE22 GLN A 170     -18.418 -11.391  12.277  1.00 98.17           H  
ATOM   2828  OE1 GLN A 170     -17.927  -9.433  13.610  1.00 98.17           O  
ATOM   2829  N   TYR A 171     -14.914  -6.083  10.228  1.00 98.20           N  
ATOM   2830  H   TYR A 171     -15.585  -5.512  10.721  1.00 98.20           H  
ATOM   2831  CA  TYR A 171     -14.698  -5.843   8.791  1.00 98.20           C  
ATOM   2832  HA  TYR A 171     -15.004  -6.729   8.235  1.00 98.20           H  
ATOM   2833  C   TYR A 171     -13.216  -5.597   8.468  1.00 98.20           C  
ATOM   2834  CB  TYR A 171     -15.538  -4.645   8.310  1.00 98.20           C  
ATOM   2835  HB2 TYR A 171     -15.037  -4.187   7.457  1.00 98.20           H  
ATOM   2836  HB3 TYR A 171     -15.588  -3.886   9.090  1.00 98.20           H  
ATOM   2837  O   TYR A 171     -12.674  -6.168   7.520  1.00 98.20           O  
ATOM   2838  CG  TYR A 171     -16.940  -5.004   7.864  1.00 98.20           C  
ATOM   2839  CD1 TYR A 171     -17.172  -5.398   6.532  1.00 98.20           C  
ATOM   2840  HD1 TYR A 171     -16.354  -5.441   5.828  1.00 98.20           H  
ATOM   2841  CD2 TYR A 171     -18.014  -4.952   8.772  1.00 98.20           C  
ATOM   2842  HD2 TYR A 171     -17.848  -4.633   9.790  1.00 98.20           H  
ATOM   2843  CE1 TYR A 171     -18.469  -5.759   6.120  1.00 98.20           C  
ATOM   2844  HE1 TYR A 171     -18.656  -6.083   5.107  1.00 98.20           H  
ATOM   2845  CE2 TYR A 171     -19.307  -5.334   8.373  1.00 98.20           C  
ATOM   2846  HE2 TYR A 171     -20.120  -5.323   9.083  1.00 98.20           H  
ATOM   2847  OH  TYR A 171     -20.778  -6.122   6.661  1.00 98.20           O  
ATOM   2848  HH  TYR A 171     -21.359  -6.209   7.421  1.00 98.20           H  
ATOM   2849  CZ  TYR A 171     -19.533  -5.746   7.045  1.00 98.20           C  
ATOM   2850  N   ILE A 172     -12.530  -4.786   9.280  1.00 98.14           N  
ATOM   2851  H   ILE A 172     -13.039  -4.319  10.017  1.00 98.14           H  
ATOM   2852  CA  ILE A 172     -11.088  -4.529   9.137  1.00 98.14           C  
ATOM   2853  HA  ILE A 172     -10.894  -4.199   8.117  1.00 98.14           H  
ATOM   2854  C   ILE A 172     -10.276  -5.815   9.350  1.00 98.14           C  
ATOM   2855  CB  ILE A 172     -10.654  -3.402  10.104  1.00 98.14           C  
ATOM   2856  HB  ILE A 172     -11.033  -3.633  11.099  1.00 98.14           H  
ATOM   2857  O   ILE A 172      -9.328  -6.077   8.606  1.00 98.14           O  
ATOM   2858  CG1 ILE A 172     -11.266  -2.058   9.644  1.00 98.14           C  
ATOM   2859 HG12 ILE A 172     -12.329  -2.187   9.439  1.00 98.14           H  
ATOM   2860 HG13 ILE A 172     -10.788  -1.739   8.718  1.00 98.14           H  
ATOM   2861  CG2 ILE A 172      -9.119  -3.293  10.197  1.00 98.14           C  
ATOM   2862 HG21 ILE A 172      -8.831  -2.444  10.817  1.00 98.14           H  
ATOM   2863 HG22 ILE A 172      -8.703  -4.186  10.664  1.00 98.14           H  
ATOM   2864 HG23 ILE A 172      -8.693  -3.174   9.201  1.00 98.14           H  
ATOM   2865  CD1 ILE A 172     -11.139  -0.932  10.676  1.00 98.14           C  
ATOM   2866 HD11 ILE A 172     -11.481  -1.277  11.652  1.00 98.14           H  
ATOM   2867 HD12 ILE A 172     -10.104  -0.596  10.739  1.00 98.14           H  
ATOM   2868 HD13 ILE A 172     -11.752  -0.086  10.366  1.00 98.14           H  
ATOM   2869  N   SER A 173     -10.647  -6.633  10.336  1.00 98.08           N  
ATOM   2870  H   SER A 173     -11.440  -6.363  10.901  1.00 98.08           H  
ATOM   2871  CA  SER A 173      -9.962  -7.889  10.657  1.00 98.08           C  
ATOM   2872  HA  SER A 173      -8.899  -7.682  10.782  1.00 98.08           H  
ATOM   2873  C   SER A 173     -10.088  -8.920   9.539  1.00 98.08           C  
ATOM   2874  CB  SER A 173     -10.506  -8.488  11.957  1.00 98.08           C  
ATOM   2875  HB2 SER A 173     -11.579  -8.664  11.873  1.00 98.08           H  
ATOM   2876  HB3 SER A 173     -10.013  -9.443  12.139  1.00 98.08           H  
ATOM   2877  O   SER A 173      -9.087  -9.501   9.120  1.00 98.08           O  
ATOM   2878  OG  SER A 173     -10.250  -7.633  13.050  1.00 98.08           O  
ATOM   2879  HG  SER A 173     -10.826  -6.869  12.985  1.00 98.08           H  
ATOM   2880  N   GLU A 174     -11.297  -9.120   9.019  1.00 97.37           N  
ATOM   2881  H   GLU A 174     -12.082  -8.617   9.408  1.00 97.37           H  
ATOM   2882  CA  GLU A 174     -11.567 -10.024   7.898  1.00 97.37           C  
ATOM   2883  HA  GLU A 174     -11.193 -11.022   8.127  1.00 97.37           H  
ATOM   2884  C   GLU A 174     -10.862  -9.550   6.622  1.00 97.37           C  
ATOM   2885  CB  GLU A 174     -13.083 -10.109   7.674  1.00 97.37           C  
ATOM   2886  HB2 GLU A 174     -13.266 -10.629   6.734  1.00 97.37           H  
ATOM   2887  HB3 GLU A 174     -13.487  -9.099   7.600  1.00 97.37           H  
ATOM   2888  O   GLU A 174     -10.198 -10.334   5.938  1.00 97.37           O  
ATOM   2889  CG  GLU A 174     -13.791 -10.874   8.806  1.00 97.37           C  
ATOM   2890  HG2 GLU A 174     -13.436 -11.905   8.800  1.00 97.37           H  
ATOM   2891  HG3 GLU A 174     -13.515 -10.439   9.767  1.00 97.37           H  
ATOM   2892  CD  GLU A 174     -15.323 -10.863   8.678  1.00 97.37           C  
ATOM   2893  OE1 GLU A 174     -15.975 -11.300   9.658  1.00 97.37           O  
ATOM   2894  OE2 GLU A 174     -15.819 -10.409   7.623  1.00 97.37           O  
ATOM   2895  N   PHE A 175     -10.915  -8.245   6.336  1.00 96.93           N  
ATOM   2896  H   PHE A 175     -11.494  -7.648   6.908  1.00 96.93           H  
ATOM   2897  CA  PHE A 175     -10.196  -7.654   5.212  1.00 96.93           C  
ATOM   2898  HA  PHE A 175     -10.510  -8.157   4.297  1.00 96.93           H  
ATOM   2899  C   PHE A 175      -8.679  -7.836   5.340  1.00 96.93           C  
ATOM   2900  CB  PHE A 175     -10.566  -6.174   5.107  1.00 96.93           C  
ATOM   2901  HB2 PHE A 175     -11.652  -6.092   5.061  1.00 96.93           H  
ATOM   2902  HB3 PHE A 175     -10.235  -5.649   6.004  1.00 96.93           H  
ATOM   2903  O   PHE A 175      -8.011  -8.203   4.372  1.00 96.93           O  
ATOM   2904  CG  PHE A 175      -9.988  -5.494   3.885  1.00 96.93           C  
ATOM   2905  CD1 PHE A 175      -8.769  -4.795   3.965  1.00 96.93           C  
ATOM   2906  HD1 PHE A 175      -8.242  -4.747   4.906  1.00 96.93           H  
ATOM   2907  CD2 PHE A 175     -10.682  -5.557   2.664  1.00 96.93           C  
ATOM   2908  HD2 PHE A 175     -11.628  -6.075   2.607  1.00 96.93           H  
ATOM   2909  CE1 PHE A 175      -8.253  -4.147   2.829  1.00 96.93           C  
ATOM   2910  HE1 PHE A 175      -7.332  -3.588   2.906  1.00 96.93           H  
ATOM   2911  CE2 PHE A 175     -10.165  -4.914   1.528  1.00 96.93           C  
ATOM   2912  HE2 PHE A 175     -10.721  -4.929   0.602  1.00 96.93           H  
ATOM   2913  CZ  PHE A 175      -8.958  -4.201   1.612  1.00 96.93           C  
ATOM   2914  HZ  PHE A 175      -8.598  -3.668   0.745  1.00 96.93           H  
ATOM   2915  N   SER A 176      -8.124  -7.634   6.538  1.00 97.25           N  
ATOM   2916  H   SER A 176      -8.719  -7.321   7.291  1.00 97.25           H  
ATOM   2917  CA  SER A 176      -6.698  -7.821   6.802  1.00 97.25           C  
ATOM   2918  HA  SER A 176      -6.141  -7.169   6.129  1.00 97.25           H  
ATOM   2919  C   SER A 176      -6.251  -9.257   6.539  1.00 97.25           C  
ATOM   2920  CB  SER A 176      -6.369  -7.420   8.235  1.00 97.25           C  
ATOM   2921  HB2 SER A 176      -6.665  -6.381   8.387  1.00 97.25           H  
ATOM   2922  HB3 SER A 176      -6.929  -8.049   8.928  1.00 97.25           H  
ATOM   2923  O   SER A 176      -5.301  -9.460   5.781  1.00 97.25           O  
ATOM   2924  OG  SER A 176      -4.979  -7.567   8.460  1.00 97.25           O  
ATOM   2925  HG  SER A 176      -4.836  -7.703   9.400  1.00 97.25           H  
ATOM   2926  N   LYS A 177      -6.979 -10.243   7.077  1.00 96.76           N  
ATOM   2927  H   LYS A 177      -7.759  -9.990   7.667  1.00 96.76           H  
ATOM   2928  CA  LYS A 177      -6.690 -11.674   6.890  1.00 96.76           C  
ATOM   2929  HA  LYS A 177      -5.667 -11.889   7.200  1.00 96.76           H  
ATOM   2930  C   LYS A 177      -6.796 -12.122   5.435  1.00 96.76           C  
ATOM   2931  CB  LYS A 177      -7.651 -12.509   7.745  1.00 96.76           C  
ATOM   2932  HB2 LYS A 177      -7.568 -13.555   7.448  1.00 96.76           H  
ATOM   2933  HB3 LYS A 177      -8.676 -12.183   7.567  1.00 96.76           H  
ATOM   2934  O   LYS A 177      -6.062 -13.006   5.016  1.00 96.76           O  
ATOM   2935  CG  LYS A 177      -7.323 -12.411   9.239  1.00 96.76           C  
ATOM   2936  HG2 LYS A 177      -6.317 -12.795   9.412  1.00 96.76           H  
ATOM   2937  HG3 LYS A 177      -7.360 -11.370   9.560  1.00 96.76           H  
ATOM   2938  CD  LYS A 177      -8.329 -13.228  10.055  1.00 96.76           C  
ATOM   2939  HD2 LYS A 177      -8.292 -14.266   9.726  1.00 96.76           H  
ATOM   2940  HD3 LYS A 177      -9.331 -12.833   9.889  1.00 96.76           H  
ATOM   2941  CE  LYS A 177      -7.979 -13.146  11.543  1.00 96.76           C  
ATOM   2942  HE2 LYS A 177      -8.027 -12.104  11.858  1.00 96.76           H  
ATOM   2943  HE3 LYS A 177      -6.950 -13.484  11.672  1.00 96.76           H  
ATOM   2944  NZ  LYS A 177      -8.894 -13.980  12.361  1.00 96.76           N  
ATOM   2945  HZ1 LYS A 177      -8.639 -13.929  13.337  1.00 96.76           H  
ATOM   2946  HZ2 LYS A 177      -9.852 -13.679  12.254  1.00 96.76           H  
ATOM   2947  HZ3 LYS A 177      -8.827 -14.947  12.077  1.00 96.76           H  
ATOM   2948  N   ARG A 178      -7.685 -11.512   4.647  1.00 95.63           N  
ATOM   2949  H   ARG A 178      -8.334 -10.874   5.085  1.00 95.63           H  
ATOM   2950  CA  ARG A 178      -7.860 -11.860   3.229  1.00 95.63           C  
ATOM   2951  HA  ARG A 178      -7.684 -12.929   3.111  1.00 95.63           H  
ATOM   2952  C   ARG A 178      -6.848 -11.171   2.308  1.00 95.63           C  
ATOM   2953  CB  ARG A 178      -9.318 -11.571   2.850  1.00 95.63           C  
ATOM   2954  HB2 ARG A 178      -9.964 -12.097   3.553  1.00 95.63           H  
ATOM   2955  HB3 ARG A 178      -9.512 -10.503   2.942  1.00 95.63           H  
ATOM   2956  O   ARG A 178      -6.397 -11.763   1.332  1.00 95.63           O  
ATOM   2957  CG  ARG A 178      -9.659 -12.043   1.428  1.00 95.63           C  
ATOM   2958  HG2 ARG A 178      -9.319 -13.071   1.302  1.00 95.63           H  
ATOM   2959  HG3 ARG A 178      -9.150 -11.420   0.693  1.00 95.63           H  
ATOM   2960  CD  ARG A 178     -11.169 -12.005   1.170  1.00 95.63           C  
ATOM   2961  HD2 ARG A 178     -11.662 -12.655   1.893  1.00 95.63           H  
ATOM   2962  HD3 ARG A 178     -11.367 -12.421   0.182  1.00 95.63           H  
ATOM   2963  NE  ARG A 178     -11.732 -10.645   1.290  1.00 95.63           N  
ATOM   2964  HE  ARG A 178     -11.979 -10.350   2.224  1.00 95.63           H  
ATOM   2965  NH1 ARG A 178     -11.835 -10.129  -0.956  1.00 95.63           N  
ATOM   2966 HH11 ARG A 178     -12.155  -9.533  -1.706  1.00 95.63           H  
ATOM   2967 HH12 ARG A 178     -11.370 -10.991  -1.201  1.00 95.63           H  
ATOM   2968  NH2 ARG A 178     -12.652  -8.702   0.559  1.00 95.63           N  
ATOM   2969 HH21 ARG A 178     -12.976  -8.123  -0.203  1.00 95.63           H  
ATOM   2970 HH22 ARG A 178     -12.955  -8.502   1.501  1.00 95.63           H  
ATOM   2971  CZ  ARG A 178     -12.064  -9.837   0.297  1.00 95.63           C  
ATOM   2972  N   VAL A 179      -6.509  -9.910   2.583  1.00 95.31           N  
ATOM   2973  H   VAL A 179      -6.946  -9.492   3.391  1.00 95.31           H  
ATOM   2974  CA  VAL A 179      -5.843  -9.024   1.608  1.00 95.31           C  
ATOM   2975  HA  VAL A 179      -5.655  -9.571   0.684  1.00 95.31           H  
ATOM   2976  C   VAL A 179      -4.488  -8.485   2.078  1.00 95.31           C  
ATOM   2977  CB  VAL A 179      -6.793  -7.859   1.270  1.00 95.31           C  
ATOM   2978  HB  VAL A 179      -7.108  -7.369   2.191  1.00 95.31           H  
ATOM   2979  O   VAL A 179      -3.556  -8.343   1.275  1.00 95.31           O  
ATOM   2980  CG1 VAL A 179      -6.100  -6.791   0.429  1.00 95.31           C  
ATOM   2981 HG11 VAL A 179      -6.846  -6.038   0.175  1.00 95.31           H  
ATOM   2982 HG12 VAL A 179      -5.316  -6.296   1.001  1.00 95.31           H  
ATOM   2983 HG13 VAL A 179      -5.678  -7.240  -0.470  1.00 95.31           H  
ATOM   2984  CG2 VAL A 179      -8.046  -8.337   0.520  1.00 95.31           C  
ATOM   2985 HG21 VAL A 179      -8.682  -7.486   0.275  1.00 95.31           H  
ATOM   2986 HG22 VAL A 179      -7.762  -8.851  -0.399  1.00 95.31           H  
ATOM   2987 HG23 VAL A 179      -8.620  -9.015   1.150  1.00 95.31           H  
ATOM   2988  N   ILE A 180      -4.366  -8.114   3.352  1.00 95.94           N  
ATOM   2989  H   ILE A 180      -5.112  -8.343   3.993  1.00 95.94           H  
ATOM   2990  CA  ILE A 180      -3.170  -7.437   3.880  1.00 95.94           C  
ATOM   2991  HA  ILE A 180      -2.714  -6.851   3.083  1.00 95.94           H  
ATOM   2992  C   ILE A 180      -2.129  -8.472   4.321  1.00 95.94           C  
ATOM   2993  CB  ILE A 180      -3.545  -6.459   5.019  1.00 95.94           C  
ATOM   2994  HB  ILE A 180      -3.945  -7.035   5.853  1.00 95.94           H  
ATOM   2995  O   ILE A 180      -0.945  -8.346   3.999  1.00 95.94           O  
ATOM   2996  CG1 ILE A 180      -4.617  -5.452   4.537  1.00 95.94           C  
ATOM   2997 HG12 ILE A 180      -5.502  -5.990   4.197  1.00 95.94           H  
ATOM   2998 HG13 ILE A 180      -4.219  -4.892   3.691  1.00 95.94           H  
ATOM   2999  CG2 ILE A 180      -2.300  -5.705   5.524  1.00 95.94           C  
ATOM   3000 HG21 ILE A 180      -2.542  -5.151   6.431  1.00 95.94           H  
ATOM   3001 HG22 ILE A 180      -1.503  -6.405   5.776  1.00 95.94           H  
ATOM   3002 HG23 ILE A 180      -1.939  -5.013   4.762  1.00 95.94           H  
ATOM   3003  CD1 ILE A 180      -5.085  -4.459   5.603  1.00 95.94           C  
ATOM   3004 HD11 ILE A 180      -4.266  -3.804   5.901  1.00 95.94           H  
ATOM   3005 HD12 ILE A 180      -5.887  -3.852   5.182  1.00 95.94           H  
ATOM   3006 HD13 ILE A 180      -5.458  -4.989   6.479  1.00 95.94           H  
ATOM   3007  N   LEU A 181      -2.577  -9.535   4.993  1.00 94.84           N  
ATOM   3008  H   LEU A 181      -3.566  -9.585   5.192  1.00 94.84           H  
ATOM   3009  CA  LEU A 181      -1.742 -10.612   5.529  1.00 94.84           C  
ATOM   3010  HA  LEU A 181      -2.391 -11.280   6.095  1.00 94.84           H  
ATOM   3011  C   LEU A 181      -0.699 -10.095   6.534  1.00 94.84           C  
ATOM   3012  CB  LEU A 181      -1.123 -11.434   4.379  1.00 94.84           C  
ATOM   3013  HB2 LEU A 181      -0.339 -10.846   3.903  1.00 94.84           H  
ATOM   3014  HB3 LEU A 181      -0.658 -12.316   4.820  1.00 94.84           H  
ATOM   3015  O   LEU A 181       0.498 -10.347   6.391  1.00 94.84           O  
ATOM   3016  CG  LEU A 181      -2.080 -11.888   3.269  1.00 94.84           C  
ATOM   3017  HG  LEU A 181      -2.511 -11.025   2.762  1.00 94.84           H  
ATOM   3018  CD1 LEU A 181      -1.267 -12.684   2.255  1.00 94.84           C  
ATOM   3019 HD11 LEU A 181      -0.619 -12.028   1.674  1.00 94.84           H  
ATOM   3020 HD12 LEU A 181      -1.953 -13.209   1.590  1.00 94.84           H  
ATOM   3021 HD13 LEU A 181      -0.672 -13.446   2.759  1.00 94.84           H  
ATOM   3022  CD2 LEU A 181      -3.202 -12.759   3.806  1.00 94.84           C  
ATOM   3023 HD21 LEU A 181      -2.800 -13.648   4.293  1.00 94.84           H  
ATOM   3024 HD22 LEU A 181      -3.867 -13.067   2.998  1.00 94.84           H  
ATOM   3025 HD23 LEU A 181      -3.787 -12.196   4.534  1.00 94.84           H  
ATOM   3026  N   ALA A 182      -1.129  -9.280   7.494  1.00 96.53           N  
ATOM   3027  H   ALA A 182      -2.126  -9.149   7.586  1.00 96.53           H  
ATOM   3028  CA  ALA A 182      -0.267  -8.684   8.516  1.00 96.53           C  
ATOM   3029  HA  ALA A 182       0.748  -9.066   8.408  1.00 96.53           H  
ATOM   3030  C   ALA A 182      -0.730  -9.102   9.919  1.00 96.53           C  
ATOM   3031  CB  ALA A 182      -0.216  -7.164   8.305  1.00 96.53           C  
ATOM   3032  HB1 ALA A 182       0.476  -6.720   9.020  1.00 96.53           H  
ATOM   3033  HB2 ALA A 182       0.127  -6.946   7.293  1.00 96.53           H  
ATOM   3034  HB3 ALA A 182      -1.208  -6.736   8.448  1.00 96.53           H  
ATOM   3035  O   ALA A 182      -1.170  -8.258  10.699  1.00 96.53           O  
ATOM   3036  N   ASP A 183      -0.654 -10.402  10.215  1.00 97.72           N  
ATOM   3037  H   ASP A 183      -0.349 -11.052   9.504  1.00 97.72           H  
ATOM   3038  CA  ASP A 183      -1.274 -11.001  11.405  1.00 97.72           C  
ATOM   3039  HA  ASP A 183      -2.344 -10.800  11.371  1.00 97.72           H  
ATOM   3040  C   ASP A 183      -0.762 -10.391  12.714  1.00 97.72           C  
ATOM   3041  CB  ASP A 183      -1.102 -12.527  11.375  1.00 97.72           C  
ATOM   3042  HB2 ASP A 183      -1.549 -12.952  12.274  1.00 97.72           H  
ATOM   3043  HB3 ASP A 183      -0.039 -12.769  11.369  1.00 97.72           H  
ATOM   3044  O   ASP A 183      -1.572  -9.947  13.519  1.00 97.72           O  
ATOM   3045  CG  ASP A 183      -1.787 -13.142  10.149  1.00 97.72           C  
ATOM   3046  OD1 ASP A 183      -2.873 -12.639   9.772  1.00 97.72           O  
ATOM   3047  OD2 ASP A 183      -1.162 -14.019   9.520  1.00 97.72           O  
ATOM   3048  N   ALA A 184       0.553 -10.203  12.867  1.00 97.75           N  
ATOM   3049  H   ALA A 184       1.177 -10.651  12.212  1.00 97.75           H  
ATOM   3050  CA  ALA A 184       1.126  -9.557  14.054  1.00 97.75           C  
ATOM   3051  HA  ALA A 184       0.870 -10.150  14.931  1.00 97.75           H  
ATOM   3052  C   ALA A 184       0.589  -8.126  14.283  1.00 97.75           C  
ATOM   3053  CB  ALA A 184       2.652  -9.544  13.894  1.00 97.75           C  
ATOM   3054  HB1 ALA A 184       3.102  -9.101  14.782  1.00 97.75           H  
ATOM   3055  HB2 ALA A 184       3.018 -10.566  13.794  1.00 97.75           H  
ATOM   3056  HB3 ALA A 184       2.940  -8.963  13.018  1.00 97.75           H  
ATOM   3057  O   ALA A 184       0.290  -7.724  15.408  1.00 97.75           O  
ATOM   3058  N   ASN A 185       0.414  -7.345  13.210  1.00 97.68           N  
ATOM   3059  H   ASN A 185       0.585  -7.744  12.298  1.00 97.68           H  
ATOM   3060  CA  ASN A 185      -0.174  -6.009  13.319  1.00 97.68           C  
ATOM   3061  HA  ASN A 185       0.315  -5.468  14.129  1.00 97.68           H  
ATOM   3062  C   ASN A 185      -1.663  -6.083  13.660  1.00 97.68           C  
ATOM   3063  CB  ASN A 185       0.013  -5.229  12.013  1.00 97.68           C  
ATOM   3064  HB2 ASN A 185      -0.634  -4.353  12.045  1.00 97.68           H  
ATOM   3065  HB3 ASN A 185      -0.296  -5.844  11.167  1.00 97.68           H  
ATOM   3066  O   ASN A 185      -2.151  -5.260  14.431  1.00 97.68           O  
ATOM   3067  CG  ASN A 185       1.421  -4.731  11.782  1.00 97.68           C  
ATOM   3068  ND2 ASN A 185       1.595  -4.026  10.695  1.00 97.68           N  
ATOM   3069 HD21 ASN A 185       2.429  -3.455  10.677  1.00 97.68           H  
ATOM   3070 HD22 ASN A 185       0.783  -3.734  10.170  1.00 97.68           H  
ATOM   3071  OD1 ASN A 185       2.342  -4.919  12.554  1.00 97.68           O  
ATOM   3072  N   LEU A 186      -2.382  -7.052  13.092  1.00 98.22           N  
ATOM   3073  H   LEU A 186      -1.907  -7.728  12.510  1.00 98.22           H  
ATOM   3074  CA  LEU A 186      -3.798  -7.261  13.369  1.00 98.22           C  
ATOM   3075  HA  LEU A 186      -4.308  -6.309  13.224  1.00 98.22           H  
ATOM   3076  C   LEU A 186      -4.030  -7.684  14.829  1.00 98.22           C  
ATOM   3077  CB  LEU A 186      -4.349  -8.285  12.363  1.00 98.22           C  
ATOM   3078  HB2 LEU A 186      -4.197  -7.905  11.353  1.00 98.22           H  
ATOM   3079  HB3 LEU A 186      -3.791  -9.216  12.462  1.00 98.22           H  
ATOM   3080  O   LEU A 186      -4.923  -7.151  15.482  1.00 98.22           O  
ATOM   3081  CG  LEU A 186      -5.838  -8.596  12.572  1.00 98.22           C  
ATOM   3082  HG  LEU A 186      -5.990  -8.999  13.574  1.00 98.22           H  
ATOM   3083  CD1 LEU A 186      -6.707  -7.350  12.403  1.00 98.22           C  
ATOM   3084 HD11 LEU A 186      -7.745  -7.615  12.606  1.00 98.22           H  
ATOM   3085 HD12 LEU A 186      -6.440  -6.592  13.140  1.00 98.22           H  
ATOM   3086 HD13 LEU A 186      -6.614  -6.941  11.397  1.00 98.22           H  
ATOM   3087  CD2 LEU A 186      -6.296  -9.660  11.576  1.00 98.22           C  
ATOM   3088 HD21 LEU A 186      -6.114  -9.331  10.553  1.00 98.22           H  
ATOM   3089 HD22 LEU A 186      -5.735 -10.578  11.749  1.00 98.22           H  
ATOM   3090 HD23 LEU A 186      -7.360  -9.856  11.710  1.00 98.22           H  
ATOM   3091  N   GLU A 187      -3.209  -8.586  15.361  1.00 98.09           N  
ATOM   3092  H   GLU A 187      -2.529  -9.031  14.762  1.00 98.09           H  
ATOM   3093  CA  GLU A 187      -3.214  -8.987  16.773  1.00 98.09           C  
ATOM   3094  HA  GLU A 187      -4.183  -9.408  17.042  1.00 98.09           H  
ATOM   3095  C   GLU A 187      -2.952  -7.797  17.699  1.00 98.09           C  
ATOM   3096  CB  GLU A 187      -2.134 -10.049  17.002  1.00 98.09           C  
ATOM   3097  HB2 GLU A 187      -1.204  -9.702  16.552  1.00 98.09           H  
ATOM   3098  HB3 GLU A 187      -1.978 -10.168  18.074  1.00 98.09           H  
ATOM   3099  O   GLU A 187      -3.668  -7.609  18.688  1.00 98.09           O  
ATOM   3100  CG  GLU A 187      -2.529 -11.410  16.415  1.00 98.09           C  
ATOM   3101  HG2 GLU A 187      -2.849 -11.283  15.381  1.00 98.09           H  
ATOM   3102  HG3 GLU A 187      -3.382 -11.791  16.976  1.00 98.09           H  
ATOM   3103  CD  GLU A 187      -1.382 -12.431  16.463  1.00 98.09           C  
ATOM   3104  OE1 GLU A 187      -1.619 -13.552  15.965  1.00 98.09           O  
ATOM   3105  OE2 GLU A 187      -0.290 -12.082  16.968  1.00 98.09           O  
ATOM   3106  N   LYS A 188      -1.989  -6.939  17.337  1.00 97.91           N  
ATOM   3107  H   LYS A 188      -1.399  -7.202  16.561  1.00 97.91           H  
ATOM   3108  CA  LYS A 188      -1.705  -5.690  18.054  1.00 97.91           C  
ATOM   3109  HA  LYS A 188      -1.516  -5.937  19.098  1.00 97.91           H  
ATOM   3110  C   LYS A 188      -2.907  -4.738  18.037  1.00 97.91           C  
ATOM   3111  CB  LYS A 188      -0.434  -5.061  17.461  1.00 97.91           C  
ATOM   3112  HB2 LYS A 188       0.358  -5.809  17.463  1.00 97.91           H  
ATOM   3113  HB3 LYS A 188      -0.617  -4.761  16.429  1.00 97.91           H  
ATOM   3114  O   LYS A 188      -3.289  -4.228  19.087  1.00 97.91           O  
ATOM   3115  CG  LYS A 188       0.045  -3.842  18.260  1.00 97.91           C  
ATOM   3116  HG2 LYS A 188      -0.726  -3.072  18.250  1.00 97.91           H  
ATOM   3117  HG3 LYS A 188       0.233  -4.143  19.291  1.00 97.91           H  
ATOM   3118  CD  LYS A 188       1.334  -3.266  17.655  1.00 97.91           C  
ATOM   3119  HD2 LYS A 188       2.106  -4.034  17.640  1.00 97.91           H  
ATOM   3120  HD3 LYS A 188       1.135  -2.933  16.636  1.00 97.91           H  
ATOM   3121  CE  LYS A 188       1.793  -2.085  18.513  1.00 97.91           C  
ATOM   3122  HE2 LYS A 188       0.953  -1.396  18.596  1.00 97.91           H  
ATOM   3123  HE3 LYS A 188       2.017  -2.455  19.513  1.00 97.91           H  
ATOM   3124  NZ  LYS A 188       2.976  -1.373  17.955  1.00 97.91           N  
ATOM   3125  HZ1 LYS A 188       3.291  -0.661  18.599  1.00 97.91           H  
ATOM   3126  HZ2 LYS A 188       2.752  -0.885  17.099  1.00 97.91           H  
ATOM   3127  HZ3 LYS A 188       3.742  -2.009  17.785  1.00 97.91           H  
ATOM   3128  N   ILE A 189      -3.535  -4.526  16.877  1.00 98.21           N  
ATOM   3129  H   ILE A 189      -3.160  -4.983  16.058  1.00 98.21           H  
ATOM   3130  CA  ILE A 189      -4.743  -3.691  16.723  1.00 98.21           C  
ATOM   3131  HA  ILE A 189      -4.525  -2.679  17.065  1.00 98.21           H  
ATOM   3132  C   ILE A 189      -5.886  -4.222  17.598  1.00 98.21           C  
ATOM   3133  CB  ILE A 189      -5.153  -3.632  15.230  1.00 98.21           C  
ATOM   3134  HB  ILE A 189      -5.118  -4.644  14.828  1.00 98.21           H  
ATOM   3135  O   ILE A 189      -6.519  -3.456  18.328  1.00 98.21           O  
ATOM   3136  CG1 ILE A 189      -4.170  -2.751  14.430  1.00 98.21           C  
ATOM   3137 HG12 ILE A 189      -4.404  -1.699  14.595  1.00 98.21           H  
ATOM   3138 HG13 ILE A 189      -3.156  -2.925  14.790  1.00 98.21           H  
ATOM   3139  CG2 ILE A 189      -6.587  -3.107  15.030  1.00 98.21           C  
ATOM   3140 HG21 ILE A 189      -6.844  -3.094  13.971  1.00 98.21           H  
ATOM   3141 HG22 ILE A 189      -6.690  -2.102  15.439  1.00 98.21           H  
ATOM   3142 HG23 ILE A 189      -7.302  -3.771  15.516  1.00 98.21           H  
ATOM   3143  CD1 ILE A 189      -4.167  -3.043  12.923  1.00 98.21           C  
ATOM   3144 HD11 ILE A 189      -3.471  -2.367  12.425  1.00 98.21           H  
ATOM   3145 HD12 ILE A 189      -3.846  -4.069  12.744  1.00 98.21           H  
ATOM   3146 HD13 ILE A 189      -5.159  -2.917  12.489  1.00 98.21           H  
ATOM   3147  N   ASN A 190      -6.140  -5.530  17.550  1.00 97.94           N  
ATOM   3148  H   ASN A 190      -5.600  -6.104  16.919  1.00 97.94           H  
ATOM   3149  CA  ASN A 190      -7.212  -6.157  18.318  1.00 97.94           C  
ATOM   3150  HA  ASN A 190      -8.140  -5.615  18.135  1.00 97.94           H  
ATOM   3151  C   ASN A 190      -6.957  -6.065  19.826  1.00 97.94           C  
ATOM   3152  CB  ASN A 190      -7.381  -7.607  17.839  1.00 97.94           C  
ATOM   3153  HB2 ASN A 190      -6.410  -8.100  17.798  1.00 97.94           H  
ATOM   3154  HB3 ASN A 190      -8.010  -8.149  18.545  1.00 97.94           H  
ATOM   3155  O   ASN A 190      -7.870  -5.715  20.571  1.00 97.94           O  
ATOM   3156  CG  ASN A 190      -8.058  -7.681  16.482  1.00 97.94           C  
ATOM   3157  ND2 ASN A 190      -7.790  -8.698  15.700  1.00 97.94           N  
ATOM   3158 HD21 ASN A 190      -8.254  -8.666  14.803  1.00 97.94           H  
ATOM   3159 HD22 ASN A 190      -7.062  -9.352  15.947  1.00 97.94           H  
ATOM   3160  OD1 ASN A 190      -8.861  -6.844  16.110  1.00 97.94           O  
ATOM   3161  N   SER A 191      -5.717  -6.293  20.266  1.00 97.64           N  
ATOM   3162  H   SER A 191      -5.024  -6.615  19.607  1.00 97.64           H  
ATOM   3163  CA  SER A 191      -5.316  -6.153  21.672  1.00 97.64           C  
ATOM   3164  HA  SER A 191      -5.941  -6.798  22.289  1.00 97.64           H  
ATOM   3165  C   SER A 191      -5.484  -4.718  22.179  1.00 97.64           C  
ATOM   3166  CB  SER A 191      -3.862  -6.591  21.855  1.00 97.64           C  
ATOM   3167  HB2 SER A 191      -3.205  -5.978  21.238  1.00 97.64           H  
ATOM   3168  HB3 SER A 191      -3.581  -6.463  22.901  1.00 97.64           H  
ATOM   3169  O   SER A 191      -6.062  -4.507  23.242  1.00 97.64           O  
ATOM   3170  OG  SER A 191      -3.712  -7.948  21.494  1.00 97.64           O  
ATOM   3171  HG  SER A 191      -3.672  -8.015  20.538  1.00 97.64           H  
ATOM   3172  N   LEU A 192      -5.057  -3.716  21.402  1.00 97.53           N  
ATOM   3173  H   LEU A 192      -4.582  -3.941  20.540  1.00 97.53           H  
ATOM   3174  CA  LEU A 192      -5.233  -2.301  21.757  1.00 97.53           C  
ATOM   3175  HA  LEU A 192      -4.796  -2.121  22.739  1.00 97.53           H  
ATOM   3176  C   LEU A 192      -6.712  -1.918  21.866  1.00 97.53           C  
ATOM   3177  CB  LEU A 192      -4.535  -1.417  20.710  1.00 97.53           C  
ATOM   3178  HB2 LEU A 192      -4.846  -1.743  19.717  1.00 97.53           H  
ATOM   3179  HB3 LEU A 192      -4.872  -0.388  20.841  1.00 97.53           H  
ATOM   3180  O   LEU A 192      -7.102  -1.197  22.778  1.00 97.53           O  
ATOM   3181  CG  LEU A 192      -2.999  -1.430  20.790  1.00 97.53           C  
ATOM   3182  HG  LEU A 192      -2.633  -2.456  20.822  1.00 97.53           H  
ATOM   3183  CD1 LEU A 192      -2.426  -0.750  19.547  1.00 97.53           C  
ATOM   3184 HD11 LEU A 192      -2.785   0.277  19.486  1.00 97.53           H  
ATOM   3185 HD12 LEU A 192      -1.337  -0.746  19.606  1.00 97.53           H  
ATOM   3186 HD13 LEU A 192      -2.733  -1.306  18.662  1.00 97.53           H  
ATOM   3187  CD2 LEU A 192      -2.480  -0.697  22.026  1.00 97.53           C  
ATOM   3188 HD21 LEU A 192      -2.839   0.332  22.034  1.00 97.53           H  
ATOM   3189 HD22 LEU A 192      -1.390  -0.688  22.024  1.00 97.53           H  
ATOM   3190 HD23 LEU A 192      -2.812  -1.197  22.936  1.00 97.53           H  
ATOM   3191  N   TYR A 193      -7.558  -2.434  20.972  1.00 96.88           N  
ATOM   3192  H   TYR A 193      -7.192  -3.020  20.235  1.00 96.88           H  
ATOM   3193  CA  TYR A 193      -8.995  -2.201  21.063  1.00 96.88           C  
ATOM   3194  HA  TYR A 193      -9.157  -1.134  21.217  1.00 96.88           H  
ATOM   3195  C   TYR A 193      -9.644  -2.939  22.242  1.00 96.88           C  
ATOM   3196  CB  TYR A 193      -9.669  -2.607  19.755  1.00 96.88           C  
ATOM   3197  HB2 TYR A 193      -9.558  -3.682  19.610  1.00 96.88           H  
ATOM   3198  HB3 TYR A 193      -9.160  -2.116  18.925  1.00 96.88           H  
ATOM   3199  O   TYR A 193     -10.608  -2.434  22.814  1.00 96.88           O  
ATOM   3200  CG  TYR A 193     -11.141  -2.242  19.720  1.00 96.88           C  
ATOM   3201  CD1 TYR A 193     -12.108  -3.189  20.112  1.00 96.88           C  
ATOM   3202  HD1 TYR A 193     -11.791  -4.172  20.428  1.00 96.88           H  
ATOM   3203  CD2 TYR A 193     -11.542  -0.962  19.291  1.00 96.88           C  
ATOM   3204  HD2 TYR A 193     -10.806  -0.231  18.992  1.00 96.88           H  
ATOM   3205  CE1 TYR A 193     -13.476  -2.869  20.052  1.00 96.88           C  
ATOM   3206  HE1 TYR A 193     -14.215  -3.608  20.325  1.00 96.88           H  
ATOM   3207  CE2 TYR A 193     -12.910  -0.634  19.237  1.00 96.88           C  
ATOM   3208  HE2 TYR A 193     -13.227   0.339  18.892  1.00 96.88           H  
ATOM   3209  OH  TYR A 193     -15.193  -1.270  19.581  1.00 96.88           O  
ATOM   3210  HH  TYR A 193     -15.763  -2.026  19.735  1.00 96.88           H  
ATOM   3211  CZ  TYR A 193     -13.876  -1.590  19.608  1.00 96.88           C  
ATOM   3212  N   ALA A 194      -9.173  -4.134  22.601  1.00 95.70           N  
ATOM   3213  H   ALA A 194      -8.414  -4.542  22.075  1.00 95.70           H  
ATOM   3214  CA  ALA A 194      -9.691  -4.879  23.747  1.00 95.70           C  
ATOM   3215  HA  ALA A 194     -10.778  -4.923  23.684  1.00 95.70           H  
ATOM   3216  C   ALA A 194      -9.339  -4.192  25.076  1.00 95.70           C  
ATOM   3217  CB  ALA A 194      -9.153  -6.312  23.684  1.00 95.70           C  
ATOM   3218  HB1 ALA A 194      -9.444  -6.781  22.744  1.00 95.70           H  
ATOM   3219  HB2 ALA A 194      -9.560  -6.890  24.514  1.00 95.70           H  
ATOM   3220  HB3 ALA A 194      -8.066  -6.310  23.763  1.00 95.70           H  
ATOM   3221  O   ALA A 194     -10.198  -4.088  25.945  1.00 95.70           O  
ATOM   3222  N   ASN A 195      -8.120  -3.657  25.179  1.00 94.92           N  
ATOM   3223  H   ASN A 195      -7.471  -3.824  24.423  1.00 94.92           H  
ATOM   3224  CA  ASN A 195      -7.580  -3.029  26.387  1.00 94.92           C  
ATOM   3225  HA  ASN A 195      -8.055  -3.478  27.260  1.00 94.92           H  
ATOM   3226  C   ASN A 195      -7.851  -1.522  26.482  1.00 94.92           C  
ATOM   3227  CB  ASN A 195      -6.074  -3.326  26.452  1.00 94.92           C  
ATOM   3228  HB2 ASN A 195      -5.589  -2.919  25.566  1.00 94.92           H  
ATOM   3229  HB3 ASN A 195      -5.646  -2.840  27.329  1.00 94.92           H  
ATOM   3230  O   ASN A 195      -7.326  -0.863  27.377  1.00 94.92           O  
ATOM   3231  CG  ASN A 195      -5.768  -4.806  26.566  1.00 94.92           C  
ATOM   3232  ND2 ASN A 195      -4.619  -5.230  26.096  1.00 94.92           N  
ATOM   3233 HD21 ASN A 195      -3.958  -4.574  25.705  1.00 94.92           H  
ATOM   3234 HD22 ASN A 195      -4.431  -6.214  26.226  1.00 94.92           H  
ATOM   3235  OD1 ASN A 195      -6.535  -5.604  27.073  1.00 94.92           O  
ATOM   3236  N   LYS A 196      -8.631  -0.948  25.559  1.00 92.26           N  
ATOM   3237  H   LYS A 196      -9.015  -1.528  24.826  1.00 92.26           H  
ATOM   3238  CA  LYS A 196      -8.991   0.469  25.632  1.00 92.26           C  
ATOM   3239  HA  LYS A 196      -8.060   1.033  25.698  1.00 92.26           H  
ATOM   3240  C   LYS A 196      -9.772   0.726  26.924  1.00 92.26           C  
ATOM   3241  CB  LYS A 196      -9.721   0.925  24.357  1.00 92.26           C  
ATOM   3242  HB2 LYS A 196      -9.142   0.595  23.494  1.00 92.26           H  
ATOM   3243  HB3 LYS A 196      -9.756   2.015  24.340  1.00 92.26           H  
ATOM   3244  O   LYS A 196     -10.777   0.066  27.189  1.00 92.26           O  
ATOM   3245  CG  LYS A 196     -11.155   0.388  24.260  1.00 92.26           C  
ATOM   3246  HG2 LYS A 196     -11.798   0.960  24.928  1.00 92.26           H  
ATOM   3247  HG3 LYS A 196     -11.164  -0.655  24.577  1.00 92.26           H  
ATOM   3248  CD  LYS A 196     -11.702   0.504  22.834  1.00 92.26           C  
ATOM   3249  HD2 LYS A 196     -11.673   1.552  22.535  1.00 92.26           H  
ATOM   3250  HD3 LYS A 196     -11.057  -0.040  22.144  1.00 92.26           H  
ATOM   3251  CE  LYS A 196     -13.130  -0.043  22.744  1.00 92.26           C  
ATOM   3252  HE2 LYS A 196     -13.767   0.526  23.421  1.00 92.26           H  
ATOM   3253  HE3 LYS A 196     -13.490   0.099  21.725  1.00 92.26           H  
ATOM   3254  NZ  LYS A 196     -13.142  -1.479  23.101  1.00 92.26           N  
ATOM   3255  HZ1 LYS A 196     -12.885  -1.583  24.072  1.00 92.26           H  
ATOM   3256  HZ2 LYS A 196     -12.403  -1.957  22.605  1.00 92.26           H  
ATOM   3257  HZ3 LYS A 196     -14.038  -1.916  22.934  1.00 92.26           H  
ATOM   3258  N   GLU A 197      -9.312   1.696  27.705  1.00 83.67           N  
ATOM   3259  H   GLU A 197      -8.401   2.085  27.511  1.00 83.67           H  
ATOM   3260  CA  GLU A 197     -10.054   2.214  28.855  1.00 83.67           C  
ATOM   3261  HA  GLU A 197     -10.313   1.387  29.516  1.00 83.67           H  
ATOM   3262  C   GLU A 197     -11.369   2.874  28.397  1.00 83.67           C  
ATOM   3263  CB  GLU A 197      -9.164   3.195  29.634  1.00 83.67           C  
ATOM   3264  HB2 GLU A 197      -8.850   3.995  28.964  1.00 83.67           H  
ATOM   3265  HB3 GLU A 197      -9.747   3.626  30.447  1.00 83.67           H  
ATOM   3266  O   GLU A 197     -11.668   2.919  27.200  1.00 83.67           O  
ATOM   3267  CG  GLU A 197      -7.929   2.503  30.237  1.00 83.67           C  
ATOM   3268  HG2 GLU A 197      -8.267   1.682  30.869  1.00 83.67           H  
ATOM   3269  HG3 GLU A 197      -7.325   2.086  29.431  1.00 83.67           H  
ATOM   3270  CD  GLU A 197      -7.055   3.456  31.065  1.00 83.67           C  
ATOM   3271  OE1 GLU A 197      -6.073   2.957  31.653  1.00 83.67           O  
ATOM   3272  OE2 GLU A 197      -7.369   4.668  31.085  1.00 83.67           O  
ATOM   3273  N   ASN A 198     -12.170   3.392  29.333  1.00 84.18           N  
ATOM   3274  H   ASN A 198     -11.853   3.354  30.292  1.00 84.18           H  
ATOM   3275  CA  ASN A 198     -13.436   4.083  29.058  1.00 84.18           C  
ATOM   3276  HA  ASN A 198     -14.043   3.445  28.415  1.00 84.18           H  
ATOM   3277  C   ASN A 198     -13.221   5.402  28.286  1.00 84.18           C  
ATOM   3278  CB  ASN A 198     -14.196   4.297  30.382  1.00 84.18           C  
ATOM   3279  HB2 ASN A 198     -13.529   4.757  31.111  1.00 84.18           H  
ATOM   3280  HB3 ASN A 198     -15.024   4.986  30.212  1.00 84.18           H  
ATOM   3281  O   ASN A 198     -13.381   6.493  28.827  1.00 84.18           O  
ATOM   3282  CG  ASN A 198     -14.796   3.028  30.956  1.00 84.18           C  
ATOM   3283  ND2 ASN A 198     -14.961   2.966  32.256  1.00 84.18           N  
ATOM   3284 HD21 ASN A 198     -14.659   3.724  32.850  1.00 84.18           H  
ATOM   3285 HD22 ASN A 198     -15.343   2.104  32.619  1.00 84.18           H  
ATOM   3286  OD1 ASN A 198     -15.154   2.097  30.255  1.00 84.18           O  
ATOM   3287  N   LYS A 199     -12.851   5.294  27.008  1.00 89.19           N  
ATOM   3288  H   LYS A 199     -12.643   4.360  26.683  1.00 89.19           H  
ATOM   3289  CA  LYS A 199     -12.685   6.401  26.070  1.00 89.19           C  
ATOM   3290  HA  LYS A 199     -12.178   7.221  26.578  1.00 89.19           H  
ATOM   3291  C   LYS A 199     -14.048   6.923  25.631  1.00 89.19           C  
ATOM   3292  CB  LYS A 199     -11.850   5.965  24.854  1.00 89.19           C  
ATOM   3293  HB2 LYS A 199     -11.779   6.812  24.172  1.00 89.19           H  
ATOM   3294  HB3 LYS A 199     -12.381   5.166  24.336  1.00 89.19           H  
ATOM   3295  O   LYS A 199     -15.000   6.153  25.463  1.00 89.19           O  
ATOM   3296  CG  LYS A 199     -10.420   5.474  25.148  1.00 89.19           C  
ATOM   3297  HG2 LYS A 199     -10.447   4.500  25.636  1.00 89.19           H  
ATOM   3298  HG3 LYS A 199      -9.917   5.349  24.189  1.00 89.19           H  
ATOM   3299  CD  LYS A 199      -9.607   6.448  26.011  1.00 89.19           C  
ATOM   3300  HD2 LYS A 199      -9.914   6.360  27.054  1.00 89.19           H  
ATOM   3301  HD3 LYS A 199      -9.828   7.465  25.689  1.00 89.19           H  
ATOM   3302  CE  LYS A 199      -8.098   6.185  25.900  1.00 89.19           C  
ATOM   3303  HE2 LYS A 199      -7.895   5.728  24.931  1.00 89.19           H  
ATOM   3304  HE3 LYS A 199      -7.793   5.489  26.681  1.00 89.19           H  
ATOM   3305  NZ  LYS A 199      -7.326   7.447  25.990  1.00 89.19           N  
ATOM   3306  HZ1 LYS A 199      -7.626   8.057  25.243  1.00 89.19           H  
ATOM   3307  HZ2 LYS A 199      -7.496   7.926  26.863  1.00 89.19           H  
ATOM   3308  HZ3 LYS A 199      -6.335   7.289  25.874  1.00 89.19           H  
ATOM   3309  N   ASP A 200     -14.132   8.229  25.406  1.00 93.35           N  
ATOM   3310  H   ASP A 200     -13.309   8.805  25.514  1.00 93.35           H  
ATOM   3311  CA  ASP A 200     -15.354   8.830  24.891  1.00 93.35           C  
ATOM   3312  HA  ASP A 200     -16.172   8.428  25.489  1.00 93.35           H  
ATOM   3313  C   ASP A 200     -15.629   8.405  23.433  1.00 93.35           C  
ATOM   3314  CB  ASP A 200     -15.368  10.350  25.132  1.00 93.35           C  
ATOM   3315  HB2 ASP A 200     -16.399  10.693  25.050  1.00 93.35           H  
ATOM   3316  HB3 ASP A 200     -15.040  10.552  26.152  1.00 93.35           H  
ATOM   3317  O   ASP A 200     -14.764   7.914  22.703  1.00 93.35           O  
ATOM   3318  CG  ASP A 200     -14.527  11.160  24.144  1.00 93.35           C  
ATOM   3319  OD1 ASP A 200     -14.784  11.015  22.927  1.00 93.35           O  
ATOM   3320  OD2 ASP A 200     -13.727  12.002  24.588  1.00 93.35           O  
ATOM   3321  N   VAL A 201     -16.876   8.583  22.997  1.00 95.21           N  
ATOM   3322  H   VAL A 201     -17.523   9.045  23.620  1.00 95.21           H  
ATOM   3323  CA  VAL A 201     -17.348   8.165  21.668  1.00 95.21           C  
ATOM   3324  HA  VAL A 201     -17.212   7.089  21.561  1.00 95.21           H  
ATOM   3325  C   VAL A 201     -16.573   8.829  20.527  1.00 95.21           C  
ATOM   3326  CB  VAL A 201     -18.843   8.502  21.553  1.00 95.21           C  
ATOM   3327  HB  VAL A 201     -18.997   9.537  21.858  1.00 95.21           H  
ATOM   3328  O   VAL A 201     -16.296   8.181  19.515  1.00 95.21           O  
ATOM   3329  CG1 VAL A 201     -19.406   8.344  20.143  1.00 95.21           C  
ATOM   3330 HG11 VAL A 201     -19.298   7.318  19.792  1.00 95.21           H  
ATOM   3331 HG12 VAL A 201     -20.459   8.623  20.189  1.00 95.21           H  
ATOM   3332 HG13 VAL A 201     -18.919   9.030  19.450  1.00 95.21           H  
ATOM   3333  CG2 VAL A 201     -19.668   7.594  22.476  1.00 95.21           C  
ATOM   3334 HG21 VAL A 201     -19.521   6.554  22.183  1.00 95.21           H  
ATOM   3335 HG22 VAL A 201     -20.723   7.855  22.398  1.00 95.21           H  
ATOM   3336 HG23 VAL A 201     -19.356   7.729  23.512  1.00 95.21           H  
ATOM   3337  N   LYS A 202     -16.226  10.110  20.676  1.00 95.07           N  
ATOM   3338  H   LYS A 202     -16.237  10.490  21.612  1.00 95.07           H  
ATOM   3339  CA  LYS A 202     -15.525  10.885  19.651  1.00 95.07           C  
ATOM   3340  HA  LYS A 202     -16.002  10.718  18.685  1.00 95.07           H  
ATOM   3341  C   LYS A 202     -14.080  10.410  19.528  1.00 95.07           C  
ATOM   3342  CB  LYS A 202     -15.625  12.372  20.019  1.00 95.07           C  
ATOM   3343  HB2 LYS A 202     -16.678  12.641  20.104  1.00 95.07           H  
ATOM   3344  HB3 LYS A 202     -15.152  12.540  20.986  1.00 95.07           H  
ATOM   3345  O   LYS A 202     -13.585  10.242  18.415  1.00 95.07           O  
ATOM   3346  CG  LYS A 202     -14.961  13.289  18.986  1.00 95.07           C  
ATOM   3347  HG2 LYS A 202     -13.909  13.026  18.881  1.00 95.07           H  
ATOM   3348  HG3 LYS A 202     -15.459  13.172  18.024  1.00 95.07           H  
ATOM   3349  CD  LYS A 202     -15.060  14.745  19.452  1.00 95.07           C  
ATOM   3350  HD2 LYS A 202     -14.583  14.836  20.428  1.00 95.07           H  
ATOM   3351  HD3 LYS A 202     -16.111  15.020  19.543  1.00 95.07           H  
ATOM   3352  CE  LYS A 202     -14.365  15.670  18.451  1.00 95.07           C  
ATOM   3353  HE2 LYS A 202     -13.329  15.348  18.349  1.00 95.07           H  
ATOM   3354  HE3 LYS A 202     -14.848  15.558  17.480  1.00 95.07           H  
ATOM   3355  NZ  LYS A 202     -14.416  17.084  18.904  1.00 95.07           N  
ATOM   3356  HZ1 LYS A 202     -13.985  17.175  19.813  1.00 95.07           H  
ATOM   3357  HZ2 LYS A 202     -15.369  17.410  18.976  1.00 95.07           H  
ATOM   3358  HZ3 LYS A 202     -13.929  17.684  18.253  1.00 95.07           H  
ATOM   3359  N   GLU A 203     -13.418  10.149  20.651  1.00 95.29           N  
ATOM   3360  H   GLU A 203     -13.875  10.349  21.529  1.00 95.29           H  
ATOM   3361  CA  GLU A 203     -12.073   9.582  20.692  1.00 95.29           C  
ATOM   3362  HA  GLU A 203     -11.411  10.218  20.104  1.00 95.29           H  
ATOM   3363  C   GLU A 203     -12.039   8.179  20.071  1.00 95.29           C  
ATOM   3364  CB  GLU A 203     -11.561   9.580  22.140  1.00 95.29           C  
ATOM   3365  HB2 GLU A 203     -12.142   8.873  22.733  1.00 95.29           H  
ATOM   3366  HB3 GLU A 203     -11.684  10.579  22.557  1.00 95.29           H  
ATOM   3367  O   GLU A 203     -11.171   7.897  19.240  1.00 95.29           O  
ATOM   3368  CG  GLU A 203     -10.073   9.202  22.190  1.00 95.29           C  
ATOM   3369  HG2 GLU A 203      -9.508   9.912  21.585  1.00 95.29           H  
ATOM   3370  HG3 GLU A 203      -9.950   8.212  21.749  1.00 95.29           H  
ATOM   3371  CD  GLU A 203      -9.487   9.165  23.606  1.00 95.29           C  
ATOM   3372  OE1 GLU A 203      -8.359   8.635  23.748  1.00 95.29           O  
ATOM   3373  OE2 GLU A 203     -10.167   9.574  24.566  1.00 95.29           O  
ATOM   3374  N   LEU A 204     -13.010   7.316  20.388  1.00 96.68           N  
ATOM   3375  H   LEU A 204     -13.671   7.587  21.102  1.00 96.68           H  
ATOM   3376  CA  LEU A 204     -13.140   5.998  19.756  1.00 96.68           C  
ATOM   3377  HA  LEU A 204     -12.217   5.440  19.914  1.00 96.68           H  
ATOM   3378  C   LEU A 204     -13.319   6.106  18.237  1.00 96.68           C  
ATOM   3379  CB  LEU A 204     -14.324   5.231  20.373  1.00 96.68           C  
ATOM   3380  HB2 LEU A 204     -15.202   5.877  20.362  1.00 96.68           H  
ATOM   3381  HB3 LEU A 204     -14.545   4.367  19.747  1.00 96.68           H  
ATOM   3382  O   LEU A 204     -12.630   5.414  17.485  1.00 96.68           O  
ATOM   3383  CG  LEU A 204     -14.086   4.741  21.809  1.00 96.68           C  
ATOM   3384  HG  LEU A 204     -13.815   5.578  22.452  1.00 96.68           H  
ATOM   3385  CD1 LEU A 204     -15.362   4.094  22.348  1.00 96.68           C  
ATOM   3386 HD11 LEU A 204     -16.161   4.836  22.347  1.00 96.68           H  
ATOM   3387 HD12 LEU A 204     -15.650   3.241  21.733  1.00 96.68           H  
ATOM   3388 HD13 LEU A 204     -15.201   3.780  23.380  1.00 96.68           H  
ATOM   3389  CD2 LEU A 204     -12.976   3.696  21.875  1.00 96.68           C  
ATOM   3390 HD21 LEU A 204     -12.912   3.332  22.900  1.00 96.68           H  
ATOM   3391 HD22 LEU A 204     -13.190   2.875  21.190  1.00 96.68           H  
ATOM   3392 HD23 LEU A 204     -12.019   4.153  21.623  1.00 96.68           H  
ATOM   3393  N   ALA A 205     -14.194   7.002  17.776  1.00 97.40           N  
ATOM   3394  H   ALA A 205     -14.740   7.530  18.440  1.00 97.40           H  
ATOM   3395  CA  ALA A 205     -14.419   7.226  16.352  1.00 97.40           C  
ATOM   3396  HA  ALA A 205     -14.682   6.277  15.885  1.00 97.40           H  
ATOM   3397  C   ALA A 205     -13.161   7.722  15.631  1.00 97.40           C  
ATOM   3398  CB  ALA A 205     -15.588   8.198  16.190  1.00 97.40           C  
ATOM   3399  HB1 ALA A 205     -16.474   7.785  16.672  1.00 97.40           H  
ATOM   3400  HB2 ALA A 205     -15.793   8.352  15.130  1.00 97.40           H  
ATOM   3401  HB3 ALA A 205     -15.347   9.153  16.657  1.00 97.40           H  
ATOM   3402  O   ALA A 205     -12.809   7.182  14.584  1.00 97.40           O  
ATOM   3403  N   ASN A 206     -12.439   8.683  16.210  1.00 96.57           N  
ATOM   3404  H   ASN A 206     -12.786   9.099  17.062  1.00 96.57           H  
ATOM   3405  CA  ASN A 206     -11.191   9.187  15.635  1.00 96.57           C  
ATOM   3406  HA  ASN A 206     -11.379   9.526  14.616  1.00 96.57           H  
ATOM   3407  C   ASN A 206     -10.115   8.097  15.546  1.00 96.57           C  
ATOM   3408  CB  ASN A 206     -10.706  10.378  16.471  1.00 96.57           C  
ATOM   3409  HB2 ASN A 206     -10.683  10.099  17.525  1.00 96.57           H  
ATOM   3410  HB3 ASN A 206      -9.694  10.643  16.165  1.00 96.57           H  
ATOM   3411  O   ASN A 206      -9.398   8.019  14.550  1.00 96.57           O  
ATOM   3412  CG  ASN A 206     -11.568  11.613  16.291  1.00 96.57           C  
ATOM   3413  ND2 ASN A 206     -11.560  12.506  17.250  1.00 96.57           N  
ATOM   3414 HD21 ASN A 206     -12.180  13.291  17.106  1.00 96.57           H  
ATOM   3415 HD22 ASN A 206     -11.071  12.315  18.113  1.00 96.57           H  
ATOM   3416  OD1 ASN A 206     -12.232  11.824  15.290  1.00 96.57           O  
ATOM   3417  N   ASN A 207     -10.031   7.211  16.541  1.00 97.31           N  
ATOM   3418  H   ASN A 207     -10.622   7.330  17.352  1.00 97.31           H  
ATOM   3419  CA  ASN A 207      -9.108   6.079  16.498  1.00 97.31           C  
ATOM   3420  HA  ASN A 207      -8.116   6.453  16.242  1.00 97.31           H  
ATOM   3421  C   ASN A 207      -9.465   5.074  15.396  1.00 97.31           C  
ATOM   3422  CB  ASN A 207      -9.032   5.432  17.886  1.00 97.31           C  
ATOM   3423  HB2 ASN A 207     -10.020   5.364  18.342  1.00 97.31           H  
ATOM   3424  HB3 ASN A 207      -8.622   4.426  17.804  1.00 97.31           H  
ATOM   3425  O   ASN A 207      -8.572   4.609  14.689  1.00 97.31           O  
ATOM   3426  CG  ASN A 207      -8.088   6.217  18.769  1.00 97.31           C  
ATOM   3427  ND2 ASN A 207      -8.571   6.899  19.776  1.00 97.31           N  
ATOM   3428 HD21 ASN A 207      -7.924   7.410  20.359  1.00 97.31           H  
ATOM   3429 HD22 ASN A 207      -9.569   7.030  19.864  1.00 97.31           H  
ATOM   3430  OD1 ASN A 207      -6.900   6.264  18.508  1.00 97.31           O  
ATOM   3431  N   ILE A 208     -10.750   4.781  15.184  1.00 97.39           N  
ATOM   3432  H   ILE A 208     -11.442   5.175  15.806  1.00 97.39           H  
ATOM   3433  CA  ILE A 208     -11.195   3.939  14.062  1.00 97.39           C  
ATOM   3434  HA  ILE A 208     -10.596   3.029  14.058  1.00 97.39           H  
ATOM   3435  C   ILE A 208     -10.935   4.617  12.707  1.00 97.39           C  
ATOM   3436  CB  ILE A 208     -12.674   3.542  14.251  1.00 97.39           C  
ATOM   3437  HB  ILE A 208     -13.247   4.451  14.433  1.00 97.39           H  
ATOM   3438  O   ILE A 208     -10.488   3.954  11.774  1.00 97.39           O  
ATOM   3439  CG1 ILE A 208     -12.874   2.619  15.477  1.00 97.39           C  
ATOM   3440 HG12 ILE A 208     -12.499   3.117  16.370  1.00 97.39           H  
ATOM   3441 HG13 ILE A 208     -13.944   2.470  15.621  1.00 97.39           H  
ATOM   3442  CG2 ILE A 208     -13.263   2.880  12.993  1.00 97.39           C  
ATOM   3443 HG21 ILE A 208     -12.636   2.050  12.666  1.00 97.39           H  
ATOM   3444 HG22 ILE A 208     -13.331   3.604  12.181  1.00 97.39           H  
ATOM   3445 HG23 ILE A 208     -14.269   2.517  13.206  1.00 97.39           H  
ATOM   3446  CD1 ILE A 208     -12.220   1.230  15.405  1.00 97.39           C  
ATOM   3447 HD11 ILE A 208     -12.603   0.667  14.554  1.00 97.39           H  
ATOM   3448 HD12 ILE A 208     -11.136   1.319  15.329  1.00 97.39           H  
ATOM   3449 HD13 ILE A 208     -12.456   0.679  16.315  1.00 97.39           H  
ATOM   3450  N   ILE A 209     -11.135   5.935  12.593  1.00 97.23           N  
ATOM   3451  H   ILE A 209     -11.537   6.431  13.375  1.00 97.23           H  
ATOM   3452  CA  ILE A 209     -10.794   6.688  11.375  1.00 97.23           C  
ATOM   3453  HA  ILE A 209     -11.313   6.229  10.533  1.00 97.23           H  
ATOM   3454  C   ILE A 209      -9.294   6.577  11.076  1.00 97.23           C  
ATOM   3455  CB  ILE A 209     -11.266   8.157  11.483  1.00 97.23           C  
ATOM   3456  HB  ILE A 209     -10.943   8.560  12.443  1.00 97.23           H  
ATOM   3457  O   ILE A 209      -8.915   6.243   9.954  1.00 97.23           O  
ATOM   3458  CG1 ILE A 209     -12.808   8.208  11.409  1.00 97.23           C  
ATOM   3459 HG12 ILE A 209     -13.233   7.450  12.066  1.00 97.23           H  
ATOM   3460 HG13 ILE A 209     -13.129   7.975  10.394  1.00 97.23           H  
ATOM   3461  CG2 ILE A 209     -10.659   9.029  10.366  1.00 97.23           C  
ATOM   3462 HG21 ILE A 209     -11.029  10.052  10.433  1.00 97.23           H  
ATOM   3463 HG22 ILE A 209     -10.911   8.619   9.388  1.00 97.23           H  
ATOM   3464 HG23 ILE A 209      -9.575   9.081  10.466  1.00 97.23           H  
ATOM   3465  CD1 ILE A 209     -13.411   9.554  11.823  1.00 97.23           C  
ATOM   3466 HD11 ILE A 209     -13.117   9.797  12.844  1.00 97.23           H  
ATOM   3467 HD12 ILE A 209     -14.497   9.475  11.771  1.00 97.23           H  
ATOM   3468 HD13 ILE A 209     -13.095  10.350  11.149  1.00 97.23           H  
ATOM   3469  N   ASN A 210      -8.436   6.776  12.081  1.00 97.25           N  
ATOM   3470  H   ASN A 210      -8.797   7.095  12.969  1.00 97.25           H  
ATOM   3471  CA  ASN A 210      -6.989   6.617  11.924  1.00 97.25           C  
ATOM   3472  HA  ASN A 210      -6.651   7.268  11.117  1.00 97.25           H  
ATOM   3473  C   ASN A 210      -6.609   5.179  11.535  1.00 97.25           C  
ATOM   3474  CB  ASN A 210      -6.287   7.032  13.225  1.00 97.25           C  
ATOM   3475  HB2 ASN A 210      -6.717   6.490  14.067  1.00 97.25           H  
ATOM   3476  HB3 ASN A 210      -5.233   6.763  13.150  1.00 97.25           H  
ATOM   3477  O   ASN A 210      -5.709   4.979  10.711  1.00 97.25           O  
ATOM   3478  CG  ASN A 210      -6.343   8.521  13.504  1.00 97.25           C  
ATOM   3479  ND2 ASN A 210      -6.046   8.919  14.719  1.00 97.25           N  
ATOM   3480 HD21 ASN A 210      -5.829   8.242  15.435  1.00 97.25           H  
ATOM   3481 HD22 ASN A 210      -6.128   9.911  14.894  1.00 97.25           H  
ATOM   3482  OD1 ASN A 210      -6.603   9.346  12.646  1.00 97.25           O  
ATOM   3483  N   LEU A 211      -7.323   4.182  12.072  1.00 97.68           N  
ATOM   3484  H   LEU A 211      -8.024   4.418  12.760  1.00 97.68           H  
ATOM   3485  CA  LEU A 211      -7.127   2.768  11.759  1.00 97.68           C  
ATOM   3486  HA  LEU A 211      -6.082   2.537  11.967  1.00 97.68           H  
ATOM   3487  C   LEU A 211      -7.370   2.446  10.279  1.00 97.68           C  
ATOM   3488  CB  LEU A 211      -8.014   1.908  12.678  1.00 97.68           C  
ATOM   3489  HB2 LEU A 211      -7.796   2.166  13.715  1.00 97.68           H  
ATOM   3490  HB3 LEU A 211      -9.061   2.144  12.486  1.00 97.68           H  
ATOM   3491  O   LEU A 211      -6.724   1.536   9.763  1.00 97.68           O  
ATOM   3492  CG  LEU A 211      -7.850   0.390  12.500  1.00 97.68           C  
ATOM   3493  HG  LEU A 211      -8.089   0.115  11.472  1.00 97.68           H  
ATOM   3494  CD1 LEU A 211      -6.428  -0.071  12.806  1.00 97.68           C  
ATOM   3495 HD11 LEU A 211      -6.391  -1.157  12.714  1.00 97.68           H  
ATOM   3496 HD12 LEU A 211      -5.730   0.356  12.086  1.00 97.68           H  
ATOM   3497 HD13 LEU A 211      -6.150   0.221  13.818  1.00 97.68           H  
ATOM   3498  CD2 LEU A 211      -8.811  -0.363  13.418  1.00 97.68           C  
ATOM   3499 HD21 LEU A 211      -8.750  -1.433  13.222  1.00 97.68           H  
ATOM   3500 HD22 LEU A 211      -8.554  -0.174  14.461  1.00 97.68           H  
ATOM   3501 HD23 LEU A 211      -9.832  -0.028  13.240  1.00 97.68           H  
ATOM   3502  N   PHE A 212      -8.193   3.201   9.543  1.00 97.01           N  
ATOM   3503  H   PHE A 212      -8.731   3.932   9.986  1.00 97.01           H  
ATOM   3504  CA  PHE A 212      -8.334   2.980   8.095  1.00 97.01           C  
ATOM   3505  HA  PHE A 212      -8.601   1.934   7.948  1.00 97.01           H  
ATOM   3506  C   PHE A 212      -7.036   3.188   7.309  1.00 97.01           C  
ATOM   3507  CB  PHE A 212      -9.438   3.848   7.495  1.00 97.01           C  
ATOM   3508  HB2 PHE A 212      -9.412   3.747   6.410  1.00 97.01           H  
ATOM   3509  HB3 PHE A 212      -9.233   4.894   7.726  1.00 97.01           H  
ATOM   3510  O   PHE A 212      -6.918   2.674   6.194  1.00 97.01           O  
ATOM   3511  CG  PHE A 212     -10.832   3.479   7.935  1.00 97.01           C  
ATOM   3512  CD1 PHE A 212     -11.289   2.147   7.872  1.00 97.01           C  
ATOM   3513  HD1 PHE A 212     -10.639   1.357   7.526  1.00 97.01           H  
ATOM   3514  CD2 PHE A 212     -11.699   4.496   8.351  1.00 97.01           C  
ATOM   3515  HD2 PHE A 212     -11.369   5.524   8.356  1.00 97.01           H  
ATOM   3516  CE1 PHE A 212     -12.592   1.830   8.288  1.00 97.01           C  
ATOM   3517  HE1 PHE A 212     -12.926   0.802   8.282  1.00 97.01           H  
ATOM   3518  CE2 PHE A 212     -13.009   4.182   8.718  1.00 97.01           C  
ATOM   3519  HE2 PHE A 212     -13.679   4.994   8.962  1.00 97.01           H  
ATOM   3520  CZ  PHE A 212     -13.450   2.852   8.729  1.00 97.01           C  
ATOM   3521  HZ  PHE A 212     -14.451   2.633   9.071  1.00 97.01           H  
ATOM   3522  N   THR A 213      -6.019   3.831   7.892  1.00 96.54           N  
ATOM   3523  H   THR A 213      -6.174   4.253   8.797  1.00 96.54           H  
ATOM   3524  CA  THR A 213      -4.664   3.868   7.318  1.00 96.54           C  
ATOM   3525  HA  THR A 213      -4.731   4.303   6.321  1.00 96.54           H  
ATOM   3526  C   THR A 213      -4.061   2.466   7.180  1.00 96.54           C  
ATOM   3527  CB  THR A 213      -3.718   4.740   8.157  1.00 96.54           C  
ATOM   3528  HB  THR A 213      -3.479   4.229   9.090  1.00 96.54           H  
ATOM   3529  O   THR A 213      -3.323   2.200   6.228  1.00 96.54           O  
ATOM   3530  CG2 THR A 213      -2.424   5.045   7.395  1.00 96.54           C  
ATOM   3531 HG21 THR A 213      -1.883   5.849   7.893  1.00 96.54           H  
ATOM   3532 HG22 THR A 213      -1.786   4.162   7.366  1.00 96.54           H  
ATOM   3533 HG23 THR A 213      -2.654   5.368   6.379  1.00 96.54           H  
ATOM   3534  OG1 THR A 213      -4.323   5.970   8.463  1.00 96.54           O  
ATOM   3535  HG1 THR A 213      -4.834   5.839   9.265  1.00 96.54           H  
ATOM   3536  N   PHE A 214      -4.419   1.530   8.067  1.00 97.22           N  
ATOM   3537  H   PHE A 214      -5.056   1.789   8.807  1.00 97.22           H  
ATOM   3538  CA  PHE A 214      -4.050   0.115   7.967  1.00 97.22           C  
ATOM   3539  HA  PHE A 214      -2.963   0.034   7.953  1.00 97.22           H  
ATOM   3540  C   PHE A 214      -4.601  -0.528   6.690  1.00 97.22           C  
ATOM   3541  CB  PHE A 214      -4.606  -0.626   9.191  1.00 97.22           C  
ATOM   3542  HB2 PHE A 214      -5.694  -0.581   9.156  1.00 97.22           H  
ATOM   3543  HB3 PHE A 214      -4.287  -0.114  10.099  1.00 97.22           H  
ATOM   3544  O   PHE A 214      -3.918  -1.318   6.037  1.00 97.22           O  
ATOM   3545  CG  PHE A 214      -4.214  -2.083   9.302  1.00 97.22           C  
ATOM   3546  CD1 PHE A 214      -5.213  -3.061   9.455  1.00 97.22           C  
ATOM   3547  HD1 PHE A 214      -6.254  -2.775   9.495  1.00 97.22           H  
ATOM   3548  CD2 PHE A 214      -2.858  -2.463   9.293  1.00 97.22           C  
ATOM   3549  HD2 PHE A 214      -2.087  -1.711   9.204  1.00 97.22           H  
ATOM   3550  CE1 PHE A 214      -4.858  -4.409   9.607  1.00 97.22           C  
ATOM   3551  HE1 PHE A 214      -5.628  -5.146   9.784  1.00 97.22           H  
ATOM   3552  CE2 PHE A 214      -2.506  -3.818   9.416  1.00 97.22           C  
ATOM   3553  HE2 PHE A 214      -1.468  -4.115   9.415  1.00 97.22           H  
ATOM   3554  CZ  PHE A 214      -3.506  -4.792   9.578  1.00 97.22           C  
ATOM   3555  HZ  PHE A 214      -3.234  -5.829   9.711  1.00 97.22           H  
ATOM   3556  N   THR A 215      -5.820  -0.149   6.302  1.00 96.09           N  
ATOM   3557  H   THR A 215      -6.310   0.521   6.878  1.00 96.09           H  
ATOM   3558  CA  THR A 215      -6.548  -0.706   5.159  1.00 96.09           C  
ATOM   3559  HA  THR A 215      -6.086  -1.656   4.890  1.00 96.09           H  
ATOM   3560  C   THR A 215      -6.490   0.158   3.901  1.00 96.09           C  
ATOM   3561  CB  THR A 215      -8.009  -1.009   5.525  1.00 96.09           C  
ATOM   3562  HB  THR A 215      -8.522  -1.416   4.655  1.00 96.09           H  
ATOM   3563  O   THR A 215      -7.079  -0.232   2.894  1.00 96.09           O  
ATOM   3564  CG2 THR A 215      -8.105  -2.020   6.669  1.00 96.09           C  
ATOM   3565 HG21 THR A 215      -7.503  -2.903   6.454  1.00 96.09           H  
ATOM   3566 HG22 THR A 215      -9.141  -2.334   6.795  1.00 96.09           H  
ATOM   3567 HG23 THR A 215      -7.760  -1.567   7.599  1.00 96.09           H  
ATOM   3568  OG1 THR A 215      -8.666   0.157   5.962  1.00 96.09           O  
ATOM   3569  HG1 THR A 215      -8.453   0.900   5.392  1.00 96.09           H  
ATOM   3570  N   SER A 216      -5.797   1.299   3.895  1.00 95.19           N  
ATOM   3571  H   SER A 216      -5.361   1.618   4.748  1.00 95.19           H  
ATOM   3572  CA  SER A 216      -5.785   2.202   2.735  1.00 95.19           C  
ATOM   3573  HA  SER A 216      -6.804   2.231   2.349  1.00 95.19           H  
ATOM   3574  C   SER A 216      -4.905   1.688   1.592  1.00 95.19           C  
ATOM   3575  CB  SER A 216      -5.473   3.650   3.128  1.00 95.19           C  
ATOM   3576  HB2 SER A 216      -6.159   3.955   3.918  1.00 95.19           H  
ATOM   3577  HB3 SER A 216      -5.648   4.292   2.264  1.00 95.19           H  
ATOM   3578  O   SER A 216      -3.931   0.963   1.806  1.00 95.19           O  
ATOM   3579  OG  SER A 216      -4.151   3.844   3.569  1.00 95.19           O  
ATOM   3580  HG  SER A 216      -4.092   4.757   3.859  1.00 95.19           H  
ATOM   3581  N   LEU A 217      -5.301   1.989   0.355  1.00 94.09           N  
ATOM   3582  H   LEU A 217      -6.089   2.610   0.240  1.00 94.09           H  
ATOM   3583  CA  LEU A 217      -4.583   1.623  -0.869  1.00 94.09           C  
ATOM   3584  HA  LEU A 217      -4.407   0.548  -0.867  1.00 94.09           H  
ATOM   3585  C   LEU A 217      -3.199   2.305  -0.933  1.00 94.09           C  
ATOM   3586  CB  LEU A 217      -5.532   1.936  -2.048  1.00 94.09           C  
ATOM   3587  HB2 LEU A 217      -5.853   2.977  -1.995  1.00 94.09           H  
ATOM   3588  HB3 LEU A 217      -6.425   1.329  -1.898  1.00 94.09           H  
ATOM   3589  O   LEU A 217      -2.968   3.343  -0.313  1.00 94.09           O  
ATOM   3590  CG  LEU A 217      -5.005   1.655  -3.470  1.00 94.09           C  
ATOM   3591  HG  LEU A 217      -4.265   0.855  -3.434  1.00 94.09           H  
ATOM   3592  CD1 LEU A 217      -6.138   1.195  -4.384  1.00 94.09           C  
ATOM   3593 HD11 LEU A 217      -6.586   0.277  -4.004  1.00 94.09           H  
ATOM   3594 HD12 LEU A 217      -5.762   1.010  -5.390  1.00 94.09           H  
ATOM   3595 HD13 LEU A 217      -6.910   1.963  -4.434  1.00 94.09           H  
ATOM   3596  CD2 LEU A 217      -4.361   2.898  -4.087  1.00 94.09           C  
ATOM   3597 HD21 LEU A 217      -5.108   3.686  -4.177  1.00 94.09           H  
ATOM   3598 HD22 LEU A 217      -3.990   2.671  -5.087  1.00 94.09           H  
ATOM   3599 HD23 LEU A 217      -3.536   3.265  -3.477  1.00 94.09           H  
ATOM   3600  N   GLY A 218      -2.250   1.696  -1.648  1.00 93.54           N  
ATOM   3601  H   GLY A 218      -2.493   0.845  -2.135  1.00 93.54           H  
ATOM   3602  CA  GLY A 218      -0.963   2.323  -1.970  1.00 93.54           C  
ATOM   3603  HA2 GLY A 218      -1.108   3.401  -2.053  1.00 93.54           H  
ATOM   3604  HA3 GLY A 218      -0.640   1.980  -2.952  1.00 93.54           H  
ATOM   3605  C   GLY A 218       0.177   2.062  -0.974  1.00 93.54           C  
ATOM   3606  O   GLY A 218       0.292   0.974  -0.390  1.00 93.54           O  
ATOM   3607  N   ALA A 219       1.050   3.060  -0.809  1.00 92.68           N  
ATOM   3608  H   ALA A 219       0.873   3.917  -1.313  1.00 92.68           H  
ATOM   3609  CA  ALA A 219       2.329   2.966  -0.098  1.00 92.68           C  
ATOM   3610  HA  ALA A 219       2.847   2.086  -0.478  1.00 92.68           H  
ATOM   3611  C   ALA A 219       2.176   2.838   1.429  1.00 92.68           C  
ATOM   3612  CB  ALA A 219       3.175   4.197  -0.441  1.00 92.68           C  
ATOM   3613  HB1 ALA A 219       3.244   4.324  -1.521  1.00 92.68           H  
ATOM   3614  HB2 ALA A 219       4.178   4.084  -0.029  1.00 92.68           H  
ATOM   3615  HB3 ALA A 219       2.718   5.089  -0.012  1.00 92.68           H  
ATOM   3616  O   ALA A 219       1.333   3.515   2.014  1.00 92.68           O  
ATOM   3617  N   PRO A 220       2.986   2.001   2.104  1.00 93.95           N  
ATOM   3618  CA  PRO A 220       2.917   1.855   3.554  1.00 93.95           C  
ATOM   3619  HA  PRO A 220       1.909   1.566   3.851  1.00 93.95           H  
ATOM   3620  C   PRO A 220       3.281   3.160   4.270  1.00 93.95           C  
ATOM   3621  CB  PRO A 220       3.883   0.722   3.902  1.00 93.95           C  
ATOM   3622  HB2 PRO A 220       4.340   0.853   4.883  1.00 93.95           H  
ATOM   3623  HB3 PRO A 220       3.358  -0.231   3.851  1.00 93.95           H  
ATOM   3624  O   PRO A 220       4.334   3.740   4.014  1.00 93.95           O  
ATOM   3625  CG  PRO A 220       4.915   0.796   2.780  1.00 93.95           C  
ATOM   3626  HG2 PRO A 220       5.385  -0.174   2.618  1.00 93.95           H  
ATOM   3627  HG3 PRO A 220       5.662   1.557   3.008  1.00 93.95           H  
ATOM   3628  CD  PRO A 220       4.096   1.225   1.566  1.00 93.95           C  
ATOM   3629  HD2 PRO A 220       4.715   1.818   0.892  1.00 93.95           H  
ATOM   3630  HD3 PRO A 220       3.710   0.346   1.050  1.00 93.95           H  
ATOM   3631  N   ALA A 221       2.431   3.569   5.210  1.00 93.77           N  
ATOM   3632  H   ALA A 221       1.571   3.059   5.351  1.00 93.77           H  
ATOM   3633  CA  ALA A 221       2.669   4.679   6.122  1.00 93.77           C  
ATOM   3634  HA  ALA A 221       3.716   4.979   6.070  1.00 93.77           H  
ATOM   3635  C   ALA A 221       2.372   4.230   7.557  1.00 93.77           C  
ATOM   3636  CB  ALA A 221       1.807   5.873   5.701  1.00 93.77           C  
ATOM   3637  HB1 ALA A 221       1.979   6.709   6.379  1.00 93.77           H  
ATOM   3638  HB2 ALA A 221       0.751   5.604   5.736  1.00 93.77           H  
ATOM   3639  HB3 ALA A 221       2.067   6.179   4.687  1.00 93.77           H  
ATOM   3640  O   ALA A 221       1.412   3.488   7.789  1.00 93.77           O  
ATOM   3641  N   ALA A 222       3.208   4.657   8.501  1.00 96.67           N  
ATOM   3642  H   ALA A 222       3.963   5.280   8.251  1.00 96.67           H  
ATOM   3643  CA  ALA A 222       2.935   4.480   9.919  1.00 96.67           C  
ATOM   3644  HA  ALA A 222       2.680   3.435  10.100  1.00 96.67           H  
ATOM   3645  C   ALA A 222       1.743   5.351  10.331  1.00 96.67           C  
ATOM   3646  CB  ALA A 222       4.191   4.818  10.726  1.00 96.67           C  
ATOM   3647  HB1 ALA A 222       5.037   4.233  10.363  1.00 96.67           H  
ATOM   3648  HB2 ALA A 222       4.424   5.879  10.637  1.00 96.67           H  
ATOM   3649  HB3 ALA A 222       4.029   4.571  11.776  1.00 96.67           H  
ATOM   3650  O   ALA A 222       1.561   6.454   9.811  1.00 96.67           O  
ATOM   3651  N   PHE A 223       0.941   4.869  11.272  1.00 97.17           N  
ATOM   3652  H   PHE A 223       1.129   3.953  11.653  1.00 97.17           H  
ATOM   3653  CA  PHE A 223      -0.202   5.606  11.802  1.00 97.17           C  
ATOM   3654  HA  PHE A 223      -0.050   6.670  11.623  1.00 97.17           H  
ATOM   3655  C   PHE A 223      -0.309   5.415  13.310  1.00 97.17           C  
ATOM   3656  CB  PHE A 223      -1.488   5.194  11.071  1.00 97.17           C  
ATOM   3657  HB2 PHE A 223      -1.339   5.366  10.005  1.00 97.17           H  
ATOM   3658  HB3 PHE A 223      -2.300   5.848  11.390  1.00 97.17           H  
ATOM   3659  O   PHE A 223       0.200   4.439  13.866  1.00 97.17           O  
ATOM   3660  CG  PHE A 223      -1.907   3.750  11.276  1.00 97.17           C  
ATOM   3661  CD1 PHE A 223      -1.271   2.721  10.554  1.00 97.17           C  
ATOM   3662  HD1 PHE A 223      -0.489   2.960   9.848  1.00 97.17           H  
ATOM   3663  CD2 PHE A 223      -2.923   3.433  12.197  1.00 97.17           C  
ATOM   3664  HD2 PHE A 223      -3.431   4.215  12.741  1.00 97.17           H  
ATOM   3665  CE1 PHE A 223      -1.614   1.379  10.787  1.00 97.17           C  
ATOM   3666  HE1 PHE A 223      -1.089   0.592  10.266  1.00 97.17           H  
ATOM   3667  CE2 PHE A 223      -3.275   2.090  12.417  1.00 97.17           C  
ATOM   3668  HE2 PHE A 223      -4.052   1.843  13.125  1.00 97.17           H  
ATOM   3669  CZ  PHE A 223      -2.607   1.064  11.729  1.00 97.17           C  
ATOM   3670  HZ  PHE A 223      -2.858   0.033  11.932  1.00 97.17           H  
ATOM   3671  N   LYS A 224      -0.967   6.364  13.977  1.00 97.43           N  
ATOM   3672  H   LYS A 224      -1.407   7.104  13.449  1.00 97.43           H  
ATOM   3673  CA  LYS A 224      -1.293   6.252  15.398  1.00 97.43           C  
ATOM   3674  HA  LYS A 224      -0.549   5.629  15.896  1.00 97.43           H  
ATOM   3675  C   LYS A 224      -2.638   5.557  15.564  1.00 97.43           C  
ATOM   3676  CB  LYS A 224      -1.289   7.625  16.079  1.00 97.43           C  
ATOM   3677  HB2 LYS A 224      -1.679   7.498  17.089  1.00 97.43           H  
ATOM   3678  HB3 LYS A 224      -1.948   8.308  15.543  1.00 97.43           H  
ATOM   3679  O   LYS A 224      -3.611   5.934  14.913  1.00 97.43           O  
ATOM   3680  CG  LYS A 224       0.124   8.222  16.170  1.00 97.43           C  
ATOM   3681  HG2 LYS A 224       0.476   8.498  15.177  1.00 97.43           H  
ATOM   3682  HG3 LYS A 224       0.799   7.479  16.594  1.00 97.43           H  
ATOM   3683  CD  LYS A 224       0.109   9.457  17.079  1.00 97.43           C  
ATOM   3684  HD2 LYS A 224      -0.532  10.222  16.641  1.00 97.43           H  
ATOM   3685  HD3 LYS A 224      -0.298   9.169  18.048  1.00 97.43           H  
ATOM   3686  CE  LYS A 224       1.525  10.009  17.274  1.00 97.43           C  
ATOM   3687  HE2 LYS A 224       2.171   9.189  17.586  1.00 97.43           H  
ATOM   3688  HE3 LYS A 224       1.893  10.384  16.319  1.00 97.43           H  
ATOM   3689  NZ  LYS A 224       1.542  11.081  18.301  1.00 97.43           N  
ATOM   3690  HZ1 LYS A 224       0.940  11.848  18.036  1.00 97.43           H  
ATOM   3691  HZ2 LYS A 224       2.478  11.434  18.443  1.00 97.43           H  
ATOM   3692  HZ3 LYS A 224       1.212  10.719  19.185  1.00 97.43           H  
ATOM   3693  N   TYR A 225      -2.687   4.574  16.450  1.00 97.05           N  
ATOM   3694  H   TYR A 225      -1.836   4.320  16.931  1.00 97.05           H  
ATOM   3695  CA  TYR A 225      -3.909   3.921  16.893  1.00 97.05           C  
ATOM   3696  HA  TYR A 225      -4.770   4.521  16.597  1.00 97.05           H  
ATOM   3697  C   TYR A 225      -3.876   3.847  18.414  1.00 97.05           C  
ATOM   3698  CB  TYR A 225      -4.019   2.545  16.239  1.00 97.05           C  
ATOM   3699  HB2 TYR A 225      -3.946   2.676  15.159  1.00 97.05           H  
ATOM   3700  HB3 TYR A 225      -3.179   1.928  16.557  1.00 97.05           H  
ATOM   3701  O   TYR A 225      -3.036   3.152  18.991  1.00 97.05           O  
ATOM   3702  CG  TYR A 225      -5.322   1.836  16.535  1.00 97.05           C  
ATOM   3703  CD1 TYR A 225      -5.318   0.575  17.159  1.00 97.05           C  
ATOM   3704  HD1 TYR A 225      -4.384   0.121  17.455  1.00 97.05           H  
ATOM   3705  CD2 TYR A 225      -6.542   2.441  16.179  1.00 97.05           C  
ATOM   3706  HD2 TYR A 225      -6.550   3.407  15.695  1.00 97.05           H  
ATOM   3707  CE1 TYR A 225      -6.532  -0.092  17.403  1.00 97.05           C  
ATOM   3708  HE1 TYR A 225      -6.531  -1.057  17.887  1.00 97.05           H  
ATOM   3709  CE2 TYR A 225      -7.759   1.783  16.432  1.00 97.05           C  
ATOM   3710  HE2 TYR A 225      -8.698   2.234  16.149  1.00 97.05           H  
ATOM   3711  OH  TYR A 225      -8.920  -0.155  17.220  1.00 97.05           O  
ATOM   3712  HH  TYR A 225      -8.759  -1.045  17.540  1.00 97.05           H  
ATOM   3713  CZ  TYR A 225      -7.752   0.507  17.025  1.00 97.05           C  
ATOM   3714  N   PHE A 226      -4.744   4.632  19.047  1.00 94.98           N  
ATOM   3715  H   PHE A 226      -5.421   5.152  18.506  1.00 94.98           H  
ATOM   3716  CA  PHE A 226      -4.608   5.049  20.439  1.00 94.98           C  
ATOM   3717  HA  PHE A 226      -5.306   5.866  20.621  1.00 94.98           H  
ATOM   3718  C   PHE A 226      -3.206   5.636  20.683  1.00 94.98           C  
ATOM   3719  CB  PHE A 226      -5.022   3.887  21.360  1.00 94.98           C  
ATOM   3720  HB2 PHE A 226      -4.313   3.065  21.263  1.00 94.98           H  
ATOM   3721  HB3 PHE A 226      -4.986   4.228  22.394  1.00 94.98           H  
ATOM   3722  O   PHE A 226      -2.677   6.365  19.840  1.00 94.98           O  
ATOM   3723  CG  PHE A 226      -6.422   3.371  21.092  1.00 94.98           C  
ATOM   3724  CD1 PHE A 226      -7.529   4.081  21.590  1.00 94.98           C  
ATOM   3725  HD1 PHE A 226      -7.377   4.993  22.148  1.00 94.98           H  
ATOM   3726  CD2 PHE A 226      -6.625   2.186  20.360  1.00 94.98           C  
ATOM   3727  HD2 PHE A 226      -5.776   1.641  19.972  1.00 94.98           H  
ATOM   3728  CE1 PHE A 226      -8.833   3.609  21.363  1.00 94.98           C  
ATOM   3729  HE1 PHE A 226      -9.674   4.165  21.751  1.00 94.98           H  
ATOM   3730  CE2 PHE A 226      -7.929   1.702  20.155  1.00 94.98           C  
ATOM   3731  HE2 PHE A 226      -8.081   0.769  19.634  1.00 94.98           H  
ATOM   3732  CZ  PHE A 226      -9.034   2.418  20.646  1.00 94.98           C  
ATOM   3733  HZ  PHE A 226     -10.036   2.050  20.478  1.00 94.98           H  
ATOM   3734  N   ASP A 227      -2.572   5.281  21.796  1.00 92.70           N  
ATOM   3735  H   ASP A 227      -3.087   4.769  22.498  1.00 92.70           H  
ATOM   3736  CA  ASP A 227      -1.254   5.786  22.188  1.00 92.70           C  
ATOM   3737  HA  ASP A 227      -1.171   6.818  21.846  1.00 92.70           H  
ATOM   3738  C   ASP A 227      -0.093   5.020  21.532  1.00 92.70           C  
ATOM   3739  CB  ASP A 227      -1.184   5.821  23.719  1.00 92.70           C  
ATOM   3740  HB2 ASP A 227      -1.246   4.806  24.109  1.00 92.70           H  
ATOM   3741  HB3 ASP A 227      -0.238   6.261  24.033  1.00 92.70           H  
ATOM   3742  O   ASP A 227       1.053   5.094  21.969  1.00 92.70           O  
ATOM   3743  CG  ASP A 227      -2.334   6.671  24.267  1.00 92.70           C  
ATOM   3744  OD1 ASP A 227      -2.440   7.836  23.823  1.00 92.70           O  
ATOM   3745  OD2 ASP A 227      -3.161   6.117  25.022  1.00 92.70           O  
ATOM   3746  N   THR A 228      -0.372   4.255  20.471  1.00 96.72           N  
ATOM   3747  H   THR A 228      -1.320   4.255  20.123  1.00 96.72           H  
ATOM   3748  CA  THR A 228       0.607   3.372  19.836  1.00 96.72           C  
ATOM   3749  HA  THR A 228       1.578   3.518  20.307  1.00 96.72           H  
ATOM   3750  C   THR A 228       0.770   3.658  18.347  1.00 96.72           C  
ATOM   3751  CB  THR A 228       0.217   1.912  20.069  1.00 96.72           C  
ATOM   3752  HB  THR A 228      -0.744   1.701  19.600  1.00 96.72           H  
ATOM   3753  O   THR A 228      -0.198   3.712  17.590  1.00 96.72           O  
ATOM   3754  CG2 THR A 228       1.276   0.951  19.544  1.00 96.72           C  
ATOM   3755 HG21 THR A 228       2.270   1.308  19.814  1.00 96.72           H  
ATOM   3756 HG22 THR A 228       1.181   0.871  18.461  1.00 96.72           H  
ATOM   3757 HG23 THR A 228       1.112  -0.018  20.015  1.00 96.72           H  
ATOM   3758  OG1 THR A 228       0.135   1.636  21.443  1.00 96.72           O  
ATOM   3759  HG1 THR A 228      -0.299   2.379  21.869  1.00 96.72           H  
ATOM   3760  N   THR A 229       2.021   3.769  17.897  1.00 97.86           N  
ATOM   3761  H   THR A 229       2.777   3.791  18.567  1.00 97.86           H  
ATOM   3762  CA  THR A 229       2.357   3.797  16.468  1.00 97.86           C  
ATOM   3763  HA  THR A 229       1.581   4.355  15.945  1.00 97.86           H  
ATOM   3764  C   THR A 229       2.388   2.374  15.902  1.00 97.86           C  
ATOM   3765  CB  THR A 229       3.680   4.532  16.213  1.00 97.86           C  
ATOM   3766  HB  THR A 229       4.495   3.993  16.696  1.00 97.86           H  
ATOM   3767  O   THR A 229       2.957   1.451  16.501  1.00 97.86           O  
ATOM   3768  CG2 THR A 229       3.993   4.696  14.726  1.00 97.86           C  
ATOM   3769 HG21 THR A 229       4.176   3.723  14.272  1.00 97.86           H  
ATOM   3770 HG22 THR A 229       3.158   5.180  14.220  1.00 97.86           H  
ATOM   3771 HG23 THR A 229       4.891   5.300  14.601  1.00 97.86           H  
ATOM   3772  OG1 THR A 229       3.610   5.836  16.748  1.00 97.86           O  
ATOM   3773  HG1 THR A 229       4.503   6.189  16.738  1.00 97.86           H  
ATOM   3774  N   ILE A 230       1.760   2.185  14.743  1.00 97.81           N  
ATOM   3775  H   ILE A 230       1.271   2.968  14.332  1.00 97.81           H  
ATOM   3776  CA  ILE A 230       1.720   0.918  14.011  1.00 97.81           C  
ATOM   3777  HA  ILE A 230       2.390   0.203  14.490  1.00 97.81           H  
ATOM   3778  C   ILE A 230       2.239   1.156  12.594  1.00 97.81           C  
ATOM   3779  CB  ILE A 230       0.297   0.310  14.020  1.00 97.81           C  
ATOM   3780  HB  ILE A 230      -0.370   0.992  13.493  1.00 97.81           H  
ATOM   3781  O   ILE A 230       1.702   1.981  11.853  1.00 97.81           O  
ATOM   3782  CG1 ILE A 230      -0.222   0.162  15.472  1.00 97.81           C  
ATOM   3783 HG12 ILE A 230       0.493  -0.416  16.058  1.00 97.81           H  
ATOM   3784 HG13 ILE A 230      -0.307   1.151  15.921  1.00 97.81           H  
ATOM   3785  CG2 ILE A 230       0.293  -1.045  13.280  1.00 97.81           C  
ATOM   3786 HG21 ILE A 230       0.930  -1.763  13.797  1.00 97.81           H  
ATOM   3787 HG22 ILE A 230       0.651  -0.923  12.257  1.00 97.81           H  
ATOM   3788 HG23 ILE A 230      -0.721  -1.441  13.220  1.00 97.81           H  
ATOM   3789  CD1 ILE A 230      -1.598  -0.496  15.594  1.00 97.81           C  
ATOM   3790 HD11 ILE A 230      -1.969  -0.362  16.610  1.00 97.81           H  
ATOM   3791 HD12 ILE A 230      -2.299  -0.038  14.896  1.00 97.81           H  
ATOM   3792 HD13 ILE A 230      -1.510  -1.564  15.397  1.00 97.81           H  
ATOM   3793  N   ASP A 231       3.269   0.408  12.208  1.00 96.66           N  
ATOM   3794  H   ASP A 231       3.721  -0.203  12.873  1.00 96.66           H  
ATOM   3795  CA  ASP A 231       3.807   0.430  10.851  1.00 96.66           C  
ATOM   3796  HA  ASP A 231       3.809   1.457  10.484  1.00 96.66           H  
ATOM   3797  C   ASP A 231       2.952  -0.421   9.918  1.00 96.66           C  
ATOM   3798  CB  ASP A 231       5.252  -0.076  10.838  1.00 96.66           C  
ATOM   3799  HB2 ASP A 231       5.298  -1.063  11.296  1.00 96.66           H  
ATOM   3800  HB3 ASP A 231       5.587  -0.164   9.804  1.00 96.66           H  
ATOM   3801  O   ASP A 231       2.661  -1.583  10.205  1.00 96.66           O  
ATOM   3802  CG  ASP A 231       6.179   0.891  11.564  1.00 96.66           C  
ATOM   3803  OD1 ASP A 231       6.150   2.083  11.190  1.00 96.66           O  
ATOM   3804  OD2 ASP A 231       6.885   0.425  12.481  1.00 96.66           O  
ATOM   3805  N   ARG A 232       2.568   0.117   8.758  1.00 95.63           N  
ATOM   3806  H   ARG A 232       2.808   1.079   8.568  1.00 95.63           H  
ATOM   3807  CA  ARG A 232       1.857  -0.676   7.751  1.00 95.63           C  
ATOM   3808  HA  ARG A 232       1.125  -1.278   8.290  1.00 95.63           H  
ATOM   3809  C   ARG A 232       2.811  -1.634   7.039  1.00 95.63           C  
ATOM   3810  CB  ARG A 232       1.099   0.247   6.795  1.00 95.63           C  
ATOM   3811  HB2 ARG A 232       0.582   0.999   7.391  1.00 95.63           H  
ATOM   3812  HB3 ARG A 232       1.795   0.749   6.123  1.00 95.63           H  
ATOM   3813  O   ARG A 232       3.919  -1.255   6.664  1.00 95.63           O  
ATOM   3814  CG  ARG A 232       0.053  -0.542   5.996  1.00 95.63           C  
ATOM   3815  HG2 ARG A 232       0.534  -1.212   5.283  1.00 95.63           H  
ATOM   3816  HG3 ARG A 232      -0.539  -1.138   6.691  1.00 95.63           H  
ATOM   3817  CD  ARG A 232      -0.901   0.402   5.275  1.00 95.63           C  
ATOM   3818  HD2 ARG A 232      -1.032   1.294   5.888  1.00 95.63           H  
ATOM   3819  HD3 ARG A 232      -1.872  -0.088   5.196  1.00 95.63           H  
ATOM   3820  NE  ARG A 232      -0.465   0.763   3.912  1.00 95.63           N  
ATOM   3821  HE  ARG A 232       0.127   0.124   3.403  1.00 95.63           H  
ATOM   3822  NH1 ARG A 232      -1.778   2.612   3.815  1.00 95.63           N  
ATOM   3823 HH11 ARG A 232      -2.390   3.198   3.265  1.00 95.63           H  
ATOM   3824 HH12 ARG A 232      -2.072   2.462   4.769  1.00 95.63           H  
ATOM   3825  NH2 ARG A 232      -0.895   1.870   1.947  1.00 95.63           N  
ATOM   3826 HH21 ARG A 232      -1.359   2.648   1.500  1.00 95.63           H  
ATOM   3827 HH22 ARG A 232      -0.319   1.264   1.381  1.00 95.63           H  
ATOM   3828  CZ  ARG A 232      -1.021   1.747   3.229  1.00 95.63           C  
ATOM   3829  N   LYS A 233       2.351  -2.866   6.792  1.00 95.28           N  
ATOM   3830  H   LYS A 233       1.438  -3.106   7.150  1.00 95.28           H  
ATOM   3831  CA  LYS A 233       3.122  -3.897   6.083  1.00 95.28           C  
ATOM   3832  HA  LYS A 233       3.986  -4.148   6.699  1.00 95.28           H  
ATOM   3833  C   LYS A 233       3.635  -3.374   4.737  1.00 95.28           C  
ATOM   3834  CB  LYS A 233       2.267  -5.164   5.912  1.00 95.28           C  
ATOM   3835  HB2 LYS A 233       1.376  -4.927   5.330  1.00 95.28           H  
ATOM   3836  HB3 LYS A 233       1.960  -5.504   6.900  1.00 95.28           H  
ATOM   3837  O   LYS A 233       2.851  -2.919   3.902  1.00 95.28           O  
ATOM   3838  CG  LYS A 233       3.039  -6.298   5.215  1.00 95.28           C  
ATOM   3839  HG2 LYS A 233       3.293  -5.999   4.198  1.00 95.28           H  
ATOM   3840  HG3 LYS A 233       3.958  -6.503   5.765  1.00 95.28           H  
ATOM   3841  CD  LYS A 233       2.194  -7.573   5.153  1.00 95.28           C  
ATOM   3842  HD2 LYS A 233       1.264  -7.349   4.632  1.00 95.28           H  
ATOM   3843  HD3 LYS A 233       1.967  -7.906   6.166  1.00 95.28           H  
ATOM   3844  CE  LYS A 233       2.947  -8.684   4.415  1.00 95.28           C  
ATOM   3845  HE2 LYS A 233       3.870  -8.899   4.952  1.00 95.28           H  
ATOM   3846  HE3 LYS A 233       3.205  -8.328   3.418  1.00 95.28           H  
ATOM   3847  NZ  LYS A 233       2.118  -9.906   4.323  1.00 95.28           N  
ATOM   3848  HZ1 LYS A 233       1.235  -9.705   3.876  1.00 95.28           H  
ATOM   3849  HZ2 LYS A 233       2.587 -10.665   3.850  1.00 95.28           H  
ATOM   3850  HZ3 LYS A 233       1.855 -10.225   5.245  1.00 95.28           H  
ATOM   3851  N   ARG A 234       4.948  -3.484   4.528  1.00 95.31           N  
ATOM   3852  H   ARG A 234       5.507  -3.858   5.282  1.00 95.31           H  
ATOM   3853  CA  ARG A 234       5.618  -3.222   3.249  1.00 95.31           C  
ATOM   3854  HA  ARG A 234       4.984  -2.568   2.652  1.00 95.31           H  
ATOM   3855  C   ARG A 234       5.790  -4.531   2.482  1.00 95.31           C  
ATOM   3856  CB  ARG A 234       6.952  -2.503   3.513  1.00 95.31           C  
ATOM   3857  HB2 ARG A 234       7.637  -3.182   4.021  1.00 95.31           H  
ATOM   3858  HB3 ARG A 234       6.760  -1.656   4.170  1.00 95.31           H  
ATOM   3859  O   ARG A 234       6.166  -5.544   3.067  1.00 95.31           O  
ATOM   3860  CG  ARG A 234       7.608  -1.994   2.216  1.00 95.31           C  
ATOM   3861  HG2 ARG A 234       7.859  -2.843   1.580  1.00 95.31           H  
ATOM   3862  HG3 ARG A 234       6.911  -1.374   1.652  1.00 95.31           H  
ATOM   3863  CD  ARG A 234       8.886  -1.189   2.477  1.00 95.31           C  
ATOM   3864  HD2 ARG A 234       9.585  -1.804   3.044  1.00 95.31           H  
ATOM   3865  HD3 ARG A 234       9.328  -0.954   1.509  1.00 95.31           H  
ATOM   3866  NE  ARG A 234       8.620   0.072   3.201  1.00 95.31           N  
ATOM   3867  HE  ARG A 234       7.660   0.263   3.449  1.00 95.31           H  
ATOM   3868  NH1 ARG A 234      10.759   0.895   3.144  1.00 95.31           N  
ATOM   3869 HH11 ARG A 234      11.419   1.629   3.360  1.00 95.31           H  
ATOM   3870 HH12 ARG A 234      11.029   0.091   2.597  1.00 95.31           H  
ATOM   3871  NH2 ARG A 234       9.142   2.098   4.104  1.00 95.31           N  
ATOM   3872 HH21 ARG A 234       9.821   2.810   4.334  1.00 95.31           H  
ATOM   3873 HH22 ARG A 234       8.178   2.235   4.372  1.00 95.31           H  
ATOM   3874  CZ  ARG A 234       9.504   1.013   3.478  1.00 95.31           C  
ATOM   3875  N   TYR A 235       5.542  -4.506   1.177  1.00 95.47           N  
ATOM   3876  H   TYR A 235       5.255  -3.639   0.746  1.00 95.47           H  
ATOM   3877  CA  TYR A 235       5.652  -5.679   0.309  1.00 95.47           C  
ATOM   3878  HA  TYR A 235       5.746  -6.580   0.915  1.00 95.47           H  
ATOM   3879  C   TYR A 235       6.920  -5.560  -0.545  1.00 95.47           C  
ATOM   3880  CB  TYR A 235       4.372  -5.832  -0.522  1.00 95.47           C  
ATOM   3881  HB2 TYR A 235       4.332  -5.009  -1.235  1.00 95.47           H  
ATOM   3882  HB3 TYR A 235       4.428  -6.762  -1.088  1.00 95.47           H  
ATOM   3883  O   TYR A 235       6.883  -5.127  -1.691  1.00 95.47           O  
ATOM   3884  CG  TYR A 235       3.082  -5.811   0.272  1.00 95.47           C  
ATOM   3885  CD1 TYR A 235       2.568  -6.998   0.828  1.00 95.47           C  
ATOM   3886  HD1 TYR A 235       3.077  -7.934   0.652  1.00 95.47           H  
ATOM   3887  CD2 TYR A 235       2.402  -4.591   0.454  1.00 95.47           C  
ATOM   3888  HD2 TYR A 235       2.801  -3.688   0.017  1.00 95.47           H  
ATOM   3889  CE1 TYR A 235       1.380  -6.958   1.583  1.00 95.47           C  
ATOM   3890  HE1 TYR A 235       0.962  -7.856   2.014  1.00 95.47           H  
ATOM   3891  CE2 TYR A 235       1.214  -4.549   1.204  1.00 95.47           C  
ATOM   3892  HE2 TYR A 235       0.706  -3.608   1.355  1.00 95.47           H  
ATOM   3893  OH  TYR A 235      -0.455  -5.697   2.472  1.00 95.47           O  
ATOM   3894  HH  TYR A 235      -0.749  -4.794   2.607  1.00 95.47           H  
ATOM   3895  CZ  TYR A 235       0.700  -5.737   1.763  1.00 95.47           C  
ATOM   3896  N   THR A 236       8.067  -5.917   0.035  1.00 94.25           N  
ATOM   3897  H   THR A 236       8.049  -6.257   0.986  1.00 94.25           H  
ATOM   3898  CA  THR A 236       9.403  -5.795  -0.589  1.00 94.25           C  
ATOM   3899  HA  THR A 236       9.422  -4.908  -1.223  1.00 94.25           H  
ATOM   3900  C   THR A 236       9.781  -6.971  -1.498  1.00 94.25           C  
ATOM   3901  CB  THR A 236      10.481  -5.629   0.491  1.00 94.25           C  
ATOM   3902  HB  THR A 236      11.470  -5.628   0.033  1.00 94.25           H  
ATOM   3903  O   THR A 236      10.933  -7.110  -1.901  1.00 94.25           O  
ATOM   3904  CG2 THR A 236      10.314  -4.339   1.291  1.00 94.25           C  
ATOM   3905 HG21 THR A 236      11.198  -4.183   1.909  1.00 94.25           H  
ATOM   3906 HG22 THR A 236       9.439  -4.414   1.937  1.00 94.25           H  
ATOM   3907 HG23 THR A 236      10.204  -3.496   0.608  1.00 94.25           H  
ATOM   3908  OG1 THR A 236      10.377  -6.690   1.415  1.00 94.25           O  
ATOM   3909  HG1 THR A 236      11.221  -6.770   1.865  1.00 94.25           H  
ATOM   3910  N   SER A 237       8.829  -7.855  -1.798  1.00 94.51           N  
ATOM   3911  H   SER A 237       7.887  -7.646  -1.498  1.00 94.51           H  
ATOM   3912  CA  SER A 237       9.001  -8.973  -2.721  1.00 94.51           C  
ATOM   3913  HA  SER A 237       9.975  -8.914  -3.207  1.00 94.51           H  
ATOM   3914  C   SER A 237       7.918  -8.901  -3.782  1.00 94.51           C  
ATOM   3915  CB  SER A 237       8.923 -10.304  -1.971  1.00 94.51           C  
ATOM   3916  HB2 SER A 237       7.981 -10.347  -1.425  1.00 94.51           H  
ATOM   3917  HB3 SER A 237       9.745 -10.368  -1.260  1.00 94.51           H  
ATOM   3918  O   SER A 237       6.732  -8.917  -3.463  1.00 94.51           O  
ATOM   3919  OG  SER A 237       8.984 -11.400  -2.871  1.00 94.51           O  
ATOM   3920  HG  SER A 237       8.496 -12.119  -2.462  1.00 94.51           H  
ATOM   3921  N   THR A 238       8.331  -8.869  -5.043  1.00 95.88           N  
ATOM   3922  H   THR A 238       9.317  -8.783  -5.242  1.00 95.88           H  
ATOM   3923  CA  THR A 238       7.440  -8.894  -6.208  1.00 95.88           C  
ATOM   3924  HA  THR A 238       6.475  -8.470  -5.931  1.00 95.88           H  
ATOM   3925  C   THR A 238       7.162 -10.311  -6.712  1.00 95.88           C  
ATOM   3926  CB  THR A 238       8.014  -8.026  -7.328  1.00 95.88           C  
ATOM   3927  HB  THR A 238       7.399  -8.148  -8.220  1.00 95.88           H  
ATOM   3928  O   THR A 238       6.444 -10.495  -7.688  1.00 95.88           O  
ATOM   3929  CG2 THR A 238       8.020  -6.548  -6.953  1.00 95.88           C  
ATOM   3930 HG21 THR A 238       8.324  -5.957  -7.817  1.00 95.88           H  
ATOM   3931 HG22 THR A 238       8.698  -6.369  -6.117  1.00 95.88           H  
ATOM   3932 HG23 THR A 238       7.015  -6.224  -6.685  1.00 95.88           H  
ATOM   3933  OG1 THR A 238       9.351  -8.414  -7.569  1.00 95.88           O  
ATOM   3934  HG1 THR A 238       9.794  -7.686  -8.012  1.00 95.88           H  
ATOM   3935  N   LYS A 239       7.678 -11.344  -6.032  1.00 95.11           N  
ATOM   3936  H   LYS A 239       8.247 -11.136  -5.223  1.00 95.11           H  
ATOM   3937  CA  LYS A 239       7.508 -12.742  -6.456  1.00 95.11           C  
ATOM   3938  HA  LYS A 239       7.915 -12.855  -7.461  1.00 95.11           H  
ATOM   3939  C   LYS A 239       6.043 -13.165  -6.555  1.00 95.11           C  
ATOM   3940  CB  LYS A 239       8.250 -13.689  -5.506  1.00 95.11           C  
ATOM   3941  HB2 LYS A 239       7.906 -13.519  -4.485  1.00 95.11           H  
ATOM   3942  HB3 LYS A 239       8.000 -14.713  -5.782  1.00 95.11           H  
ATOM   3943  O   LYS A 239       5.713 -13.948  -7.437  1.00 95.11           O  
ATOM   3944  CG  LYS A 239       9.774 -13.527  -5.578  1.00 95.11           C  
ATOM   3945  HG2 LYS A 239      10.057 -12.519  -5.274  1.00 95.11           H  
ATOM   3946  HG3 LYS A 239      10.106 -13.697  -6.602  1.00 95.11           H  
ATOM   3947  CD  LYS A 239      10.440 -14.547  -4.648  1.00 95.11           C  
ATOM   3948  HD2 LYS A 239      10.097 -14.375  -3.628  1.00 95.11           H  
ATOM   3949  HD3 LYS A 239      10.150 -15.551  -4.958  1.00 95.11           H  
ATOM   3950  CE  LYS A 239      11.963 -14.410  -4.710  1.00 95.11           C  
ATOM   3951  HE2 LYS A 239      12.282 -14.560  -5.741  1.00 95.11           H  
ATOM   3952  HE3 LYS A 239      12.233 -13.394  -4.422  1.00 95.11           H  
ATOM   3953  NZ  LYS A 239      12.623 -15.394  -3.816  1.00 95.11           N  
ATOM   3954  HZ1 LYS A 239      12.370 -16.334  -4.085  1.00 95.11           H  
ATOM   3955  HZ2 LYS A 239      13.628 -15.304  -3.868  1.00 95.11           H  
ATOM   3956  HZ3 LYS A 239      12.336 -15.251  -2.859  1.00 95.11           H  
ATOM   3957  N   GLU A 240       5.178 -12.647  -5.676  1.00 94.58           N  
ATOM   3958  H   GLU A 240       5.508 -11.965  -5.008  1.00 94.58           H  
ATOM   3959  CA  GLU A 240       3.759 -13.031  -5.651  1.00 94.58           C  
ATOM   3960  HA  GLU A 240       3.706 -14.119  -5.622  1.00 94.58           H  
ATOM   3961  C   GLU A 240       3.010 -12.629  -6.930  1.00 94.58           C  
ATOM   3962  CB  GLU A 240       3.049 -12.523  -4.372  1.00 94.58           C  
ATOM   3963  HB2 GLU A 240       2.055 -12.970  -4.359  1.00 94.58           H  
ATOM   3964  HB3 GLU A 240       3.587 -12.905  -3.504  1.00 94.58           H  
ATOM   3965  O   GLU A 240       2.087 -13.328  -7.329  1.00 94.58           O  
ATOM   3966  CG  GLU A 240       2.905 -10.992  -4.218  1.00 94.58           C  
ATOM   3967  HG2 GLU A 240       2.485 -10.582  -5.137  1.00 94.58           H  
ATOM   3968  HG3 GLU A 240       3.903 -10.572  -4.091  1.00 94.58           H  
ATOM   3969  CD  GLU A 240       2.000 -10.544  -3.038  1.00 94.58           C  
ATOM   3970  OE1 GLU A 240       2.094  -9.369  -2.602  1.00 94.58           O  
ATOM   3971  OE2 GLU A 240       1.149 -11.329  -2.554  1.00 94.58           O  
ATOM   3972  N   VAL A 241       3.431 -11.559  -7.616  1.00 95.64           N  
ATOM   3973  H   VAL A 241       4.251 -11.056  -7.307  1.00 95.64           H  
ATOM   3974  CA  VAL A 241       2.740 -11.092  -8.829  1.00 95.64           C  
ATOM   3975  HA  VAL A 241       1.691 -11.375  -8.742  1.00 95.64           H  
ATOM   3976  C   VAL A 241       3.228 -11.755 -10.112  1.00 95.64           C  
ATOM   3977  CB  VAL A 241       2.749  -9.564  -8.983  1.00 95.64           C  
ATOM   3978  HB  VAL A 241       2.220  -9.320  -9.905  1.00 95.64           H  
ATOM   3979  O   VAL A 241       2.583 -11.616 -11.143  1.00 95.64           O  
ATOM   3980  CG1 VAL A 241       1.986  -8.902  -7.833  1.00 95.64           C  
ATOM   3981 HG11 VAL A 241       0.967  -9.288  -7.810  1.00 95.64           H  
ATOM   3982 HG12 VAL A 241       2.469  -9.123  -6.880  1.00 95.64           H  
ATOM   3983 HG13 VAL A 241       1.952  -7.824  -7.992  1.00 95.64           H  
ATOM   3984  CG2 VAL A 241       4.146  -8.950  -9.085  1.00 95.64           C  
ATOM   3985 HG21 VAL A 241       4.056  -7.925  -9.443  1.00 95.64           H  
ATOM   3986 HG22 VAL A 241       4.758  -9.507  -9.795  1.00 95.64           H  
ATOM   3987 HG23 VAL A 241       4.622  -8.944  -8.104  1.00 95.64           H  
ATOM   3988  N   LEU A 242       4.338 -12.502 -10.078  1.00 94.46           N  
ATOM   3989  H   LEU A 242       4.813 -12.631  -9.196  1.00 94.46           H  
ATOM   3990  CA  LEU A 242       4.891 -13.105 -11.294  1.00 94.46           C  
ATOM   3991  HA  LEU A 242       5.047 -12.318 -12.033  1.00 94.46           H  
ATOM   3992  C   LEU A 242       3.913 -14.095 -11.935  1.00 94.46           C  
ATOM   3993  CB  LEU A 242       6.234 -13.788 -10.988  1.00 94.46           C  
ATOM   3994  HB2 LEU A 242       6.564 -14.315 -11.883  1.00 94.46           H  
ATOM   3995  HB3 LEU A 242       6.074 -14.530 -10.206  1.00 94.46           H  
ATOM   3996  O   LEU A 242       3.864 -14.187 -13.154  1.00 94.46           O  
ATOM   3997  CG  LEU A 242       7.356 -12.831 -10.547  1.00 94.46           C  
ATOM   3998  HG  LEU A 242       7.043 -12.288  -9.656  1.00 94.46           H  
ATOM   3999  CD1 LEU A 242       8.593 -13.656 -10.192  1.00 94.46           C  
ATOM   4000 HD11 LEU A 242       8.360 -14.327  -9.365  1.00 94.46           H  
ATOM   4001 HD12 LEU A 242       9.412 -12.996  -9.906  1.00 94.46           H  
ATOM   4002 HD13 LEU A 242       8.895 -14.251 -11.054  1.00 94.46           H  
ATOM   4003  CD2 LEU A 242       7.740 -11.818 -11.628  1.00 94.46           C  
ATOM   4004 HD21 LEU A 242       6.901 -11.156 -11.841  1.00 94.46           H  
ATOM   4005 HD22 LEU A 242       8.039 -12.331 -12.543  1.00 94.46           H  
ATOM   4006 HD23 LEU A 242       8.571 -11.205 -11.278  1.00 94.46           H  
ATOM   4007  N   ASN A 243       3.119 -14.811 -11.140  1.00 92.47           N  
ATOM   4008  H   ASN A 243       3.161 -14.636 -10.146  1.00 92.47           H  
ATOM   4009  CA  ASN A 243       2.107 -15.754 -11.632  1.00 92.47           C  
ATOM   4010  HA  ASN A 243       2.223 -15.890 -12.708  1.00 92.47           H  
ATOM   4011  C   ASN A 243       0.671 -15.234 -11.461  1.00 92.47           C  
ATOM   4012  CB  ASN A 243       2.339 -17.118 -10.965  1.00 92.47           C  
ATOM   4013  HB2 ASN A 243       2.239 -17.007  -9.885  1.00 92.47           H  
ATOM   4014  HB3 ASN A 243       1.578 -17.821 -11.302  1.00 92.47           H  
ATOM   4015  O   ASN A 243      -0.271 -16.013 -11.551  1.00 92.47           O  
ATOM   4016  CG  ASN A 243       3.693 -17.714 -11.300  1.00 92.47           C  
ATOM   4017  ND2 ASN A 243       4.249 -18.483 -10.393  1.00 92.47           N  
ATOM   4018 HD21 ASN A 243       3.739 -18.707  -9.550  1.00 92.47           H  
ATOM   4019 HD22 ASN A 243       5.113 -18.937 -10.649  1.00 92.47           H  
ATOM   4020  OD1 ASN A 243       4.274 -17.500 -12.361  1.00 92.47           O  
ATOM   4021  N   ALA A 244       0.516 -13.940 -11.181  1.00 94.92           N  
ATOM   4022  H   ALA A 244       1.318 -13.330 -11.240  1.00 94.92           H  
ATOM   4023  CA  ALA A 244      -0.779 -13.300 -11.015  1.00 94.92           C  
ATOM   4024  HA  ALA A 244      -1.481 -14.005 -10.569  1.00 94.92           H  
ATOM   4025  C   ALA A 244      -1.361 -12.857 -12.365  1.00 94.92           C  
ATOM   4026  CB  ALA A 244      -0.594 -12.131 -10.045  1.00 94.92           C  
ATOM   4027  HB1 ALA A 244      -1.547 -11.633  -9.864  1.00 94.92           H  
ATOM   4028  HB2 ALA A 244       0.097 -11.403 -10.471  1.00 94.92           H  
ATOM   4029  HB3 ALA A 244      -0.205 -12.509  -9.100  1.00 94.92           H  
ATOM   4030  O   ALA A 244      -0.651 -12.767 -13.369  1.00 94.92           O  
ATOM   4031  N   THR A 245      -2.648 -12.524 -12.370  1.00 95.19           N  
ATOM   4032  H   THR A 245      -3.181 -12.595 -11.515  1.00 95.19           H  
ATOM   4033  CA  THR A 245      -3.313 -11.950 -13.540  1.00 95.19           C  
ATOM   4034  HA  THR A 245      -2.934 -12.433 -14.441  1.00 95.19           H  
ATOM   4035  C   THR A 245      -3.009 -10.457 -13.608  1.00 95.19           C  
ATOM   4036  CB  THR A 245      -4.825 -12.200 -13.482  1.00 95.19           C  
ATOM   4037  HB  THR A 245      -5.246 -11.702 -12.608  1.00 95.19           H  
ATOM   4038  O   THR A 245      -3.328  -9.714 -12.678  1.00 95.19           O  
ATOM   4039  CG2 THR A 245      -5.547 -11.721 -14.740  1.00 95.19           C  
ATOM   4040 HG21 THR A 245      -6.613 -11.929 -14.653  1.00 95.19           H  
ATOM   4041 HG22 THR A 245      -5.150 -12.233 -15.617  1.00 95.19           H  
ATOM   4042 HG23 THR A 245      -5.416 -10.646 -14.866  1.00 95.19           H  
ATOM   4043  OG1 THR A 245      -5.061 -13.585 -13.386  1.00 95.19           O  
ATOM   4044  HG1 THR A 245      -6.002 -13.709 -13.242  1.00 95.19           H  
ATOM   4045  N   LEU A 246      -2.402 -10.000 -14.705  1.00 93.53           N  
ATOM   4046  H   LEU A 246      -2.162 -10.654 -15.436  1.00 93.53           H  
ATOM   4047  CA  LEU A 246      -2.262  -8.573 -14.990  1.00 93.53           C  
ATOM   4048  HA  LEU A 246      -1.910  -8.069 -14.090  1.00 93.53           H  
ATOM   4049  C   LEU A 246      -3.635  -8.007 -15.366  1.00 93.53           C  
ATOM   4050  CB  LEU A 246      -1.225  -8.367 -16.108  1.00 93.53           C  
ATOM   4051  HB2 LEU A 246      -1.548  -8.931 -16.983  1.00 93.53           H  
ATOM   4052  HB3 LEU A 246      -0.269  -8.773 -15.779  1.00 93.53           H  
ATOM   4053  O   LEU A 246      -4.248  -8.441 -16.339  1.00 93.53           O  
ATOM   4054  CG  LEU A 246      -1.026  -6.897 -16.533  1.00 93.53           C  
ATOM   4055  HG  LEU A 246      -1.975  -6.472 -16.861  1.00 93.53           H  
ATOM   4056  CD1 LEU A 246      -0.465  -6.032 -15.402  1.00 93.53           C  
ATOM   4057 HD11 LEU A 246      -0.276  -5.027 -15.778  1.00 93.53           H  
ATOM   4058 HD12 LEU A 246      -1.191  -5.963 -14.591  1.00 93.53           H  
ATOM   4059 HD13 LEU A 246       0.462  -6.465 -15.028  1.00 93.53           H  
ATOM   4060  CD2 LEU A 246      -0.044  -6.840 -17.702  1.00 93.53           C  
ATOM   4061 HD21 LEU A 246      -0.465  -7.379 -18.550  1.00 93.53           H  
ATOM   4062 HD22 LEU A 246       0.904  -7.300 -17.425  1.00 93.53           H  
ATOM   4063 HD23 LEU A 246       0.118  -5.806 -18.006  1.00 93.53           H  
ATOM   4064  N   ILE A 247      -4.116  -7.034 -14.598  1.00 91.30           N  
ATOM   4065  H   ILE A 247      -3.548  -6.694 -13.835  1.00 91.30           H  
ATOM   4066  CA  ILE A 247      -5.353  -6.324 -14.900  1.00 91.30           C  
ATOM   4067  HA  ILE A 247      -5.971  -6.942 -15.550  1.00 91.30           H  
ATOM   4068  C   ILE A 247      -4.988  -5.054 -15.660  1.00 91.30           C  
ATOM   4069  CB  ILE A 247      -6.176  -6.030 -13.629  1.00 91.30           C  
ATOM   4070  HB  ILE A 247      -5.618  -5.311 -13.029  1.00 91.30           H  
ATOM   4071  O   ILE A 247      -4.403  -4.121 -15.103  1.00 91.30           O  
ATOM   4072  CG1 ILE A 247      -6.414  -7.271 -12.739  1.00 91.30           C  
ATOM   4073 HG12 ILE A 247      -6.947  -6.956 -11.842  1.00 91.30           H  
ATOM   4074 HG13 ILE A 247      -5.453  -7.669 -12.414  1.00 91.30           H  
ATOM   4075  CG2 ILE A 247      -7.524  -5.393 -14.018  1.00 91.30           C  
ATOM   4076 HG21 ILE A 247      -8.108  -6.077 -14.633  1.00 91.30           H  
ATOM   4077 HG22 ILE A 247      -7.367  -4.486 -14.603  1.00 91.30           H  
ATOM   4078 HG23 ILE A 247      -8.092  -5.144 -13.121  1.00 91.30           H  
ATOM   4079  CD1 ILE A 247      -7.213  -8.407 -13.397  1.00 91.30           C  
ATOM   4080 HD11 ILE A 247      -6.738  -8.718 -14.327  1.00 91.30           H  
ATOM   4081 HD12 ILE A 247      -8.237  -8.092 -13.596  1.00 91.30           H  
ATOM   4082 HD13 ILE A 247      -7.246  -9.263 -12.722  1.00 91.30           H  
ATOM   4083  N   HIS A 248      -5.378  -5.008 -16.929  1.00 81.53           N  
ATOM   4084  H   HIS A 248      -5.802  -5.828 -17.339  1.00 81.53           H  
ATOM   4085  CA  HIS A 248      -5.317  -3.797 -17.736  1.00 81.53           C  
ATOM   4086  HA  HIS A 248      -4.361  -3.301 -17.567  1.00 81.53           H  
ATOM   4087  C   HIS A 248      -6.425  -2.842 -17.282  1.00 81.53           C  
ATOM   4088  CB  HIS A 248      -5.392  -4.165 -19.224  1.00 81.53           C  
ATOM   4089  HB2 HIS A 248      -6.282  -4.765 -19.414  1.00 81.53           H  
ATOM   4090  HB3 HIS A 248      -5.476  -3.250 -19.811  1.00 81.53           H  
ATOM   4091  O   HIS A 248      -7.529  -2.837 -17.817  1.00 81.53           O  
ATOM   4092  CG  HIS A 248      -4.169  -4.917 -19.687  1.00 81.53           C  
ATOM   4093  CD2 HIS A 248      -3.993  -6.275 -19.702  1.00 81.53           C  
ATOM   4094  HD2 HIS A 248      -4.715  -7.017 -19.393  1.00 81.53           H  
ATOM   4095  ND1 HIS A 248      -3.002  -4.353 -20.151  1.00 81.53           N  
ATOM   4096  HD1 HIS A 248      -2.857  -3.375 -20.360  1.00 81.53           H  
ATOM   4097  CE1 HIS A 248      -2.148  -5.347 -20.445  1.00 81.53           C  
ATOM   4098  HE1 HIS A 248      -1.164  -5.218 -20.872  1.00 81.53           H  
ATOM   4099  NE2 HIS A 248      -2.703  -6.536 -20.171  1.00 81.53           N  
ATOM   4100  N   GLN A 249      -6.153  -2.070 -16.230  1.00 67.49           N  
ATOM   4101  H   GLN A 249      -5.252  -2.171 -15.784  1.00 67.49           H  
ATOM   4102  CA  GLN A 249      -6.977  -0.918 -15.883  1.00 67.49           C  
ATOM   4103  HA  GLN A 249      -8.010  -1.100 -16.182  1.00 67.49           H  
ATOM   4104  C   GLN A 249      -6.467   0.285 -16.660  1.00 67.49           C  
ATOM   4105  CB  GLN A 249      -6.962  -0.635 -14.376  1.00 67.49           C  
ATOM   4106  HB2 GLN A 249      -5.941  -0.454 -14.040  1.00 67.49           H  
ATOM   4107  HB3 GLN A 249      -7.551   0.265 -14.192  1.00 67.49           H  
ATOM   4108  O   GLN A 249      -5.266   0.567 -16.648  1.00 67.49           O  
ATOM   4109  CG  GLN A 249      -7.568  -1.790 -13.576  1.00 67.49           C  
ATOM   4110  HG2 GLN A 249      -8.488  -2.121 -14.057  1.00 67.49           H  
ATOM   4111  HG3 GLN A 249      -6.855  -2.614 -13.559  1.00 67.49           H  
ATOM   4112  CD  GLN A 249      -7.865  -1.396 -12.138  1.00 67.49           C  
ATOM   4113  NE2 GLN A 249      -8.998  -1.790 -11.596  1.00 67.49           N  
ATOM   4114 HE21 GLN A 249      -9.696  -2.230 -12.180  1.00 67.49           H  
ATOM   4115 HE22 GLN A 249      -9.201  -1.366 -10.702  1.00 67.49           H  
ATOM   4116  OE1 GLN A 249      -7.090  -0.750 -11.455  1.00 67.49           O  
ATOM   4117  N   SER A 250      -7.367   1.024 -17.299  1.00 57.87           N  
ATOM   4118  H   SER A 250      -8.345   0.774 -17.279  1.00 57.87           H  
ATOM   4119  CA  SER A 250      -7.017   2.375 -17.708  1.00 57.87           C  
ATOM   4120  HA  SER A 250      -6.107   2.337 -18.306  1.00 57.87           H  
ATOM   4121  C   SER A 250      -6.758   3.230 -16.466  1.00 57.87           C  
ATOM   4122  CB  SER A 250      -8.112   2.988 -18.563  1.00 57.87           C  
ATOM   4123  HB2 SER A 250      -7.754   3.910 -19.021  1.00 57.87           H  
ATOM   4124  HB3 SER A 250      -8.403   2.292 -19.349  1.00 57.87           H  
ATOM   4125  O   SER A 250      -7.295   2.983 -15.381  1.00 57.87           O  
ATOM   4126  OG  SER A 250      -9.205   3.276 -17.735  1.00 57.87           O  
ATOM   4127  HG  SER A 250      -9.903   3.475 -18.364  1.00 57.87           H  
ATOM   4128  N   ILE A 251      -5.954   4.275 -16.636  1.00 51.96           N  
ATOM   4129  H   ILE A 251      -5.555   4.421 -17.553  1.00 51.96           H  
ATOM   4130  CA  ILE A 251      -5.652   5.249 -15.578  1.00 51.96           C  
ATOM   4131  HA  ILE A 251      -5.215   4.720 -14.731  1.00 51.96           H  
ATOM   4132  C   ILE A 251      -6.941   5.928 -15.068  1.00 51.96           C  
ATOM   4133  CB  ILE A 251      -4.614   6.259 -16.127  1.00 51.96           C  
ATOM   4134  HB  ILE A 251      -5.025   6.708 -17.031  1.00 51.96           H  
ATOM   4135  O   ILE A 251      -6.998   6.374 -13.925  1.00 51.96           O  
ATOM   4136  CG1 ILE A 251      -3.294   5.532 -16.494  1.00 51.96           C  
ATOM   4137 HG12 ILE A 251      -2.798   5.195 -15.584  1.00 51.96           H  
ATOM   4138 HG13 ILE A 251      -3.507   4.649 -17.097  1.00 51.96           H  
ATOM   4139  CG2 ILE A 251      -4.328   7.392 -15.123  1.00 51.96           C  
ATOM   4140 HG21 ILE A 251      -3.978   6.976 -14.178  1.00 51.96           H  
ATOM   4141 HG22 ILE A 251      -3.583   8.080 -15.520  1.00 51.96           H  
ATOM   4142 HG23 ILE A 251      -5.232   7.973 -14.941  1.00 51.96           H  
ATOM   4143  CD1 ILE A 251      -2.315   6.383 -17.314  1.00 51.96           C  
ATOM   4144 HD11 ILE A 251      -1.920   7.203 -16.715  1.00 51.96           H  
ATOM   4145 HD12 ILE A 251      -2.818   6.781 -18.196  1.00 51.96           H  
ATOM   4146 HD13 ILE A 251      -1.482   5.759 -17.637  1.00 51.96           H  
ATOM   4147  N   THR A 252      -7.989   5.973 -15.895  1.00 61.05           N  
ATOM   4148  H   THR A 252      -7.898   5.553 -16.810  1.00 61.05           H  
ATOM   4149  CA  THR A 252      -9.294   6.577 -15.598  1.00 61.05           C  
ATOM   4150  HA  THR A 252      -9.171   7.345 -14.834  1.00 61.05           H  
ATOM   4151  C   THR A 252     -10.330   5.583 -15.059  1.00 61.05           C  
ATOM   4152  CB  THR A 252      -9.845   7.248 -16.867  1.00 61.05           C  
ATOM   4153  HB  THR A 252     -10.833   7.662 -16.665  1.00 61.05           H  
ATOM   4154  O   THR A 252     -11.412   5.999 -14.656  1.00 61.05           O  
ATOM   4155  CG2 THR A 252      -8.933   8.369 -17.369  1.00 61.05           C  
ATOM   4156 HG21 THR A 252      -7.974   7.970 -17.697  1.00 61.05           H  
ATOM   4157 HG22 THR A 252      -8.771   9.095 -16.572  1.00 61.05           H  
ATOM   4158 HG23 THR A 252      -9.410   8.873 -18.211  1.00 61.05           H  
ATOM   4159  OG1 THR A 252      -9.938   6.283 -17.890  1.00 61.05           O  
ATOM   4160  HG1 THR A 252      -9.920   6.726 -18.741  1.00 61.05           H  
ATOM   4161  N   GLY A 253     -10.047   4.275 -15.066  1.00 54.35           N  
ATOM   4162  H   GLY A 253      -9.143   3.983 -15.411  1.00 54.35           H  
ATOM   4163  CA  GLY A 253     -11.040   3.226 -14.805  1.00 54.35           C  
ATOM   4164  HA2 GLY A 253     -10.515   2.283 -14.650  1.00 54.35           H  
ATOM   4165  HA3 GLY A 253     -11.589   3.472 -13.897  1.00 54.35           H  
ATOM   4166  C   GLY A 253     -12.063   3.016 -15.935  1.00 54.35           C  
ATOM   4167  O   GLY A 253     -12.902   2.124 -15.831  1.00 54.35           O  
ATOM   4168  N   LEU A 254     -11.990   3.795 -17.019  1.00 48.76           N  
ATOM   4169  H   LEU A 254     -11.262   4.494 -17.041  1.00 48.76           H  
ATOM   4170  CA  LEU A 254     -12.777   3.621 -18.240  1.00 48.76           C  
ATOM   4171  HA  LEU A 254     -13.694   3.072 -18.024  1.00 48.76           H  
ATOM   4172  C   LEU A 254     -11.956   2.819 -19.251  1.00 48.76           C  
ATOM   4173  CB  LEU A 254     -13.137   5.009 -18.806  1.00 48.76           C  
ATOM   4174  HB2 LEU A 254     -12.214   5.538 -19.039  1.00 48.76           H  
ATOM   4175  HB3 LEU A 254     -13.675   4.875 -19.745  1.00 48.76           H  
ATOM   4176  O   LEU A 254     -10.891   3.283 -19.639  1.00 48.76           O  
ATOM   4177  CG  LEU A 254     -13.983   5.884 -17.865  1.00 48.76           C  
ATOM   4178  HG  LEU A 254     -13.512   5.946 -16.884  1.00 48.76           H  
ATOM   4179  CD1 LEU A 254     -14.083   7.304 -18.422  1.00 48.76           C  
ATOM   4180 HD11 LEU A 254     -14.670   7.925 -17.746  1.00 48.76           H  
ATOM   4181 HD12 LEU A 254     -14.555   7.286 -19.404  1.00 48.76           H  
ATOM   4182 HD13 LEU A 254     -13.084   7.730 -18.514  1.00 48.76           H  
ATOM   4183  CD2 LEU A 254     -15.397   5.322 -17.703  1.00 48.76           C  
ATOM   4184 HD21 LEU A 254     -15.988   5.995 -17.081  1.00 48.76           H  
ATOM   4185 HD22 LEU A 254     -15.357   4.350 -17.213  1.00 48.76           H  
ATOM   4186 HD23 LEU A 254     -15.874   5.221 -18.678  1.00 48.76           H  
ATOM   4187  N   TYR A 255     -12.405   1.627 -19.648  1.00 45.02           N  
ATOM   4188  H   TYR A 255     -13.297   1.309 -19.295  1.00 45.02           H  
ATOM   4189  CA  TYR A 255     -11.785   0.852 -20.734  1.00 45.02           C  
ATOM   4190  HA  TYR A 255     -10.842   0.425 -20.391  1.00 45.02           H  
ATOM   4191  C   TYR A 255     -11.500   1.780 -21.929  1.00 45.02           C  
ATOM   4192  CB  TYR A 255     -12.740  -0.288 -21.152  1.00 45.02           C  
ATOM   4193  HB2 TYR A 255     -12.939  -0.215 -22.222  1.00 45.02           H  
ATOM   4194  HB3 TYR A 255     -13.707  -0.164 -20.666  1.00 45.02           H  
ATOM   4195  O   TYR A 255     -12.438   2.327 -22.505  1.00 45.02           O  
ATOM   4196  CG  TYR A 255     -12.244  -1.695 -20.879  1.00 45.02           C  
ATOM   4197  CD1 TYR A 255     -11.643  -2.434 -21.917  1.00 45.02           C  
ATOM   4198  HD1 TYR A 255     -11.494  -1.984 -22.887  1.00 45.02           H  
ATOM   4199  CD2 TYR A 255     -12.427  -2.284 -19.612  1.00 45.02           C  
ATOM   4200  HD2 TYR A 255     -12.891  -1.715 -18.820  1.00 45.02           H  
ATOM   4201  CE1 TYR A 255     -11.239  -3.764 -21.695  1.00 45.02           C  
ATOM   4202  HE1 TYR A 255     -10.780  -4.335 -22.489  1.00 45.02           H  
ATOM   4203  CE2 TYR A 255     -12.018  -3.614 -19.385  1.00 45.02           C  
ATOM   4204  HE2 TYR A 255     -12.163  -4.066 -18.415  1.00 45.02           H  
ATOM   4205  OH  TYR A 255     -11.044  -5.645 -20.223  1.00 45.02           O  
ATOM   4206  HH  TYR A 255     -11.223  -5.931 -19.324  1.00 45.02           H  
ATOM   4207  CZ  TYR A 255     -11.427  -4.357 -20.431  1.00 45.02           C  
ATOM   4208  N   GLU A 256     -10.229   1.986 -22.278  1.00 40.97           N  
ATOM   4209  H   GLU A 256      -9.490   1.508 -21.782  1.00 40.97           H  
ATOM   4210  CA  GLU A 256      -9.878   2.577 -23.569  1.00 40.97           C  
ATOM   4211  HA  GLU A 256     -10.674   3.240 -23.906  1.00 40.97           H  
ATOM   4212  C   GLU A 256      -9.799   1.413 -24.559  1.00 40.97           C  
ATOM   4213  CB  GLU A 256      -8.594   3.428 -23.490  1.00 40.97           C  
ATOM   4214  HB2 GLU A 256      -8.275   3.660 -24.506  1.00 40.97           H  
ATOM   4215  HB3 GLU A 256      -7.806   2.861 -22.993  1.00 40.97           H  
ATOM   4216  O   GLU A 256      -8.994   0.497 -24.383  1.00 40.97           O  
ATOM   4217  CG  GLU A 256      -8.845   4.752 -22.737  1.00 40.97           C  
ATOM   4218  HG2 GLU A 256      -9.123   4.518 -21.710  1.00 40.97           H  
ATOM   4219  HG3 GLU A 256      -9.692   5.257 -23.201  1.00 40.97           H  
ATOM   4220  CD  GLU A 256      -7.650   5.725 -22.711  1.00 40.97           C  
ATOM   4221  OE1 GLU A 256      -7.803   6.792 -22.068  1.00 40.97           O  
ATOM   4222  OE2 GLU A 256      -6.573   5.398 -23.258  1.00 40.97           O  
ATOM   4223  N   THR A 257     -10.740   1.402 -25.505  1.00 39.51           N  
ATOM   4224  H   THR A 257     -11.375   2.186 -25.547  1.00 39.51           H  
ATOM   4225  CA  THR A 257     -10.776   0.512 -26.675  1.00 39.51           C  
ATOM   4226  HA  THR A 257     -10.557  -0.515 -26.382  1.00 39.51           H  
ATOM   4227  C   THR A 257      -9.732   0.912 -27.697  1.00 39.51           C  
ATOM   4228  CB  THR A 257     -12.132   0.582 -27.376  1.00 39.51           C  
ATOM   4229  HB  THR A 257     -12.067   0.069 -28.335  1.00 39.51           H  
ATOM   4230  O   THR A 257      -9.646   2.137 -27.947  1.00 39.51           O  
ATOM   4231  CG2 THR A 257     -13.252  -0.055 -26.556  1.00 39.51           C  
ATOM   4232 HG21 THR A 257     -13.365   0.472 -25.608  1.00 39.51           H  
ATOM   4233 HG22 THR A 257     -13.010  -1.100 -26.364  1.00 39.51           H  
ATOM   4234 HG23 THR A 257     -14.185   0.004 -27.116  1.00 39.51           H  
ATOM   4235  OG1 THR A 257     -12.428   1.943 -27.593  1.00 39.51           O  
ATOM   4236  HG1 THR A 257     -11.579   2.307 -27.855  1.00 39.51           H  
ATOM   4237  OXT THR A 257      -9.144  -0.021 -28.275  1.00 39.51           O  
TER    4238      THR A 257                                                       
END   
