# Supplementary material for: Computational design of novel Cas9 PAM-interacting domains using evolution-based modelling and structural quality assessment
Source: PLoS Comput Biol. 2023 Nov 17;19(11):e1011621. doi: 10.1371/journal.pcbi.1011621 (PMC10729993; doi:10.1371/journal.pcbi.1011621)
Supplement: S1 File — This file contains the experimentally tested sequences in a zip format. It includes Fasta files, AlphaFold Prediction with PDB file, pLDDT, and more. (ZIP) [file pcbi.1011621.s001.zip › pdb/dgfx_71_relaxed_rank_1_model_3.pdb]

ATOM      1  N   THR A   1      -2.487   7.933 -22.555  1.00 41.61           N  
ATOM      2  H   THR A   1      -2.267   6.961 -22.719  1.00 41.61           H  
ATOM      3  H2  THR A   1      -2.794   8.052 -21.600  1.00 41.61           H  
ATOM      4  H3  THR A   1      -3.241   8.227 -23.160  1.00 41.61           H  
ATOM      5  CA  THR A   1      -1.303   8.795 -22.754  1.00 41.61           C  
ATOM      6  HA  THR A   1      -0.976   8.767 -23.793  1.00 41.61           H  
ATOM      7  C   THR A   1      -0.178   8.266 -21.879  1.00 41.61           C  
ATOM      8  CB  THR A   1      -1.651  10.243 -22.385  1.00 41.61           C  
ATOM      9  HB  THR A   1      -0.743  10.826 -22.237  1.00 41.61           H  
ATOM     10  O   THR A   1      -0.209   8.444 -20.673  1.00 41.61           O  
ATOM     11  CG2 THR A   1      -2.517  10.892 -23.461  1.00 41.61           C  
ATOM     12 HG21 THR A   1      -3.471  10.375 -23.568  1.00 41.61           H  
ATOM     13 HG22 THR A   1      -1.990  10.886 -24.415  1.00 41.61           H  
ATOM     14 HG23 THR A   1      -2.713  11.929 -23.189  1.00 41.61           H  
ATOM     15  OG1 THR A   1      -2.434  10.238 -21.218  1.00 41.61           O  
ATOM     16  HG1 THR A   1      -2.450  11.129 -20.862  1.00 41.61           H  
ATOM     17  N   GLY A   2       0.758   7.498 -22.438  1.00 56.79           N  
ATOM     18  H   GLY A   2       0.795   7.372 -23.439  1.00 56.79           H  
ATOM     19  CA  GLY A   2       1.872   6.921 -21.676  1.00 56.79           C  
ATOM     20  HA2 GLY A   2       1.837   7.198 -20.622  1.00 56.79           H  
ATOM     21  HA3 GLY A   2       1.844   5.833 -21.744  1.00 56.79           H  
ATOM     22  C   GLY A   2       3.181   7.403 -22.273  1.00 56.79           C  
ATOM     23  O   GLY A   2       3.607   6.857 -23.284  1.00 56.79           O  
ATOM     24  N   GLY A   3       3.771   8.454 -21.705  1.00 74.96           N  
ATOM     25  H   GLY A   3       3.355   8.882 -20.891  1.00 74.96           H  
ATOM     26  CA  GLY A   3       5.093   8.918 -22.126  1.00 74.96           C  
ATOM     27  HA2 GLY A   3       5.046   9.261 -23.159  1.00 74.96           H  
ATOM     28  HA3 GLY A   3       5.421   9.749 -21.500  1.00 74.96           H  
ATOM     29  C   GLY A   3       6.127   7.797 -22.014  1.00 74.96           C  
ATOM     30  O   GLY A   3       6.052   6.958 -21.110  1.00 74.96           O  
ATOM     31  N   PHE A   4       7.101   7.781 -22.926  1.00 81.97           N  
ATOM     32  H   PHE A   4       7.114   8.505 -23.630  1.00 81.97           H  
ATOM     33  CA  PHE A   4       8.193   6.798 -22.927  1.00 81.97           C  
ATOM     34  HA  PHE A   4       7.768   5.794 -22.941  1.00 81.97           H  
ATOM     35  C   PHE A   4       9.076   6.909 -21.677  1.00 81.97           C  
ATOM     36  CB  PHE A   4       9.043   6.995 -24.189  1.00 81.97           C  
ATOM     37  HB2 PHE A   4       9.897   6.320 -24.144  1.00 81.97           H  
ATOM     38  HB3 PHE A   4       9.437   8.012 -24.202  1.00 81.97           H  
ATOM     39  O   PHE A   4       9.713   5.937 -21.271  1.00 81.97           O  
ATOM     40  CG  PHE A   4       8.295   6.721 -25.477  1.00 81.97           C  
ATOM     41  CD1 PHE A   4       8.005   5.395 -25.839  1.00 81.97           C  
ATOM     42  HD1 PHE A   4       8.357   4.584 -25.219  1.00 81.97           H  
ATOM     43  CD2 PHE A   4       7.888   7.778 -26.313  1.00 81.97           C  
ATOM     44  HD2 PHE A   4       8.125   8.800 -26.054  1.00 81.97           H  
ATOM     45  CE1 PHE A   4       7.287   5.121 -27.017  1.00 81.97           C  
ATOM     46  HE1 PHE A   4       7.074   4.101 -27.300  1.00 81.97           H  
ATOM     47  CE2 PHE A   4       7.178   7.505 -27.496  1.00 81.97           C  
ATOM     48  HE2 PHE A   4       6.870   8.315 -28.140  1.00 81.97           H  
ATOM     49  CZ  PHE A   4       6.871   6.178 -27.844  1.00 81.97           C  
ATOM     50  HZ  PHE A   4       6.330   5.970 -28.755  1.00 81.97           H  
ATOM     51  N   SER A   5       9.074   8.083 -21.051  1.00 82.46           N  
ATOM     52  H   SER A   5       8.529   8.833 -21.451  1.00 82.46           H  
ATOM     53  CA  SER A   5       9.812   8.420 -19.842  1.00 82.46           C  
ATOM     54  HA  SER A   5      10.041   7.509 -19.288  1.00 82.46           H  
ATOM     55  C   SER A   5       8.980   9.307 -18.925  1.00 82.46           C  
ATOM     56  CB  SER A   5      11.130   9.111 -20.214  1.00 82.46           C  
ATOM     57  HB2 SER A   5      11.790   8.361 -20.649  1.00 82.46           H  
ATOM     58  HB3 SER A   5      11.609   9.511 -19.320  1.00 82.46           H  
ATOM     59  O   SER A   5       7.989   9.907 -19.340  1.00 82.46           O  
ATOM     60  OG  SER A   5      10.958  10.140 -21.172  1.00 82.46           O  
ATOM     61  HG  SER A   5      10.385  10.838 -20.846  1.00 82.46           H  
ATOM     62  N   LYS A   6       9.403   9.428 -17.667  1.00 80.00           N  
ATOM     63  H   LYS A   6      10.214   8.897 -17.382  1.00 80.00           H  
ATOM     64  CA  LYS A   6       8.899  10.490 -16.795  1.00 80.00           C  
ATOM     65  HA  LYS A   6       7.809  10.479 -16.814  1.00 80.00           H  
ATOM     66  C   LYS A   6       9.377  11.841 -17.325  1.00 80.00           C  
ATOM     67  CB  LYS A   6       9.380  10.286 -15.362  1.00 80.00           C  
ATOM     68  HB2 LYS A   6       9.026  11.124 -14.762  1.00 80.00           H  
ATOM     69  HB3 LYS A   6      10.470  10.296 -15.355  1.00 80.00           H  
ATOM     70  O   LYS A   6      10.577  12.087 -17.386  1.00 80.00           O  
ATOM     71  CG  LYS A   6       8.888   8.975 -14.735  1.00 80.00           C  
ATOM     72  HG2 LYS A   6       9.359   8.132 -15.241  1.00 80.00           H  
ATOM     73  HG3 LYS A   6       7.804   8.893 -14.812  1.00 80.00           H  
ATOM     74  CD  LYS A   6       9.306   9.006 -13.268  1.00 80.00           C  
ATOM     75  HD2 LYS A   6       8.631   9.646 -12.700  1.00 80.00           H  
ATOM     76  HD3 LYS A   6      10.299   9.453 -13.226  1.00 80.00           H  
ATOM     77  CE  LYS A   6       9.375   7.619 -12.643  1.00 80.00           C  
ATOM     78  HE2 LYS A   6       9.728   6.924 -13.405  1.00 80.00           H  
ATOM     79  HE3 LYS A   6       8.386   7.308 -12.307  1.00 80.00           H  
ATOM     80  NZ  LYS A   6      10.358   7.660 -11.538  1.00 80.00           N  
ATOM     81  HZ1 LYS A   6      11.214   8.059 -11.897  1.00 80.00           H  
ATOM     82  HZ2 LYS A   6      10.574   6.736 -11.193  1.00 80.00           H  
ATOM     83  HZ3 LYS A   6      10.065   8.281 -10.797  1.00 80.00           H  
ATOM     84  N   GLU A   7       8.435  12.718 -17.653  1.00 80.29           N  
ATOM     85  H   GLU A   7       7.481  12.385 -17.674  1.00 80.29           H  
ATOM     86  CA  GLU A   7       8.688  14.017 -18.302  1.00 80.29           C  
ATOM     87  HA  GLU A   7       9.335  13.862 -19.165  1.00 80.29           H  
ATOM     88  C   GLU A   7       9.411  15.046 -17.410  1.00 80.29           C  
ATOM     89  CB  GLU A   7       7.351  14.588 -18.805  1.00 80.29           C  
ATOM     90  HB2 GLU A   7       7.510  15.586 -19.214  1.00 80.29           H  
ATOM     91  HB3 GLU A   7       6.672  14.687 -17.958  1.00 80.29           H  
ATOM     92  O   GLU A   7       9.744  16.143 -17.854  1.00 80.29           O  
ATOM     93  CG  GLU A   7       6.669  13.719 -19.879  1.00 80.29           C  
ATOM     94  HG2 GLU A   7       6.442  12.742 -19.453  1.00 80.29           H  
ATOM     95  HG3 GLU A   7       5.719  14.186 -20.137  1.00 80.29           H  
ATOM     96  CD  GLU A   7       7.503  13.551 -21.162  1.00 80.29           C  
ATOM     97  OE1 GLU A   7       7.301  12.519 -21.843  1.00 80.29           O  
ATOM     98  OE2 GLU A   7       8.336  14.442 -21.443  1.00 80.29           O  
ATOM     99  N   SER A   8       9.689  14.713 -16.146  1.00 83.14           N  
ATOM    100  H   SER A   8       9.431  13.792 -15.823  1.00 83.14           H  
ATOM    101  CA  SER A   8      10.537  15.536 -15.285  1.00 83.14           C  
ATOM    102  HA  SER A   8      10.131  16.547 -15.261  1.00 83.14           H  
ATOM    103  C   SER A   8      11.959  15.597 -15.846  1.00 83.14           C  
ATOM    104  CB  SER A   8      10.557  14.995 -13.854  1.00 83.14           C  
ATOM    105  HB2 SER A   8      10.989  13.994 -13.849  1.00 83.14           H  
ATOM    106  HB3 SER A   8      11.170  15.645 -13.230  1.00 83.14           H  
ATOM    107  O   SER A   8      12.666  14.587 -15.897  1.00 83.14           O  
ATOM    108  OG  SER A   8       9.242  14.938 -13.330  1.00 83.14           O  
ATOM    109  HG  SER A   8       8.853  15.814 -13.382  1.00 83.14           H  
ATOM    110  N   ILE A   9      12.378  16.798 -16.244  1.00 81.63           N  
ATOM    111  H   ILE A   9      11.719  17.563 -16.232  1.00 81.63           H  
ATOM    112  CA  ILE A   9      13.741  17.070 -16.700  1.00 81.63           C  
ATOM    113  HA  ILE A   9      14.099  16.208 -17.264  1.00 81.63           H  
ATOM    114  C   ILE A   9      14.626  17.245 -15.471  1.00 81.63           C  
ATOM    115  CB  ILE A   9      13.794  18.301 -17.632  1.00 81.63           C  
ATOM    116  HB  ILE A   9      13.422  19.166 -17.084  1.00 81.63           H  
ATOM    117  O   ILE A   9      14.416  18.153 -14.667  1.00 81.63           O  
ATOM    118  CG1 ILE A   9      12.901  18.083 -18.876  1.00 81.63           C  
ATOM    119 HG12 ILE A   9      11.908  17.758 -18.565  1.00 81.63           H  
ATOM    120 HG13 ILE A   9      13.327  17.295 -19.498  1.00 81.63           H  
ATOM    121  CG2 ILE A   9      15.254  18.577 -18.054  1.00 81.63           C  
ATOM    122 HG21 ILE A   9      15.673  17.701 -18.549  1.00 81.63           H  
ATOM    123 HG22 ILE A   9      15.863  18.804 -17.179  1.00 81.63           H  
ATOM    124 HG23 ILE A   9      15.310  19.442 -18.715  1.00 81.63           H  
ATOM    125  CD1 ILE A   9      12.701  19.345 -19.723  1.00 81.63           C  
ATOM    126 HD11 ILE A   9      11.996  19.128 -20.526  1.00 81.63           H  
ATOM    127 HD12 ILE A   9      12.296  20.145 -19.104  1.00 81.63           H  
ATOM    128 HD13 ILE A   9      13.644  19.667 -20.165  1.00 81.63           H  
ATOM    129  N   LEU A  10      15.627  16.383 -15.343  1.00 84.53           N  
ATOM    130  H   LEU A  10      15.751  15.680 -16.058  1.00 84.53           H  
ATOM    131  CA  LEU A  10      16.667  16.514 -14.337  1.00 84.53           C  
ATOM    132  HA  LEU A  10      16.302  17.138 -13.521  1.00 84.53           H  
ATOM    133  C   LEU A  10      17.880  17.227 -14.931  1.00 84.53           C  
ATOM    134  CB  LEU A  10      17.019  15.138 -13.762  1.00 84.53           C  
ATOM    135  HB2 LEU A  10      17.836  15.259 -13.051  1.00 84.53           H  
ATOM    136  HB3 LEU A  10      17.373  14.519 -14.586  1.00 84.53           H  
ATOM    137  O   LEU A  10      18.190  17.088 -16.118  1.00 84.53           O  
ATOM    138  CG  LEU A  10      15.856  14.403 -13.069  1.00 84.53           C  
ATOM    139  HG  LEU A  10      15.099  14.140 -13.807  1.00 84.53           H  
ATOM    140  CD1 LEU A  10      16.390  13.120 -12.435  1.00 84.53           C  
ATOM    141 HD11 LEU A  10      16.826  12.478 -13.200  1.00 84.53           H  
ATOM    142 HD12 LEU A  10      17.147  13.353 -11.686  1.00 84.53           H  
ATOM    143 HD13 LEU A  10      15.574  12.577 -11.957  1.00 84.53           H  
ATOM    144  CD2 LEU A  10      15.200  15.230 -11.959  1.00 84.53           C  
ATOM    145 HD21 LEU A  10      14.692  16.093 -12.390  1.00 84.53           H  
ATOM    146 HD22 LEU A  10      14.455  14.623 -11.445  1.00 84.53           H  
ATOM    147 HD23 LEU A  10      15.952  15.564 -11.243  1.00 84.53           H  
ATOM    148  N   ALA A  11      18.562  17.997 -14.084  1.00 85.35           N  
ATOM    149  H   ALA A  11      18.256  18.050 -13.123  1.00 85.35           H  
ATOM    150  CA  ALA A  11      19.793  18.681 -14.448  1.00 85.35           C  
ATOM    151  HA  ALA A  11      19.579  19.341 -15.289  1.00 85.35           H  
ATOM    152  C   ALA A  11      20.878  17.687 -14.895  1.00 85.35           C  
ATOM    153  CB  ALA A  11      20.254  19.542 -13.266  1.00 85.35           C  
ATOM    154  HB1 ALA A  11      21.154  20.094 -13.537  1.00 85.35           H  
ATOM    155  HB2 ALA A  11      19.473  20.254 -12.995  1.00 85.35           H  
ATOM    156  HB3 ALA A  11      20.479  18.907 -12.409  1.00 85.35           H  
ATOM    157  O   ALA A  11      20.850  16.500 -14.560  1.00 85.35           O  
ATOM    158  N   HIS A  12      21.840  18.192 -15.663  1.00 83.15           N  
ATOM    159  H   HIS A  12      21.846  19.186 -15.846  1.00 83.15           H  
ATOM    160  CA  HIS A  12      22.984  17.410 -16.110  1.00 83.15           C  
ATOM    161  HA  HIS A  12      22.618  16.548 -16.667  1.00 83.15           H  
ATOM    162  C   HIS A  12      23.787  16.866 -14.921  1.00 83.15           C  
ATOM    163  CB  HIS A  12      23.833  18.260 -17.062  1.00 83.15           C  
ATOM    164  HB2 HIS A  12      23.198  18.708 -17.826  1.00 83.15           H  
ATOM    165  HB3 HIS A  12      24.545  17.608 -17.567  1.00 83.15           H  
ATOM    166  O   HIS A  12      23.892  17.490 -13.866  1.00 83.15           O  
ATOM    167  CG  HIS A  12      24.585  19.371 -16.386  1.00 83.15           C  
ATOM    168  CD2 HIS A  12      24.181  20.672 -16.260  1.00 83.15           C  
ATOM    169  HD2 HIS A  12      23.270  21.098 -16.654  1.00 83.15           H  
ATOM    170  ND1 HIS A  12      25.798  19.257 -15.749  1.00 83.15           N  
ATOM    171  HD1 HIS A  12      26.366  18.423 -15.697  1.00 83.15           H  
ATOM    172  CE1 HIS A  12      26.102  20.455 -15.226  1.00 83.15           C  
ATOM    173  HE1 HIS A  12      26.995  20.679 -14.661  1.00 83.15           H  
ATOM    174  NE2 HIS A  12      25.147  21.350 -15.516  1.00 83.15           N  
ATOM    175  N   GLY A  13      24.374  15.687 -15.094  1.00 77.43           N  
ATOM    176  H   GLY A  13      24.242  15.193 -15.964  1.00 77.43           H  
ATOM    177  CA  GLY A  13      25.196  15.059 -14.069  1.00 77.43           C  
ATOM    178  HA2 GLY A  13      24.605  14.919 -13.164  1.00 77.43           H  
ATOM    179  HA3 GLY A  13      26.038  15.709 -13.836  1.00 77.43           H  
ATOM    180  C   GLY A  13      25.727  13.711 -14.528  1.00 77.43           C  
ATOM    181  O   GLY A  13      25.314  13.187 -15.559  1.00 77.43           O  
ATOM    182  N   ASN A  14      26.613  13.115 -13.732  1.00 75.49           N  
ATOM    183  H   ASN A  14      26.914  13.609 -12.904  1.00 75.49           H  
ATOM    184  CA  ASN A  14      27.243  11.821 -14.027  1.00 75.49           C  
ATOM    185  HA  ASN A  14      27.498  11.809 -15.087  1.00 75.49           H  
ATOM    186  C   ASN A  14      26.299  10.615 -13.831  1.00 75.49           C  
ATOM    187  CB  ASN A  14      28.553  11.706 -13.222  1.00 75.49           C  
ATOM    188  HB2 ASN A  14      28.361  11.916 -12.170  1.00 75.49           H  
ATOM    189  HB3 ASN A  14      28.942  10.690 -13.296  1.00 75.49           H  
ATOM    190  O   ASN A  14      26.740   9.524 -13.486  1.00 75.49           O  
ATOM    191  CG  ASN A  14      29.648  12.619 -13.739  1.00 75.49           C  
ATOM    192  ND2 ASN A  14      30.641  12.906 -12.934  1.00 75.49           N  
ATOM    193 HD21 ASN A  14      30.689  12.520 -12.002  1.00 75.49           H  
ATOM    194 HD22 ASN A  14      31.360  13.506 -13.313  1.00 75.49           H  
ATOM    195  OD1 ASN A  14      29.638  13.070 -14.871  1.00 75.49           O  
ATOM    196  N   SER A  15      24.994  10.806 -14.024  1.00 77.11           N  
ATOM    197  H   SER A  15      24.714  11.672 -14.461  1.00 77.11           H  
ATOM    198  CA  SER A  15      24.002   9.741 -13.935  1.00 77.11           C  
ATOM    199  HA  SER A  15      24.339   8.980 -13.231  1.00 77.11           H  
ATOM    200  C   SER A  15      23.815   9.095 -15.302  1.00 77.11           C  
ATOM    201  CB  SER A  15      22.679  10.301 -13.417  1.00 77.11           C  
ATOM    202  HB2 SER A  15      22.339  11.092 -14.085  1.00 77.11           H  
ATOM    203  HB3 SER A  15      22.829  10.725 -12.423  1.00 77.11           H  
ATOM    204  O   SER A  15      23.254   9.706 -16.210  1.00 77.11           O  
ATOM    205  OG  SER A  15      21.702   9.278 -13.349  1.00 77.11           O  
ATOM    206  HG  SER A  15      20.843   9.707 -13.340  1.00 77.11           H  
ATOM    207  N   ASP A  16      24.198   7.827 -15.422  1.00 73.56           N  
ATOM    208  H   ASP A  16      24.769   7.419 -14.696  1.00 73.56           H  
ATOM    209  CA  ASP A  16      23.921   7.016 -16.616  1.00 73.56           C  
ATOM    210  HA  ASP A  16      24.172   7.601 -17.500  1.00 73.56           H  
ATOM    211  C   ASP A  16      22.428   6.634 -16.743  1.00 73.56           C  
ATOM    212  CB  ASP A  16      24.821   5.769 -16.611  1.00 73.56           C  
ATOM    213  HB2 ASP A  16      24.611   5.178 -17.503  1.00 73.56           H  
ATOM    214  HB3 ASP A  16      24.571   5.164 -15.740  1.00 73.56           H  
ATOM    215  O   ASP A  16      22.037   5.943 -17.678  1.00 73.56           O  
ATOM    216  CG  ASP A  16      26.325   6.083 -16.598  1.00 73.56           C  
ATOM    217  OD1 ASP A  16      26.769   7.063 -17.252  1.00 73.56           O  
ATOM    218  OD2 ASP A  16      27.048   5.341 -15.903  1.00 73.56           O  
ATOM    219  N   LYS A  17      21.575   7.067 -15.800  1.00 74.83           N  
ATOM    220  H   LYS A  17      21.952   7.660 -15.074  1.00 74.83           H  
ATOM    221  CA  LYS A  17      20.126   6.797 -15.811  1.00 74.83           C  
ATOM    222  HA  LYS A  17      19.951   5.836 -16.296  1.00 74.83           H  
ATOM    223  C   LYS A  17      19.323   7.813 -16.620  1.00 74.83           C  
ATOM    224  CB  LYS A  17      19.574   6.740 -14.380  1.00 74.83           C  
ATOM    225  HB2 LYS A  17      18.507   6.522 -14.435  1.00 74.83           H  
ATOM    226  HB3 LYS A  17      19.687   7.716 -13.909  1.00 74.83           H  
ATOM    227  O   LYS A  17      18.176   7.529 -16.955  1.00 74.83           O  
ATOM    228  CG  LYS A  17      20.249   5.668 -13.519  1.00 74.83           C  
ATOM    229  HG2 LYS A  17      20.129   4.695 -13.995  1.00 74.83           H  
ATOM    230  HG3 LYS A  17      21.312   5.888 -13.416  1.00 74.83           H  
ATOM    231  CD  LYS A  17      19.608   5.643 -12.130  1.00 74.83           C  
ATOM    232  HD2 LYS A  17      19.744   6.617 -11.660  1.00 74.83           H  
ATOM    233  HD3 LYS A  17      18.541   5.440 -12.230  1.00 74.83           H  
ATOM    234  CE  LYS A  17      20.269   4.556 -11.282  1.00 74.83           C  
ATOM    235  HE2 LYS A  17      20.126   3.595 -11.778  1.00 74.83           H  
ATOM    236  HE3 LYS A  17      21.340   4.754 -11.241  1.00 74.83           H  
ATOM    237  NZ  LYS A  17      19.697   4.526  -9.915  1.00 74.83           N  
ATOM    238  HZ1 LYS A  17      19.839   5.419  -9.465  1.00 74.83           H  
ATOM    239  HZ2 LYS A  17      18.704   4.344  -9.959  1.00 74.83           H  
ATOM    240  HZ3 LYS A  17      20.142   3.808  -9.363  1.00 74.83           H  
ATOM    241  N   LEU A  18      19.897   8.988 -16.887  1.00 83.92           N  
ATOM    242  H   LEU A  18      20.879   9.102 -16.680  1.00 83.92           H  
ATOM    243  CA  LEU A  18      19.202  10.060 -17.591  1.00 83.92           C  
ATOM    244  HA  LEU A  18      18.221  10.196 -17.136  1.00 83.92           H  
ATOM    245  C   LEU A  18      18.977   9.685 -19.053  1.00 83.92           C  
ATOM    246  CB  LEU A  18      19.996  11.370 -17.500  1.00 83.92           C  
ATOM    247  HB2 LEU A  18      21.003  11.180 -17.870  1.00 83.92           H  
ATOM    248  HB3 LEU A  18      19.517  12.098 -18.155  1.00 83.92           H  
ATOM    249  O   LEU A  18      19.898   9.256 -19.746  1.00 83.92           O  
ATOM    250  CG  LEU A  18      20.100  11.994 -16.106  1.00 83.92           C  
ATOM    251  HG  LEU A  18      20.591  11.291 -15.432  1.00 83.92           H  
ATOM    252  CD1 LEU A  18      20.940  13.270 -16.186  1.00 83.92           C  
ATOM    253 HD11 LEU A  18      20.466  13.991 -16.852  1.00 83.92           H  
ATOM    254 HD12 LEU A  18      21.037  13.718 -15.197  1.00 83.92           H  
ATOM    255 HD13 LEU A  18      21.935  13.033 -16.564  1.00 83.92           H  
ATOM    256  CD2 LEU A  18      18.733  12.347 -15.527  1.00 83.92           C  
ATOM    257 HD21 LEU A  18      18.137  11.448 -15.371  1.00 83.92           H  
ATOM    258 HD22 LEU A  18      18.200  13.016 -16.203  1.00 83.92           H  
ATOM    259 HD23 LEU A  18      18.873  12.833 -14.561  1.00 83.92           H  
ATOM    260  N   ILE A  19      17.761   9.912 -19.540  1.00 84.80           N  
ATOM    261  H   ILE A  19      17.049  10.254 -18.911  1.00 84.80           H  
ATOM    262  CA  ILE A  19      17.422   9.674 -20.943  1.00 84.80           C  
ATOM    263  HA  ILE A  19      18.073   8.883 -21.314  1.00 84.80           H  
ATOM    264  C   ILE A  19      17.652  10.961 -21.743  1.00 84.80           C  
ATOM    265  CB  ILE A  19      15.989   9.145 -21.090  1.00 84.80           C  
ATOM    266  HB  ILE A  19      15.314   9.872 -20.638  1.00 84.80           H  
ATOM    267  O   ILE A  19      17.131  12.015 -21.356  1.00 84.80           O  
ATOM    268  CG1 ILE A  19      15.848   7.808 -20.341  1.00 84.80           C  
ATOM    269 HG12 ILE A  19      16.402   7.034 -20.873  1.00 84.80           H  
ATOM    270 HG13 ILE A  19      16.259   7.883 -19.334  1.00 84.80           H  
ATOM    271  CG2 ILE A  19      15.602   8.971 -22.573  1.00 84.80           C  
ATOM    272 HG21 ILE A  19      16.239   8.224 -23.048  1.00 84.80           H  
ATOM    273 HG22 ILE A  19      14.560   8.669 -22.671  1.00 84.80           H  
ATOM    274 HG23 ILE A  19      15.693   9.915 -23.110  1.00 84.80           H  
ATOM    275  CD1 ILE A  19      14.396   7.374 -20.192  1.00 84.80           C  
ATOM    276 HD11 ILE A  19      13.885   7.318 -21.153  1.00 84.80           H  
ATOM    277 HD12 ILE A  19      13.870   8.053 -19.521  1.00 84.80           H  
ATOM    278 HD13 ILE A  19      14.416   6.367 -19.776  1.00 84.80           H  
ATOM    279  N   PRO A  20      18.386  10.901 -22.870  1.00 85.99           N  
ATOM    280  CA  PRO A  20      18.537  12.022 -23.788  1.00 85.99           C  
ATOM    281  HA  PRO A  20      19.176  12.778 -23.332  1.00 85.99           H  
ATOM    282  C   PRO A  20      17.200  12.642 -24.184  1.00 85.99           C  
ATOM    283  CB  PRO A  20      19.234  11.441 -25.021  1.00 85.99           C  
ATOM    284  HB2 PRO A  20      18.498  11.039 -25.717  1.00 85.99           H  
ATOM    285  HB3 PRO A  20      19.850  12.180 -25.533  1.00 85.99           H  
ATOM    286  O   PRO A  20      16.287  11.954 -24.634  1.00 85.99           O  
ATOM    287  CG  PRO A  20      20.051  10.283 -24.461  1.00 85.99           C  
ATOM    288  HG2 PRO A  20      20.992  10.653 -24.053  1.00 85.99           H  
ATOM    289  HG3 PRO A  20      20.239   9.520 -25.216  1.00 85.99           H  
ATOM    290  CD  PRO A  20      19.159   9.758 -23.340  1.00 85.99           C  
ATOM    291  HD2 PRO A  20      18.484   8.999 -23.734  1.00 85.99           H  
ATOM    292  HD3 PRO A  20      19.778   9.339 -22.546  1.00 85.99           H  
ATOM    293  N   ARG A  21      17.105  13.971 -24.092  1.00 84.05           N  
ATOM    294  H   ARG A  21      17.868  14.468 -23.656  1.00 84.05           H  
ATOM    295  CA  ARG A  21      15.918  14.713 -24.557  1.00 84.05           C  
ATOM    296  HA  ARG A  21      15.024  14.225 -24.169  1.00 84.05           H  
ATOM    297  C   ARG A  21      15.770  14.704 -26.078  1.00 84.05           C  
ATOM    298  CB  ARG A  21      15.970  16.156 -24.047  1.00 84.05           C  
ATOM    299  HB2 ARG A  21      16.921  16.604 -24.335  1.00 84.05           H  
ATOM    300  HB3 ARG A  21      15.166  16.721 -24.519  1.00 84.05           H  
ATOM    301  O   ARG A  21      14.675  14.897 -26.593  1.00 84.05           O  
ATOM    302  CG  ARG A  21      15.798  16.231 -22.524  1.00 84.05           C  
ATOM    303  HG2 ARG A  21      14.793  15.909 -22.249  1.00 84.05           H  
ATOM    304  HG3 ARG A  21      16.515  15.566 -22.043  1.00 84.05           H  
ATOM    305  CD  ARG A  21      16.048  17.650 -22.007  1.00 84.05           C  
ATOM    306  HD2 ARG A  21      15.957  17.640 -20.921  1.00 84.05           H  
ATOM    307  HD3 ARG A  21      17.068  17.935 -22.262  1.00 84.05           H  
ATOM    308  NE  ARG A  21      15.083  18.615 -22.571  1.00 84.05           N  
ATOM    309  HE  ARG A  21      14.212  18.229 -22.905  1.00 84.05           H  
ATOM    310  NH1 ARG A  21      16.268  20.523 -22.100  1.00 84.05           N  
ATOM    311 HH11 ARG A  21      16.332  21.530 -22.056  1.00 84.05           H  
ATOM    312 HH12 ARG A  21      16.980  19.961 -21.656  1.00 84.05           H  
ATOM    313  NH2 ARG A  21      14.271  20.676 -23.094  1.00 84.05           N  
ATOM    314 HH21 ARG A  21      14.339  21.682 -23.031  1.00 84.05           H  
ATOM    315 HH22 ARG A  21      13.408  20.254 -23.406  1.00 84.05           H  
ATOM    316  CZ  ARG A  21      15.214  19.929 -22.589  1.00 84.05           C  
ATOM    317  N   LYS A  22      16.886  14.544 -26.791  1.00 81.68           N  
ATOM    318  H   LYS A  22      17.731  14.338 -26.277  1.00 81.68           H  
ATOM    319  CA  LYS A  22      16.969  14.485 -28.250  1.00 81.68           C  
ATOM    320  HA  LYS A  22      16.008  14.166 -28.654  1.00 81.68           H  
ATOM    321  C   LYS A  22      18.009  13.450 -28.648  1.00 81.68           C  
ATOM    322  CB  LYS A  22      17.343  15.858 -28.837  1.00 81.68           C  
ATOM    323  HB2 LYS A  22      17.496  15.745 -29.910  1.00 81.68           H  
ATOM    324  HB3 LYS A  22      18.282  16.194 -28.396  1.00 81.68           H  
ATOM    325  O   LYS A  22      18.990  13.248 -27.929  1.00 81.68           O  
ATOM    326  CG  LYS A  22      16.262  16.924 -28.606  1.00 81.68           C  
ATOM    327  HG2 LYS A  22      16.170  17.128 -27.539  1.00 81.68           H  
ATOM    328  HG3 LYS A  22      15.308  16.552 -28.981  1.00 81.68           H  
ATOM    329  CD  LYS A  22      16.612  18.228 -29.329  1.00 81.68           C  
ATOM    330  HD2 LYS A  22      16.731  18.025 -30.394  1.00 81.68           H  
ATOM    331  HD3 LYS A  22      17.550  18.615 -28.932  1.00 81.68           H  
ATOM    332  CE  LYS A  22      15.494  19.255 -29.120  1.00 81.68           C  
ATOM    333  HE2 LYS A  22      15.390  19.441 -28.051  1.00 81.68           H  
ATOM    334  HE3 LYS A  22      14.559  18.821 -29.476  1.00 81.68           H  
ATOM    335  NZ  LYS A  22      15.775  20.522 -29.840  1.00 81.68           N  
ATOM    336  HZ1 LYS A  22      15.020  21.181 -29.714  1.00 81.68           H  
ATOM    337  HZ2 LYS A  22      16.630  20.939 -29.502  1.00 81.68           H  
ATOM    338  HZ3 LYS A  22      15.874  20.348 -30.830  1.00 81.68           H  
ATOM    339  N   THR A  23      17.828  12.855 -29.821  1.00 78.17           N  
ATOM    340  H   THR A  23      16.971  13.002 -30.334  1.00 78.17           H  
ATOM    341  CA  THR A  23      18.867  12.067 -30.486  1.00 78.17           C  
ATOM    342  HA  THR A  23      19.040  11.160 -29.908  1.00 78.17           H  
ATOM    343  C   THR A  23      20.153  12.905 -30.522  1.00 78.17           C  
ATOM    344  CB  THR A  23      18.414  11.675 -31.906  1.00 78.17           C  
ATOM    345  HB  THR A  23      18.585  12.506 -32.591  1.00 78.17           H  
ATOM    346  O   THR A  23      20.105  14.077 -30.891  1.00 78.17           O  
ATOM    347  CG2 THR A  23      19.136  10.431 -32.414  1.00 78.17           C  
ATOM    348 HG21 THR A  23      20.215  10.579 -32.360  1.00 78.17           H  
ATOM    349 HG22 THR A  23      18.865   9.567 -31.807  1.00 78.17           H  
ATOM    350 HG23 THR A  23      18.862  10.244 -33.452  1.00 78.17           H  
ATOM    351  OG1 THR A  23      17.036  11.360 -31.907  1.00 78.17           O  
ATOM    352  HG1 THR A  23      16.818  11.017 -32.777  1.00 78.17           H  
ATOM    353  N   TYR A  24      21.278  12.335 -30.083  1.00 81.66           N  
ATOM    354  H   TYR A  24      21.223  11.371 -29.784  1.00 81.66           H  
ATOM    355  CA  TYR A  24      22.607  12.976 -29.998  1.00 81.66           C  
ATOM    356  HA  TYR A  24      23.309  12.166 -29.798  1.00 81.66           H  
ATOM    357  C   TYR A  24      22.846  13.984 -28.859  1.00 81.66           C  
ATOM    358  CB  TYR A  24      23.027  13.568 -31.357  1.00 81.66           C  
ATOM    359  HB2 TYR A  24      22.585  14.558 -31.468  1.00 81.66           H  
ATOM    360  HB3 TYR A  24      24.109  13.704 -31.362  1.00 81.66           H  
ATOM    361  O   TYR A  24      23.942  14.535 -28.768  1.00 81.66           O  
ATOM    362  CG  TYR A  24      22.644  12.719 -32.551  1.00 81.66           C  
ATOM    363  CD1 TYR A  24      23.327  11.512 -32.787  1.00 81.66           C  
ATOM    364  HD1 TYR A  24      24.146  11.219 -32.147  1.00 81.66           H  
ATOM    365  CD2 TYR A  24      21.584  13.109 -33.393  1.00 81.66           C  
ATOM    366  HD2 TYR A  24      21.072  14.045 -33.223  1.00 81.66           H  
ATOM    367  CE1 TYR A  24      22.948  10.691 -33.864  1.00 81.66           C  
ATOM    368  HE1 TYR A  24      23.477   9.768 -34.053  1.00 81.66           H  
ATOM    369  CE2 TYR A  24      21.192  12.283 -34.460  1.00 81.66           C  
ATOM    370  HE2 TYR A  24      20.385  12.571 -35.118  1.00 81.66           H  
ATOM    371  OH  TYR A  24      21.495  10.284 -35.732  1.00 81.66           O  
ATOM    372  HH  TYR A  24      22.063   9.518 -35.839  1.00 81.66           H  
ATOM    373  CZ  TYR A  24      21.877  11.075 -34.699  1.00 81.66           C  
ATOM    374  N   TRP A  25      21.881  14.230 -27.969  1.00 85.23           N  
ATOM    375  H   TRP A  25      20.990  13.762 -28.051  1.00 85.23           H  
ATOM    376  CA  TRP A  25      22.133  15.055 -26.782  1.00 85.23           C  
ATOM    377  HA  TRP A  25      22.901  15.795 -27.008  1.00 85.23           H  
ATOM    378  C   TRP A  25      22.660  14.202 -25.636  1.00 85.23           C  
ATOM    379  CB  TRP A  25      20.884  15.840 -26.379  1.00 85.23           C  
ATOM    380  HB2 TRP A  25      21.004  16.153 -25.342  1.00 85.23           H  
ATOM    381  HB3 TRP A  25      20.009  15.192 -26.424  1.00 85.23           H  
ATOM    382  O   TRP A  25      21.939  13.370 -25.097  1.00 85.23           O  
ATOM    383  CG  TRP A  25      20.632  17.077 -27.183  1.00 85.23           C  
ATOM    384  CD1 TRP A  25      21.008  17.295 -28.466  1.00 85.23           C  
ATOM    385  HD1 TRP A  25      21.537  16.588 -29.088  1.00 85.23           H  
ATOM    386  CD2 TRP A  25      19.979  18.305 -26.748  1.00 85.23           C  
ATOM    387  CE2 TRP A  25      20.010  19.239 -27.827  1.00 85.23           C  
ATOM    388  CE3 TRP A  25      19.376  18.729 -25.544  1.00 85.23           C  
ATOM    389  HE3 TRP A  25      19.369  18.057 -24.699  1.00 85.23           H  
ATOM    390  NE1 TRP A  25      20.652  18.571 -28.847  1.00 85.23           N  
ATOM    391  HE1 TRP A  25      20.919  18.969 -29.736  1.00 85.23           H  
ATOM    392  CH2 TRP A  25      18.878  20.920 -26.507  1.00 85.23           C  
ATOM    393  HH2 TRP A  25      18.499  21.924 -26.389  1.00 85.23           H  
ATOM    394  CZ2 TRP A  25      19.469  20.528 -27.721  1.00 85.23           C  
ATOM    395  HZ2 TRP A  25      19.558  21.224 -28.542  1.00 85.23           H  
ATOM    396  CZ3 TRP A  25      18.831  20.021 -25.425  1.00 85.23           C  
ATOM    397  HZ3 TRP A  25      18.410  20.339 -24.482  1.00 85.23           H  
ATOM    398  N   ASP A  26      23.907  14.440 -25.241  1.00 85.39           N  
ATOM    399  H   ASP A  26      24.472  15.094 -25.765  1.00 85.39           H  
ATOM    400  CA  ASP A  26      24.500  13.793 -24.074  1.00 85.39           C  
ATOM    401  HA  ASP A  26      24.367  12.716 -24.170  1.00 85.39           H  
ATOM    402  C   ASP A  26      23.827  14.302 -22.780  1.00 85.39           C  
ATOM    403  CB  ASP A  26      26.013  14.041 -24.070  1.00 85.39           C  
ATOM    404  HB2 ASP A  26      26.433  13.662 -25.002  1.00 85.39           H  
ATOM    405  HB3 ASP A  26      26.201  15.113 -24.029  1.00 85.39           H  
ATOM    406  O   ASP A  26      23.958  15.490 -22.449  1.00 85.39           O  
ATOM    407  CG  ASP A  26      26.739  13.365 -22.900  1.00 85.39           C  
ATOM    408  OD1 ASP A  26      26.075  12.687 -22.082  1.00 85.39           O  
ATOM    409  OD2 ASP A  26      27.964  13.592 -22.810  1.00 85.39           O  
ATOM    410  N   PRO A  27      23.132  13.440 -22.012  1.00 86.49           N  
ATOM    411  CA  PRO A  27      22.493  13.839 -20.764  1.00 86.49           C  
ATOM    412  HA  PRO A  27      21.773  14.627 -20.987  1.00 86.49           H  
ATOM    413  C   PRO A  27      23.483  14.349 -19.715  1.00 86.49           C  
ATOM    414  CB  PRO A  27      21.763  12.599 -20.248  1.00 86.49           C  
ATOM    415  HB2 PRO A  27      20.785  12.866 -19.847  1.00 86.49           H  
ATOM    416  HB3 PRO A  27      22.369  12.090 -19.499  1.00 86.49           H  
ATOM    417  O   PRO A  27      23.113  15.153 -18.857  1.00 86.49           O  
ATOM    418  CG  PRO A  27      21.632  11.702 -21.470  1.00 86.49           C  
ATOM    419  HG2 PRO A  27      21.594  10.645 -21.204  1.00 86.49           H  
ATOM    420  HG3 PRO A  27      20.747  12.000 -22.031  1.00 86.49           H  
ATOM    421  CD  PRO A  27      22.879  12.034 -22.274  1.00 86.49           C  
ATOM    422  HD2 PRO A  27      23.719  11.441 -21.911  1.00 86.49           H  
ATOM    423  HD3 PRO A  27      22.704  11.827 -23.329  1.00 86.49           H  
ATOM    424  N   LYS A  28      24.759  13.948 -19.800  1.00 87.83           N  
ATOM    425  H   LYS A  28      25.026  13.325 -20.549  1.00 87.83           H  
ATOM    426  CA  LYS A  28      25.818  14.448 -18.912  1.00 87.83           C  
ATOM    427  HA  LYS A  28      25.476  14.372 -17.880  1.00 87.83           H  
ATOM    428  C   LYS A  28      26.132  15.924 -19.151  1.00 87.83           C  
ATOM    429  CB  LYS A  28      27.090  13.596 -19.061  1.00 87.83           C  
ATOM    430  HB2 LYS A  28      27.859  14.002 -18.404  1.00 87.83           H  
ATOM    431  HB3 LYS A  28      27.457  13.644 -20.086  1.00 87.83           H  
ATOM    432  O   LYS A  28      26.638  16.580 -18.244  1.00 87.83           O  
ATOM    433  CG  LYS A  28      26.832  12.137 -18.665  1.00 87.83           C  
ATOM    434  HG2 LYS A  28      26.416  12.121 -17.658  1.00 87.83           H  
ATOM    435  HG3 LYS A  28      26.101  11.702 -19.346  1.00 87.83           H  
ATOM    436  CD  LYS A  28      28.094  11.265 -18.684  1.00 87.83           C  
ATOM    437  HD2 LYS A  28      28.848  11.684 -18.018  1.00 87.83           H  
ATOM    438  HD3 LYS A  28      28.481  11.199 -19.701  1.00 87.83           H  
ATOM    439  CE  LYS A  28      27.635   9.891 -18.182  1.00 87.83           C  
ATOM    440  HE2 LYS A  28      26.824   9.544 -18.822  1.00 87.83           H  
ATOM    441  HE3 LYS A  28      27.211  10.006 -17.185  1.00 87.83           H  
ATOM    442  NZ  LYS A  28      28.683   8.848 -18.140  1.00 87.83           N  
ATOM    443  HZ1 LYS A  28      28.225   8.013 -17.804  1.00 87.83           H  
ATOM    444  HZ2 LYS A  28      29.422   9.079 -17.491  1.00 87.83           H  
ATOM    445  HZ3 LYS A  28      29.042   8.648 -19.062  1.00 87.83           H  
ATOM    446  N   LYS A  29      25.803  16.456 -20.335  1.00 88.26           N  
ATOM    447  H   LYS A  29      25.393  15.832 -21.015  1.00 88.26           H  
ATOM    448  CA  LYS A  29      25.965  17.875 -20.695  1.00 88.26           C  
ATOM    449  HA  LYS A  29      26.668  18.348 -20.009  1.00 88.26           H  
ATOM    450  C   LYS A  29      24.670  18.673 -20.573  1.00 88.26           C  
ATOM    451  CB  LYS A  29      26.519  17.993 -22.122  1.00 88.26           C  
ATOM    452  HB2 LYS A  29      25.864  17.462 -22.812  1.00 88.26           H  
ATOM    453  HB3 LYS A  29      26.529  19.047 -22.403  1.00 88.26           H  
ATOM    454  O   LYS A  29      24.706  19.819 -20.142  1.00 88.26           O  
ATOM    455  CG  LYS A  29      27.943  17.438 -22.239  1.00 88.26           C  
ATOM    456  HG2 LYS A  29      28.586  17.935 -21.514  1.00 88.26           H  
ATOM    457  HG3 LYS A  29      27.936  16.368 -22.032  1.00 88.26           H  
ATOM    458  CD  LYS A  29      28.492  17.674 -23.649  1.00 88.26           C  
ATOM    459  HD2 LYS A  29      28.528  18.745 -23.848  1.00 88.26           H  
ATOM    460  HD3 LYS A  29      27.835  17.193 -24.374  1.00 88.26           H  
ATOM    461  CE  LYS A  29      29.896  17.073 -23.748  1.00 88.26           C  
ATOM    462  HE2 LYS A  29      30.526  17.527 -22.983  1.00 88.26           H  
ATOM    463  HE3 LYS A  29      29.824  16.008 -23.530  1.00 88.26           H  
ATOM    464  NZ  LYS A  29      30.483  17.284 -25.094  1.00 88.26           N  
ATOM    465  HZ1 LYS A  29      30.555  18.270 -25.301  1.00 88.26           H  
ATOM    466  HZ2 LYS A  29      31.404  16.872 -25.140  1.00 88.26           H  
ATOM    467  HZ3 LYS A  29      29.905  16.842 -25.793  1.00 88.26           H  
ATOM    468  N   TYR A  30      23.537  18.086 -20.954  1.00 89.34           N  
ATOM    469  H   TYR A  30      23.602  17.159 -21.350  1.00 89.34           H  
ATOM    470  CA  TYR A  30      22.274  18.825 -21.120  1.00 89.34           C  
ATOM    471  HA  TYR A  30      22.455  19.886 -20.950  1.00 89.34           H  
ATOM    472  C   TYR A  30      21.172  18.437 -20.133  1.00 89.34           C  
ATOM    473  CB  TYR A  30      21.799  18.672 -22.568  1.00 89.34           C  
ATOM    474  HB2 TYR A  30      21.589  17.621 -22.765  1.00 89.34           H  
ATOM    475  HB3 TYR A  30      20.869  19.225 -22.700  1.00 89.34           H  
ATOM    476  O   TYR A  30      20.070  18.989 -20.194  1.00 89.34           O  
ATOM    477  CG  TYR A  30      22.800  19.193 -23.577  1.00 89.34           C  
ATOM    478  CD1 TYR A  30      23.027  20.579 -23.682  1.00 89.34           C  
ATOM    479  HD1 TYR A  30      22.481  21.265 -23.051  1.00 89.34           H  
ATOM    480  CD2 TYR A  30      23.528  18.295 -24.378  1.00 89.34           C  
ATOM    481  HD2 TYR A  30      23.364  17.231 -24.283  1.00 89.34           H  
ATOM    482  CE1 TYR A  30      23.977  21.072 -24.595  1.00 89.34           C  
ATOM    483  HE1 TYR A  30      24.155  22.135 -24.668  1.00 89.34           H  
ATOM    484  CE2 TYR A  30      24.479  18.783 -25.293  1.00 89.34           C  
ATOM    485  HE2 TYR A  30      25.040  18.105 -25.919  1.00 89.34           H  
ATOM    486  OH  TYR A  30      25.632  20.632 -26.280  1.00 89.34           O  
ATOM    487  HH  TYR A  30      25.679  21.591 -26.278  1.00 89.34           H  
ATOM    488  CZ  TYR A  30      24.704  20.171 -25.403  1.00 89.34           C  
ATOM    489  N   GLY A  31      21.443  17.484 -19.245  1.00 86.51           N  
ATOM    490  H   GLY A  31      22.344  17.027 -19.270  1.00 86.51           H  
ATOM    491  CA  GLY A  31      20.400  16.846 -18.463  1.00 86.51           C  
ATOM    492  HA2 GLY A  31      19.763  17.605 -18.009  1.00 86.51           H  
ATOM    493  HA3 GLY A  31      20.835  16.239 -17.669  1.00 86.51           H  
ATOM    494  C   GLY A  31      19.544  15.937 -19.331  1.00 86.51           C  
ATOM    495  O   GLY A  31      19.743  15.789 -20.541  1.00 86.51           O  
ATOM    496  N   GLY A  32      18.567  15.307 -18.702  1.00 88.71           N  
ATOM    497  H   GLY A  32      18.378  15.529 -17.735  1.00 88.71           H  
ATOM    498  CA  GLY A  32      17.735  14.318 -19.364  1.00 88.71           C  
ATOM    499  HA2 GLY A  32      18.276  13.375 -19.440  1.00 88.71           H  
ATOM    500  HA3 GLY A  32      17.495  14.645 -20.377  1.00 88.71           H  
ATOM    501  C   GLY A  32      16.441  14.074 -18.621  1.00 88.71           C  
ATOM    502  O   GLY A  32      16.210  14.630 -17.546  1.00 88.71           O  
ATOM    503  N   PHE A  33      15.594  13.237 -19.203  1.00 87.84           N  
ATOM    504  H   PHE A  33      15.870  12.787 -20.064  1.00 87.84           H  
ATOM    505  CA  PHE A  33      14.433  12.724 -18.489  1.00 87.84           C  
ATOM    506  HA  PHE A  33      13.915  13.557 -18.014  1.00 87.84           H  
ATOM    507  C   PHE A  33      14.884  11.764 -17.381  1.00 87.84           C  
ATOM    508  CB  PHE A  33      13.463  12.068 -19.471  1.00 87.84           C  
ATOM    509  HB2 PHE A  33      13.925  11.185 -19.913  1.00 87.84           H  
ATOM    510  HB3 PHE A  33      12.594  11.718 -18.914  1.00 87.84           H  
ATOM    511  O   PHE A  33      15.869  11.043 -17.555  1.00 87.84           O  
ATOM    512  CG  PHE A  33      12.980  12.987 -20.571  1.00 87.84           C  
ATOM    513  CD1 PHE A  33      12.118  14.048 -20.244  1.00 87.84           C  
ATOM    514  HD1 PHE A  33      11.819  14.209 -19.219  1.00 87.84           H  
ATOM    515  CD2 PHE A  33      13.337  12.759 -21.916  1.00 87.84           C  
ATOM    516  HD2 PHE A  33      13.978  11.931 -22.177  1.00 87.84           H  
ATOM    517  CE1 PHE A  33      11.589  14.863 -21.257  1.00 87.84           C  
ATOM    518  HE1 PHE A  33      10.861  15.622 -21.011  1.00 87.84           H  
ATOM    519  CE2 PHE A  33      12.797  13.571 -22.930  1.00 87.84           C  
ATOM    520  HE2 PHE A  33      13.005  13.348 -23.966  1.00 87.84           H  
ATOM    521  CZ  PHE A  33      11.922  14.621 -22.600  1.00 87.84           C  
ATOM    522  HZ  PHE A  33      11.451  15.200 -23.381  1.00 87.84           H  
ATOM    523  N   ASP A  34      14.168  11.768 -16.253  1.00 83.44           N  
ATOM    524  H   ASP A  34      13.416  12.439 -16.185  1.00 83.44           H  
ATOM    525  CA  ASP A  34      14.534  11.029 -15.032  1.00 83.44           C  
ATOM    526  HA  ASP A  34      15.481  11.414 -14.653  1.00 83.44           H  
ATOM    527  C   ASP A  34      14.734   9.526 -15.270  1.00 83.44           C  
ATOM    528  CB  ASP A  34      13.447  11.266 -13.959  1.00 83.44           C  
ATOM    529  HB2 ASP A  34      13.503  12.299 -13.616  1.00 83.44           H  
ATOM    530  HB3 ASP A  34      12.466  11.126 -14.415  1.00 83.44           H  
ATOM    531  O   ASP A  34      15.778   8.959 -14.950  1.00 83.44           O  
ATOM    532  CG  ASP A  34      13.560  10.326 -12.745  1.00 83.44           C  
ATOM    533  OD1 ASP A  34      14.667  10.176 -12.198  1.00 83.44           O  
ATOM    534  OD2 ASP A  34      12.537   9.682 -12.389  1.00 83.44           O  
ATOM    535  N   SER A  35      13.708   8.865 -15.802  1.00 81.91           N  
ATOM    536  H   SER A  35      12.896   9.386 -16.100  1.00 81.91           H  
ATOM    537  CA  SER A  35      13.699   7.412 -15.953  1.00 81.91           C  
ATOM    538  HA  SER A  35      14.695   7.110 -16.276  1.00 81.91           H  
ATOM    539  C   SER A  35      12.695   6.964 -17.016  1.00 81.91           C  
ATOM    540  CB  SER A  35      13.412   6.737 -14.600  1.00 81.91           C  
ATOM    541  HB2 SER A  35      13.210   5.677 -14.759  1.00 81.91           H  
ATOM    542  HB3 SER A  35      14.303   6.821 -13.978  1.00 81.91           H  
ATOM    543  O   SER A  35      11.682   7.642 -17.232  1.00 81.91           O  
ATOM    544  OG  SER A  35      12.324   7.317 -13.892  1.00 81.91           O  
ATOM    545  HG  SER A  35      12.618   8.178 -13.587  1.00 81.91           H  
ATOM    546  N   PRO A  36      12.950   5.829 -17.693  1.00 86.19           N  
ATOM    547  CA  PRO A  36      12.014   5.285 -18.665  1.00 86.19           C  
ATOM    548  HA  PRO A  36      11.731   6.050 -19.387  1.00 86.19           H  
ATOM    549  C   PRO A  36      10.760   4.771 -17.953  1.00 86.19           C  
ATOM    550  CB  PRO A  36      12.763   4.168 -19.393  1.00 86.19           C  
ATOM    551  HB2 PRO A  36      12.090   3.367 -19.697  1.00 86.19           H  
ATOM    552  HB3 PRO A  36      13.273   4.565 -20.271  1.00 86.19           H  
ATOM    553  O   PRO A  36      10.816   4.278 -16.824  1.00 86.19           O  
ATOM    554  CG  PRO A  36      13.792   3.699 -18.362  1.00 86.19           C  
ATOM    555  HG2 PRO A  36      14.687   3.298 -18.838  1.00 86.19           H  
ATOM    556  HG3 PRO A  36      13.339   2.952 -17.711  1.00 86.19           H  
ATOM    557  CD  PRO A  36      14.104   4.947 -17.537  1.00 86.19           C  
ATOM    558  HD2 PRO A  36      14.250   4.666 -16.494  1.00 86.19           H  
ATOM    559  HD3 PRO A  36      15.005   5.430 -17.914  1.00 86.19           H  
ATOM    560  N   THR A  37       9.621   4.847 -18.631  1.00 87.24           N  
ATOM    561  H   THR A  37       9.630   5.241 -19.560  1.00 87.24           H  
ATOM    562  CA  THR A  37       8.371   4.270 -18.138  1.00 87.24           C  
ATOM    563  HA  THR A  37       8.284   4.480 -17.071  1.00 87.24           H  
ATOM    564  C   THR A  37       8.416   2.757 -18.348  1.00 87.24           C  
ATOM    565  CB  THR A  37       7.159   4.905 -18.832  1.00 87.24           C  
ATOM    566  HB  THR A  37       7.211   4.698 -19.901  1.00 87.24           H  
ATOM    567  O   THR A  37       8.629   2.282 -19.466  1.00 87.24           O  
ATOM    568  CG2 THR A  37       5.827   4.401 -18.273  1.00 87.24           C  
ATOM    569 HG21 THR A  37       5.762   4.607 -17.205  1.00 87.24           H  
ATOM    570 HG22 THR A  37       5.010   4.911 -18.784  1.00 87.24           H  
ATOM    571 HG23 THR A  37       5.723   3.330 -18.446  1.00 87.24           H  
ATOM    572  OG1 THR A  37       7.172   6.300 -18.636  1.00 87.24           O  
ATOM    573  HG1 THR A  37       6.749   6.685 -19.407  1.00 87.24           H  
ATOM    574  N   VAL A  38       8.216   1.986 -17.277  1.00 88.41           N  
ATOM    575  H   VAL A  38       8.074   2.435 -16.384  1.00 88.41           H  
ATOM    576  CA  VAL A  38       8.069   0.522 -17.345  1.00 88.41           C  
ATOM    577  HA  VAL A  38       8.818   0.115 -18.025  1.00 88.41           H  
ATOM    578  C   VAL A  38       6.687   0.192 -17.905  1.00 88.41           C  
ATOM    579  CB  VAL A  38       8.328  -0.150 -15.984  1.00 88.41           C  
ATOM    580  HB  VAL A  38       7.639   0.256 -15.243  1.00 88.41           H  
ATOM    581  O   VAL A  38       5.683   0.662 -17.372  1.00 88.41           O  
ATOM    582  CG1 VAL A  38       8.146  -1.672 -16.042  1.00 88.41           C  
ATOM    583 HG11 VAL A  38       8.780  -2.106 -16.816  1.00 88.41           H  
ATOM    584 HG12 VAL A  38       8.405  -2.119 -15.082  1.00 88.41           H  
ATOM    585 HG13 VAL A  38       7.107  -1.923 -16.255  1.00 88.41           H  
ATOM    586  CG2 VAL A  38       9.767   0.124 -15.523  1.00 88.41           C  
ATOM    587 HG21 VAL A  38       9.947  -0.360 -14.563  1.00 88.41           H  
ATOM    588 HG22 VAL A  38       9.931   1.195 -15.402  1.00 88.41           H  
ATOM    589 HG23 VAL A  38      10.476  -0.263 -16.255  1.00 88.41           H  
ATOM    590  N   ALA A  39       6.638  -0.596 -18.978  1.00 89.66           N  
ATOM    591  H   ALA A  39       7.496  -1.009 -19.315  1.00 89.66           H  
ATOM    592  CA  ALA A  39       5.400  -1.058 -19.594  1.00 89.66           C  
ATOM    593  HA  ALA A  39       4.675  -0.244 -19.606  1.00 89.66           H  
ATOM    594  C   ALA A  39       4.790  -2.217 -18.793  1.00 89.66           C  
ATOM    595  CB  ALA A  39       5.706  -1.469 -21.042  1.00 89.66           C  
ATOM    596  HB1 ALA A  39       6.411  -2.301 -21.062  1.00 89.66           H  
ATOM    597  HB2 ALA A  39       4.785  -1.773 -21.540  1.00 89.66           H  
ATOM    598  HB3 ALA A  39       6.143  -0.628 -21.580  1.00 89.66           H  
ATOM    599  O   ALA A  39       3.614  -2.181 -18.438  1.00 89.66           O  
ATOM    600  N   TYR A  40       5.603  -3.228 -18.491  1.00 92.58           N  
ATOM    601  H   TYR A  40       6.558  -3.191 -18.815  1.00 92.58           H  
ATOM    602  CA  TYR A  40       5.229  -4.396 -17.696  1.00 92.58           C  
ATOM    603  HA  TYR A  40       4.593  -4.080 -16.869  1.00 92.58           H  
ATOM    604  C   TYR A  40       6.473  -5.053 -17.092  1.00 92.58           C  
ATOM    605  CB  TYR A  40       4.429  -5.384 -18.562  1.00 92.58           C  
ATOM    606  HB2 TYR A  40       4.224  -6.288 -17.989  1.00 92.58           H  
ATOM    607  HB3 TYR A  40       3.459  -4.935 -18.777  1.00 92.58           H  
ATOM    608  O   TYR A  40       7.604  -4.683 -17.416  1.00 92.58           O  
ATOM    609  CG  TYR A  40       5.069  -5.794 -19.875  1.00 92.58           C  
ATOM    610  CD1 TYR A  40       4.656  -5.173 -21.070  1.00 92.58           C  
ATOM    611  HD1 TYR A  40       3.915  -4.388 -21.039  1.00 92.58           H  
ATOM    612  CD2 TYR A  40       6.019  -6.833 -19.916  1.00 92.58           C  
ATOM    613  HD2 TYR A  40       6.331  -7.318 -19.003  1.00 92.58           H  
ATOM    614  CE1 TYR A  40       5.160  -5.614 -22.307  1.00 92.58           C  
ATOM    615  HE1 TYR A  40       4.802  -5.182 -23.230  1.00 92.58           H  
ATOM    616  CE2 TYR A  40       6.541  -7.263 -21.152  1.00 92.58           C  
ATOM    617  HE2 TYR A  40       7.259  -8.068 -21.200  1.00 92.58           H  
ATOM    618  OH  TYR A  40       6.503  -7.154 -23.549  1.00 92.58           O  
ATOM    619  HH  TYR A  40       6.011  -6.764 -24.276  1.00 92.58           H  
ATOM    620  CZ  TYR A  40       6.094  -6.668 -22.350  1.00 92.58           C  
ATOM    621  N   SER A  41       6.267  -6.022 -16.205  1.00 95.48           N  
ATOM    622  H   SER A  41       5.322  -6.341 -16.047  1.00 95.48           H  
ATOM    623  CA  SER A  41       7.345  -6.860 -15.679  1.00 95.48           C  
ATOM    624  HA  SER A  41       8.310  -6.399 -15.893  1.00 95.48           H  
ATOM    625  C   SER A  41       7.314  -8.229 -16.351  1.00 95.48           C  
ATOM    626  CB  SER A  41       7.235  -7.012 -14.162  1.00 95.48           C  
ATOM    627  HB2 SER A  41       6.305  -7.530 -13.931  1.00 95.48           H  
ATOM    628  HB3 SER A  41       8.069  -7.611 -13.796  1.00 95.48           H  
ATOM    629  O   SER A  41       6.269  -8.671 -16.820  1.00 95.48           O  
ATOM    630  OG  SER A  41       7.241  -5.751 -13.511  1.00 95.48           O  
ATOM    631  HG  SER A  41       6.421  -5.710 -13.013  1.00 95.48           H  
ATOM    632  N   VAL A  42       8.446  -8.919 -16.382  1.00 95.01           N  
ATOM    633  H   VAL A  42       9.297  -8.477 -16.066  1.00 95.01           H  
ATOM    634  CA  VAL A  42       8.538 -10.314 -16.819  1.00 95.01           C  
ATOM    635  HA  VAL A  42       7.530 -10.717 -16.917  1.00 95.01           H  
ATOM    636  C   VAL A  42       9.232 -11.135 -15.747  1.00 95.01           C  
ATOM    637  CB  VAL A  42       9.211 -10.457 -18.198  1.00 95.01           C  
ATOM    638  HB  VAL A  42       9.254 -11.517 -18.451  1.00 95.01           H  
ATOM    639  O   VAL A  42      10.242 -10.694 -15.201  1.00 95.01           O  
ATOM    640  CG1 VAL A  42       8.370  -9.748 -19.260  1.00 95.01           C  
ATOM    641 HG11 VAL A  42       8.802  -9.927 -20.244  1.00 95.01           H  
ATOM    642 HG12 VAL A  42       8.350  -8.674 -19.072  1.00 95.01           H  
ATOM    643 HG13 VAL A  42       7.353 -10.140 -19.242  1.00 95.01           H  
ATOM    644  CG2 VAL A  42      10.625  -9.877 -18.292  1.00 95.01           C  
ATOM    645 HG21 VAL A  42      11.270 -10.391 -17.579  1.00 95.01           H  
ATOM    646 HG22 VAL A  42      11.025 -10.041 -19.293  1.00 95.01           H  
ATOM    647 HG23 VAL A  42      10.621  -8.809 -18.076  1.00 95.01           H  
ATOM    648  N   LEU A  43       8.682 -12.302 -15.422  1.00 95.23           N  
ATOM    649  H   LEU A  43       7.857 -12.600 -15.923  1.00 95.23           H  
ATOM    650  CA  LEU A  43       9.383 -13.301 -14.620  1.00 95.23           C  
ATOM    651  HA  LEU A  43       9.948 -12.801 -13.833  1.00 95.23           H  
ATOM    652  C   LEU A  43      10.367 -14.031 -15.528  1.00 95.23           C  
ATOM    653  CB  LEU A  43       8.369 -14.264 -13.984  1.00 95.23           C  
ATOM    654  HB2 LEU A  43       7.861 -14.795 -14.789  1.00 95.23           H  
ATOM    655  HB3 LEU A  43       7.625 -13.692 -13.430  1.00 95.23           H  
ATOM    656  O   LEU A  43       9.969 -14.520 -16.583  1.00 95.23           O  
ATOM    657  CG  LEU A  43       9.001 -15.309 -13.045  1.00 95.23           C  
ATOM    658  HG  LEU A  43       9.797 -15.844 -13.563  1.00 95.23           H  
ATOM    659  CD1 LEU A  43       9.577 -14.662 -11.784  1.00 95.23           C  
ATOM    660 HD11 LEU A  43       9.894 -15.445 -11.094  1.00 95.23           H  
ATOM    661 HD12 LEU A  43       8.816 -14.053 -11.296  1.00 95.23           H  
ATOM    662 HD13 LEU A  43      10.442 -14.048 -12.036  1.00 95.23           H  
ATOM    663  CD2 LEU A  43       7.941 -16.324 -12.624  1.00 95.23           C  
ATOM    664 HD21 LEU A  43       8.378 -17.062 -11.951  1.00 95.23           H  
ATOM    665 HD22 LEU A  43       7.573 -16.851 -13.505  1.00 95.23           H  
ATOM    666 HD23 LEU A  43       7.111 -15.829 -12.122  1.00 95.23           H  
ATOM    667  N   VAL A  44      11.633 -14.074 -15.121  1.00 94.23           N  
ATOM    668  H   VAL A  44      11.881 -13.595 -14.267  1.00 94.23           H  
ATOM    669  CA  VAL A  44      12.715 -14.717 -15.869  1.00 94.23           C  
ATOM    670  HA  VAL A  44      12.297 -15.258 -16.718  1.00 94.23           H  
ATOM    671  C   VAL A  44      13.415 -15.720 -14.968  1.00 94.23           C  
ATOM    672  CB  VAL A  44      13.720 -13.678 -16.408  1.00 94.23           C  
ATOM    673  HB  VAL A  44      14.152 -13.129 -15.572  1.00 94.23           H  
ATOM    674  O   VAL A  44      13.864 -15.368 -13.873  1.00 94.23           O  
ATOM    675  CG1 VAL A  44      14.864 -14.330 -17.198  1.00 94.23           C  
ATOM    676 HG11 VAL A  44      15.455 -14.971 -16.544  1.00 94.23           H  
ATOM    677 HG12 VAL A  44      14.460 -14.926 -18.017  1.00 94.23           H  
ATOM    678 HG13 VAL A  44      15.523 -13.561 -17.601  1.00 94.23           H  
ATOM    679  CG2 VAL A  44      13.030 -12.671 -17.333  1.00 94.23           C  
ATOM    680 HG21 VAL A  44      12.557 -13.190 -18.167  1.00 94.23           H  
ATOM    681 HG22 VAL A  44      12.272 -12.132 -16.765  1.00 94.23           H  
ATOM    682 HG23 VAL A  44      13.757 -11.951 -17.709  1.00 94.23           H  
ATOM    683  N   VAL A  45      13.557 -16.948 -15.467  1.00 94.32           N  
ATOM    684  H   VAL A  45      13.087 -17.174 -16.332  1.00 94.32           H  
ATOM    685  CA  VAL A  45      14.459 -17.961 -14.916  1.00 94.32           C  
ATOM    686  HA  VAL A  45      14.839 -17.610 -13.956  1.00 94.32           H  
ATOM    687  C   VAL A  45      15.636 -18.126 -15.873  1.00 94.32           C  
ATOM    688  CB  VAL A  45      13.733 -19.290 -14.645  1.00 94.32           C  
ATOM    689  HB  VAL A  45      13.342 -19.693 -15.579  1.00 94.32           H  
ATOM    690  O   VAL A  45      15.464 -18.473 -17.038  1.00 94.32           O  
ATOM    691  CG1 VAL A  45      14.689 -20.310 -14.012  1.00 94.32           C  
ATOM    692 HG11 VAL A  45      14.143 -21.230 -13.802  1.00 94.32           H  
ATOM    693 HG12 VAL A  45      15.106 -19.914 -13.086  1.00 94.32           H  
ATOM    694 HG13 VAL A  45      15.489 -20.554 -14.710  1.00 94.32           H  
ATOM    695  CG2 VAL A  45      12.563 -19.083 -13.677  1.00 94.32           C  
ATOM    696 HG21 VAL A  45      12.085 -20.042 -13.473  1.00 94.32           H  
ATOM    697 HG22 VAL A  45      12.927 -18.651 -12.745  1.00 94.32           H  
ATOM    698 HG23 VAL A  45      11.818 -18.423 -14.122  1.00 94.32           H  
ATOM    699  N   ALA A  46      16.848 -17.823 -15.414  1.00 94.74           N  
ATOM    700  H   ALA A  46      16.934 -17.537 -14.450  1.00 94.74           H  
ATOM    701  CA  ALA A  46      18.050 -17.874 -16.251  1.00 94.74           C  
ATOM    702  HA  ALA A  46      17.986 -18.726 -16.928  1.00 94.74           H  
ATOM    703  C   ALA A  46      19.316 -18.035 -15.405  1.00 94.74           C  
ATOM    704  CB  ALA A  46      18.113 -16.585 -17.084  1.00 94.74           C  
ATOM    705  HB1 ALA A  46      17.219 -16.499 -17.701  1.00 94.74           H  
ATOM    706  HB2 ALA A  46      18.158 -15.726 -16.415  1.00 94.74           H  
ATOM    707  HB3 ALA A  46      18.986 -16.598 -17.736  1.00 94.74           H  
ATOM    708  O   ALA A  46      19.274 -17.976 -14.176  1.00 94.74           O  
ATOM    709  N   LYS A  47      20.476 -18.202 -16.045  1.00 94.29           N  
ATOM    710  H   LYS A  47      20.461 -18.238 -17.054  1.00 94.29           H  
ATOM    711  CA  LYS A  47      21.781 -18.068 -15.387  1.00 94.29           C  
ATOM    712  HA  LYS A  47      21.626 -18.158 -14.312  1.00 94.29           H  
ATOM    713  C   LYS A  47      22.369 -16.687 -15.629  1.00 94.29           C  
ATOM    714  CB  LYS A  47      22.755 -19.173 -15.808  1.00 94.29           C  
ATOM    715  HB2 LYS A  47      22.947 -19.120 -16.880  1.00 94.29           H  
ATOM    716  HB3 LYS A  47      23.695 -19.010 -15.281  1.00 94.29           H  
ATOM    717  O   LYS A  47      22.329 -16.175 -16.738  1.00 94.29           O  
ATOM    718  CG  LYS A  47      22.208 -20.558 -15.445  1.00 94.29           C  
ATOM    719  HG2 LYS A  47      21.803 -20.532 -14.433  1.00 94.29           H  
ATOM    720  HG3 LYS A  47      21.409 -20.824 -16.137  1.00 94.29           H  
ATOM    721  CD  LYS A  47      23.310 -21.619 -15.501  1.00 94.29           C  
ATOM    722  HD2 LYS A  47      24.078 -21.368 -14.769  1.00 94.29           H  
ATOM    723  HD3 LYS A  47      23.751 -21.641 -16.497  1.00 94.29           H  
ATOM    724  CE  LYS A  47      22.687 -22.972 -15.153  1.00 94.29           C  
ATOM    725  HE2 LYS A  47      22.136 -22.866 -14.218  1.00 94.29           H  
ATOM    726  HE3 LYS A  47      21.957 -23.226 -15.922  1.00 94.29           H  
ATOM    727  NZ  LYS A  47      23.708 -24.040 -15.021  1.00 94.29           N  
ATOM    728  HZ1 LYS A  47      24.323 -23.833 -14.247  1.00 94.29           H  
ATOM    729  HZ2 LYS A  47      24.253 -24.127 -15.867  1.00 94.29           H  
ATOM    730  HZ3 LYS A  47      23.252 -24.919 -14.824  1.00 94.29           H  
ATOM    731  N   VAL A  48      22.980 -16.115 -14.601  1.00 93.20           N  
ATOM    732  H   VAL A  48      22.925 -16.572 -13.702  1.00 93.20           H  
ATOM    733  CA  VAL A  48      23.720 -14.849 -14.695  1.00 93.20           C  
ATOM    734  HA  VAL A  48      23.913 -14.621 -15.743  1.00 93.20           H  
ATOM    735  C   VAL A  48      25.073 -14.982 -14.014  1.00 93.20           C  
ATOM    736  CB  VAL A  48      22.927 -13.660 -14.118  1.00 93.20           C  
ATOM    737  HB  VAL A  48      23.569 -12.779 -14.125  1.00 93.20           H  
ATOM    738  O   VAL A  48      25.218 -15.698 -13.016  1.00 93.20           O  
ATOM    739  CG1 VAL A  48      21.691 -13.349 -14.961  1.00 93.20           C  
ATOM    740 HG11 VAL A  48      21.996 -13.128 -15.983  1.00 93.20           H  
ATOM    741 HG12 VAL A  48      21.002 -14.194 -14.965  1.00 93.20           H  
ATOM    742 HG13 VAL A  48      21.177 -12.472 -14.567  1.00 93.20           H  
ATOM    743  CG2 VAL A  48      22.468 -13.907 -12.679  1.00 93.20           C  
ATOM    744 HG21 VAL A  48      21.913 -13.034 -12.335  1.00 93.20           H  
ATOM    745 HG22 VAL A  48      21.812 -14.777 -12.660  1.00 93.20           H  
ATOM    746 HG23 VAL A  48      23.326 -14.093 -12.034  1.00 93.20           H  
ATOM    747  N   GLU A  49      26.075 -14.286 -14.542  1.00 91.85           N  
ATOM    748  H   GLU A  49      25.908 -13.728 -15.367  1.00 91.85           H  
ATOM    749  CA  GLU A  49      27.372 -14.160 -13.882  1.00 91.85           C  
ATOM    750  HA  GLU A  49      27.708 -15.144 -13.558  1.00 91.85           H  
ATOM    751  C   GLU A  49      27.231 -13.258 -12.648  1.00 91.85           C  
ATOM    752  CB  GLU A  49      28.428 -13.597 -14.843  1.00 91.85           C  
ATOM    753  HB2 GLU A  49      28.090 -12.637 -15.234  1.00 91.85           H  
ATOM    754  HB3 GLU A  49      29.342 -13.436 -14.271  1.00 91.85           H  
ATOM    755  O   GLU A  49      26.883 -12.082 -12.755  1.00 91.85           O  
ATOM    756  CG  GLU A  49      28.744 -14.541 -16.013  1.00 91.85           C  
ATOM    757  HG2 GLU A  49      28.958 -15.530 -15.606  1.00 91.85           H  
ATOM    758  HG3 GLU A  49      27.866 -14.622 -16.654  1.00 91.85           H  
ATOM    759  CD  GLU A  49      29.947 -14.069 -16.851  1.00 91.85           C  
ATOM    760  OE1 GLU A  49      30.466 -14.906 -17.618  1.00 91.85           O  
ATOM    761  OE2 GLU A  49      30.394 -12.903 -16.688  1.00 91.85           O  
ATOM    762  N   LYS A  50      27.498 -13.794 -11.450  1.00 84.05           N  
ATOM    763  H   LYS A  50      27.723 -14.778 -11.411  1.00 84.05           H  
ATOM    764  CA  LYS A  50      27.459 -13.016 -10.199  1.00 84.05           C  
ATOM    765  HA  LYS A  50      27.368 -11.964 -10.467  1.00 84.05           H  
ATOM    766  C   LYS A  50      28.767 -13.118  -9.415  1.00 84.05           C  
ATOM    767  CB  LYS A  50      26.212 -13.380  -9.357  1.00 84.05           C  
ATOM    768  HB2 LYS A  50      26.397 -13.115  -8.316  1.00 84.05           H  
ATOM    769  HB3 LYS A  50      26.028 -14.453  -9.414  1.00 84.05           H  
ATOM    770  O   LYS A  50      29.336 -14.195  -9.235  1.00 84.05           O  
ATOM    771  CG  LYS A  50      24.963 -12.606  -9.829  1.00 84.05           C  
ATOM    772  HG2 LYS A  50      25.186 -11.541  -9.779  1.00 84.05           H  
ATOM    773  HG3 LYS A  50      24.774 -12.855 -10.874  1.00 84.05           H  
ATOM    774  CD  LYS A  50      23.680 -12.867  -9.009  1.00 84.05           C  
ATOM    775  HD2 LYS A  50      23.388 -13.910  -9.128  1.00 84.05           H  
ATOM    776  HD3 LYS A  50      23.864 -12.653  -7.956  1.00 84.05           H  
ATOM    777  CE  LYS A  50      22.560 -11.947  -9.542  1.00 84.05           C  
ATOM    778  HE2 LYS A  50      22.857 -10.908  -9.399  1.00 84.05           H  
ATOM    779  HE3 LYS A  50      22.493 -12.098 -10.619  1.00 84.05           H  
ATOM    780  NZ  LYS A  50      21.210 -12.171  -8.948  1.00 84.05           N  
ATOM    781  HZ1 LYS A  50      21.160 -11.915  -7.972  1.00 84.05           H  
ATOM    782  HZ2 LYS A  50      20.523 -11.625  -9.448  1.00 84.05           H  
ATOM    783  HZ3 LYS A  50      20.906 -13.125  -9.080  1.00 84.05           H  
ATOM    784  N   GLY A  51      29.185 -11.980  -8.857  1.00 81.70           N  
ATOM    785  H   GLY A  51      28.700 -11.136  -9.127  1.00 81.70           H  
ATOM    786  CA  GLY A  51      30.363 -11.847  -7.995  1.00 81.70           C  
ATOM    787  HA2 GLY A  51      30.444 -12.727  -7.356  1.00 81.70           H  
ATOM    788  HA3 GLY A  51      30.229 -10.976  -7.353  1.00 81.70           H  
ATOM    789  C   GLY A  51      31.683 -11.682  -8.754  1.00 81.70           C  
ATOM    790  O   GLY A  51      31.731 -11.757  -9.977  1.00 81.70           O  
ATOM    791  N   LYS A  52      32.778 -11.475  -8.008  1.00 81.94           N  
ATOM    792  H   LYS A  52      32.665 -11.404  -7.007  1.00 81.94           H  
ATOM    793  CA  LYS A  52      34.116 -11.220  -8.581  1.00 81.94           C  
ATOM    794  HA  LYS A  52      34.068 -10.341  -9.224  1.00 81.94           H  
ATOM    795  C   LYS A  52      34.623 -12.351  -9.481  1.00 81.94           C  
ATOM    796  CB  LYS A  52      35.146 -10.965  -7.465  1.00 81.94           C  
ATOM    797  HB2 LYS A  52      36.132 -10.915  -7.926  1.00 81.94           H  
ATOM    798  HB3 LYS A  52      35.145 -11.802  -6.767  1.00 81.94           H  
ATOM    799  O   LYS A  52      35.305 -12.089 -10.459  1.00 81.94           O  
ATOM    800  CG  LYS A  52      34.914  -9.654  -6.697  1.00 81.94           C  
ATOM    801  HG2 LYS A  52      34.834  -8.832  -7.409  1.00 81.94           H  
ATOM    802  HG3 LYS A  52      33.987  -9.721  -6.127  1.00 81.94           H  
ATOM    803  CD  LYS A  52      36.086  -9.376  -5.741  1.00 81.94           C  
ATOM    804  HD2 LYS A  52      36.168 -10.194  -5.025  1.00 81.94           H  
ATOM    805  HD3 LYS A  52      37.007  -9.324  -6.321  1.00 81.94           H  
ATOM    806  CE  LYS A  52      35.888  -8.051  -4.990  1.00 81.94           C  
ATOM    807  HE2 LYS A  52      35.739  -7.258  -5.722  1.00 81.94           H  
ATOM    808  HE3 LYS A  52      34.983  -8.120  -4.386  1.00 81.94           H  
ATOM    809  NZ  LYS A  52      37.054  -7.722  -4.126  1.00 81.94           N  
ATOM    810  HZ1 LYS A  52      37.213  -8.436  -3.430  1.00 81.94           H  
ATOM    811  HZ2 LYS A  52      36.909  -6.845  -3.646  1.00 81.94           H  
ATOM    812  HZ3 LYS A  52      37.895  -7.627  -4.678  1.00 81.94           H  
ATOM    813  N   SER A  53      34.277 -13.596  -9.159  1.00 84.67           N  
ATOM    814  H   SER A  53      33.682 -13.740  -8.356  1.00 84.67           H  
ATOM    815  CA  SER A  53      34.666 -14.784  -9.927  1.00 84.67           C  
ATOM    816  HA  SER A  53      35.648 -14.607 -10.366  1.00 84.67           H  
ATOM    817  C   SER A  53      33.739 -15.093 -11.106  1.00 84.67           C  
ATOM    818  CB  SER A  53      34.800 -15.991  -8.989  1.00 84.67           C  
ATOM    819  HB2 SER A  53      35.696 -15.851  -8.384  1.00 84.67           H  
ATOM    820  HB3 SER A  53      34.926 -16.907  -9.566  1.00 84.67           H  
ATOM    821  O   SER A  53      33.911 -16.138 -11.725  1.00 84.67           O  
ATOM    822  OG  SER A  53      33.682 -16.111  -8.118  1.00 84.67           O  
ATOM    823  HG  SER A  53      34.028 -16.256  -7.234  1.00 84.67           H  
ATOM    824  N   LYS A  54      32.747 -14.231 -11.396  1.00 85.13           N  
ATOM    825  H   LYS A  54      32.697 -13.367 -10.876  1.00 85.13           H  
ATOM    826  CA  LYS A  54      31.792 -14.388 -12.509  1.00 85.13           C  
ATOM    827  HA  LYS A  54      30.964 -13.698 -12.349  1.00 85.13           H  
ATOM    828  C   LYS A  54      31.147 -15.779 -12.582  1.00 85.13           C  
ATOM    829  CB  LYS A  54      32.462 -13.991 -13.832  1.00 85.13           C  
ATOM    830  HB2 LYS A  54      33.357 -14.593 -13.989  1.00 85.13           H  
ATOM    831  HB3 LYS A  54      31.772 -14.204 -14.648  1.00 85.13           H  
ATOM    832  O   LYS A  54      30.871 -16.311 -13.651  1.00 85.13           O  
ATOM    833  CG  LYS A  54      32.818 -12.501 -13.897  1.00 85.13           C  
ATOM    834  HG2 LYS A  54      33.548 -12.243 -13.130  1.00 85.13           H  
ATOM    835  HG3 LYS A  54      31.911 -11.916 -13.750  1.00 85.13           H  
ATOM    836  CD  LYS A  54      33.399 -12.211 -15.283  1.00 85.13           C  
ATOM    837  HD2 LYS A  54      34.402 -12.629 -15.358  1.00 85.13           H  
ATOM    838  HD3 LYS A  54      32.777 -12.705 -16.030  1.00 85.13           H  
ATOM    839  CE  LYS A  54      33.428 -10.713 -15.581  1.00 85.13           C  
ATOM    840  HE2 LYS A  54      34.306 -10.263 -15.116  1.00 85.13           H  
ATOM    841  HE3 LYS A  54      32.532 -10.264 -15.154  1.00 85.13           H  
ATOM    842  NZ  LYS A  54      33.419 -10.509 -17.047  1.00 85.13           N  
ATOM    843  HZ1 LYS A  54      34.220 -10.944 -17.483  1.00 85.13           H  
ATOM    844  HZ2 LYS A  54      33.378  -9.531 -17.295  1.00 85.13           H  
ATOM    845  HZ3 LYS A  54      32.599 -10.964 -17.423  1.00 85.13           H  
ATOM    846  N   LYS A  55      30.892 -16.399 -11.427  1.00 89.18           N  
ATOM    847  H   LYS A  55      31.081 -15.899 -10.570  1.00 89.18           H  
ATOM    848  CA  LYS A  55      30.271 -17.727 -11.392  1.00 89.18           C  
ATOM    849  HA  LYS A  55      30.806 -18.364 -12.097  1.00 89.18           H  
ATOM    850  C   LYS A  55      28.830 -17.626 -11.881  1.00 89.18           C  
ATOM    851  CB  LYS A  55      30.361 -18.356  -9.996  1.00 89.18           C  
ATOM    852  HB2 LYS A  55      29.736 -19.249  -9.979  1.00 89.18           H  
ATOM    853  HB3 LYS A  55      29.982 -17.653  -9.254  1.00 89.18           H  
ATOM    854  O   LYS A  55      28.067 -16.795 -11.382  1.00 89.18           O  
ATOM    855  CG  LYS A  55      31.803 -18.758  -9.653  1.00 89.18           C  
ATOM    856  HG2 LYS A  55      32.428 -17.865  -9.621  1.00 89.18           H  
ATOM    857  HG3 LYS A  55      32.183 -19.418 -10.432  1.00 89.18           H  
ATOM    858  CD  LYS A  55      31.877 -19.487  -8.303  1.00 89.18           C  
ATOM    859  HD2 LYS A  55      31.492 -18.836  -7.518  1.00 89.18           H  
ATOM    860  HD3 LYS A  55      31.268 -20.389  -8.358  1.00 89.18           H  
ATOM    861  CE  LYS A  55      33.333 -19.865  -7.996  1.00 89.18           C  
ATOM    862  HE2 LYS A  55      33.738 -20.390  -8.862  1.00 89.18           H  
ATOM    863  HE3 LYS A  55      33.912 -18.950  -7.875  1.00 89.18           H  
ATOM    864  NZ  LYS A  55      33.455 -20.727  -6.790  1.00 89.18           N  
ATOM    865  HZ1 LYS A  55      34.422 -20.965  -6.626  1.00 89.18           H  
ATOM    866  HZ2 LYS A  55      33.094 -20.271  -5.964  1.00 89.18           H  
ATOM    867  HZ3 LYS A  55      32.959 -21.597  -6.926  1.00 89.18           H  
ATOM    868  N   LEU A  56      28.462 -18.507 -12.809  1.00 92.20           N  
ATOM    869  H   LEU A  56      29.175 -19.090 -13.225  1.00 92.20           H  
ATOM    870  CA  LEU A  56      27.090 -18.646 -13.283  1.00 92.20           C  
ATOM    871  HA  LEU A  56      26.718 -17.664 -13.578  1.00 92.20           H  
ATOM    872  C   LEU A  56      26.199 -19.168 -12.156  1.00 92.20           C  
ATOM    873  CB  LEU A  56      27.039 -19.592 -14.496  1.00 92.20           C  
ATOM    874  HB2 LEU A  56      25.995 -19.826 -14.707  1.00 92.20           H  
ATOM    875  HB3 LEU A  56      27.542 -20.522 -14.232  1.00 92.20           H  
ATOM    876  O   LEU A  56      26.426 -20.258 -11.628  1.00 92.20           O  
ATOM    877  CG  LEU A  56      27.669 -19.026 -15.780  1.00 92.20           C  
ATOM    878  HG  LEU A  56      28.696 -18.721 -15.579  1.00 92.20           H  
ATOM    879  CD1 LEU A  56      27.681 -20.118 -16.851  1.00 92.20           C  
ATOM    880 HD11 LEU A  56      28.150 -19.723 -17.753  1.00 92.20           H  
ATOM    881 HD12 LEU A  56      26.664 -20.428 -17.088  1.00 92.20           H  
ATOM    882 HD13 LEU A  56      28.267 -20.970 -16.506  1.00 92.20           H  
ATOM    883  CD2 LEU A  56      26.882 -17.836 -16.325  1.00 92.20           C  
ATOM    884 HD21 LEU A  56      25.851 -18.111 -16.548  1.00 92.20           H  
ATOM    885 HD22 LEU A  56      26.898 -17.003 -15.622  1.00 92.20           H  
ATOM    886 HD23 LEU A  56      27.364 -17.487 -17.239  1.00 92.20           H  
ATOM    887  N   LYS A  57      25.167 -18.401 -11.808  1.00 93.13           N  
ATOM    888  H   LYS A  57      25.070 -17.504 -12.262  1.00 93.13           H  
ATOM    889  CA  LYS A  57      24.139 -18.798 -10.842  1.00 93.13           C  
ATOM    890  HA  LYS A  57      24.295 -19.833 -10.539  1.00 93.13           H  
ATOM    891  C   LYS A  57      22.769 -18.715 -11.485  1.00 93.13           C  
ATOM    892  CB  LYS A  57      24.192 -17.905  -9.598  1.00 93.13           C  
ATOM    893  HB2 LYS A  57      23.337 -18.149  -8.968  1.00 93.13           H  
ATOM    894  HB3 LYS A  57      24.113 -16.860  -9.895  1.00 93.13           H  
ATOM    895  O   LYS A  57      22.488 -17.741 -12.177  1.00 93.13           O  
ATOM    896  CG  LYS A  57      25.481 -18.119  -8.794  1.00 93.13           C  
ATOM    897  HG2 LYS A  57      26.334 -17.736  -9.354  1.00 93.13           H  
ATOM    898  HG3 LYS A  57      25.621 -19.185  -8.617  1.00 93.13           H  
ATOM    899  CD  LYS A  57      25.386 -17.396  -7.447  1.00 93.13           C  
ATOM    900  HD2 LYS A  57      24.513 -17.769  -6.911  1.00 93.13           H  
ATOM    901  HD3 LYS A  57      25.271 -16.326  -7.619  1.00 93.13           H  
ATOM    902  CE  LYS A  57      26.648 -17.663  -6.624  1.00 93.13           C  
ATOM    903  HE2 LYS A  57      27.496 -17.200  -7.129  1.00 93.13           H  
ATOM    904  HE3 LYS A  57      26.817 -18.740  -6.601  1.00 93.13           H  
ATOM    905  NZ  LYS A  57      26.507 -17.144  -5.240  1.00 93.13           N  
ATOM    906  HZ1 LYS A  57      26.349 -16.147  -5.245  1.00 93.13           H  
ATOM    907  HZ2 LYS A  57      27.333 -17.344  -4.694  1.00 93.13           H  
ATOM    908  HZ3 LYS A  57      25.722 -17.587  -4.784  1.00 93.13           H  
ATOM    909  N   THR A  58      21.932 -19.712 -11.219  1.00 93.04           N  
ATOM    910  H   THR A  58      22.236 -20.495 -10.658  1.00 93.04           H  
ATOM    911  CA  THR A  58      20.513 -19.647 -11.569  1.00 93.04           C  
ATOM    912  HA  THR A  58      20.427 -19.397 -12.627  1.00 93.04           H  
ATOM    913  C   THR A  58      19.846 -18.548 -10.748  1.00 93.04           C  
ATOM    914  CB  THR A  58      19.808 -20.991 -11.355  1.00 93.04           C  
ATOM    915  HB  THR A  58      19.787 -21.230 -10.292  1.00 93.04           H  
ATOM    916  O   THR A  58      20.079 -18.435  -9.542  1.00 93.04           O  
ATOM    917  CG2 THR A  58      18.381 -20.991 -11.899  1.00 93.04           C  
ATOM    918 HG21 THR A  58      17.762 -20.287 -11.343  1.00 93.04           H  
ATOM    919 HG22 THR A  58      18.375 -20.708 -12.951  1.00 93.04           H  
ATOM    920 HG23 THR A  58      17.936 -21.981 -11.791  1.00 93.04           H  
ATOM    921  OG1 THR A  58      20.508 -22.010 -12.042  1.00 93.04           O  
ATOM    922  HG1 THR A  58      19.867 -22.718 -12.142  1.00 93.04           H  
ATOM    923  N   VAL A  59      19.051 -17.724 -11.414  1.00 92.76           N  
ATOM    924  H   VAL A  59      18.920 -17.874 -12.405  1.00 92.76           H  
ATOM    925  CA  VAL A  59      18.247 -16.663 -10.824  1.00 92.76           C  
ATOM    926  HA  VAL A  59      18.232 -16.789  -9.741  1.00 92.76           H  
ATOM    927  C   VAL A  59      16.816 -16.795 -11.311  1.00 92.76           C  
ATOM    928  CB  VAL A  59      18.797 -15.257 -11.133  1.00 92.76           C  
ATOM    929  HB  VAL A  59      18.118 -14.528 -10.690  1.00 92.76           H  
ATOM    930  O   VAL A  59      16.586 -17.116 -12.474  1.00 92.76           O  
ATOM    931  CG1 VAL A  59      20.161 -15.075 -10.455  1.00 92.76           C  
ATOM    932 HG11 VAL A  59      20.872 -15.803 -10.846  1.00 92.76           H  
ATOM    933 HG12 VAL A  59      20.052 -15.222  -9.381  1.00 92.76           H  
ATOM    934 HG13 VAL A  59      20.516 -14.068 -10.673  1.00 92.76           H  
ATOM    935  CG2 VAL A  59      18.929 -14.928 -12.627  1.00 92.76           C  
ATOM    936 HG21 VAL A  59      19.625 -15.610 -13.113  1.00 92.76           H  
ATOM    937 HG22 VAL A  59      19.275 -13.902 -12.752  1.00 92.76           H  
ATOM    938 HG23 VAL A  59      17.957 -15.006 -13.116  1.00 92.76           H  
ATOM    939  N   THR A  60      15.893 -16.514 -10.402  1.00 93.75           N  
ATOM    940  H   THR A  60      16.188 -16.307  -9.458  1.00 93.75           H  
ATOM    941  CA  THR A  60      14.480 -16.284 -10.682  1.00 93.75           C  
ATOM    942  HA  THR A  60      14.276 -16.404 -11.746  1.00 93.75           H  
ATOM    943  C   THR A  60      14.213 -14.852 -10.257  1.00 93.75           C  
ATOM    944  CB  THR A  60      13.593 -17.265  -9.904  1.00 93.75           C  
ATOM    945  HB  THR A  60      13.731 -17.113  -8.834  1.00 93.75           H  
ATOM    946  O   THR A  60      14.362 -14.528  -9.077  1.00 93.75           O  
ATOM    947  CG2 THR A  60      12.115 -17.095 -10.239  1.00 93.75           C  
ATOM    948 HG21 THR A  60      11.529 -17.885  -9.768  1.00 93.75           H  
ATOM    949 HG22 THR A  60      11.960 -17.121 -11.317  1.00 93.75           H  
ATOM    950 HG23 THR A  60      11.767 -16.138  -9.852  1.00 93.75           H  
ATOM    951  OG1 THR A  60      13.960 -18.588 -10.212  1.00 93.75           O  
ATOM    952  HG1 THR A  60      13.159 -19.117 -10.199  1.00 93.75           H  
ATOM    953  N   GLU A  61      13.922 -13.965 -11.200  1.00 93.68           N  
ATOM    954  H   GLU A  61      13.832 -14.268 -12.159  1.00 93.68           H  
ATOM    955  CA  GLU A  61      13.740 -12.547 -10.899  1.00 93.68           C  
ATOM    956  HA  GLU A  61      13.316 -12.472  -9.897  1.00 93.68           H  
ATOM    957  C   GLU A  61      12.724 -11.883 -11.820  1.00 93.68           C  
ATOM    958  CB  GLU A  61      15.091 -11.801 -10.861  1.00 93.68           C  
ATOM    959  HB2 GLU A  61      14.911 -10.763 -10.584  1.00 93.68           H  
ATOM    960  HB3 GLU A  61      15.689 -12.247 -10.066  1.00 93.68           H  
ATOM    961  O   GLU A  61      12.415 -12.367 -12.907  1.00 93.68           O  
ATOM    962  CG  GLU A  61      15.912 -11.831 -12.160  1.00 93.68           C  
ATOM    963  HG2 GLU A  61      15.347 -11.331 -12.946  1.00 93.68           H  
ATOM    964  HG3 GLU A  61      16.074 -12.866 -12.460  1.00 93.68           H  
ATOM    965  CD  GLU A  61      17.287 -11.154 -11.991  1.00 93.68           C  
ATOM    966  OE1 GLU A  61      17.709 -10.462 -12.940  1.00 93.68           O  
ATOM    967  OE2 GLU A  61      17.966 -11.342 -10.944  1.00 93.68           O  
ATOM    968  N   LEU A  62      12.186 -10.763 -11.346  1.00 95.48           N  
ATOM    969  H   LEU A  62      12.523 -10.396 -10.467  1.00 95.48           H  
ATOM    970  CA  LEU A  62      11.318  -9.907 -12.133  1.00 95.48           C  
ATOM    971  HA  LEU A  62      10.821 -10.506 -12.897  1.00 95.48           H  
ATOM    972  C   LEU A  62      12.170  -8.854 -12.829  1.00 95.48           C  
ATOM    973  CB  LEU A  62      10.249  -9.275 -11.233  1.00 95.48           C  
ATOM    974  HB2 LEU A  62      10.753  -8.748 -10.423  1.00 95.48           H  
ATOM    975  HB3 LEU A  62       9.688  -8.542 -11.812  1.00 95.48           H  
ATOM    976  O   LEU A  62      12.908  -8.114 -12.178  1.00 95.48           O  
ATOM    977  CG  LEU A  62       9.271 -10.307 -10.646  1.00 95.48           C  
ATOM    978  HG  LEU A  62       9.820 -11.111 -10.156  1.00 95.48           H  
ATOM    979  CD1 LEU A  62       8.395  -9.621  -9.613  1.00 95.48           C  
ATOM    980 HD11 LEU A  62       7.829 -10.366  -9.056  1.00 95.48           H  
ATOM    981 HD12 LEU A  62       7.707  -8.947 -10.123  1.00 95.48           H  
ATOM    982 HD13 LEU A  62       9.032  -9.054  -8.933  1.00 95.48           H  
ATOM    983  CD2 LEU A  62       8.344 -10.890 -11.706  1.00 95.48           C  
ATOM    984 HD21 LEU A  62       7.614 -11.550 -11.237  1.00 95.48           H  
ATOM    985 HD22 LEU A  62       8.921 -11.480 -12.418  1.00 95.48           H  
ATOM    986 HD23 LEU A  62       7.827 -10.089 -12.234  1.00 95.48           H  
ATOM    987  N   LEU A  63      12.026  -8.756 -14.143  1.00 95.04           N  
ATOM    988  H   LEU A  63      11.446  -9.443 -14.603  1.00 95.04           H  
ATOM    989  CA  LEU A  63      12.658  -7.735 -14.963  1.00 95.04           C  
ATOM    990  HA  LEU A  63      13.377  -7.183 -14.358  1.00 95.04           H  
ATOM    991  C   LEU A  63      11.597  -6.758 -15.468  1.00 95.04           C  
ATOM    992  CB  LEU A  63      13.427  -8.431 -16.094  1.00 95.04           C  
ATOM    993  HB2 LEU A  63      12.728  -9.057 -16.648  1.00 95.04           H  
ATOM    994  HB3 LEU A  63      14.183  -9.087 -15.661  1.00 95.04           H  
ATOM    995  O   LEU A  63      10.593  -7.160 -16.046  1.00 95.04           O  
ATOM    996  CG  LEU A  63      14.103  -7.467 -17.080  1.00 95.04           C  
ATOM    997  HG  LEU A  63      13.371  -6.759 -17.469  1.00 95.04           H  
ATOM    998  CD1 LEU A  63      15.248  -6.687 -16.429  1.00 95.04           C  
ATOM    999 HD11 LEU A  63      15.751  -6.074 -17.177  1.00 95.04           H  
ATOM   1000 HD12 LEU A  63      15.966  -7.385 -15.999  1.00 95.04           H  
ATOM   1001 HD13 LEU A  63      14.865  -6.037 -15.643  1.00 95.04           H  
ATOM   1002  CD2 LEU A  63      14.664  -8.250 -18.261  1.00 95.04           C  
ATOM   1003 HD21 LEU A  63      15.121  -7.569 -18.979  1.00 95.04           H  
ATOM   1004 HD22 LEU A  63      13.856  -8.790 -18.756  1.00 95.04           H  
ATOM   1005 HD23 LEU A  63      15.404  -8.969 -17.910  1.00 95.04           H  
ATOM   1006  N   GLY A  64      11.815  -5.460 -15.266  1.00 94.95           N  
ATOM   1007  H   GLY A  64      12.672  -5.181 -14.810  1.00 94.95           H  
ATOM   1008  CA  GLY A  64      10.972  -4.430 -15.869  1.00 94.95           C  
ATOM   1009  HA2 GLY A  64      11.131  -3.477 -15.366  1.00 94.95           H  
ATOM   1010  HA3 GLY A  64       9.921  -4.702 -15.770  1.00 94.95           H  
ATOM   1011  C   GLY A  64      11.317  -4.258 -17.346  1.00 94.95           C  
ATOM   1012  O   GLY A  64      12.477  -4.008 -17.673  1.00 94.95           O  
ATOM   1013  N   ILE A  65      10.317  -4.360 -18.218  1.00 94.58           N  
ATOM   1014  H   ILE A  65       9.395  -4.585 -17.873  1.00 94.58           H  
ATOM   1015  CA  ILE A  65      10.432  -4.034 -19.640  1.00 94.58           C  
ATOM   1016  HA  ILE A  65      11.482  -4.028 -19.933  1.00 94.58           H  
ATOM   1017  C   ILE A  65       9.886  -2.628 -19.838  1.00 94.58           C  
ATOM   1018  CB  ILE A  65       9.700  -5.076 -20.514  1.00 94.58           C  
ATOM   1019  HB  ILE A  65       8.639  -5.049 -20.267  1.00 94.58           H  
ATOM   1020  O   ILE A  65       8.715  -2.354 -19.567  1.00 94.58           O  
ATOM   1021  CG1 ILE A  65      10.194  -6.517 -20.250  1.00 94.58           C  
ATOM   1022 HG12 ILE A  65       9.932  -6.797 -19.230  1.00 94.58           H  
ATOM   1023 HG13 ILE A  65       9.659  -7.197 -20.914  1.00 94.58           H  
ATOM   1024  CG2 ILE A  65       9.838  -4.727 -22.008  1.00 94.58           C  
ATOM   1025 HG21 ILE A  65       9.336  -3.785 -22.225  1.00 94.58           H  
ATOM   1026 HG22 ILE A  65      10.887  -4.642 -22.293  1.00 94.58           H  
ATOM   1027 HG23 ILE A  65       9.370  -5.506 -22.610  1.00 94.58           H  
ATOM   1028  CD1 ILE A  65      11.701  -6.749 -20.441  1.00 94.58           C  
ATOM   1029 HD11 ILE A  65      11.926  -7.799 -20.257  1.00 94.58           H  
ATOM   1030 HD12 ILE A  65      11.996  -6.508 -21.462  1.00 94.58           H  
ATOM   1031 HD13 ILE A  65      12.275  -6.143 -19.740  1.00 94.58           H  
ATOM   1032  N   THR A  66      10.738  -1.707 -20.274  1.00 92.19           N  
ATOM   1033  H   THR A  66      11.693  -1.975 -20.463  1.00 92.19           H  
ATOM   1034  CA  THR A  66      10.323  -0.327 -20.546  1.00 92.19           C  
ATOM   1035  HA  THR A  66       9.665   0.007 -19.744  1.00 92.19           H  
ATOM   1036  C   THR A  66       9.511  -0.223 -21.833  1.00 92.19           C  
ATOM   1037  CB  THR A  66      11.509   0.634 -20.560  1.00 92.19           C  
ATOM   1038  HB  THR A  66      11.136   1.646 -20.722  1.00 92.19           H  
ATOM   1039  O   THR A  66       9.587  -1.093 -22.696  1.00 92.19           O  
ATOM   1040  CG2 THR A  66      12.311   0.601 -19.259  1.00 92.19           C  
ATOM   1041 HG21 THR A  66      11.721   1.042 -18.456  1.00 92.19           H  
ATOM   1042 HG22 THR A  66      12.582  -0.419 -18.985  1.00 92.19           H  
ATOM   1043 HG23 THR A  66      13.233   1.168 -19.390  1.00 92.19           H  
ATOM   1044  OG1 THR A  66      12.371   0.311 -21.609  1.00 92.19           O  
ATOM   1045  HG1 THR A  66      12.851  -0.470 -21.323  1.00 92.19           H  
ATOM   1046  N   ILE A  67       8.743   0.859 -21.999  1.00 89.52           N  
ATOM   1047  H   ILE A  67       8.671   1.526 -21.245  1.00 89.52           H  
ATOM   1048  CA  ILE A  67       8.005   1.102 -23.252  1.00 89.52           C  
ATOM   1049  HA  ILE A  67       7.320   0.270 -23.416  1.00 89.52           H  
ATOM   1050  C   ILE A  67       8.970   1.118 -24.454  1.00 89.52           C  
ATOM   1051  CB  ILE A  67       7.170   2.404 -23.165  1.00 89.52           C  
ATOM   1052  HB  ILE A  67       7.847   3.237 -22.975  1.00 89.52           H  
ATOM   1053  O   ILE A  67       8.646   0.572 -25.504  1.00 89.52           O  
ATOM   1054  CG1 ILE A  67       6.134   2.331 -22.016  1.00 89.52           C  
ATOM   1055 HG12 ILE A  67       5.453   1.499 -22.193  1.00 89.52           H  
ATOM   1056 HG13 ILE A  67       6.648   2.148 -21.072  1.00 89.52           H  
ATOM   1057  CG2 ILE A  67       6.429   2.665 -24.491  1.00 89.52           C  
ATOM   1058 HG21 ILE A  67       5.950   3.644 -24.476  1.00 89.52           H  
ATOM   1059 HG22 ILE A  67       7.113   2.658 -25.339  1.00 89.52           H  
ATOM   1060 HG23 ILE A  67       5.673   1.897 -24.657  1.00 89.52           H  
ATOM   1061  CD1 ILE A  67       5.301   3.606 -21.842  1.00 89.52           C  
ATOM   1062 HD11 ILE A  67       4.592   3.716 -22.662  1.00 89.52           H  
ATOM   1063 HD12 ILE A  67       5.959   4.474 -21.814  1.00 89.52           H  
ATOM   1064 HD13 ILE A  67       4.737   3.547 -20.911  1.00 89.52           H  
ATOM   1065  N   MET A  68      10.173   1.674 -24.276  1.00 87.77           N  
ATOM   1066  H   MET A  68      10.383   2.057 -23.365  1.00 87.77           H  
ATOM   1067  CA  MET A  68      11.232   1.723 -25.295  1.00 87.77           C  
ATOM   1068  HA  MET A  68      10.838   2.154 -26.215  1.00 87.77           H  
ATOM   1069  C   MET A  68      11.802   0.337 -25.642  1.00 87.77           C  
ATOM   1070  CB  MET A  68      12.369   2.614 -24.769  1.00 87.77           C  
ATOM   1071  HB2 MET A  68      12.662   2.258 -23.781  1.00 87.77           H  
ATOM   1072  HB3 MET A  68      13.235   2.517 -25.423  1.00 87.77           H  
ATOM   1073  O   MET A  68      12.177   0.088 -26.783  1.00 87.77           O  
ATOM   1074  CG  MET A  68      11.985   4.096 -24.661  1.00 87.77           C  
ATOM   1075  HG2 MET A  68      12.635   4.564 -23.922  1.00 87.77           H  
ATOM   1076  HG3 MET A  68      10.962   4.180 -24.292  1.00 87.77           H  
ATOM   1077  SD  MET A  68      12.130   5.045 -26.198  1.00 87.77           S  
ATOM   1078  CE  MET A  68      13.937   5.186 -26.312  1.00 87.77           C  
ATOM   1079  HE1 MET A  68      14.195   5.794 -27.180  1.00 87.77           H  
ATOM   1080  HE2 MET A  68      14.326   5.664 -25.413  1.00 87.77           H  
ATOM   1081  HE3 MET A  68      14.384   4.198 -26.426  1.00 87.77           H  
ATOM   1082  N   GLU A  69      11.868  -0.572 -24.668  1.00 93.55           N  
ATOM   1083  H   GLU A  69      11.563  -0.308 -23.742  1.00 93.55           H  
ATOM   1084  CA  GLU A  69      12.386  -1.937 -24.840  1.00 93.55           C  
ATOM   1085  HA  GLU A  69      13.180  -1.949 -25.587  1.00 93.55           H  
ATOM   1086  C   GLU A  69      11.317  -2.932 -25.299  1.00 93.55           C  
ATOM   1087  CB  GLU A  69      12.951  -2.417 -23.504  1.00 93.55           C  
ATOM   1088  HB2 GLU A  69      13.143  -3.489 -23.557  1.00 93.55           H  
ATOM   1089  HB3 GLU A  69      12.176  -2.264 -22.752  1.00 93.55           H  
ATOM   1090  O   GLU A  69      11.642  -4.038 -25.726  1.00 93.55           O  
ATOM   1091  CG  GLU A  69      14.254  -1.708 -23.096  1.00 93.55           C  
ATOM   1092  HG2 GLU A  69      14.162  -0.632 -23.242  1.00 93.55           H  
ATOM   1093  HG3 GLU A  69      15.062  -2.058 -23.738  1.00 93.55           H  
ATOM   1094  CD  GLU A  69      14.588  -1.987 -21.625  1.00 93.55           C  
ATOM   1095  OE1 GLU A  69      15.776  -2.169 -21.281  1.00 93.55           O  
ATOM   1096  OE2 GLU A  69      13.644  -2.066 -20.806  1.00 93.55           O  
ATOM   1097  N   ARG A  70      10.036  -2.562 -25.213  1.00 93.39           N  
ATOM   1098  H   ARG A  70       9.842  -1.661 -24.800  1.00 93.39           H  
ATOM   1099  CA  ARG A  70       8.916  -3.464 -25.484  1.00 93.39           C  
ATOM   1100  HA  ARG A  70       8.934  -4.270 -24.750  1.00 93.39           H  
ATOM   1101  C   ARG A  70       9.033  -4.132 -26.851  1.00 93.39           C  
ATOM   1102  CB  ARG A  70       7.609  -2.680 -25.337  1.00 93.39           C  
ATOM   1103  HB2 ARG A  70       7.587  -1.862 -26.057  1.00 93.39           H  
ATOM   1104  HB3 ARG A  70       7.549  -2.266 -24.330  1.00 93.39           H  
ATOM   1105  O   ARG A  70       8.953  -5.352 -26.931  1.00 93.39           O  
ATOM   1106  CG  ARG A  70       6.412  -3.598 -25.579  1.00 93.39           C  
ATOM   1107  HG2 ARG A  70       6.450  -3.998 -26.592  1.00 93.39           H  
ATOM   1108  HG3 ARG A  70       6.444  -4.423 -24.867  1.00 93.39           H  
ATOM   1109  CD  ARG A  70       5.100  -2.841 -25.423  1.00 93.39           C  
ATOM   1110  HD2 ARG A  70       5.102  -1.989 -26.102  1.00 93.39           H  
ATOM   1111  HD3 ARG A  70       5.009  -2.490 -24.395  1.00 93.39           H  
ATOM   1112  NE  ARG A  70       3.984  -3.733 -25.754  1.00 93.39           N  
ATOM   1113  HE  ARG A  70       4.231  -4.680 -26.005  1.00 93.39           H  
ATOM   1114  NH1 ARG A  70       2.271  -2.228 -25.488  1.00 93.39           N  
ATOM   1115 HH11 ARG A  70       2.949  -1.519 -25.250  1.00 93.39           H  
ATOM   1116 HH12 ARG A  70       1.284  -2.025 -25.547  1.00 93.39           H  
ATOM   1117  NH2 ARG A  70       1.847  -4.323 -26.161  1.00 93.39           N  
ATOM   1118 HH21 ARG A  70       2.211  -5.216 -26.460  1.00 93.39           H  
ATOM   1119 HH22 ARG A  70       0.857  -4.131 -26.225  1.00 93.39           H  
ATOM   1120  CZ  ARG A  70       2.707  -3.421 -25.798  1.00 93.39           C  
ATOM   1121  N   SER A  71       9.260  -3.354 -27.908  1.00 94.20           N  
ATOM   1122  H   SER A  71       9.274  -2.353 -27.776  1.00 94.20           H  
ATOM   1123  CA  SER A  71       9.318  -3.883 -29.274  1.00 94.20           C  
ATOM   1124  HA  SER A  71       8.406  -4.448 -29.470  1.00 94.20           H  
ATOM   1125  C   SER A  71      10.503  -4.825 -29.494  1.00 94.20           C  
ATOM   1126  CB  SER A  71       9.397  -2.739 -30.289  1.00 94.20           C  
ATOM   1127  HB2 SER A  71       9.336  -3.151 -31.296  1.00 94.20           H  
ATOM   1128  HB3 SER A  71      10.346  -2.215 -30.175  1.00 94.20           H  
ATOM   1129  O   SER A  71      10.375  -5.805 -30.224  1.00 94.20           O  
ATOM   1130  OG  SER A  71       8.335  -1.828 -30.087  1.00 94.20           O  
ATOM   1131  HG  SER A  71       8.323  -1.191 -30.805  1.00 94.20           H  
ATOM   1132  N   SER A  72      11.659  -4.556 -28.876  1.00 95.10           N  
ATOM   1133  H   SER A  72      11.698  -3.820 -28.185  1.00 95.10           H  
ATOM   1134  CA  SER A  72      12.835  -5.424 -29.009  1.00 95.10           C  
ATOM   1135  HA  SER A  72      12.926  -5.724 -30.053  1.00 95.10           H  
ATOM   1136  C   SER A  72      12.678  -6.710 -28.201  1.00 95.10           C  
ATOM   1137  CB  SER A  72      14.124  -4.684 -28.639  1.00 95.10           C  
ATOM   1138  HB2 SER A  72      14.961  -5.381 -28.681  1.00 95.10           H  
ATOM   1139  HB3 SER A  72      14.295  -3.892 -29.369  1.00 95.10           H  
ATOM   1140  O   SER A  72      12.968  -7.784 -28.726  1.00 95.10           O  
ATOM   1141  OG  SER A  72      14.054  -4.109 -27.353  1.00 95.10           O  
ATOM   1142  HG  SER A  72      14.887  -3.674 -27.157  1.00 95.10           H  
ATOM   1143  N   PHE A  73      12.147  -6.617 -26.978  1.00 95.07           N  
ATOM   1144  H   PHE A  73      11.971  -5.699 -26.596  1.00 95.07           H  
ATOM   1145  CA  PHE A  73      11.825  -7.782 -26.161  1.00 95.07           C  
ATOM   1146  HA  PHE A  73      12.722  -8.390 -26.047  1.00 95.07           H  
ATOM   1147  C   PHE A  73      10.766  -8.668 -26.828  1.00 95.07           C  
ATOM   1148  CB  PHE A  73      11.368  -7.325 -24.769  1.00 95.07           C  
ATOM   1149  HB2 PHE A  73      10.531  -6.635 -24.874  1.00 95.07           H  
ATOM   1150  HB3 PHE A  73      12.184  -6.786 -24.288  1.00 95.07           H  
ATOM   1151  O   PHE A  73      10.957  -9.872 -26.925  1.00 95.07           O  
ATOM   1152  CG  PHE A  73      10.954  -8.482 -23.881  1.00 95.07           C  
ATOM   1153  CD1 PHE A  73       9.593  -8.753 -23.652  1.00 95.07           C  
ATOM   1154  HD1 PHE A  73       8.838  -8.113 -24.083  1.00 95.07           H  
ATOM   1155  CD2 PHE A  73      11.932  -9.334 -23.338  1.00 95.07           C  
ATOM   1156  HD2 PHE A  73      12.976  -9.161 -23.554  1.00 95.07           H  
ATOM   1157  CE1 PHE A  73       9.221  -9.867 -22.878  1.00 95.07           C  
ATOM   1158  HE1 PHE A  73       8.177 -10.075 -22.691  1.00 95.07           H  
ATOM   1159  CE2 PHE A  73      11.562 -10.438 -22.554  1.00 95.07           C  
ATOM   1160  HE2 PHE A  73      12.319 -11.094 -22.151  1.00 95.07           H  
ATOM   1161  CZ  PHE A  73      10.204 -10.709 -22.331  1.00 95.07           C  
ATOM   1162  HZ  PHE A  73       9.918 -11.567 -21.740  1.00 95.07           H  
ATOM   1163  N   GLU A  74       9.672  -8.096 -27.337  1.00 93.71           N  
ATOM   1164  H   GLU A  74       9.547  -7.100 -27.221  1.00 93.71           H  
ATOM   1165  CA  GLU A  74       8.589  -8.865 -27.967  1.00 93.71           C  
ATOM   1166  HA  GLU A  74       8.328  -9.697 -27.313  1.00 93.71           H  
ATOM   1167  C   GLU A  74       9.002  -9.506 -29.297  1.00 93.71           C  
ATOM   1168  CB  GLU A  74       7.342  -7.977 -28.148  1.00 93.71           C  
ATOM   1169  HB2 GLU A  74       7.624  -7.045 -28.639  1.00 93.71           H  
ATOM   1170  HB3 GLU A  74       6.618  -8.499 -28.774  1.00 93.71           H  
ATOM   1171  O   GLU A  74       8.508 -10.582 -29.621  1.00 93.71           O  
ATOM   1172  CG  GLU A  74       6.687  -7.687 -26.790  1.00 93.71           C  
ATOM   1173  HG2 GLU A  74       6.376  -8.640 -26.362  1.00 93.71           H  
ATOM   1174  HG3 GLU A  74       7.430  -7.265 -26.113  1.00 93.71           H  
ATOM   1175  CD  GLU A  74       5.474  -6.742 -26.814  1.00 93.71           C  
ATOM   1176  OE1 GLU A  74       4.923  -6.508 -25.708  1.00 93.71           O  
ATOM   1177  OE2 GLU A  74       5.067  -6.228 -27.872  1.00 93.71           O  
ATOM   1178  N   LYS A  75       9.930  -8.890 -30.043  1.00 95.54           N  
ATOM   1179  H   LYS A  75      10.262  -7.987 -29.735  1.00 95.54           H  
ATOM   1180  CA  LYS A  75      10.467  -9.457 -31.288  1.00 95.54           C  
ATOM   1181  HA  LYS A  75       9.630  -9.786 -31.904  1.00 95.54           H  
ATOM   1182  C   LYS A  75      11.326 -10.699 -31.043  1.00 95.54           C  
ATOM   1183  CB  LYS A  75      11.248  -8.368 -32.040  1.00 95.54           C  
ATOM   1184  HB2 LYS A  75      10.579  -7.528 -32.226  1.00 95.54           H  
ATOM   1185  HB3 LYS A  75      12.075  -8.023 -31.419  1.00 95.54           H  
ATOM   1186  O   LYS A  75      11.239 -11.652 -31.813  1.00 95.54           O  
ATOM   1187  CG  LYS A  75      11.795  -8.866 -33.386  1.00 95.54           C  
ATOM   1188  HG2 LYS A  75      10.966  -9.217 -34.001  1.00 95.54           H  
ATOM   1189  HG3 LYS A  75      12.487  -9.692 -33.220  1.00 95.54           H  
ATOM   1190  CD  LYS A  75      12.543  -7.754 -34.127  1.00 95.54           C  
ATOM   1191  HD2 LYS A  75      11.861  -6.924 -34.309  1.00 95.54           H  
ATOM   1192  HD3 LYS A  75      13.375  -7.411 -33.511  1.00 95.54           H  
ATOM   1193  CE  LYS A  75      13.066  -8.307 -35.457  1.00 95.54           C  
ATOM   1194  HE2 LYS A  75      12.216  -8.668 -36.036  1.00 95.54           H  
ATOM   1195  HE3 LYS A  75      13.706  -9.163 -35.247  1.00 95.54           H  
ATOM   1196  NZ  LYS A  75      13.814  -7.283 -36.227  1.00 95.54           N  
ATOM   1197  HZ1 LYS A  75      14.612  -6.957 -35.700  1.00 95.54           H  
ATOM   1198  HZ2 LYS A  75      13.216  -6.496 -36.437  1.00 95.54           H  
ATOM   1199  HZ3 LYS A  75      14.142  -7.673 -37.098  1.00 95.54           H  
ATOM   1200  N   ASN A  76      12.199 -10.669 -30.036  1.00 94.12           N  
ATOM   1201  H   ASN A  76      12.217  -9.851 -29.443  1.00 94.12           H  
ATOM   1202  CA  ASN A  76      13.036 -11.810 -29.665  1.00 94.12           C  
ATOM   1203  HA  ASN A  76      12.466 -12.727 -29.816  1.00 94.12           H  
ATOM   1204  C   ASN A  76      13.428 -11.725 -28.174  1.00 94.12           C  
ATOM   1205  CB  ASN A  76      14.257 -11.883 -30.605  1.00 94.12           C  
ATOM   1206  HB2 ASN A  76      13.910 -11.861 -31.638  1.00 94.12           H  
ATOM   1207  HB3 ASN A  76      14.910 -11.026 -30.439  1.00 94.12           H  
ATOM   1208  O   ASN A  76      14.454 -11.115 -27.846  1.00 94.12           O  
ATOM   1209  CG  ASN A  76      15.062 -13.160 -30.410  1.00 94.12           C  
ATOM   1210  ND2 ASN A  76      15.784 -13.594 -31.415  1.00 94.12           N  
ATOM   1211 HD21 ASN A  76      16.292 -14.452 -31.254  1.00 94.12           H  
ATOM   1212 HD22 ASN A  76      15.776 -13.124 -32.309  1.00 94.12           H  
ATOM   1213  OD1 ASN A  76      15.068 -13.784 -29.362  1.00 94.12           O  
ATOM   1214  N   PRO A  77      12.639 -12.347 -27.274  1.00 93.33           N  
ATOM   1215  CA  PRO A  77      12.892 -12.300 -25.836  1.00 93.33           C  
ATOM   1216  HA  PRO A  77      12.810 -11.266 -25.501  1.00 93.33           H  
ATOM   1217  C   PRO A  77      14.270 -12.843 -25.446  1.00 93.33           C  
ATOM   1218  CB  PRO A  77      11.771 -13.127 -25.197  1.00 93.33           C  
ATOM   1219  HB2 PRO A  77      12.070 -14.173 -25.117  1.00 93.33           H  
ATOM   1220  HB3 PRO A  77      11.492 -12.742 -24.215  1.00 93.33           H  
ATOM   1221  O   PRO A  77      14.918 -12.275 -24.572  1.00 93.33           O  
ATOM   1222  CG  PRO A  77      10.620 -13.016 -26.193  1.00 93.33           C  
ATOM   1223  HG2 PRO A  77       9.951 -13.874 -26.134  1.00 93.33           H  
ATOM   1224  HG3 PRO A  77      10.068 -12.092 -26.018  1.00 93.33           H  
ATOM   1225  CD  PRO A  77      11.339 -12.956 -27.540  1.00 93.33           C  
ATOM   1226  HD2 PRO A  77      11.484 -13.966 -27.924  1.00 93.33           H  
ATOM   1227  HD3 PRO A  77      10.751 -12.366 -28.242  1.00 93.33           H  
ATOM   1228  N   ILE A  78      14.742 -13.901 -26.116  1.00 92.37           N  
ATOM   1229  H   ILE A  78      14.193 -14.273 -26.878  1.00 92.37           H  
ATOM   1230  CA  ILE A  78      16.035 -14.537 -25.824  1.00 92.37           C  
ATOM   1231  HA  ILE A  78      16.078 -14.782 -24.763  1.00 92.37           H  
ATOM   1232  C   ILE A  78      17.168 -13.566 -26.122  1.00 92.37           C  
ATOM   1233  CB  ILE A  78      16.240 -15.832 -26.636  1.00 92.37           C  
ATOM   1234  HB  ILE A  78      16.227 -15.577 -27.696  1.00 92.37           H  
ATOM   1235  O   ILE A  78      17.928 -13.233 -25.222  1.00 92.37           O  
ATOM   1236  CG1 ILE A  78      15.119 -16.853 -26.379  1.00 92.37           C  
ATOM   1237 HG12 ILE A  78      15.195 -17.227 -25.358  1.00 92.37           H  
ATOM   1238 HG13 ILE A  78      14.148 -16.376 -26.511  1.00 92.37           H  
ATOM   1239  CG2 ILE A  78      17.612 -16.455 -26.311  1.00 92.37           C  
ATOM   1240 HG21 ILE A  78      17.694 -16.671 -25.246  1.00 92.37           H  
ATOM   1241 HG22 ILE A  78      18.423 -15.785 -26.597  1.00 92.37           H  
ATOM   1242 HG23 ILE A  78      17.768 -17.377 -26.872  1.00 92.37           H  
ATOM   1243  CD1 ILE A  78      15.193 -18.025 -27.367  1.00 92.37           C  
ATOM   1244 HD11 ILE A  78      15.436 -17.660 -28.365  1.00 92.37           H  
ATOM   1245 HD12 ILE A  78      14.228 -18.526 -27.436  1.00 92.37           H  
ATOM   1246 HD13 ILE A  78      15.951 -18.741 -27.051  1.00 92.37           H  
ATOM   1247  N   ALA A  79      17.242 -13.062 -27.357  1.00 94.22           N  
ATOM   1248  H   ALA A  79      16.562 -13.361 -28.042  1.00 94.22           H  
ATOM   1249  CA  ALA A  79      18.321 -12.167 -27.767  1.00 94.22           C  
ATOM   1250  HA  ALA A  79      19.273 -12.680 -27.627  1.00 94.22           H  
ATOM   1251  C   ALA A  79      18.345 -10.886 -26.918  1.00 94.22           C  
ATOM   1252  CB  ALA A  79      18.147 -11.845 -29.255  1.00 94.22           C  
ATOM   1253  HB1 ALA A  79      18.968 -11.208 -29.583  1.00 94.22           H  
ATOM   1254  HB2 ALA A  79      17.201 -11.328 -29.417  1.00 94.22           H  
ATOM   1255  HB3 ALA A  79      18.168 -12.770 -29.832  1.00 94.22           H  
ATOM   1256  O   ALA A  79      19.412 -10.371 -26.587  1.00 94.22           O  
ATOM   1257  N   PHE A  80      17.170 -10.384 -26.522  1.00 95.38           N  
ATOM   1258  H   PHE A  80      16.322 -10.840 -26.830  1.00 95.38           H  
ATOM   1259  CA  PHE A  80      17.064  -9.253 -25.605  1.00 95.38           C  
ATOM   1260  HA  PHE A  80      17.642  -8.420 -26.006  1.00 95.38           H  
ATOM   1261  C   PHE A  80      17.635  -9.571 -24.213  1.00 95.38           C  
ATOM   1262  CB  PHE A  80      15.595  -8.832 -25.511  1.00 95.38           C  
ATOM   1263  HB2 PHE A  80      14.996  -9.673 -25.164  1.00 95.38           H  
ATOM   1264  HB3 PHE A  80      15.238  -8.566 -26.506  1.00 95.38           H  
ATOM   1265  O   PHE A  80      18.385  -8.770 -23.653  1.00 95.38           O  
ATOM   1266  CG  PHE A  80      15.378  -7.661 -24.578  1.00 95.38           C  
ATOM   1267  CD1 PHE A  80      15.166  -7.877 -23.203  1.00 95.38           C  
ATOM   1268  HD1 PHE A  80      15.158  -8.883 -22.810  1.00 95.38           H  
ATOM   1269  CD2 PHE A  80      15.412  -6.351 -25.083  1.00 95.38           C  
ATOM   1270  HD2 PHE A  80      15.585  -6.183 -26.135  1.00 95.38           H  
ATOM   1271  CE1 PHE A  80      14.935  -6.791 -22.345  1.00 95.38           C  
ATOM   1272  HE1 PHE A  80      14.721  -6.972 -21.302  1.00 95.38           H  
ATOM   1273  CE2 PHE A  80      15.208  -5.262 -24.220  1.00 95.38           C  
ATOM   1274  HE2 PHE A  80      15.219  -4.257 -24.615  1.00 95.38           H  
ATOM   1275  CZ  PHE A  80      14.952  -5.483 -22.857  1.00 95.38           C  
ATOM   1276  HZ  PHE A  80      14.751  -4.644 -22.207  1.00 95.38           H  
ATOM   1277  N   LEU A  81      17.287 -10.728 -23.643  1.00 94.86           N  
ATOM   1278  H   LEU A  81      16.691 -11.361 -24.157  1.00 94.86           H  
ATOM   1279  CA  LEU A  81      17.771 -11.159 -22.331  1.00 94.86           C  
ATOM   1280  HA  LEU A  81      17.661 -10.332 -21.630  1.00 94.86           H  
ATOM   1281  C   LEU A  81      19.274 -11.491 -22.367  1.00 94.86           C  
ATOM   1282  CB  LEU A  81      16.909 -12.342 -21.850  1.00 94.86           C  
ATOM   1283  HB2 LEU A  81      17.383 -12.807 -20.986  1.00 94.86           H  
ATOM   1284  HB3 LEU A  81      16.876 -13.089 -22.644  1.00 94.86           H  
ATOM   1285  O   LEU A  81      20.013 -11.078 -21.475  1.00 94.86           O  
ATOM   1286  CG  LEU A  81      15.468 -11.973 -21.446  1.00 94.86           C  
ATOM   1287  HG  LEU A  81      14.985 -11.405 -22.241  1.00 94.86           H  
ATOM   1288  CD1 LEU A  81      14.661 -13.246 -21.192  1.00 94.86           C  
ATOM   1289 HD11 LEU A  81      15.123 -13.832 -20.397  1.00 94.86           H  
ATOM   1290 HD12 LEU A  81      14.627 -13.838 -22.106  1.00 94.86           H  
ATOM   1291 HD13 LEU A  81      13.640 -12.995 -20.905  1.00 94.86           H  
ATOM   1292  CD2 LEU A  81      15.416 -11.124 -20.176  1.00 94.86           C  
ATOM   1293 HD21 LEU A  81      14.375 -10.939 -19.908  1.00 94.86           H  
ATOM   1294 HD22 LEU A  81      15.908 -10.166 -20.342  1.00 94.86           H  
ATOM   1295 HD23 LEU A  81      15.908 -11.648 -19.357  1.00 94.86           H  
ATOM   1296  N   GLU A  82      19.764 -12.131 -23.425  1.00 93.58           N  
ATOM   1297  H   GLU A  82      19.118 -12.483 -24.118  1.00 93.58           H  
ATOM   1298  CA  GLU A  82      21.194 -12.381 -23.644  1.00 93.58           C  
ATOM   1299  HA  GLU A  82      21.611 -12.925 -22.796  1.00 93.58           H  
ATOM   1300  C   GLU A  82      21.995 -11.083 -23.727  1.00 93.58           C  
ATOM   1301  CB  GLU A  82      21.396 -13.232 -24.902  1.00 93.58           C  
ATOM   1302  HB2 GLU A  82      22.456 -13.231 -25.159  1.00 93.58           H  
ATOM   1303  HB3 GLU A  82      20.838 -12.786 -25.725  1.00 93.58           H  
ATOM   1304  O   GLU A  82      23.028 -10.953 -23.068  1.00 93.58           O  
ATOM   1305  CG  GLU A  82      20.953 -14.687 -24.682  1.00 93.58           C  
ATOM   1306  HG2 GLU A  82      19.904 -14.715 -24.385  1.00 93.58           H  
ATOM   1307  HG3 GLU A  82      21.540 -15.103 -23.863  1.00 93.58           H  
ATOM   1308  CD  GLU A  82      21.147 -15.564 -25.925  1.00 93.58           C  
ATOM   1309  OE1 GLU A  82      21.242 -16.799 -25.730  1.00 93.58           O  
ATOM   1310  OE2 GLU A  82      21.190 -15.012 -27.049  1.00 93.58           O  
ATOM   1311  N   ALA A  83      21.475 -10.070 -24.427  1.00 94.01           N  
ATOM   1312  H   ALA A  83      20.647 -10.238 -24.980  1.00 94.01           H  
ATOM   1313  CA  ALA A  83      22.078  -8.739 -24.457  1.00 94.01           C  
ATOM   1314  HA  ALA A  83      23.113  -8.841 -24.783  1.00 94.01           H  
ATOM   1315  C   ALA A  83      22.103  -8.056 -23.074  1.00 94.01           C  
ATOM   1316  CB  ALA A  83      21.329  -7.890 -25.490  1.00 94.01           C  
ATOM   1317  HB1 ALA A  83      20.286  -7.774 -25.196  1.00 94.01           H  
ATOM   1318  HB2 ALA A  83      21.794  -6.907 -25.560  1.00 94.01           H  
ATOM   1319  HB3 ALA A  83      21.374  -8.375 -26.465  1.00 94.01           H  
ATOM   1320  O   ALA A  83      22.977  -7.229 -22.812  1.00 94.01           O  
ATOM   1321  N   LYS A  84      21.183  -8.418 -22.167  1.00 92.31           N  
ATOM   1322  H   LYS A  84      20.491  -9.093 -22.458  1.00 92.31           H  
ATOM   1323  CA  LYS A  84      21.191  -7.991 -20.755  1.00 92.31           C  
ATOM   1324  HA  LYS A  84      21.660  -7.008 -20.703  1.00 92.31           H  
ATOM   1325  C   LYS A  84      22.068  -8.864 -19.844  1.00 92.31           C  
ATOM   1326  CB  LYS A  84      19.750  -7.857 -20.223  1.00 92.31           C  
ATOM   1327  HB2 LYS A  84      19.785  -7.778 -19.136  1.00 92.31           H  
ATOM   1328  HB3 LYS A  84      19.167  -8.741 -20.483  1.00 92.31           H  
ATOM   1329  O   LYS A  84      22.166  -8.573 -18.653  1.00 92.31           O  
ATOM   1330  CG  LYS A  84      19.058  -6.602 -20.772  1.00 92.31           C  
ATOM   1331  HG2 LYS A  84      18.814  -6.748 -21.824  1.00 92.31           H  
ATOM   1332  HG3 LYS A  84      19.747  -5.761 -20.689  1.00 92.31           H  
ATOM   1333  CD  LYS A  84      17.782  -6.257 -19.988  1.00 92.31           C  
ATOM   1334  HD2 LYS A  84      18.014  -6.195 -18.925  1.00 92.31           H  
ATOM   1335  HD3 LYS A  84      17.038  -7.035 -20.158  1.00 92.31           H  
ATOM   1336  CE  LYS A  84      17.266  -4.900 -20.489  1.00 92.31           C  
ATOM   1337  HE2 LYS A  84      16.966  -5.009 -21.531  1.00 92.31           H  
ATOM   1338  HE3 LYS A  84      18.092  -4.190 -20.477  1.00 92.31           H  
ATOM   1339  NZ  LYS A  84      16.142  -4.340 -19.695  1.00 92.31           N  
ATOM   1340  HZ1 LYS A  84      15.314  -4.916 -19.741  1.00 92.31           H  
ATOM   1341  HZ2 LYS A  84      16.400  -4.165 -18.734  1.00 92.31           H  
ATOM   1342  HZ3 LYS A  84      15.890  -3.453 -20.105  1.00 92.31           H  
ATOM   1343  N   GLY A  85      22.734  -9.889 -20.379  1.00 93.20           N  
ATOM   1344  H   GLY A  85      22.621 -10.066 -21.367  1.00 93.20           H  
ATOM   1345  CA  GLY A  85      23.646 -10.767 -19.640  1.00 93.20           C  
ATOM   1346  HA2 GLY A  85      24.420 -11.105 -20.329  1.00 93.20           H  
ATOM   1347  HA3 GLY A  85      24.125 -10.208 -18.836  1.00 93.20           H  
ATOM   1348  C   GLY A  85      22.996 -12.014 -19.033  1.00 93.20           C  
ATOM   1349  O   GLY A  85      23.633 -12.699 -18.229  1.00 93.20           O  
ATOM   1350  N   TYR A  86      21.748 -12.322 -19.396  1.00 94.24           N  
ATOM   1351  H   TYR A  86      21.288 -11.749 -20.089  1.00 94.24           H  
ATOM   1352  CA  TYR A  86      21.103 -13.584 -19.034  1.00 94.24           C  
ATOM   1353  HA  TYR A  86      21.416 -13.873 -18.031  1.00 94.24           H  
ATOM   1354  C   TYR A  86      21.527 -14.688 -20.002  1.00 94.24           C  
ATOM   1355  CB  TYR A  86      19.582 -13.436 -19.026  1.00 94.24           C  
ATOM   1356  HB2 TYR A  86      19.263 -13.169 -20.033  1.00 94.24           H  
ATOM   1357  HB3 TYR A  86      19.139 -14.405 -18.794  1.00 94.24           H  
ATOM   1358  O   TYR A  86      21.493 -14.521 -21.211  1.00 94.24           O  
ATOM   1359  CG  TYR A  86      19.048 -12.420 -18.035  1.00 94.24           C  
ATOM   1360  CD1 TYR A  86      18.880 -12.773 -16.685  1.00 94.24           C  
ATOM   1361  HD1 TYR A  86      19.129 -13.770 -16.353  1.00 94.24           H  
ATOM   1362  CD2 TYR A  86      18.716 -11.120 -18.458  1.00 94.24           C  
ATOM   1363  HD2 TYR A  86      18.819 -10.845 -19.497  1.00 94.24           H  
ATOM   1364  CE1 TYR A  86      18.396 -11.828 -15.761  1.00 94.24           C  
ATOM   1365  HE1 TYR A  86      18.260 -12.098 -14.724  1.00 94.24           H  
ATOM   1366  CE2 TYR A  86      18.242 -10.170 -17.540  1.00 94.24           C  
ATOM   1367  HE2 TYR A  86      17.995  -9.168 -17.861  1.00 94.24           H  
ATOM   1368  OH  TYR A  86      17.636  -9.579 -15.320  1.00 94.24           O  
ATOM   1369  HH  TYR A  86      17.637  -9.913 -14.420  1.00 94.24           H  
ATOM   1370  CZ  TYR A  86      18.085 -10.519 -16.188  1.00 94.24           C  
ATOM   1371  N   ILE A  87      21.916 -15.840 -19.476  1.00 92.41           N  
ATOM   1372  H   ILE A  87      21.920 -15.925 -18.469  1.00 92.41           H  
ATOM   1373  CA  ILE A  87      22.434 -16.970 -20.249  1.00 92.41           C  
ATOM   1374  HA  ILE A  87      22.310 -16.775 -21.314  1.00 92.41           H  
ATOM   1375  C   ILE A  87      21.608 -18.205 -19.887  1.00 92.41           C  
ATOM   1376  CB  ILE A  87      23.943 -17.160 -19.959  1.00 92.41           C  
ATOM   1377  HB  ILE A  87      24.053 -17.426 -18.908  1.00 92.41           H  
ATOM   1378  O   ILE A  87      21.253 -18.379 -18.722  1.00 92.41           O  
ATOM   1379  CG1 ILE A  87      24.771 -15.878 -20.220  1.00 92.41           C  
ATOM   1380 HG12 ILE A  87      24.274 -15.011 -19.786  1.00 92.41           H  
ATOM   1381 HG13 ILE A  87      24.852 -15.705 -21.293  1.00 92.41           H  
ATOM   1382  CG2 ILE A  87      24.503 -18.309 -20.817  1.00 92.41           C  
ATOM   1383 HG21 ILE A  87      24.057 -19.251 -20.501  1.00 92.41           H  
ATOM   1384 HG22 ILE A  87      25.582 -18.400 -20.691  1.00 92.41           H  
ATOM   1385 HG23 ILE A  87      24.290 -18.127 -21.871  1.00 92.41           H  
ATOM   1386  CD1 ILE A  87      26.172 -15.912 -19.598  1.00 92.41           C  
ATOM   1387 HD11 ILE A  87      26.666 -14.958 -19.784  1.00 92.41           H  
ATOM   1388 HD12 ILE A  87      26.087 -16.052 -18.521  1.00 92.41           H  
ATOM   1389 HD13 ILE A  87      26.783 -16.704 -20.031  1.00 92.41           H  
ATOM   1390  N   ARG A  88      21.333 -19.095 -20.853  1.00 90.60           N  
ATOM   1391  H   ARG A  88      21.612 -18.857 -21.794  1.00 90.60           H  
ATOM   1392  CA  ARG A  88      20.472 -20.283 -20.649  1.00 90.60           C  
ATOM   1393  HA  ARG A  88      20.220 -20.708 -21.621  1.00 90.60           H  
ATOM   1394  C   ARG A  88      19.127 -19.892 -20.023  1.00 90.60           C  
ATOM   1395  CB  ARG A  88      21.180 -21.366 -19.812  1.00 90.60           C  
ATOM   1396  HB2 ARG A  88      21.419 -20.957 -18.830  1.00 90.60           H  
ATOM   1397  HB3 ARG A  88      20.486 -22.194 -19.667  1.00 90.60           H  
ATOM   1398  O   ARG A  88      18.789 -20.356 -18.935  1.00 90.60           O  
ATOM   1399  CG  ARG A  88      22.453 -21.928 -20.446  1.00 90.60           C  
ATOM   1400  HG2 ARG A  88      23.153 -21.120 -20.661  1.00 90.60           H  
ATOM   1401  HG3 ARG A  88      22.207 -22.436 -21.379  1.00 90.60           H  
ATOM   1402  CD  ARG A  88      23.099 -22.913 -19.470  1.00 90.60           C  
ATOM   1403  HD2 ARG A  88      22.480 -23.810 -19.438  1.00 90.60           H  
ATOM   1404  HD3 ARG A  88      23.118 -22.459 -18.479  1.00 90.60           H  
ATOM   1405  NE  ARG A  88      24.479 -23.247 -19.868  1.00 90.60           N  
ATOM   1406  HE  ARG A  88      24.867 -22.701 -20.623  1.00 90.60           H  
ATOM   1407  NH1 ARG A  88      24.782 -25.020 -18.449  1.00 90.60           N  
ATOM   1408 HH11 ARG A  88      23.774 -25.087 -18.420  1.00 90.60           H  
ATOM   1409 HH12 ARG A  88      25.323 -25.852 -18.262  1.00 90.60           H  
ATOM   1410  NH2 ARG A  88      26.459 -24.367 -19.776  1.00 90.60           N  
ATOM   1411 HH21 ARG A  88      26.815 -23.788 -20.523  1.00 90.60           H  
ATOM   1412 HH22 ARG A  88      27.032 -25.130 -19.446  1.00 90.60           H  
ATOM   1413  CZ  ARG A  88      25.236 -24.201 -19.361  1.00 90.60           C  
ATOM   1414  N   VAL A  89      18.429 -18.973 -20.684  1.00 90.19           N  
ATOM   1415  H   VAL A  89      18.771 -18.661 -21.581  1.00 90.19           H  
ATOM   1416  CA  VAL A  89      17.071 -18.572 -20.304  1.00 90.19           C  
ATOM   1417  HA  VAL A  89      17.062 -18.267 -19.258  1.00 90.19           H  
ATOM   1418  C   VAL A  89      16.147 -19.775 -20.462  1.00 90.19           C  
ATOM   1419  CB  VAL A  89      16.580 -17.394 -21.167  1.00 90.19           C  
ATOM   1420  HB  VAL A  89      16.546 -17.703 -22.212  1.00 90.19           H  
ATOM   1421  O   VAL A  89      16.171 -20.432 -21.501  1.00 90.19           O  
ATOM   1422  CG1 VAL A  89      15.180 -16.939 -20.744  1.00 90.19           C  
ATOM   1423 HG11 VAL A  89      14.863 -16.099 -21.363  1.00 90.19           H  
ATOM   1424 HG12 VAL A  89      14.458 -17.743 -20.888  1.00 90.19           H  
ATOM   1425 HG13 VAL A  89      15.174 -16.646 -19.695  1.00 90.19           H  
ATOM   1426  CG2 VAL A  89      17.520 -16.182 -21.055  1.00 90.19           C  
ATOM   1427 HG21 VAL A  89      17.557 -15.830 -20.024  1.00 90.19           H  
ATOM   1428 HG22 VAL A  89      17.149 -15.380 -21.693  1.00 90.19           H  
ATOM   1429 HG23 VAL A  89      18.525 -16.436 -21.393  1.00 90.19           H  
ATOM   1430  N   ASP A  90      15.357 -20.056 -19.433  1.00 86.97           N  
ATOM   1431  H   ASP A  90      15.372 -19.467 -18.613  1.00 86.97           H  
ATOM   1432  CA  ASP A  90      14.294 -21.050 -19.495  1.00 86.97           C  
ATOM   1433  HA  ASP A  90      14.640 -21.918 -20.056  1.00 86.97           H  
ATOM   1434  C   ASP A  90      13.089 -20.442 -20.223  1.00 86.97           C  
ATOM   1435  CB  ASP A  90      13.953 -21.518 -18.077  1.00 86.97           C  
ATOM   1436  HB2 ASP A  90      14.879 -21.725 -17.541  1.00 86.97           H  
ATOM   1437  HB3 ASP A  90      13.421 -20.727 -17.549  1.00 86.97           H  
ATOM   1438  O   ASP A  90      12.411 -19.550 -19.708  1.00 86.97           O  
ATOM   1439  CG  ASP A  90      13.099 -22.784 -18.086  1.00 86.97           C  
ATOM   1440  OD1 ASP A  90      12.419 -23.013 -19.109  1.00 86.97           O  
ATOM   1441  OD2 ASP A  90      13.190 -23.514 -17.074  1.00 86.97           O  
ATOM   1442  N   LEU A  91      12.880 -20.870 -21.467  1.00 78.03           N  
ATOM   1443  H   LEU A  91      13.434 -21.647 -21.798  1.00 78.03           H  
ATOM   1444  CA  LEU A  91      11.837 -20.330 -22.339  1.00 78.03           C  
ATOM   1445  HA  LEU A  91      11.886 -19.242 -22.318  1.00 78.03           H  
ATOM   1446  C   LEU A  91      10.433 -20.704 -21.885  1.00 78.03           C  
ATOM   1447  CB  LEU A  91      12.063 -20.853 -23.763  1.00 78.03           C  
ATOM   1448  HB2 LEU A  91      11.146 -20.738 -24.342  1.00 78.03           H  
ATOM   1449  HB3 LEU A  91      12.285 -21.919 -23.716  1.00 78.03           H  
ATOM   1450  O   LEU A  91       9.504 -19.925 -22.106  1.00 78.03           O  
ATOM   1451  CG  LEU A  91      13.190 -20.107 -24.479  1.00 78.03           C  
ATOM   1452  HG  LEU A  91      14.090 -20.129 -23.863  1.00 78.03           H  
ATOM   1453  CD1 LEU A  91      13.503 -20.829 -25.790  1.00 78.03           C  
ATOM   1454 HD11 LEU A  91      14.415 -20.421 -26.226  1.00 78.03           H  
ATOM   1455 HD12 LEU A  91      12.668 -20.729 -26.484  1.00 78.03           H  
ATOM   1456 HD13 LEU A  91      13.673 -21.887 -25.591  1.00 78.03           H  
ATOM   1457  CD2 LEU A  91      12.787 -18.644 -24.726  1.00 78.03           C  
ATOM   1458 HD21 LEU A  91      13.434 -17.991 -24.140  1.00 78.03           H  
ATOM   1459 HD22 LEU A  91      12.845 -18.394 -25.786  1.00 78.03           H  
ATOM   1460 HD23 LEU A  91      11.756 -18.469 -24.421  1.00 78.03           H  
ATOM   1461  N   ASP A  92      10.297 -21.850 -21.223  1.00 83.66           N  
ATOM   1462  H   ASP A  92      11.111 -22.405 -21.001  1.00 83.66           H  
ATOM   1463  CA  ASP A  92       9.013 -22.327 -20.722  1.00 83.66           C  
ATOM   1464  HA  ASP A  92       8.262 -22.201 -21.502  1.00 83.66           H  
ATOM   1465  C   ASP A  92       8.553 -21.491 -19.512  1.00 83.66           C  
ATOM   1466  CB  ASP A  92       9.122 -23.831 -20.414  1.00 83.66           C  
ATOM   1467  HB2 ASP A  92       9.887 -23.986 -19.654  1.00 83.66           H  
ATOM   1468  HB3 ASP A  92       8.171 -24.173 -20.005  1.00 83.66           H  
ATOM   1469  O   ASP A  92       7.391 -21.545 -19.111  1.00 83.66           O  
ATOM   1470  CG  ASP A  92       9.445 -24.684 -21.656  1.00 83.66           C  
ATOM   1471  OD1 ASP A  92       9.031 -24.290 -22.772  1.00 83.66           O  
ATOM   1472  OD2 ASP A  92      10.092 -25.743 -21.490  1.00 83.66           O  
ATOM   1473  N   ILE A  93       9.449 -20.657 -18.960  1.00 81.09           N  
ATOM   1474  H   ILE A  93      10.384 -20.685 -19.340  1.00 81.09           H  
ATOM   1475  CA  ILE A  93       9.215 -19.811 -17.786  1.00 81.09           C  
ATOM   1476  HA  ILE A  93       8.142 -19.819 -17.593  1.00 81.09           H  
ATOM   1477  C   ILE A  93       9.575 -18.344 -18.084  1.00 81.09           C  
ATOM   1478  CB  ILE A  93       9.898 -20.389 -16.521  1.00 81.09           C  
ATOM   1479  HB  ILE A  93      10.961 -20.149 -16.557  1.00 81.09           H  
ATOM   1480  O   ILE A  93      10.311 -17.686 -17.343  1.00 81.09           O  
ATOM   1481  CG1 ILE A  93       9.758 -21.930 -16.425  1.00 81.09           C  
ATOM   1482 HG12 ILE A  93      10.231 -22.390 -17.293  1.00 81.09           H  
ATOM   1483 HG13 ILE A  93       8.703 -22.203 -16.430  1.00 81.09           H  
ATOM   1484  CG2 ILE A  93       9.270 -19.734 -15.269  1.00 81.09           C  
ATOM   1485 HG21 ILE A  93       8.225 -20.031 -15.186  1.00 81.09           H  
ATOM   1486 HG22 ILE A  93       9.800 -20.049 -14.370  1.00 81.09           H  
ATOM   1487 HG23 ILE A  93       9.326 -18.647 -15.319  1.00 81.09           H  
ATOM   1488  CD1 ILE A  93      10.429 -22.557 -15.198  1.00 81.09           C  
ATOM   1489 HD11 ILE A  93      11.459 -22.209 -15.121  1.00 81.09           H  
ATOM   1490 HD12 ILE A  93       9.882 -22.305 -14.289  1.00 81.09           H  
ATOM   1491 HD13 ILE A  93      10.432 -23.641 -15.309  1.00 81.09           H  
ATOM   1492  N   ILE A  94       9.011 -17.800 -19.169  1.00 87.81           N  
ATOM   1493  H   ILE A  94       8.515 -18.422 -19.791  1.00 87.81           H  
ATOM   1494  CA  ILE A  94       8.927 -16.350 -19.401  1.00 87.81           C  
ATOM   1495  HA  ILE A  94       9.504 -15.838 -18.631  1.00 87.81           H  
ATOM   1496  C   ILE A  94       7.473 -15.909 -19.250  1.00 87.81           C  
ATOM   1497  CB  ILE A  94       9.535 -15.922 -20.754  1.00 87.81           C  
ATOM   1498  HB  ILE A  94       8.967 -16.389 -21.559  1.00 87.81           H  
ATOM   1499  O   ILE A  94       6.679 -15.968 -20.189  1.00 87.81           O  
ATOM   1500  CG1 ILE A  94      11.005 -16.384 -20.862  1.00 87.81           C  
ATOM   1501 HG12 ILE A  94      11.586 -15.965 -20.041  1.00 87.81           H  
ATOM   1502 HG13 ILE A  94      11.038 -17.471 -20.778  1.00 87.81           H  
ATOM   1503  CG2 ILE A  94       9.439 -14.385 -20.900  1.00 87.81           C  
ATOM   1504 HG21 ILE A  94       8.401 -14.058 -20.843  1.00 87.81           H  
ATOM   1505 HG22 ILE A  94      10.015 -13.904 -20.110  1.00 87.81           H  
ATOM   1506 HG23 ILE A  94       9.821 -14.078 -21.873  1.00 87.81           H  
ATOM   1507  CD1 ILE A  94      11.678 -16.018 -22.191  1.00 87.81           C  
ATOM   1508 HD11 ILE A  94      11.877 -14.947 -22.239  1.00 87.81           H  
ATOM   1509 HD12 ILE A  94      11.043 -16.316 -23.025  1.00 87.81           H  
ATOM   1510 HD13 ILE A  94      12.628 -16.548 -22.267  1.00 87.81           H  
ATOM   1511  N   ILE A  95       7.120 -15.419 -18.062  1.00 91.22           N  
ATOM   1512  H   ILE A  95       7.825 -15.375 -17.341  1.00 91.22           H  
ATOM   1513  CA  ILE A  95       5.749 -14.983 -17.769  1.00 91.22           C  
ATOM   1514  HA  ILE A  95       5.082 -15.383 -18.532  1.00 91.22           H  
ATOM   1515  C   ILE A  95       5.682 -13.460 -17.845  1.00 91.22           C  
ATOM   1516  CB  ILE A  95       5.237 -15.546 -16.425  1.00 91.22           C  
ATOM   1517  HB  ILE A  95       5.811 -15.100 -15.613  1.00 91.22           H  
ATOM   1518  O   ILE A  95       6.325 -12.762 -17.057  1.00 91.22           O  
ATOM   1519  CG1 ILE A  95       5.425 -17.082 -16.375  1.00 91.22           C  
ATOM   1520 HG12 ILE A  95       6.485 -17.319 -16.468  1.00 91.22           H  
ATOM   1521 HG13 ILE A  95       4.902 -17.542 -17.214  1.00 91.22           H  
ATOM   1522  CG2 ILE A  95       3.758 -15.156 -16.234  1.00 91.22           C  
ATOM   1523 HG21 ILE A  95       3.143 -15.623 -17.003  1.00 91.22           H  
ATOM   1524 HG22 ILE A  95       3.404 -15.485 -15.257  1.00 91.22           H  
ATOM   1525 HG23 ILE A  95       3.628 -14.074 -16.276  1.00 91.22           H  
ATOM   1526  CD1 ILE A  95       4.942 -17.738 -15.076  1.00 91.22           C  
ATOM   1527 HD11 ILE A  95       5.280 -18.774 -15.051  1.00 91.22           H  
ATOM   1528 HD12 ILE A  95       3.854 -17.730 -15.029  1.00 91.22           H  
ATOM   1529 HD13 ILE A  95       5.348 -17.209 -14.214  1.00 91.22           H  
ATOM   1530  N   LYS A  96       4.891 -12.929 -18.785  1.00 92.54           N  
ATOM   1531  H   LYS A  96       4.377 -13.567 -19.376  1.00 92.54           H  
ATOM   1532  CA  LYS A  96       4.573 -11.495 -18.841  1.00 92.54           C  
ATOM   1533  HA  LYS A  96       5.478 -10.927 -18.627  1.00 92.54           H  
ATOM   1534  C   LYS A  96       3.564 -11.153 -17.751  1.00 92.54           C  
ATOM   1535  CB  LYS A  96       4.043 -11.080 -20.220  1.00 92.54           C  
ATOM   1536  HB2 LYS A  96       3.689 -10.051 -20.154  1.00 92.54           H  
ATOM   1537  HB3 LYS A  96       3.196 -11.714 -20.482  1.00 92.54           H  
ATOM   1538  O   LYS A  96       2.497 -11.751 -17.679  1.00 92.54           O  
ATOM   1539  CG  LYS A  96       5.104 -11.156 -21.328  1.00 92.54           C  
ATOM   1540  HG2 LYS A  96       5.446 -12.185 -21.439  1.00 92.54           H  
ATOM   1541  HG3 LYS A  96       5.953 -10.524 -21.065  1.00 92.54           H  
ATOM   1542  CD  LYS A  96       4.508 -10.668 -22.654  1.00 92.54           C  
ATOM   1543  HD2 LYS A  96       4.190  -9.631 -22.543  1.00 92.54           H  
ATOM   1544  HD3 LYS A  96       3.639 -11.281 -22.895  1.00 92.54           H  
ATOM   1545  CE  LYS A  96       5.532 -10.768 -23.788  1.00 92.54           C  
ATOM   1546  HE2 LYS A  96       6.377 -10.122 -23.552  1.00 92.54           H  
ATOM   1547  HE3 LYS A  96       5.889 -11.796 -23.846  1.00 92.54           H  
ATOM   1548  NZ  LYS A  96       4.942 -10.358 -25.086  1.00 92.54           N  
ATOM   1549  HZ1 LYS A  96       5.615 -10.468 -25.831  1.00 92.54           H  
ATOM   1550  HZ2 LYS A  96       4.132 -10.920 -25.306  1.00 92.54           H  
ATOM   1551  HZ3 LYS A  96       4.670  -9.386 -25.060  1.00 92.54           H  
ATOM   1552  N   LEU A  97       3.901 -10.162 -16.937  1.00 93.62           N  
ATOM   1553  H   LEU A  97       4.802  -9.726 -17.065  1.00 93.62           H  
ATOM   1554  CA  LEU A  97       3.118  -9.724 -15.790  1.00 93.62           C  
ATOM   1555  HA  LEU A  97       2.218 -10.330 -15.688  1.00 93.62           H  
ATOM   1556  C   LEU A  97       2.711  -8.262 -15.996  1.00 93.62           C  
ATOM   1557  CB  LEU A  97       3.948  -9.926 -14.514  1.00 93.62           C  
ATOM   1558  HB2 LEU A  97       4.887  -9.384 -14.621  1.00 93.62           H  
ATOM   1559  HB3 LEU A  97       3.405  -9.498 -13.672  1.00 93.62           H  
ATOM   1560  O   LEU A  97       3.535  -7.355 -15.795  1.00 93.62           O  
ATOM   1561  CG  LEU A  97       4.253 -11.404 -14.210  1.00 93.62           C  
ATOM   1562  HG  LEU A  97       4.617 -11.911 -15.103  1.00 93.62           H  
ATOM   1563  CD1 LEU A  97       5.358 -11.471 -13.164  1.00 93.62           C  
ATOM   1564 HD11 LEU A  97       5.092 -10.877 -12.290  1.00 93.62           H  
ATOM   1565 HD12 LEU A  97       5.522 -12.507 -12.869  1.00 93.62           H  
ATOM   1566 HD13 LEU A  97       6.278 -11.091 -13.611  1.00 93.62           H  
ATOM   1567  CD2 LEU A  97       3.022 -12.145 -13.696  1.00 93.62           C  
ATOM   1568 HD21 LEU A  97       2.593 -11.630 -12.836  1.00 93.62           H  
ATOM   1569 HD22 LEU A  97       3.301 -13.158 -13.408  1.00 93.62           H  
ATOM   1570 HD23 LEU A  97       2.270 -12.213 -14.482  1.00 93.62           H  
ATOM   1571  N   PRO A  98       1.454  -8.007 -16.406  1.00 90.78           N  
ATOM   1572  CA  PRO A  98       0.899  -6.664 -16.449  1.00 90.78           C  
ATOM   1573  HA  PRO A  98       1.413  -6.101 -17.228  1.00 90.78           H  
ATOM   1574  C   PRO A  98       1.044  -5.941 -15.108  1.00 90.78           C  
ATOM   1575  CB  PRO A  98      -0.576  -6.830 -16.832  1.00 90.78           C  
ATOM   1576  HB2 PRO A  98      -1.190  -6.914 -15.936  1.00 90.78           H  
ATOM   1577  HB3 PRO A  98      -0.928  -6.009 -17.457  1.00 90.78           H  
ATOM   1578  O   PRO A  98       1.152  -6.555 -14.038  1.00 90.78           O  
ATOM   1579  CG  PRO A  98      -0.605  -8.161 -17.579  1.00 90.78           C  
ATOM   1580  HG2 PRO A  98      -0.309  -8.008 -18.617  1.00 90.78           H  
ATOM   1581  HG3 PRO A  98      -1.584  -8.637 -17.524  1.00 90.78           H  
ATOM   1582  CD  PRO A  98       0.462  -8.976 -16.856  1.00 90.78           C  
ATOM   1583  HD2 PRO A  98       0.018  -9.481 -15.998  1.00 90.78           H  
ATOM   1584  HD3 PRO A  98       0.893  -9.708 -17.538  1.00 90.78           H  
ATOM   1585  N   LYS A  99       1.023  -4.609 -15.156  1.00 89.74           N  
ATOM   1586  H   LYS A  99       0.867  -4.163 -16.048  1.00 89.74           H  
ATOM   1587  CA  LYS A  99       1.034  -3.795 -13.941  1.00 89.74           C  
ATOM   1588  HA  LYS A  99       1.947  -4.024 -13.392  1.00 89.74           H  
ATOM   1589  C   LYS A  99      -0.160  -4.167 -13.057  1.00 89.74           C  
ATOM   1590  CB  LYS A  99       1.022  -2.314 -14.323  1.00 89.74           C  
ATOM   1591  HB2 LYS A  99       0.032  -2.035 -14.684  1.00 89.74           H  
ATOM   1592  HB3 LYS A  99       1.747  -2.146 -15.120  1.00 89.74           H  
ATOM   1593  O   LYS A  99      -1.275  -4.280 -13.550  1.00 89.74           O  
ATOM   1594  CG  LYS A  99       1.410  -1.448 -13.123  1.00 89.74           C  
ATOM   1595  HG2 LYS A  99       0.713  -1.608 -12.300  1.00 89.74           H  
ATOM   1596  HG3 LYS A  99       2.411  -1.729 -12.798  1.00 89.74           H  
ATOM   1597  CD  LYS A  99       1.397   0.027 -13.515  1.00 89.74           C  
ATOM   1598  HD2 LYS A  99       2.041   0.182 -14.380  1.00 89.74           H  
ATOM   1599  HD3 LYS A  99       0.376   0.315 -13.765  1.00 89.74           H  
ATOM   1600  CE  LYS A  99       1.907   0.853 -12.337  1.00 89.74           C  
ATOM   1601  HE2 LYS A  99       2.952   0.598 -12.160  1.00 89.74           H  
ATOM   1602  HE3 LYS A  99       1.342   0.571 -11.449  1.00 89.74           H  
ATOM   1603  NZ  LYS A  99       1.746   2.300 -12.605  1.00 89.74           N  
ATOM   1604  HZ1 LYS A  99       0.763   2.509 -12.703  1.00 89.74           H  
ATOM   1605  HZ2 LYS A  99       2.226   2.554 -13.457  1.00 89.74           H  
ATOM   1606  HZ3 LYS A  99       2.105   2.842 -11.832  1.00 89.74           H  
ATOM   1607  N   TYR A 100       0.100  -4.320 -11.763  1.00 92.64           N  
ATOM   1608  H   TYR A 100       1.065  -4.253 -11.473  1.00 92.64           H  
ATOM   1609  CA  TYR A 100      -0.858  -4.765 -10.750  1.00 92.64           C  
ATOM   1610  HA  TYR A 100      -0.311  -4.752  -9.806  1.00 92.64           H  
ATOM   1611  C   TYR A 100      -1.324  -6.221 -10.890  1.00 92.64           C  
ATOM   1612  CB  TYR A 100      -2.012  -3.761 -10.592  1.00 92.64           C  
ATOM   1613  HB2 TYR A 100      -2.575  -4.007  -9.692  1.00 92.64           H  
ATOM   1614  HB3 TYR A 100      -2.700  -3.874 -11.431  1.00 92.64           H  
ATOM   1615  O   TYR A 100      -2.363  -6.572 -10.346  1.00 92.64           O  
ATOM   1616  CG  TYR A 100      -1.580  -2.313 -10.483  1.00 92.64           C  
ATOM   1617  CD1 TYR A 100      -0.762  -1.907  -9.413  1.00 92.64           C  
ATOM   1618  HD1 TYR A 100      -0.454  -2.625  -8.668  1.00 92.64           H  
ATOM   1619  CD2 TYR A 100      -2.011  -1.373 -11.439  1.00 92.64           C  
ATOM   1620  HD2 TYR A 100      -2.651  -1.693 -12.248  1.00 92.64           H  
ATOM   1621  CE1 TYR A 100      -0.389  -0.558  -9.285  1.00 92.64           C  
ATOM   1622  HE1 TYR A 100       0.214  -0.250  -8.443  1.00 92.64           H  
ATOM   1623  CE2 TYR A 100      -1.633  -0.022 -11.320  1.00 92.64           C  
ATOM   1624  HE2 TYR A 100      -1.998   0.705 -12.030  1.00 92.64           H  
ATOM   1625  OH  TYR A 100      -0.465   1.689 -10.104  1.00 92.64           O  
ATOM   1626  HH  TYR A 100      -0.255   1.864  -9.184  1.00 92.64           H  
ATOM   1627  CZ  TYR A 100      -0.834   0.386 -10.233  1.00 92.64           C  
ATOM   1628  N   SER A 101      -0.531  -7.089 -11.535  1.00 94.00           N  
ATOM   1629  H   SER A 101       0.270  -6.744 -12.044  1.00 94.00           H  
ATOM   1630  CA  SER A 101      -0.730  -8.545 -11.431  1.00 94.00           C  
ATOM   1631  HA  SER A 101      -1.661  -8.813 -11.930  1.00 94.00           H  
ATOM   1632  C   SER A 101      -0.819  -8.966  -9.960  1.00 94.00           C  
ATOM   1633  CB  SER A 101       0.413  -9.323 -12.086  1.00 94.00           C  
ATOM   1634  HB2 SER A 101       0.255 -10.389 -11.928  1.00 94.00           H  
ATOM   1635  HB3 SER A 101       1.361  -9.040 -11.628  1.00 94.00           H  
ATOM   1636  O   SER A 101      -0.001  -8.525  -9.143  1.00 94.00           O  
ATOM   1637  OG  SER A 101       0.468  -9.073 -13.474  1.00 94.00           O  
ATOM   1638  HG  SER A 101       0.635  -8.140 -13.624  1.00 94.00           H  
ATOM   1639  N   LEU A 102      -1.818  -9.785  -9.632  1.00 95.37           N  
ATOM   1640  H   LEU A 102      -2.421 -10.137 -10.362  1.00 95.37           H  
ATOM   1641  CA  LEU A 102      -2.155 -10.164  -8.264  1.00 95.37           C  
ATOM   1642  HA  LEU A 102      -1.806  -9.380  -7.592  1.00 95.37           H  
ATOM   1643  C   LEU A 102      -1.464 -11.474  -7.880  1.00 95.37           C  
ATOM   1644  CB  LEU A 102      -3.687 -10.255  -8.150  1.00 95.37           C  
ATOM   1645  HB2 LEU A 102      -4.035 -11.029  -8.834  1.00 95.37           H  
ATOM   1646  HB3 LEU A 102      -4.124  -9.310  -8.475  1.00 95.37           H  
ATOM   1647  O   LEU A 102      -1.593 -12.478  -8.570  1.00 95.37           O  
ATOM   1648  CG  LEU A 102      -4.205 -10.580  -6.736  1.00 95.37           C  
ATOM   1649  HG  LEU A 102      -3.749 -11.503  -6.377  1.00 95.37           H  
ATOM   1650  CD1 LEU A 102      -3.907  -9.454  -5.744  1.00 95.37           C  
ATOM   1651 HD11 LEU A 102      -4.444  -9.642  -4.815  1.00 95.37           H  
ATOM   1652 HD12 LEU A 102      -2.836  -9.399  -5.546  1.00 95.37           H  
ATOM   1653 HD13 LEU A 102      -4.267  -8.508  -6.148  1.00 95.37           H  
ATOM   1654  CD2 LEU A 102      -5.718 -10.778  -6.771  1.00 95.37           C  
ATOM   1655 HD21 LEU A 102      -6.081 -11.126  -5.804  1.00 95.37           H  
ATOM   1656 HD22 LEU A 102      -5.976 -11.524  -7.522  1.00 95.37           H  
ATOM   1657 HD23 LEU A 102      -6.222  -9.848  -7.034  1.00 95.37           H  
ATOM   1658  N   PHE A 103      -0.767 -11.468  -6.750  1.00 96.20           N  
ATOM   1659  H   PHE A 103      -0.672 -10.597  -6.249  1.00 96.20           H  
ATOM   1660  CA  PHE A 103      -0.122 -12.644  -6.176  1.00 96.20           C  
ATOM   1661  HA  PHE A 103      -0.261 -13.504  -6.831  1.00 96.20           H  
ATOM   1662  C   PHE A 103      -0.746 -12.968  -4.826  1.00 96.20           C  
ATOM   1663  CB  PHE A 103       1.380 -12.394  -6.036  1.00 96.20           C  
ATOM   1664  HB2 PHE A 103       1.543 -11.479  -5.467  1.00 96.20           H  
ATOM   1665  HB3 PHE A 103       1.818 -13.215  -5.467  1.00 96.20           H  
ATOM   1666  O   PHE A 103      -0.886 -12.071  -3.992  1.00 96.20           O  
ATOM   1667  CG  PHE A 103       2.095 -12.292  -7.365  1.00 96.20           C  
ATOM   1668  CD1 PHE A 103       2.699 -13.434  -7.921  1.00 96.20           C  
ATOM   1669  HD1 PHE A 103       2.658 -14.382  -7.406  1.00 96.20           H  
ATOM   1670  CD2 PHE A 103       2.135 -11.067  -8.058  1.00 96.20           C  
ATOM   1671  HD2 PHE A 103       1.642 -10.198  -7.649  1.00 96.20           H  
ATOM   1672  CE1 PHE A 103       3.369 -13.346  -9.151  1.00 96.20           C  
ATOM   1673  HE1 PHE A 103       3.838 -14.226  -9.566  1.00 96.20           H  
ATOM   1674  CE2 PHE A 103       2.777 -10.990  -9.307  1.00 96.20           C  
ATOM   1675  HE2 PHE A 103       2.761 -10.070  -9.872  1.00 96.20           H  
ATOM   1676  CZ  PHE A 103       3.405 -12.126  -9.844  1.00 96.20           C  
ATOM   1677  HZ  PHE A 103       3.893 -12.080 -10.807  1.00 96.20           H  
ATOM   1678  N   GLU A 104      -1.079 -14.235  -4.602  1.00 96.93           N  
ATOM   1679  H   GLU A 104      -0.919 -14.911  -5.335  1.00 96.93           H  
ATOM   1680  CA  GLU A 104      -1.501 -14.759  -3.305  1.00 96.93           C  
ATOM   1681  HA  GLU A 104      -1.753 -13.922  -2.654  1.00 96.93           H  
ATOM   1682  C   GLU A 104      -0.358 -15.521  -2.638  1.00 96.93           C  
ATOM   1683  CB  GLU A 104      -2.780 -15.581  -3.455  1.00 96.93           C  
ATOM   1684  HB2 GLU A 104      -3.505 -14.901  -3.902  1.00 96.93           H  
ATOM   1685  HB3 GLU A 104      -2.615 -16.429  -4.119  1.00 96.93           H  
ATOM   1686  O   GLU A 104       0.257 -16.417  -3.217  1.00 96.93           O  
ATOM   1687  CG  GLU A 104      -3.361 -16.057  -2.120  1.00 96.93           C  
ATOM   1688  HG2 GLU A 104      -2.708 -16.818  -1.693  1.00 96.93           H  
ATOM   1689  HG3 GLU A 104      -3.397 -15.214  -1.429  1.00 96.93           H  
ATOM   1690  CD  GLU A 104      -4.780 -16.614  -2.302  1.00 96.93           C  
ATOM   1691  OE1 GLU A 104      -4.929 -17.852  -2.296  1.00 96.93           O  
ATOM   1692  OE2 GLU A 104      -5.719 -15.778  -2.430  1.00 96.93           O  
ATOM   1693  N   LEU A 105      -0.066 -15.095  -1.416  1.00 95.94           N  
ATOM   1694  H   LEU A 105      -0.690 -14.413  -1.011  1.00 95.94           H  
ATOM   1695  CA  LEU A 105       0.935 -15.623  -0.506  1.00 95.94           C  
ATOM   1696  HA  LEU A 105       1.583 -16.322  -1.034  1.00 95.94           H  
ATOM   1697  C   LEU A 105       0.231 -16.398   0.623  1.00 95.94           C  
ATOM   1698  CB  LEU A 105       1.795 -14.456   0.032  1.00 95.94           C  
ATOM   1699  HB2 LEU A 105       2.580 -14.897   0.645  1.00 95.94           H  
ATOM   1700  HB3 LEU A 105       1.191 -13.828   0.687  1.00 95.94           H  
ATOM   1701  O   LEU A 105      -0.974 -16.655   0.579  1.00 95.94           O  
ATOM   1702  CG  LEU A 105       2.478 -13.586  -1.040  1.00 95.94           C  
ATOM   1703  HG  LEU A 105       2.601 -14.160  -1.958  1.00 95.94           H  
ATOM   1704  CD1 LEU A 105       1.690 -12.307  -1.348  1.00 95.94           C  
ATOM   1705 HD11 LEU A 105       1.561 -11.725  -0.436  1.00 95.94           H  
ATOM   1706 HD12 LEU A 105       2.223 -11.725  -2.099  1.00 95.94           H  
ATOM   1707 HD13 LEU A 105       0.711 -12.571  -1.747  1.00 95.94           H  
ATOM   1708  CD2 LEU A 105       3.862 -13.139  -0.572  1.00 95.94           C  
ATOM   1709 HD21 LEU A 105       3.779 -12.527   0.326  1.00 95.94           H  
ATOM   1710 HD22 LEU A 105       4.346 -12.576  -1.370  1.00 95.94           H  
ATOM   1711 HD23 LEU A 105       4.470 -14.018  -0.356  1.00 95.94           H  
ATOM   1712  N   GLU A 106       0.973 -16.761   1.665  1.00 92.87           N  
ATOM   1713  H   GLU A 106       1.951 -16.510   1.684  1.00 92.87           H  
ATOM   1714  CA  GLU A 106       0.434 -17.453   2.832  1.00 92.87           C  
ATOM   1715  HA  GLU A 106       0.020 -18.395   2.472  1.00 92.87           H  
ATOM   1716  C   GLU A 106      -0.721 -16.693   3.517  1.00 92.87           C  
ATOM   1717  CB  GLU A 106       1.566 -17.806   3.815  1.00 92.87           C  
ATOM   1718  HB2 GLU A 106       2.331 -18.379   3.290  1.00 92.87           H  
ATOM   1719  HB3 GLU A 106       1.142 -18.467   4.572  1.00 92.87           H  
ATOM   1720  O   GLU A 106      -0.806 -15.465   3.482  1.00 92.87           O  
ATOM   1721  CG  GLU A 106       2.229 -16.629   4.556  1.00 92.87           C  
ATOM   1722  HG2 GLU A 106       1.456 -16.040   5.051  1.00 92.87           H  
ATOM   1723  HG3 GLU A 106       2.858 -17.047   5.341  1.00 92.87           H  
ATOM   1724  CD  GLU A 106       3.102 -15.707   3.690  1.00 92.87           C  
ATOM   1725  OE1 GLU A 106       3.345 -14.562   4.132  1.00 92.87           O  
ATOM   1726  OE2 GLU A 106       3.526 -16.091   2.580  1.00 92.87           O  
ATOM   1727  N   ASN A 107      -1.625 -17.430   4.173  1.00 89.92           N  
ATOM   1728  H   ASN A 107      -1.480 -18.429   4.210  1.00 89.92           H  
ATOM   1729  CA  ASN A 107      -2.744 -16.888   4.965  1.00 89.92           C  
ATOM   1730  HA  ASN A 107      -3.339 -17.743   5.284  1.00 89.92           H  
ATOM   1731  C   ASN A 107      -3.726 -15.982   4.186  1.00 89.92           C  
ATOM   1732  CB  ASN A 107      -2.186 -16.231   6.244  1.00 89.92           C  
ATOM   1733  HB2 ASN A 107      -3.009 -15.934   6.893  1.00 89.92           H  
ATOM   1734  HB3 ASN A 107      -1.626 -15.335   5.975  1.00 89.92           H  
ATOM   1735  O   ASN A 107      -4.399 -15.125   4.773  1.00 89.92           O  
ATOM   1736  CG  ASN A 107      -1.291 -17.167   7.033  1.00 89.92           C  
ATOM   1737  ND2 ASN A 107      -0.231 -16.665   7.619  1.00 89.92           N  
ATOM   1738 HD21 ASN A 107       0.348 -17.316   8.130  1.00 89.92           H  
ATOM   1739 HD22 ASN A 107       0.000 -15.687   7.519  1.00 89.92           H  
ATOM   1740  OD1 ASN A 107      -1.528 -18.359   7.124  1.00 89.92           O  
ATOM   1741  N   GLY A 108      -3.799 -16.145   2.859  1.00 92.30           N  
ATOM   1742  H   GLY A 108      -3.187 -16.821   2.425  1.00 92.30           H  
ATOM   1743  CA  GLY A 108      -4.612 -15.303   1.975  1.00 92.30           C  
ATOM   1744  HA2 GLY A 108      -4.628 -15.754   0.983  1.00 92.30           H  
ATOM   1745  HA3 GLY A 108      -5.633 -15.256   2.352  1.00 92.30           H  
ATOM   1746  C   GLY A 108      -4.072 -13.875   1.833  1.00 92.30           C  
ATOM   1747  O   GLY A 108      -4.792 -12.977   1.383  1.00 92.30           O  
ATOM   1748  N   ARG A 109      -2.820 -13.630   2.243  1.00 96.18           N  
ATOM   1749  H   ARG A 109      -2.274 -14.408   2.584  1.00 96.18           H  
ATOM   1750  CA  ARG A 109      -2.123 -12.360   2.033  1.00 96.18           C  
ATOM   1751  HA  ARG A 109      -2.756 -11.546   2.388  1.00 96.18           H  
ATOM   1752  C   ARG A 109      -1.883 -12.171   0.544  1.00 96.18           C  
ATOM   1753  CB  ARG A 109      -0.817 -12.373   2.837  1.00 96.18           C  
ATOM   1754  HB2 ARG A 109      -0.178 -13.182   2.483  1.00 96.18           H  
ATOM   1755  HB3 ARG A 109      -1.066 -12.572   3.879  1.00 96.18           H  
ATOM   1756  O   ARG A 109      -1.451 -13.085  -0.142  1.00 96.18           O  
ATOM   1757  CG  ARG A 109      -0.034 -11.059   2.752  1.00 96.18           C  
ATOM   1758  HG2 ARG A 109       0.436 -10.961   1.773  1.00 96.18           H  
ATOM   1759  HG3 ARG A 109      -0.723 -10.226   2.893  1.00 96.18           H  
ATOM   1760  CD  ARG A 109       1.033 -11.014   3.857  1.00 96.18           C  
ATOM   1761  HD2 ARG A 109       1.357  -9.982   3.990  1.00 96.18           H  
ATOM   1762  HD3 ARG A 109       0.582 -11.321   4.800  1.00 96.18           H  
ATOM   1763  NE  ARG A 109       2.191 -11.896   3.588  1.00 96.18           N  
ATOM   1764  HE  ARG A 109       2.123 -12.878   3.814  1.00 96.18           H  
ATOM   1765  NH1 ARG A 109       3.673 -10.289   2.948  1.00 96.18           N  
ATOM   1766 HH11 ARG A 109       2.896  -9.645   2.961  1.00 96.18           H  
ATOM   1767 HH12 ARG A 109       4.524 -10.145   2.422  1.00 96.18           H  
ATOM   1768  NH2 ARG A 109       4.353 -12.370   3.023  1.00 96.18           N  
ATOM   1769 HH21 ARG A 109       5.220 -12.072   2.599  1.00 96.18           H  
ATOM   1770 HH22 ARG A 109       4.175 -13.330   3.283  1.00 96.18           H  
ATOM   1771  CZ  ARG A 109       3.394 -11.526   3.206  1.00 96.18           C  
ATOM   1772  N   ARG A 110      -2.161 -10.981   0.030  1.00 97.01           N  
ATOM   1773  H   ARG A 110      -2.520 -10.268   0.649  1.00 97.01           H  
ATOM   1774  CA  ARG A 110      -2.105 -10.677  -1.398  1.00 97.01           C  
ATOM   1775  HA  ARG A 110      -1.615 -11.509  -1.904  1.00 97.01           H  
ATOM   1776  C   ARG A 110      -1.271  -9.440  -1.674  1.00 97.01           C  
ATOM   1777  CB  ARG A 110      -3.523 -10.549  -1.966  1.00 97.01           C  
ATOM   1778  HB2 ARG A 110      -3.455 -10.108  -2.960  1.00 97.01           H  
ATOM   1779  HB3 ARG A 110      -4.102  -9.881  -1.330  1.00 97.01           H  
ATOM   1780  O   ARG A 110      -1.295  -8.460  -0.921  1.00 97.01           O  
ATOM   1781  CG  ARG A 110      -4.243 -11.900  -2.083  1.00 97.01           C  
ATOM   1782  HG2 ARG A 110      -4.245 -12.406  -1.117  1.00 97.01           H  
ATOM   1783  HG3 ARG A 110      -3.721 -12.527  -2.807  1.00 97.01           H  
ATOM   1784  CD  ARG A 110      -5.688 -11.694  -2.539  1.00 97.01           C  
ATOM   1785  HD2 ARG A 110      -6.187 -11.032  -1.831  1.00 97.01           H  
ATOM   1786  HD3 ARG A 110      -5.687 -11.224  -3.522  1.00 97.01           H  
ATOM   1787  NE  ARG A 110      -6.407 -12.975  -2.606  1.00 97.01           N  
ATOM   1788  HE  ARG A 110      -5.886 -13.832  -2.487  1.00 97.01           H  
ATOM   1789  NH1 ARG A 110      -8.525 -12.172  -3.016  1.00 97.01           N  
ATOM   1790 HH11 ARG A 110      -8.151 -11.239  -3.119  1.00 97.01           H  
ATOM   1791 HH12 ARG A 110      -9.505 -12.355  -3.176  1.00 97.01           H  
ATOM   1792  NH2 ARG A 110      -8.133 -14.381  -2.780  1.00 97.01           N  
ATOM   1793 HH21 ARG A 110      -9.100 -14.628  -2.936  1.00 97.01           H  
ATOM   1794 HH22 ARG A 110      -7.435 -15.102  -2.658  1.00 97.01           H  
ATOM   1795  CZ  ARG A 110      -7.694 -13.160  -2.802  1.00 97.01           C  
ATOM   1796  N   ARG A 111      -0.553  -9.460  -2.795  1.00 97.04           N  
ATOM   1797  H   ARG A 111      -0.597 -10.301  -3.352  1.00 97.04           H  
ATOM   1798  CA  ARG A 111       0.270  -8.345  -3.272  1.00 97.04           C  
ATOM   1799  HA  ARG A 111       0.003  -7.445  -2.719  1.00 97.04           H  
ATOM   1800  C   ARG A 111      -0.002  -8.054  -4.739  1.00 97.04           C  
ATOM   1801  CB  ARG A 111       1.758  -8.649  -3.045  1.00 97.04           C  
ATOM   1802  HB2 ARG A 111       1.994  -9.610  -3.503  1.00 97.04           H  
ATOM   1803  HB3 ARG A 111       2.358  -7.891  -3.547  1.00 97.04           H  
ATOM   1804  O   ARG A 111      -0.097  -8.965  -5.550  1.00 97.04           O  
ATOM   1805  CG  ARG A 111       2.169  -8.696  -1.567  1.00 97.04           C  
ATOM   1806  HG2 ARG A 111       3.199  -9.052  -1.532  1.00 97.04           H  
ATOM   1807  HG3 ARG A 111       1.553  -9.414  -1.024  1.00 97.04           H  
ATOM   1808  CD  ARG A 111       2.074  -7.330  -0.876  1.00 97.04           C  
ATOM   1809  HD2 ARG A 111       2.541  -6.576  -1.510  1.00 97.04           H  
ATOM   1810  HD3 ARG A 111       1.021  -7.082  -0.747  1.00 97.04           H  
ATOM   1811  NE  ARG A 111       2.763  -7.348   0.426  1.00 97.04           N  
ATOM   1812  HE  ARG A 111       3.566  -7.959   0.472  1.00 97.04           H  
ATOM   1813  NH1 ARG A 111       1.582  -5.663   1.438  1.00 97.04           N  
ATOM   1814 HH11 ARG A 111       1.106  -5.507   0.561  1.00 97.04           H  
ATOM   1815 HH12 ARG A 111       1.329  -5.187   2.292  1.00 97.04           H  
ATOM   1816  NH2 ARG A 111       3.040  -6.841   2.635  1.00 97.04           N  
ATOM   1817 HH21 ARG A 111       3.785  -7.522   2.681  1.00 97.04           H  
ATOM   1818 HH22 ARG A 111       2.738  -6.354   3.467  1.00 97.04           H  
ATOM   1819  CZ  ARG A 111       2.462  -6.622   1.489  1.00 97.04           C  
ATOM   1820  N   LEU A 112      -0.074  -6.769  -5.070  1.00 96.72           N  
ATOM   1821  H   LEU A 112       0.034  -6.089  -4.332  1.00 96.72           H  
ATOM   1822  CA  LEU A 112      -0.130  -6.288  -6.450  1.00 96.72           C  
ATOM   1823  HA  LEU A 112      -0.520  -7.070  -7.102  1.00 96.72           H  
ATOM   1824  C   LEU A 112       1.285  -5.934  -6.909  1.00 96.72           C  
ATOM   1825  CB  LEU A 112      -1.058  -5.066  -6.539  1.00 96.72           C  
ATOM   1826  HB2 LEU A 112      -0.672  -4.306  -5.859  1.00 96.72           H  
ATOM   1827  HB3 LEU A 112      -1.021  -4.665  -7.552  1.00 96.72           H  
ATOM   1828  O   LEU A 112       1.987  -5.181  -6.227  1.00 96.72           O  
ATOM   1829  CG  LEU A 112      -2.525  -5.328  -6.170  1.00 96.72           C  
ATOM   1830  HG  LEU A 112      -2.574  -5.874  -5.228  1.00 96.72           H  
ATOM   1831  CD1 LEU A 112      -3.242  -3.994  -5.990  1.00 96.72           C  
ATOM   1832 HD11 LEU A 112      -3.224  -3.421  -6.917  1.00 96.72           H  
ATOM   1833 HD12 LEU A 112      -2.775  -3.420  -5.189  1.00 96.72           H  
ATOM   1834 HD13 LEU A 112      -4.279  -4.188  -5.714  1.00 96.72           H  
ATOM   1835  CD2 LEU A 112      -3.256  -6.122  -7.245  1.00 96.72           C  
ATOM   1836 HD21 LEU A 112      -2.763  -7.078  -7.425  1.00 96.72           H  
ATOM   1837 HD22 LEU A 112      -4.281  -6.312  -6.928  1.00 96.72           H  
ATOM   1838 HD23 LEU A 112      -3.292  -5.562  -8.179  1.00 96.72           H  
ATOM   1839  N   LEU A 113       1.702  -6.429  -8.070  1.00 96.11           N  
ATOM   1840  H   LEU A 113       1.114  -7.100  -8.544  1.00 96.11           H  
ATOM   1841  CA  LEU A 113       3.005  -6.104  -8.645  1.00 96.11           C  
ATOM   1842  HA  LEU A 113       3.726  -6.039  -7.829  1.00 96.11           H  
ATOM   1843  C   LEU A 113       2.968  -4.743  -9.352  1.00 96.11           C  
ATOM   1844  CB  LEU A 113       3.434  -7.252  -9.569  1.00 96.11           C  
ATOM   1845  HB2 LEU A 113       2.701  -7.353 -10.370  1.00 96.11           H  
ATOM   1846  HB3 LEU A 113       3.435  -8.173  -8.985  1.00 96.11           H  
ATOM   1847  O   LEU A 113       2.577  -4.641 -10.514  1.00 96.11           O  
ATOM   1848  CG  LEU A 113       4.830  -7.060 -10.185  1.00 96.11           C  
ATOM   1849  HG  LEU A 113       4.886  -6.102 -10.701  1.00 96.11           H  
ATOM   1850  CD1 LEU A 113       5.920  -7.106  -9.115  1.00 96.11           C  
ATOM   1851 HD11 LEU A 113       5.878  -8.050  -8.572  1.00 96.11           H  
ATOM   1852 HD12 LEU A 113       5.802  -6.275  -8.419  1.00 96.11           H  
ATOM   1853 HD13 LEU A 113       6.897  -6.996  -9.585  1.00 96.11           H  
ATOM   1854  CD2 LEU A 113       5.104  -8.159 -11.206  1.00 96.11           C  
ATOM   1855 HD21 LEU A 113       6.096  -8.032 -11.638  1.00 96.11           H  
ATOM   1856 HD22 LEU A 113       4.358  -8.114 -12.000  1.00 96.11           H  
ATOM   1857 HD23 LEU A 113       5.051  -9.133 -10.719  1.00 96.11           H  
ATOM   1858  N   ALA A 114       3.384  -3.677  -8.668  1.00 93.88           N  
ATOM   1859  H   ALA A 114       3.736  -3.808  -7.731  1.00 93.88           H  
ATOM   1860  CA  ALA A 114       3.400  -2.332  -9.248  1.00 93.88           C  
ATOM   1861  HA  ALA A 114       2.477  -2.182  -9.809  1.00 93.88           H  
ATOM   1862  C   ALA A 114       4.567  -2.124 -10.227  1.00 93.88           C  
ATOM   1863  CB  ALA A 114       3.434  -1.313  -8.108  1.00 93.88           C  
ATOM   1864  HB1 ALA A 114       2.549  -1.459  -7.489  1.00 93.88           H  
ATOM   1865  HB2 ALA A 114       3.423  -0.303  -8.516  1.00 93.88           H  
ATOM   1866  HB3 ALA A 114       4.330  -1.446  -7.503  1.00 93.88           H  
ATOM   1867  O   ALA A 114       4.431  -1.394 -11.210  1.00 93.88           O  
ATOM   1868  N   SER A 115       5.709  -2.758  -9.955  1.00 93.20           N  
ATOM   1869  H   SER A 115       5.752  -3.304  -9.106  1.00 93.20           H  
ATOM   1870  CA  SER A 115       6.866  -2.851 -10.851  1.00 93.20           C  
ATOM   1871  HA  SER A 115       6.518  -3.024 -11.870  1.00 93.20           H  
ATOM   1872  C   SER A 115       7.759  -4.018 -10.430  1.00 93.20           C  
ATOM   1873  CB  SER A 115       7.680  -1.550 -10.816  1.00 93.20           C  
ATOM   1874  HB2 SER A 115       7.020  -0.693 -10.953  1.00 93.20           H  
ATOM   1875  HB3 SER A 115       8.396  -1.561 -11.638  1.00 93.20           H  
ATOM   1876  O   SER A 115       7.604  -4.545  -9.332  1.00 93.20           O  
ATOM   1877  OG  SER A 115       8.393  -1.415  -9.600  1.00 93.20           O  
ATOM   1878  HG  SER A 115       7.771  -1.207  -8.900  1.00 93.20           H  
ATOM   1879  N   ALA A 116       8.759  -4.367 -11.239  1.00 94.63           N  
ATOM   1880  H   ALA A 116       8.792  -3.981 -12.172  1.00 94.63           H  
ATOM   1881  CA  ALA A 116       9.751  -5.390 -10.900  1.00 94.63           C  
ATOM   1882  HA  ALA A 116       9.255  -6.360 -10.862  1.00 94.63           H  
ATOM   1883  C   ALA A 116      10.453  -5.186  -9.537  1.00 94.63           C  
ATOM   1884  CB  ALA A 116      10.771  -5.407 -12.039  1.00 94.63           C  
ATOM   1885  HB1 ALA A 116      11.205  -4.417 -12.181  1.00 94.63           H  
ATOM   1886  HB2 ALA A 116      11.572  -6.103 -11.792  1.00 94.63           H  
ATOM   1887  HB3 ALA A 116      10.285  -5.735 -12.958  1.00 94.63           H  
ATOM   1888  O   ALA A 116      10.956  -6.150  -8.961  1.00 94.63           O  
ATOM   1889  N   GLY A 117      10.468  -3.956  -9.006  1.00 94.19           N  
ATOM   1890  H   GLY A 117       9.983  -3.222  -9.503  1.00 94.19           H  
ATOM   1891  CA  GLY A 117      11.063  -3.613  -7.711  1.00 94.19           C  
ATOM   1892  HA2 GLY A 117      11.588  -4.475  -7.300  1.00 94.19           H  
ATOM   1893  HA3 GLY A 117      11.796  -2.822  -7.867  1.00 94.19           H  
ATOM   1894  C   GLY A 117      10.078  -3.126  -6.644  1.00 94.19           C  
ATOM   1895  O   GLY A 117      10.526  -2.692  -5.588  1.00 94.19           O  
ATOM   1896  N   GLU A 118       8.763  -3.147  -6.884  1.00 95.97           N  
ATOM   1897  H   GLU A 118       8.415  -3.583  -7.726  1.00 95.97           H  
ATOM   1898  CA  GLU A 118       7.790  -2.630  -5.914  1.00 95.97           C  
ATOM   1899  HA  GLU A 118       8.217  -2.736  -4.916  1.00 95.97           H  
ATOM   1900  C   GLU A 118       6.477  -3.415  -5.920  1.00 95.97           C  
ATOM   1901  CB  GLU A 118       7.558  -1.124  -6.144  1.00 95.97           C  
ATOM   1902  HB2 GLU A 118       8.527  -0.628  -6.174  1.00 95.97           H  
ATOM   1903  HB3 GLU A 118       7.063  -0.974  -7.103  1.00 95.97           H  
ATOM   1904  O   GLU A 118       5.834  -3.588  -6.958  1.00 95.97           O  
ATOM   1905  CG  GLU A 118       6.720  -0.476  -5.025  1.00 95.97           C  
ATOM   1906  HG2 GLU A 118       5.690  -0.822  -5.107  1.00 95.97           H  
ATOM   1907  HG3 GLU A 118       7.113  -0.805  -4.063  1.00 95.97           H  
ATOM   1908  CD  GLU A 118       6.738   1.064  -5.072  1.00 95.97           C  
ATOM   1909  OE1 GLU A 118       6.667   1.689  -3.984  1.00 95.97           O  
ATOM   1910  OE2 GLU A 118       6.817   1.626  -6.188  1.00 95.97           O  
ATOM   1911  N   LEU A 119       6.065  -3.835  -4.724  1.00 97.41           N  
ATOM   1912  H   LEU A 119       6.651  -3.633  -3.927  1.00 97.41           H  
ATOM   1913  CA  LEU A 119       4.765  -4.429  -4.440  1.00 97.41           C  
ATOM   1914  HA  LEU A 119       4.298  -4.733  -5.376  1.00 97.41           H  
ATOM   1915  C   LEU A 119       3.830  -3.415  -3.774  1.00 97.41           C  
ATOM   1916  CB  LEU A 119       4.929  -5.676  -3.551  1.00 97.41           C  
ATOM   1917  HB2 LEU A 119       5.369  -5.371  -2.602  1.00 97.41           H  
ATOM   1918  HB3 LEU A 119       3.941  -6.086  -3.342  1.00 97.41           H  
ATOM   1919  O   LEU A 119       4.250  -2.428  -3.166  1.00 97.41           O  
ATOM   1920  CG  LEU A 119       5.799  -6.793  -4.142  1.00 97.41           C  
ATOM   1921  HG  LEU A 119       6.798  -6.403  -4.336  1.00 97.41           H  
ATOM   1922  CD1 LEU A 119       5.932  -7.918  -3.127  1.00 97.41           C  
ATOM   1923 HD11 LEU A 119       4.952  -8.336  -2.894  1.00 97.41           H  
ATOM   1924 HD12 LEU A 119       6.378  -7.539  -2.207  1.00 97.41           H  
ATOM   1925 HD13 LEU A 119       6.569  -8.711  -3.520  1.00 97.41           H  
ATOM   1926  CD2 LEU A 119       5.208  -7.361  -5.432  1.00 97.41           C  
ATOM   1927 HD21 LEU A 119       5.213  -6.592  -6.205  1.00 97.41           H  
ATOM   1928 HD22 LEU A 119       5.810  -8.200  -5.779  1.00 97.41           H  
ATOM   1929 HD23 LEU A 119       4.186  -7.701  -5.265  1.00 97.41           H  
ATOM   1930  N   GLN A 120       2.537  -3.696  -3.857  1.00 97.09           N  
ATOM   1931  H   GLN A 120       2.267  -4.485  -4.427  1.00 97.09           H  
ATOM   1932  CA  GLN A 120       1.469  -2.945  -3.207  1.00 97.09           C  
ATOM   1933  HA  GLN A 120       1.890  -2.280  -2.453  1.00 97.09           H  
ATOM   1934  C   GLN A 120       0.518  -3.892  -2.470  1.00 97.09           C  
ATOM   1935  CB  GLN A 120       0.758  -2.092  -4.262  1.00 97.09           C  
ATOM   1936  HB2 GLN A 120       0.515  -2.701  -5.133  1.00 97.09           H  
ATOM   1937  HB3 GLN A 120      -0.172  -1.703  -3.846  1.00 97.09           H  
ATOM   1938  O   GLN A 120       0.531  -5.102  -2.705  1.00 97.09           O  
ATOM   1939  CG  GLN A 120       1.649  -0.929  -4.711  1.00 97.09           C  
ATOM   1940  HG2 GLN A 120       1.980  -0.369  -3.836  1.00 97.09           H  
ATOM   1941  HG3 GLN A 120       2.538  -1.322  -5.204  1.00 97.09           H  
ATOM   1942  CD  GLN A 120       0.956   0.036  -5.661  1.00 97.09           C  
ATOM   1943  NE2 GLN A 120       1.682   0.992  -6.196  1.00 97.09           N  
ATOM   1944 HE21 GLN A 120       1.180   1.680  -6.739  1.00 97.09           H  
ATOM   1945 HE22 GLN A 120       2.669   1.056  -5.989  1.00 97.09           H  
ATOM   1946  OE1 GLN A 120      -0.231  -0.012  -5.926  1.00 97.09           O  
ATOM   1947  N   LYS A 121      -0.285  -3.359  -1.543  1.00 97.26           N  
ATOM   1948  H   LYS A 121      -0.357  -2.353  -1.493  1.00 97.26           H  
ATOM   1949  CA  LYS A 121      -1.278  -4.149  -0.797  1.00 97.26           C  
ATOM   1950  HA  LYS A 121      -0.802  -5.003  -0.314  1.00 97.26           H  
ATOM   1951  C   LYS A 121      -2.320  -4.696  -1.776  1.00 97.26           C  
ATOM   1952  CB  LYS A 121      -1.946  -3.266   0.271  1.00 97.26           C  
ATOM   1953  HB2 LYS A 121      -2.779  -3.814   0.711  1.00 97.26           H  
ATOM   1954  HB3 LYS A 121      -2.353  -2.375  -0.207  1.00 97.26           H  
ATOM   1955  O   LYS A 121      -2.849  -3.921  -2.561  1.00 97.26           O  
ATOM   1956  CG  LYS A 121      -0.984  -2.854   1.401  1.00 97.26           C  
ATOM   1957  HG2 LYS A 121      -0.687  -3.751   1.944  1.00 97.26           H  
ATOM   1958  HG3 LYS A 121      -0.090  -2.388   0.987  1.00 97.26           H  
ATOM   1959  CD  LYS A 121      -1.650  -1.880   2.386  1.00 97.26           C  
ATOM   1960  HD2 LYS A 121      -2.667  -2.218   2.590  1.00 97.26           H  
ATOM   1961  HD3 LYS A 121      -1.097  -1.889   3.325  1.00 97.26           H  
ATOM   1962  CE  LYS A 121      -1.673  -0.441   1.850  1.00 97.26           C  
ATOM   1963  HE2 LYS A 121      -0.659  -0.042   1.863  1.00 97.26           H  
ATOM   1964  HE3 LYS A 121      -2.029  -0.453   0.820  1.00 97.26           H  
ATOM   1965  NZ  LYS A 121      -2.576   0.412   2.656  1.00 97.26           N  
ATOM   1966  HZ1 LYS A 121      -2.436   0.303   3.650  1.00 97.26           H  
ATOM   1967  HZ2 LYS A 121      -2.539   1.390   2.408  1.00 97.26           H  
ATOM   1968  HZ3 LYS A 121      -3.522   0.122   2.453  1.00 97.26           H  
ATOM   1969  N   GLY A 122      -2.590  -6.000  -1.742  1.00 95.96           N  
ATOM   1970  H   GLY A 122      -2.071  -6.601  -1.118  1.00 95.96           H  
ATOM   1971  CA  GLY A 122      -3.596  -6.654  -2.591  1.00 95.96           C  
ATOM   1972  HA2 GLY A 122      -3.137  -7.502  -3.099  1.00 95.96           H  
ATOM   1973  HA3 GLY A 122      -3.959  -5.964  -3.352  1.00 95.96           H  
ATOM   1974  C   GLY A 122      -4.820  -7.168  -1.829  1.00 95.96           C  
ATOM   1975  O   GLY A 122      -5.642  -7.865  -2.412  1.00 95.96           O  
ATOM   1976  N   ASN A 123      -4.929  -6.872  -0.531  1.00 95.82           N  
ATOM   1977  H   ASN A 123      -4.235  -6.269  -0.114  1.00 95.82           H  
ATOM   1978  CA  ASN A 123      -6.093  -7.204   0.288  1.00 95.82           C  
ATOM   1979  HA  ASN A 123      -6.725  -7.916  -0.241  1.00 95.82           H  
ATOM   1980  C   ASN A 123      -6.923  -5.950   0.557  1.00 95.82           C  
ATOM   1981  CB  ASN A 123      -5.649  -7.835   1.616  1.00 95.82           C  
ATOM   1982  HB2 ASN A 123      -6.525  -8.022   2.237  1.00 95.82           H  
ATOM   1983  HB3 ASN A 123      -5.003  -7.137   2.147  1.00 95.82           H  
ATOM   1984  O   ASN A 123      -6.366  -4.884   0.818  1.00 95.82           O  
ATOM   1985  CG  ASN A 123      -4.902  -9.133   1.431  1.00 95.82           C  
ATOM   1986  ND2 ASN A 123      -5.600 -10.240   1.313  1.00 95.82           N  
ATOM   1987 HD21 ASN A 123      -5.117 -11.123   1.234  1.00 95.82           H  
ATOM   1988 HD22 ASN A 123      -6.609 -10.216   1.332  1.00 95.82           H  
ATOM   1989  OD1 ASN A 123      -3.686  -9.150   1.392  1.00 95.82           O  
ATOM   1990  N   GLU A 124      -8.239  -6.120   0.576  1.00 91.42           N  
ATOM   1991  H   GLU A 124      -8.631  -7.020   0.338  1.00 91.42           H  
ATOM   1992  CA  GLU A 124      -9.188  -5.125   1.067  1.00 91.42           C  
ATOM   1993  HA  GLU A 124      -8.701  -4.153   1.137  1.00 91.42           H  
ATOM   1994  C   GLU A 124      -9.660  -5.517   2.463  1.00 91.42           C  
ATOM   1995  CB  GLU A 124     -10.374  -4.985   0.106  1.00 91.42           C  
ATOM   1996  HB2 GLU A 124     -11.125  -4.341   0.564  1.00 91.42           H  
ATOM   1997  HB3 GLU A 124     -10.808  -5.968  -0.079  1.00 91.42           H  
ATOM   1998  O   GLU A 124      -9.877  -6.696   2.758  1.00 91.42           O  
ATOM   1999  CG  GLU A 124      -9.910  -4.352  -1.209  1.00 91.42           C  
ATOM   2000  HG2 GLU A 124      -9.148  -4.996  -1.649  1.00 91.42           H  
ATOM   2001  HG3 GLU A 124      -9.461  -3.385  -0.979  1.00 91.42           H  
ATOM   2002  CD  GLU A 124     -11.025  -4.149  -2.236  1.00 91.42           C  
ATOM   2003  OE1 GLU A 124     -10.730  -3.450  -3.230  1.00 91.42           O  
ATOM   2004  OE2 GLU A 124     -12.130  -4.693  -2.023  1.00 91.42           O  
ATOM   2005  N   MET A 125      -9.799  -4.523   3.334  1.00 94.77           N  
ATOM   2006  H   MET A 125      -9.652  -3.574   3.020  1.00 94.77           H  
ATOM   2007  CA  MET A 125     -10.383  -4.712   4.652  1.00 94.77           C  
ATOM   2008  HA  MET A 125     -10.261  -5.749   4.964  1.00 94.77           H  
ATOM   2009  C   MET A 125     -11.873  -4.387   4.578  1.00 94.77           C  
ATOM   2010  CB  MET A 125      -9.655  -3.827   5.664  1.00 94.77           C  
ATOM   2011  HB2 MET A 125      -8.582  -4.007   5.602  1.00 94.77           H  
ATOM   2012  HB3 MET A 125      -9.837  -2.779   5.425  1.00 94.77           H  
ATOM   2013  O   MET A 125     -12.244  -3.242   4.335  1.00 94.77           O  
ATOM   2014  CG  MET A 125     -10.118  -4.134   7.089  1.00 94.77           C  
ATOM   2015  HG2 MET A 125      -9.876  -5.172   7.319  1.00 94.77           H  
ATOM   2016  HG3 MET A 125     -11.198  -4.006   7.162  1.00 94.77           H  
ATOM   2017  SD  MET A 125      -9.333  -3.085   8.326  1.00 94.77           S  
ATOM   2018  CE  MET A 125     -10.264  -1.568   8.027  1.00 94.77           C  
ATOM   2019  HE1 MET A 125     -10.211  -1.272   6.979  1.00 94.77           H  
ATOM   2020  HE2 MET A 125      -9.823  -0.788   8.649  1.00 94.77           H  
ATOM   2021  HE3 MET A 125     -11.306  -1.714   8.310  1.00 94.77           H  
ATOM   2022  N   ALA A 126     -12.721  -5.380   4.825  1.00 93.38           N  
ATOM   2023  H   ALA A 126     -12.358  -6.311   4.977  1.00 93.38           H  
ATOM   2024  CA  ALA A 126     -14.154  -5.176   4.982  1.00 93.38           C  
ATOM   2025  HA  ALA A 126     -14.457  -4.265   4.466  1.00 93.38           H  
ATOM   2026  C   ALA A 126     -14.481  -5.030   6.468  1.00 93.38           C  
ATOM   2027  CB  ALA A 126     -14.899  -6.346   4.333  1.00 93.38           C  
ATOM   2028  HB1 ALA A 126     -15.974  -6.194   4.430  1.00 93.38           H  
ATOM   2029  HB2 ALA A 126     -14.647  -6.403   3.274  1.00 93.38           H  
ATOM   2030  HB3 ALA A 126     -14.629  -7.283   4.819  1.00 93.38           H  
ATOM   2031  O   ALA A 126     -14.127  -5.907   7.256  1.00 93.38           O  
ATOM   2032  N   LEU A 127     -15.149  -3.943   6.853  1.00 95.46           N  
ATOM   2033  H   LEU A 127     -15.441  -3.278   6.151  1.00 95.46           H  
ATOM   2034  CA  LEU A 127     -15.677  -3.782   8.206  1.00 95.46           C  
ATOM   2035  HA  LEU A 127     -15.029  -4.319   8.899  1.00 95.46           H  
ATOM   2036  C   LEU A 127     -17.095  -4.360   8.300  1.00 95.46           C  
ATOM   2037  CB  LEU A 127     -15.697  -2.301   8.607  1.00 95.46           C  
ATOM   2038  HB2 LEU A 127     -16.165  -1.739   7.799  1.00 95.46           H  
ATOM   2039  HB3 LEU A 127     -16.323  -2.187   9.492  1.00 95.46           H  
ATOM   2040  O   LEU A 127     -17.903  -4.116   7.401  1.00 95.46           O  
ATOM   2041  CG  LEU A 127     -14.321  -1.697   8.915  1.00 95.46           C  
ATOM   2042  HG  LEU A 127     -13.660  -1.863   8.065  1.00 95.46           H  
ATOM   2043  CD1 LEU A 127     -14.483  -0.191   9.121  1.00 95.46           C  
ATOM   2044 HD11 LEU A 127     -13.849   0.326   8.401  1.00 95.46           H  
ATOM   2045 HD12 LEU A 127     -15.510   0.131   8.948  1.00 95.46           H  
ATOM   2046 HD13 LEU A 127     -14.215   0.094  10.139  1.00 95.46           H  
ATOM   2047  CD2 LEU A 127     -13.678  -2.301  10.168  1.00 95.46           C  
ATOM   2048 HD21 LEU A 127     -14.337  -2.177  11.027  1.00 95.46           H  
ATOM   2049 HD22 LEU A 127     -12.730  -1.804  10.373  1.00 95.46           H  
ATOM   2050 HD23 LEU A 127     -13.481  -3.363  10.018  1.00 95.46           H  
ATOM   2051  N   PRO A 128     -17.433  -5.062   9.395  1.00 97.40           N  
ATOM   2052  CA  PRO A 128     -18.815  -5.372   9.742  1.00 97.40           C  
ATOM   2053  HA  PRO A 128     -19.179  -6.136   9.056  1.00 97.40           H  
ATOM   2054  C   PRO A 128     -19.731  -4.143   9.679  1.00 97.40           C  
ATOM   2055  CB  PRO A 128     -18.750  -5.947  11.160  1.00 97.40           C  
ATOM   2056  HB2 PRO A 128     -18.787  -5.142  11.895  1.00 97.40           H  
ATOM   2057  HB3 PRO A 128     -19.548  -6.667  11.342  1.00 97.40           H  
ATOM   2058  O   PRO A 128     -19.355  -3.054  10.118  1.00 97.40           O  
ATOM   2059  CG  PRO A 128     -17.371  -6.604  11.208  1.00 97.40           C  
ATOM   2060  HG2 PRO A 128     -17.428  -7.599  10.769  1.00 97.40           H  
ATOM   2061  HG3 PRO A 128     -16.982  -6.659  12.225  1.00 97.40           H  
ATOM   2062  CD  PRO A 128     -16.511  -5.708  10.319  1.00 97.40           C  
ATOM   2063  HD2 PRO A 128     -15.980  -4.963  10.912  1.00 97.40           H  
ATOM   2064  HD3 PRO A 128     -15.786  -6.317   9.779  1.00 97.40           H  
ATOM   2065  N   SER A 129     -20.960  -4.329   9.187  1.00 97.47           N  
ATOM   2066  H   SER A 129     -21.231  -5.254   8.886  1.00 97.47           H  
ATOM   2067  CA  SER A 129     -21.932  -3.243   8.980  1.00 97.47           C  
ATOM   2068  HA  SER A 129     -21.534  -2.561   8.229  1.00 97.47           H  
ATOM   2069  C   SER A 129     -22.198  -2.421  10.242  1.00 97.47           C  
ATOM   2070  CB  SER A 129     -23.256  -3.809   8.457  1.00 97.47           C  
ATOM   2071  HB2 SER A 129     -23.103  -4.217   7.458  1.00 97.47           H  
ATOM   2072  HB3 SER A 129     -23.993  -3.008   8.400  1.00 97.47           H  
ATOM   2073  O   SER A 129     -22.279  -1.200  10.151  1.00 97.47           O  
ATOM   2074  OG  SER A 129     -23.724  -4.834   9.315  1.00 97.47           O  
ATOM   2075  HG  SER A 129     -24.633  -5.038   9.082  1.00 97.47           H  
ATOM   2076  N   LYS A 130     -22.246  -3.061  11.421  1.00 97.62           N  
ATOM   2077  H   LYS A 130     -22.229  -4.071  11.400  1.00 97.62           H  
ATOM   2078  CA  LYS A 130     -22.424  -2.371  12.709  1.00 97.62           C  
ATOM   2079  HA  LYS A 130     -23.374  -1.837  12.675  1.00 97.62           H  
ATOM   2080  C   LYS A 130     -21.368  -1.286  12.951  1.00 97.62           C  
ATOM   2081  CB  LYS A 130     -22.506  -3.374  13.877  1.00 97.62           C  
ATOM   2082  HB2 LYS A 130     -22.753  -2.800  14.770  1.00 97.62           H  
ATOM   2083  HB3 LYS A 130     -23.331  -4.063  13.694  1.00 97.62           H  
ATOM   2084  O   LYS A 130     -21.719  -0.162  13.290  1.00 97.62           O  
ATOM   2085  CG  LYS A 130     -21.228  -4.189  14.167  1.00 97.62           C  
ATOM   2086  HG2 LYS A 130     -20.384  -3.511  14.296  1.00 97.62           H  
ATOM   2087  HG3 LYS A 130     -21.018  -4.869  13.342  1.00 97.62           H  
ATOM   2088  CD  LYS A 130     -21.381  -4.986  15.473  1.00 97.62           C  
ATOM   2089  HD2 LYS A 130     -21.820  -4.321  16.217  1.00 97.62           H  
ATOM   2090  HD3 LYS A 130     -22.063  -5.823  15.325  1.00 97.62           H  
ATOM   2091  CE  LYS A 130     -20.025  -5.488  15.995  1.00 97.62           C  
ATOM   2092  HE2 LYS A 130     -19.941  -6.565  15.851  1.00 97.62           H  
ATOM   2093  HE3 LYS A 130     -19.241  -5.008  15.409  1.00 97.62           H  
ATOM   2094  NZ  LYS A 130     -19.841  -5.124  17.428  1.00 97.62           N  
ATOM   2095  HZ1 LYS A 130     -20.436  -5.645  18.055  1.00 97.62           H  
ATOM   2096  HZ2 LYS A 130     -20.081  -4.153  17.566  1.00 97.62           H  
ATOM   2097  HZ3 LYS A 130     -18.887  -5.202  17.753  1.00 97.62           H  
ATOM   2098  N   TYR A 131     -20.103  -1.581  12.645  1.00 98.20           N  
ATOM   2099  H   TYR A 131     -19.898  -2.499  12.275  1.00 98.20           H  
ATOM   2100  CA  TYR A 131     -18.998  -0.641  12.812  1.00 98.20           C  
ATOM   2101  HA  TYR A 131     -19.066  -0.176  13.796  1.00 98.20           H  
ATOM   2102  C   TYR A 131     -19.042   0.484  11.787  1.00 98.20           C  
ATOM   2103  CB  TYR A 131     -17.663  -1.381  12.687  1.00 98.20           C  
ATOM   2104  HB2 TYR A 131     -17.610  -1.833  11.697  1.00 98.20           H  
ATOM   2105  HB3 TYR A 131     -16.863  -0.642  12.738  1.00 98.20           H  
ATOM   2106  O   TYR A 131     -18.679   1.612  12.103  1.00 98.20           O  
ATOM   2107  CG  TYR A 131     -17.391  -2.448  13.729  1.00 98.20           C  
ATOM   2108  CD1 TYR A 131     -17.852  -2.316  15.053  1.00 98.20           C  
ATOM   2109  HD1 TYR A 131     -18.420  -1.451  15.362  1.00 98.20           H  
ATOM   2110  CD2 TYR A 131     -16.617  -3.566  13.373  1.00 98.20           C  
ATOM   2111  HD2 TYR A 131     -16.203  -3.618  12.377  1.00 98.20           H  
ATOM   2112  CE1 TYR A 131     -17.555  -3.304  16.004  1.00 98.20           C  
ATOM   2113  HE1 TYR A 131     -17.887  -3.172  17.024  1.00 98.20           H  
ATOM   2114  CE2 TYR A 131     -16.360  -4.585  14.309  1.00 98.20           C  
ATOM   2115  HE2 TYR A 131     -15.769  -5.449  14.043  1.00 98.20           H  
ATOM   2116  OH  TYR A 131     -16.606  -5.451  16.521  1.00 98.20           O  
ATOM   2117  HH  TYR A 131     -16.771  -5.157  17.420  1.00 98.20           H  
ATOM   2118  CZ  TYR A 131     -16.831  -4.455  15.630  1.00 98.20           C  
ATOM   2119  N   VAL A 132     -19.505   0.199  10.566  1.00 97.78           N  
ATOM   2120  H   VAL A 132     -19.795  -0.749  10.374  1.00 97.78           H  
ATOM   2121  CA  VAL A 132     -19.714   1.230   9.541  1.00 97.78           C  
ATOM   2122  HA  VAL A 132     -18.795   1.806   9.435  1.00 97.78           H  
ATOM   2123  C   VAL A 132     -20.803   2.206   9.994  1.00 97.78           C  
ATOM   2124  CB  VAL A 132     -20.051   0.604   8.174  1.00 97.78           C  
ATOM   2125  HB  VAL A 132     -20.961   0.010   8.256  1.00 97.78           H  
ATOM   2126  O   VAL A 132     -20.587   3.416   9.955  1.00 97.78           O  
ATOM   2127  CG1 VAL A 132     -20.277   1.680   7.105  1.00 97.78           C  
ATOM   2128 HG11 VAL A 132     -20.460   1.209   6.139  1.00 97.78           H  
ATOM   2129 HG12 VAL A 132     -21.147   2.286   7.354  1.00 97.78           H  
ATOM   2130 HG13 VAL A 132     -19.402   2.325   7.030  1.00 97.78           H  
ATOM   2131  CG2 VAL A 132     -18.917  -0.309   7.688  1.00 97.78           C  
ATOM   2132 HG21 VAL A 132     -18.773  -1.139   8.381  1.00 97.78           H  
ATOM   2133 HG22 VAL A 132     -17.988   0.257   7.609  1.00 97.78           H  
ATOM   2134 HG23 VAL A 132     -19.168  -0.726   6.713  1.00 97.78           H  
ATOM   2135  N   THR A 133     -21.941   1.697  10.478  1.00 97.71           N  
ATOM   2136  H   THR A 133     -22.073   0.696  10.464  1.00 97.71           H  
ATOM   2137  CA  THR A 133     -23.034   2.520  11.019  1.00 97.71           C  
ATOM   2138  HA  THR A 133     -23.355   3.226  10.253  1.00 97.71           H  
ATOM   2139  C   THR A 133     -22.579   3.337  12.225  1.00 97.71           C  
ATOM   2140  CB  THR A 133     -24.232   1.641  11.408  1.00 97.71           C  
ATOM   2141  HB  THR A 133     -23.925   0.917  12.162  1.00 97.71           H  
ATOM   2142  O   THR A 133     -22.818   4.544  12.266  1.00 97.71           O  
ATOM   2143  CG2 THR A 133     -25.418   2.447  11.941  1.00 97.71           C  
ATOM   2144 HG21 THR A 133     -25.165   2.891  12.904  1.00 97.71           H  
ATOM   2145 HG22 THR A 133     -26.271   1.786  12.089  1.00 97.71           H  
ATOM   2146 HG23 THR A 133     -25.685   3.240  11.242  1.00 97.71           H  
ATOM   2147  OG1 THR A 133     -24.700   0.946  10.275  1.00 97.71           O  
ATOM   2148  HG1 THR A 133     -25.203   1.567   9.743  1.00 97.71           H  
ATOM   2149  N   PHE A 134     -21.886   2.710  13.177  1.00 98.41           N  
ATOM   2150  H   PHE A 134     -21.751   1.711  13.117  1.00 98.41           H  
ATOM   2151  CA  PHE A 134     -21.350   3.393  14.348  1.00 98.41           C  
ATOM   2152  HA  PHE A 134     -22.168   3.884  14.876  1.00 98.41           H  
ATOM   2153  C   PHE A 134     -20.355   4.495  13.967  1.00 98.41           C  
ATOM   2154  CB  PHE A 134     -20.725   2.369  15.298  1.00 98.41           C  
ATOM   2155  HB2 PHE A 134     -21.515   1.761  15.738  1.00 98.41           H  
ATOM   2156  HB3 PHE A 134     -20.070   1.705  14.734  1.00 98.41           H  
ATOM   2157  O   PHE A 134     -20.537   5.629  14.396  1.00 98.41           O  
ATOM   2158  CG  PHE A 134     -19.925   3.019  16.405  1.00 98.41           C  
ATOM   2159  CD1 PHE A 134     -18.520   3.008  16.351  1.00 98.41           C  
ATOM   2160  HD1 PHE A 134     -18.016   2.481  15.554  1.00 98.41           H  
ATOM   2161  CD2 PHE A 134     -20.583   3.703  17.443  1.00 98.41           C  
ATOM   2162  HD2 PHE A 134     -21.663   3.712  17.484  1.00 98.41           H  
ATOM   2163  CE1 PHE A 134     -17.775   3.676  17.333  1.00 98.41           C  
ATOM   2164  HE1 PHE A 134     -16.696   3.650  17.293  1.00 98.41           H  
ATOM   2165  CE2 PHE A 134     -19.837   4.376  18.424  1.00 98.41           C  
ATOM   2166  HE2 PHE A 134     -20.340   4.894  19.227  1.00 98.41           H  
ATOM   2167  CZ  PHE A 134     -18.434   4.367  18.365  1.00 98.41           C  
ATOM   2168  HZ  PHE A 134     -17.866   4.892  19.119  1.00 98.41           H  
ATOM   2169  N   LEU A 135     -19.356   4.216  13.118  1.00 98.02           N  
ATOM   2170  H   LEU A 135     -19.254   3.268  12.785  1.00 98.02           H  
ATOM   2171  CA  LEU A 135     -18.383   5.227  12.681  1.00 98.02           C  
ATOM   2172  HA  LEU A 135     -17.900   5.653  13.560  1.00 98.02           H  
ATOM   2173  C   LEU A 135     -19.041   6.392  11.946  1.00 98.02           C  
ATOM   2174  CB  LEU A 135     -17.334   4.605  11.746  1.00 98.02           C  
ATOM   2175  HB2 LEU A 135     -17.842   3.956  11.032  1.00 98.02           H  
ATOM   2176  HB3 LEU A 135     -16.855   5.402  11.177  1.00 98.02           H  
ATOM   2177  O   LEU A 135     -18.639   7.539  12.142  1.00 98.02           O  
ATOM   2178  CG  LEU A 135     -16.233   3.821  12.464  1.00 98.02           C  
ATOM   2179  HG  LEU A 135     -16.690   3.070  13.109  1.00 98.02           H  
ATOM   2180  CD1 LEU A 135     -15.372   3.132  11.405  1.00 98.02           C  
ATOM   2181 HD11 LEU A 135     -14.967   3.876  10.720  1.00 98.02           H  
ATOM   2182 HD12 LEU A 135     -15.984   2.418  10.852  1.00 98.02           H  
ATOM   2183 HD13 LEU A 135     -14.551   2.598  11.883  1.00 98.02           H  
ATOM   2184  CD2 LEU A 135     -15.322   4.723  13.306  1.00 98.02           C  
ATOM   2185 HD21 LEU A 135     -15.887   5.169  14.125  1.00 98.02           H  
ATOM   2186 HD22 LEU A 135     -14.896   5.515  12.690  1.00 98.02           H  
ATOM   2187 HD23 LEU A 135     -14.519   4.130  13.743  1.00 98.02           H  
ATOM   2188  N   TYR A 136     -20.044   6.115  11.112  1.00 97.65           N  
ATOM   2189  H   TYR A 136     -20.312   5.152  10.968  1.00 97.65           H  
ATOM   2190  CA  TYR A 136     -20.788   7.162  10.423  1.00 97.65           C  
ATOM   2191  HA  TYR A 136     -20.090   7.770   9.847  1.00 97.65           H  
ATOM   2192  C   TYR A 136     -21.482   8.097  11.422  1.00 97.65           C  
ATOM   2193  CB  TYR A 136     -21.788   6.535   9.449  1.00 97.65           C  
ATOM   2194  HB2 TYR A 136     -22.422   5.826   9.982  1.00 97.65           H  
ATOM   2195  HB3 TYR A 136     -21.242   5.981   8.685  1.00 97.65           H  
ATOM   2196  O   TYR A 136     -21.277   9.306  11.361  1.00 97.65           O  
ATOM   2197  CG  TYR A 136     -22.661   7.573   8.777  1.00 97.65           C  
ATOM   2198  CD1 TYR A 136     -23.969   7.801   9.246  1.00 97.65           C  
ATOM   2199  HD1 TYR A 136     -24.363   7.213  10.062  1.00 97.65           H  
ATOM   2200  CD2 TYR A 136     -22.136   8.361   7.736  1.00 97.65           C  
ATOM   2201  HD2 TYR A 136     -21.122   8.202   7.398  1.00 97.65           H  
ATOM   2202  CE1 TYR A 136     -24.756   8.814   8.667  1.00 97.65           C  
ATOM   2203  HE1 TYR A 136     -25.757   9.008   9.023  1.00 97.65           H  
ATOM   2204  CE2 TYR A 136     -22.917   9.381   7.160  1.00 97.65           C  
ATOM   2205  HE2 TYR A 136     -22.506  10.003   6.379  1.00 97.65           H  
ATOM   2206  OH  TYR A 136     -24.988  10.591   7.081  1.00 97.65           O  
ATOM   2207  HH  TYR A 136     -24.476  11.130   6.473  1.00 97.65           H  
ATOM   2208  CZ  TYR A 136     -24.230   9.606   7.627  1.00 97.65           C  
ATOM   2209  N   LEU A 137     -22.238   7.551  12.378  1.00 97.96           N  
ATOM   2210  H   LEU A 137     -22.328   6.545  12.414  1.00 97.96           H  
ATOM   2211  CA  LEU A 137     -22.938   8.360  13.380  1.00 97.96           C  
ATOM   2212  HA  LEU A 137     -23.487   9.153  12.873  1.00 97.96           H  
ATOM   2213  C   LEU A 137     -21.966   9.066  14.335  1.00 97.96           C  
ATOM   2214  CB  LEU A 137     -23.929   7.476  14.155  1.00 97.96           C  
ATOM   2215  HB2 LEU A 137     -24.350   8.069  14.967  1.00 97.96           H  
ATOM   2216  HB3 LEU A 137     -23.380   6.643  14.595  1.00 97.96           H  
ATOM   2217  O   LEU A 137     -22.143  10.245  14.625  1.00 97.96           O  
ATOM   2218  CG  LEU A 137     -25.094   6.921  13.318  1.00 97.96           C  
ATOM   2219  HG  LEU A 137     -24.709   6.364  12.463  1.00 97.96           H  
ATOM   2220  CD1 LEU A 137     -25.924   5.970  14.178  1.00 97.96           C  
ATOM   2221 HD11 LEU A 137     -25.298   5.137  14.498  1.00 97.96           H  
ATOM   2222 HD12 LEU A 137     -26.310   6.490  15.055  1.00 97.96           H  
ATOM   2223 HD13 LEU A 137     -26.756   5.570  13.598  1.00 97.96           H  
ATOM   2224  CD2 LEU A 137     -26.019   8.024  12.800  1.00 97.96           C  
ATOM   2225 HD21 LEU A 137     -26.864   7.577  12.277  1.00 97.96           H  
ATOM   2226 HD22 LEU A 137     -25.482   8.668  12.103  1.00 97.96           H  
ATOM   2227 HD23 LEU A 137     -26.383   8.621  13.636  1.00 97.96           H  
ATOM   2228  N   ALA A 138     -20.916   8.377  14.781  1.00 98.05           N  
ATOM   2229  H   ALA A 138     -20.833   7.403  14.524  1.00 98.05           H  
ATOM   2230  CA  ALA A 138     -19.910   8.930  15.681  1.00 98.05           C  
ATOM   2231  HA  ALA A 138     -20.413   9.339  16.556  1.00 98.05           H  
ATOM   2232  C   ALA A 138     -19.128  10.083  15.031  1.00 98.05           C  
ATOM   2233  CB  ALA A 138     -18.991   7.792  16.140  1.00 98.05           C  
ATOM   2234  HB1 ALA A 138     -19.575   7.026  16.651  1.00 98.05           H  
ATOM   2235  HB2 ALA A 138     -18.243   8.182  16.830  1.00 98.05           H  
ATOM   2236  HB3 ALA A 138     -18.489   7.344  15.283  1.00 98.05           H  
ATOM   2237  O   ALA A 138     -18.929  11.109  15.665  1.00 98.05           O  
ATOM   2238  N   SER A 139     -18.746   9.974  13.753  1.00 97.61           N  
ATOM   2239  H   SER A 139     -18.952   9.115  13.264  1.00 97.61           H  
ATOM   2240  CA  SER A 139     -18.027  11.047  13.033  1.00 97.61           C  
ATOM   2241  HA  SER A 139     -17.194  11.378  13.653  1.00 97.61           H  
ATOM   2242  C   SER A 139     -18.865  12.299  12.758  1.00 97.61           C  
ATOM   2243  CB  SER A 139     -17.444  10.535  11.713  1.00 97.61           C  
ATOM   2244  HB2 SER A 139     -16.683   9.785  11.932  1.00 97.61           H  
ATOM   2245  HB3 SER A 139     -16.970  11.361  11.183  1.00 97.61           H  
ATOM   2246  O   SER A 139     -18.304  13.345  12.435  1.00 97.61           O  
ATOM   2247  OG  SER A 139     -18.439   9.959  10.889  1.00 97.61           O  
ATOM   2248  HG  SER A 139     -18.660   9.109  11.276  1.00 97.61           H  
ATOM   2249  N   HIS A 140     -20.188  12.202  12.903  1.00 97.00           N  
ATOM   2250  H   HIS A 140     -20.570  11.307  13.173  1.00 97.00           H  
ATOM   2251  CA  HIS A 140     -21.136  13.302  12.731  1.00 97.00           C  
ATOM   2252  HA  HIS A 140     -20.598  14.190  12.398  1.00 97.00           H  
ATOM   2253  C   HIS A 140     -21.817  13.683  14.049  1.00 97.00           C  
ATOM   2254  CB  HIS A 140     -22.165  12.942  11.645  1.00 97.00           C  
ATOM   2255  HB2 HIS A 140     -22.911  13.733  11.575  1.00 97.00           H  
ATOM   2256  HB3 HIS A 140     -22.678  12.023  11.929  1.00 97.00           H  
ATOM   2257  O   HIS A 140     -22.850  14.339  14.009  1.00 97.00           O  
ATOM   2258  CG  HIS A 140     -21.560  12.764  10.280  1.00 97.00           C  
ATOM   2259  CD2 HIS A 140     -21.609  13.647   9.236  1.00 97.00           C  
ATOM   2260  HD2 HIS A 140     -22.105  14.606   9.246  1.00 97.00           H  
ATOM   2261  ND1 HIS A 140     -20.839  11.677   9.856  1.00 97.00           N  
ATOM   2262  HD1 HIS A 140     -20.627  10.860  10.410  1.00 97.00           H  
ATOM   2263  CE1 HIS A 140     -20.445  11.903   8.596  1.00 97.00           C  
ATOM   2264  HE1 HIS A 140     -19.838  11.226   8.014  1.00 97.00           H  
ATOM   2265  NE2 HIS A 140     -20.906  13.088   8.160  1.00 97.00           N  
ATOM   2266  N   TYR A 141     -21.281  13.278  15.205  1.00 96.29           N  
ATOM   2267  H   TYR A 141     -20.418  12.754  15.177  1.00 96.29           H  
ATOM   2268  CA  TYR A 141     -21.979  13.341  16.493  1.00 96.29           C  
ATOM   2269  HA  TYR A 141     -22.828  12.658  16.453  1.00 96.29           H  
ATOM   2270  C   TYR A 141     -22.534  14.732  16.854  1.00 96.29           C  
ATOM   2271  CB  TYR A 141     -21.014  12.838  17.568  1.00 96.29           C  
ATOM   2272  HB2 TYR A 141     -20.158  13.509  17.628  1.00 96.29           H  
ATOM   2273  HB3 TYR A 141     -20.652  11.851  17.280  1.00 96.29           H  
ATOM   2274  O   TYR A 141     -23.665  14.838  17.328  1.00 96.29           O  
ATOM   2275  CG  TYR A 141     -21.630  12.702  18.938  1.00 96.29           C  
ATOM   2276  CD1 TYR A 141     -21.397  13.689  19.912  1.00 96.29           C  
ATOM   2277  HD1 TYR A 141     -20.788  14.549  19.676  1.00 96.29           H  
ATOM   2278  CD2 TYR A 141     -22.418  11.575  19.240  1.00 96.29           C  
ATOM   2279  HD2 TYR A 141     -22.600  10.829  18.480  1.00 96.29           H  
ATOM   2280  CE1 TYR A 141     -21.963  13.556  21.191  1.00 96.29           C  
ATOM   2281  HE1 TYR A 141     -21.795  14.326  21.929  1.00 96.29           H  
ATOM   2282  CE2 TYR A 141     -22.971  11.429  20.526  1.00 96.29           C  
ATOM   2283  HE2 TYR A 141     -23.568  10.566  20.785  1.00 96.29           H  
ATOM   2284  OH  TYR A 141     -23.337  12.334  22.719  1.00 96.29           O  
ATOM   2285  HH  TYR A 141     -23.095  13.094  23.253  1.00 96.29           H  
ATOM   2286  CZ  TYR A 141     -22.756  12.429  21.495  1.00 96.29           C  
ATOM   2287  N   GLU A 142     -21.784  15.802  16.567  1.00 91.20           N  
ATOM   2288  H   GLU A 142     -20.833  15.652  16.263  1.00 91.20           H  
ATOM   2289  CA  GLU A 142     -22.218  17.193  16.791  1.00 91.20           C  
ATOM   2290  HA  GLU A 142     -22.744  17.259  17.743  1.00 91.20           H  
ATOM   2291  C   GLU A 142     -23.164  17.745  15.707  1.00 91.20           C  
ATOM   2292  CB  GLU A 142     -20.993  18.113  16.855  1.00 91.20           C  
ATOM   2293  HB2 GLU A 142     -20.487  18.094  15.889  1.00 91.20           H  
ATOM   2294  HB3 GLU A 142     -21.356  19.127  17.028  1.00 91.20           H  
ATOM   2295  O   GLU A 142     -23.747  18.814  15.867  1.00 91.20           O  
ATOM   2296  CG  GLU A 142     -19.982  17.773  17.958  1.00 91.20           C  
ATOM   2297  HG2 GLU A 142     -19.434  16.874  17.678  1.00 91.20           H  
ATOM   2298  HG3 GLU A 142     -20.530  17.570  18.878  1.00 91.20           H  
ATOM   2299  CD  GLU A 142     -19.008  18.945  18.183  1.00 91.20           C  
ATOM   2300  OE1 GLU A 142     -18.610  19.136  19.353  1.00 91.20           O  
ATOM   2301  OE2 GLU A 142     -18.783  19.722  17.218  1.00 91.20           O  
ATOM   2302  N   LYS A 143     -23.285  17.054  14.569  1.00 90.74           N  
ATOM   2303  H   LYS A 143     -22.861  16.138  14.550  1.00 90.74           H  
ATOM   2304  CA  LYS A 143     -24.009  17.496  13.363  1.00 90.74           C  
ATOM   2305  HA  LYS A 143     -24.701  18.290  13.643  1.00 90.74           H  
ATOM   2306  C   LYS A 143     -24.880  16.375  12.798  1.00 90.74           C  
ATOM   2307  CB  LYS A 143     -23.030  18.043  12.313  1.00 90.74           C  
ATOM   2308  HB2 LYS A 143     -22.320  17.258  12.049  1.00 90.74           H  
ATOM   2309  HB3 LYS A 143     -23.587  18.324  11.420  1.00 90.74           H  
ATOM   2310  O   LYS A 143     -24.912  16.138  11.587  1.00 90.74           O  
ATOM   2311  CG  LYS A 143     -22.273  19.275  12.812  1.00 90.74           C  
ATOM   2312  HG2 LYS A 143     -22.982  20.065  13.059  1.00 90.74           H  
ATOM   2313  HG3 LYS A 143     -21.701  19.018  13.703  1.00 90.74           H  
ATOM   2314  CD  LYS A 143     -21.301  19.770  11.742  1.00 90.74           C  
ATOM   2315  HD2 LYS A 143     -21.853  20.107  10.864  1.00 90.74           H  
ATOM   2316  HD3 LYS A 143     -20.633  18.953  11.469  1.00 90.74           H  
ATOM   2317  CE  LYS A 143     -20.499  20.919  12.348  1.00 90.74           C  
ATOM   2318  HE2 LYS A 143     -21.167  21.762  12.527  1.00 90.74           H  
ATOM   2319  HE3 LYS A 143     -20.123  20.595  13.318  1.00 90.74           H  
ATOM   2320  NZ  LYS A 143     -19.369  21.305  11.478  1.00 90.74           N  
ATOM   2321  HZ1 LYS A 143     -19.701  21.609  10.574  1.00 90.74           H  
ATOM   2322  HZ2 LYS A 143     -18.755  20.510  11.373  1.00 90.74           H  
ATOM   2323  HZ3 LYS A 143     -18.843  22.042  11.927  1.00 90.74           H  
ATOM   2324  N   LEU A 144     -25.560  15.656  13.683  1.00 90.61           N  
ATOM   2325  H   LEU A 144     -25.493  15.918  14.656  1.00 90.61           H  
ATOM   2326  CA  LEU A 144     -26.536  14.649  13.291  1.00 90.61           C  
ATOM   2327  HA  LEU A 144     -26.090  13.999  12.539  1.00 90.61           H  
ATOM   2328  C   LEU A 144     -27.733  15.364  12.659  1.00 90.61           C  
ATOM   2329  CB  LEU A 144     -26.928  13.815  14.523  1.00 90.61           C  
ATOM   2330  HB2 LEU A 144     -27.788  13.191  14.281  1.00 90.61           H  
ATOM   2331  HB3 LEU A 144     -27.230  14.500  15.315  1.00 90.61           H  
ATOM   2332  O   LEU A 144     -28.239  16.324  13.216  1.00 90.61           O  
ATOM   2333  CG  LEU A 144     -25.781  12.922  15.035  1.00 90.61           C  
ATOM   2334  HG  LEU A 144     -24.862  13.504  15.104  1.00 90.61           H  
ATOM   2335  CD1 LEU A 144     -26.091  12.433  16.441  1.00 90.61           C  
ATOM   2336 HD11 LEU A 144     -27.084  11.984  16.488  1.00 90.61           H  
ATOM   2337 HD12 LEU A 144     -25.332  11.725  16.774  1.00 90.61           H  
ATOM   2338 HD13 LEU A 144     -26.061  13.302  17.098  1.00 90.61           H  
ATOM   2339  CD2 LEU A 144     -25.533  11.715  14.126  1.00 90.61           C  
ATOM   2340 HD21 LEU A 144     -24.739  11.103  14.554  1.00 90.61           H  
ATOM   2341 HD22 LEU A 144     -25.200  12.054  13.145  1.00 90.61           H  
ATOM   2342 HD23 LEU A 144     -26.442  11.120  14.032  1.00 90.61           H  
ATOM   2343  N   GLY A 145     -28.172  14.927  11.480  1.00 89.46           N  
ATOM   2344  H   GLY A 145     -27.673  14.176  11.024  1.00 89.46           H  
ATOM   2345  CA  GLY A 145     -29.391  15.461  10.865  1.00 89.46           C  
ATOM   2346  HA2 GLY A 145     -29.496  16.518  11.111  1.00 89.46           H  
ATOM   2347  HA3 GLY A 145     -29.330  15.371   9.780  1.00 89.46           H  
ATOM   2348  C   GLY A 145     -30.638  14.721  11.348  1.00 89.46           C  
ATOM   2349  O   GLY A 145     -30.564  13.518  11.607  1.00 89.46           O  
ATOM   2350  N   GLY A 146     -31.791  15.387  11.394  1.00 91.50           N  
ATOM   2351  H   GLY A 146     -31.762  16.396  11.398  1.00 91.50           H  
ATOM   2352  CA  GLY A 146     -33.087  14.776  11.716  1.00 91.50           C  
ATOM   2353  HA2 GLY A 146     -33.600  14.483  10.800  1.00 91.50           H  
ATOM   2354  HA3 GLY A 146     -32.935  13.888  12.330  1.00 91.50           H  
ATOM   2355  C   GLY A 146     -33.993  15.721  12.498  1.00 91.50           C  
ATOM   2356  O   GLY A 146     -33.748  16.923  12.539  1.00 91.50           O  
ATOM   2357  N   SER A 147     -35.055  15.178  13.095  1.00 94.82           N  
ATOM   2358  H   SER A 147     -35.214  14.184  13.013  1.00 94.82           H  
ATOM   2359  CA  SER A 147     -35.765  15.874  14.174  1.00 94.82           C  
ATOM   2360  HA  SER A 147     -35.904  16.917  13.889  1.00 94.82           H  
ATOM   2361  C   SER A 147     -34.944  15.848  15.472  1.00 94.82           C  
ATOM   2362  CB  SER A 147     -37.149  15.250  14.382  1.00 94.82           C  
ATOM   2363  HB2 SER A 147     -37.712  15.866  15.083  1.00 94.82           H  
ATOM   2364  HB3 SER A 147     -37.687  15.227  13.434  1.00 94.82           H  
ATOM   2365  O   SER A 147     -34.049  15.019  15.621  1.00 94.82           O  
ATOM   2366  OG  SER A 147     -37.057  13.941  14.904  1.00 94.82           O  
ATOM   2367  HG  SER A 147     -36.792  13.340  14.204  1.00 94.82           H  
ATOM   2368  N   GLU A 148     -35.280  16.704  16.443  1.00 93.30           N  
ATOM   2369  H   GLU A 148     -35.978  17.411  16.260  1.00 93.30           H  
ATOM   2370  CA  GLU A 148     -34.620  16.718  17.761  1.00 93.30           C  
ATOM   2371  HA  GLU A 148     -33.570  16.981  17.632  1.00 93.30           H  
ATOM   2372  C   GLU A 148     -34.681  15.342  18.458  1.00 93.30           C  
ATOM   2373  CB  GLU A 148     -35.301  17.789  18.636  1.00 93.30           C  
ATOM   2374  HB2 GLU A 148     -36.317  17.465  18.862  1.00 93.30           H  
ATOM   2375  HB3 GLU A 148     -35.353  18.722  18.076  1.00 93.30           H  
ATOM   2376  O   GLU A 148     -33.725  14.917  19.106  1.00 93.30           O  
ATOM   2377  CG  GLU A 148     -34.543  18.048  19.949  1.00 93.30           C  
ATOM   2378  HG2 GLU A 148     -33.571  18.484  19.718  1.00 93.30           H  
ATOM   2379  HG3 GLU A 148     -34.371  17.095  20.449  1.00 93.30           H  
ATOM   2380  CD  GLU A 148     -35.291  18.961  20.932  1.00 93.30           C  
ATOM   2381  OE1 GLU A 148     -34.989  18.837  22.148  1.00 93.30           O  
ATOM   2382  OE2 GLU A 148     -36.205  19.701  20.512  1.00 93.30           O  
ATOM   2383  N   GLU A 149     -35.790  14.613  18.298  1.00 94.39           N  
ATOM   2384  H   GLU A 149     -36.526  14.975  17.708  1.00 94.39           H  
ATOM   2385  CA  GLU A 149     -35.924  13.250  18.823  1.00 94.39           C  
ATOM   2386  HA  GLU A 149     -35.619  13.253  19.870  1.00 94.39           H  
ATOM   2387  C   GLU A 149     -34.992  12.276  18.086  1.00 94.39           C  
ATOM   2388  CB  GLU A 149     -37.397  12.811  18.746  1.00 94.39           C  
ATOM   2389  HB2 GLU A 149     -37.705  12.779  17.702  1.00 94.39           H  
ATOM   2390  HB3 GLU A 149     -38.013  13.557  19.249  1.00 94.39           H  
ATOM   2391  O   GLU A 149     -34.287  11.498  18.726  1.00 94.39           O  
ATOM   2392  CG  GLU A 149     -37.673  11.435  19.380  1.00 94.39           C  
ATOM   2393  HG2 GLU A 149     -38.742  11.236  19.308  1.00 94.39           H  
ATOM   2394  HG3 GLU A 149     -37.160  10.670  18.797  1.00 94.39           H  
ATOM   2395  CD  GLU A 149     -37.249  11.331  20.856  1.00 94.39           C  
ATOM   2396  OE1 GLU A 149     -36.878  10.208  21.277  1.00 94.39           O  
ATOM   2397  OE2 GLU A 149     -37.291  12.364  21.566  1.00 94.39           O  
ATOM   2398  N   ASP A 150     -34.908  12.358  16.753  1.00 95.27           N  
ATOM   2399  H   ASP A 150     -35.462  13.054  16.275  1.00 95.27           H  
ATOM   2400  CA  ASP A 150     -33.997  11.510  15.972  1.00 95.27           C  
ATOM   2401  HA  ASP A 150     -34.233  10.464  16.169  1.00 95.27           H  
ATOM   2402  C   ASP A 150     -32.530  11.750  16.341  1.00 95.27           C  
ATOM   2403  CB  ASP A 150     -34.126  11.772  14.466  1.00 95.27           C  
ATOM   2404  HB2 ASP A 150     -33.870  12.811  14.258  1.00 95.27           H  
ATOM   2405  HB3 ASP A 150     -33.397  11.153  13.944  1.00 95.27           H  
ATOM   2406  O   ASP A 150     -31.738  10.807  16.396  1.00 95.27           O  
ATOM   2407  CG  ASP A 150     -35.498  11.461  13.889  1.00 95.27           C  
ATOM   2408  OD1 ASP A 150     -36.030  10.372  14.178  1.00 95.27           O  
ATOM   2409  OD2 ASP A 150     -35.966  12.317  13.100  1.00 95.27           O  
ATOM   2410  N   GLU A 151     -32.151  13.008  16.571  1.00 95.74           N  
ATOM   2411  H   GLU A 151     -32.842  13.739  16.481  1.00 95.74           H  
ATOM   2412  CA  GLU A 151     -30.809  13.379  17.016  1.00 95.74           C  
ATOM   2413  HA  GLU A 151     -30.073  12.991  16.313  1.00 95.74           H  
ATOM   2414  C   GLU A 151     -30.500  12.753  18.379  1.00 95.74           C  
ATOM   2415  CB  GLU A 151     -30.662  14.905  17.065  1.00 95.74           C  
ATOM   2416  HB2 GLU A 151     -29.741  15.141  17.597  1.00 95.74           H  
ATOM   2417  HB3 GLU A 151     -31.501  15.333  17.614  1.00 95.74           H  
ATOM   2418  O   GLU A 151     -29.473  12.084  18.515  1.00 95.74           O  
ATOM   2419  CG  GLU A 151     -30.587  15.526  15.660  1.00 95.74           C  
ATOM   2420  HG2 GLU A 151     -31.464  15.231  15.086  1.00 95.74           H  
ATOM   2421  HG3 GLU A 151     -29.714  15.116  15.153  1.00 95.74           H  
ATOM   2422  CD  GLU A 151     -30.491  17.063  15.690  1.00 95.74           C  
ATOM   2423  OE1 GLU A 151     -30.683  17.668  14.611  1.00 95.74           O  
ATOM   2424  OE2 GLU A 151     -30.247  17.623  16.784  1.00 95.74           O  
ATOM   2425  N   LYS A 152     -31.414  12.858  19.355  1.00 95.19           N  
ATOM   2426  H   LYS A 152     -32.243  13.403  19.166  1.00 95.19           H  
ATOM   2427  CA  LYS A 152     -31.258  12.233  20.681  1.00 95.19           C  
ATOM   2428  HA  LYS A 152     -30.337  12.601  21.134  1.00 95.19           H  
ATOM   2429  C   LYS A 152     -31.123  10.715  20.593  1.00 95.19           C  
ATOM   2430  CB  LYS A 152     -32.444  12.600  21.584  1.00 95.19           C  
ATOM   2431  HB2 LYS A 152     -32.442  11.953  22.461  1.00 95.19           H  
ATOM   2432  HB3 LYS A 152     -33.375  12.436  21.042  1.00 95.19           H  
ATOM   2433  O   LYS A 152     -30.251  10.149  21.253  1.00 95.19           O  
ATOM   2434  CG  LYS A 152     -32.366  14.054  22.059  1.00 95.19           C  
ATOM   2435  HG2 LYS A 152     -31.507  14.176  22.720  1.00 95.19           H  
ATOM   2436  HG3 LYS A 152     -32.234  14.712  21.200  1.00 95.19           H  
ATOM   2437  CD  LYS A 152     -33.648  14.446  22.801  1.00 95.19           C  
ATOM   2438  HD2 LYS A 152     -34.500  14.226  22.157  1.00 95.19           H  
ATOM   2439  HD3 LYS A 152     -33.739  13.878  23.727  1.00 95.19           H  
ATOM   2440  CE  LYS A 152     -33.602  15.949  23.086  1.00 95.19           C  
ATOM   2441  HE2 LYS A 152     -33.277  16.444  22.171  1.00 95.19           H  
ATOM   2442  HE3 LYS A 152     -32.861  16.164  23.856  1.00 95.19           H  
ATOM   2443  NZ  LYS A 152     -34.931  16.485  23.450  1.00 95.19           N  
ATOM   2444  HZ1 LYS A 152     -35.187  16.302  24.410  1.00 95.19           H  
ATOM   2445  HZ2 LYS A 152     -34.942  17.476  23.256  1.00 95.19           H  
ATOM   2446  HZ3 LYS A 152     -35.629  16.113  22.822  1.00 95.19           H  
ATOM   2447  N   GLN A 153     -31.925  10.052  19.758  1.00 96.94           N  
ATOM   2448  H   GLN A 153     -32.646  10.572  19.280  1.00 96.94           H  
ATOM   2449  CA  GLN A 153     -31.834   8.600  19.556  1.00 96.94           C  
ATOM   2450  HA  GLN A 153     -31.888   8.107  20.527  1.00 96.94           H  
ATOM   2451  C   GLN A 153     -30.491   8.191  18.929  1.00 96.94           C  
ATOM   2452  CB  GLN A 153     -33.007   8.109  18.689  1.00 96.94           C  
ATOM   2453  HB2 GLN A 153     -32.842   7.062  18.435  1.00 96.94           H  
ATOM   2454  HB3 GLN A 153     -33.029   8.678  17.760  1.00 96.94           H  
ATOM   2455  O   GLN A 153     -29.859   7.231  19.374  1.00 96.94           O  
ATOM   2456  CG  GLN A 153     -34.378   8.229  19.376  1.00 96.94           C  
ATOM   2457  HG2 GLN A 153     -35.152   7.876  18.694  1.00 96.94           H  
ATOM   2458  HG3 GLN A 153     -34.591   9.276  19.595  1.00 96.94           H  
ATOM   2459  CD  GLN A 153     -34.493   7.446  20.677  1.00 96.94           C  
ATOM   2460  NE2 GLN A 153     -35.248   7.941  21.631  1.00 96.94           N  
ATOM   2461 HE21 GLN A 153     -35.343   7.412  22.486  1.00 96.94           H  
ATOM   2462 HE22 GLN A 153     -35.777   8.788  21.478  1.00 96.94           H  
ATOM   2463  OE1 GLN A 153     -33.909   6.387  20.861  1.00 96.94           O  
ATOM   2464  N   LYS A 154     -30.003   8.942  17.934  1.00 97.49           N  
ATOM   2465  H   LYS A 154     -30.563   9.720  17.614  1.00 97.49           H  
ATOM   2466  CA  LYS A 154     -28.690   8.705  17.307  1.00 97.49           C  
ATOM   2467  HA  LYS A 154     -28.618   7.659  17.006  1.00 97.49           H  
ATOM   2468  C   LYS A 154     -27.537   8.949  18.281  1.00 97.49           C  
ATOM   2469  CB  LYS A 154     -28.544   9.597  16.071  1.00 97.49           C  
ATOM   2470  HB2 LYS A 154     -28.832  10.612  16.346  1.00 97.49           H  
ATOM   2471  HB3 LYS A 154     -27.503   9.605  15.747  1.00 97.49           H  
ATOM   2472  O   LYS A 154     -26.604   8.150  18.321  1.00 97.49           O  
ATOM   2473  CG  LYS A 154     -29.416   9.121  14.904  1.00 97.49           C  
ATOM   2474  HG2 LYS A 154     -28.975   8.230  14.457  1.00 97.49           H  
ATOM   2475  HG3 LYS A 154     -30.411   8.867  15.269  1.00 97.49           H  
ATOM   2476  CD  LYS A 154     -29.541  10.229  13.854  1.00 97.49           C  
ATOM   2477  HD2 LYS A 154     -29.865  11.145  14.348  1.00 97.49           H  
ATOM   2478  HD3 LYS A 154     -28.582  10.401  13.365  1.00 97.49           H  
ATOM   2479  CE  LYS A 154     -30.593   9.813  12.829  1.00 97.49           C  
ATOM   2480  HE2 LYS A 154     -30.179   9.043  12.178  1.00 97.49           H  
ATOM   2481  HE3 LYS A 154     -31.437   9.385  13.370  1.00 97.49           H  
ATOM   2482  NZ  LYS A 154     -31.068  10.974  12.052  1.00 97.49           N  
ATOM   2483  HZ1 LYS A 154     -31.473  11.664  12.669  1.00 97.49           H  
ATOM   2484  HZ2 LYS A 154     -31.777  10.724  11.377  1.00 97.49           H  
ATOM   2485  HZ3 LYS A 154     -30.325  11.489  11.601  1.00 97.49           H  
ATOM   2486  N   GLN A 155     -27.607  10.003  19.093  1.00 97.19           N  
ATOM   2487  H   GLN A 155     -28.378  10.646  18.985  1.00 97.19           H  
ATOM   2488  CA  GLN A 155     -26.613  10.272  20.135  1.00 97.19           C  
ATOM   2489  HA  GLN A 155     -25.621  10.287  19.684  1.00 97.19           H  
ATOM   2490  C   GLN A 155     -26.614   9.176  21.201  1.00 97.19           C  
ATOM   2491  CB  GLN A 155     -26.878  11.631  20.793  1.00 97.19           C  
ATOM   2492  HB2 GLN A 155     -27.928  11.696  21.077  1.00 97.19           H  
ATOM   2493  HB3 GLN A 155     -26.271  11.714  21.694  1.00 97.19           H  
ATOM   2494  O   GLN A 155     -25.549   8.688  21.576  1.00 97.19           O  
ATOM   2495  CG  GLN A 155     -26.517  12.795  19.866  1.00 97.19           C  
ATOM   2496  HG2 GLN A 155     -25.460  12.741  19.608  1.00 97.19           H  
ATOM   2497  HG3 GLN A 155     -27.104  12.718  18.950  1.00 97.19           H  
ATOM   2498  CD  GLN A 155     -26.812  14.159  20.471  1.00 97.19           C  
ATOM   2499  NE2 GLN A 155     -26.229  15.208  19.933  1.00 97.19           N  
ATOM   2500 HE21 GLN A 155     -26.523  16.112  20.273  1.00 97.19           H  
ATOM   2501 HE22 GLN A 155     -25.600  15.109  19.149  1.00 97.19           H  
ATOM   2502  OE1 GLN A 155     -27.563  14.307  21.424  1.00 97.19           O  
ATOM   2503  N   LEU A 156     -27.793   8.737  21.654  1.00 97.53           N  
ATOM   2504  H   LEU A 156     -28.634   9.200  21.342  1.00 97.53           H  
ATOM   2505  CA  LEU A 156     -27.928   7.625  22.593  1.00 97.53           C  
ATOM   2506  HA  LEU A 156     -27.387   7.883  23.503  1.00 97.53           H  
ATOM   2507  C   LEU A 156     -27.299   6.345  22.030  1.00 97.53           C  
ATOM   2508  CB  LEU A 156     -29.415   7.430  22.933  1.00 97.53           C  
ATOM   2509  HB2 LEU A 156     -29.964   7.224  22.014  1.00 97.53           H  
ATOM   2510  HB3 LEU A 156     -29.805   8.358  23.351  1.00 97.53           H  
ATOM   2511  O   LEU A 156     -26.523   5.694  22.730  1.00 97.53           O  
ATOM   2512  CG  LEU A 156     -29.686   6.284  23.925  1.00 97.53           C  
ATOM   2513  HG  LEU A 156     -29.314   5.345  23.514  1.00 97.53           H  
ATOM   2514  CD1 LEU A 156     -29.020   6.528  25.283  1.00 97.53           C  
ATOM   2515 HD11 LEU A 156     -29.316   7.503  25.671  1.00 97.53           H  
ATOM   2516 HD12 LEU A 156     -27.936   6.487  25.179  1.00 97.53           H  
ATOM   2517 HD13 LEU A 156     -29.328   5.754  25.986  1.00 97.53           H  
ATOM   2518  CD2 LEU A 156     -31.190   6.136  24.144  1.00 97.53           C  
ATOM   2519 HD21 LEU A 156     -31.601   7.051  24.570  1.00 97.53           H  
ATOM   2520 HD22 LEU A 156     -31.391   5.298  24.812  1.00 97.53           H  
ATOM   2521 HD23 LEU A 156     -31.681   5.944  23.189  1.00 97.53           H  
ATOM   2522  N   PHE A 157     -27.567   6.028  20.759  1.00 98.14           N  
ATOM   2523  H   PHE A 157     -28.249   6.580  20.258  1.00 98.14           H  
ATOM   2524  CA  PHE A 157     -26.947   4.896  20.074  1.00 98.14           C  
ATOM   2525  HA  PHE A 157     -27.216   3.983  20.606  1.00 98.14           H  
ATOM   2526  C   PHE A 157     -25.417   4.999  20.088  1.00 98.14           C  
ATOM   2527  CB  PHE A 157     -27.485   4.794  18.639  1.00 98.14           C  
ATOM   2528  HB2 PHE A 157     -27.324   5.737  18.116  1.00 98.14           H  
ATOM   2529  HB3 PHE A 157     -28.561   4.623  18.678  1.00 98.14           H  
ATOM   2530  O   PHE A 157     -24.752   4.056  20.515  1.00 98.14           O  
ATOM   2531  CG  PHE A 157     -26.835   3.683  17.838  1.00 98.14           C  
ATOM   2532  CD1 PHE A 157     -25.664   3.933  17.095  1.00 98.14           C  
ATOM   2533  HD1 PHE A 157     -25.242   4.927  17.069  1.00 98.14           H  
ATOM   2534  CD2 PHE A 157     -27.370   2.383  17.881  1.00 98.14           C  
ATOM   2535  HD2 PHE A 157     -28.258   2.183  18.462  1.00 98.14           H  
ATOM   2536  CE1 PHE A 157     -25.027   2.885  16.408  1.00 98.14           C  
ATOM   2537  HE1 PHE A 157     -24.115   3.069  15.859  1.00 98.14           H  
ATOM   2538  CE2 PHE A 157     -26.734   1.337  17.190  1.00 98.14           C  
ATOM   2539  HE2 PHE A 157     -27.130   0.333  17.246  1.00 98.14           H  
ATOM   2540  CZ  PHE A 157     -25.560   1.586  16.459  1.00 98.14           C  
ATOM   2541  HZ  PHE A 157     -25.054   0.775  15.957  1.00 98.14           H  
ATOM   2542  N   VAL A 158     -24.846   6.139  19.681  1.00 98.07           N  
ATOM   2543  H   VAL A 158     -25.442   6.887  19.357  1.00 98.07           H  
ATOM   2544  CA  VAL A 158     -23.385   6.342  19.683  1.00 98.07           C  
ATOM   2545  HA  VAL A 158     -22.926   5.570  19.064  1.00 98.07           H  
ATOM   2546  C   VAL A 158     -22.812   6.173  21.090  1.00 98.07           C  
ATOM   2547  CB  VAL A 158     -23.008   7.715  19.092  1.00 98.07           C  
ATOM   2548  HB  VAL A 158     -23.597   8.493  19.578  1.00 98.07           H  
ATOM   2549  O   VAL A 158     -21.846   5.433  21.268  1.00 98.07           O  
ATOM   2550  CG1 VAL A 158     -21.519   8.039  19.277  1.00 98.07           C  
ATOM   2551 HG11 VAL A 158     -21.264   8.959  18.751  1.00 98.07           H  
ATOM   2552 HG12 VAL A 158     -21.297   8.191  20.333  1.00 98.07           H  
ATOM   2553 HG13 VAL A 158     -20.903   7.229  18.887  1.00 98.07           H  
ATOM   2554  CG2 VAL A 158     -23.293   7.748  17.587  1.00 98.07           C  
ATOM   2555 HG21 VAL A 158     -24.337   7.503  17.392  1.00 98.07           H  
ATOM   2556 HG22 VAL A 158     -23.095   8.746  17.197  1.00 98.07           H  
ATOM   2557 HG23 VAL A 158     -22.657   7.028  17.071  1.00 98.07           H  
ATOM   2558  N   ASN A 159     -23.438   6.781  22.100  1.00 97.54           N  
ATOM   2559  H   ASN A 159     -24.230   7.368  21.883  1.00 97.54           H  
ATOM   2560  CA  ASN A 159     -22.980   6.721  23.490  1.00 97.54           C  
ATOM   2561  HA  ASN A 159     -21.948   7.068  23.532  1.00 97.54           H  
ATOM   2562  C   ASN A 159     -22.985   5.294  24.061  1.00 97.54           C  
ATOM   2563  CB  ASN A 159     -23.841   7.679  24.329  1.00 97.54           C  
ATOM   2564  HB2 ASN A 159     -24.897   7.492  24.136  1.00 97.54           H  
ATOM   2565  HB3 ASN A 159     -23.645   7.510  25.388  1.00 97.54           H  
ATOM   2566  O   ASN A 159     -22.079   4.925  24.807  1.00 97.54           O  
ATOM   2567  CG  ASN A 159     -23.508   9.131  24.036  1.00 97.54           C  
ATOM   2568  ND2 ASN A 159     -24.467  10.020  24.107  1.00 97.54           N  
ATOM   2569 HD21 ASN A 159     -24.206  10.927  23.748  1.00 97.54           H  
ATOM   2570 HD22 ASN A 159     -25.431   9.731  24.192  1.00 97.54           H  
ATOM   2571  OD1 ASN A 159     -22.376   9.484  23.756  1.00 97.54           O  
ATOM   2572  N   GLN A 160     -23.955   4.463  23.675  1.00 98.10           N  
ATOM   2573  H   GLN A 160     -24.688   4.824  23.082  1.00 98.10           H  
ATOM   2574  CA  GLN A 160     -24.004   3.046  24.060  1.00 98.10           C  
ATOM   2575  HA  GLN A 160     -23.823   2.963  25.132  1.00 98.10           H  
ATOM   2576  C   GLN A 160     -22.923   2.196  23.364  1.00 98.10           C  
ATOM   2577  CB  GLN A 160     -25.408   2.504  23.758  1.00 98.10           C  
ATOM   2578  HB2 GLN A 160     -25.681   2.768  22.737  1.00 98.10           H  
ATOM   2579  HB3 GLN A 160     -25.399   1.417  23.840  1.00 98.10           H  
ATOM   2580  O   GLN A 160     -22.501   1.170  23.901  1.00 98.10           O  
ATOM   2581  CG  GLN A 160     -26.457   3.054  24.739  1.00 98.10           C  
ATOM   2582  HG2 GLN A 160     -26.236   2.676  25.737  1.00 98.10           H  
ATOM   2583  HG3 GLN A 160     -26.410   4.142  24.775  1.00 98.10           H  
ATOM   2584  CD  GLN A 160     -27.883   2.656  24.369  1.00 98.10           C  
ATOM   2585  NE2 GLN A 160     -28.834   2.850  25.256  1.00 98.10           N  
ATOM   2586 HE21 GLN A 160     -29.765   2.610  24.947  1.00 98.10           H  
ATOM   2587 HE22 GLN A 160     -28.634   3.290  26.143  1.00 98.10           H  
ATOM   2588  OE1 GLN A 160     -28.182   2.162  23.295  1.00 98.10           O  
ATOM   2589  N   HIS A 161     -22.430   2.635  22.204  1.00 98.13           N  
ATOM   2590  H   HIS A 161     -22.809   3.490  21.821  1.00 98.13           H  
ATOM   2591  CA  HIS A 161     -21.511   1.875  21.351  1.00 98.13           C  
ATOM   2592  HA  HIS A 161     -21.396   0.875  21.770  1.00 98.13           H  
ATOM   2593  C   HIS A 161     -20.086   2.449  21.299  1.00 98.13           C  
ATOM   2594  CB  HIS A 161     -22.141   1.669  19.966  1.00 98.13           C  
ATOM   2595  HB2 HIS A 161     -21.428   1.178  19.304  1.00 98.13           H  
ATOM   2596  HB3 HIS A 161     -22.387   2.640  19.535  1.00 98.13           H  
ATOM   2597  O   HIS A 161     -19.270   1.977  20.519  1.00 98.13           O  
ATOM   2598  CG  HIS A 161     -23.390   0.825  20.021  1.00 98.13           C  
ATOM   2599  CD2 HIS A 161     -23.494  -0.525  19.814  1.00 98.13           C  
ATOM   2600  HD2 HIS A 161     -22.685  -1.190  19.552  1.00 98.13           H  
ATOM   2601  ND1 HIS A 161     -24.649   1.283  20.322  1.00 98.13           N  
ATOM   2602  HD1 HIS A 161     -24.893   2.252  20.464  1.00 98.13           H  
ATOM   2603  CE1 HIS A 161     -25.494   0.243  20.310  1.00 98.13           C  
ATOM   2604  HE1 HIS A 161     -26.554   0.306  20.504  1.00 98.13           H  
ATOM   2605  NE2 HIS A 161     -24.836  -0.887  20.005  1.00 98.13           N  
ATOM   2606  N   VAL A 162     -19.713   3.398  22.169  1.00 96.74           N  
ATOM   2607  H   VAL A 162     -20.441   3.829  22.721  1.00 96.74           H  
ATOM   2608  CA  VAL A 162     -18.354   3.998  22.197  1.00 96.74           C  
ATOM   2609  HA  VAL A 162     -18.209   4.557  21.273  1.00 96.74           H  
ATOM   2610  C   VAL A 162     -17.231   2.951  22.268  1.00 96.74           C  
ATOM   2611  CB  VAL A 162     -18.222   4.987  23.375  1.00 96.74           C  
ATOM   2612  HB  VAL A 162     -18.489   4.476  24.300  1.00 96.74           H  
ATOM   2613  O   VAL A 162     -16.155   3.142  21.697  1.00 96.74           O  
ATOM   2614  CG1 VAL A 162     -16.805   5.556  23.536  1.00 96.74           C  
ATOM   2615 HG11 VAL A 162     -16.479   6.007  22.599  1.00 96.74           H  
ATOM   2616 HG12 VAL A 162     -16.800   6.319  24.315  1.00 96.74           H  
ATOM   2617 HG13 VAL A 162     -16.105   4.773  23.828  1.00 96.74           H  
ATOM   2618  CG2 VAL A 162     -19.160   6.180  23.184  1.00 96.74           C  
ATOM   2619 HG21 VAL A 162     -18.940   6.697  22.250  1.00 96.74           H  
ATOM   2620 HG22 VAL A 162     -19.064   6.879  24.015  1.00 96.74           H  
ATOM   2621 HG23 VAL A 162     -20.192   5.829  23.159  1.00 96.74           H  
ATOM   2622  N   HIS A 163     -17.478   1.818  22.935  1.00 96.67           N  
ATOM   2623  H   HIS A 163     -18.410   1.687  23.301  1.00 96.67           H  
ATOM   2624  CA  HIS A 163     -16.535   0.701  23.018  1.00 96.67           C  
ATOM   2625  HA  HIS A 163     -15.617   1.070  23.475  1.00 96.67           H  
ATOM   2626  C   HIS A 163     -16.148   0.129  21.640  1.00 96.67           C  
ATOM   2627  CB  HIS A 163     -17.118  -0.388  23.933  1.00 96.67           C  
ATOM   2628  HB2 HIS A 163     -16.361  -1.158  24.081  1.00 96.67           H  
ATOM   2629  HB3 HIS A 163     -17.342   0.046  24.907  1.00 96.67           H  
ATOM   2630  O   HIS A 163     -15.027  -0.363  21.486  1.00 96.67           O  
ATOM   2631  CG  HIS A 163     -18.367  -1.046  23.397  1.00 96.67           C  
ATOM   2632  CD2 HIS A 163     -18.428  -2.224  22.695  1.00 96.67           C  
ATOM   2633  HD2 HIS A 163     -17.595  -2.853  22.418  1.00 96.67           H  
ATOM   2634  ND1 HIS A 163     -19.665  -0.584  23.521  1.00 96.67           N  
ATOM   2635  HD1 HIS A 163     -20.002   0.215  24.039  1.00 96.67           H  
ATOM   2636  CE1 HIS A 163     -20.476  -1.457  22.903  1.00 96.67           C  
ATOM   2637  HE1 HIS A 163     -21.551  -1.370  22.843  1.00 96.67           H  
ATOM   2638  NE2 HIS A 163     -19.768  -2.472  22.395  1.00 96.67           N  
ATOM   2639  N   GLU A 164     -17.007   0.264  20.626  1.00 98.12           N  
ATOM   2640  H   GLU A 164     -17.898   0.714  20.786  1.00 98.12           H  
ATOM   2641  CA  GLU A 164     -16.747  -0.194  19.261  1.00 98.12           C  
ATOM   2642  HA  GLU A 164     -16.499  -1.255  19.299  1.00 98.12           H  
ATOM   2643  C   GLU A 164     -15.554   0.519  18.614  1.00 98.12           C  
ATOM   2644  CB  GLU A 164     -17.990  -0.050  18.371  1.00 98.12           C  
ATOM   2645  HB2 GLU A 164     -17.698  -0.349  17.365  1.00 98.12           H  
ATOM   2646  HB3 GLU A 164     -18.306   0.993  18.333  1.00 98.12           H  
ATOM   2647  O   GLU A 164     -14.872  -0.089  17.794  1.00 98.12           O  
ATOM   2648  CG  GLU A 164     -19.162  -0.939  18.824  1.00 98.12           C  
ATOM   2649  HG2 GLU A 164     -18.751  -1.887  19.172  1.00 98.12           H  
ATOM   2650  HG3 GLU A 164     -19.679  -0.477  19.666  1.00 98.12           H  
ATOM   2651  CD  GLU A 164     -20.158  -1.235  17.691  1.00 98.12           C  
ATOM   2652  OE1 GLU A 164     -20.718  -2.362  17.700  1.00 98.12           O  
ATOM   2653  OE2 GLU A 164     -20.269  -0.424  16.746  1.00 98.12           O  
ATOM   2654  N   LEU A 165     -15.189   1.742  19.034  1.00 97.50           N  
ATOM   2655  H   LEU A 165     -15.767   2.207  19.720  1.00 97.50           H  
ATOM   2656  CA  LEU A 165     -13.938   2.374  18.584  1.00 97.50           C  
ATOM   2657  HA  LEU A 165     -13.982   2.543  17.508  1.00 97.50           H  
ATOM   2658  C   LEU A 165     -12.722   1.475  18.867  1.00 97.50           C  
ATOM   2659  CB  LEU A 165     -13.700   3.704  19.315  1.00 97.50           C  
ATOM   2660  HB2 LEU A 165     -12.701   4.046  19.042  1.00 97.50           H  
ATOM   2661  HB3 LEU A 165     -13.709   3.509  20.387  1.00 97.50           H  
ATOM   2662  O   LEU A 165     -11.818   1.347  18.041  1.00 97.50           O  
ATOM   2663  CG  LEU A 165     -14.645   4.874  19.030  1.00 97.50           C  
ATOM   2664  HG  LEU A 165     -15.676   4.574  19.219  1.00 97.50           H  
ATOM   2665  CD1 LEU A 165     -14.256   5.988  19.998  1.00 97.50           C  
ATOM   2666 HD11 LEU A 165     -13.175   6.133  20.001  1.00 97.50           H  
ATOM   2667 HD12 LEU A 165     -14.709   6.932  19.694  1.00 97.50           H  
ATOM   2668 HD13 LEU A 165     -14.590   5.736  21.005  1.00 97.50           H  
ATOM   2669  CD2 LEU A 165     -14.507   5.419  17.607  1.00 97.50           C  
ATOM   2670 HD21 LEU A 165     -13.522   5.864  17.471  1.00 97.50           H  
ATOM   2671 HD22 LEU A 165     -14.667   4.627  16.876  1.00 97.50           H  
ATOM   2672 HD23 LEU A 165     -15.261   6.191  17.448  1.00 97.50           H  
ATOM   2673  N   LYS A 166     -12.685   0.843  20.049  1.00 97.15           N  
ATOM   2674  H   LYS A 166     -13.522   0.878  20.613  1.00 97.15           H  
ATOM   2675  CA  LYS A 166     -11.602  -0.071  20.436  1.00 97.15           C  
ATOM   2676  HA  LYS A 166     -10.646   0.384  20.180  1.00 97.15           H  
ATOM   2677  C   LYS A 166     -11.668  -1.371  19.637  1.00 97.15           C  
ATOM   2678  CB  LYS A 166     -11.660  -0.329  21.950  1.00 97.15           C  
ATOM   2679  HB2 LYS A 166     -12.582  -0.859  22.187  1.00 97.15           H  
ATOM   2680  HB3 LYS A 166     -11.666   0.626  22.475  1.00 97.15           H  
ATOM   2681  O   LYS A 166     -10.620  -1.862  19.226  1.00 97.15           O  
ATOM   2682  CG  LYS A 166     -10.465  -1.163  22.437  1.00 97.15           C  
ATOM   2683  HG2 LYS A 166     -10.437  -2.110  21.899  1.00 97.15           H  
ATOM   2684  HG3 LYS A 166      -9.540  -0.620  22.244  1.00 97.15           H  
ATOM   2685  CD  LYS A 166     -10.580  -1.467  23.934  1.00 97.15           C  
ATOM   2686  HD2 LYS A 166     -10.548  -0.537  24.501  1.00 97.15           H  
ATOM   2687  HD3 LYS A 166     -11.532  -1.966  24.117  1.00 97.15           H  
ATOM   2688  CE  LYS A 166      -9.430  -2.388  24.356  1.00 97.15           C  
ATOM   2689  HE2 LYS A 166      -8.485  -1.863  24.214  1.00 97.15           H  
ATOM   2690  HE3 LYS A 166      -9.426  -3.254  23.694  1.00 97.15           H  
ATOM   2691  NZ  LYS A 166      -9.575  -2.833  25.764  1.00 97.15           N  
ATOM   2692  HZ1 LYS A 166      -8.823  -3.459  26.012  1.00 97.15           H  
ATOM   2693  HZ2 LYS A 166     -10.443  -3.338  25.875  1.00 97.15           H  
ATOM   2694  HZ3 LYS A 166      -9.578  -2.046  26.397  1.00 97.15           H  
ATOM   2695  N   GLU A 167     -12.865  -1.901  19.397  1.00 98.23           N  
ATOM   2696  H   GLU A 167     -13.687  -1.434  19.753  1.00 98.23           H  
ATOM   2697  CA  GLU A 167     -13.052  -3.100  18.570  1.00 98.23           C  
ATOM   2698  HA  GLU A 167     -12.452  -3.915  18.974  1.00 98.23           H  
ATOM   2699  C   GLU A 167     -12.581  -2.868  17.130  1.00 98.23           C  
ATOM   2700  CB  GLU A 167     -14.522  -3.545  18.562  1.00 98.23           C  
ATOM   2701  HB2 GLU A 167     -15.141  -2.769  18.112  1.00 98.23           H  
ATOM   2702  HB3 GLU A 167     -14.585  -4.440  17.944  1.00 98.23           H  
ATOM   2703  O   GLU A 167     -11.882  -3.706  16.568  1.00 98.23           O  
ATOM   2704  CG  GLU A 167     -15.061  -3.881  19.960  1.00 98.23           C  
ATOM   2705  HG2 GLU A 167     -15.090  -2.969  20.555  1.00 98.23           H  
ATOM   2706  HG3 GLU A 167     -14.364  -4.569  20.438  1.00 98.23           H  
ATOM   2707  CD  GLU A 167     -16.465  -4.515  19.951  1.00 98.23           C  
ATOM   2708  OE1 GLU A 167     -16.873  -4.951  21.044  1.00 98.23           O  
ATOM   2709  OE2 GLU A 167     -17.117  -4.603  18.876  1.00 98.23           O  
ATOM   2710  N   ILE A 168     -12.872  -1.698  16.555  1.00 98.41           N  
ATOM   2711  H   ILE A 168     -13.502  -1.075  17.040  1.00 98.41           H  
ATOM   2712  CA  ILE A 168     -12.429  -1.326  15.207  1.00 98.41           C  
ATOM   2713  HA  ILE A 168     -12.720  -2.118  14.517  1.00 98.41           H  
ATOM   2714  C   ILE A 168     -10.904  -1.206  15.140  1.00 98.41           C  
ATOM   2715  CB  ILE A 168     -13.118  -0.020  14.767  1.00 98.41           C  
ATOM   2716  HB  ILE A 168     -12.949   0.738  15.531  1.00 98.41           H  
ATOM   2717  O   ILE A 168     -10.293  -1.684  14.186  1.00 98.41           O  
ATOM   2718  CG1 ILE A 168     -14.636  -0.248  14.603  1.00 98.41           C  
ATOM   2719 HG12 ILE A 168     -14.819  -0.730  13.642  1.00 98.41           H  
ATOM   2720 HG13 ILE A 168     -15.018  -0.916  15.375  1.00 98.41           H  
ATOM   2721  CG2 ILE A 168     -12.526   0.479  13.433  1.00 98.41           C  
ATOM   2722 HG21 ILE A 168     -11.499   0.816  13.575  1.00 98.41           H  
ATOM   2723 HG22 ILE A 168     -12.544  -0.322  12.694  1.00 98.41           H  
ATOM   2724 HG23 ILE A 168     -13.103   1.321  13.050  1.00 98.41           H  
ATOM   2725  CD1 ILE A 168     -15.432   1.056  14.689  1.00 98.41           C  
ATOM   2726 HD11 ILE A 168     -15.101   1.741  13.909  1.00 98.41           H  
ATOM   2727 HD12 ILE A 168     -16.494   0.846  14.563  1.00 98.41           H  
ATOM   2728 HD13 ILE A 168     -15.279   1.526  15.661  1.00 98.41           H  
ATOM   2729  N   ILE A 169     -10.264  -0.612  16.153  1.00 98.13           N  
ATOM   2730  H   ILE A 169     -10.814  -0.209  16.899  1.00 98.13           H  
ATOM   2731  CA  ILE A 169      -8.797  -0.570  16.228  1.00 98.13           C  
ATOM   2732  HA  ILE A 169      -8.416  -0.148  15.298  1.00 98.13           H  
ATOM   2733  C   ILE A 169      -8.206  -1.978  16.314  1.00 98.13           C  
ATOM   2734  CB  ILE A 169      -8.335   0.319  17.399  1.00 98.13           C  
ATOM   2735  HB  ILE A 169      -8.916   0.049  18.281  1.00 98.13           H  
ATOM   2736  O   ILE A 169      -7.218  -2.249  15.633  1.00 98.13           O  
ATOM   2737  CG1 ILE A 169      -8.613   1.805  17.098  1.00 98.13           C  
ATOM   2738 HG12 ILE A 169      -8.417   2.364  18.013  1.00 98.13           H  
ATOM   2739 HG13 ILE A 169      -9.666   1.940  16.851  1.00 98.13           H  
ATOM   2740  CG2 ILE A 169      -6.849   0.119  17.758  1.00 98.13           C  
ATOM   2741 HG21 ILE A 169      -6.230   0.185  16.863  1.00 98.13           H  
ATOM   2742 HG22 ILE A 169      -6.531   0.873  18.477  1.00 98.13           H  
ATOM   2743 HG23 ILE A 169      -6.701  -0.863  18.208  1.00 98.13           H  
ATOM   2744  CD1 ILE A 169      -7.780   2.450  15.984  1.00 98.13           C  
ATOM   2745 HD11 ILE A 169      -6.715   2.378  16.205  1.00 98.13           H  
ATOM   2746 HD12 ILE A 169      -7.991   1.973  15.026  1.00 98.13           H  
ATOM   2747 HD13 ILE A 169      -8.039   3.506  15.913  1.00 98.13           H  
ATOM   2748  N   GLN A 170      -8.817  -2.881  17.087  1.00 98.19           N  
ATOM   2749  H   GLN A 170      -9.628  -2.607  17.624  1.00 98.19           H  
ATOM   2750  CA  GLN A 170      -8.381  -4.277  17.139  1.00 98.19           C  
ATOM   2751  HA  GLN A 170      -7.320  -4.286  17.389  1.00 98.19           H  
ATOM   2752  C   GLN A 170      -8.532  -4.951  15.771  1.00 98.19           C  
ATOM   2753  CB  GLN A 170      -9.153  -5.037  18.228  1.00 98.19           C  
ATOM   2754  HB2 GLN A 170      -9.111  -4.473  19.160  1.00 98.19           H  
ATOM   2755  HB3 GLN A 170     -10.198  -5.141  17.939  1.00 98.19           H  
ATOM   2756  O   GLN A 170      -7.590  -5.567  15.289  1.00 98.19           O  
ATOM   2757  CG  GLN A 170      -8.565  -6.439  18.464  1.00 98.19           C  
ATOM   2758  HG2 GLN A 170      -9.157  -6.954  19.220  1.00 98.19           H  
ATOM   2759  HG3 GLN A 170      -8.623  -7.025  17.547  1.00 98.19           H  
ATOM   2760  CD  GLN A 170      -7.119  -6.379  18.947  1.00 98.19           C  
ATOM   2761  NE2 GLN A 170      -6.196  -7.051  18.302  1.00 98.19           N  
ATOM   2762 HE21 GLN A 170      -6.403  -7.614  17.489  1.00 98.19           H  
ATOM   2763 HE22 GLN A 170      -5.239  -7.006  18.623  1.00 98.19           H  
ATOM   2764  OE1 GLN A 170      -6.800  -5.690  19.908  1.00 98.19           O  
ATOM   2765  N   TYR A 171      -9.661  -4.740  15.093  1.00 98.05           N  
ATOM   2766  H   TYR A 171     -10.412  -4.251  15.557  1.00 98.05           H  
ATOM   2767  CA  TYR A 171      -9.906  -5.271  13.754  1.00 98.05           C  
ATOM   2768  HA  TYR A 171      -9.854  -6.359  13.802  1.00 98.05           H  
ATOM   2769  C   TYR A 171      -8.859  -4.792  12.731  1.00 98.05           C  
ATOM   2770  CB  TYR A 171     -11.321  -4.855  13.335  1.00 98.05           C  
ATOM   2771  HB2 TYR A 171     -12.002  -5.017  14.171  1.00 98.05           H  
ATOM   2772  HB3 TYR A 171     -11.341  -3.790  13.102  1.00 98.05           H  
ATOM   2773  O   TYR A 171      -8.366  -5.569  11.912  1.00 98.05           O  
ATOM   2774  CG  TYR A 171     -11.844  -5.631  12.153  1.00 98.05           C  
ATOM   2775  CD1 TYR A 171     -11.628  -5.167  10.842  1.00 98.05           C  
ATOM   2776  HD1 TYR A 171     -11.080  -4.251  10.677  1.00 98.05           H  
ATOM   2777  CD2 TYR A 171     -12.533  -6.836  12.376  1.00 98.05           C  
ATOM   2778  HD2 TYR A 171     -12.674  -7.197  13.384  1.00 98.05           H  
ATOM   2779  CE1 TYR A 171     -12.136  -5.897   9.751  1.00 98.05           C  
ATOM   2780  HE1 TYR A 171     -11.994  -5.539   8.742  1.00 98.05           H  
ATOM   2781  CE2 TYR A 171     -13.017  -7.581  11.287  1.00 98.05           C  
ATOM   2782  HE2 TYR A 171     -13.543  -8.511  11.447  1.00 98.05           H  
ATOM   2783  OH  TYR A 171     -13.352  -7.804   8.937  1.00 98.05           O  
ATOM   2784  HH  TYR A 171     -13.493  -7.221   8.187  1.00 98.05           H  
ATOM   2785  CZ  TYR A 171     -12.828  -7.107   9.976  1.00 98.05           C  
ATOM   2786  N   ILE A 172      -8.474  -3.512  12.802  1.00 98.18           N  
ATOM   2787  H   ILE A 172      -8.940  -2.924  13.477  1.00 98.18           H  
ATOM   2788  CA  ILE A 172      -7.392  -2.934  11.990  1.00 98.18           C  
ATOM   2789  HA  ILE A 172      -7.579  -3.170  10.943  1.00 98.18           H  
ATOM   2790  C   ILE A 172      -6.037  -3.558  12.353  1.00 98.18           C  
ATOM   2791  CB  ILE A 172      -7.372  -1.394  12.152  1.00 98.18           C  
ATOM   2792  HB  ILE A 172      -7.401  -1.160  13.216  1.00 98.18           H  
ATOM   2793  O   ILE A 172      -5.236  -3.826  11.453  1.00 98.18           O  
ATOM   2794  CG1 ILE A 172      -8.614  -0.769  11.478  1.00 98.18           C  
ATOM   2795 HG12 ILE A 172      -8.499  -0.826  10.396  1.00 98.18           H  
ATOM   2796 HG13 ILE A 172      -9.506  -1.336  11.747  1.00 98.18           H  
ATOM   2797  CG2 ILE A 172      -6.085  -0.775  11.567  1.00 98.18           C  
ATOM   2798 HG21 ILE A 172      -5.224  -1.066  12.169  1.00 98.18           H  
ATOM   2799 HG22 ILE A 172      -6.138   0.314  11.577  1.00 98.18           H  
ATOM   2800 HG23 ILE A 172      -5.937  -1.122  10.544  1.00 98.18           H  
ATOM   2801  CD1 ILE A 172      -8.857   0.692  11.879  1.00 98.18           C  
ATOM   2802 HD11 ILE A 172      -9.850   1.001  11.550  1.00 98.18           H  
ATOM   2803 HD12 ILE A 172      -8.806   0.796  12.963  1.00 98.18           H  
ATOM   2804 HD13 ILE A 172      -8.121   1.342  11.406  1.00 98.18           H  
ATOM   2805  N   SER A 173      -5.777  -3.789  13.643  1.00 98.29           N  
ATOM   2806  H   SER A 173      -6.486  -3.553  14.323  1.00 98.29           H  
ATOM   2807  CA  SER A 173      -4.551  -4.429  14.135  1.00 98.29           C  
ATOM   2808  HA  SER A 173      -3.695  -3.851  13.789  1.00 98.29           H  
ATOM   2809  C   SER A 173      -4.409  -5.841  13.577  1.00 98.29           C  
ATOM   2810  CB  SER A 173      -4.532  -4.458  15.670  1.00 98.29           C  
ATOM   2811  HB2 SER A 173      -4.877  -3.495  16.045  1.00 98.29           H  
ATOM   2812  HB3 SER A 173      -5.193  -5.236  16.052  1.00 98.29           H  
ATOM   2813  O   SER A 173      -3.420  -6.133  12.905  1.00 98.29           O  
ATOM   2814  OG  SER A 173      -3.219  -4.670  16.148  1.00 98.29           O  
ATOM   2815  HG  SER A 173      -2.984  -5.599  16.100  1.00 98.29           H  
ATOM   2816  N   ASP A 174      -5.442  -6.666  13.740  1.00 97.59           N  
ATOM   2817  H   ASP A 174      -6.200  -6.370  14.338  1.00 97.59           H  
ATOM   2818  CA  ASP A 174      -5.466  -8.057  13.283  1.00 97.59           C  
ATOM   2819  HA  ASP A 174      -4.648  -8.603  13.752  1.00 97.59           H  
ATOM   2820  C   ASP A 174      -5.305  -8.143  11.757  1.00 97.59           C  
ATOM   2821  CB  ASP A 174      -6.800  -8.710  13.693  1.00 97.59           C  
ATOM   2822  HB2 ASP A 174      -7.616  -8.168  13.215  1.00 97.59           H  
ATOM   2823  HB3 ASP A 174      -6.813  -9.731  13.311  1.00 97.59           H  
ATOM   2824  O   ASP A 174      -4.554  -8.967  11.228  1.00 97.59           O  
ATOM   2825  CG  ASP A 174      -7.070  -8.764  15.203  1.00 97.59           C  
ATOM   2826  OD1 ASP A 174      -6.131  -8.557  16.001  1.00 97.59           O  
ATOM   2827  OD2 ASP A 174      -8.242  -9.004  15.563  1.00 97.59           O  
ATOM   2828  N   PHE A 175      -5.972  -7.251  11.012  1.00 97.52           N  
ATOM   2829  H   PHE A 175      -6.604  -6.617  11.480  1.00 97.52           H  
ATOM   2830  CA  PHE A 175      -5.800  -7.159   9.563  1.00 97.52           C  
ATOM   2831  HA  PHE A 175      -5.983  -8.144   9.132  1.00 97.52           H  
ATOM   2832  C   PHE A 175      -4.366  -6.758   9.187  1.00 97.52           C  
ATOM   2833  CB  PHE A 175      -6.826  -6.175   8.985  1.00 97.52           C  
ATOM   2834  HB2 PHE A 175      -7.823  -6.479   9.304  1.00 97.52           H  
ATOM   2835  HB3 PHE A 175      -6.645  -5.182   9.396  1.00 97.52           H  
ATOM   2836  O   PHE A 175      -3.769  -7.333   8.272  1.00 97.52           O  
ATOM   2837  CG  PHE A 175      -6.805  -6.102   7.470  1.00 97.52           C  
ATOM   2838  CD1 PHE A 175      -6.038  -5.119   6.819  1.00 97.52           C  
ATOM   2839  HD1 PHE A 175      -5.473  -4.413   7.410  1.00 97.52           H  
ATOM   2840  CD2 PHE A 175      -7.555  -7.018   6.710  1.00 97.52           C  
ATOM   2841  HD2 PHE A 175      -8.165  -7.755   7.211  1.00 97.52           H  
ATOM   2842  CE1 PHE A 175      -6.025  -5.047   5.414  1.00 97.52           C  
ATOM   2843  HE1 PHE A 175      -5.460  -4.276   4.910  1.00 97.52           H  
ATOM   2844  CE2 PHE A 175      -7.545  -6.946   5.305  1.00 97.52           C  
ATOM   2845  HE2 PHE A 175      -8.153  -7.620   4.719  1.00 97.52           H  
ATOM   2846  CZ  PHE A 175      -6.783  -5.957   4.658  1.00 97.52           C  
ATOM   2847  HZ  PHE A 175      -6.804  -5.873   3.582  1.00 97.52           H  
ATOM   2848  N   SER A 176      -3.786  -5.790   9.897  1.00 97.50           N  
ATOM   2849  H   SER A 176      -4.298  -5.389  10.670  1.00 97.50           H  
ATOM   2850  CA  SER A 176      -2.428  -5.322   9.639  1.00 97.50           C  
ATOM   2851  HA  SER A 176      -2.385  -5.027   8.590  1.00 97.50           H  
ATOM   2852  C   SER A 176      -1.381  -6.410   9.861  1.00 97.50           C  
ATOM   2853  CB  SER A 176      -2.124  -4.096  10.496  1.00 97.50           C  
ATOM   2854  HB2 SER A 176      -2.788  -3.289  10.187  1.00 97.50           H  
ATOM   2855  HB3 SER A 176      -2.314  -4.319  11.546  1.00 97.50           H  
ATOM   2856  O   SER A 176      -0.527  -6.617   8.994  1.00 97.50           O  
ATOM   2857  OG  SER A 176      -0.770  -3.704  10.334  1.00 97.50           O  
ATOM   2858  HG  SER A 176      -0.259  -4.231  10.953  1.00 97.50           H  
ATOM   2859  N   GLU A 177      -1.464  -7.113  10.987  1.00 97.12           N  
ATOM   2860  H   GLU A 177      -2.186  -6.881  11.655  1.00 97.12           H  
ATOM   2861  CA  GLU A 177      -0.566  -8.215  11.344  1.00 97.12           C  
ATOM   2862  HA  GLU A 177       0.472  -7.883  11.309  1.00 97.12           H  
ATOM   2863  C   GLU A 177      -0.698  -9.395  10.383  1.00 97.12           C  
ATOM   2864  CB  GLU A 177      -0.879  -8.683  12.770  1.00 97.12           C  
ATOM   2865  HB2 GLU A 177      -1.949  -8.875  12.857  1.00 97.12           H  
ATOM   2866  HB3 GLU A 177      -0.339  -9.609  12.965  1.00 97.12           H  
ATOM   2867  O   GLU A 177       0.294 -10.036  10.046  1.00 97.12           O  
ATOM   2868  CG  GLU A 177      -0.447  -7.636  13.805  1.00 97.12           C  
ATOM   2869  HG2 GLU A 177      -0.917  -6.684  13.558  1.00 97.12           H  
ATOM   2870  HG3 GLU A 177       0.632  -7.501  13.735  1.00 97.12           H  
ATOM   2871  CD  GLU A 177      -0.821  -8.009  15.246  1.00 97.12           C  
ATOM   2872  OE1 GLU A 177      -0.586  -7.148  16.124  1.00 97.12           O  
ATOM   2873  OE2 GLU A 177      -1.330  -9.130  15.461  1.00 97.12           O  
ATOM   2874  N   ARG A 178      -1.907  -9.660   9.876  1.00 96.41           N  
ATOM   2875  H   ARG A 178      -2.699  -9.170  10.267  1.00 96.41           H  
ATOM   2876  CA  ARG A 178      -2.132 -10.773   8.951  1.00 96.41           C  
ATOM   2877  HA  ARG A 178      -1.545 -11.620   9.306  1.00 96.41           H  
ATOM   2878  C   ARG A 178      -1.644 -10.490   7.533  1.00 96.41           C  
ATOM   2879  CB  ARG A 178      -3.613 -11.158   8.999  1.00 96.41           C  
ATOM   2880  HB2 ARG A 178      -4.210 -10.343   8.589  1.00 96.41           H  
ATOM   2881  HB3 ARG A 178      -3.897 -11.304  10.042  1.00 96.41           H  
ATOM   2882  O   ARG A 178      -1.076 -11.382   6.905  1.00 96.41           O  
ATOM   2883  CG  ARG A 178      -3.894 -12.461   8.236  1.00 96.41           C  
ATOM   2884  HG2 ARG A 178      -3.707 -12.332   7.170  1.00 96.41           H  
ATOM   2885  HG3 ARG A 178      -3.226 -13.240   8.606  1.00 96.41           H  
ATOM   2886  CD  ARG A 178      -5.338 -12.928   8.447  1.00 96.41           C  
ATOM   2887  HD2 ARG A 178      -5.488 -13.111   9.511  1.00 96.41           H  
ATOM   2888  HD3 ARG A 178      -5.483 -13.877   7.931  1.00 96.41           H  
ATOM   2889  NE  ARG A 178      -6.326 -11.930   7.993  1.00 96.41           N  
ATOM   2890  HE  ARG A 178      -6.593 -11.240   8.681  1.00 96.41           H  
ATOM   2891  NH1 ARG A 178      -6.644 -12.718   5.852  1.00 96.41           N  
ATOM   2892 HH11 ARG A 178      -5.917 -13.406   5.984  1.00 96.41           H  
ATOM   2893 HH12 ARG A 178      -7.130 -12.686   4.967  1.00 96.41           H  
ATOM   2894  NH2 ARG A 178      -7.838 -10.977   6.596  1.00 96.41           N  
ATOM   2895 HH21 ARG A 178      -8.336 -10.962   5.717  1.00 96.41           H  
ATOM   2896 HH22 ARG A 178      -8.115 -10.360   7.346  1.00 96.41           H  
ATOM   2897  CZ  ARG A 178      -6.926 -11.883   6.818  1.00 96.41           C  
ATOM   2898  N   VAL A 179      -1.908  -9.297   6.985  1.00 96.53           N  
ATOM   2899  H   VAL A 179      -2.417  -8.629   7.547  1.00 96.53           H  
ATOM   2900  CA  VAL A 179      -1.704  -9.051   5.541  1.00 96.53           C  
ATOM   2901  HA  VAL A 179      -1.106  -9.872   5.145  1.00 96.53           H  
ATOM   2902  C   VAL A 179      -0.898  -7.805   5.171  1.00 96.53           C  
ATOM   2903  CB  VAL A 179      -3.026  -9.101   4.751  1.00 96.53           C  
ATOM   2904  HB  VAL A 179      -2.758  -9.010   3.698  1.00 96.53           H  
ATOM   2905  O   VAL A 179      -0.285  -7.776   4.100  1.00 96.53           O  
ATOM   2906  CG1 VAL A 179      -3.770 -10.431   4.925  1.00 96.53           C  
ATOM   2907 HG11 VAL A 179      -4.209 -10.483   5.922  1.00 96.53           H  
ATOM   2908 HG12 VAL A 179      -4.565 -10.508   4.183  1.00 96.53           H  
ATOM   2909 HG13 VAL A 179      -3.081 -11.264   4.791  1.00 96.53           H  
ATOM   2910  CG2 VAL A 179      -4.009  -7.975   5.075  1.00 96.53           C  
ATOM   2911 HG21 VAL A 179      -3.530  -6.999   4.987  1.00 96.53           H  
ATOM   2912 HG22 VAL A 179      -4.413  -8.098   6.080  1.00 96.53           H  
ATOM   2913 HG23 VAL A 179      -4.845  -8.016   4.377  1.00 96.53           H  
ATOM   2914  N   ILE A 180      -0.842  -6.776   6.021  1.00 96.55           N  
ATOM   2915  H   ILE A 180      -1.274  -6.873   6.929  1.00 96.55           H  
ATOM   2916  CA  ILE A 180      -0.114  -5.536   5.701  1.00 96.55           C  
ATOM   2917  HA  ILE A 180      -0.200  -5.352   4.630  1.00 96.55           H  
ATOM   2918  C   ILE A 180       1.377  -5.696   6.001  1.00 96.55           C  
ATOM   2919  CB  ILE A 180      -0.730  -4.316   6.419  1.00 96.55           C  
ATOM   2920  HB  ILE A 180      -0.697  -4.495   7.494  1.00 96.55           H  
ATOM   2921  O   ILE A 180       2.200  -5.369   5.137  1.00 96.55           O  
ATOM   2922  CG1 ILE A 180      -2.197  -4.147   5.964  1.00 96.55           C  
ATOM   2923 HG12 ILE A 180      -2.761  -5.042   6.228  1.00 96.55           H  
ATOM   2924 HG13 ILE A 180      -2.236  -4.031   4.881  1.00 96.55           H  
ATOM   2925  CG2 ILE A 180       0.071  -3.026   6.167  1.00 96.55           C  
ATOM   2926 HG21 ILE A 180      -0.328  -2.217   6.779  1.00 96.55           H  
ATOM   2927 HG22 ILE A 180       0.013  -2.747   5.115  1.00 96.55           H  
ATOM   2928 HG23 ILE A 180       1.111  -3.158   6.463  1.00 96.55           H  
ATOM   2929  CD1 ILE A 180      -2.913  -2.963   6.610  1.00 96.55           C  
ATOM   2930 HD11 ILE A 180      -2.527  -2.025   6.211  1.00 96.55           H  
ATOM   2931 HD12 ILE A 180      -3.976  -3.041   6.382  1.00 96.55           H  
ATOM   2932 HD13 ILE A 180      -2.782  -2.978   7.692  1.00 96.55           H  
ATOM   2933  N   LEU A 181       1.717  -6.222   7.180  1.00 95.40           N  
ATOM   2934  H   LEU A 181       0.968  -6.495   7.801  1.00 95.40           H  
ATOM   2935  CA  LEU A 181       3.084  -6.397   7.687  1.00 95.40           C  
ATOM   2936  HA  LEU A 181       3.001  -6.745   8.717  1.00 95.40           H  
ATOM   2937  C   LEU A 181       3.863  -5.072   7.764  1.00 95.40           C  
ATOM   2938  CB  LEU A 181       3.828  -7.499   6.911  1.00 95.40           C  
ATOM   2939  HB2 LEU A 181       4.097  -7.121   5.924  1.00 95.40           H  
ATOM   2940  HB3 LEU A 181       4.753  -7.703   7.450  1.00 95.40           H  
ATOM   2941  O   LEU A 181       4.884  -4.862   7.098  1.00 95.40           O  
ATOM   2942  CG  LEU A 181       3.071  -8.825   6.725  1.00 95.40           C  
ATOM   2943  HG  LEU A 181       2.256  -8.682   6.015  1.00 95.40           H  
ATOM   2944  CD1 LEU A 181       4.038  -9.854   6.151  1.00 95.40           C  
ATOM   2945 HD11 LEU A 181       3.497 -10.771   5.918  1.00 95.40           H  
ATOM   2946 HD12 LEU A 181       4.802 -10.092   6.891  1.00 95.40           H  
ATOM   2947 HD13 LEU A 181       4.525  -9.462   5.258  1.00 95.40           H  
ATOM   2948  CD2 LEU A 181       2.515  -9.385   8.025  1.00 95.40           C  
ATOM   2949 HD21 LEU A 181       3.305  -9.499   8.768  1.00 95.40           H  
ATOM   2950 HD22 LEU A 181       2.050 -10.356   7.853  1.00 95.40           H  
ATOM   2951 HD23 LEU A 181       1.750  -8.721   8.428  1.00 95.40           H  
ATOM   2952  N   ALA A 182       3.325  -4.130   8.536  1.00 97.10           N  
ATOM   2953  H   ALA A 182       2.518  -4.392   9.083  1.00 97.10           H  
ATOM   2954  CA  ALA A 182       3.921  -2.820   8.785  1.00 97.10           C  
ATOM   2955  HA  ALA A 182       4.948  -2.825   8.418  1.00 97.10           H  
ATOM   2956  C   ALA A 182       4.019  -2.541  10.294  1.00 97.10           C  
ATOM   2957  CB  ALA A 182       3.152  -1.755   7.991  1.00 97.10           C  
ATOM   2958  HB1 ALA A 182       3.181  -1.995   6.928  1.00 97.10           H  
ATOM   2959  HB2 ALA A 182       3.605  -0.776   8.149  1.00 97.10           H  
ATOM   2960  HB3 ALA A 182       2.116  -1.735   8.328  1.00 97.10           H  
ATOM   2961  O   ALA A 182       3.517  -1.530  10.776  1.00 97.10           O  
ATOM   2962  N   ASP A 183       4.681  -3.437  11.025  1.00 97.80           N  
ATOM   2963  H   ASP A 183       4.882  -4.327  10.592  1.00 97.80           H  
ATOM   2964  CA  ASP A 183       4.672  -3.508  12.495  1.00 97.80           C  
ATOM   2965  HA  ASP A 183       3.664  -3.767  12.822  1.00 97.80           H  
ATOM   2966  C   ASP A 183       5.062  -2.190  13.173  1.00 97.80           C  
ATOM   2967  CB  ASP A 183       5.611  -4.636  12.963  1.00 97.80           C  
ATOM   2968  HB2 ASP A 183       5.484  -4.776  14.036  1.00 97.80           H  
ATOM   2969  HB3 ASP A 183       6.641  -4.327  12.783  1.00 97.80           H  
ATOM   2970  O   ASP A 183       4.365  -1.725  14.066  1.00 97.80           O  
ATOM   2971  CG  ASP A 183       5.376  -5.977  12.256  1.00 97.80           C  
ATOM   2972  OD1 ASP A 183       4.322  -6.115  11.592  1.00 97.80           O  
ATOM   2973  OD2 ASP A 183       6.336  -6.774  12.240  1.00 97.80           O  
ATOM   2974  N   ALA A 184       6.107  -1.513  12.684  1.00 97.86           N  
ATOM   2975  H   ALA A 184       6.673  -1.968  11.983  1.00 97.86           H  
ATOM   2976  CA  ALA A 184       6.520  -0.212  13.220  1.00 97.86           C  
ATOM   2977  HA  ALA A 184       6.723  -0.322  14.285  1.00 97.86           H  
ATOM   2978  C   ALA A 184       5.433   0.874  13.066  1.00 97.86           C  
ATOM   2979  CB  ALA A 184       7.812   0.209  12.508  1.00 97.86           C  
ATOM   2980  HB1 ALA A 184       7.631   0.331  11.440  1.00 97.86           H  
ATOM   2981  HB2 ALA A 184       8.581  -0.545  12.670  1.00 97.86           H  
ATOM   2982  HB3 ALA A 184       8.157   1.156  12.924  1.00 97.86           H  
ATOM   2983  O   ALA A 184       5.280   1.744  13.926  1.00 97.86           O  
ATOM   2984  N   ASN A 185       4.662   0.832  11.973  1.00 97.99           N  
ATOM   2985  H   ASN A 185       4.736   0.025  11.370  1.00 97.99           H  
ATOM   2986  CA  ASN A 185       3.534   1.738  11.779  1.00 97.99           C  
ATOM   2987  HA  ASN A 185       3.842   2.753  12.032  1.00 97.99           H  
ATOM   2988  C   ASN A 185       2.387   1.366  12.718  1.00 97.99           C  
ATOM   2989  CB  ASN A 185       3.042   1.717  10.323  1.00 97.99           C  
ATOM   2990  HB2 ASN A 185       2.853   0.695   9.997  1.00 97.99           H  
ATOM   2991  HB3 ASN A 185       2.086   2.240  10.296  1.00 97.99           H  
ATOM   2992  O   ASN A 185       1.821   2.259  13.344  1.00 97.99           O  
ATOM   2993  CG  ASN A 185       3.971   2.381   9.328  1.00 97.99           C  
ATOM   2994  ND2 ASN A 185       3.389   3.037   8.355  1.00 97.99           N  
ATOM   2995 HD21 ASN A 185       2.385   3.146   8.375  1.00 97.99           H  
ATOM   2996 HD22 ASN A 185       3.961   3.705   7.858  1.00 97.99           H  
ATOM   2997  OD1 ASN A 185       5.188   2.322   9.388  1.00 97.99           O  
ATOM   2998  N   LEU A 186       2.067   0.073  12.826  1.00 98.37           N  
ATOM   2999  H   LEU A 186       2.606  -0.605  12.306  1.00 98.37           H  
ATOM   3000  CA  LEU A 186       1.016  -0.427  13.709  1.00 98.37           C  
ATOM   3001  HA  LEU A 186       0.081   0.063  13.439  1.00 98.37           H  
ATOM   3002  C   LEU A 186       1.306  -0.075  15.174  1.00 98.37           C  
ATOM   3003  CB  LEU A 186       0.851  -1.939  13.490  1.00 98.37           C  
ATOM   3004  HB2 LEU A 186       0.582  -2.119  12.449  1.00 98.37           H  
ATOM   3005  HB3 LEU A 186       1.803  -2.431  13.686  1.00 98.37           H  
ATOM   3006  O   LEU A 186       0.451   0.493  15.843  1.00 98.37           O  
ATOM   3007  CG  LEU A 186      -0.216  -2.577  14.399  1.00 98.37           C  
ATOM   3008  HG  LEU A 186       0.066  -2.433  15.443  1.00 98.37           H  
ATOM   3009  CD1 LEU A 186      -1.605  -1.974  14.173  1.00 98.37           C  
ATOM   3010 HD11 LEU A 186      -1.614  -0.914  14.423  1.00 98.37           H  
ATOM   3011 HD12 LEU A 186      -2.308  -2.470  14.842  1.00 98.37           H  
ATOM   3012 HD13 LEU A 186      -1.922  -2.124  13.141  1.00 98.37           H  
ATOM   3013  CD2 LEU A 186      -0.269  -4.073  14.122  1.00 98.37           C  
ATOM   3014 HD21 LEU A 186      -0.959  -4.548  14.820  1.00 98.37           H  
ATOM   3015 HD22 LEU A 186      -0.606  -4.275  13.105  1.00 98.37           H  
ATOM   3016 HD23 LEU A 186       0.710  -4.525  14.284  1.00 98.37           H  
ATOM   3017  N   GLU A 187       2.532  -0.293  15.646  1.00 98.14           N  
ATOM   3018  H   GLU A 187       3.183  -0.806  15.070  1.00 98.14           H  
ATOM   3019  CA  GLU A 187       2.962   0.081  16.995  1.00 98.14           C  
ATOM   3020  HA  GLU A 187       2.375  -0.479  17.723  1.00 98.14           H  
ATOM   3021  C   GLU A 187       2.755   1.582  17.257  1.00 98.14           C  
ATOM   3022  CB  GLU A 187       4.443  -0.294  17.155  1.00 98.14           C  
ATOM   3023  HB2 GLU A 187       5.040   0.345  16.504  1.00 98.14           H  
ATOM   3024  HB3 GLU A 187       4.586  -1.332  16.853  1.00 98.14           H  
ATOM   3025  O   GLU A 187       2.239   1.978  18.306  1.00 98.14           O  
ATOM   3026  CG  GLU A 187       4.919  -0.141  18.606  1.00 98.14           C  
ATOM   3027  HG2 GLU A 187       4.615   0.836  18.982  1.00 98.14           H  
ATOM   3028  HG3 GLU A 187       4.433  -0.897  19.222  1.00 98.14           H  
ATOM   3029  CD  GLU A 187       6.441  -0.248  18.762  1.00 98.14           C  
ATOM   3030  OE1 GLU A 187       6.913   0.232  19.821  1.00 98.14           O  
ATOM   3031  OE2 GLU A 187       7.138  -0.678  17.823  1.00 98.14           O  
ATOM   3032  N   LYS A 188       3.099   2.435  16.281  1.00 97.87           N  
ATOM   3033  H   LYS A 188       3.517   2.045  15.448  1.00 97.87           H  
ATOM   3034  CA  LYS A 188       2.865   3.882  16.364  1.00 97.87           C  
ATOM   3035  HA  LYS A 188       3.296   4.236  17.301  1.00 97.87           H  
ATOM   3036  C   LYS A 188       1.370   4.213  16.427  1.00 97.87           C  
ATOM   3037  CB  LYS A 188       3.575   4.582  15.194  1.00 97.87           C  
ATOM   3038  HB2 LYS A 188       4.614   4.256  15.172  1.00 97.87           H  
ATOM   3039  HB3 LYS A 188       3.105   4.294  14.254  1.00 97.87           H  
ATOM   3040  O   LYS A 188       0.984   5.044  17.245  1.00 97.87           O  
ATOM   3041  CG  LYS A 188       3.540   6.112  15.328  1.00 97.87           C  
ATOM   3042  HG2 LYS A 188       4.003   6.399  16.272  1.00 97.87           H  
ATOM   3043  HG3 LYS A 188       2.505   6.456  15.322  1.00 97.87           H  
ATOM   3044  CD  LYS A 188       4.288   6.784  14.169  1.00 97.87           C  
ATOM   3045  HD2 LYS A 188       3.787   6.539  13.232  1.00 97.87           H  
ATOM   3046  HD3 LYS A 188       5.309   6.404  14.136  1.00 97.87           H  
ATOM   3047  CE  LYS A 188       4.309   8.303  14.374  1.00 97.87           C  
ATOM   3048  HE2 LYS A 188       3.283   8.664  14.450  1.00 97.87           H  
ATOM   3049  HE3 LYS A 188       4.805   8.505  15.323  1.00 97.87           H  
ATOM   3050  NZ  LYS A 188       5.016   9.006  13.273  1.00 97.87           N  
ATOM   3051  HZ1 LYS A 188       4.430   9.088  12.454  1.00 97.87           H  
ATOM   3052  HZ2 LYS A 188       5.875   8.540  13.019  1.00 97.87           H  
ATOM   3053  HZ3 LYS A 188       5.226   9.961  13.526  1.00 97.87           H  
ATOM   3054  N   ILE A 189       0.539   3.569  15.604  1.00 98.12           N  
ATOM   3055  H   ILE A 189       0.938   2.879  14.983  1.00 98.12           H  
ATOM   3056  CA  ILE A 189      -0.925   3.739  15.599  1.00 98.12           C  
ATOM   3057  HA  ILE A 189      -1.165   4.786  15.413  1.00 98.12           H  
ATOM   3058  C   ILE A 189      -1.502   3.379  16.971  1.00 98.12           C  
ATOM   3059  CB  ILE A 189      -1.576   2.883  14.482  1.00 98.12           C  
ATOM   3060  HB  ILE A 189      -1.211   1.859  14.568  1.00 98.12           H  
ATOM   3061  O   ILE A 189      -2.203   4.192  17.572  1.00 98.12           O  
ATOM   3062  CG1 ILE A 189      -1.208   3.417  13.083  1.00 98.12           C  
ATOM   3063 HG12 ILE A 189      -0.171   3.754  13.090  1.00 98.12           H  
ATOM   3064 HG13 ILE A 189      -1.843   4.270  12.842  1.00 98.12           H  
ATOM   3065  CG2 ILE A 189      -3.111   2.843  14.610  1.00 98.12           C  
ATOM   3066 HG21 ILE A 189      -3.525   3.850  14.553  1.00 98.12           H  
ATOM   3067 HG22 ILE A 189      -3.417   2.380  15.548  1.00 98.12           H  
ATOM   3068 HG23 ILE A 189      -3.541   2.240  13.810  1.00 98.12           H  
ATOM   3069  CD1 ILE A 189      -1.312   2.370  11.968  1.00 98.12           C  
ATOM   3070 HD11 ILE A 189      -2.256   1.827  12.019  1.00 98.12           H  
ATOM   3071 HD12 ILE A 189      -1.225   2.855  10.995  1.00 98.12           H  
ATOM   3072 HD13 ILE A 189      -0.500   1.649  12.061  1.00 98.12           H  
ATOM   3073  N   LEU A 190      -1.168   2.197  17.493  1.00 97.98           N  
ATOM   3074  H   LEU A 190      -0.586   1.578  16.946  1.00 97.98           H  
ATOM   3075  CA  LEU A 190      -1.683   1.706  18.770  1.00 97.98           C  
ATOM   3076  HA  LEU A 190      -2.773   1.729  18.744  1.00 97.98           H  
ATOM   3077  C   LEU A 190      -1.260   2.610  19.936  1.00 97.98           C  
ATOM   3078  CB  LEU A 190      -1.219   0.253  18.984  1.00 97.98           C  
ATOM   3079  HB2 LEU A 190      -1.505  -0.053  19.991  1.00 97.98           H  
ATOM   3080  HB3 LEU A 190      -0.131   0.222  18.926  1.00 97.98           H  
ATOM   3081  O   LEU A 190      -2.090   2.954  20.777  1.00 97.98           O  
ATOM   3082  CG  LEU A 190      -1.795  -0.777  17.989  1.00 97.98           C  
ATOM   3083  HG  LEU A 190      -1.519  -0.503  16.970  1.00 97.98           H  
ATOM   3084  CD1 LEU A 190      -1.207  -2.152  18.297  1.00 97.98           C  
ATOM   3085 HD11 LEU A 190      -1.486  -2.474  19.300  1.00 97.98           H  
ATOM   3086 HD12 LEU A 190      -1.585  -2.882  17.581  1.00 97.98           H  
ATOM   3087 HD13 LEU A 190      -0.121  -2.124  18.208  1.00 97.98           H  
ATOM   3088  CD2 LEU A 190      -3.320  -0.867  18.049  1.00 97.98           C  
ATOM   3089 HD21 LEU A 190      -3.771   0.062  17.700  1.00 97.98           H  
ATOM   3090 HD22 LEU A 190      -3.657  -1.671  17.394  1.00 97.98           H  
ATOM   3091 HD23 LEU A 190      -3.646  -1.087  19.065  1.00 97.98           H  
ATOM   3092  N   LYS A 191      -0.003   3.078  19.953  1.00 97.22           N  
ATOM   3093  H   LYS A 191       0.636   2.731  19.252  1.00 97.22           H  
ATOM   3094  CA  LYS A 191       0.487   4.048  20.949  1.00 97.22           C  
ATOM   3095  HA  LYS A 191       0.303   3.652  21.948  1.00 97.22           H  
ATOM   3096  C   LYS A 191      -0.263   5.379  20.888  1.00 97.22           C  
ATOM   3097  CB  LYS A 191       1.996   4.275  20.765  1.00 97.22           C  
ATOM   3098  HB2 LYS A 191       2.283   5.190  21.284  1.00 97.22           H  
ATOM   3099  HB3 LYS A 191       2.220   4.398  19.706  1.00 97.22           H  
ATOM   3100  O   LYS A 191      -0.635   5.913  21.929  1.00 97.22           O  
ATOM   3101  CG  LYS A 191       2.822   3.120  21.347  1.00 97.22           C  
ATOM   3102  HG2 LYS A 191       2.486   2.172  20.927  1.00 97.22           H  
ATOM   3103  HG3 LYS A 191       2.670   3.092  22.426  1.00 97.22           H  
ATOM   3104  CD  LYS A 191       4.318   3.297  21.050  1.00 97.22           C  
ATOM   3105  HD2 LYS A 191       4.479   3.201  19.976  1.00 97.22           H  
ATOM   3106  HD3 LYS A 191       4.646   4.281  21.383  1.00 97.22           H  
ATOM   3107  CE  LYS A 191       5.106   2.212  21.791  1.00 97.22           C  
ATOM   3108  HE2 LYS A 191       4.693   1.239  21.526  1.00 97.22           H  
ATOM   3109  HE3 LYS A 191       4.966   2.351  22.863  1.00 97.22           H  
ATOM   3110  NZ  LYS A 191       6.550   2.220  21.461  1.00 97.22           N  
ATOM   3111  HZ1 LYS A 191       7.058   1.591  22.066  1.00 97.22           H  
ATOM   3112  HZ2 LYS A 191       6.970   3.139  21.454  1.00 97.22           H  
ATOM   3113  HZ3 LYS A 191       6.688   1.761  20.572  1.00 97.22           H  
ATOM   3114  N   LEU A 192      -0.497   5.921  19.691  1.00 96.99           N  
ATOM   3115  H   LEU A 192      -0.176   5.433  18.868  1.00 96.99           H  
ATOM   3116  CA  LEU A 192      -1.246   7.174  19.528  1.00 96.99           C  
ATOM   3117  HA  LEU A 192      -0.820   7.931  20.186  1.00 96.99           H  
ATOM   3118  C   LEU A 192      -2.700   7.017  19.972  1.00 96.99           C  
ATOM   3119  CB  LEU A 192      -1.161   7.649  18.068  1.00 96.99           C  
ATOM   3120  HB2 LEU A 192      -1.881   8.453  17.913  1.00 96.99           H  
ATOM   3121  HB3 LEU A 192      -1.438   6.821  17.416  1.00 96.99           H  
ATOM   3122  O   LEU A 192      -3.207   7.848  20.720  1.00 96.99           O  
ATOM   3123  CG  LEU A 192       0.233   8.163  17.675  1.00 96.99           C  
ATOM   3124  HG  LEU A 192       0.992   7.437  17.965  1.00 96.99           H  
ATOM   3125  CD1 LEU A 192       0.307   8.358  16.160  1.00 96.99           C  
ATOM   3126 HD11 LEU A 192       1.295   8.726  15.884  1.00 96.99           H  
ATOM   3127 HD12 LEU A 192       0.128   7.403  15.667  1.00 96.99           H  
ATOM   3128 HD13 LEU A 192      -0.453   9.072  15.843  1.00 96.99           H  
ATOM   3129  CD2 LEU A 192       0.581   9.484  18.358  1.00 96.99           C  
ATOM   3130 HD21 LEU A 192       1.625   9.726  18.159  1.00 96.99           H  
ATOM   3131 HD22 LEU A 192       0.465   9.410  19.440  1.00 96.99           H  
ATOM   3132 HD23 LEU A 192      -0.072  10.279  17.997  1.00 96.99           H  
ATOM   3133  N   TYR A 193      -3.340   5.909  19.600  1.00 96.65           N  
ATOM   3134  H   TYR A 193      -2.873   5.257  18.987  1.00 96.65           H  
ATOM   3135  CA  TYR A 193      -4.705   5.619  20.020  1.00 96.65           C  
ATOM   3136  HA  TYR A 193      -5.328   6.476  19.762  1.00 96.65           H  
ATOM   3137  C   TYR A 193      -4.828   5.404  21.537  1.00 96.65           C  
ATOM   3138  CB  TYR A 193      -5.218   4.401  19.249  1.00 96.65           C  
ATOM   3139  HB2 TYR A 193      -5.108   4.578  18.180  1.00 96.65           H  
ATOM   3140  HB3 TYR A 193      -4.615   3.529  19.504  1.00 96.65           H  
ATOM   3141  O   TYR A 193      -5.829   5.797  22.133  1.00 96.65           O  
ATOM   3142  CG  TYR A 193      -6.675   4.116  19.538  1.00 96.65           C  
ATOM   3143  CD1 TYR A 193      -7.033   3.077  20.420  1.00 96.65           C  
ATOM   3144  HD1 TYR A 193      -6.266   2.455  20.857  1.00 96.65           H  
ATOM   3145  CD2 TYR A 193      -7.670   4.918  18.948  1.00 96.65           C  
ATOM   3146  HD2 TYR A 193      -7.400   5.709  18.264  1.00 96.65           H  
ATOM   3147  CE1 TYR A 193      -8.390   2.825  20.697  1.00 96.65           C  
ATOM   3148  HE1 TYR A 193      -8.669   2.008  21.346  1.00 96.65           H  
ATOM   3149  CE2 TYR A 193      -9.026   4.685  19.242  1.00 96.65           C  
ATOM   3150  HE2 TYR A 193      -9.801   5.288  18.792  1.00 96.65           H  
ATOM   3151  OH  TYR A 193     -10.685   3.441  20.423  1.00 96.65           O  
ATOM   3152  HH  TYR A 193     -10.881   2.581  20.802  1.00 96.65           H  
ATOM   3153  CZ  TYR A 193      -9.387   3.628  20.103  1.00 96.65           C  
ATOM   3154  N   ALA A 194      -3.828   4.815  22.195  1.00 94.82           N  
ATOM   3155  H   ALA A 194      -3.061   4.420  21.671  1.00 94.82           H  
ATOM   3156  CA  ALA A 194      -3.814   4.680  23.654  1.00 94.82           C  
ATOM   3157  HA  ALA A 194      -4.762   4.249  23.976  1.00 94.82           H  
ATOM   3158  C   ALA A 194      -3.662   6.035  24.378  1.00 94.82           C  
ATOM   3159  CB  ALA A 194      -2.696   3.705  24.034  1.00 94.82           C  
ATOM   3160  HB1 ALA A 194      -2.855   2.745  23.544  1.00 94.82           H  
ATOM   3161  HB2 ALA A 194      -2.693   3.557  25.114  1.00 94.82           H  
ATOM   3162  HB3 ALA A 194      -1.730   4.108  23.730  1.00 94.82           H  
ATOM   3163  O   ALA A 194      -4.179   6.203  25.481  1.00 94.82           O  
ATOM   3164  N   ASN A 195      -3.002   7.011  23.746  1.00 93.95           N  
ATOM   3165  H   ASN A 195      -2.602   6.798  22.843  1.00 93.95           H  
ATOM   3166  CA  ASN A 195      -2.684   8.319  24.330  1.00 93.95           C  
ATOM   3167  HA  ASN A 195      -2.723   8.234  25.416  1.00 93.95           H  
ATOM   3168  C   ASN A 195      -3.674   9.445  23.977  1.00 93.95           C  
ATOM   3169  CB  ASN A 195      -1.241   8.681  23.942  1.00 93.95           C  
ATOM   3170  HB2 ASN A 195      -1.034   9.712  24.228  1.00 93.95           H  
ATOM   3171  HB3 ASN A 195      -1.130   8.603  22.860  1.00 93.95           H  
ATOM   3172  O   ASN A 195      -3.465  10.574  24.411  1.00 93.95           O  
ATOM   3173  CG  ASN A 195      -0.203   7.815  24.632  1.00 93.95           C  
ATOM   3174  ND2 ASN A 195       0.944   7.633  24.023  1.00 93.95           N  
ATOM   3175 HD21 ASN A 195       1.062   7.971  23.079  1.00 93.95           H  
ATOM   3176 HD22 ASN A 195       1.600   7.034  24.504  1.00 93.95           H  
ATOM   3177  OD1 ASN A 195      -0.377   7.315  25.731  1.00 93.95           O  
ATOM   3178  N   LYS A 196      -4.751   9.163  23.233  1.00 90.19           N  
ATOM   3179  H   LYS A 196      -4.817   8.217  22.885  1.00 90.19           H  
ATOM   3180  CA  LYS A 196      -5.757  10.131  22.734  1.00 90.19           C  
ATOM   3181  HA  LYS A 196      -5.218  10.948  22.255  1.00 90.19           H  
ATOM   3182  C   LYS A 196      -6.645  10.807  23.802  1.00 90.19           C  
ATOM   3183  CB  LYS A 196      -6.610   9.440  21.650  1.00 90.19           C  
ATOM   3184  HB2 LYS A 196      -7.179  10.195  21.108  1.00 90.19           H  
ATOM   3185  HB3 LYS A 196      -5.949   8.945  20.939  1.00 90.19           H  
ATOM   3186  O   LYS A 196      -7.799  11.112  23.524  1.00 90.19           O  
ATOM   3187  CG  LYS A 196      -7.590   8.414  22.251  1.00 90.19           C  
ATOM   3188  HG2 LYS A 196      -8.362   8.911  22.839  1.00 90.19           H  
ATOM   3189  HG3 LYS A 196      -7.053   7.746  22.925  1.00 90.19           H  
ATOM   3190  CD  LYS A 196      -8.312   7.619  21.169  1.00 90.19           C  
ATOM   3191  HD2 LYS A 196      -8.877   8.312  20.546  1.00 90.19           H  
ATOM   3192  HD3 LYS A 196      -7.593   7.092  20.542  1.00 90.19           H  
ATOM   3193  CE  LYS A 196      -9.285   6.643  21.829  1.00 90.19           C  
ATOM   3194  HE2 LYS A 196      -9.854   7.185  22.585  1.00 90.19           H  
ATOM   3195  HE3 LYS A 196     -10.005   6.298  21.087  1.00 90.19           H  
ATOM   3196  NZ  LYS A 196      -8.573   5.498  22.426  1.00 90.19           N  
ATOM   3197  HZ1 LYS A 196      -7.770   5.827  22.942  1.00 90.19           H  
ATOM   3198  HZ2 LYS A 196      -8.207   4.918  21.684  1.00 90.19           H  
ATOM   3199  HZ3 LYS A 196      -9.199   4.964  23.011  1.00 90.19           H  
ATOM   3200  N   ARG A 197      -6.174  10.955  25.043  1.00 79.15           N  
ATOM   3201  H   ARG A 197      -5.177  10.848  25.162  1.00 79.15           H  
ATOM   3202  CA  ARG A 197      -6.980  11.476  26.163  1.00 79.15           C  
ATOM   3203  HA  ARG A 197      -7.776  10.764  26.384  1.00 79.15           H  
ATOM   3204  C   ARG A 197      -7.671  12.791  25.783  1.00 79.15           C  
ATOM   3205  CB  ARG A 197      -6.120  11.674  27.418  1.00 79.15           C  
ATOM   3206  HB2 ARG A 197      -5.305  12.361  27.191  1.00 79.15           H  
ATOM   3207  HB3 ARG A 197      -6.737  12.129  28.193  1.00 79.15           H  
ATOM   3208  O   ARG A 197      -7.118  13.583  25.025  1.00 79.15           O  
ATOM   3209  CG  ARG A 197      -5.553  10.352  27.951  1.00 79.15           C  
ATOM   3210  HG2 ARG A 197      -4.879   9.920  27.213  1.00 79.15           H  
ATOM   3211  HG3 ARG A 197      -6.370   9.657  28.145  1.00 79.15           H  
ATOM   3212  CD  ARG A 197      -4.784  10.607  29.249  1.00 79.15           C  
ATOM   3213  HD2 ARG A 197      -4.034  11.375  29.063  1.00 79.15           H  
ATOM   3214  HD3 ARG A 197      -5.484  10.978  29.998  1.00 79.15           H  
ATOM   3215  NE  ARG A 197      -4.123   9.379  29.734  1.00 79.15           N  
ATOM   3216  HE  ARG A 197      -4.192   8.565  29.141  1.00 79.15           H  
ATOM   3217  NH1 ARG A 197      -3.302  10.267  31.682  1.00 79.15           N  
ATOM   3218 HH11 ARG A 197      -3.755  11.139  31.448  1.00 79.15           H  
ATOM   3219 HH12 ARG A 197      -2.806  10.172  32.556  1.00 79.15           H  
ATOM   3220  NH2 ARG A 197      -2.881   8.130  31.179  1.00 79.15           N  
ATOM   3221 HH21 ARG A 197      -2.369   8.049  32.045  1.00 79.15           H  
ATOM   3222 HH22 ARG A 197      -2.964   7.339  30.557  1.00 79.15           H  
ATOM   3223  CZ  ARG A 197      -3.441   9.264  30.859  1.00 79.15           C  
ATOM   3224  N   ASP A 198      -8.879  12.970  26.312  1.00 82.09           N  
ATOM   3225  H   ASP A 198      -9.187  12.320  27.022  1.00 82.09           H  
ATOM   3226  CA  ASP A 198      -9.675  14.199  26.204  1.00 82.09           C  
ATOM   3227  HA  ASP A 198     -10.600  14.009  26.749  1.00 82.09           H  
ATOM   3228  C   ASP A 198     -10.126  14.575  24.780  1.00 82.09           C  
ATOM   3229  CB  ASP A 198      -8.972  15.341  26.963  1.00 82.09           C  
ATOM   3230  HB2 ASP A 198      -8.150  15.724  26.359  1.00 82.09           H  
ATOM   3231  HB3 ASP A 198      -9.681  16.153  27.127  1.00 82.09           H  
ATOM   3232  O   ASP A 198     -10.528  15.710  24.538  1.00 82.09           O  
ATOM   3233  CG  ASP A 198      -8.432  14.868  28.319  1.00 82.09           C  
ATOM   3234  OD1 ASP A 198      -9.211  14.232  29.065  1.00 82.09           O  
ATOM   3235  OD2 ASP A 198      -7.214  15.029  28.564  1.00 82.09           O  
ATOM   3236  N   LYS A 199     -10.083  13.630  23.831  1.00 90.51           N  
ATOM   3237  H   LYS A 199      -9.705  12.725  24.073  1.00 90.51           H  
ATOM   3238  CA  LYS A 199     -10.679  13.804  22.500  1.00 90.51           C  
ATOM   3239  HA  LYS A 199     -10.675  14.865  22.252  1.00 90.51           H  
ATOM   3240  C   LYS A 199     -12.152  13.422  22.507  1.00 90.51           C  
ATOM   3241  CB  LYS A 199      -9.876  13.034  21.434  1.00 90.51           C  
ATOM   3242  HB2 LYS A 199      -9.902  11.968  21.659  1.00 90.51           H  
ATOM   3243  HB3 LYS A 199     -10.367  13.186  20.473  1.00 90.51           H  
ATOM   3244  O   LYS A 199     -12.508  12.365  23.033  1.00 90.51           O  
ATOM   3245  CG  LYS A 199      -8.406  13.480  21.298  1.00 90.51           C  
ATOM   3246  HG2 LYS A 199      -7.800  13.082  22.112  1.00 90.51           H  
ATOM   3247  HG3 LYS A 199      -8.018  13.094  20.355  1.00 90.51           H  
ATOM   3248  CD  LYS A 199      -8.285  15.001  21.327  1.00 90.51           C  
ATOM   3249  HD2 LYS A 199      -8.337  15.356  22.356  1.00 90.51           H  
ATOM   3250  HD3 LYS A 199      -9.151  15.404  20.802  1.00 90.51           H  
ATOM   3251  CE  LYS A 199      -7.011  15.526  20.682  1.00 90.51           C  
ATOM   3252  HE2 LYS A 199      -6.236  15.636  21.441  1.00 90.51           H  
ATOM   3253  HE3 LYS A 199      -6.688  14.819  19.918  1.00 90.51           H  
ATOM   3254  NZ  LYS A 199      -7.343  16.809  20.031  1.00 90.51           N  
ATOM   3255  HZ1 LYS A 199      -8.041  16.609  19.330  1.00 90.51           H  
ATOM   3256  HZ2 LYS A 199      -7.813  17.443  20.662  1.00 90.51           H  
ATOM   3257  HZ3 LYS A 199      -6.566  17.232  19.544  1.00 90.51           H  
ATOM   3258  N   ASP A 200     -12.990  14.260  21.911  1.00 94.24           N  
ATOM   3259  H   ASP A 200     -12.627  15.067  21.424  1.00 94.24           H  
ATOM   3260  CA  ASP A 200     -14.408  13.974  21.705  1.00 94.24           C  
ATOM   3261  HA  ASP A 200     -14.846  13.713  22.668  1.00 94.24           H  
ATOM   3262  C   ASP A 200     -14.616  12.758  20.778  1.00 94.24           C  
ATOM   3263  CB  ASP A 200     -15.140  15.240  21.214  1.00 94.24           C  
ATOM   3264  HB2 ASP A 200     -16.179  15.002  20.987  1.00 94.24           H  
ATOM   3265  HB3 ASP A 200     -15.135  15.973  22.020  1.00 94.24           H  
ATOM   3266  O   ASP A 200     -13.685  12.168  20.214  1.00 94.24           O  
ATOM   3267  CG  ASP A 200     -14.467  15.841  19.981  1.00 94.24           C  
ATOM   3268  OD1 ASP A 200     -14.024  15.017  19.154  1.00 94.24           O  
ATOM   3269  OD2 ASP A 200     -14.173  17.053  20.005  1.00 94.24           O  
ATOM   3270  N   ILE A 201     -15.859  12.290  20.716  1.00 95.55           N  
ATOM   3271  H   ILE A 201     -16.597  12.868  21.091  1.00 95.55           H  
ATOM   3272  CA  ILE A 201     -16.221  11.070  19.993  1.00 95.55           C  
ATOM   3273  HA  ILE A 201     -15.497  10.302  20.268  1.00 95.55           H  
ATOM   3274  C   ILE A 201     -16.113  11.254  18.473  1.00 95.55           C  
ATOM   3275  CB  ILE A 201     -17.618  10.605  20.459  1.00 95.55           C  
ATOM   3276  HB  ILE A 201     -17.571  10.474  21.540  1.00 95.55           H  
ATOM   3277  O   ILE A 201     -15.703  10.324  17.771  1.00 95.55           O  
ATOM   3278  CG1 ILE A 201     -18.087   9.268  19.858  1.00 95.55           C  
ATOM   3279 HG12 ILE A 201     -18.270   9.391  18.790  1.00 95.55           H  
ATOM   3280 HG13 ILE A 201     -19.028   8.992  20.335  1.00 95.55           H  
ATOM   3281  CG2 ILE A 201     -18.710  11.646  20.172  1.00 95.55           C  
ATOM   3282 HG21 ILE A 201     -18.827  11.786  19.098  1.00 95.55           H  
ATOM   3283 HG22 ILE A 201     -19.661  11.308  20.586  1.00 95.55           H  
ATOM   3284 HG23 ILE A 201     -18.472  12.609  20.623  1.00 95.55           H  
ATOM   3285  CD1 ILE A 201     -17.105   8.121  20.067  1.00 95.55           C  
ATOM   3286 HD11 ILE A 201     -16.810   8.059  21.115  1.00 95.55           H  
ATOM   3287 HD12 ILE A 201     -17.571   7.184  19.762  1.00 95.55           H  
ATOM   3288 HD13 ILE A 201     -16.236   8.307  19.436  1.00 95.55           H  
ATOM   3289  N   ASP A 202     -16.415  12.446  17.964  1.00 95.80           N  
ATOM   3290  H   ASP A 202     -16.610  13.228  18.573  1.00 95.80           H  
ATOM   3291  CA  ASP A 202     -16.337  12.771  16.547  1.00 95.80           C  
ATOM   3292  HA  ASP A 202     -16.739  11.928  15.986  1.00 95.80           H  
ATOM   3293  C   ASP A 202     -14.892  12.934  16.074  1.00 95.80           C  
ATOM   3294  CB  ASP A 202     -17.205  13.992  16.217  1.00 95.80           C  
ATOM   3295  HB2 ASP A 202     -18.243  13.769  16.464  1.00 95.80           H  
ATOM   3296  HB3 ASP A 202     -17.157  14.168  15.142  1.00 95.80           H  
ATOM   3297  O   ASP A 202     -14.551  12.371  15.030  1.00 95.80           O  
ATOM   3298  CG  ASP A 202     -16.772  15.246  16.969  1.00 95.80           C  
ATOM   3299  OD1 ASP A 202     -16.813  15.166  18.216  1.00 95.80           O  
ATOM   3300  OD2 ASP A 202     -16.439  16.221  16.261  1.00 95.80           O  
ATOM   3301  N   GLU A 203     -13.995  13.570  16.834  1.00 96.05           N  
ATOM   3302  H   GLU A 203     -14.302  14.084  17.647  1.00 96.05           H  
ATOM   3303  CA  GLU A 203     -12.563  13.610  16.516  1.00 96.05           C  
ATOM   3304  HA  GLU A 203     -12.462  14.009  15.506  1.00 96.05           H  
ATOM   3305  C   GLU A 203     -11.981  12.193  16.521  1.00 96.05           C  
ATOM   3306  CB  GLU A 203     -11.768  14.542  17.466  1.00 96.05           C  
ATOM   3307  HB2 GLU A 203     -12.217  15.535  17.447  1.00 96.05           H  
ATOM   3308  HB3 GLU A 203     -11.785  14.136  18.477  1.00 96.05           H  
ATOM   3309  O   GLU A 203     -11.223  11.826  15.614  1.00 96.05           O  
ATOM   3310  CG  GLU A 203     -10.301  14.681  17.033  1.00 96.05           C  
ATOM   3311  HG2 GLU A 203      -9.848  13.691  17.076  1.00 96.05           H  
ATOM   3312  HG3 GLU A 203     -10.271  15.011  15.995  1.00 96.05           H  
ATOM   3313  CD  GLU A 203      -9.408  15.617  17.873  1.00 96.05           C  
ATOM   3314  OE1 GLU A 203      -8.166  15.548  17.693  1.00 96.05           O  
ATOM   3315  OE2 GLU A 203      -9.833  16.386  18.754  1.00 96.05           O  
ATOM   3316  N   GLN A 204     -12.344  11.353  17.496  1.00 97.22           N  
ATOM   3317  H   GLN A 204     -12.968  11.702  18.209  1.00 97.22           H  
ATOM   3318  CA  GLN A 204     -11.893   9.959  17.535  1.00 97.22           C  
ATOM   3319  HA  GLN A 204     -10.803   9.947  17.521  1.00 97.22           H  
ATOM   3320  C   GLN A 204     -12.359   9.164  16.309  1.00 97.22           C  
ATOM   3321  CB  GLN A 204     -12.372   9.278  18.821  1.00 97.22           C  
ATOM   3322  HB2 GLN A 204     -12.228   8.202  18.721  1.00 97.22           H  
ATOM   3323  HB3 GLN A 204     -13.434   9.469  18.971  1.00 97.22           H  
ATOM   3324  O   GLN A 204     -11.540   8.499  15.665  1.00 97.22           O  
ATOM   3325  CG  GLN A 204     -11.584   9.756  20.043  1.00 97.22           C  
ATOM   3326  HG2 GLN A 204     -11.683  10.834  20.170  1.00 97.22           H  
ATOM   3327  HG3 GLN A 204     -10.525   9.550  19.892  1.00 97.22           H  
ATOM   3328  CD  GLN A 204     -12.060   9.037  21.296  1.00 97.22           C  
ATOM   3329  NE2 GLN A 204     -12.738   9.697  22.199  1.00 97.22           N  
ATOM   3330 HE21 GLN A 204     -13.096   9.209  23.006  1.00 97.22           H  
ATOM   3331 HE22 GLN A 204     -12.892  10.690  22.095  1.00 97.22           H  
ATOM   3332  OE1 GLN A 204     -11.804   7.854  21.483  1.00 97.22           O  
ATOM   3333  N   ALA A 205     -13.643   9.250  15.955  1.00 97.71           N  
ATOM   3334  H   ALA A 205     -14.265   9.816  16.515  1.00 97.71           H  
ATOM   3335  CA  ALA A 205     -14.199   8.554  14.800  1.00 97.71           C  
ATOM   3336  HA  ALA A 205     -13.973   7.491  14.890  1.00 97.71           H  
ATOM   3337  C   ALA A 205     -13.586   9.049  13.480  1.00 97.71           C  
ATOM   3338  CB  ALA A 205     -15.718   8.721  14.827  1.00 97.71           C  
ATOM   3339  HB1 ALA A 205     -16.112   8.287  15.746  1.00 97.71           H  
ATOM   3340  HB2 ALA A 205     -15.975   9.780  14.803  1.00 97.71           H  
ATOM   3341  HB3 ALA A 205     -16.166   8.217  13.971  1.00 97.71           H  
ATOM   3342  O   ALA A 205     -13.171   8.233  12.655  1.00 97.71           O  
ATOM   3343  N   ASN A 206     -13.433  10.365  13.304  1.00 97.19           N  
ATOM   3344  H   ASN A 206     -13.794  10.990  14.010  1.00 97.19           H  
ATOM   3345  CA  ASN A 206     -12.794  10.950  12.122  1.00 97.19           C  
ATOM   3346  HA  ASN A 206     -13.310  10.595  11.230  1.00 97.19           H  
ATOM   3347  C   ASN A 206     -11.328  10.509  11.979  1.00 97.19           C  
ATOM   3348  CB  ASN A 206     -12.929  12.482  12.182  1.00 97.19           C  
ATOM   3349  HB2 ASN A 206     -12.716  12.848  13.186  1.00 97.19           H  
ATOM   3350  HB3 ASN A 206     -12.211  12.934  11.497  1.00 97.19           H  
ATOM   3351  O   ASN A 206     -10.866  10.208  10.876  1.00 97.19           O  
ATOM   3352  CG  ASN A 206     -14.307  12.936  11.729  1.00 97.19           C  
ATOM   3353  ND2 ASN A 206     -15.070  13.602  12.559  1.00 97.19           N  
ATOM   3354 HD21 ASN A 206     -16.012  13.822  12.270  1.00 97.19           H  
ATOM   3355 HD22 ASN A 206     -14.825  13.659  13.537  1.00 97.19           H  
ATOM   3356  OD1 ASN A 206     -14.701  12.670  10.607  1.00 97.19           O  
ATOM   3357  N   ASN A 207     -10.593  10.383  13.087  1.00 97.58           N  
ATOM   3358  H   ASN A 207     -10.996  10.665  13.969  1.00 97.58           H  
ATOM   3359  CA  ASN A 207      -9.232   9.851  13.054  1.00 97.58           C  
ATOM   3360  HA  ASN A 207      -8.681  10.374  12.272  1.00 97.58           H  
ATOM   3361  C   ASN A 207      -9.180   8.367  12.660  1.00 97.58           C  
ATOM   3362  CB  ASN A 207      -8.535  10.129  14.392  1.00 97.58           C  
ATOM   3363  HB2 ASN A 207      -9.223   9.991  15.226  1.00 97.58           H  
ATOM   3364  HB3 ASN A 207      -7.700   9.442  14.523  1.00 97.58           H  
ATOM   3365  O   ASN A 207      -8.286   7.978  11.908  1.00 97.58           O  
ATOM   3366  CG  ASN A 207      -7.965  11.530  14.398  1.00 97.58           C  
ATOM   3367  ND2 ASN A 207      -8.553  12.452  15.112  1.00 97.58           N  
ATOM   3368 HD21 ASN A 207      -8.194  13.397  15.110  1.00 97.58           H  
ATOM   3369 HD22 ASN A 207      -9.445  12.254  15.542  1.00 97.58           H  
ATOM   3370  OD1 ASN A 207      -6.992  11.804  13.712  1.00 97.58           O  
ATOM   3371  N   ILE A 208     -10.136   7.540  13.099  1.00 97.68           N  
ATOM   3372  H   ILE A 208     -10.845   7.905  13.719  1.00 97.68           H  
ATOM   3373  CA  ILE A 208     -10.246   6.147  12.632  1.00 97.68           C  
ATOM   3374  HA  ILE A 208      -9.269   5.674  12.733  1.00 97.68           H  
ATOM   3375  C   ILE A 208     -10.600   6.089  11.138  1.00 97.68           C  
ATOM   3376  CB  ILE A 208     -11.241   5.341  13.498  1.00 97.68           C  
ATOM   3377  HB  ILE A 208     -12.185   5.883  13.552  1.00 97.68           H  
ATOM   3378  O   ILE A 208     -10.026   5.282  10.410  1.00 97.68           O  
ATOM   3379  CG1 ILE A 208     -10.670   5.185  14.926  1.00 97.68           C  
ATOM   3380 HG12 ILE A 208      -9.694   4.701  14.874  1.00 97.68           H  
ATOM   3381 HG13 ILE A 208     -10.528   6.173  15.365  1.00 97.68           H  
ATOM   3382  CG2 ILE A 208     -11.518   3.956  12.880  1.00 97.68           C  
ATOM   3383 HG21 ILE A 208     -10.590   3.393  12.776  1.00 97.68           H  
ATOM   3384 HG22 ILE A 208     -11.991   4.055  11.903  1.00 97.68           H  
ATOM   3385 HG23 ILE A 208     -12.214   3.398  13.506  1.00 97.68           H  
ATOM   3386  CD1 ILE A 208     -11.566   4.380  15.873  1.00 97.68           C  
ATOM   3387 HD11 ILE A 208     -12.603   4.687  15.737  1.00 97.68           H  
ATOM   3388 HD12 ILE A 208     -11.478   3.314  15.664  1.00 97.68           H  
ATOM   3389 HD13 ILE A 208     -11.262   4.556  16.905  1.00 97.68           H  
ATOM   3390  N   ILE A 209     -11.471   6.972  10.643  1.00 97.37           N  
ATOM   3391  H   ILE A 209     -11.954   7.588  11.282  1.00 97.37           H  
ATOM   3392  CA  ILE A 209     -11.777   7.052   9.207  1.00 97.37           C  
ATOM   3393  HA  ILE A 209     -12.115   6.069   8.878  1.00 97.37           H  
ATOM   3394  C   ILE A 209     -10.509   7.372   8.401  1.00 97.37           C  
ATOM   3395  CB  ILE A 209     -12.925   8.052   8.944  1.00 97.37           C  
ATOM   3396  HB  ILE A 209     -12.696   8.991   9.447  1.00 97.37           H  
ATOM   3397  O   ILE A 209     -10.207   6.693   7.419  1.00 97.37           O  
ATOM   3398  CG1 ILE A 209     -14.247   7.486   9.514  1.00 97.37           C  
ATOM   3399 HG12 ILE A 209     -14.085   7.116  10.526  1.00 97.37           H  
ATOM   3400 HG13 ILE A 209     -14.573   6.640   8.908  1.00 97.37           H  
ATOM   3401  CG2 ILE A 209     -13.077   8.338   7.437  1.00 97.37           C  
ATOM   3402 HG21 ILE A 209     -12.187   8.833   7.048  1.00 97.37           H  
ATOM   3403 HG22 ILE A 209     -13.246   7.410   6.891  1.00 97.37           H  
ATOM   3404 HG23 ILE A 209     -13.914   9.014   7.262  1.00 97.37           H  
ATOM   3405  CD1 ILE A 209     -15.380   8.516   9.584  1.00 97.37           C  
ATOM   3406 HD11 ILE A 209     -16.230   8.075  10.105  1.00 97.37           H  
ATOM   3407 HD12 ILE A 209     -15.702   8.807   8.585  1.00 97.37           H  
ATOM   3408 HD13 ILE A 209     -15.048   9.397  10.132  1.00 97.37           H  
ATOM   3409  N   HIS A 210      -9.705   8.345   8.843  1.00 96.70           N  
ATOM   3410  H   HIS A 210     -10.015   8.909   9.621  1.00 96.70           H  
ATOM   3411  CA  HIS A 210      -8.418   8.646   8.208  1.00 96.70           C  
ATOM   3412  HA  HIS A 210      -8.589   8.832   7.148  1.00 96.70           H  
ATOM   3413  C   HIS A 210      -7.419   7.481   8.289  1.00 96.70           C  
ATOM   3414  CB  HIS A 210      -7.816   9.907   8.840  1.00 96.70           C  
ATOM   3415  HB2 HIS A 210      -7.742   9.769   9.919  1.00 96.70           H  
ATOM   3416  HB3 HIS A 210      -6.805  10.039   8.455  1.00 96.70           H  
ATOM   3417  O   HIS A 210      -6.646   7.264   7.345  1.00 96.70           O  
ATOM   3418  CG  HIS A 210      -8.577  11.178   8.561  1.00 96.70           C  
ATOM   3419  CD2 HIS A 210      -9.397  11.446   7.495  1.00 96.70           C  
ATOM   3420  HD2 HIS A 210      -9.650  10.769   6.692  1.00 96.70           H  
ATOM   3421  ND1 HIS A 210      -8.535  12.317   9.331  1.00 96.70           N  
ATOM   3422  HD1 HIS A 210      -8.118  12.395  10.248  1.00 96.70           H  
ATOM   3423  CE1 HIS A 210      -9.316  13.242   8.748  1.00 96.70           C  
ATOM   3424  HE1 HIS A 210      -9.532  14.220   9.153  1.00 96.70           H  
ATOM   3425  NE2 HIS A 210      -9.837  12.766   7.610  1.00 96.70           N  
ATOM   3426  N   LEU A 211      -7.457   6.700   9.375  1.00 97.65           N  
ATOM   3427  H   LEU A 211      -8.106   6.942  10.111  1.00 97.65           H  
ATOM   3428  CA  LEU A 211      -6.620   5.517   9.568  1.00 97.65           C  
ATOM   3429  HA  LEU A 211      -5.582   5.835   9.466  1.00 97.65           H  
ATOM   3430  C   LEU A 211      -6.861   4.443   8.501  1.00 97.65           C  
ATOM   3431  CB  LEU A 211      -6.818   4.974  10.997  1.00 97.65           C  
ATOM   3432  HB2 LEU A 211      -6.551   5.761  11.702  1.00 97.65           H  
ATOM   3433  HB3 LEU A 211      -7.871   4.734  11.145  1.00 97.65           H  
ATOM   3434  O   LEU A 211      -5.925   3.707   8.202  1.00 97.65           O  
ATOM   3435  CG  LEU A 211      -6.036   3.700  11.350  1.00 97.65           C  
ATOM   3436  HG  LEU A 211      -6.331   2.891  10.682  1.00 97.65           H  
ATOM   3437  CD1 LEU A 211      -4.528   3.903  11.250  1.00 97.65           C  
ATOM   3438 HD11 LEU A 211      -4.041   2.962  11.506  1.00 97.65           H  
ATOM   3439 HD12 LEU A 211      -4.211   4.687  11.938  1.00 97.65           H  
ATOM   3440 HD13 LEU A 211      -4.253   4.164  10.228  1.00 97.65           H  
ATOM   3441  CD2 LEU A 211      -6.362   3.270  12.780  1.00 97.65           C  
ATOM   3442 HD21 LEU A 211      -6.004   4.016  13.490  1.00 97.65           H  
ATOM   3443 HD22 LEU A 211      -5.893   2.311  12.997  1.00 97.65           H  
ATOM   3444 HD23 LEU A 211      -7.441   3.165  12.893  1.00 97.65           H  
ATOM   3445  N   PHE A 212      -8.018   4.381   7.833  1.00 97.08           N  
ATOM   3446  H   PHE A 212      -8.787   4.974   8.113  1.00 97.08           H  
ATOM   3447  CA  PHE A 212      -8.218   3.433   6.725  1.00 97.08           C  
ATOM   3448  HA  PHE A 212      -7.985   2.437   7.101  1.00 97.08           H  
ATOM   3449  C   PHE A 212      -7.250   3.644   5.551  1.00 97.08           C  
ATOM   3450  CB  PHE A 212      -9.680   3.427   6.264  1.00 97.08           C  
ATOM   3451  HB2 PHE A 212      -9.947   4.426   5.920  1.00 97.08           H  
ATOM   3452  HB3 PHE A 212      -9.775   2.750   5.415  1.00 97.08           H  
ATOM   3453  O   PHE A 212      -6.961   2.702   4.818  1.00 97.08           O  
ATOM   3454  CG  PHE A 212     -10.658   2.970   7.331  1.00 97.08           C  
ATOM   3455  CD1 PHE A 212     -10.419   1.787   8.055  1.00 97.08           C  
ATOM   3456  HD1 PHE A 212      -9.546   1.190   7.838  1.00 97.08           H  
ATOM   3457  CD2 PHE A 212     -11.799   3.738   7.617  1.00 97.08           C  
ATOM   3458  HD2 PHE A 212     -11.997   4.640   7.056  1.00 97.08           H  
ATOM   3459  CE1 PHE A 212     -11.284   1.409   9.097  1.00 97.08           C  
ATOM   3460  HE1 PHE A 212     -11.094   0.529   9.694  1.00 97.08           H  
ATOM   3461  CE2 PHE A 212     -12.665   3.358   8.655  1.00 97.08           C  
ATOM   3462  HE2 PHE A 212     -13.526   3.967   8.887  1.00 97.08           H  
ATOM   3463  CZ  PHE A 212     -12.387   2.213   9.413  1.00 97.08           C  
ATOM   3464  HZ  PHE A 212     -13.024   1.955  10.246  1.00 97.08           H  
ATOM   3465  N   THR A 213      -6.593   4.805   5.443  1.00 96.92           N  
ATOM   3466  H   THR A 213      -6.848   5.553   6.071  1.00 96.92           H  
ATOM   3467  CA  THR A 213      -5.447   4.988   4.528  1.00 96.92           C  
ATOM   3468  HA  THR A 213      -5.806   4.874   3.505  1.00 96.92           H  
ATOM   3469  C   THR A 213      -4.337   3.945   4.762  1.00 96.92           C  
ATOM   3470  CB  THR A 213      -4.848   6.394   4.681  1.00 96.92           C  
ATOM   3471  HB  THR A 213      -4.356   6.479   5.650  1.00 96.92           H  
ATOM   3472  O   THR A 213      -3.678   3.487   3.820  1.00 96.92           O  
ATOM   3473  CG2 THR A 213      -3.836   6.693   3.574  1.00 96.92           C  
ATOM   3474 HG21 THR A 213      -3.587   7.754   3.578  1.00 96.92           H  
ATOM   3475 HG22 THR A 213      -2.924   6.118   3.737  1.00 96.92           H  
ATOM   3476 HG23 THR A 213      -4.263   6.441   2.603  1.00 96.92           H  
ATOM   3477  OG1 THR A 213      -5.846   7.381   4.598  1.00 96.92           O  
ATOM   3478  HG1 THR A 213      -6.245   7.460   5.468  1.00 96.92           H  
ATOM   3479  N   PHE A 214      -4.148   3.515   6.014  1.00 97.46           N  
ATOM   3480  H   PHE A 214      -4.759   3.870   6.735  1.00 97.46           H  
ATOM   3481  CA  PHE A 214      -3.218   2.456   6.397  1.00 97.46           C  
ATOM   3482  HA  PHE A 214      -2.227   2.712   6.024  1.00 97.46           H  
ATOM   3483  C   PHE A 214      -3.609   1.093   5.822  1.00 97.46           C  
ATOM   3484  CB  PHE A 214      -3.169   2.363   7.926  1.00 97.46           C  
ATOM   3485  HB2 PHE A 214      -2.911   3.338   8.339  1.00 97.46           H  
ATOM   3486  HB3 PHE A 214      -4.164   2.099   8.286  1.00 97.46           H  
ATOM   3487  O   PHE A 214      -2.726   0.360   5.372  1.00 97.46           O  
ATOM   3488  CG  PHE A 214      -2.213   1.333   8.481  1.00 97.46           C  
ATOM   3489  CD1 PHE A 214      -2.686   0.370   9.390  1.00 97.46           C  
ATOM   3490  HD1 PHE A 214      -3.722   0.363   9.697  1.00 97.46           H  
ATOM   3491  CD2 PHE A 214      -0.856   1.341   8.108  1.00 97.46           C  
ATOM   3492  HD2 PHE A 214      -0.491   2.083   7.412  1.00 97.46           H  
ATOM   3493  CE1 PHE A 214      -1.800  -0.571   9.935  1.00 97.46           C  
ATOM   3494  HE1 PHE A 214      -2.155  -1.282  10.667  1.00 97.46           H  
ATOM   3495  CE2 PHE A 214       0.023   0.381   8.635  1.00 97.46           C  
ATOM   3496  HE2 PHE A 214       1.064   0.379   8.346  1.00 97.46           H  
ATOM   3497  CZ  PHE A 214      -0.449  -0.573   9.553  1.00 97.46           C  
ATOM   3498  HZ  PHE A 214       0.226  -1.300   9.981  1.00 97.46           H  
ATOM   3499  N   THR A 215      -4.904   0.774   5.762  1.00 96.70           N  
ATOM   3500  H   THR A 215      -5.589   1.445   6.080  1.00 96.70           H  
ATOM   3501  CA  THR A 215      -5.424  -0.544   5.360  1.00 96.70           C  
ATOM   3502  HA  THR A 215      -4.615  -1.269   5.441  1.00 96.70           H  
ATOM   3503  C   THR A 215      -5.888  -0.626   3.907  1.00 96.70           C  
ATOM   3504  CB  THR A 215      -6.539  -1.022   6.301  1.00 96.70           C  
ATOM   3505  HB  THR A 215      -6.886  -2.004   5.980  1.00 96.70           H  
ATOM   3506  O   THR A 215      -5.978  -1.730   3.383  1.00 96.70           O  
ATOM   3507  CG2 THR A 215      -6.085  -1.104   7.758  1.00 96.70           C  
ATOM   3508 HG21 THR A 215      -5.199  -1.734   7.848  1.00 96.70           H  
ATOM   3509 HG22 THR A 215      -5.862  -0.110   8.145  1.00 96.70           H  
ATOM   3510 HG23 THR A 215      -6.880  -1.544   8.360  1.00 96.70           H  
ATOM   3511  OG1 THR A 215      -7.606  -0.113   6.266  1.00 96.70           O  
ATOM   3512  HG1 THR A 215      -8.370  -0.555   6.644  1.00 96.70           H  
ATOM   3513  N   ASN A 216      -6.068   0.510   3.223  1.00 95.69           N  
ATOM   3514  H   ASN A 216      -6.166   1.351   3.773  1.00 95.69           H  
ATOM   3515  CA  ASN A 216      -6.514   0.581   1.826  1.00 95.69           C  
ATOM   3516  HA  ASN A 216      -7.549   0.243   1.784  1.00 95.69           H  
ATOM   3517  C   ASN A 216      -5.710  -0.320   0.876  1.00 95.69           C  
ATOM   3518  CB  ASN A 216      -6.445   2.046   1.343  1.00 95.69           C  
ATOM   3519  HB2 ASN A 216      -6.440   2.062   0.253  1.00 95.69           H  
ATOM   3520  HB3 ASN A 216      -5.524   2.514   1.693  1.00 95.69           H  
ATOM   3521  O   ASN A 216      -4.481  -0.396   0.972  1.00 95.69           O  
ATOM   3522  CG  ASN A 216      -7.631   2.885   1.784  1.00 95.69           C  
ATOM   3523  ND2 ASN A 216      -7.613   4.171   1.521  1.00 95.69           N  
ATOM   3524 HD21 ASN A 216      -8.439   4.674   1.812  1.00 95.69           H  
ATOM   3525 HD22 ASN A 216      -6.862   4.594   0.995  1.00 95.69           H  
ATOM   3526  OD1 ASN A 216      -8.600   2.406   2.337  1.00 95.69           O  
ATOM   3527  N   LEU A 217      -6.384  -0.943  -0.089  1.00 95.45           N  
ATOM   3528  H   LEU A 217      -7.388  -0.844  -0.129  1.00 95.45           H  
ATOM   3529  CA  LEU A 217      -5.732  -1.667  -1.178  1.00 95.45           C  
ATOM   3530  HA  LEU A 217      -5.063  -2.405  -0.736  1.00 95.45           H  
ATOM   3531  C   LEU A 217      -4.872  -0.716  -2.031  1.00 95.45           C  
ATOM   3532  CB  LEU A 217      -6.810  -2.444  -1.960  1.00 95.45           C  
ATOM   3533  HB2 LEU A 217      -7.626  -1.776  -2.238  1.00 95.45           H  
ATOM   3534  HB3 LEU A 217      -7.217  -3.182  -1.269  1.00 95.45           H  
ATOM   3535  O   LEU A 217      -5.161   0.472  -2.175  1.00 95.45           O  
ATOM   3536  CG  LEU A 217      -6.314  -3.185  -3.218  1.00 95.45           C  
ATOM   3537  HG  LEU A 217      -5.263  -3.445  -3.093  1.00 95.45           H  
ATOM   3538  CD1 LEU A 217      -7.070  -4.490  -3.443  1.00 95.45           C  
ATOM   3539 HD11 LEU A 217      -6.976  -5.136  -2.571  1.00 95.45           H  
ATOM   3540 HD12 LEU A 217      -8.124  -4.278  -3.622  1.00 95.45           H  
ATOM   3541 HD13 LEU A 217      -6.670  -5.012  -4.313  1.00 95.45           H  
ATOM   3542  CD2 LEU A 217      -6.474  -2.329  -4.477  1.00 95.45           C  
ATOM   3543 HD21 LEU A 217      -5.941  -1.383  -4.386  1.00 95.45           H  
ATOM   3544 HD22 LEU A 217      -7.532  -2.118  -4.633  1.00 95.45           H  
ATOM   3545 HD23 LEU A 217      -6.106  -2.869  -5.350  1.00 95.45           H  
ATOM   3546  N   GLY A 218      -3.785  -1.243  -2.594  1.00 95.84           N  
ATOM   3547  H   GLY A 218      -3.625  -2.234  -2.482  1.00 95.84           H  
ATOM   3548  CA  GLY A 218      -2.891  -0.512  -3.483  1.00 95.84           C  
ATOM   3549  HA2 GLY A 218      -2.496  -1.198  -4.232  1.00 95.84           H  
ATOM   3550  HA3 GLY A 218      -3.463   0.249  -4.014  1.00 95.84           H  
ATOM   3551  C   GLY A 218      -1.712   0.153  -2.774  1.00 95.84           C  
ATOM   3552  O   GLY A 218      -1.100  -0.399  -1.846  1.00 95.84           O  
ATOM   3553  N   ALA A 219      -1.318   1.314  -3.298  1.00 95.74           N  
ATOM   3554  H   ALA A 219      -1.881   1.711  -4.037  1.00 95.74           H  
ATOM   3555  CA  ALA A 219      -0.104   2.013  -2.905  1.00 95.74           C  
ATOM   3556  HA  ALA A 219       0.724   1.309  -2.996  1.00 95.74           H  
ATOM   3557  C   ALA A 219      -0.195   2.536  -1.461  1.00 95.74           C  
ATOM   3558  CB  ALA A 219       0.170   3.156  -3.888  1.00 95.74           C  
ATOM   3559  HB1 ALA A 219       1.141   3.601  -3.673  1.00 95.74           H  
ATOM   3560  HB2 ALA A 219      -0.601   3.920  -3.786  1.00 95.74           H  
ATOM   3561  HB3 ALA A 219       0.157   2.785  -4.913  1.00 95.74           H  
ATOM   3562  O   ALA A 219      -1.113   3.288  -1.136  1.00 95.74           O  
ATOM   3563  N   PRO A 220       0.782   2.220  -0.595  1.00 96.38           N  
ATOM   3564  CA  PRO A 220       0.875   2.832   0.725  1.00 96.38           C  
ATOM   3565  HA  PRO A 220      -0.030   2.592   1.283  1.00 96.38           H  
ATOM   3566  C   PRO A 220       1.029   4.357   0.625  1.00 96.38           C  
ATOM   3567  CB  PRO A 220       2.077   2.154   1.392  1.00 96.38           C  
ATOM   3568  HB2 PRO A 220       2.997   2.686   1.149  1.00 96.38           H  
ATOM   3569  HB3 PRO A 220       1.950   2.056   2.470  1.00 96.38           H  
ATOM   3570  O   PRO A 220       1.886   4.856  -0.115  1.00 96.38           O  
ATOM   3571  CG  PRO A 220       2.128   0.800   0.693  1.00 96.38           C  
ATOM   3572  HG2 PRO A 220       3.111   0.331   0.732  1.00 96.38           H  
ATOM   3573  HG3 PRO A 220       1.359   0.149   1.111  1.00 96.38           H  
ATOM   3574  CD  PRO A 220       1.764   1.160  -0.736  1.00 96.38           C  
ATOM   3575  HD2 PRO A 220       2.640   1.535  -1.266  1.00 96.38           H  
ATOM   3576  HD3 PRO A 220       1.356   0.284  -1.239  1.00 96.38           H  
ATOM   3577  N   ALA A 221       0.242   5.091   1.408  1.00 96.74           N  
ATOM   3578  H   ALA A 221      -0.445   4.628   1.985  1.00 96.74           H  
ATOM   3579  CA  ALA A 221       0.279   6.548   1.497  1.00 96.74           C  
ATOM   3580  HA  ALA A 221       1.088   6.929   0.873  1.00 96.74           H  
ATOM   3581  C   ALA A 221       0.560   6.992   2.938  1.00 96.74           C  
ATOM   3582  CB  ALA A 221      -1.029   7.119   0.942  1.00 96.74           C  
ATOM   3583  HB1 ALA A 221      -1.866   6.804   1.565  1.00 96.74           H  
ATOM   3584  HB2 ALA A 221      -1.192   6.759  -0.074  1.00 96.74           H  
ATOM   3585  HB3 ALA A 221      -0.989   8.208   0.934  1.00 96.74           H  
ATOM   3586  O   ALA A 221       0.256   6.269   3.887  1.00 96.74           O  
ATOM   3587  N   ALA A 222       1.200   8.153   3.089  1.00 97.29           N  
ATOM   3588  H   ALA A 222       1.305   8.752   2.283  1.00 97.29           H  
ATOM   3589  CA  ALA A 222       1.336   8.784   4.396  1.00 97.29           C  
ATOM   3590  HA  ALA A 222       1.573   8.020   5.135  1.00 97.29           H  
ATOM   3591  C   ALA A 222      -0.003   9.425   4.778  1.00 97.29           C  
ATOM   3592  CB  ALA A 222       2.479   9.806   4.365  1.00 97.29           C  
ATOM   3593  HB1 ALA A 222       2.606  10.236   5.358  1.00 97.29           H  
ATOM   3594  HB2 ALA A 222       3.410   9.318   4.076  1.00 97.29           H  
ATOM   3595  HB3 ALA A 222       2.248  10.605   3.660  1.00 97.29           H  
ATOM   3596  O   ALA A 222      -0.722   9.912   3.905  1.00 97.29           O  
ATOM   3597  N   PHE A 223      -0.328   9.434   6.064  1.00 97.02           N  
ATOM   3598  H   PHE A 223       0.307   9.026   6.735  1.00 97.02           H  
ATOM   3599  CA  PHE A 223      -1.588   9.980   6.565  1.00 97.02           C  
ATOM   3600  HA  PHE A 223      -1.925  10.770   5.894  1.00 97.02           H  
ATOM   3601  C   PHE A 223      -1.396  10.608   7.943  1.00 97.02           C  
ATOM   3602  CB  PHE A 223      -2.671   8.888   6.574  1.00 97.02           C  
ATOM   3603  HB2 PHE A 223      -2.795   8.523   5.554  1.00 97.02           H  
ATOM   3604  HB3 PHE A 223      -3.621   9.333   6.867  1.00 97.02           H  
ATOM   3605  O   PHE A 223      -0.404  10.347   8.628  1.00 97.02           O  
ATOM   3606  CG  PHE A 223      -2.380   7.707   7.477  1.00 97.02           C  
ATOM   3607  CD1 PHE A 223      -1.512   6.684   7.048  1.00 97.02           C  
ATOM   3608  HD1 PHE A 223      -1.068   6.729   6.065  1.00 97.02           H  
ATOM   3609  CD2 PHE A 223      -2.980   7.626   8.747  1.00 97.02           C  
ATOM   3610  HD2 PHE A 223      -3.679   8.383   9.071  1.00 97.02           H  
ATOM   3611  CE1 PHE A 223      -1.213   5.608   7.899  1.00 97.02           C  
ATOM   3612  HE1 PHE A 223      -0.540   4.829   7.571  1.00 97.02           H  
ATOM   3613  CE2 PHE A 223      -2.690   6.543   9.592  1.00 97.02           C  
ATOM   3614  HE2 PHE A 223      -3.170   6.467  10.557  1.00 97.02           H  
ATOM   3615  CZ  PHE A 223      -1.796   5.545   9.176  1.00 97.02           C  
ATOM   3616  HZ  PHE A 223      -1.581   4.715   9.833  1.00 97.02           H  
ATOM   3617  N   LYS A 224      -2.342  11.460   8.340  1.00 96.32           N  
ATOM   3618  H   LYS A 224      -3.167  11.556   7.766  1.00 96.32           H  
ATOM   3619  CA  LYS A 224      -2.408  11.996   9.700  1.00 96.32           C  
ATOM   3620  HA  LYS A 224      -1.412  12.014  10.141  1.00 96.32           H  
ATOM   3621  C   LYS A 224      -3.264  11.078  10.565  1.00 96.32           C  
ATOM   3622  CB  LYS A 224      -2.959  13.426   9.706  1.00 96.32           C  
ATOM   3623  HB2 LYS A 224      -3.910  13.456   9.174  1.00 96.32           H  
ATOM   3624  HB3 LYS A 224      -3.141  13.713  10.742  1.00 96.32           H  
ATOM   3625  O   LYS A 224      -4.323  10.639  10.128  1.00 96.32           O  
ATOM   3626  CG  LYS A 224      -1.977  14.429   9.084  1.00 96.32           C  
ATOM   3627  HG2 LYS A 224      -1.855  14.221   8.021  1.00 96.32           H  
ATOM   3628  HG3 LYS A 224      -1.010  14.342   9.579  1.00 96.32           H  
ATOM   3629  CD  LYS A 224      -2.514  15.852   9.274  1.00 96.32           C  
ATOM   3630  HD2 LYS A 224      -2.679  16.024  10.338  1.00 96.32           H  
ATOM   3631  HD3 LYS A 224      -3.468  15.944   8.754  1.00 96.32           H  
ATOM   3632  CE  LYS A 224      -1.530  16.896   8.741  1.00 96.32           C  
ATOM   3633  HE2 LYS A 224      -1.392  16.734   7.672  1.00 96.32           H  
ATOM   3634  HE3 LYS A 224      -0.570  16.748   9.235  1.00 96.32           H  
ATOM   3635  NZ  LYS A 224      -2.034  18.268   8.999  1.00 96.32           N  
ATOM   3636  HZ1 LYS A 224      -2.927  18.409   8.550  1.00 96.32           H  
ATOM   3637  HZ2 LYS A 224      -1.388  18.968   8.663  1.00 96.32           H  
ATOM   3638  HZ3 LYS A 224      -2.169  18.409   9.990  1.00 96.32           H  
ATOM   3639  N   PHE A 225      -2.797  10.815  11.776  1.00 96.72           N  
ATOM   3640  H   PHE A 225      -1.912  11.217  12.050  1.00 96.72           H  
ATOM   3641  CA  PHE A 225      -3.545  10.118  12.810  1.00 96.72           C  
ATOM   3642  HA  PHE A 225      -4.607  10.141  12.565  1.00 96.72           H  
ATOM   3643  C   PHE A 225      -3.336  10.871  14.119  1.00 96.72           C  
ATOM   3644  CB  PHE A 225      -3.087   8.659  12.876  1.00 96.72           C  
ATOM   3645  HB2 PHE A 225      -2.057   8.619  13.230  1.00 96.72           H  
ATOM   3646  HB3 PHE A 225      -3.105   8.251  11.865  1.00 96.72           H  
ATOM   3647  O   PHE A 225      -2.221  10.924  14.647  1.00 96.72           O  
ATOM   3648  CG  PHE A 225      -3.968   7.783  13.741  1.00 96.72           C  
ATOM   3649  CD1 PHE A 225      -3.442   7.135  14.873  1.00 96.72           C  
ATOM   3650  HD1 PHE A 225      -2.405   7.270  15.143  1.00 96.72           H  
ATOM   3651  CD2 PHE A 225      -5.323   7.609  13.405  1.00 96.72           C  
ATOM   3652  HD2 PHE A 225      -5.739   8.099  12.537  1.00 96.72           H  
ATOM   3653  CE1 PHE A 225      -4.266   6.310  15.659  1.00 96.72           C  
ATOM   3654  HE1 PHE A 225      -3.861   5.810  16.526  1.00 96.72           H  
ATOM   3655  CE2 PHE A 225      -6.147   6.790  14.195  1.00 96.72           C  
ATOM   3656  HE2 PHE A 225      -7.187   6.657  13.934  1.00 96.72           H  
ATOM   3657  CZ  PHE A 225      -5.617   6.130  15.314  1.00 96.72           C  
ATOM   3658  HZ  PHE A 225      -6.250   5.487  15.909  1.00 96.72           H  
ATOM   3659  N   PHE A 226      -4.401  11.519  14.578  1.00 94.65           N  
ATOM   3660  H   PHE A 226      -5.275  11.417  14.083  1.00 94.65           H  
ATOM   3661  CA  PHE A 226      -4.374  12.589  15.568  1.00 94.65           C  
ATOM   3662  HA  PHE A 226      -5.354  13.066  15.563  1.00 94.65           H  
ATOM   3663  C   PHE A 226      -3.380  13.693  15.165  1.00 94.65           C  
ATOM   3664  CB  PHE A 226      -4.183  11.989  16.973  1.00 94.65           C  
ATOM   3665  HB2 PHE A 226      -4.182  12.796  17.705  1.00 94.65           H  
ATOM   3666  HB3 PHE A 226      -3.217  11.488  17.038  1.00 94.65           H  
ATOM   3667  O   PHE A 226      -3.369  14.157  14.023  1.00 94.65           O  
ATOM   3668  CG  PHE A 226      -5.280  11.021  17.365  1.00 94.65           C  
ATOM   3669  CD1 PHE A 226      -6.511  11.520  17.828  1.00 94.65           C  
ATOM   3670  HD1 PHE A 226      -6.677  12.585  17.901  1.00 94.65           H  
ATOM   3671  CD2 PHE A 226      -5.088   9.631  17.247  1.00 94.65           C  
ATOM   3672  HD2 PHE A 226      -4.149   9.244  16.878  1.00 94.65           H  
ATOM   3673  CE1 PHE A 226      -7.548  10.636  18.170  1.00 94.65           C  
ATOM   3674  HE1 PHE A 226      -8.497  11.029  18.503  1.00 94.65           H  
ATOM   3675  CE2 PHE A 226      -6.124   8.747  17.596  1.00 94.65           C  
ATOM   3676  HE2 PHE A 226      -5.980   7.681  17.497  1.00 94.65           H  
ATOM   3677  CZ  PHE A 226      -7.357   9.249  18.048  1.00 94.65           C  
ATOM   3678  HZ  PHE A 226      -8.168   8.574  18.280  1.00 94.65           H  
ATOM   3679  N   ASP A 227      -2.514  14.113  16.082  1.00 91.52           N  
ATOM   3680  H   ASP A 227      -2.491  13.655  16.981  1.00 91.52           H  
ATOM   3681  CA  ASP A 227      -1.547  15.191  15.889  1.00 91.52           C  
ATOM   3682  HA  ASP A 227      -2.010  15.953  15.263  1.00 91.52           H  
ATOM   3683  C   ASP A 227      -0.260  14.742  15.169  1.00 91.52           C  
ATOM   3684  CB  ASP A 227      -1.259  15.834  17.256  1.00 91.52           C  
ATOM   3685  HB2 ASP A 227      -0.708  16.760  17.095  1.00 91.52           H  
ATOM   3686  HB3 ASP A 227      -2.200  16.090  17.744  1.00 91.52           H  
ATOM   3687  O   ASP A 227       0.674  15.534  15.020  1.00 91.52           O  
ATOM   3688  CG  ASP A 227      -0.447  14.918  18.178  1.00 91.52           C  
ATOM   3689  OD1 ASP A 227      -0.801  13.725  18.297  1.00 91.52           O  
ATOM   3690  OD2 ASP A 227       0.603  15.375  18.692  1.00 91.52           O  
ATOM   3691  N   LYS A 228      -0.175  13.481  14.713  1.00 95.98           N  
ATOM   3692  H   LYS A 228      -0.977  12.882  14.848  1.00 95.98           H  
ATOM   3693  CA  LYS A 228       1.040  12.913  14.110  1.00 95.98           C  
ATOM   3694  HA  LYS A 228       1.798  13.695  14.063  1.00 95.98           H  
ATOM   3695  C   LYS A 228       0.831  12.426  12.681  1.00 95.98           C  
ATOM   3696  CB  LYS A 228       1.588  11.770  14.975  1.00 95.98           C  
ATOM   3697  HB2 LYS A 228       2.499  11.393  14.511  1.00 95.98           H  
ATOM   3698  HB3 LYS A 228       0.857  10.961  14.973  1.00 95.98           H  
ATOM   3699  O   LYS A 228      -0.164  11.793  12.342  1.00 95.98           O  
ATOM   3700  CG  LYS A 228       1.908  12.118  16.436  1.00 95.98           C  
ATOM   3701  HG2 LYS A 228       2.411  11.253  16.869  1.00 95.98           H  
ATOM   3702  HG3 LYS A 228       0.973  12.278  16.973  1.00 95.98           H  
ATOM   3703  CD  LYS A 228       2.820  13.331  16.646  1.00 95.98           C  
ATOM   3704  HD2 LYS A 228       2.295  14.223  16.306  1.00 95.98           H  
ATOM   3705  HD3 LYS A 228       3.746  13.221  16.081  1.00 95.98           H  
ATOM   3706  CE  LYS A 228       3.124  13.474  18.140  1.00 95.98           C  
ATOM   3707  HE2 LYS A 228       2.284  13.055  18.695  1.00 95.98           H  
ATOM   3708  HE3 LYS A 228       4.022  12.909  18.390  1.00 95.98           H  
ATOM   3709  NZ  LYS A 228       3.251  14.893  18.530  1.00 95.98           N  
ATOM   3710  HZ1 LYS A 228       2.316  15.275  18.504  1.00 95.98           H  
ATOM   3711  HZ2 LYS A 228       3.824  15.439  17.902  1.00 95.98           H  
ATOM   3712  HZ3 LYS A 228       3.529  15.001  19.495  1.00 95.98           H  
ATOM   3713  N   THR A 229       1.857  12.619  11.856  1.00 97.19           N  
ATOM   3714  H   THR A 229       2.615  13.212  12.163  1.00 97.19           H  
ATOM   3715  CA  THR A 229       1.965  11.971  10.544  1.00 97.19           C  
ATOM   3716  HA  THR A 229       0.967  11.881  10.115  1.00 97.19           H  
ATOM   3717  C   THR A 229       2.553  10.570  10.692  1.00 97.19           C  
ATOM   3718  CB  THR A 229       2.800  12.810   9.569  1.00 97.19           C  
ATOM   3719  HB  THR A 229       3.820  12.896   9.944  1.00 97.19           H  
ATOM   3720  O   THR A 229       3.550  10.364  11.395  1.00 97.19           O  
ATOM   3721  CG2 THR A 229       2.832  12.228   8.156  1.00 97.19           C  
ATOM   3722 HG21 THR A 229       3.348  12.914   7.483  1.00 97.19           H  
ATOM   3723 HG22 THR A 229       3.375  11.283   8.150  1.00 97.19           H  
ATOM   3724 HG23 THR A 229       1.817  12.063   7.795  1.00 97.19           H  
ATOM   3725  OG1 THR A 229       2.243  14.101   9.465  1.00 97.19           O  
ATOM   3726  HG1 THR A 229       2.815  14.608   8.884  1.00 97.19           H  
ATOM   3727  N   ILE A 230       1.954   9.597  10.014  1.00 97.71           N  
ATOM   3728  H   ILE A 230       1.121   9.826   9.490  1.00 97.71           H  
ATOM   3729  CA  ILE A 230       2.459   8.233   9.883  1.00 97.71           C  
ATOM   3730  HA  ILE A 230       3.319   8.095  10.539  1.00 97.71           H  
ATOM   3731  C   ILE A 230       2.940   8.052   8.446  1.00 97.71           C  
ATOM   3732  CB  ILE A 230       1.389   7.206  10.310  1.00 97.71           C  
ATOM   3733  HB  ILE A 230       0.532   7.291   9.642  1.00 97.71           H  
ATOM   3734  O   ILE A 230       2.157   8.134   7.500  1.00 97.71           O  
ATOM   3735  CG1 ILE A 230       0.922   7.544  11.747  1.00 97.71           C  
ATOM   3736 HG12 ILE A 230       1.791   7.718  12.382  1.00 97.71           H  
ATOM   3737 HG13 ILE A 230       0.336   8.463  11.721  1.00 97.71           H  
ATOM   3738  CG2 ILE A 230       1.960   5.777  10.189  1.00 97.71           C  
ATOM   3739 HG21 ILE A 230       2.794   5.636  10.876  1.00 97.71           H  
ATOM   3740 HG22 ILE A 230       1.182   5.048  10.413  1.00 97.71           H  
ATOM   3741 HG23 ILE A 230       2.293   5.591   9.168  1.00 97.71           H  
ATOM   3742  CD1 ILE A 230       0.060   6.479  12.415  1.00 97.71           C  
ATOM   3743 HD11 ILE A 230      -0.758   6.187  11.756  1.00 97.71           H  
ATOM   3744 HD12 ILE A 230      -0.352   6.871  13.344  1.00 97.71           H  
ATOM   3745 HD13 ILE A 230       0.693   5.625  12.652  1.00 97.71           H  
ATOM   3746  N   ASP A 231       4.246   7.838   8.286  1.00 97.22           N  
ATOM   3747  H   ASP A 231       4.853   7.819   9.093  1.00 97.22           H  
ATOM   3748  CA  ASP A 231       4.857   7.635   6.977  1.00 97.22           C  
ATOM   3749  HA  ASP A 231       4.499   8.418   6.308  1.00 97.22           H  
ATOM   3750  C   ASP A 231       4.461   6.292   6.369  1.00 97.22           C  
ATOM   3751  CB  ASP A 231       6.385   7.738   7.065  1.00 97.22           C  
ATOM   3752  HB2 ASP A 231       6.822   7.366   6.138  1.00 97.22           H  
ATOM   3753  HB3 ASP A 231       6.746   7.112   7.882  1.00 97.22           H  
ATOM   3754  O   ASP A 231       4.221   5.304   7.061  1.00 97.22           O  
ATOM   3755  CG  ASP A 231       6.846   9.179   7.251  1.00 97.22           C  
ATOM   3756  OD1 ASP A 231       6.339  10.033   6.489  1.00 97.22           O  
ATOM   3757  OD2 ASP A 231       7.697   9.395   8.137  1.00 97.22           O  
ATOM   3758  N   ARG A 232       4.442   6.228   5.039  1.00 95.64           N  
ATOM   3759  H   ARG A 232       4.657   7.074   4.530  1.00 95.64           H  
ATOM   3760  CA  ARG A 232       4.126   4.994   4.316  1.00 95.64           C  
ATOM   3761  HA  ARG A 232       3.218   4.588   4.760  1.00 95.64           H  
ATOM   3762  C   ARG A 232       5.222   3.931   4.463  1.00 95.64           C  
ATOM   3763  CB  ARG A 232       3.821   5.307   2.848  1.00 95.64           C  
ATOM   3764  HB2 ARG A 232       3.520   4.380   2.360  1.00 95.64           H  
ATOM   3765  HB3 ARG A 232       2.976   5.995   2.811  1.00 95.64           H  
ATOM   3766  O   ARG A 232       6.396   4.195   4.193  1.00 95.64           O  
ATOM   3767  CG  ARG A 232       4.989   5.926   2.065  1.00 95.64           C  
ATOM   3768  HG2 ARG A 232       5.849   5.257   2.063  1.00 95.64           H  
ATOM   3769  HG3 ARG A 232       5.268   6.880   2.513  1.00 95.64           H  
ATOM   3770  CD  ARG A 232       4.569   6.148   0.618  1.00 95.64           C  
ATOM   3771  HD2 ARG A 232       4.354   5.178   0.170  1.00 95.64           H  
ATOM   3772  HD3 ARG A 232       3.663   6.753   0.599  1.00 95.64           H  
ATOM   3773  NE  ARG A 232       5.628   6.822  -0.152  1.00 95.64           N  
ATOM   3774  HE  ARG A 232       6.382   7.238   0.375  1.00 95.64           H  
ATOM   3775  NH1 ARG A 232       4.560   6.666  -2.170  1.00 95.64           N  
ATOM   3776 HH11 ARG A 232       4.517   6.819  -3.167  1.00 95.64           H  
ATOM   3777 HH12 ARG A 232       3.792   6.197  -1.712  1.00 95.64           H  
ATOM   3778  NH2 ARG A 232       6.557   7.665  -2.052  1.00 95.64           N  
ATOM   3779 HH21 ARG A 232       6.461   7.870  -3.036  1.00 95.64           H  
ATOM   3780 HH22 ARG A 232       7.279   8.115  -1.508  1.00 95.64           H  
ATOM   3781  CZ  ARG A 232       5.580   7.043  -1.452  1.00 95.64           C  
ATOM   3782  N   LYS A 233       4.832   2.685   4.742  1.00 96.23           N  
ATOM   3783  H   LYS A 233       3.867   2.535   5.000  1.00 96.23           H  
ATOM   3784  CA  LYS A 233       5.698   1.509   4.562  1.00 96.23           C  
ATOM   3785  HA  LYS A 233       6.708   1.769   4.879  1.00 96.23           H  
ATOM   3786  C   LYS A 233       5.720   1.123   3.082  1.00 96.23           C  
ATOM   3787  CB  LYS A 233       5.184   0.357   5.445  1.00 96.23           C  
ATOM   3788  HB2 LYS A 233       5.195   0.673   6.488  1.00 96.23           H  
ATOM   3789  HB3 LYS A 233       4.150   0.141   5.178  1.00 96.23           H  
ATOM   3790  O   LYS A 233       4.693   0.735   2.543  1.00 96.23           O  
ATOM   3791  CG  LYS A 233       5.988  -0.949   5.311  1.00 96.23           C  
ATOM   3792  HG2 LYS A 233       6.001  -1.274   4.271  1.00 96.23           H  
ATOM   3793  HG3 LYS A 233       5.475  -1.718   5.889  1.00 96.23           H  
ATOM   3794  CD  LYS A 233       7.428  -0.833   5.832  1.00 96.23           C  
ATOM   3795  HD2 LYS A 233       7.988  -0.121   5.227  1.00 96.23           H  
ATOM   3796  HD3 LYS A 233       7.401  -0.490   6.867  1.00 96.23           H  
ATOM   3797  CE  LYS A 233       8.099  -2.209   5.760  1.00 96.23           C  
ATOM   3798  HE2 LYS A 233       7.458  -2.928   6.270  1.00 96.23           H  
ATOM   3799  HE3 LYS A 233       8.164  -2.515   4.715  1.00 96.23           H  
ATOM   3800  NZ  LYS A 233       9.443  -2.205   6.388  1.00 96.23           N  
ATOM   3801  HZ1 LYS A 233      10.072  -1.578   5.906  1.00 96.23           H  
ATOM   3802  HZ2 LYS A 233       9.830  -3.138   6.376  1.00 96.23           H  
ATOM   3803  HZ3 LYS A 233       9.371  -1.927   7.356  1.00 96.23           H  
ATOM   3804  N   ARG A 234       6.872   1.226   2.414  1.00 95.47           N  
ATOM   3805  H   ARG A 234       7.686   1.547   2.918  1.00 95.47           H  
ATOM   3806  CA  ARG A 234       7.028   0.760   1.021  1.00 95.47           C  
ATOM   3807  HA  ARG A 234       6.062   0.817   0.521  1.00 95.47           H  
ATOM   3808  C   ARG A 234       7.454  -0.707   0.983  1.00 95.47           C  
ATOM   3809  CB  ARG A 234       8.014   1.629   0.230  1.00 95.47           C  
ATOM   3810  HB2 ARG A 234       8.031   1.270  -0.799  1.00 95.47           H  
ATOM   3811  HB3 ARG A 234       9.013   1.512   0.652  1.00 95.47           H  
ATOM   3812  O   ARG A 234       8.276  -1.125   1.800  1.00 95.47           O  
ATOM   3813  CG  ARG A 234       7.650   3.119   0.219  1.00 95.47           C  
ATOM   3814  HG2 ARG A 234       6.611   3.250  -0.083  1.00 95.47           H  
ATOM   3815  HG3 ARG A 234       7.780   3.517   1.226  1.00 95.47           H  
ATOM   3816  CD  ARG A 234       8.563   3.867  -0.761  1.00 95.47           C  
ATOM   3817  HD2 ARG A 234       8.076   3.891  -1.736  1.00 95.47           H  
ATOM   3818  HD3 ARG A 234       9.501   3.321  -0.863  1.00 95.47           H  
ATOM   3819  NE  ARG A 234       8.870   5.232  -0.288  1.00 95.47           N  
ATOM   3820  HE  ARG A 234       8.662   5.424   0.682  1.00 95.47           H  
ATOM   3821  NH1 ARG A 234       9.912   5.963  -2.197  1.00 95.47           N  
ATOM   3822 HH11 ARG A 234       9.681   5.086  -2.642  1.00 95.47           H  
ATOM   3823 HH12 ARG A 234      10.480   6.639  -2.687  1.00 95.47           H  
ATOM   3824  NH2 ARG A 234       9.850   7.285  -0.395  1.00 95.47           N  
ATOM   3825 HH21 ARG A 234      10.447   7.939  -0.881  1.00 95.47           H  
ATOM   3826 HH22 ARG A 234       9.722   7.409   0.599  1.00 95.47           H  
ATOM   3827  CZ  ARG A 234       9.543   6.148  -0.960  1.00 95.47           C  
ATOM   3828  N   TYR A 235       6.957  -1.452  -0.001  1.00 96.39           N  
ATOM   3829  H   TYR A 235       6.289  -1.037  -0.635  1.00 96.39           H  
ATOM   3830  CA  TYR A 235       7.303  -2.858  -0.229  1.00 96.39           C  
ATOM   3831  HA  TYR A 235       7.835  -3.245   0.640  1.00 96.39           H  
ATOM   3832  C   TYR A 235       8.245  -2.976  -1.430  1.00 96.39           C  
ATOM   3833  CB  TYR A 235       6.031  -3.700  -0.378  1.00 96.39           C  
ATOM   3834  HB2 TYR A 235       5.542  -3.439  -1.316  1.00 96.39           H  
ATOM   3835  HB3 TYR A 235       6.310  -4.752  -0.435  1.00 96.39           H  
ATOM   3836  O   TYR A 235       7.865  -3.405  -2.515  1.00 96.39           O  
ATOM   3837  CG  TYR A 235       5.035  -3.521   0.746  1.00 96.39           C  
ATOM   3838  CD1 TYR A 235       5.216  -4.204   1.964  1.00 96.39           C  
ATOM   3839  HD1 TYR A 235       6.049  -4.879   2.089  1.00 96.39           H  
ATOM   3840  CD2 TYR A 235       3.938  -2.657   0.572  1.00 96.39           C  
ATOM   3841  HD2 TYR A 235       3.794  -2.148  -0.370  1.00 96.39           H  
ATOM   3842  CE1 TYR A 235       4.301  -4.020   3.018  1.00 96.39           C  
ATOM   3843  HE1 TYR A 235       4.431  -4.542   3.954  1.00 96.39           H  
ATOM   3844  CE2 TYR A 235       3.016  -2.487   1.619  1.00 96.39           C  
ATOM   3845  HE2 TYR A 235       2.146  -1.858   1.498  1.00 96.39           H  
ATOM   3846  OH  TYR A 235       2.256  -3.033   3.802  1.00 96.39           O  
ATOM   3847  HH  TYR A 235       2.391  -3.667   4.511  1.00 96.39           H  
ATOM   3848  CZ  TYR A 235       3.194  -3.166   2.836  1.00 96.39           C  
ATOM   3849  N   THR A 236       9.494  -2.547  -1.247  1.00 95.01           N  
ATOM   3850  H   THR A 236       9.757  -2.192  -0.338  1.00 95.01           H  
ATOM   3851  CA  THR A 236      10.501  -2.437  -2.322  1.00 95.01           C  
ATOM   3852  HA  THR A 236       9.990  -2.161  -3.244  1.00 95.01           H  
ATOM   3853  C   THR A 236      11.249  -3.743  -2.617  1.00 95.01           C  
ATOM   3854  CB  THR A 236      11.508  -1.324  -2.006  1.00 95.01           C  
ATOM   3855  HB  THR A 236      12.250  -1.257  -2.801  1.00 95.01           H  
ATOM   3856  O   THR A 236      12.287  -3.736  -3.273  1.00 95.01           O  
ATOM   3857  CG2 THR A 236      10.838   0.042  -1.863  1.00 95.01           C  
ATOM   3858 HG21 THR A 236      10.187   0.051  -0.988  1.00 95.01           H  
ATOM   3859 HG22 THR A 236      11.606   0.807  -1.746  1.00 95.01           H  
ATOM   3860 HG23 THR A 236      10.252   0.257  -2.757  1.00 95.01           H  
ATOM   3861  OG1 THR A 236      12.149  -1.607  -0.781  1.00 95.01           O  
ATOM   3862  HG1 THR A 236      12.872  -2.204  -0.985  1.00 95.01           H  
ATOM   3863  N   SER A 237      10.783  -4.868  -2.073  1.00 94.57           N  
ATOM   3864  H   SER A 237       9.888  -4.824  -1.607  1.00 94.57           H  
ATOM   3865  CA  SER A 237      11.326  -6.197  -2.348  1.00 94.57           C  
ATOM   3866  HA  SER A 237      12.131  -6.132  -3.079  1.00 94.57           H  
ATOM   3867  C   SER A 237      10.220  -7.057  -2.929  1.00 94.57           C  
ATOM   3868  CB  SER A 237      11.902  -6.831  -1.079  1.00 94.57           C  
ATOM   3869  HB2 SER A 237      11.162  -6.787  -0.280  1.00 94.57           H  
ATOM   3870  HB3 SER A 237      12.786  -6.273  -0.771  1.00 94.57           H  
ATOM   3871  O   SER A 237       9.253  -7.369  -2.243  1.00 94.57           O  
ATOM   3872  OG  SER A 237      12.253  -8.186  -1.312  1.00 94.57           O  
ATOM   3873  HG  SER A 237      11.558  -8.717  -0.916  1.00 94.57           H  
ATOM   3874  N   THR A 238      10.396  -7.482  -4.175  1.00 95.94           N  
ATOM   3875  H   THR A 238      11.179  -7.139  -4.713  1.00 95.94           H  
ATOM   3876  CA  THR A 238       9.477  -8.380  -4.883  1.00 95.94           C  
ATOM   3877  HA  THR A 238       8.465  -8.226  -4.508  1.00 95.94           H  
ATOM   3878  C   THR A 238       9.796  -9.860  -4.666  1.00 95.94           C  
ATOM   3879  CB  THR A 238       9.469  -8.051  -6.376  1.00 95.94           C  
ATOM   3880  HB  THR A 238       8.895  -8.815  -6.900  1.00 95.94           H  
ATOM   3881  O   THR A 238       9.140 -10.726  -5.227  1.00 95.94           O  
ATOM   3882  CG2 THR A 238       8.839  -6.689  -6.652  1.00 95.94           C  
ATOM   3883 HG21 THR A 238       9.434  -5.892  -6.206  1.00 95.94           H  
ATOM   3884 HG22 THR A 238       8.757  -6.537  -7.729  1.00 95.94           H  
ATOM   3885 HG23 THR A 238       7.826  -6.659  -6.251  1.00 95.94           H  
ATOM   3886  OG1 THR A 238      10.800  -8.001  -6.848  1.00 95.94           O  
ATOM   3887  HG1 THR A 238      10.802  -7.511  -7.673  1.00 95.94           H  
ATOM   3888  N   LYS A 239      10.784 -10.187  -3.824  1.00 95.16           N  
ATOM   3889  H   LYS A 239      11.312  -9.436  -3.405  1.00 95.16           H  
ATOM   3890  CA  LYS A 239      11.184 -11.581  -3.577  1.00 95.16           C  
ATOM   3891  HA  LYS A 239      11.492 -12.031  -4.521  1.00 95.16           H  
ATOM   3892  C   LYS A 239      10.049 -12.462  -3.054  1.00 95.16           C  
ATOM   3893  CB  LYS A 239      12.347 -11.636  -2.587  1.00 95.16           C  
ATOM   3894  HB2 LYS A 239      12.540 -12.681  -2.346  1.00 95.16           H  
ATOM   3895  HB3 LYS A 239      12.065 -11.120  -1.669  1.00 95.16           H  
ATOM   3896  O   LYS A 239      10.023 -13.640  -3.381  1.00 95.16           O  
ATOM   3897  CG  LYS A 239      13.628 -11.023  -3.159  1.00 95.16           C  
ATOM   3898  HG2 LYS A 239      13.476  -9.964  -3.368  1.00 95.16           H  
ATOM   3899  HG3 LYS A 239      13.901 -11.537  -4.081  1.00 95.16           H  
ATOM   3900  CD  LYS A 239      14.741 -11.187  -2.125  1.00 95.16           C  
ATOM   3901  HD2 LYS A 239      14.442 -10.687  -1.204  1.00 95.16           H  
ATOM   3902  HD3 LYS A 239      14.885 -12.249  -1.924  1.00 95.16           H  
ATOM   3903  CE  LYS A 239      16.042 -10.579  -2.643  1.00 95.16           C  
ATOM   3904  HE2 LYS A 239      16.317 -11.083  -3.569  1.00 95.16           H  
ATOM   3905  HE3 LYS A 239      15.864  -9.528  -2.869  1.00 95.16           H  
ATOM   3906  NZ  LYS A 239      17.113 -10.719  -1.628  1.00 95.16           N  
ATOM   3907  HZ1 LYS A 239      17.973 -10.302  -1.954  1.00 95.16           H  
ATOM   3908  HZ2 LYS A 239      16.835 -10.264  -0.770  1.00 95.16           H  
ATOM   3909  HZ3 LYS A 239      17.270 -11.696  -1.424  1.00 95.16           H  
ATOM   3910  N   GLU A 240       9.135 -11.901  -2.259  1.00 94.54           N  
ATOM   3911  H   GLU A 240       9.181 -10.910  -2.072  1.00 94.54           H  
ATOM   3912  CA  GLU A 240       8.041 -12.674  -1.657  1.00 94.54           C  
ATOM   3913  HA  GLU A 240       8.469 -13.548  -1.168  1.00 94.54           H  
ATOM   3914  C   GLU A 240       7.065 -13.235  -2.699  1.00 94.54           C  
ATOM   3915  CB  GLU A 240       7.327 -11.860  -0.557  1.00 94.54           C  
ATOM   3916  HB2 GLU A 240       8.073 -11.574   0.185  1.00 94.54           H  
ATOM   3917  HB3 GLU A 240       6.615 -12.522  -0.065  1.00 94.54           H  
ATOM   3918  O   GLU A 240       6.501 -14.299  -2.480  1.00 94.54           O  
ATOM   3919  CG  GLU A 240       6.586 -10.584  -1.013  1.00 94.54           C  
ATOM   3920  HG2 GLU A 240       5.882 -10.842  -1.804  1.00 94.54           H  
ATOM   3921  HG3 GLU A 240       7.321  -9.896  -1.429  1.00 94.54           H  
ATOM   3922  CD  GLU A 240       5.816  -9.877   0.131  1.00 94.54           C  
ATOM   3923  OE1 GLU A 240       5.171  -8.826  -0.104  1.00 94.54           O  
ATOM   3924  OE2 GLU A 240       5.856 -10.343   1.293  1.00 94.54           O  
ATOM   3925  N   VAL A 241       6.919 -12.585  -3.861  1.00 95.73           N  
ATOM   3926  H   VAL A 241       7.467 -11.757  -4.044  1.00 95.73           H  
ATOM   3927  CA  VAL A 241       5.993 -13.057  -4.902  1.00 95.73           C  
ATOM   3928  HA  VAL A 241       5.168 -13.561  -4.398  1.00 95.73           H  
ATOM   3929  C   VAL A 241       6.594 -14.108  -5.837  1.00 95.73           C  
ATOM   3930  CB  VAL A 241       5.347 -11.913  -5.702  1.00 95.73           C  
ATOM   3931  HB  VAL A 241       4.650 -12.361  -6.410  1.00 95.73           H  
ATOM   3932  O   VAL A 241       5.863 -14.710  -6.612  1.00 95.73           O  
ATOM   3933  CG1 VAL A 241       4.543 -10.983  -4.788  1.00 95.73           C  
ATOM   3934 HG11 VAL A 241       4.025 -10.240  -5.394  1.00 95.73           H  
ATOM   3935 HG12 VAL A 241       3.802 -11.567  -4.241  1.00 95.73           H  
ATOM   3936 HG13 VAL A 241       5.202 -10.487  -4.076  1.00 95.73           H  
ATOM   3937  CG2 VAL A 241       6.328 -11.062  -6.513  1.00 95.73           C  
ATOM   3938 HG21 VAL A 241       7.019 -11.700  -7.063  1.00 95.73           H  
ATOM   3939 HG22 VAL A 241       6.872 -10.390  -5.850  1.00 95.73           H  
ATOM   3940 HG23 VAL A 241       5.767 -10.463  -7.230  1.00 95.73           H  
ATOM   3941  N   LEU A 242       7.907 -14.362  -5.776  1.00 94.39           N  
ATOM   3942  H   LEU A 242       8.459 -13.895  -5.071  1.00 94.39           H  
ATOM   3943  CA  LEU A 242       8.571 -15.303  -6.694  1.00 94.39           C  
ATOM   3944  HA  LEU A 242       8.280 -15.063  -7.716  1.00 94.39           H  
ATOM   3945  C   LEU A 242       8.153 -16.763  -6.472  1.00 94.39           C  
ATOM   3946  CB  LEU A 242      10.097 -15.181  -6.560  1.00 94.39           C  
ATOM   3947  HB2 LEU A 242      10.555 -15.929  -7.207  1.00 94.39           H  
ATOM   3948  HB3 LEU A 242      10.371 -15.422  -5.533  1.00 94.39           H  
ATOM   3949  O   LEU A 242       8.231 -17.557  -7.401  1.00 94.39           O  
ATOM   3950  CG  LEU A 242      10.677 -13.805  -6.924  1.00 94.39           C  
ATOM   3951  HG  LEU A 242      10.237 -13.041  -6.283  1.00 94.39           H  
ATOM   3952  CD1 LEU A 242      12.184 -13.829  -6.672  1.00 94.39           C  
ATOM   3953 HD11 LEU A 242      12.371 -14.024  -5.616  1.00 94.39           H  
ATOM   3954 HD12 LEU A 242      12.627 -12.874  -6.955  1.00 94.39           H  
ATOM   3955 HD13 LEU A 242      12.635 -14.628  -7.261  1.00 94.39           H  
ATOM   3956  CD2 LEU A 242      10.438 -13.416  -8.383  1.00 94.39           C  
ATOM   3957 HD21 LEU A 242      10.929 -12.466  -8.593  1.00 94.39           H  
ATOM   3958 HD22 LEU A 242      10.838 -14.183  -9.046  1.00 94.39           H  
ATOM   3959 HD23 LEU A 242       9.370 -13.302  -8.569  1.00 94.39           H  
ATOM   3960  N   ASN A 243       7.712 -17.095  -5.256  1.00 92.06           N  
ATOM   3961  H   ASN A 243       7.656 -16.362  -4.563  1.00 92.06           H  
ATOM   3962  CA  ASN A 243       7.194 -18.417  -4.886  1.00 92.06           C  
ATOM   3963  HA  ASN A 243       7.345 -19.113  -5.711  1.00 92.06           H  
ATOM   3964  C   ASN A 243       5.678 -18.386  -4.610  1.00 92.06           C  
ATOM   3965  CB  ASN A 243       7.972 -18.932  -3.663  1.00 92.06           C  
ATOM   3966  HB2 ASN A 243       7.571 -19.903  -3.371  1.00 92.06           H  
ATOM   3967  HB3 ASN A 243       7.813 -18.244  -2.833  1.00 92.06           H  
ATOM   3968  O   ASN A 243       5.145 -19.322  -4.021  1.00 92.06           O  
ATOM   3969  CG  ASN A 243       9.460 -19.115  -3.889  1.00 92.06           C  
ATOM   3970  ND2 ASN A 243      10.243 -19.007  -2.842  1.00 92.06           N  
ATOM   3971 HD21 ASN A 243      11.217 -19.216  -3.009  1.00 92.06           H  
ATOM   3972 HD22 ASN A 243       9.836 -18.868  -1.929  1.00 92.06           H  
ATOM   3973  OD1 ASN A 243       9.961 -19.369  -4.969  1.00 92.06           O  
ATOM   3974  N   ALA A 244       5.004 -17.286  -4.952  1.00 94.97           N  
ATOM   3975  H   ALA A 244       5.459 -16.605  -5.543  1.00 94.97           H  
ATOM   3976  CA  ALA A 244       3.585 -17.088  -4.685  1.00 94.97           C  
ATOM   3977  HA  ALA A 244       3.304 -17.640  -3.788  1.00 94.97           H  
ATOM   3978  C   ALA A 244       2.718 -17.609  -5.838  1.00 94.97           C  
ATOM   3979  CB  ALA A 244       3.358 -15.598  -4.411  1.00 94.97           C  
ATOM   3980  HB1 ALA A 244       3.974 -15.288  -3.567  1.00 94.97           H  
ATOM   3981  HB2 ALA A 244       2.311 -15.414  -4.169  1.00 94.97           H  
ATOM   3982  HB3 ALA A 244       3.613 -15.018  -5.298  1.00 94.97           H  
ATOM   3983  O   ALA A 244       3.195 -17.815  -6.956  1.00 94.97           O  
ATOM   3984  N   THR A 245       1.422 -17.763  -5.583  1.00 95.14           N  
ATOM   3985  H   THR A 245       1.071 -17.553  -4.659  1.00 95.14           H  
ATOM   3986  CA  THR A 245       0.452 -18.127  -6.618  1.00 95.14           C  
ATOM   3987  HA  THR A 245       0.913 -18.840  -7.303  1.00 95.14           H  
ATOM   3988  C   THR A 245       0.050 -16.879  -7.397  1.00 95.14           C  
ATOM   3989  CB  THR A 245      -0.772 -18.812  -5.999  1.00 95.14           C  
ATOM   3990  HB  THR A 245      -1.258 -18.132  -5.300  1.00 95.14           H  
ATOM   3991  O   THR A 245      -0.495 -15.934  -6.824  1.00 95.14           O  
ATOM   3992  CG2 THR A 245      -1.780 -19.273  -7.052  1.00 95.14           C  
ATOM   3993 HG21 THR A 245      -1.296 -19.938  -7.767  1.00 95.14           H  
ATOM   3994 HG22 THR A 245      -2.599 -19.802  -6.566  1.00 95.14           H  
ATOM   3995 HG23 THR A 245      -2.194 -18.414  -7.580  1.00 95.14           H  
ATOM   3996  OG1 THR A 245      -0.355 -19.967  -5.310  1.00 95.14           O  
ATOM   3997  HG1 THR A 245      -1.076 -20.234  -4.734  1.00 95.14           H  
ATOM   3998  N   LEU A 246       0.298 -16.862  -8.709  1.00 93.82           N  
ATOM   3999  H   LEU A 246       0.760 -17.659  -9.124  1.00 93.82           H  
ATOM   4000  CA  LEU A 246      -0.228 -15.826  -9.598  1.00 93.82           C  
ATOM   4001  HA  LEU A 246      -0.053 -14.852  -9.140  1.00 93.82           H  
ATOM   4002  C   LEU A 246      -1.739 -16.025  -9.765  1.00 93.82           C  
ATOM   4003  CB  LEU A 246       0.514 -15.875 -10.946  1.00 93.82           C  
ATOM   4004  HB2 LEU A 246       0.403 -16.876 -11.362  1.00 93.82           H  
ATOM   4005  HB3 LEU A 246       1.575 -15.701 -10.766  1.00 93.82           H  
ATOM   4006  O   LEU A 246      -2.186 -17.051 -10.275  1.00 93.82           O  
ATOM   4007  CG  LEU A 246       0.010 -14.861 -11.994  1.00 93.82           C  
ATOM   4008  HG  LEU A 246      -1.049 -15.026 -12.193  1.00 93.82           H  
ATOM   4009  CD1 LEU A 246       0.209 -13.410 -11.552  1.00 93.82           C  
ATOM   4010 HD11 LEU A 246      -0.092 -12.741 -12.358  1.00 93.82           H  
ATOM   4011 HD12 LEU A 246       1.255 -13.238 -11.298  1.00 93.82           H  
ATOM   4012 HD13 LEU A 246      -0.416 -13.198 -10.685  1.00 93.82           H  
ATOM   4013  CD2 LEU A 246       0.782 -15.062 -13.297  1.00 93.82           C  
ATOM   4014 HD21 LEU A 246       1.851 -14.939 -13.125  1.00 93.82           H  
ATOM   4015 HD22 LEU A 246       0.438 -14.350 -14.048  1.00 93.82           H  
ATOM   4016 HD23 LEU A 246       0.598 -16.070 -13.669  1.00 93.82           H  
ATOM   4017  N   ILE A 247      -2.524 -15.034  -9.353  1.00 90.93           N  
ATOM   4018  H   ILE A 247      -2.096 -14.202  -8.972  1.00 90.93           H  
ATOM   4019  CA  ILE A 247      -3.966 -15.019  -9.569  1.00 90.93           C  
ATOM   4020  HA  ILE A 247      -4.323 -16.047  -9.638  1.00 90.93           H  
ATOM   4021  C   ILE A 247      -4.249 -14.333 -10.903  1.00 90.93           C  
ATOM   4022  CB  ILE A 247      -4.713 -14.366  -8.386  1.00 90.93           C  
ATOM   4023  HB  ILE A 247      -4.319 -13.362  -8.225  1.00 90.93           H  
ATOM   4024  O   ILE A 247      -4.078 -13.121 -11.054  1.00 90.93           O  
ATOM   4025  CG1 ILE A 247      -4.524 -15.195  -7.098  1.00 90.93           C  
ATOM   4026 HG12 ILE A 247      -4.898 -16.204  -7.272  1.00 90.93           H  
ATOM   4027 HG13 ILE A 247      -3.462 -15.268  -6.862  1.00 90.93           H  
ATOM   4028  CG2 ILE A 247      -6.210 -14.265  -8.731  1.00 90.93           C  
ATOM   4029 HG21 ILE A 247      -6.639 -15.257  -8.870  1.00 90.93           H  
ATOM   4030 HG22 ILE A 247      -6.343 -13.677  -9.639  1.00 90.93           H  
ATOM   4031 HG23 ILE A 247      -6.756 -13.734  -7.952  1.00 90.93           H  
ATOM   4032  CD1 ILE A 247      -5.240 -14.625  -5.865  1.00 90.93           C  
ATOM   4033 HD11 ILE A 247      -6.303 -14.462  -6.042  1.00 90.93           H  
ATOM   4034 HD12 ILE A 247      -4.771 -13.692  -5.554  1.00 90.93           H  
ATOM   4035 HD13 ILE A 247      -5.188 -15.364  -5.065  1.00 90.93           H  
ATOM   4036  N   HIS A 248      -4.758 -15.108 -11.855  1.00 81.33           N  
ATOM   4037  H   HIS A 248      -4.828 -16.100 -11.679  1.00 81.33           H  
ATOM   4038  CA  HIS A 248      -5.333 -14.591 -13.091  1.00 81.33           C  
ATOM   4039  HA  HIS A 248      -4.746 -13.739 -13.432  1.00 81.33           H  
ATOM   4040  C   HIS A 248      -6.757 -14.093 -12.823  1.00 81.33           C  
ATOM   4041  CB  HIS A 248      -5.263 -15.668 -14.181  1.00 81.33           C  
ATOM   4042  HB2 HIS A 248      -5.788 -15.308 -15.066  1.00 81.33           H  
ATOM   4043  HB3 HIS A 248      -5.766 -16.572 -13.839  1.00 81.33           H  
ATOM   4044  O   HIS A 248      -7.738 -14.770 -13.112  1.00 81.33           O  
ATOM   4045  CG  HIS A 248      -3.847 -16.002 -14.572  1.00 81.33           C  
ATOM   4046  CD2 HIS A 248      -3.076 -17.022 -14.083  1.00 81.33           C  
ATOM   4047  HD2 HIS A 248      -3.371 -17.744 -13.336  1.00 81.33           H  
ATOM   4048  ND1 HIS A 248      -3.084 -15.318 -15.489  1.00 81.33           N  
ATOM   4049  HD1 HIS A 248      -3.393 -14.543 -16.058  1.00 81.33           H  
ATOM   4050  CE1 HIS A 248      -1.886 -15.919 -15.561  1.00 81.33           C  
ATOM   4051  HE1 HIS A 248      -1.079 -15.625 -16.216  1.00 81.33           H  
ATOM   4052  NE2 HIS A 248      -1.833 -16.960 -14.718  1.00 81.33           N  
ATOM   4053  N   GLN A 249      -6.871 -12.916 -12.212  1.00 65.29           N  
ATOM   4054  H   GLN A 249      -6.024 -12.428 -11.959  1.00 65.29           H  
ATOM   4055  CA  GLN A 249      -8.132 -12.186 -12.115  1.00 65.29           C  
ATOM   4056  HA  GLN A 249      -8.966 -12.834 -12.384  1.00 65.29           H  
ATOM   4057  C   GLN A 249      -8.104 -11.050 -13.125  1.00 65.29           C  
ATOM   4058  CB  GLN A 249      -8.360 -11.678 -10.682  1.00 65.29           C  
ATOM   4059  HB2 GLN A 249      -8.986 -10.786 -10.706  1.00 65.29           H  
ATOM   4060  HB3 GLN A 249      -7.405 -11.415 -10.227  1.00 65.29           H  
ATOM   4061  O   GLN A 249      -7.123 -10.307 -13.202  1.00 65.29           O  
ATOM   4062  CG  GLN A 249      -9.081 -12.742  -9.844  1.00 65.29           C  
ATOM   4063  HG2 GLN A 249      -8.582 -13.705  -9.945  1.00 65.29           H  
ATOM   4064  HG3 GLN A 249     -10.091 -12.863 -10.237  1.00 65.29           H  
ATOM   4065  CD  GLN A 249      -9.192 -12.392  -8.362  1.00 65.29           C  
ATOM   4066  NE2 GLN A 249      -9.829 -13.234  -7.580  1.00 65.29           N  
ATOM   4067 HE21 GLN A 249      -9.943 -12.938  -6.621  1.00 65.29           H  
ATOM   4068 HE22 GLN A 249     -10.261 -14.061  -7.967  1.00 65.29           H  
ATOM   4069  OE1 GLN A 249      -8.719 -11.386  -7.861  1.00 65.29           O  
ATOM   4070  N   SER A 250      -9.183 -10.883 -13.885  1.00 57.53           N  
ATOM   4071  H   SER A 250      -9.983 -11.489 -13.773  1.00 57.53           H  
ATOM   4072  CA  SER A 250      -9.389  -9.593 -14.527  1.00 57.53           C  
ATOM   4073  HA  SER A 250      -8.485  -9.320 -15.070  1.00 57.53           H  
ATOM   4074  C   SER A 250      -9.655  -8.544 -13.451  1.00 57.53           C  
ATOM   4075  CB  SER A 250     -10.529  -9.638 -15.525  1.00 57.53           C  
ATOM   4076  HB2 SER A 250     -10.492  -8.758 -16.168  1.00 57.53           H  
ATOM   4077  HB3 SER A 250     -10.437 -10.530 -16.144  1.00 57.53           H  
ATOM   4078  O   SER A 250     -10.167  -8.842 -12.368  1.00 57.53           O  
ATOM   4079  OG  SER A 250     -11.739  -9.641 -14.820  1.00 57.53           O  
ATOM   4080  HG  SER A 250     -12.359  -9.993 -15.463  1.00 57.53           H  
ATOM   4081  N   ILE A 251      -9.343  -7.292 -13.768  1.00 52.67           N  
ATOM   4082  H   ILE A 251      -8.932  -7.119 -14.674  1.00 52.67           H  
ATOM   4083  CA  ILE A 251      -9.598  -6.150 -12.882  1.00 52.67           C  
ATOM   4084  HA  ILE A 251      -9.079  -6.314 -11.938  1.00 52.67           H  
ATOM   4085  C   ILE A 251     -11.102  -6.035 -12.550  1.00 52.67           C  
ATOM   4086  CB  ILE A 251      -9.028  -4.875 -13.551  1.00 52.67           C  
ATOM   4087  HB  ILE A 251      -9.503  -4.765 -14.526  1.00 52.67           H  
ATOM   4088  O   ILE A 251     -11.467  -5.489 -11.514  1.00 52.67           O  
ATOM   4089  CG1 ILE A 251      -7.496  -5.006 -13.762  1.00 52.67           C  
ATOM   4090 HG12 ILE A 251      -7.259  -5.968 -14.218  1.00 52.67           H  
ATOM   4091 HG13 ILE A 251      -6.993  -4.970 -12.795  1.00 52.67           H  
ATOM   4092  CG2 ILE A 251      -9.335  -3.611 -12.728  1.00 52.67           C  
ATOM   4093 HG21 ILE A 251      -8.909  -2.726 -13.199  1.00 52.67           H  
ATOM   4094 HG22 ILE A 251      -8.938  -3.716 -11.718  1.00 52.67           H  
ATOM   4095 HG23 ILE A 251     -10.412  -3.451 -12.666  1.00 52.67           H  
ATOM   4096  CD1 ILE A 251      -6.892  -3.937 -14.682  1.00 52.67           C  
ATOM   4097 HD11 ILE A 251      -7.423  -3.925 -15.634  1.00 52.67           H  
ATOM   4098 HD12 ILE A 251      -6.946  -2.952 -14.218  1.00 52.67           H  
ATOM   4099 HD13 ILE A 251      -5.844  -4.174 -14.865  1.00 52.67           H  
ATOM   4100  N   THR A 252     -11.977  -6.580 -13.402  1.00 60.50           N  
ATOM   4101  H   THR A 252     -11.622  -7.077 -14.206  1.00 60.50           H  
ATOM   4102  CA  THR A 252     -13.438  -6.578 -13.241  1.00 60.50           C  
ATOM   4103  HA  THR A 252     -13.728  -5.742 -12.604  1.00 60.50           H  
ATOM   4104  C   THR A 252     -13.994  -7.843 -12.577  1.00 60.50           C  
ATOM   4105  CB  THR A 252     -14.112  -6.387 -14.610  1.00 60.50           C  
ATOM   4106  HB  THR A 252     -15.195  -6.399 -14.490  1.00 60.50           H  
ATOM   4107  O   THR A 252     -15.194  -7.913 -12.331  1.00 60.50           O  
ATOM   4108  CG2 THR A 252     -13.707  -5.074 -15.284  1.00 60.50           C  
ATOM   4109 HG21 THR A 252     -12.647  -5.081 -15.536  1.00 60.50           H  
ATOM   4110 HG22 THR A 252     -14.289  -4.938 -16.196  1.00 60.50           H  
ATOM   4111 HG23 THR A 252     -13.912  -4.242 -14.610  1.00 60.50           H  
ATOM   4112  OG1 THR A 252     -13.725  -7.430 -15.475  1.00 60.50           O  
ATOM   4113  HG1 THR A 252     -13.934  -7.173 -16.376  1.00 60.50           H  
ATOM   4114  N   GLY A 253     -13.169  -8.863 -12.313  1.00 52.92           N  
ATOM   4115  H   GLY A 253     -12.188  -8.752 -12.525  1.00 52.92           H  
ATOM   4116  CA  GLY A 253     -13.622 -10.192 -11.881  1.00 52.92           C  
ATOM   4117  HA2 GLY A 253     -14.352 -10.077 -11.081  1.00 52.92           H  
ATOM   4118  HA3 GLY A 253     -12.765 -10.739 -11.490  1.00 52.92           H  
ATOM   4119  C   GLY A 253     -14.264 -11.049 -12.987  1.00 52.92           C  
ATOM   4120  O   GLY A 253     -14.613 -12.199 -12.736  1.00 52.92           O  
ATOM   4121  N   LEU A 254     -14.396 -10.532 -14.212  1.00 46.20           N  
ATOM   4122  H   LEU A 254     -14.075  -9.585 -14.349  1.00 46.20           H  
ATOM   4123  CA  LEU A 254     -14.862 -11.269 -15.392  1.00 46.20           C  
ATOM   4124  HA  LEU A 254     -15.493 -12.103 -15.086  1.00 46.20           H  
ATOM   4125  C   LEU A 254     -13.667 -11.828 -16.169  1.00 46.20           C  
ATOM   4126  CB  LEU A 254     -15.677 -10.314 -16.286  1.00 46.20           C  
ATOM   4127  HB2 LEU A 254     -15.033  -9.484 -16.577  1.00 46.20           H  
ATOM   4128  HB3 LEU A 254     -15.958 -10.840 -17.198  1.00 46.20           H  
ATOM   4129  O   LEU A 254     -12.850 -11.038 -16.625  1.00 46.20           O  
ATOM   4130  CG  LEU A 254     -16.944  -9.749 -15.623  1.00 46.20           C  
ATOM   4131  HG  LEU A 254     -16.698  -9.323 -14.650  1.00 46.20           H  
ATOM   4132  CD1 LEU A 254     -17.540  -8.631 -16.479  1.00 46.20           C  
ATOM   4133 HD11 LEU A 254     -18.340  -8.141 -15.924  1.00 46.20           H  
ATOM   4134 HD12 LEU A 254     -16.773  -7.893 -16.710  1.00 46.20           H  
ATOM   4135 HD13 LEU A 254     -17.940  -9.039 -17.408  1.00 46.20           H  
ATOM   4136  CD2 LEU A 254     -18.002 -10.838 -15.439  1.00 46.20           C  
ATOM   4137 HD21 LEU A 254     -18.231 -11.306 -16.397  1.00 46.20           H  
ATOM   4138 HD22 LEU A 254     -18.912 -10.400 -15.029  1.00 46.20           H  
ATOM   4139 HD23 LEU A 254     -17.643 -11.595 -14.742  1.00 46.20           H  
ATOM   4140  N   TYR A 255     -13.549 -13.146 -16.337  1.00 44.94           N  
ATOM   4141  H   TYR A 255     -14.259 -13.749 -15.945  1.00 44.94           H  
ATOM   4142  CA  TYR A 255     -12.531 -13.751 -17.210  1.00 44.94           C  
ATOM   4143  HA  TYR A 255     -11.552 -13.666 -16.738  1.00 44.94           H  
ATOM   4144  C   TYR A 255     -12.483 -13.009 -18.560  1.00 44.94           C  
ATOM   4145  CB  TYR A 255     -12.855 -15.244 -17.428  1.00 44.94           C  
ATOM   4146  HB2 TYR A 255     -13.866 -15.462 -17.084  1.00 44.94           H  
ATOM   4147  HB3 TYR A 255     -12.852 -15.459 -18.497  1.00 44.94           H  
ATOM   4148  O   TYR A 255     -13.474 -13.002 -19.287  1.00 44.94           O  
ATOM   4149  CG  TYR A 255     -11.894 -16.214 -16.768  1.00 44.94           C  
ATOM   4150  CD1 TYR A 255     -10.836 -16.763 -17.519  1.00 44.94           C  
ATOM   4151  HD1 TYR A 255     -10.698 -16.469 -18.549  1.00 44.94           H  
ATOM   4152  CD2 TYR A 255     -12.071 -16.592 -15.422  1.00 44.94           C  
ATOM   4153  HD2 TYR A 255     -12.881 -16.172 -14.845  1.00 44.94           H  
ATOM   4154  CE1 TYR A 255      -9.962 -17.699 -16.933  1.00 44.94           C  
ATOM   4155  HE1 TYR A 255      -9.158 -18.119 -17.518  1.00 44.94           H  
ATOM   4156  CE2 TYR A 255     -11.195 -17.524 -14.831  1.00 44.94           C  
ATOM   4157  HE2 TYR A 255     -11.320 -17.824 -13.801  1.00 44.94           H  
ATOM   4158  OH  TYR A 255      -9.304 -18.989 -15.020  1.00 44.94           O  
ATOM   4159  HH  TYR A 255      -8.637 -19.283 -15.644  1.00 44.94           H  
ATOM   4160  CZ  TYR A 255     -10.142 -18.081 -15.586  1.00 44.94           C  
ATOM   4161  N   GLU A 256     -11.357 -12.368 -18.884  1.00 43.28           N  
ATOM   4162  H   GLU A 256     -10.566 -12.393 -18.257  1.00 43.28           H  
ATOM   4163  CA  GLU A 256     -11.120 -11.906 -20.252  1.00 43.28           C  
ATOM   4164  HA  GLU A 256     -12.045 -11.513 -20.674  1.00 43.28           H  
ATOM   4165  C   GLU A 256     -10.727 -13.145 -21.065  1.00 43.28           C  
ATOM   4166  CB  GLU A 256     -10.072 -10.774 -20.313  1.00 43.28           C  
ATOM   4167  HB2 GLU A 256      -9.801 -10.625 -21.358  1.00 43.28           H  
ATOM   4168  HB3 GLU A 256      -9.181 -11.067 -19.759  1.00 43.28           H  
ATOM   4169  O   GLU A 256      -9.682 -13.749 -20.815  1.00 43.28           O  
ATOM   4170  CG  GLU A 256     -10.617  -9.442 -19.757  1.00 43.28           C  
ATOM   4171  HG2 GLU A 256     -11.568  -9.228 -20.245  1.00 43.28           H  
ATOM   4172  HG3 GLU A 256     -10.812  -9.565 -18.692  1.00 43.28           H  
ATOM   4173  CD  GLU A 256      -9.682  -8.229 -19.955  1.00 43.28           C  
ATOM   4174  OE1 GLU A 256     -10.080  -7.123 -19.515  1.00 43.28           O  
ATOM   4175  OE2 GLU A 256      -8.562  -8.388 -20.492  1.00 43.28           O  
ATOM   4176  N   THR A 257     -11.632 -13.577 -21.945  1.00 39.83           N  
ATOM   4177  H   THR A 257     -12.491 -13.054 -22.038  1.00 39.83           H  
ATOM   4178  CA  THR A 257     -11.404 -14.610 -22.968  1.00 39.83           C  
ATOM   4179  HA  THR A 257     -10.794 -15.416 -22.559  1.00 39.83           H  
ATOM   4180  C   THR A 257     -10.648 -14.047 -24.155  1.00 39.83           C  
ATOM   4181  CB  THR A 257     -12.720 -15.180 -23.494  1.00 39.83           C  
ATOM   4182  HB  THR A 257     -12.512 -15.834 -24.340  1.00 39.83           H  
ATOM   4183  O   THR A 257     -11.040 -12.937 -24.588  1.00 39.83           O  
ATOM   4184  CG2 THR A 257     -13.481 -15.978 -22.436  1.00 39.83           C  
ATOM   4185 HG21 THR A 257     -13.736 -15.334 -21.595  1.00 39.83           H  
ATOM   4186 HG22 THR A 257     -12.859 -16.802 -22.086  1.00 39.83           H  
ATOM   4187 HG23 THR A 257     -14.396 -16.377 -22.876  1.00 39.83           H  
ATOM   4188  OG1 THR A 257     -13.511 -14.099 -23.926  1.00 39.83           O  
ATOM   4189  HG1 THR A 257     -12.869 -13.499 -24.313  1.00 39.83           H  
ATOM   4190  OXT THR A 257      -9.779 -14.783 -24.660  1.00 39.83           O  
TER    4191      THR A 257                                                       
END   
