# Supplementary material for: Computational design of novel Cas9 PAM-interacting domains using evolution-based modelling and structural quality assessment
Source: PLoS Comput Biol. 2023 Nov 17;19(11):e1011621. doi: 10.1371/journal.pcbi.1011621 (PMC10729993; doi:10.1371/journal.pcbi.1011621)
Supplement: S1 File — This file contains the experimentally tested sequences in a zip format. It includes Fasta files, AlphaFold Prediction with PDB file, pLDDT, and more. (ZIP) [file pcbi.1011621.s001.zip › pdb/dgfx_48_relaxed_rank_1_model_3.pdb]

ATOM      1  N   THR A   1      -3.490   8.052 -25.914  1.00 42.06           N  
ATOM      2  H   THR A   1      -3.974   7.643 -26.700  1.00 42.06           H  
ATOM      3  H2  THR A   1      -3.751   9.027 -25.870  1.00 42.06           H  
ATOM      4  H3  THR A   1      -3.760   7.592 -25.057  1.00 42.06           H  
ATOM      5  CA  THR A   1      -2.028   7.988 -26.126  1.00 42.06           C  
ATOM      6  HA  THR A   1      -1.700   6.957 -26.260  1.00 42.06           H  
ATOM      7  C   THR A   1      -1.333   8.559 -24.901  1.00 42.06           C  
ATOM      8  CB  THR A   1      -1.655   8.789 -27.381  1.00 42.06           C  
ATOM      9  HB  THR A   1      -0.594   9.037 -27.378  1.00 42.06           H  
ATOM     10  O   THR A   1      -1.299   9.768 -24.742  1.00 42.06           O  
ATOM     11  CG2 THR A   1      -1.995   8.007 -28.648  1.00 42.06           C  
ATOM     12 HG21 THR A   1      -1.691   8.588 -29.519  1.00 42.06           H  
ATOM     13 HG22 THR A   1      -3.066   7.816 -28.718  1.00 42.06           H  
ATOM     14 HG23 THR A   1      -1.452   7.062 -28.661  1.00 42.06           H  
ATOM     15  OG1 THR A   1      -2.437   9.957 -27.419  1.00 42.06           O  
ATOM     16  HG1 THR A   1      -1.848  10.714 -27.382  1.00 42.06           H  
ATOM     17  N   GLY A   2      -0.880   7.718 -23.966  1.00 58.22           N  
ATOM     18  H   GLY A   2      -0.876   6.722 -24.135  1.00 58.22           H  
ATOM     19  CA  GLY A   2      -0.062   8.194 -22.840  1.00 58.22           C  
ATOM     20  HA2 GLY A   2      -0.507   9.089 -22.405  1.00 58.22           H  
ATOM     21  HA3 GLY A   2       0.002   7.427 -22.068  1.00 58.22           H  
ATOM     22  C   GLY A   2       1.356   8.520 -23.315  1.00 58.22           C  
ATOM     23  O   GLY A   2       1.848   7.852 -24.224  1.00 58.22           O  
ATOM     24  N   GLY A   3       1.994   9.543 -22.742  1.00 71.50           N  
ATOM     25  H   GLY A   3       1.521  10.098 -22.044  1.00 71.50           H  
ATOM     26  CA  GLY A   3       3.375   9.902 -23.078  1.00 71.50           C  
ATOM     27  HA2 GLY A   3       3.683  10.766 -22.489  1.00 71.50           H  
ATOM     28  HA3 GLY A   3       3.421  10.176 -24.132  1.00 71.50           H  
ATOM     29  C   GLY A   3       4.362   8.753 -22.820  1.00 71.50           C  
ATOM     30  O   GLY A   3       4.141   7.906 -21.960  1.00 71.50           O  
ATOM     31  N   PHE A   4       5.471   8.708 -23.561  1.00 81.11           N  
ATOM     32  H   PHE A   4       5.581   9.380 -24.307  1.00 81.11           H  
ATOM     33  CA  PHE A   4       6.516   7.682 -23.381  1.00 81.11           C  
ATOM     34  HA  PHE A   4       6.036   6.725 -23.177  1.00 81.11           H  
ATOM     35  C   PHE A   4       7.441   7.951 -22.187  1.00 81.11           C  
ATOM     36  CB  PHE A   4       7.329   7.564 -24.675  1.00 81.11           C  
ATOM     37  HB2 PHE A   4       8.096   6.803 -24.532  1.00 81.11           H  
ATOM     38  HB3 PHE A   4       7.837   8.510 -24.860  1.00 81.11           H  
ATOM     39  O   PHE A   4       8.159   7.063 -21.723  1.00 81.11           O  
ATOM     40  CG  PHE A   4       6.517   7.177 -25.897  1.00 81.11           C  
ATOM     41  CD1 PHE A   4       5.626   6.092 -25.831  1.00 81.11           C  
ATOM     42  HD1 PHE A   4       5.499   5.561 -24.899  1.00 81.11           H  
ATOM     43  CD2 PHE A   4       6.653   7.888 -27.103  1.00 81.11           C  
ATOM     44  HD2 PHE A   4       7.337   8.721 -27.170  1.00 81.11           H  
ATOM     45  CE1 PHE A   4       4.888   5.702 -26.960  1.00 81.11           C  
ATOM     46  HE1 PHE A   4       4.206   4.866 -26.904  1.00 81.11           H  
ATOM     47  CE2 PHE A   4       5.906   7.507 -28.232  1.00 81.11           C  
ATOM     48  HE2 PHE A   4       6.015   8.051 -29.159  1.00 81.11           H  
ATOM     49  CZ  PHE A   4       5.031   6.409 -28.165  1.00 81.11           C  
ATOM     50  HZ  PHE A   4       4.469   6.112 -29.038  1.00 81.11           H  
ATOM     51  N   SER A   5       7.413   9.175 -21.674  1.00 81.11           N  
ATOM     52  H   SER A   5       6.781   9.845 -22.090  1.00 81.11           H  
ATOM     53  CA  SER A   5       8.208   9.660 -20.552  1.00 81.11           C  
ATOM     54  HA  SER A   5       8.503   8.822 -19.920  1.00 81.11           H  
ATOM     55  C   SER A   5       7.380  10.617 -19.707  1.00 81.11           C  
ATOM     56  CB  SER A   5       9.475  10.350 -21.068  1.00 81.11           C  
ATOM     57  HB2 SER A   5      10.106   9.599 -21.544  1.00 81.11           H  
ATOM     58  HB3 SER A   5      10.026  10.786 -20.235  1.00 81.11           H  
ATOM     59  O   SER A   5       6.396  11.184 -20.183  1.00 81.11           O  
ATOM     60  OG  SER A   5       9.177  11.351 -22.023  1.00 81.11           O  
ATOM     61  HG  SER A   5       8.695  12.073 -21.615  1.00 81.11           H  
ATOM     62  N   LYS A   6       7.792  10.842 -18.459  1.00 78.23           N  
ATOM     63  H   LYS A   6       8.615  10.357 -18.132  1.00 78.23           H  
ATOM     64  CA  LYS A   6       7.246  11.949 -17.668  1.00 78.23           C  
ATOM     65  HA  LYS A   6       6.161  11.850 -17.619  1.00 78.23           H  
ATOM     66  C   LYS A   6       7.571  13.266 -18.366  1.00 78.23           C  
ATOM     67  CB  LYS A   6       7.821  11.948 -16.253  1.00 78.23           C  
ATOM     68  HB2 LYS A   6       8.910  11.976 -16.309  1.00 78.23           H  
ATOM     69  HB3 LYS A   6       7.481  12.849 -15.742  1.00 78.23           H  
ATOM     70  O   LYS A   6       8.738  13.567 -18.598  1.00 78.23           O  
ATOM     71  CG  LYS A   6       7.382  10.723 -15.447  1.00 78.23           C  
ATOM     72  HG2 LYS A   6       6.295  10.646 -15.435  1.00 78.23           H  
ATOM     73  HG3 LYS A   6       7.808   9.823 -15.890  1.00 78.23           H  
ATOM     74  CD  LYS A   6       7.904  10.894 -14.023  1.00 78.23           C  
ATOM     75  HD2 LYS A   6       8.956  11.172 -14.080  1.00 78.23           H  
ATOM     76  HD3 LYS A   6       7.365  11.700 -13.524  1.00 78.23           H  
ATOM     77  CE  LYS A   6       7.770   9.601 -13.226  1.00 78.23           C  
ATOM     78  HE2 LYS A   6       8.054   8.773 -13.874  1.00 78.23           H  
ATOM     79  HE3 LYS A   6       6.734   9.467 -12.914  1.00 78.23           H  
ATOM     80  NZ  LYS A   6       8.692   9.658 -12.072  1.00 78.23           N  
ATOM     81  HZ1 LYS A   6       8.478  10.448 -11.479  1.00 78.23           H  
ATOM     82  HZ2 LYS A   6       8.681   8.795 -11.548  1.00 78.23           H  
ATOM     83  HZ3 LYS A   6       9.625   9.806 -12.431  1.00 78.23           H  
ATOM     84  N   GLU A   7       6.543  14.047 -18.674  1.00 77.61           N  
ATOM     85  H   GLU A   7       5.610  13.685 -18.540  1.00 77.61           H  
ATOM     86  CA  GLU A   7       6.664  15.264 -19.491  1.00 77.61           C  
ATOM     87  HA  GLU A   7       7.260  15.035 -20.374  1.00 77.61           H  
ATOM     88  C   GLU A   7       7.380  16.423 -18.781  1.00 77.61           C  
ATOM     89  CB  GLU A   7       5.276  15.697 -19.972  1.00 77.61           C  
ATOM     90  HB2 GLU A   7       4.630  15.855 -19.108  1.00 77.61           H  
ATOM     91  HB3 GLU A   7       5.371  16.634 -20.520  1.00 77.61           H  
ATOM     92  O   GLU A   7       7.685  17.440 -19.401  1.00 77.61           O  
ATOM     93  CG  GLU A   7       4.656  14.645 -20.906  1.00 77.61           C  
ATOM     94  HG2 GLU A   7       4.525  13.713 -20.357  1.00 77.61           H  
ATOM     95  HG3 GLU A   7       5.349  14.459 -21.727  1.00 77.61           H  
ATOM     96  CD  GLU A   7       3.298  15.072 -21.478  1.00 77.61           C  
ATOM     97  OE1 GLU A   7       2.792  14.310 -22.331  1.00 77.61           O  
ATOM     98  OE2 GLU A   7       2.775  16.122 -21.043  1.00 77.61           O  
ATOM     99  N   SER A   8       7.713  16.271 -17.496  1.00 80.82           N  
ATOM    100  H   SER A   8       7.438  15.422 -17.024  1.00 80.82           H  
ATOM    101  CA  SER A   8       8.570  17.215 -16.784  1.00 80.82           C  
ATOM    102  HA  SER A   8       8.101  18.198 -16.820  1.00 80.82           H  
ATOM    103  C   SER A   8       9.945  17.307 -17.453  1.00 80.82           C  
ATOM    104  CB  SER A   8       8.721  16.809 -15.317  1.00 80.82           C  
ATOM    105  HB2 SER A   8       9.234  15.849 -15.254  1.00 80.82           H  
ATOM    106  HB3 SER A   8       9.313  17.560 -14.794  1.00 80.82           H  
ATOM    107  O   SER A   8      10.736  16.361 -17.431  1.00 80.82           O  
ATOM    108  OG  SER A   8       7.449  16.697 -14.705  1.00 80.82           O  
ATOM    109  HG  SER A   8       6.945  17.493 -14.885  1.00 80.82           H  
ATOM    110  N   ILE A   9      10.228  18.473 -18.034  1.00 79.49           N  
ATOM    111  H   ILE A   9       9.497  19.169 -18.081  1.00 79.49           H  
ATOM    112  CA  ILE A   9      11.517  18.787 -18.646  1.00 79.49           C  
ATOM    113  HA  ILE A   9      11.890  17.894 -19.148  1.00 79.49           H  
ATOM    114  C   ILE A   9      12.494  19.158 -17.536  1.00 79.49           C  
ATOM    115  CB  ILE A   9      11.388  19.905 -19.704  1.00 79.49           C  
ATOM    116  HB  ILE A   9      11.001  20.800 -19.218  1.00 79.49           H  
ATOM    117  O   ILE A   9      12.301  20.140 -16.819  1.00 79.49           O  
ATOM    118  CG1 ILE A   9      10.402  19.485 -20.819  1.00 79.49           C  
ATOM    119 HG12 ILE A   9       9.455  19.180 -20.373  1.00 79.49           H  
ATOM    120 HG13 ILE A   9      10.804  18.629 -21.361  1.00 79.49           H  
ATOM    121  CG2 ILE A   9      12.777  20.230 -20.297  1.00 79.49           C  
ATOM    122 HG21 ILE A   9      12.701  21.024 -21.040  1.00 79.49           H  
ATOM    123 HG22 ILE A   9      13.211  19.338 -20.747  1.00 79.49           H  
ATOM    124 HG23 ILE A   9      13.446  20.589 -19.515  1.00 79.49           H  
ATOM    125  CD1 ILE A   9      10.070  20.603 -21.815  1.00 79.49           C  
ATOM    126 HD11 ILE A   9       9.724  21.486 -21.279  1.00 79.49           H  
ATOM    127 HD12 ILE A   9       9.278  20.263 -22.482  1.00 79.49           H  
ATOM    128 HD13 ILE A   9      10.943  20.855 -22.417  1.00 79.49           H  
ATOM    129  N   LEU A  10      13.566  18.385 -17.418  1.00 82.46           N  
ATOM    130  H   LEU A  10      13.671  17.608 -18.054  1.00 82.46           H  
ATOM    131  CA  LEU A  10      14.677  18.703 -16.538  1.00 82.46           C  
ATOM    132  HA  LEU A  10      14.319  19.342 -15.730  1.00 82.46           H  
ATOM    133  C   LEU A  10      15.743  19.493 -17.291  1.00 82.46           C  
ATOM    134  CB  LEU A  10      15.243  17.422 -15.918  1.00 82.46           C  
ATOM    135  HB2 LEU A  10      16.120  17.690 -15.330  1.00 82.46           H  
ATOM    136  HB3 LEU A  10      15.562  16.769 -16.731  1.00 82.46           H  
ATOM    137  O   LEU A  10      16.037  19.236 -18.463  1.00 82.46           O  
ATOM    138  CG  LEU A  10      14.260  16.643 -15.027  1.00 82.46           C  
ATOM    139  HG  LEU A  10      13.460  16.227 -15.638  1.00 82.46           H  
ATOM    140  CD1 LEU A  10      15.034  15.504 -14.369  1.00 82.46           C  
ATOM    141 HD11 LEU A  10      15.423  14.834 -15.135  1.00 82.46           H  
ATOM    142 HD12 LEU A  10      14.360  14.943 -13.722  1.00 82.46           H  
ATOM    143 HD13 LEU A  10      15.850  15.906 -13.768  1.00 82.46           H  
ATOM    144  CD2 LEU A  10      13.652  17.493 -13.909  1.00 82.46           C  
ATOM    145 HD21 LEU A  10      14.435  17.979 -13.326  1.00 82.46           H  
ATOM    146 HD22 LEU A  10      12.989  18.247 -14.336  1.00 82.46           H  
ATOM    147 HD23 LEU A  10      13.051  16.860 -13.256  1.00 82.46           H  
ATOM    148  N   ALA A  11      16.350  20.445 -16.585  1.00 83.91           N  
ATOM    149  H   ALA A  11      16.043  20.613 -15.637  1.00 83.91           H  
ATOM    150  CA  ALA A  11      17.480  21.206 -17.092  1.00 83.91           C  
ATOM    151  HA  ALA A  11      17.158  21.726 -17.995  1.00 83.91           H  
ATOM    152  C   ALA A  11      18.656  20.287 -17.465  1.00 83.91           C  
ATOM    153  CB  ALA A  11      17.883  22.254 -16.048  1.00 83.91           C  
ATOM    154  HB1 ALA A  11      18.205  21.762 -15.130  1.00 83.91           H  
ATOM    155  HB2 ALA A  11      18.704  22.862 -16.429  1.00 83.91           H  
ATOM    156  HB3 ALA A  11      17.037  22.906 -15.829  1.00 83.91           H  
ATOM    157  O   ALA A  11      18.798  19.174 -16.945  1.00 83.91           O  
ATOM    158  N   LYS A  12      19.522  20.778 -18.359  1.00 82.61           N  
ATOM    159  H   LYS A  12      19.347  21.699 -18.734  1.00 82.61           H  
ATOM    160  CA  LYS A  12      20.742  20.074 -18.762  1.00 82.61           C  
ATOM    161  HA  LYS A  12      20.450  19.148 -19.256  1.00 82.61           H  
ATOM    162  C   LYS A  12      21.565  19.688 -17.530  1.00 82.61           C  
ATOM    163  CB  LYS A  12      21.540  20.908 -19.780  1.00 82.61           C  
ATOM    164  HB2 LYS A  12      22.310  20.266 -20.207  1.00 82.61           H  
ATOM    165  HB3 LYS A  12      20.876  21.210 -20.590  1.00 82.61           H  
ATOM    166  O   LYS A  12      21.852  20.516 -16.668  1.00 82.61           O  
ATOM    167  CG  LYS A  12      22.218  22.157 -19.194  1.00 82.61           C  
ATOM    168  HG2 LYS A  12      22.946  21.859 -18.439  1.00 82.61           H  
ATOM    169  HG3 LYS A  12      21.467  22.799 -18.733  1.00 82.61           H  
ATOM    170  CD  LYS A  12      22.972  22.948 -20.264  1.00 82.61           C  
ATOM    171  HD2 LYS A  12      22.265  23.307 -21.013  1.00 82.61           H  
ATOM    172  HD3 LYS A  12      23.703  22.298 -20.744  1.00 82.61           H  
ATOM    173  CE  LYS A  12      23.680  24.136 -19.600  1.00 82.61           C  
ATOM    174  HE2 LYS A  12      24.348  23.753 -18.828  1.00 82.61           H  
ATOM    175  HE3 LYS A  12      22.931  24.760 -19.113  1.00 82.61           H  
ATOM    176  NZ  LYS A  12      24.447  24.934 -20.589  1.00 82.61           N  
ATOM    177  HZ1 LYS A  12      24.899  25.719 -20.141  1.00 82.61           H  
ATOM    178  HZ2 LYS A  12      23.834  25.286 -21.310  1.00 82.61           H  
ATOM    179  HZ3 LYS A  12      25.156  24.364 -21.027  1.00 82.61           H  
ATOM    180  N   ARG A  13      21.951  18.421 -17.452  1.00 79.62           N  
ATOM    181  H   ARG A  13      21.666  17.794 -18.192  1.00 79.62           H  
ATOM    182  CA  ARG A  13      22.896  17.910 -16.458  1.00 79.62           C  
ATOM    183  HA  ARG A  13      23.616  18.696 -16.232  1.00 79.62           H  
ATOM    184  C   ARG A  13      23.667  16.758 -17.070  1.00 79.62           C  
ATOM    185  CB  ARG A  13      22.188  17.526 -15.141  1.00 79.62           C  
ATOM    186  HB2 ARG A  13      22.933  17.125 -14.454  1.00 79.62           H  
ATOM    187  HB3 ARG A  13      21.778  18.431 -14.692  1.00 79.62           H  
ATOM    188  O   ARG A  13      23.168  16.093 -17.976  1.00 79.62           O  
ATOM    189  CG  ARG A  13      21.051  16.504 -15.293  1.00 79.62           C  
ATOM    190  HG2 ARG A  13      20.232  16.972 -15.839  1.00 79.62           H  
ATOM    191  HG3 ARG A  13      21.407  15.638 -15.851  1.00 79.62           H  
ATOM    192  CD  ARG A  13      20.516  16.051 -13.928  1.00 79.62           C  
ATOM    193  HD2 ARG A  13      21.346  15.670 -13.333  1.00 79.62           H  
ATOM    194  HD3 ARG A  13      20.092  16.921 -13.425  1.00 79.62           H  
ATOM    195  NE  ARG A  13      19.490  14.994 -14.067  1.00 79.62           N  
ATOM    196  HE  ARG A  13      19.428  14.535 -14.964  1.00 79.62           H  
ATOM    197  NH1 ARG A  13      18.573  15.156 -11.966  1.00 79.62           N  
ATOM    198 HH11 ARG A  13      17.857  14.882 -11.307  1.00 79.62           H  
ATOM    199 HH12 ARG A  13      19.224  15.895 -11.742  1.00 79.62           H  
ATOM    200  NH2 ARG A  13      17.728  13.694 -13.425  1.00 79.62           N  
ATOM    201 HH21 ARG A  13      17.666  13.300 -14.353  1.00 79.62           H  
ATOM    202 HH22 ARG A  13      16.950  13.516 -12.805  1.00 79.62           H  
ATOM    203  CZ  ARG A  13      18.608  14.618 -13.154  1.00 79.62           C  
ATOM    204  N   ASN A  14      24.863  16.505 -16.552  1.00 78.43           N  
ATOM    205  H   ASN A  14      25.211  17.089 -15.805  1.00 78.43           H  
ATOM    206  CA  ASN A  14      25.645  15.341 -16.946  1.00 78.43           C  
ATOM    207  HA  ASN A  14      25.600  15.249 -18.031  1.00 78.43           H  
ATOM    208  C   ASN A  14      25.008  14.076 -16.342  1.00 78.43           C  
ATOM    209  CB  ASN A  14      27.115  15.553 -16.546  1.00 78.43           C  
ATOM    210  HB2 ASN A  14      27.445  16.542 -16.865  1.00 78.43           H  
ATOM    211  HB3 ASN A  14      27.223  15.480 -15.464  1.00 78.43           H  
ATOM    212  O   ASN A  14      25.405  13.608 -15.279  1.00 78.43           O  
ATOM    213  CG  ASN A  14      28.030  14.538 -17.210  1.00 78.43           C  
ATOM    214  ND2 ASN A  14      29.234  14.385 -16.713  1.00 78.43           N  
ATOM    215 HD21 ASN A  14      29.530  14.892 -15.892  1.00 78.43           H  
ATOM    216 HD22 ASN A  14      29.832  13.707 -17.164  1.00 78.43           H  
ATOM    217  OD1 ASN A  14      27.689  13.904 -18.199  1.00 78.43           O  
ATOM    218  N   SER A  15      23.933  13.593 -16.963  1.00 76.68           N  
ATOM    219  H   SER A  15      23.597  14.075 -17.784  1.00 76.68           H  
ATOM    220  CA  SER A  15      23.192  12.416 -16.527  1.00 76.68           C  
ATOM    221  HA  SER A  15      23.849  11.772 -15.943  1.00 76.68           H  
ATOM    222  C   SER A  15      22.692  11.648 -17.737  1.00 76.68           C  
ATOM    223  CB  SER A  15      21.998  12.832 -15.664  1.00 76.68           C  
ATOM    224  HB2 SER A  15      21.303  13.413 -16.271  1.00 76.68           H  
ATOM    225  HB3 SER A  15      22.349  13.448 -14.836  1.00 76.68           H  
ATOM    226  O   SER A  15      21.907  12.176 -18.521  1.00 76.68           O  
ATOM    227  OG  SER A  15      21.329  11.698 -15.148  1.00 76.68           O  
ATOM    228  HG  SER A  15      21.962  11.210 -14.616  1.00 76.68           H  
ATOM    229  N   ASP A  16      23.073  10.379 -17.826  1.00 72.31           N  
ATOM    230  H   ASP A  16      23.811  10.035 -17.227  1.00 72.31           H  
ATOM    231  CA  ASP A  16      22.598   9.461 -18.868  1.00 72.31           C  
ATOM    232  HA  ASP A  16      22.627   9.975 -19.829  1.00 72.31           H  
ATOM    233  C   ASP A  16      21.137   9.018 -18.639  1.00 72.31           C  
ATOM    234  CB  ASP A  16      23.554   8.260 -18.954  1.00 72.31           C  
ATOM    235  HB2 ASP A  16      23.270   7.636 -19.801  1.00 72.31           H  
ATOM    236  HB3 ASP A  16      23.449   7.669 -18.045  1.00 72.31           H  
ATOM    237  O   ASP A  16      20.584   8.249 -19.416  1.00 72.31           O  
ATOM    238  CG  ASP A  16      25.022   8.677 -19.123  1.00 72.31           C  
ATOM    239  OD1 ASP A  16      25.308   9.629 -19.892  1.00 72.31           O  
ATOM    240  OD2 ASP A  16      25.859   8.128 -18.383  1.00 72.31           O  
ATOM    241  N   LYS A  17      20.492   9.502 -17.565  1.00 74.77           N  
ATOM    242  H   LYS A  17      20.998  10.152 -16.980  1.00 74.77           H  
ATOM    243  CA  LYS A  17      19.079   9.225 -17.260  1.00 74.77           C  
ATOM    244  HA  LYS A  17      18.839   8.219 -17.603  1.00 74.77           H  
ATOM    245  C   LYS A  17      18.108  10.144 -18.000  1.00 74.77           C  
ATOM    246  CB  LYS A  17      18.816   9.308 -15.749  1.00 74.77           C  
ATOM    247  HB2 LYS A  17      17.763   9.084 -15.577  1.00 74.77           H  
ATOM    248  HB3 LYS A  17      19.005  10.322 -15.398  1.00 74.77           H  
ATOM    249  O   LYS A  17      16.921   9.843 -18.041  1.00 74.77           O  
ATOM    250  CG  LYS A  17      19.661   8.315 -14.942  1.00 74.77           C  
ATOM    251  HG2 LYS A  17      19.539   7.317 -15.363  1.00 74.77           H  
ATOM    252  HG3 LYS A  17      20.713   8.596 -14.999  1.00 74.77           H  
ATOM    253  CD  LYS A  17      19.216   8.299 -13.474  1.00 74.77           C  
ATOM    254  HD2 LYS A  17      18.178   7.968 -13.429  1.00 74.77           H  
ATOM    255  HD3 LYS A  17      19.293   9.304 -13.060  1.00 74.77           H  
ATOM    256  CE  LYS A  17      20.102   7.333 -12.679  1.00 74.77           C  
ATOM    257  HE2 LYS A  17      21.127   7.703 -12.702  1.00 74.77           H  
ATOM    258  HE3 LYS A  17      20.093   6.366 -13.182  1.00 74.77           H  
ATOM    259  NZ  LYS A  17      19.639   7.180 -11.277  1.00 74.77           N  
ATOM    260  HZ1 LYS A  17      18.690   6.834 -11.260  1.00 74.77           H  
ATOM    261  HZ2 LYS A  17      19.676   8.062 -10.785  1.00 74.77           H  
ATOM    262  HZ3 LYS A  17      20.221   6.513 -10.791  1.00 74.77           H  
ATOM    263  N   LEU A  18      18.586  11.278 -18.519  1.00 81.67           N  
ATOM    264  H   LEU A  18      19.588  11.392 -18.571  1.00 81.67           H  
ATOM    265  CA  LEU A  18      17.741  12.217 -19.250  1.00 81.67           C  
ATOM    266  HA  LEU A  18      16.811  12.370 -18.703  1.00 81.67           H  
ATOM    267  C   LEU A  18      17.377  11.642 -20.618  1.00 81.67           C  
ATOM    268  CB  LEU A  18      18.465  13.558 -19.432  1.00 81.67           C  
ATOM    269  HB2 LEU A  18      17.887  14.143 -20.148  1.00 81.67           H  
ATOM    270  HB3 LEU A  18      19.445  13.354 -19.864  1.00 81.67           H  
ATOM    271  O   LEU A  18      18.252  11.214 -21.366  1.00 81.67           O  
ATOM    272  CG  LEU A  18      18.658  14.422 -18.183  1.00 81.67           C  
ATOM    273  HG  LEU A  18      19.258  13.889 -17.446  1.00 81.67           H  
ATOM    274  CD1 LEU A  18      19.397  15.699 -18.592  1.00 81.67           C  
ATOM    275 HD11 LEU A  18      20.415  15.452 -18.890  1.00 81.67           H  
ATOM    276 HD12 LEU A  18      19.418  16.414 -17.769  1.00 81.67           H  
ATOM    277 HD13 LEU A  18      18.889  16.169 -19.435  1.00 81.67           H  
ATOM    278  CD2 LEU A  18      17.330  14.816 -17.540  1.00 81.67           C  
ATOM    279 HD21 LEU A  18      17.510  15.494 -16.706  1.00 81.67           H  
ATOM    280 HD22 LEU A  18      16.694  15.310 -18.275  1.00 81.67           H  
ATOM    281 HD23 LEU A  18      16.810  13.931 -17.172  1.00 81.67           H  
ATOM    282  N   ILE A  19      16.097  11.703 -20.969  1.00 82.42           N  
ATOM    283  H   ILE A  19      15.427  12.054 -20.300  1.00 82.42           H  
ATOM    284  CA  ILE A  19      15.621  11.268 -22.284  1.00 82.42           C  
ATOM    285  HA  ILE A  19      16.308  10.522 -22.682  1.00 82.42           H  
ATOM    286  C   ILE A  19      15.616  12.461 -23.234  1.00 82.42           C  
ATOM    287  CB  ILE A  19      14.243  10.599 -22.172  1.00 82.42           C  
ATOM    288  HB  ILE A  19      13.566  11.313 -21.703  1.00 82.42           H  
ATOM    289  O   ILE A  19      15.096  13.531 -22.905  1.00 82.42           O  
ATOM    290  CG1 ILE A  19      14.327   9.347 -21.281  1.00 82.42           C  
ATOM    291 HG12 ILE A  19      14.810   8.541 -21.833  1.00 82.42           H  
ATOM    292 HG13 ILE A  19      14.918   9.541 -20.386  1.00 82.42           H  
ATOM    293  CG2 ILE A  19      13.689  10.225 -23.561  1.00 82.42           C  
ATOM    294 HG21 ILE A  19      14.362   9.533 -24.066  1.00 82.42           H  
ATOM    295 HG22 ILE A  19      13.562  11.115 -24.179  1.00 82.42           H  
ATOM    296 HG23 ILE A  19      12.704   9.765 -23.484  1.00 82.42           H  
ATOM    297  CD1 ILE A  19      12.952   8.889 -20.811  1.00 82.42           C  
ATOM    298 HD11 ILE A  19      12.540   9.611 -20.106  1.00 82.42           H  
ATOM    299 HD12 ILE A  19      13.092   7.921 -20.330  1.00 82.42           H  
ATOM    300 HD13 ILE A  19      12.260   8.751 -21.641  1.00 82.42           H  
ATOM    301  N   ALA A  20      16.184  12.274 -24.423  1.00 83.84           N  
ATOM    302  H   ALA A  20      16.571  11.367 -24.641  1.00 83.84           H  
ATOM    303  CA  ALA A  20      16.204  13.291 -25.463  1.00 83.84           C  
ATOM    304  HA  ALA A  20      16.733  14.167 -25.088  1.00 83.84           H  
ATOM    305  C   ALA A  20      14.784  13.720 -25.844  1.00 83.84           C  
ATOM    306  CB  ALA A  20      16.972  12.747 -26.669  1.00 83.84           C  
ATOM    307  HB1 ALA A  20      17.984  12.463 -26.379  1.00 83.84           H  
ATOM    308  HB2 ALA A  20      17.035  13.514 -27.441  1.00 83.84           H  
ATOM    309  HB3 ALA A  20      16.459  11.878 -27.081  1.00 83.84           H  
ATOM    310  O   ALA A  20      13.896  12.896 -26.049  1.00 83.84           O  
ATOM    311  N   ARG A  21      14.572  15.034 -25.960  1.00 81.81           N  
ATOM    312  H   ARG A  21      15.344  15.654 -25.761  1.00 81.81           H  
ATOM    313  CA  ARG A  21      13.268  15.592 -26.357  1.00 81.81           C  
ATOM    314  HA  ARG A  21      12.483  15.058 -25.822  1.00 81.81           H  
ATOM    315  C   ARG A  21      12.959  15.376 -27.838  1.00 81.81           C  
ATOM    316  CB  ARG A  21      13.196  17.081 -25.999  1.00 81.81           C  
ATOM    317  HB2 ARG A  21      14.033  17.610 -26.454  1.00 81.81           H  
ATOM    318  HB3 ARG A  21      12.268  17.491 -26.399  1.00 81.81           H  
ATOM    319  O   ARG A  21      11.798  15.404 -28.228  1.00 81.81           O  
ATOM    320  CG  ARG A  21      13.205  17.292 -24.478  1.00 81.81           C  
ATOM    321  HG2 ARG A  21      14.135  16.912 -24.057  1.00 81.81           H  
ATOM    322  HG3 ARG A  21      12.375  16.736 -24.041  1.00 81.81           H  
ATOM    323  CD  ARG A  21      13.048  18.768 -24.104  1.00 81.81           C  
ATOM    324  HD2 ARG A  21      12.799  18.819 -23.044  1.00 81.81           H  
ATOM    325  HD3 ARG A  21      12.211  19.181 -24.668  1.00 81.81           H  
ATOM    326  NE  ARG A  21      14.282  19.551 -24.337  1.00 81.81           N  
ATOM    327  HE  ARG A  21      15.157  19.048 -24.318  1.00 81.81           H  
ATOM    328  NH1 ARG A  21      13.288  21.621 -24.388  1.00 81.81           N  
ATOM    329 HH11 ARG A  21      12.390  21.180 -24.253  1.00 81.81           H  
ATOM    330 HH12 ARG A  21      13.358  22.627 -24.442  1.00 81.81           H  
ATOM    331  NH2 ARG A  21      15.488  21.474 -24.566  1.00 81.81           N  
ATOM    332 HH21 ARG A  21      15.516  22.483 -24.599  1.00 81.81           H  
ATOM    333 HH22 ARG A  21      16.315  20.997 -24.237  1.00 81.81           H  
ATOM    334  CZ  ARG A  21      14.349  20.866 -24.439  1.00 81.81           C  
ATOM    335  N   LYS A  22      14.001  15.220 -28.655  1.00 78.28           N  
ATOM    336  H   LYS A  22      14.913  15.131 -28.231  1.00 78.28           H  
ATOM    337  CA  LYS A  22      13.944  14.988 -30.100  1.00 78.28           C  
ATOM    338  HA  LYS A  22      12.993  14.526 -30.363  1.00 78.28           H  
ATOM    339  C   LYS A  22      15.056  14.022 -30.490  1.00 78.28           C  
ATOM    340  CB  LYS A  22      14.111  16.311 -30.869  1.00 78.28           C  
ATOM    341  HB2 LYS A  22      15.052  16.779 -30.581  1.00 78.28           H  
ATOM    342  HB3 LYS A  22      14.160  16.085 -31.934  1.00 78.28           H  
ATOM    343  O   LYS A  22      16.068  13.944 -29.792  1.00 78.28           O  
ATOM    344  CG  LYS A  22      12.958  17.296 -30.628  1.00 78.28           C  
ATOM    345  HG2 LYS A  22      12.971  17.630 -29.590  1.00 78.28           H  
ATOM    346  HG3 LYS A  22      12.012  16.794 -30.829  1.00 78.28           H  
ATOM    347  CD  LYS A  22      13.083  18.518 -31.543  1.00 78.28           C  
ATOM    348  HD2 LYS A  22      13.097  18.182 -32.580  1.00 78.28           H  
ATOM    349  HD3 LYS A  22      14.015  19.039 -31.324  1.00 78.28           H  
ATOM    350  CE  LYS A  22      11.891  19.456 -31.320  1.00 78.28           C  
ATOM    351  HE2 LYS A  22      10.974  18.879 -31.439  1.00 78.28           H  
ATOM    352  HE3 LYS A  22      11.924  19.824 -30.295  1.00 78.28           H  
ATOM    353  NZ  LYS A  22      11.905  20.588 -32.281  1.00 78.28           N  
ATOM    354  HZ1 LYS A  22      11.110  21.193 -32.134  1.00 78.28           H  
ATOM    355  HZ2 LYS A  22      11.859  20.239 -33.228  1.00 78.28           H  
ATOM    356  HZ3 LYS A  22      12.753  21.128 -32.184  1.00 78.28           H  
ATOM    357  N   THR A  23      14.880  13.335 -31.613  1.00 78.39           N  
ATOM    358  H   THR A  23      14.003  13.388 -32.112  1.00 78.39           H  
ATOM    359  CA  THR A  23      15.956  12.578 -32.259  1.00 78.39           C  
ATOM    360  HA  THR A  23      16.233  11.747 -31.610  1.00 78.39           H  
ATOM    361  C   THR A  23      17.176  13.486 -32.446  1.00 78.39           C  
ATOM    362  CB  THR A  23      15.481  12.004 -33.604  1.00 78.39           C  
ATOM    363  HB  THR A  23      15.485  12.787 -34.362  1.00 78.39           H  
ATOM    364  O   THR A  23      17.025  14.673 -32.742  1.00 78.39           O  
ATOM    365  CG2 THR A  23      16.337  10.833 -34.076  1.00 78.39           C  
ATOM    366 HG21 THR A  23      16.330  10.031 -33.338  1.00 78.39           H  
ATOM    367 HG22 THR A  23      17.364  11.164 -34.235  1.00 78.39           H  
ATOM    368 HG23 THR A  23      15.961  10.457 -35.027  1.00 78.39           H  
ATOM    369  OG1 THR A  23      14.164  11.504 -33.468  1.00 78.39           O  
ATOM    370  HG1 THR A  23      13.984  10.999 -34.264  1.00 78.39           H  
ATOM    371  N   ASP A  24      18.366  12.952 -32.177  1.00 80.82           N  
ATOM    372  H   ASP A  24      18.417  11.949 -32.072  1.00 80.82           H  
ATOM    373  CA  ASP A  24      19.666  13.636 -32.297  1.00 80.82           C  
ATOM    374  HA  ASP A  24      20.416  12.897 -32.017  1.00 80.82           H  
ATOM    375  C   ASP A  24      19.908  14.824 -31.346  1.00 80.82           C  
ATOM    376  CB  ASP A  24      19.952  13.971 -33.770  1.00 80.82           C  
ATOM    377  HB2 ASP A  24      19.336  14.816 -34.079  1.00 80.82           H  
ATOM    378  HB3 ASP A  24      20.998  14.256 -33.878  1.00 80.82           H  
ATOM    379  O   ASP A  24      20.918  15.523 -31.451  1.00 80.82           O  
ATOM    380  CG  ASP A  24      19.672  12.766 -34.668  1.00 80.82           C  
ATOM    381  OD1 ASP A  24      20.154  11.668 -34.307  1.00 80.82           O  
ATOM    382  OD2 ASP A  24      18.904  12.932 -35.639  1.00 80.82           O  
ATOM    383  N   TRP A  25      19.026  15.059 -30.369  1.00 83.74           N  
ATOM    384  H   TRP A  25      18.197  14.484 -30.319  1.00 83.74           H  
ATOM    385  CA  TRP A  25      19.259  16.064 -29.329  1.00 83.74           C  
ATOM    386  HA  TRP A  25      19.917  16.839 -29.722  1.00 83.74           H  
ATOM    387  C   TRP A  25      19.950  15.452 -28.121  1.00 83.74           C  
ATOM    388  CB  TRP A  25      17.959  16.758 -28.925  1.00 83.74           C  
ATOM    389  HB2 TRP A  25      18.108  17.207 -27.943  1.00 83.74           H  
ATOM    390  HB3 TRP A  25      17.159  16.025 -28.826  1.00 83.74           H  
ATOM    391  O   TRP A  25      19.340  14.708 -27.359  1.00 83.74           O  
ATOM    392  CG  TRP A  25      17.523  17.851 -29.845  1.00 83.74           C  
ATOM    393  CD1 TRP A  25      17.635  17.853 -31.193  1.00 83.74           C  
ATOM    394  HD1 TRP A  25      18.041  17.046 -31.785  1.00 83.74           H  
ATOM    395  CD2 TRP A  25      16.927  19.132 -29.491  1.00 83.74           C  
ATOM    396  CE2 TRP A  25      16.720  19.877 -30.690  1.00 83.74           C  
ATOM    397  CE3 TRP A  25      16.543  19.739 -28.275  1.00 83.74           C  
ATOM    398  HE3 TRP A  25      16.706  19.201 -27.353  1.00 83.74           H  
ATOM    399  NE1 TRP A  25      17.177  19.052 -31.695  1.00 83.74           N  
ATOM    400  HE1 TRP A  25      17.240  19.282 -32.677  1.00 83.74           H  
ATOM    401  CH2 TRP A  25      15.793  21.742 -29.457  1.00 83.74           C  
ATOM    402  HH2 TRP A  25      15.391  22.744 -29.433  1.00 83.74           H  
ATOM    403  CZ2 TRP A  25      16.164  21.164 -30.684  1.00 83.74           C  
ATOM    404  HZ2 TRP A  25      16.059  21.712 -31.609  1.00 83.74           H  
ATOM    405  CZ3 TRP A  25      15.980  21.029 -28.258  1.00 83.74           C  
ATOM    406  HZ3 TRP A  25      15.708  21.487 -27.319  1.00 83.74           H  
ATOM    407  N   ASP A  26      21.200  15.846 -27.892  1.00 83.06           N  
ATOM    408  H   ASP A  26      21.674  16.372 -28.612  1.00 83.06           H  
ATOM    409  CA  ASP A  26      21.943  15.453 -26.697  1.00 83.06           C  
ATOM    410  HA  ASP A  26      21.940  14.365 -26.641  1.00 83.06           H  
ATOM    411  C   ASP A  26      21.301  16.057 -25.423  1.00 83.06           C  
ATOM    412  CB  ASP A  26      23.412  15.860 -26.855  1.00 83.06           C  
ATOM    413  HB2 ASP A  26      23.468  16.940 -26.989  1.00 83.06           H  
ATOM    414  HB3 ASP A  26      23.814  15.388 -27.751  1.00 83.06           H  
ATOM    415  O   ASP A  26      21.346  17.283 -25.223  1.00 83.06           O  
ATOM    416  CG  ASP A  26      24.287  15.464 -25.660  1.00 83.06           C  
ATOM    417  OD1 ASP A  26      23.766  14.856 -24.695  1.00 83.06           O  
ATOM    418  OD2 ASP A  26      25.468  15.872 -25.682  1.00 83.06           O  
ATOM    419  N   PRO A  27      20.739  15.234 -24.516  1.00 83.70           N  
ATOM    420  CA  PRO A  27      20.137  15.715 -23.275  1.00 83.70           C  
ATOM    421  HA  PRO A  27      19.325  16.398 -23.522  1.00 83.70           H  
ATOM    422  C   PRO A  27      21.140  16.426 -22.357  1.00 83.70           C  
ATOM    423  CB  PRO A  27      19.572  14.474 -22.582  1.00 83.70           C  
ATOM    424  HB2 PRO A  27      18.579  14.675 -22.181  1.00 83.70           H  
ATOM    425  HB3 PRO A  27      20.255  14.143 -21.800  1.00 83.70           H  
ATOM    426  O   PRO A  27      20.748  17.275 -21.550  1.00 83.70           O  
ATOM    427  CG  PRO A  27      19.518  13.401 -23.661  1.00 83.70           C  
ATOM    428  HG2 PRO A  27      19.654  12.399 -23.256  1.00 83.70           H  
ATOM    429  HG3 PRO A  27      18.572  13.479 -24.197  1.00 83.70           H  
ATOM    430  CD  PRO A  27      20.648  13.784 -24.597  1.00 83.70           C  
ATOM    431  HD2 PRO A  27      21.581  13.343 -24.246  1.00 83.70           H  
ATOM    432  HD3 PRO A  27      20.420  13.422 -25.599  1.00 83.70           H  
ATOM    433  N   LYS A  28      22.442  16.138 -22.488  1.00 86.04           N  
ATOM    434  H   LYS A  28      22.724  15.473 -23.194  1.00 86.04           H  
ATOM    435  CA  LYS A  28      23.503  16.822 -21.732  1.00 86.04           C  
ATOM    436  HA  LYS A  28      23.221  16.853 -20.679  1.00 86.04           H  
ATOM    437  C   LYS A  28      23.684  18.271 -22.180  1.00 86.04           C  
ATOM    438  CB  LYS A  28      24.831  16.056 -21.856  1.00 86.04           C  
ATOM    439  HB2 LYS A  28      25.145  16.018 -22.899  1.00 86.04           H  
ATOM    440  HB3 LYS A  28      25.596  16.594 -21.297  1.00 86.04           H  
ATOM    441  O   LYS A  28      24.118  19.099 -21.381  1.00 86.04           O  
ATOM    442  CG  LYS A  28      24.725  14.634 -21.293  1.00 86.04           C  
ATOM    443  HG2 LYS A  28      23.974  14.075 -21.851  1.00 86.04           H  
ATOM    444  HG3 LYS A  28      24.411  14.692 -20.251  1.00 86.04           H  
ATOM    445  CD  LYS A  28      26.055  13.873 -21.373  1.00 86.04           C  
ATOM    446  HD2 LYS A  28      26.823  14.400 -20.807  1.00 86.04           H  
ATOM    447  HD3 LYS A  28      26.359  13.776 -22.416  1.00 86.04           H  
ATOM    448  CE  LYS A  28      25.802  12.489 -20.766  1.00 86.04           C  
ATOM    449  HE2 LYS A  28      25.407  12.611 -19.758  1.00 86.04           H  
ATOM    450  HE3 LYS A  28      25.029  11.989 -21.351  1.00 86.04           H  
ATOM    451  NZ  LYS A  28      26.993  11.615 -20.705  1.00 86.04           N  
ATOM    452  HZ1 LYS A  28      27.386  11.455 -21.622  1.00 86.04           H  
ATOM    453  HZ2 LYS A  28      26.665  10.724 -20.361  1.00 86.04           H  
ATOM    454  HZ3 LYS A  28      27.679  11.975 -20.057  1.00 86.04           H  
ATOM    455  N   LYS A  29      23.316  18.604 -23.421  1.00 85.34           N  
ATOM    456  H   LYS A  29      22.981  17.860 -24.017  1.00 85.34           H  
ATOM    457  CA  LYS A  29      23.349  19.977 -23.952  1.00 85.34           C  
ATOM    458  HA  LYS A  29      24.111  20.550 -23.425  1.00 85.34           H  
ATOM    459  C   LYS A  29      22.034  20.714 -23.727  1.00 85.34           C  
ATOM    460  CB  LYS A  29      23.712  19.954 -25.444  1.00 85.34           C  
ATOM    461  HB2 LYS A  29      23.035  19.285 -25.976  1.00 85.34           H  
ATOM    462  HB3 LYS A  29      23.596  20.957 -25.853  1.00 85.34           H  
ATOM    463  O   LYS A  29      22.052  21.883 -23.344  1.00 85.34           O  
ATOM    464  CG  LYS A  29      25.160  19.496 -25.663  1.00 85.34           C  
ATOM    465  HG2 LYS A  29      25.835  20.162 -25.126  1.00 85.34           H  
ATOM    466  HG3 LYS A  29      25.284  18.485 -25.276  1.00 85.34           H  
ATOM    467  CD  LYS A  29      25.519  19.510 -27.153  1.00 85.34           C  
ATOM    468  HD2 LYS A  29      24.806  18.890 -27.697  1.00 85.34           H  
ATOM    469  HD3 LYS A  29      25.470  20.531 -27.531  1.00 85.34           H  
ATOM    470  CE  LYS A  29      26.930  18.942 -27.338  1.00 85.34           C  
ATOM    471  HE2 LYS A  29      27.637  19.555 -26.779  1.00 85.34           H  
ATOM    472  HE3 LYS A  29      26.945  17.940 -26.909  1.00 85.34           H  
ATOM    473  NZ  LYS A  29      27.311  18.881 -28.771  1.00 85.34           N  
ATOM    474  HZ1 LYS A  29      26.670  18.279 -29.269  1.00 85.34           H  
ATOM    475  HZ2 LYS A  29      28.235  18.487 -28.873  1.00 85.34           H  
ATOM    476  HZ3 LYS A  29      27.294  19.797 -29.198  1.00 85.34           H  
ATOM    477  N   TYR A  30      20.908  20.033 -23.927  1.00 86.67           N  
ATOM    478  H   TYR A  30      20.996  19.090 -24.279  1.00 86.67           H  
ATOM    479  CA  TYR A  30      19.596  20.679 -24.015  1.00 86.67           C  
ATOM    480  HA  TYR A  30      19.731  21.761 -23.991  1.00 86.67           H  
ATOM    481  C   TYR A  30      18.645  20.360 -22.862  1.00 86.67           C  
ATOM    482  CB  TYR A  30      18.973  20.337 -25.374  1.00 86.67           C  
ATOM    483  HB2 TYR A  30      18.810  19.260 -25.432  1.00 86.67           H  
ATOM    484  HB3 TYR A  30      18.003  20.825 -25.464  1.00 86.67           H  
ATOM    485  O   TYR A  30      17.523  20.867 -22.857  1.00 86.67           O  
ATOM    486  CG  TYR A  30      19.823  20.787 -26.541  1.00 86.67           C  
ATOM    487  CD1 TYR A  30      19.931  22.160 -26.841  1.00 86.67           C  
ATOM    488  HD1 TYR A  30      19.386  22.888 -26.259  1.00 86.67           H  
ATOM    489  CD2 TYR A  30      20.529  19.839 -27.304  1.00 86.67           C  
ATOM    490  HD2 TYR A  30      20.441  18.785 -27.084  1.00 86.67           H  
ATOM    491  CE1 TYR A  30      20.749  22.587 -27.904  1.00 86.67           C  
ATOM    492  HE1 TYR A  30      20.830  23.638 -28.139  1.00 86.67           H  
ATOM    493  CE2 TYR A  30      21.353  20.263 -28.361  1.00 86.67           C  
ATOM    494  HE2 TYR A  30      21.890  19.544 -28.962  1.00 86.67           H  
ATOM    495  OH  TYR A  30      22.266  22.033 -29.684  1.00 86.67           O  
ATOM    496  HH  TYR A  30      22.200  22.974 -29.862  1.00 86.67           H  
ATOM    497  CZ  TYR A  30      21.462  21.635 -28.665  1.00 86.67           C  
ATOM    498  N   GLY A  31      19.043  19.528 -21.902  1.00 84.01           N  
ATOM    499  H   GLY A  31      19.937  19.068 -21.992  1.00 84.01           H  
ATOM    500  CA  GLY A  31      18.091  18.935 -20.971  1.00 84.01           C  
ATOM    501  HA2 GLY A  31      17.458  19.709 -20.537  1.00 84.01           H  
ATOM    502  HA3 GLY A  31      18.625  18.436 -20.162  1.00 84.01           H  
ATOM    503  C   GLY A  31      17.200  17.902 -21.660  1.00 84.01           C  
ATOM    504  O   GLY A  31      17.233  17.717 -22.881  1.00 84.01           O  
ATOM    505  N   GLY A  32      16.389  17.221 -20.864  1.00 86.23           N  
ATOM    506  H   GLY A  32      16.297  17.501 -19.898  1.00 86.23           H  
ATOM    507  CA  GLY A  32      15.605  16.082 -21.322  1.00 86.23           C  
ATOM    508  HA2 GLY A  32      16.234  15.192 -21.330  1.00 86.23           H  
ATOM    509  HA3 GLY A  32      15.249  16.246 -22.339  1.00 86.23           H  
ATOM    510  C   GLY A  32      14.407  15.807 -20.432  1.00 86.23           C  
ATOM    511  O   GLY A  32      14.226  16.459 -19.403  1.00 86.23           O  
ATOM    512  N   PHE A  33      13.591  14.838 -20.828  1.00 85.55           N  
ATOM    513  H   PHE A  33      13.829  14.313 -21.658  1.00 85.55           H  
ATOM    514  CA  PHE A  33      12.537  14.326 -19.959  1.00 85.55           C  
ATOM    515  HA  PHE A  33      11.987  15.171 -19.545  1.00 85.55           H  
ATOM    516  C   PHE A  33      13.143  13.557 -18.779  1.00 85.55           C  
ATOM    517  CB  PHE A  33      11.548  13.480 -20.763  1.00 85.55           C  
ATOM    518  HB2 PHE A  33      12.053  12.603 -21.168  1.00 85.55           H  
ATOM    519  HB3 PHE A  33      10.778  13.112 -20.084  1.00 85.55           H  
ATOM    520  O   PHE A  33      14.222  12.969 -18.900  1.00 85.55           O  
ATOM    521  CG  PHE A  33      10.865  14.226 -21.889  1.00 85.55           C  
ATOM    522  CD1 PHE A  33       9.982  15.278 -21.582  1.00 85.55           C  
ATOM    523  HD1 PHE A  33       9.806  15.555 -20.553  1.00 85.55           H  
ATOM    524  CD2 PHE A  33      11.073  13.852 -23.231  1.00 85.55           C  
ATOM    525  HD2 PHE A  33      11.729  13.029 -23.474  1.00 85.55           H  
ATOM    526  CE1 PHE A  33       9.304  15.952 -22.611  1.00 85.55           C  
ATOM    527  HE1 PHE A  33       8.607  16.740 -22.368  1.00 85.55           H  
ATOM    528  CE2 PHE A  33      10.379  14.516 -24.259  1.00 85.55           C  
ATOM    529  HE2 PHE A  33      10.493  14.191 -25.283  1.00 85.55           H  
ATOM    530  CZ  PHE A  33       9.499  15.568 -23.949  1.00 85.55           C  
ATOM    531  HZ  PHE A  33       8.948  16.059 -24.737  1.00 85.55           H  
ATOM    532  N   ASP A  34      12.451  13.591 -17.637  1.00 80.85           N  
ATOM    533  H   ASP A  34      11.608  14.146 -17.615  1.00 80.85           H  
ATOM    534  CA  ASP A  34      12.944  13.048 -16.364  1.00 80.85           C  
ATOM    535  HA  ASP A  34      13.897  13.519 -16.124  1.00 80.85           H  
ATOM    536  C   ASP A  34      13.201  11.537 -16.407  1.00 80.85           C  
ATOM    537  CB  ASP A  34      11.939  13.396 -15.248  1.00 80.85           C  
ATOM    538  HB2 ASP A  34      10.936  13.124 -15.580  1.00 80.85           H  
ATOM    539  HB3 ASP A  34      11.949  14.472 -15.076  1.00 80.85           H  
ATOM    540  O   ASP A  34      14.290  11.072 -16.075  1.00 80.85           O  
ATOM    541  CG  ASP A  34      12.235  12.672 -13.926  1.00 80.85           C  
ATOM    542  OD1 ASP A  34      13.396  12.713 -13.463  1.00 80.85           O  
ATOM    543  OD2 ASP A  34      11.297  12.020 -13.402  1.00 80.85           O  
ATOM    544  N   SER A  35      12.181  10.765 -16.780  1.00 80.21           N  
ATOM    545  H   SER A  35      11.324  11.203 -17.085  1.00 80.21           H  
ATOM    546  CA  SER A  35      12.231   9.306 -16.724  1.00 80.21           C  
ATOM    547  HA  SER A  35      13.236   9.004 -17.016  1.00 80.21           H  
ATOM    548  C   SER A  35      11.242   8.668 -17.703  1.00 80.21           C  
ATOM    549  CB  SER A  35      11.990   8.810 -15.286  1.00 80.21           C  
ATOM    550  HB2 SER A  35      11.813   7.734 -15.301  1.00 80.21           H  
ATOM    551  HB3 SER A  35      12.894   8.995 -14.706  1.00 80.21           H  
ATOM    552  O   SER A  35      10.186   9.252 -17.979  1.00 80.21           O  
ATOM    553  OG  SER A  35      10.904   9.450 -14.623  1.00 80.21           O  
ATOM    554  HG  SER A  35      11.194  10.334 -14.385  1.00 80.21           H  
ATOM    555  N   PRO A  36      11.566   7.480 -18.246  1.00 85.57           N  
ATOM    556  CA  PRO A  36      10.663   6.765 -19.135  1.00 85.57           C  
ATOM    557  HA  PRO A  36      10.317   7.416 -19.938  1.00 85.57           H  
ATOM    558  C   PRO A  36       9.461   6.242 -18.348  1.00 85.57           C  
ATOM    559  CB  PRO A  36      11.491   5.627 -19.728  1.00 85.57           C  
ATOM    560  HB2 PRO A  36      10.873   4.754 -19.939  1.00 85.57           H  
ATOM    561  HB3 PRO A  36      11.995   5.961 -20.635  1.00 85.57           H  
ATOM    562  O   PRO A  36       9.577   5.909 -17.165  1.00 85.57           O  
ATOM    563  CG  PRO A  36      12.537   5.331 -18.657  1.00 85.57           C  
ATOM    564  HG2 PRO A  36      13.457   4.937 -19.090  1.00 85.57           H  
ATOM    565  HG3 PRO A  36      12.126   4.627 -17.934  1.00 85.57           H  
ATOM    566  CD  PRO A  36      12.763   6.683 -17.979  1.00 85.57           C  
ATOM    567  HD2 PRO A  36      12.903   6.531 -16.909  1.00 85.57           H  
ATOM    568  HD3 PRO A  36      13.645   7.167 -18.397  1.00 85.57           H  
ATOM    569  N   ILE A  37       8.307   6.131 -19.002  1.00 86.85           N  
ATOM    570  H   ILE A  37       8.270   6.385 -19.979  1.00 86.85           H  
ATOM    571  CA  ILE A  37       7.168   5.414 -18.429  1.00 86.85           C  
ATOM    572  HA  ILE A  37       7.146   5.608 -17.357  1.00 86.85           H  
ATOM    573  C   ILE A  37       7.406   3.913 -18.614  1.00 86.85           C  
ATOM    574  CB  ILE A  37       5.820   5.914 -18.998  1.00 86.85           C  
ATOM    575  HB  ILE A  37       5.818   5.774 -20.079  1.00 86.85           H  
ATOM    576  O   ILE A  37       7.653   3.439 -19.725  1.00 86.85           O  
ATOM    577  CG1 ILE A  37       5.679   7.428 -18.698  1.00 86.85           C  
ATOM    578 HG12 ILE A  37       6.323   7.966 -19.393  1.00 86.85           H  
ATOM    579 HG13 ILE A  37       6.039   7.637 -17.690  1.00 86.85           H  
ATOM    580  CG2 ILE A  37       4.661   5.089 -18.406  1.00 86.85           C  
ATOM    581 HG21 ILE A  37       3.711   5.407 -18.837  1.00 86.85           H  
ATOM    582 HG22 ILE A  37       4.621   5.204 -17.323  1.00 86.85           H  
ATOM    583 HG23 ILE A  37       4.775   4.034 -18.654  1.00 86.85           H  
ATOM    584  CD1 ILE A  37       4.272   8.025 -18.810  1.00 86.85           C  
ATOM    585 HD11 ILE A  37       3.723   7.815 -17.892  1.00 86.85           H  
ATOM    586 HD12 ILE A  37       4.336   9.105 -18.940  1.00 86.85           H  
ATOM    587 HD13 ILE A  37       3.719   7.586 -19.640  1.00 86.85           H  
ATOM    588  N   VAL A  38       7.348   3.170 -17.508  1.00 89.72           N  
ATOM    589  H   VAL A  38       7.147   3.635 -16.634  1.00 89.72           H  
ATOM    590  CA  VAL A  38       7.413   1.704 -17.500  1.00 89.72           C  
ATOM    591  HA  VAL A  38       8.203   1.373 -18.174  1.00 89.72           H  
ATOM    592  C   VAL A  38       6.085   1.152 -18.011  1.00 89.72           C  
ATOM    593  CB  VAL A  38       7.789   1.159 -16.110  1.00 89.72           C  
ATOM    594  HB  VAL A  38       7.065   1.508 -15.373  1.00 89.72           H  
ATOM    595  O   VAL A  38       5.033   1.507 -17.483  1.00 89.72           O  
ATOM    596  CG1 VAL A  38       7.819  -0.373 -16.088  1.00 89.72           C  
ATOM    597 HG11 VAL A  38       8.497  -0.751 -16.853  1.00 89.72           H  
ATOM    598 HG12 VAL A  38       8.148  -0.729 -15.111  1.00 89.72           H  
ATOM    599 HG13 VAL A  38       6.821  -0.772 -16.268  1.00 89.72           H  
ATOM    600  CG2 VAL A  38       9.187   1.652 -15.705  1.00 89.72           C  
ATOM    601 HG21 VAL A  38       9.448   1.257 -14.723  1.00 89.72           H  
ATOM    602 HG22 VAL A  38       9.926   1.315 -16.432  1.00 89.72           H  
ATOM    603 HG23 VAL A  38       9.209   2.740 -15.655  1.00 89.72           H  
ATOM    604  N   ALA A  39       6.134   0.307 -19.040  1.00 90.90           N  
ATOM    605  H   ALA A  39       7.038   0.007 -19.377  1.00 90.90           H  
ATOM    606  CA  ALA A  39       4.965  -0.371 -19.589  1.00 90.90           C  
ATOM    607  HA  ALA A  39       4.134   0.333 -19.646  1.00 90.90           H  
ATOM    608  C   ALA A  39       4.531  -1.536 -18.689  1.00 90.90           C  
ATOM    609  CB  ALA A  39       5.303  -0.853 -21.008  1.00 90.90           C  
ATOM    610  HB1 ALA A  39       4.424  -1.321 -21.451  1.00 90.90           H  
ATOM    611  HB2 ALA A  39       5.608  -0.008 -21.625  1.00 90.90           H  
ATOM    612  HB3 ALA A  39       6.114  -1.580 -20.980  1.00 90.90           H  
ATOM    613  O   ALA A  39       3.363  -1.645 -18.329  1.00 90.90           O  
ATOM    614  N   TYR A  40       5.483  -2.390 -18.315  1.00 94.26           N  
ATOM    615  H   TYR A  40       6.424  -2.241 -18.652  1.00 94.26           H  
ATOM    616  CA  TYR A  40       5.285  -3.533 -17.426  1.00 94.26           C  
ATOM    617  HA  TYR A  40       4.627  -3.244 -16.606  1.00 94.26           H  
ATOM    618  C   TYR A  40       6.620  -3.967 -16.814  1.00 94.26           C  
ATOM    619  CB  TYR A  40       4.612  -4.684 -18.194  1.00 94.26           C  
ATOM    620  HB2 TYR A  40       3.581  -4.399 -18.398  1.00 94.26           H  
ATOM    621  HB3 TYR A  40       4.560  -5.568 -17.558  1.00 94.26           H  
ATOM    622  O   TYR A  40       7.685  -3.462 -17.181  1.00 94.26           O  
ATOM    623  CG  TYR A  40       5.269  -5.082 -19.502  1.00 94.26           C  
ATOM    624  CD1 TYR A  40       4.709  -4.652 -20.721  1.00 94.26           C  
ATOM    625  HD1 TYR A  40       3.832  -4.022 -20.715  1.00 94.26           H  
ATOM    626  CD2 TYR A  40       6.399  -5.923 -19.506  1.00 94.26           C  
ATOM    627  HD2 TYR A  40       6.824  -6.266 -18.574  1.00 94.26           H  
ATOM    628  CE1 TYR A  40       5.252  -5.092 -21.943  1.00 94.26           C  
ATOM    629  HE1 TYR A  40       4.790  -4.816 -22.879  1.00 94.26           H  
ATOM    630  CE2 TYR A  40       6.960  -6.344 -20.727  1.00 94.26           C  
ATOM    631  HE2 TYR A  40       7.818  -7.000 -20.744  1.00 94.26           H  
ATOM    632  OH  TYR A  40       6.836  -6.452 -23.113  1.00 94.26           O  
ATOM    633  HH  TYR A  40       6.240  -6.261 -23.841  1.00 94.26           H  
ATOM    634  CZ  TYR A  40       6.372  -5.947 -21.944  1.00 94.26           C  
ATOM    635  N   SER A  41       6.566  -4.899 -15.869  1.00 96.76           N  
ATOM    636  H   SER A  41       5.676  -5.323 -15.649  1.00 96.76           H  
ATOM    637  CA  SER A  41       7.751  -5.548 -15.315  1.00 96.76           C  
ATOM    638  HA  SER A  41       8.638  -4.992 -15.620  1.00 96.76           H  
ATOM    639  C   SER A  41       7.912  -6.955 -15.875  1.00 96.76           C  
ATOM    640  CB  SER A  41       7.696  -5.534 -13.788  1.00 96.76           C  
ATOM    641  HB2 SER A  41       8.490  -6.161 -13.383  1.00 96.76           H  
ATOM    642  HB3 SER A  41       6.729  -5.905 -13.447  1.00 96.76           H  
ATOM    643  O   SER A  41       6.954  -7.553 -16.355  1.00 96.76           O  
ATOM    644  OG  SER A  41       7.891  -4.196 -13.363  1.00 96.76           O  
ATOM    645  HG  SER A  41       8.671  -3.892 -13.832  1.00 96.76           H  
ATOM    646  N   VAL A  42       9.130  -7.480 -15.841  1.00 96.95           N  
ATOM    647  H   VAL A  42       9.902  -6.910 -15.526  1.00 96.95           H  
ATOM    648  CA  VAL A  42       9.435  -8.856 -16.229  1.00 96.95           C  
ATOM    649  HA  VAL A  42       8.499  -9.413 -16.274  1.00 96.95           H  
ATOM    650  C   VAL A  42      10.288  -9.508 -15.154  1.00 96.95           C  
ATOM    651  CB  VAL A  42      10.087  -8.948 -17.625  1.00 96.95           C  
ATOM    652  HB  VAL A  42      10.270 -10.000 -17.848  1.00 96.95           H  
ATOM    653  O   VAL A  42      11.228  -8.885 -14.666  1.00 96.95           O  
ATOM    654  CG1 VAL A  42       9.139  -8.396 -18.689  1.00 96.95           C  
ATOM    655 HG11 VAL A  42       9.565  -8.560 -19.679  1.00 96.95           H  
ATOM    656 HG12 VAL A  42       8.179  -8.909 -18.628  1.00 96.95           H  
ATOM    657 HG13 VAL A  42       8.987  -7.326 -18.545  1.00 96.95           H  
ATOM    658  CG2 VAL A  42      11.407  -8.186 -17.774  1.00 96.95           C  
ATOM    659 HG21 VAL A  42      12.141  -8.595 -17.080  1.00 96.95           H  
ATOM    660 HG22 VAL A  42      11.266  -7.124 -17.570  1.00 96.95           H  
ATOM    661 HG23 VAL A  42      11.794  -8.309 -18.786  1.00 96.95           H  
ATOM    662  N   LEU A  43       9.960 -10.741 -14.775  1.00 97.37           N  
ATOM    663  H   LEU A  43       9.171 -11.186 -15.221  1.00 97.37           H  
ATOM    664  CA  LEU A  43      10.855 -11.579 -13.984  1.00 97.37           C  
ATOM    665  HA  LEU A  43      11.313 -10.976 -13.200  1.00 97.37           H  
ATOM    666  C   LEU A  43      11.963 -12.098 -14.899  1.00 97.37           C  
ATOM    667  CB  LEU A  43      10.062 -12.729 -13.343  1.00 97.37           C  
ATOM    668  HB2 LEU A  43       9.211 -12.323 -12.796  1.00 97.37           H  
ATOM    669  HB3 LEU A  43       9.682 -13.360 -14.146  1.00 97.37           H  
ATOM    670  O   LEU A  43      11.679 -12.612 -15.980  1.00 97.37           O  
ATOM    671  CG  LEU A  43      10.894 -13.612 -12.393  1.00 97.37           C  
ATOM    672  HG  LEU A  43      11.804 -13.943 -12.894  1.00 97.37           H  
ATOM    673  CD1 LEU A  43      11.278 -12.866 -11.113  1.00 97.37           C  
ATOM    674 HD11 LEU A  43      10.386 -12.469 -10.629  1.00 97.37           H  
ATOM    675 HD12 LEU A  43      11.765 -13.556 -10.424  1.00 97.37           H  
ATOM    676 HD13 LEU A  43      11.969 -12.054 -11.338  1.00 97.37           H  
ATOM    677  CD2 LEU A  43      10.091 -14.853 -12.012  1.00 97.37           C  
ATOM    678 HD21 LEU A  43       9.878 -15.438 -12.907  1.00 97.37           H  
ATOM    679 HD22 LEU A  43       9.156 -14.568 -11.530  1.00 97.37           H  
ATOM    680 HD23 LEU A  43      10.667 -15.473 -11.326  1.00 97.37           H  
ATOM    681  N   VAL A  44      13.213 -11.951 -14.470  1.00 97.16           N  
ATOM    682  H   VAL A  44      13.368 -11.453 -13.605  1.00 97.16           H  
ATOM    683  CA  VAL A  44      14.395 -12.407 -15.205  1.00 97.16           C  
ATOM    684  HA  VAL A  44      14.080 -12.999 -16.064  1.00 97.16           H  
ATOM    685  C   VAL A  44      15.230 -13.291 -14.296  1.00 97.16           C  
ATOM    686  CB  VAL A  44      15.230 -11.220 -15.729  1.00 97.16           C  
ATOM    687  HB  VAL A  44      15.589 -10.629 -14.886  1.00 97.16           H  
ATOM    688  O   VAL A  44      15.628 -12.868 -13.211  1.00 97.16           O  
ATOM    689  CG1 VAL A  44      16.443 -11.703 -16.537  1.00 97.16           C  
ATOM    690 HG11 VAL A  44      17.124 -12.261 -15.895  1.00 97.16           H  
ATOM    691 HG12 VAL A  44      16.988 -10.844 -16.931  1.00 97.16           H  
ATOM    692 HG13 VAL A  44      16.118 -12.335 -17.363  1.00 97.16           H  
ATOM    693  CG2 VAL A  44      14.394 -10.309 -16.633  1.00 97.16           C  
ATOM    694 HG21 VAL A  44      13.600  -9.859 -16.037  1.00 97.16           H  
ATOM    695 HG22 VAL A  44      15.017  -9.506 -17.029  1.00 97.16           H  
ATOM    696 HG23 VAL A  44      13.960 -10.881 -17.453  1.00 97.16           H  
ATOM    697  N   VAL A  45      15.534 -14.500 -14.772  1.00 97.15           N  
ATOM    698  H   VAL A  45      15.130 -14.778 -15.655  1.00 97.15           H  
ATOM    699  CA  VAL A  45      16.524 -15.401 -14.173  1.00 97.15           C  
ATOM    700  HA  VAL A  45      16.869 -14.974 -13.231  1.00 97.15           H  
ATOM    701  C   VAL A  45      17.706 -15.505 -15.130  1.00 97.15           C  
ATOM    702  CB  VAL A  45      15.930 -16.783 -13.849  1.00 97.15           C  
ATOM    703  HB  VAL A  45      15.629 -17.277 -14.773  1.00 97.15           H  
ATOM    704  O   VAL A  45      17.568 -16.006 -16.246  1.00 97.15           O  
ATOM    705  CG1 VAL A  45      16.965 -17.661 -13.131  1.00 97.15           C  
ATOM    706 HG11 VAL A  45      17.833 -17.824 -13.770  1.00 97.15           H  
ATOM    707 HG12 VAL A  45      16.521 -18.627 -12.890  1.00 97.15           H  
ATOM    708 HG13 VAL A  45      17.283 -17.174 -12.209  1.00 97.15           H  
ATOM    709  CG2 VAL A  45      14.699 -16.678 -12.943  1.00 97.15           C  
ATOM    710 HG21 VAL A  45      14.314 -17.672 -12.717  1.00 97.15           H  
ATOM    711 HG22 VAL A  45      13.909 -16.111 -13.435  1.00 97.15           H  
ATOM    712 HG23 VAL A  45      14.972 -16.180 -12.012  1.00 97.15           H  
ATOM    713  N   ALA A  46      18.863 -14.998 -14.718  1.00 97.38           N  
ATOM    714  H   ALA A  46      18.917 -14.635 -13.777  1.00 97.38           H  
ATOM    715  CA  ALA A  46      20.054 -14.902 -15.562  1.00 97.38           C  
ATOM    716  HA  ALA A  46      20.131 -15.778 -16.207  1.00 97.38           H  
ATOM    717  C   ALA A  46      21.327 -14.829 -14.708  1.00 97.38           C  
ATOM    718  CB  ALA A  46      19.898 -13.650 -16.440  1.00 97.38           C  
ATOM    719  HB1 ALA A  46      20.745 -13.550 -17.119  1.00 97.38           H  
ATOM    720  HB2 ALA A  46      19.828 -12.767 -15.805  1.00 97.38           H  
ATOM    721  HB3 ALA A  46      18.988 -13.725 -17.035  1.00 97.38           H  
ATOM    722  O   ALA A  46      21.275 -14.911 -13.481  1.00 97.38           O  
ATOM    723  N   LYS A  47      22.482 -14.636 -15.341  1.00 97.14           N  
ATOM    724  H   LYS A  47      22.472 -14.635 -16.351  1.00 97.14           H  
ATOM    725  CA  LYS A  47      23.722 -14.221 -14.683  1.00 97.14           C  
ATOM    726  HA  LYS A  47      23.565 -14.243 -13.605  1.00 97.14           H  
ATOM    727  C   LYS A  47      24.070 -12.787 -15.058  1.00 97.14           C  
ATOM    728  CB  LYS A  47      24.869 -15.176 -15.025  1.00 97.14           C  
ATOM    729  HB2 LYS A  47      25.785 -14.784 -14.583  1.00 97.14           H  
ATOM    730  HB3 LYS A  47      24.995 -15.213 -16.107  1.00 97.14           H  
ATOM    731  O   LYS A  47      23.857 -12.366 -16.189  1.00 97.14           O  
ATOM    732  CG  LYS A  47      24.627 -16.594 -14.488  1.00 97.14           C  
ATOM    733  HG2 LYS A  47      24.450 -16.560 -13.413  1.00 97.14           H  
ATOM    734  HG3 LYS A  47      23.759 -17.030 -14.983  1.00 97.14           H  
ATOM    735  CD  LYS A  47      25.858 -17.457 -14.770  1.00 97.14           C  
ATOM    736  HD2 LYS A  47      26.083 -17.377 -15.833  1.00 97.14           H  
ATOM    737  HD3 LYS A  47      26.711 -17.084 -14.203  1.00 97.14           H  
ATOM    738  CE  LYS A  47      25.613 -18.923 -14.407  1.00 97.14           C  
ATOM    739  HE2 LYS A  47      25.593 -19.040 -13.324  1.00 97.14           H  
ATOM    740  HE3 LYS A  47      24.642 -19.210 -14.811  1.00 97.14           H  
ATOM    741  NZ  LYS A  47      26.643 -19.783 -15.036  1.00 97.14           N  
ATOM    742  HZ1 LYS A  47      26.538 -19.680 -16.036  1.00 97.14           H  
ATOM    743  HZ2 LYS A  47      27.593 -19.510 -14.827  1.00 97.14           H  
ATOM    744  HZ3 LYS A  47      26.471 -20.766 -14.882  1.00 97.14           H  
ATOM    745  N   VAL A  48      24.658 -12.052 -14.122  1.00 95.46           N  
ATOM    746  H   VAL A  48      24.760 -12.451 -13.200  1.00 95.46           H  
ATOM    747  CA  VAL A  48      25.228 -10.721 -14.381  1.00 95.46           C  
ATOM    748  HA  VAL A  48      25.366 -10.599 -15.455  1.00 95.46           H  
ATOM    749  C   VAL A  48      26.605 -10.595 -13.747  1.00 95.46           C  
ATOM    750  CB  VAL A  48      24.307  -9.577 -13.921  1.00 95.46           C  
ATOM    751  HB  VAL A  48      24.809  -8.641 -14.165  1.00 95.46           H  
ATOM    752  O   VAL A  48      26.904 -11.229 -12.729  1.00 95.46           O  
ATOM    753  CG1 VAL A  48      22.979  -9.563 -14.672  1.00 95.46           C  
ATOM    754 HG11 VAL A  48      22.384  -8.701 -14.368  1.00 95.46           H  
ATOM    755 HG12 VAL A  48      22.415 -10.475 -14.479  1.00 95.46           H  
ATOM    756 HG13 VAL A  48      23.173  -9.473 -15.741  1.00 95.46           H  
ATOM    757  CG2 VAL A  48      24.037  -9.572 -12.413  1.00 95.46           C  
ATOM    758 HG21 VAL A  48      24.444 -10.457 -11.925  1.00 95.46           H  
ATOM    759 HG22 VAL A  48      24.510  -8.672 -12.020  1.00 95.46           H  
ATOM    760 HG23 VAL A  48      22.966  -9.513 -12.223  1.00 95.46           H  
ATOM    761  N   GLU A  49      27.458  -9.773 -14.345  1.00 93.22           N  
ATOM    762  H   GLU A  49      27.164  -9.275 -15.174  1.00 93.22           H  
ATOM    763  CA  GLU A  49      28.773  -9.459 -13.793  1.00 93.22           C  
ATOM    764  HA  GLU A  49      29.245 -10.378 -13.445  1.00 93.22           H  
ATOM    765  C   GLU A  49      28.617  -8.513 -12.597  1.00 93.22           C  
ATOM    766  CB  GLU A  49      29.677  -8.857 -14.876  1.00 93.22           C  
ATOM    767  HB2 GLU A  49      29.191  -7.982 -15.307  1.00 93.22           H  
ATOM    768  HB3 GLU A  49      30.614  -8.550 -14.411  1.00 93.22           H  
ATOM    769  O   GLU A  49      28.115  -7.396 -12.727  1.00 93.22           O  
ATOM    770  CG  GLU A  49      29.972  -9.887 -15.976  1.00 93.22           C  
ATOM    771  HG2 GLU A  49      30.413 -10.773 -15.520  1.00 93.22           H  
ATOM    772  HG3 GLU A  49      29.033 -10.185 -16.443  1.00 93.22           H  
ATOM    773  CD  GLU A  49      30.899  -9.367 -17.078  1.00 93.22           C  
ATOM    774  OE1 GLU A  49      31.224 -10.201 -17.957  1.00 93.22           O  
ATOM    775  OE2 GLU A  49      31.200  -8.155 -17.090  1.00 93.22           O  
ATOM    776  N   LYS A  50      29.031  -8.955 -11.401  1.00 86.22           N  
ATOM    777  H   LYS A  50      29.397  -9.895 -11.349  1.00 86.22           H  
ATOM    778  CA  LYS A  50      28.959  -8.144 -10.172  1.00 86.22           C  
ATOM    779  HA  LYS A  50      28.742  -7.116 -10.462  1.00 86.22           H  
ATOM    780  C   LYS A  50      30.300  -8.098  -9.438  1.00 86.22           C  
ATOM    781  CB  LYS A  50      27.806  -8.618  -9.254  1.00 86.22           C  
ATOM    782  HB2 LYS A  50      27.959  -8.199  -8.259  1.00 86.22           H  
ATOM    783  HB3 LYS A  50      27.828  -9.705  -9.176  1.00 86.22           H  
ATOM    784  O   LYS A  50      30.974  -9.111  -9.252  1.00 86.22           O  
ATOM    785  CG  LYS A  50      26.418  -8.164  -9.748  1.00 86.22           C  
ATOM    786  HG2 LYS A  50      26.437  -7.084  -9.896  1.00 86.22           H  
ATOM    787  HG3 LYS A  50      26.237  -8.639 -10.713  1.00 86.22           H  
ATOM    788  CD  LYS A  50      25.255  -8.509  -8.787  1.00 86.22           C  
ATOM    789  HD2 LYS A  50      25.477  -8.121  -7.793  1.00 86.22           H  
ATOM    790  HD3 LYS A  50      25.152  -9.593  -8.737  1.00 86.22           H  
ATOM    791  CE  LYS A  50      23.930  -7.888  -9.287  1.00 86.22           C  
ATOM    792  HE2 LYS A  50      24.029  -6.802  -9.296  1.00 86.22           H  
ATOM    793  HE3 LYS A  50      23.777  -8.195 -10.322  1.00 86.22           H  
ATOM    794  NZ  LYS A  50      22.717  -8.281  -8.512  1.00 86.22           N  
ATOM    795  HZ1 LYS A  50      21.892  -7.908  -8.960  1.00 86.22           H  
ATOM    796  HZ2 LYS A  50      22.732  -7.941  -7.561  1.00 86.22           H  
ATOM    797  HZ3 LYS A  50      22.586  -9.282  -8.520  1.00 86.22           H  
ATOM    798  N   GLY A  51      30.625  -6.917  -8.909  1.00 83.39           N  
ATOM    799  H   GLY A  51      30.056  -6.126  -9.178  1.00 83.39           H  
ATOM    800  CA  GLY A  51      31.813  -6.663  -8.087  1.00 83.39           C  
ATOM    801  HA2 GLY A  51      31.600  -5.831  -7.414  1.00 83.39           H  
ATOM    802  HA3 GLY A  51      32.028  -7.542  -7.479  1.00 83.39           H  
ATOM    803  C   GLY A  51      33.069  -6.315  -8.891  1.00 83.39           C  
ATOM    804  O   GLY A  51      33.060  -6.319 -10.117  1.00 83.39           O  
ATOM    805  N   LYS A  52      34.170  -6.019  -8.184  1.00 83.11           N  
ATOM    806  H   LYS A  52      34.103  -6.026  -7.177  1.00 83.11           H  
ATOM    807  CA  LYS A  52      35.431  -5.554  -8.797  1.00 83.11           C  
ATOM    808  HA  LYS A  52      35.236  -4.651  -9.376  1.00 83.11           H  
ATOM    809  C   LYS A  52      36.038  -6.544  -9.797  1.00 83.11           C  
ATOM    810  CB  LYS A  52      36.482  -5.240  -7.717  1.00 83.11           C  
ATOM    811  HB2 LYS A  52      36.647  -6.124  -7.101  1.00 83.11           H  
ATOM    812  HB3 LYS A  52      37.418  -5.007  -8.224  1.00 83.11           H  
ATOM    813  O   LYS A  52      36.668  -6.125 -10.752  1.00 83.11           O  
ATOM    814  CG  LYS A  52      36.120  -4.048  -6.818  1.00 83.11           C  
ATOM    815  HG2 LYS A  52      35.259  -4.304  -6.200  1.00 83.11           H  
ATOM    816  HG3 LYS A  52      35.867  -3.190  -7.442  1.00 83.11           H  
ATOM    817  CD  LYS A  52      37.311  -3.684  -5.916  1.00 83.11           C  
ATOM    818  HD2 LYS A  52      38.165  -3.436  -6.546  1.00 83.11           H  
ATOM    819  HD3 LYS A  52      37.569  -4.543  -5.297  1.00 83.11           H  
ATOM    820  CE  LYS A  52      36.980  -2.483  -5.019  1.00 83.11           C  
ATOM    821  HE2 LYS A  52      36.138  -2.744  -4.378  1.00 83.11           H  
ATOM    822  HE3 LYS A  52      36.672  -1.652  -5.654  1.00 83.11           H  
ATOM    823  NZ  LYS A  52      38.147  -2.077  -4.189  1.00 83.11           N  
ATOM    824  HZ1 LYS A  52      37.913  -1.287  -3.604  1.00 83.11           H  
ATOM    825  HZ2 LYS A  52      38.453  -2.831  -3.592  1.00 83.11           H  
ATOM    826  HZ3 LYS A  52      38.923  -1.804  -4.775  1.00 83.11           H  
ATOM    827  N   SER A  53      35.859  -7.843  -9.564  1.00 84.78           N  
ATOM    828  H   SER A  53      35.303  -8.121  -8.767  1.00 84.78           H  
ATOM    829  CA  SER A  53      36.377  -8.915 -10.421  1.00 84.78           C  
ATOM    830  HA  SER A  53      37.279  -8.561 -10.920  1.00 84.78           H  
ATOM    831  C   SER A  53      35.422  -9.329 -11.543  1.00 84.78           C  
ATOM    832  CB  SER A  53      36.778 -10.116  -9.554  1.00 84.78           C  
ATOM    833  HB2 SER A  53      37.020 -10.973 -10.182  1.00 84.78           H  
ATOM    834  HB3 SER A  53      37.674  -9.844  -8.996  1.00 84.78           H  
ATOM    835  O   SER A  53      35.701 -10.320 -12.208  1.00 84.78           O  
ATOM    836  OG  SER A  53      35.756 -10.461  -8.625  1.00 84.78           O  
ATOM    837  HG  SER A  53      36.193 -10.753  -7.822  1.00 84.78           H  
ATOM    838  N   GLN A  54      34.290  -8.628 -11.716  1.00 86.50           N  
ATOM    839  H   GLN A  54      34.157  -7.785 -11.176  1.00 86.50           H  
ATOM    840  CA  GLN A  54      33.277  -8.910 -12.745  1.00 86.50           C  
ATOM    841  HA  GLN A  54      32.369  -8.385 -12.450  1.00 86.50           H  
ATOM    842  C   GLN A  54      32.861 -10.389 -12.827  1.00 86.50           C  
ATOM    843  CB  GLN A  54      33.707  -8.320 -14.098  1.00 86.50           C  
ATOM    844  HB2 GLN A  54      32.995  -8.626 -14.865  1.00 86.50           H  
ATOM    845  HB3 GLN A  54      34.690  -8.698 -14.378  1.00 86.50           H  
ATOM    846  O   GLN A  54      32.559 -10.923 -13.889  1.00 86.50           O  
ATOM    847  CG  GLN A  54      33.721  -6.786 -14.066  1.00 86.50           C  
ATOM    848  HG2 GLN A  54      34.534  -6.431 -13.432  1.00 86.50           H  
ATOM    849  HG3 GLN A  54      32.776  -6.431 -13.655  1.00 86.50           H  
ATOM    850  CD  GLN A  54      33.896  -6.199 -15.461  1.00 86.50           C  
ATOM    851  NE2 GLN A  54      33.217  -5.123 -15.786  1.00 86.50           N  
ATOM    852 HE21 GLN A  54      33.281  -4.904 -16.770  1.00 86.50           H  
ATOM    853 HE22 GLN A  54      32.433  -4.825 -15.222  1.00 86.50           H  
ATOM    854  OE1 GLN A  54      34.673  -6.665 -16.270  1.00 86.50           O  
ATOM    855  N   LYS A  55      32.821 -11.080 -11.682  1.00 90.59           N  
ATOM    856  H   LYS A  55      33.049 -10.595 -10.826  1.00 90.59           H  
ATOM    857  CA  LYS A  55      32.402 -12.484 -11.643  1.00 90.59           C  
ATOM    858  HA  LYS A  55      32.940 -13.014 -12.429  1.00 90.59           H  
ATOM    859  C   LYS A  55      30.915 -12.591 -11.970  1.00 90.59           C  
ATOM    860  CB  LYS A  55      32.734 -13.130 -10.293  1.00 90.59           C  
ATOM    861  HB2 LYS A  55      32.242 -14.100 -10.242  1.00 90.59           H  
ATOM    862  HB3 LYS A  55      32.353 -12.504  -9.486  1.00 90.59           H  
ATOM    863  O   LYS A  55      30.103 -11.850 -11.408  1.00 90.59           O  
ATOM    864  CG  LYS A  55      34.247 -13.338 -10.130  1.00 90.59           C  
ATOM    865  HG2 LYS A  55      34.610 -13.948 -10.958  1.00 90.59           H  
ATOM    866  HG3 LYS A  55      34.754 -12.374 -10.163  1.00 90.59           H  
ATOM    867  CD  LYS A  55      34.570 -14.047  -8.808  1.00 90.59           C  
ATOM    868  HD2 LYS A  55      34.051 -15.005  -8.788  1.00 90.59           H  
ATOM    869  HD3 LYS A  55      34.230 -13.432  -7.975  1.00 90.59           H  
ATOM    870  CE  LYS A  55      36.084 -14.278  -8.703  1.00 90.59           C  
ATOM    871  HE2 LYS A  55      36.585 -13.310  -8.667  1.00 90.59           H  
ATOM    872  HE3 LYS A  55      36.413 -14.779  -9.614  1.00 90.59           H  
ATOM    873  NZ  LYS A  55      36.447 -15.106  -7.522  1.00 90.59           N  
ATOM    874  HZ1 LYS A  55      36.169 -14.665  -6.656  1.00 90.59           H  
ATOM    875  HZ2 LYS A  55      37.444 -15.263  -7.500  1.00 90.59           H  
ATOM    876  HZ3 LYS A  55      36.006 -16.013  -7.582  1.00 90.59           H  
ATOM    877  N   LEU A  56      30.573 -13.554 -12.824  1.00 93.88           N  
ATOM    878  H   LEU A  56      31.304 -14.079 -13.280  1.00 93.88           H  
ATOM    879  CA  LEU A  56      29.188 -13.888 -13.133  1.00 93.88           C  
ATOM    880  HA  LEU A  56      28.663 -12.967 -13.386  1.00 93.88           H  
ATOM    881  C   LEU A  56      28.497 -14.470 -11.902  1.00 93.88           C  
ATOM    882  CB  LEU A  56      29.119 -14.864 -14.322  1.00 93.88           C  
ATOM    883  HB2 LEU A  56      28.097 -15.232 -14.414  1.00 93.88           H  
ATOM    884  HB3 LEU A  56      29.763 -15.718 -14.112  1.00 93.88           H  
ATOM    885  O   LEU A  56      28.960 -15.453 -11.320  1.00 93.88           O  
ATOM    886  CG  LEU A  56      29.523 -14.245 -15.668  1.00 93.88           C  
ATOM    887  HG  LEU A  56      30.514 -13.800 -15.575  1.00 93.88           H  
ATOM    888  CD1 LEU A  56      29.575 -15.329 -16.744  1.00 93.88           C  
ATOM    889 HD11 LEU A  56      30.307 -16.090 -16.473  1.00 93.88           H  
ATOM    890 HD12 LEU A  56      28.601 -15.803 -16.864  1.00 93.88           H  
ATOM    891 HD13 LEU A  56      29.874 -14.890 -17.696  1.00 93.88           H  
ATOM    892  CD2 LEU A  56      28.536 -13.168 -16.120  1.00 93.88           C  
ATOM    893 HD21 LEU A  56      27.585 -13.611 -16.416  1.00 93.88           H  
ATOM    894 HD22 LEU A  56      28.363 -12.425 -15.341  1.00 93.88           H  
ATOM    895 HD23 LEU A  56      28.982 -12.628 -16.955  1.00 93.88           H  
ATOM    896  N   LYS A  57      27.381 -13.858 -11.511  1.00 95.30           N  
ATOM    897  H   LYS A  57      27.100 -13.025 -12.007  1.00 95.30           H  
ATOM    898  CA  LYS A  57      26.523 -14.328 -10.423  1.00 95.30           C  
ATOM    899  HA  LYS A  57      26.865 -15.303 -10.078  1.00 95.30           H  
ATOM    900  C   LYS A  57      25.102 -14.492 -10.921  1.00 95.30           C  
ATOM    901  CB  LYS A  57      26.553 -13.344  -9.248  1.00 95.30           C  
ATOM    902  HB2 LYS A  57      26.277 -12.349  -9.598  1.00 95.30           H  
ATOM    903  HB3 LYS A  57      25.812 -13.668  -8.517  1.00 95.30           H  
ATOM    904  O   LYS A  57      24.601 -13.608 -11.613  1.00 95.30           O  
ATOM    905  CG  LYS A  57      27.929 -13.289  -8.575  1.00 95.30           C  
ATOM    906  HG2 LYS A  57      28.647 -12.806  -9.238  1.00 95.30           H  
ATOM    907  HG3 LYS A  57      28.267 -14.303  -8.360  1.00 95.30           H  
ATOM    908  CD  LYS A  57      27.832 -12.505  -7.264  1.00 95.30           C  
ATOM    909  HD2 LYS A  57      27.502 -11.488  -7.473  1.00 95.30           H  
ATOM    910  HD3 LYS A  57      27.101 -12.993  -6.619  1.00 95.30           H  
ATOM    911  CE  LYS A  57      29.194 -12.481  -6.570  1.00 95.30           C  
ATOM    912  HE2 LYS A  57      29.564 -13.505  -6.509  1.00 95.30           H  
ATOM    913  HE3 LYS A  57      29.887 -11.908  -7.186  1.00 95.30           H  
ATOM    914  NZ  LYS A  57      29.084 -11.899  -5.208  1.00 95.30           N  
ATOM    915  HZ1 LYS A  57      29.979 -11.906  -4.740  1.00 95.30           H  
ATOM    916  HZ2 LYS A  57      28.437 -12.442  -4.654  1.00 95.30           H  
ATOM    917  HZ3 LYS A  57      28.740 -10.950  -5.254  1.00 95.30           H  
ATOM    918  N   SER A  58      24.465 -15.590 -10.525  1.00 95.40           N  
ATOM    919  H   SER A  58      24.957 -16.299 -10.000  1.00 95.40           H  
ATOM    920  CA  SER A  58      23.044 -15.808 -10.773  1.00 95.40           C  
ATOM    921  HA  SER A  58      22.867 -15.753 -11.847  1.00 95.40           H  
ATOM    922  C   SER A  58      22.212 -14.733 -10.081  1.00 95.40           C  
ATOM    923  CB  SER A  58      22.603 -17.194 -10.302  1.00 95.40           C  
ATOM    924  HB2 SER A  58      22.675 -17.254  -9.216  1.00 95.40           H  
ATOM    925  HB3 SER A  58      21.568 -17.359 -10.599  1.00 95.40           H  
ATOM    926  O   SER A  58      22.491 -14.355  -8.940  1.00 95.40           O  
ATOM    927  OG  SER A  58      23.429 -18.188 -10.886  1.00 95.40           O  
ATOM    928  HG  SER A  58      23.002 -19.037 -10.755  1.00 95.40           H  
ATOM    929  N   VAL A  59      21.202 -14.244 -10.786  1.00 95.21           N  
ATOM    930  H   VAL A  59      21.059 -14.588 -11.725  1.00 95.21           H  
ATOM    931  CA  VAL A  59      20.227 -13.274 -10.307  1.00 95.21           C  
ATOM    932  HA  VAL A  59      20.252 -13.260  -9.218  1.00 95.21           H  
ATOM    933  C   VAL A  59      18.829 -13.711 -10.717  1.00 95.21           C  
ATOM    934  CB  VAL A  59      20.522 -11.844 -10.806  1.00 95.21           C  
ATOM    935  HB  VAL A  59      19.714 -11.201 -10.456  1.00 95.21           H  
ATOM    936  O   VAL A  59      18.627 -14.209 -11.824  1.00 95.21           O  
ATOM    937  CG1 VAL A  59      21.823 -11.316 -10.187  1.00 95.21           C  
ATOM    938 HG11 VAL A  59      22.679 -11.838 -10.616  1.00 95.21           H  
ATOM    939 HG12 VAL A  59      21.802 -11.477  -9.109  1.00 95.21           H  
ATOM    940 HG13 VAL A  59      21.892 -10.249 -10.399  1.00 95.21           H  
ATOM    941  CG2 VAL A  59      20.614 -11.700 -12.332  1.00 95.21           C  
ATOM    942 HG21 VAL A  59      19.690 -12.043 -12.798  1.00 95.21           H  
ATOM    943 HG22 VAL A  59      21.450 -12.277 -12.725  1.00 95.21           H  
ATOM    944 HG23 VAL A  59      20.743 -10.649 -12.590  1.00 95.21           H  
ATOM    945  N   THR A  60      17.888 -13.488  -9.808  1.00 96.34           N  
ATOM    946  H   THR A  60      18.161 -13.104  -8.914  1.00 96.34           H  
ATOM    947  CA  THR A  60      16.449 -13.524 -10.051  1.00 96.34           C  
ATOM    948  HA  THR A  60      16.243 -13.724 -11.103  1.00 96.34           H  
ATOM    949  C   THR A  60      15.942 -12.145  -9.669  1.00 96.34           C  
ATOM    950  CB  THR A  60      15.762 -14.608  -9.212  1.00 96.34           C  
ATOM    951  HB  THR A  60      15.943 -14.422  -8.153  1.00 96.34           H  
ATOM    952  O   THR A  60      16.078 -11.750  -8.512  1.00 96.34           O  
ATOM    953  CG2 THR A  60      14.256 -14.659  -9.455  1.00 96.34           C  
ATOM    954 HG21 THR A  60      13.821 -15.516  -8.941  1.00 96.34           H  
ATOM    955 HG22 THR A  60      13.794 -13.758  -9.053  1.00 96.34           H  
ATOM    956 HG23 THR A  60      14.041 -14.724 -10.522  1.00 96.34           H  
ATOM    957  OG1 THR A  60      16.280 -15.877  -9.539  1.00 96.34           O  
ATOM    958  HG1 THR A  60      15.777 -16.510  -9.021  1.00 96.34           H  
ATOM    959  N   GLU A  61      15.451 -11.367 -10.626  1.00 95.75           N  
ATOM    960  H   GLU A  61      15.385 -11.718 -11.571  1.00 95.75           H  
ATOM    961  CA  GLU A  61      15.038  -9.987 -10.363  1.00 95.75           C  
ATOM    962  HA  GLU A  61      14.634  -9.947  -9.352  1.00 95.75           H  
ATOM    963  C   GLU A  61      13.911  -9.530 -11.283  1.00 95.75           C  
ATOM    964  CB  GLU A  61      16.249  -9.029 -10.398  1.00 95.75           C  
ATOM    965  HB2 GLU A  61      16.949  -9.354  -9.629  1.00 95.75           H  
ATOM    966  HB3 GLU A  61      15.912  -8.028 -10.129  1.00 95.75           H  
ATOM    967  O   GLU A  61      13.655 -10.113 -12.336  1.00 95.75           O  
ATOM    968  CG  GLU A  61      16.992  -8.952 -11.742  1.00 95.75           C  
ATOM    969  HG2 GLU A  61      17.292  -9.956 -12.044  1.00 95.75           H  
ATOM    970  HG3 GLU A  61      16.312  -8.559 -12.497  1.00 95.75           H  
ATOM    971  CD  GLU A  61      18.254  -8.069 -11.676  1.00 95.75           C  
ATOM    972  OE1 GLU A  61      18.593  -7.474 -12.720  1.00 95.75           O  
ATOM    973  OE2 GLU A  61      18.936  -8.014 -10.619  1.00 95.75           O  
ATOM    974  N   LEU A  62      13.229  -8.467 -10.862  1.00 97.09           N  
ATOM    975  H   LEU A  62      13.522  -8.015 -10.007  1.00 97.09           H  
ATOM    976  CA  LEU A  62      12.230  -7.792 -11.672  1.00 97.09           C  
ATOM    977  HA  LEU A  62      11.820  -8.500 -12.393  1.00 97.09           H  
ATOM    978  C   LEU A  62      12.893  -6.656 -12.446  1.00 97.09           C  
ATOM    979  CB  LEU A  62      11.083  -7.290 -10.784  1.00 97.09           C  
ATOM    980  HB2 LEU A  62      10.391  -6.716 -11.400  1.00 97.09           H  
ATOM    981  HB3 LEU A  62      11.500  -6.622 -10.030  1.00 97.09           H  
ATOM    982  O   LEU A  62      13.497  -5.762 -11.853  1.00 97.09           O  
ATOM    983  CG  LEU A  62      10.305  -8.417 -10.083  1.00 97.09           C  
ATOM    984  HG  LEU A  62      10.985  -9.033  -9.494  1.00 97.09           H  
ATOM    985  CD1 LEU A  62       9.278  -7.800  -9.149  1.00 97.09           C  
ATOM    986 HD11 LEU A  62       8.475  -7.361  -9.741  1.00 97.09           H  
ATOM    987 HD12 LEU A  62       9.752  -7.027  -8.545  1.00 97.09           H  
ATOM    988 HD13 LEU A  62       8.866  -8.573  -8.499  1.00 97.09           H  
ATOM    989  CD2 LEU A  62       9.542  -9.292 -11.073  1.00 97.09           C  
ATOM    990 HD21 LEU A  62       8.917 -10.003 -10.531  1.00 97.09           H  
ATOM    991 HD22 LEU A  62      10.244  -9.861 -11.682  1.00 97.09           H  
ATOM    992 HD23 LEU A  62       8.919  -8.671 -11.716  1.00 97.09           H  
ATOM    993  N   LEU A  63      12.729  -6.655 -13.764  1.00 96.50           N  
ATOM    994  H   LEU A  63      12.269  -7.454 -14.177  1.00 96.50           H  
ATOM    995  CA  LEU A  63      13.171  -5.584 -14.649  1.00 96.50           C  
ATOM    996  HA  LEU A  63      13.805  -4.900 -14.083  1.00 96.50           H  
ATOM    997  C   LEU A  63      11.959  -4.804 -15.161  1.00 96.50           C  
ATOM    998  CB  LEU A  63      14.025  -6.191 -15.773  1.00 96.50           C  
ATOM    999  HB2 LEU A  63      13.421  -6.927 -16.304  1.00 96.50           H  
ATOM   1000  HB3 LEU A  63      14.870  -6.718 -15.330  1.00 96.50           H  
ATOM   1001  O   LEU A  63      10.970  -5.384 -15.597  1.00 96.50           O  
ATOM   1002  CG  LEU A  63      14.553  -5.168 -16.792  1.00 96.50           C  
ATOM   1003  HG  LEU A  63      13.722  -4.594 -17.202  1.00 96.50           H  
ATOM   1004  CD1 LEU A  63      15.562  -4.202 -16.166  1.00 96.50           C  
ATOM   1005 HD11 LEU A  63      16.392  -4.765 -15.739  1.00 96.50           H  
ATOM   1006 HD12 LEU A  63      15.944  -3.528 -16.933  1.00 96.50           H  
ATOM   1007 HD13 LEU A  63      15.090  -3.607 -15.385  1.00 96.50           H  
ATOM   1008  CD2 LEU A  63      15.233  -5.897 -17.947  1.00 96.50           C  
ATOM   1009 HD21 LEU A  63      14.509  -6.544 -18.444  1.00 96.50           H  
ATOM   1010 HD22 LEU A  63      16.054  -6.505 -17.568  1.00 96.50           H  
ATOM   1011 HD23 LEU A  63      15.617  -5.177 -18.669  1.00 96.50           H  
ATOM   1012  N   GLY A  64      12.011  -3.474 -15.113  1.00 96.26           N  
ATOM   1013  H   GLY A  64      12.871  -3.045 -14.800  1.00 96.26           H  
ATOM   1014  CA  GLY A  64      10.999  -2.628 -15.744  1.00 96.26           C  
ATOM   1015  HA2 GLY A  64      11.008  -1.638 -15.287  1.00 96.26           H  
ATOM   1016  HA3 GLY A  64      10.006  -3.059 -15.615  1.00 96.26           H  
ATOM   1017  C   GLY A  64      11.290  -2.467 -17.232  1.00 96.26           C  
ATOM   1018  O   GLY A  64      12.372  -2.007 -17.583  1.00 96.26           O  
ATOM   1019  N   ILE A  65      10.324  -2.795 -18.088  1.00 95.96           N  
ATOM   1020  H   ILE A  65       9.456  -3.164 -17.727  1.00 95.96           H  
ATOM   1021  CA  ILE A  65      10.395  -2.543 -19.529  1.00 95.96           C  
ATOM   1022  HA  ILE A  65      11.435  -2.410 -19.829  1.00 95.96           H  
ATOM   1023  C   ILE A  65       9.659  -1.239 -19.813  1.00 95.96           C  
ATOM   1024  CB  ILE A  65       9.817  -3.735 -20.323  1.00 95.96           C  
ATOM   1025  HB  ILE A  65       8.766  -3.845 -20.056  1.00 95.96           H  
ATOM   1026  O   ILE A  65       8.454  -1.133 -19.568  1.00 95.96           O  
ATOM   1027  CG1 ILE A  65      10.518  -5.070 -19.980  1.00 95.96           C  
ATOM   1028 HG12 ILE A  65      10.075  -5.861 -20.585  1.00 95.96           H  
ATOM   1029 HG13 ILE A  65      10.316  -5.316 -18.937  1.00 95.96           H  
ATOM   1030  CG2 ILE A  65       9.885  -3.474 -21.838  1.00 95.96           C  
ATOM   1031 HG21 ILE A  65      10.905  -3.246 -22.146  1.00 95.96           H  
ATOM   1032 HG22 ILE A  65       9.542  -4.357 -22.378  1.00 95.96           H  
ATOM   1033 HG23 ILE A  65       9.238  -2.639 -22.107  1.00 95.96           H  
ATOM   1034  CD1 ILE A  65      12.039  -5.099 -20.194  1.00 95.96           C  
ATOM   1035 HD11 ILE A  65      12.533  -4.379 -19.543  1.00 95.96           H  
ATOM   1036 HD12 ILE A  65      12.412  -6.095 -19.955  1.00 95.96           H  
ATOM   1037 HD13 ILE A  65      12.283  -4.882 -21.234  1.00 95.96           H  
ATOM   1038  N   SER A  66      10.368  -0.221 -20.297  1.00 93.21           N  
ATOM   1039  H   SER A  66      11.356  -0.344 -20.464  1.00 93.21           H  
ATOM   1040  CA  SER A  66       9.729   1.039 -20.690  1.00 93.21           C  
ATOM   1041  HA  SER A  66       9.048   1.342 -19.895  1.00 93.21           H  
ATOM   1042  C   SER A  66       8.880   0.900 -21.949  1.00 93.21           C  
ATOM   1043  CB  SER A  66      10.740   2.168 -20.837  1.00 93.21           C  
ATOM   1044  HB2 SER A  66      10.195   3.089 -21.045  1.00 93.21           H  
ATOM   1045  HB3 SER A  66      11.304   2.282 -19.911  1.00 93.21           H  
ATOM   1046  O   SER A  66       9.070  -0.015 -22.747  1.00 93.21           O  
ATOM   1047  OG  SER A  66      11.621   1.920 -21.902  1.00 93.21           O  
ATOM   1048  HG  SER A  66      12.244   1.259 -21.592  1.00 93.21           H  
ATOM   1049  N   ILE A  67       7.960   1.844 -22.173  1.00 90.15           N  
ATOM   1050  H   ILE A  67       7.795   2.545 -21.466  1.00 90.15           H  
ATOM   1051  CA  ILE A  67       7.176   1.869 -23.418  1.00 90.15           C  
ATOM   1052  HA  ILE A  67       6.650   0.918 -23.502  1.00 90.15           H  
ATOM   1053  C   ILE A  67       8.101   1.959 -24.647  1.00 90.15           C  
ATOM   1054  CB  ILE A  67       6.121   3.002 -23.409  1.00 90.15           C  
ATOM   1055  HB  ILE A  67       6.635   3.961 -23.354  1.00 90.15           H  
ATOM   1056  O   ILE A  67       7.826   1.323 -25.660  1.00 90.15           O  
ATOM   1057  CG1 ILE A  67       5.151   2.887 -22.208  1.00 90.15           C  
ATOM   1058 HG12 ILE A  67       4.542   1.989 -22.316  1.00 90.15           H  
ATOM   1059 HG13 ILE A  67       5.719   2.791 -21.283  1.00 90.15           H  
ATOM   1060  CG2 ILE A  67       5.317   2.930 -24.722  1.00 90.15           C  
ATOM   1061 HG21 ILE A  67       4.467   3.613 -24.712  1.00 90.15           H  
ATOM   1062 HG22 ILE A  67       5.947   3.193 -25.572  1.00 90.15           H  
ATOM   1063 HG23 ILE A  67       4.937   1.919 -24.872  1.00 90.15           H  
ATOM   1064  CD1 ILE A  67       4.219   4.095 -22.039  1.00 90.15           C  
ATOM   1065 HD11 ILE A  67       3.695   4.012 -21.087  1.00 90.15           H  
ATOM   1066 HD12 ILE A  67       4.798   5.019 -22.046  1.00 90.15           H  
ATOM   1067 HD13 ILE A  67       3.474   4.128 -22.833  1.00 90.15           H  
ATOM   1068  N   MET A  68       9.225   2.678 -24.543  1.00 88.27           N  
ATOM   1069  H   MET A  68       9.432   3.119 -23.658  1.00 88.27           H  
ATOM   1070  CA  MET A  68      10.218   2.788 -25.621  1.00 88.27           C  
ATOM   1071  HA  MET A  68       9.706   3.032 -26.552  1.00 88.27           H  
ATOM   1072  C   MET A  68      10.992   1.484 -25.866  1.00 88.27           C  
ATOM   1073  CB  MET A  68      11.214   3.912 -25.300  1.00 88.27           C  
ATOM   1074  HB2 MET A  68      11.711   3.689 -24.356  1.00 88.27           H  
ATOM   1075  HB3 MET A  68      11.969   3.941 -26.086  1.00 88.27           H  
ATOM   1076  O   MET A  68      11.382   1.204 -26.995  1.00 88.27           O  
ATOM   1077  CG  MET A  68      10.550   5.291 -25.222  1.00 88.27           C  
ATOM   1078  HG2 MET A  68       9.974   5.449 -26.134  1.00 88.27           H  
ATOM   1079  HG3 MET A  68       9.863   5.312 -24.376  1.00 88.27           H  
ATOM   1080  SD  MET A  68      11.714   6.674 -25.055  1.00 88.27           S  
ATOM   1081  CE  MET A  68      12.347   6.367 -23.390  1.00 88.27           C  
ATOM   1082  HE1 MET A  68      12.810   5.382 -23.337  1.00 88.27           H  
ATOM   1083  HE2 MET A  68      13.094   7.122 -23.145  1.00 88.27           H  
ATOM   1084  HE3 MET A  68      11.516   6.428 -22.686  1.00 88.27           H  
ATOM   1085  N   GLU A  69      11.210   0.679 -24.825  1.00 93.95           N  
ATOM   1086  H   GLU A  69      10.881   0.967 -23.915  1.00 93.95           H  
ATOM   1087  CA  GLU A  69      11.921  -0.606 -24.908  1.00 93.95           C  
ATOM   1088  HA  GLU A  69      12.686  -0.564 -25.683  1.00 93.95           H  
ATOM   1089  C   GLU A  69      10.999  -1.775 -25.257  1.00 93.95           C  
ATOM   1090  CB  GLU A  69      12.593  -0.886 -23.563  1.00 93.95           C  
ATOM   1091  HB2 GLU A  69      11.837  -0.779 -22.785  1.00 93.95           H  
ATOM   1092  HB3 GLU A  69      12.950  -1.916 -23.539  1.00 93.95           H  
ATOM   1093  O   GLU A  69      11.471  -2.841 -25.640  1.00 93.95           O  
ATOM   1094  CG  GLU A  69      13.786   0.050 -23.308  1.00 93.95           C  
ATOM   1095  HG2 GLU A  69      14.619  -0.264 -23.937  1.00 93.95           H  
ATOM   1096  HG3 GLU A  69      13.531   1.071 -23.591  1.00 93.95           H  
ATOM   1097  CD  GLU A  69      14.210   0.055 -21.838  1.00 93.95           C  
ATOM   1098  OE1 GLU A  69      15.432   0.173 -21.579  1.00 93.95           O  
ATOM   1099  OE2 GLU A  69      13.301   0.022 -20.976  1.00 93.95           O  
ATOM   1100  N   ARG A  70       9.680  -1.591 -25.138  1.00 94.20           N  
ATOM   1101  H   ARG A  70       9.370  -0.713 -24.748  1.00 94.20           H  
ATOM   1102  CA  ARG A  70       8.696  -2.656 -25.339  1.00 94.20           C  
ATOM   1103  HA  ARG A  70       8.849  -3.417 -24.574  1.00 94.20           H  
ATOM   1104  C   ARG A  70       8.883  -3.361 -26.678  1.00 94.20           C  
ATOM   1105  CB  ARG A  70       7.289  -2.068 -25.190  1.00 94.20           C  
ATOM   1106  HB2 ARG A  70       7.136  -1.290 -25.937  1.00 94.20           H  
ATOM   1107  HB3 ARG A  70       7.184  -1.632 -24.197  1.00 94.20           H  
ATOM   1108  O   ARG A  70       8.973  -4.581 -26.703  1.00 94.20           O  
ATOM   1109  CG  ARG A  70       6.232  -3.159 -25.379  1.00 94.20           C  
ATOM   1110  HG2 ARG A  70       6.325  -3.595 -26.374  1.00 94.20           H  
ATOM   1111  HG3 ARG A  70       6.377  -3.941 -24.635  1.00 94.20           H  
ATOM   1112  CD  ARG A  70       4.827  -2.585 -25.254  1.00 94.20           C  
ATOM   1113  HD2 ARG A  70       4.676  -2.232 -24.233  1.00 94.20           H  
ATOM   1114  HD3 ARG A  70       4.724  -1.751 -25.948  1.00 94.20           H  
ATOM   1115  NE  ARG A  70       3.842  -3.623 -25.586  1.00 94.20           N  
ATOM   1116  HE  ARG A  70       4.210  -4.507 -25.907  1.00 94.20           H  
ATOM   1117  NH1 ARG A  70       1.942  -2.389 -25.211  1.00 94.20           N  
ATOM   1118 HH11 ARG A  70       2.518  -1.594 -24.977  1.00 94.20           H  
ATOM   1119 HH12 ARG A  70       0.933  -2.340 -25.196  1.00 94.20           H  
ATOM   1120  NH2 ARG A  70       1.797  -4.522 -25.883  1.00 94.20           N  
ATOM   1121 HH21 ARG A  70       0.788  -4.487 -25.873  1.00 94.20           H  
ATOM   1122 HH22 ARG A  70       2.271  -5.365 -26.175  1.00 94.20           H  
ATOM   1123  CZ  ARG A  70       2.532  -3.503 -25.558  1.00 94.20           C  
ATOM   1124  N   SER A  71       8.976  -2.615 -27.777  1.00 95.12           N  
ATOM   1125  H   SER A  71       8.862  -1.614 -27.696  1.00 95.12           H  
ATOM   1126  CA  SER A  71       9.071  -3.208 -29.115  1.00 95.12           C  
ATOM   1127  HA  SER A  71       8.232  -3.890 -29.256  1.00 95.12           H  
ATOM   1128  C   SER A  71      10.357  -4.013 -29.316  1.00 95.12           C  
ATOM   1129  CB  SER A  71       8.987  -2.124 -30.190  1.00 95.12           C  
ATOM   1130  HB2 SER A  71       9.855  -1.469 -30.117  1.00 95.12           H  
ATOM   1131  HB3 SER A  71       8.979  -2.598 -31.172  1.00 95.12           H  
ATOM   1132  O   SER A  71      10.329  -5.051 -29.974  1.00 95.12           O  
ATOM   1133  OG  SER A  71       7.808  -1.363 -30.023  1.00 95.12           O  
ATOM   1134  HG  SER A  71       7.714  -0.762 -30.765  1.00 95.12           H  
ATOM   1135  N   SER A  72      11.488  -3.563 -28.760  1.00 96.09           N  
ATOM   1136  H   SER A  72      11.459  -2.777 -28.126  1.00 96.09           H  
ATOM   1137  CA  SER A  72      12.757  -4.292 -28.874  1.00 96.09           C  
ATOM   1138  HA  SER A  72      12.858  -4.652 -29.897  1.00 96.09           H  
ATOM   1139  C   SER A  72      12.779  -5.525 -27.975  1.00 96.09           C  
ATOM   1140  CB  SER A  72      13.955  -3.380 -28.596  1.00 96.09           C  
ATOM   1141  HB2 SER A  72      14.026  -2.638 -29.391  1.00 96.09           H  
ATOM   1142  HB3 SER A  72      14.866  -3.980 -28.599  1.00 96.09           H  
ATOM   1143  O   SER A  72      13.161  -6.598 -28.443  1.00 96.09           O  
ATOM   1144  OG  SER A  72      13.833  -2.711 -27.359  1.00 96.09           O  
ATOM   1145  HG  SER A  72      14.640  -2.219 -27.191  1.00 96.09           H  
ATOM   1146  N   PHE A  73      12.297  -5.404 -26.735  1.00 96.90           N  
ATOM   1147  H   PHE A  73      12.038  -4.486 -26.404  1.00 96.90           H  
ATOM   1148  CA  PHE A  73      12.151  -6.537 -25.824  1.00 96.90           C  
ATOM   1149  HA  PHE A  73      13.123  -7.011 -25.691  1.00 96.90           H  
ATOM   1150  C   PHE A  73      11.205  -7.605 -26.387  1.00 96.90           C  
ATOM   1151  CB  PHE A  73      11.659  -6.037 -24.459  1.00 96.90           C  
ATOM   1152  HB2 PHE A  73      12.401  -5.355 -24.043  1.00 96.90           H  
ATOM   1153  HB3 PHE A  73      10.733  -5.478 -24.593  1.00 96.90           H  
ATOM   1154  O   PHE A  73      11.531  -8.784 -26.363  1.00 96.90           O  
ATOM   1155  CG  PHE A  73      11.422  -7.166 -23.474  1.00 96.90           C  
ATOM   1156  CD1 PHE A  73      10.118  -7.617 -23.204  1.00 96.90           C  
ATOM   1157  HD1 PHE A  73       9.275  -7.133 -23.675  1.00 96.90           H  
ATOM   1158  CD2 PHE A  73      12.517  -7.811 -22.874  1.00 96.90           C  
ATOM   1159  HD2 PHE A  73      13.523  -7.499 -23.114  1.00 96.90           H  
ATOM   1160  CE1 PHE A  73       9.918  -8.703 -22.333  1.00 96.90           C  
ATOM   1161  HE1 PHE A  73       8.918  -9.047 -22.111  1.00 96.90           H  
ATOM   1162  CE2 PHE A  73      12.319  -8.885 -21.993  1.00 96.90           C  
ATOM   1163  HE2 PHE A  73      13.168  -9.377 -21.542  1.00 96.90           H  
ATOM   1164  CZ  PHE A  73      11.017  -9.337 -21.728  1.00 96.90           C  
ATOM   1165  HZ  PHE A  73      10.864 -10.168 -21.056  1.00 96.90           H  
ATOM   1166  N   GLU A  74      10.050  -7.218 -26.934  1.00 95.66           N  
ATOM   1167  H   GLU A  74       9.807  -6.238 -26.912  1.00 95.66           H  
ATOM   1168  CA  GLU A  74       9.066  -8.169 -27.469  1.00 95.66           C  
ATOM   1169  HA  GLU A  74       8.941  -8.976 -26.746  1.00 95.66           H  
ATOM   1170  C   GLU A  74       9.529  -8.854 -28.757  1.00 95.66           C  
ATOM   1171  CB  GLU A  74       7.704  -7.475 -27.665  1.00 95.66           C  
ATOM   1172  HB2 GLU A  74       7.030  -8.148 -28.196  1.00 95.66           H  
ATOM   1173  HB3 GLU A  74       7.828  -6.561 -28.248  1.00 95.66           H  
ATOM   1174  O   GLU A  74       9.148  -9.999 -28.994  1.00 95.66           O  
ATOM   1175  CG  GLU A  74       7.097  -7.160 -26.294  1.00 95.66           C  
ATOM   1176  HG2 GLU A  74       7.059  -8.102 -25.746  1.00 95.66           H  
ATOM   1177  HG3 GLU A  74       7.765  -6.511 -25.728  1.00 95.66           H  
ATOM   1178  CD  GLU A  74       5.696  -6.531 -26.281  1.00 95.66           C  
ATOM   1179  OE1 GLU A  74       5.102  -6.562 -25.175  1.00 95.66           O  
ATOM   1180  OE2 GLU A  74       5.197  -5.981 -27.281  1.00 95.66           O  
ATOM   1181  N   LYS A  75      10.373  -8.194 -29.562  1.00 96.97           N  
ATOM   1182  H   LYS A  75      10.621  -7.248 -29.311  1.00 96.97           H  
ATOM   1183  CA  LYS A  75      10.955  -8.782 -30.775  1.00 96.97           C  
ATOM   1184  HA  LYS A  75      10.154  -9.246 -31.350  1.00 96.97           H  
ATOM   1185  C   LYS A  75      11.947  -9.902 -30.454  1.00 96.97           C  
ATOM   1186  CB  LYS A  75      11.595  -7.668 -31.617  1.00 96.97           C  
ATOM   1187  HB2 LYS A  75      10.826  -6.936 -31.865  1.00 96.97           H  
ATOM   1188  HB3 LYS A  75      12.371  -7.172 -31.034  1.00 96.97           H  
ATOM   1189  O   LYS A  75      11.884 -10.956 -31.081  1.00 96.97           O  
ATOM   1190  CG  LYS A  75      12.202  -8.210 -32.919  1.00 96.97           C  
ATOM   1191  HG2 LYS A  75      13.000  -8.915 -32.686  1.00 96.97           H  
ATOM   1192  HG3 LYS A  75      11.430  -8.726 -33.489  1.00 96.97           H  
ATOM   1193  CD  LYS A  75      12.788  -7.078 -33.768  1.00 96.97           C  
ATOM   1194  HD2 LYS A  75      11.989  -6.396 -34.056  1.00 96.97           H  
ATOM   1195  HD3 LYS A  75      13.533  -6.539 -33.182  1.00 96.97           H  
ATOM   1196  CE  LYS A  75      13.444  -7.683 -35.014  1.00 96.97           C  
ATOM   1197  HE2 LYS A  75      12.687  -8.231 -35.575  1.00 96.97           H  
ATOM   1198  HE3 LYS A  75      14.197  -8.401 -34.689  1.00 96.97           H  
ATOM   1199  NZ  LYS A  75      14.072  -6.644 -35.867  1.00 96.97           N  
ATOM   1200  HZ1 LYS A  75      14.808  -6.175 -35.359  1.00 96.97           H  
ATOM   1201  HZ2 LYS A  75      14.480  -7.070 -36.687  1.00 96.97           H  
ATOM   1202  HZ3 LYS A  75      13.387  -5.963 -36.162  1.00 96.97           H  
ATOM   1203  N   ASN A  76      12.867  -9.673 -29.516  1.00 96.57           N  
ATOM   1204  H   ASN A  76      12.865  -8.779 -29.046  1.00 96.57           H  
ATOM   1205  CA  ASN A  76      13.775 -10.706 -29.022  1.00 96.57           C  
ATOM   1206  HA  ASN A  76      13.256 -11.664 -29.059  1.00 96.57           H  
ATOM   1207  C   ASN A  76      14.175 -10.426 -27.558  1.00 96.57           C  
ATOM   1208  CB  ASN A  76      14.999 -10.846 -29.951  1.00 96.57           C  
ATOM   1209  HB2 ASN A  76      15.649  -9.975 -29.868  1.00 96.57           H  
ATOM   1210  HB3 ASN A  76      14.665 -10.934 -30.985  1.00 96.57           H  
ATOM   1211  O   ASN A  76      15.105  -9.651 -27.314  1.00 96.57           O  
ATOM   1212  CG  ASN A  76      15.802 -12.098 -29.617  1.00 96.57           C  
ATOM   1213  ND2 ASN A  76      16.653 -12.546 -30.500  1.00 96.57           N  
ATOM   1214 HD21 ASN A  76      17.084 -11.870 -31.114  1.00 96.57           H  
ATOM   1215 HD22 ASN A  76      17.340 -13.185 -30.124  1.00 96.57           H  
ATOM   1216  OD1 ASN A  76      15.647 -12.708 -28.565  1.00 96.57           O  
ATOM   1217  N   PRO A  77      13.501 -11.064 -26.578  1.00 96.74           N  
ATOM   1218  CA  PRO A  77      13.776 -10.838 -25.161  1.00 96.74           C  
ATOM   1219  HA  PRO A  77      13.566  -9.794 -24.926  1.00 96.74           H  
ATOM   1220  C   PRO A  77      15.217 -11.156 -24.753  1.00 96.74           C  
ATOM   1221  CB  PRO A  77      12.789 -11.736 -24.407  1.00 96.74           C  
ATOM   1222  HB2 PRO A  77      13.227 -12.721 -24.243  1.00 96.74           H  
ATOM   1223  HB3 PRO A  77      12.487 -11.297 -23.456  1.00 96.74           H  
ATOM   1224  O   PRO A  77      15.758 -10.483 -23.881  1.00 96.74           O  
ATOM   1225  CG  PRO A  77      11.611 -11.871 -25.366  1.00 96.74           C  
ATOM   1226  HG2 PRO A  77      11.060 -12.797 -25.201  1.00 96.74           H  
ATOM   1227  HG3 PRO A  77      10.947 -11.012 -25.259  1.00 96.74           H  
ATOM   1228  CD  PRO A  77      12.284 -11.852 -26.738  1.00 96.74           C  
ATOM   1229  HD2 PRO A  77      12.548 -12.867 -27.036  1.00 96.74           H  
ATOM   1230  HD3 PRO A  77      11.611 -11.406 -27.470  1.00 96.74           H  
ATOM   1231  N   ILE A  78      15.839 -12.166 -25.374  1.00 97.13           N  
ATOM   1232  H   ILE A  78      15.406 -12.573 -26.191  1.00 97.13           H  
ATOM   1233  CA  ILE A  78      17.193 -12.607 -25.021  1.00 97.13           C  
ATOM   1234  HA  ILE A  78      17.278 -12.639 -23.935  1.00 97.13           H  
ATOM   1235  C   ILE A  78      18.209 -11.569 -25.480  1.00 97.13           C  
ATOM   1236  CB  ILE A  78      17.492 -14.019 -25.569  1.00 97.13           C  
ATOM   1237  HB  ILE A  78      17.425 -13.987 -26.656  1.00 97.13           H  
ATOM   1238  O   ILE A  78      18.901 -11.022 -24.630  1.00 97.13           O  
ATOM   1239  CG1 ILE A  78      16.466 -15.066 -25.072  1.00 97.13           C  
ATOM   1240 HG12 ILE A  78      15.472 -14.781 -25.417  1.00 97.13           H  
ATOM   1241 HG13 ILE A  78      16.698 -16.027 -25.532  1.00 97.13           H  
ATOM   1242  CG2 ILE A  78      18.922 -14.455 -25.207  1.00 97.13           C  
ATOM   1243 HG21 ILE A  78      19.104 -14.362 -24.137  1.00 97.13           H  
ATOM   1244 HG22 ILE A  78      19.096 -15.486 -25.514  1.00 97.13           H  
ATOM   1245 HG23 ILE A  78      19.651 -13.836 -25.731  1.00 97.13           H  
ATOM   1246  CD1 ILE A  78      16.413 -15.262 -23.551  1.00 97.13           C  
ATOM   1247 HD11 ILE A  78      16.272 -14.308 -23.042  1.00 97.13           H  
ATOM   1248 HD12 ILE A  78      15.568 -15.902 -23.301  1.00 97.13           H  
ATOM   1249 HD13 ILE A  78      17.329 -15.740 -23.205  1.00 97.13           H  
ATOM   1250  N   ASP A  79      18.215 -11.205 -26.765  1.00 97.08           N  
ATOM   1251  H   ASP A  79      17.724 -11.778 -27.437  1.00 97.08           H  
ATOM   1252  CA  ASP A  79      19.132 -10.183 -27.291  1.00 97.08           C  
ATOM   1253  HA  ASP A  79      20.159 -10.530 -27.176  1.00 97.08           H  
ATOM   1254  C   ASP A  79      18.976  -8.847 -26.550  1.00 97.08           C  
ATOM   1255  CB  ASP A  79      18.864  -9.902 -28.779  1.00 97.08           C  
ATOM   1256  HB2 ASP A  79      19.522  -9.091 -29.093  1.00 97.08           H  
ATOM   1257  HB3 ASP A  79      17.839  -9.548 -28.886  1.00 97.08           H  
ATOM   1258  O   ASP A  79      19.959  -8.164 -26.257  1.00 97.08           O  
ATOM   1259  CG  ASP A  79      19.072 -11.067 -29.746  1.00 97.08           C  
ATOM   1260  OD1 ASP A  79      19.360 -12.197 -29.300  1.00 97.08           O  
ATOM   1261  OD2 ASP A  79      18.757 -10.853 -30.941  1.00 97.08           O  
ATOM   1262  N   PHE A  80      17.737  -8.464 -26.210  1.00 97.51           N  
ATOM   1263  H   PHE A  80      16.958  -9.042 -26.493  1.00 97.51           H  
ATOM   1264  CA  PHE A  80      17.491  -7.263 -25.416  1.00 97.51           C  
ATOM   1265  HA  PHE A  80      17.932  -6.411 -25.933  1.00 97.51           H  
ATOM   1266  C   PHE A  80      18.161  -7.352 -24.040  1.00 97.51           C  
ATOM   1267  CB  PHE A  80      15.985  -7.018 -25.271  1.00 97.51           C  
ATOM   1268  HB2 PHE A  80      15.556  -6.873 -26.263  1.00 97.51           H  
ATOM   1269  HB3 PHE A  80      15.516  -7.900 -24.837  1.00 97.51           H  
ATOM   1270  O   PHE A  80      18.860  -6.420 -23.640  1.00 97.51           O  
ATOM   1271  CG  PHE A  80      15.667  -5.812 -24.403  1.00 97.51           C  
ATOM   1272  CD1 PHE A  80      15.548  -5.950 -23.006  1.00 97.51           C  
ATOM   1273  HD1 PHE A  80      15.671  -6.920 -22.547  1.00 97.51           H  
ATOM   1274  CD2 PHE A  80      15.534  -4.540 -24.986  1.00 97.51           C  
ATOM   1275  HD2 PHE A  80      15.635  -4.429 -26.055  1.00 97.51           H  
ATOM   1276  CE1 PHE A  80      15.267  -4.833 -22.201  1.00 97.51           C  
ATOM   1277  HE1 PHE A  80      15.156  -4.953 -21.133  1.00 97.51           H  
ATOM   1278  CE2 PHE A  80      15.266  -3.419 -24.180  1.00 97.51           C  
ATOM   1279  HE2 PHE A  80      15.149  -2.448 -24.637  1.00 97.51           H  
ATOM   1280  CZ  PHE A  80      15.126  -3.565 -22.788  1.00 97.51           C  
ATOM   1281  HZ  PHE A  80      14.900  -2.709 -22.170  1.00 97.51           H  
ATOM   1282  N   LEU A  81      17.971  -8.453 -23.310  1.00 97.38           N  
ATOM   1283  H   LEU A  81      17.456  -9.222 -23.714  1.00 97.38           H  
ATOM   1284  CA  LEU A  81      18.570  -8.641 -21.989  1.00 97.38           C  
ATOM   1285  HA  LEU A  81      18.369  -7.757 -21.384  1.00 97.38           H  
ATOM   1286  C   LEU A  81      20.101  -8.757 -22.084  1.00 97.38           C  
ATOM   1287  CB  LEU A  81      17.926  -9.872 -21.325  1.00 97.38           C  
ATOM   1288  HB2 LEU A  81      18.507 -10.151 -20.446  1.00 97.38           H  
ATOM   1289  HB3 LEU A  81      17.974 -10.701 -22.031  1.00 97.38           H  
ATOM   1290  O   LEU A  81      20.815  -8.154 -21.284  1.00 97.38           O  
ATOM   1291  CG  LEU A  81      16.462  -9.667 -20.889  1.00 97.38           C  
ATOM   1292  HG  LEU A  81      15.878  -9.242 -21.706  1.00 97.38           H  
ATOM   1293  CD1 LEU A  81      15.840 -11.005 -20.492  1.00 97.38           C  
ATOM   1294 HD11 LEU A  81      14.815 -10.857 -20.152  1.00 97.38           H  
ATOM   1295 HD12 LEU A  81      15.825 -11.659 -21.364  1.00 97.38           H  
ATOM   1296 HD13 LEU A  81      16.424 -11.466 -19.694  1.00 97.38           H  
ATOM   1297  CD2 LEU A  81      16.343  -8.721 -19.695  1.00 97.38           C  
ATOM   1298 HD21 LEU A  81      15.298  -8.642 -19.398  1.00 97.38           H  
ATOM   1299 HD22 LEU A  81      16.703  -7.728 -19.966  1.00 97.38           H  
ATOM   1300 HD23 LEU A  81      16.928  -9.100 -18.857  1.00 97.38           H  
ATOM   1301  N   GLU A  82      20.631  -9.424 -23.102  1.00 96.21           N  
ATOM   1302  H   GLU A  82      20.023  -9.932 -23.729  1.00 96.21           H  
ATOM   1303  CA  GLU A  82      22.074  -9.479 -23.346  1.00 96.21           C  
ATOM   1304  HA  GLU A  82      22.564  -9.843 -22.443  1.00 96.21           H  
ATOM   1305  C   GLU A  82      22.669  -8.092 -23.614  1.00 96.21           C  
ATOM   1306  CB  GLU A  82      22.393 -10.462 -24.475  1.00 96.21           C  
ATOM   1307  HB2 GLU A  82      23.447 -10.356 -24.730  1.00 96.21           H  
ATOM   1308  HB3 GLU A  82      21.791 -10.223 -25.352  1.00 96.21           H  
ATOM   1309  O   GLU A  82      23.698  -7.738 -23.035  1.00 96.21           O  
ATOM   1310  CG  GLU A  82      22.144 -11.913 -24.031  1.00 96.21           C  
ATOM   1311  HG2 GLU A  82      22.725 -12.096 -23.127  1.00 96.21           H  
ATOM   1312  HG3 GLU A  82      21.094 -12.054 -23.776  1.00 96.21           H  
ATOM   1313  CD  GLU A  82      22.555 -12.947 -25.086  1.00 96.21           C  
ATOM   1314  OE1 GLU A  82      22.642 -14.135 -24.692  1.00 96.21           O  
ATOM   1315  OE2 GLU A  82      22.814 -12.553 -26.244  1.00 96.21           O  
ATOM   1316  N   SER A  83      21.963  -7.241 -24.368  1.00 95.81           N  
ATOM   1317  H   SER A  83      21.159  -7.604 -24.859  1.00 95.81           H  
ATOM   1318  CA  SER A  83      22.352  -5.836 -24.575  1.00 95.81           C  
ATOM   1319  HA  SER A  83      23.376  -5.827 -24.950  1.00 95.81           H  
ATOM   1320  C   SER A  83      22.344  -5.005 -23.284  1.00 95.81           C  
ATOM   1321  CB  SER A  83      21.463  -5.185 -25.643  1.00 95.81           C  
ATOM   1322  HB2 SER A  83      21.277  -5.899 -26.445  1.00 95.81           H  
ATOM   1323  HB3 SER A  83      21.998  -4.334 -26.066  1.00 95.81           H  
ATOM   1324  O   SER A  83      23.043  -3.995 -23.185  1.00 95.81           O  
ATOM   1325  OG  SER A  83      20.232  -4.711 -25.122  1.00 95.81           O  
ATOM   1326  HG  SER A  83      19.791  -5.425 -24.656  1.00 95.81           H  
ATOM   1327  N   LYS A  84      21.584  -5.438 -22.268  1.00 93.89           N  
ATOM   1328  H   LYS A  84      21.061  -6.288 -22.421  1.00 93.89           H  
ATOM   1329  CA  LYS A  84      21.557  -4.847 -20.921  1.00 93.89           C  
ATOM   1330  HA  LYS A  84      21.826  -3.794 -21.000  1.00 93.89           H  
ATOM   1331  C   LYS A  84      22.611  -5.448 -19.981  1.00 93.89           C  
ATOM   1332  CB  LYS A  84      20.139  -4.954 -20.330  1.00 93.89           C  
ATOM   1333  HB2 LYS A  84      19.827  -5.999 -20.348  1.00 93.89           H  
ATOM   1334  HB3 LYS A  84      20.156  -4.640 -19.287  1.00 93.89           H  
ATOM   1335  O   LYS A  84      22.700  -5.012 -18.835  1.00 93.89           O  
ATOM   1336  CG  LYS A  84      19.074  -4.128 -21.064  1.00 93.89           C  
ATOM   1337  HG2 LYS A  84      18.100  -4.427 -20.676  1.00 93.89           H  
ATOM   1338  HG3 LYS A  84      19.094  -4.347 -22.131  1.00 93.89           H  
ATOM   1339  CD  LYS A  84      19.242  -2.619 -20.855  1.00 93.89           C  
ATOM   1340  HD2 LYS A  84      19.287  -2.407 -19.787  1.00 93.89           H  
ATOM   1341  HD3 LYS A  84      20.156  -2.276 -21.341  1.00 93.89           H  
ATOM   1342  CE  LYS A  84      18.026  -1.928 -21.474  1.00 93.89           C  
ATOM   1343  HE2 LYS A  84      17.126  -2.380 -21.058  1.00 93.89           H  
ATOM   1344  HE3 LYS A  84      18.016  -2.121 -22.547  1.00 93.89           H  
ATOM   1345  NZ  LYS A  84      18.004  -0.473 -21.208  1.00 93.89           N  
ATOM   1346  HZ1 LYS A  84      18.074  -0.286 -20.218  1.00 93.89           H  
ATOM   1347  HZ2 LYS A  84      17.099  -0.120 -21.485  1.00 93.89           H  
ATOM   1348  HZ3 LYS A  84      18.719   0.013 -21.729  1.00 93.89           H  
ATOM   1349  N   GLY A  85      23.419  -6.403 -20.446  1.00 95.08           N  
ATOM   1350  H   GLY A  85      23.298  -6.711 -21.400  1.00 95.08           H  
ATOM   1351  CA  GLY A  85      24.496  -7.029 -19.674  1.00 95.08           C  
ATOM   1352  HA2 GLY A  85      24.881  -6.320 -18.941  1.00 95.08           H  
ATOM   1353  HA3 GLY A  85      25.303  -7.282 -20.362  1.00 95.08           H  
ATOM   1354  C   GLY A  85      24.103  -8.313 -18.936  1.00 95.08           C  
ATOM   1355  O   GLY A  85      24.907  -8.828 -18.154  1.00 95.08           O  
ATOM   1356  N   TYR A  86      22.900  -8.847 -19.171  1.00 96.85           N  
ATOM   1357  H   TYR A  86      22.300  -8.416 -19.859  1.00 96.85           H  
ATOM   1358  CA  TYR A  86      22.545 -10.188 -18.710  1.00 96.85           C  
ATOM   1359  HA  TYR A  86      22.906 -10.317 -17.689  1.00 96.85           H  
ATOM   1360  C   TYR A  86      23.242 -11.247 -19.571  1.00 96.85           C  
ATOM   1361  CB  TYR A  86      21.023 -10.380 -18.686  1.00 96.85           C  
ATOM   1362  HB2 TYR A  86      20.638 -10.259 -19.698  1.00 96.85           H  
ATOM   1363  HB3 TYR A  86      20.811 -11.405 -18.382  1.00 96.85           H  
ATOM   1364  O   TYR A  86      23.459 -11.059 -20.761  1.00 96.85           O  
ATOM   1365  CG  TYR A  86      20.283  -9.449 -17.740  1.00 96.85           C  
ATOM   1366  CD1 TYR A  86      20.162  -9.774 -16.376  1.00 96.85           C  
ATOM   1367  HD1 TYR A  86      20.594 -10.691 -16.001  1.00 96.85           H  
ATOM   1368  CD2 TYR A  86      19.717  -8.252 -18.212  1.00 96.85           C  
ATOM   1369  HD2 TYR A  86      19.777  -7.997 -19.260  1.00 96.85           H  
ATOM   1370  CE1 TYR A  86      19.501  -8.897 -15.492  1.00 96.85           C  
ATOM   1371  HE1 TYR A  86      19.414  -9.135 -14.442  1.00 96.85           H  
ATOM   1372  CE2 TYR A  86      19.061  -7.371 -17.340  1.00 96.85           C  
ATOM   1373  HE2 TYR A  86      18.638  -6.446 -17.702  1.00 96.85           H  
ATOM   1374  OH  TYR A  86      18.330  -6.802 -15.159  1.00 96.85           O  
ATOM   1375  HH  TYR A  86      18.401  -7.061 -14.237  1.00 96.85           H  
ATOM   1376  CZ  TYR A  86      18.955  -7.686 -15.975  1.00 96.85           C  
ATOM   1377  N   LYS A  87      23.607 -12.374 -18.969  1.00 96.08           N  
ATOM   1378  H   LYS A  87      23.438 -12.455 -17.977  1.00 96.08           H  
ATOM   1379  CA  LYS A  87      24.200 -13.534 -19.646  1.00 96.08           C  
ATOM   1380  HA  LYS A  87      24.040 -13.444 -20.721  1.00 96.08           H  
ATOM   1381  C   LYS A  87      23.496 -14.798 -19.184  1.00 96.08           C  
ATOM   1382  CB  LYS A  87      25.712 -13.613 -19.374  1.00 96.08           C  
ATOM   1383  HB2 LYS A  87      26.112 -14.473 -19.912  1.00 96.08           H  
ATOM   1384  HB3 LYS A  87      25.883 -13.765 -18.308  1.00 96.08           H  
ATOM   1385  O   LYS A  87      22.961 -14.823 -18.078  1.00 96.08           O  
ATOM   1386  CG  LYS A  87      26.459 -12.350 -19.830  1.00 96.08           C  
ATOM   1387  HG2 LYS A  87      26.230 -11.534 -19.145  1.00 96.08           H  
ATOM   1388  HG3 LYS A  87      26.125 -12.074 -20.830  1.00 96.08           H  
ATOM   1389  CD  LYS A  87      27.976 -12.570 -19.867  1.00 96.08           C  
ATOM   1390  HD2 LYS A  87      28.215 -13.289 -20.651  1.00 96.08           H  
ATOM   1391  HD3 LYS A  87      28.310 -12.974 -18.912  1.00 96.08           H  
ATOM   1392  CE  LYS A  87      28.672 -11.236 -20.164  1.00 96.08           C  
ATOM   1393  HE2 LYS A  87      28.308 -10.484 -19.464  1.00 96.08           H  
ATOM   1394  HE3 LYS A  87      28.380 -10.919 -21.165  1.00 96.08           H  
ATOM   1395  NZ  LYS A  87      30.150 -11.321 -20.066  1.00 96.08           N  
ATOM   1396  HZ1 LYS A  87      30.578 -10.480 -20.427  1.00 96.08           H  
ATOM   1397  HZ2 LYS A  87      30.536 -12.129 -20.533  1.00 96.08           H  
ATOM   1398  HZ3 LYS A  87      30.461 -11.283 -19.105  1.00 96.08           H  
ATOM   1399  N   GLU A  88      23.524 -15.849 -20.001  1.00 95.81           N  
ATOM   1400  H   GLU A  88      23.962 -15.741 -20.904  1.00 95.81           H  
ATOM   1401  CA  GLU A  88      22.891 -17.139 -19.675  1.00 95.81           C  
ATOM   1402  HA  GLU A  88      22.854 -17.734 -20.588  1.00 95.81           H  
ATOM   1403  C   GLU A  88      21.426 -16.974 -19.218  1.00 95.81           C  
ATOM   1404  CB  GLU A  88      23.735 -17.927 -18.655  1.00 95.81           C  
ATOM   1405  HB2 GLU A  88      23.784 -17.370 -17.719  1.00 95.81           H  
ATOM   1406  HB3 GLU A  88      23.222 -18.869 -18.461  1.00 95.81           H  
ATOM   1407  O   GLU A  88      21.005 -17.496 -18.184  1.00 95.81           O  
ATOM   1408  CG  GLU A  88      25.168 -18.251 -19.109  1.00 95.81           C  
ATOM   1409  HG2 GLU A  88      25.130 -18.841 -20.025  1.00 95.81           H  
ATOM   1410  HG3 GLU A  88      25.700 -17.323 -19.315  1.00 95.81           H  
ATOM   1411  CD  GLU A  88      25.911 -19.036 -18.016  1.00 95.81           C  
ATOM   1412  OE1 GLU A  88      27.086 -18.739 -17.704  1.00 95.81           O  
ATOM   1413  OE2 GLU A  88      25.300 -19.884 -17.329  1.00 95.81           O  
ATOM   1414  N   VAL A  89      20.655 -16.173 -19.959  1.00 96.90           N  
ATOM   1415  H   VAL A  89      21.037 -15.781 -20.807  1.00 96.90           H  
ATOM   1416  CA  VAL A  89      19.258 -15.874 -19.627  1.00 96.90           C  
ATOM   1417  HA  VAL A  89      19.210 -15.546 -18.589  1.00 96.90           H  
ATOM   1418  C   VAL A  89      18.406 -17.138 -19.769  1.00 96.90           C  
ATOM   1419  CB  VAL A  89      18.710 -14.743 -20.518  1.00 96.90           C  
ATOM   1420  HB  VAL A  89      18.754 -15.061 -21.560  1.00 96.90           H  
ATOM   1421  O   VAL A  89      18.361 -17.751 -20.837  1.00 96.90           O  
ATOM   1422  CG1 VAL A  89      17.256 -14.417 -20.157  1.00 96.90           C  
ATOM   1423 HG11 VAL A  89      16.906 -13.605 -20.794  1.00 96.90           H  
ATOM   1424 HG12 VAL A  89      16.615 -15.281 -20.333  1.00 96.90           H  
ATOM   1425 HG13 VAL A  89      17.182 -14.117 -19.112  1.00 96.90           H  
ATOM   1426  CG2 VAL A  89      19.524 -13.449 -20.385  1.00 96.90           C  
ATOM   1427 HG21 VAL A  89      19.472 -13.078 -19.361  1.00 96.90           H  
ATOM   1428 HG22 VAL A  89      19.124 -12.695 -21.062  1.00 96.90           H  
ATOM   1429 HG23 VAL A  89      20.565 -13.619 -20.660  1.00 96.90           H  
ATOM   1430  N   ARG A  90      17.672 -17.511 -18.714  1.00 95.45           N  
ATOM   1431  H   ARG A  90      17.737 -16.966 -17.866  1.00 95.45           H  
ATOM   1432  CA  ARG A  90      16.707 -18.619 -18.759  1.00 95.45           C  
ATOM   1433  HA  ARG A  90      17.118 -19.438 -19.350  1.00 95.45           H  
ATOM   1434  C   ARG A  90      15.418 -18.171 -19.438  1.00 95.45           C  
ATOM   1435  CB  ARG A  90      16.416 -19.159 -17.355  1.00 95.45           C  
ATOM   1436  HB2 ARG A  90      16.022 -18.356 -16.732  1.00 95.45           H  
ATOM   1437  HB3 ARG A  90      15.633 -19.910 -17.461  1.00 95.45           H  
ATOM   1438  O   ARG A  90      14.540 -17.594 -18.798  1.00 95.45           O  
ATOM   1439  CG  ARG A  90      17.640 -19.776 -16.656  1.00 95.45           C  
ATOM   1440  HG2 ARG A  90      18.469 -19.858 -17.359  1.00 95.45           H  
ATOM   1441  HG3 ARG A  90      17.951 -19.122 -15.842  1.00 95.45           H  
ATOM   1442  CD  ARG A  90      17.347 -21.180 -16.104  1.00 95.45           C  
ATOM   1443  HD2 ARG A  90      18.224 -21.532 -15.561  1.00 95.45           H  
ATOM   1444  HD3 ARG A  90      17.202 -21.848 -16.954  1.00 95.45           H  
ATOM   1445  NE  ARG A  90      16.128 -21.244 -15.266  1.00 95.45           N  
ATOM   1446  HE  ARG A  90      15.260 -21.230 -15.782  1.00 95.45           H  
ATOM   1447  NH1 ARG A  90      17.082 -21.714 -13.230  1.00 95.45           N  
ATOM   1448 HH11 ARG A  90      17.992 -21.649 -13.665  1.00 95.45           H  
ATOM   1449 HH12 ARG A  90      16.974 -21.965 -12.258  1.00 95.45           H  
ATOM   1450  NH2 ARG A  90      14.870 -21.657 -13.407  1.00 95.45           N  
ATOM   1451 HH21 ARG A  90      14.785 -21.920 -12.436  1.00 95.45           H  
ATOM   1452 HH22 ARG A  90      14.035 -21.624 -13.974  1.00 95.45           H  
ATOM   1453  CZ  ARG A  90      16.032 -21.528 -13.980  1.00 95.45           C  
ATOM   1454  N   LYS A  91      15.313 -18.420 -20.745  1.00 93.53           N  
ATOM   1455  H   LYS A  91      16.118 -18.842 -21.186  1.00 93.53           H  
ATOM   1456  CA  LYS A  91      14.173 -18.007 -21.583  1.00 93.53           C  
ATOM   1457  HA  LYS A  91      14.124 -16.918 -21.587  1.00 93.53           H  
ATOM   1458  C   LYS A  91      12.820 -18.500 -21.054  1.00 93.53           C  
ATOM   1459  CB  LYS A  91      14.413 -18.513 -23.014  1.00 93.53           C  
ATOM   1460  HB2 LYS A  91      15.403 -18.197 -23.343  1.00 93.53           H  
ATOM   1461  HB3 LYS A  91      14.386 -19.602 -23.019  1.00 93.53           H  
ATOM   1462  O   LYS A  91      11.842 -17.765 -21.119  1.00 93.53           O  
ATOM   1463  CG  LYS A  91      13.360 -17.974 -23.994  1.00 93.53           C  
ATOM   1464  HG2 LYS A  91      12.376 -18.353 -23.719  1.00 93.53           H  
ATOM   1465  HG3 LYS A  91      13.345 -16.885 -23.949  1.00 93.53           H  
ATOM   1466  CD  LYS A  91      13.671 -18.417 -25.426  1.00 93.53           C  
ATOM   1467  HD2 LYS A  91      13.719 -19.505 -25.461  1.00 93.53           H  
ATOM   1468  HD3 LYS A  91      14.635 -18.006 -25.726  1.00 93.53           H  
ATOM   1469  CE  LYS A  91      12.573 -17.916 -26.371  1.00 93.53           C  
ATOM   1470  HE2 LYS A  91      12.517 -16.830 -26.292  1.00 93.53           H  
ATOM   1471  HE3 LYS A  91      11.619 -18.325 -26.039  1.00 93.53           H  
ATOM   1472  NZ  LYS A  91      12.845 -18.315 -27.774  1.00 93.53           N  
ATOM   1473  HZ1 LYS A  91      12.114 -17.981 -28.386  1.00 93.53           H  
ATOM   1474  HZ2 LYS A  91      13.723 -17.927 -28.086  1.00 93.53           H  
ATOM   1475  HZ3 LYS A  91      12.894 -19.321 -27.852  1.00 93.53           H  
ATOM   1476  N   ASP A  92      12.783 -19.720 -20.531  1.00 93.78           N  
ATOM   1477  H   ASP A  92      13.656 -20.216 -20.419  1.00 93.78           H  
ATOM   1478  CA  ASP A  92      11.619 -20.388 -19.937  1.00 93.78           C  
ATOM   1479  HA  ASP A  92      10.791 -20.362 -20.646  1.00 93.78           H  
ATOM   1480  C   ASP A  92      11.119 -19.728 -18.641  1.00 93.78           C  
ATOM   1481  CB  ASP A  92      11.993 -21.863 -19.686  1.00 93.78           C  
ATOM   1482  HB2 ASP A  92      11.136 -22.378 -19.253  1.00 93.78           H  
ATOM   1483  HB3 ASP A  92      12.214 -22.337 -20.643  1.00 93.78           H  
ATOM   1484  O   ASP A  92       9.971 -19.922 -18.260  1.00 93.78           O  
ATOM   1485  CG  ASP A  92      13.216 -22.027 -18.763  1.00 93.78           C  
ATOM   1486  OD1 ASP A  92      14.297 -21.497 -19.127  1.00 93.78           O  
ATOM   1487  OD2 ASP A  92      13.091 -22.638 -17.682  1.00 93.78           O  
ATOM   1488  N   MET A  93      11.951 -18.905 -17.996  1.00 92.61           N  
ATOM   1489  H   MET A  93      12.874 -18.769 -18.382  1.00 92.61           H  
ATOM   1490  CA  MET A  93      11.631 -18.208 -16.744  1.00 92.61           C  
ATOM   1491  HA  MET A  93      10.712 -18.620 -16.328  1.00 92.61           H  
ATOM   1492  C   MET A  93      11.391 -16.707 -16.935  1.00 92.61           C  
ATOM   1493  CB  MET A  93      12.751 -18.430 -15.726  1.00 92.61           C  
ATOM   1494  HB2 MET A  93      12.512 -17.909 -14.799  1.00 92.61           H  
ATOM   1495  HB3 MET A  93      13.672 -18.002 -16.124  1.00 92.61           H  
ATOM   1496  O   MET A  93      11.344 -15.961 -15.955  1.00 92.61           O  
ATOM   1497  CG  MET A  93      12.999 -19.897 -15.397  1.00 92.61           C  
ATOM   1498  HG2 MET A  93      13.901 -19.901 -14.784  1.00 92.61           H  
ATOM   1499  HG3 MET A  93      13.214 -20.438 -16.319  1.00 92.61           H  
ATOM   1500  SD  MET A  93      11.688 -20.780 -14.503  1.00 92.61           S  
ATOM   1501  CE  MET A  93      11.816 -20.087 -12.832  1.00 92.61           C  
ATOM   1502  HE1 MET A  93      11.800 -18.998 -12.878  1.00 92.61           H  
ATOM   1503  HE2 MET A  93      12.735 -20.420 -12.349  1.00 92.61           H  
ATOM   1504  HE3 MET A  93      10.963 -20.422 -12.243  1.00 92.61           H  
ATOM   1505  N   ILE A  94      11.270 -16.237 -18.181  1.00 95.50           N  
ATOM   1506  H   ILE A  94      11.297 -16.893 -18.948  1.00 95.50           H  
ATOM   1507  CA  ILE A  94      10.902 -14.847 -18.455  1.00 95.50           C  
ATOM   1508  HA  ILE A  94      11.366 -14.214 -17.699  1.00 95.50           H  
ATOM   1509  C   ILE A  94       9.386 -14.716 -18.322  1.00 95.50           C  
ATOM   1510  CB  ILE A  94      11.416 -14.360 -19.824  1.00 95.50           C  
ATOM   1511  HB  ILE A  94      10.983 -14.984 -20.606  1.00 95.50           H  
ATOM   1512  O   ILE A  94       8.638 -15.115 -19.214  1.00 95.50           O  
ATOM   1513  CG1 ILE A  94      12.956 -14.471 -19.897  1.00 95.50           C  
ATOM   1514 HG12 ILE A  94      13.408 -13.840 -19.133  1.00 95.50           H  
ATOM   1515 HG13 ILE A  94      13.247 -15.502 -19.698  1.00 95.50           H  
ATOM   1516  CG2 ILE A  94      10.976 -12.898 -20.053  1.00 95.50           C  
ATOM   1517 HG21 ILE A  94       9.889 -12.817 -20.032  1.00 95.50           H  
ATOM   1518 HG22 ILE A  94      11.399 -12.258 -19.278  1.00 95.50           H  
ATOM   1519 HG23 ILE A  94      11.306 -12.553 -21.033  1.00 95.50           H  
ATOM   1520  CD1 ILE A  94      13.535 -14.096 -21.266  1.00 95.50           C  
ATOM   1521 HD11 ILE A  94      13.460 -13.021 -21.434  1.00 95.50           H  
ATOM   1522 HD12 ILE A  94      13.008 -14.632 -22.055  1.00 95.50           H  
ATOM   1523 HD13 ILE A  94      14.589 -14.374 -21.294  1.00 95.50           H  
ATOM   1524  N   ILE A  95       8.930 -14.112 -17.226  1.00 94.82           N  
ATOM   1525  H   ILE A  95       9.607 -13.829 -16.532  1.00 94.82           H  
ATOM   1526  CA  ILE A  95       7.500 -13.915 -16.953  1.00 94.82           C  
ATOM   1527  HA  ILE A  95       6.917 -14.462 -17.694  1.00 94.82           H  
ATOM   1528  C   ILE A  95       7.168 -12.433 -17.094  1.00 94.82           C  
ATOM   1529  CB  ILE A  95       7.097 -14.486 -15.575  1.00 94.82           C  
ATOM   1530  HB  ILE A  95       7.592 -13.908 -14.795  1.00 94.82           H  
ATOM   1531  O   ILE A  95       7.726 -11.602 -16.378  1.00 94.82           O  
ATOM   1532  CG1 ILE A  95       7.541 -15.964 -15.445  1.00 94.82           C  
ATOM   1533 HG12 ILE A  95       8.624 -16.026 -15.556  1.00 94.82           H  
ATOM   1534 HG13 ILE A  95       7.087 -16.553 -16.242  1.00 94.82           H  
ATOM   1535  CG2 ILE A  95       5.575 -14.343 -15.377  1.00 94.82           C  
ATOM   1536 HG21 ILE A  95       5.039 -14.945 -16.111  1.00 94.82           H  
ATOM   1537 HG22 ILE A  95       5.291 -14.676 -14.379  1.00 94.82           H  
ATOM   1538 HG23 ILE A  95       5.262 -13.303 -15.465  1.00 94.82           H  
ATOM   1539  CD1 ILE A  95       7.205 -16.612 -14.098  1.00 94.82           C  
ATOM   1540 HD11 ILE A  95       7.708 -17.576 -14.027  1.00 94.82           H  
ATOM   1541 HD12 ILE A  95       6.131 -16.777 -14.014  1.00 94.82           H  
ATOM   1542 HD13 ILE A  95       7.540 -15.974 -13.280  1.00 94.82           H  
ATOM   1543  N   LYS A  96       6.252 -12.086 -18.007  1.00 94.81           N  
ATOM   1544  H   LYS A  96       5.795 -12.830 -18.515  1.00 94.81           H  
ATOM   1545  CA  LYS A  96       5.711 -10.723 -18.112  1.00 94.81           C  
ATOM   1546  HA  LYS A  96       6.520 -10.010 -17.952  1.00 94.81           H  
ATOM   1547  C   LYS A  96       4.690 -10.484 -17.006  1.00 94.81           C  
ATOM   1548  CB  LYS A  96       5.080 -10.458 -19.485  1.00 94.81           C  
ATOM   1549  HB2 LYS A  96       4.549  -9.507 -19.433  1.00 94.81           H  
ATOM   1550  HB3 LYS A  96       4.350 -11.238 -19.699  1.00 94.81           H  
ATOM   1551  O   LYS A  96       3.753 -11.257 -16.848  1.00 94.81           O  
ATOM   1552  CG  LYS A  96       6.099 -10.376 -20.631  1.00 94.81           C  
ATOM   1553  HG2 LYS A  96       6.838  -9.606 -20.410  1.00 94.81           H  
ATOM   1554  HG3 LYS A  96       6.601 -11.336 -20.750  1.00 94.81           H  
ATOM   1555  CD  LYS A  96       5.364 -10.010 -21.928  1.00 94.81           C  
ATOM   1556  HD2 LYS A  96       4.612 -10.772 -22.132  1.00 94.81           H  
ATOM   1557  HD3 LYS A  96       4.863  -9.051 -21.790  1.00 94.81           H  
ATOM   1558  CE  LYS A  96       6.317  -9.908 -23.121  1.00 94.81           C  
ATOM   1559  HE2 LYS A  96       6.825 -10.864 -23.246  1.00 94.81           H  
ATOM   1560  HE3 LYS A  96       7.065  -9.143 -22.909  1.00 94.81           H  
ATOM   1561  NZ  LYS A  96       5.579  -9.544 -24.356  1.00 94.81           N  
ATOM   1562  HZ1 LYS A  96       5.230  -8.598 -24.307  1.00 94.81           H  
ATOM   1563  HZ2 LYS A  96       4.802 -10.169 -24.516  1.00 94.81           H  
ATOM   1564  HZ3 LYS A  96       6.192  -9.579 -25.159  1.00 94.81           H  
ATOM   1565  N   LEU A  97       4.863  -9.386 -16.284  1.00 94.93           N  
ATOM   1566  H   LEU A  97       5.667  -8.808 -16.485  1.00 94.93           H  
ATOM   1567  CA  LEU A  97       4.063  -9.003 -15.129  1.00 94.93           C  
ATOM   1568  HA  LEU A  97       3.251  -9.713 -14.973  1.00 94.93           H  
ATOM   1569  C   LEU A  97       3.464  -7.614 -15.381  1.00 94.93           C  
ATOM   1570  CB  LEU A  97       4.954  -9.039 -13.877  1.00 94.93           C  
ATOM   1571  HB2 LEU A  97       4.379  -8.662 -13.031  1.00 94.93           H  
ATOM   1572  HB3 LEU A  97       5.801  -8.371 -14.033  1.00 94.93           H  
ATOM   1573  O   LEU A  97       4.158  -6.597 -15.224  1.00 94.93           O  
ATOM   1574  CG  LEU A  97       5.480 -10.444 -13.532  1.00 94.93           C  
ATOM   1575  HG  LEU A  97       5.889 -10.926 -14.420  1.00 94.93           H  
ATOM   1576  CD1 LEU A  97       6.615 -10.317 -12.524  1.00 94.93           C  
ATOM   1577 HD11 LEU A  97       7.458  -9.827 -13.011  1.00 94.93           H  
ATOM   1578 HD12 LEU A  97       6.294  -9.736 -11.659  1.00 94.93           H  
ATOM   1579 HD13 LEU A  97       6.934 -11.308 -12.201  1.00 94.93           H  
ATOM   1580  CD2 LEU A  97       4.385 -11.336 -12.956  1.00 94.93           C  
ATOM   1581 HD21 LEU A  97       4.817 -12.290 -12.653  1.00 94.93           H  
ATOM   1582 HD22 LEU A  97       3.916 -10.864 -12.092  1.00 94.93           H  
ATOM   1583 HD23 LEU A  97       3.623 -11.533 -13.711  1.00 94.93           H  
ATOM   1584  N   PRO A  98       2.188  -7.541 -15.800  1.00 92.45           N  
ATOM   1585  CA  PRO A  98       1.456  -6.287 -15.883  1.00 92.45           C  
ATOM   1586  HA  PRO A  98       1.906  -5.672 -16.662  1.00 92.45           H  
ATOM   1587  C   PRO A  98       1.472  -5.527 -14.554  1.00 92.45           C  
ATOM   1588  CB  PRO A  98       0.027  -6.660 -16.294  1.00 92.45           C  
ATOM   1589  HB2 PRO A  98      -0.592  -6.806 -15.408  1.00 92.45           H  
ATOM   1590  HB3 PRO A  98      -0.417  -5.909 -16.947  1.00 92.45           H  
ATOM   1591  O   PRO A  98       1.658  -6.099 -13.472  1.00 92.45           O  
ATOM   1592  CG  PRO A  98       0.198  -7.999 -17.007  1.00 92.45           C  
ATOM   1593  HG2 PRO A  98       0.502  -7.831 -18.040  1.00 92.45           H  
ATOM   1594  HG3 PRO A  98      -0.711  -8.600 -16.965  1.00 92.45           H  
ATOM   1595  CD  PRO A  98       1.342  -8.647 -16.234  1.00 92.45           C  
ATOM   1596  HD2 PRO A  98       1.881  -9.340 -16.879  1.00 92.45           H  
ATOM   1597  HD3 PRO A  98       0.946  -9.174 -15.366  1.00 92.45           H  
ATOM   1598  N   LYS A  99       1.250  -4.213 -14.626  1.00 91.61           N  
ATOM   1599  H   LYS A  99       1.029  -3.814 -15.527  1.00 91.61           H  
ATOM   1600  CA  LYS A  99       1.120  -3.386 -13.427  1.00 91.61           C  
ATOM   1601  HA  LYS A  99       2.051  -3.458 -12.865  1.00 91.61           H  
ATOM   1602  C   LYS A  99      -0.013  -3.924 -12.548  1.00 91.61           C  
ATOM   1603  CB  LYS A  99       0.875  -1.931 -13.835  1.00 91.61           C  
ATOM   1604  HB2 LYS A  99       1.600  -1.648 -14.599  1.00 91.61           H  
ATOM   1605  HB3 LYS A  99      -0.128  -1.833 -14.250  1.00 91.61           H  
ATOM   1606  O   LYS A  99      -1.098  -4.192 -13.047  1.00 91.61           O  
ATOM   1607  CG  LYS A  99       1.038  -0.999 -12.633  1.00 91.61           C  
ATOM   1608  HG2 LYS A  99       0.347  -1.281 -11.839  1.00 91.61           H  
ATOM   1609  HG3 LYS A  99       2.059  -1.082 -12.260  1.00 91.61           H  
ATOM   1610  CD  LYS A  99       0.757   0.444 -13.044  1.00 91.61           C  
ATOM   1611  HD2 LYS A  99       1.387   0.717 -13.890  1.00 91.61           H  
ATOM   1612  HD3 LYS A  99      -0.292   0.526 -13.328  1.00 91.61           H  
ATOM   1613  CE  LYS A  99       1.059   1.356 -11.858  1.00 91.61           C  
ATOM   1614  HE2 LYS A  99       2.135   1.353 -11.684  1.00 91.61           H  
ATOM   1615  HE3 LYS A  99       0.577   0.938 -10.975  1.00 91.61           H  
ATOM   1616  NZ  LYS A  99       0.555   2.724 -12.112  1.00 91.61           N  
ATOM   1617  HZ1 LYS A  99       0.774   3.328 -11.333  1.00 91.61           H  
ATOM   1618  HZ2 LYS A  99       0.950   3.092 -12.965  1.00 91.61           H  
ATOM   1619  HZ3 LYS A  99      -0.450   2.688 -12.203  1.00 91.61           H  
ATOM   1620  N   TYR A 100       0.255  -4.026 -11.251  1.00 93.64           N  
ATOM   1621  H   TYR A 100       1.202  -3.822 -10.963  1.00 93.64           H  
ATOM   1622  CA  TYR A 100      -0.626  -4.599 -10.233  1.00 93.64           C  
ATOM   1623  HA  TYR A 100      -0.098  -4.474  -9.288  1.00 93.64           H  
ATOM   1624  C   TYR A 100      -0.841  -6.115 -10.329  1.00 93.64           C  
ATOM   1625  CB  TYR A 100      -1.934  -3.798 -10.106  1.00 93.64           C  
ATOM   1626  HB2 TYR A 100      -2.578  -4.030 -10.955  1.00 93.64           H  
ATOM   1627  HB3 TYR A 100      -2.466  -4.129  -9.214  1.00 93.64           H  
ATOM   1628  O   TYR A 100      -1.805  -6.617  -9.763  1.00 93.64           O  
ATOM   1629  CG  TYR A 100      -1.755  -2.298  -9.996  1.00 93.64           C  
ATOM   1630  CD1 TYR A 100      -0.965  -1.763  -8.962  1.00 93.64           C  
ATOM   1631  HD1 TYR A 100      -0.485  -2.423  -8.255  1.00 93.64           H  
ATOM   1632  CD2 TYR A 100      -2.404  -1.440 -10.905  1.00 93.64           C  
ATOM   1633  HD2 TYR A 100      -3.020  -1.860 -11.685  1.00 93.64           H  
ATOM   1634  CE1 TYR A 100      -0.842  -0.372  -8.818  1.00 93.64           C  
ATOM   1635  HE1 TYR A 100      -0.258   0.028  -8.002  1.00 93.64           H  
ATOM   1636  CE2 TYR A 100      -2.276  -0.044 -10.771  1.00 93.64           C  
ATOM   1637  HE2 TYR A 100      -2.811   0.613 -11.441  1.00 93.64           H  
ATOM   1638  OH  TYR A 100      -1.381   1.832  -9.562  1.00 93.64           O  
ATOM   1639  HH  TYR A 100      -1.182   2.015  -8.641  1.00 93.64           H  
ATOM   1640  CZ  TYR A 100      -1.508   0.488  -9.715  1.00 93.64           C  
ATOM   1641  N   SER A 101       0.088  -6.855 -10.950  1.00 94.61           N  
ATOM   1642  H   SER A 101       0.818  -6.395 -11.474  1.00 94.61           H  
ATOM   1643  CA  SER A 101       0.151  -8.318 -10.784  1.00 94.61           C  
ATOM   1644  HA  SER A 101      -0.726  -8.765 -11.253  1.00 94.61           H  
ATOM   1645  C   SER A 101       0.154  -8.684  -9.295  1.00 94.61           C  
ATOM   1646  CB  SER A 101       1.404  -8.910 -11.435  1.00 94.61           C  
ATOM   1647  HB2 SER A 101       2.293  -8.457 -10.996  1.00 94.61           H  
ATOM   1648  HB3 SER A 101       1.430  -9.983 -11.247  1.00 94.61           H  
ATOM   1649  O   SER A 101       0.889  -8.068  -8.512  1.00 94.61           O  
ATOM   1650  OG  SER A 101       1.407  -8.691 -12.831  1.00 94.61           O  
ATOM   1651  HG  SER A 101       1.413  -7.748 -13.006  1.00 94.61           H  
ATOM   1652  N   LEU A 102      -0.684  -9.650  -8.913  1.00 95.74           N  
ATOM   1653  H   LEU A 102      -1.223 -10.133  -9.617  1.00 95.74           H  
ATOM   1654  CA  LEU A 102      -0.943 -10.025  -7.527  1.00 95.74           C  
ATOM   1655  HA  LEU A 102      -0.721  -9.170  -6.887  1.00 95.74           H  
ATOM   1656  C   LEU A 102      -0.052 -11.193  -7.102  1.00 95.74           C  
ATOM   1657  CB  LEU A 102      -2.438 -10.362  -7.388  1.00 95.74           C  
ATOM   1658  HB2 LEU A 102      -3.026  -9.517  -7.747  1.00 95.74           H  
ATOM   1659  HB3 LEU A 102      -2.657 -11.211  -8.036  1.00 95.74           H  
ATOM   1660  O   LEU A 102      -0.037 -12.239  -7.742  1.00 95.74           O  
ATOM   1661  CG  LEU A 102      -2.893 -10.710  -5.958  1.00 95.74           C  
ATOM   1662  HG  LEU A 102      -2.291 -11.528  -5.561  1.00 95.74           H  
ATOM   1663  CD1 LEU A 102      -2.785  -9.506  -5.019  1.00 95.74           C  
ATOM   1664 HD11 LEU A 102      -1.739  -9.280  -4.816  1.00 95.74           H  
ATOM   1665 HD12 LEU A 102      -3.279  -8.648  -5.475  1.00 95.74           H  
ATOM   1666 HD13 LEU A 102      -3.304  -9.731  -4.087  1.00 95.74           H  
ATOM   1667  CD2 LEU A 102      -4.355 -11.152  -5.979  1.00 95.74           C  
ATOM   1668 HD21 LEU A 102      -4.675 -11.468  -4.986  1.00 95.74           H  
ATOM   1669 HD22 LEU A 102      -4.992 -10.338  -6.326  1.00 95.74           H  
ATOM   1670 HD23 LEU A 102      -4.475 -11.994  -6.661  1.00 95.74           H  
ATOM   1671  N   PHE A 103       0.650 -11.022  -5.989  1.00 96.68           N  
ATOM   1672  H   PHE A 103       0.611 -10.124  -5.527  1.00 96.68           H  
ATOM   1673  CA  PHE A 103       1.473 -12.054  -5.371  1.00 96.68           C  
ATOM   1674  HA  PHE A 103       1.463 -12.955  -5.983  1.00 96.68           H  
ATOM   1675  C   PHE A 103       0.915 -12.400  -3.999  1.00 96.68           C  
ATOM   1676  CB  PHE A 103       2.920 -11.567  -5.270  1.00 96.68           C  
ATOM   1677  HB2 PHE A 103       3.490 -12.287  -4.683  1.00 96.68           H  
ATOM   1678  HB3 PHE A 103       2.947 -10.616  -4.737  1.00 96.68           H  
ATOM   1679  O   PHE A 103       0.638 -11.493  -3.211  1.00 96.68           O  
ATOM   1680  CG  PHE A 103       3.587 -11.404  -6.618  1.00 96.68           C  
ATOM   1681  CD1 PHE A 103       4.362 -12.455  -7.141  1.00 96.68           C  
ATOM   1682  HD1 PHE A 103       4.482 -13.376  -6.589  1.00 96.68           H  
ATOM   1683  CD2 PHE A 103       3.428 -10.215  -7.355  1.00 96.68           C  
ATOM   1684  HD2 PHE A 103       2.808  -9.419  -6.968  1.00 96.68           H  
ATOM   1685  CE1 PHE A 103       5.002 -12.307  -8.381  1.00 96.68           C  
ATOM   1686  HE1 PHE A 103       5.608 -13.115  -8.765  1.00 96.68           H  
ATOM   1687  CE2 PHE A 103       4.041 -10.083  -8.613  1.00 96.68           C  
ATOM   1688  HE2 PHE A 103       3.879  -9.195  -9.207  1.00 96.68           H  
ATOM   1689  CZ  PHE A 103       4.842 -11.122  -9.115  1.00 96.68           C  
ATOM   1690  HZ  PHE A 103       5.318 -11.030 -10.080  1.00 96.68           H  
ATOM   1691  N   GLU A 104       0.784 -13.688  -3.705  1.00 96.87           N  
ATOM   1692  H   GLU A 104       1.031 -14.369  -4.409  1.00 96.87           H  
ATOM   1693  CA  GLU A 104       0.478 -14.206  -2.376  1.00 96.87           C  
ATOM   1694  HA  GLU A 104       0.123 -13.386  -1.752  1.00 96.87           H  
ATOM   1695  C   GLU A 104       1.737 -14.764  -1.714  1.00 96.87           C  
ATOM   1696  CB  GLU A 104      -0.672 -15.207  -2.448  1.00 96.87           C  
ATOM   1697  HB2 GLU A 104      -1.532 -14.640  -2.802  1.00 96.87           H  
ATOM   1698  HB3 GLU A 104      -0.436 -16.000  -3.157  1.00 96.87           H  
ATOM   1699  O   GLU A 104       2.468 -15.584  -2.272  1.00 96.87           O  
ATOM   1700  CG  GLU A 104      -1.045 -15.811  -1.089  1.00 96.87           C  
ATOM   1701  HG2 GLU A 104      -0.276 -16.519  -0.780  1.00 96.87           H  
ATOM   1702  HG3 GLU A 104      -1.094 -15.011  -0.351  1.00 96.87           H  
ATOM   1703  CD  GLU A 104      -2.402 -16.518  -1.174  1.00 96.87           C  
ATOM   1704  OE1 GLU A 104      -3.338 -16.044  -0.482  1.00 96.87           O  
ATOM   1705  OE2 GLU A 104      -2.522 -17.459  -1.984  1.00 96.87           O  
ATOM   1706  N   LEU A 105       1.981 -14.248  -0.518  1.00 96.21           N  
ATOM   1707  H   LEU A 105       1.272 -13.641  -0.133  1.00 96.21           H  
ATOM   1708  CA  LEU A 105       3.067 -14.568   0.386  1.00 96.21           C  
ATOM   1709  HA  LEU A 105       3.802 -15.193  -0.122  1.00 96.21           H  
ATOM   1710  C   LEU A 105       2.505 -15.377   1.569  1.00 96.21           C  
ATOM   1711  CB  LEU A 105       3.756 -13.258   0.839  1.00 96.21           C  
ATOM   1712  HB2 LEU A 105       3.085 -12.692   1.484  1.00 96.21           H  
ATOM   1713  HB3 LEU A 105       4.617 -13.551   1.440  1.00 96.21           H  
ATOM   1714  O   LEU A 105       1.349 -15.808   1.574  1.00 96.21           O  
ATOM   1715  CG  LEU A 105       4.279 -12.348  -0.290  1.00 96.21           C  
ATOM   1716  HG  LEU A 105       4.553 -12.956  -1.152  1.00 96.21           H  
ATOM   1717  CD1 LEU A 105       3.263 -11.283  -0.719  1.00 96.21           C  
ATOM   1718 HD11 LEU A 105       2.959 -10.693   0.145  1.00 96.21           H  
ATOM   1719 HD12 LEU A 105       3.706 -10.644  -1.483  1.00 96.21           H  
ATOM   1720 HD13 LEU A 105       2.384 -11.764  -1.150  1.00 96.21           H  
ATOM   1721  CD2 LEU A 105       5.517 -11.578   0.166  1.00 96.21           C  
ATOM   1722 HD21 LEU A 105       5.927 -11.032  -0.684  1.00 96.21           H  
ATOM   1723 HD22 LEU A 105       5.262 -10.884   0.967  1.00 96.21           H  
ATOM   1724 HD23 LEU A 105       6.276 -12.281   0.510  1.00 96.21           H  
ATOM   1725  N   GLU A 106       3.312 -15.577   2.605  1.00 93.12           N  
ATOM   1726  H   GLU A 106       4.240 -15.178   2.592  1.00 93.12           H  
ATOM   1727  CA  GLU A 106       2.908 -16.314   3.797  1.00 93.12           C  
ATOM   1728  HA  GLU A 106       2.632 -17.313   3.460  1.00 93.12           H  
ATOM   1729  C   GLU A 106       1.665 -15.721   4.493  1.00 93.12           C  
ATOM   1730  CB  GLU A 106       4.107 -16.481   4.750  1.00 93.12           C  
ATOM   1731  HB2 GLU A 106       4.946 -16.906   4.198  1.00 93.12           H  
ATOM   1732  HB3 GLU A 106       3.822 -17.216   5.502  1.00 93.12           H  
ATOM   1733  O   GLU A 106       1.406 -14.516   4.459  1.00 93.12           O  
ATOM   1734  CG  GLU A 106       4.579 -15.221   5.498  1.00 93.12           C  
ATOM   1735  HG2 GLU A 106       3.738 -14.809   6.057  1.00 93.12           H  
ATOM   1736  HG3 GLU A 106       5.322 -15.533   6.232  1.00 93.12           H  
ATOM   1737  CD  GLU A 106       5.206 -14.121   4.628  1.00 93.12           C  
ATOM   1738  OE1 GLU A 106       5.216 -12.960   5.089  1.00 93.12           O  
ATOM   1739  OE2 GLU A 106       5.661 -14.373   3.495  1.00 93.12           O  
ATOM   1740  N   ASN A 107       0.882 -16.576   5.161  1.00 90.64           N  
ATOM   1741  H   ASN A 107       1.157 -17.548   5.181  1.00 90.64           H  
ATOM   1742  CA  ASN A 107      -0.300 -16.196   5.954  1.00 90.64           C  
ATOM   1743  HA  ASN A 107      -0.768 -17.126   6.277  1.00 90.64           H  
ATOM   1744  C   ASN A 107      -1.402 -15.441   5.171  1.00 90.64           C  
ATOM   1745  CB  ASN A 107       0.159 -15.459   7.228  1.00 90.64           C  
ATOM   1746  HB2 ASN A 107       0.573 -14.489   6.953  1.00 90.64           H  
ATOM   1747  HB3 ASN A 107      -0.698 -15.289   7.880  1.00 90.64           H  
ATOM   1748  O   ASN A 107      -2.151 -14.641   5.749  1.00 90.64           O  
ATOM   1749  CG  ASN A 107       1.187 -16.246   8.015  1.00 90.64           C  
ATOM   1750  ND2 ASN A 107       2.230 -15.609   8.489  1.00 90.64           N  
ATOM   1751 HD21 ASN A 107       2.392 -14.640   8.251  1.00 90.64           H  
ATOM   1752 HD22 ASN A 107       2.913 -16.175   8.972  1.00 90.64           H  
ATOM   1753  OD1 ASN A 107       1.071 -17.443   8.206  1.00 90.64           O  
ATOM   1754  N   GLY A 108      -1.489 -15.668   3.854  1.00 92.44           N  
ATOM   1755  H   GLY A 108      -0.814 -16.287   3.427  1.00 92.44           H  
ATOM   1756  CA  GLY A 108      -2.439 -14.994   2.961  1.00 92.44           C  
ATOM   1757  HA2 GLY A 108      -2.410 -15.484   1.988  1.00 92.44           H  
ATOM   1758  HA3 GLY A 108      -3.448 -15.086   3.361  1.00 92.44           H  
ATOM   1759  C   GLY A 108      -2.126 -13.509   2.749  1.00 92.44           C  
ATOM   1760  O   GLY A 108      -2.996 -12.738   2.327  1.00 92.44           O  
ATOM   1761  N   ARG A 109      -0.906 -13.068   3.088  1.00 96.29           N  
ATOM   1762  H   ARG A 109      -0.233 -13.748   3.410  1.00 96.29           H  
ATOM   1763  CA  ARG A 109      -0.425 -11.710   2.825  1.00 96.29           C  
ATOM   1764  HA  ARG A 109      -1.170 -10.995   3.172  1.00 96.29           H  
ATOM   1765  C   ARG A 109      -0.252 -11.538   1.324  1.00 96.29           C  
ATOM   1766  CB  ARG A 109       0.886 -11.492   3.592  1.00 96.29           C  
ATOM   1767  HB2 ARG A 109       1.626 -12.221   3.260  1.00 96.29           H  
ATOM   1768  HB3 ARG A 109       0.693 -11.667   4.650  1.00 96.29           H  
ATOM   1769  O   ARG A 109       0.387 -12.348   0.673  1.00 96.29           O  
ATOM   1770  CG  ARG A 109       1.468 -10.085   3.416  1.00 96.29           C  
ATOM   1771  HG2 ARG A 109       0.676  -9.351   3.570  1.00 96.29           H  
ATOM   1772  HG3 ARG A 109       1.865  -9.964   2.408  1.00 96.29           H  
ATOM   1773  CD  ARG A 109       2.577  -9.838   4.450  1.00 96.29           C  
ATOM   1774  HD2 ARG A 109       2.786  -8.768   4.474  1.00 96.29           H  
ATOM   1775  HD3 ARG A 109       2.210 -10.112   5.438  1.00 96.29           H  
ATOM   1776  NE  ARG A 109       3.809 -10.615   4.184  1.00 96.29           N  
ATOM   1777  HE  ARG A 109       3.825 -11.599   4.411  1.00 96.29           H  
ATOM   1778  NH1 ARG A 109       5.194  -8.888   3.693  1.00 96.29           N  
ATOM   1779 HH11 ARG A 109       4.410  -8.278   3.875  1.00 96.29           H  
ATOM   1780 HH12 ARG A 109       6.013  -8.629   3.161  1.00 96.29           H  
ATOM   1781  NH2 ARG A 109       5.980 -10.936   3.550  1.00 96.29           N  
ATOM   1782 HH21 ARG A 109       5.887 -11.904   3.821  1.00 96.29           H  
ATOM   1783 HH22 ARG A 109       6.839 -10.580   3.154  1.00 96.29           H  
ATOM   1784  CZ  ARG A 109       4.987 -10.157   3.821  1.00 96.29           C  
ATOM   1785  N   LYS A 110      -0.806 -10.468   0.768  1.00 97.02           N  
ATOM   1786  H   LYS A 110      -1.309  -9.832   1.369  1.00 97.02           H  
ATOM   1787  CA  LYS A 110      -0.828 -10.209  -0.668  1.00 97.02           C  
ATOM   1788  HA  LYS A 110      -0.242 -10.985  -1.161  1.00 97.02           H  
ATOM   1789  C   LYS A 110      -0.163  -8.880  -1.000  1.00 97.02           C  
ATOM   1790  CB  LYS A 110      -2.264 -10.313  -1.205  1.00 97.02           C  
ATOM   1791  HB2 LYS A 110      -2.273  -9.942  -2.230  1.00 97.02           H  
ATOM   1792  HB3 LYS A 110      -2.922  -9.689  -0.601  1.00 97.02           H  
ATOM   1793  O   LYS A 110      -0.323  -7.881  -0.286  1.00 97.02           O  
ATOM   1794  CG  LYS A 110      -2.782 -11.761  -1.201  1.00 97.02           C  
ATOM   1795  HG2 LYS A 110      -2.712 -12.166  -0.191  1.00 97.02           H  
ATOM   1796  HG3 LYS A 110      -2.152 -12.364  -1.855  1.00 97.02           H  
ATOM   1797  CD  LYS A 110      -4.240 -11.872  -1.669  1.00 97.02           C  
ATOM   1798  HD2 LYS A 110      -4.310 -11.558  -2.710  1.00 97.02           H  
ATOM   1799  HD3 LYS A 110      -4.871 -11.232  -1.053  1.00 97.02           H  
ATOM   1800  CE  LYS A 110      -4.690 -13.335  -1.529  1.00 97.02           C  
ATOM   1801  HE2 LYS A 110      -4.580 -13.649  -0.491  1.00 97.02           H  
ATOM   1802  HE3 LYS A 110      -4.012 -13.970  -2.100  1.00 97.02           H  
ATOM   1803  NZ  LYS A 110      -6.083 -13.568  -1.988  1.00 97.02           N  
ATOM   1804  HZ1 LYS A 110      -6.755 -13.029  -1.460  1.00 97.02           H  
ATOM   1805  HZ2 LYS A 110      -6.176 -13.369  -2.973  1.00 97.02           H  
ATOM   1806  HZ3 LYS A 110      -6.289 -14.551  -1.876  1.00 97.02           H  
ATOM   1807  N   ARG A 111       0.562  -8.844  -2.116  1.00 97.31           N  
ATOM   1808  H   ARG A 111       0.647  -9.707  -2.633  1.00 97.31           H  
ATOM   1809  CA  ARG A 111       1.220  -7.645  -2.651  1.00 97.31           C  
ATOM   1810  HA  ARG A 111       0.841  -6.770  -2.124  1.00 97.31           H  
ATOM   1811  C   ARG A 111       0.886  -7.449  -4.120  1.00 97.31           C  
ATOM   1812  CB  ARG A 111       2.740  -7.736  -2.456  1.00 97.31           C  
ATOM   1813  HB2 ARG A 111       3.221  -6.931  -3.012  1.00 97.31           H  
ATOM   1814  HB3 ARG A 111       3.092  -8.678  -2.876  1.00 97.31           H  
ATOM   1815  O   ARG A 111       0.898  -8.393  -4.897  1.00 97.31           O  
ATOM   1816  CG  ARG A 111       3.187  -7.651  -0.992  1.00 97.31           C  
ATOM   1817  HG2 ARG A 111       4.258  -7.850  -0.967  1.00 97.31           H  
ATOM   1818  HG3 ARG A 111       2.691  -8.419  -0.399  1.00 97.31           H  
ATOM   1819  CD  ARG A 111       2.901  -6.277  -0.374  1.00 97.31           C  
ATOM   1820  HD2 ARG A 111       1.824  -6.183  -0.234  1.00 97.31           H  
ATOM   1821  HD3 ARG A 111       3.242  -5.501  -1.059  1.00 97.31           H  
ATOM   1822  NE  ARG A 111       3.606  -6.126   0.909  1.00 97.31           N  
ATOM   1823  HE  ARG A 111       4.494  -6.604   0.957  1.00 97.31           H  
ATOM   1824  NH1 ARG A 111       2.197  -4.608   1.881  1.00 97.31           N  
ATOM   1825 HH11 ARG A 111       1.702  -4.571   1.002  1.00 97.31           H  
ATOM   1826 HH12 ARG A 111       1.873  -4.140   2.715  1.00 97.31           H  
ATOM   1827  NH2 ARG A 111       3.835  -5.526   3.090  1.00 97.31           N  
ATOM   1828 HH21 ARG A 111       4.669  -6.095   3.104  1.00 97.31           H  
ATOM   1829 HH22 ARG A 111       3.458  -5.107   3.928  1.00 97.31           H  
ATOM   1830  CZ  ARG A 111       3.212  -5.422   1.952  1.00 97.31           C  
ATOM   1831  N   LEU A 112       0.634  -6.200  -4.495  1.00 97.15           N  
ATOM   1832  H   LEU A 112       0.668  -5.484  -3.783  1.00 97.15           H  
ATOM   1833  CA  LEU A 112       0.471  -5.786  -5.887  1.00 97.15           C  
ATOM   1834  HA  LEU A 112       0.201  -6.643  -6.503  1.00 97.15           H  
ATOM   1835  C   LEU A 112       1.798  -5.222  -6.397  1.00 97.15           C  
ATOM   1836  CB  LEU A 112      -0.646  -4.734  -5.989  1.00 97.15           C  
ATOM   1837  HB2 LEU A 112      -0.375  -3.899  -5.342  1.00 97.15           H  
ATOM   1838  HB3 LEU A 112      -0.693  -4.368  -7.014  1.00 97.15           H  
ATOM   1839  O   LEU A 112       2.366  -4.322  -5.770  1.00 97.15           O  
ATOM   1840  CG  LEU A 112      -2.046  -5.214  -5.579  1.00 97.15           C  
ATOM   1841  HG  LEU A 112      -1.995  -5.724  -4.617  1.00 97.15           H  
ATOM   1842  CD1 LEU A 112      -2.965  -4.002  -5.431  1.00 97.15           C  
ATOM   1843 HD11 LEU A 112      -2.582  -3.332  -4.662  1.00 97.15           H  
ATOM   1844 HD12 LEU A 112      -3.955  -4.343  -5.128  1.00 97.15           H  
ATOM   1845 HD13 LEU A 112      -3.049  -3.472  -6.379  1.00 97.15           H  
ATOM   1846  CD2 LEU A 112      -2.655  -6.153  -6.613  1.00 97.15           C  
ATOM   1847 HD21 LEU A 112      -3.635  -6.488  -6.274  1.00 97.15           H  
ATOM   1848 HD22 LEU A 112      -2.784  -5.644  -7.568  1.00 97.15           H  
ATOM   1849 HD23 LEU A 112      -2.020  -7.026  -6.764  1.00 97.15           H  
ATOM   1850  N   LEU A 113       2.280  -5.694  -7.543  1.00 96.85           N  
ATOM   1851  H   LEU A 113       1.812  -6.479  -7.973  1.00 96.85           H  
ATOM   1852  CA  LEU A 113       3.499  -5.176  -8.162  1.00 96.85           C  
ATOM   1853  HA  LEU A 113       4.218  -4.970  -7.370  1.00 96.85           H  
ATOM   1854  C   LEU A 113       3.221  -3.861  -8.905  1.00 96.85           C  
ATOM   1855  CB  LEU A 113       4.088  -6.265  -9.070  1.00 96.85           C  
ATOM   1856  HB2 LEU A 113       4.254  -7.157  -8.465  1.00 96.85           H  
ATOM   1857  HB3 LEU A 113       3.363  -6.508  -9.847  1.00 96.85           H  
ATOM   1858  O   LEU A 113       2.753  -3.861 -10.041  1.00 96.85           O  
ATOM   1859  CG  LEU A 113       5.419  -5.868  -9.730  1.00 96.85           C  
ATOM   1860  HG  LEU A 113       5.306  -4.926 -10.267  1.00 96.85           H  
ATOM   1861  CD1 LEU A 113       6.526  -5.710  -8.688  1.00 96.85           C  
ATOM   1862 HD11 LEU A 113       6.642  -6.630  -8.116  1.00 96.85           H  
ATOM   1863 HD12 LEU A 113       6.300  -4.884  -8.014  1.00 96.85           H  
ATOM   1864 HD13 LEU A 113       7.464  -5.472  -9.189  1.00 96.85           H  
ATOM   1865  CD2 LEU A 113       5.834  -6.938 -10.733  1.00 96.85           C  
ATOM   1866 HD21 LEU A 113       5.065  -7.033 -11.499  1.00 96.85           H  
ATOM   1867 HD22 LEU A 113       6.773  -6.657 -11.209  1.00 96.85           H  
ATOM   1868 HD23 LEU A 113       5.958  -7.894 -10.223  1.00 96.85           H  
ATOM   1869  N   ALA A 114       3.505  -2.717  -8.282  1.00 95.02           N  
ATOM   1870  H   ALA A 114       3.938  -2.757  -7.370  1.00 95.02           H  
ATOM   1871  CA  ALA A 114       3.286  -1.409  -8.905  1.00 95.02           C  
ATOM   1872  HA  ALA A 114       2.345  -1.436  -9.454  1.00 95.02           H  
ATOM   1873  C   ALA A 114       4.388  -1.038  -9.910  1.00 95.02           C  
ATOM   1874  CB  ALA A 114       3.158  -0.359  -7.801  1.00 95.02           C  
ATOM   1875  HB1 ALA A 114       2.312  -0.630  -7.168  1.00 95.02           H  
ATOM   1876  HB2 ALA A 114       4.068  -0.323  -7.201  1.00 95.02           H  
ATOM   1877  HB3 ALA A 114       2.978   0.621  -8.242  1.00 95.02           H  
ATOM   1878  O   ALA A 114       4.124  -0.336 -10.889  1.00 95.02           O  
ATOM   1879  N   SER A 115       5.616  -1.491  -9.657  1.00 94.46           N  
ATOM   1880  H   SER A 115       5.750  -2.027  -8.811  1.00 94.46           H  
ATOM   1881  CA  SER A 115       6.754  -1.441 -10.579  1.00 94.46           C  
ATOM   1882  HA  SER A 115       6.418  -1.714 -11.579  1.00 94.46           H  
ATOM   1883  C   SER A 115       7.825  -2.437 -10.134  1.00 94.46           C  
ATOM   1884  CB  SER A 115       7.355  -0.028 -10.613  1.00 94.46           C  
ATOM   1885  HB2 SER A 115       8.046   0.042 -11.453  1.00 94.46           H  
ATOM   1886  HB3 SER A 115       6.564   0.707 -10.762  1.00 94.46           H  
ATOM   1887  O   SER A 115       7.779  -2.925  -9.008  1.00 94.46           O  
ATOM   1888  OG  SER A 115       8.063   0.268  -9.423  1.00 94.46           O  
ATOM   1889  HG  SER A 115       7.448   0.244  -8.686  1.00 94.46           H  
ATOM   1890  N   ALA A 116       8.854  -2.650 -10.954  1.00 95.44           N  
ATOM   1891  H   ALA A 116       8.795  -2.293 -11.896  1.00 95.44           H  
ATOM   1892  CA  ALA A 116      10.001  -3.499 -10.621  1.00 95.44           C  
ATOM   1893  HA  ALA A 116       9.666  -4.535 -10.563  1.00 95.44           H  
ATOM   1894  C   ALA A 116      10.682  -3.169  -9.273  1.00 95.44           C  
ATOM   1895  CB  ALA A 116      11.004  -3.369 -11.771  1.00 95.44           C  
ATOM   1896  HB1 ALA A 116      10.584  -3.798 -12.680  1.00 95.44           H  
ATOM   1897  HB2 ALA A 116      11.263  -2.323 -11.934  1.00 95.44           H  
ATOM   1898  HB3 ALA A 116      11.913  -3.912 -11.514  1.00 95.44           H  
ATOM   1899  O   ALA A 116      11.339  -4.034  -8.699  1.00 95.44           O  
ATOM   1900  N   GLY A 117      10.514  -1.943  -8.757  1.00 95.24           N  
ATOM   1901  H   GLY A 117       9.914  -1.302  -9.256  1.00 95.24           H  
ATOM   1902  CA  GLY A 117      11.059  -1.500  -7.470  1.00 95.24           C  
ATOM   1903  HA2 GLY A 117      11.731  -0.660  -7.646  1.00 95.24           H  
ATOM   1904  HA3 GLY A 117      11.641  -2.301  -7.014  1.00 95.24           H  
ATOM   1905  C   GLY A 117      10.018  -1.057  -6.439  1.00 95.24           C  
ATOM   1906  O   GLY A 117      10.394  -0.428  -5.454  1.00 95.24           O  
ATOM   1907  N   GLU A 118       8.722  -1.310  -6.645  1.00 96.75           N  
ATOM   1908  H   GLU A 118       8.447  -1.894  -7.422  1.00 96.75           H  
ATOM   1909  CA  GLU A 118       7.694  -0.905  -5.679  1.00 96.75           C  
ATOM   1910  HA  GLU A 118       8.149  -0.900  -4.688  1.00 96.75           H  
ATOM   1911  C   GLU A 118       6.522  -1.888  -5.626  1.00 96.75           C  
ATOM   1912  CB  GLU A 118       7.219   0.535  -5.965  1.00 96.75           C  
ATOM   1913  HB2 GLU A 118       8.096   1.180  -6.035  1.00 96.75           H  
ATOM   1914  HB3 GLU A 118       6.695   0.562  -6.920  1.00 96.75           H  
ATOM   1915  O   GLU A 118       5.884  -2.180  -6.641  1.00 96.75           O  
ATOM   1916  CG  GLU A 118       6.303   1.091  -4.857  1.00 96.75           C  
ATOM   1917  HG2 GLU A 118       5.345   0.572  -4.895  1.00 96.75           H  
ATOM   1918  HG3 GLU A 118       6.763   0.882  -3.891  1.00 96.75           H  
ATOM   1919  CD  GLU A 118       6.053   2.609  -4.968  1.00 96.75           C  
ATOM   1920  OE1 GLU A 118       5.856   3.261  -3.910  1.00 96.75           O  
ATOM   1921  OE2 GLU A 118       6.044   3.140  -6.102  1.00 96.75           O  
ATOM   1922  N   LEU A 119       6.210  -2.333  -4.410  1.00 97.86           N  
ATOM   1923  H   LEU A 119       6.793  -2.043  -3.638  1.00 97.86           H  
ATOM   1924  CA  LEU A 119       5.022  -3.107  -4.075  1.00 97.86           C  
ATOM   1925  HA  LEU A 119       4.596  -3.520  -4.990  1.00 97.86           H  
ATOM   1926  C   LEU A 119       3.949  -2.227  -3.427  1.00 97.86           C  
ATOM   1927  CB  LEU A 119       5.388  -4.278  -3.146  1.00 97.86           C  
ATOM   1928  HB2 LEU A 119       4.482  -4.841  -2.922  1.00 97.86           H  
ATOM   1929  HB3 LEU A 119       5.765  -3.870  -2.208  1.00 97.86           H  
ATOM   1930  O   LEU A 119       4.213  -1.161  -2.861  1.00 97.86           O  
ATOM   1931  CG  LEU A 119       6.436  -5.254  -3.695  1.00 97.86           C  
ATOM   1932  HG  LEU A 119       7.351  -4.706  -3.922  1.00 97.86           H  
ATOM   1933  CD1 LEU A 119       6.768  -6.283  -2.625  1.00 97.86           C  
ATOM   1934 HD11 LEU A 119       7.565  -6.940  -2.973  1.00 97.86           H  
ATOM   1935 HD12 LEU A 119       5.891  -6.883  -2.381  1.00 97.86           H  
ATOM   1936 HD13 LEU A 119       7.117  -5.785  -1.721  1.00 97.86           H  
ATOM   1937  CD2 LEU A 119       5.943  -5.975  -4.948  1.00 97.86           C  
ATOM   1938 HD21 LEU A 119       5.804  -5.256  -5.756  1.00 97.86           H  
ATOM   1939 HD22 LEU A 119       5.002  -6.488  -4.749  1.00 97.86           H  
ATOM   1940 HD23 LEU A 119       6.686  -6.707  -5.263  1.00 97.86           H  
ATOM   1941  N   GLN A 120       2.715  -2.710  -3.474  1.00 97.44           N  
ATOM   1942  H   GLN A 120       2.568  -3.555  -4.008  1.00 97.44           H  
ATOM   1943  CA  GLN A 120       1.551  -2.113  -2.829  1.00 97.44           C  
ATOM   1944  HA  GLN A 120       1.878  -1.369  -2.102  1.00 97.44           H  
ATOM   1945  C   GLN A 120       0.767  -3.165  -2.041  1.00 97.44           C  
ATOM   1946  CB  GLN A 120       0.702  -1.403  -3.889  1.00 97.44           C  
ATOM   1947  HB2 GLN A 120       0.522  -2.067  -4.735  1.00 97.44           H  
ATOM   1948  HB3 GLN A 120      -0.261  -1.129  -3.457  1.00 97.44           H  
ATOM   1949  O   GLN A 120       0.973  -4.367  -2.212  1.00 97.44           O  
ATOM   1950  CG  GLN A 120       1.414  -0.143  -4.395  1.00 97.44           C  
ATOM   1951  HG2 GLN A 120       1.698   0.477  -3.545  1.00 97.44           H  
ATOM   1952  HG3 GLN A 120       2.331  -0.428  -4.911  1.00 97.44           H  
ATOM   1953  CD  GLN A 120       0.568   0.700  -5.338  1.00 97.44           C  
ATOM   1954  NE2 GLN A 120       1.151   1.714  -5.940  1.00 97.44           N  
ATOM   1955 HE21 GLN A 120       0.555   2.303  -6.504  1.00 97.44           H  
ATOM   1956 HE22 GLN A 120       2.138   1.882  -5.806  1.00 97.44           H  
ATOM   1957  OE1 GLN A 120      -0.620   0.515  -5.534  1.00 97.44           O  
ATOM   1958  N   LYS A 121      -0.103  -2.717  -1.132  1.00 97.47           N  
ATOM   1959  H   LYS A 121      -0.331  -1.733  -1.132  1.00 97.47           H  
ATOM   1960  CA  LYS A 121      -0.933  -3.602  -0.302  1.00 97.47           C  
ATOM   1961  HA  LYS A 121      -0.314  -4.350   0.193  1.00 97.47           H  
ATOM   1962  C   LYS A 121      -1.926  -4.347  -1.199  1.00 97.47           C  
ATOM   1963  CB  LYS A 121      -1.667  -2.762   0.760  1.00 97.47           C  
ATOM   1964  HB2 LYS A 121      -2.334  -3.414   1.325  1.00 97.47           H  
ATOM   1965  HB3 LYS A 121      -2.281  -2.012   0.261  1.00 97.47           H  
ATOM   1966  O   LYS A 121      -2.615  -3.695  -1.974  1.00 97.47           O  
ATOM   1967  CG  LYS A 121      -0.708  -2.064   1.742  1.00 97.47           C  
ATOM   1968  HG2 LYS A 121      -0.185  -2.829   2.314  1.00 97.47           H  
ATOM   1969  HG3 LYS A 121       0.029  -1.472   1.200  1.00 97.47           H  
ATOM   1970  CD  LYS A 121      -1.458  -1.145   2.718  1.00 97.47           C  
ATOM   1971  HD2 LYS A 121      -2.385  -1.634   3.018  1.00 97.47           H  
ATOM   1972  HD3 LYS A 121      -0.841  -0.994   3.604  1.00 97.47           H  
ATOM   1973  CE  LYS A 121      -1.785   0.236   2.140  1.00 97.47           C  
ATOM   1974  HE2 LYS A 121      -2.211   0.112   1.144  1.00 97.47           H  
ATOM   1975  HE3 LYS A 121      -0.866   0.816   2.059  1.00 97.47           H  
ATOM   1976  NZ  LYS A 121      -2.772   0.928   3.006  1.00 97.47           N  
ATOM   1977  HZ1 LYS A 121      -2.560   0.827   3.988  1.00 97.47           H  
ATOM   1978  HZ2 LYS A 121      -3.664   0.480   2.850  1.00 97.47           H  
ATOM   1979  HZ3 LYS A 121      -2.914   1.903   2.782  1.00 97.47           H  
ATOM   1980  N   GLY A 122      -1.985  -5.674  -1.108  1.00 95.95           N  
ATOM   1981  H   GLY A 122      -1.338  -6.164  -0.506  1.00 95.95           H  
ATOM   1982  CA  GLY A 122      -2.926  -6.510  -1.866  1.00 95.95           C  
ATOM   1983  HA2 GLY A 122      -2.377  -7.328  -2.334  1.00 95.95           H  
ATOM   1984  HA3 GLY A 122      -3.398  -5.930  -2.659  1.00 95.95           H  
ATOM   1985  C   GLY A 122      -4.046  -7.121  -1.021  1.00 95.95           C  
ATOM   1986  O   GLY A 122      -4.851  -7.875  -1.551  1.00 95.95           O  
ATOM   1987  N   ASN A 123      -4.094  -6.833   0.283  1.00 95.97           N  
ATOM   1988  H   ASN A 123      -3.412  -6.191   0.660  1.00 95.97           H  
ATOM   1989  CA  ASN A 123      -5.176  -7.254   1.173  1.00 95.97           C  
ATOM   1990  HA  ASN A 123      -5.758  -8.041   0.693  1.00 95.97           H  
ATOM   1991  C   ASN A 123      -6.120  -6.087   1.463  1.00 95.97           C  
ATOM   1992  CB  ASN A 123      -4.604  -7.803   2.488  1.00 95.97           C  
ATOM   1993  HB2 ASN A 123      -4.032  -7.020   2.985  1.00 95.97           H  
ATOM   1994  HB3 ASN A 123      -5.424  -8.092   3.146  1.00 95.97           H  
ATOM   1995  O   ASN A 123      -5.683  -4.938   1.540  1.00 95.97           O  
ATOM   1996  CG  ASN A 123      -3.702  -8.997   2.291  1.00 95.97           C  
ATOM   1997  ND2 ASN A 123      -4.248 -10.190   2.228  1.00 95.97           N  
ATOM   1998 HD21 ASN A 123      -5.250 -10.303   2.284  1.00 95.97           H  
ATOM   1999 HD22 ASN A 123      -3.652 -11.001   2.147  1.00 95.97           H  
ATOM   2000  OD1 ASN A 123      -2.498  -8.851   2.204  1.00 95.97           O  
ATOM   2001  N   GLU A 124      -7.384  -6.413   1.709  1.00 92.44           N  
ATOM   2002  H   GLU A 124      -7.676  -7.376   1.634  1.00 92.44           H  
ATOM   2003  CA  GLU A 124      -8.410  -5.481   2.167  1.00 92.44           C  
ATOM   2004  HA  GLU A 124      -7.997  -4.473   2.196  1.00 92.44           H  
ATOM   2005  C   GLU A 124      -8.858  -5.850   3.586  1.00 92.44           C  
ATOM   2006  CB  GLU A 124      -9.557  -5.480   1.154  1.00 92.44           C  
ATOM   2007  HB2 GLU A 124      -9.127  -5.279   0.173  1.00 92.44           H  
ATOM   2008  HB3 GLU A 124     -10.031  -6.461   1.136  1.00 92.44           H  
ATOM   2009  O   GLU A 124      -8.931  -7.028   3.943  1.00 92.44           O  
ATOM   2010  CG  GLU A 124     -10.607  -4.403   1.459  1.00 92.44           C  
ATOM   2011  HG2 GLU A 124     -10.088  -3.469   1.675  1.00 92.44           H  
ATOM   2012  HG3 GLU A 124     -11.167  -4.694   2.348  1.00 92.44           H  
ATOM   2013  CD  GLU A 124     -11.576  -4.179   0.288  1.00 92.44           C  
ATOM   2014  OE1 GLU A 124     -12.252  -3.128   0.314  1.00 92.44           O  
ATOM   2015  OE2 GLU A 124     -11.590  -5.019  -0.639  1.00 92.44           O  
ATOM   2016  N   LEU A 125      -9.106  -4.833   4.413  1.00 95.77           N  
ATOM   2017  H   LEU A 125      -9.109  -3.898   4.032  1.00 95.77           H  
ATOM   2018  CA  LEU A 125      -9.641  -5.011   5.758  1.00 95.77           C  
ATOM   2019  HA  LEU A 125      -9.240  -5.928   6.189  1.00 95.77           H  
ATOM   2020  C   LEU A 125     -11.165  -5.121   5.674  1.00 95.77           C  
ATOM   2021  CB  LEU A 125      -9.214  -3.818   6.631  1.00 95.77           C  
ATOM   2022  HB2 LEU A 125      -9.584  -2.904   6.166  1.00 95.77           H  
ATOM   2023  HB3 LEU A 125      -8.125  -3.772   6.652  1.00 95.77           H  
ATOM   2024  O   LEU A 125     -11.829  -4.145   5.339  1.00 95.77           O  
ATOM   2025  CG  LEU A 125      -9.749  -3.888   8.075  1.00 95.77           C  
ATOM   2026  HG  LEU A 125     -10.824  -4.070   8.083  1.00 95.77           H  
ATOM   2027  CD1 LEU A 125      -9.044  -4.991   8.856  1.00 95.77           C  
ATOM   2028 HD11 LEU A 125      -9.392  -5.969   8.525  1.00 95.77           H  
ATOM   2029 HD12 LEU A 125      -9.243  -4.885   9.922  1.00 95.77           H  
ATOM   2030 HD13 LEU A 125      -7.967  -4.908   8.708  1.00 95.77           H  
ATOM   2031  CD2 LEU A 125      -9.493  -2.562   8.785  1.00 95.77           C  
ATOM   2032 HD21 LEU A 125      -9.897  -2.611   9.797  1.00 95.77           H  
ATOM   2033 HD22 LEU A 125      -8.423  -2.363   8.839  1.00 95.77           H  
ATOM   2034 HD23 LEU A 125     -10.007  -1.764   8.249  1.00 95.77           H  
ATOM   2035  N   ALA A 126     -11.717  -6.273   6.043  1.00 94.08           N  
ATOM   2036  H   ALA A 126     -11.121  -7.052   6.284  1.00 94.08           H  
ATOM   2037  CA  ALA A 126     -13.157  -6.449   6.183  1.00 94.08           C  
ATOM   2038  HA  ALA A 126     -13.681  -5.709   5.578  1.00 94.08           H  
ATOM   2039  C   ALA A 126     -13.562  -6.254   7.648  1.00 94.08           C  
ATOM   2040  CB  ALA A 126     -13.539  -7.832   5.649  1.00 94.08           C  
ATOM   2041  HB1 ALA A 126     -13.040  -8.610   6.228  1.00 94.08           H  
ATOM   2042  HB2 ALA A 126     -13.250  -7.917   4.602  1.00 94.08           H  
ATOM   2043  HB3 ALA A 126     -14.617  -7.968   5.730  1.00 94.08           H  
ATOM   2044  O   ALA A 126     -13.149  -7.030   8.505  1.00 94.08           O  
ATOM   2045  N   LEU A 127     -14.361  -5.228   7.943  1.00 95.62           N  
ATOM   2046  H   LEU A 127     -14.701  -4.643   7.193  1.00 95.62           H  
ATOM   2047  CA  LEU A 127     -14.907  -5.029   9.285  1.00 95.62           C  
ATOM   2048  HA  LEU A 127     -14.218  -5.470  10.004  1.00 95.62           H  
ATOM   2049  C   LEU A 127     -16.270  -5.716   9.442  1.00 95.62           C  
ATOM   2050  CB  LEU A 127     -15.039  -3.535   9.603  1.00 95.62           C  
ATOM   2051  HB2 LEU A 127     -15.612  -3.436  10.525  1.00 95.62           H  
ATOM   2052  HB3 LEU A 127     -15.610  -3.059   8.806  1.00 95.62           H  
ATOM   2053  O   LEU A 127     -17.083  -5.663   8.517  1.00 95.62           O  
ATOM   2054  CG  LEU A 127     -13.709  -2.794   9.780  1.00 95.62           C  
ATOM   2055  HG  LEU A 127     -13.136  -2.822   8.853  1.00 95.62           H  
ATOM   2056  CD1 LEU A 127     -14.045  -1.348  10.113  1.00 95.62           C  
ATOM   2057 HD11 LEU A 127     -13.111  -0.833  10.339  1.00 95.62           H  
ATOM   2058 HD12 LEU A 127     -14.696  -1.293  10.986  1.00 95.62           H  
ATOM   2059 HD13 LEU A 127     -14.526  -0.868   9.261  1.00 95.62           H  
ATOM   2060  CD2 LEU A 127     -12.849  -3.351  10.918  1.00 95.62           C  
ATOM   2061 HD21 LEU A 127     -13.425  -3.391  11.843  1.00 95.62           H  
ATOM   2062 HD22 LEU A 127     -12.502  -4.352  10.664  1.00 95.62           H  
ATOM   2063 HD23 LEU A 127     -11.975  -2.719  11.073  1.00 95.62           H  
ATOM   2064  N   PRO A 128     -16.572  -6.280  10.627  1.00 97.55           N  
ATOM   2065  CA  PRO A 128     -17.929  -6.665  10.994  1.00 97.55           C  
ATOM   2066  HA  PRO A 128     -18.217  -7.528  10.394  1.00 97.55           H  
ATOM   2067  C   PRO A 128     -18.934  -5.524  10.777  1.00 97.55           C  
ATOM   2068  CB  PRO A 128     -17.849  -7.072  12.469  1.00 97.55           C  
ATOM   2069  HB2 PRO A 128     -18.565  -7.856  12.714  1.00 97.55           H  
ATOM   2070  HB3 PRO A 128     -18.001  -6.203  13.109  1.00 97.55           H  
ATOM   2071  O   PRO A 128     -18.663  -4.368  11.112  1.00 97.55           O  
ATOM   2072  CG  PRO A 128     -16.407  -7.553  12.626  1.00 97.55           C  
ATOM   2073  HG2 PRO A 128     -16.057  -7.464  13.654  1.00 97.55           H  
ATOM   2074  HG3 PRO A 128     -16.324  -8.583  12.280  1.00 97.55           H  
ATOM   2075  CD  PRO A 128     -15.634  -6.636  11.683  1.00 97.55           C  
ATOM   2076  HD2 PRO A 128     -15.313  -5.734  12.205  1.00 97.55           H  
ATOM   2077  HD3 PRO A 128     -14.768  -7.164  11.284  1.00 97.55           H  
ATOM   2078  N   SER A 129     -20.124  -5.852  10.268  1.00 97.75           N  
ATOM   2079  H   SER A 129     -20.312  -6.822  10.057  1.00 97.75           H  
ATOM   2080  CA  SER A 129     -21.165  -4.871   9.920  1.00 97.75           C  
ATOM   2081  HA  SER A 129     -20.790  -4.236   9.116  1.00 97.75           H  
ATOM   2082  C   SER A 129     -21.542  -3.954  11.087  1.00 97.75           C  
ATOM   2083  CB  SER A 129     -22.416  -5.596   9.414  1.00 97.75           C  
ATOM   2084  HB2 SER A 129     -22.181  -6.112   8.482  1.00 97.75           H  
ATOM   2085  HB3 SER A 129     -23.206  -4.870   9.225  1.00 97.75           H  
ATOM   2086  O   SER A 129     -21.710  -2.754  10.895  1.00 97.75           O  
ATOM   2087  OG  SER A 129     -22.849  -6.541  10.376  1.00 97.75           O  
ATOM   2088  HG  SER A 129     -23.664  -6.949  10.073  1.00 97.75           H  
ATOM   2089  N   GLN A 130     -21.590  -4.483  12.312  1.00 98.03           N  
ATOM   2090  H   GLN A 130     -21.515  -5.488  12.388  1.00 98.03           H  
ATOM   2091  CA  GLN A 130     -21.880  -3.705  13.521  1.00 98.03           C  
ATOM   2092  HA  GLN A 130     -22.855  -3.235  13.392  1.00 98.03           H  
ATOM   2093  C   GLN A 130     -20.866  -2.576  13.777  1.00 98.03           C  
ATOM   2094  CB  GLN A 130     -21.982  -4.660  14.721  1.00 98.03           C  
ATOM   2095  HB2 GLN A 130     -22.691  -5.449  14.469  1.00 98.03           H  
ATOM   2096  HB3 GLN A 130     -22.382  -4.111  15.573  1.00 98.03           H  
ATOM   2097  O   GLN A 130     -21.252  -1.498  14.230  1.00 98.03           O  
ATOM   2098  CG  GLN A 130     -20.637  -5.291  15.132  1.00 98.03           C  
ATOM   2099  HG2 GLN A 130     -20.155  -5.751  14.269  1.00 98.03           H  
ATOM   2100  HG3 GLN A 130     -19.987  -4.508  15.522  1.00 98.03           H  
ATOM   2101  CD  GLN A 130     -20.778  -6.354  16.212  1.00 98.03           C  
ATOM   2102  NE2 GLN A 130     -19.734  -6.621  16.962  1.00 98.03           N  
ATOM   2103 HE21 GLN A 130     -18.879  -6.089  16.885  1.00 98.03           H  
ATOM   2104 HE22 GLN A 130     -19.893  -7.271  17.718  1.00 98.03           H  
ATOM   2105  OE1 GLN A 130     -21.812  -6.974  16.378  1.00 98.03           O  
ATOM   2106  N   PHE A 131     -19.586  -2.790  13.443  1.00 98.38           N  
ATOM   2107  H   PHE A 131     -19.341  -3.662  12.995  1.00 98.38           H  
ATOM   2108  CA  PHE A 131     -18.532  -1.783  13.583  1.00 98.38           C  
ATOM   2109  HA  PHE A 131     -18.633  -1.275  14.542  1.00 98.38           H  
ATOM   2110  C   PHE A 131     -18.651  -0.710  12.506  1.00 98.38           C  
ATOM   2111  CB  PHE A 131     -17.149  -2.448  13.522  1.00 98.38           C  
ATOM   2112  HB2 PHE A 131     -17.051  -2.966  12.568  1.00 98.38           H  
ATOM   2113  HB3 PHE A 131     -16.398  -1.657  13.524  1.00 98.38           H  
ATOM   2114  O   PHE A 131     -18.477   0.471  12.800  1.00 98.38           O  
ATOM   2115  CG  PHE A 131     -16.796  -3.423  14.633  1.00 98.38           C  
ATOM   2116  CD1 PHE A 131     -17.516  -3.474  15.845  1.00 98.38           C  
ATOM   2117  HD1 PHE A 131     -18.342  -2.804  16.036  1.00 98.38           H  
ATOM   2118  CD2 PHE A 131     -15.679  -4.262  14.467  1.00 98.38           C  
ATOM   2119  HD2 PHE A 131     -15.071  -4.176  13.579  1.00 98.38           H  
ATOM   2120  CE1 PHE A 131     -17.153  -4.384  16.851  1.00 98.38           C  
ATOM   2121  HE1 PHE A 131     -17.679  -4.392  17.794  1.00 98.38           H  
ATOM   2122  CE2 PHE A 131     -15.319  -5.179  15.469  1.00 98.38           C  
ATOM   2123  HE2 PHE A 131     -14.449  -5.808  15.346  1.00 98.38           H  
ATOM   2124  CZ  PHE A 131     -16.063  -5.247  16.658  1.00 98.38           C  
ATOM   2125  HZ  PHE A 131     -15.769  -5.924  17.446  1.00 98.38           H  
ATOM   2126  N   VAL A 132     -19.011  -1.101  11.280  1.00 97.91           N  
ATOM   2127  H   VAL A 132     -19.142  -2.089  11.114  1.00 97.91           H  
ATOM   2128  CA  VAL A 132     -19.295  -0.159  10.188  1.00 97.91           C  
ATOM   2129  HA  VAL A 132     -18.431   0.493  10.058  1.00 97.91           H  
ATOM   2130  C   VAL A 132     -20.484   0.735  10.555  1.00 97.91           C  
ATOM   2131  CB  VAL A 132     -19.539  -0.902   8.859  1.00 97.91           C  
ATOM   2132  HB  VAL A 132     -20.402  -1.560   8.959  1.00 97.91           H  
ATOM   2133  O   VAL A 132     -20.372   1.959  10.479  1.00 97.91           O  
ATOM   2134  CG1 VAL A 132     -19.813   0.080   7.713  1.00 97.91           C  
ATOM   2135 HG11 VAL A 132     -18.985   0.781   7.613  1.00 97.91           H  
ATOM   2136 HG12 VAL A 132     -19.934  -0.468   6.779  1.00 97.91           H  
ATOM   2137 HG13 VAL A 132     -20.734   0.634   7.900  1.00 97.91           H  
ATOM   2138  CG2 VAL A 132     -18.324  -1.755   8.468  1.00 97.91           C  
ATOM   2139 HG21 VAL A 132     -17.434  -1.131   8.390  1.00 97.91           H  
ATOM   2140 HG22 VAL A 132     -18.152  -2.536   9.209  1.00 97.91           H  
ATOM   2141 HG23 VAL A 132     -18.504  -2.242   7.509  1.00 97.91           H  
ATOM   2142  N   THR A 133     -21.588   0.147  11.030  1.00 98.01           N  
ATOM   2143  H   THR A 133     -21.644  -0.861  11.011  1.00 98.01           H  
ATOM   2144  CA  THR A 133     -22.774   0.885  11.495  1.00 98.01           C  
ATOM   2145  HA  THR A 133     -23.161   1.488  10.673  1.00 98.01           H  
ATOM   2146  C   THR A 133     -22.433   1.829  12.644  1.00 98.01           C  
ATOM   2147  CB  THR A 133     -23.879  -0.086  11.939  1.00 98.01           C  
ATOM   2148  HB  THR A 133     -23.509  -0.720  12.745  1.00 98.01           H  
ATOM   2149  O   THR A 133     -22.802   3.003  12.609  1.00 98.01           O  
ATOM   2150  CG2 THR A 133     -25.153   0.620  12.402  1.00 98.01           C  
ATOM   2151 HG21 THR A 133     -25.927  -0.117  12.617  1.00 98.01           H  
ATOM   2152 HG22 THR A 133     -24.964   1.187  13.314  1.00 98.01           H  
ATOM   2153 HG23 THR A 133     -25.508   1.298  11.624  1.00 98.01           H  
ATOM   2154  OG1 THR A 133     -24.244  -0.897  10.850  1.00 98.01           O  
ATOM   2155  HG1 THR A 133     -24.899  -1.527  11.161  1.00 98.01           H  
ATOM   2156  N   PHE A 134     -21.688   1.349  13.643  1.00 98.47           N  
ATOM   2157  H   PHE A 134     -21.411   0.378  13.627  1.00 98.47           H  
ATOM   2158  CA  PHE A 134     -21.241   2.174  14.762  1.00 98.47           C  
ATOM   2159  HA  PHE A 134     -22.111   2.602  15.259  1.00 98.47           H  
ATOM   2160  C   PHE A 134     -20.390   3.361  14.300  1.00 98.47           C  
ATOM   2161  CB  PHE A 134     -20.496   1.298  15.772  1.00 98.47           C  
ATOM   2162  HB2 PHE A 134     -21.216   0.646  16.266  1.00 98.47           H  
ATOM   2163  HB3 PHE A 134     -19.784   0.666  15.242  1.00 98.47           H  
ATOM   2164  O   PHE A 134     -20.707   4.489  14.659  1.00 98.47           O  
ATOM   2165  CG  PHE A 134     -19.745   2.093  16.816  1.00 98.47           C  
ATOM   2166  CD1 PHE A 134     -18.363   2.313  16.660  1.00 98.47           C  
ATOM   2167  HD1 PHE A 134     -17.837   1.885  15.820  1.00 98.47           H  
ATOM   2168  CD2 PHE A 134     -20.426   2.650  17.914  1.00 98.47           C  
ATOM   2169  HD2 PHE A 134     -21.484   2.478  18.045  1.00 98.47           H  
ATOM   2170  CE1 PHE A 134     -17.664   3.086  17.599  1.00 98.47           C  
ATOM   2171  HE1 PHE A 134     -16.602   3.240  17.478  1.00 98.47           H  
ATOM   2172  CE2 PHE A 134     -19.721   3.421  18.855  1.00 98.47           C  
ATOM   2173  HE2 PHE A 134     -20.235   3.825  19.715  1.00 98.47           H  
ATOM   2174  CZ  PHE A 134     -18.341   3.636  18.699  1.00 98.47           C  
ATOM   2175  HZ  PHE A 134     -17.796   4.206  19.436  1.00 98.47           H  
ATOM   2176  N   LEU A 135     -19.363   3.148  13.469  1.00 98.12           N  
ATOM   2177  H   LEU A 135     -19.162   2.201  13.181  1.00 98.12           H  
ATOM   2178  CA  LEU A 135     -18.503   4.228  12.973  1.00 98.12           C  
ATOM   2179  HA  LEU A 135     -18.088   4.773  13.822  1.00 98.12           H  
ATOM   2180  C   LEU A 135     -19.278   5.250  12.137  1.00 98.12           C  
ATOM   2181  CB  LEU A 135     -17.364   3.633  12.133  1.00 98.12           C  
ATOM   2182  HB2 LEU A 135     -17.790   2.911  11.435  1.00 98.12           H  
ATOM   2183  HB3 LEU A 135     -16.910   4.430  11.544  1.00 98.12           H  
ATOM   2184  O   LEU A 135     -19.033   6.453  12.256  1.00 98.12           O  
ATOM   2185  CG  LEU A 135     -16.254   2.956  12.950  1.00 98.12           C  
ATOM   2186  HG  LEU A 135     -16.679   2.228  13.642  1.00 98.12           H  
ATOM   2187  CD1 LEU A 135     -15.334   2.238  11.967  1.00 98.12           C  
ATOM   2188 HD11 LEU A 135     -14.452   1.860  12.485  1.00 98.12           H  
ATOM   2189 HD12 LEU A 135     -15.031   2.934  11.186  1.00 98.12           H  
ATOM   2190 HD13 LEU A 135     -15.869   1.401  11.518  1.00 98.12           H  
ATOM   2191  CD2 LEU A 135     -15.420   3.967  13.744  1.00 98.12           C  
ATOM   2192 HD21 LEU A 135     -16.037   4.458  14.497  1.00 98.12           H  
ATOM   2193 HD22 LEU A 135     -14.999   4.718  13.074  1.00 98.12           H  
ATOM   2194 HD23 LEU A 135     -14.610   3.451  14.260  1.00 98.12           H  
ATOM   2195  N   TYR A 136     -20.232   4.795  11.321  1.00 97.88           N  
ATOM   2196  H   TYR A 136     -20.376   3.798  11.245  1.00 97.88           H  
ATOM   2197  CA  TYR A 136     -21.098   5.687  10.557  1.00 97.88           C  
ATOM   2198  HA  TYR A 136     -20.476   6.338   9.942  1.00 97.88           H  
ATOM   2199  C   TYR A 136     -21.924   6.588  11.484  1.00 97.88           C  
ATOM   2200  CB  TYR A 136     -21.997   4.869   9.623  1.00 97.88           C  
ATOM   2201  HB2 TYR A 136     -21.374   4.334   8.906  1.00 97.88           H  
ATOM   2202  HB3 TYR A 136     -22.545   4.125  10.201  1.00 97.88           H  
ATOM   2203  O   TYR A 136     -21.868   7.811  11.354  1.00 97.88           O  
ATOM   2204  CG  TYR A 136     -22.985   5.736   8.870  1.00 97.88           C  
ATOM   2205  CD1 TYR A 136     -24.315   5.842   9.320  1.00 97.88           C  
ATOM   2206  HD1 TYR A 136     -24.642   5.273  10.178  1.00 97.88           H  
ATOM   2207  CD2 TYR A 136     -22.553   6.485   7.759  1.00 97.88           C  
ATOM   2208  HD2 TYR A 136     -21.529   6.409   7.424  1.00 97.88           H  
ATOM   2209  CE1 TYR A 136     -25.216   6.699   8.659  1.00 97.88           C  
ATOM   2210  HE1 TYR A 136     -26.237   6.788   8.998  1.00 97.88           H  
ATOM   2211  CE2 TYR A 136     -23.450   7.342   7.095  1.00 97.88           C  
ATOM   2212  HE2 TYR A 136     -23.115   7.923   6.249  1.00 97.88           H  
ATOM   2213  OH  TYR A 136     -25.644   8.285   6.909  1.00 97.88           O  
ATOM   2214  HH  TYR A 136     -25.207   8.731   6.180  1.00 97.88           H  
ATOM   2215  CZ  TYR A 136     -24.783   7.451   7.548  1.00 97.88           C  
ATOM   2216  N   LEU A 137     -22.632   6.011  12.459  1.00 98.11           N  
ATOM   2217  H   LEU A 137     -22.600   5.005  12.552  1.00 98.11           H  
ATOM   2218  CA  LEU A 137     -23.461   6.780  13.390  1.00 98.11           C  
ATOM   2219  HA  LEU A 137     -24.105   7.449  12.819  1.00 98.11           H  
ATOM   2220  C   LEU A 137     -22.615   7.678  14.303  1.00 98.11           C  
ATOM   2221  CB  LEU A 137     -24.335   5.822  14.218  1.00 98.11           C  
ATOM   2222  HB2 LEU A 137     -23.685   5.106  14.721  1.00 98.11           H  
ATOM   2223  HB3 LEU A 137     -24.847   6.405  14.983  1.00 98.11           H  
ATOM   2224  O   LEU A 137     -22.943   8.846  14.492  1.00 98.11           O  
ATOM   2225  CG  LEU A 137     -25.400   5.048  13.421  1.00 98.11           C  
ATOM   2226  HG  LEU A 137     -24.927   4.473  12.624  1.00 98.11           H  
ATOM   2227  CD1 LEU A 137     -26.120   4.080  14.358  1.00 98.11           C  
ATOM   2228 HD11 LEU A 137     -26.884   3.528  13.811  1.00 98.11           H  
ATOM   2229 HD12 LEU A 137     -26.590   4.623  15.179  1.00 98.11           H  
ATOM   2230 HD13 LEU A 137     -25.404   3.365  14.762  1.00 98.11           H  
ATOM   2231  CD2 LEU A 137     -26.440   5.976  12.792  1.00 98.11           C  
ATOM   2232 HD21 LEU A 137     -26.891   6.600  13.564  1.00 98.11           H  
ATOM   2233 HD22 LEU A 137     -27.217   5.381  12.312  1.00 98.11           H  
ATOM   2234 HD23 LEU A 137     -25.974   6.610  12.037  1.00 98.11           H  
ATOM   2235  N   ALA A 138     -21.498   7.164  14.817  1.00 97.89           N  
ATOM   2236  H   ALA A 138     -21.294   6.191  14.637  1.00 97.89           H  
ATOM   2237  CA  ALA A 138     -20.590   7.894  15.691  1.00 97.89           C  
ATOM   2238  HA  ALA A 138     -21.159   8.288  16.534  1.00 97.89           H  
ATOM   2239  C   ALA A 138     -19.944   9.095  14.982  1.00 97.89           C  
ATOM   2240  CB  ALA A 138     -19.547   6.911  16.233  1.00 97.89           C  
ATOM   2241  HB1 ALA A 138     -18.992   6.458  15.412  1.00 97.89           H  
ATOM   2242  HB2 ALA A 138     -18.850   7.438  16.884  1.00 97.89           H  
ATOM   2243  HB3 ALA A 138     -20.040   6.125  16.805  1.00 97.89           H  
ATOM   2244  O   ALA A 138     -19.921  10.187  15.538  1.00 97.89           O  
ATOM   2245  N   SER A 139     -19.496   8.951  13.730  1.00 97.49           N  
ATOM   2246  H   SER A 139     -19.549   8.038  13.301  1.00 97.49           H  
ATOM   2247  CA  SER A 139     -18.918  10.071  12.959  1.00 97.49           C  
ATOM   2248  HA  SER A 139     -18.141  10.539  13.563  1.00 97.49           H  
ATOM   2249  C   SER A 139     -19.925  11.173  12.614  1.00 97.49           C  
ATOM   2250  CB  SER A 139     -18.264   9.570  11.671  1.00 97.49           C  
ATOM   2251  HB2 SER A 139     -17.424   8.927  11.933  1.00 97.49           H  
ATOM   2252  HB3 SER A 139     -17.891  10.420  11.099  1.00 97.49           H  
ATOM   2253  O   SER A 139     -19.525  12.306  12.338  1.00 97.49           O  
ATOM   2254  OG  SER A 139     -19.184   8.840  10.886  1.00 97.49           O  
ATOM   2255  HG  SER A 139     -19.283   7.980  11.301  1.00 97.49           H  
ATOM   2256  N   HIS A 140     -21.221  10.859  12.669  1.00 97.37           N  
ATOM   2257  H   HIS A 140     -21.462   9.899  12.871  1.00 97.37           H  
ATOM   2258  CA  HIS A 140     -22.323  11.788  12.433  1.00 97.37           C  
ATOM   2259  HA  HIS A 140     -21.917  12.724  12.049  1.00 97.37           H  
ATOM   2260  C   HIS A 140     -23.082  12.146  13.713  1.00 97.37           C  
ATOM   2261  CB  HIS A 140     -23.263  11.220  11.358  1.00 97.37           C  
ATOM   2262  HB2 HIS A 140     -23.623  10.242  11.676  1.00 97.37           H  
ATOM   2263  HB3 HIS A 140     -24.127  11.874  11.242  1.00 97.37           H  
ATOM   2264  O   HIS A 140     -24.151  12.734  13.610  1.00 97.37           O  
ATOM   2265  CG  HIS A 140     -22.601  11.087  10.016  1.00 97.37           C  
ATOM   2266  CD2 HIS A 140     -22.718  11.935   8.950  1.00 97.37           C  
ATOM   2267  HD2 HIS A 140     -23.330  12.825   8.918  1.00 97.37           H  
ATOM   2268  ND1 HIS A 140     -21.731  10.092   9.648  1.00 97.37           N  
ATOM   2269  HD1 HIS A 140     -21.443   9.317  10.228  1.00 97.37           H  
ATOM   2270  CE1 HIS A 140     -21.320  10.338   8.397  1.00 97.37           C  
ATOM   2271  HE1 HIS A 140     -20.615   9.727   7.854  1.00 97.37           H  
ATOM   2272  NE2 HIS A 140     -21.903  11.453   7.919  1.00 97.37           N  
ATOM   2273  N   TYR A 141     -22.557  11.841  14.903  1.00 96.77           N  
ATOM   2274  H   TYR A 141     -21.677  11.346  14.915  1.00 96.77           H  
ATOM   2275  CA  TYR A 141     -23.300  11.891  16.171  1.00 96.77           C  
ATOM   2276  HA  TYR A 141     -24.053  11.103  16.161  1.00 96.77           H  
ATOM   2277  C   TYR A 141     -24.033  13.223  16.431  1.00 96.77           C  
ATOM   2278  CB  TYR A 141     -22.303  11.582  17.292  1.00 96.77           C  
ATOM   2279  HB2 TYR A 141     -21.808  10.638  17.064  1.00 96.77           H  
ATOM   2280  HB3 TYR A 141     -21.540  12.360  17.327  1.00 96.77           H  
ATOM   2281  O   TYR A 141     -25.189  13.229  16.848  1.00 96.77           O  
ATOM   2282  CG  TYR A 141     -22.925  11.435  18.657  1.00 96.77           C  
ATOM   2283  CD1 TYR A 141     -22.970  12.535  19.533  1.00 96.77           C  
ATOM   2284  HD1 TYR A 141     -22.575  13.493  19.227  1.00 96.77           H  
ATOM   2285  CD2 TYR A 141     -23.454  10.191  19.052  1.00 96.77           C  
ATOM   2286  HD2 TYR A 141     -23.440   9.356  18.367  1.00 96.77           H  
ATOM   2287  CE1 TYR A 141     -23.565  12.400  20.798  1.00 96.77           C  
ATOM   2288  HE1 TYR A 141     -23.632  13.257  21.451  1.00 96.77           H  
ATOM   2289  CE2 TYR A 141     -24.017  10.042  20.333  1.00 96.77           C  
ATOM   2290  HE2 TYR A 141     -24.427   9.096  20.655  1.00 96.77           H  
ATOM   2291  OH  TYR A 141     -24.688  11.040  22.410  1.00 96.77           O  
ATOM   2292  HH  TYR A 141     -24.810  11.902  22.815  1.00 96.77           H  
ATOM   2293  CZ  TYR A 141     -24.090  11.153  21.198  1.00 96.77           C  
ATOM   2294  N   ASN A 142     -23.391  14.350  16.104  1.00 94.19           N  
ATOM   2295  H   ASN A 142     -22.436  14.257  15.790  1.00 94.19           H  
ATOM   2296  CA  ASN A 142     -23.941  15.707  16.261  1.00 94.19           C  
ATOM   2297  HA  ASN A 142     -24.615  15.716  17.117  1.00 94.19           H  
ATOM   2298  C   ASN A 142     -24.770  16.197  15.049  1.00 94.19           C  
ATOM   2299  CB  ASN A 142     -22.768  16.662  16.561  1.00 94.19           C  
ATOM   2300  HB2 ASN A 142     -22.063  16.649  15.730  1.00 94.19           H  
ATOM   2301  HB3 ASN A 142     -23.148  17.677  16.671  1.00 94.19           H  
ATOM   2302  O   ASN A 142     -25.211  17.342  15.015  1.00 94.19           O  
ATOM   2303  CG  ASN A 142     -22.041  16.315  17.848  1.00 94.19           C  
ATOM   2304  ND2 ASN A 142     -20.728  16.315  17.854  1.00 94.19           N  
ATOM   2305 HD21 ASN A 142     -20.266  16.007  18.698  1.00 94.19           H  
ATOM   2306 HD22 ASN A 142     -20.150  16.423  17.033  1.00 94.19           H  
ATOM   2307  OD1 ASN A 142     -22.646  16.010  18.860  1.00 94.19           O  
ATOM   2308  N   LYS A 143     -24.909  15.369  14.008  1.00 94.21           N  
ATOM   2309  H   LYS A 143     -24.552  14.432  14.130  1.00 94.21           H  
ATOM   2310  CA  LYS A 143     -25.553  15.669  12.714  1.00 94.21           C  
ATOM   2311  HA  LYS A 143     -26.207  16.532  12.836  1.00 94.21           H  
ATOM   2312  C   LYS A 143     -26.456  14.520  12.250  1.00 94.21           C  
ATOM   2313  CB  LYS A 143     -24.494  15.973  11.642  1.00 94.21           C  
ATOM   2314  HB2 LYS A 143     -23.882  15.083  11.498  1.00 94.21           H  
ATOM   2315  HB3 LYS A 143     -24.997  16.198  10.701  1.00 94.21           H  
ATOM   2316  O   LYS A 143     -26.680  14.357  11.045  1.00 94.21           O  
ATOM   2317  CG  LYS A 143     -23.586  17.158  11.981  1.00 94.21           C  
ATOM   2318  HG2 LYS A 143     -24.187  18.060  12.099  1.00 94.21           H  
ATOM   2319  HG3 LYS A 143     -23.052  16.959  12.911  1.00 94.21           H  
ATOM   2320  CD  LYS A 143     -22.562  17.357  10.861  1.00 94.21           C  
ATOM   2321  HD2 LYS A 143     -23.074  17.628   9.938  1.00 94.21           H  
ATOM   2322  HD3 LYS A 143     -22.016  16.424  10.714  1.00 94.21           H  
ATOM   2323  CE  LYS A 143     -21.586  18.461  11.269  1.00 94.21           C  
ATOM   2324  HE2 LYS A 143     -21.204  18.226  12.262  1.00 94.21           H  
ATOM   2325  HE3 LYS A 143     -22.128  19.404  11.339  1.00 94.21           H  
ATOM   2326  NZ  LYS A 143     -20.459  18.566  10.312  1.00 94.21           N  
ATOM   2327  HZ1 LYS A 143     -19.961  17.688  10.276  1.00 94.21           H  
ATOM   2328  HZ2 LYS A 143     -19.812  19.279  10.619  1.00 94.21           H  
ATOM   2329  HZ3 LYS A 143     -20.795  18.794   9.387  1.00 94.21           H  
ATOM   2330  N   LEU A 144     -26.914  13.692  13.190  1.00 93.72           N  
ATOM   2331  H   LEU A 144     -26.705  13.902  14.155  1.00 93.72           H  
ATOM   2332  CA  LEU A 144     -27.875  12.637  12.908  1.00 93.72           C  
ATOM   2333  HA  LEU A 144     -27.461  11.994  12.132  1.00 93.72           H  
ATOM   2334  C   LEU A 144     -29.149  13.271  12.343  1.00 93.72           C  
ATOM   2335  CB  LEU A 144     -28.136  11.799  14.173  1.00 93.72           C  
ATOM   2336  HB2 LEU A 144     -28.422  12.475  14.979  1.00 93.72           H  
ATOM   2337  HB3 LEU A 144     -28.976  11.129  13.994  1.00 93.72           H  
ATOM   2338  O   LEU A 144     -29.450  14.431  12.603  1.00 93.72           O  
ATOM   2339  CG  LEU A 144     -26.921  10.960  14.617  1.00 93.72           C  
ATOM   2340  HG  LEU A 144     -26.043  11.603  14.689  1.00 93.72           H  
ATOM   2341  CD1 LEU A 144     -27.165  10.391  16.005  1.00 93.72           C  
ATOM   2342 HD11 LEU A 144     -28.108   9.846  16.038  1.00 93.72           H  
ATOM   2343 HD12 LEU A 144     -27.213  11.228  16.702  1.00 93.72           H  
ATOM   2344 HD13 LEU A 144     -26.344   9.738  16.302  1.00 93.72           H  
ATOM   2345  CD2 LEU A 144     -26.609   9.808  13.658  1.00 93.72           C  
ATOM   2346 HD21 LEU A 144     -26.325  10.198  12.681  1.00 93.72           H  
ATOM   2347 HD22 LEU A 144     -27.477   9.156  13.566  1.00 93.72           H  
ATOM   2348 HD23 LEU A 144     -25.767   9.235  14.048  1.00 93.72           H  
ATOM   2349  N   LYS A 145     -29.838  12.516  11.493  1.00 91.40           N  
ATOM   2350  H   LYS A 145     -29.557  11.552  11.379  1.00 91.40           H  
ATOM   2351  CA  LYS A 145     -31.078  12.945  10.851  1.00 91.40           C  
ATOM   2352  HA  LYS A 145     -31.397  13.897  11.275  1.00 91.40           H  
ATOM   2353  C   LYS A 145     -32.168  11.934  11.160  1.00 91.40           C  
ATOM   2354  CB  LYS A 145     -30.890  13.089   9.331  1.00 91.40           C  
ATOM   2355  HB2 LYS A 145     -31.855  13.343   8.895  1.00 91.40           H  
ATOM   2356  HB3 LYS A 145     -30.574  12.129   8.921  1.00 91.40           H  
ATOM   2357  O   LYS A 145     -31.909  10.727  11.096  1.00 91.40           O  
ATOM   2358  CG  LYS A 145     -29.872  14.167   8.932  1.00 91.40           C  
ATOM   2359  HG2 LYS A 145     -30.174  15.122   9.362  1.00 91.40           H  
ATOM   2360  HG3 LYS A 145     -28.885  13.902   9.312  1.00 91.40           H  
ATOM   2361  CD  LYS A 145     -29.811  14.288   7.404  1.00 91.40           C  
ATOM   2362  HD2 LYS A 145     -29.490  13.334   6.986  1.00 91.40           H  
ATOM   2363  HD3 LYS A 145     -30.806  14.529   7.029  1.00 91.40           H  
ATOM   2364  CE  LYS A 145     -28.828  15.389   7.002  1.00 91.40           C  
ATOM   2365  HE2 LYS A 145     -29.145  16.319   7.475  1.00 91.40           H  
ATOM   2366  HE3 LYS A 145     -27.845  15.134   7.398  1.00 91.40           H  
ATOM   2367  NZ  LYS A 145     -28.778  15.546   5.527  1.00 91.40           N  
ATOM   2368  HZ1 LYS A 145     -28.136  16.283   5.274  1.00 91.40           H  
ATOM   2369  HZ2 LYS A 145     -28.477  14.683   5.098  1.00 91.40           H  
ATOM   2370  HZ3 LYS A 145     -29.696  15.778   5.176  1.00 91.40           H  
ATOM   2371  N   GLY A 146     -33.374  12.426  11.393  1.00 91.78           N  
ATOM   2372  H   GLY A 146     -33.429  13.378  11.726  1.00 91.78           H  
ATOM   2373  CA  GLY A 146     -34.587  11.627  11.516  1.00 91.78           C  
ATOM   2374  HA2 GLY A 146     -35.003  11.429  10.528  1.00 91.78           H  
ATOM   2375  HA3 GLY A 146     -34.361  10.677  11.999  1.00 91.78           H  
ATOM   2376  C   GLY A 146     -35.630  12.351  12.365  1.00 91.78           C  
ATOM   2377  O   GLY A 146     -35.428  13.500  12.751  1.00 91.78           O  
ATOM   2378  N   PRO A 147     -36.764  11.707  12.663  1.00 94.17           N  
ATOM   2379  CA  PRO A 147     -37.600  12.121  13.783  1.00 94.17           C  
ATOM   2380  HA  PRO A 147     -38.016  13.102  13.551  1.00 94.17           H  
ATOM   2381  C   PRO A 147     -36.777  12.163  15.090  1.00 94.17           C  
ATOM   2382  CB  PRO A 147     -38.725  11.083  13.850  1.00 94.17           C  
ATOM   2383  HB2 PRO A 147     -38.466  10.294  14.556  1.00 94.17           H  
ATOM   2384  HB3 PRO A 147     -39.677  11.538  14.124  1.00 94.17           H  
ATOM   2385  O   PRO A 147     -35.868  11.346  15.242  1.00 94.17           O  
ATOM   2386  CG  PRO A 147     -38.765  10.495  12.437  1.00 94.17           C  
ATOM   2387  HG2 PRO A 147     -39.353  11.144  11.787  1.00 94.17           H  
ATOM   2388  HG3 PRO A 147     -39.164   9.481  12.432  1.00 94.17           H  
ATOM   2389  CD  PRO A 147     -37.301  10.529  12.008  1.00 94.17           C  
ATOM   2390  HD2 PRO A 147     -36.785   9.637  12.362  1.00 94.17           H  
ATOM   2391  HD3 PRO A 147     -37.226  10.603  10.923  1.00 94.17           H  
ATOM   2392  N   PRO A 148     -37.103  13.033  16.065  1.00 92.38           N  
ATOM   2393  CA  PRO A 148     -36.333  13.150  17.311  1.00 92.38           C  
ATOM   2394  HA  PRO A 148     -35.350  13.557  17.073  1.00 92.38           H  
ATOM   2395  C   PRO A 148     -36.142  11.828  18.074  1.00 92.38           C  
ATOM   2396  CB  PRO A 148     -37.109  14.163  18.159  1.00 92.38           C  
ATOM   2397  HB2 PRO A 148     -36.445  14.730  18.811  1.00 92.38           H  
ATOM   2398  HB3 PRO A 148     -37.877  13.657  18.744  1.00 92.38           H  
ATOM   2399  O   PRO A 148     -35.088  11.590  18.656  1.00 92.38           O  
ATOM   2400  CG  PRO A 148     -37.777  15.055  17.116  1.00 92.38           C  
ATOM   2401  HG2 PRO A 148     -38.669  15.542  17.510  1.00 92.38           H  
ATOM   2402  HG3 PRO A 148     -37.061  15.795  16.757  1.00 92.38           H  
ATOM   2403  CD  PRO A 148     -38.112  14.080  15.989  1.00 92.38           C  
ATOM   2404  HD2 PRO A 148     -39.099  13.647  16.154  1.00 92.38           H  
ATOM   2405  HD3 PRO A 148     -38.079  14.606  15.035  1.00 92.38           H  
ATOM   2406  N   GLU A 149     -37.142  10.946  18.046  1.00 92.39           N  
ATOM   2407  H   GLU A 149     -37.996  11.194  17.566  1.00 92.39           H  
ATOM   2408  CA  GLU A 149     -37.069   9.616  18.663  1.00 92.39           C  
ATOM   2409  HA  GLU A 149     -36.771   9.720  19.707  1.00 92.39           H  
ATOM   2410  C   GLU A 149     -36.033   8.706  17.979  1.00 92.39           C  
ATOM   2411  CB  GLU A 149     -38.477   9.007  18.612  1.00 92.39           C  
ATOM   2412  HB2 GLU A 149     -38.755   8.840  17.572  1.00 92.39           H  
ATOM   2413  HB3 GLU A 149     -39.173   9.724  19.048  1.00 92.39           H  
ATOM   2414  O   GLU A 149     -35.274   8.011  18.650  1.00 92.39           O  
ATOM   2415  CG  GLU A 149     -38.585   7.690  19.391  1.00 92.39           C  
ATOM   2416  HG2 GLU A 149     -38.264   7.866  20.417  1.00 92.39           H  
ATOM   2417  HG3 GLU A 149     -37.908   6.960  18.945  1.00 92.39           H  
ATOM   2418  CD  GLU A 149     -40.007   7.109  19.399  1.00 92.39           C  
ATOM   2419  OE1 GLU A 149     -40.163   6.027  20.007  1.00 92.39           O  
ATOM   2420  OE2 GLU A 149     -40.916   7.731  18.799  1.00 92.39           O  
ATOM   2421  N   ASP A 150     -35.944   8.764  16.649  1.00 95.13           N  
ATOM   2422  H   ASP A 150     -36.503   9.454  16.168  1.00 95.13           H  
ATOM   2423  CA  ASP A 150     -34.969   8.013  15.848  1.00 95.13           C  
ATOM   2424  HA  ASP A 150     -34.977   6.966  16.151  1.00 95.13           H  
ATOM   2425  C   ASP A 150     -33.542   8.553  16.059  1.00 95.13           C  
ATOM   2426  CB  ASP A 150     -35.422   8.103  14.380  1.00 95.13           C  
ATOM   2427  HB2 ASP A 150     -35.449   9.153  14.090  1.00 95.13           H  
ATOM   2428  HB3 ASP A 150     -36.434   7.707  14.299  1.00 95.13           H  
ATOM   2429  O   ASP A 150     -32.580   7.794  16.182  1.00 95.13           O  
ATOM   2430  CG  ASP A 150     -34.533   7.363  13.382  1.00 95.13           C  
ATOM   2431  OD1 ASP A 150     -33.959   6.309  13.711  1.00 95.13           O  
ATOM   2432  OD2 ASP A 150     -34.374   7.880  12.248  1.00 95.13           O  
ATOM   2433  N   GLU A 151     -33.386   9.875  16.183  1.00 95.53           N  
ATOM   2434  H   GLU A 151     -34.201  10.464  16.089  1.00 95.53           H  
ATOM   2435  CA  GLU A 151     -32.107  10.486  16.566  1.00 95.53           C  
ATOM   2436  HA  GLU A 151     -31.337  10.148  15.872  1.00 95.53           H  
ATOM   2437  C   GLU A 151     -31.657  10.032  17.961  1.00 95.53           C  
ATOM   2438  CB  GLU A 151     -32.182  12.018  16.480  1.00 95.53           C  
ATOM   2439  HB2 GLU A 151     -33.028  12.380  17.066  1.00 95.53           H  
ATOM   2440  HB3 GLU A 151     -31.263  12.429  16.898  1.00 95.53           H  
ATOM   2441  O   GLU A 151     -30.502   9.629  18.119  1.00 95.53           O  
ATOM   2442  CG  GLU A 151     -32.316  12.494  15.024  1.00 95.53           C  
ATOM   2443  HG2 GLU A 151     -31.474  12.102  14.455  1.00 95.53           H  
ATOM   2444  HG3 GLU A 151     -33.225  12.074  14.593  1.00 95.53           H  
ATOM   2445  CD  GLU A 151     -32.351  14.022  14.863  1.00 95.53           C  
ATOM   2446  OE1 GLU A 151     -32.609  14.445  13.710  1.00 95.53           O  
ATOM   2447  OE2 GLU A 151     -32.079  14.744  15.850  1.00 95.53           O  
ATOM   2448  N   HIS A 152     -32.564  10.009  18.945  1.00 94.96           N  
ATOM   2449  H   HIS A 152     -33.491  10.362  18.754  1.00 94.96           H  
ATOM   2450  CA  HIS A 152     -32.270   9.524  20.296  1.00 94.96           C  
ATOM   2451  HA  HIS A 152     -31.432  10.098  20.691  1.00 94.96           H  
ATOM   2452  C   HIS A 152     -31.855   8.046  20.297  1.00 94.96           C  
ATOM   2453  CB  HIS A 152     -33.481   9.757  21.209  1.00 94.96           C  
ATOM   2454  HB2 HIS A 152     -34.332   9.179  20.846  1.00 94.96           H  
ATOM   2455  HB3 HIS A 152     -33.754  10.812  21.175  1.00 94.96           H  
ATOM   2456  O   HIS A 152     -30.838   7.702  20.896  1.00 94.96           O  
ATOM   2457  CG  HIS A 152     -33.213   9.375  22.645  1.00 94.96           C  
ATOM   2458  CD2 HIS A 152     -32.760  10.206  23.635  1.00 94.96           C  
ATOM   2459  HD2 HIS A 152     -32.547  11.259  23.526  1.00 94.96           H  
ATOM   2460  ND1 HIS A 152     -33.325   8.117  23.199  1.00 94.96           N  
ATOM   2461  HD1 HIS A 152     -33.552   7.257  22.722  1.00 94.96           H  
ATOM   2462  CE1 HIS A 152     -32.949   8.191  24.485  1.00 94.96           C  
ATOM   2463  HE1 HIS A 152     -32.895   7.346  25.156  1.00 94.96           H  
ATOM   2464  NE2 HIS A 152     -32.602   9.451  24.802  1.00 94.96           N  
ATOM   2465  N   GLN A 153     -32.573   7.177  19.577  1.00 96.87           N  
ATOM   2466  H   GLN A 153     -33.406   7.509  19.112  1.00 96.87           H  
ATOM   2467  CA  GLN A 153     -32.223   5.754  19.457  1.00 96.87           C  
ATOM   2468  HA  GLN A 153     -32.194   5.307  20.451  1.00 96.87           H  
ATOM   2469  C   GLN A 153     -30.836   5.551  18.825  1.00 96.87           C  
ATOM   2470  CB  GLN A 153     -33.289   5.029  18.621  1.00 96.87           C  
ATOM   2471  HB2 GLN A 153     -32.908   4.042  18.356  1.00 96.87           H  
ATOM   2472  HB3 GLN A 153     -33.467   5.583  17.700  1.00 96.87           H  
ATOM   2473  O   GLN A 153     -30.038   4.744  19.307  1.00 96.87           O  
ATOM   2474  CG  GLN A 153     -34.617   4.837  19.371  1.00 96.87           C  
ATOM   2475  HG2 GLN A 153     -34.451   4.195  20.236  1.00 96.87           H  
ATOM   2476  HG3 GLN A 153     -34.984   5.795  19.738  1.00 96.87           H  
ATOM   2477  CD  GLN A 153     -35.693   4.193  18.497  1.00 96.87           C  
ATOM   2478  NE2 GLN A 153     -36.957   4.359  18.822  1.00 96.87           N  
ATOM   2479 HE21 GLN A 153     -37.237   4.956  19.586  1.00 96.87           H  
ATOM   2480 HE22 GLN A 153     -37.645   3.945  18.209  1.00 96.87           H  
ATOM   2481  OE1 GLN A 153     -35.424   3.506  17.524  1.00 96.87           O  
ATOM   2482  N   LYS A 154     -30.497   6.315  17.777  1.00 97.45           N  
ATOM   2483  H   LYS A 154     -31.201   6.933  17.400  1.00 97.45           H  
ATOM   2484  CA  LYS A 154     -29.162   6.277  17.150  1.00 97.45           C  
ATOM   2485  HA  LYS A 154     -28.922   5.247  16.887  1.00 97.45           H  
ATOM   2486  C   LYS A 154     -28.064   6.751  18.102  1.00 97.45           C  
ATOM   2487  CB  LYS A 154     -29.166   7.140  15.883  1.00 97.45           C  
ATOM   2488  HB2 LYS A 154     -29.613   8.104  16.125  1.00 97.45           H  
ATOM   2489  HB3 LYS A 154     -28.139   7.308  15.556  1.00 97.45           H  
ATOM   2490  O   LYS A 154     -26.986   6.153  18.135  1.00 97.45           O  
ATOM   2491  CG  LYS A 154     -29.944   6.493  14.732  1.00 97.45           C  
ATOM   2492  HG2 LYS A 154     -29.385   5.642  14.344  1.00 97.45           H  
ATOM   2493  HG3 LYS A 154     -30.907   6.135  15.097  1.00 97.45           H  
ATOM   2494  CD  LYS A 154     -30.180   7.517  13.616  1.00 97.45           C  
ATOM   2495  HD2 LYS A 154     -29.239   7.786  13.137  1.00 97.45           H  
ATOM   2496  HD3 LYS A 154     -30.644   8.402  14.052  1.00 97.45           H  
ATOM   2497  CE  LYS A 154     -31.134   6.911  12.592  1.00 97.45           C  
ATOM   2498  HE2 LYS A 154     -30.626   6.165  11.981  1.00 97.45           H  
ATOM   2499  HE3 LYS A 154     -31.909   6.390  13.156  1.00 97.45           H  
ATOM   2500  NZ  LYS A 154     -31.788   7.948  11.765  1.00 97.45           N  
ATOM   2501  HZ1 LYS A 154     -31.332   8.150  10.886  1.00 97.45           H  
ATOM   2502  HZ2 LYS A 154     -31.926   8.806  12.278  1.00 97.45           H  
ATOM   2503  HZ3 LYS A 154     -32.747   7.669  11.617  1.00 97.45           H  
ATOM   2504  N   GLN A 155     -28.315   7.807  18.876  1.00 97.35           N  
ATOM   2505  H   GLN A 155     -29.211   8.265  18.790  1.00 97.35           H  
ATOM   2506  CA  GLN A 155     -27.369   8.296  19.884  1.00 97.35           C  
ATOM   2507  HA  GLN A 155     -26.395   8.439  19.416  1.00 97.35           H  
ATOM   2508  C   GLN A 155     -27.185   7.290  21.019  1.00 97.35           C  
ATOM   2509  CB  GLN A 155     -27.841   9.638  20.459  1.00 97.35           C  
ATOM   2510  HB2 GLN A 155     -27.248   9.872  21.343  1.00 97.35           H  
ATOM   2511  HB3 GLN A 155     -28.887   9.564  20.754  1.00 97.35           H  
ATOM   2512  O   GLN A 155     -26.053   7.035  21.434  1.00 97.35           O  
ATOM   2513  CG  GLN A 155     -27.663  10.776  19.451  1.00 97.35           C  
ATOM   2514  HG2 GLN A 155     -26.611  10.848  19.173  1.00 97.35           H  
ATOM   2515  HG3 GLN A 155     -28.244  10.557  18.555  1.00 97.35           H  
ATOM   2516  CD  GLN A 155     -28.125  12.126  19.980  1.00 97.35           C  
ATOM   2517  NE2 GLN A 155     -27.660  13.210  19.397  1.00 97.35           N  
ATOM   2518 HE21 GLN A 155     -27.034  13.150  18.607  1.00 97.35           H  
ATOM   2519 HE22 GLN A 155     -28.060  14.080  19.716  1.00 97.35           H  
ATOM   2520  OE1 GLN A 155     -28.888  12.245  20.923  1.00 97.35           O  
ATOM   2521  N   GLU A 156     -28.270   6.687  21.497  1.00 97.52           N  
ATOM   2522  H   GLU A 156     -29.177   6.972  21.155  1.00 97.52           H  
ATOM   2523  CA  GLU A 156     -28.241   5.641  22.514  1.00 97.52           C  
ATOM   2524  HA  GLU A 156     -27.752   6.033  23.406  1.00 97.52           H  
ATOM   2525  C   GLU A 156     -27.427   4.434  22.037  1.00 97.52           C  
ATOM   2526  CB  GLU A 156     -29.676   5.264  22.901  1.00 97.52           C  
ATOM   2527  HB2 GLU A 156     -30.193   4.835  22.043  1.00 97.52           H  
ATOM   2528  HB3 GLU A 156     -30.198   6.167  23.219  1.00 97.52           H  
ATOM   2529  O   GLU A 156     -26.512   4.009  22.744  1.00 97.52           O  
ATOM   2530  CG  GLU A 156     -29.669   4.258  24.057  1.00 97.52           C  
ATOM   2531  HG2 GLU A 156     -29.201   3.338  23.708  1.00 97.52           H  
ATOM   2532  HG3 GLU A 156     -29.060   4.660  24.866  1.00 97.52           H  
ATOM   2533  CD  GLU A 156     -31.064   3.924  24.598  1.00 97.52           C  
ATOM   2534  OE1 GLU A 156     -31.088   3.160  25.590  1.00 97.52           O  
ATOM   2535  OE2 GLU A 156     -32.067   4.426  24.042  1.00 97.52           O  
ATOM   2536  N   TYR A 157     -27.652   3.966  20.804  1.00 98.14           N  
ATOM   2537  H   TYR A 157     -28.444   4.328  20.293  1.00 98.14           H  
ATOM   2538  CA  TYR A 157     -26.852   2.901  20.195  1.00 98.14           C  
ATOM   2539  HA  TYR A 157     -26.990   1.991  20.780  1.00 98.14           H  
ATOM   2540  C   TYR A 157     -25.355   3.238  20.204  1.00 98.14           C  
ATOM   2541  CB  TYR A 157     -27.334   2.632  18.761  1.00 98.14           C  
ATOM   2542  HB2 TYR A 157     -27.305   3.558  18.187  1.00 98.14           H  
ATOM   2543  HB3 TYR A 157     -28.374   2.307  18.797  1.00 98.14           H  
ATOM   2544  O   TYR A 157     -24.540   2.422  20.634  1.00 98.14           O  
ATOM   2545  CG  TYR A 157     -26.511   1.581  18.034  1.00 98.14           C  
ATOM   2546  CD1 TYR A 157     -25.378   1.958  17.285  1.00 98.14           C  
ATOM   2547  HD1 TYR A 157     -25.110   3.002  17.211  1.00 98.14           H  
ATOM   2548  CD2 TYR A 157     -26.857   0.221  18.139  1.00 98.14           C  
ATOM   2549  HD2 TYR A 157     -27.718  -0.072  18.722  1.00 98.14           H  
ATOM   2550  CE1 TYR A 157     -24.591   0.979  16.646  1.00 98.14           C  
ATOM   2551  HE1 TYR A 157     -23.722   1.270  16.075  1.00 98.14           H  
ATOM   2552  CE2 TYR A 157     -26.075  -0.761  17.497  1.00 98.14           C  
ATOM   2553  HE2 TYR A 157     -26.330  -1.807  17.586  1.00 98.14           H  
ATOM   2554  OH  TYR A 157     -24.174  -1.328  16.133  1.00 98.14           O  
ATOM   2555  HH  TYR A 157     -23.395  -0.950  15.720  1.00 98.14           H  
ATOM   2556  CZ  TYR A 157     -24.938  -0.385  16.752  1.00 98.14           C  
ATOM   2557  N   VAL A 158     -24.969   4.445  19.777  1.00 98.00           N  
ATOM   2558  H   VAL A 158     -25.679   5.085  19.449  1.00 98.00           H  
ATOM   2559  CA  VAL A 158     -23.559   4.872  19.797  1.00 98.00           C  
ATOM   2560  HA  VAL A 158     -22.966   4.141  19.248  1.00 98.00           H  
ATOM   2561  C   VAL A 158     -23.009   4.897  21.226  1.00 98.00           C  
ATOM   2562  CB  VAL A 158     -23.391   6.241  19.112  1.00 98.00           C  
ATOM   2563  HB  VAL A 158     -24.119   6.944  19.515  1.00 98.00           H  
ATOM   2564  O   VAL A 158     -21.889   4.443  21.460  1.00 98.00           O  
ATOM   2565  CG1 VAL A 158     -21.988   6.825  19.319  1.00 98.00           C  
ATOM   2566 HG11 VAL A 158     -21.855   7.720  18.712  1.00 98.00           H  
ATOM   2567 HG12 VAL A 158     -21.864   7.106  20.365  1.00 98.00           H  
ATOM   2568 HG13 VAL A 158     -21.232   6.090  19.043  1.00 98.00           H  
ATOM   2569  CG2 VAL A 158     -23.611   6.120  17.601  1.00 98.00           C  
ATOM   2570 HG21 VAL A 158     -24.588   5.683  17.397  1.00 98.00           H  
ATOM   2571 HG22 VAL A 158     -23.575   7.109  17.143  1.00 98.00           H  
ATOM   2572 HG23 VAL A 158     -22.841   5.487  17.160  1.00 98.00           H  
ATOM   2573  N   ASN A 159     -23.777   5.399  22.192  1.00 96.96           N  
ATOM   2574  H   ASN A 159     -24.702   5.727  21.951  1.00 96.96           H  
ATOM   2575  CA  ASN A 159     -23.335   5.497  23.581  1.00 96.96           C  
ATOM   2576  HA  ASN A 159     -22.347   5.957  23.586  1.00 96.96           H  
ATOM   2577  C   ASN A 159     -23.158   4.132  24.255  1.00 96.96           C  
ATOM   2578  CB  ASN A 159     -24.296   6.400  24.365  1.00 96.96           C  
ATOM   2579  HB2 ASN A 159     -25.325   6.102  24.164  1.00 96.96           H  
ATOM   2580  HB3 ASN A 159     -24.115   6.282  25.434  1.00 96.96           H  
ATOM   2581  O   ASN A 159     -22.178   3.950  24.977  1.00 96.96           O  
ATOM   2582  CG  ASN A 159     -24.099   7.865  24.031  1.00 96.96           C  
ATOM   2583  ND2 ASN A 159     -25.170   8.590  23.841  1.00 96.96           N  
ATOM   2584 HD21 ASN A 159     -25.032   9.517  23.463  1.00 96.96           H  
ATOM   2585 HD22 ASN A 159     -26.072   8.141  23.768  1.00 96.96           H  
ATOM   2586  OD1 ASN A 159     -22.979   8.368  23.976  1.00 96.96           O  
ATOM   2587  N   GLN A 160     -24.054   3.181  23.987  1.00 97.88           N  
ATOM   2588  H   GLN A 160     -24.846   3.417  23.406  1.00 97.88           H  
ATOM   2589  CA  GLN A 160     -23.980   1.812  24.504  1.00 97.88           C  
ATOM   2590  HA  GLN A 160     -23.844   1.839  25.585  1.00 97.88           H  
ATOM   2591  C   GLN A 160     -22.791   1.029  23.923  1.00 97.88           C  
ATOM   2592  CB  GLN A 160     -25.301   1.089  24.195  1.00 97.88           C  
ATOM   2593  HB2 GLN A 160     -25.170   0.024  24.384  1.00 97.88           H  
ATOM   2594  HB3 GLN A 160     -25.540   1.217  23.139  1.00 97.88           H  
ATOM   2595  O   GLN A 160     -22.234   0.172  24.602  1.00 97.88           O  
ATOM   2596  CG  GLN A 160     -26.483   1.581  25.051  1.00 97.88           C  
ATOM   2597  HG2 GLN A 160     -26.268   1.388  26.102  1.00 97.88           H  
ATOM   2598  HG3 GLN A 160     -26.624   2.655  24.924  1.00 97.88           H  
ATOM   2599  CD  GLN A 160     -27.795   0.891  24.679  1.00 97.88           C  
ATOM   2600  NE2 GLN A 160     -28.880   1.180  25.361  1.00 97.88           N  
ATOM   2601 HE21 GLN A 160     -28.940   1.976  25.979  1.00 97.88           H  
ATOM   2602 HE22 GLN A 160     -29.752   0.834  24.987  1.00 97.88           H  
ATOM   2603  OE1 GLN A 160     -27.873   0.091  23.761  1.00 97.88           O  
ATOM   2604  N   HIS A 161     -22.359   1.357  22.702  1.00 97.92           N  
ATOM   2605  H   HIS A 161     -22.896   2.038  22.185  1.00 97.92           H  
ATOM   2606  CA  HIS A 161     -21.325   0.610  21.977  1.00 97.92           C  
ATOM   2607  HA  HIS A 161     -21.098  -0.297  22.538  1.00 97.92           H  
ATOM   2608  C   HIS A 161     -19.982   1.349  21.850  1.00 97.92           C  
ATOM   2609  CB  HIS A 161     -21.877   0.143  20.627  1.00 97.92           C  
ATOM   2610  HB2 HIS A 161     -22.140   1.011  20.022  1.00 97.92           H  
ATOM   2611  HB3 HIS A 161     -21.102  -0.413  20.100  1.00 97.92           H  
ATOM   2612  O   HIS A 161     -19.168   0.999  20.999  1.00 97.92           O  
ATOM   2613  CG  HIS A 161     -23.080  -0.753  20.756  1.00 97.92           C  
ATOM   2614  CD2 HIS A 161     -23.089  -2.104  20.977  1.00 97.92           C  
ATOM   2615  HD2 HIS A 161     -22.222  -2.734  21.106  1.00 97.92           H  
ATOM   2616  ND1 HIS A 161     -24.389  -0.346  20.716  1.00 97.92           N  
ATOM   2617  HD1 HIS A 161     -24.699   0.611  20.622  1.00 97.92           H  
ATOM   2618  CE1 HIS A 161     -25.174  -1.417  20.904  1.00 97.92           C  
ATOM   2619  HE1 HIS A 161     -26.252  -1.395  20.956  1.00 97.92           H  
ATOM   2620  NE2 HIS A 161     -24.423  -2.520  21.042  1.00 97.92           N  
ATOM   2621  N   LYS A 162     -19.688   2.348  22.698  1.00 95.34           N  
ATOM   2622  H   LYS A 162     -20.403   2.627  23.355  1.00 95.34           H  
ATOM   2623  CA  LYS A 162     -18.395   3.073  22.667  1.00 95.34           C  
ATOM   2624  HA  LYS A 162     -18.309   3.582  21.707  1.00 95.34           H  
ATOM   2625  C   LYS A 162     -17.172   2.150  22.755  1.00 95.34           C  
ATOM   2626  CB  LYS A 162     -18.328   4.115  23.794  1.00 95.34           C  
ATOM   2627  HB2 LYS A 162     -18.624   3.657  24.738  1.00 95.34           H  
ATOM   2628  HB3 LYS A 162     -17.299   4.464  23.888  1.00 95.34           H  
ATOM   2629  O   LYS A 162     -16.131   2.471  22.182  1.00 95.34           O  
ATOM   2630  CG  LYS A 162     -19.213   5.329  23.500  1.00 95.34           C  
ATOM   2631  HG2 LYS A 162     -18.922   5.764  22.544  1.00 95.34           H  
ATOM   2632  HG3 LYS A 162     -20.252   5.004  23.435  1.00 95.34           H  
ATOM   2633  CD  LYS A 162     -19.085   6.386  24.604  1.00 95.34           C  
ATOM   2634  HD2 LYS A 162     -19.408   5.948  25.548  1.00 95.34           H  
ATOM   2635  HD3 LYS A 162     -18.048   6.712  24.686  1.00 95.34           H  
ATOM   2636  CE  LYS A 162     -19.981   7.573  24.240  1.00 95.34           C  
ATOM   2637  HE2 LYS A 162     -20.970   7.185  23.999  1.00 95.34           H  
ATOM   2638  HE3 LYS A 162     -19.597   8.053  23.340  1.00 95.34           H  
ATOM   2639  NZ  LYS A 162     -20.116   8.554  25.341  1.00 95.34           N  
ATOM   2640  HZ1 LYS A 162     -20.850   9.203  25.096  1.00 95.34           H  
ATOM   2641  HZ2 LYS A 162     -20.405   8.086  26.188  1.00 95.34           H  
ATOM   2642  HZ3 LYS A 162     -19.252   9.052  25.504  1.00 95.34           H  
ATOM   2643  N   SER A 163     -17.299   1.004  23.429  1.00 95.32           N  
ATOM   2644  H   SER A 163     -18.207   0.766  23.803  1.00 95.32           H  
ATOM   2645  CA  SER A 163     -16.252  -0.021  23.522  1.00 95.32           C  
ATOM   2646  HA  SER A 163     -15.365   0.424  23.974  1.00 95.32           H  
ATOM   2647  C   SER A 163     -15.827  -0.583  22.164  1.00 95.32           C  
ATOM   2648  CB  SER A 163     -16.707  -1.176  24.420  1.00 95.32           C  
ATOM   2649  HB2 SER A 163     -15.972  -1.980  24.386  1.00 95.32           H  
ATOM   2650  HB3 SER A 163     -16.794  -0.821  25.447  1.00 95.32           H  
ATOM   2651  O   SER A 163     -14.679  -0.999  22.039  1.00 95.32           O  
ATOM   2652  OG  SER A 163     -17.963  -1.658  23.991  1.00 95.32           O  
ATOM   2653  HG  SER A 163     -17.876  -2.584  23.753  1.00 95.32           H  
ATOM   2654  N   TYR A 164     -16.670  -0.503  21.126  1.00 97.92           N  
ATOM   2655  H   TYR A 164     -17.604  -0.146  21.271  1.00 97.92           H  
ATOM   2656  CA  TYR A 164     -16.310  -0.935  19.773  1.00 97.92           C  
ATOM   2657  HA  TYR A 164     -16.026  -1.987  19.801  1.00 97.92           H  
ATOM   2658  C   TYR A 164     -15.095  -0.193  19.215  1.00 97.92           C  
ATOM   2659  CB  TYR A 164     -17.501  -0.771  18.814  1.00 97.92           C  
ATOM   2660  HB2 TYR A 164     -17.890   0.244  18.894  1.00 97.92           H  
ATOM   2661  HB3 TYR A 164     -17.123  -0.884  17.798  1.00 97.92           H  
ATOM   2662  O   TYR A 164     -14.388  -0.752  18.386  1.00 97.92           O  
ATOM   2663  CG  TYR A 164     -18.648  -1.759  18.953  1.00 97.92           C  
ATOM   2664  CD1 TYR A 164     -18.614  -2.825  19.878  1.00 97.92           C  
ATOM   2665  HD1 TYR A 164     -17.777  -2.971  20.544  1.00 97.92           H  
ATOM   2666  CD2 TYR A 164     -19.747  -1.640  18.078  1.00 97.92           C  
ATOM   2667  HD2 TYR A 164     -19.773  -0.821  17.374  1.00 97.92           H  
ATOM   2668  CE1 TYR A 164     -19.663  -3.758  19.919  1.00 97.92           C  
ATOM   2669  HE1 TYR A 164     -19.630  -4.581  20.617  1.00 97.92           H  
ATOM   2670  CE2 TYR A 164     -20.806  -2.568  18.122  1.00 97.92           C  
ATOM   2671  HE2 TYR A 164     -21.657  -2.460  17.467  1.00 97.92           H  
ATOM   2672  OH  TYR A 164     -21.759  -4.549  19.105  1.00 97.92           O  
ATOM   2673  HH  TYR A 164     -22.523  -4.317  18.573  1.00 97.92           H  
ATOM   2674  CZ  TYR A 164     -20.757  -3.636  19.043  1.00 97.92           C  
ATOM   2675  N   LEU A 165     -14.775   1.023  19.677  1.00 96.03           N  
ATOM   2676  H   LEU A 165     -15.361   1.444  20.383  1.00 96.03           H  
ATOM   2677  CA  LEU A 165     -13.514   1.678  19.300  1.00 96.03           C  
ATOM   2678  HA  LEU A 165     -13.474   1.780  18.215  1.00 96.03           H  
ATOM   2679  C   LEU A 165     -12.290   0.838  19.700  1.00 96.03           C  
ATOM   2680  CB  LEU A 165     -13.427   3.066  19.954  1.00 96.03           C  
ATOM   2681  HB2 LEU A 165     -12.416   3.451  19.821  1.00 96.03           H  
ATOM   2682  HB3 LEU A 165     -13.596   2.956  21.025  1.00 96.03           H  
ATOM   2683  O   LEU A 165     -11.329   0.745  18.935  1.00 96.03           O  
ATOM   2684  CG  LEU A 165     -14.415   4.099  19.390  1.00 96.03           C  
ATOM   2685  HG  LEU A 165     -15.427   3.696  19.434  1.00 96.03           H  
ATOM   2686  CD1 LEU A 165     -14.369   5.362  20.247  1.00 96.03           C  
ATOM   2687 HD11 LEU A 165     -13.354   5.759  20.271  1.00 96.03           H  
ATOM   2688 HD12 LEU A 165     -15.045   6.112  19.837  1.00 96.03           H  
ATOM   2689 HD13 LEU A 165     -14.683   5.121  21.262  1.00 96.03           H  
ATOM   2690  CD2 LEU A 165     -14.088   4.495  17.946  1.00 96.03           C  
ATOM   2691 HD21 LEU A 165     -14.161   3.630  17.288  1.00 96.03           H  
ATOM   2692 HD22 LEU A 165     -14.793   5.252  17.603  1.00 96.03           H  
ATOM   2693 HD23 LEU A 165     -13.076   4.896  17.891  1.00 96.03           H  
ATOM   2694  N   LYS A 166     -12.343   0.188  20.869  1.00 95.86           N  
ATOM   2695  H   LYS A 166     -13.218   0.193  21.374  1.00 95.86           H  
ATOM   2696  CA  LYS A 166     -11.289  -0.714  21.336  1.00 95.86           C  
ATOM   2697  HA  LYS A 166     -10.333  -0.201  21.231  1.00 95.86           H  
ATOM   2698  C   LYS A 166     -11.228  -1.980  20.475  1.00 95.86           C  
ATOM   2699  CB  LYS A 166     -11.499  -1.034  22.819  1.00 95.86           C  
ATOM   2700  HB2 LYS A 166     -11.629  -0.109  23.380  1.00 95.86           H  
ATOM   2701  HB3 LYS A 166     -12.390  -1.651  22.938  1.00 95.86           H  
ATOM   2702  O   LYS A 166     -10.157  -2.354  20.010  1.00 95.86           O  
ATOM   2703  CG  LYS A 166     -10.290  -1.793  23.369  1.00 95.86           C  
ATOM   2704  HG2 LYS A 166      -9.398  -1.171  23.292  1.00 95.86           H  
ATOM   2705  HG3 LYS A 166     -10.138  -2.701  22.785  1.00 95.86           H  
ATOM   2706  CD  LYS A 166     -10.516  -2.190  24.826  1.00 95.86           C  
ATOM   2707  HD2 LYS A 166     -10.558  -1.301  25.456  1.00 95.86           H  
ATOM   2708  HD3 LYS A 166     -11.452  -2.744  24.899  1.00 95.86           H  
ATOM   2709  CE  LYS A 166      -9.354  -3.092  25.237  1.00 95.86           C  
ATOM   2710  HE2 LYS A 166      -9.270  -3.882  24.491  1.00 95.86           H  
ATOM   2711  HE3 LYS A 166      -8.424  -2.524  25.213  1.00 95.86           H  
ATOM   2712  NZ  LYS A 166      -9.582  -3.702  26.563  1.00 95.86           N  
ATOM   2713  HZ1 LYS A 166      -8.826  -4.342  26.760  1.00 95.86           H  
ATOM   2714  HZ2 LYS A 166     -10.435  -4.242  26.521  1.00 95.86           H  
ATOM   2715  HZ3 LYS A 166      -9.650  -2.997  27.283  1.00 95.86           H  
ATOM   2716  N   ASP A 167     -12.371  -2.583  20.178  1.00 97.55           N  
ATOM   2717  H   ASP A 167     -13.213  -2.295  20.656  1.00 97.55           H  
ATOM   2718  CA  ASP A 167     -12.410  -3.794  19.352  1.00 97.55           C  
ATOM   2719  HA  ASP A 167     -11.756  -4.545  19.794  1.00 97.55           H  
ATOM   2720  C   ASP A 167     -11.918  -3.511  17.920  1.00 97.55           C  
ATOM   2721  CB  ASP A 167     -13.837  -4.359  19.333  1.00 97.55           C  
ATOM   2722  HB2 ASP A 167     -13.827  -5.303  18.789  1.00 97.55           H  
ATOM   2723  HB3 ASP A 167     -14.482  -3.666  18.792  1.00 97.55           H  
ATOM   2724  O   ASP A 167     -11.165  -4.288  17.334  1.00 97.55           O  
ATOM   2725  CG  ASP A 167     -14.425  -4.604  20.729  1.00 97.55           C  
ATOM   2726  OD1 ASP A 167     -13.659  -4.952  21.653  1.00 97.55           O  
ATOM   2727  OD2 ASP A 167     -15.650  -4.389  20.868  1.00 97.55           O  
ATOM   2728  N   ILE A 168     -12.272  -2.348  17.360  1.00 97.99           N  
ATOM   2729  H   ILE A 168     -12.919  -1.764  17.870  1.00 97.99           H  
ATOM   2730  CA  ILE A 168     -11.830  -1.921  16.028  1.00 97.99           C  
ATOM   2731  HA  ILE A 168     -12.021  -2.737  15.332  1.00 97.99           H  
ATOM   2732  C   ILE A 168     -10.317  -1.668  16.007  1.00 97.99           C  
ATOM   2733  CB  ILE A 168     -12.632  -0.687  15.553  1.00 97.99           C  
ATOM   2734  HB  ILE A 168     -12.551   0.089  16.315  1.00 97.99           H  
ATOM   2735  O   ILE A 168      -9.662  -2.049  15.033  1.00 97.99           O  
ATOM   2736  CG1 ILE A 168     -14.122  -1.038  15.340  1.00 97.99           C  
ATOM   2737 HG12 ILE A 168     -14.477  -1.698  16.132  1.00 97.99           H  
ATOM   2738 HG13 ILE A 168     -14.230  -1.595  14.409  1.00 97.99           H  
ATOM   2739  CG2 ILE A 168     -12.072  -0.139  14.224  1.00 97.99           C  
ATOM   2740 HG21 ILE A 168     -11.051   0.215  14.361  1.00 97.99           H  
ATOM   2741 HG22 ILE A 168     -12.074  -0.926  13.470  1.00 97.99           H  
ATOM   2742 HG23 ILE A 168     -12.677   0.696  13.872  1.00 97.99           H  
ATOM   2743  CD1 ILE A 168     -15.038   0.194  15.308  1.00 97.99           C  
ATOM   2744 HD11 ILE A 168     -16.078  -0.125  15.379  1.00 97.99           H  
ATOM   2745 HD12 ILE A 168     -14.816   0.856  16.145  1.00 97.99           H  
ATOM   2746 HD13 ILE A 168     -14.901   0.733  14.370  1.00 97.99           H  
ATOM   2747  N   ILE A 169      -9.731  -1.053  17.047  1.00 97.21           N  
ATOM   2748  H   ILE A 169     -10.292  -0.780  17.842  1.00 97.21           H  
ATOM   2749  CA  ILE A 169      -8.275  -0.832  17.076  1.00 97.21           C  
ATOM   2750  HA  ILE A 169      -8.020  -0.416  16.101  1.00 97.21           H  
ATOM   2751  C   ILE A 169      -7.515  -2.157  17.179  1.00 97.21           C  
ATOM   2752  CB  ILE A 169      -7.837   0.197  18.151  1.00 97.21           C  
ATOM   2753  HB  ILE A 169      -8.558   1.014  18.153  1.00 97.21           H  
ATOM   2754  O   ILE A 169      -6.472  -2.312  16.541  1.00 97.21           O  
ATOM   2755  CG1 ILE A 169      -6.456   0.810  17.851  1.00 97.21           C  
ATOM   2756 HG12 ILE A 169      -6.152   1.441  18.686  1.00 97.21           H  
ATOM   2757 HG13 ILE A 169      -5.711   0.023  17.730  1.00 97.21           H  
ATOM   2758  CG2 ILE A 169      -7.769  -0.346  19.582  1.00 97.21           C  
ATOM   2759 HG21 ILE A 169      -7.195  -1.270  19.651  1.00 97.21           H  
ATOM   2760 HG22 ILE A 169      -8.790  -0.502  19.929  1.00 97.21           H  
ATOM   2761 HG23 ILE A 169      -7.321   0.389  20.250  1.00 97.21           H  
ATOM   2762  CD1 ILE A 169      -6.465   1.699  16.607  1.00 97.21           C  
ATOM   2763 HD11 ILE A 169      -6.553   1.096  15.704  1.00 97.21           H  
ATOM   2764 HD12 ILE A 169      -7.289   2.411  16.659  1.00 97.21           H  
ATOM   2765 HD13 ILE A 169      -5.529   2.257  16.565  1.00 97.21           H  
ATOM   2766  N   GLU A 170      -8.052  -3.132  17.914  1.00 97.51           N  
ATOM   2767  H   GLU A 170      -8.894  -2.940  18.438  1.00 97.51           H  
ATOM   2768  CA  GLU A 170      -7.504  -4.488  17.992  1.00 97.51           C  
ATOM   2769  HA  GLU A 170      -6.450  -4.432  18.267  1.00 97.51           H  
ATOM   2770  C   GLU A 170      -7.567  -5.182  16.624  1.00 97.51           C  
ATOM   2771  CB  GLU A 170      -8.231  -5.285  19.090  1.00 97.51           C  
ATOM   2772  HB2 GLU A 170      -7.951  -6.334  19.001  1.00 97.51           H  
ATOM   2773  HB3 GLU A 170      -9.309  -5.198  18.954  1.00 97.51           H  
ATOM   2774  O   GLU A 170      -6.548  -5.695  16.153  1.00 97.51           O  
ATOM   2775  CG  GLU A 170      -7.838  -4.787  20.495  1.00 97.51           C  
ATOM   2776  HG2 GLU A 170      -6.772  -4.966  20.631  1.00 97.51           H  
ATOM   2777  HG3 GLU A 170      -7.990  -3.709  20.556  1.00 97.51           H  
ATOM   2778  CD  GLU A 170      -8.605  -5.463  21.646  1.00 97.51           C  
ATOM   2779  OE1 GLU A 170      -8.489  -4.949  22.789  1.00 97.51           O  
ATOM   2780  OE2 GLU A 170      -9.233  -6.515  21.409  1.00 97.51           O  
ATOM   2781  N   TYR A 171      -8.699  -5.075  15.923  1.00 97.56           N  
ATOM   2782  H   TYR A 171      -9.503  -4.679  16.390  1.00 97.56           H  
ATOM   2783  CA  TYR A 171      -8.884  -5.619  14.573  1.00 97.56           C  
ATOM   2784  HA  TYR A 171      -8.704  -6.693  14.618  1.00 97.56           H  
ATOM   2785  C   TYR A 171      -7.895  -5.016  13.556  1.00 97.56           C  
ATOM   2786  CB  TYR A 171     -10.345  -5.379  14.147  1.00 97.56           C  
ATOM   2787  HB2 TYR A 171     -10.433  -4.432  13.615  1.00 97.56           H  
ATOM   2788  HB3 TYR A 171     -10.976  -5.304  15.032  1.00 97.56           H  
ATOM   2789  O   TYR A 171      -7.266  -5.725  12.764  1.00 97.56           O  
ATOM   2790  CG  TYR A 171     -10.915  -6.499  13.310  1.00 97.56           C  
ATOM   2791  CD1 TYR A 171     -10.917  -6.413  11.909  1.00 97.56           C  
ATOM   2792  HD1 TYR A 171     -10.535  -5.522  11.434  1.00 97.56           H  
ATOM   2793  CD2 TYR A 171     -11.423  -7.645  13.946  1.00 97.56           C  
ATOM   2794  HD2 TYR A 171     -11.403  -7.716  15.024  1.00 97.56           H  
ATOM   2795  CE1 TYR A 171     -11.402  -7.486  11.139  1.00 97.56           C  
ATOM   2796  HE1 TYR A 171     -11.375  -7.448  10.060  1.00 97.56           H  
ATOM   2797  CE2 TYR A 171     -11.931  -8.712  13.182  1.00 97.56           C  
ATOM   2798  HE2 TYR A 171     -12.302  -9.596  13.678  1.00 97.56           H  
ATOM   2799  OH  TYR A 171     -12.388  -9.670  11.033  1.00 97.56           O  
ATOM   2800  HH  TYR A 171     -12.658 -10.402  11.592  1.00 97.56           H  
ATOM   2801  CZ  TYR A 171     -11.917  -8.634  11.774  1.00 97.56           C  
ATOM   2802  N   ILE A 172      -7.698  -3.693  13.603  1.00 97.89           N  
ATOM   2803  H   ILE A 172      -8.254  -3.165  14.260  1.00 97.89           H  
ATOM   2804  CA  ILE A 172      -6.713  -2.984  12.770  1.00 97.89           C  
ATOM   2805  HA  ILE A 172      -6.868  -3.273  11.730  1.00 97.89           H  
ATOM   2806  C   ILE A 172      -5.283  -3.397  13.141  1.00 97.89           C  
ATOM   2807  CB  ILE A 172      -6.910  -1.453  12.887  1.00 97.89           C  
ATOM   2808  HB  ILE A 172      -6.952  -1.193  13.945  1.00 97.89           H  
ATOM   2809  O   ILE A 172      -4.446  -3.563  12.251  1.00 97.89           O  
ATOM   2810  CG1 ILE A 172      -8.240  -1.036  12.219  1.00 97.89           C  
ATOM   2811 HG12 ILE A 172      -8.161  -1.158  11.139  1.00 97.89           H  
ATOM   2812 HG13 ILE A 172      -9.044  -1.686  12.564  1.00 97.89           H  
ATOM   2813  CG2 ILE A 172      -5.736  -0.677  12.251  1.00 97.89           C  
ATOM   2814 HG21 ILE A 172      -5.600  -0.990  11.216  1.00 97.89           H  
ATOM   2815 HG22 ILE A 172      -4.816  -0.856  12.808  1.00 97.89           H  
ATOM   2816 HG23 ILE A 172      -5.925   0.396  12.281  1.00 97.89           H  
ATOM   2817  CD1 ILE A 172      -8.652   0.408  12.530  1.00 97.89           C  
ATOM   2818 HD11 ILE A 172      -8.036   1.107  11.965  1.00 97.89           H  
ATOM   2819 HD12 ILE A 172      -9.692   0.558  12.241  1.00 97.89           H  
ATOM   2820 HD13 ILE A 172      -8.557   0.603  13.598  1.00 97.89           H  
ATOM   2821  N   SER A 173      -4.989  -3.565  14.431  1.00 97.92           N  
ATOM   2822  H   SER A 173      -5.725  -3.414  15.106  1.00 97.92           H  
ATOM   2823  CA  SER A 173      -3.669  -3.959  14.934  1.00 97.92           C  
ATOM   2824  HA  SER A 173      -2.926  -3.262  14.546  1.00 97.92           H  
ATOM   2825  C   SER A 173      -3.282  -5.358  14.463  1.00 97.92           C  
ATOM   2826  CB  SER A 173      -3.668  -3.870  16.464  1.00 97.92           C  
ATOM   2827  HB2 SER A 173      -3.973  -2.864  16.752  1.00 97.92           H  
ATOM   2828  HB3 SER A 173      -4.394  -4.574  16.870  1.00 97.92           H  
ATOM   2829  O   SER A 173      -2.185  -5.538  13.927  1.00 97.92           O  
ATOM   2830  OG  SER A 173      -2.398  -4.131  17.040  1.00 97.92           O  
ATOM   2831  HG  SER A 173      -2.510  -3.926  17.971  1.00 97.92           H  
ATOM   2832  N   GLU A 174      -4.190  -6.330  14.574  1.00 97.48           N  
ATOM   2833  H   GLU A 174      -5.072  -6.127  15.021  1.00 97.48           H  
ATOM   2834  CA  GLU A 174      -3.980  -7.693  14.081  1.00 97.48           C  
ATOM   2835  HA  GLU A 174      -3.093  -8.110  14.557  1.00 97.48           H  
ATOM   2836  C   GLU A 174      -3.752  -7.707  12.564  1.00 97.48           C  
ATOM   2837  CB  GLU A 174      -5.184  -8.568  14.457  1.00 97.48           C  
ATOM   2838  HB2 GLU A 174      -5.413  -8.436  15.515  1.00 97.48           H  
ATOM   2839  HB3 GLU A 174      -6.049  -8.260  13.870  1.00 97.48           H  
ATOM   2840  O   GLU A 174      -2.745  -8.236  12.085  1.00 97.48           O  
ATOM   2841  CG  GLU A 174      -4.875 -10.050  14.199  1.00 97.48           C  
ATOM   2842  HG2 GLU A 174      -4.185 -10.406  14.964  1.00 97.48           H  
ATOM   2843  HG3 GLU A 174      -4.377 -10.155  13.236  1.00 97.48           H  
ATOM   2844  CD  GLU A 174      -6.136 -10.919  14.188  1.00 97.48           C  
ATOM   2845  OE1 GLU A 174      -6.176 -11.820  13.318  1.00 97.48           O  
ATOM   2846  OE2 GLU A 174      -7.038 -10.658  15.011  1.00 97.48           O  
ATOM   2847  N   PHE A 175      -4.629  -7.052  11.796  1.00 97.57           N  
ATOM   2848  H   PHE A 175      -5.446  -6.650  12.234  1.00 97.57           H  
ATOM   2849  CA  PHE A 175      -4.487  -6.960  10.343  1.00 97.57           C  
ATOM   2850  HA  PHE A 175      -4.475  -7.969   9.929  1.00 97.57           H  
ATOM   2851  C   PHE A 175      -3.178  -6.270   9.940  1.00 97.57           C  
ATOM   2852  CB  PHE A 175      -5.694  -6.210   9.778  1.00 97.57           C  
ATOM   2853  HB2 PHE A 175      -6.604  -6.695  10.130  1.00 97.57           H  
ATOM   2854  HB3 PHE A 175      -5.703  -5.192  10.167  1.00 97.57           H  
ATOM   2855  O   PHE A 175      -2.460  -6.731   9.048  1.00 97.57           O  
ATOM   2856  CG  PHE A 175      -5.728  -6.169   8.264  1.00 97.57           C  
ATOM   2857  CD1 PHE A 175      -5.210  -5.060   7.568  1.00 97.57           C  
ATOM   2858  HD1 PHE A 175      -4.754  -4.248   8.114  1.00 97.57           H  
ATOM   2859  CD2 PHE A 175      -6.343  -7.217   7.555  1.00 97.57           C  
ATOM   2860  HD2 PHE A 175      -6.772  -8.050   8.091  1.00 97.57           H  
ATOM   2861  CE1 PHE A 175      -5.325  -4.995   6.168  1.00 97.57           C  
ATOM   2862  HE1 PHE A 175      -4.984  -4.125   5.627  1.00 97.57           H  
ATOM   2863  CE2 PHE A 175      -6.447  -7.155   6.155  1.00 97.57           C  
ATOM   2864  HE2 PHE A 175      -6.961  -7.934   5.613  1.00 97.57           H  
ATOM   2865  CZ  PHE A 175      -5.943  -6.041   5.464  1.00 97.57           C  
ATOM   2866  HZ  PHE A 175      -6.064  -5.967   4.393  1.00 97.57           H  
ATOM   2867  N   SER A 176      -2.819  -5.182  10.625  1.00 97.52           N  
ATOM   2868  H   SER A 176      -3.438  -4.850  11.351  1.00 97.52           H  
ATOM   2869  CA  SER A 176      -1.589  -4.446  10.357  1.00 97.52           C  
ATOM   2870  HA  SER A 176      -1.612  -4.165   9.304  1.00 97.52           H  
ATOM   2871  C   SER A 176      -0.350  -5.311  10.591  1.00 97.52           C  
ATOM   2872  CB  SER A 176      -1.537  -3.152  11.170  1.00 97.52           C  
ATOM   2873  HB2 SER A 176      -1.602  -3.382  12.234  1.00 97.52           H  
ATOM   2874  HB3 SER A 176      -2.389  -2.528  10.899  1.00 97.52           H  
ATOM   2875  O   SER A 176       0.532  -5.349   9.731  1.00 97.52           O  
ATOM   2876  OG  SER A 176      -0.339  -2.444  10.890  1.00 97.52           O  
ATOM   2877  HG  SER A 176       0.282  -2.628  11.599  1.00 97.52           H  
ATOM   2878  N   LYS A 177      -0.301  -6.051  11.704  1.00 97.28           N  
ATOM   2879  H   LYS A 177      -1.073  -5.991  12.352  1.00 97.28           H  
ATOM   2880  CA  LYS A 177       0.801  -6.972  12.031  1.00 97.28           C  
ATOM   2881  HA  LYS A 177       1.759  -6.462  11.929  1.00 97.28           H  
ATOM   2882  C   LYS A 177       0.862  -8.183  11.106  1.00 97.28           C  
ATOM   2883  CB  LYS A 177       0.650  -7.462  13.474  1.00 97.28           C  
ATOM   2884  HB2 LYS A 177       1.338  -8.290  13.645  1.00 97.28           H  
ATOM   2885  HB3 LYS A 177      -0.366  -7.826  13.626  1.00 97.28           H  
ATOM   2886  O   LYS A 177       1.948  -8.682  10.849  1.00 97.28           O  
ATOM   2887  CG  LYS A 177       0.970  -6.359  14.487  1.00 97.28           C  
ATOM   2888  HG2 LYS A 177       0.375  -5.473  14.265  1.00 97.28           H  
ATOM   2889  HG3 LYS A 177       2.026  -6.099  14.422  1.00 97.28           H  
ATOM   2890  CD  LYS A 177       0.639  -6.843  15.900  1.00 97.28           C  
ATOM   2891  HD2 LYS A 177       1.254  -7.712  16.137  1.00 97.28           H  
ATOM   2892  HD3 LYS A 177      -0.413  -7.125  15.938  1.00 97.28           H  
ATOM   2893  CE  LYS A 177       0.901  -5.725  16.910  1.00 97.28           C  
ATOM   2894  HE2 LYS A 177       0.317  -4.854  16.613  1.00 97.28           H  
ATOM   2895  HE3 LYS A 177       1.956  -5.456  16.875  1.00 97.28           H  
ATOM   2896  NZ  LYS A 177       0.511  -6.144  18.278  1.00 97.28           N  
ATOM   2897  HZ1 LYS A 177       0.694  -5.402  18.939  1.00 97.28           H  
ATOM   2898  HZ2 LYS A 177      -0.475  -6.359  18.299  1.00 97.28           H  
ATOM   2899  HZ3 LYS A 177       1.028  -6.965  18.559  1.00 97.28           H  
ATOM   2900  N   ARG A 178      -0.279  -8.658  10.603  1.00 96.54           N  
ATOM   2901  H   ARG A 178      -1.144  -8.276  10.959  1.00 96.54           H  
ATOM   2902  CA  ARG A 178      -0.331  -9.843   9.738  1.00 96.54           C  
ATOM   2903  HA  ARG A 178       0.415 -10.556  10.090  1.00 96.54           H  
ATOM   2904  C   ARG A 178       0.041  -9.538   8.291  1.00 96.54           C  
ATOM   2905  CB  ARG A 178      -1.713 -10.497   9.869  1.00 96.54           C  
ATOM   2906  HB2 ARG A 178      -1.920 -10.660  10.927  1.00 96.54           H  
ATOM   2907  HB3 ARG A 178      -2.474  -9.828   9.469  1.00 96.54           H  
ATOM   2908  O   ARG A 178       0.802 -10.291   7.693  1.00 96.54           O  
ATOM   2909  CG  ARG A 178      -1.778 -11.855   9.147  1.00 96.54           C  
ATOM   2910  HG2 ARG A 178      -0.930 -12.463   9.462  1.00 96.54           H  
ATOM   2911  HG3 ARG A 178      -1.711 -11.716   8.068  1.00 96.54           H  
ATOM   2912  CD  ARG A 178      -3.062 -12.625   9.483  1.00 96.54           C  
ATOM   2913  HD2 ARG A 178      -3.046 -13.584   8.964  1.00 96.54           H  
ATOM   2914  HD3 ARG A 178      -3.066 -12.838  10.552  1.00 96.54           H  
ATOM   2915  NE  ARG A 178      -4.291 -11.880   9.148  1.00 96.54           N  
ATOM   2916  HE  ARG A 178      -4.744 -11.423   9.926  1.00 96.54           H  
ATOM   2917  NH1 ARG A 178      -4.520 -12.564   6.957  1.00 96.54           N  
ATOM   2918 HH11 ARG A 178      -3.674 -13.112   7.016  1.00 96.54           H  
ATOM   2919 HH12 ARG A 178      -5.063 -12.612   6.106  1.00 96.54           H  
ATOM   2920  NH2 ARG A 178      -6.067 -11.245   7.894  1.00 96.54           N  
ATOM   2921 HH21 ARG A 178      -6.475 -10.842   8.726  1.00 96.54           H  
ATOM   2922 HH22 ARG A 178      -6.621 -11.318   7.052  1.00 96.54           H  
ATOM   2923  CZ  ARG A 178      -4.945 -11.901   8.001  1.00 96.54           C  
ATOM   2924  N   VAL A 179      -0.500  -8.463   7.709  1.00 96.57           N  
ATOM   2925  H   VAL A 179      -1.149  -7.914   8.255  1.00 96.57           H  
ATOM   2926  CA  VAL A 179      -0.401  -8.237   6.253  1.00 96.57           C  
ATOM   2927  HA  VAL A 179       0.293  -8.969   5.838  1.00 96.57           H  
ATOM   2928  C   VAL A 179       0.186  -6.888   5.840  1.00 96.57           C  
ATOM   2929  CB  VAL A 179      -1.741  -8.501   5.543  1.00 96.57           C  
ATOM   2930  HB  VAL A 179      -1.565  -8.349   4.478  1.00 96.57           H  
ATOM   2931  O   VAL A 179       0.836  -6.793   4.795  1.00 96.57           O  
ATOM   2932  CG1 VAL A 179      -2.228  -9.941   5.744  1.00 96.57           C  
ATOM   2933 HG11 VAL A 179      -2.599 -10.076   6.761  1.00 96.57           H  
ATOM   2934 HG12 VAL A 179      -3.036 -10.156   5.045  1.00 96.57           H  
ATOM   2935 HG13 VAL A 179      -1.414 -10.643   5.563  1.00 96.57           H  
ATOM   2936  CG2 VAL A 179      -2.879  -7.573   5.969  1.00 96.57           C  
ATOM   2937 HG21 VAL A 179      -3.210  -7.810   6.980  1.00 96.57           H  
ATOM   2938 HG22 VAL A 179      -2.577  -6.526   5.921  1.00 96.57           H  
ATOM   2939 HG23 VAL A 179      -3.727  -7.721   5.300  1.00 96.57           H  
ATOM   2940  N   ILE A 180       0.022  -5.831   6.642  1.00 96.80           N  
ATOM   2941  H   ILE A 180      -0.479  -5.955   7.510  1.00 96.80           H  
ATOM   2942  CA  ILE A 180       0.557  -4.505   6.291  1.00 96.80           C  
ATOM   2943  HA  ILE A 180       0.449  -4.363   5.216  1.00 96.80           H  
ATOM   2944  C   ILE A 180       2.056  -4.433   6.587  1.00 96.80           C  
ATOM   2945  CB  ILE A 180      -0.239  -3.382   6.993  1.00 96.80           C  
ATOM   2946  HB  ILE A 180      -0.100  -3.489   8.069  1.00 96.80           H  
ATOM   2947  O   ILE A 180       2.825  -3.944   5.749  1.00 96.80           O  
ATOM   2948  CG1 ILE A 180      -1.754  -3.448   6.682  1.00 96.80           C  
ATOM   2949 HG12 ILE A 180      -2.236  -2.559   7.087  1.00 96.80           H  
ATOM   2950 HG13 ILE A 180      -2.195  -4.310   7.183  1.00 96.80           H  
ATOM   2951  CG2 ILE A 180       0.298  -1.985   6.643  1.00 96.80           C  
ATOM   2952 HG21 ILE A 180       1.329  -1.888   6.984  1.00 96.80           H  
ATOM   2953 HG22 ILE A 180      -0.297  -1.228   7.154  1.00 96.80           H  
ATOM   2954 HG23 ILE A 180       0.254  -1.807   5.568  1.00 96.80           H  
ATOM   2955  CD1 ILE A 180      -2.086  -3.555   5.188  1.00 96.80           C  
ATOM   2956 HD11 ILE A 180      -2.011  -4.591   4.857  1.00 96.80           H  
ATOM   2957 HD12 ILE A 180      -3.097  -3.192   5.003  1.00 96.80           H  
ATOM   2958 HD13 ILE A 180      -1.382  -2.962   4.604  1.00 96.80           H  
ATOM   2959  N   LEU A 181       2.466  -4.951   7.745  1.00 95.95           N  
ATOM   2960  H   LEU A 181       1.756  -5.341   8.348  1.00 95.95           H  
ATOM   2961  CA  LEU A 181       3.816  -4.894   8.299  1.00 95.95           C  
ATOM   2962  HA  LEU A 181       3.768  -5.264   9.323  1.00 95.95           H  
ATOM   2963  C   LEU A 181       4.315  -3.452   8.377  1.00 95.95           C  
ATOM   2964  CB  LEU A 181       4.779  -5.817   7.522  1.00 95.95           C  
ATOM   2965  HB2 LEU A 181       4.990  -5.383   6.544  1.00 95.95           H  
ATOM   2966  HB3 LEU A 181       5.716  -5.851   8.077  1.00 95.95           H  
ATOM   2967  O   LEU A 181       5.274  -3.103   7.700  1.00 95.95           O  
ATOM   2968  CG  LEU A 181       4.300  -7.257   7.295  1.00 95.95           C  
ATOM   2969  HG  LEU A 181       3.484  -7.260   6.573  1.00 95.95           H  
ATOM   2970  CD1 LEU A 181       5.464  -8.058   6.727  1.00 95.95           C  
ATOM   2971 HD11 LEU A 181       5.875  -7.568   5.845  1.00 95.95           H  
ATOM   2972 HD12 LEU A 181       5.126  -9.064   6.478  1.00 95.95           H  
ATOM   2973 HD13 LEU A 181       6.251  -8.148   7.476  1.00 95.95           H  
ATOM   2974  CD2 LEU A 181       3.842  -7.935   8.575  1.00 95.95           C  
ATOM   2975 HD21 LEU A 181       4.624  -7.911   9.334  1.00 95.95           H  
ATOM   2976 HD22 LEU A 181       3.575  -8.973   8.377  1.00 95.95           H  
ATOM   2977 HD23 LEU A 181       2.955  -7.433   8.961  1.00 95.95           H  
ATOM   2978  N   ALA A 182       3.646  -2.569   9.115  1.00 97.12           N  
ATOM   2979  H   ALA A 182       2.874  -2.912   9.670  1.00 97.12           H  
ATOM   2980  CA  ALA A 182       4.059  -1.174   9.302  1.00 97.12           C  
ATOM   2981  HA  ALA A 182       5.065  -1.045   8.903  1.00 97.12           H  
ATOM   2982  C   ALA A 182       4.191  -0.835  10.792  1.00 97.12           C  
ATOM   2983  CB  ALA A 182       3.128  -0.235   8.518  1.00 97.12           C  
ATOM   2984  HB1 ALA A 182       3.117  -0.511   7.463  1.00 97.12           H  
ATOM   2985  HB2 ALA A 182       2.117  -0.310   8.920  1.00 97.12           H  
ATOM   2986  HB3 ALA A 182       3.474   0.794   8.611  1.00 97.12           H  
ATOM   2987  O   ALA A 182       3.538   0.082  11.276  1.00 97.12           O  
ATOM   2988  N   ASP A 183       5.037  -1.582  11.500  1.00 97.75           N  
ATOM   2989  H   ASP A 183       5.394  -2.425  11.074  1.00 97.75           H  
ATOM   2990  CA  ASP A 183       5.100  -1.592  12.970  1.00 97.75           C  
ATOM   2991  HA  ASP A 183       4.149  -1.970  13.345  1.00 97.75           H  
ATOM   2992  C   ASP A 183       5.291  -0.201  13.578  1.00 97.75           C  
ATOM   2993  CB  ASP A 183       6.186  -2.575  13.436  1.00 97.75           C  
ATOM   2994  HB2 ASP A 183       7.164  -2.180  13.164  1.00 97.75           H  
ATOM   2995  HB3 ASP A 183       6.141  -2.667  14.522  1.00 97.75           H  
ATOM   2996  O   ASP A 183       4.461   0.216  14.372  1.00 97.75           O  
ATOM   2997  CG  ASP A 183       6.006  -3.961  12.807  1.00 97.75           C  
ATOM   2998  OD1 ASP A 183       4.847  -4.301  12.466  1.00 97.75           O  
ATOM   2999  OD2 ASP A 183       7.039  -4.581  12.486  1.00 97.75           O  
ATOM   3000  N   ALA A 184       6.251   0.591  13.092  1.00 97.94           N  
ATOM   3001  H   ALA A 184       6.963   0.168  12.514  1.00 97.94           H  
ATOM   3002  CA  ALA A 184       6.447   1.967  13.566  1.00 97.94           C  
ATOM   3003  HA  ALA A 184       6.662   1.937  14.634  1.00 97.94           H  
ATOM   3004  C   ALA A 184       5.212   2.874  13.364  1.00 97.94           C  
ATOM   3005  CB  ALA A 184       7.661   2.548  12.831  1.00 97.94           C  
ATOM   3006  HB1 ALA A 184       7.473   2.586  11.758  1.00 97.94           H  
ATOM   3007  HB2 ALA A 184       8.537   1.932  13.033  1.00 97.94           H  
ATOM   3008  HB3 ALA A 184       7.854   3.555  13.202  1.00 97.94           H  
ATOM   3009  O   ALA A 184       4.961   3.789  14.148  1.00 97.94           O  
ATOM   3010  N   ASN A 185       4.423   2.644  12.306  1.00 97.98           N  
ATOM   3011  H   ASN A 185       4.590   1.807  11.766  1.00 97.98           H  
ATOM   3012  CA  ASN A 185       3.168   3.368  12.103  1.00 97.98           C  
ATOM   3013  HA  ASN A 185       3.334   4.429  12.292  1.00 97.98           H  
ATOM   3014  C   ASN A 185       2.106   2.898  13.100  1.00 97.98           C  
ATOM   3015  CB  ASN A 185       2.638   3.191  10.669  1.00 97.98           C  
ATOM   3016  HB2 ASN A 185       1.625   3.594  10.650  1.00 97.98           H  
ATOM   3017  HB3 ASN A 185       2.557   2.134  10.415  1.00 97.98           H  
ATOM   3018  O   ASN A 185       1.383   3.730  13.640  1.00 97.98           O  
ATOM   3019  CG  ASN A 185       3.447   3.889   9.596  1.00 97.98           C  
ATOM   3020  ND2 ASN A 185       2.764   4.541   8.686  1.00 97.98           N  
ATOM   3021 HD21 ASN A 185       1.761   4.601   8.787  1.00 97.98           H  
ATOM   3022 HD22 ASN A 185       3.287   5.215   8.146  1.00 97.98           H  
ATOM   3023  OD1 ASN A 185       4.664   3.870   9.531  1.00 97.98           O  
ATOM   3024  N   LEU A 186       2.005   1.584  13.318  1.00 98.18           N  
ATOM   3025  H   LEU A 186       2.681   0.972  12.884  1.00 98.18           H  
ATOM   3026  CA  LEU A 186       1.042   0.988  14.237  1.00 98.18           C  
ATOM   3027  HA  LEU A 186       0.054   1.377  13.991  1.00 98.18           H  
ATOM   3028  C   LEU A 186       1.336   1.375  15.690  1.00 98.18           C  
ATOM   3029  CB  LEU A 186       1.040  -0.537  14.041  1.00 98.18           C  
ATOM   3030  HB2 LEU A 186       0.768  -0.759  13.009  1.00 98.18           H  
ATOM   3031  HB3 LEU A 186       2.047  -0.914  14.215  1.00 98.18           H  
ATOM   3032  O   LEU A 186       0.422   1.784  16.391  1.00 98.18           O  
ATOM   3033  CG  LEU A 186       0.079  -1.275  14.991  1.00 98.18           C  
ATOM   3034  HG  LEU A 186       0.358  -1.076  16.025  1.00 98.18           H  
ATOM   3035  CD1 LEU A 186      -1.381  -0.863  14.787  1.00 98.18           C  
ATOM   3036 HD11 LEU A 186      -2.011  -1.414  15.486  1.00 98.18           H  
ATOM   3037 HD12 LEU A 186      -1.510   0.196  15.009  1.00 98.18           H  
ATOM   3038 HD13 LEU A 186      -1.701  -1.068  13.766  1.00 98.18           H  
ATOM   3039  CD2 LEU A 186       0.209  -2.777  14.758  1.00 98.18           C  
ATOM   3040 HD21 LEU A 186      -0.492  -3.306  15.404  1.00 98.18           H  
ATOM   3041 HD22 LEU A 186      -0.015  -3.024  13.721  1.00 98.18           H  
ATOM   3042 HD23 LEU A 186       1.225  -3.094  14.993  1.00 98.18           H  
ATOM   3043  N   GLU A 187       2.593   1.314  16.123  1.00 98.03           N  
ATOM   3044  H   GLU A 187       3.298   0.934  15.508  1.00 98.03           H  
ATOM   3045  CA  GLU A 187       3.039   1.763  17.448  1.00 98.03           C  
ATOM   3046  HA  GLU A 187       2.599   1.141  18.228  1.00 98.03           H  
ATOM   3047  C   GLU A 187       2.609   3.206  17.706  1.00 98.03           C  
ATOM   3048  CB  GLU A 187       4.568   1.662  17.529  1.00 98.03           C  
ATOM   3049  HB2 GLU A 187       4.917   2.223  18.397  1.00 98.03           H  
ATOM   3050  HB3 GLU A 187       4.990   2.114  16.632  1.00 98.03           H  
ATOM   3051  O   GLU A 187       1.975   3.490  18.718  1.00 98.03           O  
ATOM   3052  CG  GLU A 187       5.048   0.210  17.667  1.00 98.03           C  
ATOM   3053  HG2 GLU A 187       4.532  -0.413  16.936  1.00 98.03           H  
ATOM   3054  HG3 GLU A 187       4.771  -0.152  18.657  1.00 98.03           H  
ATOM   3055  CD  GLU A 187       6.564   0.055  17.466  1.00 98.03           C  
ATOM   3056  OE1 GLU A 187       7.016  -1.110  17.487  1.00 98.03           O  
ATOM   3057  OE2 GLU A 187       7.256   1.076  17.238  1.00 98.03           O  
ATOM   3058  N   LYS A 188       2.841   4.095  16.732  1.00 97.72           N  
ATOM   3059  H   LYS A 188       3.398   3.792  15.946  1.00 97.72           H  
ATOM   3060  CA  LYS A 188       2.418   5.494  16.818  1.00 97.72           C  
ATOM   3061  HA  LYS A 188       2.815   5.903  17.747  1.00 97.72           H  
ATOM   3062  C   LYS A 188       0.897   5.652  16.896  1.00 97.72           C  
ATOM   3063  CB  LYS A 188       3.018   6.255  15.632  1.00 97.72           C  
ATOM   3064  HB2 LYS A 188       2.562   5.925  14.698  1.00 97.72           H  
ATOM   3065  HB3 LYS A 188       4.088   6.051  15.595  1.00 97.72           H  
ATOM   3066  O   LYS A 188       0.407   6.509  17.624  1.00 97.72           O  
ATOM   3067  CG  LYS A 188       2.807   7.758  15.814  1.00 97.72           C  
ATOM   3068  HG2 LYS A 188       3.170   8.043  16.801  1.00 97.72           H  
ATOM   3069  HG3 LYS A 188       1.745   7.993  15.745  1.00 97.72           H  
ATOM   3070  CD  LYS A 188       3.562   8.560  14.755  1.00 97.72           C  
ATOM   3071  HD2 LYS A 188       4.619   8.293  14.778  1.00 97.72           H  
ATOM   3072  HD3 LYS A 188       3.141   8.359  13.771  1.00 97.72           H  
ATOM   3073  CE  LYS A 188       3.375  10.021  15.153  1.00 97.72           C  
ATOM   3074  HE2 LYS A 188       2.304  10.203  15.248  1.00 97.72           H  
ATOM   3075  HE3 LYS A 188       3.810  10.157  16.143  1.00 97.72           H  
ATOM   3076  NZ  LYS A 188       3.984  10.966  14.191  1.00 97.72           N  
ATOM   3077  HZ1 LYS A 188       3.505  10.925  13.303  1.00 97.72           H  
ATOM   3078  HZ2 LYS A 188       3.889  11.901  14.559  1.00 97.72           H  
ATOM   3079  HZ3 LYS A 188       4.968  10.757  14.090  1.00 97.72           H  
ATOM   3080  N   VAL A 189       0.139   4.854  16.143  1.00 97.68           N  
ATOM   3081  H   VAL A 189       0.606   4.160  15.576  1.00 97.68           H  
ATOM   3082  CA  VAL A 189      -1.333   4.838  16.218  1.00 97.68           C  
ATOM   3083  HA  VAL A 189      -1.711   5.848  16.063  1.00 97.68           H  
ATOM   3084  C   VAL A 189      -1.795   4.412  17.614  1.00 97.68           C  
ATOM   3085  CB  VAL A 189      -1.923   3.922  15.125  1.00 97.68           C  
ATOM   3086  HB  VAL A 189      -1.357   2.992  15.087  1.00 97.68           H  
ATOM   3087  O   VAL A 189      -2.647   5.079  18.195  1.00 97.68           O  
ATOM   3088  CG1 VAL A 189      -3.390   3.556  15.350  1.00 97.68           C  
ATOM   3089 HG11 VAL A 189      -3.746   2.927  14.534  1.00 97.68           H  
ATOM   3090 HG12 VAL A 189      -3.486   2.984  16.273  1.00 97.68           H  
ATOM   3091 HG13 VAL A 189      -4.006   4.453  15.412  1.00 97.68           H  
ATOM   3092  CG2 VAL A 189      -1.829   4.591  13.752  1.00 97.68           C  
ATOM   3093 HG21 VAL A 189      -2.137   3.884  12.981  1.00 97.68           H  
ATOM   3094 HG22 VAL A 189      -0.799   4.887  13.554  1.00 97.68           H  
ATOM   3095 HG23 VAL A 189      -2.472   5.471  13.725  1.00 97.68           H  
ATOM   3096  N   LEU A 190      -1.223   3.339  18.163  1.00 97.26           N  
ATOM   3097  H   LEU A 190      -0.500   2.861  17.644  1.00 97.26           H  
ATOM   3098  CA  LEU A 190      -1.587   2.811  19.478  1.00 97.26           C  
ATOM   3099  HA  LEU A 190      -2.670   2.693  19.526  1.00 97.26           H  
ATOM   3100  C   LEU A 190      -1.218   3.783  20.605  1.00 97.26           C  
ATOM   3101  CB  LEU A 190      -0.920   1.438  19.682  1.00 97.26           C  
ATOM   3102  HB2 LEU A 190       0.156   1.555  19.548  1.00 97.26           H  
ATOM   3103  HB3 LEU A 190      -1.091   1.123  20.711  1.00 97.26           H  
ATOM   3104  O   LEU A 190      -2.026   4.001  21.501  1.00 97.26           O  
ATOM   3105  CG  LEU A 190      -1.422   0.323  18.744  1.00 97.26           C  
ATOM   3106  HG  LEU A 190      -1.311   0.628  17.703  1.00 97.26           H  
ATOM   3107  CD1 LEU A 190      -0.593  -0.945  18.962  1.00 97.26           C  
ATOM   3108 HD11 LEU A 190       0.457  -0.726  18.768  1.00 97.26           H  
ATOM   3109 HD12 LEU A 190      -0.707  -1.290  19.990  1.00 97.26           H  
ATOM   3110 HD13 LEU A 190      -0.926  -1.721  18.272  1.00 97.26           H  
ATOM   3111  CD2 LEU A 190      -2.894  -0.021  18.968  1.00 97.26           C  
ATOM   3112 HD21 LEU A 190      -3.518   0.839  18.725  1.00 97.26           H  
ATOM   3113 HD22 LEU A 190      -3.189  -0.845  18.319  1.00 97.26           H  
ATOM   3114 HD23 LEU A 190      -3.063  -0.299  20.008  1.00 97.26           H  
ATOM   3115  N   GLU A 191      -0.045   4.416  20.539  1.00 96.54           N  
ATOM   3116  H   GLU A 191       0.606   4.155  19.813  1.00 96.54           H  
ATOM   3117  CA  GLU A 191       0.370   5.462  21.482  1.00 96.54           C  
ATOM   3118  HA  GLU A 191       0.382   5.054  22.493  1.00 96.54           H  
ATOM   3119  C   GLU A 191      -0.607   6.647  21.471  1.00 96.54           C  
ATOM   3120  CB  GLU A 191       1.793   5.914  21.116  1.00 96.54           C  
ATOM   3121  HB2 GLU A 191       2.452   5.046  21.125  1.00 96.54           H  
ATOM   3122  HB3 GLU A 191       1.778   6.328  20.108  1.00 96.54           H  
ATOM   3123  O   GLU A 191      -1.097   7.064  22.520  1.00 96.54           O  
ATOM   3124  CG  GLU A 191       2.351   6.964  22.089  1.00 96.54           C  
ATOM   3125  HG2 GLU A 191       2.425   6.519  23.081  1.00 96.54           H  
ATOM   3126  HG3 GLU A 191       1.652   7.799  22.142  1.00 96.54           H  
ATOM   3127  CD  GLU A 191       3.717   7.529  21.669  1.00 96.54           C  
ATOM   3128  OE1 GLU A 191       4.221   8.391  22.422  1.00 96.54           O  
ATOM   3129  OE2 GLU A 191       4.216   7.174  20.575  1.00 96.54           O  
ATOM   3130  N   LEU A 192      -0.948   7.161  20.284  1.00 95.75           N  
ATOM   3131  H   LEU A 192      -0.517   6.774  19.457  1.00 95.75           H  
ATOM   3132  CA  LEU A 192      -1.892   8.273  20.141  1.00 95.75           C  
ATOM   3133  HA  LEU A 192      -1.554   9.106  20.758  1.00 95.75           H  
ATOM   3134  C   LEU A 192      -3.300   7.913  20.629  1.00 95.75           C  
ATOM   3135  CB  LEU A 192      -1.950   8.702  18.669  1.00 95.75           C  
ATOM   3136  HB2 LEU A 192      -2.115   7.813  18.060  1.00 95.75           H  
ATOM   3137  HB3 LEU A 192      -2.808   9.361  18.536  1.00 95.75           H  
ATOM   3138  O   LEU A 192      -3.969   8.760  21.214  1.00 95.75           O  
ATOM   3139  CG  LEU A 192      -0.703   9.443  18.164  1.00 95.75           C  
ATOM   3140  HG  LEU A 192       0.202   8.891  18.418  1.00 95.75           H  
ATOM   3141  CD1 LEU A 192      -0.792   9.571  16.641  1.00 95.75           C  
ATOM   3142 HD11 LEU A 192       0.091  10.091  16.270  1.00 95.75           H  
ATOM   3143 HD12 LEU A 192      -0.825   8.572  16.208  1.00 95.75           H  
ATOM   3144 HD13 LEU A 192      -1.695  10.117  16.367  1.00 95.75           H  
ATOM   3145  CD2 LEU A 192      -0.587  10.849  18.756  1.00 95.75           C  
ATOM   3146 HD21 LEU A 192       0.278  11.361  18.335  1.00 95.75           H  
ATOM   3147 HD22 LEU A 192      -0.448  10.784  19.835  1.00 95.75           H  
ATOM   3148 HD23 LEU A 192      -1.490  11.422  18.546  1.00 95.75           H  
ATOM   3149  N   TYR A 193      -3.745   6.678  20.391  1.00 94.73           N  
ATOM   3150  H   TYR A 193      -3.144   6.036  19.894  1.00 94.73           H  
ATOM   3151  CA  TYR A 193      -5.031   6.188  20.877  1.00 94.73           C  
ATOM   3152  HA  TYR A 193      -5.809   6.901  20.603  1.00 94.73           H  
ATOM   3153  C   TYR A 193      -5.057   6.085  22.406  1.00 94.73           C  
ATOM   3154  CB  TYR A 193      -5.347   4.845  20.208  1.00 94.73           C  
ATOM   3155  HB2 TYR A 193      -5.398   4.989  19.129  1.00 94.73           H  
ATOM   3156  HB3 TYR A 193      -4.536   4.145  20.408  1.00 94.73           H  
ATOM   3157  O   TYR A 193      -5.976   6.606  23.029  1.00 94.73           O  
ATOM   3158  CG  TYR A 193      -6.654   4.234  20.669  1.00 94.73           C  
ATOM   3159  CD1 TYR A 193      -6.653   3.052  21.436  1.00 94.73           C  
ATOM   3160  HD1 TYR A 193      -5.720   2.582  21.710  1.00 94.73           H  
ATOM   3161  CD2 TYR A 193      -7.871   4.877  20.370  1.00 94.73           C  
ATOM   3162  HD2 TYR A 193      -7.869   5.801  19.811  1.00 94.73           H  
ATOM   3163  CE1 TYR A 193      -7.868   2.501  21.884  1.00 94.73           C  
ATOM   3164  HE1 TYR A 193      -7.863   1.601  22.480  1.00 94.73           H  
ATOM   3165  CE2 TYR A 193      -9.087   4.335  20.827  1.00 94.73           C  
ATOM   3166  HE2 TYR A 193     -10.027   4.824  20.620  1.00 94.73           H  
ATOM   3167  OH  TYR A 193     -10.264   2.614  22.004  1.00 94.73           O  
ATOM   3168  HH  TYR A 193     -10.126   1.804  22.500  1.00 94.73           H  
ATOM   3169  CZ  TYR A 193      -9.087   3.141  21.577  1.00 94.73           C  
ATOM   3170  N   ASN A 194      -4.021   5.501  23.014  1.00 92.69           N  
ATOM   3171  H   ASN A 194      -3.292   5.096  22.444  1.00 92.69           H  
ATOM   3172  CA  ASN A 194      -3.926   5.343  24.468  1.00 92.69           C  
ATOM   3173  HA  ASN A 194      -4.838   4.871  24.834  1.00 92.69           H  
ATOM   3174  C   ASN A 194      -3.801   6.684  25.208  1.00 92.69           C  
ATOM   3175  CB  ASN A 194      -2.727   4.436  24.789  1.00 92.69           C  
ATOM   3176  HB2 ASN A 194      -2.557   4.449  25.866  1.00 92.69           H  
ATOM   3177  HB3 ASN A 194      -1.836   4.833  24.303  1.00 92.69           H  
ATOM   3178  O   ASN A 194      -4.302   6.817  26.319  1.00 92.69           O  
ATOM   3179  CG  ASN A 194      -2.927   2.988  24.380  1.00 92.69           C  
ATOM   3180  ND2 ASN A 194      -1.853   2.245  24.247  1.00 92.69           N  
ATOM   3181 HD21 ASN A 194      -2.011   1.286  23.973  1.00 92.69           H  
ATOM   3182 HD22 ASN A 194      -0.939   2.658  24.366  1.00 92.69           H  
ATOM   3183  OD1 ASN A 194      -4.022   2.482  24.200  1.00 92.69           O  
ATOM   3184  N   ASN A 195      -3.162   7.684  24.592  1.00 90.42           N  
ATOM   3185  H   ASN A 195      -2.690   7.480  23.723  1.00 90.42           H  
ATOM   3186  CA  ASN A 195      -3.016   9.022  25.169  1.00 90.42           C  
ATOM   3187  HA  ASN A 195      -2.877   8.927  26.246  1.00 90.42           H  
ATOM   3188  C   ASN A 195      -4.260   9.912  24.975  1.00 90.42           C  
ATOM   3189  CB  ASN A 195      -1.754   9.672  24.572  1.00 90.42           C  
ATOM   3190  HB2 ASN A 195      -1.712  10.717  24.879  1.00 90.42           H  
ATOM   3191  HB3 ASN A 195      -1.810   9.633  23.484  1.00 90.42           H  
ATOM   3192  O   ASN A 195      -4.326  11.006  25.541  1.00 90.42           O  
ATOM   3193  CG  ASN A 195      -0.460   9.022  25.037  1.00 90.42           C  
ATOM   3194  ND2 ASN A 195       0.608   9.181  24.291  1.00 90.42           N  
ATOM   3195 HD21 ASN A 195       0.545   9.612  23.380  1.00 90.42           H  
ATOM   3196 HD22 ASN A 195       1.447   8.715  24.604  1.00 90.42           H  
ATOM   3197  OD1 ASN A 195      -0.369   8.403  26.081  1.00 90.42           O  
ATOM   3198  N   LYS A 196      -5.247   9.498  24.166  1.00 81.74           N  
ATOM   3199  H   LYS A 196      -5.187   8.576  23.759  1.00 81.74           H  
ATOM   3200  CA  LYS A 196      -6.462  10.288  23.930  1.00 81.74           C  
ATOM   3201  HA  LYS A 196      -6.208  11.336  24.092  1.00 81.74           H  
ATOM   3202  C   LYS A 196      -7.531   9.922  24.954  1.00 81.74           C  
ATOM   3203  CB  LYS A 196      -6.927  10.148  22.472  1.00 81.74           C  
ATOM   3204  HB2 LYS A 196      -6.086  10.353  21.810  1.00 81.74           H  
ATOM   3205  HB3 LYS A 196      -7.245   9.120  22.292  1.00 81.74           H  
ATOM   3206  O   LYS A 196      -8.357   9.047  24.734  1.00 81.74           O  
ATOM   3207  CG  LYS A 196      -8.081  11.101  22.100  1.00 81.74           C  
ATOM   3208  HG2 LYS A 196      -8.955  10.873  22.710  1.00 81.74           H  
ATOM   3209  HG3 LYS A 196      -8.345  10.904  21.061  1.00 81.74           H  
ATOM   3210  CD  LYS A 196      -7.748  12.599  22.245  1.00 81.74           C  
ATOM   3211  HD2 LYS A 196      -7.692  12.854  23.303  1.00 81.74           H  
ATOM   3212  HD3 LYS A 196      -6.779  12.796  21.786  1.00 81.74           H  
ATOM   3213  CE  LYS A 196      -8.812  13.465  21.539  1.00 81.74           C  
ATOM   3214  HE2 LYS A 196      -9.633  12.822  21.223  1.00 81.74           H  
ATOM   3215  HE3 LYS A 196      -8.365  13.876  20.634  1.00 81.74           H  
ATOM   3216  NZ  LYS A 196      -9.353  14.577  22.374  1.00 81.74           N  
ATOM   3217  HZ1 LYS A 196      -9.884  14.237  23.162  1.00 81.74           H  
ATOM   3218  HZ2 LYS A 196      -9.992  15.137  21.828  1.00 81.74           H  
ATOM   3219  HZ3 LYS A 196      -8.619  15.188  22.705  1.00 81.74           H  
ATOM   3220  N   GLU A 197      -7.540  10.661  26.055  1.00 61.48           N  
ATOM   3221  H   GLU A 197      -6.718  11.218  26.238  1.00 61.48           H  
ATOM   3222  CA  GLU A 197      -8.435  10.385  27.184  1.00 61.48           C  
ATOM   3223  HA  GLU A 197      -8.503   9.306  27.318  1.00 61.48           H  
ATOM   3224  C   GLU A 197      -9.872  10.901  26.955  1.00 61.48           C  
ATOM   3225  CB  GLU A 197      -7.762  10.978  28.433  1.00 61.48           C  
ATOM   3226  HB2 GLU A 197      -7.995  12.041  28.496  1.00 61.48           H  
ATOM   3227  HB3 GLU A 197      -6.683  10.878  28.318  1.00 61.48           H  
ATOM   3228  O   GLU A 197     -10.831  10.265  27.370  1.00 61.48           O  
ATOM   3229  CG  GLU A 197      -8.139  10.271  29.741  1.00 61.48           C  
ATOM   3230  HG2 GLU A 197      -9.190  10.464  29.957  1.00 61.48           H  
ATOM   3231  HG3 GLU A 197      -8.006   9.197  29.608  1.00 61.48           H  
ATOM   3232  CD  GLU A 197      -7.274  10.747  30.922  1.00 61.48           C  
ATOM   3233  OE1 GLU A 197      -7.216  10.011  31.931  1.00 61.48           O  
ATOM   3234  OE2 GLU A 197      -6.705  11.861  30.821  1.00 61.48           O  
ATOM   3235  N   ASN A 198     -10.046  12.029  26.248  1.00 69.33           N  
ATOM   3236  H   ASN A 198      -9.206  12.492  25.932  1.00 69.33           H  
ATOM   3237  CA  ASN A 198     -11.310  12.787  26.264  1.00 69.33           C  
ATOM   3238  HA  ASN A 198     -12.132  12.111  26.500  1.00 69.33           H  
ATOM   3239  C   ASN A 198     -11.660  13.433  24.905  1.00 69.33           C  
ATOM   3240  CB  ASN A 198     -11.215  13.825  27.403  1.00 69.33           C  
ATOM   3241  HB2 ASN A 198     -10.338  14.456  27.263  1.00 69.33           H  
ATOM   3242  HB3 ASN A 198     -12.100  14.462  27.385  1.00 69.33           H  
ATOM   3243  O   ASN A 198     -11.679  14.653  24.769  1.00 69.33           O  
ATOM   3244  CG  ASN A 198     -11.172  13.176  28.777  1.00 69.33           C  
ATOM   3245  ND2 ASN A 198     -10.197  13.487  29.599  1.00 69.33           N  
ATOM   3246 HD21 ASN A 198     -10.157  12.941  30.447  1.00 69.33           H  
ATOM   3247 HD22 ASN A 198      -9.418  14.067  29.323  1.00 69.33           H  
ATOM   3248  OD1 ASN A 198     -12.026  12.390  29.129  1.00 69.33           O  
ATOM   3249  N   GLY A 199     -11.839  12.645  23.842  1.00 80.94           N  
ATOM   3250  H   GLY A 199     -11.862  11.649  24.004  1.00 80.94           H  
ATOM   3251  CA  GLY A 199     -12.403  13.148  22.575  1.00 80.94           C  
ATOM   3252  HA2 GLY A 199     -12.128  14.190  22.408  1.00 80.94           H  
ATOM   3253  HA3 GLY A 199     -12.024  12.560  21.739  1.00 80.94           H  
ATOM   3254  C   GLY A 199     -13.926  13.059  22.550  1.00 80.94           C  
ATOM   3255  O   GLY A 199     -14.493  12.154  23.166  1.00 80.94           O  
ATOM   3256  N   SER A 200     -14.594  13.949  21.813  1.00 92.34           N  
ATOM   3257  H   SER A 200     -14.093  14.641  21.274  1.00 92.34           H  
ATOM   3258  CA  SER A 200     -15.998  13.701  21.480  1.00 92.34           C  
ATOM   3259  HA  SER A 200     -16.540  13.525  22.409  1.00 92.34           H  
ATOM   3260  C   SER A 200     -16.108  12.433  20.620  1.00 92.34           C  
ATOM   3261  CB  SER A 200     -16.637  14.917  20.808  1.00 92.34           C  
ATOM   3262  HB2 SER A 200     -17.715  14.770  20.749  1.00 92.34           H  
ATOM   3263  HB3 SER A 200     -16.433  15.812  21.395  1.00 92.34           H  
ATOM   3264  O   SER A 200     -15.166  12.032  19.930  1.00 92.34           O  
ATOM   3265  OG  SER A 200     -16.126  15.069  19.510  1.00 92.34           O  
ATOM   3266  HG  SER A 200     -16.873  15.035  18.909  1.00 92.34           H  
ATOM   3267  N   ILE A 201     -17.250  11.746  20.679  1.00 94.88           N  
ATOM   3268  H   ILE A 201     -18.015  12.107  21.231  1.00 94.88           H  
ATOM   3269  CA  ILE A 201     -17.411  10.461  19.985  1.00 94.88           C  
ATOM   3270  HA  ILE A 201     -16.578   9.832  20.297  1.00 94.88           H  
ATOM   3271  C   ILE A 201     -17.297  10.602  18.458  1.00 94.88           C  
ATOM   3272  CB  ILE A 201     -18.716   9.779  20.439  1.00 94.88           C  
ATOM   3273  HB  ILE A 201     -18.702   9.748  21.529  1.00 94.88           H  
ATOM   3274  O   ILE A 201     -16.763   9.712  17.795  1.00 94.88           O  
ATOM   3275  CG1 ILE A 201     -18.861   8.328  19.950  1.00 94.88           C  
ATOM   3276 HG12 ILE A 201     -19.028   8.320  18.873  1.00 94.88           H  
ATOM   3277 HG13 ILE A 201     -19.740   7.903  20.436  1.00 94.88           H  
ATOM   3278  CG2 ILE A 201     -19.966  10.570  20.017  1.00 94.88           C  
ATOM   3279 HG21 ILE A 201     -20.857  10.104  20.437  1.00 94.88           H  
ATOM   3280 HG22 ILE A 201     -20.062  10.577  18.931  1.00 94.88           H  
ATOM   3281 HG23 ILE A 201     -19.922  11.599  20.374  1.00 94.88           H  
ATOM   3282  CD1 ILE A 201     -17.678   7.414  20.283  1.00 94.88           C  
ATOM   3283 HD11 ILE A 201     -17.439   7.482  21.344  1.00 94.88           H  
ATOM   3284 HD12 ILE A 201     -17.945   6.385  20.043  1.00 94.88           H  
ATOM   3285 HD13 ILE A 201     -16.807   7.693  19.691  1.00 94.88           H  
ATOM   3286  N   ASP A 202     -17.705  11.747  17.910  1.00 95.41           N  
ATOM   3287  H   ASP A 202     -18.061  12.484  18.503  1.00 95.41           H  
ATOM   3288  CA  ASP A 202     -17.535  12.079  16.499  1.00 95.41           C  
ATOM   3289  HA  ASP A 202     -17.812  11.201  15.915  1.00 95.41           H  
ATOM   3290  C   ASP A 202     -16.076  12.366  16.132  1.00 95.41           C  
ATOM   3291  CB  ASP A 202     -18.487  13.217  16.086  1.00 95.41           C  
ATOM   3292  HB2 ASP A 202     -18.354  13.398  15.020  1.00 95.41           H  
ATOM   3293  HB3 ASP A 202     -19.514  12.882  16.228  1.00 95.41           H  
ATOM   3294  O   ASP A 202     -15.622  11.902  15.086  1.00 95.41           O  
ATOM   3295  CG  ASP A 202     -18.303  14.536  16.846  1.00 95.41           C  
ATOM   3296  OD1 ASP A 202     -18.171  14.495  18.091  1.00 95.41           O  
ATOM   3297  OD2 ASP A 202     -18.395  15.599  16.194  1.00 95.41           O  
ATOM   3298  N   GLU A 203     -15.297  13.041  16.980  1.00 94.48           N  
ATOM   3299  H   GLU A 203     -15.697  13.407  17.832  1.00 94.48           H  
ATOM   3300  CA  GLU A 203     -13.851  13.216  16.766  1.00 94.48           C  
ATOM   3301  HA  GLU A 203     -13.676  13.694  15.802  1.00 94.48           H  
ATOM   3302  C   GLU A 203     -13.100  11.877  16.772  1.00 94.48           C  
ATOM   3303  CB  GLU A 203     -13.252  14.095  17.869  1.00 94.48           C  
ATOM   3304  HB2 GLU A 203     -12.169  13.972  17.858  1.00 94.48           H  
ATOM   3305  HB3 GLU A 203     -13.618  13.746  18.835  1.00 94.48           H  
ATOM   3306  O   GLU A 203     -12.232  11.633  15.921  1.00 94.48           O  
ATOM   3307  CG  GLU A 203     -13.548  15.589  17.710  1.00 94.48           C  
ATOM   3308  HG2 GLU A 203     -14.617  15.745  17.564  1.00 94.48           H  
ATOM   3309  HG3 GLU A 203     -13.043  15.939  16.810  1.00 94.48           H  
ATOM   3310  CD  GLU A 203     -13.050  16.401  18.922  1.00 94.48           C  
ATOM   3311  OE1 GLU A 203     -13.188  17.641  18.861  1.00 94.48           O  
ATOM   3312  OE2 GLU A 203     -12.470  15.799  19.869  1.00 94.48           O  
ATOM   3313  N   LEU A 204     -13.445  10.995  17.717  1.00 95.31           N  
ATOM   3314  H   LEU A 204     -14.146  11.280  18.385  1.00 95.31           H  
ATOM   3315  CA  LEU A 204     -12.876   9.651  17.821  1.00 95.31           C  
ATOM   3316  HA  LEU A 204     -11.789   9.733  17.861  1.00 95.31           H  
ATOM   3317  C   LEU A 204     -13.205   8.834  16.567  1.00 95.31           C  
ATOM   3318  CB  LEU A 204     -13.382   8.960  19.105  1.00 95.31           C  
ATOM   3319  HB2 LEU A 204     -13.113   7.905  19.067  1.00 95.31           H  
ATOM   3320  HB3 LEU A 204     -14.470   9.023  19.123  1.00 95.31           H  
ATOM   3321  O   LEU A 204     -12.296   8.330  15.906  1.00 95.31           O  
ATOM   3322  CG  LEU A 204     -12.826   9.559  20.413  1.00 95.31           C  
ATOM   3323  HG  LEU A 204     -12.884  10.647  20.371  1.00 95.31           H  
ATOM   3324  CD1 LEU A 204     -13.635   9.070  21.613  1.00 95.31           C  
ATOM   3325 HD11 LEU A 204     -14.662   9.426  21.528  1.00 95.31           H  
ATOM   3326 HD12 LEU A 204     -13.630   7.981  21.663  1.00 95.31           H  
ATOM   3327 HD13 LEU A 204     -13.213   9.476  22.532  1.00 95.31           H  
ATOM   3328  CD2 LEU A 204     -11.372   9.156  20.666  1.00 95.31           C  
ATOM   3329 HD21 LEU A 204     -10.913   9.858  21.363  1.00 95.31           H  
ATOM   3330 HD22 LEU A 204     -10.807   9.133  19.734  1.00 95.31           H  
ATOM   3331 HD23 LEU A 204     -11.326   8.156  21.098  1.00 95.31           H  
ATOM   3332  N   ALA A 205     -14.479   8.768  16.175  1.00 96.69           N  
ATOM   3333  H   ALA A 205     -15.187   9.214  16.741  1.00 96.69           H  
ATOM   3334  CA  ALA A 205     -14.906   8.019  14.996  1.00 96.69           C  
ATOM   3335  HA  ALA A 205     -14.584   6.984  15.109  1.00 96.69           H  
ATOM   3336  C   ALA A 205     -14.284   8.555  13.695  1.00 96.69           C  
ATOM   3337  CB  ALA A 205     -16.431   8.039  14.945  1.00 96.69           C  
ATOM   3338  HB1 ALA A 205     -16.783   7.480  14.077  1.00 96.69           H  
ATOM   3339  HB2 ALA A 205     -16.790   9.067  14.891  1.00 96.69           H  
ATOM   3340  HB3 ALA A 205     -16.818   7.574  15.851  1.00 96.69           H  
ATOM   3341  O   ALA A 205     -13.797   7.769  12.884  1.00 96.69           O  
ATOM   3342  N   ASN A 206     -14.218   9.877  13.506  1.00 96.82           N  
ATOM   3343  H   ASN A 206     -14.635  10.487  14.195  1.00 96.82           H  
ATOM   3344  CA  ASN A 206     -13.570  10.473  12.331  1.00 96.82           C  
ATOM   3345  HA  ASN A 206     -13.996  10.030  11.432  1.00 96.82           H  
ATOM   3346  C   ASN A 206     -12.061  10.177  12.283  1.00 96.82           C  
ATOM   3347  CB  ASN A 206     -13.851  11.985  12.304  1.00 96.82           C  
ATOM   3348  HB2 ASN A 206     -13.712  12.416  13.295  1.00 96.82           H  
ATOM   3349  HB3 ASN A 206     -13.150  12.467  11.623  1.00 96.82           H  
ATOM   3350  O   ASN A 206     -11.500   9.967  11.204  1.00 96.82           O  
ATOM   3351  CG  ASN A 206     -15.244  12.289  11.778  1.00 96.82           C  
ATOM   3352  ND2 ASN A 206     -16.097  12.912  12.551  1.00 96.82           N  
ATOM   3353 HD21 ASN A 206     -15.896  12.969  13.539  1.00 96.82           H  
ATOM   3354 HD22 ASN A 206     -17.045  13.001  12.214  1.00 96.82           H  
ATOM   3355  OD1 ASN A 206     -15.578  11.957  10.656  1.00 96.82           O  
ATOM   3356  N   SER A 207     -11.396  10.093  13.439  1.00 96.69           N  
ATOM   3357  H   SER A 207     -11.891  10.285  14.298  1.00 96.69           H  
ATOM   3358  CA  SER A 207      -9.992   9.669  13.507  1.00 96.69           C  
ATOM   3359  HA  SER A 207      -9.413  10.282  12.816  1.00 96.69           H  
ATOM   3360  C   SER A 207      -9.819   8.213  13.065  1.00 96.69           C  
ATOM   3361  CB  SER A 207      -9.422   9.898  14.909  1.00 96.69           C  
ATOM   3362  HB2 SER A 207      -9.994   9.345  15.653  1.00 96.69           H  
ATOM   3363  HB3 SER A 207      -8.386   9.560  14.938  1.00 96.69           H  
ATOM   3364  O   SER A 207      -8.908   7.919  12.291  1.00 96.69           O  
ATOM   3365  OG  SER A 207      -9.468  11.284  15.194  1.00 96.69           O  
ATOM   3366  HG  SER A 207     -10.365  11.493  15.462  1.00 96.69           H  
ATOM   3367  N   PHE A 208     -10.721   7.313  13.465  1.00 96.99           N  
ATOM   3368  H   PHE A 208     -11.453   7.612  14.094  1.00 96.99           H  
ATOM   3369  CA  PHE A 208     -10.732   5.917  13.009  1.00 96.99           C  
ATOM   3370  HA  PHE A 208      -9.742   5.486  13.157  1.00 96.99           H  
ATOM   3371  C   PHE A 208     -11.049   5.783  11.514  1.00 96.99           C  
ATOM   3372  CB  PHE A 208     -11.727   5.109  13.849  1.00 96.99           C  
ATOM   3373  HB2 PHE A 208     -12.600   5.717  14.087  1.00 96.99           H  
ATOM   3374  HB3 PHE A 208     -12.081   4.269  13.251  1.00 96.99           H  
ATOM   3375  O   PHE A 208     -10.400   5.001  10.824  1.00 96.99           O  
ATOM   3376  CG  PHE A 208     -11.140   4.561  15.133  1.00 96.99           C  
ATOM   3377  CD1 PHE A 208     -11.008   3.172  15.294  1.00 96.99           C  
ATOM   3378  HD1 PHE A 208     -11.314   2.507  14.500  1.00 96.99           H  
ATOM   3379  CD2 PHE A 208     -10.723   5.419  16.169  1.00 96.99           C  
ATOM   3380  HD2 PHE A 208     -10.797   6.491  16.057  1.00 96.99           H  
ATOM   3381  CE1 PHE A 208     -10.494   2.644  16.488  1.00 96.99           C  
ATOM   3382  HE1 PHE A 208     -10.417   1.575  16.619  1.00 96.99           H  
ATOM   3383  CE2 PHE A 208     -10.210   4.893  17.365  1.00 96.99           C  
ATOM   3384  HE2 PHE A 208      -9.908   5.554  18.164  1.00 96.99           H  
ATOM   3385  CZ  PHE A 208     -10.104   3.502  17.528  1.00 96.99           C  
ATOM   3386  HZ  PHE A 208      -9.730   3.087  18.452  1.00 96.99           H  
ATOM   3387  N   ILE A 209     -11.971   6.586  10.977  1.00 97.71           N  
ATOM   3388  H   ILE A 209     -12.520   7.169  11.592  1.00 97.71           H  
ATOM   3389  CA  ILE A 209     -12.251   6.608   9.533  1.00 97.71           C  
ATOM   3390  HA  ILE A 209     -12.535   5.601   9.229  1.00 97.71           H  
ATOM   3391  C   ILE A 209     -10.983   6.970   8.745  1.00 97.71           C  
ATOM   3392  CB  ILE A 209     -13.442   7.539   9.217  1.00 97.71           C  
ATOM   3393  HB  ILE A 209     -13.284   8.494   9.719  1.00 97.71           H  
ATOM   3394  O   ILE A 209     -10.638   6.297   7.773  1.00 97.71           O  
ATOM   3395  CG1 ILE A 209     -14.743   6.895   9.748  1.00 97.71           C  
ATOM   3396 HG12 ILE A 209     -14.597   6.551  10.772  1.00 97.71           H  
ATOM   3397 HG13 ILE A 209     -14.988   6.021   9.145  1.00 97.71           H  
ATOM   3398  CG2 ILE A 209     -13.564   7.803   7.703  1.00 97.71           C  
ATOM   3399 HG21 ILE A 209     -13.668   6.862   7.164  1.00 97.71           H  
ATOM   3400 HG22 ILE A 209     -12.687   8.336   7.334  1.00 97.71           H  
ATOM   3401 HG23 ILE A 209     -14.427   8.434   7.494  1.00 97.71           H  
ATOM   3402  CD1 ILE A 209     -15.945   7.845   9.755  1.00 97.71           C  
ATOM   3403 HD11 ILE A 209     -16.784   7.347  10.240  1.00 97.71           H  
ATOM   3404 HD12 ILE A 209     -16.242   8.104   8.739  1.00 97.71           H  
ATOM   3405 HD13 ILE A 209     -15.697   8.752  10.306  1.00 97.71           H  
ATOM   3406  N   ASN A 210     -10.231   7.977   9.198  1.00 97.82           N  
ATOM   3407  H   ASN A 210     -10.572   8.517   9.980  1.00 97.82           H  
ATOM   3408  CA  ASN A 210      -8.962   8.347   8.567  1.00 97.82           C  
ATOM   3409  HA  ASN A 210      -9.133   8.476   7.498  1.00 97.82           H  
ATOM   3410  C   ASN A 210      -7.880   7.261   8.716  1.00 97.82           C  
ATOM   3411  CB  ASN A 210      -8.480   9.680   9.154  1.00 97.82           C  
ATOM   3412  HB2 ASN A 210      -7.470   9.873   8.793  1.00 97.82           H  
ATOM   3413  HB3 ASN A 210      -8.449   9.610  10.241  1.00 97.82           H  
ATOM   3414  O   ASN A 210      -7.058   7.088   7.806  1.00 97.82           O  
ATOM   3415  CG  ASN A 210      -9.331  10.864   8.741  1.00 97.82           C  
ATOM   3416  ND2 ASN A 210      -9.398  11.886   9.558  1.00 97.82           N  
ATOM   3417 HD21 ASN A 210     -10.091  12.578   9.311  1.00 97.82           H  
ATOM   3418 HD22 ASN A 210      -9.031  11.789  10.494  1.00 97.82           H  
ATOM   3419  OD1 ASN A 210      -9.898  10.919   7.665  1.00 97.82           O  
ATOM   3420  N   LEU A 211      -7.885   6.513   9.827  1.00 97.76           N  
ATOM   3421  H   LEU A 211      -8.583   6.715  10.529  1.00 97.76           H  
ATOM   3422  CA  LEU A 211      -6.954   5.412  10.090  1.00 97.76           C  
ATOM   3423  HA  LEU A 211      -5.942   5.814  10.030  1.00 97.76           H  
ATOM   3424  C   LEU A 211      -7.054   4.295   9.046  1.00 97.76           C  
ATOM   3425  CB  LEU A 211      -7.178   4.870  11.516  1.00 97.76           C  
ATOM   3426  HB2 LEU A 211      -8.210   4.533  11.610  1.00 97.76           H  
ATOM   3427  HB3 LEU A 211      -7.028   5.686  12.223  1.00 97.76           H  
ATOM   3428  O   LEU A 211      -6.028   3.691   8.738  1.00 97.76           O  
ATOM   3429  CG  LEU A 211      -6.295   3.680  11.930  1.00 97.76           C  
ATOM   3430  HG  LEU A 211      -6.508   2.828  11.284  1.00 97.76           H  
ATOM   3431  CD1 LEU A 211      -4.803   3.996  11.847  1.00 97.76           C  
ATOM   3432 HD11 LEU A 211      -4.575   4.844  12.493  1.00 97.76           H  
ATOM   3433 HD12 LEU A 211      -4.521   4.223  10.819  1.00 97.76           H  
ATOM   3434 HD13 LEU A 211      -4.239   3.123  12.173  1.00 97.76           H  
ATOM   3435  CD2 LEU A 211      -6.615   3.278  13.370  1.00 97.76           C  
ATOM   3436 HD21 LEU A 211      -7.682   3.080  13.476  1.00 97.76           H  
ATOM   3437 HD22 LEU A 211      -6.067   2.373  13.634  1.00 97.76           H  
ATOM   3438 HD23 LEU A 211      -6.336   4.073  14.060  1.00 97.76           H  
ATOM   3439  N   PHE A 212      -8.214   4.062   8.420  1.00 97.51           N  
ATOM   3440  H   PHE A 212      -9.046   4.546   8.725  1.00 97.51           H  
ATOM   3441  CA  PHE A 212      -8.332   3.051   7.356  1.00 97.51           C  
ATOM   3442  HA  PHE A 212      -7.995   2.100   7.769  1.00 97.51           H  
ATOM   3443  C   PHE A 212      -7.424   3.318   6.152  1.00 97.51           C  
ATOM   3444  CB  PHE A 212      -9.788   2.877   6.916  1.00 97.51           C  
ATOM   3445  HB2 PHE A 212      -9.826   2.162   6.094  1.00 97.51           H  
ATOM   3446  HB3 PHE A 212     -10.165   3.830   6.545  1.00 97.51           H  
ATOM   3447  O   PHE A 212      -7.056   2.389   5.441  1.00 97.51           O  
ATOM   3448  CG  PHE A 212     -10.673   2.357   8.024  1.00 97.51           C  
ATOM   3449  CD1 PHE A 212     -10.356   1.151   8.676  1.00 97.51           C  
ATOM   3450  HD1 PHE A 212      -9.512   0.561   8.349  1.00 97.51           H  
ATOM   3451  CD2 PHE A 212     -11.788   3.102   8.434  1.00 97.51           C  
ATOM   3452  HD2 PHE A 212     -12.050   4.006   7.905  1.00 97.51           H  
ATOM   3453  CE1 PHE A 212     -11.113   0.729   9.778  1.00 97.51           C  
ATOM   3454  HE1 PHE A 212     -10.854  -0.183  10.296  1.00 97.51           H  
ATOM   3455  CE2 PHE A 212     -12.542   2.686   9.540  1.00 97.51           C  
ATOM   3456  HE2 PHE A 212     -13.375   3.289   9.870  1.00 97.51           H  
ATOM   3457  CZ  PHE A 212     -12.189   1.514  10.228  1.00 97.51           C  
ATOM   3458  HZ  PHE A 212     -12.749   1.214  11.101  1.00 97.51           H  
ATOM   3459  N   THR A 213      -6.902   4.536   5.982  1.00 97.53           N  
ATOM   3460  H   THR A 213      -7.217   5.275   6.594  1.00 97.53           H  
ATOM   3461  CA  THR A 213      -5.820   4.803   5.016  1.00 97.53           C  
ATOM   3462  HA  THR A 213      -6.206   4.620   4.013  1.00 97.53           H  
ATOM   3463  C   THR A 213      -4.593   3.893   5.233  1.00 97.53           C  
ATOM   3464  CB  THR A 213      -5.375   6.265   5.110  1.00 97.53           C  
ATOM   3465  HB  THR A 213      -4.867   6.415   6.063  1.00 97.53           H  
ATOM   3466  O   THR A 213      -3.919   3.498   4.270  1.00 97.53           O  
ATOM   3467  CG2 THR A 213      -4.439   6.651   3.966  1.00 97.53           C  
ATOM   3468 HG21 THR A 213      -3.478   6.150   4.084  1.00 97.53           H  
ATOM   3469 HG22 THR A 213      -4.892   6.369   3.015  1.00 97.53           H  
ATOM   3470 HG23 THR A 213      -4.275   7.728   3.970  1.00 97.53           H  
ATOM   3471  OG1 THR A 213      -6.469   7.146   5.041  1.00 97.53           O  
ATOM   3472  HG1 THR A 213      -6.846   7.201   5.922  1.00 97.53           H  
ATOM   3473  N   LEU A 214      -4.307   3.507   6.485  1.00 97.45           N  
ATOM   3474  H   LEU A 214      -4.927   3.807   7.224  1.00 97.45           H  
ATOM   3475  CA  LEU A 214      -3.262   2.544   6.845  1.00 97.45           C  
ATOM   3476  HA  LEU A 214      -2.312   2.905   6.452  1.00 97.45           H  
ATOM   3477  C   LEU A 214      -3.532   1.157   6.250  1.00 97.45           C  
ATOM   3478  CB  LEU A 214      -3.168   2.445   8.382  1.00 97.45           C  
ATOM   3479  HB2 LEU A 214      -4.128   2.095   8.761  1.00 97.45           H  
ATOM   3480  HB3 LEU A 214      -2.991   3.438   8.794  1.00 97.45           H  
ATOM   3481  O   LEU A 214      -2.602   0.531   5.736  1.00 97.45           O  
ATOM   3482  CG  LEU A 214      -2.095   1.475   8.916  1.00 97.45           C  
ATOM   3483  HG  LEU A 214      -2.285   0.472   8.535  1.00 97.45           H  
ATOM   3484  CD1 LEU A 214      -0.678   1.895   8.512  1.00 97.45           C  
ATOM   3485 HD11 LEU A 214      -0.485   2.912   8.853  1.00 97.45           H  
ATOM   3486 HD12 LEU A 214      -0.566   1.829   7.430  1.00 97.45           H  
ATOM   3487 HD13 LEU A 214       0.039   1.216   8.974  1.00 97.45           H  
ATOM   3488  CD2 LEU A 214      -2.162   1.418  10.440  1.00 97.45           C  
ATOM   3489 HD21 LEU A 214      -1.959   2.400  10.869  1.00 97.45           H  
ATOM   3490 HD22 LEU A 214      -3.155   1.094  10.752  1.00 97.45           H  
ATOM   3491 HD23 LEU A 214      -1.436   0.699  10.819  1.00 97.45           H  
ATOM   3492  N   THR A 215      -4.783   0.698   6.264  1.00 96.76           N  
ATOM   3493  H   THR A 215      -5.516   1.288   6.631  1.00 96.76           H  
ATOM   3494  CA  THR A 215      -5.184  -0.670   5.898  1.00 96.76           C  
ATOM   3495  HA  THR A 215      -4.306  -1.316   5.927  1.00 96.76           H  
ATOM   3496  C   THR A 215      -5.753  -0.803   4.485  1.00 96.76           C  
ATOM   3497  CB  THR A 215      -6.177  -1.242   6.918  1.00 96.76           C  
ATOM   3498  HB  THR A 215      -6.477  -2.242   6.606  1.00 96.76           H  
ATOM   3499  O   THR A 215      -5.781  -1.915   3.973  1.00 96.76           O  
ATOM   3500  CG2 THR A 215      -5.554  -1.320   8.314  1.00 96.76           C  
ATOM   3501 HG21 THR A 215      -4.582  -1.810   8.262  1.00 96.76           H  
ATOM   3502 HG22 THR A 215      -5.431  -0.321   8.732  1.00 96.76           H  
ATOM   3503 HG23 THR A 215      -6.197  -1.902   8.975  1.00 96.76           H  
ATOM   3504  OG1 THR A 215      -7.304  -0.405   6.997  1.00 96.76           O  
ATOM   3505  HG1 THR A 215      -8.077  -0.951   7.157  1.00 96.76           H  
ATOM   3506  N   ASN A 216      -6.105   0.303   3.818  1.00 95.85           N  
ATOM   3507  H   ASN A 216      -6.258   1.133   4.374  1.00 95.85           H  
ATOM   3508  CA  ASN A 216      -6.650   0.314   2.455  1.00 95.85           C  
ATOM   3509  HA  ASN A 216      -7.633  -0.158   2.475  1.00 95.85           H  
ATOM   3510  C   ASN A 216      -5.787  -0.478   1.463  1.00 95.85           C  
ATOM   3511  CB  ASN A 216      -6.801   1.771   1.963  1.00 95.85           C  
ATOM   3512  HB2 ASN A 216      -6.878   1.771   0.876  1.00 95.85           H  
ATOM   3513  HB3 ASN A 216      -5.922   2.353   2.242  1.00 95.85           H  
ATOM   3514  O   ASN A 216      -4.557  -0.380   1.492  1.00 95.85           O  
ATOM   3515  CG  ASN A 216      -8.046   2.466   2.485  1.00 95.85           C  
ATOM   3516  ND2 ASN A 216      -8.229   3.726   2.168  1.00 95.85           N  
ATOM   3517 HD21 ASN A 216      -7.612   4.207   1.529  1.00 95.85           H  
ATOM   3518 HD22 ASN A 216      -9.094   4.121   2.508  1.00 95.85           H  
ATOM   3519  OD1 ASN A 216      -8.877   1.899   3.161  1.00 95.85           O  
ATOM   3520  N   LEU A 217      -6.424  -1.191   0.539  1.00 95.65           N  
ATOM   3521  H   LEU A 217      -7.433  -1.240   0.565  1.00 95.65           H  
ATOM   3522  CA  LEU A 217      -5.745  -1.846  -0.575  1.00 95.65           C  
ATOM   3523  HA  LEU A 217      -4.978  -2.501  -0.160  1.00 95.65           H  
ATOM   3524  C   LEU A 217      -5.047  -0.809  -1.478  1.00 95.65           C  
ATOM   3525  CB  LEU A 217      -6.774  -2.740  -1.292  1.00 95.65           C  
ATOM   3526  HB2 LEU A 217      -7.152  -3.446  -0.553  1.00 95.65           H  
ATOM   3527  HB3 LEU A 217      -7.622  -2.138  -1.618  1.00 95.65           H  
ATOM   3528  O   LEU A 217      -5.497   0.326  -1.634  1.00 95.65           O  
ATOM   3529  CG  LEU A 217      -6.220  -3.536  -2.491  1.00 95.65           C  
ATOM   3530  HG  LEU A 217      -5.147  -3.686  -2.365  1.00 95.65           H  
ATOM   3531  CD1 LEU A 217      -6.866  -4.916  -2.572  1.00 95.65           C  
ATOM   3532 HD11 LEU A 217      -7.946  -4.817  -2.684  1.00 95.65           H  
ATOM   3533 HD12 LEU A 217      -6.471  -5.471  -3.423  1.00 95.65           H  
ATOM   3534 HD13 LEU A 217      -6.662  -5.481  -1.663  1.00 95.65           H  
ATOM   3535  CD2 LEU A 217      -6.476  -2.809  -3.815  1.00 95.65           C  
ATOM   3536 HD21 LEU A 217      -6.017  -1.821  -3.815  1.00 95.65           H  
ATOM   3537 HD22 LEU A 217      -6.069  -3.394  -4.640  1.00 95.65           H  
ATOM   3538 HD23 LEU A 217      -7.549  -2.700  -3.968  1.00 95.65           H  
ATOM   3539  N   GLY A 218      -3.917  -1.194  -2.071  1.00 96.05           N  
ATOM   3540  H   GLY A 218      -3.617  -2.150  -1.942  1.00 96.05           H  
ATOM   3541  CA  GLY A 218      -3.159  -0.369  -3.005  1.00 96.05           C  
ATOM   3542  HA2 GLY A 218      -3.849   0.281  -3.543  1.00 96.05           H  
ATOM   3543  HA3 GLY A 218      -2.688  -1.017  -3.745  1.00 96.05           H  
ATOM   3544  C   GLY A 218      -2.067   0.486  -2.358  1.00 96.05           C  
ATOM   3545  O   GLY A 218      -1.351   0.064  -1.437  1.00 96.05           O  
ATOM   3546  N   ALA A 219      -1.860   1.676  -2.926  1.00 96.09           N  
ATOM   3547  H   ALA A 219      -2.490   1.959  -3.663  1.00 96.09           H  
ATOM   3548  CA  ALA A 219      -0.730   2.537  -2.609  1.00 96.09           C  
ATOM   3549  HA  ALA A 219       0.175   1.940  -2.727  1.00 96.09           H  
ATOM   3550  C   ALA A 219      -0.813   3.082  -1.173  1.00 96.09           C  
ATOM   3551  CB  ALA A 219      -0.653   3.679  -3.629  1.00 96.09           C  
ATOM   3552  HB1 ALA A 219      -1.508   4.341  -3.501  1.00 96.09           H  
ATOM   3553  HB2 ALA A 219       0.266   4.245  -3.478  1.00 96.09           H  
ATOM   3554  HB3 ALA A 219      -0.670   3.279  -4.643  1.00 96.09           H  
ATOM   3555  O   ALA A 219      -1.817   3.688  -0.799  1.00 96.09           O  
ATOM   3556  N   PRO A 220       0.257   2.964  -0.368  1.00 96.83           N  
ATOM   3557  CA  PRO A 220       0.318   3.628   0.927  1.00 96.83           C  
ATOM   3558  HA  PRO A 220      -0.498   3.253   1.545  1.00 96.83           H  
ATOM   3559  C   PRO A 220       0.198   5.152   0.788  1.00 96.83           C  
ATOM   3560  CB  PRO A 220       1.654   3.198   1.537  1.00 96.83           C  
ATOM   3561  HB2 PRO A 220       2.446   3.888   1.245  1.00 96.83           H  
ATOM   3562  HB3 PRO A 220       1.595   3.102   2.622  1.00 96.83           H  
ATOM   3563  O   PRO A 220       0.856   5.769  -0.062  1.00 96.83           O  
ATOM   3564  CG  PRO A 220       1.916   1.856   0.863  1.00 96.83           C  
ATOM   3565  HG2 PRO A 220       1.304   1.096   1.347  1.00 96.83           H  
ATOM   3566  HG3 PRO A 220       2.971   1.581   0.861  1.00 96.83           H  
ATOM   3567  CD  PRO A 220       1.400   2.086  -0.548  1.00 96.83           C  
ATOM   3568  HD2 PRO A 220       2.158   2.583  -1.152  1.00 96.83           H  
ATOM   3569  HD3 PRO A 220       1.117   1.132  -0.992  1.00 96.83           H  
ATOM   3570  N   ALA A 221      -0.582   5.767   1.674  1.00 97.57           N  
ATOM   3571  H   ALA A 221      -1.111   5.207   2.327  1.00 97.57           H  
ATOM   3572  CA  ALA A 221      -0.774   7.212   1.767  1.00 97.57           C  
ATOM   3573  HA  ALA A 221      -0.037   7.716   1.143  1.00 97.57           H  
ATOM   3574  C   ALA A 221      -0.555   7.694   3.209  1.00 97.57           C  
ATOM   3575  CB  ALA A 221      -2.152   7.574   1.211  1.00 97.57           C  
ATOM   3576  HB1 ALA A 221      -2.336   8.643   1.320  1.00 97.57           H  
ATOM   3577  HB2 ALA A 221      -2.929   7.027   1.746  1.00 97.57           H  
ATOM   3578  HB3 ALA A 221      -2.208   7.308   0.156  1.00 97.57           H  
ATOM   3579  O   ALA A 221      -0.655   6.919   4.159  1.00 97.57           O  
ATOM   3580  N   ALA A 222      -0.139   8.954   3.356  1.00 98.06           N  
ATOM   3581  H   ALA A 222      -0.222   9.571   2.561  1.00 98.06           H  
ATOM   3582  CA  ALA A 222      -0.076   9.582   4.670  1.00 98.06           C  
ATOM   3583  HA  ALA A 222       0.349   8.879   5.387  1.00 98.06           H  
ATOM   3584  C   ALA A 222      -1.499   9.918   5.123  1.00 98.06           C  
ATOM   3585  CB  ALA A 222       0.818  10.826   4.608  1.00 98.06           C  
ATOM   3586  HB1 ALA A 222       1.820  10.551   4.276  1.00 98.06           H  
ATOM   3587  HB2 ALA A 222       0.390  11.555   3.920  1.00 98.06           H  
ATOM   3588  HB3 ALA A 222       0.880  11.275   5.599  1.00 98.06           H  
ATOM   3589  O   ALA A 222      -2.345  10.228   4.286  1.00 98.06           O  
ATOM   3590  N   PHE A 223      -1.748   9.874   6.425  1.00 98.06           N  
ATOM   3591  H   PHE A 223      -1.009   9.631   7.069  1.00 98.06           H  
ATOM   3592  CA  PHE A 223      -3.069  10.137   6.990  1.00 98.06           C  
ATOM   3593  HA  PHE A 223      -3.631  10.772   6.305  1.00 98.06           H  
ATOM   3594  C   PHE A 223      -2.956  10.890   8.309  1.00 98.06           C  
ATOM   3595  CB  PHE A 223      -3.847   8.826   7.139  1.00 98.06           C  
ATOM   3596  HB2 PHE A 223      -4.852   9.046   7.500  1.00 98.06           H  
ATOM   3597  HB3 PHE A 223      -3.956   8.400   6.141  1.00 98.06           H  
ATOM   3598  O   PHE A 223      -1.913  10.866   8.967  1.00 98.06           O  
ATOM   3599  CG  PHE A 223      -3.209   7.790   8.046  1.00 98.06           C  
ATOM   3600  CD1 PHE A 223      -2.217   6.923   7.547  1.00 98.06           C  
ATOM   3601  HD1 PHE A 223      -1.922   6.983   6.510  1.00 98.06           H  
ATOM   3602  CD2 PHE A 223      -3.617   7.683   9.389  1.00 98.06           C  
ATOM   3603  HD2 PHE A 223      -4.398   8.322   9.774  1.00 98.06           H  
ATOM   3604  CE1 PHE A 223      -1.619   5.971   8.391  1.00 98.06           C  
ATOM   3605  HE1 PHE A 223      -0.870   5.298   8.000  1.00 98.06           H  
ATOM   3606  CE2 PHE A 223      -3.023   6.726  10.229  1.00 98.06           C  
ATOM   3607  HE2 PHE A 223      -3.351   6.629  11.253  1.00 98.06           H  
ATOM   3608  CZ  PHE A 223      -2.020   5.876   9.736  1.00 98.06           C  
ATOM   3609  HZ  PHE A 223      -1.583   5.134  10.388  1.00 98.06           H  
ATOM   3610  N   LYS A 224      -4.032  11.584   8.674  1.00 97.40           N  
ATOM   3611  H   LYS A 224      -4.864  11.499   8.107  1.00 97.40           H  
ATOM   3612  CA  LYS A 224      -4.176  12.269   9.957  1.00 97.40           C  
ATOM   3613  HA  LYS A 224      -3.192  12.495  10.368  1.00 97.40           H  
ATOM   3614  C   LYS A 224      -4.871  11.312  10.934  1.00 97.40           C  
ATOM   3615  CB  LYS A 224      -4.916  13.607   9.716  1.00 97.40           C  
ATOM   3616  HB2 LYS A 224      -4.329  14.215   9.028  1.00 97.40           H  
ATOM   3617  HB3 LYS A 224      -5.890  13.414   9.267  1.00 97.40           H  
ATOM   3618  O   LYS A 224      -5.941  10.805  10.616  1.00 97.40           O  
ATOM   3619  CG  LYS A 224      -5.117  14.392  11.016  1.00 97.40           C  
ATOM   3620  HG2 LYS A 224      -4.161  14.439  11.538  1.00 97.40           H  
ATOM   3621  HG3 LYS A 224      -5.818  13.809  11.613  1.00 97.40           H  
ATOM   3622  CD  LYS A 224      -5.683  15.828  10.896  1.00 97.40           C  
ATOM   3623  HD2 LYS A 224      -4.996  16.455  10.327  1.00 97.40           H  
ATOM   3624  HD3 LYS A 224      -6.664  15.806  10.421  1.00 97.40           H  
ATOM   3625  CE  LYS A 224      -5.801  16.339  12.345  1.00 97.40           C  
ATOM   3626  HE2 LYS A 224      -4.816  16.236  12.801  1.00 97.40           H  
ATOM   3627  HE3 LYS A 224      -6.460  15.651  12.876  1.00 97.40           H  
ATOM   3628  NZ  LYS A 224      -6.307  17.712  12.601  1.00 97.40           N  
ATOM   3629  HZ1 LYS A 224      -6.301  17.853  13.601  1.00 97.40           H  
ATOM   3630  HZ2 LYS A 224      -5.716  18.427  12.200  1.00 97.40           H  
ATOM   3631  HZ3 LYS A 224      -7.268  17.820  12.310  1.00 97.40           H  
ATOM   3632  N   PHE A 225      -4.268  11.055  12.091  1.00 96.43           N  
ATOM   3633  H   PHE A 225      -3.386  11.507  12.286  1.00 96.43           H  
ATOM   3634  CA  PHE A 225      -4.876  10.305  13.192  1.00 96.43           C  
ATOM   3635  HA  PHE A 225      -5.919  10.093  12.959  1.00 96.43           H  
ATOM   3636  C   PHE A 225      -4.837  11.186  14.438  1.00 96.43           C  
ATOM   3637  CB  PHE A 225      -4.147   8.969  13.394  1.00 96.43           C  
ATOM   3638  HB2 PHE A 225      -4.066   8.472  12.428  1.00 96.43           H  
ATOM   3639  HB3 PHE A 225      -3.137   9.156  13.758  1.00 96.43           H  
ATOM   3640  O   PHE A 225      -3.749  11.554  14.894  1.00 96.43           O  
ATOM   3641  CG  PHE A 225      -4.872   8.030  14.338  1.00 96.43           C  
ATOM   3642  CD1 PHE A 225      -4.299   7.641  15.562  1.00 96.43           C  
ATOM   3643  HD1 PHE A 225      -3.327   8.011  15.854  1.00 96.43           H  
ATOM   3644  CD2 PHE A 225      -6.145   7.548  13.984  1.00 96.43           C  
ATOM   3645  HD2 PHE A 225      -6.583   7.838  13.040  1.00 96.43           H  
ATOM   3646  CE1 PHE A 225      -4.997   6.771  16.419  1.00 96.43           C  
ATOM   3647  HE1 PHE A 225      -4.559   6.475  17.360  1.00 96.43           H  
ATOM   3648  CE2 PHE A 225      -6.849   6.690  14.847  1.00 96.43           C  
ATOM   3649  HE2 PHE A 225      -7.829   6.325  14.575  1.00 96.43           H  
ATOM   3650  CZ  PHE A 225      -6.271   6.295  16.063  1.00 96.43           C  
ATOM   3651  HZ  PHE A 225      -6.804   5.629  16.726  1.00 96.43           H  
ATOM   3652  N   PHE A 226      -6.013  11.615  14.908  1.00 94.17           N  
ATOM   3653  H   PHE A 226      -6.870  11.226  14.543  1.00 94.17           H  
ATOM   3654  CA  PHE A 226      -6.139  12.793  15.775  1.00 94.17           C  
ATOM   3655  HA  PHE A 226      -7.187  13.092  15.797  1.00 94.17           H  
ATOM   3656  C   PHE A 226      -5.362  13.972  15.186  1.00 94.17           C  
ATOM   3657  CB  PHE A 226      -5.732  12.425  17.207  1.00 94.17           C  
ATOM   3658  HB2 PHE A 226      -5.936  13.269  17.866  1.00 94.17           H  
ATOM   3659  HB3 PHE A 226      -4.663  12.216  17.252  1.00 94.17           H  
ATOM   3660  O   PHE A 226      -5.371  14.146  13.974  1.00 94.17           O  
ATOM   3661  CG  PHE A 226      -6.498  11.237  17.725  1.00 94.17           C  
ATOM   3662  CD1 PHE A 226      -7.880  11.356  17.927  1.00 94.17           C  
ATOM   3663  HD1 PHE A 226      -8.386  12.289  17.727  1.00 94.17           H  
ATOM   3664  CD2 PHE A 226      -5.852  10.011  17.956  1.00 94.17           C  
ATOM   3665  HD2 PHE A 226      -4.791   9.913  17.783  1.00 94.17           H  
ATOM   3666  CE1 PHE A 226      -8.619  10.248  18.357  1.00 94.17           C  
ATOM   3667  HE1 PHE A 226      -9.687  10.354  18.476  1.00 94.17           H  
ATOM   3668  CE2 PHE A 226      -6.589   8.912  18.426  1.00 94.17           C  
ATOM   3669  HE2 PHE A 226      -6.089   7.977  18.636  1.00 94.17           H  
ATOM   3670  CZ  PHE A 226      -7.975   9.027  18.624  1.00 94.17           C  
ATOM   3671  HZ  PHE A 226      -8.542   8.180  18.981  1.00 94.17           H  
ATOM   3672  N   ASP A 227      -4.636  14.758  15.976  1.00 92.45           N  
ATOM   3673  H   ASP A 227      -4.705  14.639  16.976  1.00 92.45           H  
ATOM   3674  CA  ASP A 227      -3.887  15.917  15.475  1.00 92.45           C  
ATOM   3675  HA  ASP A 227      -4.424  16.304  14.609  1.00 92.45           H  
ATOM   3676  C   ASP A 227      -2.503  15.601  14.907  1.00 92.45           C  
ATOM   3677  CB  ASP A 227      -3.927  17.042  16.503  1.00 92.45           C  
ATOM   3678  HB2 ASP A 227      -3.327  17.885  16.161  1.00 92.45           H  
ATOM   3679  HB3 ASP A 227      -3.533  16.688  17.456  1.00 92.45           H  
ATOM   3680  O   ASP A 227      -1.704  16.499  14.646  1.00 92.45           O  
ATOM   3681  CG  ASP A 227      -5.376  17.500  16.640  1.00 92.45           C  
ATOM   3682  OD1 ASP A 227      -5.988  17.769  15.565  1.00 92.45           O  
ATOM   3683  OD2 ASP A 227      -5.856  17.491  17.790  1.00 92.45           O  
ATOM   3684  N   THR A 228      -2.225  14.325  14.636  1.00 96.38           N  
ATOM   3685  H   THR A 228      -2.935  13.627  14.806  1.00 96.38           H  
ATOM   3686  CA  THR A 228      -0.915  13.889  14.158  1.00 96.38           C  
ATOM   3687  HA  THR A 228      -0.242  14.746  14.134  1.00 96.38           H  
ATOM   3688  C   THR A 228      -0.977  13.310  12.750  1.00 96.38           C  
ATOM   3689  CB  THR A 228      -0.305  12.900  15.147  1.00 96.38           C  
ATOM   3690  HB  THR A 228      -0.942  12.021  15.244  1.00 96.38           H  
ATOM   3691  O   THR A 228      -1.731  12.383  12.464  1.00 96.38           O  
ATOM   3692  CG2 THR A 228       1.104  12.488  14.737  1.00 96.38           C  
ATOM   3693 HG21 THR A 228       1.687  13.372  14.476  1.00 96.38           H  
ATOM   3694 HG22 THR A 228       1.053  11.799  13.894  1.00 96.38           H  
ATOM   3695 HG23 THR A 228       1.567  12.000  15.594  1.00 96.38           H  
ATOM   3696  OG1 THR A 228      -0.147  13.515  16.398  1.00 96.38           O  
ATOM   3697  HG1 THR A 228      -1.018  13.713  16.751  1.00 96.38           H  
ATOM   3698  N   ILE A 229      -0.115  13.809  11.859  1.00 98.02           N  
ATOM   3699  H   ILE A 229       0.463  14.589  12.141  1.00 98.02           H  
ATOM   3700  CA  ILE A 229       0.093  13.212  10.535  1.00 98.02           C  
ATOM   3701  HA  ILE A 229      -0.863  12.819  10.188  1.00 98.02           H  
ATOM   3702  C   ILE A 229       1.064  12.033  10.661  1.00 98.02           C  
ATOM   3703  CB  ILE A 229       0.551  14.255   9.489  1.00 98.02           C  
ATOM   3704  HB  ILE A 229       1.488  14.696   9.827  1.00 98.02           H  
ATOM   3705  O   ILE A 229       2.206  12.177  11.116  1.00 98.02           O  
ATOM   3706  CG1 ILE A 229      -0.506  15.379   9.357  1.00 98.02           C  
ATOM   3707 HG12 ILE A 229      -0.693  15.815  10.338  1.00 98.02           H  
ATOM   3708 HG13 ILE A 229      -1.444  14.956   8.997  1.00 98.02           H  
ATOM   3709  CG2 ILE A 229       0.794  13.573   8.125  1.00 98.02           C  
ATOM   3710 HG21 ILE A 229       1.566  12.809   8.208  1.00 98.02           H  
ATOM   3711 HG22 ILE A 229       1.133  14.303   7.390  1.00 98.02           H  
ATOM   3712 HG23 ILE A 229      -0.129  13.113   7.772  1.00 98.02           H  
ATOM   3713  CD1 ILE A 229      -0.093  16.531   8.433  1.00 98.02           C  
ATOM   3714 HD11 ILE A 229      -0.068  16.202   7.394  1.00 98.02           H  
ATOM   3715 HD12 ILE A 229      -0.823  17.336   8.519  1.00 98.02           H  
ATOM   3716 HD13 ILE A 229       0.886  16.911   8.724  1.00 98.02           H  
ATOM   3717  N   ILE A 230       0.629  10.858  10.215  1.00 98.08           N  
ATOM   3718  H   ILE A 230      -0.321  10.806   9.876  1.00 98.08           H  
ATOM   3719  CA  ILE A 230       1.439   9.644  10.136  1.00 98.08           C  
ATOM   3720  HA  ILE A 230       2.336   9.782  10.740  1.00 98.08           H  
ATOM   3721  C   ILE A 230       1.881   9.453   8.683  1.00 98.08           C  
ATOM   3722  CB  ILE A 230       0.688   8.435  10.735  1.00 98.08           C  
ATOM   3723  HB  ILE A 230      -0.210   8.249  10.146  1.00 98.08           H  
ATOM   3724  O   ILE A 230       1.070   9.379   7.757  1.00 98.08           O  
ATOM   3725  CG1 ILE A 230       0.268   8.760  12.190  1.00 98.08           C  
ATOM   3726 HG12 ILE A 230      -0.474   9.559  12.173  1.00 98.08           H  
ATOM   3727 HG13 ILE A 230       1.131   9.117  12.751  1.00 98.08           H  
ATOM   3728  CG2 ILE A 230       1.584   7.182  10.668  1.00 98.08           C  
ATOM   3729 HG21 ILE A 230       1.028   6.313  11.018  1.00 98.08           H  
ATOM   3730 HG22 ILE A 230       2.469   7.306  11.292  1.00 98.08           H  
ATOM   3731 HG23 ILE A 230       1.883   6.982   9.639  1.00 98.08           H  
ATOM   3732  CD1 ILE A 230      -0.356   7.595  12.959  1.00 98.08           C  
ATOM   3733 HD11 ILE A 230      -0.775   7.962  13.896  1.00 98.08           H  
ATOM   3734 HD12 ILE A 230      -1.156   7.148  12.368  1.00 98.08           H  
ATOM   3735 HD13 ILE A 230       0.402   6.848  13.191  1.00 98.08           H  
ATOM   3736  N   LYS A 231       3.201   9.411   8.463  1.00 97.90           N  
ATOM   3737  H   LYS A 231       3.808   9.412   9.270  1.00 97.90           H  
ATOM   3738  CA  LYS A 231       3.788   9.231   7.127  1.00 97.90           C  
ATOM   3739  HA  LYS A 231       3.285   9.912   6.441  1.00 97.90           H  
ATOM   3740  C   LYS A 231       3.540   7.807   6.629  1.00 97.90           C  
ATOM   3741  CB  LYS A 231       5.296   9.536   7.136  1.00 97.90           C  
ATOM   3742  HB2 LYS A 231       5.779   8.918   7.894  1.00 97.90           H  
ATOM   3743  HB3 LYS A 231       5.710   9.263   6.166  1.00 97.90           H  
ATOM   3744  O   LYS A 231       3.597   6.856   7.398  1.00 97.90           O  
ATOM   3745  CG  LYS A 231       5.614  11.016   7.402  1.00 97.90           C  
ATOM   3746  HG2 LYS A 231       5.120  11.630   6.650  1.00 97.90           H  
ATOM   3747  HG3 LYS A 231       5.240  11.296   8.386  1.00 97.90           H  
ATOM   3748  CD  LYS A 231       7.130  11.270   7.349  1.00 97.90           C  
ATOM   3749  HD2 LYS A 231       7.508  11.008   6.361  1.00 97.90           H  
ATOM   3750  HD3 LYS A 231       7.618  10.641   8.093  1.00 97.90           H  
ATOM   3751  CE  LYS A 231       7.437  12.746   7.647  1.00 97.90           C  
ATOM   3752  HE2 LYS A 231       6.967  13.366   6.883  1.00 97.90           H  
ATOM   3753  HE3 LYS A 231       6.981  13.004   8.603  1.00 97.90           H  
ATOM   3754  NZ  LYS A 231       8.899  13.017   7.704  1.00 97.90           N  
ATOM   3755  HZ1 LYS A 231       9.335  12.463   8.427  1.00 97.90           H  
ATOM   3756  HZ2 LYS A 231       9.350  12.813   6.824  1.00 97.90           H  
ATOM   3757  HZ3 LYS A 231       9.067  13.988   7.929  1.00 97.90           H  
ATOM   3758  N   ARG A 232       3.344   7.644   5.321  1.00 96.33           N  
ATOM   3759  H   ARG A 232       3.257   8.472   4.749  1.00 96.33           H  
ATOM   3760  CA  ARG A 232       3.218   6.318   4.697  1.00 96.33           C  
ATOM   3761  HA  ARG A 232       2.421   5.783   5.215  1.00 96.33           H  
ATOM   3762  C   ARG A 232       4.492   5.475   4.825  1.00 96.33           C  
ATOM   3763  CB  ARG A 232       2.809   6.456   3.227  1.00 96.33           C  
ATOM   3764  HB2 ARG A 232       1.855   6.982   3.192  1.00 96.33           H  
ATOM   3765  HB3 ARG A 232       2.650   5.453   2.831  1.00 96.33           H  
ATOM   3766  O   ARG A 232       5.581   5.981   4.545  1.00 96.33           O  
ATOM   3767  CG  ARG A 232       3.802   7.205   2.319  1.00 96.33           C  
ATOM   3768  HG2 ARG A 232       3.924   8.231   2.668  1.00 96.33           H  
ATOM   3769  HG3 ARG A 232       4.767   6.700   2.302  1.00 96.33           H  
ATOM   3770  CD  ARG A 232       3.231   7.208   0.905  1.00 96.33           C  
ATOM   3771  HD2 ARG A 232       3.159   6.171   0.578  1.00 96.33           H  
ATOM   3772  HD3 ARG A 232       2.232   7.644   0.935  1.00 96.33           H  
ATOM   3773  NE  ARG A 232       4.044   7.957  -0.067  1.00 96.33           N  
ATOM   3774  HE  ARG A 232       4.756   8.578   0.289  1.00 96.33           H  
ATOM   3775  NH1 ARG A 232       2.747   7.363  -1.864  1.00 96.33           N  
ATOM   3776 HH11 ARG A 232       2.558   7.340  -2.856  1.00 96.33           H  
ATOM   3777 HH12 ARG A 232       2.124   6.853  -1.255  1.00 96.33           H  
ATOM   3778  NH2 ARG A 232       4.557   8.626  -2.191  1.00 96.33           N  
ATOM   3779 HH21 ARG A 232       5.339   9.175  -1.864  1.00 96.33           H  
ATOM   3780 HH22 ARG A 232       4.315   8.613  -3.172  1.00 96.33           H  
ATOM   3781  CZ  ARG A 232       3.784   7.976  -1.365  1.00 96.33           C  
ATOM   3782  N   LYS A 233       4.347   4.177   5.105  1.00 96.54           N  
ATOM   3783  H   LYS A 233       3.431   3.842   5.367  1.00 96.54           H  
ATOM   3784  CA  LYS A 233       5.391   3.172   4.849  1.00 96.54           C  
ATOM   3785  HA  LYS A 233       6.365   3.606   5.073  1.00 96.54           H  
ATOM   3786  C   LYS A 233       5.353   2.787   3.371  1.00 96.54           C  
ATOM   3787  CB  LYS A 233       5.193   1.953   5.771  1.00 96.54           C  
ATOM   3788  HB2 LYS A 233       4.205   1.521   5.610  1.00 96.54           H  
ATOM   3789  HB3 LYS A 233       5.262   2.284   6.807  1.00 96.54           H  
ATOM   3790  O   LYS A 233       4.314   2.358   2.884  1.00 96.54           O  
ATOM   3791  CG  LYS A 233       6.265   0.879   5.511  1.00 96.54           C  
ATOM   3792  HG2 LYS A 233       6.112   0.443   4.524  1.00 96.54           H  
ATOM   3793  HG3 LYS A 233       7.246   1.354   5.531  1.00 96.54           H  
ATOM   3794  CD  LYS A 233       6.252  -0.250   6.551  1.00 96.54           C  
ATOM   3795  HD2 LYS A 233       5.295  -0.769   6.514  1.00 96.54           H  
ATOM   3796  HD3 LYS A 233       6.403   0.180   7.541  1.00 96.54           H  
ATOM   3797  CE  LYS A 233       7.389  -1.239   6.236  1.00 96.54           C  
ATOM   3798  HE2 LYS A 233       8.286  -0.669   5.995  1.00 96.54           H  
ATOM   3799  HE3 LYS A 233       7.112  -1.809   5.349  1.00 96.54           H  
ATOM   3800  NZ  LYS A 233       7.692  -2.168   7.357  1.00 96.54           N  
ATOM   3801  HZ1 LYS A 233       6.883  -2.736   7.562  1.00 96.54           H  
ATOM   3802  HZ2 LYS A 233       7.929  -1.683   8.211  1.00 96.54           H  
ATOM   3803  HZ3 LYS A 233       8.436  -2.811   7.127  1.00 96.54           H  
ATOM   3804  N   ARG A 234       6.459   2.965   2.645  1.00 95.86           N  
ATOM   3805  H   ARG A 234       7.300   3.241   3.132  1.00 95.86           H  
ATOM   3806  CA  ARG A 234       6.584   2.501   1.251  1.00 95.86           C  
ATOM   3807  HA  ARG A 234       5.592   2.402   0.810  1.00 95.86           H  
ATOM   3808  C   ARG A 234       7.217   1.113   1.216  1.00 95.86           C  
ATOM   3809  CB  ARG A 234       7.399   3.475   0.391  1.00 95.86           C  
ATOM   3810  HB2 ARG A 234       7.424   3.079  -0.625  1.00 95.86           H  
ATOM   3811  HB3 ARG A 234       8.421   3.517   0.767  1.00 95.86           H  
ATOM   3812  O   ARG A 234       8.079   0.821   2.040  1.00 95.86           O  
ATOM   3813  CG  ARG A 234       6.825   4.896   0.339  1.00 95.86           C  
ATOM   3814  HG2 ARG A 234       6.949   5.368   1.313  1.00 95.86           H  
ATOM   3815  HG3 ARG A 234       5.766   4.861   0.084  1.00 95.86           H  
ATOM   3816  CD  ARG A 234       7.582   5.692  -0.730  1.00 95.86           C  
ATOM   3817  HD2 ARG A 234       7.255   5.339  -1.708  1.00 95.86           H  
ATOM   3818  HD3 ARG A 234       8.648   5.489  -0.631  1.00 95.86           H  
ATOM   3819  NE  ARG A 234       7.360   7.146  -0.599  1.00 95.86           N  
ATOM   3820  HE  ARG A 234       7.019   7.458   0.299  1.00 95.86           H  
ATOM   3821  NH1 ARG A 234       8.233   7.722  -2.641  1.00 95.86           N  
ATOM   3822 HH11 ARG A 234       8.530   8.401  -3.326  1.00 95.86           H  
ATOM   3823 HH12 ARG A 234       8.329   6.740  -2.859  1.00 95.86           H  
ATOM   3824  NH2 ARG A 234       7.524   9.326  -1.260  1.00 95.86           N  
ATOM   3825 HH21 ARG A 234       7.397   9.632  -0.306  1.00 95.86           H  
ATOM   3826 HH22 ARG A 234       7.905   9.987  -1.922  1.00 95.86           H  
ATOM   3827  CZ  ARG A 234       7.708   8.052  -1.496  1.00 95.86           C  
ATOM   3828  N   TYR A 235       6.837   0.305   0.233  1.00 96.60           N  
ATOM   3829  H   TYR A 235       6.126   0.614  -0.415  1.00 96.60           H  
ATOM   3830  CA  TYR A 235       7.394  -1.030   0.012  1.00 96.60           C  
ATOM   3831  HA  TYR A 235       8.010  -1.319   0.863  1.00 96.60           H  
ATOM   3832  C   TYR A 235       8.301  -0.997  -1.220  1.00 96.60           C  
ATOM   3833  CB  TYR A 235       6.262  -2.057  -0.090  1.00 96.60           C  
ATOM   3834  HB2 TYR A 235       5.721  -1.894  -1.023  1.00 96.60           H  
ATOM   3835  HB3 TYR A 235       6.696  -3.056  -0.129  1.00 96.60           H  
ATOM   3836  O   TYR A 235       7.935  -1.445  -2.300  1.00 96.60           O  
ATOM   3837  CG  TYR A 235       5.270  -1.996   1.051  1.00 96.60           C  
ATOM   3838  CD1 TYR A 235       5.571  -2.611   2.282  1.00 96.60           C  
ATOM   3839  HD1 TYR A 235       6.496  -3.157   2.396  1.00 96.60           H  
ATOM   3840  CD2 TYR A 235       4.052  -1.314   0.876  1.00 96.60           C  
ATOM   3841  HD2 TYR A 235       3.816  -0.868  -0.079  1.00 96.60           H  
ATOM   3842  CE1 TYR A 235       4.653  -2.540   3.348  1.00 96.60           C  
ATOM   3843  HE1 TYR A 235       4.868  -3.026   4.288  1.00 96.60           H  
ATOM   3844  CE2 TYR A 235       3.130  -1.259   1.935  1.00 96.60           C  
ATOM   3845  HE2 TYR A 235       2.166  -0.789   1.811  1.00 96.60           H  
ATOM   3846  OH  TYR A 235       2.487  -1.853   4.141  1.00 96.60           O  
ATOM   3847  HH  TYR A 235       2.713  -2.440   4.866  1.00 96.60           H  
ATOM   3848  CZ  TYR A 235       3.426  -1.869   3.166  1.00 96.60           C  
ATOM   3849  N   THR A 236       9.475  -0.382  -1.071  1.00 95.34           N  
ATOM   3850  H   THR A 236       9.724  -0.017  -0.163  1.00 95.34           H  
ATOM   3851  CA  THR A 236      10.422  -0.137  -2.176  1.00 95.34           C  
ATOM   3852  HA  THR A 236       9.852  -0.011  -3.097  1.00 95.34           H  
ATOM   3853  C   THR A 236      11.388  -1.297  -2.434  1.00 95.34           C  
ATOM   3854  CB  THR A 236      11.213   1.158  -1.950  1.00 95.34           C  
ATOM   3855  HB  THR A 236      11.930   1.302  -2.759  1.00 95.34           H  
ATOM   3856  O   THR A 236      12.353  -1.139  -3.176  1.00 95.34           O  
ATOM   3857  CG2 THR A 236      10.306   2.386  -1.893  1.00 95.34           C  
ATOM   3858 HG21 THR A 236      10.924   3.281  -1.823  1.00 95.34           H  
ATOM   3859 HG22 THR A 236       9.656   2.326  -1.020  1.00 95.34           H  
ATOM   3860 HG23 THR A 236       9.703   2.434  -2.799  1.00 95.34           H  
ATOM   3861  OG1 THR A 236      11.895   1.093  -0.717  1.00 95.34           O  
ATOM   3862  HG1 THR A 236      12.658   0.527  -0.852  1.00 95.34           H  
ATOM   3863  N   SER A 237      11.178  -2.441  -1.780  1.00 94.72           N  
ATOM   3864  H   SER A 237      10.329  -2.527  -1.241  1.00 94.72           H  
ATOM   3865  CA  SER A 237      11.864  -3.692  -2.097  1.00 94.72           C  
ATOM   3866  HA  SER A 237      12.631  -3.519  -2.852  1.00 94.72           H  
ATOM   3867  C   SER A 237      10.843  -4.667  -2.654  1.00 94.72           C  
ATOM   3868  CB  SER A 237      12.544  -4.315  -0.876  1.00 94.72           C  
ATOM   3869  HB2 SER A 237      13.194  -3.584  -0.396  1.00 94.72           H  
ATOM   3870  HB3 SER A 237      11.795  -4.668  -0.166  1.00 94.72           H  
ATOM   3871  O   SER A 237       9.819  -4.913  -2.020  1.00 94.72           O  
ATOM   3872  OG  SER A 237      13.320  -5.397  -1.348  1.00 94.72           O  
ATOM   3873  HG  SER A 237      13.244  -6.167  -0.779  1.00 94.72           H  
ATOM   3874  N   THR A 238      11.135  -5.225  -3.821  1.00 96.45           N  
ATOM   3875  H   THR A 238      11.971  -4.941  -4.312  1.00 96.45           H  
ATOM   3876  CA  THR A 238      10.337  -6.274  -4.463  1.00 96.45           C  
ATOM   3877  HA  THR A 238       9.321  -6.248  -4.069  1.00 96.45           H  
ATOM   3878  C   THR A 238      10.871  -7.674  -4.170  1.00 96.45           C  
ATOM   3879  CB  THR A 238      10.251  -6.034  -5.972  1.00 96.45           C  
ATOM   3880  HB  THR A 238       9.811  -6.910  -6.449  1.00 96.45           H  
ATOM   3881  O   THR A 238      10.326  -8.649  -4.661  1.00 96.45           O  
ATOM   3882  CG2 THR A 238       9.392  -4.813  -6.292  1.00 96.45           C  
ATOM   3883 HG21 THR A 238       8.401  -4.933  -5.855  1.00 96.45           H  
ATOM   3884 HG22 THR A 238       9.262  -4.732  -7.371  1.00 96.45           H  
ATOM   3885 HG23 THR A 238       9.857  -3.908  -5.901  1.00 96.45           H  
ATOM   3886  OG1 THR A 238      11.537  -5.780  -6.493  1.00 96.45           O  
ATOM   3887  HG1 THR A 238      11.433  -5.350  -7.345  1.00 96.45           H  
ATOM   3888  N   THR A 239      11.909  -7.806  -3.342  1.00 95.61           N  
ATOM   3889  H   THR A 239      12.318  -6.979  -2.932  1.00 95.61           H  
ATOM   3890  CA  THR A 239      12.534  -9.103  -3.039  1.00 95.61           C  
ATOM   3891  HA  THR A 239      12.929  -9.529  -3.961  1.00 95.61           H  
ATOM   3892  C   THR A 239      11.555 -10.125  -2.467  1.00 95.61           C  
ATOM   3893  CB  THR A 239      13.692  -8.932  -2.048  1.00 95.61           C  
ATOM   3894  HB  THR A 239      14.061  -9.914  -1.754  1.00 95.61           H  
ATOM   3895  O   THR A 239      11.678 -11.302  -2.772  1.00 95.61           O  
ATOM   3896  CG2 THR A 239      14.849  -8.152  -2.674  1.00 95.61           C  
ATOM   3897 HG21 THR A 239      15.649  -8.046  -1.942  1.00 95.61           H  
ATOM   3898 HG22 THR A 239      14.523  -7.163  -2.996  1.00 95.61           H  
ATOM   3899 HG23 THR A 239      15.229  -8.701  -3.535  1.00 95.61           H  
ATOM   3900  OG1 THR A 239      13.267  -8.231  -0.890  1.00 95.61           O  
ATOM   3901  HG1 THR A 239      12.916  -8.895  -0.292  1.00 95.61           H  
ATOM   3902  N   GLU A 240      10.570  -9.685  -1.675  1.00 94.98           N  
ATOM   3903  H   GLU A 240      10.485  -8.692  -1.508  1.00 94.98           H  
ATOM   3904  CA  GLU A 240       9.609 -10.588  -1.023  1.00 94.98           C  
ATOM   3905  HA  GLU A 240      10.173 -11.373  -0.520  1.00 94.98           H  
ATOM   3906  C   GLU A 240       8.692 -11.328  -2.004  1.00 94.98           C  
ATOM   3907  CB  GLU A 240       8.804  -9.844   0.067  1.00 94.98           C  
ATOM   3908  HB2 GLU A 240       9.512  -9.414   0.775  1.00 94.98           H  
ATOM   3909  HB3 GLU A 240       8.213 -10.583   0.608  1.00 94.98           H  
ATOM   3910  O   GLU A 240       8.173 -12.379  -1.653  1.00 94.98           O  
ATOM   3911  CG  GLU A 240       7.862  -8.719  -0.420  1.00 94.98           C  
ATOM   3912  HG2 GLU A 240       8.474  -7.943  -0.880  1.00 94.98           H  
ATOM   3913  HG3 GLU A 240       7.190  -9.114  -1.182  1.00 94.98           H  
ATOM   3914  CD  GLU A 240       7.015  -8.083   0.711  1.00 94.98           C  
ATOM   3915  OE1 GLU A 240       6.183  -7.180   0.447  1.00 94.98           O  
ATOM   3916  OE2 GLU A 240       7.176  -8.448   1.899  1.00 94.98           O  
ATOM   3917  N   VAL A 241       8.504 -10.825  -3.232  1.00 96.56           N  
ATOM   3918  H   VAL A 241       9.017 -10.002  -3.516  1.00 96.56           H  
ATOM   3919  CA  VAL A 241       7.624 -11.485  -4.213  1.00 96.56           C  
ATOM   3920  HA  VAL A 241       6.932 -12.116  -3.656  1.00 96.56           H  
ATOM   3921  C   VAL A 241       8.358 -12.439  -5.152  1.00 96.56           C  
ATOM   3922  CB  VAL A 241       6.729 -10.503  -4.989  1.00 96.56           C  
ATOM   3923  HB  VAL A 241       5.960 -11.098  -5.481  1.00 96.56           H  
ATOM   3924  O   VAL A 241       7.713 -13.095  -5.962  1.00 96.56           O  
ATOM   3925  CG1 VAL A 241       5.983  -9.553  -4.048  1.00 96.56           C  
ATOM   3926 HG11 VAL A 241       6.694  -8.887  -3.559  1.00 96.56           H  
ATOM   3927 HG12 VAL A 241       5.256  -8.973  -4.617  1.00 96.56           H  
ATOM   3928 HG13 VAL A 241       5.454 -10.135  -3.294  1.00 96.56           H  
ATOM   3929  CG2 VAL A 241       7.458  -9.725  -6.090  1.00 96.56           C  
ATOM   3930 HG21 VAL A 241       7.525 -10.360  -6.974  1.00 96.56           H  
ATOM   3931 HG22 VAL A 241       6.903  -8.826  -6.358  1.00 96.56           H  
ATOM   3932 HG23 VAL A 241       8.471  -9.467  -5.782  1.00 96.56           H  
ATOM   3933  N   LEU A 242       9.691 -12.527  -5.068  1.00 95.47           N  
ATOM   3934  H   LEU A 242      10.166 -12.030  -4.328  1.00 95.47           H  
ATOM   3935  CA  LEU A 242      10.481 -13.394  -5.953  1.00 95.47           C  
ATOM   3936  HA  LEU A 242      10.151 -13.242  -6.980  1.00 95.47           H  
ATOM   3937  C   LEU A 242      10.266 -14.886  -5.663  1.00 95.47           C  
ATOM   3938  CB  LEU A 242      11.971 -13.036  -5.847  1.00 95.47           C  
ATOM   3939  HB2 LEU A 242      12.290 -13.187  -4.815  1.00 95.47           H  
ATOM   3940  HB3 LEU A 242      12.531 -13.737  -6.467  1.00 95.47           H  
ATOM   3941  O   LEU A 242      10.330 -15.685  -6.590  1.00 95.47           O  
ATOM   3942  CG  LEU A 242      12.330 -11.605  -6.279  1.00 95.47           C  
ATOM   3943  HG  LEU A 242      11.804 -10.888  -5.649  1.00 95.47           H  
ATOM   3944  CD1 LEU A 242      13.832 -11.393  -6.087  1.00 95.47           C  
ATOM   3945 HD11 LEU A 242      14.082 -11.529  -5.035  1.00 95.47           H  
ATOM   3946 HD12 LEU A 242      14.116 -10.389  -6.402  1.00 95.47           H  
ATOM   3947 HD13 LEU A 242      14.381 -12.131  -6.673  1.00 95.47           H  
ATOM   3948  CD2 LEU A 242      11.985 -11.308  -7.741  1.00 95.47           C  
ATOM   3949 HD21 LEU A 242      10.905 -11.350  -7.881  1.00 95.47           H  
ATOM   3950 HD22 LEU A 242      12.330 -10.308  -8.002  1.00 95.47           H  
ATOM   3951 HD23 LEU A 242      12.462 -12.040  -8.394  1.00 95.47           H  
ATOM   3952  N   ASP A 243       9.970 -15.225  -4.406  1.00 92.70           N  
ATOM   3953  H   ASP A 243       9.989 -14.501  -3.702  1.00 92.70           H  
ATOM   3954  CA  ASP A 243       9.663 -16.587  -3.948  1.00 92.70           C  
ATOM   3955  HA  ASP A 243       9.925 -17.296  -4.734  1.00 92.70           H  
ATOM   3956  C   ASP A 243       8.157 -16.780  -3.658  1.00 92.70           C  
ATOM   3957  CB  ASP A 243      10.532 -16.919  -2.720  1.00 92.70           C  
ATOM   3958  HB2 ASP A 243      10.310 -17.934  -2.391  1.00 92.70           H  
ATOM   3959  HB3 ASP A 243      10.267 -16.239  -1.910  1.00 92.70           H  
ATOM   3960  O   ASP A 243       7.748 -17.776  -3.063  1.00 92.70           O  
ATOM   3961  CG  ASP A 243      12.042 -16.830  -2.987  1.00 92.70           C  
ATOM   3962  OD1 ASP A 243      12.499 -17.338  -4.037  1.00 92.70           O  
ATOM   3963  OD2 ASP A 243      12.749 -16.254  -2.128  1.00 92.70           O  
ATOM   3964  N   ALA A 244       7.321 -15.808  -4.041  1.00 95.72           N  
ATOM   3965  H   ALA A 244       7.694 -15.073  -4.625  1.00 95.72           H  
ATOM   3966  CA  ALA A 244       5.885 -15.808  -3.774  1.00 95.72           C  
ATOM   3967  HA  ALA A 244       5.702 -16.341  -2.841  1.00 95.72           H  
ATOM   3968  C   ALA A 244       5.082 -16.521  -4.873  1.00 95.72           C  
ATOM   3969  CB  ALA A 244       5.431 -14.359  -3.578  1.00 95.72           C  
ATOM   3970  HB1 ALA A 244       5.991 -13.920  -2.752  1.00 95.72           H  
ATOM   3971  HB2 ALA A 244       4.368 -14.322  -3.342  1.00 95.72           H  
ATOM   3972  HB3 ALA A 244       5.606 -13.794  -4.494  1.00 95.72           H  
ATOM   3973  O   ALA A 244       5.563 -16.752  -5.984  1.00 95.72           O  
ATOM   3974  N   THR A 245       3.814 -16.815  -4.583  1.00 95.80           N  
ATOM   3975  H   THR A 245       3.438 -16.519  -3.693  1.00 95.80           H  
ATOM   3976  CA  THR A 245       2.890 -17.377  -5.575  1.00 95.80           C  
ATOM   3977  HA  THR A 245       3.446 -18.034  -6.244  1.00 95.80           H  
ATOM   3978  C   THR A 245       2.273 -16.252  -6.400  1.00 95.80           C  
ATOM   3979  CB  THR A 245       1.809 -18.235  -4.905  1.00 95.80           C  
ATOM   3980  HB  THR A 245       1.220 -17.626  -4.218  1.00 95.80           H  
ATOM   3981  O   THR A 245       1.617 -15.365  -5.855  1.00 95.80           O  
ATOM   3982  CG2 THR A 245       0.880 -18.900  -5.921  1.00 95.80           C  
ATOM   3983 HG21 THR A 245       1.461 -19.489  -6.631  1.00 95.80           H  
ATOM   3984 HG22 THR A 245       0.301 -18.147  -6.454  1.00 95.80           H  
ATOM   3985 HG23 THR A 245       0.187 -19.556  -5.394  1.00 95.80           H  
ATOM   3986  OG1 THR A 245       2.437 -19.274  -4.189  1.00 95.80           O  
ATOM   3987  HG1 THR A 245       2.849 -18.880  -3.417  1.00 95.80           H  
ATOM   3988  N   LEU A 246       2.470 -16.277  -7.720  1.00 94.38           N  
ATOM   3989  H   LEU A 246       3.024 -17.027  -8.109  1.00 94.38           H  
ATOM   3990  CA  LEU A 246       1.784 -15.377  -8.647  1.00 94.38           C  
ATOM   3991  HA  LEU A 246       1.788 -14.370  -8.228  1.00 94.38           H  
ATOM   3992  C   LEU A 246       0.328 -15.831  -8.815  1.00 94.38           C  
ATOM   3993  CB  LEU A 246       2.547 -15.356  -9.983  1.00 94.38           C  
ATOM   3994  HB2 LEU A 246       2.612 -16.378 -10.356  1.00 94.38           H  
ATOM   3995  HB3 LEU A 246       3.560 -15.001  -9.794  1.00 94.38           H  
ATOM   3996  O   LEU A 246       0.073 -16.944  -9.273  1.00 94.38           O  
ATOM   3997  CG  LEU A 246       1.910 -14.488 -11.087  1.00 94.38           C  
ATOM   3998  HG  LEU A 246       0.912 -14.855 -11.323  1.00 94.38           H  
ATOM   3999  CD1 LEU A 246       1.819 -13.010 -10.701  1.00 94.38           C  
ATOM   4000 HD11 LEU A 246       1.455 -12.432 -11.550  1.00 94.38           H  
ATOM   4001 HD12 LEU A 246       2.796 -12.641 -10.389  1.00 94.38           H  
ATOM   4002 HD13 LEU A 246       1.107 -12.891  -9.884  1.00 94.38           H  
ATOM   4003  CD2 LEU A 246       2.778 -14.581 -12.342  1.00 94.38           C  
ATOM   4004 HD21 LEU A 246       2.347 -13.974 -13.138  1.00 94.38           H  
ATOM   4005 HD22 LEU A 246       2.820 -15.619 -12.672  1.00 94.38           H  
ATOM   4006 HD23 LEU A 246       3.791 -14.245 -12.119  1.00 94.38           H  
ATOM   4007  N   ILE A 247      -0.621 -14.963  -8.467  1.00 91.58           N  
ATOM   4008  H   ILE A 247      -0.346 -14.051  -8.131  1.00 91.58           H  
ATOM   4009  CA  ILE A 247      -2.050 -15.223  -8.644  1.00 91.58           C  
ATOM   4010  HA  ILE A 247      -2.215 -16.300  -8.630  1.00 91.58           H  
ATOM   4011  C   ILE A 247      -2.477 -14.701 -10.018  1.00 91.58           C  
ATOM   4012  CB  ILE A 247      -2.884 -14.632  -7.484  1.00 91.58           C  
ATOM   4013  HB  ILE A 247      -2.698 -13.559  -7.426  1.00 91.58           H  
ATOM   4014  O   ILE A 247      -2.448 -13.497 -10.279  1.00 91.58           O  
ATOM   4015  CG1 ILE A 247      -2.475 -15.286  -6.144  1.00 91.58           C  
ATOM   4016 HG12 ILE A 247      -2.636 -16.361  -6.218  1.00 91.58           H  
ATOM   4017 HG13 ILE A 247      -1.413 -15.121  -5.962  1.00 91.58           H  
ATOM   4018  CG2 ILE A 247      -4.383 -14.865  -7.762  1.00 91.58           C  
ATOM   4019 HG21 ILE A 247      -5.013 -14.392  -7.008  1.00 91.58           H  
ATOM   4020 HG22 ILE A 247      -4.610 -15.930  -7.790  1.00 91.58           H  
ATOM   4021 HG23 ILE A 247      -4.676 -14.412  -8.709  1.00 91.58           H  
ATOM   4022  CD1 ILE A 247      -3.237 -14.774  -4.914  1.00 91.58           C  
ATOM   4023 HD11 ILE A 247      -4.317 -14.824  -5.055  1.00 91.58           H  
ATOM   4024 HD12 ILE A 247      -2.940 -13.750  -4.685  1.00 91.58           H  
ATOM   4025 HD13 ILE A 247      -3.015 -15.432  -4.074  1.00 91.58           H  
ATOM   4026  N   HIS A 248      -2.906 -15.618 -10.884  1.00 81.43           N  
ATOM   4027  H   HIS A 248      -2.886 -16.584 -10.587  1.00 81.43           H  
ATOM   4028  CA  HIS A 248      -3.458 -15.333 -12.211  1.00 81.43           C  
ATOM   4029  HA  HIS A 248      -3.070 -14.373 -12.552  1.00 81.43           H  
ATOM   4030  C   HIS A 248      -4.986 -15.183 -12.176  1.00 81.43           C  
ATOM   4031  CB  HIS A 248      -2.999 -16.404 -13.208  1.00 81.43           C  
ATOM   4032  HB2 HIS A 248      -3.239 -17.393 -12.818  1.00 81.43           H  
ATOM   4033  HB3 HIS A 248      -3.540 -16.276 -14.146  1.00 81.43           H  
ATOM   4034  O   HIS A 248      -5.701 -15.812 -12.951  1.00 81.43           O  
ATOM   4035  CG  HIS A 248      -1.537 -16.328 -13.535  1.00 81.43           C  
ATOM   4036  CD2 HIS A 248      -0.548 -17.165 -13.097  1.00 81.43           C  
ATOM   4037  HD2 HIS A 248      -0.670 -17.993 -12.413  1.00 81.43           H  
ATOM   4038  ND1 HIS A 248      -0.962 -15.427 -14.400  1.00 81.43           N  
ATOM   4039  HD1 HIS A 248      -1.450 -14.700 -14.903  1.00 81.43           H  
ATOM   4040  CE1 HIS A 248       0.344 -15.721 -14.491  1.00 81.43           C  
ATOM   4041  HE1 HIS A 248       1.058 -15.194 -15.106  1.00 81.43           H  
ATOM   4042  NE2 HIS A 248       0.642 -16.777 -13.720  1.00 81.43           N  
ATOM   4043  N   GLU A 249      -5.488 -14.355 -11.269  1.00 65.11           N  
ATOM   4044  H   GLU A 249      -4.851 -13.814 -10.703  1.00 65.11           H  
ATOM   4045  CA  GLU A 249      -6.901 -13.980 -11.220  1.00 65.11           C  
ATOM   4046  HA  GLU A 249      -7.457 -14.507 -11.995  1.00 65.11           H  
ATOM   4047  C   GLU A 249      -7.007 -12.489 -11.509  1.00 65.11           C  
ATOM   4048  CB  GLU A 249      -7.541 -14.346  -9.873  1.00 65.11           C  
ATOM   4049  HB2 GLU A 249      -6.992 -13.855  -9.069  1.00 65.11           H  
ATOM   4050  HB3 GLU A 249      -8.566 -13.977  -9.868  1.00 65.11           H  
ATOM   4051  O   GLU A 249      -6.151 -11.700 -11.091  1.00 65.11           O  
ATOM   4052  CG  GLU A 249      -7.566 -15.867  -9.646  1.00 65.11           C  
ATOM   4053  HG2 GLU A 249      -6.543 -16.240  -9.595  1.00 65.11           H  
ATOM   4054  HG3 GLU A 249      -8.053 -16.333 -10.503  1.00 65.11           H  
ATOM   4055  CD  GLU A 249      -8.305 -16.267  -8.360  1.00 65.11           C  
ATOM   4056  OE1 GLU A 249      -8.845 -17.394  -8.339  1.00 65.11           O  
ATOM   4057  OE2 GLU A 249      -8.300 -15.464  -7.396  1.00 65.11           O  
ATOM   4058  N   SER A 250      -8.048 -12.073 -12.230  1.00 58.20           N  
ATOM   4059  H   SER A 250      -8.766 -12.727 -12.508  1.00 58.20           H  
ATOM   4060  CA  SER A 250      -8.327 -10.644 -12.281  1.00 58.20           C  
ATOM   4061  HA  SER A 250      -7.411 -10.131 -12.574  1.00 58.20           H  
ATOM   4062  C   SER A 250      -8.730 -10.158 -10.894  1.00 58.20           C  
ATOM   4063  CB  SER A 250      -9.387 -10.286 -13.306  1.00 58.20           C  
ATOM   4064  HB2 SER A 250      -9.180 -10.817 -14.236  1.00 58.20           H  
ATOM   4065  HB3 SER A 250      -9.352  -9.216 -13.508  1.00 58.20           H  
ATOM   4066  O   SER A 250      -9.264 -10.898 -10.068  1.00 58.20           O  
ATOM   4067  OG  SER A 250     -10.655 -10.611 -12.805  1.00 58.20           O  
ATOM   4068  HG  SER A 250     -11.084 -11.028 -13.555  1.00 58.20           H  
ATOM   4069  N   ILE A 251      -8.528  -8.866 -10.659  1.00 53.69           N  
ATOM   4070  H   ILE A 251      -8.076  -8.321 -11.380  1.00 53.69           H  
ATOM   4071  CA  ILE A 251      -8.923  -8.203  -9.412  1.00 53.69           C  
ATOM   4072  HA  ILE A 251      -8.432  -8.717  -8.586  1.00 53.69           H  
ATOM   4073  C   ILE A 251     -10.448  -8.335  -9.185  1.00 53.69           C  
ATOM   4074  CB  ILE A 251      -8.445  -6.727  -9.437  1.00 53.69           C  
ATOM   4075  HB  ILE A 251      -9.060  -6.187 -10.157  1.00 53.69           H  
ATOM   4076  O   ILE A 251     -10.914  -8.238  -8.055  1.00 53.69           O  
ATOM   4077  CG1 ILE A 251      -6.960  -6.590  -9.875  1.00 53.69           C  
ATOM   4078 HG12 ILE A 251      -6.786  -7.127 -10.808  1.00 53.69           H  
ATOM   4079 HG13 ILE A 251      -6.315  -7.030  -9.115  1.00 53.69           H  
ATOM   4080  CG2 ILE A 251      -8.632  -6.076  -8.052  1.00 53.69           C  
ATOM   4081 HG21 ILE A 251      -9.682  -6.095  -7.760  1.00 53.69           H  
ATOM   4082 HG22 ILE A 251      -8.328  -5.029  -8.067  1.00 53.69           H  
ATOM   4083 HG23 ILE A 251      -8.053  -6.615  -7.303  1.00 53.69           H  
ATOM   4084  CD1 ILE A 251      -6.511  -5.149 -10.147  1.00 53.69           C  
ATOM   4085 HD11 ILE A 251      -7.185  -4.678 -10.863  1.00 53.69           H  
ATOM   4086 HD12 ILE A 251      -6.491  -4.569  -9.224  1.00 53.69           H  
ATOM   4087 HD13 ILE A 251      -5.505  -5.161 -10.565  1.00 53.69           H  
ATOM   4088  N   THR A 252     -11.226  -8.591 -10.246  1.00 60.44           N  
ATOM   4089  H   THR A 252     -10.786  -8.749 -11.141  1.00 60.44           H  
ATOM   4090  CA  THR A 252     -12.678  -8.817 -10.198  1.00 60.44           C  
ATOM   4091  HA  THR A 252     -13.077  -8.351  -9.296  1.00 60.44           H  
ATOM   4092  C   THR A 252     -13.081 -10.296 -10.118  1.00 60.44           C  
ATOM   4093  CB  THR A 252     -13.369  -8.160 -11.406  1.00 60.44           C  
ATOM   4094  HB  THR A 252     -14.444  -8.327 -11.342  1.00 60.44           H  
ATOM   4095  O   THR A 252     -14.273 -10.582 -10.040  1.00 60.44           O  
ATOM   4096  CG2 THR A 252     -13.116  -6.653 -11.482  1.00 60.44           C  
ATOM   4097 HG21 THR A 252     -13.717  -6.222 -12.282  1.00 60.44           H  
ATOM   4098 HG22 THR A 252     -12.062  -6.451 -11.676  1.00 60.44           H  
ATOM   4099 HG23 THR A 252     -13.403  -6.190 -10.537  1.00 60.44           H  
ATOM   4100  OG1 THR A 252     -12.890  -8.702 -12.612  1.00 60.44           O  
ATOM   4101  HG1 THR A 252     -13.301  -8.231 -13.341  1.00 60.44           H  
ATOM   4102  N   GLY A 253     -12.137 -11.243 -10.161  1.00 52.19           N  
ATOM   4103  H   GLY A 253     -11.167 -10.961 -10.184  1.00 52.19           H  
ATOM   4104  CA  GLY A 253     -12.417 -12.683 -10.259  1.00 52.19           C  
ATOM   4105  HA2 GLY A 253     -11.503 -13.231 -10.027  1.00 52.19           H  
ATOM   4106  HA3 GLY A 253     -13.172 -12.952  -9.520  1.00 52.19           H  
ATOM   4107  C   GLY A 253     -12.912 -13.149 -11.638  1.00 52.19           C  
ATOM   4108  O   GLY A 253     -13.227 -14.321 -11.822  1.00 52.19           O  
ATOM   4109  N   LEU A 254     -12.984 -12.257 -12.628  1.00 47.63           N  
ATOM   4110  H   LEU A 254     -12.700 -11.311 -12.415  1.00 47.63           H  
ATOM   4111  CA  LEU A 254     -13.322 -12.582 -14.015  1.00 47.63           C  
ATOM   4112  HA  LEU A 254     -13.929 -13.487 -14.048  1.00 47.63           H  
ATOM   4113  C   LEU A 254     -12.041 -12.843 -14.810  1.00 47.63           C  
ATOM   4114  CB  LEU A 254     -14.123 -11.414 -14.623  1.00 47.63           C  
ATOM   4115  HB2 LEU A 254     -14.312 -11.630 -15.674  1.00 47.63           H  
ATOM   4116  HB3 LEU A 254     -13.506 -10.517 -14.581  1.00 47.63           H  
ATOM   4117  O   LEU A 254     -11.227 -11.936 -14.931  1.00 47.63           O  
ATOM   4118  CG  LEU A 254     -15.462 -11.125 -13.920  1.00 47.63           C  
ATOM   4119  HG  LEU A 254     -15.296 -10.956 -12.856  1.00 47.63           H  
ATOM   4120  CD1 LEU A 254     -16.092  -9.858 -14.501  1.00 47.63           C  
ATOM   4121 HD11 LEU A 254     -16.288  -9.993 -15.565  1.00 47.63           H  
ATOM   4122 HD12 LEU A 254     -15.413  -9.017 -14.362  1.00 47.63           H  
ATOM   4123 HD13 LEU A 254     -17.026  -9.645 -13.982  1.00 47.63           H  
ATOM   4124  CD2 LEU A 254     -16.456 -12.276 -14.092  1.00 47.63           C  
ATOM   4125 HD21 LEU A 254     -16.603 -12.494 -15.150  1.00 47.63           H  
ATOM   4126 HD22 LEU A 254     -17.410 -12.006 -13.640  1.00 47.63           H  
ATOM   4127 HD23 LEU A 254     -16.083 -13.165 -13.583  1.00 47.63           H  
ATOM   4128  N   TYR A 255     -11.842 -14.042 -15.359  1.00 45.24           N  
ATOM   4129  H   TYR A 255     -12.523 -14.772 -15.204  1.00 45.24           H  
ATOM   4130  CA  TYR A 255     -10.740 -14.291 -16.296  1.00 45.24           C  
ATOM   4131  HA  TYR A 255      -9.789 -14.222 -15.767  1.00 45.24           H  
ATOM   4132  C   TYR A 255     -10.752 -13.228 -17.409  1.00 45.24           C  
ATOM   4133  CB  TYR A 255     -10.864 -15.703 -16.898  1.00 45.24           C  
ATOM   4134  HB2 TYR A 255     -10.378 -15.703 -17.874  1.00 45.24           H  
ATOM   4135  HB3 TYR A 255     -11.913 -15.940 -17.076  1.00 45.24           H  
ATOM   4136  O   TYR A 255     -11.740 -13.109 -18.132  1.00 45.24           O  
ATOM   4137  CG  TYR A 255     -10.225 -16.804 -16.070  1.00 45.24           C  
ATOM   4138  CD1 TYR A 255      -8.884 -17.164 -16.316  1.00 45.24           C  
ATOM   4139  HD1 TYR A 255      -8.320 -16.647 -17.079  1.00 45.24           H  
ATOM   4140  CD2 TYR A 255     -10.954 -17.468 -15.063  1.00 45.24           C  
ATOM   4141  HD2 TYR A 255     -11.976 -17.187 -14.857  1.00 45.24           H  
ATOM   4142  CE1 TYR A 255      -8.272 -18.183 -15.563  1.00 45.24           C  
ATOM   4143  HE1 TYR A 255      -7.240 -18.445 -15.745  1.00 45.24           H  
ATOM   4144  CE2 TYR A 255     -10.346 -18.494 -14.312  1.00 45.24           C  
ATOM   4145  HE2 TYR A 255     -10.890 -19.000 -13.528  1.00 45.24           H  
ATOM   4146  OH  TYR A 255      -8.416 -19.837 -13.834  1.00 45.24           O  
ATOM   4147  HH  TYR A 255      -7.473 -19.889 -14.011  1.00 45.24           H  
ATOM   4148  CZ  TYR A 255      -9.005 -18.853 -14.560  1.00 45.24           C  
ATOM   4149  N   GLU A 256      -9.675 -12.448 -17.545  1.00 42.15           N  
ATOM   4150  H   GLU A 256      -8.897 -12.553 -16.910  1.00 42.15           H  
ATOM   4151  CA  GLU A 256      -9.455 -11.685 -18.774  1.00 42.15           C  
ATOM   4152  HA  GLU A 256     -10.392 -11.229 -19.093  1.00 42.15           H  
ATOM   4153  C   GLU A 256      -9.035 -12.695 -19.851  1.00 42.15           C  
ATOM   4154  CB  GLU A 256      -8.426 -10.549 -18.589  1.00 42.15           C  
ATOM   4155  HB2 GLU A 256      -8.165 -10.178 -19.580  1.00 42.15           H  
ATOM   4156  HB3 GLU A 256      -7.525 -10.942 -18.117  1.00 42.15           H  
ATOM   4157  O   GLU A 256      -7.959 -13.289 -19.768  1.00 42.15           O  
ATOM   4158  CG  GLU A 256      -8.976  -9.370 -17.759  1.00 42.15           C  
ATOM   4159  HG2 GLU A 256      -9.122  -9.706 -16.733  1.00 42.15           H  
ATOM   4160  HG3 GLU A 256      -9.952  -9.095 -18.159  1.00 42.15           H  
ATOM   4161  CD  GLU A 256      -8.081  -8.110 -17.755  1.00 42.15           C  
ATOM   4162  OE1 GLU A 256      -8.506  -7.107 -17.134  1.00 42.15           O  
ATOM   4163  OE2 GLU A 256      -6.975  -8.129 -18.345  1.00 42.15           O  
ATOM   4164  N   THR A 257      -9.941 -12.958 -20.795  1.00 38.34           N  
ATOM   4165  H   THR A 257     -10.830 -12.480 -20.746  1.00 38.34           H  
ATOM   4166  CA  THR A 257      -9.693 -13.733 -22.022  1.00 38.34           C  
ATOM   4167  HA  THR A 257      -9.094 -14.614 -21.791  1.00 38.34           H  
ATOM   4168  C   THR A 257      -8.909 -12.924 -23.039  1.00 38.34           C  
ATOM   4169  CB  THR A 257     -11.002 -14.162 -22.684  1.00 38.34           C  
ATOM   4170  HB  THR A 257     -10.780 -14.613 -23.651  1.00 38.34           H  
ATOM   4171  O   THR A 257      -9.286 -11.743 -23.225  1.00 38.34           O  
ATOM   4172  CG2 THR A 257     -11.788 -15.167 -21.843  1.00 38.34           C  
ATOM   4173 HG21 THR A 257     -12.693 -15.454 -22.379  1.00 38.34           H  
ATOM   4174 HG22 THR A 257     -12.063 -14.719 -20.889  1.00 38.34           H  
ATOM   4175 HG23 THR A 257     -11.176 -16.051 -21.665  1.00 38.34           H  
ATOM   4176  OG1 THR A 257     -11.782 -13.007 -22.878  1.00 38.34           O  
ATOM   4177  HG1 THR A 257     -11.127 -12.337 -23.091  1.00 38.34           H  
ATOM   4178  OXT THR A 257      -8.036 -13.537 -23.686  1.00 38.34           O  
TER    4179      THR A 257                                                       
END   
