# Supplementary material for: Computational design of novel Cas9 PAM-interacting domains using evolution-based modelling and structural quality assessment
Source: PLoS Comput Biol. 2023 Nov 17;19(11):e1011621. doi: 10.1371/journal.pcbi.1011621 (PMC10729993; doi:10.1371/journal.pcbi.1011621)
Supplement: S1 File — This file contains the experimentally tested sequences in a zip format. It includes Fasta files, AlphaFold Prediction with PDB file, pLDDT, and more. (ZIP) [file pcbi.1011621.s001.zip › pdb/dgfx_47_relaxed_rank_1_model_3.pdb]

ATOM      1  N   THR A   1     -21.175 -13.892   0.133  1.00 41.76           N  
ATOM      2  H   THR A   1     -20.694 -13.057  -0.169  1.00 41.76           H  
ATOM      3  H2  THR A   1     -21.991 -14.055  -0.439  1.00 41.76           H  
ATOM      4  H3  THR A   1     -20.564 -14.690   0.030  1.00 41.76           H  
ATOM      5  CA  THR A   1     -21.559 -13.810   1.557  1.00 41.76           C  
ATOM      6  HA  THR A   1     -22.285 -13.013   1.718  1.00 41.76           H  
ATOM      7  C   THR A   1     -20.315 -13.499   2.377  1.00 41.76           C  
ATOM      8  CB  THR A   1     -22.187 -15.142   1.991  1.00 41.76           C  
ATOM      9  HB  THR A   1     -22.180 -15.231   3.078  1.00 41.76           H  
ATOM     10  O   THR A   1     -19.529 -14.390   2.653  1.00 41.76           O  
ATOM     11  CG2 THR A   1     -23.616 -15.272   1.469  1.00 41.76           C  
ATOM     12 HG21 THR A   1     -24.045 -16.209   1.824  1.00 41.76           H  
ATOM     13 HG22 THR A   1     -23.642 -15.270   0.379  1.00 41.76           H  
ATOM     14 HG23 THR A   1     -24.227 -14.454   1.851  1.00 41.76           H  
ATOM     15  OG1 THR A   1     -21.467 -16.194   1.399  1.00 41.76           O  
ATOM     16  HG1 THR A   1     -21.575 -16.976   1.945  1.00 41.76           H  
ATOM     17  N   GLY A   2     -20.043 -12.224   2.666  1.00 59.06           N  
ATOM     18  H   GLY A   2     -20.735 -11.509   2.491  1.00 59.06           H  
ATOM     19  CA  GLY A   2     -18.970 -11.849   3.600  1.00 59.06           C  
ATOM     20  HA2 GLY A   2     -18.600 -10.851   3.367  1.00 59.06           H  
ATOM     21  HA3 GLY A   2     -18.138 -12.551   3.539  1.00 59.06           H  
ATOM     22  C   GLY A   2     -19.523 -11.835   5.024  1.00 59.06           C  
ATOM     23  O   GLY A   2     -20.660 -11.403   5.203  1.00 59.06           O  
ATOM     24  N   GLY A   3     -18.766 -12.327   6.007  1.00 74.94           N  
ATOM     25  H   GLY A   3     -17.849 -12.695   5.798  1.00 74.94           H  
ATOM     26  CA  GLY A   3     -19.168 -12.250   7.416  1.00 74.94           C  
ATOM     27  HA2 GLY A   3     -18.402 -12.694   8.052  1.00 74.94           H  
ATOM     28  HA3 GLY A   3     -20.092 -12.810   7.560  1.00 74.94           H  
ATOM     29  C   GLY A   3     -19.392 -10.800   7.863  1.00 74.94           C  
ATOM     30  O   GLY A   3     -18.829  -9.868   7.288  1.00 74.94           O  
ATOM     31  N   PHE A   4     -20.218 -10.595   8.889  1.00 82.69           N  
ATOM     32  H   PHE A   4     -20.678 -11.392   9.307  1.00 82.69           H  
ATOM     33  CA  PHE A   4     -20.425  -9.270   9.495  1.00 82.69           C  
ATOM     34  HA  PHE A   4     -20.519  -8.527   8.703  1.00 82.69           H  
ATOM     35  C   PHE A   4     -19.242  -8.838  10.371  1.00 82.69           C  
ATOM     36  CB  PHE A   4     -21.720  -9.293  10.318  1.00 82.69           C  
ATOM     37  HB2 PHE A   4     -21.633 -10.048  11.099  1.00 82.69           H  
ATOM     38  HB3 PHE A   4     -21.840  -8.327  10.808  1.00 82.69           H  
ATOM     39  O   PHE A   4     -19.029  -7.649  10.621  1.00 82.69           O  
ATOM     40  CG  PHE A   4     -22.965  -9.554   9.493  1.00 82.69           C  
ATOM     41  CD1 PHE A   4     -23.278  -8.689   8.435  1.00 82.69           C  
ATOM     42  HD1 PHE A   4     -22.628  -7.847   8.249  1.00 82.69           H  
ATOM     43  CD2 PHE A   4     -23.809 -10.645   9.768  1.00 82.69           C  
ATOM     44  HD2 PHE A   4     -23.584 -11.315  10.585  1.00 82.69           H  
ATOM     45  CE1 PHE A   4     -24.415  -8.905   7.638  1.00 82.69           C  
ATOM     46  HE1 PHE A   4     -24.651  -8.232   6.828  1.00 82.69           H  
ATOM     47  CE2 PHE A   4     -24.954 -10.862   8.979  1.00 82.69           C  
ATOM     48  HE2 PHE A   4     -25.605 -11.696   9.195  1.00 82.69           H  
ATOM     49  CZ  PHE A   4     -25.256  -9.996   7.913  1.00 82.69           C  
ATOM     50  HZ  PHE A   4     -26.138 -10.165   7.313  1.00 82.69           H  
ATOM     51  N   SER A   5     -18.458  -9.814  10.816  1.00 83.44           N  
ATOM     52  H   SER A   5     -18.694 -10.762  10.560  1.00 83.44           H  
ATOM     53  CA  SER A   5     -17.312  -9.669  11.696  1.00 83.44           C  
ATOM     54  HA  SER A   5     -16.929  -8.650  11.642  1.00 83.44           H  
ATOM     55  C   SER A   5     -16.197 -10.610  11.277  1.00 83.44           C  
ATOM     56  CB  SER A   5     -17.733  -9.954  13.138  1.00 83.44           C  
ATOM     57  HB2 SER A   5     -18.397  -9.142  13.435  1.00 83.44           H  
ATOM     58  HB3 SER A   5     -16.862  -9.960  13.793  1.00 83.44           H  
ATOM     59  O   SER A   5     -16.404 -11.562  10.528  1.00 83.44           O  
ATOM     60  OG  SER A   5     -18.456 -11.161  13.286  1.00 83.44           O  
ATOM     61  HG  SER A   5     -17.980 -11.916  12.931  1.00 83.44           H  
ATOM     62  N   LYS A   6     -14.992 -10.361  11.780  1.00 82.35           N  
ATOM     63  H   LYS A   6     -14.882  -9.561  12.386  1.00 82.35           H  
ATOM     64  CA  LYS A   6     -13.938 -11.370  11.733  1.00 82.35           C  
ATOM     65  HA  LYS A   6     -13.818 -11.735  10.713  1.00 82.35           H  
ATOM     66  C   LYS A   6     -14.333 -12.540  12.633  1.00 82.35           C  
ATOM     67  CB  LYS A   6     -12.637 -10.760  12.220  1.00 82.35           C  
ATOM     68  HB2 LYS A   6     -11.898 -11.552  12.332  1.00 82.35           H  
ATOM     69  HB3 LYS A   6     -12.839 -10.332  13.202  1.00 82.35           H  
ATOM     70  O   LYS A   6     -14.497 -12.359  13.835  1.00 82.35           O  
ATOM     71  CG  LYS A   6     -12.073  -9.670  11.299  1.00 82.35           C  
ATOM     72  HG2 LYS A   6     -12.809  -8.884  11.128  1.00 82.35           H  
ATOM     73  HG3 LYS A   6     -11.743 -10.097  10.352  1.00 82.35           H  
ATOM     74  CD  LYS A   6     -10.897  -9.111  12.082  1.00 82.35           C  
ATOM     75  HD2 LYS A   6     -10.179  -9.907  12.272  1.00 82.35           H  
ATOM     76  HD3 LYS A   6     -11.301  -8.784  13.041  1.00 82.35           H  
ATOM     77  CE  LYS A   6     -10.167  -7.929  11.474  1.00 82.35           C  
ATOM     78  HE2 LYS A   6      -9.527  -8.279  10.665  1.00 82.35           H  
ATOM     79  HE3 LYS A   6     -10.891  -7.209  11.093  1.00 82.35           H  
ATOM     80  NZ  LYS A   6      -9.384  -7.345  12.585  1.00 82.35           N  
ATOM     81  HZ1 LYS A   6     -10.026  -6.897  13.222  1.00 82.35           H  
ATOM     82  HZ2 LYS A   6      -9.001  -8.083  13.158  1.00 82.35           H  
ATOM     83  HZ3 LYS A   6      -8.672  -6.696  12.284  1.00 82.35           H  
ATOM     84  N   GLU A   7     -14.436 -13.727  12.048  1.00 83.64           N  
ATOM     85  H   GLU A   7     -14.401 -13.755  11.039  1.00 83.64           H  
ATOM     86  CA  GLU A   7     -14.920 -14.943  12.722  1.00 83.64           C  
ATOM     87  HA  GLU A   7     -15.849 -14.715  13.244  1.00 83.64           H  
ATOM     88  C   GLU A   7     -13.960 -15.496  13.793  1.00 83.64           C  
ATOM     89  CB  GLU A   7     -15.220 -16.013  11.658  1.00 83.64           C  
ATOM     90  HB2 GLU A   7     -14.308 -16.218  11.098  1.00 83.64           H  
ATOM     91  HB3 GLU A   7     -15.518 -16.939  12.150  1.00 83.64           H  
ATOM     92  O   GLU A   7     -14.307 -16.416  14.533  1.00 83.64           O  
ATOM     93  CG  GLU A   7     -16.325 -15.604  10.665  1.00 83.64           C  
ATOM     94  HG2 GLU A   7     -16.463 -16.419   9.954  1.00 83.64           H  
ATOM     95  HG3 GLU A   7     -15.987 -14.737  10.098  1.00 83.64           H  
ATOM     96  CD  GLU A   7     -17.673 -15.296  11.340  1.00 83.64           C  
ATOM     97  OE1 GLU A   7     -18.412 -14.447  10.789  1.00 83.64           O  
ATOM     98  OE2 GLU A   7     -17.941 -15.891  12.407  1.00 83.64           O  
ATOM     99  N   SER A   8     -12.755 -14.931  13.918  1.00 86.72           N  
ATOM    100  H   SER A   8     -12.501 -14.185  13.286  1.00 86.72           H  
ATOM    101  CA  SER A   8     -11.838 -15.259  15.008  1.00 86.72           C  
ATOM    102  HA  SER A   8     -11.627 -16.328  14.973  1.00 86.72           H  
ATOM    103  C   SER A   8     -12.468 -14.920  16.359  1.00 86.72           C  
ATOM    104  CB  SER A   8     -10.514 -14.507  14.868  1.00 86.72           C  
ATOM    105  HB2 SER A   8     -10.694 -13.433  14.908  1.00 86.72           H  
ATOM    106  HB3 SER A   8      -9.859 -14.786  15.693  1.00 86.72           H  
ATOM    107  O   SER A   8     -12.778 -13.760  16.641  1.00 86.72           O  
ATOM    108  OG  SER A   8      -9.888 -14.836  13.641  1.00 86.72           O  
ATOM    109  HG  SER A   8      -8.963 -14.582  13.692  1.00 86.72           H  
ATOM    110  N   ILE A   9     -12.611 -15.934  17.211  1.00 85.32           N  
ATOM    111  H   ILE A   9     -12.372 -16.863  16.893  1.00 85.32           H  
ATOM    112  CA  ILE A   9     -13.074 -15.771  18.589  1.00 85.32           C  
ATOM    113  HA  ILE A   9     -13.816 -14.973  18.614  1.00 85.32           H  
ATOM    114  C   ILE A   9     -11.883 -15.349  19.444  1.00 85.32           C  
ATOM    115  CB  ILE A   9     -13.747 -17.055  19.118  1.00 85.32           C  
ATOM    116  HB  ILE A   9     -13.028 -17.873  19.061  1.00 85.32           H  
ATOM    117  O   ILE A   9     -10.899 -16.080  19.559  1.00 85.32           O  
ATOM    118  CG1 ILE A   9     -14.978 -17.414  18.252  1.00 85.32           C  
ATOM    119 HG12 ILE A   9     -14.707 -17.399  17.197  1.00 85.32           H  
ATOM    120 HG13 ILE A   9     -15.759 -16.669  18.402  1.00 85.32           H  
ATOM    121  CG2 ILE A   9     -14.159 -16.861  20.592  1.00 85.32           C  
ATOM    122 HG21 ILE A   9     -14.655 -17.753  20.977  1.00 85.32           H  
ATOM    123 HG22 ILE A   9     -13.278 -16.692  21.211  1.00 85.32           H  
ATOM    124 HG23 ILE A   9     -14.817 -15.997  20.685  1.00 85.32           H  
ATOM    125  CD1 ILE A   9     -15.549 -18.809  18.538  1.00 85.32           C  
ATOM    126 HD11 ILE A   9     -15.940 -18.867  19.554  1.00 85.32           H  
ATOM    127 HD12 ILE A   9     -16.362 -19.011  17.840  1.00 85.32           H  
ATOM    128 HD13 ILE A   9     -14.773 -19.561  18.402  1.00 85.32           H  
ATOM    129  N   LEU A  10     -11.986 -14.174  20.052  1.00 88.18           N  
ATOM    130  H   LEU A  10     -12.842 -13.650  19.936  1.00 88.18           H  
ATOM    131  CA  LEU A  10     -11.003 -13.660  20.992  1.00 88.18           C  
ATOM    132  HA  LEU A  10     -10.079 -14.224  20.867  1.00 88.18           H  
ATOM    133  C   LEU A  10     -11.475 -13.872  22.436  1.00 88.18           C  
ATOM    134  CB  LEU A  10     -10.715 -12.184  20.687  1.00 88.18           C  
ATOM    135  HB2 LEU A  10     -10.051 -11.788  21.455  1.00 88.18           H  
ATOM    136  HB3 LEU A  10     -11.659 -11.643  20.750  1.00 88.18           H  
ATOM    137  O   LEU A  10     -12.685 -13.854  22.701  1.00 88.18           O  
ATOM    138  CG  LEU A  10     -10.093 -11.913  19.305  1.00 88.18           C  
ATOM    139  HG  LEU A  10     -10.834 -12.127  18.534  1.00 88.18           H  
ATOM    140  CD1 LEU A  10      -9.694 -10.439  19.219  1.00 88.18           C  
ATOM    141 HD11 LEU A  10      -8.908 -10.222  19.941  1.00 88.18           H  
ATOM    142 HD12 LEU A  10     -10.553  -9.803  19.435  1.00 88.18           H  
ATOM    143 HD13 LEU A  10      -9.330 -10.210  18.217  1.00 88.18           H  
ATOM    144  CD2 LEU A  10      -8.837 -12.744  19.025  1.00 88.18           C  
ATOM    145 HD21 LEU A  10      -8.113 -12.617  19.831  1.00 88.18           H  
ATOM    146 HD22 LEU A  10      -9.101 -13.797  18.933  1.00 88.18           H  
ATOM    147 HD23 LEU A  10      -8.391 -12.426  18.083  1.00 88.18           H  
ATOM    148  N   PRO A  11     -10.535 -14.066  23.380  1.00 88.38           N  
ATOM    149  CA  PRO A  11     -10.861 -14.166  24.795  1.00 88.38           C  
ATOM    150  HA  PRO A  11     -11.569 -14.980  24.954  1.00 88.38           H  
ATOM    151  C   PRO A  11     -11.486 -12.867  25.317  1.00 88.38           C  
ATOM    152  CB  PRO A  11      -9.539 -14.499  25.495  1.00 88.38           C  
ATOM    153  HB2 PRO A  11      -9.400 -15.580  25.512  1.00 88.38           H  
ATOM    154  HB3 PRO A  11      -9.487 -14.096  26.506  1.00 88.38           H  
ATOM    155  O   PRO A  11     -11.420 -11.812  24.681  1.00 88.38           O  
ATOM    156  CG  PRO A  11      -8.492 -13.866  24.581  1.00 88.38           C  
ATOM    157  HG2 PRO A  11      -8.419 -12.799  24.791  1.00 88.38           H  
ATOM    158  HG3 PRO A  11      -7.519 -14.348  24.682  1.00 88.38           H  
ATOM    159  CD  PRO A  11      -9.088 -14.077  23.193  1.00 88.38           C  
ATOM    160  HD2 PRO A  11      -8.752 -13.284  22.525  1.00 88.38           H  
ATOM    161  HD3 PRO A  11      -8.783 -15.049  22.804  1.00 88.38           H  
ATOM    162  N   HIS A  12     -12.100 -12.952  26.496  1.00 87.17           N  
ATOM    163  H   HIS A  12     -12.072 -13.826  27.001  1.00 87.17           H  
ATOM    164  CA  HIS A  12     -12.684 -11.794  27.160  1.00 87.17           C  
ATOM    165  HA  HIS A  12     -13.437 -11.364  26.500  1.00 87.17           H  
ATOM    166  C   HIS A  12     -11.637 -10.700  27.410  1.00 87.17           C  
ATOM    167  CB  HIS A  12     -13.391 -12.243  28.445  1.00 87.17           C  
ATOM    168  HB2 HIS A  12     -14.049 -13.084  28.227  1.00 87.17           H  
ATOM    169  HB3 HIS A  12     -14.014 -11.421  28.796  1.00 87.17           H  
ATOM    170  O   HIS A  12     -10.462 -10.969  27.661  1.00 87.17           O  
ATOM    171  CG  HIS A  12     -12.457 -12.646  29.554  1.00 87.17           C  
ATOM    172  CD2 HIS A  12     -12.111 -13.921  29.909  1.00 87.17           C  
ATOM    173  HD2 HIS A  12     -12.483 -14.830  29.460  1.00 87.17           H  
ATOM    174  ND1 HIS A  12     -11.762 -11.793  30.380  1.00 87.17           N  
ATOM    175  HD1 HIS A  12     -11.818 -10.785  30.375  1.00 87.17           H  
ATOM    176  CE1 HIS A  12     -10.992 -12.536  31.190  1.00 87.17           C  
ATOM    177  HE1 HIS A  12     -10.324 -12.146  31.944  1.00 87.17           H  
ATOM    178  NE2 HIS A  12     -11.174 -13.841  30.942  1.00 87.17           N  
ATOM    179  N   GLY A  13     -12.069  -9.445  27.362  1.00 82.55           N  
ATOM    180  H   GLY A  13     -13.033  -9.261  27.126  1.00 82.55           H  
ATOM    181  CA  GLY A  13     -11.194  -8.310  27.615  1.00 82.55           C  
ATOM    182  HA2 GLY A  13     -10.388  -8.304  26.881  1.00 82.55           H  
ATOM    183  HA3 GLY A  13     -10.755  -8.412  28.608  1.00 82.55           H  
ATOM    184  C   GLY A  13     -11.938  -6.987  27.542  1.00 82.55           C  
ATOM    185  O   GLY A  13     -13.084  -6.923  27.107  1.00 82.55           O  
ATOM    186  N   ASN A  14     -11.261  -5.906  27.923  1.00 81.14           N  
ATOM    187  H   ASN A  14     -10.328  -6.035  28.288  1.00 81.14           H  
ATOM    188  CA  ASN A  14     -11.833  -4.555  27.956  1.00 81.14           C  
ATOM    189  HA  ASN A  14     -12.851  -4.629  28.338  1.00 81.14           H  
ATOM    190  C   ASN A  14     -11.964  -3.903  26.565  1.00 81.14           C  
ATOM    191  CB  ASN A  14     -11.016  -3.696  28.940  1.00 81.14           C  
ATOM    192  HB2 ASN A  14      -9.963  -3.714  28.657  1.00 81.14           H  
ATOM    193  HB3 ASN A  14     -11.359  -2.662  28.896  1.00 81.14           H  
ATOM    194  O   ASN A  14     -12.047  -2.684  26.458  1.00 81.14           O  
ATOM    195  CG  ASN A  14     -11.168  -4.144  30.380  1.00 81.14           C  
ATOM    196  ND2 ASN A  14     -10.242  -3.786  31.236  1.00 81.14           N  
ATOM    197 HD21 ASN A  14     -10.381  -4.092  32.189  1.00 81.14           H  
ATOM    198 HD22 ASN A  14      -9.462  -3.210  30.954  1.00 81.14           H  
ATOM    199  OD1 ASN A  14     -12.115  -4.809  30.758  1.00 81.14           O  
ATOM    200  N   SER A  15     -11.946  -4.695  25.491  1.00 81.65           N  
ATOM    201  H   SER A  15     -12.052  -5.688  25.645  1.00 81.65           H  
ATOM    202  CA  SER A  15     -12.100  -4.188  24.132  1.00 81.65           C  
ATOM    203  HA  SER A  15     -11.584  -3.233  24.039  1.00 81.65           H  
ATOM    204  C   SER A  15     -13.578  -3.980  23.823  1.00 81.65           C  
ATOM    205  CB  SER A  15     -11.470  -5.159  23.133  1.00 81.65           C  
ATOM    206  HB2 SER A  15     -11.923  -6.142  23.259  1.00 81.65           H  
ATOM    207  HB3 SER A  15     -10.401  -5.240  23.330  1.00 81.65           H  
ATOM    208  O   SER A  15     -14.327  -4.944  23.684  1.00 81.65           O  
ATOM    209  OG  SER A  15     -11.671  -4.707  21.805  1.00 81.65           O  
ATOM    210  HG  SER A  15     -11.647  -5.480  21.236  1.00 81.65           H  
ATOM    211  N   ASP A  16     -13.979  -2.727  23.622  1.00 78.70           N  
ATOM    212  H   ASP A  16     -13.366  -1.970  23.891  1.00 78.70           H  
ATOM    213  CA  ASP A  16     -15.330  -2.383  23.159  1.00 78.70           C  
ATOM    214  HA  ASP A  16     -16.053  -2.937  23.758  1.00 78.70           H  
ATOM    215  C   ASP A  16     -15.578  -2.779  21.685  1.00 78.70           C  
ATOM    216  CB  ASP A  16     -15.589  -0.884  23.387  1.00 78.70           C  
ATOM    217  HB2 ASP A  16     -16.594  -0.643  23.043  1.00 78.70           H  
ATOM    218  HB3 ASP A  16     -14.884  -0.314  22.783  1.00 78.70           H  
ATOM    219  O   ASP A  16     -16.667  -2.573  21.159  1.00 78.70           O  
ATOM    220  CG  ASP A  16     -15.476  -0.448  24.856  1.00 78.70           C  
ATOM    221  OD1 ASP A  16     -15.934  -1.189  25.767  1.00 78.70           O  
ATOM    222  OD2 ASP A  16     -14.909   0.642  25.075  1.00 78.70           O  
ATOM    223  N   LYS A  17     -14.573  -3.349  20.997  1.00 81.69           N  
ATOM    224  H   LYS A  17     -13.713  -3.522  21.498  1.00 81.69           H  
ATOM    225  CA  LYS A  17     -14.699  -3.840  19.613  1.00 81.69           C  
ATOM    226  HA  LYS A  17     -15.426  -3.223  19.086  1.00 81.69           H  
ATOM    227  C   LYS A  17     -15.234  -5.267  19.519  1.00 81.69           C  
ATOM    228  CB  LYS A  17     -13.353  -3.761  18.880  1.00 81.69           C  
ATOM    229  HB2 LYS A  17     -12.632  -4.411  19.375  1.00 81.69           H  
ATOM    230  HB3 LYS A  17     -13.493  -4.134  17.865  1.00 81.69           H  
ATOM    231  O   LYS A  17     -15.661  -5.659  18.434  1.00 81.69           O  
ATOM    232  CG  LYS A  17     -12.800  -2.335  18.804  1.00 81.69           C  
ATOM    233  HG2 LYS A  17     -13.526  -1.694  18.303  1.00 81.69           H  
ATOM    234  HG3 LYS A  17     -12.620  -1.953  19.809  1.00 81.69           H  
ATOM    235  CD  LYS A  17     -11.484  -2.329  18.023  1.00 81.69           C  
ATOM    236  HD2 LYS A  17     -10.767  -2.972  18.532  1.00 81.69           H  
ATOM    237  HD3 LYS A  17     -11.661  -2.711  17.018  1.00 81.69           H  
ATOM    238  CE  LYS A  17     -10.947  -0.898  17.953  1.00 81.69           C  
ATOM    239  HE2 LYS A  17     -11.687  -0.274  17.453  1.00 81.69           H  
ATOM    240  HE3 LYS A  17     -10.831  -0.524  18.971  1.00 81.69           H  
ATOM    241  NZ  LYS A  17      -9.652  -0.847  17.234  1.00 81.69           N  
ATOM    242  HZ1 LYS A  17      -9.766  -1.194  16.293  1.00 81.69           H  
ATOM    243  HZ2 LYS A  17      -8.971  -1.421  17.712  1.00 81.69           H  
ATOM    244  HZ3 LYS A  17      -9.311   0.102  17.196  1.00 81.69           H  
ATOM    245  N   LEU A  18     -15.171  -6.030  20.616  1.00 85.95           N  
ATOM    246  H   LEU A  18     -14.914  -5.597  21.492  1.00 85.95           H  
ATOM    247  CA  LEU A  18     -15.603  -7.423  20.629  1.00 85.95           C  
ATOM    248  HA  LEU A  18     -15.117  -7.940  19.802  1.00 85.95           H  
ATOM    249  C   LEU A  18     -17.110  -7.513  20.411  1.00 85.95           C  
ATOM    250  CB  LEU A  18     -15.235  -8.108  21.953  1.00 85.95           C  
ATOM    251  HB2 LEU A  18     -15.742  -9.073  21.982  1.00 85.95           H  
ATOM    252  HB3 LEU A  18     -15.612  -7.495  22.771  1.00 85.95           H  
ATOM    253  O   LEU A  18     -17.888  -6.824  21.069  1.00 85.95           O  
ATOM    254  CG  LEU A  18     -13.742  -8.369  22.177  1.00 85.95           C  
ATOM    255  HG  LEU A  18     -13.194  -7.432  22.082  1.00 85.95           H  
ATOM    256  CD1 LEU A  18     -13.529  -8.932  23.585  1.00 85.95           C  
ATOM    257 HD11 LEU A  18     -14.080  -9.864  23.703  1.00 85.95           H  
ATOM    258 HD12 LEU A  18     -13.880  -8.213  24.325  1.00 85.95           H  
ATOM    259 HD13 LEU A  18     -12.470  -9.126  23.754  1.00 85.95           H  
ATOM    260  CD2 LEU A  18     -13.173  -9.369  21.174  1.00 85.95           C  
ATOM    261 HD21 LEU A  18     -12.120  -9.536  21.402  1.00 85.95           H  
ATOM    262 HD22 LEU A  18     -13.246  -8.974  20.161  1.00 85.95           H  
ATOM    263 HD23 LEU A  18     -13.714 -10.314  21.230  1.00 85.95           H  
ATOM    264  N   ILE A  19     -17.520  -8.413  19.524  1.00 86.59           N  
ATOM    265  H   ILE A  19     -16.821  -8.938  19.019  1.00 86.59           H  
ATOM    266  CA  ILE A  19     -18.933  -8.637  19.226  1.00 86.59           C  
ATOM    267  HA  ILE A  19     -19.487  -7.749  19.532  1.00 86.59           H  
ATOM    268  C   ILE A  19     -19.426  -9.855  20.014  1.00 86.59           C  
ATOM    269  CB  ILE A  19     -19.165  -8.766  17.714  1.00 86.59           C  
ATOM    270  HB  ILE A  19     -18.536  -9.575  17.343  1.00 86.59           H  
ATOM    271  O   ILE A  19     -18.794 -10.917  19.948  1.00 86.59           O  
ATOM    272  CG1 ILE A  19     -18.754  -7.454  17.017  1.00 86.59           C  
ATOM    273 HG12 ILE A  19     -17.812  -7.077  17.414  1.00 86.59           H  
ATOM    274 HG13 ILE A  19     -19.515  -6.694  17.192  1.00 86.59           H  
ATOM    275  CG2 ILE A  19     -20.637  -9.101  17.395  1.00 86.59           C  
ATOM    276 HG21 ILE A  19     -20.782  -9.219  16.321  1.00 86.59           H  
ATOM    277 HG22 ILE A  19     -20.926 -10.046  17.854  1.00 86.59           H  
ATOM    278 HG23 ILE A  19     -21.294  -8.308  17.753  1.00 86.59           H  
ATOM    279  CD1 ILE A  19     -18.546  -7.644  15.522  1.00 86.59           C  
ATOM    280 HD11 ILE A  19     -18.362  -6.666  15.077  1.00 86.59           H  
ATOM    281 HD12 ILE A  19     -19.430  -8.075  15.052  1.00 86.59           H  
ATOM    282 HD13 ILE A  19     -17.677  -8.282  15.364  1.00 86.59           H  
ATOM    283  N   PRO A  20     -20.553  -9.740  20.741  1.00 87.54           N  
ATOM    284  CA  PRO A  20     -21.183 -10.864  21.419  1.00 87.54           C  
ATOM    285  HA  PRO A  20     -20.577 -11.155  22.277  1.00 87.54           H  
ATOM    286  C   PRO A  20     -21.390 -12.061  20.494  1.00 87.54           C  
ATOM    287  CB  PRO A  20     -22.537 -10.336  21.902  1.00 87.54           C  
ATOM    288  HB2 PRO A  20     -23.292 -10.464  21.127  1.00 87.54           H  
ATOM    289  HB3 PRO A  20     -22.870 -10.831  22.815  1.00 87.54           H  
ATOM    290  O   PRO A  20     -21.967 -11.938  19.417  1.00 87.54           O  
ATOM    291  CG  PRO A  20     -22.299  -8.844  22.098  1.00 87.54           C  
ATOM    292  HG2 PRO A  20     -21.853  -8.663  23.076  1.00 87.54           H  
ATOM    293  HG3 PRO A  20     -23.221  -8.272  21.991  1.00 87.54           H  
ATOM    294  CD  PRO A  20     -21.302  -8.514  20.991  1.00 87.54           C  
ATOM    295  HD2 PRO A  20     -20.650  -7.703  21.316  1.00 87.54           H  
ATOM    296  HD3 PRO A  20     -21.842  -8.227  20.088  1.00 87.54           H  
ATOM    297  N   ARG A  21     -20.991 -13.252  20.948  1.00 85.94           N  
ATOM    298  H   ARG A  21     -20.465 -13.275  21.811  1.00 85.94           H  
ATOM    299  CA  ARG A  21     -21.275 -14.505  20.223  1.00 85.94           C  
ATOM    300  HA  ARG A  21     -21.014 -14.372  19.173  1.00 85.94           H  
ATOM    301  C   ARG A  21     -22.757 -14.877  20.240  1.00 85.94           C  
ATOM    302  CB  ARG A  21     -20.451 -15.653  20.811  1.00 85.94           C  
ATOM    303  HB2 ARG A  21     -20.607 -15.695  21.889  1.00 85.94           H  
ATOM    304  HB3 ARG A  21     -20.801 -16.589  20.376  1.00 85.94           H  
ATOM    305  O   ARG A  21     -23.216 -15.623  19.381  1.00 85.94           O  
ATOM    306  CG  ARG A  21     -18.955 -15.500  20.508  1.00 85.94           C  
ATOM    307  HG2 ARG A  21     -18.787 -15.554  19.433  1.00 85.94           H  
ATOM    308  HG3 ARG A  21     -18.610 -14.528  20.863  1.00 85.94           H  
ATOM    309  CD  ARG A  21     -18.139 -16.584  21.215  1.00 85.94           C  
ATOM    310  HD2 ARG A  21     -18.311 -16.504  22.289  1.00 85.94           H  
ATOM    311  HD3 ARG A  21     -17.082 -16.396  21.023  1.00 85.94           H  
ATOM    312  NE  ARG A  21     -18.491 -17.935  20.734  1.00 85.94           N  
ATOM    313  HE  ARG A  21     -18.922 -17.981  19.822  1.00 85.94           H  
ATOM    314  NH1 ARG A  21     -17.588 -19.118  22.482  1.00 85.94           N  
ATOM    315 HH11 ARG A  21     -17.268 -18.251  22.889  1.00 85.94           H  
ATOM    316 HH12 ARG A  21     -17.336 -19.997  22.911  1.00 85.94           H  
ATOM    317  NH2 ARG A  21     -18.556 -20.209  20.789  1.00 85.94           N  
ATOM    318 HH21 ARG A  21     -18.259 -21.079  21.208  1.00 85.94           H  
ATOM    319 HH22 ARG A  21     -18.966 -20.215  19.866  1.00 85.94           H  
ATOM    320  CZ  ARG A  21     -18.215 -19.076  21.338  1.00 85.94           C  
ATOM    321  N   LYS A  22     -23.482 -14.418  21.260  1.00 83.40           N  
ATOM    322  H   LYS A  22     -23.033 -13.763  21.884  1.00 83.40           H  
ATOM    323  CA  LYS A  22     -24.908 -14.662  21.471  1.00 83.40           C  
ATOM    324  HA  LYS A  22     -25.379 -14.908  20.520  1.00 83.40           H  
ATOM    325  C   LYS A  22     -25.559 -13.394  21.998  1.00 83.40           C  
ATOM    326  CB  LYS A  22     -25.126 -15.816  22.467  1.00 83.40           C  
ATOM    327  HB2 LYS A  22     -26.192 -15.890  22.681  1.00 83.40           H  
ATOM    328  HB3 LYS A  22     -24.611 -15.589  23.400  1.00 83.40           H  
ATOM    329  O   LYS A  22     -24.926 -12.627  22.726  1.00 83.40           O  
ATOM    330  CG  LYS A  22     -24.638 -17.170  21.931  1.00 83.40           C  
ATOM    331  HG2 LYS A  22     -25.098 -17.357  20.961  1.00 83.40           H  
ATOM    332  HG3 LYS A  22     -23.555 -17.149  21.813  1.00 83.40           H  
ATOM    333  CD  LYS A  22     -25.010 -18.305  22.892  1.00 83.40           C  
ATOM    334  HD2 LYS A  22     -26.091 -18.311  23.032  1.00 83.40           H  
ATOM    335  HD3 LYS A  22     -24.527 -18.131  23.854  1.00 83.40           H  
ATOM    336  CE  LYS A  22     -24.556 -19.649  22.314  1.00 83.40           C  
ATOM    337  HE2 LYS A  22     -24.985 -19.757  21.317  1.00 83.40           H  
ATOM    338  HE3 LYS A  22     -23.471 -19.632  22.211  1.00 83.40           H  
ATOM    339  NZ  LYS A  22     -24.978 -20.782  23.174  1.00 83.40           N  
ATOM    340  HZ1 LYS A  22     -24.683 -21.663  22.778  1.00 83.40           H  
ATOM    341  HZ2 LYS A  22     -25.984 -20.801  23.261  1.00 83.40           H  
ATOM    342  HZ3 LYS A  22     -24.581 -20.692  24.099  1.00 83.40           H  
ATOM    343  N   THR A  23     -26.837 -13.216  21.684  1.00 80.41           N  
ATOM    344  H   THR A  23     -27.285 -13.831  21.020  1.00 80.41           H  
ATOM    345  CA  THR A  23     -27.682 -12.206  22.322  1.00 80.41           C  
ATOM    346  HA  THR A  23     -27.330 -11.220  22.019  1.00 80.41           H  
ATOM    347  C   THR A  23     -27.550 -12.349  23.845  1.00 80.41           C  
ATOM    348  CB  THR A  23     -29.147 -12.369  21.872  1.00 80.41           C  
ATOM    349  HB  THR A  23     -29.622 -13.166  22.444  1.00 80.41           H  
ATOM    350  O   THR A  23     -27.620 -13.464  24.363  1.00 80.41           O  
ATOM    351  CG2 THR A  23     -29.938 -11.075  22.032  1.00 80.41           C  
ATOM    352 HG21 THR A  23     -29.868 -10.721  23.061  1.00 80.41           H  
ATOM    353 HG22 THR A  23     -30.987 -11.252  21.797  1.00 80.41           H  
ATOM    354 HG23 THR A  23     -29.542 -10.308  21.366  1.00 80.41           H  
ATOM    355  OG1 THR A  23     -29.196 -12.700  20.499  1.00 80.41           O  
ATOM    356  HG1 THR A  23     -30.108 -12.616  20.212  1.00 80.41           H  
ATOM    357  N   TYR A  24     -27.306 -11.240  24.548  1.00 83.33           N  
ATOM    358  H   TYR A  24     -27.253 -10.371  24.037  1.00 83.33           H  
ATOM    359  CA  TYR A  24     -27.113 -11.158  26.010  1.00 83.33           C  
ATOM    360  HA  TYR A  24     -27.128 -10.094  26.246  1.00 83.33           H  
ATOM    361  C   TYR A  24     -25.775 -11.662  26.582  1.00 83.33           C  
ATOM    362  CB  TYR A  24     -28.308 -11.773  26.763  1.00 83.33           C  
ATOM    363  HB2 TYR A  24     -28.304 -11.405  27.788  1.00 83.33           H  
ATOM    364  HB3 TYR A  24     -28.180 -12.854  26.815  1.00 83.33           H  
ATOM    365  O   TYR A  24     -25.590 -11.621  27.798  1.00 83.33           O  
ATOM    366  CG  TYR A  24     -29.658 -11.465  26.149  1.00 83.33           C  
ATOM    367  CD1 TYR A  24     -30.189 -10.167  26.261  1.00 83.33           C  
ATOM    368  HD1 TYR A  24     -29.653  -9.409  26.813  1.00 83.33           H  
ATOM    369  CD2 TYR A  24     -30.362 -12.459  25.440  1.00 83.33           C  
ATOM    370  HD2 TYR A  24     -29.963 -13.460  25.368  1.00 83.33           H  
ATOM    371  CE1 TYR A  24     -31.423  -9.858  25.661  1.00 83.33           C  
ATOM    372  HE1 TYR A  24     -31.835  -8.864  25.752  1.00 83.33           H  
ATOM    373  CE2 TYR A  24     -31.590 -12.150  24.829  1.00 83.33           C  
ATOM    374  HE2 TYR A  24     -32.145 -12.902  24.288  1.00 83.33           H  
ATOM    375  OH  TYR A  24     -33.306 -10.560  24.346  1.00 83.33           O  
ATOM    376  HH  TYR A  24     -33.597  -9.662  24.521  1.00 83.33           H  
ATOM    377  CZ  TYR A  24     -32.122 -10.851  24.941  1.00 83.33           C  
ATOM    378  N   TRP A  25     -24.820 -12.110  25.761  1.00 87.65           N  
ATOM    379  H   TRP A  25     -24.987 -12.137  24.765  1.00 87.65           H  
ATOM    380  CA  TRP A  25     -23.478 -12.442  26.254  1.00 87.65           C  
ATOM    381  HA  TRP A  25     -23.540 -12.767  27.293  1.00 87.65           H  
ATOM    382  C   TRP A  25     -22.575 -11.216  26.224  1.00 87.65           C  
ATOM    383  CB  TRP A  25     -22.878 -13.613  25.474  1.00 87.65           C  
ATOM    384  HB2 TRP A  25     -21.800 -13.602  25.630  1.00 87.65           H  
ATOM    385  HB3 TRP A  25     -23.052 -13.475  24.407  1.00 87.65           H  
ATOM    386  O   TRP A  25     -22.198 -10.743  25.158  1.00 87.65           O  
ATOM    387  CG  TRP A  25     -23.367 -14.966  25.888  1.00 87.65           C  
ATOM    388  CD1 TRP A  25     -24.573 -15.256  26.430  1.00 87.65           C  
ATOM    389  HD1 TRP A  25     -25.356 -14.539  26.625  1.00 87.65           H  
ATOM    390  CD2 TRP A  25     -22.641 -16.229  25.840  1.00 87.65           C  
ATOM    391  CE2 TRP A  25     -23.475 -17.250  26.387  1.00 87.65           C  
ATOM    392  CE3 TRP A  25     -21.355 -16.611  25.402  1.00 87.65           C  
ATOM    393  HE3 TRP A  25     -20.688 -15.855  25.017  1.00 87.65           H  
ATOM    394  NE1 TRP A  25     -24.638 -16.599  26.736  1.00 87.65           N  
ATOM    395  HE1 TRP A  25     -25.419 -17.010  27.227  1.00 87.65           H  
ATOM    396  CH2 TRP A  25     -21.768 -18.931  26.053  1.00 87.65           C  
ATOM    397  HH2 TRP A  25     -21.408 -19.942  26.172  1.00 87.65           H  
ATOM    398  CZ2 TRP A  25     -23.056 -18.584  26.495  1.00 87.65           C  
ATOM    399  HZ2 TRP A  25     -23.697 -19.319  26.960  1.00 87.65           H  
ATOM    400  CZ3 TRP A  25     -20.923 -17.947  25.506  1.00 87.65           C  
ATOM    401  HZ3 TRP A  25     -19.920 -18.210  25.203  1.00 87.65           H  
ATOM    402  N   ASP A  26     -22.200 -10.725  27.402  1.00 87.27           N  
ATOM    403  H   ASP A  26     -22.595 -11.117  28.244  1.00 87.27           H  
ATOM    404  CA  ASP A  26     -21.234  -9.635  27.530  1.00 87.27           C  
ATOM    405  HA  ASP A  26     -21.573  -8.797  26.923  1.00 87.27           H  
ATOM    406  C   ASP A  26     -19.833 -10.098  27.069  1.00 87.27           C  
ATOM    407  CB  ASP A  26     -21.223  -9.138  28.980  1.00 87.27           C  
ATOM    408  HB2 ASP A  26     -22.228  -8.809  29.245  1.00 87.27           H  
ATOM    409  HB3 ASP A  26     -20.956  -9.964  29.639  1.00 87.27           H  
ATOM    410  O   ASP A  26     -19.238 -10.976  27.711  1.00 87.27           O  
ATOM    411  CG  ASP A  26     -20.251  -7.978  29.223  1.00 87.27           C  
ATOM    412  OD1 ASP A  26     -19.596  -7.518  28.259  1.00 87.27           O  
ATOM    413  OD2 ASP A  26     -20.135  -7.600  30.409  1.00 87.27           O  
ATOM    414  N   PRO A  27     -19.261  -9.518  25.998  1.00 88.15           N  
ATOM    415  CA  PRO A  27     -17.941  -9.899  25.510  1.00 88.15           C  
ATOM    416  HA  PRO A  27     -17.960 -10.964  25.277  1.00 88.15           H  
ATOM    417  C   PRO A  27     -16.825  -9.630  26.519  1.00 88.15           C  
ATOM    418  CB  PRO A  27     -17.713  -9.094  24.230  1.00 88.15           C  
ATOM    419  HB2 PRO A  27     -17.258  -9.717  23.460  1.00 88.15           H  
ATOM    420  HB3 PRO A  27     -17.101  -8.217  24.438  1.00 88.15           H  
ATOM    421  O   PRO A  27     -15.795 -10.305  26.492  1.00 88.15           O  
ATOM    422  CG  PRO A  27     -19.106  -8.643  23.818  1.00 88.15           C  
ATOM    423  HG2 PRO A  27     -19.089  -7.709  23.256  1.00 88.15           H  
ATOM    424  HG3 PRO A  27     -19.575  -9.443  23.246  1.00 88.15           H  
ATOM    425  CD  PRO A  27     -19.829  -8.489  25.146  1.00 88.15           C  
ATOM    426  HD2 PRO A  27     -19.618  -7.508  25.572  1.00 88.15           H  
ATOM    427  HD3 PRO A  27     -20.902  -8.611  25.000  1.00 88.15           H  
ATOM    428  N   LYS A  28     -17.031  -8.697  27.458  1.00 89.78           N  
ATOM    429  H   LYS A  28     -17.913  -8.205  27.472  1.00 89.78           H  
ATOM    430  CA  LYS A  28     -16.077  -8.427  28.542  1.00 89.78           C  
ATOM    431  HA  LYS A  28     -15.081  -8.314  28.113  1.00 89.78           H  
ATOM    432  C   LYS A  28     -15.982  -9.582  29.536  1.00 89.78           C  
ATOM    433  CB  LYS A  28     -16.439  -7.119  29.265  1.00 89.78           C  
ATOM    434  HB2 LYS A  28     -15.728  -6.960  30.076  1.00 89.78           H  
ATOM    435  HB3 LYS A  28     -17.438  -7.190  29.696  1.00 89.78           H  
ATOM    436  O   LYS A  28     -14.969  -9.699  30.220  1.00 89.78           O  
ATOM    437  CG  LYS A  28     -16.364  -5.924  28.308  1.00 89.78           C  
ATOM    438  HG2 LYS A  28     -17.122  -6.037  27.532  1.00 89.78           H  
ATOM    439  HG3 LYS A  28     -15.384  -5.923  27.832  1.00 89.78           H  
ATOM    440  CD  LYS A  28     -16.572  -4.568  28.997  1.00 89.78           C  
ATOM    441  HD2 LYS A  28     -17.579  -4.516  29.410  1.00 89.78           H  
ATOM    442  HD3 LYS A  28     -15.829  -4.433  29.783  1.00 89.78           H  
ATOM    443  CE  LYS A  28     -16.381  -3.522  27.889  1.00 89.78           C  
ATOM    444  HE2 LYS A  28     -17.103  -3.724  27.098  1.00 89.78           H  
ATOM    445  HE3 LYS A  28     -15.395  -3.660  27.447  1.00 89.78           H  
ATOM    446  NZ  LYS A  28     -16.519  -2.111  28.315  1.00 89.78           N  
ATOM    447  HZ1 LYS A  28     -16.345  -1.552  27.492  1.00 89.78           H  
ATOM    448  HZ2 LYS A  28     -15.827  -1.855  29.004  1.00 89.78           H  
ATOM    449  HZ3 LYS A  28     -17.456  -1.908  28.631  1.00 89.78           H  
ATOM    450  N   LYS A  29     -16.999 -10.451  29.591  1.00 90.19           N  
ATOM    451  H   LYS A  29     -17.790 -10.263  28.992  1.00 90.19           H  
ATOM    452  CA  LYS A  29     -17.029 -11.660  30.430  1.00 90.19           C  
ATOM    453  HA  LYS A  29     -16.263 -11.590  31.202  1.00 90.19           H  
ATOM    454  C   LYS A  29     -16.716 -12.934  29.652  1.00 90.19           C  
ATOM    455  CB  LYS A  29     -18.399 -11.782  31.112  1.00 90.19           C  
ATOM    456  HB2 LYS A  29     -19.184 -11.781  30.356  1.00 90.19           H  
ATOM    457  HB3 LYS A  29     -18.438 -12.732  31.646  1.00 90.19           H  
ATOM    458  O   LYS A  29     -16.037 -13.808  30.175  1.00 90.19           O  
ATOM    459  CG  LYS A  29     -18.650 -10.646  32.110  1.00 90.19           C  
ATOM    460  HG2 LYS A  29     -17.856 -10.641  32.858  1.00 90.19           H  
ATOM    461  HG3 LYS A  29     -18.649  -9.690  31.587  1.00 90.19           H  
ATOM    462  CD  LYS A  29     -20.001 -10.836  32.804  1.00 90.19           C  
ATOM    463  HD2 LYS A  29     -20.001 -11.783  33.345  1.00 90.19           H  
ATOM    464  HD3 LYS A  29     -20.788 -10.848  32.051  1.00 90.19           H  
ATOM    465  CE  LYS A  29     -20.233  -9.676  33.773  1.00 90.19           C  
ATOM    466  HE2 LYS A  29     -20.186  -8.747  33.205  1.00 90.19           H  
ATOM    467  HE3 LYS A  29     -19.422  -9.662  34.502  1.00 90.19           H  
ATOM    468  NZ  LYS A  29     -21.544  -9.794  34.455  1.00 90.19           N  
ATOM    469  HZ1 LYS A  29     -22.286  -9.747  33.772  1.00 90.19           H  
ATOM    470  HZ2 LYS A  29     -21.668  -9.031  35.107  1.00 90.19           H  
ATOM    471  HZ3 LYS A  29     -21.610 -10.669  34.955  1.00 90.19           H  
ATOM    472  N   TYR A  30     -17.202 -13.047  28.416  1.00 91.07           N  
ATOM    473  H   TYR A  30     -17.800 -12.305  28.081  1.00 91.07           H  
ATOM    474  CA  TYR A  30     -17.181 -14.310  27.663  1.00 91.07           C  
ATOM    475  HA  TYR A  30     -16.776 -15.099  28.297  1.00 91.07           H  
ATOM    476  C   TYR A  30     -16.298 -14.298  26.414  1.00 91.07           C  
ATOM    477  CB  TYR A  30     -18.622 -14.702  27.317  1.00 91.07           C  
ATOM    478  HB2 TYR A  30     -18.613 -15.640  26.762  1.00 91.07           H  
ATOM    479  HB3 TYR A  30     -19.054 -13.939  26.670  1.00 91.07           H  
ATOM    480  O   TYR A  30     -16.200 -15.314  25.722  1.00 91.07           O  
ATOM    481  CG  TYR A  30     -19.494 -14.891  28.541  1.00 91.07           C  
ATOM    482  CD1 TYR A  30     -19.294 -16.009  29.374  1.00 91.07           C  
ATOM    483  HD1 TYR A  30     -18.530 -16.732  29.130  1.00 91.07           H  
ATOM    484  CD2 TYR A  30     -20.473 -13.934  28.866  1.00 91.07           C  
ATOM    485  HD2 TYR A  30     -20.616 -13.072  28.232  1.00 91.07           H  
ATOM    486  CE1 TYR A  30     -20.076 -16.176  30.532  1.00 91.07           C  
ATOM    487  HE1 TYR A  30     -19.915 -17.031  31.172  1.00 91.07           H  
ATOM    488  CE2 TYR A  30     -21.256 -14.096  30.024  1.00 91.07           C  
ATOM    489  HE2 TYR A  30     -22.015 -13.373  30.282  1.00 91.07           H  
ATOM    490  OH  TYR A  30     -21.812 -15.359  31.978  1.00 91.07           O  
ATOM    491  HH  TYR A  30     -21.601 -16.169  32.449  1.00 91.07           H  
ATOM    492  CZ  TYR A  30     -21.059 -15.216  30.857  1.00 91.07           C  
ATOM    493  N   GLY A  31     -15.667 -13.168  26.104  1.00 88.23           N  
ATOM    494  H   GLY A  31     -15.811 -12.348  26.676  1.00 88.23           H  
ATOM    495  CA  GLY A  31     -15.036 -12.974  24.809  1.00 88.23           C  
ATOM    496  HA2 GLY A  31     -14.417 -12.077  24.818  1.00 88.23           H  
ATOM    497  HA3 GLY A  31     -14.400 -13.828  24.577  1.00 88.23           H  
ATOM    498  C   GLY A  31     -16.068 -12.814  23.702  1.00 88.23           C  
ATOM    499  O   GLY A  31     -17.283 -12.803  23.920  1.00 88.23           O  
ATOM    500  N   GLY A  32     -15.573 -12.666  22.485  1.00 90.35           N  
ATOM    501  H   GLY A  32     -14.580 -12.772  22.338  1.00 90.35           H  
ATOM    502  CA  GLY A  32     -16.409 -12.312  21.350  1.00 90.35           C  
ATOM    503  HA2 GLY A  32     -16.673 -11.257  21.418  1.00 90.35           H  
ATOM    504  HA3 GLY A  32     -17.332 -12.891  21.363  1.00 90.35           H  
ATOM    505  C   GLY A  32     -15.706 -12.537  20.028  1.00 90.35           C  
ATOM    506  O   GLY A  32     -14.538 -12.921  19.988  1.00 90.35           O  
ATOM    507  N   PHE A  33     -16.422 -12.280  18.942  1.00 89.74           N  
ATOM    508  H   PHE A  33     -17.358 -11.919  19.055  1.00 89.74           H  
ATOM    509  CA  PHE A  33     -15.779 -12.126  17.641  1.00 89.74           C  
ATOM    510  HA  PHE A  33     -15.130 -12.983  17.459  1.00 89.74           H  
ATOM    511  C   PHE A  33     -14.909 -10.862  17.655  1.00 89.74           C  
ATOM    512  CB  PHE A  33     -16.843 -12.094  16.543  1.00 89.74           C  
ATOM    513  HB2 PHE A  33     -16.347 -11.997  15.578  1.00 89.74           H  
ATOM    514  HB3 PHE A  33     -17.469 -11.210  16.667  1.00 89.74           H  
ATOM    515  O   PHE A  33     -15.301  -9.867  18.268  1.00 89.74           O  
ATOM    516  CG  PHE A  33     -17.721 -13.327  16.503  1.00 89.74           C  
ATOM    517  CD1 PHE A  33     -17.169 -14.544  16.065  1.00 89.74           C  
ATOM    518  HD1 PHE A  33     -16.133 -14.594  15.766  1.00 89.74           H  
ATOM    519  CD2 PHE A  33     -19.083 -13.261  16.858  1.00 89.74           C  
ATOM    520  HD2 PHE A  33     -19.518 -12.324  17.174  1.00 89.74           H  
ATOM    521  CE1 PHE A  33     -17.978 -15.685  15.953  1.00 89.74           C  
ATOM    522  HE1 PHE A  33     -17.564 -16.593  15.539  1.00 89.74           H  
ATOM    523  CE2 PHE A  33     -19.895 -14.404  16.739  1.00 89.74           C  
ATOM    524  HE2 PHE A  33     -20.954 -14.335  16.939  1.00 89.74           H  
ATOM    525  CZ  PHE A  33     -19.343 -15.615  16.285  1.00 89.74           C  
ATOM    526  HZ  PHE A  33     -19.977 -16.476  16.131  1.00 89.74           H  
ATOM    527  N   ASP A  34     -13.734 -10.911  17.015  1.00 84.86           N  
ATOM    528  H   ASP A  34     -13.489 -11.790  16.581  1.00 84.86           H  
ATOM    529  CA  ASP A  34     -12.680  -9.881  17.100  1.00 84.86           C  
ATOM    530  HA  ASP A  34     -12.272  -9.897  18.111  1.00 84.86           H  
ATOM    531  C   ASP A  34     -13.214  -8.460  16.877  1.00 84.86           C  
ATOM    532  CB  ASP A  34     -11.537 -10.246  16.109  1.00 84.86           C  
ATOM    533  HB2 ASP A  34     -11.018 -11.128  16.485  1.00 84.86           H  
ATOM    534  HB3 ASP A  34     -11.996 -10.543  15.166  1.00 84.86           H  
ATOM    535  O   ASP A  34     -13.185  -7.615  17.775  1.00 84.86           O  
ATOM    536  CG  ASP A  34     -10.480  -9.161  15.783  1.00 84.86           C  
ATOM    537  OD1 ASP A  34     -10.537  -8.028  16.305  1.00 84.86           O  
ATOM    538  OD2 ASP A  34      -9.657  -9.373  14.860  1.00 84.86           O  
ATOM    539  N   SER A  35     -13.662  -8.185  15.656  1.00 83.23           N  
ATOM    540  H   SER A  35     -13.722  -8.934  14.981  1.00 83.23           H  
ATOM    541  CA  SER A  35     -14.096  -6.853  15.260  1.00 83.23           C  
ATOM    542  HA  SER A  35     -14.626  -6.427  16.112  1.00 83.23           H  
ATOM    543  C   SER A  35     -15.074  -6.910  14.089  1.00 83.23           C  
ATOM    544  CB  SER A  35     -12.900  -5.932  14.942  1.00 83.23           C  
ATOM    545  HB2 SER A  35     -12.573  -5.479  15.879  1.00 83.23           H  
ATOM    546  HB3 SER A  35     -13.226  -5.129  14.281  1.00 83.23           H  
ATOM    547  O   SER A  35     -15.002  -7.830  13.261  1.00 83.23           O  
ATOM    548  OG  SER A  35     -11.773  -6.586  14.371  1.00 83.23           O  
ATOM    549  HG  SER A  35     -11.405  -7.101  15.093  1.00 83.23           H  
ATOM    550  N   PRO A  36     -15.988  -5.929  13.997  1.00 86.32           N  
ATOM    551  CA  PRO A  36     -16.880  -5.803  12.857  1.00 86.32           C  
ATOM    552  HA  PRO A  36     -17.483  -6.704  12.744  1.00 86.32           H  
ATOM    553  C   PRO A  36     -16.094  -5.551  11.571  1.00 86.32           C  
ATOM    554  CB  PRO A  36     -17.789  -4.619  13.178  1.00 86.32           C  
ATOM    555  HB2 PRO A  36     -18.695  -4.958  13.681  1.00 86.32           H  
ATOM    556  HB3 PRO A  36     -18.051  -4.069  12.274  1.00 86.32           H  
ATOM    557  O   PRO A  36     -15.055  -4.885  11.573  1.00 86.32           O  
ATOM    558  CG  PRO A  36     -16.977  -3.773  14.154  1.00 86.32           C  
ATOM    559  HG2 PRO A  36     -16.297  -3.126  13.599  1.00 86.32           H  
ATOM    560  HG3 PRO A  36     -17.617  -3.187  14.814  1.00 86.32           H  
ATOM    561  CD  PRO A  36     -16.175  -4.815  14.922  1.00 86.32           C  
ATOM    562  HD2 PRO A  36     -15.227  -4.381  15.243  1.00 86.32           H  
ATOM    563  HD3 PRO A  36     -16.739  -5.151  15.792  1.00 86.32           H  
ATOM    564  N   ILE A  37     -16.617  -6.046  10.453  1.00 87.01           N  
ATOM    565  H   ILE A  37     -17.491  -6.550  10.505  1.00 87.01           H  
ATOM    566  CA  ILE A  37     -16.083  -5.728   9.131  1.00 87.01           C  
ATOM    567  HA  ILE A  37     -15.001  -5.622   9.213  1.00 87.01           H  
ATOM    568  C   ILE A  37     -16.638  -4.367   8.699  1.00 87.01           C  
ATOM    569  CB  ILE A  37     -16.345  -6.887   8.144  1.00 87.01           C  
ATOM    570  HB  ILE A  37     -17.391  -7.187   8.213  1.00 87.01           H  
ATOM    571  O   ILE A  37     -17.845  -4.124   8.742  1.00 87.01           O  
ATOM    572  CG1 ILE A  37     -15.437  -8.077   8.540  1.00 87.01           C  
ATOM    573 HG12 ILE A  37     -15.480  -8.234   9.618  1.00 87.01           H  
ATOM    574 HG13 ILE A  37     -14.406  -7.826   8.294  1.00 87.01           H  
ATOM    575  CG2 ILE A  37     -16.037  -6.454   6.697  1.00 87.01           C  
ATOM    576 HG21 ILE A  37     -16.689  -5.635   6.396  1.00 87.01           H  
ATOM    577 HG22 ILE A  37     -16.222  -7.279   6.009  1.00 87.01           H  
ATOM    578 HG23 ILE A  37     -14.999  -6.135   6.604  1.00 87.01           H  
ATOM    579  CD1 ILE A  37     -15.774  -9.419   7.884  1.00 87.01           C  
ATOM    580 HD11 ILE A  37     -14.954 -10.116   8.056  1.00 87.01           H  
ATOM    581 HD12 ILE A  37     -15.933  -9.318   6.811  1.00 87.01           H  
ATOM    582 HD13 ILE A  37     -16.663  -9.832   8.362  1.00 87.01           H  
ATOM    583  N   VAL A  38     -15.740  -3.469   8.290  1.00 87.95           N  
ATOM    584  H   VAL A  38     -14.766  -3.737   8.291  1.00 87.95           H  
ATOM    585  CA  VAL A  38     -16.092  -2.168   7.705  1.00 87.95           C  
ATOM    586  HA  VAL A  38     -16.902  -1.721   8.280  1.00 87.95           H  
ATOM    587  C   VAL A  38     -16.584  -2.387   6.276  1.00 87.95           C  
ATOM    588  CB  VAL A  38     -14.920  -1.173   7.779  1.00 87.95           C  
ATOM    589  HB  VAL A  38     -14.053  -1.593   7.270  1.00 87.95           H  
ATOM    590  O   VAL A  38     -15.879  -2.993   5.471  1.00 87.95           O  
ATOM    591  CG1 VAL A  38     -15.271   0.171   7.131  1.00 87.95           C  
ATOM    592 HG11 VAL A  38     -15.440   0.044   6.062  1.00 87.95           H  
ATOM    593 HG12 VAL A  38     -16.173   0.584   7.583  1.00 87.95           H  
ATOM    594 HG13 VAL A  38     -14.451   0.878   7.259  1.00 87.95           H  
ATOM    595  CG2 VAL A  38     -14.546  -0.894   9.243  1.00 87.95           C  
ATOM    596 HG21 VAL A  38     -14.240  -1.814   9.741  1.00 87.95           H  
ATOM    597 HG22 VAL A  38     -13.718  -0.187   9.285  1.00 87.95           H  
ATOM    598 HG23 VAL A  38     -15.401  -0.472   9.772  1.00 87.95           H  
ATOM    599  N   ALA A  39     -17.787  -1.905   5.969  1.00 88.50           N  
ATOM    600  H   ALA A  39     -18.280  -1.356   6.658  1.00 88.50           H  
ATOM    601  CA  ALA A  39     -18.376  -1.971   4.636  1.00 88.50           C  
ATOM    602  HA  ALA A  39     -18.172  -2.949   4.201  1.00 88.50           H  
ATOM    603  C   ALA A  39     -17.763  -0.909   3.712  1.00 88.50           C  
ATOM    604  CB  ALA A  39     -19.897  -1.799   4.767  1.00 88.50           C  
ATOM    605  HB1 ALA A  39     -20.362  -1.907   3.787  1.00 88.50           H  
ATOM    606  HB2 ALA A  39     -20.302  -2.553   5.442  1.00 88.50           H  
ATOM    607  HB3 ALA A  39     -20.136  -0.812   5.163  1.00 88.50           H  
ATOM    608  O   ALA A  39     -17.278  -1.227   2.628  1.00 88.50           O  
ATOM    609  N   TYR A  40     -17.760   0.346   4.160  1.00 90.83           N  
ATOM    610  H   TYR A  40     -18.170   0.535   5.064  1.00 90.83           H  
ATOM    611  CA  TYR A  40     -17.193   1.489   3.445  1.00 90.83           C  
ATOM    612  HA  TYR A  40     -16.280   1.176   2.940  1.00 90.83           H  
ATOM    613  C   TYR A  40     -16.813   2.601   4.427  1.00 90.83           C  
ATOM    614  CB  TYR A  40     -18.180   1.983   2.374  1.00 90.83           C  
ATOM    615  HB2 TYR A  40     -18.256   1.219   1.600  1.00 90.83           H  
ATOM    616  HB3 TYR A  40     -17.779   2.872   1.888  1.00 90.83           H  
ATOM    617  O   TYR A  40     -17.093   2.516   5.627  1.00 90.83           O  
ATOM    618  CG  TYR A  40     -19.572   2.297   2.881  1.00 90.83           C  
ATOM    619  CD1 TYR A  40     -20.590   1.333   2.752  1.00 90.83           C  
ATOM    620  HD1 TYR A  40     -20.382   0.385   2.278  1.00 90.83           H  
ATOM    621  CD2 TYR A  40     -19.852   3.549   3.462  1.00 90.83           C  
ATOM    622  HD2 TYR A  40     -19.077   4.298   3.537  1.00 90.83           H  
ATOM    623  CE1 TYR A  40     -21.886   1.617   3.215  1.00 90.83           C  
ATOM    624  HE1 TYR A  40     -22.693   0.909   3.091  1.00 90.83           H  
ATOM    625  CE2 TYR A  40     -21.147   3.833   3.932  1.00 90.83           C  
ATOM    626  HE2 TYR A  40     -21.367   4.791   4.380  1.00 90.83           H  
ATOM    627  OH  TYR A  40     -23.403   3.116   4.280  1.00 90.83           O  
ATOM    628  HH  TYR A  40     -23.488   4.017   4.603  1.00 90.83           H  
ATOM    629  CZ  TYR A  40     -22.161   2.862   3.812  1.00 90.83           C  
ATOM    630  N   SER A  41     -16.143   3.633   3.919  1.00 95.03           N  
ATOM    631  H   SER A  41     -16.070   3.718   2.915  1.00 95.03           H  
ATOM    632  CA  SER A  41     -15.772   4.804   4.714  1.00 95.03           C  
ATOM    633  HA  SER A  41     -15.911   4.577   5.771  1.00 95.03           H  
ATOM    634  C   SER A  41     -16.668   5.990   4.369  1.00 95.03           C  
ATOM    635  CB  SER A  41     -14.300   5.168   4.527  1.00 95.03           C  
ATOM    636  HB2 SER A  41     -14.156   5.526   3.507  1.00 95.03           H  
ATOM    637  HB3 SER A  41     -14.039   5.967   5.221  1.00 95.03           H  
ATOM    638  O   SER A  41     -17.243   6.058   3.287  1.00 95.03           O  
ATOM    639  OG  SER A  41     -13.458   4.049   4.755  1.00 95.03           O  
ATOM    640  HG  SER A  41     -13.364   3.617   3.903  1.00 95.03           H  
ATOM    641  N   VAL A  42     -16.782   6.937   5.286  1.00 95.07           N  
ATOM    642  H   VAL A  42     -16.357   6.783   6.189  1.00 95.07           H  
ATOM    643  CA  VAL A  42     -17.536   8.176   5.115  1.00 95.07           C  
ATOM    644  HA  VAL A  42     -17.740   8.339   4.057  1.00 95.07           H  
ATOM    645  C   VAL A  42     -16.675   9.318   5.628  1.00 95.07           C  
ATOM    646  CB  VAL A  42     -18.877   8.104   5.865  1.00 95.07           C  
ATOM    647  HB  VAL A  42     -18.686   7.929   6.924  1.00 95.07           H  
ATOM    648  O   VAL A  42     -16.175   9.258   6.749  1.00 95.07           O  
ATOM    649  CG1 VAL A  42     -19.681   9.394   5.720  1.00 95.07           C  
ATOM    650 HG11 VAL A  42     -19.123  10.246   6.107  1.00 95.07           H  
ATOM    651 HG12 VAL A  42     -20.595   9.295   6.305  1.00 95.07           H  
ATOM    652 HG13 VAL A  42     -19.928   9.572   4.674  1.00 95.07           H  
ATOM    653  CG2 VAL A  42     -19.759   6.968   5.333  1.00 95.07           C  
ATOM    654 HG21 VAL A  42     -19.247   6.011   5.432  1.00 95.07           H  
ATOM    655 HG22 VAL A  42     -19.996   7.135   4.282  1.00 95.07           H  
ATOM    656 HG23 VAL A  42     -20.680   6.919   5.913  1.00 95.07           H  
ATOM    657  N   LEU A  43     -16.497  10.357   4.819  1.00 94.98           N  
ATOM    658  H   LEU A  43     -16.977  10.356   3.930  1.00 94.98           H  
ATOM    659  CA  LEU A  43     -15.907  11.607   5.277  1.00 94.98           C  
ATOM    660  HA  LEU A  43     -15.155  11.391   6.036  1.00 94.98           H  
ATOM    661  C   LEU A  43     -17.011  12.449   5.913  1.00 94.98           C  
ATOM    662  CB  LEU A  43     -15.210  12.307   4.103  1.00 94.98           C  
ATOM    663  HB2 LEU A  43     -14.391  11.673   3.766  1.00 94.98           H  
ATOM    664  HB3 LEU A  43     -15.927  12.404   3.288  1.00 94.98           H  
ATOM    665  O   LEU A  43     -18.010  12.755   5.262  1.00 94.98           O  
ATOM    666  CG  LEU A  43     -14.643  13.700   4.426  1.00 94.98           C  
ATOM    667  HG  LEU A  43     -15.426  14.343   4.828  1.00 94.98           H  
ATOM    668  CD1 LEU A  43     -13.487  13.620   5.424  1.00 94.98           C  
ATOM    669 HD11 LEU A  43     -12.738  12.908   5.076  1.00 94.98           H  
ATOM    670 HD12 LEU A  43     -13.865  13.303   6.396  1.00 94.98           H  
ATOM    671 HD13 LEU A  43     -13.032  14.603   5.539  1.00 94.98           H  
ATOM    672  CD2 LEU A  43     -14.102  14.345   3.151  1.00 94.98           C  
ATOM    673 HD21 LEU A  43     -14.885  14.364   2.393  1.00 94.98           H  
ATOM    674 HD22 LEU A  43     -13.791  15.369   3.357  1.00 94.98           H  
ATOM    675 HD23 LEU A  43     -13.257  13.774   2.768  1.00 94.98           H  
ATOM    676  N   VAL A  44     -16.812  12.814   7.176  1.00 94.14           N  
ATOM    677  H   VAL A  44     -15.976  12.495   7.643  1.00 94.14           H  
ATOM    678  CA  VAL A  44     -17.739  13.638   7.952  1.00 94.14           C  
ATOM    679  HA  VAL A  44     -18.606  13.874   7.336  1.00 94.14           H  
ATOM    680  C   VAL A  44     -17.059  14.947   8.323  1.00 94.14           C  
ATOM    681  CB  VAL A  44     -18.265  12.888   9.189  1.00 94.14           C  
ATOM    682  HB  VAL A  44     -17.430  12.596   9.826  1.00 94.14           H  
ATOM    683  O   VAL A  44     -15.960  14.948   8.886  1.00 94.14           O  
ATOM    684  CG1 VAL A  44     -19.230  13.752  10.011  1.00 94.14           C  
ATOM    685 HG11 VAL A  44     -19.621  13.178  10.851  1.00 94.14           H  
ATOM    686 HG12 VAL A  44     -18.710  14.619  10.417  1.00 94.14           H  
ATOM    687 HG13 VAL A  44     -20.058  14.088   9.387  1.00 94.14           H  
ATOM    688  CG2 VAL A  44     -19.020  11.626   8.752  1.00 94.14           C  
ATOM    689 HG21 VAL A  44     -18.319  10.890   8.356  1.00 94.14           H  
ATOM    690 HG22 VAL A  44     -19.542  11.194   9.606  1.00 94.14           H  
ATOM    691 HG23 VAL A  44     -19.756  11.879   7.989  1.00 94.14           H  
ATOM    692  N   ILE A  45     -17.725  16.058   8.016  1.00 92.96           N  
ATOM    693  H   ILE A  45     -18.604  15.961   7.529  1.00 92.96           H  
ATOM    694  CA  ILE A  45     -17.406  17.379   8.558  1.00 92.96           C  
ATOM    695  HA  ILE A  45     -16.515  17.286   9.180  1.00 92.96           H  
ATOM    696  C   ILE A  45     -18.577  17.787   9.440  1.00 92.96           C  
ATOM    697  CB  ILE A  45     -17.100  18.424   7.466  1.00 92.96           C  
ATOM    698  HB  ILE A  45     -18.014  18.616   6.906  1.00 92.96           H  
ATOM    699  O   ILE A  45     -19.701  17.837   8.955  1.00 92.96           O  
ATOM    700  CG1 ILE A  45     -16.008  17.902   6.504  1.00 92.96           C  
ATOM    701 HG12 ILE A  45     -16.305  16.934   6.101  1.00 92.96           H  
ATOM    702 HG13 ILE A  45     -15.087  17.767   7.071  1.00 92.96           H  
ATOM    703  CG2 ILE A  45     -16.672  19.752   8.120  1.00 92.96           C  
ATOM    704 HG21 ILE A  45     -16.516  20.519   7.360  1.00 92.96           H  
ATOM    705 HG22 ILE A  45     -15.759  19.614   8.699  1.00 92.96           H  
ATOM    706 HG23 ILE A  45     -17.460  20.116   8.779  1.00 92.96           H  
ATOM    707  CD1 ILE A  45     -15.721  18.804   5.299  1.00 92.96           C  
ATOM    708 HD11 ILE A  45     -15.293  19.753   5.622  1.00 92.96           H  
ATOM    709 HD12 ILE A  45     -16.642  18.985   4.744  1.00 92.96           H  
ATOM    710 HD13 ILE A  45     -15.008  18.308   4.641  1.00 92.96           H  
ATOM    711  N   ALA A  46     -18.330  17.996  10.730  1.00 92.26           N  
ATOM    712  H   ALA A  46     -17.377  17.946  11.059  1.00 92.26           H  
ATOM    713  CA  ALA A  46     -19.373  18.284  11.713  1.00 92.26           C  
ATOM    714  HA  ALA A  46     -20.097  18.981  11.292  1.00 92.26           H  
ATOM    715  C   ALA A  46     -18.780  18.896  12.983  1.00 92.26           C  
ATOM    716  CB  ALA A  46     -20.077  16.972  12.066  1.00 92.26           C  
ATOM    717  HB1 ALA A  46     -20.473  16.511  11.162  1.00 92.26           H  
ATOM    718  HB2 ALA A  46     -19.347  16.291  12.504  1.00 92.26           H  
ATOM    719  HB3 ALA A  46     -20.890  17.153  12.769  1.00 92.26           H  
ATOM    720  O   ALA A  46     -17.575  18.790  13.217  1.00 92.26           O  
ATOM    721  N   ASP A  47     -19.624  19.478  13.830  1.00 90.76           N  
ATOM    722  H   ASP A  47     -20.614  19.473  13.630  1.00 90.76           H  
ATOM    723  CA  ASP A  47     -19.217  19.920  15.160  1.00 90.76           C  
ATOM    724  HA  ASP A  47     -18.164  20.202  15.132  1.00 90.76           H  
ATOM    725  C   ASP A  47     -19.342  18.772  16.165  1.00 90.76           C  
ATOM    726  CB  ASP A  47     -20.007  21.171  15.576  1.00 90.76           C  
ATOM    727  HB2 ASP A  47     -19.798  21.380  16.625  1.00 90.76           H  
ATOM    728  HB3 ASP A  47     -21.075  20.978  15.473  1.00 90.76           H  
ATOM    729  O   ASP A  47     -20.305  18.011  16.151  1.00 90.76           O  
ATOM    730  CG  ASP A  47     -19.616  22.410  14.755  1.00 90.76           C  
ATOM    731  OD1 ASP A  47     -18.418  22.523  14.398  1.00 90.76           O  
ATOM    732  OD2 ASP A  47     -20.482  23.281  14.528  1.00 90.76           O  
ATOM    733  N   VAL A  48     -18.355  18.627  17.047  1.00 89.85           N  
ATOM    734  H   VAL A  48     -17.543  19.220  16.953  1.00 89.85           H  
ATOM    735  CA  VAL A  48     -18.377  17.643  18.141  1.00 89.85           C  
ATOM    736  HA  VAL A  48     -19.398  17.288  18.278  1.00 89.85           H  
ATOM    737  C   VAL A  48     -17.954  18.293  19.451  1.00 89.85           C  
ATOM    738  CB  VAL A  48     -17.502  16.406  17.847  1.00 89.85           C  
ATOM    739  HB  VAL A  48     -17.486  15.778  18.738  1.00 89.85           H  
ATOM    740  O   VAL A  48     -17.056  19.143  19.479  1.00 89.85           O  
ATOM    741  CG1 VAL A  48     -18.056  15.566  16.698  1.00 89.85           C  
ATOM    742 HG11 VAL A  48     -19.063  15.237  16.952  1.00 89.85           H  
ATOM    743 HG12 VAL A  48     -18.094  16.153  15.780  1.00 89.85           H  
ATOM    744 HG13 VAL A  48     -17.438  14.682  16.542  1.00 89.85           H  
ATOM    745  CG2 VAL A  48     -16.057  16.763  17.494  1.00 89.85           C  
ATOM    746 HG21 VAL A  48     -16.058  17.364  16.584  1.00 89.85           H  
ATOM    747 HG22 VAL A  48     -15.600  17.341  18.297  1.00 89.85           H  
ATOM    748 HG23 VAL A  48     -15.498  15.843  17.322  1.00 89.85           H  
ATOM    749  N   GLU A  49     -18.560  17.869  20.559  1.00 88.86           N  
ATOM    750  H   GLU A  49     -19.314  17.201  20.480  1.00 88.86           H  
ATOM    751  CA  GLU A  49     -18.098  18.246  21.896  1.00 88.86           C  
ATOM    752  HA  GLU A  49     -17.986  19.329  21.940  1.00 88.86           H  
ATOM    753  C   GLU A  49     -16.731  17.596  22.168  1.00 88.86           C  
ATOM    754  CB  GLU A  49     -19.103  17.830  22.987  1.00 88.86           C  
ATOM    755  HB2 GLU A  49     -19.285  16.757  22.921  1.00 88.86           H  
ATOM    756  HB3 GLU A  49     -18.639  18.038  23.952  1.00 88.86           H  
ATOM    757  O   GLU A  49     -16.613  16.373  22.261  1.00 88.86           O  
ATOM    758  CG  GLU A  49     -20.447  18.571  22.936  1.00 88.86           C  
ATOM    759  HG2 GLU A  49     -20.975  18.272  22.030  1.00 88.86           H  
ATOM    760  HG3 GLU A  49     -20.244  19.640  22.874  1.00 88.86           H  
ATOM    761  CD  GLU A  49     -21.341  18.298  24.170  1.00 88.86           C  
ATOM    762  OE1 GLU A  49     -22.307  19.060  24.362  1.00 88.86           O  
ATOM    763  OE2 GLU A  49     -21.048  17.383  24.993  1.00 88.86           O  
ATOM    764  N   LYS A  50     -15.668  18.401  22.322  1.00 81.37           N  
ATOM    765  H   LYS A  50     -15.803  19.390  22.170  1.00 81.37           H  
ATOM    766  CA  LYS A  50     -14.328  17.900  22.684  1.00 81.37           C  
ATOM    767  HA  LYS A  50     -14.428  16.837  22.904  1.00 81.37           H  
ATOM    768  C   LYS A  50     -13.805  18.522  23.981  1.00 81.37           C  
ATOM    769  CB  LYS A  50     -13.341  18.019  21.497  1.00 81.37           C  
ATOM    770  HB2 LYS A  50     -13.530  18.943  20.952  1.00 81.37           H  
ATOM    771  HB3 LYS A  50     -12.322  18.047  21.885  1.00 81.37           H  
ATOM    772  O   LYS A  50     -13.854  19.733  24.196  1.00 81.37           O  
ATOM    773  CG  LYS A  50     -13.452  16.810  20.541  1.00 81.37           C  
ATOM    774  HG2 LYS A  50     -13.304  15.902  21.125  1.00 81.37           H  
ATOM    775  HG3 LYS A  50     -14.465  16.780  20.140  1.00 81.37           H  
ATOM    776  CD  LYS A  50     -12.443  16.788  19.367  1.00 81.37           C  
ATOM    777  HD2 LYS A  50     -12.619  17.658  18.735  1.00 81.37           H  
ATOM    778  HD3 LYS A  50     -11.425  16.814  19.756  1.00 81.37           H  
ATOM    779  CE  LYS A  50     -12.659  15.495  18.543  1.00 81.37           C  
ATOM    780  HE2 LYS A  50     -13.712  15.460  18.263  1.00 81.37           H  
ATOM    781  HE3 LYS A  50     -12.485  14.630  19.182  1.00 81.37           H  
ATOM    782  NZ  LYS A  50     -11.842  15.377  17.298  1.00 81.37           N  
ATOM    783  HZ1 LYS A  50     -12.174  14.621  16.715  1.00 81.37           H  
ATOM    784  HZ2 LYS A  50     -10.861  15.212  17.470  1.00 81.37           H  
ATOM    785  HZ3 LYS A  50     -11.978  16.175  16.694  1.00 81.37           H  
ATOM    786  N   GLY A  51     -13.190  17.673  24.808  1.00 80.72           N  
ATOM    787  H   GLY A  51     -13.274  16.690  24.592  1.00 80.72           H  
ATOM    788  CA  GLY A  51     -12.531  18.050  26.063  1.00 80.72           C  
ATOM    789  HA2 GLY A  51     -11.772  17.303  26.295  1.00 80.72           H  
ATOM    790  HA3 GLY A  51     -12.034  19.011  25.935  1.00 80.72           H  
ATOM    791  C   GLY A  51     -13.478  18.156  27.262  1.00 80.72           C  
ATOM    792  O   GLY A  51     -14.692  18.039  27.134  1.00 80.72           O  
ATOM    793  N   LYS A  52     -12.910  18.402  28.452  1.00 81.39           N  
ATOM    794  H   LYS A  52     -11.903  18.474  28.493  1.00 81.39           H  
ATOM    795  CA  LYS A  52     -13.672  18.475  29.716  1.00 81.39           C  
ATOM    796  HA  LYS A  52     -14.208  17.539  29.868  1.00 81.39           H  
ATOM    797  C   LYS A  52     -14.750  19.562  29.716  1.00 81.39           C  
ATOM    798  CB  LYS A  52     -12.729  18.716  30.908  1.00 81.39           C  
ATOM    799  HB2 LYS A  52     -13.343  18.917  31.785  1.00 81.39           H  
ATOM    800  HB3 LYS A  52     -12.117  19.598  30.719  1.00 81.39           H  
ATOM    801  O   LYS A  52     -15.787  19.388  30.336  1.00 81.39           O  
ATOM    802  CG  LYS A  52     -11.823  17.517  31.228  1.00 81.39           C  
ATOM    803  HG2 LYS A  52     -12.439  16.625  31.343  1.00 81.39           H  
ATOM    804  HG3 LYS A  52     -11.118  17.360  30.413  1.00 81.39           H  
ATOM    805  CD  LYS A  52     -11.054  17.768  32.535  1.00 81.39           C  
ATOM    806  HD2 LYS A  52     -10.426  18.652  32.419  1.00 81.39           H  
ATOM    807  HD3 LYS A  52     -11.771  17.949  33.336  1.00 81.39           H  
ATOM    808  CE  LYS A  52     -10.182  16.560  32.902  1.00 81.39           C  
ATOM    809  HE2 LYS A  52      -9.448  16.401  32.112  1.00 81.39           H  
ATOM    810  HE3 LYS A  52     -10.819  15.677  32.946  1.00 81.39           H  
ATOM    811  NZ  LYS A  52      -9.496  16.749  34.208  1.00 81.39           N  
ATOM    812  HZ1 LYS A  52     -10.169  16.879  34.950  1.00 81.39           H  
ATOM    813  HZ2 LYS A  52      -8.887  17.554  34.191  1.00 81.39           H  
ATOM    814  HZ3 LYS A  52      -8.940  15.939  34.441  1.00 81.39           H  
ATOM    815  N   SER A  53     -14.499  20.672  29.024  1.00 83.45           N  
ATOM    816  H   SER A  53     -13.635  20.737  28.506  1.00 83.45           H  
ATOM    817  CA  SER A  53     -15.429  21.799  28.909  1.00 83.45           C  
ATOM    818  HA  SER A  53     -15.983  21.892  29.842  1.00 83.45           H  
ATOM    819  C   SER A  53     -16.482  21.623  27.814  1.00 83.45           C  
ATOM    820  CB  SER A  53     -14.639  23.097  28.711  1.00 83.45           C  
ATOM    821  HB2 SER A  53     -15.316  23.922  28.486  1.00 83.45           H  
ATOM    822  HB3 SER A  53     -14.125  23.327  29.645  1.00 83.45           H  
ATOM    823  O   SER A  53     -17.238  22.560  27.585  1.00 83.45           O  
ATOM    824  OG  SER A  53     -13.669  22.962  27.681  1.00 83.45           O  
ATOM    825  HG  SER A  53     -12.978  23.606  27.851  1.00 83.45           H  
ATOM    826  N   LYS A  54     -16.516  20.466  27.128  1.00 82.35           N  
ATOM    827  H   LYS A  54     -15.889  19.723  27.405  1.00 82.35           H  
ATOM    828  CA  LYS A  54     -17.491  20.142  26.072  1.00 82.35           C  
ATOM    829  HA  LYS A  54     -17.140  19.262  25.533  1.00 82.35           H  
ATOM    830  C   LYS A  54     -17.638  21.234  25.008  1.00 82.35           C  
ATOM    831  CB  LYS A  54     -18.837  19.781  26.708  1.00 82.35           C  
ATOM    832  HB2 LYS A  54     -19.182  20.604  27.333  1.00 82.35           H  
ATOM    833  HB3 LYS A  54     -19.568  19.638  25.912  1.00 82.35           H  
ATOM    834  O   LYS A  54     -18.715  21.486  24.486  1.00 82.35           O  
ATOM    835  CG  LYS A  54     -18.783  18.489  27.528  1.00 82.35           C  
ATOM    836  HG2 LYS A  54     -18.065  18.569  28.343  1.00 82.35           H  
ATOM    837  HG3 LYS A  54     -18.498  17.670  26.868  1.00 82.35           H  
ATOM    838  CD  LYS A  54     -20.183  18.248  28.094  1.00 82.35           C  
ATOM    839  HD2 LYS A  54     -20.331  18.851  28.990  1.00 82.35           H  
ATOM    840  HD3 LYS A  54     -20.914  18.578  27.356  1.00 82.35           H  
ATOM    841  CE  LYS A  54     -20.416  16.772  28.405  1.00 82.35           C  
ATOM    842  HE2 LYS A  54     -19.641  16.186  27.911  1.00 82.35           H  
ATOM    843  HE3 LYS A  54     -20.362  16.603  29.480  1.00 82.35           H  
ATOM    844  NZ  LYS A  54     -21.730  16.386  27.847  1.00 82.35           N  
ATOM    845  HZ1 LYS A  54     -21.724  16.607  26.861  1.00 82.35           H  
ATOM    846  HZ2 LYS A  54     -22.480  16.935  28.242  1.00 82.35           H  
ATOM    847  HZ3 LYS A  54     -21.925  15.400  27.943  1.00 82.35           H  
ATOM    848  N   LYS A  55     -16.538  21.913  24.677  1.00 85.73           N  
ATOM    849  H   LYS A  55     -15.660  21.617  25.080  1.00 85.73           H  
ATOM    850  CA  LYS A  55     -16.567  22.957  23.651  1.00 85.73           C  
ATOM    851  HA  LYS A  55     -17.429  23.596  23.841  1.00 85.73           H  
ATOM    852  C   LYS A  55     -16.784  22.313  22.286  1.00 85.73           C  
ATOM    853  CB  LYS A  55     -15.297  23.815  23.687  1.00 85.73           C  
ATOM    854  HB2 LYS A  55     -14.418  23.171  23.664  1.00 85.73           H  
ATOM    855  HB3 LYS A  55     -15.287  24.450  22.801  1.00 85.73           H  
ATOM    856  O   LYS A  55     -16.064  21.372  21.938  1.00 85.73           O  
ATOM    857  CG  LYS A  55     -15.267  24.709  24.935  1.00 85.73           C  
ATOM    858  HG2 LYS A  55     -16.178  25.305  24.965  1.00 85.73           H  
ATOM    859  HG3 LYS A  55     -15.230  24.087  25.829  1.00 85.73           H  
ATOM    860  CD  LYS A  55     -14.057  25.652  24.912  1.00 85.73           C  
ATOM    861  HD2 LYS A  55     -13.138  25.066  24.909  1.00 85.73           H  
ATOM    862  HD3 LYS A  55     -14.104  26.257  24.006  1.00 85.73           H  
ATOM    863  CE  LYS A  55     -14.095  26.566  26.143  1.00 85.73           C  
ATOM    864  HE2 LYS A  55     -15.084  27.022  26.192  1.00 85.73           H  
ATOM    865  HE3 LYS A  55     -13.976  25.958  27.039  1.00 85.73           H  
ATOM    866  NZ  LYS A  55     -13.061  27.632  26.086  1.00 85.73           N  
ATOM    867  HZ1 LYS A  55     -13.135  28.235  26.893  1.00 85.73           H  
ATOM    868  HZ2 LYS A  55     -13.206  28.213  25.272  1.00 85.73           H  
ATOM    869  HZ3 LYS A  55     -12.127  27.248  26.051  1.00 85.73           H  
ATOM    870  N   LEU A  56     -17.728  22.859  21.525  1.00 87.77           N  
ATOM    871  H   LEU A  56     -18.331  23.566  21.923  1.00 87.77           H  
ATOM    872  CA  LEU A  56     -17.957  22.480  20.137  1.00 87.77           C  
ATOM    873  HA  LEU A  56     -18.110  21.402  20.086  1.00 87.77           H  
ATOM    874  C   LEU A  56     -16.723  22.812  19.299  1.00 87.77           C  
ATOM    875  CB  LEU A  56     -19.210  23.185  19.585  1.00 87.77           C  
ATOM    876  HB2 LEU A  56     -19.082  24.263  19.685  1.00 87.77           H  
ATOM    877  HB3 LEU A  56     -19.296  22.962  18.522  1.00 87.77           H  
ATOM    878  O   LEU A  56     -16.195  23.928  19.351  1.00 87.77           O  
ATOM    879  CG  LEU A  56     -20.526  22.777  20.271  1.00 87.77           C  
ATOM    880  HG  LEU A  56     -20.457  22.991  21.337  1.00 87.77           H  
ATOM    881  CD1 LEU A  56     -21.685  23.582  19.692  1.00 87.77           C  
ATOM    882 HD11 LEU A  56     -21.525  24.650  19.841  1.00 87.77           H  
ATOM    883 HD12 LEU A  56     -22.619  23.308  20.182  1.00 87.77           H  
ATOM    884 HD13 LEU A  56     -21.798  23.385  18.625  1.00 87.77           H  
ATOM    885  CD2 LEU A  56     -20.827  21.295  20.083  1.00 87.77           C  
ATOM    886 HD21 LEU A  56     -21.778  21.084  20.572  1.00 87.77           H  
ATOM    887 HD22 LEU A  56     -20.070  20.671  20.557  1.00 87.77           H  
ATOM    888 HD23 LEU A  56     -20.909  21.056  19.023  1.00 87.77           H  
ATOM    889  N   LYS A  57     -16.241  21.822  18.552  1.00 89.39           N  
ATOM    890  H   LYS A  57     -16.685  20.918  18.627  1.00 89.39           H  
ATOM    891  CA  LYS A  57     -15.172  21.982  17.569  1.00 89.39           C  
ATOM    892  HA  LYS A  57     -15.032  23.041  17.351  1.00 89.39           H  
ATOM    893  C   LYS A  57     -15.569  21.299  16.277  1.00 89.39           C  
ATOM    894  CB  LYS A  57     -13.856  21.384  18.082  1.00 89.39           C  
ATOM    895  HB2 LYS A  57     -13.140  21.391  17.260  1.00 89.39           H  
ATOM    896  HB3 LYS A  57     -14.020  20.350  18.386  1.00 89.39           H  
ATOM    897  O   LYS A  57     -15.906  20.116  16.300  1.00 89.39           O  
ATOM    898  CG  LYS A  57     -13.269  22.178  19.254  1.00 89.39           C  
ATOM    899  HG2 LYS A  57     -13.228  23.234  18.988  1.00 89.39           H  
ATOM    900  HG3 LYS A  57     -13.900  22.056  20.135  1.00 89.39           H  
ATOM    901  CD  LYS A  57     -11.854  21.681  19.561  1.00 89.39           C  
ATOM    902  HD2 LYS A  57     -11.895  20.632  19.852  1.00 89.39           H  
ATOM    903  HD3 LYS A  57     -11.244  21.785  18.664  1.00 89.39           H  
ATOM    904  CE  LYS A  57     -11.256  22.519  20.692  1.00 89.39           C  
ATOM    905  HE2 LYS A  57     -11.831  22.335  21.599  1.00 89.39           H  
ATOM    906  HE3 LYS A  57     -11.372  23.571  20.430  1.00 89.39           H  
ATOM    907  NZ  LYS A  57      -9.821  22.200  20.894  1.00 89.39           N  
ATOM    908  HZ1 LYS A  57      -9.708  21.227  21.140  1.00 89.39           H  
ATOM    909  HZ2 LYS A  57      -9.429  22.777  21.625  1.00 89.39           H  
ATOM    910  HZ3 LYS A  57      -9.309  22.382  20.043  1.00 89.39           H  
ATOM    911  N   THR A  58     -15.409  22.010  15.170  1.00 90.70           N  
ATOM    912  H   THR A  58     -15.287  23.011  15.221  1.00 90.70           H  
ATOM    913  CA  THR A  58     -15.553  21.425  13.843  1.00 90.70           C  
ATOM    914  HA  THR A  58     -16.510  20.906  13.802  1.00 90.70           H  
ATOM    915  C   THR A  58     -14.430  20.426  13.607  1.00 90.70           C  
ATOM    916  CB  THR A  58     -15.568  22.495  12.749  1.00 90.70           C  
ATOM    917  HB  THR A  58     -14.557  22.878  12.607  1.00 90.70           H  
ATOM    918  O   THR A  58     -13.245  20.733  13.779  1.00 90.70           O  
ATOM    919  CG2 THR A  58     -16.075  21.938  11.420  1.00 90.70           C  
ATOM    920 HG21 THR A  58     -15.414  21.150  11.059  1.00 90.70           H  
ATOM    921 HG22 THR A  58     -16.108  22.739  10.682  1.00 90.70           H  
ATOM    922 HG23 THR A  58     -17.079  21.535  11.548  1.00 90.70           H  
ATOM    923  OG1 THR A  58     -16.391  23.570  13.137  1.00 90.70           O  
ATOM    924  HG1 THR A  58     -17.198  23.208  13.511  1.00 90.70           H  
ATOM    925  N   VAL A  59     -14.802  19.211  13.234  1.00 91.07           N  
ATOM    926  H   VAL A  59     -15.791  19.030  13.139  1.00 91.07           H  
ATOM    927  CA  VAL A  59     -13.889  18.130  12.885  1.00 91.07           C  
ATOM    928  HA  VAL A  59     -12.864  18.494  12.961  1.00 91.07           H  
ATOM    929  C   VAL A  59     -14.102  17.721  11.441  1.00 91.07           C  
ATOM    930  CB  VAL A  59     -14.017  16.929  13.834  1.00 91.07           C  
ATOM    931  HB  VAL A  59     -13.306  16.172  13.500  1.00 91.07           H  
ATOM    932  O   VAL A  59     -15.187  17.875  10.896  1.00 91.07           O  
ATOM    933  CG1 VAL A  59     -13.589  17.337  15.246  1.00 91.07           C  
ATOM    934 HG11 VAL A  59     -12.545  17.650  15.233  1.00 91.07           H  
ATOM    935 HG12 VAL A  59     -14.204  18.164  15.600  1.00 91.07           H  
ATOM    936 HG13 VAL A  59     -13.732  16.479  15.904  1.00 91.07           H  
ATOM    937  CG2 VAL A  59     -15.405  16.281  13.863  1.00 91.07           C  
ATOM    938 HG21 VAL A  59     -15.384  15.389  14.490  1.00 91.07           H  
ATOM    939 HG22 VAL A  59     -15.710  15.984  12.859  1.00 91.07           H  
ATOM    940 HG23 VAL A  59     -16.142  16.976  14.265  1.00 91.07           H  
ATOM    941  N   LYS A  60     -13.039  17.198  10.835  1.00 92.93           N  
ATOM    942  H   LYS A  60     -12.190  17.113  11.375  1.00 92.93           H  
ATOM    943  CA  LYS A  60     -13.032  16.584   9.510  1.00 92.93           C  
ATOM    944  HA  LYS A  60     -14.053  16.475   9.143  1.00 92.93           H  
ATOM    945  C   LYS A  60     -12.423  15.203   9.678  1.00 92.93           C  
ATOM    946  CB  LYS A  60     -12.252  17.497   8.559  1.00 92.93           C  
ATOM    947  HB2 LYS A  60     -12.759  18.461   8.532  1.00 92.93           H  
ATOM    948  HB3 LYS A  60     -11.244  17.650   8.944  1.00 92.93           H  
ATOM    949  O   LYS A  60     -11.219  15.090   9.901  1.00 92.93           O  
ATOM    950  CG  LYS A  60     -12.167  16.940   7.134  1.00 92.93           C  
ATOM    951  HG2 LYS A  60     -13.166  16.705   6.767  1.00 92.93           H  
ATOM    952  HG3 LYS A  60     -11.561  16.034   7.124  1.00 92.93           H  
ATOM    953  CD  LYS A  60     -11.521  17.997   6.236  1.00 92.93           C  
ATOM    954  HD2 LYS A  60     -12.064  18.937   6.333  1.00 92.93           H  
ATOM    955  HD3 LYS A  60     -10.489  18.150   6.554  1.00 92.93           H  
ATOM    956  CE  LYS A  60     -11.549  17.563   4.777  1.00 92.93           C  
ATOM    957  HE2 LYS A  60     -11.077  16.583   4.704  1.00 92.93           H  
ATOM    958  HE3 LYS A  60     -12.581  17.461   4.442  1.00 92.93           H  
ATOM    959  NZ  LYS A  60     -10.818  18.538   3.929  1.00 92.93           N  
ATOM    960  HZ1 LYS A  60     -11.355  19.373   3.744  1.00 92.93           H  
ATOM    961  HZ2 LYS A  60     -10.575  18.081   3.061  1.00 92.93           H  
ATOM    962  HZ3 LYS A  60      -9.934  18.785   4.350  1.00 92.93           H  
ATOM    963  N   GLU A  61     -13.256  14.172   9.677  1.00 93.27           N  
ATOM    964  H   GLU A  61     -14.231  14.337   9.472  1.00 93.27           H  
ATOM    965  CA  GLU A  61     -12.871  12.827  10.108  1.00 93.27           C  
ATOM    966  HA  GLU A  61     -11.784  12.753  10.120  1.00 93.27           H  
ATOM    967  C   GLU A  61     -13.365  11.772   9.114  1.00 93.27           C  
ATOM    968  CB  GLU A  61     -13.364  12.555  11.549  1.00 93.27           C  
ATOM    969  HB2 GLU A  61     -14.426  12.796  11.611  1.00 93.27           H  
ATOM    970  HB3 GLU A  61     -13.235  11.496  11.770  1.00 93.27           H  
ATOM    971  O   GLU A  61     -14.413  11.914   8.488  1.00 93.27           O  
ATOM    972  CG  GLU A  61     -12.580  13.371  12.605  1.00 93.27           C  
ATOM    973  HG2 GLU A  61     -11.534  13.068  12.559  1.00 93.27           H  
ATOM    974  HG3 GLU A  61     -12.621  14.426  12.334  1.00 93.27           H  
ATOM    975  CD  GLU A  61     -13.072  13.227  14.066  1.00 93.27           C  
ATOM    976  OE1 GLU A  61     -12.440  13.853  14.971  1.00 93.27           O  
ATOM    977  OE2 GLU A  61     -14.070  12.509  14.297  1.00 93.27           O  
ATOM    978  N   MET A  62     -12.580  10.706   8.966  1.00 95.13           N  
ATOM    979  H   MET A  62     -11.770  10.618   9.562  1.00 95.13           H  
ATOM    980  CA  MET A  62     -12.959   9.531   8.190  1.00 95.13           C  
ATOM    981  HA  MET A  62     -13.694   9.809   7.434  1.00 95.13           H  
ATOM    982  C   MET A  62     -13.568   8.503   9.141  1.00 95.13           C  
ATOM    983  CB  MET A  62     -11.715   8.967   7.500  1.00 95.13           C  
ATOM    984  HB2 MET A  62     -11.128   8.431   8.246  1.00 95.13           H  
ATOM    985  HB3 MET A  62     -11.108   9.783   7.105  1.00 95.13           H  
ATOM    986  O   MET A  62     -12.902   8.062  10.078  1.00 95.13           O  
ATOM    987  CG  MET A  62     -12.050   8.002   6.366  1.00 95.13           C  
ATOM    988  HG2 MET A  62     -11.126   7.517   6.053  1.00 95.13           H  
ATOM    989  HG3 MET A  62     -12.736   7.242   6.741  1.00 95.13           H  
ATOM    990  SD  MET A  62     -12.785   8.765   4.906  1.00 95.13           S  
ATOM    991  CE  MET A  62     -11.368   9.698   4.263  1.00 95.13           C  
ATOM    992  HE1 MET A  62     -11.092  10.488   4.961  1.00 95.13           H  
ATOM    993  HE2 MET A  62     -10.522   9.028   4.108  1.00 95.13           H  
ATOM    994  HE3 MET A  62     -11.641  10.150   3.309  1.00 95.13           H  
ATOM    995  N   LEU A  63     -14.811   8.104   8.897  1.00 94.75           N  
ATOM    996  H   LEU A  63     -15.307   8.532   8.129  1.00 94.75           H  
ATOM    997  CA  LEU A  63     -15.531   7.117   9.695  1.00 94.75           C  
ATOM    998  HA  LEU A  63     -14.937   6.847  10.568  1.00 94.75           H  
ATOM    999  C   LEU A  63     -15.736   5.838   8.902  1.00 94.75           C  
ATOM   1000  CB  LEU A  63     -16.869   7.697  10.175  1.00 94.75           C  
ATOM   1001  HB2 LEU A  63     -17.404   6.926  10.729  1.00 94.75           H  
ATOM   1002  HB3 LEU A  63     -17.467   7.961   9.303  1.00 94.75           H  
ATOM   1003  O   LEU A  63     -16.125   5.874   7.742  1.00 94.75           O  
ATOM   1004  CG  LEU A  63     -16.725   8.938  11.069  1.00 94.75           C  
ATOM   1005  HG  LEU A  63     -16.275   9.748  10.493  1.00 94.75           H  
ATOM   1006  CD1 LEU A  63     -18.112   9.381  11.525  1.00 94.75           C  
ATOM   1007 HD11 LEU A  63     -18.791   9.405  10.673  1.00 94.75           H  
ATOM   1008 HD12 LEU A  63     -18.048  10.383  11.951  1.00 94.75           H  
ATOM   1009 HD13 LEU A  63     -18.509   8.694  12.272  1.00 94.75           H  
ATOM   1010  CD2 LEU A  63     -15.857   8.658  12.299  1.00 94.75           C  
ATOM   1011 HD21 LEU A  63     -16.307   7.883  12.920  1.00 94.75           H  
ATOM   1012 HD22 LEU A  63     -15.755   9.578  12.874  1.00 94.75           H  
ATOM   1013 HD23 LEU A  63     -14.845   8.374  12.009  1.00 94.75           H  
ATOM   1014  N   GLY A  64     -15.467   4.696   9.527  1.00 94.33           N  
ATOM   1015  H   GLY A  64     -15.222   4.731  10.506  1.00 94.33           H  
ATOM   1016  CA  GLY A  64     -15.780   3.397   8.944  1.00 94.33           C  
ATOM   1017  HA2 GLY A  64     -15.685   3.424   7.859  1.00 94.33           H  
ATOM   1018  HA3 GLY A  64     -15.099   2.642   9.336  1.00 94.33           H  
ATOM   1019  C   GLY A  64     -17.198   3.010   9.327  1.00 94.33           C  
ATOM   1020  O   GLY A  64     -17.477   2.886  10.515  1.00 94.33           O  
ATOM   1021  N   ILE A  65     -18.063   2.795   8.340  1.00 94.09           N  
ATOM   1022  H   ILE A  65     -17.752   2.896   7.384  1.00 94.09           H  
ATOM   1023  CA  ILE A  65     -19.398   2.241   8.563  1.00 94.09           C  
ATOM   1024  HA  ILE A  65     -19.732   2.485   9.571  1.00 94.09           H  
ATOM   1025  C   ILE A  65     -19.286   0.728   8.468  1.00 94.09           C  
ATOM   1026  CB  ILE A  65     -20.422   2.823   7.569  1.00 94.09           C  
ATOM   1027  HB  ILE A  65     -20.114   2.553   6.559  1.00 94.09           H  
ATOM   1028  O   ILE A  65     -18.899   0.179   7.433  1.00 94.09           O  
ATOM   1029  CG1 ILE A  65     -20.480   4.365   7.637  1.00 94.09           C  
ATOM   1030 HG12 ILE A  65     -19.520   4.764   7.310  1.00 94.09           H  
ATOM   1031 HG13 ILE A  65     -21.236   4.715   6.934  1.00 94.09           H  
ATOM   1032  CG2 ILE A  65     -21.819   2.223   7.805  1.00 94.09           C  
ATOM   1033 HG21 ILE A  65     -22.541   2.697   7.139  1.00 94.09           H  
ATOM   1034 HG22 ILE A  65     -21.814   1.154   7.589  1.00 94.09           H  
ATOM   1035 HG23 ILE A  65     -22.137   2.374   8.836  1.00 94.09           H  
ATOM   1036  CD1 ILE A  65     -20.792   4.967   9.015  1.00 94.09           C  
ATOM   1037 HD11 ILE A  65     -20.009   4.716   9.731  1.00 94.09           H  
ATOM   1038 HD12 ILE A  65     -21.753   4.607   9.381  1.00 94.09           H  
ATOM   1039 HD13 ILE A  65     -20.840   6.053   8.926  1.00 94.09           H  
ATOM   1040  N   THR A  66     -19.576   0.038   9.563  1.00 91.51           N  
ATOM   1041  H   THR A  66     -19.862   0.539  10.392  1.00 91.51           H  
ATOM   1042  CA  THR A  66     -19.546  -1.426   9.595  1.00 91.51           C  
ATOM   1043  HA  THR A  66     -18.648  -1.769   9.081  1.00 91.51           H  
ATOM   1044  C   THR A  66     -20.726  -2.025   8.844  1.00 91.51           C  
ATOM   1045  CB  THR A  66     -19.467  -1.970  11.017  1.00 91.51           C  
ATOM   1046  HB  THR A  66     -19.386  -3.055  10.962  1.00 91.51           H  
ATOM   1047  O   THR A  66     -21.754  -1.376   8.660  1.00 91.51           O  
ATOM   1048  CG2 THR A  66     -18.274  -1.412  11.798  1.00 91.51           C  
ATOM   1049 HG21 THR A  66     -18.252  -0.322  11.764  1.00 91.51           H  
ATOM   1050 HG22 THR A  66     -18.356  -1.709  12.843  1.00 91.51           H  
ATOM   1051 HG23 THR A  66     -17.347  -1.798  11.376  1.00 91.51           H  
ATOM   1052  OG1 THR A  66     -20.635  -1.660  11.715  1.00 91.51           O  
ATOM   1053  HG1 THR A  66     -20.557  -0.725  11.920  1.00 91.51           H  
ATOM   1054  N   ILE A  67     -20.620  -3.290   8.427  1.00 89.29           N  
ATOM   1055  H   ILE A  67     -19.745  -3.779   8.552  1.00 89.29           H  
ATOM   1056  CA  ILE A  67     -21.746  -3.968   7.766  1.00 89.29           C  
ATOM   1057  HA  ILE A  67     -22.025  -3.379   6.892  1.00 89.29           H  
ATOM   1058  C   ILE A  67     -22.983  -3.991   8.687  1.00 89.29           C  
ATOM   1059  CB  ILE A  67     -21.359  -5.385   7.279  1.00 89.29           C  
ATOM   1060  HB  ILE A  67     -21.134  -6.004   8.147  1.00 89.29           H  
ATOM   1061  O   ILE A  67     -24.101  -3.836   8.204  1.00 89.29           O  
ATOM   1062  CG1 ILE A  67     -20.131  -5.373   6.337  1.00 89.29           C  
ATOM   1063 HG12 ILE A  67     -20.392  -4.873   5.404  1.00 89.29           H  
ATOM   1064 HG13 ILE A  67     -19.315  -4.813   6.795  1.00 89.29           H  
ATOM   1065  CG2 ILE A  67     -22.551  -5.988   6.507  1.00 89.29           C  
ATOM   1066 HG21 ILE A  67     -22.792  -5.364   5.646  1.00 89.29           H  
ATOM   1067 HG22 ILE A  67     -22.325  -6.995   6.156  1.00 89.29           H  
ATOM   1068 HG23 ILE A  67     -23.437  -6.051   7.138  1.00 89.29           H  
ATOM   1069  CD1 ILE A  67     -19.587  -6.769   6.008  1.00 89.29           C  
ATOM   1070 HD11 ILE A  67     -18.673  -6.669   5.423  1.00 89.29           H  
ATOM   1071 HD12 ILE A  67     -20.302  -7.342   5.417  1.00 89.29           H  
ATOM   1072 HD13 ILE A  67     -19.365  -7.302   6.932  1.00 89.29           H  
ATOM   1073  N   MET A  68     -22.793  -4.104  10.008  1.00 87.80           N  
ATOM   1074  H   MET A  68     -21.845  -4.166  10.354  1.00 87.80           H  
ATOM   1075  CA  MET A  68     -23.888  -4.055  10.988  1.00 87.80           C  
ATOM   1076  HA  MET A  68     -24.680  -4.732  10.667  1.00 87.80           H  
ATOM   1077  C   MET A  68     -24.526  -2.662  11.123  1.00 87.80           C  
ATOM   1078  CB  MET A  68     -23.385  -4.511  12.363  1.00 87.80           C  
ATOM   1079  HB2 MET A  68     -24.194  -4.385  13.083  1.00 87.80           H  
ATOM   1080  HB3 MET A  68     -22.551  -3.882  12.671  1.00 87.80           H  
ATOM   1081  O   MET A  68     -25.721  -2.558  11.376  1.00 87.80           O  
ATOM   1082  CG  MET A  68     -22.962  -5.984  12.381  1.00 87.80           C  
ATOM   1083  HG2 MET A  68     -22.052  -6.109  11.794  1.00 87.80           H  
ATOM   1084  HG3 MET A  68     -23.751  -6.575  11.917  1.00 87.80           H  
ATOM   1085  SD  MET A  68     -22.690  -6.641  14.048  1.00 87.80           S  
ATOM   1086  CE  MET A  68     -21.185  -5.755  14.495  1.00 87.80           C  
ATOM   1087  HE1 MET A  68     -20.923  -5.990  15.527  1.00 87.80           H  
ATOM   1088  HE2 MET A  68     -20.395  -6.095  13.826  1.00 87.80           H  
ATOM   1089  HE3 MET A  68     -21.330  -4.679  14.400  1.00 87.80           H  
ATOM   1090  N   GLU A  69     -23.751  -1.591  10.947  1.00 92.91           N  
ATOM   1091  H   GLU A  69     -22.767  -1.728  10.762  1.00 92.91           H  
ATOM   1092  CA  GLU A  69     -24.237  -0.203  11.013  1.00 92.91           C  
ATOM   1093  HA  GLU A  69     -25.029  -0.115  11.757  1.00 92.91           H  
ATOM   1094  C   GLU A  69     -24.812   0.289   9.684  1.00 92.91           C  
ATOM   1095  CB  GLU A  69     -23.077   0.711  11.408  1.00 92.91           C  
ATOM   1096  HB2 GLU A  69     -23.362   1.754  11.272  1.00 92.91           H  
ATOM   1097  HB3 GLU A  69     -22.263   0.498  10.715  1.00 92.91           H  
ATOM   1098  O   GLU A  69     -25.531   1.282   9.654  1.00 92.91           O  
ATOM   1099  CG  GLU A  69     -22.636   0.516  12.871  1.00 92.91           C  
ATOM   1100  HG2 GLU A  69     -23.310   1.077  13.518  1.00 92.91           H  
ATOM   1101  HG3 GLU A  69     -22.719  -0.535  13.148  1.00 92.91           H  
ATOM   1102  CD  GLU A  69     -21.189   0.960  13.118  1.00 92.91           C  
ATOM   1103  OE1 GLU A  69     -20.809   1.099  14.300  1.00 92.91           O  
ATOM   1104  OE2 GLU A  69     -20.421   1.056  12.136  1.00 92.91           O  
ATOM   1105  N   ARG A  70     -24.510  -0.396   8.578  1.00 92.87           N  
ATOM   1106  H   ARG A  70     -23.849  -1.154   8.676  1.00 92.87           H  
ATOM   1107  CA  ARG A  70     -24.884   0.026   7.228  1.00 92.87           C  
ATOM   1108  HA  ARG A  70     -24.349   0.945   6.986  1.00 92.87           H  
ATOM   1109  C   ARG A  70     -26.369   0.359   7.105  1.00 92.87           C  
ATOM   1110  CB  ARG A  70     -24.458  -1.070   6.248  1.00 92.87           C  
ATOM   1111  HB2 ARG A  70     -24.966  -2.003   6.493  1.00 92.87           H  
ATOM   1112  HB3 ARG A  70     -23.381  -1.220   6.326  1.00 92.87           H  
ATOM   1113  O   ARG A  70     -26.706   1.432   6.627  1.00 92.87           O  
ATOM   1114  CG  ARG A  70     -24.808  -0.670   4.818  1.00 92.87           C  
ATOM   1115  HG2 ARG A  70     -24.340   0.286   4.585  1.00 92.87           H  
ATOM   1116  HG3 ARG A  70     -25.889  -0.564   4.717  1.00 92.87           H  
ATOM   1117  CD  ARG A  70     -24.344  -1.727   3.825  1.00 92.87           C  
ATOM   1118  HD2 ARG A  70     -23.259  -1.823   3.878  1.00 92.87           H  
ATOM   1119  HD3 ARG A  70     -24.816  -2.680   4.066  1.00 92.87           H  
ATOM   1120  NE  ARG A  70     -24.745  -1.291   2.492  1.00 92.87           N  
ATOM   1121  HE  ARG A  70     -25.173  -0.377   2.443  1.00 92.87           H  
ATOM   1122  NH1 ARG A  70     -24.157  -3.110   1.231  1.00 92.87           N  
ATOM   1123 HH11 ARG A  70     -23.846  -3.571   2.074  1.00 92.87           H  
ATOM   1124 HH12 ARG A  70     -24.142  -3.557   0.325  1.00 92.87           H  
ATOM   1125  NH2 ARG A  70     -25.118  -1.293   0.299  1.00 92.87           N  
ATOM   1126 HH21 ARG A  70     -25.514  -0.380   0.473  1.00 92.87           H  
ATOM   1127 HH22 ARG A  70     -25.129  -1.693  -0.628  1.00 92.87           H  
ATOM   1128  CZ  ARG A  70     -24.667  -1.913   1.345  1.00 92.87           C  
ATOM   1129  N   SER A  71     -27.250  -0.528   7.572  1.00 93.86           N  
ATOM   1130  H   SER A  71     -26.891  -1.368   8.002  1.00 93.86           H  
ATOM   1131  CA  SER A  71     -28.698  -0.326   7.441  1.00 93.86           C  
ATOM   1132  HA  SER A  71     -28.923  -0.133   6.392  1.00 93.86           H  
ATOM   1133  C   SER A  71     -29.199   0.882   8.240  1.00 93.86           C  
ATOM   1134  CB  SER A  71     -29.442  -1.594   7.869  1.00 93.86           C  
ATOM   1135  HB2 SER A  71     -29.142  -2.420   7.224  1.00 93.86           H  
ATOM   1136  HB3 SER A  71     -29.182  -1.840   8.899  1.00 93.86           H  
ATOM   1137  O   SER A  71     -30.050   1.624   7.752  1.00 93.86           O  
ATOM   1138  OG  SER A  71     -30.841  -1.417   7.776  1.00 93.86           O  
ATOM   1139  HG  SER A  71     -31.048  -1.022   6.926  1.00 93.86           H  
ATOM   1140  N   SER A  72     -28.670   1.113   9.446  1.00 94.72           N  
ATOM   1141  H   SER A  72     -27.880   0.569   9.763  1.00 94.72           H  
ATOM   1142  CA  SER A  72     -29.073   2.264  10.259  1.00 94.72           C  
ATOM   1143  HA  SER A  72     -30.158   2.358  10.208  1.00 94.72           H  
ATOM   1144  C   SER A  72     -28.500   3.571   9.716  1.00 94.72           C  
ATOM   1145  CB  SER A  72     -28.706   2.059  11.731  1.00 94.72           C  
ATOM   1146  HB2 SER A  72     -28.974   2.954  12.292  1.00 94.72           H  
ATOM   1147  HB3 SER A  72     -29.281   1.219  12.122  1.00 94.72           H  
ATOM   1148  O   SER A  72     -29.224   4.564   9.662  1.00 94.72           O  
ATOM   1149  OG  SER A  72     -27.331   1.787  11.907  1.00 94.72           O  
ATOM   1150  HG  SER A  72     -27.158   1.653  12.841  1.00 94.72           H  
ATOM   1151  N   PHE A  73     -27.248   3.556   9.252  1.00 95.35           N  
ATOM   1152  H   PHE A  73     -26.702   2.715   9.369  1.00 95.35           H  
ATOM   1153  CA  PHE A  73     -26.625   4.699   8.595  1.00 95.35           C  
ATOM   1154  HA  PHE A  73     -26.702   5.566   9.252  1.00 95.35           H  
ATOM   1155  C   PHE A  73     -27.346   5.067   7.293  1.00 95.35           C  
ATOM   1156  CB  PHE A  73     -25.137   4.414   8.358  1.00 95.35           C  
ATOM   1157  HB2 PHE A  73     -24.649   4.256   9.320  1.00 95.35           H  
ATOM   1158  HB3 PHE A  73     -25.033   3.495   7.781  1.00 95.35           H  
ATOM   1159  O   PHE A  73     -27.725   6.216   7.128  1.00 95.35           O  
ATOM   1160  CG  PHE A  73     -24.432   5.538   7.624  1.00 95.35           C  
ATOM   1161  CD1 PHE A  73     -24.344   5.514   6.222  1.00 95.35           C  
ATOM   1162  HD1 PHE A  73     -24.807   4.704   5.678  1.00 95.35           H  
ATOM   1163  CD2 PHE A  73     -23.933   6.646   8.331  1.00 95.35           C  
ATOM   1164  HD2 PHE A  73     -24.034   6.686   9.406  1.00 95.35           H  
ATOM   1165  CE1 PHE A  73     -23.731   6.575   5.532  1.00 95.35           C  
ATOM   1166  HE1 PHE A  73     -23.695   6.569   4.452  1.00 95.35           H  
ATOM   1167  CE2 PHE A  73     -23.330   7.714   7.646  1.00 95.35           C  
ATOM   1168  HE2 PHE A  73     -22.966   8.571   8.194  1.00 95.35           H  
ATOM   1169  CZ  PHE A  73     -23.227   7.675   6.245  1.00 95.35           C  
ATOM   1170  HZ  PHE A  73     -22.782   8.502   5.711  1.00 95.35           H  
ATOM   1171  N   GLU A  74     -27.592   4.116   6.386  1.00 94.19           N  
ATOM   1172  H   GLU A  74     -27.264   3.177   6.560  1.00 94.19           H  
ATOM   1173  CA  GLU A  74     -28.254   4.385   5.097  1.00 94.19           C  
ATOM   1174  HA  GLU A  74     -27.736   5.199   4.591  1.00 94.19           H  
ATOM   1175  C   GLU A  74     -29.711   4.843   5.269  1.00 94.19           C  
ATOM   1176  CB  GLU A  74     -28.195   3.137   4.191  1.00 94.19           C  
ATOM   1177  HB2 GLU A  74     -28.559   2.279   4.757  1.00 94.19           H  
ATOM   1178  HB3 GLU A  74     -28.862   3.290   3.343  1.00 94.19           H  
ATOM   1179  O   GLU A  74     -30.192   5.655   4.482  1.00 94.19           O  
ATOM   1180  CG  GLU A  74     -26.786   2.840   3.635  1.00 94.19           C  
ATOM   1181  HG2 GLU A  74     -26.476   3.681   3.015  1.00 94.19           H  
ATOM   1182  HG3 GLU A  74     -26.085   2.770   4.467  1.00 94.19           H  
ATOM   1183  CD  GLU A  74     -26.701   1.538   2.805  1.00 94.19           C  
ATOM   1184  OE1 GLU A  74     -25.650   1.276   2.166  1.00 94.19           O  
ATOM   1185  OE2 GLU A  74     -27.634   0.708   2.842  1.00 94.19           O  
ATOM   1186  N   LYS A  75     -30.412   4.378   6.316  1.00 96.27           N  
ATOM   1187  H   LYS A  75     -29.976   3.684   6.905  1.00 96.27           H  
ATOM   1188  CA  LYS A  75     -31.787   4.811   6.614  1.00 96.27           C  
ATOM   1189  HA  LYS A  75     -32.384   4.691   5.710  1.00 96.27           H  
ATOM   1190  C   LYS A  75     -31.866   6.294   6.981  1.00 96.27           C  
ATOM   1191  CB  LYS A  75     -32.370   3.926   7.727  1.00 96.27           C  
ATOM   1192  HB2 LYS A  75     -32.334   2.887   7.399  1.00 96.27           H  
ATOM   1193  HB3 LYS A  75     -31.762   4.027   8.626  1.00 96.27           H  
ATOM   1194  O   LYS A  75     -32.801   6.972   6.563  1.00 96.27           O  
ATOM   1195  CG  LYS A  75     -33.828   4.286   8.054  1.00 96.27           C  
ATOM   1196  HG2 LYS A  75     -33.885   5.316   8.405  1.00 96.27           H  
ATOM   1197  HG3 LYS A  75     -34.431   4.185   7.152  1.00 96.27           H  
ATOM   1198  CD  LYS A  75     -34.392   3.375   9.147  1.00 96.27           C  
ATOM   1199  HD2 LYS A  75     -33.793   3.489  10.051  1.00 96.27           H  
ATOM   1200  HD3 LYS A  75     -34.345   2.339   8.811  1.00 96.27           H  
ATOM   1201  CE  LYS A  75     -35.846   3.772   9.424  1.00 96.27           C  
ATOM   1202  HE2 LYS A  75     -36.413   3.665   8.500  1.00 96.27           H  
ATOM   1203  HE3 LYS A  75     -35.869   4.825   9.704  1.00 96.27           H  
ATOM   1204  NZ  LYS A  75     -36.447   2.941  10.496  1.00 96.27           N  
ATOM   1205  HZ1 LYS A  75     -35.935   3.056  11.359  1.00 96.27           H  
ATOM   1206  HZ2 LYS A  75     -36.429   1.966  10.233  1.00 96.27           H  
ATOM   1207  HZ3 LYS A  75     -37.407   3.213  10.652  1.00 96.27           H  
ATOM   1208  N   ASN A  76     -30.945   6.778   7.816  1.00 94.28           N  
ATOM   1209  H   ASN A  76     -30.202   6.160   8.109  1.00 94.28           H  
ATOM   1210  CA  ASN A  76     -30.856   8.189   8.189  1.00 94.28           C  
ATOM   1211  HA  ASN A  76     -31.085   8.797   7.314  1.00 94.28           H  
ATOM   1212  C   ASN A  76     -29.424   8.527   8.655  1.00 94.28           C  
ATOM   1213  CB  ASN A  76     -31.925   8.513   9.254  1.00 94.28           C  
ATOM   1214  HB2 ASN A  76     -31.698   7.990  10.183  1.00 94.28           H  
ATOM   1215  HB3 ASN A  76     -32.898   8.178   8.894  1.00 94.28           H  
ATOM   1216  O   ASN A  76     -29.123   8.395   9.848  1.00 94.28           O  
ATOM   1217  CG  ASN A  76     -32.023  10.005   9.536  1.00 94.28           C  
ATOM   1218  ND2 ASN A  76     -33.145  10.466  10.036  1.00 94.28           N  
ATOM   1219 HD21 ASN A  76     -33.171  11.459  10.222  1.00 94.28           H  
ATOM   1220 HD22 ASN A  76     -33.934   9.859  10.205  1.00 94.28           H  
ATOM   1221  OD1 ASN A  76     -31.103  10.780   9.326  1.00 94.28           O  
ATOM   1222  N   PRO A  77     -28.548   8.987   7.739  1.00 93.30           N  
ATOM   1223  CA  PRO A  77     -27.153   9.279   8.061  1.00 93.30           C  
ATOM   1224  HA  PRO A  77     -26.669   8.359   8.387  1.00 93.30           H  
ATOM   1225  C   PRO A  77     -26.993  10.347   9.146  1.00 93.30           C  
ATOM   1226  CB  PRO A  77     -26.524   9.742   6.743  1.00 93.30           C  
ATOM   1227  HB2 PRO A  77     -26.638  10.821   6.634  1.00 93.30           H  
ATOM   1228  HB3 PRO A  77     -25.473   9.463   6.676  1.00 93.30           H  
ATOM   1229  O   PRO A  77     -26.088  10.254   9.971  1.00 93.30           O  
ATOM   1230  CG  PRO A  77     -27.363   9.057   5.669  1.00 93.30           C  
ATOM   1231  HG2 PRO A  77     -27.003   8.041   5.507  1.00 93.30           H  
ATOM   1232  HG3 PRO A  77     -27.349   9.619   4.736  1.00 93.30           H  
ATOM   1233  CD  PRO A  77     -28.756   9.036   6.295  1.00 93.30           C  
ATOM   1234  HD2 PRO A  77     -29.306   8.166   5.935  1.00 93.30           H  
ATOM   1235  HD3 PRO A  77     -29.290   9.950   6.035  1.00 93.30           H  
ATOM   1236  N   ILE A  78     -27.885  11.342   9.167  1.00 91.85           N  
ATOM   1237  H   ILE A  78     -28.656  11.309   8.517  1.00 91.85           H  
ATOM   1238  CA  ILE A  78     -27.843  12.453  10.124  1.00 91.85           C  
ATOM   1239  HA  ILE A  78     -26.832  12.861  10.144  1.00 91.85           H  
ATOM   1240  C   ILE A  78     -28.136  11.934  11.530  1.00 91.85           C  
ATOM   1241  CB  ILE A  78     -28.807  13.586   9.704  1.00 91.85           C  
ATOM   1242  HB  ILE A  78     -29.819  13.184   9.650  1.00 91.85           H  
ATOM   1243  O   ILE A  78     -27.288  12.062  12.407  1.00 91.85           O  
ATOM   1244  CG1 ILE A  78     -28.421  14.108   8.298  1.00 91.85           C  
ATOM   1245 HG12 ILE A  78     -27.382  14.436   8.300  1.00 91.85           H  
ATOM   1246 HG13 ILE A  78     -28.507  13.292   7.580  1.00 91.85           H  
ATOM   1247  CG2 ILE A  78     -28.804  14.707  10.759  1.00 91.85           C  
ATOM   1248 HG21 ILE A  78     -29.493  15.507  10.487  1.00 91.85           H  
ATOM   1249 HG22 ILE A  78     -27.804  15.122  10.884  1.00 91.85           H  
ATOM   1250 HG23 ILE A  78     -29.142  14.336  11.727  1.00 91.85           H  
ATOM   1251  CD1 ILE A  78     -29.299  15.250   7.777  1.00 91.85           C  
ATOM   1252 HD11 ILE A  78     -29.053  15.445   6.733  1.00 91.85           H  
ATOM   1253 HD12 ILE A  78     -29.119  16.161   8.347  1.00 91.85           H  
ATOM   1254 HD13 ILE A  78     -30.351  14.973   7.847  1.00 91.85           H  
ATOM   1255  N   ALA A  79     -29.269  11.253  11.722  1.00 92.85           N  
ATOM   1256  H   ALA A  79     -29.916  11.163  10.951  1.00 92.85           H  
ATOM   1257  CA  ALA A  79     -29.641  10.703  13.027  1.00 92.85           C  
ATOM   1258  HA  ALA A  79     -29.684  11.518  13.749  1.00 92.85           H  
ATOM   1259  C   ALA A  79     -28.617   9.673  13.538  1.00 92.85           C  
ATOM   1260  CB  ALA A  79     -31.034  10.078  12.912  1.00 92.85           C  
ATOM   1261  HB1 ALA A  79     -31.017   9.254  12.198  1.00 92.85           H  
ATOM   1262  HB2 ALA A  79     -31.341   9.704  13.889  1.00 92.85           H  
ATOM   1263  HB3 ALA A  79     -31.746  10.838  12.589  1.00 92.85           H  
ATOM   1264  O   ALA A  79     -28.334   9.601  14.736  1.00 92.85           O  
ATOM   1265  N   PHE A  80     -28.019   8.883  12.636  1.00 94.39           N  
ATOM   1266  H   PHE A  80     -28.298   8.951  11.667  1.00 94.39           H  
ATOM   1267  CA  PHE A  80     -26.929   7.977  12.996  1.00 94.39           C  
ATOM   1268  HA  PHE A  80     -27.280   7.306  13.780  1.00 94.39           H  
ATOM   1269  C   PHE A  80     -25.723   8.745  13.557  1.00 94.39           C  
ATOM   1270  CB  PHE A  80     -26.527   7.132  11.781  1.00 94.39           C  
ATOM   1271  HB2 PHE A  80     -27.393   6.559  11.450  1.00 94.39           H  
ATOM   1272  HB3 PHE A  80     -26.239   7.789  10.960  1.00 94.39           H  
ATOM   1273  O   PHE A  80     -25.194   8.374  14.606  1.00 94.39           O  
ATOM   1274  CG  PHE A  80     -25.379   6.180  12.067  1.00 94.39           C  
ATOM   1275  CD1 PHE A  80     -24.046   6.623  11.965  1.00 94.39           C  
ATOM   1276  HD1 PHE A  80     -23.837   7.640  11.667  1.00 94.39           H  
ATOM   1277  CD2 PHE A  80     -25.642   4.855  12.454  1.00 94.39           C  
ATOM   1278  HD2 PHE A  80     -26.662   4.508  12.523  1.00 94.39           H  
ATOM   1279  CE1 PHE A  80     -22.983   5.742  12.230  1.00 94.39           C  
ATOM   1280  HE1 PHE A  80     -21.963   6.082  12.126  1.00 94.39           H  
ATOM   1281  CE2 PHE A  80     -24.579   3.974  12.725  1.00 94.39           C  
ATOM   1282  HE2 PHE A  80     -24.791   2.948  12.989  1.00 94.39           H  
ATOM   1283  CZ  PHE A  80     -23.249   4.416  12.609  1.00 94.39           C  
ATOM   1284  HZ  PHE A  80     -22.431   3.733  12.786  1.00 94.39           H  
ATOM   1285  N   LEU A  81     -25.292   9.817  12.891  1.00 93.18           N  
ATOM   1286  H   LEU A  81     -25.797  10.113  12.067  1.00 93.18           H  
ATOM   1287  CA  LEU A  81     -24.154  10.626  13.327  1.00 93.18           C  
ATOM   1288  HA  LEU A  81     -23.335   9.959  13.595  1.00 93.18           H  
ATOM   1289  C   LEU A  81     -24.471  11.420  14.607  1.00 93.18           C  
ATOM   1290  CB  LEU A  81     -23.703  11.518  12.157  1.00 93.18           C  
ATOM   1291  HB2 LEU A  81     -24.565  12.075  11.790  1.00 93.18           H  
ATOM   1292  HB3 LEU A  81     -22.972  12.243  12.515  1.00 93.18           H  
ATOM   1293  O   LEU A  81     -23.642  11.458  15.514  1.00 93.18           O  
ATOM   1294  CG  LEU A  81     -23.047  10.761  10.988  1.00 93.18           C  
ATOM   1295  HG  LEU A  81     -23.715   9.984  10.615  1.00 93.18           H  
ATOM   1296  CD1 LEU A  81     -22.751  11.743   9.859  1.00 93.18           C  
ATOM   1297 HD11 LEU A  81     -23.671  12.263   9.594  1.00 93.18           H  
ATOM   1298 HD12 LEU A  81     -22.381  11.207   8.986  1.00 93.18           H  
ATOM   1299 HD13 LEU A  81     -22.006  12.469  10.185  1.00 93.18           H  
ATOM   1300  CD2 LEU A  81     -21.726  10.091  11.374  1.00 93.18           C  
ATOM   1301 HD21 LEU A  81     -21.036  10.833  11.776  1.00 93.18           H  
ATOM   1302 HD22 LEU A  81     -21.285   9.626  10.492  1.00 93.18           H  
ATOM   1303 HD23 LEU A  81     -21.897   9.314  12.119  1.00 93.18           H  
ATOM   1304  N   GLU A  82     -25.683  11.946  14.760  1.00 91.53           N  
ATOM   1305  H   GLU A  82     -26.316  11.950  13.972  1.00 91.53           H  
ATOM   1306  CA  GLU A  82     -26.142  12.582  16.004  1.00 91.53           C  
ATOM   1307  HA  GLU A  82     -25.497  13.423  16.259  1.00 91.53           H  
ATOM   1308  C   GLU A  82     -26.084  11.620  17.190  1.00 91.53           C  
ATOM   1309  CB  GLU A  82     -27.567  13.105  15.826  1.00 91.53           C  
ATOM   1310  HB2 GLU A  82     -27.972  13.378  16.801  1.00 91.53           H  
ATOM   1311  HB3 GLU A  82     -28.178  12.306  15.408  1.00 91.53           H  
ATOM   1312  O   GLU A  82     -25.553  11.965  18.247  1.00 91.53           O  
ATOM   1313  CG  GLU A  82     -27.610  14.342  14.919  1.00 91.53           C  
ATOM   1314  HG2 GLU A  82     -27.099  14.132  13.980  1.00 91.53           H  
ATOM   1315  HG3 GLU A  82     -27.071  15.150  15.415  1.00 91.53           H  
ATOM   1316  CD  GLU A  82     -29.041  14.798  14.614  1.00 91.53           C  
ATOM   1317  OE1 GLU A  82     -29.171  15.960  14.175  1.00 91.53           O  
ATOM   1318  OE2 GLU A  82     -29.981  13.983  14.778  1.00 91.53           O  
ATOM   1319  N   SER A  83     -26.507  10.365  16.997  1.00 92.16           N  
ATOM   1320  H   SER A  83     -26.978  10.152  16.129  1.00 92.16           H  
ATOM   1321  CA  SER A  83     -26.391   9.326  18.031  1.00 92.16           C  
ATOM   1322  HA  SER A  83     -26.891   9.697  18.926  1.00 92.16           H  
ATOM   1323  C   SER A  83     -24.938   9.016  18.424  1.00 92.16           C  
ATOM   1324  CB  SER A  83     -27.115   8.049  17.591  1.00 92.16           C  
ATOM   1325  HB2 SER A  83     -28.057   8.310  17.110  1.00 92.16           H  
ATOM   1326  HB3 SER A  83     -27.342   7.458  18.479  1.00 92.16           H  
ATOM   1327  O   SER A  83     -24.677   8.498  19.510  1.00 92.16           O  
ATOM   1328  OG  SER A  83     -26.334   7.248  16.720  1.00 92.16           O  
ATOM   1329  HG  SER A  83     -26.036   7.780  15.978  1.00 92.16           H  
ATOM   1330  N   ARG A  84     -23.977   9.354  17.554  1.00 89.94           N  
ATOM   1331  H   ARG A  84     -24.275   9.815  16.706  1.00 89.94           H  
ATOM   1332  CA  ARG A  84     -22.529   9.239  17.786  1.00 89.94           C  
ATOM   1333  HA  ARG A  84     -22.358   8.496  18.564  1.00 89.94           H  
ATOM   1334  C   ARG A  84     -21.903  10.522  18.342  1.00 89.94           C  
ATOM   1335  CB  ARG A  84     -21.842   8.791  16.483  1.00 89.94           C  
ATOM   1336  HB2 ARG A  84     -20.759   8.858  16.592  1.00 89.94           H  
ATOM   1337  HB3 ARG A  84     -22.133   9.464  15.677  1.00 89.94           H  
ATOM   1338  O   ARG A  84     -20.697  10.536  18.575  1.00 89.94           O  
ATOM   1339  CG  ARG A  84     -22.205   7.368  16.056  1.00 89.94           C  
ATOM   1340  HG2 ARG A  84     -23.286   7.229  16.082  1.00 89.94           H  
ATOM   1341  HG3 ARG A  84     -21.865   7.217  15.031  1.00 89.94           H  
ATOM   1342  CD  ARG A  84     -21.525   6.338  16.960  1.00 89.94           C  
ATOM   1343  HD2 ARG A  84     -20.446   6.476  16.894  1.00 89.94           H  
ATOM   1344  HD3 ARG A  84     -21.841   6.493  17.991  1.00 89.94           H  
ATOM   1345  NE  ARG A  84     -21.910   4.986  16.546  1.00 89.94           N  
ATOM   1346  HE  ARG A  84     -22.872   4.882  16.257  1.00 89.94           H  
ATOM   1347  NH1 ARG A  84     -19.898   3.885  16.816  1.00 89.94           N  
ATOM   1348 HH11 ARG A  84     -19.460   4.731  17.152  1.00 89.94           H  
ATOM   1349 HH12 ARG A  84     -19.393   3.019  16.685  1.00 89.94           H  
ATOM   1350  NH2 ARG A  84     -21.693   2.822  16.045  1.00 89.94           N  
ATOM   1351 HH21 ARG A  84     -22.661   2.818  15.757  1.00 89.94           H  
ATOM   1352 HH22 ARG A  84     -21.123   2.091  15.645  1.00 89.94           H  
ATOM   1353  CZ  ARG A  84     -21.154   3.912  16.477  1.00 89.94           C  
ATOM   1354  N   GLY A  85     -22.698  11.564  18.586  1.00 90.26           N  
ATOM   1355  H   GLY A  85     -23.682  11.473  18.377  1.00 90.26           H  
ATOM   1356  CA  GLY A  85     -22.253  12.840  19.146  1.00 90.26           C  
ATOM   1357  HA2 GLY A  85     -23.079  13.267  19.715  1.00 90.26           H  
ATOM   1358  HA3 GLY A  85     -21.418  12.673  19.826  1.00 90.26           H  
ATOM   1359  C   GLY A  85     -21.824  13.884  18.111  1.00 90.26           C  
ATOM   1360  O   GLY A  85     -21.223  14.887  18.496  1.00 90.26           O  
ATOM   1361  N   TYR A  86     -22.106  13.667  16.822  1.00 90.32           N  
ATOM   1362  H   TYR A  86     -22.634  12.844  16.570  1.00 90.32           H  
ATOM   1363  CA  TYR A  86     -21.907  14.678  15.781  1.00 90.32           C  
ATOM   1364  HA  TYR A  86     -21.024  15.274  16.013  1.00 90.32           H  
ATOM   1365  C   TYR A  86     -23.106  15.618  15.733  1.00 90.32           C  
ATOM   1366  CB  TYR A  86     -21.680  14.018  14.421  1.00 90.32           C  
ATOM   1367  HB2 TYR A  86     -21.627  14.796  13.658  1.00 90.32           H  
ATOM   1368  HB3 TYR A  86     -22.554  13.406  14.200  1.00 90.32           H  
ATOM   1369  O   TYR A  86     -24.235  15.192  15.517  1.00 90.32           O  
ATOM   1370  CG  TYR A  86     -20.420  13.179  14.341  1.00 90.32           C  
ATOM   1371  CD1 TYR A  86     -19.184  13.811  14.128  1.00 90.32           C  
ATOM   1372  HD1 TYR A  86     -19.147  14.886  14.028  1.00 90.32           H  
ATOM   1373  CD2 TYR A  86     -20.464  11.786  14.529  1.00 90.32           C  
ATOM   1374  HD2 TYR A  86     -21.414  11.297  14.683  1.00 90.32           H  
ATOM   1375  CE1 TYR A  86     -17.992  13.068  14.123  1.00 90.32           C  
ATOM   1376  HE1 TYR A  86     -17.041  13.562  13.987  1.00 90.32           H  
ATOM   1377  CE2 TYR A  86     -19.272  11.036  14.553  1.00 90.32           C  
ATOM   1378  HE2 TYR A  86     -19.293   9.972  14.737  1.00 90.32           H  
ATOM   1379  OH  TYR A  86     -16.871  10.990  14.470  1.00 90.32           O  
ATOM   1380  HH  TYR A  86     -16.097  11.551  14.380  1.00 90.32           H  
ATOM   1381  CZ  TYR A  86     -18.032  11.684  14.370  1.00 90.32           C  
ATOM   1382  N   ILE A  87     -22.857  16.903  15.934  1.00 82.24           N  
ATOM   1383  H   ILE A  87     -21.899  17.198  16.055  1.00 82.24           H  
ATOM   1384  CA  ILE A  87     -23.887  17.923  16.089  1.00 82.24           C  
ATOM   1385  HA  ILE A  87     -24.832  17.432  16.322  1.00 82.24           H  
ATOM   1386  C   ILE A  87     -24.072  18.660  14.763  1.00 82.24           C  
ATOM   1387  CB  ILE A  87     -23.545  18.831  17.288  1.00 82.24           C  
ATOM   1388  HB  ILE A  87     -22.548  19.246  17.141  1.00 82.24           H  
ATOM   1389  O   ILE A  87     -23.110  19.027  14.082  1.00 82.24           O  
ATOM   1390  CG1 ILE A  87     -23.555  17.986  18.586  1.00 82.24           C  
ATOM   1391 HG12 ILE A  87     -23.021  17.047  18.435  1.00 82.24           H  
ATOM   1392 HG13 ILE A  87     -24.584  17.738  18.846  1.00 82.24           H  
ATOM   1393  CG2 ILE A  87     -24.545  19.995  17.401  1.00 82.24           C  
ATOM   1394 HG21 ILE A  87     -25.566  19.620  17.470  1.00 82.24           H  
ATOM   1395 HG22 ILE A  87     -24.445  20.653  16.538  1.00 82.24           H  
ATOM   1396 HG23 ILE A  87     -24.335  20.601  18.282  1.00 82.24           H  
ATOM   1397  CD1 ILE A  87     -22.889  18.663  19.782  1.00 82.24           C  
ATOM   1398 HD11 ILE A  87     -21.840  18.846  19.550  1.00 82.24           H  
ATOM   1399 HD12 ILE A  87     -23.402  19.592  20.031  1.00 82.24           H  
ATOM   1400 HD13 ILE A  87     -22.947  17.997  20.643  1.00 82.24           H  
ATOM   1401  N   GLN A  88     -25.339  18.864  14.401  1.00 68.68           N  
ATOM   1402  H   GLN A  88     -26.066  18.481  14.988  1.00 68.68           H  
ATOM   1403  CA  GLN A  88     -25.750  19.398  13.107  1.00 68.68           C  
ATOM   1404  HA  GLN A  88     -25.172  18.898  12.329  1.00 68.68           H  
ATOM   1405  C   GLN A  88     -25.528  20.910  12.957  1.00 68.68           C  
ATOM   1406  CB  GLN A  88     -27.237  19.053  12.911  1.00 68.68           C  
ATOM   1407  HB2 GLN A  88     -27.831  19.653  13.601  1.00 68.68           H  
ATOM   1408  HB3 GLN A  88     -27.397  18.001  13.149  1.00 68.68           H  
ATOM   1409  O   GLN A  88     -25.402  21.362  11.823  1.00 68.68           O  
ATOM   1410  CG  GLN A  88     -27.722  19.291  11.471  1.00 68.68           C  
ATOM   1411  HG2 GLN A  88     -27.187  18.616  10.804  1.00 68.68           H  
ATOM   1412  HG3 GLN A  88     -27.519  20.316  11.161  1.00 68.68           H  
ATOM   1413  CD  GLN A  88     -29.221  19.083  11.296  1.00 68.68           C  
ATOM   1414  NE2 GLN A  88     -29.678  18.856  10.084  1.00 68.68           N  
ATOM   1415 HE21 GLN A  88     -30.678  18.725  10.033  1.00 68.68           H  
ATOM   1416 HE22 GLN A  88     -29.052  18.783   9.295  1.00 68.68           H  
ATOM   1417  OE1 GLN A  88     -30.023  19.187  12.202  1.00 68.68           O  
ATOM   1418  N   GLU A  89     -25.479  21.668  14.063  1.00 62.09           N  
ATOM   1419  H   GLU A  89     -25.494  21.159  14.935  1.00 62.09           H  
ATOM   1420  CA  GLU A  89     -25.807  23.107  14.181  1.00 62.09           C  
ATOM   1421  HA  GLU A  89     -26.893  23.208  14.158  1.00 62.09           H  
ATOM   1422  C   GLU A  89     -25.295  24.064  13.089  1.00 62.09           C  
ATOM   1423  CB  GLU A  89     -25.315  23.636  15.548  1.00 62.09           C  
ATOM   1424  HB2 GLU A  89     -24.314  23.253  15.744  1.00 62.09           H  
ATOM   1425  HB3 GLU A  89     -25.255  24.723  15.500  1.00 62.09           H  
ATOM   1426  O   GLU A  89     -25.838  25.160  12.959  1.00 62.09           O  
ATOM   1427  CG  GLU A  89     -26.250  23.281  16.717  1.00 62.09           C  
ATOM   1428  HG2 GLU A  89     -26.301  22.197  16.812  1.00 62.09           H  
ATOM   1429  HG3 GLU A  89     -27.250  23.641  16.477  1.00 62.09           H  
ATOM   1430  CD  GLU A  89     -25.808  23.900  18.060  1.00 62.09           C  
ATOM   1431  OE1 GLU A  89     -26.502  23.635  19.066  1.00 62.09           O  
ATOM   1432  OE2 GLU A  89     -24.792  24.640  18.085  1.00 62.09           O  
ATOM   1433  N   ARG A  90     -24.264  23.714  12.310  1.00 63.40           N  
ATOM   1434  H   ARG A  90     -23.939  22.762  12.394  1.00 63.40           H  
ATOM   1435  CA  ARG A  90     -23.668  24.621  11.320  1.00 63.40           C  
ATOM   1436  HA  ARG A  90     -24.361  25.441  11.132  1.00 63.40           H  
ATOM   1437  C   ARG A  90     -23.439  24.018   9.940  1.00 63.40           C  
ATOM   1438  CB  ARG A  90     -22.387  25.226  11.916  1.00 63.40           C  
ATOM   1439  HB2 ARG A  90     -21.933  25.893  11.183  1.00 63.40           H  
ATOM   1440  HB3 ARG A  90     -21.679  24.432  12.156  1.00 63.40           H  
ATOM   1441  O   ARG A  90     -23.713  24.694   8.951  1.00 63.40           O  
ATOM   1442  CG  ARG A  90     -22.720  26.024  13.186  1.00 63.40           C  
ATOM   1443  HG2 ARG A  90     -23.466  26.783  12.949  1.00 63.40           H  
ATOM   1444  HG3 ARG A  90     -23.120  25.356  13.949  1.00 63.40           H  
ATOM   1445  CD  ARG A  90     -21.494  26.695  13.781  1.00 63.40           C  
ATOM   1446  HD2 ARG A  90     -20.766  25.924  14.032  1.00 63.40           H  
ATOM   1447  HD3 ARG A  90     -21.069  27.374  13.042  1.00 63.40           H  
ATOM   1448  NE  ARG A  90     -21.884  27.430  14.994  1.00 63.40           N  
ATOM   1449  HE  ARG A  90     -22.805  27.223  15.353  1.00 63.40           H  
ATOM   1450  NH1 ARG A  90     -19.881  28.461  15.359  1.00 63.40           N  
ATOM   1451 HH11 ARG A  90     -19.295  29.085  15.895  1.00 63.40           H  
ATOM   1452 HH12 ARG A  90     -19.518  27.919  14.587  1.00 63.40           H  
ATOM   1453  NH2 ARG A  90     -21.607  28.855  16.736  1.00 63.40           N  
ATOM   1454 HH21 ARG A  90     -22.548  28.631  17.027  1.00 63.40           H  
ATOM   1455 HH22 ARG A  90     -21.039  29.488  17.282  1.00 63.40           H  
ATOM   1456  CZ  ARG A  90     -21.124  28.246  15.690  1.00 63.40           C  
ATOM   1457  N   SER A  91     -22.872  22.815   9.822  1.00 65.81           N  
ATOM   1458  H   SER A  91     -22.653  22.308  10.668  1.00 65.81           H  
ATOM   1459  CA  SER A  91     -22.350  22.329   8.528  1.00 65.81           C  
ATOM   1460  HA  SER A  91     -23.079  22.537   7.745  1.00 65.81           H  
ATOM   1461  C   SER A  91     -22.089  20.820   8.501  1.00 65.81           C  
ATOM   1462  CB  SER A  91     -21.045  23.068   8.165  1.00 65.81           C  
ATOM   1463  HB2 SER A  91     -20.678  22.706   7.205  1.00 65.81           H  
ATOM   1464  HB3 SER A  91     -20.286  22.864   8.921  1.00 65.81           H  
ATOM   1465  O   SER A  91     -20.956  20.402   8.272  1.00 65.81           O  
ATOM   1466  OG  SER A  91     -21.228  24.465   8.075  1.00 65.81           O  
ATOM   1467  HG  SER A  91     -22.167  24.647   8.164  1.00 65.81           H  
ATOM   1468  N   LEU A  92     -23.108  19.988   8.740  1.00 82.43           N  
ATOM   1469  H   LEU A  92     -24.023  20.360   8.953  1.00 82.43           H  
ATOM   1470  CA  LEU A  92     -22.941  18.541   8.576  1.00 82.43           C  
ATOM   1471  HA  LEU A  92     -22.027  18.264   9.101  1.00 82.43           H  
ATOM   1472  C   LEU A  92     -22.767  18.188   7.089  1.00 82.43           C  
ATOM   1473  CB  LEU A  92     -24.092  17.773   9.246  1.00 82.43           C  
ATOM   1474  HB2 LEU A  92     -25.030  18.059   8.771  1.00 82.43           H  
ATOM   1475  HB3 LEU A  92     -24.140  18.065  10.295  1.00 82.43           H  
ATOM   1476  O   LEU A  92     -23.727  18.201   6.322  1.00 82.43           O  
ATOM   1477  CG  LEU A  92     -23.937  16.241   9.161  1.00 82.43           C  
ATOM   1478  HG  LEU A  92     -23.928  15.934   8.115  1.00 82.43           H  
ATOM   1479  CD1 LEU A  92     -22.672  15.723   9.841  1.00 82.43           C  
ATOM   1480 HD11 LEU A  92     -22.658  14.634   9.800  1.00 82.43           H  
ATOM   1481 HD12 LEU A  92     -21.789  16.092   9.318  1.00 82.43           H  
ATOM   1482 HD13 LEU A  92     -22.664  16.044  10.882  1.00 82.43           H  
ATOM   1483  CD2 LEU A  92     -25.122  15.572   9.847  1.00 82.43           C  
ATOM   1484 HD21 LEU A  92     -25.151  15.847  10.901  1.00 82.43           H  
ATOM   1485 HD22 LEU A  92     -26.045  15.907   9.374  1.00 82.43           H  
ATOM   1486 HD23 LEU A  92     -25.046  14.487   9.771  1.00 82.43           H  
ATOM   1487  N   ILE A  93     -21.540  17.855   6.689  1.00 89.84           N  
ATOM   1488  H   ILE A  93     -20.803  17.911   7.378  1.00 89.84           H  
ATOM   1489  CA  ILE A  93     -21.217  17.349   5.350  1.00 89.84           C  
ATOM   1490  HA  ILE A  93     -22.100  17.429   4.717  1.00 89.84           H  
ATOM   1491  C   ILE A  93     -20.861  15.874   5.476  1.00 89.84           C  
ATOM   1492  CB  ILE A  93     -20.096  18.165   4.670  1.00 89.84           C  
ATOM   1493  HB  ILE A  93     -19.205  18.102   5.294  1.00 89.84           H  
ATOM   1494  O   ILE A  93     -19.991  15.502   6.265  1.00 89.84           O  
ATOM   1495  CG1 ILE A  93     -20.506  19.651   4.533  1.00 89.84           C  
ATOM   1496 HG12 ILE A  93     -20.838  20.028   5.500  1.00 89.84           H  
ATOM   1497 HG13 ILE A  93     -21.343  19.732   3.840  1.00 89.84           H  
ATOM   1498  CG2 ILE A  93     -19.734  17.563   3.298  1.00 89.84           C  
ATOM   1499 HG21 ILE A  93     -20.602  17.577   2.640  1.00 89.84           H  
ATOM   1500 HG22 ILE A  93     -19.383  16.537   3.413  1.00 89.84           H  
ATOM   1501 HG23 ILE A  93     -18.926  18.127   2.833  1.00 89.84           H  
ATOM   1502  CD1 ILE A  93     -19.377  20.578   4.066  1.00 89.84           C  
ATOM   1503 HD11 ILE A  93     -19.078  20.341   3.045  1.00 89.84           H  
ATOM   1504 HD12 ILE A  93     -18.522  20.486   4.735  1.00 89.84           H  
ATOM   1505 HD13 ILE A  93     -19.731  21.608   4.090  1.00 89.84           H  
ATOM   1506  N   ILE A  94     -21.526  15.044   4.674  1.00 92.44           N  
ATOM   1507  H   ILE A  94     -22.209  15.437   4.042  1.00 92.44           H  
ATOM   1508  CA  ILE A  94     -21.358  13.592   4.648  1.00 92.44           C  
ATOM   1509  HA  ILE A  94     -20.534  13.303   5.300  1.00 92.44           H  
ATOM   1510  C   ILE A  94     -21.023  13.192   3.214  1.00 92.44           C  
ATOM   1511  CB  ILE A  94     -22.642  12.882   5.135  1.00 92.44           C  
ATOM   1512  HB  ILE A  94     -23.432  13.066   4.407  1.00 92.44           H  
ATOM   1513  O   ILE A  94     -21.828  13.399   2.311  1.00 92.44           O  
ATOM   1514  CG1 ILE A  94     -23.123  13.415   6.504  1.00 92.44           C  
ATOM   1515 HG12 ILE A  94     -22.363  13.234   7.264  1.00 92.44           H  
ATOM   1516 HG13 ILE A  94     -23.283  14.491   6.433  1.00 92.44           H  
ATOM   1517  CG2 ILE A  94     -22.405  11.366   5.218  1.00 92.44           C  
ATOM   1518 HG21 ILE A  94     -21.979  10.984   4.291  1.00 92.44           H  
ATOM   1519 HG22 ILE A  94     -21.735  11.163   6.054  1.00 92.44           H  
ATOM   1520 HG23 ILE A  94     -23.352  10.851   5.381  1.00 92.44           H  
ATOM   1521  CD1 ILE A  94     -24.457  12.806   6.952  1.00 92.44           C  
ATOM   1522 HD11 ILE A  94     -25.189  12.880   6.148  1.00 92.44           H  
ATOM   1523 HD12 ILE A  94     -24.836  13.354   7.815  1.00 92.44           H  
ATOM   1524 HD13 ILE A  94     -24.325  11.762   7.235  1.00 92.44           H  
ATOM   1525  N   ILE A  95     -19.849  12.603   3.002  1.00 92.37           N  
ATOM   1526  H   ILE A  95     -19.211  12.512   3.780  1.00 92.37           H  
ATOM   1527  CA  ILE A  95     -19.445  12.068   1.697  1.00 92.37           C  
ATOM   1528  HA  ILE A  95     -20.264  12.180   0.986  1.00 92.37           H  
ATOM   1529  C   ILE A  95     -19.183  10.576   1.864  1.00 92.37           C  
ATOM   1530  CB  ILE A  95     -18.239  12.840   1.116  1.00 92.37           C  
ATOM   1531  HB  ILE A  95     -17.401  12.744   1.806  1.00 92.37           H  
ATOM   1532  O   ILE A  95     -18.255  10.179   2.569  1.00 92.37           O  
ATOM   1533  CG1 ILE A  95     -18.574  14.344   0.966  1.00 92.37           C  
ATOM   1534 HG12 ILE A  95     -19.388  14.460   0.251  1.00 92.37           H  
ATOM   1535 HG13 ILE A  95     -18.914  14.736   1.924  1.00 92.37           H  
ATOM   1536  CG2 ILE A  95     -17.821  12.232  -0.237  1.00 92.37           C  
ATOM   1537 HG21 ILE A  95     -17.585  11.173  -0.133  1.00 92.37           H  
ATOM   1538 HG22 ILE A  95     -16.928  12.725  -0.619  1.00 92.37           H  
ATOM   1539 HG23 ILE A  95     -18.625  12.344  -0.964  1.00 92.37           H  
ATOM   1540  CD1 ILE A  95     -17.400  15.227   0.526  1.00 92.37           C  
ATOM   1541 HD11 ILE A  95     -17.722  16.268   0.519  1.00 92.37           H  
ATOM   1542 HD12 ILE A  95     -17.071  14.963  -0.479  1.00 92.37           H  
ATOM   1543 HD13 ILE A  95     -16.573  15.123   1.228  1.00 92.37           H  
ATOM   1544  N   ILE A  96     -20.011   9.744   1.229  1.00 92.58           N  
ATOM   1545  H   ILE A  96     -20.733  10.141   0.645  1.00 92.58           H  
ATOM   1546  CA  ILE A  96     -19.825   8.290   1.203  1.00 92.58           C  
ATOM   1547  HA  ILE A  96     -19.533   7.961   2.201  1.00 92.58           H  
ATOM   1548  C   ILE A  96     -18.679   7.963   0.248  1.00 92.58           C  
ATOM   1549  CB  ILE A  96     -21.128   7.551   0.823  1.00 92.58           C  
ATOM   1550  HB  ILE A  96     -21.455   7.904  -0.155  1.00 92.58           H  
ATOM   1551  O   ILE A  96     -18.652   8.426  -0.890  1.00 92.58           O  
ATOM   1552  CG1 ILE A  96     -22.237   7.861   1.857  1.00 92.58           C  
ATOM   1553 HG12 ILE A  96     -22.374   8.941   1.926  1.00 92.58           H  
ATOM   1554 HG13 ILE A  96     -21.930   7.500   2.839  1.00 92.58           H  
ATOM   1555  CG2 ILE A  96     -20.874   6.033   0.732  1.00 92.58           C  
ATOM   1556 HG21 ILE A  96     -20.513   5.652   1.687  1.00 92.58           H  
ATOM   1557 HG22 ILE A  96     -20.145   5.810  -0.047  1.00 92.58           H  
ATOM   1558 HG23 ILE A  96     -21.790   5.507   0.461  1.00 92.58           H  
ATOM   1559  CD1 ILE A  96     -23.605   7.260   1.515  1.00 92.58           C  
ATOM   1560 HD11 ILE A  96     -23.587   6.175   1.622  1.00 92.58           H  
ATOM   1561 HD12 ILE A  96     -23.885   7.525   0.496  1.00 92.58           H  
ATOM   1562 HD13 ILE A  96     -24.354   7.658   2.201  1.00 92.58           H  
ATOM   1563  N   LEU A  97     -17.730   7.159   0.718  1.00 92.64           N  
ATOM   1564  H   LEU A  97     -17.814   6.801   1.659  1.00 92.64           H  
ATOM   1565  CA  LEU A  97     -16.509   6.834  -0.001  1.00 92.64           C  
ATOM   1566  HA  LEU A  97     -16.510   7.324  -0.975  1.00 92.64           H  
ATOM   1567  C   LEU A  97     -16.426   5.319  -0.200  1.00 92.64           C  
ATOM   1568  CB  LEU A  97     -15.307   7.383   0.774  1.00 92.64           C  
ATOM   1569  HB2 LEU A  97     -15.324   6.968   1.782  1.00 92.64           H  
ATOM   1570  HB3 LEU A  97     -14.387   7.050   0.293  1.00 92.64           H  
ATOM   1571  O   LEU A  97     -16.185   4.580   0.766  1.00 92.64           O  
ATOM   1572  CG  LEU A  97     -15.311   8.917   0.855  1.00 92.64           C  
ATOM   1573  HG  LEU A  97     -16.304   9.291   1.102  1.00 92.64           H  
ATOM   1574  CD1 LEU A  97     -14.386   9.337   1.983  1.00 92.64           C  
ATOM   1575 HD11 LEU A  97     -14.850   9.071   2.933  1.00 92.64           H  
ATOM   1576 HD12 LEU A  97     -14.237  10.416   1.949  1.00 92.64           H  
ATOM   1577 HD13 LEU A  97     -13.430   8.820   1.897  1.00 92.64           H  
ATOM   1578  CD2 LEU A  97     -14.877   9.561  -0.462  1.00 92.64           C  
ATOM   1579 HD21 LEU A  97     -15.607   9.343  -1.241  1.00 92.64           H  
ATOM   1580 HD22 LEU A  97     -14.836  10.643  -0.337  1.00 92.64           H  
ATOM   1581 HD23 LEU A  97     -13.896   9.192  -0.762  1.00 92.64           H  
ATOM   1582  N   PRO A  98     -16.610   4.846  -1.445  1.00 88.47           N  
ATOM   1583  CA  PRO A  98     -16.352   3.462  -1.797  1.00 88.47           C  
ATOM   1584  HA  PRO A  98     -17.093   2.837  -1.298  1.00 88.47           H  
ATOM   1585  C   PRO A  98     -14.946   3.015  -1.385  1.00 88.47           C  
ATOM   1586  CB  PRO A  98     -16.555   3.372  -3.313  1.00 88.47           C  
ATOM   1587  HB2 PRO A  98     -15.615   3.568  -3.829  1.00 88.47           H  
ATOM   1588  HB3 PRO A  98     -16.959   2.404  -3.612  1.00 88.47           H  
ATOM   1589  O   PRO A  98     -14.011   3.805  -1.227  1.00 88.47           O  
ATOM   1590  CG  PRO A  98     -17.533   4.508  -3.606  1.00 88.47           C  
ATOM   1591  HG2 PRO A  98     -18.550   4.184  -3.388  1.00 88.47           H  
ATOM   1592  HG3 PRO A  98     -17.451   4.861  -4.634  1.00 88.47           H  
ATOM   1593  CD  PRO A  98     -17.108   5.576  -2.604  1.00 88.47           C  
ATOM   1594  HD2 PRO A  98     -16.309   6.182  -3.032  1.00 88.47           H  
ATOM   1595  HD3 PRO A  98     -17.962   6.204  -2.348  1.00 88.47           H  
ATOM   1596  N   LYS A  99     -14.781   1.704  -1.212  1.00 88.00           N  
ATOM   1597  H   LYS A  99     -15.557   1.089  -1.414  1.00 88.00           H  
ATOM   1598  CA  LYS A  99     -13.462   1.137  -0.945  1.00 88.00           C  
ATOM   1599  HA  LYS A  99     -13.057   1.637  -0.065  1.00 88.00           H  
ATOM   1600  C   LYS A  99     -12.536   1.431  -2.126  1.00 88.00           C  
ATOM   1601  CB  LYS A  99     -13.590  -0.361  -0.668  1.00 88.00           C  
ATOM   1602  HB2 LYS A  99     -13.770  -0.893  -1.602  1.00 88.00           H  
ATOM   1603  HB3 LYS A  99     -14.436  -0.529  -0.000  1.00 88.00           H  
ATOM   1604  O   LYS A  99     -12.925   1.247  -3.273  1.00 88.00           O  
ATOM   1605  CG  LYS A  99     -12.324  -0.892   0.009  1.00 88.00           C  
ATOM   1606  HG2 LYS A  99     -11.453  -0.710  -0.621  1.00 88.00           H  
ATOM   1607  HG3 LYS A  99     -12.187  -0.375   0.959  1.00 88.00           H  
ATOM   1608  CD  LYS A  99     -12.463  -2.391   0.261  1.00 88.00           C  
ATOM   1609  HD2 LYS A  99     -13.371  -2.583   0.833  1.00 88.00           H  
ATOM   1610  HD3 LYS A  99     -12.522  -2.906  -0.698  1.00 88.00           H  
ATOM   1611  CE  LYS A  99     -11.248  -2.876   1.049  1.00 88.00           C  
ATOM   1612  HE2 LYS A  99     -11.258  -2.398   2.028  1.00 88.00           H  
ATOM   1613  HE3 LYS A  99     -10.346  -2.551   0.530  1.00 88.00           H  
ATOM   1614  NZ  LYS A  99     -11.263  -4.350   1.175  1.00 88.00           N  
ATOM   1615  HZ1 LYS A  99     -10.493  -4.661   1.749  1.00 88.00           H  
ATOM   1616  HZ2 LYS A  99     -12.135  -4.657   1.582  1.00 88.00           H  
ATOM   1617  HZ3 LYS A  99     -11.161  -4.762   0.259  1.00 88.00           H  
ATOM   1618  N   TYR A 100     -11.311   1.840  -1.817  1.00 91.88           N  
ATOM   1619  H   TYR A 100     -11.110   2.009  -0.841  1.00 91.88           H  
ATOM   1620  CA  TYR A 100     -10.286   2.248  -2.776  1.00 91.88           C  
ATOM   1621  HA  TYR A 100      -9.409   2.493  -2.176  1.00 91.88           H  
ATOM   1622  C   TYR A 100     -10.589   3.542  -3.543  1.00 91.88           C  
ATOM   1623  CB  TYR A 100      -9.870   1.078  -3.686  1.00 91.88           C  
ATOM   1624  HB2 TYR A 100      -8.962   1.355  -4.222  1.00 91.88           H  
ATOM   1625  HB3 TYR A 100     -10.642   0.919  -4.439  1.00 91.88           H  
ATOM   1626  O   TYR A 100      -9.984   3.766  -4.586  1.00 91.88           O  
ATOM   1627  CG  TYR A 100      -9.595  -0.222  -2.959  1.00 91.88           C  
ATOM   1628  CD1 TYR A 100      -8.526  -0.298  -2.047  1.00 91.88           C  
ATOM   1629  HD1 TYR A 100      -7.903   0.567  -1.875  1.00 91.88           H  
ATOM   1630  CD2 TYR A 100     -10.393  -1.355  -3.209  1.00 91.88           C  
ATOM   1631  HD2 TYR A 100     -11.202  -1.289  -3.921  1.00 91.88           H  
ATOM   1632  CE1 TYR A 100      -8.243  -1.509  -1.394  1.00 91.88           C  
ATOM   1633  HE1 TYR A 100      -7.405  -1.565  -0.715  1.00 91.88           H  
ATOM   1634  CE2 TYR A 100     -10.118  -2.569  -2.552  1.00 91.88           C  
ATOM   1635  HE2 TYR A 100     -10.706  -3.448  -2.771  1.00 91.88           H  
ATOM   1636  OH  TYR A 100      -8.763  -3.813  -1.008  1.00 91.88           O  
ATOM   1637  HH  TYR A 100      -7.852  -3.800  -0.705  1.00 91.88           H  
ATOM   1638  CZ  TYR A 100      -9.035  -2.648  -1.653  1.00 91.88           C  
ATOM   1639  N   SER A 101     -11.434   4.437  -3.010  1.00 93.27           N  
ATOM   1640  H   SER A 101     -12.031   4.179  -2.237  1.00 93.27           H  
ATOM   1641  CA  SER A 101     -11.508   5.820  -3.504  1.00 93.27           C  
ATOM   1642  HA  SER A 101     -11.977   5.817  -4.488  1.00 93.27           H  
ATOM   1643  C   SER A 101     -10.111   6.434  -3.626  1.00 93.27           C  
ATOM   1644  CB  SER A 101     -12.338   6.705  -2.574  1.00 93.27           C  
ATOM   1645  HB2 SER A 101     -12.002   6.582  -1.544  1.00 93.27           H  
ATOM   1646  HB3 SER A 101     -12.204   7.748  -2.864  1.00 93.27           H  
ATOM   1647  O   SER A 101      -9.302   6.334  -2.694  1.00 93.27           O  
ATOM   1648  OG  SER A 101     -13.704   6.377  -2.678  1.00 93.27           O  
ATOM   1649  HG  SER A 101     -14.218   7.048  -2.224  1.00 93.27           H  
ATOM   1650  N   LEU A 102      -9.834   7.046  -4.779  1.00 95.03           N  
ATOM   1651  H   LEU A 102     -10.552   7.100  -5.487  1.00 95.03           H  
ATOM   1652  CA  LEU A 102      -8.525   7.588  -5.118  1.00 95.03           C  
ATOM   1653  HA  LEU A 102      -7.769   6.998  -4.600  1.00 95.03           H  
ATOM   1654  C   LEU A 102      -8.402   9.041  -4.662  1.00 95.03           C  
ATOM   1655  CB  LEU A 102      -8.291   7.451  -6.632  1.00 95.03           C  
ATOM   1656  HB2 LEU A 102      -8.451   6.416  -6.932  1.00 95.03           H  
ATOM   1657  HB3 LEU A 102      -9.029   8.063  -7.150  1.00 95.03           H  
ATOM   1658  O   LEU A 102      -9.230   9.883  -4.991  1.00 95.03           O  
ATOM   1659  CG  LEU A 102      -6.877   7.889  -7.064  1.00 95.03           C  
ATOM   1660  HG  LEU A 102      -6.656   8.886  -6.684  1.00 95.03           H  
ATOM   1661  CD1 LEU A 102      -5.810   6.910  -6.571  1.00 95.03           C  
ATOM   1662 HD11 LEU A 102      -4.868   7.104  -7.083  1.00 95.03           H  
ATOM   1663 HD12 LEU A 102      -5.676   7.006  -5.494  1.00 95.03           H  
ATOM   1664 HD13 LEU A 102      -6.113   5.893  -6.822  1.00 95.03           H  
ATOM   1665  CD2 LEU A 102      -6.771   7.940  -8.580  1.00 95.03           C  
ATOM   1666 HD21 LEU A 102      -7.598   8.521  -8.986  1.00 95.03           H  
ATOM   1667 HD22 LEU A 102      -5.838   8.419  -8.876  1.00 95.03           H  
ATOM   1668 HD23 LEU A 102      -6.800   6.924  -8.975  1.00 95.03           H  
ATOM   1669  N   TYR A 103      -7.319   9.336  -3.960  1.00 95.79           N  
ATOM   1670  H   TYR A 103      -6.701   8.583  -3.693  1.00 95.79           H  
ATOM   1671  CA  TYR A 103      -6.963  10.676  -3.520  1.00 95.79           C  
ATOM   1672  HA  TYR A 103      -7.739  11.386  -3.804  1.00 95.79           H  
ATOM   1673  C   TYR A 103      -5.656  11.107  -4.162  1.00 95.79           C  
ATOM   1674  CB  TYR A 103      -6.843  10.679  -2.002  1.00 95.79           C  
ATOM   1675  HB2 TYR A 103      -6.194   9.863  -1.685  1.00 95.79           H  
ATOM   1676  HB3 TYR A 103      -6.364  11.608  -1.695  1.00 95.79           H  
ATOM   1677  O   TYR A 103      -4.689  10.345  -4.135  1.00 95.79           O  
ATOM   1678  CG  TYR A 103      -8.182  10.556  -1.315  1.00 95.79           C  
ATOM   1679  CD1 TYR A 103      -8.924  11.716  -1.027  1.00 95.79           C  
ATOM   1680  HD1 TYR A 103      -8.561  12.683  -1.343  1.00 95.79           H  
ATOM   1681  CD2 TYR A 103      -8.708   9.286  -1.016  1.00 95.79           C  
ATOM   1682  HD2 TYR A 103      -8.170   8.395  -1.303  1.00 95.79           H  
ATOM   1683  CE1 TYR A 103     -10.151  11.624  -0.356  1.00 95.79           C  
ATOM   1684  HE1 TYR A 103     -10.706  12.521  -0.125  1.00 95.79           H  
ATOM   1685  CE2 TYR A 103      -9.963   9.186  -0.391  1.00 95.79           C  
ATOM   1686  HE2 TYR A 103     -10.420   8.226  -0.207  1.00 95.79           H  
ATOM   1687  OH  TYR A 103     -11.850  10.254   0.594  1.00 95.79           O  
ATOM   1688  HH  TYR A 103     -12.274  11.111   0.682  1.00 95.79           H  
ATOM   1689  CZ  TYR A 103     -10.661  10.354  -0.033  1.00 95.79           C  
ATOM   1690  N   GLU A 104      -5.617  12.322  -4.697  1.00 96.71           N  
ATOM   1691  H   GLU A 104      -6.452  12.889  -4.659  1.00 96.71           H  
ATOM   1692  CA  GLU A 104      -4.405  12.964  -5.194  1.00 96.71           C  
ATOM   1693  HA  GLU A 104      -3.614  12.217  -5.260  1.00 96.71           H  
ATOM   1694  C   GLU A 104      -3.931  14.042  -4.222  1.00 96.71           C  
ATOM   1695  CB  GLU A 104      -4.621  13.477  -6.616  1.00 96.71           C  
ATOM   1696  HB2 GLU A 104      -4.909  12.602  -7.200  1.00 96.71           H  
ATOM   1697  HB3 GLU A 104      -5.422  14.215  -6.640  1.00 96.71           H  
ATOM   1698  O   GLU A 104      -4.661  14.965  -3.859  1.00 96.71           O  
ATOM   1699  CG  GLU A 104      -3.347  14.058  -7.239  1.00 96.71           C  
ATOM   1700  HG2 GLU A 104      -2.526  13.357  -7.087  1.00 96.71           H  
ATOM   1701  HG3 GLU A 104      -3.094  14.991  -6.737  1.00 96.71           H  
ATOM   1702  CD  GLU A 104      -3.528  14.295  -8.743  1.00 96.71           C  
ATOM   1703  OE1 GLU A 104      -3.619  15.472  -9.143  1.00 96.71           O  
ATOM   1704  OE2 GLU A 104      -3.544  13.277  -9.490  1.00 96.71           O  
ATOM   1705  N   LEU A 105      -2.692  13.859  -3.783  1.00 95.78           N  
ATOM   1706  H   LEU A 105      -2.167  13.112  -4.216  1.00 95.78           H  
ATOM   1707  CA  LEU A 105      -1.922  14.707  -2.894  1.00 95.78           C  
ATOM   1708  HA  LEU A 105      -2.582  15.432  -2.417  1.00 95.78           H  
ATOM   1709  C   LEU A 105      -0.883  15.493  -3.716  1.00 95.78           C  
ATOM   1710  CB  LEU A 105      -1.266  13.832  -1.799  1.00 95.78           C  
ATOM   1711  HB2 LEU A 105      -0.797  14.513  -1.089  1.00 95.78           H  
ATOM   1712  HB3 LEU A 105      -0.472  13.231  -2.242  1.00 95.78           H  
ATOM   1713  O   LEU A 105      -0.893  15.491  -4.949  1.00 95.78           O  
ATOM   1714  CG  LEU A 105      -2.216  12.919  -0.999  1.00 95.78           C  
ATOM   1715  HG  LEU A 105      -3.217  13.352  -0.982  1.00 95.78           H  
ATOM   1716  CD1 LEU A 105      -2.289  11.498  -1.568  1.00 95.78           C  
ATOM   1717 HD11 LEU A 105      -2.944  10.889  -0.946  1.00 95.78           H  
ATOM   1718 HD12 LEU A 105      -1.290  11.062  -1.607  1.00 95.78           H  
ATOM   1719 HD13 LEU A 105      -2.708  11.527  -2.574  1.00 95.78           H  
ATOM   1720  CD2 LEU A 105      -1.743  12.777   0.448  1.00 95.78           C  
ATOM   1721 HD21 LEU A 105      -1.682  13.763   0.908  1.00 95.78           H  
ATOM   1722 HD22 LEU A 105      -0.763  12.301   0.480  1.00 95.78           H  
ATOM   1723 HD23 LEU A 105      -2.464  12.180   1.007  1.00 95.78           H  
ATOM   1724  N   GLU A 106       0.044  16.164  -3.038  1.00 92.64           N  
ATOM   1725  H   GLU A 106       0.052  16.111  -2.030  1.00 92.64           H  
ATOM   1726  CA  GLU A 106       1.112  16.929  -3.678  1.00 92.64           C  
ATOM   1727  HA  GLU A 106       0.628  17.702  -4.275  1.00 92.64           H  
ATOM   1728  C   GLU A 106       1.971  16.090  -4.648  1.00 92.64           C  
ATOM   1729  CB  GLU A 106       1.965  17.647  -2.615  1.00 92.64           C  
ATOM   1730  HB2 GLU A 106       2.619  18.341  -3.142  1.00 92.64           H  
ATOM   1731  HB3 GLU A 106       1.314  18.247  -1.979  1.00 92.64           H  
ATOM   1732  O   GLU A 106       2.142  14.880  -4.486  1.00 92.64           O  
ATOM   1733  CG  GLU A 106       2.860  16.757  -1.733  1.00 92.64           C  
ATOM   1734  HG2 GLU A 106       3.497  16.148  -2.374  1.00 92.64           H  
ATOM   1735  HG3 GLU A 106       3.520  17.414  -1.167  1.00 92.64           H  
ATOM   1736  CD  GLU A 106       2.121  15.853  -0.734  1.00 92.64           C  
ATOM   1737  OE1 GLU A 106       2.740  14.860  -0.294  1.00 92.64           O  
ATOM   1738  OE2 GLU A 106       0.944  16.099  -0.396  1.00 92.64           O  
ATOM   1739  N   ASN A 107       2.550  16.739  -5.664  1.00 90.03           N  
ATOM   1740  H   ASN A 107       2.417  17.739  -5.724  1.00 90.03           H  
ATOM   1741  CA  ASN A 107       3.472  16.129  -6.639  1.00 90.03           C  
ATOM   1742  HA  ASN A 107       3.691  16.896  -7.382  1.00 90.03           H  
ATOM   1743  C   ASN A 107       2.892  14.941  -7.442  1.00 90.03           C  
ATOM   1744  CB  ASN A 107       4.803  15.792  -5.936  1.00 90.03           C  
ATOM   1745  HB2 ASN A 107       4.645  14.971  -5.237  1.00 90.03           H  
ATOM   1746  HB3 ASN A 107       5.536  15.470  -6.676  1.00 90.03           H  
ATOM   1747  O   ASN A 107       3.641  14.083  -7.927  1.00 90.03           O  
ATOM   1748  CG  ASN A 107       5.389  16.979  -5.196  1.00 90.03           C  
ATOM   1749  ND2 ASN A 107       5.923  16.773  -4.016  1.00 90.03           N  
ATOM   1750 HD21 ASN A 107       5.884  15.860  -3.585  1.00 90.03           H  
ATOM   1751 HD22 ASN A 107       6.284  17.589  -3.543  1.00 90.03           H  
ATOM   1752  OD1 ASN A 107       5.364  18.103  -5.663  1.00 90.03           O  
ATOM   1753  N   GLY A 108       1.561  14.863  -7.565  1.00 92.29           N  
ATOM   1754  H   GLY A 108       0.996  15.565  -7.108  1.00 92.29           H  
ATOM   1755  CA  GLY A 108       0.860  13.746  -8.208  1.00 92.29           C  
ATOM   1756  HA2 GLY A 108      -0.186  14.021  -8.339  1.00 92.29           H  
ATOM   1757  HA3 GLY A 108       1.295  13.557  -9.189  1.00 92.29           H  
ATOM   1758  C   GLY A 108       0.906  12.449  -7.394  1.00 92.29           C  
ATOM   1759  O   GLY A 108       0.633  11.368  -7.925  1.00 92.29           O  
ATOM   1760  N   ARG A 109       1.283  12.523  -6.111  1.00 96.09           N  
ATOM   1761  H   ARG A 109       1.466  13.438  -5.723  1.00 96.09           H  
ATOM   1762  CA  ARG A 109       1.242  11.392  -5.183  1.00 96.09           C  
ATOM   1763  HA  ARG A 109       1.759  10.546  -5.635  1.00 96.09           H  
ATOM   1764  C   ARG A 109      -0.206  11.003  -4.945  1.00 96.09           C  
ATOM   1765  CB  ARG A 109       1.954  11.792  -3.887  1.00 96.09           C  
ATOM   1766  HB2 ARG A 109       2.965  12.107  -4.146  1.00 96.09           H  
ATOM   1767  HB3 ARG A 109       1.441  12.641  -3.434  1.00 96.09           H  
ATOM   1768  O   ARG A 109      -1.049  11.851  -4.695  1.00 96.09           O  
ATOM   1769  CG  ARG A 109       2.028  10.658  -2.861  1.00 96.09           C  
ATOM   1770  HG2 ARG A 109       2.330   9.741  -3.367  1.00 96.09           H  
ATOM   1771  HG3 ARG A 109       1.053  10.498  -2.399  1.00 96.09           H  
ATOM   1772  CD  ARG A 109       3.073  11.008  -1.792  1.00 96.09           C  
ATOM   1773  HD2 ARG A 109       3.349  10.094  -1.266  1.00 96.09           H  
ATOM   1774  HD3 ARG A 109       3.977  11.369  -2.283  1.00 96.09           H  
ATOM   1775  NE  ARG A 109       2.610  12.046  -0.843  1.00 96.09           N  
ATOM   1776  HE  ARG A 109       2.670  13.018  -1.108  1.00 96.09           H  
ATOM   1777  NH1 ARG A 109       2.248  10.687   0.936  1.00 96.09           N  
ATOM   1778 HH11 ARG A 109       2.444   9.918   0.311  1.00 96.09           H  
ATOM   1779 HH12 ARG A 109       1.713  10.602   1.788  1.00 96.09           H  
ATOM   1780  NH2 ARG A 109       1.857  12.831   1.166  1.00 96.09           N  
ATOM   1781 HH21 ARG A 109       1.954  13.766   0.796  1.00 96.09           H  
ATOM   1782 HH22 ARG A 109       1.465  12.639   2.077  1.00 96.09           H  
ATOM   1783  CZ  ARG A 109       2.253  11.866   0.408  1.00 96.09           C  
ATOM   1784  N   ARG A 110      -0.505   9.713  -5.012  1.00 97.10           N  
ATOM   1785  H   ARG A 110       0.239   9.064  -5.226  1.00 97.10           H  
ATOM   1786  CA  ARG A 110      -1.863   9.186  -4.937  1.00 97.10           C  
ATOM   1787  HA  ARG A 110      -2.521  10.001  -4.635  1.00 97.10           H  
ATOM   1788  C   ARG A 110      -1.990   8.104  -3.880  1.00 97.10           C  
ATOM   1789  CB  ARG A 110      -2.317   8.701  -6.318  1.00 97.10           C  
ATOM   1790  HB2 ARG A 110      -1.544   8.061  -6.743  1.00 97.10           H  
ATOM   1791  HB3 ARG A 110      -3.223   8.110  -6.190  1.00 97.10           H  
ATOM   1792  O   ARG A 110      -1.092   7.276  -3.690  1.00 97.10           O  
ATOM   1793  CG  ARG A 110      -2.623   9.853  -7.286  1.00 97.10           C  
ATOM   1794  HG2 ARG A 110      -1.787  10.552  -7.317  1.00 97.10           H  
ATOM   1795  HG3 ARG A 110      -3.511  10.384  -6.944  1.00 97.10           H  
ATOM   1796  CD  ARG A 110      -2.863   9.314  -8.697  1.00 97.10           C  
ATOM   1797  HD2 ARG A 110      -1.958   8.806  -9.032  1.00 97.10           H  
ATOM   1798  HD3 ARG A 110      -3.677   8.590  -8.670  1.00 97.10           H  
ATOM   1799  NE  ARG A 110      -3.184  10.405  -9.631  1.00 97.10           N  
ATOM   1800  HE  ARG A 110      -3.237  11.349  -9.274  1.00 97.10           H  
ATOM   1801  NH1 ARG A 110      -3.391   9.180 -11.568  1.00 97.10           N  
ATOM   1802 HH11 ARG A 110      -3.551   9.163 -12.565  1.00 97.10           H  
ATOM   1803 HH12 ARG A 110      -3.260   8.326 -11.044  1.00 97.10           H  
ATOM   1804  NH2 ARG A 110      -3.599  11.422 -11.578  1.00 97.10           N  
ATOM   1805 HH21 ARG A 110      -3.621  12.270 -11.029  1.00 97.10           H  
ATOM   1806 HH22 ARG A 110      -3.780  11.457 -12.571  1.00 97.10           H  
ATOM   1807  CZ  ARG A 110      -3.390  10.319 -10.927  1.00 97.10           C  
ATOM   1808  N   ARG A 111      -3.138   8.082  -3.205  1.00 96.97           N  
ATOM   1809  H   ARG A 111      -3.819   8.789  -3.439  1.00 96.97           H  
ATOM   1810  CA  ARG A 111      -3.488   7.084  -2.189  1.00 96.97           C  
ATOM   1811  HA  ARG A 111      -2.792   6.249  -2.260  1.00 96.97           H  
ATOM   1812  C   ARG A 111      -4.876   6.516  -2.441  1.00 96.97           C  
ATOM   1813  CB  ARG A 111      -3.399   7.697  -0.782  1.00 96.97           C  
ATOM   1814  HB2 ARG A 111      -4.015   8.596  -0.755  1.00 96.97           H  
ATOM   1815  HB3 ARG A 111      -3.815   6.994  -0.061  1.00 96.97           H  
ATOM   1816  O   ARG A 111      -5.800   7.254  -2.758  1.00 96.97           O  
ATOM   1817  CG  ARG A 111      -1.976   8.066  -0.337  1.00 96.97           C  
ATOM   1818  HG2 ARG A 111      -1.517   8.735  -1.065  1.00 96.97           H  
ATOM   1819  HG3 ARG A 111      -2.052   8.605   0.608  1.00 96.97           H  
ATOM   1820  CD  ARG A 111      -1.078   6.839  -0.148  1.00 96.97           C  
ATOM   1821  HD2 ARG A 111      -1.598   6.108   0.472  1.00 96.97           H  
ATOM   1822  HD3 ARG A 111      -0.887   6.399  -1.127  1.00 96.97           H  
ATOM   1823  NE  ARG A 111       0.186   7.210   0.513  1.00 96.97           N  
ATOM   1824  HE  ARG A 111       0.094   7.904   1.241  1.00 96.97           H  
ATOM   1825  NH1 ARG A 111       1.551   5.675  -0.510  1.00 96.97           N  
ATOM   1826 HH11 ARG A 111       2.487   5.373  -0.741  1.00 96.97           H  
ATOM   1827 HH12 ARG A 111       0.729   5.273  -0.937  1.00 96.97           H  
ATOM   1828  NH2 ARG A 111       2.448   7.235   0.799  1.00 96.97           N  
ATOM   1829 HH21 ARG A 111       3.365   6.883   0.563  1.00 96.97           H  
ATOM   1830 HH22 ARG A 111       2.323   7.966   1.485  1.00 96.97           H  
ATOM   1831  CZ  ARG A 111       1.383   6.707   0.266  1.00 96.97           C  
ATOM   1832  N   LEU A 112      -5.017   5.209  -2.256  1.00 96.42           N  
ATOM   1833  H   LEU A 112      -4.200   4.685  -1.977  1.00 96.42           H  
ATOM   1834  CA  LEU A 112      -6.307   4.520  -2.259  1.00 96.42           C  
ATOM   1835  HA  LEU A 112      -7.039   5.099  -2.823  1.00 96.42           H  
ATOM   1836  C   LEU A 112      -6.802   4.389  -0.816  1.00 96.42           C  
ATOM   1837  CB  LEU A 112      -6.161   3.138  -2.917  1.00 96.42           C  
ATOM   1838  HB2 LEU A 112      -5.417   2.578  -2.350  1.00 96.42           H  
ATOM   1839  HB3 LEU A 112      -7.111   2.608  -2.842  1.00 96.42           H  
ATOM   1840  O   LEU A 112      -6.055   3.931   0.053  1.00 96.42           O  
ATOM   1841  CG  LEU A 112      -5.721   3.143  -4.390  1.00 96.42           C  
ATOM   1842  HG  LEU A 112      -4.856   3.795  -4.510  1.00 96.42           H  
ATOM   1843  CD1 LEU A 112      -5.315   1.728  -4.802  1.00 96.42           C  
ATOM   1844 HD11 LEU A 112      -6.160   1.047  -4.701  1.00 96.42           H  
ATOM   1845 HD12 LEU A 112      -4.990   1.734  -5.843  1.00 96.42           H  
ATOM   1846 HD13 LEU A 112      -4.488   1.381  -4.184  1.00 96.42           H  
ATOM   1847  CD2 LEU A 112      -6.832   3.613  -5.321  1.00 96.42           C  
ATOM   1848 HD21 LEU A 112      -7.675   2.923  -5.289  1.00 96.42           H  
ATOM   1849 HD22 LEU A 112      -6.464   3.642  -6.346  1.00 96.42           H  
ATOM   1850 HD23 LEU A 112      -7.179   4.607  -5.041  1.00 96.42           H  
ATOM   1851  N   LEU A 113      -8.054   4.751  -0.552  1.00 95.59           N  
ATOM   1852  H   LEU A 113      -8.592   5.187  -1.286  1.00 95.59           H  
ATOM   1853  CA  LEU A 113      -8.664   4.603   0.770  1.00 95.59           C  
ATOM   1854  HA  LEU A 113      -7.916   4.840   1.526  1.00 95.59           H  
ATOM   1855  C   LEU A 113      -9.129   3.159   1.000  1.00 95.59           C  
ATOM   1856  CB  LEU A 113      -9.800   5.625   0.889  1.00 95.59           C  
ATOM   1857  HB2 LEU A 113      -9.374   6.611   0.709  1.00 95.59           H  
ATOM   1858  HB3 LEU A 113     -10.537   5.419   0.113  1.00 95.59           H  
ATOM   1859  O   LEU A 113     -10.217   2.768   0.584  1.00 95.59           O  
ATOM   1860  CG  LEU A 113     -10.502   5.640   2.258  1.00 95.59           C  
ATOM   1861  HG  LEU A 113     -10.824   4.636   2.533  1.00 95.59           H  
ATOM   1862  CD1 LEU A 113      -9.587   6.188   3.355  1.00 95.59           C  
ATOM   1863 HD11 LEU A 113      -8.751   5.508   3.518  1.00 95.59           H  
ATOM   1864 HD12 LEU A 113      -9.213   7.172   3.076  1.00 95.59           H  
ATOM   1865 HD13 LEU A 113     -10.145   6.264   4.288  1.00 95.59           H  
ATOM   1866  CD2 LEU A 113     -11.735   6.530   2.174  1.00 95.59           C  
ATOM   1867 HD21 LEU A 113     -12.224   6.570   3.147  1.00 95.59           H  
ATOM   1868 HD22 LEU A 113     -12.432   6.124   1.442  1.00 95.59           H  
ATOM   1869 HD23 LEU A 113     -11.449   7.540   1.880  1.00 95.59           H  
ATOM   1870  N   ALA A 114      -8.312   2.346   1.669  1.00 93.58           N  
ATOM   1871  H   ALA A 114      -7.447   2.718   2.036  1.00 93.58           H  
ATOM   1872  CA  ALA A 114      -8.656   0.952   1.951  1.00 93.58           C  
ATOM   1873  HA  ALA A 114      -9.126   0.522   1.067  1.00 93.58           H  
ATOM   1874  C   ALA A 114      -9.655   0.815   3.110  1.00 93.58           C  
ATOM   1875  CB  ALA A 114      -7.365   0.178   2.223  1.00 93.58           C  
ATOM   1876  HB1 ALA A 114      -7.598  -0.869   2.418  1.00 93.58           H  
ATOM   1877  HB2 ALA A 114      -6.843   0.595   3.083  1.00 93.58           H  
ATOM   1878  HB3 ALA A 114      -6.730   0.244   1.340  1.00 93.58           H  
ATOM   1879  O   ALA A 114     -10.498  -0.084   3.097  1.00 93.58           O  
ATOM   1880  N   SER A 115      -9.556   1.697   4.107  1.00 92.60           N  
ATOM   1881  H   SER A 115      -8.819   2.385   4.057  1.00 92.60           H  
ATOM   1882  CA  SER A 115     -10.510   1.837   5.211  1.00 92.60           C  
ATOM   1883  HA  SER A 115     -11.524   1.738   4.823  1.00 92.60           H  
ATOM   1884  C   SER A 115     -10.371   3.212   5.866  1.00 92.60           C  
ATOM   1885  CB  SER A 115     -10.273   0.746   6.266  1.00 92.60           C  
ATOM   1886  HB2 SER A 115     -11.123   0.727   6.947  1.00 92.60           H  
ATOM   1887  HB3 SER A 115     -10.203  -0.230   5.785  1.00 92.60           H  
ATOM   1888  O   SER A 115      -9.421   3.943   5.591  1.00 92.60           O  
ATOM   1889  OG  SER A 115      -9.100   0.997   7.018  1.00 92.60           O  
ATOM   1890  HG  SER A 115      -8.342   0.711   6.502  1.00 92.60           H  
ATOM   1891  N   ALA A 116     -11.247   3.528   6.819  1.00 93.95           N  
ATOM   1892  H   ALA A 116     -12.067   2.951   6.940  1.00 93.95           H  
ATOM   1893  CA  ALA A 116     -11.172   4.769   7.584  1.00 93.95           C  
ATOM   1894  HA  ALA A 116     -11.221   5.590   6.869  1.00 93.95           H  
ATOM   1895  C   ALA A 116      -9.869   4.962   8.388  1.00 93.95           C  
ATOM   1896  CB  ALA A 116     -12.404   4.829   8.484  1.00 93.95           C  
ATOM   1897  HB1 ALA A 116     -12.411   3.988   9.178  1.00 93.95           H  
ATOM   1898  HB2 ALA A 116     -12.395   5.758   9.053  1.00 93.95           H  
ATOM   1899  HB3 ALA A 116     -13.298   4.804   7.861  1.00 93.95           H  
ATOM   1900  O   ALA A 116      -9.597   6.064   8.854  1.00 93.95           O  
ATOM   1901  N   GLY A 117      -9.054   3.913   8.544  1.00 93.49           N  
ATOM   1902  H   GLY A 117      -9.319   3.041   8.109  1.00 93.49           H  
ATOM   1903  CA  GLY A 117      -7.756   3.973   9.216  1.00 93.49           C  
ATOM   1904  HA2 GLY A 117      -7.545   4.991   9.544  1.00 93.49           H  
ATOM   1905  HA3 GLY A 117      -7.793   3.336  10.100  1.00 93.49           H  
ATOM   1906  C   GLY A 117      -6.574   3.516   8.361  1.00 93.49           C  
ATOM   1907  O   GLY A 117      -5.471   3.418   8.889  1.00 93.49           O  
ATOM   1908  N   GLU A 118      -6.766   3.202   7.078  1.00 95.35           N  
ATOM   1909  H   GLU A 118      -7.661   3.382   6.646  1.00 95.35           H  
ATOM   1910  CA  GLU A 118      -5.696   2.638   6.250  1.00 95.35           C  
ATOM   1911  HA  GLU A 118      -4.739   2.960   6.659  1.00 95.35           H  
ATOM   1912  C   GLU A 118      -5.754   3.140   4.809  1.00 95.35           C  
ATOM   1913  CB  GLU A 118      -5.720   1.102   6.319  1.00 95.35           C  
ATOM   1914  HB2 GLU A 118      -6.629   0.730   5.846  1.00 95.35           H  
ATOM   1915  HB3 GLU A 118      -5.728   0.805   7.368  1.00 95.35           H  
ATOM   1916  O   GLU A 118      -6.779   3.046   4.129  1.00 95.35           O  
ATOM   1917  CG  GLU A 118      -4.493   0.463   5.644  1.00 95.35           C  
ATOM   1918  HG2 GLU A 118      -4.561   0.616   4.566  1.00 95.35           H  
ATOM   1919  HG3 GLU A 118      -3.598   0.970   6.004  1.00 95.35           H  
ATOM   1920  CD  GLU A 118      -4.365  -1.043   5.928  1.00 95.35           C  
ATOM   1921  OE1 GLU A 118      -3.216  -1.550   5.891  1.00 95.35           O  
ATOM   1922  OE2 GLU A 118      -5.403  -1.695   6.179  1.00 95.35           O  
ATOM   1923  N   LEU A 119      -4.606   3.624   4.343  1.00 97.15           N  
ATOM   1924  H   LEU A 119      -3.813   3.642   4.969  1.00 97.15           H  
ATOM   1925  CA  LEU A 119      -4.350   3.997   2.962  1.00 97.15           C  
ATOM   1926  HA  LEU A 119      -5.294   4.039   2.420  1.00 97.15           H  
ATOM   1927  C   LEU A 119      -3.478   2.947   2.269  1.00 97.15           C  
ATOM   1928  CB  LEU A 119      -3.694   5.386   2.909  1.00 97.15           C  
ATOM   1929  HB2 LEU A 119      -3.487   5.632   1.867  1.00 97.15           H  
ATOM   1930  HB3 LEU A 119      -2.739   5.340   3.434  1.00 97.15           H  
ATOM   1931  O   LEU A 119      -2.748   2.175   2.894  1.00 97.15           O  
ATOM   1932  CG  LEU A 119      -4.522   6.525   3.522  1.00 97.15           C  
ATOM   1933  HG  LEU A 119      -4.726   6.312   4.571  1.00 97.15           H  
ATOM   1934  CD1 LEU A 119      -3.710   7.811   3.446  1.00 97.15           C  
ATOM   1935 HD11 LEU A 119      -2.786   7.697   4.013  1.00 97.15           H  
ATOM   1936 HD12 LEU A 119      -3.455   8.036   2.410  1.00 97.15           H  
ATOM   1937 HD13 LEU A 119      -4.274   8.645   3.865  1.00 97.15           H  
ATOM   1938  CD2 LEU A 119      -5.846   6.731   2.786  1.00 97.15           C  
ATOM   1939 HD21 LEU A 119      -5.671   6.908   1.725  1.00 97.15           H  
ATOM   1940 HD22 LEU A 119      -6.377   7.582   3.212  1.00 97.15           H  
ATOM   1941 HD23 LEU A 119      -6.472   5.848   2.912  1.00 97.15           H  
ATOM   1942  N   GLN A 120      -3.532   2.953   0.946  1.00 96.89           N  
ATOM   1943  H   GLN A 120      -4.207   3.564   0.509  1.00 96.89           H  
ATOM   1944  CA  GLN A 120      -2.716   2.121   0.069  1.00 96.89           C  
ATOM   1945  HA  GLN A 120      -1.899   1.676   0.637  1.00 96.89           H  
ATOM   1946  C   GLN A 120      -2.072   2.970  -1.028  1.00 96.89           C  
ATOM   1947  CB  GLN A 120      -3.591   0.993  -0.484  1.00 96.89           C  
ATOM   1948  HB2 GLN A 120      -4.540   1.395  -0.839  1.00 96.89           H  
ATOM   1949  HB3 GLN A 120      -3.085   0.519  -1.325  1.00 96.89           H  
ATOM   1950  O   GLN A 120      -2.478   4.108  -1.268  1.00 96.89           O  
ATOM   1951  CG  GLN A 120      -3.884  -0.050   0.601  1.00 96.89           C  
ATOM   1952  HG2 GLN A 120      -4.470   0.407   1.398  1.00 96.89           H  
ATOM   1953  HG3 GLN A 120      -2.945  -0.388   1.040  1.00 96.89           H  
ATOM   1954  CD  GLN A 120      -4.634  -1.267   0.080  1.00 96.89           C  
ATOM   1955  NE2 GLN A 120      -5.044  -2.158   0.955  1.00 96.89           N  
ATOM   1956 HE21 GLN A 120      -4.880  -2.015   1.942  1.00 96.89           H  
ATOM   1957 HE22 GLN A 120      -5.444  -3.003   0.574  1.00 96.89           H  
ATOM   1958  OE1 GLN A 120      -4.845  -1.472  -1.102  1.00 96.89           O  
ATOM   1959  N   LYS A 121      -1.031   2.440  -1.677  1.00 97.25           N  
ATOM   1960  H   LYS A 121      -0.832   1.460  -1.539  1.00 97.25           H  
ATOM   1961  CA  LYS A 121      -0.341   3.123  -2.781  1.00 97.25           C  
ATOM   1962  HA  LYS A 121      -0.024   4.119  -2.471  1.00 97.25           H  
ATOM   1963  C   LYS A 121      -1.319   3.292  -3.948  1.00 97.25           C  
ATOM   1964  CB  LYS A 121       0.893   2.301  -3.198  1.00 97.25           C  
ATOM   1965  HB2 LYS A 121       0.574   1.295  -3.472  1.00 97.25           H  
ATOM   1966  HB3 LYS A 121       1.341   2.757  -4.081  1.00 97.25           H  
ATOM   1967  O   LYS A 121      -1.957   2.318  -4.326  1.00 97.25           O  
ATOM   1968  CG  LYS A 121       1.959   2.213  -2.089  1.00 97.25           C  
ATOM   1969  HG2 LYS A 121       2.352   3.214  -1.911  1.00 97.25           H  
ATOM   1970  HG3 LYS A 121       1.516   1.849  -1.162  1.00 97.25           H  
ATOM   1971  CD  LYS A 121       3.122   1.287  -2.482  1.00 97.25           C  
ATOM   1972  HD2 LYS A 121       3.357   1.438  -3.536  1.00 97.25           H  
ATOM   1973  HD3 LYS A 121       3.998   1.550  -1.890  1.00 97.25           H  
ATOM   1974  CE  LYS A 121       2.832  -0.198  -2.240  1.00 97.25           C  
ATOM   1975  HE2 LYS A 121       1.855  -0.443  -2.659  1.00 97.25           H  
ATOM   1976  HE3 LYS A 121       2.805  -0.387  -1.167  1.00 97.25           H  
ATOM   1977  NZ  LYS A 121       3.862  -1.040  -2.895  1.00 97.25           N  
ATOM   1978  HZ1 LYS A 121       3.684  -1.008  -3.889  1.00 97.25           H  
ATOM   1979  HZ2 LYS A 121       3.818  -2.021  -2.655  1.00 97.25           H  
ATOM   1980  HZ3 LYS A 121       4.800  -0.694  -2.755  1.00 97.25           H  
ATOM   1981  N   GLY A 122      -1.453   4.505  -4.485  1.00 96.10           N  
ATOM   1982  H   GLY A 122      -0.958   5.286  -4.078  1.00 96.10           H  
ATOM   1983  CA  GLY A 122      -2.329   4.809  -5.626  1.00 96.10           C  
ATOM   1984  HA2 GLY A 122      -2.988   5.635  -5.359  1.00 96.10           H  
ATOM   1985  HA3 GLY A 122      -2.953   3.949  -5.868  1.00 96.10           H  
ATOM   1986  C   GLY A 122      -1.580   5.200  -6.903  1.00 96.10           C  
ATOM   1987  O   GLY A 122      -2.213   5.576  -7.883  1.00 96.10           O  
ATOM   1988  N   ASN A 123      -0.245   5.155  -6.890  1.00 95.92           N  
ATOM   1989  H   ASN A 123       0.217   4.801  -6.065  1.00 95.92           H  
ATOM   1990  CA  ASN A 123       0.584   5.364  -8.073  1.00 95.92           C  
ATOM   1991  HA  ASN A 123      -0.010   5.830  -8.859  1.00 95.92           H  
ATOM   1992  C   ASN A 123       1.086   4.024  -8.602  1.00 95.92           C  
ATOM   1993  CB  ASN A 123       1.769   6.284  -7.749  1.00 95.92           C  
ATOM   1994  HB2 ASN A 123       2.395   6.389  -8.635  1.00 95.92           H  
ATOM   1995  HB3 ASN A 123       2.372   5.832  -6.961  1.00 95.92           H  
ATOM   1996  O   ASN A 123       1.422   3.133  -7.822  1.00 95.92           O  
ATOM   1997  CG  ASN A 123       1.338   7.658  -7.298  1.00 95.92           C  
ATOM   1998  ND2 ASN A 123       1.083   8.564  -8.214  1.00 95.92           N  
ATOM   1999 HD21 ASN A 123       1.169   8.341  -9.196  1.00 95.92           H  
ATOM   2000 HD22 ASN A 123       0.836   9.501  -7.929  1.00 95.92           H  
ATOM   2001  OD1 ASN A 123       1.233   7.914  -6.114  1.00 95.92           O  
ATOM   2002  N   GLU A 124       1.205   3.941  -9.919  1.00 91.14           N  
ATOM   2003  H   GLU A 124       0.910   4.714 -10.499  1.00 91.14           H  
ATOM   2004  CA  GLU A 124       1.860   2.849 -10.624  1.00 91.14           C  
ATOM   2005  HA  GLU A 124       2.070   2.035  -9.930  1.00 91.14           H  
ATOM   2006  C   GLU A 124       3.187   3.349 -11.198  1.00 91.14           C  
ATOM   2007  CB  GLU A 124       0.902   2.318 -11.689  1.00 91.14           C  
ATOM   2008  HB2 GLU A 124       0.709   3.099 -12.425  1.00 91.14           H  
ATOM   2009  HB3 GLU A 124      -0.035   2.064 -11.192  1.00 91.14           H  
ATOM   2010  O   GLU A 124       3.290   4.491 -11.657  1.00 91.14           O  
ATOM   2011  CG  GLU A 124       1.437   1.066 -12.392  1.00 91.14           C  
ATOM   2012  HG2 GLU A 124       1.785   0.366 -11.632  1.00 91.14           H  
ATOM   2013  HG3 GLU A 124       2.287   1.343 -13.015  1.00 91.14           H  
ATOM   2014  CD  GLU A 124       0.362   0.387 -13.253  1.00 91.14           C  
ATOM   2015  OE1 GLU A 124       0.582  -0.793 -13.596  1.00 91.14           O  
ATOM   2016  OE2 GLU A 124      -0.676   1.035 -13.516  1.00 91.14           O  
ATOM   2017  N   MET A 125       4.218   2.514 -11.115  1.00 94.66           N  
ATOM   2018  H   MET A 125       4.050   1.566 -10.809  1.00 94.66           H  
ATOM   2019  CA  MET A 125       5.516   2.800 -11.708  1.00 94.66           C  
ATOM   2020  HA  MET A 125       5.635   3.876 -11.840  1.00 94.66           H  
ATOM   2021  C   MET A 125       5.589   2.118 -13.068  1.00 94.66           C  
ATOM   2022  CB  MET A 125       6.626   2.307 -10.779  1.00 94.66           C  
ATOM   2023  HB2 MET A 125       6.584   1.220 -10.719  1.00 94.66           H  
ATOM   2024  HB3 MET A 125       6.466   2.706  -9.777  1.00 94.66           H  
ATOM   2025  O   MET A 125       5.462   0.901 -13.148  1.00 94.66           O  
ATOM   2026  CG  MET A 125       8.006   2.758 -11.265  1.00 94.66           C  
ATOM   2027  HG2 MET A 125       8.168   2.430 -12.291  1.00 94.66           H  
ATOM   2028  HG3 MET A 125       8.045   3.847 -11.242  1.00 94.66           H  
ATOM   2029  SD  MET A 125       9.342   2.117 -10.237  1.00 94.66           S  
ATOM   2030  CE  MET A 125       9.360   0.427 -10.866  1.00 94.66           C  
ATOM   2031  HE1 MET A 125       9.674   0.430 -11.910  1.00 94.66           H  
ATOM   2032  HE2 MET A 125       8.377  -0.036 -10.787  1.00 94.66           H  
ATOM   2033  HE3 MET A 125      10.078  -0.140 -10.273  1.00 94.66           H  
ATOM   2034  N   ALA A 126       5.841   2.894 -14.116  1.00 92.94           N  
ATOM   2035  H   ALA A 126       5.936   3.891 -13.986  1.00 92.94           H  
ATOM   2036  CA  ALA A 126       6.123   2.365 -15.441  1.00 92.94           C  
ATOM   2037  HA  ALA A 126       5.777   1.333 -15.510  1.00 92.94           H  
ATOM   2038  C   ALA A 126       7.633   2.387 -15.681  1.00 92.94           C  
ATOM   2039  CB  ALA A 126       5.346   3.179 -16.479  1.00 92.94           C  
ATOM   2040  HB1 ALA A 126       5.538   2.777 -17.473  1.00 92.94           H  
ATOM   2041  HB2 ALA A 126       5.660   4.222 -16.451  1.00 92.94           H  
ATOM   2042  HB3 ALA A 126       4.278   3.114 -16.273  1.00 92.94           H  
ATOM   2043  O   ALA A 126       8.272   3.430 -15.518  1.00 92.94           O  
ATOM   2044  N   LEU A 127       8.195   1.244 -16.072  1.00 95.40           N  
ATOM   2045  H   LEU A 127       7.608   0.437 -16.229  1.00 95.40           H  
ATOM   2046  CA  LEU A 127       9.562   1.190 -16.572  1.00 95.40           C  
ATOM   2047  HA  LEU A 127      10.130   1.994 -16.104  1.00 95.40           H  
ATOM   2048  C   LEU A 127       9.581   1.412 -18.087  1.00 95.40           C  
ATOM   2049  CB  LEU A 127      10.235  -0.141 -16.215  1.00 95.40           C  
ATOM   2050  HB2 LEU A 127       9.564  -0.963 -16.464  1.00 95.40           H  
ATOM   2051  HB3 LEU A 127      11.119  -0.243 -16.845  1.00 95.40           H  
ATOM   2052  O   LEU A 127       8.766   0.818 -18.795  1.00 95.40           O  
ATOM   2053  CG  LEU A 127      10.679  -0.266 -14.751  1.00 95.40           C  
ATOM   2054  HG  LEU A 127       9.808  -0.266 -14.096  1.00 95.40           H  
ATOM   2055  CD1 LEU A 127      11.417  -1.589 -14.600  1.00 95.40           C  
ATOM   2056 HD11 LEU A 127      11.967  -1.577 -13.658  1.00 95.40           H  
ATOM   2057 HD12 LEU A 127      10.710  -2.417 -14.622  1.00 95.40           H  
ATOM   2058 HD13 LEU A 127      12.146  -1.715 -15.401  1.00 95.40           H  
ATOM   2059  CD2 LEU A 127      11.639   0.843 -14.303  1.00 95.40           C  
ATOM   2060 HD21 LEU A 127      12.019   0.636 -13.302  1.00 95.40           H  
ATOM   2061 HD22 LEU A 127      12.481   0.913 -14.991  1.00 95.40           H  
ATOM   2062 HD23 LEU A 127      11.115   1.797 -14.260  1.00 95.40           H  
ATOM   2063  N   PRO A 128      10.524   2.218 -18.604  1.00 97.17           N  
ATOM   2064  CA  PRO A 128      10.822   2.262 -20.029  1.00 97.17           C  
ATOM   2065  HA  PRO A 128       9.994   2.758 -20.536  1.00 97.17           H  
ATOM   2066  C   PRO A 128      11.033   0.868 -20.637  1.00 97.17           C  
ATOM   2067  CB  PRO A 128      12.078   3.129 -20.150  1.00 97.17           C  
ATOM   2068  HB2 PRO A 128      12.970   2.512 -20.041  1.00 97.17           H  
ATOM   2069  HB3 PRO A 128      12.108   3.671 -21.095  1.00 97.17           H  
ATOM   2070  O   PRO A 128      11.575  -0.037 -19.994  1.00 97.17           O  
ATOM   2071  CG  PRO A 128      11.966   4.077 -18.956  1.00 97.17           C  
ATOM   2072  HG2 PRO A 128      11.324   4.917 -19.222  1.00 97.17           H  
ATOM   2073  HG3 PRO A 128      12.941   4.437 -18.627  1.00 97.17           H  
ATOM   2074  CD  PRO A 128      11.278   3.235 -17.882  1.00 97.17           C  
ATOM   2075  HD2 PRO A 128      12.003   2.770 -17.214  1.00 97.17           H  
ATOM   2076  HD3 PRO A 128      10.611   3.868 -17.297  1.00 97.17           H  
ATOM   2077  N   THR A 129      10.636   0.703 -21.902  1.00 97.40           N  
ATOM   2078  H   THR A 129      10.136   1.452 -22.361  1.00 97.40           H  
ATOM   2079  CA  THR A 129      10.675  -0.590 -22.603  1.00 97.40           C  
ATOM   2080  HA  THR A 129      10.017  -1.284 -22.079  1.00 97.40           H  
ATOM   2081  C   THR A 129      12.072  -1.206 -22.620  1.00 97.40           C  
ATOM   2082  CB  THR A 129      10.164  -0.441 -24.043  1.00 97.40           C  
ATOM   2083  HB  THR A 129      10.850   0.192 -24.608  1.00 97.40           H  
ATOM   2084  O   THR A 129      12.188  -2.405 -22.395  1.00 97.40           O  
ATOM   2085  CG2 THR A 129      10.003  -1.777 -24.766  1.00 97.40           C  
ATOM   2086 HG21 THR A 129       9.409  -2.466 -24.165  1.00 97.40           H  
ATOM   2087 HG22 THR A 129       9.516  -1.621 -25.728  1.00 97.40           H  
ATOM   2088 HG23 THR A 129      10.980  -2.227 -24.944  1.00 97.40           H  
ATOM   2089  OG1 THR A 129       8.900   0.179 -24.024  1.00 97.40           O  
ATOM   2090  HG1 THR A 129       8.238  -0.513 -23.954  1.00 97.40           H  
ATOM   2091  N   GLN A 130      13.124  -0.400 -22.803  1.00 97.40           N  
ATOM   2092  H   GLN A 130      12.964   0.584 -22.966  1.00 97.40           H  
ATOM   2093  CA  GLN A 130      14.513  -0.880 -22.824  1.00 97.40           C  
ATOM   2094  HA  GLN A 130      14.611  -1.592 -23.643  1.00 97.40           H  
ATOM   2095  C   GLN A 130      14.888  -1.636 -21.538  1.00 97.40           C  
ATOM   2096  CB  GLN A 130      15.462   0.294 -23.128  1.00 97.40           C  
ATOM   2097  HB2 GLN A 130      15.102   0.790 -24.029  1.00 97.40           H  
ATOM   2098  HB3 GLN A 130      16.453  -0.106 -23.343  1.00 97.40           H  
ATOM   2099  O   GLN A 130      15.332  -2.777 -21.609  1.00 97.40           O  
ATOM   2100  CG  GLN A 130      15.597   1.326 -21.991  1.00 97.40           C  
ATOM   2101  HG2 GLN A 130      16.180   0.885 -21.183  1.00 97.40           H  
ATOM   2102  HG3 GLN A 130      14.613   1.593 -21.606  1.00 97.40           H  
ATOM   2103  CD  GLN A 130      16.291   2.614 -22.418  1.00 97.40           C  
ATOM   2104  NE2 GLN A 130      16.817   3.371 -21.483  1.00 97.40           N  
ATOM   2105 HE21 GLN A 130      17.373   4.145 -21.820  1.00 97.40           H  
ATOM   2106 HE22 GLN A 130      16.950   3.002 -20.553  1.00 97.40           H  
ATOM   2107  OE1 GLN A 130      16.304   3.004 -23.572  1.00 97.40           O  
ATOM   2108  N   TYR A 131      14.544  -1.080 -20.373  1.00 97.99           N  
ATOM   2109  H   TYR A 131      14.157  -0.147 -20.378  1.00 97.99           H  
ATOM   2110  CA  TYR A 131      14.825  -1.690 -19.074  1.00 97.99           C  
ATOM   2111  HA  TYR A 131      15.875  -1.979 -19.038  1.00 97.99           H  
ATOM   2112  C   TYR A 131      13.989  -2.945 -18.826  1.00 97.99           C  
ATOM   2113  CB  TYR A 131      14.539  -0.658 -17.977  1.00 97.99           C  
ATOM   2114  HB2 TYR A 131      13.484  -0.385 -18.018  1.00 97.99           H  
ATOM   2115  HB3 TYR A 131      14.708  -1.136 -17.013  1.00 97.99           H  
ATOM   2116  O   TYR A 131      14.437  -3.884 -18.173  1.00 97.99           O  
ATOM   2117  CG  TYR A 131      15.387   0.598 -18.045  1.00 97.99           C  
ATOM   2118  CD1 TYR A 131      16.781   0.506 -18.194  1.00 97.99           C  
ATOM   2119  HD1 TYR A 131      17.254  -0.462 -18.255  1.00 97.99           H  
ATOM   2120  CD2 TYR A 131      14.788   1.864 -17.957  1.00 97.99           C  
ATOM   2121  HD2 TYR A 131      13.716   1.927 -17.837  1.00 97.99           H  
ATOM   2122  CE1 TYR A 131      17.575   1.664 -18.255  1.00 97.99           C  
ATOM   2123  HE1 TYR A 131      18.646   1.580 -18.362  1.00 97.99           H  
ATOM   2124  CE2 TYR A 131      15.574   3.031 -18.030  1.00 97.99           C  
ATOM   2125  HE2 TYR A 131      15.130   4.014 -17.975  1.00 97.99           H  
ATOM   2126  OH  TYR A 131      17.736   4.052 -18.224  1.00 97.99           O  
ATOM   2127  HH  TYR A 131      18.673   3.844 -18.198  1.00 97.99           H  
ATOM   2128  CZ  TYR A 131      16.975   2.931 -18.161  1.00 97.99           C  
ATOM   2129  N   THR A 132      12.765  -2.980 -19.360  1.00 96.71           N  
ATOM   2130  H   THR A 132      12.476  -2.191 -19.921  1.00 96.71           H  
ATOM   2131  CA  THR A 132      11.915  -4.176 -19.297  1.00 96.71           C  
ATOM   2132  HA  THR A 132      11.881  -4.527 -18.266  1.00 96.71           H  
ATOM   2133  C   THR A 132      12.508  -5.304 -20.147  1.00 96.71           C  
ATOM   2134  CB  THR A 132      10.480  -3.856 -19.736  1.00 96.71           C  
ATOM   2135  HB  THR A 132      10.468  -3.578 -20.790  1.00 96.71           H  
ATOM   2136  O   THR A 132      12.584  -6.442 -19.684  1.00 96.71           O  
ATOM   2137  CG2 THR A 132       9.538  -5.039 -19.521  1.00 96.71           C  
ATOM   2138 HG21 THR A 132       8.521  -4.741 -19.776  1.00 96.71           H  
ATOM   2139 HG22 THR A 132       9.828  -5.873 -20.161  1.00 96.71           H  
ATOM   2140 HG23 THR A 132       9.569  -5.354 -18.478  1.00 96.71           H  
ATOM   2141  OG1 THR A 132       9.966  -2.782 -18.975  1.00 96.71           O  
ATOM   2142  HG1 THR A 132      10.437  -1.981 -19.219  1.00 96.71           H  
ATOM   2143  N   THR A 133      12.987  -4.991 -21.356  1.00 96.70           N  
ATOM   2144  H   THR A 133      12.872  -4.046 -21.693  1.00 96.70           H  
ATOM   2145  CA  THR A 133      13.688  -5.931 -22.242  1.00 96.70           C  
ATOM   2146  HA  THR A 133      13.049  -6.795 -22.423  1.00 96.70           H  
ATOM   2147  C   THR A 133      14.981  -6.438 -21.602  1.00 96.70           C  
ATOM   2148  CB  THR A 133      13.987  -5.265 -23.596  1.00 96.70           C  
ATOM   2149  HB  THR A 133      14.595  -4.374 -23.442  1.00 96.70           H  
ATOM   2150  O   THR A 133      15.213  -7.647 -21.561  1.00 96.70           O  
ATOM   2151  CG2 THR A 133      14.705  -6.183 -24.582  1.00 96.70           C  
ATOM   2152 HG21 THR A 133      14.746  -5.719 -25.567  1.00 96.70           H  
ATOM   2153 HG22 THR A 133      14.189  -7.141 -24.653  1.00 96.70           H  
ATOM   2154 HG23 THR A 133      15.730  -6.347 -24.250  1.00 96.70           H  
ATOM   2155  OG1 THR A 133      12.779  -4.885 -24.215  1.00 96.70           O  
ATOM   2156  HG1 THR A 133      13.019  -4.439 -25.031  1.00 96.70           H  
ATOM   2157  N   PHE A 134      15.791  -5.542 -21.034  1.00 97.94           N  
ATOM   2158  H   PHE A 134      15.586  -4.558 -21.130  1.00 97.94           H  
ATOM   2159  CA  PHE A 134      17.000  -5.904 -20.300  1.00 97.94           C  
ATOM   2160  HA  PHE A 134      17.678  -6.452 -20.955  1.00 97.94           H  
ATOM   2161  C   PHE A 134      16.711  -6.838 -19.124  1.00 97.94           C  
ATOM   2162  CB  PHE A 134      17.722  -4.636 -19.857  1.00 97.94           C  
ATOM   2163  HB2 PHE A 134      17.003  -3.955 -19.401  1.00 97.94           H  
ATOM   2164  HB3 PHE A 134      18.138  -4.145 -20.736  1.00 97.94           H  
ATOM   2165  O   PHE A 134      17.285  -7.924 -19.064  1.00 97.94           O  
ATOM   2166  CG  PHE A 134      18.836  -4.904 -18.870  1.00 97.94           C  
ATOM   2167  CD1 PHE A 134      18.670  -4.548 -17.521  1.00 97.94           C  
ATOM   2168  HD1 PHE A 134      17.773  -4.035 -17.206  1.00 97.94           H  
ATOM   2169  CD2 PHE A 134      20.018  -5.539 -19.289  1.00 97.94           C  
ATOM   2170  HD2 PHE A 134      20.154  -5.793 -20.330  1.00 97.94           H  
ATOM   2171  CE1 PHE A 134      19.688  -4.816 -16.594  1.00 97.94           C  
ATOM   2172  HE1 PHE A 134      19.578  -4.494 -15.570  1.00 97.94           H  
ATOM   2173  CE2 PHE A 134      21.037  -5.810 -18.359  1.00 97.94           C  
ATOM   2174  HE2 PHE A 134      21.967  -6.250 -18.687  1.00 97.94           H  
ATOM   2175  CZ  PHE A 134      20.869  -5.452 -17.010  1.00 97.94           C  
ATOM   2176  HZ  PHE A 134      21.661  -5.632 -16.298  1.00 97.94           H  
ATOM   2177  N   LEU A 135      15.767  -6.488 -18.242  1.00 97.20           N  
ATOM   2178  H   LEU A 135      15.339  -5.578 -18.334  1.00 97.20           H  
ATOM   2179  CA  LEU A 135      15.389  -7.340 -17.109  1.00 97.20           C  
ATOM   2180  HA  LEU A 135      16.276  -7.522 -16.504  1.00 97.20           H  
ATOM   2181  C   LEU A 135      14.883  -8.712 -17.552  1.00 97.20           C  
ATOM   2182  CB  LEU A 135      14.305  -6.649 -16.268  1.00 97.20           C  
ATOM   2183  HB2 LEU A 135      13.792  -7.400 -15.667  1.00 97.20           H  
ATOM   2184  HB3 LEU A 135      13.569  -6.207 -16.940  1.00 97.20           H  
ATOM   2185  O   LEU A 135      15.219  -9.716 -16.921  1.00 97.20           O  
ATOM   2186  CG  LEU A 135      14.845  -5.572 -15.320  1.00 97.20           C  
ATOM   2187  HG  LEU A 135      15.440  -4.854 -15.885  1.00 97.20           H  
ATOM   2188  CD1 LEU A 135      13.657  -4.854 -14.680  1.00 97.20           C  
ATOM   2189 HD11 LEU A 135      13.015  -5.576 -14.175  1.00 97.20           H  
ATOM   2190 HD12 LEU A 135      13.091  -4.339 -15.455  1.00 97.20           H  
ATOM   2191 HD13 LEU A 135      14.018  -4.117 -13.962  1.00 97.20           H  
ATOM   2192  CD2 LEU A 135      15.705  -6.164 -14.198  1.00 97.20           C  
ATOM   2193 HD21 LEU A 135      15.142  -6.913 -13.641  1.00 97.20           H  
ATOM   2194 HD22 LEU A 135      16.025  -5.370 -13.523  1.00 97.20           H  
ATOM   2195 HD23 LEU A 135      16.604  -6.619 -14.615  1.00 97.20           H  
ATOM   2196  N   TYR A 136      14.107  -8.772 -18.637  1.00 94.91           N  
ATOM   2197  H   TYR A 136      13.849  -7.911 -19.098  1.00 94.91           H  
ATOM   2198  CA  TYR A 136      13.640 -10.035 -19.198  1.00 94.91           C  
ATOM   2199  HA  TYR A 136      13.078 -10.568 -18.431  1.00 94.91           H  
ATOM   2200  C   TYR A 136      14.816 -10.933 -19.606  1.00 94.91           C  
ATOM   2201  CB  TYR A 136      12.699  -9.763 -20.378  1.00 94.91           C  
ATOM   2202  HB2 TYR A 136      13.199  -9.124 -21.106  1.00 94.91           H  
ATOM   2203  HB3 TYR A 136      11.825  -9.222 -20.016  1.00 94.91           H  
ATOM   2204  O   TYR A 136      14.877 -12.090 -19.183  1.00 94.91           O  
ATOM   2205  CG  TYR A 136      12.245 -11.029 -21.072  1.00 94.91           C  
ATOM   2206  CD1 TYR A 136      12.918 -11.480 -22.225  1.00 94.91           C  
ATOM   2207  HD1 TYR A 136      13.735 -10.903 -22.634  1.00 94.91           H  
ATOM   2208  CD2 TYR A 136      11.179 -11.776 -20.537  1.00 94.91           C  
ATOM   2209  HD2 TYR A 136      10.672 -11.429 -19.649  1.00 94.91           H  
ATOM   2210  CE1 TYR A 136      12.524 -12.680 -22.845  1.00 94.91           C  
ATOM   2211  HE1 TYR A 136      13.040 -13.018 -23.732  1.00 94.91           H  
ATOM   2212  CE2 TYR A 136      10.779 -12.974 -21.157  1.00 94.91           C  
ATOM   2213  HE2 TYR A 136       9.961 -13.556 -20.758  1.00 94.91           H  
ATOM   2214  OH  TYR A 136      11.060 -14.579 -22.914  1.00 94.91           O  
ATOM   2215  HH  TYR A 136      11.598 -14.756 -23.689  1.00 94.91           H  
ATOM   2216  CZ  TYR A 136      11.450 -13.426 -22.312  1.00 94.91           C  
ATOM   2217  N   HIS A 137      15.780 -10.409 -20.369  1.00 94.74           N  
ATOM   2218  H   HIS A 137      15.700  -9.447 -20.667  1.00 94.74           H  
ATOM   2219  CA  HIS A 137      16.953 -11.181 -20.785  1.00 94.74           C  
ATOM   2220  HA  HIS A 137      16.608 -12.133 -21.189  1.00 94.74           H  
ATOM   2221  C   HIS A 137      17.879 -11.525 -19.609  1.00 94.74           C  
ATOM   2222  CB  HIS A 137      17.698 -10.442 -21.902  1.00 94.74           C  
ATOM   2223  HB2 HIS A 137      18.647 -10.947 -22.082  1.00 94.74           H  
ATOM   2224  HB3 HIS A 137      17.908  -9.418 -21.592  1.00 94.74           H  
ATOM   2225  O   HIS A 137      18.361 -12.657 -19.532  1.00 94.74           O  
ATOM   2226  CG  HIS A 137      16.942 -10.437 -23.205  1.00 94.74           C  
ATOM   2227  CD2 HIS A 137      16.452  -9.348 -23.870  1.00 94.74           C  
ATOM   2228  HD2 HIS A 137      16.546  -8.319 -23.553  1.00 94.74           H  
ATOM   2229  ND1 HIS A 137      16.640 -11.542 -23.971  1.00 94.74           N  
ATOM   2230  HD1 HIS A 137      16.930 -12.491 -23.787  1.00 94.74           H  
ATOM   2231  CE1 HIS A 137      15.992 -11.125 -25.069  1.00 94.74           C  
ATOM   2232  HE1 HIS A 137      15.659 -11.760 -25.878  1.00 94.74           H  
ATOM   2233  NE2 HIS A 137      15.830  -9.797 -25.040  1.00 94.74           N  
ATOM   2234  N   ALA A 138      18.069 -10.607 -18.658  1.00 96.12           N  
ATOM   2235  H   ALA A 138      17.673  -9.688 -18.794  1.00 96.12           H  
ATOM   2236  CA  ALA A 138      18.902 -10.811 -17.477  1.00 96.12           C  
ATOM   2237  HA  ALA A 138      19.884 -11.155 -17.800  1.00 96.12           H  
ATOM   2238  C   ALA A 138      18.332 -11.882 -16.528  1.00 96.12           C  
ATOM   2239  CB  ALA A 138      19.080  -9.459 -16.781  1.00 96.12           C  
ATOM   2240  HB1 ALA A 138      18.123  -9.087 -16.416  1.00 96.12           H  
ATOM   2241  HB2 ALA A 138      19.769  -9.581 -15.946  1.00 96.12           H  
ATOM   2242  HB3 ALA A 138      19.504  -8.733 -17.476  1.00 96.12           H  
ATOM   2243  O   ALA A 138      19.066 -12.750 -16.060  1.00 96.12           O  
ATOM   2244  N   GLN A 139      17.011 -11.925 -16.316  1.00 94.25           N  
ATOM   2245  H   GLN A 139      16.438 -11.182 -16.691  1.00 94.25           H  
ATOM   2246  CA  GLN A 139      16.367 -12.982 -15.519  1.00 94.25           C  
ATOM   2247  HA  GLN A 139      16.822 -12.993 -14.529  1.00 94.25           H  
ATOM   2248  C   GLN A 139      16.549 -14.381 -16.137  1.00 94.25           C  
ATOM   2249  CB  GLN A 139      14.872 -12.657 -15.384  1.00 94.25           C  
ATOM   2250  HB2 GLN A 139      14.756 -11.622 -15.063  1.00 94.25           H  
ATOM   2251  HB3 GLN A 139      14.384 -12.779 -16.351  1.00 94.25           H  
ATOM   2252  O   GLN A 139      16.503 -15.405 -15.448  1.00 94.25           O  
ATOM   2253  CG  GLN A 139      14.212 -13.564 -14.337  1.00 94.25           C  
ATOM   2254  HG2 GLN A 139      14.388 -14.616 -14.563  1.00 94.25           H  
ATOM   2255  HG3 GLN A 139      14.662 -13.343 -13.370  1.00 94.25           H  
ATOM   2256  CD  GLN A 139      12.706 -13.411 -14.229  1.00 94.25           C  
ATOM   2257  NE2 GLN A 139      12.151 -13.796 -13.100  1.00 94.25           N  
ATOM   2258 HE21 GLN A 139      12.748 -14.026 -12.319  1.00 94.25           H  
ATOM   2259 HE22 GLN A 139      11.160 -13.621 -13.009  1.00 94.25           H  
ATOM   2260  OE1 GLN A 139      12.004 -13.009 -15.141  1.00 94.25           O  
ATOM   2261  N   HIS A 140      16.738 -14.435 -17.454  1.00 91.22           N  
ATOM   2262  H   HIS A 140      16.775 -13.562 -17.961  1.00 91.22           H  
ATOM   2263  CA  HIS A 140      16.919 -15.666 -18.211  1.00 91.22           C  
ATOM   2264  HA  HIS A 140      16.668 -16.510 -17.568  1.00 91.22           H  
ATOM   2265  C   HIS A 140      18.379 -15.890 -18.608  1.00 91.22           C  
ATOM   2266  CB  HIS A 140      15.934 -15.696 -19.395  1.00 91.22           C  
ATOM   2267  HB2 HIS A 140      16.115 -14.834 -20.037  1.00 91.22           H  
ATOM   2268  HB3 HIS A 140      16.095 -16.597 -19.986  1.00 91.22           H  
ATOM   2269  O   HIS A 140      18.629 -16.754 -19.443  1.00 91.22           O  
ATOM   2270  CG  HIS A 140      14.497 -15.677 -18.934  1.00 91.22           C  
ATOM   2271  CD2 HIS A 140      13.672 -16.753 -18.761  1.00 91.22           C  
ATOM   2272  HD2 HIS A 140      13.905 -17.773 -19.029  1.00 91.22           H  
ATOM   2273  ND1 HIS A 140      13.801 -14.573 -18.511  1.00 91.22           N  
ATOM   2274  HD1 HIS A 140      14.106 -13.615 -18.610  1.00 91.22           H  
ATOM   2275  CE1 HIS A 140      12.611 -14.973 -18.042  1.00 91.22           C  
ATOM   2276  HE1 HIS A 140      11.859 -14.313 -17.636  1.00 91.22           H  
ATOM   2277  NE2 HIS A 140      12.503 -16.314 -18.128  1.00 91.22           N  
ATOM   2278  N   TYR A 141      19.341 -15.173 -18.015  1.00 91.84           N  
ATOM   2279  H   TYR A 141      19.071 -14.466 -17.346  1.00 91.84           H  
ATOM   2280  CA  TYR A 141      20.749 -15.183 -18.425  1.00 91.84           C  
ATOM   2281  HA  TYR A 141      20.818 -14.742 -19.419  1.00 91.84           H  
ATOM   2282  C   TYR A 141      21.339 -16.602 -18.503  1.00 91.84           C  
ATOM   2283  CB  TYR A 141      21.541 -14.282 -17.468  1.00 91.84           C  
ATOM   2284  HB2 TYR A 141      21.506 -14.689 -16.457  1.00 91.84           H  
ATOM   2285  HB3 TYR A 141      21.071 -13.299 -17.448  1.00 91.84           H  
ATOM   2286  O   TYR A 141      21.812 -17.017 -19.564  1.00 91.84           O  
ATOM   2287  CG  TYR A 141      22.978 -14.075 -17.883  1.00 91.84           C  
ATOM   2288  CD1 TYR A 141      24.005 -14.824 -17.283  1.00 91.84           C  
ATOM   2289  HD1 TYR A 141      23.778 -15.537 -16.504  1.00 91.84           H  
ATOM   2290  CD2 TYR A 141      23.285 -13.123 -18.874  1.00 91.84           C  
ATOM   2291  HD2 TYR A 141      22.500 -12.531 -19.321  1.00 91.84           H  
ATOM   2292  CE1 TYR A 141      25.338 -14.646 -17.693  1.00 91.84           C  
ATOM   2293  HE1 TYR A 141      26.120 -15.239 -17.240  1.00 91.84           H  
ATOM   2294  CE2 TYR A 141      24.622 -12.924 -19.269  1.00 91.84           C  
ATOM   2295  HE2 TYR A 141      24.883 -12.177 -20.003  1.00 91.84           H  
ATOM   2296  OH  TYR A 141      26.931 -13.553 -19.115  1.00 91.84           O  
ATOM   2297  HH  TYR A 141      27.532 -14.076 -18.580  1.00 91.84           H  
ATOM   2298  CZ  TYR A 141      25.649 -13.699 -18.692  1.00 91.84           C  
ATOM   2299  N   ASN A 142      21.165 -17.386 -17.434  1.00 87.40           N  
ATOM   2300  H   ASN A 142      20.804 -16.949 -16.598  1.00 87.40           H  
ATOM   2301  CA  ASN A 142      21.627 -18.776 -17.319  1.00 87.40           C  
ATOM   2302  HA  ASN A 142      22.523 -18.903 -17.928  1.00 87.40           H  
ATOM   2303  C   ASN A 142      20.616 -19.826 -17.824  1.00 87.40           C  
ATOM   2304  CB  ASN A 142      22.012 -19.027 -15.847  1.00 87.40           C  
ATOM   2305  HB2 ASN A 142      21.169 -18.798 -15.194  1.00 87.40           H  
ATOM   2306  HB3 ASN A 142      22.271 -20.077 -15.709  1.00 87.40           H  
ATOM   2307  O   ASN A 142      20.893 -21.023 -17.780  1.00 87.40           O  
ATOM   2308  CG  ASN A 142      23.220 -18.217 -15.411  1.00 87.40           C  
ATOM   2309  ND2 ASN A 142      23.263 -17.757 -14.183  1.00 87.40           N  
ATOM   2310 HD21 ASN A 142      24.087 -17.251 -13.892  1.00 87.40           H  
ATOM   2311 HD22 ASN A 142      22.518 -17.871 -13.510  1.00 87.40           H  
ATOM   2312  OD1 ASN A 142      24.124 -17.972 -16.190  1.00 87.40           O  
ATOM   2313  N   LYS A 143      19.420 -19.418 -18.273  1.00 78.87           N  
ATOM   2314  H   LYS A 143      19.271 -18.427 -18.399  1.00 78.87           H  
ATOM   2315  CA  LYS A 143      18.392 -20.360 -18.739  1.00 78.87           C  
ATOM   2316  HA  LYS A 143      18.487 -21.273 -18.150  1.00 78.87           H  
ATOM   2317  C   LYS A 143      18.634 -20.756 -20.195  1.00 78.87           C  
ATOM   2318  CB  LYS A 143      16.977 -19.817 -18.512  1.00 78.87           C  
ATOM   2319  HB2 LYS A 143      16.901 -18.821 -18.947  1.00 78.87           H  
ATOM   2320  HB3 LYS A 143      16.269 -20.467 -19.026  1.00 78.87           H  
ATOM   2321  O   LYS A 143      18.820 -19.891 -21.057  1.00 78.87           O  
ATOM   2322  CG  LYS A 143      16.611 -19.776 -17.018  1.00 78.87           C  
ATOM   2323  HG2 LYS A 143      17.315 -19.140 -16.483  1.00 78.87           H  
ATOM   2324  HG3 LYS A 143      16.646 -20.783 -16.602  1.00 78.87           H  
ATOM   2325  CD  LYS A 143      15.200 -19.205 -16.864  1.00 78.87           C  
ATOM   2326  HD2 LYS A 143      14.490 -19.833 -17.401  1.00 78.87           H  
ATOM   2327  HD3 LYS A 143      15.215 -18.210 -17.309  1.00 78.87           H  
ATOM   2328  CE  LYS A 143      14.762 -19.050 -15.408  1.00 78.87           C  
ATOM   2329  HE2 LYS A 143      14.689 -20.033 -14.944  1.00 78.87           H  
ATOM   2330  HE3 LYS A 143      15.527 -18.479 -14.882  1.00 78.87           H  
ATOM   2331  NZ  LYS A 143      13.464 -18.328 -15.344  1.00 78.87           N  
ATOM   2332  HZ1 LYS A 143      13.203 -18.136 -14.387  1.00 78.87           H  
ATOM   2333  HZ2 LYS A 143      12.729 -18.848 -15.801  1.00 78.87           H  
ATOM   2334  HZ3 LYS A 143      13.537 -17.442 -15.824  1.00 78.87           H  
ATOM   2335  N   LEU A 144      18.590 -22.068 -20.416  1.00 66.01           N  
ATOM   2336  H   LEU A 144      18.456 -22.665 -19.612  1.00 66.01           H  
ATOM   2337  CA  LEU A 144      18.843 -22.743 -21.685  1.00 66.01           C  
ATOM   2338  HA  LEU A 144      19.807 -22.412 -22.071  1.00 66.01           H  
ATOM   2339  C   LEU A 144      17.759 -22.382 -22.713  1.00 66.01           C  
ATOM   2340  CB  LEU A 144      18.904 -24.265 -21.432  1.00 66.01           C  
ATOM   2341  HB2 LEU A 144      19.020 -24.772 -22.391  1.00 66.01           H  
ATOM   2342  HB3 LEU A 144      17.950 -24.577 -21.009  1.00 66.01           H  
ATOM   2343  O   LEU A 144      16.566 -22.562 -22.452  1.00 66.01           O  
ATOM   2344  CG  LEU A 144      20.044 -24.718 -20.493  1.00 66.01           C  
ATOM   2345  HG  LEU A 144      20.068 -24.081 -19.609  1.00 66.01           H  
ATOM   2346  CD1 LEU A 144      19.801 -26.151 -20.015  1.00 66.01           C  
ATOM   2347 HD11 LEU A 144      20.604 -26.451 -19.341  1.00 66.01           H  
ATOM   2348 HD12 LEU A 144      18.852 -26.209 -19.483  1.00 66.01           H  
ATOM   2349 HD13 LEU A 144      19.781 -26.826 -20.871  1.00 66.01           H  
ATOM   2350  CD2 LEU A 144      21.407 -24.663 -21.179  1.00 66.01           C  
ATOM   2351 HD21 LEU A 144      21.414 -25.303 -22.061  1.00 66.01           H  
ATOM   2352 HD22 LEU A 144      22.189 -24.982 -20.490  1.00 66.01           H  
ATOM   2353 HD23 LEU A 144      21.626 -23.645 -21.501  1.00 66.01           H  
ATOM   2354  N   HIS A 145      18.172 -21.859 -23.865  1.00 64.62           N  
ATOM   2355  H   HIS A 145      19.167 -21.896 -24.033  1.00 64.62           H  
ATOM   2356  CA  HIS A 145      17.306 -21.612 -25.019  1.00 64.62           C  
ATOM   2357  HA  HIS A 145      16.266 -21.676 -24.700  1.00 64.62           H  
ATOM   2358  C   HIS A 145      17.484 -22.721 -26.067  1.00 64.62           C  
ATOM   2359  CB  HIS A 145      17.525 -20.186 -25.568  1.00 64.62           C  
ATOM   2360  HB2 HIS A 145      17.382 -20.163 -26.648  1.00 64.62           H  
ATOM   2361  HB3 HIS A 145      18.554 -19.876 -25.387  1.00 64.62           H  
ATOM   2362  O   HIS A 145      18.201 -23.696 -25.876  1.00 64.62           O  
ATOM   2363  CG  HIS A 145      16.583 -19.171 -24.966  1.00 64.62           C  
ATOM   2364  CD2 HIS A 145      16.806 -18.418 -23.847  1.00 64.62           C  
ATOM   2365  HD2 HIS A 145      17.684 -18.472 -23.221  1.00 64.62           H  
ATOM   2366  ND1 HIS A 145      15.340 -18.821 -25.444  1.00 64.62           N  
ATOM   2367  HD1 HIS A 145      14.948 -19.105 -26.331  1.00 64.62           H  
ATOM   2368  CE1 HIS A 145      14.832 -17.877 -24.633  1.00 64.62           C  
ATOM   2369  HE1 HIS A 145      13.888 -17.373 -24.780  1.00 64.62           H  
ATOM   2370  NE2 HIS A 145      15.693 -17.592 -23.645  1.00 64.62           N  
ATOM   2371  N   LYS A 146      16.751 -22.610 -27.180  1.00 72.28           N  
ATOM   2372  H   LYS A 146      16.236 -21.752 -27.315  1.00 72.28           H  
ATOM   2373  CA  LYS A 146      16.676 -23.645 -28.221  1.00 72.28           C  
ATOM   2374  HA  LYS A 146      16.480 -24.608 -27.749  1.00 72.28           H  
ATOM   2375  C   LYS A 146      17.994 -23.836 -28.993  1.00 72.28           C  
ATOM   2376  CB  LYS A 146      15.530 -23.309 -29.190  1.00 72.28           C  
ATOM   2377  HB2 LYS A 146      15.726 -22.336 -29.641  1.00 72.28           H  
ATOM   2378  HB3 LYS A 146      15.524 -24.052 -29.988  1.00 72.28           H  
ATOM   2379  O   LYS A 146      18.191 -24.917 -29.539  1.00 72.28           O  
ATOM   2380  CG  LYS A 146      14.142 -23.296 -28.523  1.00 72.28           C  
ATOM   2381  HG2 LYS A 146      13.928 -24.284 -28.115  1.00 72.28           H  
ATOM   2382  HG3 LYS A 146      14.127 -22.566 -27.714  1.00 72.28           H  
ATOM   2383  CD  LYS A 146      13.067 -22.920 -29.550  1.00 72.28           C  
ATOM   2384  HD2 LYS A 146      13.065 -23.660 -30.350  1.00 72.28           H  
ATOM   2385  HD3 LYS A 146      13.313 -21.946 -29.975  1.00 72.28           H  
ATOM   2386  CE  LYS A 146      11.682 -22.860 -28.896  1.00 72.28           C  
ATOM   2387  HE2 LYS A 146      11.444 -23.845 -28.495  1.00 72.28           H  
ATOM   2388  HE3 LYS A 146      11.724 -22.159 -28.063  1.00 72.28           H  
ATOM   2389  NZ  LYS A 146      10.651 -22.432 -29.874  1.00 72.28           N  
ATOM   2390  HZ1 LYS A 146      10.876 -21.518 -30.240  1.00 72.28           H  
ATOM   2391  HZ2 LYS A 146      10.615 -23.077 -30.650  1.00 72.28           H  
ATOM   2392  HZ3 LYS A 146       9.739 -22.391 -29.441  1.00 72.28           H  
ATOM   2393  N   SER A 147      18.852 -22.810 -29.064  1.00 81.96           N  
ATOM   2394  H   SER A 147      18.649 -21.973 -28.536  1.00 81.96           H  
ATOM   2395  CA  SER A 147      20.094 -22.793 -29.852  1.00 81.96           C  
ATOM   2396  HA  SER A 147      20.370 -23.820 -30.091  1.00 81.96           H  
ATOM   2397  C   SER A 147      21.241 -22.087 -29.103  1.00 81.96           C  
ATOM   2398  CB  SER A 147      19.854 -22.056 -31.174  1.00 81.96           C  
ATOM   2399  HB2 SER A 147      19.101 -22.587 -31.756  1.00 81.96           H  
ATOM   2400  HB3 SER A 147      19.490 -21.052 -30.961  1.00 81.96           H  
ATOM   2401  O   SER A 147      20.994 -21.028 -28.521  1.00 81.96           O  
ATOM   2402  OG  SER A 147      21.052 -21.958 -31.924  1.00 81.96           O  
ATOM   2403  HG  SER A 147      20.904 -21.309 -32.616  1.00 81.96           H  
ATOM   2404  N   PRO A 148      22.491 -22.594 -29.176  1.00 83.90           N  
ATOM   2405  CA  PRO A 148      23.668 -21.946 -28.582  1.00 83.90           C  
ATOM   2406  HA  PRO A 148      23.543 -21.911 -27.500  1.00 83.90           H  
ATOM   2407  C   PRO A 148      23.944 -20.525 -29.098  1.00 83.90           C  
ATOM   2408  CB  PRO A 148      24.851 -22.861 -28.931  1.00 83.90           C  
ATOM   2409  HB2 PRO A 148      25.588 -22.881 -28.128  1.00 83.90           H  
ATOM   2410  HB3 PRO A 148      25.317 -22.537 -29.862  1.00 83.90           H  
ATOM   2411  O   PRO A 148      24.462 -19.685 -28.366  1.00 83.90           O  
ATOM   2412  CG  PRO A 148      24.214 -24.230 -29.145  1.00 83.90           C  
ATOM   2413  HG2 PRO A 148      24.069 -24.719 -28.182  1.00 83.90           H  
ATOM   2414  HG3 PRO A 148      24.807 -24.856 -29.812  1.00 83.90           H  
ATOM   2415  CD  PRO A 148      22.859 -23.883 -29.749  1.00 83.90           C  
ATOM   2416  HD2 PRO A 148      22.146 -24.665 -29.488  1.00 83.90           H  
ATOM   2417  HD3 PRO A 148      22.946 -23.789 -30.832  1.00 83.90           H  
ATOM   2418  N   GLU A 149      23.602 -20.238 -30.358  1.00 84.04           N  
ATOM   2419  H   GLU A 149      23.162 -20.954 -30.918  1.00 84.04           H  
ATOM   2420  CA  GLU A 149      23.805 -18.908 -30.951  1.00 84.04           C  
ATOM   2421  HA  GLU A 149      24.826 -18.583 -30.749  1.00 84.04           H  
ATOM   2422  C   GLU A 149      22.864 -17.867 -30.322  1.00 84.04           C  
ATOM   2423  CB  GLU A 149      23.623 -19.015 -32.474  1.00 84.04           C  
ATOM   2424  HB2 GLU A 149      24.289 -19.789 -32.856  1.00 84.04           H  
ATOM   2425  HB3 GLU A 149      22.601 -19.331 -32.684  1.00 84.04           H  
ATOM   2426  O   GLU A 149      23.302 -16.783 -29.935  1.00 84.04           O  
ATOM   2427  CG  GLU A 149      23.894 -17.710 -33.240  1.00 84.04           C  
ATOM   2428  HG2 GLU A 149      23.156 -16.970 -32.929  1.00 84.04           H  
ATOM   2429  HG3 GLU A 149      23.732 -17.902 -34.300  1.00 84.04           H  
ATOM   2430  CD  GLU A 149      25.311 -17.143 -33.050  1.00 84.04           C  
ATOM   2431  OE1 GLU A 149      25.444 -15.902 -33.168  1.00 84.04           O  
ATOM   2432  OE2 GLU A 149      26.253 -17.935 -32.804  1.00 84.04           O  
ATOM   2433  N   ASP A 150      21.592 -18.231 -30.118  1.00 84.13           N  
ATOM   2434  H   ASP A 150      21.291 -19.139 -30.441  1.00 84.13           H  
ATOM   2435  CA  ASP A 150      20.607 -17.374 -29.443  1.00 84.13           C  
ATOM   2436  HA  ASP A 150      20.538 -16.422 -29.968  1.00 84.13           H  
ATOM   2437  C   ASP A 150      21.020 -17.101 -27.986  1.00 84.13           C  
ATOM   2438  CB  ASP A 150      19.218 -18.043 -29.431  1.00 84.13           C  
ATOM   2439  HB2 ASP A 150      18.542 -17.410 -28.856  1.00 84.13           H  
ATOM   2440  HB3 ASP A 150      19.290 -18.995 -28.906  1.00 84.13           H  
ATOM   2441  O   ASP A 150      20.824 -16.003 -27.459  1.00 84.13           O  
ATOM   2442  CG  ASP A 150      18.568 -18.285 -30.798  1.00 84.13           C  
ATOM   2443  OD1 ASP A 150      18.969 -17.645 -31.790  1.00 84.13           O  
ATOM   2444  OD2 ASP A 150      17.649 -19.142 -30.828  1.00 84.13           O  
ATOM   2445  N   GLU A 151      21.615 -18.097 -27.320  1.00 86.06           N  
ATOM   2446  H   GLU A 151      21.747 -18.976 -27.800  1.00 86.06           H  
ATOM   2447  CA  GLU A 151      22.141 -17.952 -25.960  1.00 86.06           C  
ATOM   2448  HA  GLU A 151      21.348 -17.573 -25.315  1.00 86.06           H  
ATOM   2449  C   GLU A 151      23.281 -16.940 -25.901  1.00 86.06           C  
ATOM   2450  CB  GLU A 151      22.623 -19.299 -25.409  1.00 86.06           C  
ATOM   2451  HB2 GLU A 151      23.308 -19.764 -26.118  1.00 86.06           H  
ATOM   2452  HB3 GLU A 151      23.155 -19.122 -24.474  1.00 86.06           H  
ATOM   2453  O   GLU A 151      23.265 -16.062 -25.033  1.00 86.06           O  
ATOM   2454  CG  GLU A 151      21.451 -20.239 -25.125  1.00 86.06           C  
ATOM   2455  HG2 GLU A 151      20.865 -20.383 -26.033  1.00 86.06           H  
ATOM   2456  HG3 GLU A 151      20.805 -19.760 -24.390  1.00 86.06           H  
ATOM   2457  CD  GLU A 151      21.881 -21.609 -24.589  1.00 86.06           C  
ATOM   2458  OE1 GLU A 151      20.950 -22.331 -24.164  1.00 86.06           O  
ATOM   2459  OE2 GLU A 151      23.092 -21.914 -24.561  1.00 86.06           O  
ATOM   2460  N   LYS A 152      24.227 -17.024 -26.842  1.00 89.55           N  
ATOM   2461  H   LYS A 152      24.158 -17.772 -27.518  1.00 89.55           H  
ATOM   2462  CA  LYS A 152      25.362 -16.106 -26.924  1.00 89.55           C  
ATOM   2463  HA  LYS A 152      25.874 -16.104 -25.962  1.00 89.55           H  
ATOM   2464  C   LYS A 152      24.906 -14.673 -27.188  1.00 89.55           C  
ATOM   2465  CB  LYS A 152      26.328 -16.608 -28.001  1.00 89.55           C  
ATOM   2466  HB2 LYS A 152      26.572 -17.651 -27.804  1.00 89.55           H  
ATOM   2467  HB3 LYS A 152      25.848 -16.545 -28.978  1.00 89.55           H  
ATOM   2468  O   LYS A 152      25.339 -13.774 -26.475  1.00 89.55           O  
ATOM   2469  CG  LYS A 152      27.621 -15.785 -28.007  1.00 89.55           C  
ATOM   2470  HG2 LYS A 152      27.389 -14.732 -28.168  1.00 89.55           H  
ATOM   2471  HG3 LYS A 152      28.133 -15.897 -27.051  1.00 89.55           H  
ATOM   2472  CD  LYS A 152      28.528 -16.262 -29.138  1.00 89.55           C  
ATOM   2473  HD2 LYS A 152      27.975 -16.200 -30.076  1.00 89.55           H  
ATOM   2474  HD3 LYS A 152      28.822 -17.297 -28.965  1.00 89.55           H  
ATOM   2475  CE  LYS A 152      29.758 -15.359 -29.206  1.00 89.55           C  
ATOM   2476  HE2 LYS A 152      30.369 -15.514 -28.317  1.00 89.55           H  
ATOM   2477  HE3 LYS A 152      29.418 -14.324 -29.207  1.00 89.55           H  
ATOM   2478  NZ  LYS A 152      30.521 -15.636 -30.442  1.00 89.55           N  
ATOM   2479  HZ1 LYS A 152      31.297 -14.995 -30.528  1.00 89.55           H  
ATOM   2480  HZ2 LYS A 152      30.842 -16.594 -30.457  1.00 89.55           H  
ATOM   2481  HZ3 LYS A 152      29.908 -15.497 -31.232  1.00 89.55           H  
ATOM   2482  N   GLN A 153      23.996 -14.462 -28.140  1.00 90.28           N  
ATOM   2483  H   GLN A 153      23.694 -15.249 -28.697  1.00 90.28           H  
ATOM   2484  CA  GLN A 153      23.468 -13.128 -28.455  1.00 90.28           C  
ATOM   2485  HA  GLN A 153      24.297 -12.463 -28.697  1.00 90.28           H  
ATOM   2486  C   GLN A 153      22.724 -12.511 -27.264  1.00 90.28           C  
ATOM   2487  CB  GLN A 153      22.535 -13.216 -29.669  1.00 90.28           C  
ATOM   2488  HB2 GLN A 153      22.018 -12.264 -29.786  1.00 90.28           H  
ATOM   2489  HB3 GLN A 153      21.793 -13.997 -29.504  1.00 90.28           H  
ATOM   2490  O   GLN A 153      22.923 -11.342 -26.938  1.00 90.28           O  
ATOM   2491  CG  GLN A 153      23.315 -13.509 -30.958  1.00 90.28           C  
ATOM   2492  HG2 GLN A 153      23.889 -14.429 -30.846  1.00 90.28           H  
ATOM   2493  HG3 GLN A 153      24.019 -12.699 -31.148  1.00 90.28           H  
ATOM   2494  CD  GLN A 153      22.415 -13.656 -32.177  1.00 90.28           C  
ATOM   2495  NE2 GLN A 153      22.943 -14.180 -33.260  1.00 90.28           N  
ATOM   2496 HE21 GLN A 153      23.860 -14.603 -33.216  1.00 90.28           H  
ATOM   2497 HE22 GLN A 153      22.311 -14.353 -34.028  1.00 90.28           H  
ATOM   2498  OE1 GLN A 153      21.246 -13.296 -32.190  1.00 90.28           O  
ATOM   2499  N   LYS A 154      21.913 -13.306 -26.555  1.00 90.79           N  
ATOM   2500  H   LYS A 154      21.761 -14.245 -26.896  1.00 90.79           H  
ATOM   2501  CA  LYS A 154      21.243 -12.883 -25.317  1.00 90.79           C  
ATOM   2502  HA  LYS A 154      20.641 -11.998 -25.523  1.00 90.79           H  
ATOM   2503  C   LYS A 154      22.252 -12.495 -24.232  1.00 90.79           C  
ATOM   2504  CB  LYS A 154      20.335 -14.030 -24.853  1.00 90.79           C  
ATOM   2505  HB2 LYS A 154      19.597 -14.231 -25.629  1.00 90.79           H  
ATOM   2506  HB3 LYS A 154      20.950 -14.924 -24.757  1.00 90.79           H  
ATOM   2507  O   LYS A 154      22.086 -11.460 -23.591  1.00 90.79           O  
ATOM   2508  CG  LYS A 154      19.592 -13.762 -23.529  1.00 90.79           C  
ATOM   2509  HG2 LYS A 154      18.745 -13.108 -23.736  1.00 90.79           H  
ATOM   2510  HG3 LYS A 154      20.235 -13.261 -22.806  1.00 90.79           H  
ATOM   2511  CD  LYS A 154      19.085 -15.066 -22.892  1.00 90.79           C  
ATOM   2512  HD2 LYS A 154      18.575 -15.668 -23.644  1.00 90.79           H  
ATOM   2513  HD3 LYS A 154      18.385 -14.824 -22.092  1.00 90.79           H  
ATOM   2514  CE  LYS A 154      20.277 -15.838 -22.303  1.00 90.79           C  
ATOM   2515  HE2 LYS A 154      21.046 -15.955 -23.066  1.00 90.79           H  
ATOM   2516  HE3 LYS A 154      20.711 -15.236 -21.504  1.00 90.79           H  
ATOM   2517  NZ  LYS A 154      19.919 -17.174 -21.772  1.00 90.79           N  
ATOM   2518  HZ1 LYS A 154      20.703 -17.551 -21.259  1.00 90.79           H  
ATOM   2519  HZ2 LYS A 154      19.173 -17.117 -21.093  1.00 90.79           H  
ATOM   2520  HZ3 LYS A 154      19.669 -17.842 -22.486  1.00 90.79           H  
ATOM   2521  N   GLN A 155      23.266 -13.328 -23.993  1.00 93.98           N  
ATOM   2522  H   GLN A 155      23.359 -14.159 -24.559  1.00 93.98           H  
ATOM   2523  CA  GLN A 155      24.286 -13.052 -22.978  1.00 93.98           C  
ATOM   2524  HA  GLN A 155      23.796 -12.842 -22.027  1.00 93.98           H  
ATOM   2525  C   GLN A 155      25.108 -11.813 -23.336  1.00 93.98           C  
ATOM   2526  CB  GLN A 155      25.207 -14.264 -22.801  1.00 93.98           C  
ATOM   2527  HB2 GLN A 155      25.530 -14.620 -23.779  1.00 93.98           H  
ATOM   2528  HB3 GLN A 155      26.089 -13.957 -22.239  1.00 93.98           H  
ATOM   2529  O   GLN A 155      25.346 -10.977 -22.471  1.00 93.98           O  
ATOM   2530  CG  GLN A 155      24.525 -15.402 -22.028  1.00 93.98           C  
ATOM   2531  HG2 GLN A 155      24.258 -15.048 -21.032  1.00 93.98           H  
ATOM   2532  HG3 GLN A 155      23.607 -15.704 -22.532  1.00 93.98           H  
ATOM   2533  CD  GLN A 155      25.418 -16.629 -21.880  1.00 93.98           C  
ATOM   2534  NE2 GLN A 155      25.052 -17.554 -21.020  1.00 93.98           N  
ATOM   2535 HE21 GLN A 155      24.236 -17.430 -20.437  1.00 93.98           H  
ATOM   2536 HE22 GLN A 155      25.657 -18.360 -20.957  1.00 93.98           H  
ATOM   2537  OE1 GLN A 155      26.448 -16.786 -22.515  1.00 93.98           O  
ATOM   2538  N   GLU A 156      25.489 -11.654 -24.603  1.00 95.31           N  
ATOM   2539  H   GLU A 156      25.292 -12.388 -25.268  1.00 95.31           H  
ATOM   2540  CA  GLU A 156      26.190 -10.471 -25.100  1.00 95.31           C  
ATOM   2541  HA  GLU A 156      27.105 -10.338 -24.524  1.00 95.31           H  
ATOM   2542  C   GLU A 156      25.354  -9.201 -24.910  1.00 95.31           C  
ATOM   2543  CB  GLU A 156      26.583 -10.703 -26.565  1.00 95.31           C  
ATOM   2544  HB2 GLU A 156      27.197 -11.603 -26.607  1.00 95.31           H  
ATOM   2545  HB3 GLU A 156      25.690 -10.855 -27.171  1.00 95.31           H  
ATOM   2546  O   GLU A 156      25.858  -8.226 -24.354  1.00 95.31           O  
ATOM   2547  CG  GLU A 156      27.388  -9.525 -27.125  1.00 95.31           C  
ATOM   2548  HG2 GLU A 156      26.723  -8.665 -27.214  1.00 95.31           H  
ATOM   2549  HG3 GLU A 156      28.176  -9.272 -26.415  1.00 95.31           H  
ATOM   2550  CD  GLU A 156      28.028  -9.802 -28.493  1.00 95.31           C  
ATOM   2551  OE1 GLU A 156      28.766  -8.898 -28.947  1.00 95.31           O  
ATOM   2552  OE2 GLU A 156      27.830 -10.906 -29.052  1.00 95.31           O  
ATOM   2553  N   PHE A 157      24.064  -9.239 -25.262  1.00 96.45           N  
ATOM   2554  H   PHE A 157      23.718 -10.052 -25.750  1.00 96.45           H  
ATOM   2555  CA  PHE A 157      23.140  -8.133 -25.013  1.00 96.45           C  
ATOM   2556  HA  PHE A 157      23.491  -7.257 -25.559  1.00 96.45           H  
ATOM   2557  C   PHE A 157      23.100  -7.757 -23.528  1.00 96.45           C  
ATOM   2558  CB  PHE A 157      21.739  -8.500 -25.525  1.00 96.45           C  
ATOM   2559  HB2 PHE A 157      21.438  -9.460 -25.107  1.00 96.45           H  
ATOM   2560  HB3 PHE A 157      21.779  -8.614 -26.608  1.00 96.45           H  
ATOM   2561  O   PHE A 157      23.284  -6.592 -23.184  1.00 96.45           O  
ATOM   2562  CG  PHE A 157      20.687  -7.465 -25.176  1.00 96.45           C  
ATOM   2563  CD1 PHE A 157      19.850  -7.652 -24.060  1.00 96.45           C  
ATOM   2564  HD1 PHE A 157      19.928  -8.552 -23.469  1.00 96.45           H  
ATOM   2565  CD2 PHE A 157      20.586  -6.284 -25.934  1.00 96.45           C  
ATOM   2566  HD2 PHE A 157      21.240  -6.127 -26.779  1.00 96.45           H  
ATOM   2567  CE1 PHE A 157      18.923  -6.658 -23.705  1.00 96.45           C  
ATOM   2568  HE1 PHE A 157      18.280  -6.804 -22.849  1.00 96.45           H  
ATOM   2569  CE2 PHE A 157      19.664  -5.287 -25.570  1.00 96.45           C  
ATOM   2570  HE2 PHE A 157      19.619  -4.362 -26.126  1.00 96.45           H  
ATOM   2571  CZ  PHE A 157      18.836  -5.470 -24.450  1.00 96.45           C  
ATOM   2572  HZ  PHE A 157      18.153  -4.689 -24.151  1.00 96.45           H  
ATOM   2573  N   VAL A 158      22.915  -8.730 -22.632  1.00 96.94           N  
ATOM   2574  H   VAL A 158      22.793  -9.675 -22.965  1.00 96.94           H  
ATOM   2575  CA  VAL A 158      22.863  -8.456 -21.188  1.00 96.94           C  
ATOM   2576  HA  VAL A 158      22.115  -7.683 -21.011  1.00 96.94           H  
ATOM   2577  C   VAL A 158      24.192  -7.896 -20.681  1.00 96.94           C  
ATOM   2578  CB  VAL A 158      22.446  -9.708 -20.407  1.00 96.94           C  
ATOM   2579  HB  VAL A 158      23.102 -10.539 -20.665  1.00 96.94           H  
ATOM   2580  O   VAL A 158      24.186  -6.905 -19.958  1.00 96.94           O  
ATOM   2581  CG1 VAL A 158      22.496  -9.480 -18.898  1.00 96.94           C  
ATOM   2582 HG11 VAL A 158      23.528  -9.477 -18.548  1.00 96.94           H  
ATOM   2583 HG12 VAL A 158      22.021  -8.533 -18.641  1.00 96.94           H  
ATOM   2584 HG13 VAL A 158      21.942 -10.279 -18.405  1.00 96.94           H  
ATOM   2585  CG2 VAL A 158      20.999 -10.098 -20.734  1.00 96.94           C  
ATOM   2586 HG21 VAL A 158      20.872 -10.211 -21.811  1.00 96.94           H  
ATOM   2587 HG22 VAL A 158      20.318  -9.322 -20.383  1.00 96.94           H  
ATOM   2588 HG23 VAL A 158      20.751 -11.046 -20.257  1.00 96.94           H  
ATOM   2589  N   ASN A 159      25.324  -8.462 -21.107  1.00 96.36           N  
ATOM   2590  H   ASN A 159      25.257  -9.260 -21.722  1.00 96.36           H  
ATOM   2591  CA  ASN A 159      26.659  -8.018 -20.699  1.00 96.36           C  
ATOM   2592  HA  ASN A 159      26.709  -8.023 -19.610  1.00 96.36           H  
ATOM   2593  C   ASN A 159      26.970  -6.581 -21.150  1.00 96.36           C  
ATOM   2594  CB  ASN A 159      27.699  -9.028 -21.208  1.00 96.36           C  
ATOM   2595  HB2 ASN A 159      28.698  -8.612 -21.078  1.00 96.36           H  
ATOM   2596  HB3 ASN A 159      27.539  -9.218 -22.269  1.00 96.36           H  
ATOM   2597  O   ASN A 159      27.600  -5.830 -20.409  1.00 96.36           O  
ATOM   2598  CG  ASN A 159      27.648 -10.334 -20.431  1.00 96.36           C  
ATOM   2599  ND2 ASN A 159      28.011 -11.438 -21.035  1.00 96.36           N  
ATOM   2600 HD21 ASN A 159      27.827 -12.275 -20.501  1.00 96.36           H  
ATOM   2601 HD22 ASN A 159      28.186 -11.440 -22.030  1.00 96.36           H  
ATOM   2602  OD1 ASN A 159      27.291 -10.387 -19.267  1.00 96.36           O  
ATOM   2603  N   GLN A 160      26.486  -6.166 -22.325  1.00 97.53           N  
ATOM   2604  H   GLN A 160      26.007  -6.834 -22.912  1.00 97.53           H  
ATOM   2605  CA  GLN A 160      26.611  -4.784 -22.806  1.00 97.53           C  
ATOM   2606  HA  GLN A 160      27.645  -4.459 -22.689  1.00 97.53           H  
ATOM   2607  C   GLN A 160      25.747  -3.789 -22.006  1.00 97.53           C  
ATOM   2608  CB  GLN A 160      26.256  -4.742 -24.301  1.00 97.53           C  
ATOM   2609  HB2 GLN A 160      26.144  -3.703 -24.610  1.00 97.53           H  
ATOM   2610  HB3 GLN A 160      25.303  -5.248 -24.457  1.00 97.53           H  
ATOM   2611  O   GLN A 160      26.091  -2.610 -21.911  1.00 97.53           O  
ATOM   2612  CG  GLN A 160      27.335  -5.396 -25.183  1.00 97.53           C  
ATOM   2613  HG2 GLN A 160      27.553  -6.402 -24.824  1.00 97.53           H  
ATOM   2614  HG3 GLN A 160      28.253  -4.813 -25.114  1.00 97.53           H  
ATOM   2615  CD  GLN A 160      26.927  -5.493 -26.654  1.00 97.53           C  
ATOM   2616  NE2 GLN A 160      27.735  -6.107 -27.492  1.00 97.53           N  
ATOM   2617 HE21 GLN A 160      28.532  -6.640 -27.173  1.00 97.53           H  
ATOM   2618 HE22 GLN A 160      27.388  -6.260 -28.428  1.00 97.53           H  
ATOM   2619  OE1 GLN A 160      25.887  -5.018 -27.082  1.00 97.53           O  
ATOM   2620  N   HIS A 161      24.665  -4.260 -21.380  1.00 97.69           N  
ATOM   2621  H   HIS A 161      24.440  -5.238 -21.491  1.00 97.69           H  
ATOM   2622  CA  HIS A 161      23.671  -3.423 -20.699  1.00 97.69           C  
ATOM   2623  HA  HIS A 161      23.929  -2.375 -20.854  1.00 97.69           H  
ATOM   2624  C   HIS A 161      23.645  -3.610 -19.170  1.00 97.69           C  
ATOM   2625  CB  HIS A 161      22.298  -3.614 -21.364  1.00 97.69           C  
ATOM   2626  HB2 HIS A 161      22.013  -4.664 -21.292  1.00 97.69           H  
ATOM   2627  HB3 HIS A 161      21.550  -3.025 -20.834  1.00 97.69           H  
ATOM   2628  O   HIS A 161      22.745  -3.107 -18.514  1.00 97.69           O  
ATOM   2629  CG  HIS A 161      22.277  -3.203 -22.818  1.00 97.69           C  
ATOM   2630  CD2 HIS A 161      21.917  -1.990 -23.344  1.00 97.69           C  
ATOM   2631  HD2 HIS A 161      21.586  -1.127 -22.784  1.00 97.69           H  
ATOM   2632  ND1 HIS A 161      22.657  -3.992 -23.874  1.00 97.69           N  
ATOM   2633  HD1 HIS A 161      22.946  -4.957 -23.800  1.00 97.69           H  
ATOM   2634  CE1 HIS A 161      22.545  -3.282 -25.004  1.00 97.69           C  
ATOM   2635  HE1 HIS A 161      22.789  -3.646 -25.991  1.00 97.69           H  
ATOM   2636  NE2 HIS A 161      22.091  -2.051 -24.736  1.00 97.69           N  
ATOM   2637  N   VAL A 162      24.642  -4.262 -18.551  1.00 96.22           N  
ATOM   2638  H   VAL A 162      25.316  -4.736 -19.135  1.00 96.22           H  
ATOM   2639  CA  VAL A 162      24.677  -4.511 -17.084  1.00 96.22           C  
ATOM   2640  HA  VAL A 162      23.844  -5.165 -16.828  1.00 96.22           H  
ATOM   2641  C   VAL A 162      24.507  -3.234 -16.252  1.00 96.22           C  
ATOM   2642  CB  VAL A 162      25.987  -5.218 -16.671  1.00 96.22           C  
ATOM   2643  HB  VAL A 162      26.834  -4.637 -17.037  1.00 96.22           H  
ATOM   2644  O   VAL A 162      23.900  -3.263 -15.181  1.00 96.22           O  
ATOM   2645  CG1 VAL A 162      26.151  -5.400 -15.157  1.00 96.22           C  
ATOM   2646 HG11 VAL A 162      25.291  -5.930 -14.749  1.00 96.22           H  
ATOM   2647 HG12 VAL A 162      26.248  -4.435 -14.659  1.00 96.22           H  
ATOM   2648 HG13 VAL A 162      27.053  -5.973 -14.945  1.00 96.22           H  
ATOM   2649  CG2 VAL A 162      26.052  -6.615 -17.285  1.00 96.22           C  
ATOM   2650 HG21 VAL A 162      26.052  -6.508 -18.370  1.00 96.22           H  
ATOM   2651 HG22 VAL A 162      25.193  -7.212 -16.979  1.00 96.22           H  
ATOM   2652 HG23 VAL A 162      26.973  -7.120 -16.992  1.00 96.22           H  
ATOM   2653  N   HIS A 163      25.000  -2.098 -16.752  1.00 96.22           N  
ATOM   2654  H   HIS A 163      25.408  -2.128 -17.675  1.00 96.22           H  
ATOM   2655  CA  HIS A 163      24.848  -0.794 -16.103  1.00 96.22           C  
ATOM   2656  HA  HIS A 163      25.307  -0.854 -15.116  1.00 96.22           H  
ATOM   2657  C   HIS A 163      23.376  -0.394 -15.888  1.00 96.22           C  
ATOM   2658  CB  HIS A 163      25.601   0.266 -16.919  1.00 96.22           C  
ATOM   2659  HB2 HIS A 163      25.587   1.202 -16.361  1.00 96.22           H  
ATOM   2660  HB3 HIS A 163      26.642  -0.038 -17.025  1.00 96.22           H  
ATOM   2661  O   HIS A 163      23.078   0.325 -14.933  1.00 96.22           O  
ATOM   2662  CG  HIS A 163      25.022   0.522 -18.292  1.00 96.22           C  
ATOM   2663  CD2 HIS A 163      24.125   1.508 -18.620  1.00 96.22           C  
ATOM   2664  HD2 HIS A 163      23.686   2.228 -17.946  1.00 96.22           H  
ATOM   2665  ND1 HIS A 163      25.285  -0.187 -19.449  1.00 96.22           N  
ATOM   2666  HD1 HIS A 163      25.931  -0.952 -19.580  1.00 96.22           H  
ATOM   2667  CE1 HIS A 163      24.563   0.358 -20.442  1.00 96.22           C  
ATOM   2668  HE1 HIS A 163      24.558   0.019 -21.467  1.00 96.22           H  
ATOM   2669  NE2 HIS A 163      23.864   1.406 -19.988  1.00 96.22           N  
ATOM   2670  N   GLU A 164      22.448  -0.911 -16.699  1.00 97.91           N  
ATOM   2671  H   GLU A 164      22.731  -1.528 -17.447  1.00 97.91           H  
ATOM   2672  CA  GLU A 164      21.017  -0.633 -16.588  1.00 97.91           C  
ATOM   2673  HA  GLU A 164      20.868   0.445 -16.646  1.00 97.91           H  
ATOM   2674  C   GLU A 164      20.411  -1.112 -15.262  1.00 97.91           C  
ATOM   2675  CB  GLU A 164      20.241  -1.283 -17.740  1.00 97.91           C  
ATOM   2676  HB2 GLU A 164      19.184  -1.145 -17.513  1.00 97.91           H  
ATOM   2677  HB3 GLU A 164      20.435  -2.356 -17.761  1.00 97.91           H  
ATOM   2678  O   GLU A 164      19.416  -0.542 -14.813  1.00 97.91           O  
ATOM   2679  CG  GLU A 164      20.537  -0.675 -19.121  1.00 97.91           C  
ATOM   2680  HG2 GLU A 164      21.544  -0.951 -19.431  1.00 97.91           H  
ATOM   2681  HG3 GLU A 164      20.505   0.412 -19.034  1.00 97.91           H  
ATOM   2682  CD  GLU A 164      19.522  -1.110 -20.195  1.00 97.91           C  
ATOM   2683  OE1 GLU A 164      19.727  -0.749 -21.372  1.00 97.91           O  
ATOM   2684  OE2 GLU A 164      18.491  -1.734 -19.849  1.00 97.91           O  
ATOM   2685  N   PHE A 165      21.011  -2.093 -14.569  1.00 97.87           N  
ATOM   2686  H   PHE A 165      21.832  -2.534 -14.959  1.00 97.87           H  
ATOM   2687  CA  PHE A 165      20.579  -2.444 -13.209  1.00 97.87           C  
ATOM   2688  HA  PHE A 165      19.544  -2.782 -13.244  1.00 97.87           H  
ATOM   2689  C   PHE A 165      20.609  -1.225 -12.282  1.00 97.87           C  
ATOM   2690  CB  PHE A 165      21.466  -3.550 -12.616  1.00 97.87           C  
ATOM   2691  HB2 PHE A 165      22.512  -3.274 -12.746  1.00 97.87           H  
ATOM   2692  HB3 PHE A 165      21.281  -3.593 -11.542  1.00 97.87           H  
ATOM   2693  O   PHE A 165      19.650  -0.977 -11.546  1.00 97.87           O  
ATOM   2694  CG  PHE A 165      21.237  -4.952 -13.142  1.00 97.87           C  
ATOM   2695  CD1 PHE A 165      19.936  -5.484 -13.222  1.00 97.87           C  
ATOM   2696  HD1 PHE A 165      19.079  -4.860 -13.013  1.00 97.87           H  
ATOM   2697  CD2 PHE A 165      22.335  -5.764 -13.472  1.00 97.87           C  
ATOM   2698  HD2 PHE A 165      23.338  -5.372 -13.390  1.00 97.87           H  
ATOM   2699  CE1 PHE A 165      19.733  -6.820 -13.602  1.00 97.87           C  
ATOM   2700  HE1 PHE A 165      18.733  -7.221 -13.666  1.00 97.87           H  
ATOM   2701  CE2 PHE A 165      22.135  -7.098 -13.864  1.00 97.87           C  
ATOM   2702  HE2 PHE A 165      22.986  -7.722 -14.094  1.00 97.87           H  
ATOM   2703  CZ  PHE A 165      20.836  -7.630 -13.913  1.00 97.87           C  
ATOM   2704  HZ  PHE A 165      20.696  -8.667 -14.179  1.00 97.87           H  
ATOM   2705  N   LYS A 166      21.671  -0.418 -12.366  1.00 97.52           N  
ATOM   2706  H   LYS A 166      22.354  -0.616 -13.084  1.00 97.52           H  
ATOM   2707  CA  LYS A 166      21.826   0.795 -11.561  1.00 97.52           C  
ATOM   2708  HA  LYS A 166      21.642   0.542 -10.517  1.00 97.52           H  
ATOM   2709  C   LYS A 166      20.807   1.861 -11.953  1.00 97.52           C  
ATOM   2710  CB  LYS A 166      23.265   1.290 -11.715  1.00 97.52           C  
ATOM   2711  HB2 LYS A 166      23.432   1.615 -12.742  1.00 97.52           H  
ATOM   2712  HB3 LYS A 166      23.942   0.464 -11.498  1.00 97.52           H  
ATOM   2713  O   LYS A 166      20.232   2.498 -11.070  1.00 97.52           O  
ATOM   2714  CG  LYS A 166      23.574   2.452 -10.768  1.00 97.52           C  
ATOM   2715  HG2 LYS A 166      23.360   2.155  -9.741  1.00 97.52           H  
ATOM   2716  HG3 LYS A 166      22.970   3.321 -11.031  1.00 97.52           H  
ATOM   2717  CD  LYS A 166      25.055   2.797 -10.904  1.00 97.52           C  
ATOM   2718  HD2 LYS A 166      25.641   1.915 -10.649  1.00 97.52           H  
ATOM   2719  HD3 LYS A 166      25.267   3.076 -11.936  1.00 97.52           H  
ATOM   2720  CE  LYS A 166      25.428   3.946  -9.972  1.00 97.52           C  
ATOM   2721  HE2 LYS A 166      25.074   3.704  -8.969  1.00 97.52           H  
ATOM   2722  HE3 LYS A 166      24.924   4.851 -10.310  1.00 97.52           H  
ATOM   2723  NZ  LYS A 166      26.898   4.117  -9.967  1.00 97.52           N  
ATOM   2724  HZ1 LYS A 166      27.329   3.253  -9.671  1.00 97.52           H  
ATOM   2725  HZ2 LYS A 166      27.228   4.315 -10.901  1.00 97.52           H  
ATOM   2726  HZ3 LYS A 166      27.183   4.854  -9.337  1.00 97.52           H  
ATOM   2727  N   ASP A 167      20.537   2.012 -13.247  1.00 98.09           N  
ATOM   2728  H   ASP A 167      21.081   1.487 -13.917  1.00 98.09           H  
ATOM   2729  CA  ASP A 167      19.532   2.954 -13.749  1.00 98.09           C  
ATOM   2730  HA  ASP A 167      19.758   3.952 -13.374  1.00 98.09           H  
ATOM   2731  C   ASP A 167      18.124   2.579 -13.268  1.00 98.09           C  
ATOM   2732  CB  ASP A 167      19.564   2.998 -15.281  1.00 98.09           C  
ATOM   2733  HB2 ASP A 167      19.381   1.999 -15.676  1.00 98.09           H  
ATOM   2734  HB3 ASP A 167      18.749   3.640 -15.617  1.00 98.09           H  
ATOM   2735  O   ASP A 167      17.367   3.433 -12.804  1.00 98.09           O  
ATOM   2736  CG  ASP A 167      20.866   3.548 -15.862  1.00 98.09           C  
ATOM   2737  OD1 ASP A 167      21.604   4.247 -15.128  1.00 98.09           O  
ATOM   2738  OD2 ASP A 167      21.075   3.290 -17.065  1.00 98.09           O  
ATOM   2739  N   ILE A 168      17.787   1.286 -13.283  1.00 98.31           N  
ATOM   2740  H   ILE A 168      18.432   0.637 -13.709  1.00 98.31           H  
ATOM   2741  CA  ILE A 168      16.511   0.778 -12.765  1.00 98.31           C  
ATOM   2742  HA  ILE A 168      15.701   1.314 -13.260  1.00 98.31           H  
ATOM   2743  C   ILE A 168      16.386   1.055 -11.263  1.00 98.31           C  
ATOM   2744  CB  ILE A 168      16.365  -0.724 -13.083  1.00 98.31           C  
ATOM   2745  HB  ILE A 168      17.257  -1.246 -12.738  1.00 98.31           H  
ATOM   2746  O   ILE A 168      15.338   1.524 -10.809  1.00 98.31           O  
ATOM   2747  CG1 ILE A 168      16.211  -0.941 -14.603  1.00 98.31           C  
ATOM   2748 HG12 ILE A 168      16.846  -0.252 -15.159  1.00 98.31           H  
ATOM   2749 HG13 ILE A 168      15.178  -0.732 -14.883  1.00 98.31           H  
ATOM   2750  CG2 ILE A 168      15.136  -1.312 -12.358  1.00 98.31           C  
ATOM   2751 HG21 ILE A 168      15.326  -1.365 -11.286  1.00 98.31           H  
ATOM   2752 HG22 ILE A 168      14.259  -0.693 -12.546  1.00 98.31           H  
ATOM   2753 HG23 ILE A 168      14.933  -2.323 -12.710  1.00 98.31           H  
ATOM   2754  CD1 ILE A 168      16.584  -2.363 -15.034  1.00 98.31           C  
ATOM   2755 HD11 ILE A 168      17.643  -2.543 -14.847  1.00 98.31           H  
ATOM   2756 HD12 ILE A 168      16.001  -3.097 -14.478  1.00 98.31           H  
ATOM   2757 HD13 ILE A 168      16.393  -2.481 -16.101  1.00 98.31           H  
ATOM   2758  N   ILE A 169      17.444   0.816 -10.481  1.00 98.16           N  
ATOM   2759  H   ILE A 169      18.269   0.416 -10.905  1.00 98.16           H  
ATOM   2760  CA  ILE A 169      17.464   1.144  -9.048  1.00 98.16           C  
ATOM   2761  HA  ILE A 169      16.612   0.657  -8.572  1.00 98.16           H  
ATOM   2762  C   ILE A 169      17.274   2.645  -8.819  1.00 98.16           C  
ATOM   2763  CB  ILE A 169      18.762   0.628  -8.390  1.00 98.16           C  
ATOM   2764  HB  ILE A 169      19.606   0.945  -9.003  1.00 98.16           H  
ATOM   2765  O   ILE A 169      16.544   3.029  -7.901  1.00 98.16           O  
ATOM   2766  CG1 ILE A 169      18.791  -0.913  -8.329  1.00 98.16           C  
ATOM   2767 HG12 ILE A 169      18.695  -1.324  -9.334  1.00 98.16           H  
ATOM   2768 HG13 ILE A 169      19.770  -1.208  -7.950  1.00 98.16           H  
ATOM   2769  CG2 ILE A 169      18.985   1.205  -6.978  1.00 98.16           C  
ATOM   2770 HG21 ILE A 169      18.094   1.073  -6.365  1.00 98.16           H  
ATOM   2771 HG22 ILE A 169      19.832   0.704  -6.509  1.00 98.16           H  
ATOM   2772 HG23 ILE A 169      19.222   2.267  -7.045  1.00 98.16           H  
ATOM   2773  CD1 ILE A 169      17.719  -1.581  -7.462  1.00 98.16           C  
ATOM   2774 HD11 ILE A 169      17.772  -1.224  -6.433  1.00 98.16           H  
ATOM   2775 HD12 ILE A 169      16.726  -1.395  -7.871  1.00 98.16           H  
ATOM   2776 HD13 ILE A 169      17.897  -2.656  -7.460  1.00 98.16           H  
ATOM   2777  N   GLN A 170      17.867   3.495  -9.657  1.00 98.14           N  
ATOM   2778  H   GLN A 170      18.476   3.126 -10.374  1.00 98.14           H  
ATOM   2779  CA  GLN A 170      17.691   4.941  -9.576  1.00 98.14           C  
ATOM   2780  HA  GLN A 170      17.925   5.243  -8.555  1.00 98.14           H  
ATOM   2781  C   GLN A 170      16.235   5.348  -9.854  1.00 98.14           C  
ATOM   2782  CB  GLN A 170      18.698   5.622 -10.515  1.00 98.14           C  
ATOM   2783  HB2 GLN A 170      19.700   5.256 -10.288  1.00 98.14           H  
ATOM   2784  HB3 GLN A 170      18.472   5.366 -11.550  1.00 98.14           H  
ATOM   2785  O   GLN A 170      15.648   6.080  -9.055  1.00 98.14           O  
ATOM   2786  CG  GLN A 170      18.695   7.149 -10.382  1.00 98.14           C  
ATOM   2787  HG2 GLN A 170      19.454   7.565 -11.045  1.00 98.14           H  
ATOM   2788  HG3 GLN A 170      17.728   7.534 -10.707  1.00 98.14           H  
ATOM   2789  CD  GLN A 170      18.985   7.628  -8.964  1.00 98.14           C  
ATOM   2790  NE2 GLN A 170      18.195   8.537  -8.449  1.00 98.14           N  
ATOM   2791 HE21 GLN A 170      17.384   8.864  -8.954  1.00 98.14           H  
ATOM   2792 HE22 GLN A 170      18.398   8.897  -7.527  1.00 98.14           H  
ATOM   2793  OE1 GLN A 170      19.904   7.194  -8.283  1.00 98.14           O  
ATOM   2794  N   ILE A 171      15.604   4.791 -10.895  1.00 98.11           N  
ATOM   2795  H   ILE A 171      16.148   4.213 -11.520  1.00 98.11           H  
ATOM   2796  CA  ILE A 171      14.179   5.015 -11.200  1.00 98.11           C  
ATOM   2797  HA  ILE A 171      14.023   6.084 -11.340  1.00 98.11           H  
ATOM   2798  C   ILE A 171      13.290   4.581 -10.025  1.00 98.11           C  
ATOM   2799  CB  ILE A 171      13.784   4.288 -12.509  1.00 98.11           C  
ATOM   2800  HB  ILE A 171      14.100   3.247 -12.441  1.00 98.11           H  
ATOM   2801  O   ILE A 171      12.394   5.323  -9.611  1.00 98.11           O  
ATOM   2802  CG1 ILE A 171      14.489   4.944 -13.717  1.00 98.11           C  
ATOM   2803 HG12 ILE A 171      14.051   5.924 -13.904  1.00 98.11           H  
ATOM   2804 HG13 ILE A 171      15.543   5.100 -13.490  1.00 98.11           H  
ATOM   2805  CG2 ILE A 171      12.255   4.316 -12.721  1.00 98.11           C  
ATOM   2806 HG21 ILE A 171      11.994   3.882 -13.686  1.00 98.11           H  
ATOM   2807 HG22 ILE A 171      11.894   5.344 -12.687  1.00 98.11           H  
ATOM   2808 HG23 ILE A 171      11.751   3.727 -11.954  1.00 98.11           H  
ATOM   2809  CD1 ILE A 171      14.422   4.113 -15.002  1.00 98.11           C  
ATOM   2810 HD11 ILE A 171      13.402   4.053 -15.382  1.00 98.11           H  
ATOM   2811 HD12 ILE A 171      15.045   4.598 -15.754  1.00 98.11           H  
ATOM   2812 HD13 ILE A 171      14.809   3.110 -14.820  1.00 98.11           H  
ATOM   2813  N   ILE A 172      13.553   3.405  -9.444  1.00 98.14           N  
ATOM   2814  H   ILE A 172      14.287   2.838  -9.845  1.00 98.14           H  
ATOM   2815  CA  ILE A 172      12.826   2.899  -8.270  1.00 98.14           C  
ATOM   2816  HA  ILE A 172      11.760   2.900  -8.498  1.00 98.14           H  
ATOM   2817  C   ILE A 172      13.027   3.821  -7.063  1.00 98.14           C  
ATOM   2818  CB  ILE A 172      13.256   1.447  -7.952  1.00 98.14           C  
ATOM   2819  HB  ILE A 172      14.345   1.401  -7.936  1.00 98.14           H  
ATOM   2820  O   ILE A 172      12.065   4.116  -6.349  1.00 98.14           O  
ATOM   2821  CG1 ILE A 172      12.733   0.491  -9.046  1.00 98.14           C  
ATOM   2822 HG12 ILE A 172      12.939   0.907 -10.032  1.00 98.14           H  
ATOM   2823 HG13 ILE A 172      11.651   0.400  -8.941  1.00 98.14           H  
ATOM   2824  CG2 ILE A 172      12.732   0.997  -6.571  1.00 98.14           C  
ATOM   2825 HG21 ILE A 172      11.655   1.151  -6.512  1.00 98.14           H  
ATOM   2826 HG22 ILE A 172      12.951  -0.058  -6.407  1.00 98.14           H  
ATOM   2827 HG23 ILE A 172      13.227   1.557  -5.777  1.00 98.14           H  
ATOM   2828  CD1 ILE A 172      13.352  -0.911  -8.998  1.00 98.14           C  
ATOM   2829 HD11 ILE A 172      12.970  -1.470  -8.143  1.00 98.14           H  
ATOM   2830 HD12 ILE A 172      14.438  -0.837  -8.939  1.00 98.14           H  
ATOM   2831 HD13 ILE A 172      13.088  -1.454  -9.905  1.00 98.14           H  
ATOM   2832  N   SER A 173      14.254   4.290  -6.828  1.00 98.21           N  
ATOM   2833  H   SER A 173      14.995   3.999  -7.449  1.00 98.21           H  
ATOM   2834  CA  SER A 173      14.584   5.226  -5.750  1.00 98.21           C  
ATOM   2835  HA  SER A 173      14.284   4.782  -4.800  1.00 98.21           H  
ATOM   2836  C   SER A 173      13.810   6.532  -5.894  1.00 98.21           C  
ATOM   2837  CB  SER A 173      16.101   5.473  -5.712  1.00 98.21           C  
ATOM   2838  HB2 SER A 173      16.589   4.625  -5.231  1.00 98.21           H  
ATOM   2839  HB3 SER A 173      16.485   5.550  -6.729  1.00 98.21           H  
ATOM   2840  O   SER A 173      13.167   6.971  -4.938  1.00 98.21           O  
ATOM   2841  OG  SER A 173      16.426   6.675  -5.025  1.00 98.21           O  
ATOM   2842  HG  SER A 173      16.405   7.341  -5.716  1.00 98.21           H  
ATOM   2843  N   ASP A 174      13.815   7.128  -7.083  1.00 97.54           N  
ATOM   2844  H   ASP A 174      14.370   6.731  -7.827  1.00 97.54           H  
ATOM   2845  CA  ASP A 174      13.161   8.412  -7.332  1.00 97.54           C  
ATOM   2846  HA  ASP A 174      13.460   9.117  -6.556  1.00 97.54           H  
ATOM   2847  C   ASP A 174      11.639   8.292  -7.249  1.00 97.54           C  
ATOM   2848  CB  ASP A 174      13.629   8.966  -8.684  1.00 97.54           C  
ATOM   2849  HB2 ASP A 174      13.055   9.863  -8.916  1.00 97.54           H  
ATOM   2850  HB3 ASP A 174      13.445   8.228  -9.465  1.00 97.54           H  
ATOM   2851  O   ASP A 174      10.975   9.124  -6.623  1.00 97.54           O  
ATOM   2852  CG  ASP A 174      15.117   9.337  -8.654  1.00 97.54           C  
ATOM   2853  OD1 ASP A 174      15.649   9.566  -7.538  1.00 97.54           O  
ATOM   2854  OD2 ASP A 174      15.737   9.387  -9.734  1.00 97.54           O  
ATOM   2855  N   PHE A 175      11.070   7.206  -7.777  1.00 97.57           N  
ATOM   2856  H   PHE A 175      11.651   6.560  -8.292  1.00 97.57           H  
ATOM   2857  CA  PHE A 175       9.653   6.899  -7.598  1.00 97.57           C  
ATOM   2858  HA  PHE A 175       9.068   7.744  -7.960  1.00 97.57           H  
ATOM   2859  C   PHE A 175       9.302   6.695  -6.117  1.00 97.57           C  
ATOM   2860  CB  PHE A 175       9.298   5.665  -8.434  1.00 97.57           C  
ATOM   2861  HB2 PHE A 175       9.824   4.794  -8.043  1.00 97.57           H  
ATOM   2862  HB3 PHE A 175       9.643   5.819  -9.456  1.00 97.57           H  
ATOM   2863  O   PHE A 175       8.317   7.248  -5.619  1.00 97.57           O  
ATOM   2864  CG  PHE A 175       7.811   5.384  -8.468  1.00 97.57           C  
ATOM   2865  CD1 PHE A 175       7.232   4.501  -7.539  1.00 97.57           C  
ATOM   2866  HD1 PHE A 175       7.853   4.017  -6.799  1.00 97.57           H  
ATOM   2867  CD2 PHE A 175       7.006   6.001  -9.444  1.00 97.57           C  
ATOM   2868  HD2 PHE A 175       7.456   6.651 -10.179  1.00 97.57           H  
ATOM   2869  CE1 PHE A 175       5.856   4.220  -7.600  1.00 97.57           C  
ATOM   2870  HE1 PHE A 175       5.413   3.495  -6.933  1.00 97.57           H  
ATOM   2871  CE2 PHE A 175       5.628   5.728  -9.497  1.00 97.57           C  
ATOM   2872  HE2 PHE A 175       5.015   6.157 -10.276  1.00 97.57           H  
ATOM   2873  CZ  PHE A 175       5.057   4.832  -8.578  1.00 97.57           C  
ATOM   2874  HZ  PHE A 175       4.011   4.573  -8.652  1.00 97.57           H  
ATOM   2875  N   SER A 176      10.130   5.949  -5.382  1.00 97.35           N  
ATOM   2876  H   SER A 176      10.927   5.529  -5.840  1.00 97.35           H  
ATOM   2877  CA  SER A 176       9.916   5.678  -3.962  1.00 97.35           C  
ATOM   2878  HA  SER A 176       8.933   5.216  -3.873  1.00 97.35           H  
ATOM   2879  C   SER A 176       9.921   6.962  -3.128  1.00 97.35           C  
ATOM   2880  CB  SER A 176      10.943   4.671  -3.445  1.00 97.35           C  
ATOM   2881  HB2 SER A 176      11.944   5.094  -3.533  1.00 97.35           H  
ATOM   2882  HB3 SER A 176      10.893   3.764  -4.049  1.00 97.35           H  
ATOM   2883  O   SER A 176       8.979   7.199  -2.367  1.00 97.35           O  
ATOM   2884  OG  SER A 176      10.673   4.339  -2.094  1.00 97.35           O  
ATOM   2885  HG  SER A 176      11.433   3.852  -1.765  1.00 97.35           H  
ATOM   2886  N   LYS A 177      10.915   7.836  -3.333  1.00 97.12           N  
ATOM   2887  H   LYS A 177      11.638   7.580  -3.990  1.00 97.12           H  
ATOM   2888  CA  LYS A 177      11.026   9.140  -2.656  1.00 97.12           C  
ATOM   2889  HA  LYS A 177      10.982   9.005  -1.576  1.00 97.12           H  
ATOM   2890  C   LYS A 177       9.898  10.097  -3.020  1.00 97.12           C  
ATOM   2891  CB  LYS A 177      12.359   9.803  -3.027  1.00 97.12           C  
ATOM   2892  HB2 LYS A 177      12.344  10.844  -2.702  1.00 97.12           H  
ATOM   2893  HB3 LYS A 177      12.477   9.785  -4.110  1.00 97.12           H  
ATOM   2894  O   LYS A 177       9.473  10.876  -2.176  1.00 97.12           O  
ATOM   2895  CG  LYS A 177      13.553   9.115  -2.362  1.00 97.12           C  
ATOM   2896  HG2 LYS A 177      13.504   9.253  -1.282  1.00 97.12           H  
ATOM   2897  HG3 LYS A 177      13.522   8.049  -2.588  1.00 97.12           H  
ATOM   2898  CD  LYS A 177      14.860   9.697  -2.906  1.00 97.12           C  
ATOM   2899  HD2 LYS A 177      14.877   9.557  -3.987  1.00 97.12           H  
ATOM   2900  HD3 LYS A 177      14.909  10.763  -2.685  1.00 97.12           H  
ATOM   2901  CE  LYS A 177      16.062   8.980  -2.286  1.00 97.12           C  
ATOM   2902  HE2 LYS A 177      15.901   7.906  -2.377  1.00 97.12           H  
ATOM   2903  HE3 LYS A 177      16.121   9.230  -1.227  1.00 97.12           H  
ATOM   2904  NZ  LYS A 177      17.314   9.344  -2.991  1.00 97.12           N  
ATOM   2905  HZ1 LYS A 177      18.106   8.860  -2.593  1.00 97.12           H  
ATOM   2906  HZ2 LYS A 177      17.475  10.341  -2.962  1.00 97.12           H  
ATOM   2907  HZ3 LYS A 177      17.244   9.064  -3.959  1.00 97.12           H  
ATOM   2908  N   ARG A 178       9.407  10.058  -4.261  1.00 96.44           N  
ATOM   2909  H   ARG A 178       9.873   9.465  -4.934  1.00 96.44           H  
ATOM   2910  CA  ARG A 178       8.369  10.985  -4.726  1.00 96.44           C  
ATOM   2911  HA  ARG A 178       8.573  11.968  -4.301  1.00 96.44           H  
ATOM   2912  C   ARG A 178       6.974  10.605  -4.240  1.00 96.44           C  
ATOM   2913  CB  ARG A 178       8.451  11.095  -6.252  1.00 96.44           C  
ATOM   2914  HB2 ARG A 178       8.202  10.131  -6.695  1.00 96.44           H  
ATOM   2915  HB3 ARG A 178       9.477  11.346  -6.524  1.00 96.44           H  
ATOM   2916  O   ARG A 178       6.224  11.481  -3.821  1.00 96.44           O  
ATOM   2917  CG  ARG A 178       7.526  12.188  -6.811  1.00 96.44           C  
ATOM   2918  HG2 ARG A 178       7.730  13.125  -6.294  1.00 96.44           H  
ATOM   2919  HG3 ARG A 178       6.480  11.930  -6.642  1.00 96.44           H  
ATOM   2920  CD  ARG A 178       7.759  12.406  -8.311  1.00 96.44           C  
ATOM   2921  HD2 ARG A 178       7.096  13.197  -8.661  1.00 96.44           H  
ATOM   2922  HD3 ARG A 178       8.781  12.758  -8.452  1.00 96.44           H  
ATOM   2923  NE  ARG A 178       7.573  11.173  -9.104  1.00 96.44           N  
ATOM   2924  HE  ARG A 178       8.370  10.555  -9.148  1.00 96.44           H  
ATOM   2925  NH1 ARG A 178       5.440  11.577  -9.878  1.00 96.44           N  
ATOM   2926 HH11 ARG A 178       5.368  12.397  -9.292  1.00 96.44           H  
ATOM   2927 HH12 ARG A 178       4.666  11.336 -10.479  1.00 96.44           H  
ATOM   2928  NH2 ARG A 178       6.556   9.769 -10.572  1.00 96.44           N  
ATOM   2929 HH21 ARG A 178       7.406   9.228 -10.631  1.00 96.44           H  
ATOM   2930 HH22 ARG A 178       5.779   9.545 -11.178  1.00 96.44           H  
ATOM   2931  CZ  ARG A 178       6.525  10.850  -9.842  1.00 96.44           C  
ATOM   2932  N   VAL A 179       6.602   9.323  -4.325  1.00 96.45           N  
ATOM   2933  H   VAL A 179       7.263   8.668  -4.715  1.00 96.45           H  
ATOM   2934  CA  VAL A 179       5.197   8.913  -4.127  1.00 96.45           C  
ATOM   2935  HA  VAL A 179       4.645   9.763  -3.724  1.00 96.45           H  
ATOM   2936  C   VAL A 179       4.976   7.800  -3.103  1.00 96.45           C  
ATOM   2937  CB  VAL A 179       4.509   8.579  -5.462  1.00 96.45           C  
ATOM   2938  HB  VAL A 179       3.476   8.329  -5.220  1.00 96.45           H  
ATOM   2939  O   VAL A 179       3.925   7.759  -2.458  1.00 96.45           O  
ATOM   2940  CG1 VAL A 179       4.493   9.772  -6.426  1.00 96.45           C  
ATOM   2941 HG11 VAL A 179       5.487   9.928  -6.846  1.00 96.45           H  
ATOM   2942 HG12 VAL A 179       3.795   9.575  -7.240  1.00 96.45           H  
ATOM   2943 HG13 VAL A 179       4.174  10.674  -5.904  1.00 96.45           H  
ATOM   2944  CG2 VAL A 179       5.118   7.395  -6.215  1.00 96.45           C  
ATOM   2945 HG21 VAL A 179       4.480   7.142  -7.061  1.00 96.45           H  
ATOM   2946 HG22 VAL A 179       5.203   6.520  -5.571  1.00 96.45           H  
ATOM   2947 HG23 VAL A 179       6.102   7.653  -6.607  1.00 96.45           H  
ATOM   2948  N   ILE A 180       5.946   6.909  -2.890  1.00 96.40           N  
ATOM   2949  H   ILE A 180       6.816   7.004  -3.394  1.00 96.40           H  
ATOM   2950  CA  ILE A 180       5.791   5.814  -1.919  1.00 96.40           C  
ATOM   2951  HA  ILE A 180       4.761   5.459  -1.960  1.00 96.40           H  
ATOM   2952  C   ILE A 180       6.018   6.324  -0.496  1.00 96.40           C  
ATOM   2953  CB  ILE A 180       6.709   4.625  -2.277  1.00 96.40           C  
ATOM   2954  HB  ILE A 180       7.744   4.961  -2.204  1.00 96.40           H  
ATOM   2955  O   ILE A 180       5.222   6.010   0.398  1.00 96.40           O  
ATOM   2956  CG1 ILE A 180       6.457   4.098  -3.710  1.00 96.40           C  
ATOM   2957 HG12 ILE A 180       6.827   4.822  -4.437  1.00 96.40           H  
ATOM   2958 HG13 ILE A 180       7.027   3.180  -3.853  1.00 96.40           H  
ATOM   2959  CG2 ILE A 180       6.580   3.468  -1.273  1.00 96.40           C  
ATOM   2960 HG21 ILE A 180       6.887   3.802  -0.282  1.00 96.40           H  
ATOM   2961 HG22 ILE A 180       5.555   3.100  -1.232  1.00 96.40           H  
ATOM   2962 HG23 ILE A 180       7.237   2.651  -1.570  1.00 96.40           H  
ATOM   2963  CD1 ILE A 180       4.983   3.820  -4.032  1.00 96.40           C  
ATOM   2964 HD11 ILE A 180       4.471   3.438  -3.149  1.00 96.40           H  
ATOM   2965 HD12 ILE A 180       4.484   4.738  -4.341  1.00 96.40           H  
ATOM   2966 HD13 ILE A 180       4.909   3.083  -4.832  1.00 96.40           H  
ATOM   2967  N   LEU A 181       7.053   7.146  -0.309  1.00 95.48           N  
ATOM   2968  H   LEU A 181       7.625   7.349  -1.115  1.00 95.48           H  
ATOM   2969  CA  LEU A 181       7.537   7.663   0.968  1.00 95.48           C  
ATOM   2970  HA  LEU A 181       8.481   8.173   0.782  1.00 95.48           H  
ATOM   2971  C   LEU A 181       7.847   6.527   1.938  1.00 95.48           C  
ATOM   2972  CB  LEU A 181       6.557   8.696   1.566  1.00 95.48           C  
ATOM   2973  HB2 LEU A 181       7.046   9.137   2.434  1.00 95.48           H  
ATOM   2974  HB3 LEU A 181       5.661   8.183   1.914  1.00 95.48           H  
ATOM   2975  O   LEU A 181       7.221   6.435   2.987  1.00 95.48           O  
ATOM   2976  CG  LEU A 181       6.108   9.833   0.640  1.00 95.48           C  
ATOM   2977  HG  LEU A 181       5.429   9.440  -0.117  1.00 95.48           H  
ATOM   2978  CD1 LEU A 181       5.367  10.866   1.480  1.00 95.48           C  
ATOM   2979 HD11 LEU A 181       4.569  10.395   2.053  1.00 95.48           H  
ATOM   2980 HD12 LEU A 181       4.961  11.640   0.829  1.00 95.48           H  
ATOM   2981 HD13 LEU A 181       6.060  11.344   2.172  1.00 95.48           H  
ATOM   2982  CD2 LEU A 181       7.273  10.528  -0.043  1.00 95.48           C  
ATOM   2983 HD21 LEU A 181       8.004  10.874   0.687  1.00 95.48           H  
ATOM   2984 HD22 LEU A 181       6.919  11.380  -0.623  1.00 95.48           H  
ATOM   2985 HD23 LEU A 181       7.756   9.835  -0.731  1.00 95.48           H  
ATOM   2986  N   ALA A 182       8.747   5.610   1.587  1.00 96.90           N  
ATOM   2987  H   ALA A 182       9.244   5.751   0.720  1.00 96.90           H  
ATOM   2988  CA  ALA A 182       9.173   4.508   2.455  1.00 96.90           C  
ATOM   2989  HA  ALA A 182       8.724   4.644   3.438  1.00 96.90           H  
ATOM   2990  C   ALA A 182      10.680   4.557   2.730  1.00 96.90           C  
ATOM   2991  CB  ALA A 182       8.662   3.167   1.905  1.00 96.90           C  
ATOM   2992  HB1 ALA A 182       8.927   2.364   2.592  1.00 96.90           H  
ATOM   2993  HB2 ALA A 182       9.114   2.972   0.933  1.00 96.90           H  
ATOM   2994  HB3 ALA A 182       7.578   3.194   1.803  1.00 96.90           H  
ATOM   2995  O   ALA A 182      11.381   3.578   2.503  1.00 96.90           O  
ATOM   2996  N   ASP A 183      11.158   5.694   3.235  1.00 97.61           N  
ATOM   2997  H   ASP A 183      10.554   6.503   3.214  1.00 97.61           H  
ATOM   2998  CA  ASP A 183      12.587   6.037   3.326  1.00 97.61           C  
ATOM   2999  HA  ASP A 183      12.975   6.136   2.312  1.00 97.61           H  
ATOM   3000  C   ASP A 183      13.428   4.967   4.029  1.00 97.61           C  
ATOM   3001  CB  ASP A 183      12.744   7.410   4.002  1.00 97.61           C  
ATOM   3002  HB2 ASP A 183      13.784   7.727   3.925  1.00 97.61           H  
ATOM   3003  HB3 ASP A 183      12.492   7.313   5.059  1.00 97.61           H  
ATOM   3004  O   ASP A 183      14.382   4.469   3.445  1.00 97.61           O  
ATOM   3005  CG  ASP A 183      11.845   8.480   3.369  1.00 97.61           C  
ATOM   3006  OD1 ASP A 183      11.508   8.327   2.172  1.00 97.61           O  
ATOM   3007  OD2 ASP A 183      11.335   9.323   4.134  1.00 97.61           O  
ATOM   3008  N   ALA A 184      13.000   4.485   5.200  1.00 97.94           N  
ATOM   3009  H   ALA A 184      12.255   4.978   5.670  1.00 97.94           H  
ATOM   3010  CA  ALA A 184      13.702   3.411   5.911  1.00 97.94           C  
ATOM   3011  HA  ALA A 184      14.723   3.737   6.106  1.00 97.94           H  
ATOM   3012  C   ALA A 184      13.780   2.088   5.116  1.00 97.94           C  
ATOM   3013  CB  ALA A 184      12.991   3.185   7.251  1.00 97.94           C  
ATOM   3014  HB1 ALA A 184      11.967   2.850   7.083  1.00 97.94           H  
ATOM   3015  HB2 ALA A 184      13.530   2.428   7.820  1.00 97.94           H  
ATOM   3016  HB3 ALA A 184      12.987   4.112   7.824  1.00 97.94           H  
ATOM   3017  O   ALA A 184      14.727   1.317   5.272  1.00 97.94           O  
ATOM   3018  N   ASN A 185      12.787   1.794   4.268  1.00 98.02           N  
ATOM   3019  H   ASN A 185      12.090   2.503   4.090  1.00 98.02           H  
ATOM   3020  CA  ASN A 185      12.836   0.633   3.379  1.00 98.02           C  
ATOM   3021  HA  ASN A 185      13.243  -0.221   3.921  1.00 98.02           H  
ATOM   3022  C   ASN A 185      13.775   0.905   2.203  1.00 98.02           C  
ATOM   3023  CB  ASN A 185      11.436   0.257   2.863  1.00 98.02           C  
ATOM   3024  HB2 ASN A 185      11.568  -0.482   2.073  1.00 98.02           H  
ATOM   3025  HB3 ASN A 185      10.945   1.121   2.416  1.00 98.02           H  
ATOM   3026  O   ASN A 185      14.556   0.031   1.844  1.00 98.02           O  
ATOM   3027  CG  ASN A 185      10.522  -0.343   3.913  1.00 98.02           C  
ATOM   3028  ND2 ASN A 185       9.650  -1.225   3.490  1.00 98.02           N  
ATOM   3029 HD21 ASN A 185       9.694  -1.539   2.531  1.00 98.02           H  
ATOM   3030 HD22 ASN A 185       9.267  -1.841   4.193  1.00 98.02           H  
ATOM   3031  OD1 ASN A 185      10.573  -0.046   5.095  1.00 98.02           O  
ATOM   3032  N   LEU A 186      13.716   2.106   1.624  1.00 98.33           N  
ATOM   3033  H   LEU A 186      13.089   2.798   2.010  1.00 98.33           H  
ATOM   3034  CA  LEU A 186      14.571   2.501   0.512  1.00 98.33           C  
ATOM   3035  HA  LEU A 186      14.457   1.755  -0.275  1.00 98.33           H  
ATOM   3036  C   LEU A 186      16.052   2.519   0.914  1.00 98.33           C  
ATOM   3037  CB  LEU A 186      14.102   3.863  -0.022  1.00 98.33           C  
ATOM   3038  HB2 LEU A 186      13.057   3.785  -0.322  1.00 98.33           H  
ATOM   3039  HB3 LEU A 186      14.172   4.598   0.780  1.00 98.33           H  
ATOM   3040  O   LEU A 186      16.879   1.995   0.180  1.00 98.33           O  
ATOM   3041  CG  LEU A 186      14.937   4.365  -1.213  1.00 98.33           C  
ATOM   3042  HG  LEU A 186      15.978   4.482  -0.911  1.00 98.33           H  
ATOM   3043  CD1 LEU A 186      14.875   3.422  -2.416  1.00 98.33           C  
ATOM   3044 HD11 LEU A 186      13.851   3.309  -2.771  1.00 98.33           H  
ATOM   3045 HD12 LEU A 186      15.497   3.824  -3.215  1.00 98.33           H  
ATOM   3046 HD13 LEU A 186      15.290   2.447  -2.162  1.00 98.33           H  
ATOM   3047  CD2 LEU A 186      14.420   5.731  -1.644  1.00 98.33           C  
ATOM   3048 HD21 LEU A 186      13.356   5.681  -1.879  1.00 98.33           H  
ATOM   3049 HD22 LEU A 186      14.572   6.449  -0.838  1.00 98.33           H  
ATOM   3050 HD23 LEU A 186      14.962   6.059  -2.531  1.00 98.33           H  
ATOM   3051  N   GLU A 187      16.389   3.034   2.094  1.00 98.22           N  
ATOM   3052  H   GLU A 187      15.681   3.513   2.632  1.00 98.22           H  
ATOM   3053  CA  GLU A 187      17.750   2.994   2.644  1.00 98.22           C  
ATOM   3054  HA  GLU A 187      18.429   3.557   2.003  1.00 98.22           H  
ATOM   3055  C   GLU A 187      18.280   1.558   2.740  1.00 98.22           C  
ATOM   3056  CB  GLU A 187      17.747   3.616   4.045  1.00 98.22           C  
ATOM   3057  HB2 GLU A 187      18.680   3.355   4.545  1.00 98.22           H  
ATOM   3058  HB3 GLU A 187      16.922   3.184   4.612  1.00 98.22           H  
ATOM   3059  O   GLU A 187      19.412   1.281   2.340  1.00 98.22           O  
ATOM   3060  CG  GLU A 187      17.625   5.146   4.027  1.00 98.22           C  
ATOM   3061  HG2 GLU A 187      16.794   5.439   3.385  1.00 98.22           H  
ATOM   3062  HG3 GLU A 187      18.536   5.560   3.597  1.00 98.22           H  
ATOM   3063  CD  GLU A 187      17.409   5.728   5.434  1.00 98.22           C  
ATOM   3064  OE1 GLU A 187      17.118   6.941   5.509  1.00 98.22           O  
ATOM   3065  OE2 GLU A 187      17.510   4.960   6.422  1.00 98.22           O  
ATOM   3066  N   LYS A 188      17.445   0.618   3.208  1.00 98.22           N  
ATOM   3067  H   LYS A 188      16.529   0.915   3.511  1.00 98.22           H  
ATOM   3068  CA  LYS A 188      17.793  -0.811   3.243  1.00 98.22           C  
ATOM   3069  HA  LYS A 188      18.749  -0.927   3.752  1.00 98.22           H  
ATOM   3070  C   LYS A 188      17.998  -1.378   1.840  1.00 98.22           C  
ATOM   3071  CB  LYS A 188      16.723  -1.618   3.989  1.00 98.22           C  
ATOM   3072  HB2 LYS A 188      16.911  -2.680   3.833  1.00 98.22           H  
ATOM   3073  HB3 LYS A 188      15.741  -1.386   3.577  1.00 98.22           H  
ATOM   3074  O   LYS A 188      18.969  -2.096   1.635  1.00 98.22           O  
ATOM   3075  CG  LYS A 188      16.729  -1.342   5.496  1.00 98.22           C  
ATOM   3076  HG2 LYS A 188      16.660  -0.270   5.681  1.00 98.22           H  
ATOM   3077  HG3 LYS A 188      17.661  -1.709   5.926  1.00 98.22           H  
ATOM   3078  CD  LYS A 188      15.543  -2.056   6.152  1.00 98.22           C  
ATOM   3079  HD2 LYS A 188      15.654  -3.132   6.019  1.00 98.22           H  
ATOM   3080  HD3 LYS A 188      14.623  -1.727   5.670  1.00 98.22           H  
ATOM   3081  CE  LYS A 188      15.485  -1.710   7.640  1.00 98.22           C  
ATOM   3082  HE2 LYS A 188      16.427  -2.002   8.105  1.00 98.22           H  
ATOM   3083  HE3 LYS A 188      15.388  -0.628   7.733  1.00 98.22           H  
ATOM   3084  NZ  LYS A 188      14.346  -2.390   8.301  1.00 98.22           N  
ATOM   3085  HZ1 LYS A 188      13.478  -2.102   7.872  1.00 98.22           H  
ATOM   3086  HZ2 LYS A 188      14.433  -3.393   8.213  1.00 98.22           H  
ATOM   3087  HZ3 LYS A 188      14.313  -2.151   9.282  1.00 98.22           H  
ATOM   3088  N   VAL A 189      17.122  -1.047   0.889  1.00 98.39           N  
ATOM   3089  H   VAL A 189      16.353  -0.445   1.145  1.00 98.39           H  
ATOM   3090  CA  VAL A 189      17.242  -1.471  -0.518  1.00 98.39           C  
ATOM   3091  HA  VAL A 189      17.260  -2.559  -0.564  1.00 98.39           H  
ATOM   3092  C   VAL A 189      18.558  -0.985  -1.120  1.00 98.39           C  
ATOM   3093  CB  VAL A 189      16.042  -0.973  -1.349  1.00 98.39           C  
ATOM   3094  HB  VAL A 189      15.862   0.080  -1.132  1.00 98.39           H  
ATOM   3095  O   VAL A 189      19.308  -1.794  -1.655  1.00 98.39           O  
ATOM   3096  CG1 VAL A 189      16.243  -1.106  -2.863  1.00 98.39           C  
ATOM   3097 HG11 VAL A 189      17.079  -0.494  -3.203  1.00 98.39           H  
ATOM   3098 HG12 VAL A 189      15.354  -0.752  -3.384  1.00 98.39           H  
ATOM   3099 HG13 VAL A 189      16.427  -2.146  -3.132  1.00 98.39           H  
ATOM   3100  CG2 VAL A 189      14.783  -1.762  -0.980  1.00 98.39           C  
ATOM   3101 HG21 VAL A 189      14.595  -1.704   0.092  1.00 98.39           H  
ATOM   3102 HG22 VAL A 189      14.907  -2.808  -1.263  1.00 98.39           H  
ATOM   3103 HG23 VAL A 189      13.924  -1.342  -1.504  1.00 98.39           H  
ATOM   3104  N   LEU A 190      18.875   0.304  -0.991  1.00 98.34           N  
ATOM   3105  H   LEU A 190      18.220   0.920  -0.530  1.00 98.34           H  
ATOM   3106  CA  LEU A 190      20.097   0.883  -1.555  1.00 98.34           C  
ATOM   3107  HA  LEU A 190      20.153   0.636  -2.615  1.00 98.34           H  
ATOM   3108  C   LEU A 190      21.354   0.284  -0.912  1.00 98.34           C  
ATOM   3109  CB  LEU A 190      20.061   2.413  -1.393  1.00 98.34           C  
ATOM   3110  HB2 LEU A 190      19.932   2.649  -0.337  1.00 98.34           H  
ATOM   3111  HB3 LEU A 190      21.025   2.812  -1.708  1.00 98.34           H  
ATOM   3112  O   LEU A 190      22.296  -0.072  -1.615  1.00 98.34           O  
ATOM   3113  CG  LEU A 190      18.958   3.125  -2.202  1.00 98.34           C  
ATOM   3114  HG  LEU A 190      17.980   2.723  -1.937  1.00 98.34           H  
ATOM   3115  CD1 LEU A 190      18.967   4.619  -1.872  1.00 98.34           C  
ATOM   3116 HD11 LEU A 190      18.778   4.758  -0.807  1.00 98.34           H  
ATOM   3117 HD12 LEU A 190      19.934   5.048  -2.132  1.00 98.34           H  
ATOM   3118 HD13 LEU A 190      18.184   5.120  -2.440  1.00 98.34           H  
ATOM   3119  CD2 LEU A 190      19.137   2.960  -3.710  1.00 98.34           C  
ATOM   3120 HD21 LEU A 190      20.125   3.305  -4.015  1.00 98.34           H  
ATOM   3121 HD22 LEU A 190      19.020   1.915  -3.995  1.00 98.34           H  
ATOM   3122 HD23 LEU A 190      18.382   3.538  -4.243  1.00 98.34           H  
ATOM   3123  N   LYS A 191      21.354   0.091   0.414  1.00 98.24           N  
ATOM   3124  H   LYS A 191      20.564   0.427   0.946  1.00 98.24           H  
ATOM   3125  CA  LYS A 191      22.461  -0.573   1.116  1.00 98.24           C  
ATOM   3126  HA  LYS A 191      23.387  -0.052   0.870  1.00 98.24           H  
ATOM   3127  C   LYS A 191      22.653  -2.020   0.651  1.00 98.24           C  
ATOM   3128  CB  LYS A 191      22.222  -0.486   2.630  1.00 98.24           C  
ATOM   3129  HB2 LYS A 191      21.304  -1.015   2.884  1.00 98.24           H  
ATOM   3130  HB3 LYS A 191      22.106   0.562   2.906  1.00 98.24           H  
ATOM   3131  O   LYS A 191      23.783  -2.441   0.428  1.00 98.24           O  
ATOM   3132  CG  LYS A 191      23.395  -1.083   3.420  1.00 98.24           C  
ATOM   3133  HG2 LYS A 191      24.315  -0.569   3.140  1.00 98.24           H  
ATOM   3134  HG3 LYS A 191      23.498  -2.142   3.183  1.00 98.24           H  
ATOM   3135  CD  LYS A 191      23.176  -0.943   4.929  1.00 98.24           C  
ATOM   3136  HD2 LYS A 191      22.255  -1.454   5.207  1.00 98.24           H  
ATOM   3137  HD3 LYS A 191      23.097   0.114   5.181  1.00 98.24           H  
ATOM   3138  CE  LYS A 191      24.368  -1.571   5.659  1.00 98.24           C  
ATOM   3139  HE2 LYS A 191      24.433  -2.621   5.374  1.00 98.24           H  
ATOM   3140  HE3 LYS A 191      25.278  -1.080   5.314  1.00 98.24           H  
ATOM   3141  NZ  LYS A 191      24.243  -1.442   7.131  1.00 98.24           N  
ATOM   3142  HZ1 LYS A 191      24.196  -0.467   7.390  1.00 98.24           H  
ATOM   3143  HZ2 LYS A 191      25.047  -1.850   7.585  1.00 98.24           H  
ATOM   3144  HZ3 LYS A 191      23.411  -1.911   7.460  1.00 98.24           H  
ATOM   3145  N   LEU A 192      21.566  -2.783   0.519  1.00 98.20           N  
ATOM   3146  H   LEU A 192      20.663  -2.374   0.714  1.00 98.20           H  
ATOM   3147  CA  LEU A 192      21.622  -4.174   0.066  1.00 98.20           C  
ATOM   3148  HA  LEU A 192      22.371  -4.708   0.651  1.00 98.20           H  
ATOM   3149  C   LEU A 192      22.072  -4.282  -1.390  1.00 98.20           C  
ATOM   3150  CB  LEU A 192      20.254  -4.847   0.253  1.00 98.20           C  
ATOM   3151  HB2 LEU A 192      20.227  -5.766  -0.332  1.00 98.20           H  
ATOM   3152  HB3 LEU A 192      19.486  -4.183  -0.143  1.00 98.20           H  
ATOM   3153  O   LEU A 192      22.849  -5.178  -1.691  1.00 98.20           O  
ATOM   3154  CG  LEU A 192      19.930  -5.197   1.714  1.00 98.20           C  
ATOM   3155  HG  LEU A 192      20.115  -4.336   2.355  1.00 98.20           H  
ATOM   3156  CD1 LEU A 192      18.455  -5.574   1.824  1.00 98.20           C  
ATOM   3157 HD11 LEU A 192      18.214  -5.816   2.859  1.00 98.20           H  
ATOM   3158 HD12 LEU A 192      18.242  -6.434   1.190  1.00 98.20           H  
ATOM   3159 HD13 LEU A 192      17.848  -4.725   1.509  1.00 98.20           H  
ATOM   3160  CD2 LEU A 192      20.768  -6.369   2.227  1.00 98.20           C  
ATOM   3161 HD21 LEU A 192      20.614  -7.242   1.593  1.00 98.20           H  
ATOM   3162 HD22 LEU A 192      20.469  -6.621   3.245  1.00 98.20           H  
ATOM   3163 HD23 LEU A 192      21.828  -6.112   2.228  1.00 98.20           H  
ATOM   3164  N   TYR A 193      21.637  -3.366  -2.255  1.00 97.94           N  
ATOM   3165  H   TYR A 193      20.989  -2.659  -1.939  1.00 97.94           H  
ATOM   3166  CA  TYR A 193      22.097  -3.307  -3.640  1.00 97.94           C  
ATOM   3167  HA  TYR A 193      21.908  -4.267  -4.119  1.00 97.94           H  
ATOM   3168  C   TYR A 193      23.608  -3.066  -3.711  1.00 97.94           C  
ATOM   3169  CB  TYR A 193      21.319  -2.226  -4.395  1.00 97.94           C  
ATOM   3170  HB2 TYR A 193      20.251  -2.434  -4.326  1.00 97.94           H  
ATOM   3171  HB3 TYR A 193      21.493  -1.258  -3.927  1.00 97.94           H  
ATOM   3172  O   TYR A 193      24.320  -3.884  -4.277  1.00 97.94           O  
ATOM   3173  CG  TYR A 193      21.708  -2.148  -5.855  1.00 97.94           C  
ATOM   3174  CD1 TYR A 193      22.578  -1.130  -6.293  1.00 97.94           C  
ATOM   3175  HD1 TYR A 193      22.966  -0.401  -5.597  1.00 97.94           H  
ATOM   3176  CD2 TYR A 193      21.262  -3.135  -6.758  1.00 97.94           C  
ATOM   3177  HD2 TYR A 193      20.626  -3.944  -6.429  1.00 97.94           H  
ATOM   3178  CE1 TYR A 193      22.995  -1.091  -7.637  1.00 97.94           C  
ATOM   3179  HE1 TYR A 193      23.694  -0.337  -7.967  1.00 97.94           H  
ATOM   3180  CE2 TYR A 193      21.669  -3.088  -8.105  1.00 97.94           C  
ATOM   3181  HE2 TYR A 193      21.360  -3.846  -8.809  1.00 97.94           H  
ATOM   3182  OH  TYR A 193      22.936  -2.040  -9.841  1.00 97.94           O  
ATOM   3183  HH  TYR A 193      23.720  -1.501  -9.973  1.00 97.94           H  
ATOM   3184  CZ  TYR A 193      22.535  -2.067  -8.546  1.00 97.94           C  
ATOM   3185  N   ASN A 194      24.116  -2.029  -3.035  1.00 97.04           N  
ATOM   3186  H   ASN A 194      23.480  -1.369  -2.611  1.00 97.04           H  
ATOM   3187  CA  ASN A 194      25.550  -1.716  -3.030  1.00 97.04           C  
ATOM   3188  HA  ASN A 194      25.884  -1.546  -4.054  1.00 97.04           H  
ATOM   3189  C   ASN A 194      26.403  -2.869  -2.468  1.00 97.04           C  
ATOM   3190  CB  ASN A 194      25.778  -0.438  -2.207  1.00 97.04           C  
ATOM   3191  HB2 ASN A 194      26.852  -0.276  -2.115  1.00 97.04           H  
ATOM   3192  HB3 ASN A 194      25.365  -0.575  -1.207  1.00 97.04           H  
ATOM   3193  O   ASN A 194      27.493  -3.137  -2.959  1.00 97.04           O  
ATOM   3194  CG  ASN A 194      25.184   0.818  -2.821  1.00 97.04           C  
ATOM   3195  ND2 ASN A 194      25.144   1.896  -2.072  1.00 97.04           N  
ATOM   3196 HD21 ASN A 194      25.558   1.888  -1.151  1.00 97.04           H  
ATOM   3197 HD22 ASN A 194      24.782   2.718  -2.534  1.00 97.04           H  
ATOM   3198  OD1 ASN A 194      24.748   0.881  -3.955  1.00 97.04           O  
ATOM   3199  N   ASN A 195      25.907  -3.586  -1.454  1.00 97.25           N  
ATOM   3200  H   ASN A 195      25.024  -3.302  -1.054  1.00 97.25           H  
ATOM   3201  CA  ASN A 195      26.609  -4.740  -0.884  1.00 97.25           C  
ATOM   3202  HA  ASN A 195      27.655  -4.475  -0.728  1.00 97.25           H  
ATOM   3203  C   ASN A 195      26.608  -5.981  -1.796  1.00 97.25           C  
ATOM   3204  CB  ASN A 195      25.972  -5.085   0.470  1.00 97.25           C  
ATOM   3205  HB2 ASN A 195      26.342  -6.061   0.784  1.00 97.25           H  
ATOM   3206  HB3 ASN A 195      24.891  -5.160   0.351  1.00 97.25           H  
ATOM   3207  O   ASN A 195      27.377  -6.906  -1.546  1.00 97.25           O  
ATOM   3208  CG  ASN A 195      26.286  -4.108   1.587  1.00 97.25           C  
ATOM   3209  ND2 ASN A 195      25.756  -4.363   2.761  1.00 97.25           N  
ATOM   3210 HD21 ASN A 195      26.160  -3.819   3.509  1.00 97.25           H  
ATOM   3211 HD22 ASN A 195      25.246  -5.227   2.878  1.00 97.25           H  
ATOM   3212  OD1 ASN A 195      27.033  -3.152   1.491  1.00 97.25           O  
ATOM   3213  N   ASN A 196      25.736  -6.029  -2.807  1.00 96.49           N  
ATOM   3214  H   ASN A 196      25.164  -5.217  -2.990  1.00 96.49           H  
ATOM   3215  CA  ASN A 196      25.541  -7.178  -3.695  1.00 96.49           C  
ATOM   3216  HA  ASN A 196      26.314  -7.920  -3.494  1.00 96.49           H  
ATOM   3217  C   ASN A 196      25.711  -6.812  -5.184  1.00 96.49           C  
ATOM   3218  CB  ASN A 196      24.179  -7.835  -3.399  1.00 96.49           C  
ATOM   3219  HB2 ASN A 196      23.386  -7.093  -3.491  1.00 96.49           H  
ATOM   3220  HB3 ASN A 196      23.980  -8.612  -4.137  1.00 96.49           H  
ATOM   3221  O   ASN A 196      25.309  -7.586  -6.046  1.00 96.49           O  
ATOM   3222  CG  ASN A 196      24.119  -8.495  -2.036  1.00 96.49           C  
ATOM   3223  ND2 ASN A 196      23.592  -7.815  -1.047  1.00 96.49           N  
ATOM   3224 HD21 ASN A 196      23.554  -8.286  -0.155  1.00 96.49           H  
ATOM   3225 HD22 ASN A 196      23.270  -6.878  -1.244  1.00 96.49           H  
ATOM   3226  OD1 ASN A 196      24.544  -9.619  -1.829  1.00 96.49           O  
ATOM   3227  N   GLU A 197      26.328  -5.668  -5.498  1.00 92.00           N  
ATOM   3228  H   GLU A 197      26.572  -5.032  -4.752  1.00 92.00           H  
ATOM   3229  CA  GLU A 197      26.502  -5.165  -6.876  1.00 92.00           C  
ATOM   3230  HA  GLU A 197      25.521  -5.042  -7.336  1.00 92.00           H  
ATOM   3231  C   GLU A 197      27.300  -6.137  -7.766  1.00 92.00           C  
ATOM   3232  CB  GLU A 197      27.178  -3.780  -6.792  1.00 92.00           C  
ATOM   3233  HB2 GLU A 197      26.600  -3.166  -6.101  1.00 92.00           H  
ATOM   3234  HB3 GLU A 197      28.180  -3.901  -6.382  1.00 92.00           H  
ATOM   3235  O   GLU A 197      27.084  -6.207  -8.972  1.00 92.00           O  
ATOM   3236  CG  GLU A 197      27.265  -3.032  -8.137  1.00 92.00           C  
ATOM   3237  HG2 GLU A 197      26.270  -3.016  -8.583  1.00 92.00           H  
ATOM   3238  HG3 GLU A 197      27.929  -3.579  -8.806  1.00 92.00           H  
ATOM   3239  CD  GLU A 197      27.776  -1.580  -8.007  1.00 92.00           C  
ATOM   3240  OE1 GLU A 197      27.539  -0.780  -8.946  1.00 92.00           O  
ATOM   3241  OE2 GLU A 197      28.371  -1.235  -6.959  1.00 92.00           O  
ATOM   3242  N   ASN A 198      28.172  -6.949  -7.158  1.00 91.84           N  
ATOM   3243  H   ASN A 198      28.275  -6.838  -6.159  1.00 91.84           H  
ATOM   3244  CA  ASN A 198      29.000  -7.945  -7.845  1.00 91.84           C  
ATOM   3245  HA  ASN A 198      29.109  -7.644  -8.887  1.00 91.84           H  
ATOM   3246  C   ASN A 198      28.383  -9.358  -7.873  1.00 91.84           C  
ATOM   3247  CB  ASN A 198      30.401  -7.951  -7.207  1.00 91.84           C  
ATOM   3248  HB2 ASN A 198      31.030  -8.672  -7.730  1.00 91.84           H  
ATOM   3249  HB3 ASN A 198      30.318  -8.264  -6.166  1.00 91.84           H  
ATOM   3250  O   ASN A 198      29.091 -10.315  -8.181  1.00 91.84           O  
ATOM   3251  CG  ASN A 198      31.101  -6.609  -7.290  1.00 91.84           C  
ATOM   3252  ND2 ASN A 198      31.755  -6.190  -6.232  1.00 91.84           N  
ATOM   3253 HD21 ASN A 198      32.154  -5.266  -6.324  1.00 91.84           H  
ATOM   3254 HD22 ASN A 198      31.772  -6.735  -5.382  1.00 91.84           H  
ATOM   3255  OD1 ASN A 198      31.090  -5.918  -8.289  1.00 91.84           O  
ATOM   3256  N   LYS A 199      27.109  -9.525  -7.488  1.00 94.10           N  
ATOM   3257  H   LYS A 199      26.561  -8.703  -7.279  1.00 94.10           H  
ATOM   3258  CA  LYS A 199      26.412 -10.818  -7.606  1.00 94.10           C  
ATOM   3259  HA  LYS A 199      27.074 -11.609  -7.252  1.00 94.10           H  
ATOM   3260  C   LYS A 199      26.131 -11.162  -9.068  1.00 94.10           C  
ATOM   3261  CB  LYS A 199      25.105 -10.827  -6.789  1.00 94.10           C  
ATOM   3262  HB2 LYS A 199      24.527  -9.934  -7.026  1.00 94.10           H  
ATOM   3263  HB3 LYS A 199      24.504 -11.683  -7.095  1.00 94.10           H  
ATOM   3264  O   LYS A 199      26.123 -10.287  -9.935  1.00 94.10           O  
ATOM   3265  CG  LYS A 199      25.284 -10.927  -5.266  1.00 94.10           C  
ATOM   3266  HG2 LYS A 199      25.795 -10.038  -4.895  1.00 94.10           H  
ATOM   3267  HG3 LYS A 199      24.290 -10.966  -4.820  1.00 94.10           H  
ATOM   3268  CD  LYS A 199      26.075 -12.170  -4.839  1.00 94.10           C  
ATOM   3269  HD2 LYS A 199      27.137 -11.948  -4.945  1.00 94.10           H  
ATOM   3270  HD3 LYS A 199      25.846 -13.007  -5.499  1.00 94.10           H  
ATOM   3271  CE  LYS A 199      25.800 -12.564  -3.382  1.00 94.10           C  
ATOM   3272  HE2 LYS A 199      26.722 -12.961  -2.957  1.00 94.10           H  
ATOM   3273  HE3 LYS A 199      25.508 -11.681  -2.815  1.00 94.10           H  
ATOM   3274  NZ  LYS A 199      24.746 -13.602  -3.313  1.00 94.10           N  
ATOM   3275  HZ1 LYS A 199      23.857 -13.242  -3.631  1.00 94.10           H  
ATOM   3276  HZ2 LYS A 199      24.878 -14.330  -4.001  1.00 94.10           H  
ATOM   3277  HZ3 LYS A 199      24.579 -13.976  -2.390  1.00 94.10           H  
ATOM   3278  N   ASP A 200      25.849 -12.436  -9.318  1.00 94.69           N  
ATOM   3279  H   ASP A 200      25.895 -13.111  -8.568  1.00 94.69           H  
ATOM   3280  CA  ASP A 200      25.530 -12.937 -10.650  1.00 94.69           C  
ATOM   3281  HA  ASP A 200      26.388 -12.741 -11.293  1.00 94.69           H  
ATOM   3282  C   ASP A 200      24.315 -12.210 -11.250  1.00 94.69           C  
ATOM   3283  CB  ASP A 200      25.312 -14.458 -10.613  1.00 94.69           C  
ATOM   3284  HB2 ASP A 200      25.041 -14.793 -11.614  1.00 94.69           H  
ATOM   3285  HB3 ASP A 200      24.483 -14.679  -9.940  1.00 94.69           H  
ATOM   3286  O   ASP A 200      23.390 -11.784 -10.551  1.00 94.69           O  
ATOM   3287  CG  ASP A 200      26.553 -15.245 -10.170  1.00 94.69           C  
ATOM   3288  OD1 ASP A 200      27.676 -14.735 -10.382  1.00 94.69           O  
ATOM   3289  OD2 ASP A 200      26.378 -16.352  -9.617  1.00 94.69           O  
ATOM   3290  N   VAL A 201      24.325 -12.057 -12.574  1.00 95.49           N  
ATOM   3291  H   VAL A 201      25.119 -12.431 -13.074  1.00 95.49           H  
ATOM   3292  CA  VAL A 201      23.321 -11.300 -13.339  1.00 95.49           C  
ATOM   3293  HA  VAL A 201      23.368 -10.248 -13.055  1.00 95.49           H  
ATOM   3294  C   VAL A 201      21.894 -11.786 -13.070  1.00 95.49           C  
ATOM   3295  CB  VAL A 201      23.651 -11.436 -14.835  1.00 95.49           C  
ATOM   3296  HB  VAL A 201      23.811 -12.491 -15.059  1.00 95.49           H  
ATOM   3297  O   VAL A 201      20.973 -10.979 -12.929  1.00 95.49           O  
ATOM   3298  CG1 VAL A 201      22.548 -10.939 -15.765  1.00 95.49           C  
ATOM   3299 HG11 VAL A 201      22.884 -11.156 -16.779  1.00 95.49           H  
ATOM   3300 HG12 VAL A 201      22.390  -9.868 -15.638  1.00 95.49           H  
ATOM   3301 HG13 VAL A 201      21.616 -11.480 -15.603  1.00 95.49           H  
ATOM   3302  CG2 VAL A 201      24.932 -10.669 -15.193  1.00 95.49           C  
ATOM   3303 HG21 VAL A 201      24.803  -9.605 -14.991  1.00 95.49           H  
ATOM   3304 HG22 VAL A 201      25.775 -11.039 -14.609  1.00 95.49           H  
ATOM   3305 HG23 VAL A 201      25.167 -10.805 -16.248  1.00 95.49           H  
ATOM   3306  N   ASP A 202      21.695 -13.100 -12.984  1.00 92.93           N  
ATOM   3307  H   ASP A 202      22.498 -13.707 -12.904  1.00 92.93           H  
ATOM   3308  CA  ASP A 202      20.392 -13.695 -12.701  1.00 92.93           C  
ATOM   3309  HA  ASP A 202      19.659 -13.228 -13.359  1.00 92.93           H  
ATOM   3310  C   ASP A 202      19.937 -13.426 -11.258  1.00 92.93           C  
ATOM   3311  CB  ASP A 202      20.415 -15.198 -13.029  1.00 92.93           C  
ATOM   3312  HB2 ASP A 202      20.645 -15.316 -14.088  1.00 92.93           H  
ATOM   3313  HB3 ASP A 202      19.412 -15.595 -12.868  1.00 92.93           H  
ATOM   3314  O   ASP A 202      18.756 -13.153 -11.029  1.00 92.93           O  
ATOM   3315  CG  ASP A 202      21.413 -16.035 -12.220  1.00 92.93           C  
ATOM   3316  OD1 ASP A 202      22.379 -15.456 -11.683  1.00 92.93           O  
ATOM   3317  OD2 ASP A 202      21.227 -17.274 -12.229  1.00 92.93           O  
ATOM   3318  N   GLU A 203      20.846 -13.439 -10.283  1.00 95.09           N  
ATOM   3319  H   GLU A 203      21.782 -13.734 -10.522  1.00 95.09           H  
ATOM   3320  CA  GLU A 203      20.556 -13.072  -8.894  1.00 95.09           C  
ATOM   3321  HA  GLU A 203      19.696 -13.656  -8.567  1.00 95.09           H  
ATOM   3322  C   GLU A 203      20.176 -11.586  -8.765  1.00 95.09           C  
ATOM   3323  CB  GLU A 203      21.744 -13.439  -7.983  1.00 95.09           C  
ATOM   3324  HB2 GLU A 203      22.571 -12.751  -8.158  1.00 95.09           H  
ATOM   3325  HB3 GLU A 203      22.070 -14.454  -8.212  1.00 95.09           H  
ATOM   3326  O   GLU A 203      19.194 -11.253  -8.086  1.00 95.09           O  
ATOM   3327  CG  GLU A 203      21.319 -13.378  -6.507  1.00 95.09           C  
ATOM   3328  HG2 GLU A 203      20.499 -14.079  -6.351  1.00 95.09           H  
ATOM   3329  HG3 GLU A 203      20.941 -12.378  -6.294  1.00 95.09           H  
ATOM   3330  CD  GLU A 203      22.431 -13.686  -5.491  1.00 95.09           C  
ATOM   3331  OE1 GLU A 203      22.223 -13.368  -4.298  1.00 95.09           O  
ATOM   3332  OE2 GLU A 203      23.524 -14.185  -5.828  1.00 95.09           O  
ATOM   3333  N   GLN A 204      20.892 -10.695  -9.462  1.00 97.21           N  
ATOM   3334  H   GLN A 204      21.691 -11.033  -9.979  1.00 97.21           H  
ATOM   3335  CA  GLN A 204      20.569  -9.264  -9.517  1.00 97.21           C  
ATOM   3336  HA  GLN A 204      20.525  -8.875  -8.500  1.00 97.21           H  
ATOM   3337  C   GLN A 204      19.194  -9.023 -10.153  1.00 97.21           C  
ATOM   3338  CB  GLN A 204      21.648  -8.486 -10.286  1.00 97.21           C  
ATOM   3339  HB2 GLN A 204      21.807  -8.932 -11.268  1.00 97.21           H  
ATOM   3340  HB3 GLN A 204      21.287  -7.468 -10.430  1.00 97.21           H  
ATOM   3341  O   GLN A 204      18.345  -8.347  -9.562  1.00 97.21           O  
ATOM   3342  CG  GLN A 204      22.984  -8.427  -9.533  1.00 97.21           C  
ATOM   3343  HG2 GLN A 204      23.465  -9.405  -9.557  1.00 97.21           H  
ATOM   3344  HG3 GLN A 204      22.808  -8.162  -8.491  1.00 97.21           H  
ATOM   3345  CD  GLN A 204      23.917  -7.377 -10.124  1.00 97.21           C  
ATOM   3346  NE2 GLN A 204      25.091  -7.745 -10.577  1.00 97.21           N  
ATOM   3347 HE21 GLN A 204      25.407  -8.698 -10.462  1.00 97.21           H  
ATOM   3348 HE22 GLN A 204      25.765  -7.000 -10.678  1.00 97.21           H  
ATOM   3349  OE1 GLN A 204      23.601  -6.199 -10.151  1.00 97.21           O  
ATOM   3350  N   ALA A 205      18.931  -9.637 -11.311  1.00 97.13           N  
ATOM   3351  H   ALA A 205      19.670 -10.163 -11.753  1.00 97.13           H  
ATOM   3352  CA  ALA A 205      17.653  -9.517 -12.007  1.00 97.13           C  
ATOM   3353  HA  ALA A 205      17.467  -8.463 -12.215  1.00 97.13           H  
ATOM   3354  C   ALA A 205      16.483 -10.029 -11.154  1.00 97.13           C  
ATOM   3355  CB  ALA A 205      17.748 -10.268 -13.338  1.00 97.13           C  
ATOM   3356  HB1 ALA A 205      18.567  -9.856 -13.929  1.00 97.13           H  
ATOM   3357  HB2 ALA A 205      17.944 -11.325 -13.161  1.00 97.13           H  
ATOM   3358  HB3 ALA A 205      16.817 -10.154 -13.894  1.00 97.13           H  
ATOM   3359  O   ALA A 205      15.480  -9.332 -10.996  1.00 97.13           O  
ATOM   3360  N   ASN A 206      16.614 -11.210 -10.541  1.00 96.06           N  
ATOM   3361  H   ASN A 206      17.462 -11.738 -10.692  1.00 96.06           H  
ATOM   3362  CA  ASN A 206      15.578 -11.758  -9.663  1.00 96.06           C  
ATOM   3363  HA  ASN A 206      14.634 -11.790 -10.208  1.00 96.06           H  
ATOM   3364  C   ASN A 206      15.339 -10.874  -8.429  1.00 96.06           C  
ATOM   3365  CB  ASN A 206      15.961 -13.188  -9.252  1.00 96.06           C  
ATOM   3366  HB2 ASN A 206      17.001 -13.210  -8.925  1.00 96.06           H  
ATOM   3367  HB3 ASN A 206      15.339 -13.499  -8.413  1.00 96.06           H  
ATOM   3368  O   ASN A 206      14.194 -10.696  -8.007  1.00 96.06           O  
ATOM   3369  CG  ASN A 206      15.737 -14.200 -10.363  1.00 96.06           C  
ATOM   3370  ND2 ASN A 206      16.705 -15.041 -10.629  1.00 96.06           N  
ATOM   3371 HD21 ASN A 206      17.636 -14.780 -10.335  1.00 96.06           H  
ATOM   3372 HD22 ASN A 206      16.592 -15.641 -11.433  1.00 96.06           H  
ATOM   3373  OD1 ASN A 206      14.680 -14.270 -10.977  1.00 96.06           O  
ATOM   3374  N   SER A 207      16.393 -10.283  -7.862  1.00 97.49           N  
ATOM   3375  H   SER A 207      17.315 -10.471  -8.229  1.00 97.49           H  
ATOM   3376  CA  SER A 207      16.264  -9.362  -6.729  1.00 97.49           C  
ATOM   3377  HA  SER A 207      15.679  -9.853  -5.951  1.00 97.49           H  
ATOM   3378  C   SER A 207      15.508  -8.090  -7.117  1.00 97.49           C  
ATOM   3379  CB  SER A 207      17.639  -9.042  -6.136  1.00 97.49           C  
ATOM   3380  HB2 SER A 207      17.529  -8.312  -5.334  1.00 97.49           H  
ATOM   3381  HB3 SER A 207      18.304  -8.638  -6.899  1.00 97.49           H  
ATOM   3382  O   SER A 207      14.582  -7.694  -6.407  1.00 97.49           O  
ATOM   3383  OG  SER A 207      18.174 -10.237  -5.603  1.00 97.49           O  
ATOM   3384  HG  SER A 207      18.692 -10.647  -6.299  1.00 97.49           H  
ATOM   3385  N   ILE A 208      15.817  -7.483  -8.267  1.00 97.56           N  
ATOM   3386  H   ILE A 208      16.585  -7.845  -8.813  1.00 97.56           H  
ATOM   3387  CA  ILE A 208      15.097  -6.301  -8.769  1.00 97.56           C  
ATOM   3388  HA  ILE A 208      15.072  -5.551  -7.979  1.00 97.56           H  
ATOM   3389  C   ILE A 208      13.636  -6.626  -9.102  1.00 97.56           C  
ATOM   3390  CB  ILE A 208      15.852  -5.687  -9.967  1.00 97.56           C  
ATOM   3391  HB  ILE A 208      16.126  -6.484 -10.659  1.00 97.56           H  
ATOM   3392  O   ILE A 208      12.745  -5.839  -8.781  1.00 97.56           O  
ATOM   3393  CG1 ILE A 208      17.131  -5.006  -9.433  1.00 97.56           C  
ATOM   3394 HG12 ILE A 208      17.640  -5.667  -8.732  1.00 97.56           H  
ATOM   3395 HG13 ILE A 208      16.855  -4.098  -8.896  1.00 97.56           H  
ATOM   3396  CG2 ILE A 208      14.984  -4.660 -10.720  1.00 97.56           C  
ATOM   3397 HG21 ILE A 208      14.141  -5.152 -11.205  1.00 97.56           H  
ATOM   3398 HG22 ILE A 208      14.615  -3.898 -10.034  1.00 97.56           H  
ATOM   3399 HG23 ILE A 208      15.569  -4.179 -11.505  1.00 97.56           H  
ATOM   3400  CD1 ILE A 208      18.140  -4.654 -10.522  1.00 97.56           C  
ATOM   3401 HD11 ILE A 208      17.732  -3.927 -11.224  1.00 97.56           H  
ATOM   3402 HD12 ILE A 208      19.033  -4.229 -10.063  1.00 97.56           H  
ATOM   3403 HD13 ILE A 208      18.414  -5.575 -11.036  1.00 97.56           H  
ATOM   3404  N   ILE A 209      13.350  -7.803  -9.662  1.00 97.09           N  
ATOM   3405  H   ILE A 209      14.112  -8.399  -9.954  1.00 97.09           H  
ATOM   3406  CA  ILE A 209      11.968  -8.222  -9.931  1.00 97.09           C  
ATOM   3407  HA  ILE A 209      11.506  -7.457 -10.555  1.00 97.09           H  
ATOM   3408  C   ILE A 209      11.151  -8.285  -8.635  1.00 97.09           C  
ATOM   3409  CB  ILE A 209      11.946  -9.542 -10.725  1.00 97.09           C  
ATOM   3410  HB  ILE A 209      12.633 -10.247 -10.257  1.00 97.09           H  
ATOM   3411  O   ILE A 209      10.039  -7.758  -8.576  1.00 97.09           O  
ATOM   3412  CG1 ILE A 209      12.421  -9.239 -12.164  1.00 97.09           C  
ATOM   3413 HG12 ILE A 209      11.662  -8.654 -12.683  1.00 97.09           H  
ATOM   3414 HG13 ILE A 209      13.331  -8.639 -12.142  1.00 97.09           H  
ATOM   3415  CG2 ILE A 209      10.540 -10.174 -10.746  1.00 97.09           C  
ATOM   3416 HG21 ILE A 209      10.234 -10.461  -9.740  1.00 97.09           H  
ATOM   3417 HG22 ILE A 209      10.540 -11.080 -11.351  1.00 97.09           H  
ATOM   3418 HG23 ILE A 209       9.818  -9.469 -11.158  1.00 97.09           H  
ATOM   3419  CD1 ILE A 209      12.721 -10.493 -12.979  1.00 97.09           C  
ATOM   3420 HD11 ILE A 209      13.412 -11.136 -12.435  1.00 97.09           H  
ATOM   3421 HD12 ILE A 209      11.792 -11.023 -13.193  1.00 97.09           H  
ATOM   3422 HD13 ILE A 209      13.175 -10.200 -13.926  1.00 97.09           H  
ATOM   3423  N   HIS A 210      11.705  -8.857  -7.564  1.00 97.73           N  
ATOM   3424  H   HIS A 210      12.609  -9.297  -7.654  1.00 97.73           H  
ATOM   3425  CA  HIS A 210      11.029  -8.861  -6.265  1.00 97.73           C  
ATOM   3426  HA  HIS A 210      10.013  -9.230  -6.407  1.00 97.73           H  
ATOM   3427  C   HIS A 210      10.904  -7.457  -5.651  1.00 97.73           C  
ATOM   3428  CB  HIS A 210      11.755  -9.802  -5.305  1.00 97.73           C  
ATOM   3429  HB2 HIS A 210      11.271  -9.726  -4.331  1.00 97.73           H  
ATOM   3430  HB3 HIS A 210      12.789  -9.474  -5.199  1.00 97.73           H  
ATOM   3431  O   HIS A 210       9.911  -7.176  -4.969  1.00 97.73           O  
ATOM   3432  CG  HIS A 210      11.737 -11.255  -5.704  1.00 97.73           C  
ATOM   3433  CD2 HIS A 210      10.690 -11.960  -6.236  1.00 97.73           C  
ATOM   3434  HD2 HIS A 210       9.712 -11.568  -6.472  1.00 97.73           H  
ATOM   3435  ND1 HIS A 210      12.782 -12.134  -5.557  1.00 97.73           N  
ATOM   3436  HD1 HIS A 210      13.731 -11.874  -5.327  1.00 97.73           H  
ATOM   3437  CE1 HIS A 210      12.381 -13.336  -6.002  1.00 97.73           C  
ATOM   3438  HE1 HIS A 210      13.009 -14.212  -6.074  1.00 97.73           H  
ATOM   3439  NE2 HIS A 210      11.103 -13.285  -6.406  1.00 97.73           N  
ATOM   3440  N   LEU A 211      11.858  -6.558  -5.920  1.00 97.88           N  
ATOM   3441  H   LEU A 211      12.647  -6.856  -6.476  1.00 97.88           H  
ATOM   3442  CA  LEU A 211      11.831  -5.168  -5.460  1.00 97.88           C  
ATOM   3443  HA  LEU A 211      11.734  -5.185  -4.374  1.00 97.88           H  
ATOM   3444  C   LEU A 211      10.632  -4.379  -6.004  1.00 97.88           C  
ATOM   3445  CB  LEU A 211      13.166  -4.488  -5.813  1.00 97.88           C  
ATOM   3446  HB2 LEU A 211      13.316  -4.535  -6.891  1.00 97.88           H  
ATOM   3447  HB3 LEU A 211      13.972  -5.047  -5.337  1.00 97.88           H  
ATOM   3448  O   LEU A 211      10.153  -3.487  -5.305  1.00 97.88           O  
ATOM   3449  CG  LEU A 211      13.287  -3.007  -5.423  1.00 97.88           C  
ATOM   3450  HG  LEU A 211      12.523  -2.430  -5.945  1.00 97.88           H  
ATOM   3451  CD1 LEU A 211      13.130  -2.785  -3.920  1.00 97.88           C  
ATOM   3452 HD11 LEU A 211      13.896  -3.351  -3.390  1.00 97.88           H  
ATOM   3453 HD12 LEU A 211      12.140  -3.104  -3.593  1.00 97.88           H  
ATOM   3454 HD13 LEU A 211      13.237  -1.721  -3.710  1.00 97.88           H  
ATOM   3455  CD2 LEU A 211      14.654  -2.479  -5.852  1.00 97.88           C  
ATOM   3456 HD21 LEU A 211      14.792  -2.643  -6.921  1.00 97.88           H  
ATOM   3457 HD22 LEU A 211      14.732  -1.410  -5.653  1.00 97.88           H  
ATOM   3458 HD23 LEU A 211      15.448  -3.002  -5.319  1.00 97.88           H  
ATOM   3459  N   PHE A 212      10.062  -4.726  -7.165  1.00 97.28           N  
ATOM   3460  H   PHE A 212      10.505  -5.428  -7.740  1.00 97.28           H  
ATOM   3461  CA  PHE A 212       8.834  -4.074  -7.654  1.00 97.28           C  
ATOM   3462  HA  PHE A 212       9.031  -3.004  -7.727  1.00 97.28           H  
ATOM   3463  C   PHE A 212       7.643  -4.211  -6.695  1.00 97.28           C  
ATOM   3464  CB  PHE A 212       8.452  -4.581  -9.050  1.00 97.28           C  
ATOM   3465  HB2 PHE A 212       7.493  -4.146  -9.332  1.00 97.28           H  
ATOM   3466  HB3 PHE A 212       8.322  -5.662  -9.011  1.00 97.28           H  
ATOM   3467  O   PHE A 212       6.723  -3.395  -6.735  1.00 97.28           O  
ATOM   3468  CG  PHE A 212       9.448  -4.215 -10.126  1.00 97.28           C  
ATOM   3469  CD1 PHE A 212       9.791  -2.870 -10.348  1.00 97.28           C  
ATOM   3470  HD1 PHE A 212       9.308  -2.096  -9.770  1.00 97.28           H  
ATOM   3471  CD2 PHE A 212      10.052  -5.224 -10.890  1.00 97.28           C  
ATOM   3472  HD2 PHE A 212       9.755  -6.253 -10.747  1.00 97.28           H  
ATOM   3473  CE1 PHE A 212      10.795  -2.548 -11.280  1.00 97.28           C  
ATOM   3474  HE1 PHE A 212      11.123  -1.530 -11.432  1.00 97.28           H  
ATOM   3475  CE2 PHE A 212      11.054  -4.905 -11.816  1.00 97.28           C  
ATOM   3476  HE2 PHE A 212      11.545  -5.691 -12.371  1.00 97.28           H  
ATOM   3477  CZ  PHE A 212      11.445  -3.573 -11.984  1.00 97.28           C  
ATOM   3478  HZ  PHE A 212      12.273  -3.358 -12.643  1.00 97.28           H  
ATOM   3479  N   THR A 213       7.682  -5.143  -5.738  1.00 97.20           N  
ATOM   3480  H   THR A 213       8.447  -5.802  -5.749  1.00 97.20           H  
ATOM   3481  CA  THR A 213       6.711  -5.198  -4.630  1.00 97.20           C  
ATOM   3482  HA  THR A 213       5.717  -5.357  -5.050  1.00 97.20           H  
ATOM   3483  C   THR A 213       6.682  -3.893  -3.812  1.00 97.20           C  
ATOM   3484  CB  THR A 213       7.037  -6.369  -3.693  1.00 97.20           C  
ATOM   3485  HB  THR A 213       7.961  -6.152  -3.157  1.00 97.20           H  
ATOM   3486  O   THR A 213       5.626  -3.464  -3.327  1.00 97.20           O  
ATOM   3487  CG2 THR A 213       5.916  -6.617  -2.686  1.00 97.20           C  
ATOM   3488 HG21 THR A 213       4.965  -6.705  -3.211  1.00 97.20           H  
ATOM   3489 HG22 THR A 213       5.871  -5.800  -1.967  1.00 97.20           H  
ATOM   3490 HG23 THR A 213       6.104  -7.546  -2.147  1.00 97.20           H  
ATOM   3491  OG1 THR A 213       7.208  -7.564  -4.414  1.00 97.20           O  
ATOM   3492  HG1 THR A 213       8.124  -7.589  -4.700  1.00 97.20           H  
ATOM   3493  N   LEU A 214       7.826  -3.205  -3.687  1.00 97.12           N  
ATOM   3494  H   LEU A 214       8.648  -3.562  -4.153  1.00 97.12           H  
ATOM   3495  CA  LEU A 214       7.936  -1.902  -3.026  1.00 97.12           C  
ATOM   3496  HA  LEU A 214       7.555  -2.002  -2.010  1.00 97.12           H  
ATOM   3497  C   LEU A 214       7.112  -0.830  -3.746  1.00 97.12           C  
ATOM   3498  CB  LEU A 214       9.419  -1.483  -2.972  1.00 97.12           C  
ATOM   3499  HB2 LEU A 214       9.992  -2.264  -2.472  1.00 97.12           H  
ATOM   3500  HB3 LEU A 214       9.789  -1.400  -3.994  1.00 97.12           H  
ATOM   3501  O   LEU A 214       6.435  -0.040  -3.083  1.00 97.12           O  
ATOM   3502  CG  LEU A 214       9.686  -0.133  -2.280  1.00 97.12           C  
ATOM   3503  HG  LEU A 214       9.119   0.655  -2.775  1.00 97.12           H  
ATOM   3504  CD1 LEU A 214       9.305  -0.157  -0.796  1.00 97.12           C  
ATOM   3505 HD11 LEU A 214       9.832  -0.970  -0.296  1.00 97.12           H  
ATOM   3506 HD12 LEU A 214       8.229  -0.291  -0.692  1.00 97.12           H  
ATOM   3507 HD13 LEU A 214       9.582   0.792  -0.337  1.00 97.12           H  
ATOM   3508  CD2 LEU A 214      11.166   0.224  -2.388  1.00 97.12           C  
ATOM   3509 HD21 LEU A 214      11.351   1.197  -1.934  1.00 97.12           H  
ATOM   3510 HD22 LEU A 214      11.770  -0.534  -1.888  1.00 97.12           H  
ATOM   3511 HD23 LEU A 214      11.456   0.270  -3.438  1.00 97.12           H  
ATOM   3512  N   THR A 215       7.128  -0.819  -5.079  1.00 96.44           N  
ATOM   3513  H   THR A 215       7.657  -1.527  -5.566  1.00 96.44           H  
ATOM   3514  CA  THR A 215       6.518   0.231  -5.912  1.00 96.44           C  
ATOM   3515  HA  THR A 215       6.374   1.123  -5.303  1.00 96.44           H  
ATOM   3516  C   THR A 215       5.136  -0.131  -6.452  1.00 96.44           C  
ATOM   3517  CB  THR A 215       7.449   0.632  -7.063  1.00 96.44           C  
ATOM   3518  HB  THR A 215       6.963   1.393  -7.675  1.00 96.44           H  
ATOM   3519  O   THR A 215       4.413   0.770  -6.862  1.00 96.44           O  
ATOM   3520  CG2 THR A 215       8.775   1.182  -6.537  1.00 96.44           C  
ATOM   3521 HG21 THR A 215       9.351   1.598  -7.364  1.00 96.44           H  
ATOM   3522 HG22 THR A 215       9.355   0.388  -6.068  1.00 96.44           H  
ATOM   3523 HG23 THR A 215       8.591   1.972  -5.809  1.00 96.44           H  
ATOM   3524  OG1 THR A 215       7.752  -0.487  -7.855  1.00 96.44           O  
ATOM   3525  HG1 THR A 215       8.211  -0.167  -8.634  1.00 96.44           H  
ATOM   3526  N   ALA A 216       4.727  -1.402  -6.370  1.00 96.33           N  
ATOM   3527  H   ALA A 216       5.434  -2.102  -6.196  1.00 96.33           H  
ATOM   3528  CA  ALA A 216       3.424  -1.882  -6.828  1.00 96.33           C  
ATOM   3529  HA  ALA A 216       3.389  -1.786  -7.913  1.00 96.33           H  
ATOM   3530  C   ALA A 216       2.253  -1.079  -6.236  1.00 96.33           C  
ATOM   3531  CB  ALA A 216       3.298  -3.370  -6.474  1.00 96.33           C  
ATOM   3532  HB1 ALA A 216       3.379  -3.512  -5.396  1.00 96.33           H  
ATOM   3533  HB2 ALA A 216       2.333  -3.747  -6.811  1.00 96.33           H  
ATOM   3534  HB3 ALA A 216       4.084  -3.937  -6.973  1.00 96.33           H  
ATOM   3535  O   ALA A 216       2.256  -0.751  -5.045  1.00 96.33           O  
ATOM   3536  N   ILE A 217       1.237  -0.792  -7.047  1.00 95.64           N  
ATOM   3537  H   ILE A 217       1.281  -1.092  -8.010  1.00 95.64           H  
ATOM   3538  CA  ILE A 217       0.001  -0.152  -6.588  1.00 95.64           C  
ATOM   3539  HA  ILE A 217       0.289   0.757  -6.059  1.00 95.64           H  
ATOM   3540  C   ILE A 217      -0.746  -1.058  -5.588  1.00 95.64           C  
ATOM   3541  CB  ILE A 217      -0.851   0.278  -7.805  1.00 95.64           C  
ATOM   3542  HB  ILE A 217      -0.196   0.832  -8.478  1.00 95.64           H  
ATOM   3543  O   ILE A 217      -0.633  -2.282  -5.620  1.00 95.64           O  
ATOM   3544  CG1 ILE A 217      -1.974   1.244  -7.369  1.00 95.64           C  
ATOM   3545 HG12 ILE A 217      -1.514   2.061  -6.814  1.00 95.64           H  
ATOM   3546 HG13 ILE A 217      -2.684   0.728  -6.723  1.00 95.64           H  
ATOM   3547  CG2 ILE A 217      -1.392  -0.933  -8.584  1.00 95.64           C  
ATOM   3548 HG21 ILE A 217      -2.143  -1.465  -8.001  1.00 95.64           H  
ATOM   3549 HG22 ILE A 217      -1.839  -0.604  -9.522  1.00 95.64           H  
ATOM   3550 HG23 ILE A 217      -0.586  -1.622  -8.838  1.00 95.64           H  
ATOM   3551  CD1 ILE A 217      -2.757   1.872  -8.524  1.00 95.64           C  
ATOM   3552 HD11 ILE A 217      -3.449   2.616  -8.129  1.00 95.64           H  
ATOM   3553 HD12 ILE A 217      -3.330   1.112  -9.055  1.00 95.64           H  
ATOM   3554 HD13 ILE A 217      -2.071   2.361  -9.216  1.00 95.64           H  
ATOM   3555  N   GLY A 218      -1.506  -0.459  -4.671  1.00 95.71           N  
ATOM   3556  H   GLY A 218      -1.597   0.546  -4.709  1.00 95.71           H  
ATOM   3557  CA  GLY A 218      -2.305  -1.176  -3.681  1.00 95.71           C  
ATOM   3558  HA2 GLY A 218      -2.606  -2.138  -4.096  1.00 95.71           H  
ATOM   3559  HA3 GLY A 218      -3.217  -0.612  -3.483  1.00 95.71           H  
ATOM   3560  C   GLY A 218      -1.590  -1.411  -2.350  1.00 95.71           C  
ATOM   3561  O   GLY A 218      -0.834  -0.565  -1.848  1.00 95.71           O  
ATOM   3562  N   ALA A 219      -1.914  -2.537  -1.714  1.00 95.55           N  
ATOM   3563  H   ALA A 219      -2.515  -3.194  -2.191  1.00 95.55           H  
ATOM   3564  CA  ALA A 219      -1.438  -2.871  -0.379  1.00 95.55           C  
ATOM   3565  HA  ALA A 219      -1.679  -2.041   0.285  1.00 95.55           H  
ATOM   3566  C   ALA A 219       0.082  -3.066  -0.363  1.00 95.55           C  
ATOM   3567  CB  ALA A 219      -2.170  -4.118   0.130  1.00 95.55           C  
ATOM   3568  HB1 ALA A 219      -1.890  -4.313   1.166  1.00 95.55           H  
ATOM   3569  HB2 ALA A 219      -1.894  -4.978  -0.480  1.00 95.55           H  
ATOM   3570  HB3 ALA A 219      -3.249  -3.975   0.067  1.00 95.55           H  
ATOM   3571  O   ALA A 219       0.639  -3.806  -1.169  1.00 95.55           O  
ATOM   3572  N   ALA A 220       0.761  -2.444   0.601  1.00 96.45           N  
ATOM   3573  H   ALA A 220       0.269  -1.850   1.254  1.00 96.45           H  
ATOM   3574  CA  ALA A 220       2.167  -2.737   0.827  1.00 96.45           C  
ATOM   3575  HA  ALA A 220       2.693  -2.634  -0.123  1.00 96.45           H  
ATOM   3576  C   ALA A 220       2.330  -4.192   1.304  1.00 96.45           C  
ATOM   3577  CB  ALA A 220       2.748  -1.711   1.803  1.00 96.45           C  
ATOM   3578  HB1 ALA A 220       2.581  -0.701   1.428  1.00 96.45           H  
ATOM   3579  HB2 ALA A 220       3.822  -1.867   1.904  1.00 96.45           H  
ATOM   3580  HB3 ALA A 220       2.273  -1.811   2.779  1.00 96.45           H  
ATOM   3581  O   ALA A 220       1.591  -4.657   2.183  1.00 96.45           O  
ATOM   3582  N   ALA A 221       3.318  -4.887   0.746  1.00 97.22           N  
ATOM   3583  H   ALA A 221       3.882  -4.452   0.030  1.00 97.22           H  
ATOM   3584  CA  ALA A 221       3.662  -6.267   1.064  1.00 97.22           C  
ATOM   3585  HA  ALA A 221       3.102  -6.593   1.940  1.00 97.22           H  
ATOM   3586  C   ALA A 221       5.155  -6.371   1.401  1.00 97.22           C  
ATOM   3587  CB  ALA A 221       3.252  -7.166  -0.106  1.00 97.22           C  
ATOM   3588  HB1 ALA A 221       3.505  -8.204   0.112  1.00 97.22           H  
ATOM   3589  HB2 ALA A 221       3.775  -6.862  -1.012  1.00 97.22           H  
ATOM   3590  HB3 ALA A 221       2.179  -7.087  -0.279  1.00 97.22           H  
ATOM   3591  O   ALA A 221       5.958  -5.558   0.940  1.00 97.22           O  
ATOM   3592  N   ALA A 222       5.497  -7.327   2.264  1.00 98.02           N  
ATOM   3593  H   ALA A 222       4.806  -8.015   2.528  1.00 98.02           H  
ATOM   3594  CA  ALA A 222       6.889  -7.673   2.510  1.00 98.02           C  
ATOM   3595  HA  ALA A 222       7.464  -6.757   2.642  1.00 98.02           H  
ATOM   3596  C   ALA A 222       7.438  -8.421   1.290  1.00 98.02           C  
ATOM   3597  CB  ALA A 222       6.989  -8.509   3.792  1.00 98.02           C  
ATOM   3598  HB1 ALA A 222       6.573  -7.955   4.633  1.00 98.02           H  
ATOM   3599  HB2 ALA A 222       8.036  -8.727   4.000  1.00 98.02           H  
ATOM   3600  HB3 ALA A 222       6.450  -9.448   3.670  1.00 98.02           H  
ATOM   3601  O   ALA A 222       6.688  -9.124   0.610  1.00 98.02           O  
ATOM   3602  N   PHE A 223       8.730  -8.282   1.020  1.00 98.04           N  
ATOM   3603  H   PHE A 223       9.299  -7.696   1.615  1.00 98.04           H  
ATOM   3604  CA  PHE A 223       9.376  -8.929  -0.119  1.00 98.04           C  
ATOM   3605  HA  PHE A 223       8.820  -9.831  -0.374  1.00 98.04           H  
ATOM   3606  C   PHE A 223      10.795  -9.362   0.230  1.00 98.04           C  
ATOM   3607  CB  PHE A 223       9.342  -8.008  -1.347  1.00 98.04           C  
ATOM   3608  HB2 PHE A 223       8.297  -7.839  -1.606  1.00 98.04           H  
ATOM   3609  HB3 PHE A 223       9.797  -8.526  -2.191  1.00 98.04           H  
ATOM   3610  O   PHE A 223      11.445  -8.776   1.098  1.00 98.04           O  
ATOM   3611  CG  PHE A 223      10.022  -6.663  -1.169  1.00 98.04           C  
ATOM   3612  CD1 PHE A 223       9.333  -5.595  -0.562  1.00 98.04           C  
ATOM   3613  HD1 PHE A 223       8.316  -5.732  -0.225  1.00 98.04           H  
ATOM   3614  CD2 PHE A 223      11.341  -6.475  -1.620  1.00 98.04           C  
ATOM   3615  HD2 PHE A 223      11.867  -7.281  -2.109  1.00 98.04           H  
ATOM   3616  CE1 PHE A 223       9.968  -4.353  -0.384  1.00 98.04           C  
ATOM   3617  HE1 PHE A 223       9.435  -3.541   0.088  1.00 98.04           H  
ATOM   3618  CE2 PHE A 223      11.971  -5.230  -1.450  1.00 98.04           C  
ATOM   3619  HE2 PHE A 223      12.977  -5.082  -1.814  1.00 98.04           H  
ATOM   3620  CZ  PHE A 223      11.290  -4.171  -0.826  1.00 98.04           C  
ATOM   3621  HZ  PHE A 223      11.782  -3.218  -0.704  1.00 98.04           H  
ATOM   3622  N   LYS A 224      11.268 -10.407  -0.449  1.00 97.90           N  
ATOM   3623  H   LYS A 224      10.696 -10.793  -1.186  1.00 97.90           H  
ATOM   3624  CA  LYS A 224      12.664 -10.839  -0.389  1.00 97.90           C  
ATOM   3625  HA  LYS A 224      13.056 -10.655   0.611  1.00 97.90           H  
ATOM   3626  C   LYS A 224      13.480  -9.993  -1.369  1.00 97.90           C  
ATOM   3627  CB  LYS A 224      12.744 -12.352  -0.669  1.00 97.90           C  
ATOM   3628  HB2 LYS A 224      12.377 -12.558  -1.674  1.00 97.90           H  
ATOM   3629  HB3 LYS A 224      12.116 -12.878   0.050  1.00 97.90           H  
ATOM   3630  O   LYS A 224      13.091  -9.857  -2.522  1.00 97.90           O  
ATOM   3631  CG  LYS A 224      14.184 -12.865  -0.540  1.00 97.90           C  
ATOM   3632  HG2 LYS A 224      14.579 -12.572   0.432  1.00 97.90           H  
ATOM   3633  HG3 LYS A 224      14.783 -12.389  -1.317  1.00 97.90           H  
ATOM   3634  CD  LYS A 224      14.322 -14.390  -0.693  1.00 97.90           C  
ATOM   3635  HD2 LYS A 224      13.933 -14.696  -1.664  1.00 97.90           H  
ATOM   3636  HD3 LYS A 224      13.775 -14.893   0.104  1.00 97.90           H  
ATOM   3637  CE  LYS A 224      15.822 -14.717  -0.600  1.00 97.90           C  
ATOM   3638  HE2 LYS A 224      16.206 -14.348   0.351  1.00 97.90           H  
ATOM   3639  HE3 LYS A 224      16.337 -14.147  -1.373  1.00 97.90           H  
ATOM   3640  NZ  LYS A 224      16.169 -16.149  -0.762  1.00 97.90           N  
ATOM   3641  HZ1 LYS A 224      15.761 -16.720  -0.036  1.00 97.90           H  
ATOM   3642  HZ2 LYS A 224      15.902 -16.485  -1.677  1.00 97.90           H  
ATOM   3643  HZ3 LYS A 224      17.173 -16.235  -0.701  1.00 97.90           H  
ATOM   3644  N   TYR A 225      14.592  -9.434  -0.915  1.00 97.87           N  
ATOM   3645  H   TYR A 225      14.843  -9.579   0.053  1.00 97.87           H  
ATOM   3646  CA  TYR A 225      15.535  -8.671  -1.725  1.00 97.87           C  
ATOM   3647  HA  TYR A 225      15.351  -8.865  -2.782  1.00 97.87           H  
ATOM   3648  C   TYR A 225      16.947  -9.144  -1.385  1.00 97.87           C  
ATOM   3649  CB  TYR A 225      15.338  -7.176  -1.452  1.00 97.87           C  
ATOM   3650  HB2 TYR A 225      14.278  -6.945  -1.564  1.00 97.87           H  
ATOM   3651  HB3 TYR A 225      15.619  -6.951  -0.423  1.00 97.87           H  
ATOM   3652  O   TYR A 225      17.396  -8.959  -0.249  1.00 97.87           O  
ATOM   3653  CG  TYR A 225      16.106  -6.289  -2.406  1.00 97.87           C  
ATOM   3654  CD1 TYR A 225      17.114  -5.424  -1.940  1.00 97.87           C  
ATOM   3655  HD1 TYR A 225      17.356  -5.393  -0.888  1.00 97.87           H  
ATOM   3656  CD2 TYR A 225      15.816  -6.354  -3.779  1.00 97.87           C  
ATOM   3657  HD2 TYR A 225      15.036  -7.012  -4.133  1.00 97.87           H  
ATOM   3658  CE1 TYR A 225      17.828  -4.624  -2.853  1.00 97.87           C  
ATOM   3659  HE1 TYR A 225      18.621  -3.976  -2.509  1.00 97.87           H  
ATOM   3660  CE2 TYR A 225      16.535  -5.567  -4.694  1.00 97.87           C  
ATOM   3661  HE2 TYR A 225      16.329  -5.615  -5.752  1.00 97.87           H  
ATOM   3662  OH  TYR A 225      18.200  -3.917  -5.120  1.00 97.87           O  
ATOM   3663  HH  TYR A 225      18.867  -3.358  -4.715  1.00 97.87           H  
ATOM   3664  CZ  TYR A 225      17.534  -4.692  -4.231  1.00 97.87           C  
ATOM   3665  N   PHE A 226      17.597  -9.828  -2.332  1.00 96.40           N  
ATOM   3666  H   PHE A 226      17.232  -9.866  -3.273  1.00 96.40           H  
ATOM   3667  CA  PHE A 226      18.740 -10.701  -2.044  1.00 96.40           C  
ATOM   3668  HA  PHE A 226      18.922 -11.331  -2.915  1.00 96.40           H  
ATOM   3669  C   PHE A 226      18.406 -11.655  -0.880  1.00 96.40           C  
ATOM   3670  CB  PHE A 226      20.003  -9.844  -1.845  1.00 96.40           C  
ATOM   3671  HB2 PHE A 226      20.854 -10.505  -1.680  1.00 96.40           H  
ATOM   3672  HB3 PHE A 226      19.899  -9.219  -0.959  1.00 96.40           H  
ATOM   3673  O   PHE A 226      17.309 -12.216  -0.831  1.00 96.40           O  
ATOM   3674  CG  PHE A 226      20.330  -8.969  -3.036  1.00 96.40           C  
ATOM   3675  CD1 PHE A 226      21.010  -9.525  -4.135  1.00 96.40           C  
ATOM   3676  HD1 PHE A 226      21.297 -10.566  -4.131  1.00 96.40           H  
ATOM   3677  CD2 PHE A 226      19.959  -7.611  -3.053  1.00 96.40           C  
ATOM   3678  HD2 PHE A 226      19.430  -7.184  -2.214  1.00 96.40           H  
ATOM   3679  CE1 PHE A 226      21.325  -8.725  -5.246  1.00 96.40           C  
ATOM   3680  HE1 PHE A 226      21.858  -9.150  -6.083  1.00 96.40           H  
ATOM   3681  CE2 PHE A 226      20.289  -6.810  -4.161  1.00 96.40           C  
ATOM   3682  HE2 PHE A 226      20.033  -5.760  -4.173  1.00 96.40           H  
ATOM   3683  CZ  PHE A 226      20.970  -7.365  -5.257  1.00 96.40           C  
ATOM   3684  HZ  PHE A 226      21.237  -6.751  -6.104  1.00 96.40           H  
ATOM   3685  N   ASP A 227      19.292 -11.805   0.101  1.00 94.80           N  
ATOM   3686  H   ASP A 227      20.213 -11.414  -0.035  1.00 94.80           H  
ATOM   3687  CA  ASP A 227      19.100 -12.694   1.253  1.00 94.80           C  
ATOM   3688  HA  ASP A 227      18.478 -13.531   0.935  1.00 94.80           H  
ATOM   3689  C   ASP A 227      18.342 -12.052   2.427  1.00 94.80           C  
ATOM   3690  CB  ASP A 227      20.456 -13.282   1.656  1.00 94.80           C  
ATOM   3691  HB2 ASP A 227      20.339 -13.901   2.546  1.00 94.80           H  
ATOM   3692  HB3 ASP A 227      21.147 -12.471   1.887  1.00 94.80           H  
ATOM   3693  O   ASP A 227      18.327 -12.582   3.536  1.00 94.80           O  
ATOM   3694  CG  ASP A 227      21.017 -14.161   0.539  1.00 94.80           C  
ATOM   3695  OD1 ASP A 227      20.208 -14.945  -0.018  1.00 94.80           O  
ATOM   3696  OD2 ASP A 227      22.229 -14.024   0.269  1.00 94.80           O  
ATOM   3697  N   THR A 228      17.689 -10.906   2.210  1.00 97.82           N  
ATOM   3698  H   THR A 228      17.688 -10.525   1.275  1.00 97.82           H  
ATOM   3699  CA  THR A 228      16.982 -10.167   3.268  1.00 97.82           C  
ATOM   3700  HA  THR A 228      17.069 -10.711   4.209  1.00 97.82           H  
ATOM   3701  C   THR A 228      15.496 -10.018   2.960  1.00 97.82           C  
ATOM   3702  CB  THR A 228      17.640  -8.802   3.492  1.00 97.82           C  
ATOM   3703  HB  THR A 228      17.569  -8.209   2.580  1.00 97.82           H  
ATOM   3704  O   THR A 228      15.108  -9.671   1.848  1.00 97.82           O  
ATOM   3705  CG2 THR A 228      17.029  -8.026   4.661  1.00 97.82           C  
ATOM   3706 HG21 THR A 228      17.005  -8.652   5.553  1.00 97.82           H  
ATOM   3707 HG22 THR A 228      17.634  -7.143   4.863  1.00 97.82           H  
ATOM   3708 HG23 THR A 228      16.018  -7.705   4.408  1.00 97.82           H  
ATOM   3709  OG1 THR A 228      18.994  -8.991   3.820  1.00 97.82           O  
ATOM   3710  HG1 THR A 228      19.326  -9.683   3.243  1.00 97.82           H  
ATOM   3711  N   ILE A 229      14.638 -10.227   3.962  1.00 98.22           N  
ATOM   3712  H   ILE A 229      15.006 -10.500   4.862  1.00 98.22           H  
ATOM   3713  CA  ILE A 229      13.215  -9.872   3.874  1.00 98.22           C  
ATOM   3714  HA  ILE A 229      12.902  -9.923   2.831  1.00 98.22           H  
ATOM   3715  C   ILE A 229      13.045  -8.426   4.342  1.00 98.22           C  
ATOM   3716  CB  ILE A 229      12.320 -10.857   4.660  1.00 98.22           C  
ATOM   3717  HB  ILE A 229      12.639 -10.862   5.702  1.00 98.22           H  
ATOM   3718  O   ILE A 229      13.378  -8.084   5.478  1.00 98.22           O  
ATOM   3719  CG1 ILE A 229      12.474 -12.285   4.086  1.00 98.22           C  
ATOM   3720 HG12 ILE A 229      12.124 -12.304   3.054  1.00 98.22           H  
ATOM   3721 HG13 ILE A 229      13.529 -12.561   4.085  1.00 98.22           H  
ATOM   3722  CG2 ILE A 229      10.845 -10.402   4.604  1.00 98.22           C  
ATOM   3723 HG21 ILE A 229      10.214 -11.084   5.174  1.00 98.22           H  
ATOM   3724 HG22 ILE A 229      10.499 -10.371   3.570  1.00 98.22           H  
ATOM   3725 HG23 ILE A 229      10.729  -9.414   5.049  1.00 98.22           H  
ATOM   3726  CD1 ILE A 229      11.734 -13.366   4.884  1.00 98.22           C  
ATOM   3727 HD11 ILE A 229      12.014 -14.348   4.502  1.00 98.22           H  
ATOM   3728 HD12 ILE A 229      10.655 -13.251   4.778  1.00 98.22           H  
ATOM   3729 HD13 ILE A 229      12.009 -13.305   5.937  1.00 98.22           H  
ATOM   3730  N   ILE A 230      12.499  -7.575   3.477  1.00 98.14           N  
ATOM   3731  H   ILE A 230      12.232  -7.926   2.568  1.00 98.14           H  
ATOM   3732  CA  ILE A 230      12.142  -6.196   3.807  1.00 98.14           C  
ATOM   3733  HA  ILE A 230      12.687  -5.892   4.701  1.00 98.14           H  
ATOM   3734  C   ILE A 230      10.648  -6.162   4.130  1.00 98.14           C  
ATOM   3735  CB  ILE A 230      12.551  -5.229   2.674  1.00 98.14           C  
ATOM   3736  HB  ILE A 230      12.024  -5.515   1.764  1.00 98.14           H  
ATOM   3737  O   ILE A 230       9.810  -6.443   3.272  1.00 98.14           O  
ATOM   3738  CG1 ILE A 230      14.075  -5.337   2.414  1.00 98.14           C  
ATOM   3739 HG12 ILE A 230      14.619  -5.156   3.341  1.00 98.14           H  
ATOM   3740 HG13 ILE A 230      14.307  -6.348   2.078  1.00 98.14           H  
ATOM   3741  CG2 ILE A 230      12.149  -3.785   3.038  1.00 98.14           C  
ATOM   3742 HG21 ILE A 230      11.076  -3.729   3.220  1.00 98.14           H  
ATOM   3743 HG22 ILE A 230      12.371  -3.115   2.207  1.00 98.14           H  
ATOM   3744 HG23 ILE A 230      12.688  -3.452   3.926  1.00 98.14           H  
ATOM   3745  CD1 ILE A 230      14.602  -4.380   1.343  1.00 98.14           C  
ATOM   3746 HD11 ILE A 230      14.610  -3.358   1.723  1.00 98.14           H  
ATOM   3747 HD12 ILE A 230      13.982  -4.443   0.449  1.00 98.14           H  
ATOM   3748 HD13 ILE A 230      15.622  -4.659   1.077  1.00 98.14           H  
ATOM   3749  N   ASP A 231      10.311  -5.828   5.378  1.00 97.86           N  
ATOM   3750  H   ASP A 231      11.042  -5.674   6.057  1.00 97.86           H  
ATOM   3751  CA  ASP A 231       8.915  -5.718   5.815  1.00 97.86           C  
ATOM   3752  HA  ASP A 231       8.400  -6.609   5.457  1.00 97.86           H  
ATOM   3753  C   ASP A 231       8.213  -4.500   5.187  1.00 97.86           C  
ATOM   3754  CB  ASP A 231       8.816  -5.723   7.353  1.00 97.86           C  
ATOM   3755  HB2 ASP A 231       9.192  -4.775   7.736  1.00 97.86           H  
ATOM   3756  HB3 ASP A 231       9.449  -6.521   7.741  1.00 97.86           H  
ATOM   3757  O   ASP A 231       8.836  -3.508   4.802  1.00 97.86           O  
ATOM   3758  CG  ASP A 231       7.384  -5.960   7.872  1.00 97.86           C  
ATOM   3759  OD1 ASP A 231       6.521  -6.421   7.083  1.00 97.86           O  
ATOM   3760  OD2 ASP A 231       7.133  -5.648   9.054  1.00 97.86           O  
ATOM   3761  N   ARG A 232       6.887  -4.562   5.086  1.00 95.89           N  
ATOM   3762  H   ARG A 232       6.452  -5.342   5.558  1.00 95.89           H  
ATOM   3763  CA  ARG A 232       6.055  -3.526   4.470  1.00 95.89           C  
ATOM   3764  HA  ARG A 232       6.518  -3.264   3.518  1.00 95.89           H  
ATOM   3765  C   ARG A 232       5.970  -2.252   5.310  1.00 95.89           C  
ATOM   3766  CB  ARG A 232       4.657  -4.081   4.182  1.00 95.89           C  
ATOM   3767  HB2 ARG A 232       4.046  -3.282   3.762  1.00 95.89           H  
ATOM   3768  HB3 ARG A 232       4.754  -4.864   3.431  1.00 95.89           H  
ATOM   3769  O   ARG A 232       5.662  -2.295   6.500  1.00 95.89           O  
ATOM   3770  CG  ARG A 232       3.933  -4.669   5.403  1.00 95.89           C  
ATOM   3771  HG2 ARG A 232       4.492  -5.517   5.798  1.00 95.89           H  
ATOM   3772  HG3 ARG A 232       3.805  -3.919   6.183  1.00 95.89           H  
ATOM   3773  CD  ARG A 232       2.562  -5.149   4.953  1.00 95.89           C  
ATOM   3774  HD2 ARG A 232       2.697  -5.834   4.116  1.00 95.89           H  
ATOM   3775  HD3 ARG A 232       1.990  -4.283   4.620  1.00 95.89           H  
ATOM   3776  NE  ARG A 232       1.828  -5.847   6.016  1.00 95.89           N  
ATOM   3777  HE  ARG A 232       2.377  -6.187   6.793  1.00 95.89           H  
ATOM   3778  NH1 ARG A 232      -0.059  -6.138   4.750  1.00 95.89           N  
ATOM   3779 HH11 ARG A 232       0.413  -5.701   3.971  1.00 95.89           H  
ATOM   3780 HH12 ARG A 232      -1.006  -6.468   4.629  1.00 95.89           H  
ATOM   3781  NH2 ARG A 232      -0.023  -6.910   6.837  1.00 95.89           N  
ATOM   3782 HH21 ARG A 232      -0.932  -7.311   6.655  1.00 95.89           H  
ATOM   3783 HH22 ARG A 232       0.465  -7.112   7.698  1.00 95.89           H  
ATOM   3784  CZ  ARG A 232       0.591  -6.290   5.870  1.00 95.89           C  
ATOM   3785  N   LYS A 233       6.054  -1.089   4.658  1.00 96.34           N  
ATOM   3786  H   LYS A 233       6.332  -1.102   3.687  1.00 96.34           H  
ATOM   3787  CA  LYS A 233       5.579   0.172   5.247  1.00 96.34           C  
ATOM   3788  HA  LYS A 233       5.835   0.171   6.306  1.00 96.34           H  
ATOM   3789  C   LYS A 233       4.057   0.256   5.126  1.00 96.34           C  
ATOM   3790  CB  LYS A 233       6.283   1.379   4.607  1.00 96.34           C  
ATOM   3791  HB2 LYS A 233       7.358   1.280   4.761  1.00 96.34           H  
ATOM   3792  HB3 LYS A 233       6.081   1.410   3.536  1.00 96.34           H  
ATOM   3793  O   LYS A 233       3.529   0.357   4.022  1.00 96.34           O  
ATOM   3794  CG  LYS A 233       5.788   2.680   5.263  1.00 96.34           C  
ATOM   3795  HG2 LYS A 233       4.752   2.864   4.978  1.00 96.34           H  
ATOM   3796  HG3 LYS A 233       5.837   2.569   6.346  1.00 96.34           H  
ATOM   3797  CD  LYS A 233       6.629   3.892   4.863  1.00 96.34           C  
ATOM   3798  HD2 LYS A 233       7.665   3.697   5.137  1.00 96.34           H  
ATOM   3799  HD3 LYS A 233       6.545   4.045   3.787  1.00 96.34           H  
ATOM   3800  CE  LYS A 233       6.118   5.137   5.602  1.00 96.34           C  
ATOM   3801  HE2 LYS A 233       5.186   5.455   5.136  1.00 96.34           H  
ATOM   3802  HE3 LYS A 233       5.896   4.858   6.632  1.00 96.34           H  
ATOM   3803  NZ  LYS A 233       7.096   6.257   5.599  1.00 96.34           N  
ATOM   3804  HZ1 LYS A 233       6.746   7.068   6.088  1.00 96.34           H  
ATOM   3805  HZ2 LYS A 233       7.985   5.992   5.999  1.00 96.34           H  
ATOM   3806  HZ3 LYS A 233       7.273   6.553   4.650  1.00 96.34           H  
ATOM   3807  N   ARG A 234       3.347   0.226   6.255  1.00 95.00           N  
ATOM   3808  H   ARG A 234       3.852   0.150   7.127  1.00 95.00           H  
ATOM   3809  CA  ARG A 234       1.891   0.444   6.285  1.00 95.00           C  
ATOM   3810  HA  ARG A 234       1.468   0.084   5.347  1.00 95.00           H  
ATOM   3811  C   ARG A 234       1.561   1.933   6.374  1.00 95.00           C  
ATOM   3812  CB  ARG A 234       1.227  -0.327   7.431  1.00 95.00           C  
ATOM   3813  HB2 ARG A 234       0.153  -0.152   7.370  1.00 95.00           H  
ATOM   3814  HB3 ARG A 234       1.587   0.060   8.384  1.00 95.00           H  
ATOM   3815  O   ARG A 234       2.275   2.687   7.031  1.00 95.00           O  
ATOM   3816  CG  ARG A 234       1.473  -1.840   7.376  1.00 95.00           C  
ATOM   3817  HG2 ARG A 234       2.514  -2.045   7.623  1.00 95.00           H  
ATOM   3818  HG3 ARG A 234       1.256  -2.219   6.377  1.00 95.00           H  
ATOM   3819  CD  ARG A 234       0.551  -2.527   8.389  1.00 95.00           C  
ATOM   3820  HD2 ARG A 234       0.617  -1.999   9.340  1.00 95.00           H  
ATOM   3821  HD3 ARG A 234      -0.472  -2.457   8.019  1.00 95.00           H  
ATOM   3822  NE  ARG A 234       0.923  -3.937   8.603  1.00 95.00           N  
ATOM   3823  HE  ARG A 234       1.849  -4.202   8.298  1.00 95.00           H  
ATOM   3824  NH1 ARG A 234      -0.945  -4.536   9.797  1.00 95.00           N  
ATOM   3825 HH11 ARG A 234      -1.363  -3.649   9.557  1.00 95.00           H  
ATOM   3826 HH12 ARG A 234      -1.458  -5.196  10.363  1.00 95.00           H  
ATOM   3827  NH2 ARG A 234       0.733  -5.992   9.574  1.00 95.00           N  
ATOM   3828 HH21 ARG A 234       0.244  -6.584  10.229  1.00 95.00           H  
ATOM   3829 HH22 ARG A 234       1.734  -6.107   9.507  1.00 95.00           H  
ATOM   3830  CZ  ARG A 234       0.234  -4.812   9.315  1.00 95.00           C  
ATOM   3831  N   TYR A 235       0.441   2.332   5.777  1.00 96.08           N  
ATOM   3832  H   TYR A 235      -0.100   1.655   5.257  1.00 96.08           H  
ATOM   3833  CA  TYR A 235      -0.064   3.707   5.811  1.00 96.08           C  
ATOM   3834  HA  TYR A 235       0.683   4.357   6.266  1.00 96.08           H  
ATOM   3835  C   TYR A 235      -1.318   3.773   6.689  1.00 96.08           C  
ATOM   3836  CB  TYR A 235      -0.287   4.222   4.384  1.00 96.08           C  
ATOM   3837  HB2 TYR A 235      -0.547   5.280   4.430  1.00 96.08           H  
ATOM   3838  HB3 TYR A 235      -1.135   3.695   3.947  1.00 96.08           H  
ATOM   3839  O   TYR A 235      -2.440   3.905   6.210  1.00 96.08           O  
ATOM   3840  CG  TYR A 235       0.905   4.051   3.467  1.00 96.08           C  
ATOM   3841  CD1 TYR A 235       1.941   5.004   3.475  1.00 96.08           C  
ATOM   3842  HD1 TYR A 235       1.867   5.872   4.114  1.00 96.08           H  
ATOM   3843  CD2 TYR A 235       0.986   2.922   2.628  1.00 96.08           C  
ATOM   3844  HD2 TYR A 235       0.186   2.196   2.625  1.00 96.08           H  
ATOM   3845  CE1 TYR A 235       3.062   4.830   2.642  1.00 96.08           C  
ATOM   3846  HE1 TYR A 235       3.859   5.559   2.639  1.00 96.08           H  
ATOM   3847  CE2 TYR A 235       2.104   2.748   1.793  1.00 96.08           C  
ATOM   3848  HE2 TYR A 235       2.182   1.885   1.148  1.00 96.08           H  
ATOM   3849  OH  TYR A 235       4.170   3.574   0.928  1.00 96.08           O  
ATOM   3850  HH  TYR A 235       4.726   4.357   0.912  1.00 96.08           H  
ATOM   3851  CZ  TYR A 235       3.133   3.709   1.788  1.00 96.08           C  
ATOM   3852  N   THR A 236      -1.131   3.637   8.002  1.00 94.58           N  
ATOM   3853  H   THR A 236      -0.187   3.533   8.347  1.00 94.58           H  
ATOM   3854  CA  THR A 236      -2.215   3.497   8.997  1.00 94.58           C  
ATOM   3855  HA  THR A 236      -3.039   2.956   8.531  1.00 94.58           H  
ATOM   3856  C   THR A 236      -2.802   4.832   9.472  1.00 94.58           C  
ATOM   3857  CB  THR A 236      -1.744   2.663  10.196  1.00 94.58           C  
ATOM   3858  HB  THR A 236      -2.539   2.593  10.939  1.00 94.58           H  
ATOM   3859  O   THR A 236      -3.330   4.935  10.578  1.00 94.58           O  
ATOM   3860  CG2 THR A 236      -1.348   1.245   9.793  1.00 94.58           C  
ATOM   3861 HG21 THR A 236      -2.183   0.762   9.286  1.00 94.58           H  
ATOM   3862 HG22 THR A 236      -1.096   0.675  10.687  1.00 94.58           H  
ATOM   3863 HG23 THR A 236      -0.482   1.274   9.131  1.00 94.58           H  
ATOM   3864  OG1 THR A 236      -0.605   3.263  10.772  1.00 94.58           O  
ATOM   3865  HG1 THR A 236      -0.917   3.836  11.476  1.00 94.58           H  
ATOM   3866  N   SER A 237      -2.651   5.891   8.678  1.00 94.36           N  
ATOM   3867  H   SER A 237      -2.276   5.734   7.754  1.00 94.36           H  
ATOM   3868  CA  SER A 237      -3.190   7.217   8.969  1.00 94.36           C  
ATOM   3869  HA  SER A 237      -3.964   7.145   9.732  1.00 94.36           H  
ATOM   3870  C   SER A 237      -3.800   7.794   7.705  1.00 94.36           C  
ATOM   3871  CB  SER A 237      -2.090   8.143   9.492  1.00 94.36           C  
ATOM   3872  HB2 SER A 237      -1.269   8.158   8.775  1.00 94.36           H  
ATOM   3873  HB3 SER A 237      -1.719   7.763  10.443  1.00 94.36           H  
ATOM   3874  O   SER A 237      -3.103   8.017   6.720  1.00 94.36           O  
ATOM   3875  OG  SER A 237      -2.580   9.464   9.664  1.00 94.36           O  
ATOM   3876  HG  SER A 237      -1.873  10.051   9.383  1.00 94.36           H  
ATOM   3877  N   VAL A 238      -5.093   8.098   7.763  1.00 95.87           N  
ATOM   3878  H   VAL A 238      -5.616   7.817   8.580  1.00 95.87           H  
ATOM   3879  CA  VAL A 238      -5.831   8.767   6.681  1.00 95.87           C  
ATOM   3880  HA  VAL A 238      -5.409   8.452   5.727  1.00 95.87           H  
ATOM   3881  C   VAL A 238      -5.703  10.292   6.728  1.00 95.87           C  
ATOM   3882  CB  VAL A 238      -7.307   8.342   6.677  1.00 95.87           C  
ATOM   3883  HB  VAL A 238      -7.820   8.843   5.856  1.00 95.87           H  
ATOM   3884  O   VAL A 238      -6.287  10.986   5.904  1.00 95.87           O  
ATOM   3885  CG1 VAL A 238      -7.446   6.832   6.454  1.00 95.87           C  
ATOM   3886 HG11 VAL A 238      -7.029   6.273   7.292  1.00 95.87           H  
ATOM   3887 HG12 VAL A 238      -6.938   6.540   5.535  1.00 95.87           H  
ATOM   3888 HG13 VAL A 238      -8.501   6.577   6.350  1.00 95.87           H  
ATOM   3889  CG2 VAL A 238      -7.990   8.737   7.991  1.00 95.87           C  
ATOM   3890 HG21 VAL A 238      -9.033   8.424   7.938  1.00 95.87           H  
ATOM   3891 HG22 VAL A 238      -7.966   9.818   8.129  1.00 95.87           H  
ATOM   3892 HG23 VAL A 238      -7.536   8.234   8.845  1.00 95.87           H  
ATOM   3893  N   LYS A 239      -4.948  10.846   7.688  1.00 94.94           N  
ATOM   3894  H   LYS A 239      -4.460  10.227   8.320  1.00 94.94           H  
ATOM   3895  CA  LYS A 239      -4.839  12.302   7.871  1.00 94.94           C  
ATOM   3896  HA  LYS A 239      -5.832  12.708   8.064  1.00 94.94           H  
ATOM   3897  C   LYS A 239      -4.337  13.018   6.618  1.00 94.94           C  
ATOM   3898  CB  LYS A 239      -3.921  12.640   9.050  1.00 94.94           C  
ATOM   3899  HB2 LYS A 239      -3.745  13.716   9.047  1.00 94.94           H  
ATOM   3900  HB3 LYS A 239      -2.960  12.142   8.917  1.00 94.94           H  
ATOM   3901  O   LYS A 239      -4.804  14.116   6.338  1.00 94.94           O  
ATOM   3902  CG  LYS A 239      -4.528  12.260  10.406  1.00 94.94           C  
ATOM   3903  HG2 LYS A 239      -5.483  12.771  10.529  1.00 94.94           H  
ATOM   3904  HG3 LYS A 239      -4.692  11.183  10.452  1.00 94.94           H  
ATOM   3905  CD  LYS A 239      -3.575  12.682  11.531  1.00 94.94           C  
ATOM   3906  HD2 LYS A 239      -3.409  13.757  11.470  1.00 94.94           H  
ATOM   3907  HD3 LYS A 239      -2.623  12.167  11.401  1.00 94.94           H  
ATOM   3908  CE  LYS A 239      -4.167  12.331  12.898  1.00 94.94           C  
ATOM   3909  HE2 LYS A 239      -5.128  12.836  12.999  1.00 94.94           H  
ATOM   3910  HE3 LYS A 239      -4.350  11.257  12.931  1.00 94.94           H  
ATOM   3911  NZ  LYS A 239      -3.253  12.732  13.996  1.00 94.94           N  
ATOM   3912  HZ1 LYS A 239      -2.367  12.255  13.909  1.00 94.94           H  
ATOM   3913  HZ2 LYS A 239      -3.081  13.727  13.965  1.00 94.94           H  
ATOM   3914  HZ3 LYS A 239      -3.654  12.502  14.894  1.00 94.94           H  
ATOM   3915  N   GLU A 240      -3.419  12.395   5.873  1.00 93.98           N  
ATOM   3916  H   GLU A 240      -3.125  11.465   6.134  1.00 93.98           H  
ATOM   3917  CA  GLU A 240      -2.834  12.999   4.669  1.00 93.98           C  
ATOM   3918  HA  GLU A 240      -2.476  13.995   4.926  1.00 93.98           H  
ATOM   3919  C   GLU A 240      -3.865  13.217   3.555  1.00 93.98           C  
ATOM   3920  CB  GLU A 240      -1.603  12.203   4.181  1.00 93.98           C  
ATOM   3921  HB2 GLU A 240      -1.153  12.772   3.367  1.00 93.98           H  
ATOM   3922  HB3 GLU A 240      -0.878  12.167   4.994  1.00 93.98           H  
ATOM   3923  O   GLU A 240      -3.780  14.208   2.840  1.00 93.98           O  
ATOM   3924  CG  GLU A 240      -1.853  10.760   3.690  1.00 93.98           C  
ATOM   3925  HG2 GLU A 240      -2.633  10.775   2.929  1.00 93.98           H  
ATOM   3926  HG3 GLU A 240      -2.213  10.169   4.533  1.00 93.98           H  
ATOM   3927  CD  GLU A 240      -0.595  10.084   3.090  1.00 93.98           C  
ATOM   3928  OE1 GLU A 240      -0.643   8.888   2.713  1.00 93.98           O  
ATOM   3929  OE2 GLU A 240       0.469  10.737   2.983  1.00 93.98           O  
ATOM   3930  N   VAL A 241      -4.888  12.360   3.450  1.00 95.60           N  
ATOM   3931  H   VAL A 241      -4.971  11.594   4.103  1.00 95.60           H  
ATOM   3932  CA  VAL A 241      -5.898  12.495   2.391  1.00 95.60           C  
ATOM   3933  HA  VAL A 241      -5.402  12.939   1.529  1.00 95.60           H  
ATOM   3934  C   VAL A 241      -7.037  13.444   2.752  1.00 95.60           C  
ATOM   3935  CB  VAL A 241      -6.454  11.148   1.902  1.00 95.60           C  
ATOM   3936  HB  VAL A 241      -7.189  11.354   1.124  1.00 95.60           H  
ATOM   3937  O   VAL A 241      -7.786  13.852   1.869  1.00 95.60           O  
ATOM   3938  CG1 VAL A 241      -5.347  10.298   1.275  1.00 95.60           C  
ATOM   3939 HG11 VAL A 241      -4.905  10.848   0.445  1.00 95.60           H  
ATOM   3940 HG12 VAL A 241      -5.773   9.371   0.891  1.00 95.60           H  
ATOM   3941 HG13 VAL A 241      -4.573  10.073   2.008  1.00 95.60           H  
ATOM   3942  CG2 VAL A 241      -7.161  10.334   2.989  1.00 95.60           C  
ATOM   3943 HG21 VAL A 241      -7.706   9.517   2.518  1.00 95.60           H  
ATOM   3944 HG22 VAL A 241      -6.426   9.918   3.679  1.00 95.60           H  
ATOM   3945 HG23 VAL A 241      -7.874  10.955   3.530  1.00 95.60           H  
ATOM   3946  N   LEU A 242      -7.180  13.846   4.021  1.00 94.07           N  
ATOM   3947  H   LEU A 242      -6.516  13.523   4.710  1.00 94.07           H  
ATOM   3948  CA  LEU A 242      -8.304  14.692   4.430  1.00 94.07           C  
ATOM   3949  HA  LEU A 242      -9.230  14.184   4.163  1.00 94.07           H  
ATOM   3950  C   LEU A 242      -8.320  16.015   3.660  1.00 94.07           C  
ATOM   3951  CB  LEU A 242      -8.284  14.941   5.948  1.00 94.07           C  
ATOM   3952  HB2 LEU A 242      -9.043  15.687   6.185  1.00 94.07           H  
ATOM   3953  HB3 LEU A 242      -7.314  15.359   6.219  1.00 94.07           H  
ATOM   3954  O   LEU A 242      -9.385  16.445   3.244  1.00 94.07           O  
ATOM   3955  CG  LEU A 242      -8.552  13.693   6.808  1.00 94.07           C  
ATOM   3956  HG  LEU A 242      -7.800  12.935   6.588  1.00 94.07           H  
ATOM   3957  CD1 LEU A 242      -8.426  14.072   8.282  1.00 94.07           C  
ATOM   3958 HD11 LEU A 242      -8.627  13.204   8.910  1.00 94.07           H  
ATOM   3959 HD12 LEU A 242      -7.419  14.439   8.482  1.00 94.07           H  
ATOM   3960 HD13 LEU A 242      -9.140  14.860   8.521  1.00 94.07           H  
ATOM   3961  CD2 LEU A 242      -9.940  13.088   6.580  1.00 94.07           C  
ATOM   3962 HD21 LEU A 242     -10.714  13.831   6.770  1.00 94.07           H  
ATOM   3963 HD22 LEU A 242     -10.088  12.244   7.254  1.00 94.07           H  
ATOM   3964 HD23 LEU A 242     -10.029  12.719   5.558  1.00 94.07           H  
ATOM   3965  N   ASN A 243      -7.168  16.638   3.418  1.00 91.87           N  
ATOM   3966  H   ASN A 243      -6.312  16.189   3.711  1.00 91.87           H  
ATOM   3967  CA  ASN A 243      -7.070  17.904   2.676  1.00 91.87           C  
ATOM   3968  HA  ASN A 243      -8.058  18.360   2.605  1.00 91.87           H  
ATOM   3969  C   ASN A 243      -6.639  17.728   1.214  1.00 91.87           C  
ATOM   3970  CB  ASN A 243      -6.178  18.871   3.463  1.00 91.87           C  
ATOM   3971  HB2 ASN A 243      -5.194  18.423   3.602  1.00 91.87           H  
ATOM   3972  HB3 ASN A 243      -6.051  19.795   2.900  1.00 91.87           H  
ATOM   3973  O   ASN A 243      -6.213  18.690   0.586  1.00 91.87           O  
ATOM   3974  CG  ASN A 243      -6.780  19.237   4.804  1.00 91.87           C  
ATOM   3975  ND2 ASN A 243      -5.946  19.527   5.774  1.00 91.87           N  
ATOM   3976 HD21 ASN A 243      -6.349  19.841   6.646  1.00 91.87           H  
ATOM   3977 HD22 ASN A 243      -4.954  19.561   5.584  1.00 91.87           H  
ATOM   3978  OD1 ASN A 243      -7.993  19.256   5.002  1.00 91.87           O  
ATOM   3979  N   SER A 244      -6.732  16.507   0.697  1.00 94.36           N  
ATOM   3980  H   SER A 244      -7.189  15.788   1.239  1.00 94.36           H  
ATOM   3981  CA  SER A 244      -6.348  16.174  -0.673  1.00 94.36           C  
ATOM   3982  HA  SER A 244      -5.620  16.902  -1.032  1.00 94.36           H  
ATOM   3983  C   SER A 244      -7.544  16.224  -1.629  1.00 94.36           C  
ATOM   3984  CB  SER A 244      -5.656  14.814  -0.666  1.00 94.36           C  
ATOM   3985  HB2 SER A 244      -5.133  14.658  -1.609  1.00 94.36           H  
ATOM   3986  HB3 SER A 244      -4.916  14.788   0.134  1.00 94.36           H  
ATOM   3987  O   SER A 244      -8.692  16.382  -1.198  1.00 94.36           O  
ATOM   3988  OG  SER A 244      -6.584  13.772  -0.490  1.00 94.36           O  
ATOM   3989  HG  SER A 244      -7.138  13.946   0.275  1.00 94.36           H  
ATOM   3990  N   THR A 245      -7.282  16.069  -2.924  1.00 94.96           N  
ATOM   3991  H   THR A 245      -6.330  15.910  -3.222  1.00 94.96           H  
ATOM   3992  CA  THR A 245      -8.322  16.044  -3.957  1.00 94.96           C  
ATOM   3993  HA  THR A 245      -9.141  16.697  -3.656  1.00 94.96           H  
ATOM   3994  C   THR A 245      -8.855  14.625  -4.121  1.00 94.96           C  
ATOM   3995  CB  THR A 245      -7.771  16.582  -5.283  1.00 94.96           C  
ATOM   3996  HB  THR A 245      -6.950  15.951  -5.623  1.00 94.96           H  
ATOM   3997  O   THR A 245      -8.099  13.710  -4.446  1.00 94.96           O  
ATOM   3998  CG2 THR A 245      -8.838  16.665  -6.374  1.00 94.96           C  
ATOM   3999 HG21 THR A 245      -9.179  15.665  -6.643  1.00 94.96           H  
ATOM   4000 HG22 THR A 245      -9.684  17.257  -6.027  1.00 94.96           H  
ATOM   4001 HG23 THR A 245      -8.414  17.131  -7.263  1.00 94.96           H  
ATOM   4002  OG1 THR A 245      -7.296  17.894  -5.086  1.00 94.96           O  
ATOM   4003  HG1 THR A 245      -6.749  18.115  -5.843  1.00 94.96           H  
ATOM   4004  N   LEU A 246     -10.160  14.426  -3.923  1.00 93.42           N  
ATOM   4005  H   LEU A 246     -10.738  15.217  -3.680  1.00 93.42           H  
ATOM   4006  CA  LEU A 246     -10.826  13.169  -4.270  1.00 93.42           C  
ATOM   4007  HA  LEU A 246     -10.213  12.336  -3.924  1.00 93.42           H  
ATOM   4008  C   LEU A 246     -10.957  13.081  -5.795  1.00 93.42           C  
ATOM   4009  CB  LEU A 246     -12.195  13.101  -3.565  1.00 93.42           C  
ATOM   4010  HB2 LEU A 246     -12.771  13.980  -3.853  1.00 93.42           H  
ATOM   4011  HB3 LEU A 246     -12.036  13.139  -2.487  1.00 93.42           H  
ATOM   4012  O   LEU A 246     -11.633  13.905  -6.409  1.00 93.42           O  
ATOM   4013  CG  LEU A 246     -13.033  11.851  -3.905  1.00 93.42           C  
ATOM   4014  HG  LEU A 246     -13.184  11.785  -4.982  1.00 93.42           H  
ATOM   4015  CD1 LEU A 246     -12.386  10.555  -3.415  1.00 93.42           C  
ATOM   4016 HD11 LEU A 246     -12.242  10.588  -2.335  1.00 93.42           H  
ATOM   4017 HD12 LEU A 246     -13.031   9.716  -3.679  1.00 93.42           H  
ATOM   4018 HD13 LEU A 246     -11.424  10.409  -3.907  1.00 93.42           H  
ATOM   4019  CD2 LEU A 246     -14.401  11.959  -3.232  1.00 93.42           C  
ATOM   4020 HD21 LEU A 246     -14.921  12.834  -3.620  1.00 93.42           H  
ATOM   4021 HD22 LEU A 246     -14.999  11.078  -3.465  1.00 93.42           H  
ATOM   4022 HD23 LEU A 246     -14.287  12.057  -2.153  1.00 93.42           H  
ATOM   4023  N   ILE A 247     -10.329  12.077  -6.401  1.00 90.65           N  
ATOM   4024  H   ILE A 247      -9.824  11.408  -5.837  1.00 90.65           H  
ATOM   4025  CA  ILE A 247     -10.501  11.780  -7.821  1.00 90.65           C  
ATOM   4026  HA  ILE A 247     -10.749  12.702  -8.346  1.00 90.65           H  
ATOM   4027  C   ILE A 247     -11.676  10.818  -7.958  1.00 90.65           C  
ATOM   4028  CB  ILE A 247      -9.216  11.226  -8.472  1.00 90.65           C  
ATOM   4029  HB  ILE A 247      -8.956  10.281  -7.995  1.00 90.65           H  
ATOM   4030  O   ILE A 247     -11.598   9.648  -7.577  1.00 90.65           O  
ATOM   4031  CG1 ILE A 247      -8.042  12.215  -8.294  1.00 90.65           C  
ATOM   4032 HG12 ILE A 247      -8.332  13.180  -8.709  1.00 90.65           H  
ATOM   4033 HG13 ILE A 247      -7.836  12.356  -7.233  1.00 90.65           H  
ATOM   4034  CG2 ILE A 247      -9.478  10.980  -9.975  1.00 90.65           C  
ATOM   4035 HG21 ILE A 247     -10.407  10.434 -10.139  1.00 90.65           H  
ATOM   4036 HG22 ILE A 247      -9.545  11.931 -10.505  1.00 90.65           H  
ATOM   4037 HG23 ILE A 247      -8.679  10.379 -10.409  1.00 90.65           H  
ATOM   4038  CD1 ILE A 247      -6.735  11.778  -8.969  1.00 90.65           C  
ATOM   4039 HD11 ILE A 247      -6.051  12.626  -8.977  1.00 90.65           H  
ATOM   4040 HD12 ILE A 247      -6.885  11.507 -10.014  1.00 90.65           H  
ATOM   4041 HD13 ILE A 247      -6.294  10.940  -8.429  1.00 90.65           H  
ATOM   4042  N   HIS A 248     -12.755  11.306  -8.560  1.00 80.77           N  
ATOM   4043  H   HIS A 248     -12.773  12.285  -8.808  1.00 80.77           H  
ATOM   4044  CA  HIS A 248     -13.855  10.461  -9.004  1.00 80.77           C  
ATOM   4045  HA  HIS A 248     -14.097   9.745  -8.219  1.00 80.77           H  
ATOM   4046  C   HIS A 248     -13.410   9.673 -10.237  1.00 80.77           C  
ATOM   4047  CB  HIS A 248     -15.099  11.321  -9.251  1.00 80.77           C  
ATOM   4048  HB2 HIS A 248     -15.859  10.711  -9.739  1.00 80.77           H  
ATOM   4049  HB3 HIS A 248     -14.854  12.148  -9.918  1.00 80.77           H  
ATOM   4050  O   HIS A 248     -13.520  10.142 -11.366  1.00 80.77           O  
ATOM   4051  CG  HIS A 248     -15.673  11.857  -7.966  1.00 80.77           C  
ATOM   4052  CD2 HIS A 248     -15.437  13.082  -7.402  1.00 80.77           C  
ATOM   4053  HD2 HIS A 248     -14.807  13.860  -7.807  1.00 80.77           H  
ATOM   4054  ND1 HIS A 248     -16.509  11.172  -7.115  1.00 80.77           N  
ATOM   4055  HD1 HIS A 248     -16.922  10.267  -7.291  1.00 80.77           H  
ATOM   4056  CE1 HIS A 248     -16.780  11.969  -6.070  1.00 80.77           C  
ATOM   4057  HE1 HIS A 248     -17.440  11.719  -5.252  1.00 80.77           H  
ATOM   4058  NE2 HIS A 248     -16.141  13.141  -6.195  1.00 80.77           N  
ATOM   4059  N   GLN A 249     -12.856   8.483 -10.011  1.00 66.56           N  
ATOM   4060  H   GLN A 249     -12.715   8.188  -9.055  1.00 66.56           H  
ATOM   4061  CA  GLN A 249     -12.618   7.520 -11.077  1.00 66.56           C  
ATOM   4062  HA  GLN A 249     -12.454   8.050 -12.015  1.00 66.56           H  
ATOM   4063  C   GLN A 249     -13.860   6.654 -11.237  1.00 66.56           C  
ATOM   4064  CB  GLN A 249     -11.373   6.671 -10.802  1.00 66.56           C  
ATOM   4065  HB2 GLN A 249     -11.474   6.159  -9.845  1.00 66.56           H  
ATOM   4066  HB3 GLN A 249     -11.286   5.922 -11.589  1.00 66.56           H  
ATOM   4067  O   GLN A 249     -14.316   6.018 -10.287  1.00 66.56           O  
ATOM   4068  CG  GLN A 249     -10.104   7.530 -10.797  1.00 66.56           C  
ATOM   4069  HG2 GLN A 249     -10.104   8.175 -11.676  1.00 66.56           H  
ATOM   4070  HG3 GLN A 249     -10.093   8.153  -9.903  1.00 66.56           H  
ATOM   4071  CD  GLN A 249      -8.838   6.688 -10.800  1.00 66.56           C  
ATOM   4072  NE2 GLN A 249      -7.803   7.117 -11.489  1.00 66.56           N  
ATOM   4073 HE21 GLN A 249      -7.030   6.469 -11.536  1.00 66.56           H  
ATOM   4074 HE22 GLN A 249      -7.890   7.931 -12.081  1.00 66.56           H  
ATOM   4075  OE1 GLN A 249      -8.734   5.649 -10.174  1.00 66.56           O  
ATOM   4076  N   SER A 250     -14.395   6.611 -12.451  1.00 58.69           N  
ATOM   4077  H   SER A 250     -14.004   7.193 -13.178  1.00 58.69           H  
ATOM   4078  CA  SER A 250     -15.307   5.541 -12.831  1.00 58.69           C  
ATOM   4079  HA  SER A 250     -16.180   5.552 -12.178  1.00 58.69           H  
ATOM   4080  C   SER A 250     -14.596   4.199 -12.705  1.00 58.69           C  
ATOM   4081  CB  SER A 250     -15.763   5.771 -14.260  1.00 58.69           C  
ATOM   4082  HB2 SER A 250     -16.463   6.607 -14.257  1.00 58.69           H  
ATOM   4083  HB3 SER A 250     -14.905   6.033 -14.880  1.00 58.69           H  
ATOM   4084  O   SER A 250     -13.440   4.068 -13.108  1.00 58.69           O  
ATOM   4085  OG  SER A 250     -16.384   4.626 -14.808  1.00 58.69           O  
ATOM   4086  HG  SER A 250     -16.989   4.976 -15.467  1.00 58.69           H  
ATOM   4087  N   ILE A 251     -15.304   3.190 -12.195  1.00 53.14           N  
ATOM   4088  H   ILE A 251     -16.253   3.382 -11.908  1.00 53.14           H  
ATOM   4089  CA  ILE A 251     -14.818   1.804 -12.119  1.00 53.14           C  
ATOM   4090  HA  ILE A 251     -13.917   1.781 -11.507  1.00 53.14           H  
ATOM   4091  C   ILE A 251     -14.426   1.290 -13.519  1.00 53.14           C  
ATOM   4092  CB  ILE A 251     -15.900   0.916 -11.450  1.00 53.14           C  
ATOM   4093  HB  ILE A 251     -16.815   0.997 -12.037  1.00 53.14           H  
ATOM   4094  O   ILE A 251     -13.523   0.467 -13.639  1.00 53.14           O  
ATOM   4095  CG1 ILE A 251     -16.197   1.408 -10.010  1.00 53.14           C  
ATOM   4096 HG12 ILE A 251     -15.315   1.260  -9.388  1.00 53.14           H  
ATOM   4097 HG13 ILE A 251     -16.417   2.475 -10.024  1.00 53.14           H  
ATOM   4098  CG2 ILE A 251     -15.481  -0.567 -11.425  1.00 53.14           C  
ATOM   4099 HG21 ILE A 251     -16.253  -1.179 -10.960  1.00 53.14           H  
ATOM   4100 HG22 ILE A 251     -15.349  -0.943 -12.439  1.00 53.14           H  
ATOM   4101 HG23 ILE A 251     -14.543  -0.683 -10.881  1.00 53.14           H  
ATOM   4102  CD1 ILE A 251     -17.399   0.726  -9.343  1.00 53.14           C  
ATOM   4103 HD11 ILE A 251     -18.271   0.788  -9.993  1.00 53.14           H  
ATOM   4104 HD12 ILE A 251     -17.623   1.233  -8.404  1.00 53.14           H  
ATOM   4105 HD13 ILE A 251     -17.177  -0.319  -9.123  1.00 53.14           H  
ATOM   4106  N   ALA A 252     -15.060   1.811 -14.576  1.00 64.44           N  
ATOM   4107  H   ALA A 252     -15.759   2.520 -14.410  1.00 64.44           H  
ATOM   4108  CA  ALA A 252     -14.775   1.479 -15.971  1.00 64.44           C  
ATOM   4109  HA  ALA A 252     -14.303   0.497 -16.014  1.00 64.44           H  
ATOM   4110  C   ALA A 252     -13.812   2.463 -16.669  1.00 64.44           C  
ATOM   4111  CB  ALA A 252     -16.121   1.389 -16.704  1.00 64.44           C  
ATOM   4112  HB1 ALA A 252     -15.957   1.083 -17.737  1.00 64.44           H  
ATOM   4113  HB2 ALA A 252     -16.762   0.654 -16.218  1.00 64.44           H  
ATOM   4114  HB3 ALA A 252     -16.618   2.359 -16.699  1.00 64.44           H  
ATOM   4115  O   ALA A 252     -13.528   2.299 -17.851  1.00 64.44           O  
ATOM   4116  N   GLY A 253     -13.351   3.522 -15.991  1.00 53.81           N  
ATOM   4117  H   GLY A 253     -13.536   3.576 -15.000  1.00 53.81           H  
ATOM   4118  CA  GLY A 253     -12.599   4.620 -16.618  1.00 53.81           C  
ATOM   4119  HA2 GLY A 253     -12.146   5.226 -15.833  1.00 53.81           H  
ATOM   4120  HA3 GLY A 253     -11.802   4.201 -17.232  1.00 53.81           H  
ATOM   4121  C   GLY A 253     -13.440   5.549 -17.510  1.00 53.81           C  
ATOM   4122  O   GLY A 253     -12.904   6.496 -18.077  1.00 53.81           O  
ATOM   4123  N   LEU A 254     -14.752   5.318 -17.606  1.00 48.57           N  
ATOM   4124  H   LEU A 254     -15.122   4.522 -17.107  1.00 48.57           H  
ATOM   4125  CA  LEU A 254     -15.702   6.134 -18.364  1.00 48.57           C  
ATOM   4126  HA  LEU A 254     -15.173   6.787 -19.058  1.00 48.57           H  
ATOM   4127  C   LEU A 254     -16.501   7.008 -17.397  1.00 48.57           C  
ATOM   4128  CB  LEU A 254     -16.635   5.201 -19.162  1.00 48.57           C  
ATOM   4129  HB2 LEU A 254     -17.414   5.802 -19.632  1.00 48.57           H  
ATOM   4130  HB3 LEU A 254     -17.124   4.523 -18.463  1.00 48.57           H  
ATOM   4131  O   LEU A 254     -17.235   6.466 -16.574  1.00 48.57           O  
ATOM   4132  CG  LEU A 254     -15.934   4.365 -20.248  1.00 48.57           C  
ATOM   4133  HG  LEU A 254     -15.081   3.838 -19.819  1.00 48.57           H  
ATOM   4134  CD1 LEU A 254     -16.903   3.320 -20.799  1.00 48.57           C  
ATOM   4135 HD11 LEU A 254     -17.775   3.810 -21.231  1.00 48.57           H  
ATOM   4136 HD12 LEU A 254     -16.406   2.723 -21.564  1.00 48.57           H  
ATOM   4137 HD13 LEU A 254     -17.225   2.658 -19.994  1.00 48.57           H  
ATOM   4138  CD2 LEU A 254     -15.446   5.236 -21.408  1.00 48.57           C  
ATOM   4139 HD21 LEU A 254     -14.681   5.928 -21.057  1.00 48.57           H  
ATOM   4140 HD22 LEU A 254     -16.279   5.796 -21.833  1.00 48.57           H  
ATOM   4141 HD23 LEU A 254     -15.006   4.604 -22.179  1.00 48.57           H  
ATOM   4142  N   TYR A 255     -16.358   8.334 -17.464  1.00 45.89           N  
ATOM   4143  H   TYR A 255     -15.755   8.725 -18.173  1.00 45.89           H  
ATOM   4144  CA  TYR A 255     -17.258   9.241 -16.745  1.00 45.89           C  
ATOM   4145  HA  TYR A 255     -17.150   9.097 -15.670  1.00 45.89           H  
ATOM   4146  C   TYR A 255     -18.702   8.906 -17.139  1.00 45.89           C  
ATOM   4147  CB  TYR A 255     -16.937  10.708 -17.089  1.00 45.89           C  
ATOM   4148  HB2 TYR A 255     -16.809  10.809 -18.166  1.00 45.89           H  
ATOM   4149  HB3 TYR A 255     -17.801  11.315 -16.819  1.00 45.89           H  
ATOM   4150  O   TYR A 255     -19.058   9.038 -18.307  1.00 45.89           O  
ATOM   4151  CG  TYR A 255     -15.726  11.285 -16.377  1.00 45.89           C  
ATOM   4152  CD1 TYR A 255     -15.893  11.930 -15.136  1.00 45.89           C  
ATOM   4153  HD1 TYR A 255     -16.879  12.007 -14.702  1.00 45.89           H  
ATOM   4154  CD2 TYR A 255     -14.443  11.195 -16.953  1.00 45.89           C  
ATOM   4155  HD2 TYR A 255     -14.314  10.713 -17.911  1.00 45.89           H  
ATOM   4156  CE1 TYR A 255     -14.783  12.477 -14.464  1.00 45.89           C  
ATOM   4157  HE1 TYR A 255     -14.919  12.964 -13.510  1.00 45.89           H  
ATOM   4158  CE2 TYR A 255     -13.329  11.742 -16.285  1.00 45.89           C  
ATOM   4159  HE2 TYR A 255     -12.343  11.679 -16.720  1.00 45.89           H  
ATOM   4160  OH  TYR A 255     -12.422  12.902 -14.391  1.00 45.89           O  
ATOM   4161  HH  TYR A 255     -12.685  13.294 -13.555  1.00 45.89           H  
ATOM   4162  CZ  TYR A 255     -13.497  12.381 -15.039  1.00 45.89           C  
ATOM   4163  N   GLU A 256     -19.521   8.461 -16.186  1.00 44.44           N  
ATOM   4164  H   GLU A 256     -19.179   8.322 -15.246  1.00 44.44           H  
ATOM   4165  CA  GLU A 256     -20.968   8.537 -16.365  1.00 44.44           C  
ATOM   4166  HA  GLU A 256     -21.237   8.226 -17.375  1.00 44.44           H  
ATOM   4167  C   GLU A 256     -21.329  10.018 -16.216  1.00 44.44           C  
ATOM   4168  CB  GLU A 256     -21.720   7.620 -15.382  1.00 44.44           C  
ATOM   4169  HB2 GLU A 256     -21.366   7.799 -14.367  1.00 44.44           H  
ATOM   4170  HB3 GLU A 256     -22.780   7.868 -15.436  1.00 44.44           H  
ATOM   4171  O   GLU A 256     -21.204  10.589 -15.131  1.00 44.44           O  
ATOM   4172  CG  GLU A 256     -21.544   6.131 -15.742  1.00 44.44           C  
ATOM   4173  HG2 GLU A 256     -21.801   5.997 -16.792  1.00 44.44           H  
ATOM   4174  HG3 GLU A 256     -20.494   5.866 -15.621  1.00 44.44           H  
ATOM   4175  CD  GLU A 256     -22.402   5.166 -14.900  1.00 44.44           C  
ATOM   4176  OE1 GLU A 256     -22.280   3.941 -15.139  1.00 44.44           O  
ATOM   4177  OE2 GLU A 256     -23.140   5.625 -13.999  1.00 44.44           O  
ATOM   4178  N   THR A 257     -21.633  10.656 -17.346  1.00 42.31           N  
ATOM   4179  H   THR A 257     -21.636  10.124 -18.205  1.00 42.31           H  
ATOM   4180  CA  THR A 257     -22.277  11.974 -17.414  1.00 42.31           C  
ATOM   4181  HA  THR A 257     -21.866  12.637 -16.653  1.00 42.31           H  
ATOM   4182  C   THR A 257     -23.760  11.849 -17.135  1.00 42.31           C  
ATOM   4183  CB  THR A 257     -22.122  12.609 -18.794  1.00 42.31           C  
ATOM   4184  HB  THR A 257     -22.737  13.507 -18.843  1.00 42.31           H  
ATOM   4185  O   THR A 257     -24.357  10.921 -17.730  1.00 42.31           O  
ATOM   4186  CG2 THR A 257     -20.675  12.991 -19.103  1.00 42.31           C  
ATOM   4187 HG21 THR A 257     -20.316  13.692 -18.350  1.00 42.31           H  
ATOM   4188 HG22 THR A 257     -20.047  12.101 -19.099  1.00 42.31           H  
ATOM   4189 HG23 THR A 257     -20.630  13.461 -20.086  1.00 42.31           H  
ATOM   4190  OG1 THR A 257     -22.577  11.683 -19.750  1.00 42.31           O  
ATOM   4191  HG1 THR A 257     -23.329  11.273 -19.317  1.00 42.31           H  
ATOM   4192  OXT THR A 257     -24.265  12.741 -16.426  1.00 42.31           O  
TER    4193      THR A 257                                                       
END   
