# Supplementary material for: Computational design of novel Cas9 PAM-interacting domains using evolution-based modelling and structural quality assessment
Source: PLoS Comput Biol. 2023 Nov 17;19(11):e1011621. doi: 10.1371/journal.pcbi.1011621 (PMC10729993; doi:10.1371/journal.pcbi.1011621)
Supplement: S1 File — This file contains the experimentally tested sequences in a zip format. It includes Fasta files, AlphaFold Prediction with PDB file, pLDDT, and more. (ZIP) [file pcbi.1011621.s001.zip › pdb/wt_relaxed_rank_1_model_3.pdb]

ATOM      1  N   THR A   1      -4.276   4.139 -25.594  1.00 44.43           N  
ATOM      2  H   THR A   1      -4.683   5.063 -25.614  1.00 44.43           H  
ATOM      3  H2  THR A   1      -4.764   3.578 -26.277  1.00 44.43           H  
ATOM      4  H3  THR A   1      -4.387   3.749 -24.669  1.00 44.43           H  
ATOM      5  CA  THR A   1      -2.849   4.279 -25.960  1.00 44.43           C  
ATOM      6  HA  THR A   1      -2.367   3.303 -26.014  1.00 44.43           H  
ATOM      7  C   THR A   1      -2.162   5.102 -24.883  1.00 44.43           C  
ATOM      8  CB  THR A   1      -2.730   4.966 -27.328  1.00 44.43           C  
ATOM      9  HB  THR A   1      -1.750   5.431 -27.438  1.00 44.43           H  
ATOM     10  O   THR A   1      -2.473   6.271 -24.735  1.00 44.43           O  
ATOM     11  CG2 THR A   1      -2.958   3.967 -28.460  1.00 44.43           C  
ATOM     12 HG21 THR A   1      -2.220   3.166 -28.405  1.00 44.43           H  
ATOM     13 HG22 THR A   1      -3.961   3.544 -28.414  1.00 44.43           H  
ATOM     14 HG23 THR A   1      -2.838   4.475 -29.418  1.00 44.43           H  
ATOM     15  OG1 THR A   1      -3.751   5.924 -27.443  1.00 44.43           O  
ATOM     16  HG1 THR A   1      -3.513   6.549 -28.132  1.00 44.43           H  
ATOM     17  N   GLY A   2      -1.328   4.489 -24.035  1.00 59.48           N  
ATOM     18  H   GLY A   2      -1.052   3.532 -24.197  1.00 59.48           H  
ATOM     19  CA  GLY A   2      -0.560   5.235 -23.025  1.00 59.48           C  
ATOM     20  HA2 GLY A   2      -1.189   5.995 -22.561  1.00 59.48           H  
ATOM     21  HA3 GLY A   2      -0.209   4.558 -22.246  1.00 59.48           H  
ATOM     22  C   GLY A   2       0.657   5.909 -23.663  1.00 59.48           C  
ATOM     23  O   GLY A   2       1.257   5.325 -24.565  1.00 59.48           O  
ATOM     24  N   GLY A   3       1.015   7.118 -23.224  1.00 76.52           N  
ATOM     25  H   GLY A   3       0.456   7.578 -22.520  1.00 76.52           H  
ATOM     26  CA  GLY A   3       2.197   7.824 -23.728  1.00 76.52           C  
ATOM     27  HA2 GLY A   3       2.065   8.020 -24.792  1.00 76.52           H  
ATOM     28  HA3 GLY A   3       2.301   8.781 -23.216  1.00 76.52           H  
ATOM     29  C   GLY A   3       3.486   7.018 -23.522  1.00 76.52           C  
ATOM     30  O   GLY A   3       3.651   6.349 -22.500  1.00 76.52           O  
ATOM     31  N   PHE A   4       4.413   7.080 -24.484  1.00 82.04           N  
ATOM     32  H   PHE A   4       4.195   7.605 -25.319  1.00 82.04           H  
ATOM     33  CA  PHE A   4       5.694   6.349 -24.451  1.00 82.04           C  
ATOM     34  HA  PHE A   4       5.489   5.284 -24.336  1.00 82.04           H  
ATOM     35  C   PHE A   4       6.614   6.763 -23.294  1.00 82.04           C  
ATOM     36  CB  PHE A   4       6.433   6.572 -25.777  1.00 82.04           C  
ATOM     37  HB2 PHE A   4       6.589   7.641 -25.925  1.00 82.04           H  
ATOM     38  HB3 PHE A   4       7.418   6.110 -25.712  1.00 82.04           H  
ATOM     39  O   PHE A   4       7.472   5.989 -22.868  1.00 82.04           O  
ATOM     40  CG  PHE A   4       5.726   5.992 -26.983  1.00 82.04           C  
ATOM     41  CD1 PHE A   4       5.771   4.606 -27.215  1.00 82.04           C  
ATOM     42  HD1 PHE A   4       6.328   3.965 -26.547  1.00 82.04           H  
ATOM     43  CD2 PHE A   4       5.030   6.829 -27.877  1.00 82.04           C  
ATOM     44  HD2 PHE A   4       5.005   7.897 -27.718  1.00 82.04           H  
ATOM     45  CE1 PHE A   4       5.111   4.053 -28.327  1.00 82.04           C  
ATOM     46  HE1 PHE A   4       5.158   2.991 -28.517  1.00 82.04           H  
ATOM     47  CE2 PHE A   4       4.372   6.275 -28.989  1.00 82.04           C  
ATOM     48  HE2 PHE A   4       3.841   6.917 -29.677  1.00 82.04           H  
ATOM     49  CZ  PHE A   4       4.408   4.888 -29.211  1.00 82.04           C  
ATOM     50  HZ  PHE A   4       3.909   4.466 -30.071  1.00 82.04           H  
ATOM     51  N   SER A   5       6.427   7.973 -22.778  1.00 83.43           N  
ATOM     52  H   SER A   5       5.700   8.552 -23.173  1.00 83.43           H  
ATOM     53  CA  SER A   5       7.169   8.559 -21.667  1.00 83.43           C  
ATOM     54  HA  SER A   5       7.583   7.768 -21.042  1.00 83.43           H  
ATOM     55  C   SER A   5       6.240   9.392 -20.795  1.00 83.43           C  
ATOM     56  CB  SER A   5       8.321   9.419 -22.202  1.00 83.43           C  
ATOM     57  HB2 SER A   5       8.828   9.918 -21.376  1.00 83.43           H  
ATOM     58  HB3 SER A   5       9.039   8.767 -22.701  1.00 83.43           H  
ATOM     59  O   SER A   5       5.181   9.829 -21.248  1.00 83.43           O  
ATOM     60  OG  SER A   5       7.867  10.382 -23.136  1.00 83.43           O  
ATOM     61  HG  SER A   5       7.363  11.064 -22.687  1.00 83.43           H  
ATOM     62  N   LYS A   6       6.658   9.665 -19.557  1.00 80.19           N  
ATOM     63  H   LYS A   6       7.544   9.285 -19.256  1.00 80.19           H  
ATOM     64  CA  LYS A   6       5.990  10.672 -18.728  1.00 80.19           C  
ATOM     65  HA  LYS A   6       4.935  10.411 -18.641  1.00 80.19           H  
ATOM     66  C   LYS A   6       6.086  12.032 -19.416  1.00 80.19           C  
ATOM     67  CB  LYS A   6       6.614  10.739 -17.334  1.00 80.19           C  
ATOM     68  HB2 LYS A   6       7.671  10.988 -17.424  1.00 80.19           H  
ATOM     69  HB3 LYS A   6       6.121  11.536 -16.777  1.00 80.19           H  
ATOM     70  O   LYS A   6       7.179  12.464 -19.774  1.00 80.19           O  
ATOM     71  CG  LYS A   6       6.464   9.425 -16.560  1.00 80.19           C  
ATOM     72  HG2 LYS A   6       7.068   8.652 -17.036  1.00 80.19           H  
ATOM     73  HG3 LYS A   6       5.420   9.113 -16.540  1.00 80.19           H  
ATOM     74  CD  LYS A   6       6.960   9.658 -15.133  1.00 80.19           C  
ATOM     75  HD2 LYS A   6       7.932  10.147 -15.184  1.00 80.19           H  
ATOM     76  HD3 LYS A   6       6.269  10.317 -14.608  1.00 80.19           H  
ATOM     77  CE  LYS A   6       7.096   8.336 -14.382  1.00 80.19           C  
ATOM     78  HE2 LYS A   6       6.108   7.961 -14.115  1.00 80.19           H  
ATOM     79  HE3 LYS A   6       7.579   7.621 -15.048  1.00 80.19           H  
ATOM     80  NZ  LYS A   6       7.947   8.551 -13.191  1.00 80.19           N  
ATOM     81  HZ1 LYS A   6       8.829   8.927 -13.508  1.00 80.19           H  
ATOM     82  HZ2 LYS A   6       7.534   9.236 -12.575  1.00 80.19           H  
ATOM     83  HZ3 LYS A   6       8.123   7.683 -12.706  1.00 80.19           H  
ATOM     84  N   GLU A   7       4.952  12.703 -19.576  1.00 78.48           N  
ATOM     85  H   GLU A   7       4.085  12.248 -19.332  1.00 78.48           H  
ATOM     86  CA  GLU A   7       4.847  13.940 -20.364  1.00 78.48           C  
ATOM     87  HA  GLU A   7       5.344  13.793 -21.323  1.00 78.48           H  
ATOM     88  C   GLU A   7       5.522  15.153 -19.710  1.00 78.48           C  
ATOM     89  CB  GLU A   7       3.370  14.236 -20.647  1.00 78.48           C  
ATOM     90  HB2 GLU A   7       2.830  14.289 -19.701  1.00 78.48           H  
ATOM     91  HB3 GLU A   7       3.293  15.199 -21.153  1.00 78.48           H  
ATOM     92  O   GLU A   7       5.714  16.181 -20.357  1.00 78.48           O  
ATOM     93  CG  GLU A   7       2.749  13.157 -21.547  1.00 78.48           C  
ATOM     94  HG2 GLU A   7       3.337  13.090 -22.463  1.00 78.48           H  
ATOM     95  HG3 GLU A   7       2.805  12.193 -21.040  1.00 78.48           H  
ATOM     96  CD  GLU A   7       1.284  13.437 -21.904  1.00 78.48           C  
ATOM     97  OE1 GLU A   7       0.760  12.660 -22.733  1.00 78.48           O  
ATOM     98  OE2 GLU A   7       0.708  14.388 -21.332  1.00 78.48           O  
ATOM     99  N   SER A   8       5.940  15.040 -18.447  1.00 82.49           N  
ATOM    100  H   SER A   8       5.753  14.178 -17.954  1.00 82.49           H  
ATOM    101  CA  SER A   8       6.719  16.072 -17.769  1.00 82.49           C  
ATOM    102  HA  SER A   8       6.142  16.997 -17.774  1.00 82.49           H  
ATOM    103  C   SER A   8       8.042  16.320 -18.500  1.00 82.49           C  
ATOM    104  CB  SER A   8       6.983  15.683 -16.312  1.00 82.49           C  
ATOM    105  HB2 SER A   8       7.492  16.502 -15.804  1.00 82.49           H  
ATOM    106  HB3 SER A   8       7.621  14.799 -16.283  1.00 82.49           H  
ATOM    107  O   SER A   8       8.940  15.472 -18.513  1.00 82.49           O  
ATOM    108  OG  SER A   8       5.767  15.391 -15.645  1.00 82.49           O  
ATOM    109  HG  SER A   8       5.175  16.142 -15.728  1.00 82.49           H  
ATOM    110  N   ILE A   9       8.161  17.507 -19.096  1.00 82.12           N  
ATOM    111  H   ILE A   9       7.354  18.114 -19.109  1.00 82.12           H  
ATOM    112  CA  ILE A   9       9.385  17.978 -19.744  1.00 82.12           C  
ATOM    113  HA  ILE A   9       9.866  17.134 -20.239  1.00 82.12           H  
ATOM    114  C   ILE A   9      10.321  18.502 -18.661  1.00 82.12           C  
ATOM    115  CB  ILE A   9       9.087  19.051 -20.815  1.00 82.12           C  
ATOM    116  HB  ILE A   9       8.582  19.889 -20.334  1.00 82.12           H  
ATOM    117  O   ILE A   9      10.000  19.451 -17.947  1.00 82.12           O  
ATOM    118  CG1 ILE A   9       8.161  18.480 -21.914  1.00 82.12           C  
ATOM    119 HG12 ILE A   9       8.695  17.721 -22.485  1.00 82.12           H  
ATOM    120 HG13 ILE A   9       7.296  18.002 -21.455  1.00 82.12           H  
ATOM    121  CG2 ILE A   9      10.406  19.561 -21.435  1.00 82.12           C  
ATOM    122 HG21 ILE A   9      10.959  18.733 -21.877  1.00 82.12           H  
ATOM    123 HG22 ILE A   9      10.207  20.321 -22.192  1.00 82.12           H  
ATOM    124 HG23 ILE A   9      11.027  20.029 -20.671  1.00 82.12           H  
ATOM    125  CD1 ILE A   9       7.610  19.541 -22.874  1.00 82.12           C  
ATOM    126 HD11 ILE A   9       7.091  20.316 -22.310  1.00 82.12           H  
ATOM    127 HD12 ILE A   9       6.903  19.071 -23.558  1.00 82.12           H  
ATOM    128 HD13 ILE A   9       8.413  19.991 -23.458  1.00 82.12           H  
ATOM    129  N   LEU A  10      11.495  17.891 -18.558  1.00 85.88           N  
ATOM    130  H   LEU A  10      11.702  17.136 -19.196  1.00 85.88           H  
ATOM    131  CA  LEU A  10      12.556  18.357 -17.683  1.00 85.88           C  
ATOM    132  HA  LEU A  10      12.103  18.931 -16.875  1.00 85.88           H  
ATOM    133  C   LEU A  10      13.506  19.291 -18.441  1.00 85.88           C  
ATOM    134  CB  LEU A  10      13.291  17.158 -17.076  1.00 85.88           C  
ATOM    135  HB2 LEU A  10      13.663  16.544 -17.896  1.00 85.88           H  
ATOM    136  HB3 LEU A  10      14.147  17.527 -16.512  1.00 85.88           H  
ATOM    137  O   LEU A  10      13.762  19.080 -19.633  1.00 85.88           O  
ATOM    138  CG  LEU A  10      12.428  16.277 -16.157  1.00 85.88           C  
ATOM    139  HG  LEU A  10      11.665  15.769 -16.746  1.00 85.88           H  
ATOM    140  CD1 LEU A  10      13.340  15.235 -15.514  1.00 85.88           C  
ATOM    141 HD11 LEU A  10      12.751  14.606 -14.847  1.00 85.88           H  
ATOM    142 HD12 LEU A  10      13.780  14.606 -16.288  1.00 85.88           H  
ATOM    143 HD13 LEU A  10      14.123  15.730 -14.939  1.00 85.88           H  
ATOM    144  CD2 LEU A  10      11.753  17.057 -15.025  1.00 85.88           C  
ATOM    145 HD21 LEU A  10      12.487  17.645 -14.474  1.00 85.88           H  
ATOM    146 HD22 LEU A  10      10.988  17.716 -15.435  1.00 85.88           H  
ATOM    147 HD23 LEU A  10      11.258  16.363 -14.346  1.00 85.88           H  
ATOM    148  N   PRO A  11      14.060  20.309 -17.758  1.00 86.59           N  
ATOM    149  CA  PRO A  11      15.023  21.217 -18.362  1.00 86.59           C  
ATOM    150  HA  PRO A  11      14.584  21.685 -19.243  1.00 86.59           H  
ATOM    151  C   PRO A  11      16.298  20.476 -18.780  1.00 86.59           C  
ATOM    152  CB  PRO A  11      15.296  22.287 -17.299  1.00 86.59           C  
ATOM    153  HB2 PRO A  11      14.568  23.092 -17.398  1.00 86.59           H  
ATOM    154  HB3 PRO A  11      16.309  22.685 -17.357  1.00 86.59           H  
ATOM    155  O   PRO A  11      16.601  19.381 -18.292  1.00 86.59           O  
ATOM    156  CG  PRO A  11      15.056  21.545 -15.985  1.00 86.59           C  
ATOM    157  HG2 PRO A  11      14.792  22.226 -15.176  1.00 86.59           H  
ATOM    158  HG3 PRO A  11      15.938  20.961 -15.726  1.00 86.59           H  
ATOM    159  CD  PRO A  11      13.903  20.609 -16.338  1.00 86.59           C  
ATOM    160  HD2 PRO A  11      13.955  19.711 -15.722  1.00 86.59           H  
ATOM    161  HD3 PRO A  11      12.953  21.118 -16.180  1.00 86.59           H  
ATOM    162  N   LYS A  12      17.072  21.102 -19.674  1.00 85.94           N  
ATOM    163  H   LYS A  12      16.762  21.996 -20.029  1.00 85.94           H  
ATOM    164  CA  LYS A  12      18.379  20.592 -20.096  1.00 85.94           C  
ATOM    165  HA  LYS A  12      18.221  19.640 -20.602  1.00 85.94           H  
ATOM    166  C   LYS A  12      19.261  20.314 -18.875  1.00 85.94           C  
ATOM    167  CB  LYS A  12      19.045  21.544 -21.106  1.00 85.94           C  
ATOM    168  HB2 LYS A  12      19.924  21.039 -21.506  1.00 85.94           H  
ATOM    169  HB3 LYS A  12      18.358  21.722 -21.933  1.00 85.94           H  
ATOM    170  O   LYS A  12      19.421  21.159 -17.996  1.00 85.94           O  
ATOM    171  CG  LYS A  12      19.492  22.897 -20.524  1.00 85.94           C  
ATOM    172  HG2 LYS A  12      18.626  23.429 -20.128  1.00 85.94           H  
ATOM    173  HG3 LYS A  12      20.209  22.733 -19.720  1.00 85.94           H  
ATOM    174  CD  LYS A  12      20.183  23.767 -21.578  1.00 85.94           C  
ATOM    175  HD2 LYS A  12      19.471  24.016 -22.364  1.00 85.94           H  
ATOM    176  HD3 LYS A  12      21.016  23.213 -22.010  1.00 85.94           H  
ATOM    177  CE  LYS A  12      20.698  25.050 -20.909  1.00 85.94           C  
ATOM    178  HE2 LYS A  12      21.372  24.772 -20.098  1.00 85.94           H  
ATOM    179  HE3 LYS A  12      19.851  25.577 -20.471  1.00 85.94           H  
ATOM    180  NZ  LYS A  12      21.401  25.930 -21.877  1.00 85.94           N  
ATOM    181  HZ1 LYS A  12      21.717  26.775 -21.424  1.00 85.94           H  
ATOM    182  HZ2 LYS A  12      20.783  26.187 -22.633  1.00 85.94           H  
ATOM    183  HZ3 LYS A  12      22.204  25.458 -22.267  1.00 85.94           H  
ATOM    184  N   ARG A  13      19.842  19.122 -18.825  1.00 82.73           N  
ATOM    185  H   ARG A  13      19.651  18.473 -19.574  1.00 82.73           H  
ATOM    186  CA  ARG A  13      20.861  18.744 -17.841  1.00 82.73           C  
ATOM    187  HA  ARG A  13      21.459  19.626 -17.611  1.00 82.73           H  
ATOM    188  C   ARG A  13      21.789  17.721 -18.467  1.00 82.73           C  
ATOM    189  CB  ARG A  13      20.223  18.247 -16.524  1.00 82.73           C  
ATOM    190  HB2 ARG A  13      19.690  19.078 -16.062  1.00 82.73           H  
ATOM    191  HB3 ARG A  13      21.022  17.950 -15.845  1.00 82.73           H  
ATOM    192  O   ARG A  13      21.385  17.000 -19.378  1.00 82.73           O  
ATOM    193  CG  ARG A  13      19.245  17.073 -16.688  1.00 82.73           C  
ATOM    194  HG2 ARG A  13      19.728  16.274 -17.252  1.00 82.73           H  
ATOM    195  HG3 ARG A  13      18.372  17.425 -17.237  1.00 82.73           H  
ATOM    196  CD  ARG A  13      18.773  16.530 -15.332  1.00 82.73           C  
ATOM    197  HD2 ARG A  13      19.644  16.277 -14.728  1.00 82.73           H  
ATOM    198  HD3 ARG A  13      18.214  17.319 -14.828  1.00 82.73           H  
ATOM    199  NE  ARG A  13      17.926  15.327 -15.489  1.00 82.73           N  
ATOM    200  HE  ARG A  13      17.960  14.863 -16.386  1.00 82.73           H  
ATOM    201  NH1 ARG A  13      16.918  15.359 -13.422  1.00 82.73           N  
ATOM    202 HH11 ARG A  13      17.434  16.194 -13.183  1.00 82.73           H  
ATOM    203 HH12 ARG A  13      16.227  14.985 -12.788  1.00 82.73           H  
ATOM    204  NH2 ARG A  13      16.360  13.779 -14.895  1.00 82.73           N  
ATOM    205 HH21 ARG A  13      16.397  13.375 -15.820  1.00 82.73           H  
ATOM    206 HH22 ARG A  13      15.590  13.495 -14.306  1.00 82.73           H  
ATOM    207  CZ  ARG A  13      17.079  14.828 -14.603  1.00 82.73           C  
ATOM    208  N   ASN A  14      23.013  17.631 -17.957  1.00 81.79           N  
ATOM    209  H   ASN A  14      23.281  18.254 -17.208  1.00 81.79           H  
ATOM    210  CA  ASN A  14      23.953  16.594 -18.367  1.00 81.79           C  
ATOM    211  HA  ASN A  14      23.924  16.514 -19.453  1.00 81.79           H  
ATOM    212  C   ASN A  14      23.508  15.238 -17.788  1.00 81.79           C  
ATOM    213  CB  ASN A  14      25.377  17.010 -17.960  1.00 81.79           C  
ATOM    214  HB2 ASN A  14      25.489  16.951 -16.878  1.00 81.79           H  
ATOM    215  HB3 ASN A  14      25.568  18.035 -18.277  1.00 81.79           H  
ATOM    216  O   ASN A  14      23.999  14.793 -16.754  1.00 81.79           O  
ATOM    217  CG  ASN A  14      26.429  16.131 -18.618  1.00 81.79           C  
ATOM    218  ND2 ASN A  14      27.635  16.136 -18.104  1.00 81.79           N  
ATOM    219 HD21 ASN A  14      28.326  15.549 -18.551  1.00 81.79           H  
ATOM    220 HD22 ASN A  14      27.855  16.685 -17.285  1.00 81.79           H  
ATOM    221  OD1 ASN A  14      26.186  15.462 -19.613  1.00 81.79           O  
ATOM    222  N   SER A  15      22.486  14.633 -18.393  1.00 79.62           N  
ATOM    223  H   SER A  15      22.070  15.089 -19.193  1.00 79.62           H  
ATOM    224  CA  SER A  15      21.913  13.360 -17.970  1.00 79.62           C  
ATOM    225  HA  SER A  15      22.655  12.804 -17.398  1.00 79.62           H  
ATOM    226  C   SER A  15      21.516  12.541 -19.186  1.00 79.62           C  
ATOM    227  CB  SER A  15      20.680  13.596 -17.093  1.00 79.62           C  
ATOM    228  HB2 SER A  15      20.948  14.256 -16.268  1.00 79.62           H  
ATOM    229  HB3 SER A  15      19.898  14.069 -17.687  1.00 79.62           H  
ATOM    230  O   SER A  15      20.663  12.961 -19.963  1.00 79.62           O  
ATOM    231  OG  SER A  15      20.194  12.374 -16.571  1.00 79.62           O  
ATOM    232  HG  SER A  15      20.891  12.002 -16.027  1.00 79.62           H  
ATOM    233  N   ASP A  16      22.064  11.334 -19.283  1.00 76.99           N  
ATOM    234  H   ASP A  16      22.850  11.096 -18.695  1.00 76.99           H  
ATOM    235  CA  ASP A  16      21.706  10.363 -20.325  1.00 76.99           C  
ATOM    236  HA  ASP A  16      21.641  10.883 -21.281  1.00 76.99           H  
ATOM    237  C   ASP A  16      20.333   9.707 -20.074  1.00 76.99           C  
ATOM    238  CB  ASP A  16      22.822   9.313 -20.440  1.00 76.99           C  
ATOM    239  HB2 ASP A  16      22.828   8.709 -19.533  1.00 76.99           H  
ATOM    240  HB3 ASP A  16      22.609   8.656 -21.284  1.00 76.99           H  
ATOM    241  O   ASP A  16      19.900   8.847 -20.831  1.00 76.99           O  
ATOM    242  CG  ASP A  16      24.205   9.940 -20.645  1.00 76.99           C  
ATOM    243  OD1 ASP A  16      24.327  10.910 -21.431  1.00 76.99           O  
ATOM    244  OD2 ASP A  16      25.133   9.532 -19.921  1.00 76.99           O  
ATOM    245  N   LYS A  17      19.635  10.095 -18.994  1.00 79.14           N  
ATOM    246  H   LYS A  17      20.034  10.832 -18.430  1.00 79.14           H  
ATOM    247  CA  LYS A  17      18.307   9.568 -18.641  1.00 79.14           C  
ATOM    248  HA  LYS A  17      18.237   8.534 -18.980  1.00 79.14           H  
ATOM    249  C   LYS A  17      17.159  10.297 -19.336  1.00 79.14           C  
ATOM    250  CB  LYS A  17      18.094   9.609 -17.121  1.00 79.14           C  
ATOM    251  HB2 LYS A  17      17.094   9.233 -16.907  1.00 79.14           H  
ATOM    252  HB3 LYS A  17      18.147  10.641 -16.774  1.00 79.14           H  
ATOM    253  O   LYS A  17      16.048   9.782 -19.346  1.00 79.14           O  
ATOM    254  CG  LYS A  17      19.110   8.752 -16.355  1.00 79.14           C  
ATOM    255  HG2 LYS A  17      20.110   9.168 -16.475  1.00 79.14           H  
ATOM    256  HG3 LYS A  17      19.097   7.738 -16.756  1.00 79.14           H  
ATOM    257  CD  LYS A  17      18.754   8.711 -14.864  1.00 79.14           C  
ATOM    258  HD2 LYS A  17      17.750   8.303 -14.751  1.00 79.14           H  
ATOM    259  HD3 LYS A  17      18.780   9.723 -14.460  1.00 79.14           H  
ATOM    260  CE  LYS A  17      19.760   7.823 -14.123  1.00 79.14           C  
ATOM    261  HE2 LYS A  17      19.752   6.836 -14.586  1.00 79.14           H  
ATOM    262  HE3 LYS A  17      20.758   8.240 -14.256  1.00 79.14           H  
ATOM    263  NZ  LYS A  17      19.434   7.712 -12.679  1.00 79.14           N  
ATOM    264  HZ1 LYS A  17      18.516   7.306 -12.559  1.00 79.14           H  
ATOM    265  HZ2 LYS A  17      19.450   8.621 -12.238  1.00 79.14           H  
ATOM    266  HZ3 LYS A  17      20.106   7.118 -12.216  1.00 79.14           H  
ATOM    267  N   LEU A  18      17.405  11.506 -19.846  1.00 84.61           N  
ATOM    268  H   LEU A  18      18.367  11.802 -19.926  1.00 84.61           H  
ATOM    269  CA  LEU A  18      16.376  12.289 -20.522  1.00 84.61           C  
ATOM    270  HA  LEU A  18      15.458  12.260 -19.935  1.00 84.61           H  
ATOM    271  C   LEU A  18      16.060  11.681 -21.887  1.00 84.61           C  
ATOM    272  CB  LEU A  18      16.838  13.742 -20.692  1.00 84.61           C  
ATOM    273  HB2 LEU A  18      16.137  14.230 -21.369  1.00 84.61           H  
ATOM    274  HB3 LEU A  18      17.821  13.730 -21.162  1.00 84.61           H  
ATOM    275  O   LEU A  18      16.965  11.383 -22.664  1.00 84.61           O  
ATOM    276  CG  LEU A  18      16.921  14.588 -19.417  1.00 84.61           C  
ATOM    277  HG  LEU A  18      17.644  14.155 -18.726  1.00 84.61           H  
ATOM    278  CD1 LEU A  18      17.388  15.993 -19.803  1.00 84.61           C  
ATOM    279 HD11 LEU A  18      18.426  15.957 -20.134  1.00 84.61           H  
ATOM    280 HD12 LEU A  18      16.775  16.378 -20.618  1.00 84.61           H  
ATOM    281 HD13 LEU A  18      17.292  16.677 -18.960  1.00 84.61           H  
ATOM    282  CD2 LEU A  18      15.575  14.700 -18.704  1.00 84.61           C  
ATOM    283 HD21 LEU A  18      15.252  13.726 -18.338  1.00 84.61           H  
ATOM    284 HD22 LEU A  18      15.660  15.386 -17.860  1.00 84.61           H  
ATOM    285 HD23 LEU A  18      14.821  15.075 -19.396  1.00 84.61           H  
ATOM    286  N   ILE A  19      14.775  11.563 -22.203  1.00 85.12           N  
ATOM    287  H   ILE A  19      14.082  11.820 -21.515  1.00 85.12           H  
ATOM    288  CA  ILE A  19      14.328  11.083 -23.512  1.00 85.12           C  
ATOM    289  HA  ILE A  19      15.102  10.442 -23.936  1.00 85.12           H  
ATOM    290  C   ILE A  19      14.143  12.278 -24.441  1.00 85.12           C  
ATOM    291  CB  ILE A  19      13.056  10.231 -23.384  1.00 85.12           C  
ATOM    292  HB  ILE A  19      12.295  10.842 -22.899  1.00 85.12           H  
ATOM    293  O   ILE A  19      13.482  13.259 -24.091  1.00 85.12           O  
ATOM    294  CG1 ILE A  19      13.323   8.998 -22.501  1.00 85.12           C  
ATOM    295 HG12 ILE A  19      13.863   9.278 -21.597  1.00 85.12           H  
ATOM    296 HG13 ILE A  19      13.938   8.285 -23.050  1.00 85.12           H  
ATOM    297  CG2 ILE A  19      12.533   9.795 -24.767  1.00 85.12           C  
ATOM    298 HG21 ILE A  19      12.293  10.664 -25.381  1.00 85.12           H  
ATOM    299 HG22 ILE A  19      11.610   9.223 -24.676  1.00 85.12           H  
ATOM    300 HG23 ILE A  19      13.277   9.188 -25.283  1.00 85.12           H  
ATOM    301  CD1 ILE A  19      12.036   8.315 -22.054  1.00 85.12           C  
ATOM    302 HD11 ILE A  19      11.421   8.013 -22.901  1.00 85.12           H  
ATOM    303 HD12 ILE A  19      11.469   8.978 -21.401  1.00 85.12           H  
ATOM    304 HD13 ILE A  19      12.328   7.412 -21.517  1.00 85.12           H  
ATOM    305  N   ALA A  20      14.714  12.187 -25.640  1.00 86.53           N  
ATOM    306  H   ALA A  20      15.238  11.355 -25.868  1.00 86.53           H  
ATOM    307  CA  ALA A  20      14.582  13.212 -26.662  1.00 86.53           C  
ATOM    308  HA  ALA A  20      14.998  14.145 -26.281  1.00 86.53           H  
ATOM    309  C   ALA A  20      13.113  13.463 -27.016  1.00 86.53           C  
ATOM    310  CB  ALA A  20      15.395  12.790 -27.887  1.00 86.53           C  
ATOM    311  HB1 ALA A  20      15.354  13.578 -28.639  1.00 86.53           H  
ATOM    312  HB2 ALA A  20      16.437  12.626 -27.612  1.00 86.53           H  
ATOM    313  HB3 ALA A  20      14.986  11.874 -28.313  1.00 86.53           H  
ATOM    314  O   ALA A  20      12.338  12.538 -27.247  1.00 86.53           O  
ATOM    315  N   ARG A  21      12.733  14.742 -27.091  1.00 84.32           N  
ATOM    316  H   ARG A  21      13.417  15.447 -26.854  1.00 84.32           H  
ATOM    317  CA  ARG A  21      11.366  15.151 -27.457  1.00 84.32           C  
ATOM    318  HA  ARG A  21      10.655  14.559 -26.881  1.00 84.32           H  
ATOM    319  C   ARG A  21      11.045  14.881 -28.926  1.00 84.32           C  
ATOM    320  CB  ARG A  21      11.165  16.637 -27.144  1.00 84.32           C  
ATOM    321  HB2 ARG A  21      11.937  17.216 -27.651  1.00 84.32           H  
ATOM    322  HB3 ARG A  21      10.194  16.946 -27.532  1.00 84.32           H  
ATOM    323  O   ARG A  21       9.881  14.745 -29.287  1.00 84.32           O  
ATOM    324  CG  ARG A  21      11.210  16.924 -25.636  1.00 84.32           C  
ATOM    325  HG2 ARG A  21      12.125  16.503 -25.217  1.00 84.32           H  
ATOM    326  HG3 ARG A  21      10.357  16.457 -25.146  1.00 84.32           H  
ATOM    327  CD  ARG A  21      11.214  18.429 -25.353  1.00 84.32           C  
ATOM    328  HD2 ARG A  21      11.294  18.576 -24.276  1.00 84.32           H  
ATOM    329  HD3 ARG A  21      12.096  18.867 -25.823  1.00 84.32           H  
ATOM    330  NE  ARG A  21       9.990  19.089 -25.848  1.00 84.32           N  
ATOM    331  HE  ARG A  21       9.204  18.487 -26.048  1.00 84.32           H  
ATOM    332  NH1 ARG A  21      10.734  21.253 -25.676  1.00 84.32           N  
ATOM    333 HH11 ARG A  21      11.605  20.919 -25.288  1.00 84.32           H  
ATOM    334 HH12 ARG A  21      10.565  22.247 -25.741  1.00 84.32           H  
ATOM    335  NH2 ARG A  21       8.666  20.851 -26.416  1.00 84.32           N  
ATOM    336 HH21 ARG A  21       7.895  20.221 -26.587  1.00 84.32           H  
ATOM    337 HH22 ARG A  21       8.504  21.847 -26.460  1.00 84.32           H  
ATOM    338  CZ  ARG A  21       9.805  20.390 -25.981  1.00 84.32           C  
ATOM    339  N   LYS A  22      12.077  14.867 -29.769  1.00 82.33           N  
ATOM    340  H   LYS A  22      13.000  14.917 -29.364  1.00 82.33           H  
ATOM    341  CA  LYS A  22      12.020  14.616 -31.210  1.00 82.33           C  
ATOM    342  HA  LYS A  22      11.121  14.046 -31.445  1.00 82.33           H  
ATOM    343  C   LYS A  22      13.224  13.772 -31.608  1.00 82.33           C  
ATOM    344  CB  LYS A  22      12.009  15.942 -31.991  1.00 82.33           C  
ATOM    345  HB2 LYS A  22      12.111  15.722 -33.054  1.00 82.33           H  
ATOM    346  HB3 LYS A  22      12.864  16.547 -31.689  1.00 82.33           H  
ATOM    347  O   LYS A  22      14.244  13.786 -30.919  1.00 82.33           O  
ATOM    348  CG  LYS A  22      10.715  16.743 -31.779  1.00 82.33           C  
ATOM    349  HG2 LYS A  22       9.861  16.109 -32.019  1.00 82.33           H  
ATOM    350  HG3 LYS A  22      10.643  17.057 -30.738  1.00 82.33           H  
ATOM    351  CD  LYS A  22      10.686  17.987 -32.674  1.00 82.33           C  
ATOM    352  HD2 LYS A  22      11.513  18.643 -32.402  1.00 82.33           H  
ATOM    353  HD3 LYS A  22      10.801  17.680 -33.713  1.00 82.33           H  
ATOM    354  CE  LYS A  22       9.352  18.726 -32.500  1.00 82.33           C  
ATOM    355  HE2 LYS A  22       8.542  18.025 -32.703  1.00 82.33           H  
ATOM    356  HE3 LYS A  22       9.264  19.047 -31.462  1.00 82.33           H  
ATOM    357  NZ  LYS A  22       9.252  19.894 -33.413  1.00 82.33           N  
ATOM    358  HZ1 LYS A  22       8.365  20.364 -33.300  1.00 82.33           H  
ATOM    359  HZ2 LYS A  22       9.321  19.594 -34.375  1.00 82.33           H  
ATOM    360  HZ3 LYS A  22       9.996  20.554 -33.235  1.00 82.33           H  
ATOM    361  N   LYS A  23      13.107  13.063 -32.729  1.00 82.63           N  
ATOM    362  H   LYS A  23      12.249  13.134 -33.257  1.00 82.63           H  
ATOM    363  CA  LYS A  23      14.243  12.370 -33.340  1.00 82.63           C  
ATOM    364  HA  LYS A  23      14.598  11.608 -32.647  1.00 82.63           H  
ATOM    365  C   LYS A  23      15.385  13.374 -33.569  1.00 82.63           C  
ATOM    366  CB  LYS A  23      13.779  11.699 -34.640  1.00 82.63           C  
ATOM    367  HB2 LYS A  23      12.812  11.221 -34.480  1.00 82.63           H  
ATOM    368  HB3 LYS A  23      13.669  12.459 -35.413  1.00 82.63           H  
ATOM    369  O   LYS A  23      15.125  14.520 -33.931  1.00 82.63           O  
ATOM    370  CG  LYS A  23      14.771  10.628 -35.101  1.00 82.63           C  
ATOM    371  HG2 LYS A  23      14.790   9.814 -34.377  1.00 82.63           H  
ATOM    372  HG3 LYS A  23      15.771  11.060 -35.157  1.00 82.63           H  
ATOM    373  CD  LYS A  23      14.385  10.079 -36.476  1.00 82.63           C  
ATOM    374  HD2 LYS A  23      13.461   9.507 -36.399  1.00 82.63           H  
ATOM    375  HD3 LYS A  23      14.250  10.912 -37.166  1.00 82.63           H  
ATOM    376  CE  LYS A  23      15.528   9.195 -36.980  1.00 82.63           C  
ATOM    377  HE2 LYS A  23      16.430   9.806 -37.004  1.00 82.63           H  
ATOM    378  HE3 LYS A  23      15.697   8.386 -36.270  1.00 82.63           H  
ATOM    379  NZ  LYS A  23      15.243   8.659 -38.333  1.00 82.63           N  
ATOM    380  HZ1 LYS A  23      15.127   9.429 -38.976  1.00 82.63           H  
ATOM    381  HZ2 LYS A  23      14.412   8.085 -38.335  1.00 82.63           H  
ATOM    382  HZ3 LYS A  23      16.031   8.115 -38.655  1.00 82.63           H  
ATOM    383  N   ASP A  24      16.613  12.952 -33.284  1.00 83.55           N  
ATOM    384  H   ASP A  24      16.741  11.969 -33.088  1.00 83.55           H  
ATOM    385  CA  ASP A  24      17.846  13.732 -33.473  1.00 83.55           C  
ATOM    386  HA  ASP A  24      18.660  13.090 -33.138  1.00 83.55           H  
ATOM    387  C   ASP A  24      17.968  15.008 -32.608  1.00 83.55           C  
ATOM    388  CB  ASP A  24      18.093  13.956 -34.979  1.00 83.55           C  
ATOM    389  HB2 ASP A  24      17.413  14.724 -35.348  1.00 83.55           H  
ATOM    390  HB3 ASP A  24      19.114  14.308 -35.126  1.00 83.55           H  
ATOM    391  O   ASP A  24      18.885  15.809 -32.789  1.00 83.55           O  
ATOM    392  CG  ASP A  24      17.891  12.660 -35.780  1.00 83.55           C  
ATOM    393  OD1 ASP A  24      18.460  11.626 -35.363  1.00 83.55           O  
ATOM    394  OD2 ASP A  24      17.066  12.651 -36.722  1.00 83.55           O  
ATOM    395  N   TRP A  25      17.083  15.204 -31.621  1.00 86.77           N  
ATOM    396  H   TRP A  25      16.336  14.534 -31.502  1.00 86.77           H  
ATOM    397  CA  TRP A  25      17.222  16.273 -30.629  1.00 86.77           C  
ATOM    398  HA  TRP A  25      17.775  17.103 -31.070  1.00 86.77           H  
ATOM    399  C   TRP A  25      18.008  15.792 -29.419  1.00 86.77           C  
ATOM    400  CB  TRP A  25      15.859  16.817 -30.199  1.00 86.77           C  
ATOM    401  HB2 TRP A  25      15.153  15.997 -30.067  1.00 86.77           H  
ATOM    402  HB3 TRP A  25      15.980  17.295 -29.226  1.00 86.77           H  
ATOM    403  O   TRP A  25      17.541  14.937 -28.672  1.00 86.77           O  
ATOM    404  CG  TRP A  25      15.269  17.841 -31.111  1.00 86.77           C  
ATOM    405  CD1 TRP A  25      15.385  17.872 -32.459  1.00 86.77           C  
ATOM    406  HD1 TRP A  25      15.913  17.141 -33.053  1.00 86.77           H  
ATOM    407  CD2 TRP A  25      14.496  19.022 -30.748  1.00 86.77           C  
ATOM    408  CE2 TRP A  25      14.194  19.744 -31.940  1.00 86.77           C  
ATOM    409  CE3 TRP A  25      14.033  19.560 -29.527  1.00 86.77           C  
ATOM    410  HE3 TRP A  25      14.275  19.049 -28.606  1.00 86.77           H  
ATOM    411  NE1 TRP A  25      14.765  19.001 -32.951  1.00 86.77           N  
ATOM    412  HE1 TRP A  25      14.811  19.261 -33.926  1.00 86.77           H  
ATOM    413  CH2 TRP A  25      13.028  21.458 -30.691  1.00 86.77           C  
ATOM    414  HH2 TRP A  25      12.506  22.403 -30.656  1.00 86.77           H  
ATOM    415  CZ2 TRP A  25      13.472  20.946 -31.923  1.00 86.77           C  
ATOM    416  HZ2 TRP A  25      13.302  21.489 -32.840  1.00 86.77           H  
ATOM    417  CZ3 TRP A  25      13.305  20.764 -29.498  1.00 86.77           C  
ATOM    418  HZ3 TRP A  25      12.991  21.180 -28.552  1.00 86.77           H  
ATOM    419  N   ASP A  26      19.163  16.405 -29.178  1.00 86.44           N  
ATOM    420  H   ASP A  26      19.526  17.041 -29.873  1.00 86.44           H  
ATOM    421  CA  ASP A  26      19.972  16.126 -27.995  1.00 86.44           C  
ATOM    422  HA  ASP A  26      20.120  15.048 -27.930  1.00 86.44           H  
ATOM    423  C   ASP A  26      19.278  16.646 -26.714  1.00 86.44           C  
ATOM    424  CB  ASP A  26      21.368  16.730 -28.183  1.00 86.44           C  
ATOM    425  HB2 ASP A  26      21.274  17.807 -28.322  1.00 86.44           H  
ATOM    426  HB3 ASP A  26      21.813  16.312 -29.085  1.00 86.44           H  
ATOM    427  O   ASP A  26      19.155  17.868 -26.526  1.00 86.44           O  
ATOM    428  CG  ASP A  26      22.310  16.464 -27.004  1.00 86.44           C  
ATOM    429  OD1 ASP A  26      21.900  15.782 -26.035  1.00 86.44           O  
ATOM    430  OD2 ASP A  26      23.423  17.031 -27.049  1.00 86.44           O  
ATOM    431  N   PRO A  27      18.859  15.762 -25.789  1.00 87.14           N  
ATOM    432  CA  PRO A  27      18.229  16.170 -24.537  1.00 87.14           C  
ATOM    433  HA  PRO A  27      17.331  16.741 -24.775  1.00 87.14           H  
ATOM    434  C   PRO A  27      19.144  17.017 -23.643  1.00 87.14           C  
ATOM    435  CB  PRO A  27      17.842  14.872 -23.825  1.00 87.14           C  
ATOM    436  HB2 PRO A  27      18.591  14.626 -23.072  1.00 87.14           H  
ATOM    437  HB3 PRO A  27      16.851  14.953 -23.380  1.00 87.14           H  
ATOM    438  O   PRO A  27      18.659  17.805 -22.825  1.00 87.14           O  
ATOM    439  CG  PRO A  27      17.875  13.804 -24.910  1.00 87.14           C  
ATOM    440  HG2 PRO A  27      18.124  12.819 -24.515  1.00 87.14           H  
ATOM    441  HG3 PRO A  27      16.915  13.787 -25.427  1.00 87.14           H  
ATOM    442  CD  PRO A  27      18.942  14.310 -25.861  1.00 87.14           C  
ATOM    443  HD2 PRO A  27      19.925  13.989 -25.518  1.00 87.14           H  
ATOM    444  HD3 PRO A  27      18.750  13.916 -26.859  1.00 87.14           H  
ATOM    445  N   LYS A  28      20.470  16.911 -23.806  1.00 89.72           N  
ATOM    446  H   LYS A  28      20.825  16.291 -24.520  1.00 89.72           H  
ATOM    447  CA  LYS A  28      21.441  17.740 -23.075  1.00 89.72           C  
ATOM    448  HA  LYS A  28      21.181  17.735 -22.016  1.00 89.72           H  
ATOM    449  C   LYS A  28      21.408  19.199 -23.528  1.00 89.72           C  
ATOM    450  CB  LYS A  28      22.859  17.169 -23.231  1.00 89.72           C  
ATOM    451  HB2 LYS A  28      23.149  17.169 -24.281  1.00 89.72           H  
ATOM    452  HB3 LYS A  28      23.554  17.814 -22.692  1.00 89.72           H  
ATOM    453  O   LYS A  28      21.788  20.076 -22.754  1.00 89.72           O  
ATOM    454  CG  LYS A  28      22.972  15.750 -22.661  1.00 89.72           C  
ATOM    455  HG2 LYS A  28      22.301  15.084 -23.203  1.00 89.72           H  
ATOM    456  HG3 LYS A  28      22.678  15.764 -21.612  1.00 89.72           H  
ATOM    457  CD  LYS A  28      24.400  15.203 -22.775  1.00 89.72           C  
ATOM    458  HD2 LYS A  28      25.090  15.843 -22.224  1.00 89.72           H  
ATOM    459  HD3 LYS A  28      24.691  15.157 -23.824  1.00 89.72           H  
ATOM    460  CE  LYS A  28      24.386  13.797 -22.171  1.00 89.72           C  
ATOM    461  HE2 LYS A  28      23.688  13.181 -22.737  1.00 89.72           H  
ATOM    462  HE3 LYS A  28      24.006  13.851 -21.151  1.00 89.72           H  
ATOM    463  NZ  LYS A  28      25.706  13.133 -22.155  1.00 89.72           N  
ATOM    464  HZ1 LYS A  28      26.098  13.060 -23.083  1.00 89.72           H  
ATOM    465  HZ2 LYS A  28      26.338  13.586 -21.509  1.00 89.72           H  
ATOM    466  HZ3 LYS A  28      25.534  12.192 -21.830  1.00 89.72           H  
ATOM    467  N   LYS A  29      20.919  19.478 -24.742  1.00 88.43           N  
ATOM    468  H   LYS A  29      20.641  18.696 -25.316  1.00 88.43           H  
ATOM    469  CA  LYS A  29      20.747  20.840 -25.273  1.00 88.43           C  
ATOM    470  HA  LYS A  29      21.433  21.516 -24.762  1.00 88.43           H  
ATOM    471  C   LYS A  29      19.348  21.394 -25.018  1.00 88.43           C  
ATOM    472  CB  LYS A  29      21.087  20.864 -26.772  1.00 88.43           C  
ATOM    473  HB2 LYS A  29      20.829  21.843 -27.176  1.00 88.43           H  
ATOM    474  HB3 LYS A  29      20.497  20.111 -27.294  1.00 88.43           H  
ATOM    475  O   LYS A  29      19.224  22.557 -24.640  1.00 88.43           O  
ATOM    476  CG  LYS A  29      22.580  20.606 -27.018  1.00 88.43           C  
ATOM    477  HG2 LYS A  29      23.168  21.353 -26.485  1.00 88.43           H  
ATOM    478  HG3 LYS A  29      22.845  19.618 -26.642  1.00 88.43           H  
ATOM    479  CD  LYS A  29      22.911  20.678 -28.513  1.00 88.43           C  
ATOM    480  HD2 LYS A  29      22.699  21.681 -28.885  1.00 88.43           H  
ATOM    481  HD3 LYS A  29      22.293  19.958 -29.050  1.00 88.43           H  
ATOM    482  CE  LYS A  29      24.391  20.338 -28.723  1.00 88.43           C  
ATOM    483  HE2 LYS A  29      24.568  19.345 -28.311  1.00 88.43           H  
ATOM    484  HE3 LYS A  29      24.999  21.047 -28.161  1.00 88.43           H  
ATOM    485  NZ  LYS A  29      24.761  20.364 -30.161  1.00 88.43           N  
ATOM    486  HZ1 LYS A  29      24.593  21.274 -30.567  1.00 88.43           H  
ATOM    487  HZ2 LYS A  29      25.736  20.130 -30.276  1.00 88.43           H  
ATOM    488  HZ3 LYS A  29      24.221  19.676 -30.668  1.00 88.43           H  
ATOM    489  N   TYR A  30      18.315  20.568 -25.181  1.00 89.49           N  
ATOM    490  H   TYR A  30      18.515  19.642 -25.530  1.00 89.49           H  
ATOM    491  CA  TYR A  30      16.919  21.030 -25.230  1.00 89.49           C  
ATOM    492  HA  TYR A  30      16.903  22.119 -25.184  1.00 89.49           H  
ATOM    493  C   TYR A  30      16.039  20.558 -24.068  1.00 89.49           C  
ATOM    494  CB  TYR A  30      16.320  20.630 -26.583  1.00 89.49           C  
ATOM    495  HB2 TYR A  30      15.295  20.995 -26.646  1.00 89.49           H  
ATOM    496  HB3 TYR A  30      16.289  19.542 -26.650  1.00 89.49           H  
ATOM    497  O   TYR A  30      14.851  20.885 -24.026  1.00 89.49           O  
ATOM    498  CG  TYR A  30      17.095  21.190 -27.758  1.00 89.49           C  
ATOM    499  CD1 TYR A  30      17.040  22.570 -28.037  1.00 89.49           C  
ATOM    500  HD1 TYR A  30      16.425  23.221 -27.433  1.00 89.49           H  
ATOM    501  CD2 TYR A  30      17.899  20.342 -28.542  1.00 89.49           C  
ATOM    502  HD2 TYR A  30      17.943  19.284 -28.330  1.00 89.49           H  
ATOM    503  CE1 TYR A  30      17.786  23.105 -29.105  1.00 89.49           C  
ATOM    504  HE1 TYR A  30      17.742  24.162 -29.322  1.00 89.49           H  
ATOM    505  CE2 TYR A  30      18.650  20.874 -29.606  1.00 89.49           C  
ATOM    506  HE2 TYR A  30      19.260  20.232 -30.224  1.00 89.49           H  
ATOM    507  OH  TYR A  30      19.328  22.757 -30.915  1.00 89.49           O  
ATOM    508  HH  TYR A  30      19.152  23.688 -31.069  1.00 89.49           H  
ATOM    509  CZ  TYR A  30      18.593  22.254 -29.890  1.00 89.49           C  
ATOM    510  N   GLY A  31      16.596  19.793 -23.129  1.00 87.19           N  
ATOM    511  H   GLY A  31      17.551  19.488 -23.254  1.00 87.19           H  
ATOM    512  CA  GLY A  31      15.789  19.048 -22.173  1.00 87.19           C  
ATOM    513  HA2 GLY A  31      16.421  18.657 -21.376  1.00 87.19           H  
ATOM    514  HA3 GLY A  31      15.041  19.705 -21.729  1.00 87.19           H  
ATOM    515  C   GLY A  31      15.075  17.872 -22.837  1.00 87.19           C  
ATOM    516  O   GLY A  31      15.198  17.622 -24.039  1.00 87.19           O  
ATOM    517  N   GLY A  32      14.321  17.129 -22.043  1.00 89.16           N  
ATOM    518  H   GLY A  32      14.157  17.428 -21.092  1.00 89.16           H  
ATOM    519  CA  GLY A  32      13.693  15.894 -22.497  1.00 89.16           C  
ATOM    520  HA2 GLY A  32      13.276  16.031 -23.494  1.00 89.16           H  
ATOM    521  HA3 GLY A  32      14.444  15.106 -22.557  1.00 89.16           H  
ATOM    522  C   GLY A  32      12.584  15.433 -21.573  1.00 89.16           C  
ATOM    523  O   GLY A  32      12.351  16.030 -20.522  1.00 89.16           O  
ATOM    524  N   PHE A  33      11.900  14.366 -21.966  1.00 88.17           N  
ATOM    525  H   PHE A  33      12.184  13.891 -22.811  1.00 88.17           H  
ATOM    526  CA  PHE A  33      10.954  13.703 -21.076  1.00 88.17           C  
ATOM    527  HA  PHE A  33      10.307  14.459 -20.631  1.00 88.17           H  
ATOM    528  C   PHE A  33      11.702  13.006 -19.935  1.00 88.17           C  
ATOM    529  CB  PHE A  33      10.065  12.737 -21.861  1.00 88.17           C  
ATOM    530  HB2 PHE A  33       9.367  12.272 -21.164  1.00 88.17           H  
ATOM    531  HB3 PHE A  33      10.670  11.936 -22.283  1.00 88.17           H  
ATOM    532  O   PHE A  33      12.825  12.529 -20.120  1.00 88.17           O  
ATOM    533  CG  PHE A  33       9.263  13.391 -22.965  1.00 88.17           C  
ATOM    534  CD1 PHE A  33       8.223  14.275 -22.628  1.00 88.17           C  
ATOM    535  HD1 PHE A  33       8.010  14.493 -21.591  1.00 88.17           H  
ATOM    536  CD2 PHE A  33       9.521  13.092 -24.318  1.00 88.17           C  
ATOM    537  HD2 PHE A  33      10.302  12.395 -24.584  1.00 88.17           H  
ATOM    538  CE1 PHE A  33       7.436  14.855 -23.636  1.00 88.17           C  
ATOM    539  HE1 PHE A  33       6.622  15.513 -23.367  1.00 88.17           H  
ATOM    540  CE2 PHE A  33       8.717  13.657 -25.325  1.00 88.17           C  
ATOM    541  HE2 PHE A  33       8.870  13.376 -26.356  1.00 88.17           H  
ATOM    542  CZ  PHE A  33       7.679  14.542 -24.984  1.00 88.17           C  
ATOM    543  HZ  PHE A  33       7.044  14.951 -25.756  1.00 88.17           H  
ATOM    544  N   ASP A  34      11.077  12.970 -18.757  1.00 83.76           N  
ATOM    545  H   ASP A  34      10.188  13.444 -18.681  1.00 83.76           H  
ATOM    546  CA  ASP A  34      11.690  12.464 -17.523  1.00 83.76           C  
ATOM    547  HA  ASP A  34      12.601  13.029 -17.321  1.00 83.76           H  
ATOM    548  C   ASP A  34      12.096  10.988 -17.608  1.00 83.76           C  
ATOM    549  CB  ASP A  34      10.711  12.684 -16.355  1.00 83.76           C  
ATOM    550  HB2 ASP A  34      10.606  13.752 -16.165  1.00 83.76           H  
ATOM    551  HB3 ASP A  34       9.730  12.302 -16.639  1.00 83.76           H  
ATOM    552  O   ASP A  34      13.239  10.627 -17.331  1.00 83.76           O  
ATOM    553  CG  ASP A  34      11.163  11.983 -15.066  1.00 83.76           C  
ATOM    554  OD1 ASP A  34      12.332  12.169 -14.661  1.00 83.76           O  
ATOM    555  OD2 ASP A  34      10.342  11.204 -14.520  1.00 83.76           O  
ATOM    556  N   SER A  35      11.143  10.124 -17.955  1.00 83.20           N  
ATOM    557  H   SER A  35      10.232  10.478 -18.210  1.00 83.20           H  
ATOM    558  CA  SER A  35      11.337   8.677 -17.924  1.00 83.20           C  
ATOM    559  HA  SER A  35      12.357   8.477 -18.252  1.00 83.20           H  
ATOM    560  C   SER A  35      10.387   7.960 -18.885  1.00 83.20           C  
ATOM    561  CB  SER A  35      11.193   8.144 -16.486  1.00 83.20           C  
ATOM    562  HB2 SER A  35      11.121   7.056 -16.511  1.00 83.20           H  
ATOM    563  HB3 SER A  35      12.093   8.409 -15.933  1.00 83.20           H  
ATOM    564  O   SER A  35       9.281   8.454 -19.142  1.00 83.20           O  
ATOM    565  OG  SER A  35      10.073   8.662 -15.779  1.00 83.20           O  
ATOM    566  HG  SER A  35      10.293   9.559 -15.516  1.00 83.20           H  
ATOM    567  N   PRO A  36      10.796   6.803 -19.437  1.00 87.90           N  
ATOM    568  CA  PRO A  36       9.938   6.025 -20.315  1.00 87.90           C  
ATOM    569  HA  PRO A  36       9.509   6.659 -21.090  1.00 87.90           H  
ATOM    570  C   PRO A  36       8.813   5.381 -19.503  1.00 87.90           C  
ATOM    571  CB  PRO A  36      10.847   4.986 -20.967  1.00 87.90           C  
ATOM    572  HB2 PRO A  36      10.305   4.074 -21.217  1.00 87.90           H  
ATOM    573  HB3 PRO A  36      11.304   5.405 -21.864  1.00 87.90           H  
ATOM    574  O   PRO A  36       8.988   5.019 -18.336  1.00 87.90           O  
ATOM    575  CG  PRO A  36      11.929   4.753 -19.912  1.00 87.90           C  
ATOM    576  HG2 PRO A  36      12.872   4.447 -20.364  1.00 87.90           H  
ATOM    577  HG3 PRO A  36      11.587   4.002 -19.200  1.00 87.90           H  
ATOM    578  CD  PRO A  36      12.055   6.099 -19.198  1.00 87.90           C  
ATOM    579  HD2 PRO A  36      12.893   6.663 -19.607  1.00 87.90           H  
ATOM    580  HD3 PRO A  36      12.216   5.931 -18.134  1.00 87.90           H  
ATOM    581  N   THR A  37       7.659   5.200 -20.130  1.00 88.68           N  
ATOM    582  H   THR A  37       7.565   5.504 -21.089  1.00 88.68           H  
ATOM    583  CA  THR A  37       6.549   4.466 -19.528  1.00 88.68           C  
ATOM    584  HA  THR A  37       6.465   4.755 -18.480  1.00 88.68           H  
ATOM    585  C   THR A  37       6.846   2.973 -19.612  1.00 88.68           C  
ATOM    586  CB  THR A  37       5.222   4.813 -20.207  1.00 88.68           C  
ATOM    587  HB  THR A  37       5.261   4.511 -21.253  1.00 88.68           H  
ATOM    588  O   THR A  37       7.097   2.435 -20.693  1.00 88.68           O  
ATOM    589  CG2 THR A  37       4.027   4.151 -19.521  1.00 88.68           C  
ATOM    590 HG21 THR A  37       3.107   4.478 -20.007  1.00 88.68           H  
ATOM    591 HG22 THR A  37       3.995   4.434 -18.469  1.00 88.68           H  
ATOM    592 HG23 THR A  37       4.095   3.067 -19.605  1.00 88.68           H  
ATOM    593  OG1 THR A  37       5.012   6.202 -20.131  1.00 88.68           O  
ATOM    594  HG1 THR A  37       4.439   6.418 -20.870  1.00 88.68           H  
ATOM    595  N   VAL A  38       6.823   2.293 -18.466  1.00 90.75           N  
ATOM    596  H   VAL A  38       6.620   2.797 -17.614  1.00 90.75           H  
ATOM    597  CA  VAL A  38       6.943   0.831 -18.390  1.00 90.75           C  
ATOM    598  HA  VAL A  38       7.708   0.497 -19.091  1.00 90.75           H  
ATOM    599  C   VAL A  38       5.613   0.208 -18.806  1.00 90.75           C  
ATOM    600  CB  VAL A  38       7.414   0.370 -17.000  1.00 90.75           C  
ATOM    601  HB  VAL A  38       6.722   0.735 -16.241  1.00 90.75           H  
ATOM    602  O   VAL A  38       4.575   0.547 -18.242  1.00 90.75           O  
ATOM    603  CG1 VAL A  38       7.495  -1.158 -16.903  1.00 90.75           C  
ATOM    604 HG11 VAL A  38       6.506  -1.598 -17.023  1.00 90.75           H  
ATOM    605 HG12 VAL A  38       8.157  -1.553 -17.674  1.00 90.75           H  
ATOM    606 HG13 VAL A  38       7.876  -1.451 -15.924  1.00 90.75           H  
ATOM    607  CG2 VAL A  38       8.816   0.925 -16.703  1.00 90.75           C  
ATOM    608 HG21 VAL A  38       9.146   0.588 -15.720  1.00 90.75           H  
ATOM    609 HG22 VAL A  38       8.804   2.015 -16.707  1.00 90.75           H  
ATOM    610 HG23 VAL A  38       9.524   0.576 -17.454  1.00 90.75           H  
ATOM    611  N   ALA A  39       5.641  -0.686 -19.794  1.00 91.48           N  
ATOM    612  H   ALA A  39       6.536  -0.975 -20.161  1.00 91.48           H  
ATOM    613  CA  ALA A  39       4.467  -1.414 -20.265  1.00 91.48           C  
ATOM    614  HA  ALA A  39       3.617  -0.733 -20.316  1.00 91.48           H  
ATOM    615  C   ALA A  39       4.099  -2.552 -19.302  1.00 91.48           C  
ATOM    616  CB  ALA A  39       4.759  -1.948 -21.676  1.00 91.48           C  
ATOM    617  HB1 ALA A  39       5.031  -1.125 -22.337  1.00 91.48           H  
ATOM    618  HB2 ALA A  39       5.582  -2.662 -21.649  1.00 91.48           H  
ATOM    619  HB3 ALA A  39       3.872  -2.445 -22.068  1.00 91.48           H  
ATOM    620  O   ALA A  39       2.944  -2.694 -18.910  1.00 91.48           O  
ATOM    621  N   TYR A  40       5.089  -3.357 -18.922  1.00 94.19           N  
ATOM    622  H   TYR A  40       6.013  -3.182 -19.289  1.00 94.19           H  
ATOM    623  CA  TYR A  40       4.964  -4.474 -17.985  1.00 94.19           C  
ATOM    624  HA  TYR A  40       4.342  -4.174 -17.142  1.00 94.19           H  
ATOM    625  C   TYR A  40       6.348  -4.843 -17.442  1.00 94.19           C  
ATOM    626  CB  TYR A  40       4.289  -5.669 -18.682  1.00 94.19           C  
ATOM    627  HB2 TYR A  40       3.245  -5.416 -18.868  1.00 94.19           H  
ATOM    628  HB3 TYR A  40       4.281  -6.528 -18.011  1.00 94.19           H  
ATOM    629  O   TYR A  40       7.366  -4.317 -17.900  1.00 94.19           O  
ATOM    630  CG  TYR A  40       4.924  -6.094 -19.989  1.00 94.19           C  
ATOM    631  CD1 TYR A  40       4.401  -5.620 -21.208  1.00 94.19           C  
ATOM    632  HD1 TYR A  40       3.553  -4.950 -21.204  1.00 94.19           H  
ATOM    633  CD2 TYR A  40       6.032  -6.961 -19.985  1.00 94.19           C  
ATOM    634  HD2 TYR A  40       6.429  -7.328 -19.050  1.00 94.19           H  
ATOM    635  CE1 TYR A  40       4.990  -6.016 -22.423  1.00 94.19           C  
ATOM    636  HE1 TYR A  40       4.606  -5.667 -23.370  1.00 94.19           H  
ATOM    637  CE2 TYR A  40       6.620  -7.361 -21.198  1.00 94.19           C  
ATOM    638  HE2 TYR A  40       7.469  -8.029 -21.201  1.00 94.19           H  
ATOM    639  OH  TYR A  40       6.658  -7.265 -23.584  1.00 94.19           O  
ATOM    640  HH  TYR A  40       7.425  -7.831 -23.466  1.00 94.19           H  
ATOM    641  CZ  TYR A  40       6.103  -6.881 -22.415  1.00 94.19           C  
ATOM    642  N   SER A  41       6.396  -5.735 -16.456  1.00 96.69           N  
ATOM    643  H   SER A  41       5.547  -6.213 -16.189  1.00 96.69           H  
ATOM    644  CA  SER A  41       7.656  -6.304 -15.970  1.00 96.69           C  
ATOM    645  HA  SER A  41       8.493  -5.734 -16.373  1.00 96.69           H  
ATOM    646  C   SER A  41       7.811  -7.741 -16.459  1.00 96.69           C  
ATOM    647  CB  SER A  41       7.750  -6.215 -14.446  1.00 96.69           C  
ATOM    648  HB2 SER A  41       8.733  -6.558 -14.122  1.00 96.69           H  
ATOM    649  HB3 SER A  41       6.983  -6.849 -14.001  1.00 96.69           H  
ATOM    650  O   SER A  41       6.831  -8.393 -16.812  1.00 96.69           O  
ATOM    651  OG  SER A  41       7.555  -4.872 -14.034  1.00 96.69           O  
ATOM    652  HG  SER A  41       6.637  -4.674 -14.231  1.00 96.69           H  
ATOM    653  N   VAL A  42       9.037  -8.243 -16.491  1.00 96.79           N  
ATOM    654  H   VAL A  42       9.819  -7.637 -16.286  1.00 96.79           H  
ATOM    655  CA  VAL A  42       9.334  -9.645 -16.790  1.00 96.79           C  
ATOM    656  HA  VAL A  42       8.403 -10.211 -16.747  1.00 96.79           H  
ATOM    657  C   VAL A  42      10.243 -10.212 -15.712  1.00 96.79           C  
ATOM    658  CB  VAL A  42       9.915  -9.840 -18.205  1.00 96.79           C  
ATOM    659  HB  VAL A  42      10.115 -10.902 -18.351  1.00 96.79           H  
ATOM    660  O   VAL A  42      11.183  -9.540 -15.289  1.00 96.79           O  
ATOM    661  CG1 VAL A  42       8.899  -9.399 -19.261  1.00 96.79           C  
ATOM    662 HG11 VAL A  42       7.976  -9.968 -19.147  1.00 96.79           H  
ATOM    663 HG12 VAL A  42       8.689  -8.334 -19.160  1.00 96.79           H  
ATOM    664 HG13 VAL A  42       9.300  -9.584 -20.257  1.00 96.79           H  
ATOM    665  CG2 VAL A  42      11.209  -9.065 -18.473  1.00 96.79           C  
ATOM    666 HG21 VAL A  42      11.047  -7.993 -18.359  1.00 96.79           H  
ATOM    667 HG22 VAL A  42      11.980  -9.394 -17.776  1.00 96.79           H  
ATOM    668 HG23 VAL A  42      11.558  -9.268 -19.486  1.00 96.79           H  
ATOM    669  N   LEU A  43       9.962 -11.428 -15.252  1.00 97.07           N  
ATOM    670  H   LEU A  43       9.172 -11.919 -15.647  1.00 97.07           H  
ATOM    671  CA  LEU A  43      10.905 -12.189 -14.439  1.00 97.07           C  
ATOM    672  HA  LEU A  43      11.367 -11.523 -13.710  1.00 97.07           H  
ATOM    673  C   LEU A  43      11.997 -12.736 -15.358  1.00 97.07           C  
ATOM    674  CB  LEU A  43      10.165 -13.313 -13.694  1.00 97.07           C  
ATOM    675  HB2 LEU A  43       9.723 -13.975 -14.439  1.00 97.07           H  
ATOM    676  HB3 LEU A  43       9.358 -12.882 -13.100  1.00 97.07           H  
ATOM    677  O   LEU A  43      11.692 -13.388 -16.354  1.00 97.07           O  
ATOM    678  CG  LEU A  43      11.071 -14.157 -12.778  1.00 97.07           C  
ATOM    679  HG  LEU A  43      11.924 -14.533 -13.343  1.00 97.07           H  
ATOM    680  CD1 LEU A  43      11.592 -13.357 -11.581  1.00 97.07           C  
ATOM    681 HD11 LEU A  43      12.243 -12.552 -11.920  1.00 97.07           H  
ATOM    682 HD12 LEU A  43      10.755 -12.937 -11.023  1.00 97.07           H  
ATOM    683 HD13 LEU A  43      12.165 -14.013 -10.925  1.00 97.07           H  
ATOM    684  CD2 LEU A  43      10.293 -15.359 -12.249  1.00 97.07           C  
ATOM    685 HD21 LEU A  43       9.973 -15.977 -13.088  1.00 97.07           H  
ATOM    686 HD22 LEU A  43       9.418 -15.030 -11.689  1.00 97.07           H  
ATOM    687 HD23 LEU A  43      10.929 -15.965 -11.604  1.00 97.07           H  
ATOM    688  N   VAL A  44      13.257 -12.471 -15.023  1.00 96.66           N  
ATOM    689  H   VAL A  44      13.424 -11.878 -14.223  1.00 96.66           H  
ATOM    690  CA  VAL A  44      14.424 -12.932 -15.778  1.00 96.66           C  
ATOM    691  HA  VAL A  44      14.091 -13.545 -16.616  1.00 96.66           H  
ATOM    692  C   VAL A  44      15.293 -13.793 -14.875  1.00 96.66           C  
ATOM    693  CB  VAL A  44      15.231 -11.753 -16.359  1.00 96.66           C  
ATOM    694  HB  VAL A  44      15.627 -11.148 -15.544  1.00 96.66           H  
ATOM    695  O   VAL A  44      15.713 -13.354 -13.802  1.00 96.66           O  
ATOM    696  CG1 VAL A  44      16.406 -12.250 -17.213  1.00 96.66           C  
ATOM    697 HG11 VAL A  44      16.933 -11.399 -17.645  1.00 96.66           H  
ATOM    698 HG12 VAL A  44      16.044 -12.892 -18.016  1.00 96.66           H  
ATOM    699 HG13 VAL A  44      17.116 -12.802 -16.595  1.00 96.66           H  
ATOM    700  CG2 VAL A  44      14.354 -10.858 -17.240  1.00 96.66           C  
ATOM    701 HG21 VAL A  44      13.878 -11.446 -18.025  1.00 96.66           H  
ATOM    702 HG22 VAL A  44      13.592 -10.387 -16.619  1.00 96.66           H  
ATOM    703 HG23 VAL A  44      14.960 -10.069 -17.687  1.00 96.66           H  
ATOM    704  N   VAL A  45      15.596 -15.008 -15.337  1.00 96.61           N  
ATOM    705  H   VAL A  45      15.174 -15.303 -16.206  1.00 96.61           H  
ATOM    706  CA  VAL A  45      16.599 -15.895 -14.739  1.00 96.61           C  
ATOM    707  HA  VAL A  45      16.991 -15.422 -13.839  1.00 96.61           H  
ATOM    708  C   VAL A  45      17.743 -16.065 -15.733  1.00 96.61           C  
ATOM    709  CB  VAL A  45      16.004 -17.249 -14.316  1.00 96.61           C  
ATOM    710  HB  VAL A  45      15.679 -17.802 -15.197  1.00 96.61           H  
ATOM    711  O   VAL A  45      17.568 -16.649 -16.802  1.00 96.61           O  
ATOM    712  CG1 VAL A  45      17.060 -18.076 -13.566  1.00 96.61           C  
ATOM    713 HG11 VAL A  45      17.905 -18.286 -14.222  1.00 96.61           H  
ATOM    714 HG12 VAL A  45      16.620 -19.018 -13.239  1.00 96.61           H  
ATOM    715 HG13 VAL A  45      17.412 -17.523 -12.696  1.00 96.61           H  
ATOM    716  CG2 VAL A  45      14.801 -17.077 -13.381  1.00 96.61           C  
ATOM    717 HG21 VAL A  45      14.432 -18.051 -13.061  1.00 96.61           H  
ATOM    718 HG22 VAL A  45      15.090 -16.489 -12.510  1.00 96.61           H  
ATOM    719 HG23 VAL A  45      13.989 -16.570 -13.904  1.00 96.61           H  
ATOM    720  N   ALA A  46      18.909 -15.523 -15.398  1.00 96.99           N  
ATOM    721  H   ALA A  46      18.998 -15.104 -14.483  1.00 96.99           H  
ATOM    722  CA  ALA A  46      20.063 -15.452 -16.295  1.00 96.99           C  
ATOM    723  HA  ALA A  46      20.131 -16.359 -16.895  1.00 96.99           H  
ATOM    724  C   ALA A  46      21.367 -15.307 -15.496  1.00 96.99           C  
ATOM    725  CB  ALA A  46      19.841 -14.252 -17.231  1.00 96.99           C  
ATOM    726  HB1 ALA A  46      18.911 -14.379 -17.785  1.00 96.99           H  
ATOM    727  HB2 ALA A  46      20.658 -14.170 -17.948  1.00 96.99           H  
ATOM    728  HB3 ALA A  46      19.776 -13.338 -16.641  1.00 96.99           H  
ATOM    729  O   ALA A  46      21.363 -15.332 -14.263  1.00 96.99           O  
ATOM    730  N   LYS A  47      22.490 -15.117 -16.184  1.00 96.80           N  
ATOM    731  H   LYS A  47      22.436 -15.171 -17.191  1.00 96.80           H  
ATOM    732  CA  LYS A  47      23.748 -14.635 -15.609  1.00 96.80           C  
ATOM    733  HA  LYS A  47      23.642 -14.600 -14.524  1.00 96.80           H  
ATOM    734  C   LYS A  47      24.040 -13.215 -16.082  1.00 96.80           C  
ATOM    735  CB  LYS A  47      24.900 -15.586 -15.951  1.00 96.80           C  
ATOM    736  HB2 LYS A  47      25.824 -15.152 -15.570  1.00 96.80           H  
ATOM    737  HB3 LYS A  47      24.984 -15.675 -17.035  1.00 96.80           H  
ATOM    738  O   LYS A  47      23.700 -12.842 -17.198  1.00 96.80           O  
ATOM    739  CG  LYS A  47      24.722 -16.983 -15.337  1.00 96.80           C  
ATOM    740  HG2 LYS A  47      23.849 -17.467 -15.775  1.00 96.80           H  
ATOM    741  HG3 LYS A  47      24.586 -16.901 -14.259  1.00 96.80           H  
ATOM    742  CD  LYS A  47      25.966 -17.826 -15.628  1.00 96.80           C  
ATOM    743  HD2 LYS A  47      26.828 -17.404 -15.111  1.00 96.80           H  
ATOM    744  HD3 LYS A  47      26.151 -17.789 -16.701  1.00 96.80           H  
ATOM    745  CE  LYS A  47      25.792 -19.285 -15.193  1.00 96.80           C  
ATOM    746  HE2 LYS A  47      25.841 -19.358 -14.106  1.00 96.80           H  
ATOM    747  HE3 LYS A  47      24.811 -19.619 -15.530  1.00 96.80           H  
ATOM    748  NZ  LYS A  47      26.815 -20.138 -15.844  1.00 96.80           N  
ATOM    749  HZ1 LYS A  47      27.766 -19.829 -15.703  1.00 96.80           H  
ATOM    750  HZ2 LYS A  47      26.685 -21.121 -15.650  1.00 96.80           H  
ATOM    751  HZ3 LYS A  47      26.652 -20.074 -16.839  1.00 96.80           H  
ATOM    752  N   VAL A  48      24.701 -12.428 -15.241  1.00 95.32           N  
ATOM    753  H   VAL A  48      24.899 -12.787 -14.318  1.00 95.32           H  
ATOM    754  CA  VAL A  48      25.200 -11.087 -15.586  1.00 95.32           C  
ATOM    755  HA  VAL A  48      25.246 -10.990 -16.671  1.00 95.32           H  
ATOM    756  C   VAL A  48      26.617 -10.906 -15.063  1.00 95.32           C  
ATOM    757  CB  VAL A  48      24.288  -9.957 -15.066  1.00 95.32           C  
ATOM    758  HB  VAL A  48      24.788  -9.003 -15.230  1.00 95.32           H  
ATOM    759  O   VAL A  48      26.973 -11.439 -14.006  1.00 95.32           O  
ATOM    760  CG1 VAL A  48      22.952  -9.919 -15.806  1.00 95.32           C  
ATOM    761 HG11 VAL A  48      23.132  -9.760 -16.870  1.00 95.32           H  
ATOM    762 HG12 VAL A  48      22.339  -9.095 -15.442  1.00 95.32           H  
ATOM    763 HG13 VAL A  48      22.410 -10.855 -15.669  1.00 95.32           H  
ATOM    764  CG2 VAL A  48      23.984 -10.088 -13.573  1.00 95.32           C  
ATOM    765 HG21 VAL A  48      23.438 -11.017 -13.407  1.00 95.32           H  
ATOM    766 HG22 VAL A  48      23.364  -9.247 -13.266  1.00 95.32           H  
ATOM    767 HG23 VAL A  48      24.911 -10.113 -13.000  1.00 95.32           H  
ATOM    768  N   GLU A  49      27.432 -10.147 -15.787  1.00 93.59           N  
ATOM    769  H   GLU A  49      27.098  -9.741 -16.649  1.00 93.59           H  
ATOM    770  CA  GLU A  49      28.766  -9.764 -15.324  1.00 93.59           C  
ATOM    771  HA  GLU A  49      29.297 -10.655 -14.989  1.00 93.59           H  
ATOM    772  C   GLU A  49      28.643  -8.790 -14.142  1.00 93.59           C  
ATOM    773  CB  GLU A  49      29.583  -9.130 -16.458  1.00 93.59           C  
ATOM    774  HB2 GLU A  49      30.527  -8.787 -16.035  1.00 93.59           H  
ATOM    775  HB3 GLU A  49      29.044  -8.267 -16.849  1.00 93.59           H  
ATOM    776  O   GLU A  49      28.039  -7.722 -14.255  1.00 93.59           O  
ATOM    777  CG  GLU A  49      29.883 -10.106 -17.605  1.00 93.59           C  
ATOM    778  HG2 GLU A  49      30.342 -11.003 -17.187  1.00 93.59           H  
ATOM    779  HG3 GLU A  49      28.944 -10.398 -18.076  1.00 93.59           H  
ATOM    780  CD  GLU A  49      30.817  -9.505 -18.673  1.00 93.59           C  
ATOM    781  OE1 GLU A  49      31.224 -10.272 -19.569  1.00 93.59           O  
ATOM    782  OE2 GLU A  49      31.136  -8.290 -18.594  1.00 93.59           O  
ATOM    783  N   LYS A  50      29.212  -9.145 -12.982  1.00 87.26           N  
ATOM    784  H   LYS A  50      29.640 -10.058 -12.925  1.00 87.26           H  
ATOM    785  CA  LYS A  50      29.220  -8.277 -11.791  1.00 87.26           C  
ATOM    786  HA  LYS A  50      28.922  -7.277 -12.108  1.00 87.26           H  
ATOM    787  C   LYS A  50      30.618  -8.125 -11.196  1.00 87.26           C  
ATOM    788  CB  LYS A  50      28.192  -8.760 -10.745  1.00 87.26           C  
ATOM    789  HB2 LYS A  50      28.423  -8.296  -9.786  1.00 87.26           H  
ATOM    790  HB3 LYS A  50      28.267  -9.842 -10.634  1.00 87.26           H  
ATOM    791  O   LYS A  50      31.364  -9.091 -11.039  1.00 87.26           O  
ATOM    792  CG  LYS A  50      26.752  -8.373 -11.126  1.00 87.26           C  
ATOM    793  HG2 LYS A  50      26.719  -7.299 -11.311  1.00 87.26           H  
ATOM    794  HG3 LYS A  50      26.489  -8.882 -12.054  1.00 87.26           H  
ATOM    795  CD  LYS A  50      25.706  -8.714 -10.045  1.00 87.26           C  
ATOM    796  HD2 LYS A  50      25.974  -8.225  -9.108  1.00 87.26           H  
ATOM    797  HD3 LYS A  50      25.677  -9.794  -9.905  1.00 87.26           H  
ATOM    798  CE  LYS A  50      24.329  -8.211 -10.518  1.00 87.26           C  
ATOM    799  HE2 LYS A  50      24.373  -7.130 -10.650  1.00 87.26           H  
ATOM    800  HE3 LYS A  50      24.142  -8.635 -11.504  1.00 87.26           H  
ATOM    801  NZ  LYS A  50      23.197  -8.569  -9.619  1.00 87.26           N  
ATOM    802  HZ1 LYS A  50      22.331  -8.267 -10.042  1.00 87.26           H  
ATOM    803  HZ2 LYS A  50      23.274  -8.129  -8.713  1.00 87.26           H  
ATOM    804  HZ3 LYS A  50      23.116  -9.572  -9.526  1.00 87.26           H  
ATOM    805  N   GLY A  51      30.917  -6.903 -10.752  1.00 84.72           N  
ATOM    806  H   GLY A  51      30.277  -6.160 -10.990  1.00 84.72           H  
ATOM    807  CA  GLY A  51      32.166  -6.540 -10.075  1.00 84.72           C  
ATOM    808  HA2 GLY A  51      31.989  -5.659  -9.459  1.00 84.72           H  
ATOM    809  HA3 GLY A  51      32.473  -7.355  -9.419  1.00 84.72           H  
ATOM    810  C   GLY A  51      33.323  -6.232 -11.029  1.00 84.72           C  
ATOM    811  O   GLY A  51      33.206  -6.374 -12.242  1.00 84.72           O  
ATOM    812  N   LYS A  52      34.466  -5.815 -10.466  1.00 84.22           N  
ATOM    813  H   LYS A  52      34.492  -5.707  -9.462  1.00 84.22           H  
ATOM    814  CA  LYS A  52      35.654  -5.401 -11.241  1.00 84.22           C  
ATOM    815  HA  LYS A  52      35.380  -4.586 -11.911  1.00 84.22           H  
ATOM    816  C   LYS A  52      36.200  -6.505 -12.154  1.00 84.22           C  
ATOM    817  CB  LYS A  52      36.773  -4.918 -10.299  1.00 84.22           C  
ATOM    818  HB2 LYS A  52      37.670  -4.760 -10.898  1.00 84.22           H  
ATOM    819  HB3 LYS A  52      36.993  -5.692  -9.565  1.00 84.22           H  
ATOM    820  O   LYS A  52      36.668  -6.216 -13.243  1.00 84.22           O  
ATOM    821  CG  LYS A  52      36.446  -3.600  -9.577  1.00 84.22           C  
ATOM    822  HG2 LYS A  52      36.172  -2.846 -10.316  1.00 84.22           H  
ATOM    823  HG3 LYS A  52      35.607  -3.751  -8.897  1.00 84.22           H  
ATOM    824  CD  LYS A  52      37.666  -3.103  -8.782  1.00 84.22           C  
ATOM    825  HD2 LYS A  52      38.506  -2.983  -9.466  1.00 84.22           H  
ATOM    826  HD3 LYS A  52      37.931  -3.846  -8.030  1.00 84.22           H  
ATOM    827  CE  LYS A  52      37.379  -1.757  -8.097  1.00 84.22           C  
ATOM    828  HE2 LYS A  52      37.066  -1.043  -8.858  1.00 84.22           H  
ATOM    829  HE3 LYS A  52      36.552  -1.886  -7.399  1.00 84.22           H  
ATOM    830  NZ  LYS A  52      38.575  -1.232  -7.382  1.00 84.22           N  
ATOM    831  HZ1 LYS A  52      39.344  -1.090  -8.021  1.00 84.22           H  
ATOM    832  HZ2 LYS A  52      38.374  -0.342  -6.949  1.00 84.22           H  
ATOM    833  HZ3 LYS A  52      38.882  -1.867  -6.658  1.00 84.22           H  
ATOM    834  N   SER A  53      36.112  -7.762 -11.720  1.00 86.15           N  
ATOM    835  H   SER A  53      35.690  -7.936 -10.819  1.00 86.15           H  
ATOM    836  CA  SER A  53      36.569  -8.934 -12.476  1.00 86.15           C  
ATOM    837  HA  SER A  53      37.445  -8.651 -13.059  1.00 86.15           H  
ATOM    838  C   SER A  53      35.549  -9.462 -13.489  1.00 86.15           C  
ATOM    839  CB  SER A  53      37.005 -10.035 -11.502  1.00 86.15           C  
ATOM    840  HB2 SER A  53      37.216 -10.958 -12.042  1.00 86.15           H  
ATOM    841  HB3 SER A  53      37.926  -9.711 -11.016  1.00 86.15           H  
ATOM    842  O   SER A  53      35.798 -10.509 -14.077  1.00 86.15           O  
ATOM    843  OG  SER A  53      36.021 -10.265 -10.501  1.00 86.15           O  
ATOM    844  HG  SER A  53      36.487 -10.524  -9.703  1.00 86.15           H  
ATOM    845  N   LYS A  54      34.401  -8.784 -13.671  1.00 86.84           N  
ATOM    846  H   LYS A  54      34.285  -7.905 -13.187  1.00 86.84           H  
ATOM    847  CA  LYS A  54      33.339  -9.161 -14.624  1.00 86.84           C  
ATOM    848  HA  LYS A  54      32.444  -8.588 -14.379  1.00 86.84           H  
ATOM    849  C   LYS A  54      32.905 -10.631 -14.536  1.00 86.84           C  
ATOM    850  CB  LYS A  54      33.749  -8.766 -16.051  1.00 86.84           C  
ATOM    851  HB2 LYS A  54      32.991  -9.130 -16.745  1.00 86.84           H  
ATOM    852  HB3 LYS A  54      34.693  -9.246 -16.307  1.00 86.84           H  
ATOM    853  O   LYS A  54      32.528 -11.249 -15.523  1.00 86.84           O  
ATOM    854  CG  LYS A  54      33.866  -7.250 -16.244  1.00 86.84           C  
ATOM    855  HG2 LYS A  54      34.651  -6.839 -15.609  1.00 86.84           H  
ATOM    856  HG3 LYS A  54      32.913  -6.784 -15.996  1.00 86.84           H  
ATOM    857  CD  LYS A  54      34.199  -6.985 -17.715  1.00 86.84           C  
ATOM    858  HD2 LYS A  54      33.515  -7.562 -18.337  1.00 86.84           H  
ATOM    859  HD3 LYS A  54      35.214  -7.322 -17.925  1.00 86.84           H  
ATOM    860  CE  LYS A  54      34.055  -5.506 -18.069  1.00 86.84           C  
ATOM    861  HE2 LYS A  54      34.884  -4.946 -17.635  1.00 86.84           H  
ATOM    862  HE3 LYS A  54      33.120  -5.146 -17.641  1.00 86.84           H  
ATOM    863  NZ  LYS A  54      34.013  -5.358 -19.543  1.00 86.84           N  
ATOM    864  HZ1 LYS A  54      34.859  -5.711 -19.966  1.00 86.84           H  
ATOM    865  HZ2 LYS A  54      33.249  -5.916 -19.897  1.00 86.84           H  
ATOM    866  HZ3 LYS A  54      33.864  -4.398 -19.820  1.00 86.84           H  
ATOM    867  N   LYS A  55      32.937 -11.217 -13.336  1.00 90.81           N  
ATOM    868  H   LYS A  55      33.216 -10.656 -12.544  1.00 90.81           H  
ATOM    869  CA  LYS A  55      32.525 -12.613 -13.149  1.00 90.81           C  
ATOM    870  HA  LYS A  55      33.031 -13.215 -13.903  1.00 90.81           H  
ATOM    871  C   LYS A  55      31.025 -12.746 -13.404  1.00 90.81           C  
ATOM    872  CB  LYS A  55      32.919 -13.133 -11.760  1.00 90.81           C  
ATOM    873  HB2 LYS A  55      32.555 -12.446 -10.996  1.00 90.81           H  
ATOM    874  HB3 LYS A  55      32.448 -14.104 -11.608  1.00 90.81           H  
ATOM    875  O   LYS A  55      30.236 -11.974 -12.852  1.00 90.81           O  
ATOM    876  CG  LYS A  55      34.441 -13.301 -11.634  1.00 90.81           C  
ATOM    877  HG2 LYS A  55      34.791 -13.958 -12.430  1.00 90.81           H  
ATOM    878  HG3 LYS A  55      34.925 -12.331 -11.751  1.00 90.81           H  
ATOM    879  CD  LYS A  55      34.831 -13.910 -10.279  1.00 90.81           C  
ATOM    880  HD2 LYS A  55      34.501 -13.252  -9.476  1.00 90.81           H  
ATOM    881  HD3 LYS A  55      34.343 -14.880 -10.177  1.00 90.81           H  
ATOM    882  CE  LYS A  55      36.355 -14.093 -10.212  1.00 90.81           C  
ATOM    883  HE2 LYS A  55      36.830 -13.113 -10.253  1.00 90.81           H  
ATOM    884  HE3 LYS A  55      36.668 -14.640 -11.101  1.00 90.81           H  
ATOM    885  NZ  LYS A  55      36.788 -14.836  -8.996  1.00 90.81           N  
ATOM    886  HZ1 LYS A  55      36.383 -15.761  -8.986  1.00 90.81           H  
ATOM    887  HZ2 LYS A  55      37.790 -14.961  -9.002  1.00 90.81           H  
ATOM    888  HZ3 LYS A  55      36.530 -14.357  -8.145  1.00 90.81           H  
ATOM    889  N   LEU A  56      30.646 -13.750 -14.192  1.00 93.58           N  
ATOM    890  H   LEU A  56      31.358 -14.294 -14.659  1.00 93.58           H  
ATOM    891  CA  LEU A  56      29.250 -14.110 -14.416  1.00 93.58           C  
ATOM    892  HA  LEU A  56      28.702 -13.219 -14.722  1.00 93.58           H  
ATOM    893  C   LEU A  56      28.628 -14.618 -13.113  1.00 93.58           C  
ATOM    894  CB  LEU A  56      29.148 -15.171 -15.528  1.00 93.58           C  
ATOM    895  HB2 LEU A  56      28.136 -15.576 -15.526  1.00 93.58           H  
ATOM    896  HB3 LEU A  56      29.830 -15.989 -15.295  1.00 93.58           H  
ATOM    897  O   LEU A  56      29.113 -15.577 -12.511  1.00 93.58           O  
ATOM    898  CG  LEU A  56      29.444 -14.656 -16.948  1.00 93.58           C  
ATOM    899  HG  LEU A  56      30.429 -14.190 -16.969  1.00 93.58           H  
ATOM    900  CD1 LEU A  56      29.437 -15.834 -17.922  1.00 93.58           C  
ATOM    901 HD11 LEU A  56      29.669 -15.479 -18.926  1.00 93.58           H  
ATOM    902 HD12 LEU A  56      28.462 -16.319 -17.938  1.00 93.58           H  
ATOM    903 HD13 LEU A  56      30.196 -16.563 -17.637  1.00 93.58           H  
ATOM    904  CD2 LEU A  56      28.396 -13.643 -17.416  1.00 93.58           C  
ATOM    905 HD21 LEU A  56      28.432 -12.741 -16.805  1.00 93.58           H  
ATOM    906 HD22 LEU A  56      28.621 -13.348 -18.441  1.00 93.58           H  
ATOM    907 HD23 LEU A  56      27.398 -14.079 -17.383  1.00 93.58           H  
ATOM    908  N   LYS A  57      27.546 -13.974 -12.677  1.00 95.02           N  
ATOM    909  H   LYS A  57      27.242 -13.161 -13.194  1.00 95.02           H  
ATOM    910  CA  LYS A  57      26.757 -14.388 -11.512  1.00 95.02           C  
ATOM    911  HA  LYS A  57      27.146 -15.330 -11.126  1.00 95.02           H  
ATOM    912  C   LYS A  57      25.315 -14.625 -11.913  1.00 95.02           C  
ATOM    913  CB  LYS A  57      26.828 -13.334 -10.400  1.00 95.02           C  
ATOM    914  HB2 LYS A  57      26.128 -13.624  -9.616  1.00 95.02           H  
ATOM    915  HB3 LYS A  57      26.523 -12.364 -10.794  1.00 95.02           H  
ATOM    916  O   LYS A  57      24.739 -13.799 -12.617  1.00 95.02           O  
ATOM    917  CG  LYS A  57      28.235 -13.227  -9.796  1.00 95.02           C  
ATOM    918  HG2 LYS A  57      28.601 -14.226  -9.561  1.00 95.02           H  
ATOM    919  HG3 LYS A  57      28.909 -12.762 -10.515  1.00 95.02           H  
ATOM    920  CD  LYS A  57      28.198 -12.394  -8.509  1.00 95.02           C  
ATOM    921  HD2 LYS A  57      27.852 -11.386  -8.737  1.00 95.02           H  
ATOM    922  HD3 LYS A  57      27.509 -12.864  -7.808  1.00 95.02           H  
ATOM    923  CE  LYS A  57      29.599 -12.341  -7.892  1.00 95.02           C  
ATOM    924  HE2 LYS A  57      29.975 -13.362  -7.818  1.00 95.02           H  
ATOM    925  HE3 LYS A  57      30.256 -11.793  -8.567  1.00 95.02           H  
ATOM    926  NZ  LYS A  57      29.578 -11.713  -6.546  1.00 95.02           N  
ATOM    927  HZ1 LYS A  57      28.976 -12.238  -5.928  1.00 95.02           H  
ATOM    928  HZ2 LYS A  57      30.503 -11.711  -6.140  1.00 95.02           H  
ATOM    929  HZ3 LYS A  57      29.241 -10.762  -6.595  1.00 95.02           H  
ATOM    930  N   SER A  58      24.739 -15.714 -11.415  1.00 95.02           N  
ATOM    931  H   SER A  58      25.291 -16.382 -10.897  1.00 95.02           H  
ATOM    932  CA  SER A  58      23.315 -15.998 -11.569  1.00 95.02           C  
ATOM    933  HA  SER A  58      23.082 -16.035 -12.633  1.00 95.02           H  
ATOM    934  C   SER A  58      22.475 -14.901 -10.919  1.00 95.02           C  
ATOM    935  CB  SER A  58      22.953 -17.355 -10.963  1.00 95.02           C  
ATOM    936  HB2 SER A  58      23.096 -17.323  -9.883  1.00 95.02           H  
ATOM    937  HB3 SER A  58      21.908 -17.578 -11.177  1.00 95.02           H  
ATOM    938  O   SER A  58      22.775 -14.438  -9.814  1.00 95.02           O  
ATOM    939  OG  SER A  58      23.777 -18.364 -11.520  1.00 95.02           O  
ATOM    940  HG  SER A  58      23.495 -19.213 -11.172  1.00 95.02           H  
ATOM    941  N   VAL A  59      21.420 -14.495 -11.611  1.00 94.94           N  
ATOM    942  H   VAL A  59      21.259 -14.902 -12.521  1.00 94.94           H  
ATOM    943  CA  VAL A  59      20.433 -13.521 -11.160  1.00 94.94           C  
ATOM    944  HA  VAL A  59      20.522 -13.411 -10.079  1.00 94.94           H  
ATOM    945  C   VAL A  59      19.029 -14.037 -11.435  1.00 94.94           C  
ATOM    946  CB  VAL A  59      20.638 -12.129 -11.790  1.00 94.94           C  
ATOM    947  HB  VAL A  59      19.794 -11.504 -11.498  1.00 94.94           H  
ATOM    948  O   VAL A  59      18.782 -14.724 -12.426  1.00 94.94           O  
ATOM    949  CG1 VAL A  59      21.901 -11.479 -11.213  1.00 94.94           C  
ATOM    950 HG11 VAL A  59      21.963 -10.457 -11.585  1.00 94.94           H  
ATOM    951 HG12 VAL A  59      21.831 -11.468 -10.125  1.00 94.94           H  
ATOM    952 HG13 VAL A  59      22.783 -12.048 -11.510  1.00 94.94           H  
ATOM    953  CG2 VAL A  59      20.710 -12.134 -13.323  1.00 94.94           C  
ATOM    954 HG21 VAL A  59      21.584 -12.687 -13.666  1.00 94.94           H  
ATOM    955 HG22 VAL A  59      19.811 -12.589 -13.739  1.00 94.94           H  
ATOM    956 HG23 VAL A  59      20.768 -11.108 -13.687  1.00 94.94           H  
ATOM    957  N   LYS A  60      18.126 -13.685 -10.524  1.00 95.46           N  
ATOM    958  H   LYS A  60      18.447 -13.139  -9.737  1.00 95.46           H  
ATOM    959  CA  LYS A  60      16.678 -13.822 -10.628  1.00 95.46           C  
ATOM    960  HA  LYS A  60      16.389 -14.074 -11.648  1.00 95.46           H  
ATOM    961  C   LYS A  60      16.125 -12.451 -10.270  1.00 95.46           C  
ATOM    962  CB  LYS A  60      16.210 -14.937  -9.678  1.00 95.46           C  
ATOM    963  HB2 LYS A  60      16.681 -15.870  -9.986  1.00 95.46           H  
ATOM    964  HB3 LYS A  60      16.538 -14.707  -8.664  1.00 95.46           H  
ATOM    965  O   LYS A  60      16.283 -12.019  -9.130  1.00 95.46           O  
ATOM    966  CG  LYS A  60      14.687 -15.133  -9.672  1.00 95.46           C  
ATOM    967  HG2 LYS A  60      14.203 -14.221  -9.324  1.00 95.46           H  
ATOM    968  HG3 LYS A  60      14.339 -15.354 -10.682  1.00 95.46           H  
ATOM    969  CD  LYS A  60      14.309 -16.288  -8.732  1.00 95.46           C  
ATOM    970  HD2 LYS A  60      14.805 -17.204  -9.056  1.00 95.46           H  
ATOM    971  HD3 LYS A  60      14.639 -16.046  -7.722  1.00 95.46           H  
ATOM    972  CE  LYS A  60      12.795 -16.514  -8.719  1.00 95.46           C  
ATOM    973  HE2 LYS A  60      12.312 -15.564  -8.487  1.00 95.46           H  
ATOM    974  HE3 LYS A  60      12.454 -16.827  -9.706  1.00 95.46           H  
ATOM    975  NZ  LYS A  60      12.387 -17.509  -7.693  1.00 95.46           N  
ATOM    976  HZ1 LYS A  60      12.589 -18.471  -7.925  1.00 95.46           H  
ATOM    977  HZ2 LYS A  60      12.785 -17.316  -6.784  1.00 95.46           H  
ATOM    978  HZ3 LYS A  60      11.401 -17.395  -7.503  1.00 95.46           H  
ATOM    979  N   GLU A  61      15.601 -11.721 -11.242  1.00 95.67           N  
ATOM    980  H   GLU A  61      15.526 -12.111 -12.171  1.00 95.67           H  
ATOM    981  CA  GLU A  61      15.181 -10.333 -11.035  1.00 95.67           C  
ATOM    982  HA  GLU A  61      14.799 -10.242 -10.018  1.00 95.67           H  
ATOM    983  C   GLU A  61      14.031  -9.935 -11.954  1.00 95.67           C  
ATOM    984  CB  GLU A  61      16.378  -9.368 -11.155  1.00 95.67           C  
ATOM    985  HB2 GLU A  61      16.043  -8.361 -10.906  1.00 95.67           H  
ATOM    986  HB3 GLU A  61      17.114  -9.660 -10.405  1.00 95.67           H  
ATOM    987  O   GLU A  61      13.745 -10.598 -12.949  1.00 95.67           O  
ATOM    988  CG  GLU A  61      17.057  -9.335 -12.534  1.00 95.67           C  
ATOM    989  HG2 GLU A  61      17.348 -10.347 -12.814  1.00 95.67           H  
ATOM    990  HG3 GLU A  61      16.340  -8.972 -13.270  1.00 95.67           H  
ATOM    991  CD  GLU A  61      18.315  -8.446 -12.550  1.00 95.67           C  
ATOM    992  OE1 GLU A  61      18.614  -7.899 -13.632  1.00 95.67           O  
ATOM    993  OE2 GLU A  61      19.029  -8.354 -11.517  1.00 95.67           O  
ATOM    994  N   LEU A  62      13.361  -8.844 -11.594  1.00 97.01           N  
ATOM    995  H   LEU A  62      13.689  -8.312 -10.801  1.00 97.01           H  
ATOM    996  CA  LEU A  62      12.311  -8.252 -12.404  1.00 97.01           C  
ATOM    997  HA  LEU A  62      11.900  -9.011 -13.070  1.00 97.01           H  
ATOM    998  C   LEU A  62      12.907  -7.145 -13.266  1.00 97.01           C  
ATOM    999  CB  LEU A  62      11.184  -7.743 -11.496  1.00 97.01           C  
ATOM   1000  HB2 LEU A  62      10.470  -7.179 -12.096  1.00 97.01           H  
ATOM   1001  HB3 LEU A  62      11.616  -7.065 -10.760  1.00 97.01           H  
ATOM   1002  O   LEU A  62      13.555  -6.231 -12.754  1.00 97.01           O  
ATOM   1003  CG  LEU A  62      10.447  -8.886 -10.778  1.00 97.01           C  
ATOM   1004  HG  LEU A  62      11.160  -9.579 -10.332  1.00 97.01           H  
ATOM   1005  CD1 LEU A  62       9.593  -8.303  -9.670  1.00 97.01           C  
ATOM   1006 HD11 LEU A  62       8.870  -7.607 -10.095  1.00 97.01           H  
ATOM   1007 HD12 LEU A  62       9.073  -9.099  -9.139  1.00 97.01           H  
ATOM   1008 HD13 LEU A  62      10.260  -7.787  -8.980  1.00 97.01           H  
ATOM   1009  CD2 LEU A  62       9.525  -9.653 -11.715  1.00 97.01           C  
ATOM   1010 HD21 LEU A  62      10.098 -10.112 -12.521  1.00 97.01           H  
ATOM   1011 HD22 LEU A  62       8.781  -8.978 -12.139  1.00 97.01           H  
ATOM   1012 HD23 LEU A  62       9.022 -10.445 -11.161  1.00 97.01           H  
ATOM   1013  N   LEU A  63      12.647  -7.205 -14.566  1.00 96.45           N  
ATOM   1014  H   LEU A  63      12.154  -8.017 -14.909  1.00 96.45           H  
ATOM   1015  CA  LEU A  63      13.037  -6.186 -15.530  1.00 96.45           C  
ATOM   1016  HA  LEU A  63      13.674  -5.452 -15.036  1.00 96.45           H  
ATOM   1017  C   LEU A  63      11.790  -5.475 -16.054  1.00 96.45           C  
ATOM   1018  CB  LEU A  63      13.855  -6.852 -16.646  1.00 96.45           C  
ATOM   1019  HB2 LEU A  63      13.248  -7.639 -17.093  1.00 96.45           H  
ATOM   1020  HB3 LEU A  63      14.737  -7.321 -16.210  1.00 96.45           H  
ATOM   1021  O   LEU A  63      10.858  -6.114 -16.533  1.00 96.45           O  
ATOM   1022  CG  LEU A  63      14.297  -5.885 -17.758  1.00 96.45           C  
ATOM   1023  HG  LEU A  63      13.431  -5.357 -18.156  1.00 96.45           H  
ATOM   1024  CD1 LEU A  63      15.316  -4.858 -17.260  1.00 96.45           C  
ATOM   1025 HD11 LEU A  63      16.173  -5.373 -16.828  1.00 96.45           H  
ATOM   1026 HD12 LEU A  63      14.867  -4.215 -16.502  1.00 96.45           H  
ATOM   1027 HD13 LEU A  63      15.653  -4.237 -18.090  1.00 96.45           H  
ATOM   1028  CD2 LEU A  63      14.922  -6.673 -18.902  1.00 96.45           C  
ATOM   1029 HD21 LEU A  63      15.227  -5.998 -19.702  1.00 96.45           H  
ATOM   1030 HD22 LEU A  63      15.786  -7.230 -18.540  1.00 96.45           H  
ATOM   1031 HD23 LEU A  63      14.188  -7.375 -19.298  1.00 96.45           H  
ATOM   1032  N   GLY A  64      11.771  -4.146 -15.992  1.00 96.43           N  
ATOM   1033  H   GLY A  64      12.577  -3.671 -15.611  1.00 96.43           H  
ATOM   1034  CA  GLY A  64      10.729  -3.353 -16.640  1.00 96.43           C  
ATOM   1035  HA2 GLY A  64      10.742  -2.334 -16.253  1.00 96.43           H  
ATOM   1036  HA3 GLY A  64       9.750  -3.786 -16.437  1.00 96.43           H  
ATOM   1037  C   GLY A  64      10.961  -3.297 -18.148  1.00 96.43           C  
ATOM   1038  O   GLY A  64      12.040  -2.895 -18.584  1.00 96.43           O  
ATOM   1039  N   ILE A  65       9.949  -3.663 -18.932  1.00 96.02           N  
ATOM   1040  H   ILE A  65       9.097  -3.991 -18.500  1.00 96.02           H  
ATOM   1041  CA  ILE A  65       9.932  -3.487 -20.385  1.00 96.02           C  
ATOM   1042  HA  ILE A  65      10.949  -3.343 -20.751  1.00 96.02           H  
ATOM   1043  C   ILE A  65       9.144  -2.220 -20.689  1.00 96.02           C  
ATOM   1044  CB  ILE A  65       9.343  -4.726 -21.093  1.00 96.02           C  
ATOM   1045  HB  ILE A  65       8.307  -4.843 -20.774  1.00 96.02           H  
ATOM   1046  O   ILE A  65       7.960  -2.112 -20.359  1.00 96.02           O  
ATOM   1047  CG1 ILE A  65      10.087  -6.029 -20.722  1.00 96.02           C  
ATOM   1048 HG12 ILE A  65       9.931  -6.234 -19.663  1.00 96.02           H  
ATOM   1049 HG13 ILE A  65       9.642  -6.855 -21.276  1.00 96.02           H  
ATOM   1050  CG2 ILE A  65       9.340  -4.528 -22.620  1.00 96.02           C  
ATOM   1051 HG21 ILE A  65       8.661  -3.721 -22.897  1.00 96.02           H  
ATOM   1052 HG22 ILE A  65      10.339  -4.288 -22.983  1.00 96.02           H  
ATOM   1053 HG23 ILE A  65       8.999  -5.440 -23.111  1.00 96.02           H  
ATOM   1054  CD1 ILE A  65      11.598  -6.030 -20.995  1.00 96.02           C  
ATOM   1055 HD11 ILE A  65      12.006  -7.007 -20.734  1.00 96.02           H  
ATOM   1056 HD12 ILE A  65      12.099  -5.274 -20.391  1.00 96.02           H  
ATOM   1057 HD13 ILE A  65      11.794  -5.847 -22.052  1.00 96.02           H  
ATOM   1058  N   THR A  66       9.800  -1.229 -21.282  1.00 93.63           N  
ATOM   1059  H   THR A  66      10.773  -1.360 -21.519  1.00 93.63           H  
ATOM   1060  CA  THR A  66       9.139   0.025 -21.662  1.00 93.63           C  
ATOM   1061  HA  THR A  66       8.493   0.341 -20.843  1.00 93.63           H  
ATOM   1062  C   THR A  66       8.234  -0.159 -22.875  1.00 93.63           C  
ATOM   1063  CB  THR A  66      10.138   1.159 -21.885  1.00 93.63           C  
ATOM   1064  HB  THR A  66       9.588   2.073 -22.105  1.00 93.63           H  
ATOM   1065  O   THR A  66       8.395  -1.104 -23.645  1.00 93.63           O  
ATOM   1066  CG2 THR A  66      11.036   1.402 -20.672  1.00 93.63           C  
ATOM   1067 HG21 THR A  66      11.808   2.124 -20.936  1.00 93.63           H  
ATOM   1068 HG22 THR A  66      10.437   1.791 -19.849  1.00 93.63           H  
ATOM   1069 HG23 THR A  66      11.529   0.484 -20.353  1.00 93.63           H  
ATOM   1070  OG1 THR A  66      10.954   0.867 -22.978  1.00 93.63           O  
ATOM   1071  HG1 THR A  66      11.578   0.207 -22.668  1.00 93.63           H  
ATOM   1072  N   ILE A  67       7.288   0.761 -23.087  1.00 90.69           N  
ATOM   1073  H   ILE A  67       7.156   1.492 -22.403  1.00 90.69           H  
ATOM   1074  CA  ILE A  67       6.435   0.731 -24.289  1.00 90.69           C  
ATOM   1075  HA  ILE A  67       5.893  -0.215 -24.303  1.00 90.69           H  
ATOM   1076  C   ILE A  67       7.295   0.756 -25.566  1.00 90.69           C  
ATOM   1077  CB  ILE A  67       5.396   1.879 -24.264  1.00 90.69           C  
ATOM   1078  HB  ILE A  67       5.930   2.828 -24.213  1.00 90.69           H  
ATOM   1079  O   ILE A  67       6.977   0.059 -26.523  1.00 90.69           O  
ATOM   1080  CG1 ILE A  67       4.467   1.760 -23.032  1.00 90.69           C  
ATOM   1081 HG12 ILE A  67       5.065   1.784 -22.121  1.00 90.69           H  
ATOM   1082 HG13 ILE A  67       3.942   0.806 -23.063  1.00 90.69           H  
ATOM   1083  CG2 ILE A  67       4.537   1.871 -25.543  1.00 90.69           C  
ATOM   1084 HG21 ILE A  67       3.912   0.978 -25.571  1.00 90.69           H  
ATOM   1085 HG22 ILE A  67       3.904   2.757 -25.585  1.00 90.69           H  
ATOM   1086 HG23 ILE A  67       5.156   1.881 -26.440  1.00 90.69           H  
ATOM   1087  CD1 ILE A  67       3.424   2.878 -22.920  1.00 90.69           C  
ATOM   1088 HD11 ILE A  67       2.934   2.821 -21.947  1.00 90.69           H  
ATOM   1089 HD12 ILE A  67       3.910   3.847 -23.026  1.00 90.69           H  
ATOM   1090 HD13 ILE A  67       2.660   2.770 -23.690  1.00 90.69           H  
ATOM   1091  N   MET A  68       8.409   1.498 -25.563  1.00 88.73           N  
ATOM   1092  H   MET A  68       8.651   1.999 -24.720  1.00 88.73           H  
ATOM   1093  CA  MET A  68       9.339   1.570 -26.700  1.00 88.73           C  
ATOM   1094  HA  MET A  68       8.772   1.760 -27.612  1.00 88.73           H  
ATOM   1095  C   MET A  68      10.126   0.269 -26.926  1.00 88.73           C  
ATOM   1096  CB  MET A  68      10.329   2.724 -26.490  1.00 88.73           C  
ATOM   1097  HB2 MET A  68      10.896   2.548 -25.575  1.00 88.73           H  
ATOM   1098  HB3 MET A  68      11.028   2.734 -27.326  1.00 88.73           H  
ATOM   1099  O   MET A  68      10.462  -0.058 -28.059  1.00 88.73           O  
ATOM   1100  CG  MET A  68       9.651   4.098 -26.419  1.00 88.73           C  
ATOM   1101  HG2 MET A  68       9.034   4.157 -25.523  1.00 88.73           H  
ATOM   1102  HG3 MET A  68       9.004   4.206 -27.289  1.00 88.73           H  
ATOM   1103  SD  MET A  68      10.817   5.489 -26.420  1.00 88.73           S  
ATOM   1104  CE  MET A  68      11.514   5.359 -24.752  1.00 88.73           C  
ATOM   1105  HE1 MET A  68      10.754   5.658 -24.030  1.00 88.73           H  
ATOM   1106  HE2 MET A  68      11.833   4.336 -24.551  1.00 88.73           H  
ATOM   1107  HE3 MET A  68      12.373   6.024 -24.669  1.00 88.73           H  
ATOM   1108  N   GLU A  69      10.417  -0.479 -25.862  1.00 94.54           N  
ATOM   1109  H   GLU A  69      10.131  -0.153 -24.950  1.00 94.54           H  
ATOM   1110  CA  GLU A  69      11.150  -1.752 -25.920  1.00 94.54           C  
ATOM   1111  HA  GLU A  69      11.888  -1.728 -26.722  1.00 94.54           H  
ATOM   1112  C   GLU A  69      10.243  -2.958 -26.176  1.00 94.54           C  
ATOM   1113  CB  GLU A  69      11.865  -1.962 -24.586  1.00 94.54           C  
ATOM   1114  HB2 GLU A  69      12.232  -2.987 -24.528  1.00 94.54           H  
ATOM   1115  HB3 GLU A  69      11.123  -1.836 -23.798  1.00 94.54           H  
ATOM   1116  O   GLU A  69      10.727  -4.039 -26.500  1.00 94.54           O  
ATOM   1117  CG  GLU A  69      13.052  -1.006 -24.372  1.00 94.54           C  
ATOM   1118  HG2 GLU A  69      12.770   0.013 -24.638  1.00 94.54           H  
ATOM   1119  HG3 GLU A  69      13.868  -1.303 -25.031  1.00 94.54           H  
ATOM   1120  CD  GLU A  69      13.521  -1.028 -22.912  1.00 94.54           C  
ATOM   1121  OE1 GLU A  69      14.734  -0.891 -22.647  1.00 94.54           O  
ATOM   1122  OE2 GLU A  69      12.670  -1.214 -22.013  1.00 94.54           O  
ATOM   1123  N   ARG A  70       8.925  -2.797 -26.025  1.00 94.25           N  
ATOM   1124  H   ARG A  70       8.601  -1.896 -25.702  1.00 94.25           H  
ATOM   1125  CA  ARG A  70       7.965  -3.898 -26.114  1.00 94.25           C  
ATOM   1126  HA  ARG A  70       8.171  -4.608 -25.313  1.00 94.25           H  
ATOM   1127  C   ARG A  70       8.109  -4.684 -27.414  1.00 94.25           C  
ATOM   1128  CB  ARG A  70       6.551  -3.340 -25.932  1.00 94.25           C  
ATOM   1129  HB2 ARG A  70       6.467  -2.889 -24.944  1.00 94.25           H  
ATOM   1130  HB3 ARG A  70       6.356  -2.578 -26.688  1.00 94.25           H  
ATOM   1131  O   ARG A  70       8.236  -5.900 -27.361  1.00 94.25           O  
ATOM   1132  CG  ARG A  70       5.520  -4.460 -26.073  1.00 94.25           C  
ATOM   1133  HG2 ARG A  70       5.739  -5.252 -25.358  1.00 94.25           H  
ATOM   1134  HG3 ARG A  70       5.563  -4.875 -27.081  1.00 94.25           H  
ATOM   1135  CD  ARG A  70       4.108  -3.937 -25.848  1.00 94.25           C  
ATOM   1136  HD2 ARG A  70       4.015  -3.585 -24.821  1.00 94.25           H  
ATOM   1137  HD3 ARG A  70       3.922  -3.117 -26.541  1.00 94.25           H  
ATOM   1138  NE  ARG A  70       3.156  -5.023 -26.103  1.00 94.25           N  
ATOM   1139  HE  ARG A  70       3.554  -5.894 -26.426  1.00 94.25           H  
ATOM   1140  NH1 ARG A  70       1.208  -3.872 -25.718  1.00 94.25           N  
ATOM   1141 HH11 ARG A  70       0.198  -3.866 -25.713  1.00 94.25           H  
ATOM   1142 HH12 ARG A  70       1.751  -3.037 -25.549  1.00 94.25           H  
ATOM   1143  NH2 ARG A  70       1.165  -6.028 -26.347  1.00 94.25           N  
ATOM   1144 HH21 ARG A  70       0.158  -6.024 -26.419  1.00 94.25           H  
ATOM   1145 HH22 ARG A  70       1.691  -6.812 -26.706  1.00 94.25           H  
ATOM   1146  CZ  ARG A  70       1.846  -4.963 -26.053  1.00 94.25           C  
ATOM   1147  N   SER A  71       8.124  -4.004 -28.560  1.00 95.06           N  
ATOM   1148  H   SER A  71       7.976  -3.006 -28.536  1.00 95.06           H  
ATOM   1149  CA  SER A  71       8.170  -4.676 -29.863  1.00 95.06           C  
ATOM   1150  HA  SER A  71       7.356  -5.399 -29.913  1.00 95.06           H  
ATOM   1151  C   SER A  71       9.477  -5.439 -30.089  1.00 95.06           C  
ATOM   1152  CB  SER A  71       7.980  -3.667 -30.999  1.00 95.06           C  
ATOM   1153  HB2 SER A  71       7.910  -4.207 -31.944  1.00 95.06           H  
ATOM   1154  HB3 SER A  71       8.836  -2.993 -31.038  1.00 95.06           H  
ATOM   1155  O   SER A  71       9.460  -6.507 -30.694  1.00 95.06           O  
ATOM   1156  OG  SER A  71       6.801  -2.912 -30.799  1.00 95.06           O  
ATOM   1157  HG  SER A  71       6.567  -2.480 -31.624  1.00 95.06           H  
ATOM   1158  N   SER A  72      10.613  -4.919 -29.608  1.00 96.28           N  
ATOM   1159  H   SER A  72      10.580  -4.101 -29.017  1.00 96.28           H  
ATOM   1160  CA  SER A  72      11.900  -5.611 -29.739  1.00 96.28           C  
ATOM   1161  HA  SER A  72      11.973  -6.020 -30.747  1.00 96.28           H  
ATOM   1162  C   SER A  72      12.001  -6.797 -28.783  1.00 96.28           C  
ATOM   1163  CB  SER A  72      13.075  -4.645 -29.560  1.00 96.28           C  
ATOM   1164  HB2 SER A  72      14.007  -5.211 -29.576  1.00 96.28           H  
ATOM   1165  HB3 SER A  72      13.082  -3.943 -30.394  1.00 96.28           H  
ATOM   1166  O   SER A  72      12.427  -7.871 -29.205  1.00 96.28           O  
ATOM   1167  OG  SER A  72      12.987  -3.916 -28.354  1.00 96.28           O  
ATOM   1168  HG  SER A  72      13.770  -3.368 -28.268  1.00 96.28           H  
ATOM   1169  N   PHE A  73      11.538  -6.639 -27.540  1.00 96.69           N  
ATOM   1170  H   PHE A  73      11.239  -5.719 -27.249  1.00 96.69           H  
ATOM   1171  CA  PHE A  73      11.463  -7.733 -26.576  1.00 96.69           C  
ATOM   1172  HA  PHE A  73      12.453  -8.178 -26.474  1.00 96.69           H  
ATOM   1173  C   PHE A  73      10.520  -8.850 -27.045  1.00 96.69           C  
ATOM   1174  CB  PHE A  73      11.035  -7.187 -25.209  1.00 96.69           C  
ATOM   1175  HB2 PHE A  73      10.093  -6.648 -25.315  1.00 96.69           H  
ATOM   1176  HB3 PHE A  73      11.784  -6.476 -24.860  1.00 96.69           H  
ATOM   1177  O   PHE A  73      10.905 -10.011 -27.017  1.00 96.69           O  
ATOM   1178  CG  PHE A  73      10.865  -8.279 -24.170  1.00 96.69           C  
ATOM   1179  CD1 PHE A  73       9.601  -8.856 -23.950  1.00 96.69           C  
ATOM   1180  HD1 PHE A  73       8.758  -8.527 -24.540  1.00 96.69           H  
ATOM   1181  CD2 PHE A  73      11.987  -8.786 -23.493  1.00 96.69           C  
ATOM   1182  HD2 PHE A  73      12.967  -8.385 -23.702  1.00 96.69           H  
ATOM   1183  CE1 PHE A  73       9.458  -9.915 -23.036  1.00 96.69           C  
ATOM   1184  HE1 PHE A  73       8.497 -10.386 -22.894  1.00 96.69           H  
ATOM   1185  CE2 PHE A  73      11.850  -9.843 -22.579  1.00 96.69           C  
ATOM   1186  HE2 PHE A  73      12.720 -10.241 -22.079  1.00 96.69           H  
ATOM   1187  CZ  PHE A  73      10.585 -10.408 -22.353  1.00 96.69           C  
ATOM   1188  HZ  PHE A  73      10.481 -11.238 -21.670  1.00 96.69           H  
ATOM   1189  N   GLU A  74       9.303  -8.527 -27.498  1.00 95.16           N  
ATOM   1190  H   GLU A  74       9.024  -7.556 -27.496  1.00 95.16           H  
ATOM   1191  CA  GLU A  74       8.318  -9.530 -27.937  1.00 95.16           C  
ATOM   1192  HA  GLU A  74       8.261 -10.312 -27.180  1.00 95.16           H  
ATOM   1193  C   GLU A  74       8.756 -10.250 -29.229  1.00 95.16           C  
ATOM   1194  CB  GLU A  74       6.905  -8.897 -28.063  1.00 95.16           C  
ATOM   1195  HB2 GLU A  74       6.965  -8.004 -28.686  1.00 95.16           H  
ATOM   1196  HB3 GLU A  74       6.243  -9.612 -28.552  1.00 95.16           H  
ATOM   1197  O   GLU A  74       8.415 -11.416 -29.410  1.00 95.16           O  
ATOM   1198  CG  GLU A  74       6.289  -8.538 -26.688  1.00 95.16           C  
ATOM   1199  HG2 GLU A  74       6.240  -9.450 -26.093  1.00 95.16           H  
ATOM   1200  HG3 GLU A  74       6.971  -7.862 -26.172  1.00 95.16           H  
ATOM   1201  CD  GLU A  74       4.881  -7.885 -26.696  1.00 95.16           C  
ATOM   1202  OE1 GLU A  74       4.211  -7.860 -25.625  1.00 95.16           O  
ATOM   1203  OE2 GLU A  74       4.435  -7.296 -27.702  1.00 95.16           O  
ATOM   1204  N   LYS A  75       9.560  -9.607 -30.095  1.00 96.67           N  
ATOM   1205  H   LYS A  75       9.785  -8.641 -29.900  1.00 96.67           H  
ATOM   1206  CA  LYS A  75      10.119 -10.235 -31.307  1.00 96.67           C  
ATOM   1207  HA  LYS A  75       9.311 -10.756 -31.820  1.00 96.67           H  
ATOM   1208  C   LYS A  75      11.168 -11.304 -30.987  1.00 96.67           C  
ATOM   1209  CB  LYS A  75      10.683  -9.150 -32.241  1.00 96.67           C  
ATOM   1210  HB2 LYS A  75       9.885  -8.448 -32.482  1.00 96.67           H  
ATOM   1211  HB3 LYS A  75      11.478  -8.608 -31.728  1.00 96.67           H  
ATOM   1212  O   LYS A  75      11.118 -12.387 -31.563  1.00 96.67           O  
ATOM   1213  CG  LYS A  75      11.232  -9.741 -33.551  1.00 96.67           C  
ATOM   1214  HG2 LYS A  75      12.044 -10.433 -33.328  1.00 96.67           H  
ATOM   1215  HG3 LYS A  75      10.435 -10.285 -34.058  1.00 96.67           H  
ATOM   1216  CD  LYS A  75      11.774  -8.651 -34.483  1.00 96.67           C  
ATOM   1217  HD2 LYS A  75      12.570  -8.108 -33.972  1.00 96.67           H  
ATOM   1218  HD3 LYS A  75      10.969  -7.963 -34.740  1.00 96.67           H  
ATOM   1219  CE  LYS A  75      12.326  -9.316 -35.751  1.00 96.67           C  
ATOM   1220  HE2 LYS A  75      13.079 -10.046 -35.455  1.00 96.67           H  
ATOM   1221  HE3 LYS A  75      11.516  -9.861 -36.237  1.00 96.67           H  
ATOM   1222  NZ  LYS A  75      12.918  -8.328 -36.688  1.00 96.67           N  
ATOM   1223  HZ1 LYS A  75      13.275  -8.803 -37.505  1.00 96.67           H  
ATOM   1224  HZ2 LYS A  75      13.686  -7.844 -36.247  1.00 96.67           H  
ATOM   1225  HZ3 LYS A  75      12.222  -7.658 -36.985  1.00 96.67           H  
ATOM   1226  N   ASN A  76      12.133 -10.996 -30.119  1.00 96.01           N  
ATOM   1227  H   ASN A  76      12.118 -10.083 -29.687  1.00 96.01           H  
ATOM   1228  CA  ASN A  76      13.111 -11.972 -29.635  1.00 96.01           C  
ATOM   1229  HA  ASN A  76      12.630 -12.950 -29.607  1.00 96.01           H  
ATOM   1230  C   ASN A  76      13.569 -11.616 -28.206  1.00 96.01           C  
ATOM   1231  CB  ASN A  76      14.294 -12.106 -30.619  1.00 96.01           C  
ATOM   1232  HB2 ASN A  76      14.904 -11.203 -30.614  1.00 96.01           H  
ATOM   1233  HB3 ASN A  76      13.910 -12.261 -31.627  1.00 96.01           H  
ATOM   1234  O   ASN A  76      14.488 -10.807 -28.038  1.00 96.01           O  
ATOM   1235  CG  ASN A  76      15.170 -13.304 -30.268  1.00 96.01           C  
ATOM   1236  ND2 ASN A  76      16.003 -13.753 -31.169  1.00 96.01           N  
ATOM   1237 HD21 ASN A  76      16.714 -14.372 -30.807  1.00 96.01           H  
ATOM   1238 HD22 ASN A  76      16.378 -13.099 -31.841  1.00 96.01           H  
ATOM   1239  OD1 ASN A  76      15.101 -13.864 -29.180  1.00 96.01           O  
ATOM   1240  N   PRO A  77      12.961 -12.230 -27.170  1.00 96.08           N  
ATOM   1241  CA  PRO A  77      13.297 -11.938 -25.779  1.00 96.08           C  
ATOM   1242  HA  PRO A  77      13.069 -10.891 -25.577  1.00 96.08           H  
ATOM   1243  C   PRO A  77      14.764 -12.205 -25.433  1.00 96.08           C  
ATOM   1244  CB  PRO A  77      12.373 -12.829 -24.941  1.00 96.08           C  
ATOM   1245  HB2 PRO A  77      12.102 -12.354 -23.998  1.00 96.08           H  
ATOM   1246  HB3 PRO A  77      12.848 -13.792 -24.754  1.00 96.08           H  
ATOM   1247  O   PRO A  77      15.326 -11.498 -24.600  1.00 96.08           O  
ATOM   1248  CG  PRO A  77      11.157 -13.040 -25.837  1.00 96.08           C  
ATOM   1249  HG2 PRO A  77      10.475 -12.195 -25.737  1.00 96.08           H  
ATOM   1250  HG3 PRO A  77      10.641 -13.973 -25.607  1.00 96.08           H  
ATOM   1251  CD  PRO A  77      11.765 -13.063 -27.238  1.00 96.08           C  
ATOM   1252  HD2 PRO A  77      11.044 -12.672 -27.956  1.00 96.08           H  
ATOM   1253  HD3 PRO A  77      12.049 -14.082 -27.504  1.00 96.08           H  
ATOM   1254  N   ILE A  78      15.388 -13.209 -26.061  1.00 96.60           N  
ATOM   1255  H   ILE A  78      14.929 -13.651 -26.844  1.00 96.60           H  
ATOM   1256  CA  ILE A  78      16.769 -13.601 -25.763  1.00 96.60           C  
ATOM   1257  HA  ILE A  78      16.906 -13.595 -24.681  1.00 96.60           H  
ATOM   1258  C   ILE A  78      17.734 -12.551 -26.297  1.00 96.60           C  
ATOM   1259  CB  ILE A  78      17.080 -15.023 -26.279  1.00 96.60           C  
ATOM   1260  HB  ILE A  78      16.958 -15.030 -27.362  1.00 96.60           H  
ATOM   1261  O   ILE A  78      18.456 -11.967 -25.497  1.00 96.60           O  
ATOM   1262  CG1 ILE A  78      16.106 -16.074 -25.694  1.00 96.60           C  
ATOM   1263 HG12 ILE A  78      16.348 -17.048 -26.120  1.00 96.60           H  
ATOM   1264 HG13 ILE A  78      15.091 -15.833 -26.010  1.00 96.60           H  
ATOM   1265  CG2 ILE A  78      18.536 -15.410 -25.972  1.00 96.60           C  
ATOM   1266 HG21 ILE A  78      18.722 -16.444 -26.262  1.00 96.60           H  
ATOM   1267 HG22 ILE A  78      19.222 -14.787 -26.546  1.00 96.60           H  
ATOM   1268 HG23 ILE A  78      18.762 -15.286 -24.913  1.00 96.60           H  
ATOM   1269  CD1 ILE A  78      16.119 -16.199 -24.165  1.00 96.60           C  
ATOM   1270 HD11 ILE A  78      15.972 -15.229 -23.690  1.00 96.60           H  
ATOM   1271 HD12 ILE A  78      15.298 -16.843 -23.850  1.00 96.60           H  
ATOM   1272 HD13 ILE A  78      17.059 -16.644 -23.836  1.00 96.60           H  
ATOM   1273  N   ASP A  79      17.667 -12.220 -27.590  1.00 96.55           N  
ATOM   1274  H   ASP A  79      17.129 -12.802 -28.216  1.00 96.55           H  
ATOM   1275  CA  ASP A  79      18.534 -11.195 -28.190  1.00 96.55           C  
ATOM   1276  HA  ASP A  79      19.573 -11.519 -28.123  1.00 96.55           H  
ATOM   1277  C   ASP A  79      18.392  -9.846 -27.473  1.00 96.55           C  
ATOM   1278  CB  ASP A  79      18.181 -10.966 -29.669  1.00 96.55           C  
ATOM   1279  HB2 ASP A  79      17.134 -10.672 -29.736  1.00 96.55           H  
ATOM   1280  HB3 ASP A  79      18.780 -10.133 -30.037  1.00 96.55           H  
ATOM   1281  O   ASP A  79      19.381  -9.156 -27.221  1.00 96.55           O  
ATOM   1282  CG  ASP A  79      18.414 -12.150 -30.607  1.00 96.55           C  
ATOM   1283  OD1 ASP A  79      18.827 -13.230 -30.140  1.00 96.55           O  
ATOM   1284  OD2 ASP A  79      18.020 -12.000 -31.789  1.00 96.55           O  
ATOM   1285  N   PHE A  80      17.162  -9.470 -27.099  1.00 97.27           N  
ATOM   1286  H   PHE A  80      16.385 -10.066 -27.343  1.00 97.27           H  
ATOM   1287  CA  PHE A  80      16.915  -8.243 -26.344  1.00 97.27           C  
ATOM   1288  HA  PHE A  80      17.312  -7.399 -26.908  1.00 97.27           H  
ATOM   1289  C   PHE A  80      17.620  -8.252 -24.979  1.00 97.27           C  
ATOM   1290  CB  PHE A  80      15.404  -8.052 -26.167  1.00 97.27           C  
ATOM   1291  HB2 PHE A  80      14.983  -8.930 -25.676  1.00 97.27           H  
ATOM   1292  HB3 PHE A  80      14.939  -7.975 -27.150  1.00 97.27           H  
ATOM   1293  O   PHE A  80      18.249  -7.263 -24.592  1.00 97.27           O  
ATOM   1294  CG  PHE A  80      15.058  -6.822 -25.352  1.00 97.27           C  
ATOM   1295  CD1 PHE A  80      14.995  -6.894 -23.947  1.00 97.27           C  
ATOM   1296  HD1 PHE A  80      15.190  -7.832 -23.449  1.00 97.27           H  
ATOM   1297  CD2 PHE A  80      14.834  -5.594 -25.996  1.00 97.27           C  
ATOM   1298  HD2 PHE A  80      14.895  -5.535 -27.073  1.00 97.27           H  
ATOM   1299  CE1 PHE A  80      14.659  -5.759 -23.192  1.00 97.27           C  
ATOM   1300  HE1 PHE A  80      14.568  -5.839 -22.119  1.00 97.27           H  
ATOM   1301  CE2 PHE A  80      14.523  -4.451 -25.241  1.00 97.27           C  
ATOM   1302  HE2 PHE A  80      14.338  -3.513 -25.743  1.00 97.27           H  
ATOM   1303  CZ  PHE A  80      14.419  -4.538 -23.842  1.00 97.27           C  
ATOM   1304  HZ  PHE A  80      14.140  -3.665 -23.271  1.00 97.27           H  
ATOM   1305  N   LEU A  81      17.514  -9.355 -24.233  1.00 97.12           N  
ATOM   1306  H   LEU A  81      17.035 -10.155 -24.621  1.00 97.12           H  
ATOM   1307  CA  LEU A  81      18.156  -9.497 -22.927  1.00 97.12           C  
ATOM   1308  HA  LEU A  81      17.961  -8.599 -22.342  1.00 97.12           H  
ATOM   1309  C   LEU A  81      19.684  -9.591 -23.070  1.00 97.12           C  
ATOM   1310  CB  LEU A  81      17.554 -10.714 -22.199  1.00 97.12           C  
ATOM   1311  HB2 LEU A  81      18.173 -10.956 -21.336  1.00 97.12           H  
ATOM   1312  HB3 LEU A  81      17.583 -11.568 -22.876  1.00 97.12           H  
ATOM   1313  O   LEU A  81      20.413  -8.971 -22.296  1.00 97.12           O  
ATOM   1314  CG  LEU A  81      16.108 -10.509 -21.706  1.00 97.12           C  
ATOM   1315  HG  LEU A  81      15.480 -10.128 -22.512  1.00 97.12           H  
ATOM   1316  CD1 LEU A  81      15.528 -11.835 -21.216  1.00 97.12           C  
ATOM   1317 HD11 LEU A  81      14.516 -11.687 -20.837  1.00 97.12           H  
ATOM   1318 HD12 LEU A  81      15.480 -12.527 -22.056  1.00 97.12           H  
ATOM   1319 HD13 LEU A  81      16.156 -12.250 -20.429  1.00 97.12           H  
ATOM   1320  CD2 LEU A  81      16.026  -9.514 -20.549  1.00 97.12           C  
ATOM   1321 HD21 LEU A  81      14.995  -9.451 -20.200  1.00 97.12           H  
ATOM   1322 HD22 LEU A  81      16.344  -8.526 -20.879  1.00 97.12           H  
ATOM   1323 HD23 LEU A  81      16.662  -9.844 -19.727  1.00 97.12           H  
ATOM   1324  N   GLU A  82      20.192 -10.275 -24.090  1.00 95.98           N  
ATOM   1325  H   GLU A  82      19.569 -10.782 -24.702  1.00 95.98           H  
ATOM   1326  CA  GLU A  82      21.627 -10.341 -24.363  1.00 95.98           C  
ATOM   1327  HA  GLU A  82      22.136 -10.656 -23.451  1.00 95.98           H  
ATOM   1328  C   GLU A  82      22.221  -8.978 -24.719  1.00 95.98           C  
ATOM   1329  CB  GLU A  82      21.929 -11.365 -25.457  1.00 95.98           C  
ATOM   1330  HB2 GLU A  82      21.311 -11.166 -26.333  1.00 95.98           H  
ATOM   1331  HB3 GLU A  82      22.978 -11.254 -25.732  1.00 95.98           H  
ATOM   1332  O   GLU A  82      23.292  -8.625 -24.214  1.00 95.98           O  
ATOM   1333  CG  GLU A  82      21.706 -12.802 -24.965  1.00 95.98           C  
ATOM   1334  HG2 GLU A  82      22.228 -12.924 -24.016  1.00 95.98           H  
ATOM   1335  HG3 GLU A  82      20.647 -12.980 -24.779  1.00 95.98           H  
ATOM   1336  CD  GLU A  82      22.242 -13.850 -25.944  1.00 95.98           C  
ATOM   1337  OE1 GLU A  82      22.389 -15.005 -25.485  1.00 95.98           O  
ATOM   1338  OE2 GLU A  82      22.616 -13.472 -27.076  1.00 95.98           O  
ATOM   1339  N   ALA A  83      21.492  -8.169 -25.492  1.00 96.01           N  
ATOM   1340  H   ALA A  83      20.662  -8.543 -25.930  1.00 96.01           H  
ATOM   1341  CA  ALA A  83      21.847  -6.779 -25.770  1.00 96.01           C  
ATOM   1342  HA  ALA A  83      22.859  -6.756 -26.176  1.00 96.01           H  
ATOM   1343  C   ALA A  83      21.839  -5.902 -24.503  1.00 96.01           C  
ATOM   1344  CB  ALA A  83      20.886  -6.239 -26.835  1.00 96.01           C  
ATOM   1345  HB1 ALA A  83      19.863  -6.253 -26.461  1.00 96.01           H  
ATOM   1346  HB2 ALA A  83      21.162  -5.217 -27.092  1.00 96.01           H  
ATOM   1347  HB3 ALA A  83      20.945  -6.858 -27.730  1.00 96.01           H  
ATOM   1348  O   ALA A  83      22.607  -4.944 -24.411  1.00 96.01           O  
ATOM   1349  N   LYS A  84      21.024  -6.248 -23.493  1.00 94.20           N  
ATOM   1350  H   LYS A  84      20.397  -7.023 -23.654  1.00 94.20           H  
ATOM   1351  CA  LYS A  84      21.049  -5.626 -22.155  1.00 94.20           C  
ATOM   1352  HA  LYS A  84      21.317  -4.577 -22.281  1.00 94.20           H  
ATOM   1353  C   LYS A  84      22.145  -6.172 -21.228  1.00 94.20           C  
ATOM   1354  CB  LYS A  84      19.655  -5.689 -21.501  1.00 94.20           C  
ATOM   1355  HB2 LYS A  84      19.218  -6.680 -21.627  1.00 94.20           H  
ATOM   1356  HB3 LYS A  84      19.759  -5.499 -20.433  1.00 94.20           H  
ATOM   1357  O   LYS A  84      22.264  -5.698 -20.100  1.00 94.20           O  
ATOM   1358  CG  LYS A  84      18.716  -4.625 -22.084  1.00 94.20           C  
ATOM   1359  HG2 LYS A  84      18.397  -4.924 -23.082  1.00 94.20           H  
ATOM   1360  HG3 LYS A  84      19.258  -3.683 -22.160  1.00 94.20           H  
ATOM   1361  CD  LYS A  84      17.487  -4.398 -21.191  1.00 94.20           C  
ATOM   1362  HD2 LYS A  84      17.810  -4.194 -20.170  1.00 94.20           H  
ATOM   1363  HD3 LYS A  84      16.861  -5.290 -21.209  1.00 94.20           H  
ATOM   1364  CE  LYS A  84      16.719  -3.189 -21.740  1.00 94.20           C  
ATOM   1365  HE2 LYS A  84      17.417  -2.362 -21.865  1.00 94.20           H  
ATOM   1366  HE3 LYS A  84      16.350  -3.435 -22.735  1.00 94.20           H  
ATOM   1367  NZ  LYS A  84      15.594  -2.745 -20.878  1.00 94.20           N  
ATOM   1368  HZ1 LYS A  84      14.875  -3.448 -20.793  1.00 94.20           H  
ATOM   1369  HZ2 LYS A  84      15.904  -2.431 -19.970  1.00 94.20           H  
ATOM   1370  HZ3 LYS A  84      15.156  -1.960 -21.340  1.00 94.20           H  
ATOM   1371  N   GLY A  85      22.962  -7.123 -21.684  1.00 95.16           N  
ATOM   1372  H   GLY A  85      22.815  -7.465 -22.623  1.00 95.16           H  
ATOM   1373  CA  GLY A  85      24.083  -7.682 -20.923  1.00 95.16           C  
ATOM   1374  HA2 GLY A  85      24.872  -7.946 -21.628  1.00 95.16           H  
ATOM   1375  HA3 GLY A  85      24.477  -6.929 -20.241  1.00 95.16           H  
ATOM   1376  C   GLY A  85      23.752  -8.935 -20.110  1.00 95.16           C  
ATOM   1377  O   GLY A  85      24.606  -9.405 -19.353  1.00 95.16           O  
ATOM   1378  N   TYR A  86      22.553  -9.502 -20.265  1.00 96.66           N  
ATOM   1379  H   TYR A  86      21.907  -9.107 -20.933  1.00 96.66           H  
ATOM   1380  CA  TYR A  86      22.253 -10.829 -19.733  1.00 96.66           C  
ATOM   1381  HA  TYR A  86      22.660 -10.901 -18.724  1.00 96.66           H  
ATOM   1382  C   TYR A  86      22.944 -11.909 -20.578  1.00 96.66           C  
ATOM   1383  CB  TYR A  86      20.739 -11.048 -19.625  1.00 96.66           C  
ATOM   1384  HB2 TYR A  86      20.567 -12.062 -19.266  1.00 96.66           H  
ATOM   1385  HB3 TYR A  86      20.303 -10.981 -20.622  1.00 96.66           H  
ATOM   1386  O   TYR A  86      23.163 -11.752 -21.775  1.00 96.66           O  
ATOM   1387  CG  TYR A  86      20.028 -10.090 -18.680  1.00 96.66           C  
ATOM   1388  CD1 TYR A  86      19.986 -10.360 -17.299  1.00 96.66           C  
ATOM   1389  HD1 TYR A  86      20.461 -11.250 -16.914  1.00 96.66           H  
ATOM   1390  CD2 TYR A  86      19.417  -8.920 -19.169  1.00 96.66           C  
ATOM   1391  HD2 TYR A  86      19.430  -8.697 -20.226  1.00 96.66           H  
ATOM   1392  CE1 TYR A  86      19.354  -9.462 -16.414  1.00 96.66           C  
ATOM   1393  HE1 TYR A  86      19.328  -9.660 -15.353  1.00 96.66           H  
ATOM   1394  CE2 TYR A  86      18.787  -8.020 -18.296  1.00 96.66           C  
ATOM   1395  HE2 TYR A  86      18.333  -7.114 -18.669  1.00 96.66           H  
ATOM   1396  OH  TYR A  86      18.158  -7.386 -16.095  1.00 96.66           O  
ATOM   1397  HH  TYR A  86      18.310  -7.595 -15.171  1.00 96.66           H  
ATOM   1398  CZ  TYR A  86      18.757  -8.284 -16.916  1.00 96.66           C  
ATOM   1399  N   LYS A  87      23.327 -13.013 -19.946  1.00 95.49           N  
ATOM   1400  H   LYS A  87      23.179 -13.055 -18.948  1.00 95.49           H  
ATOM   1401  CA  LYS A  87      23.959 -14.180 -20.572  1.00 95.49           C  
ATOM   1402  HA  LYS A  87      23.782 -14.162 -21.647  1.00 95.49           H  
ATOM   1403  C   LYS A  87      23.303 -15.443 -20.043  1.00 95.49           C  
ATOM   1404  CB  LYS A  87      25.474 -14.183 -20.278  1.00 95.49           C  
ATOM   1405  HB2 LYS A  87      25.616 -14.207 -19.198  1.00 95.49           H  
ATOM   1406  HB3 LYS A  87      25.914 -15.093 -20.687  1.00 95.49           H  
ATOM   1407  O   LYS A  87      22.799 -15.436 -18.922  1.00 95.49           O  
ATOM   1408  CG  LYS A  87      26.244 -12.973 -20.839  1.00 95.49           C  
ATOM   1409  HG2 LYS A  87      27.280 -13.035 -20.506  1.00 95.49           H  
ATOM   1410  HG3 LYS A  87      25.819 -12.051 -20.442  1.00 95.49           H  
ATOM   1411  CD  LYS A  87      26.226 -12.933 -22.374  1.00 95.49           C  
ATOM   1412  HD2 LYS A  87      26.748 -13.806 -22.766  1.00 95.49           H  
ATOM   1413  HD3 LYS A  87      25.195 -12.962 -22.728  1.00 95.49           H  
ATOM   1414  CE  LYS A  87      26.880 -11.655 -22.905  1.00 95.49           C  
ATOM   1415  HE2 LYS A  87      26.475 -10.809 -22.349  1.00 95.49           H  
ATOM   1416  HE3 LYS A  87      27.955 -11.701 -22.729  1.00 95.49           H  
ATOM   1417  NZ  LYS A  87      26.579 -11.490 -24.350  1.00 95.49           N  
ATOM   1418  HZ1 LYS A  87      26.903 -12.282 -24.887  1.00 95.49           H  
ATOM   1419  HZ2 LYS A  87      25.580 -11.433 -24.487  1.00 95.49           H  
ATOM   1420  HZ3 LYS A  87      26.988 -10.644 -24.720  1.00 95.49           H  
ATOM   1421  N   GLU A  88      23.323 -16.520 -20.825  1.00 94.83           N  
ATOM   1422  H   GLU A  88      23.740 -16.446 -21.742  1.00 94.83           H  
ATOM   1423  CA  GLU A  88      22.715 -17.806 -20.439  1.00 94.83           C  
ATOM   1424  HA  GLU A  88      22.660 -18.435 -21.327  1.00 94.83           H  
ATOM   1425  C   GLU A  88      21.263 -17.637 -19.945  1.00 94.83           C  
ATOM   1426  CB  GLU A  88      23.593 -18.543 -19.412  1.00 94.83           C  
ATOM   1427  HB2 GLU A  88      23.659 -17.948 -18.501  1.00 94.83           H  
ATOM   1428  HB3 GLU A  88      23.095 -19.482 -19.168  1.00 94.83           H  
ATOM   1429  O   GLU A  88      20.879 -18.110 -18.871  1.00 94.83           O  
ATOM   1430  CG  GLU A  88      25.017 -18.871 -19.888  1.00 94.83           C  
ATOM   1431  HG2 GLU A  88      25.530 -17.947 -20.157  1.00 94.83           H  
ATOM   1432  HG3 GLU A  88      24.965 -19.511 -20.769  1.00 94.83           H  
ATOM   1433  CD  GLU A  88      25.796 -19.584 -18.773  1.00 94.83           C  
ATOM   1434  OE1 GLU A  88      26.995 -19.300 -18.552  1.00 94.83           O  
ATOM   1435  OE2 GLU A  88      25.198 -20.337 -17.973  1.00 94.83           O  
ATOM   1436  N   VAL A  89      20.464 -16.877 -20.698  1.00 95.47           N  
ATOM   1437  H   VAL A  89      20.811 -16.534 -21.582  1.00 95.47           H  
ATOM   1438  CA  VAL A  89      19.074 -16.585 -20.339  1.00 95.47           C  
ATOM   1439  HA  VAL A  89      19.052 -16.216 -19.313  1.00 95.47           H  
ATOM   1440  C   VAL A  89      18.249 -17.870 -20.404  1.00 95.47           C  
ATOM   1441  CB  VAL A  89      18.474 -15.504 -21.254  1.00 95.47           C  
ATOM   1442  HB  VAL A  89      18.491 -15.859 -22.284  1.00 95.47           H  
ATOM   1443  O   VAL A  89      18.175 -18.525 -21.444  1.00 95.47           O  
ATOM   1444  CG1 VAL A  89      17.028 -15.195 -20.851  1.00 95.47           C  
ATOM   1445 HG11 VAL A  89      16.983 -14.855 -19.817  1.00 95.47           H  
ATOM   1446 HG12 VAL A  89      16.637 -14.417 -21.507  1.00 95.47           H  
ATOM   1447 HG13 VAL A  89      16.400 -16.078 -20.972  1.00 95.47           H  
ATOM   1448  CG2 VAL A  89      19.266 -14.191 -21.193  1.00 95.47           C  
ATOM   1449 HG21 VAL A  89      20.297 -14.351 -21.509  1.00 95.47           H  
ATOM   1450 HG22 VAL A  89      19.250 -13.790 -20.180  1.00 95.47           H  
ATOM   1451 HG23 VAL A  89      18.822 -13.467 -21.877  1.00 95.47           H  
ATOM   1452  N   LYS A  90      17.576 -18.218 -19.305  1.00 92.81           N  
ATOM   1453  H   LYS A  90      17.665 -17.640 -18.482  1.00 92.81           H  
ATOM   1454  CA  LYS A  90      16.671 -19.371 -19.258  1.00 92.81           C  
ATOM   1455  HA  LYS A  90      17.079 -20.174 -19.872  1.00 92.81           H  
ATOM   1456  C   LYS A  90      15.317 -18.990 -19.851  1.00 92.81           C  
ATOM   1457  CB  LYS A  90      16.548 -19.889 -17.820  1.00 92.81           C  
ATOM   1458  HB2 LYS A  90      15.813 -20.694 -17.813  1.00 92.81           H  
ATOM   1459  HB3 LYS A  90      16.190 -19.090 -17.171  1.00 92.81           H  
ATOM   1460  O   LYS A  90      14.441 -18.520 -19.127  1.00 92.81           O  
ATOM   1461  CG  LYS A  90      17.883 -20.424 -17.285  1.00 92.81           C  
ATOM   1462  HG2 LYS A  90      18.590 -19.604 -17.159  1.00 92.81           H  
ATOM   1463  HG3 LYS A  90      18.293 -21.146 -17.992  1.00 92.81           H  
ATOM   1464  CD  LYS A  90      17.653 -21.114 -15.939  1.00 92.81           C  
ATOM   1465  HD2 LYS A  90      16.920 -21.909 -16.075  1.00 92.81           H  
ATOM   1466  HD3 LYS A  90      17.269 -20.383 -15.228  1.00 92.81           H  
ATOM   1467  CE  LYS A  90      18.951 -21.709 -15.394  1.00 92.81           C  
ATOM   1468  HE2 LYS A  90      19.386 -22.345 -16.165  1.00 92.81           H  
ATOM   1469  HE3 LYS A  90      19.652 -20.898 -15.193  1.00 92.81           H  
ATOM   1470  NZ  LYS A  90      18.684 -22.501 -14.167  1.00 92.81           N  
ATOM   1471  HZ1 LYS A  90      18.268 -21.926 -13.449  1.00 92.81           H  
ATOM   1472  HZ2 LYS A  90      19.537 -22.916 -13.818  1.00 92.81           H  
ATOM   1473  HZ3 LYS A  90      18.043 -23.252 -14.381  1.00 92.81           H  
ATOM   1474  N   LYS A  91      15.162 -19.180 -21.166  1.00 91.56           N  
ATOM   1475  H   LYS A  91      15.971 -19.507 -21.674  1.00 91.56           H  
ATOM   1476  CA  LYS A  91      13.965 -18.790 -21.935  1.00 91.56           C  
ATOM   1477  HA  LYS A  91      13.913 -17.701 -21.961  1.00 91.56           H  
ATOM   1478  C   LYS A  91      12.655 -19.268 -21.302  1.00 91.56           C  
ATOM   1479  CB  LYS A  91      14.091 -19.319 -23.373  1.00 91.56           C  
ATOM   1480  HB2 LYS A  91      15.072 -19.060 -23.771  1.00 91.56           H  
ATOM   1481  HB3 LYS A  91      14.009 -20.405 -23.368  1.00 91.56           H  
ATOM   1482  O   LYS A  91      11.737 -18.469 -21.155  1.00 91.56           O  
ATOM   1483  CG  LYS A  91      12.999 -18.731 -24.282  1.00 91.56           C  
ATOM   1484  HG2 LYS A  91      13.033 -17.642 -24.241  1.00 91.56           H  
ATOM   1485  HG3 LYS A  91      12.021 -19.067 -23.938  1.00 91.56           H  
ATOM   1486  CD  LYS A  91      13.197 -19.189 -25.730  1.00 91.56           C  
ATOM   1487  HD2 LYS A  91      13.213 -20.279 -25.754  1.00 91.56           H  
ATOM   1488  HD3 LYS A  91      14.148 -18.807 -26.103  1.00 91.56           H  
ATOM   1489  CE  LYS A  91      12.046 -18.676 -26.602  1.00 91.56           C  
ATOM   1490  HE2 LYS A  91      11.110 -19.038 -26.176  1.00 91.56           H  
ATOM   1491  HE3 LYS A  91      12.034 -17.586 -26.564  1.00 91.56           H  
ATOM   1492  NZ  LYS A  91      12.182 -19.147 -28.003  1.00 91.56           N  
ATOM   1493  HZ1 LYS A  91      12.190 -20.156 -28.026  1.00 91.56           H  
ATOM   1494  HZ2 LYS A  91      13.042 -18.810 -28.413  1.00 91.56           H  
ATOM   1495  HZ3 LYS A  91      11.405 -18.826 -28.564  1.00 91.56           H  
ATOM   1496  N   ASP A  92      12.604 -20.526 -20.870  1.00 92.65           N  
ATOM   1497  H   ASP A  92      13.360 -21.148 -21.119  1.00 92.65           H  
ATOM   1498  CA  ASP A  92      11.392 -21.154 -20.319  1.00 92.65           C  
ATOM   1499  HA  ASP A  92      10.558 -20.943 -20.988  1.00 92.65           H  
ATOM   1500  C   ASP A  92      11.001 -20.627 -18.928  1.00 92.65           C  
ATOM   1501  CB  ASP A  92      11.584 -22.678 -20.285  1.00 92.65           C  
ATOM   1502  HB2 ASP A  92      12.327 -22.922 -19.527  1.00 92.65           H  
ATOM   1503  HB3 ASP A  92      10.643 -23.154 -20.008  1.00 92.65           H  
ATOM   1504  O   ASP A  92       9.919 -20.919 -18.430  1.00 92.65           O  
ATOM   1505  CG  ASP A  92      12.036 -23.218 -21.642  1.00 92.65           C  
ATOM   1506  OD1 ASP A  92      11.416 -22.838 -22.661  1.00 92.65           O  
ATOM   1507  OD2 ASP A  92      13.091 -23.886 -21.657  1.00 92.65           O  
ATOM   1508  N   LEU A  93      11.871 -19.832 -18.293  1.00 91.76           N  
ATOM   1509  H   LEU A  93      12.724 -19.591 -18.777  1.00 91.76           H  
ATOM   1510  CA  LEU A  93      11.615 -19.186 -17.003  1.00 91.76           C  
ATOM   1511  HA  LEU A  93      10.715 -19.614 -16.562  1.00 91.76           H  
ATOM   1512  C   LEU A  93      11.323 -17.685 -17.140  1.00 91.76           C  
ATOM   1513  CB  LEU A  93      12.790 -19.450 -16.047  1.00 91.76           C  
ATOM   1514  HB2 LEU A  93      13.678 -18.969 -16.457  1.00 91.76           H  
ATOM   1515  HB3 LEU A  93      12.563 -18.978 -15.091  1.00 91.76           H  
ATOM   1516  O   LEU A  93      11.238 -16.984 -16.129  1.00 91.76           O  
ATOM   1517  CG  LEU A  93      13.100 -20.934 -15.789  1.00 91.76           C  
ATOM   1518  HG  LEU A  93      13.443 -21.404 -16.711  1.00 91.76           H  
ATOM   1519  CD1 LEU A  93      14.230 -21.016 -14.761  1.00 91.76           C  
ATOM   1520 HD11 LEU A  93      15.054 -20.383 -15.091  1.00 91.76           H  
ATOM   1521 HD12 LEU A  93      14.558 -22.052 -14.672  1.00 91.76           H  
ATOM   1522 HD13 LEU A  93      13.871 -20.664 -13.794  1.00 91.76           H  
ATOM   1523  CD2 LEU A  93      11.908 -21.716 -15.237  1.00 91.76           C  
ATOM   1524 HD21 LEU A  93      11.508 -21.228 -14.348  1.00 91.76           H  
ATOM   1525 HD22 LEU A  93      11.124 -21.774 -15.992  1.00 91.76           H  
ATOM   1526 HD23 LEU A  93      12.208 -22.735 -14.994  1.00 91.76           H  
ATOM   1527  N   ILE A  94      11.192 -17.174 -18.368  1.00 94.21           N  
ATOM   1528  H   ILE A  94      11.236 -17.799 -19.160  1.00 94.21           H  
ATOM   1529  CA  ILE A  94      10.772 -15.793 -18.603  1.00 94.21           C  
ATOM   1530  HA  ILE A  94      11.258 -15.159 -17.861  1.00 94.21           H  
ATOM   1531  C   ILE A  94       9.261 -15.707 -18.397  1.00 94.21           C  
ATOM   1532  CB  ILE A  94      11.196 -15.280 -19.996  1.00 94.21           C  
ATOM   1533  HB  ILE A  94      10.743 -15.918 -20.755  1.00 94.21           H  
ATOM   1534  O   ILE A  94       8.486 -16.238 -19.188  1.00 94.21           O  
ATOM   1535  CG1 ILE A  94      12.733 -15.328 -20.158  1.00 94.21           C  
ATOM   1536 HG12 ILE A  94      13.083 -16.340 -19.955  1.00 94.21           H  
ATOM   1537 HG13 ILE A  94      13.200 -14.662 -19.432  1.00 94.21           H  
ATOM   1538  CG2 ILE A  94      10.687 -13.837 -20.201  1.00 94.21           C  
ATOM   1539 HG21 ILE A  94       9.601 -13.798 -20.118  1.00 94.21           H  
ATOM   1540 HG22 ILE A  94      11.131 -13.175 -19.457  1.00 94.21           H  
ATOM   1541 HG23 ILE A  94      10.942 -13.491 -21.203  1.00 94.21           H  
ATOM   1542  CD1 ILE A  94      13.215 -14.956 -21.566  1.00 94.21           C  
ATOM   1543 HD11 ILE A  94      12.668 -15.534 -22.311  1.00 94.21           H  
ATOM   1544 HD12 ILE A  94      13.075 -13.891 -21.752  1.00 94.21           H  
ATOM   1545 HD13 ILE A  94      14.277 -15.183 -21.656  1.00 94.21           H  
ATOM   1546  N   ILE A  95       8.837 -14.984 -17.362  1.00 94.12           N  
ATOM   1547  H   ILE A  95       9.535 -14.590 -16.748  1.00 94.12           H  
ATOM   1548  CA  ILE A  95       7.414 -14.784 -17.053  1.00 94.12           C  
ATOM   1549  HA  ILE A  95       6.813 -15.384 -17.736  1.00 94.12           H  
ATOM   1550  C   ILE A  95       7.059 -13.319 -17.283  1.00 94.12           C  
ATOM   1551  CB  ILE A  95       7.063 -15.261 -15.626  1.00 94.12           C  
ATOM   1552  HB  ILE A  95       7.583 -14.629 -14.906  1.00 94.12           H  
ATOM   1553  O   ILE A  95       7.650 -12.430 -16.668  1.00 94.12           O  
ATOM   1554  CG1 ILE A  95       7.517 -16.725 -15.411  1.00 94.12           C  
ATOM   1555 HG12 ILE A  95       7.029 -17.370 -16.142  1.00 94.12           H  
ATOM   1556 HG13 ILE A  95       8.593 -16.795 -15.568  1.00 94.12           H  
ATOM   1557  CG2 ILE A  95       5.548 -15.109 -15.385  1.00 94.12           C  
ATOM   1558 HG21 ILE A  95       5.224 -14.078 -15.531  1.00 94.12           H  
ATOM   1559 HG22 ILE A  95       5.299 -15.380 -14.359  1.00 94.12           H  
ATOM   1560 HG23 ILE A  95       4.991 -15.759 -16.061  1.00 94.12           H  
ATOM   1561  CD1 ILE A  95       7.244 -17.272 -14.006  1.00 94.12           C  
ATOM   1562 HD11 ILE A  95       7.749 -18.231 -13.890  1.00 94.12           H  
ATOM   1563 HD12 ILE A  95       6.176 -17.427 -13.859  1.00 94.12           H  
ATOM   1564 HD13 ILE A  95       7.619 -16.578 -13.253  1.00 94.12           H  
ATOM   1565  N   LYS A  96       6.080 -13.057 -18.156  1.00 94.36           N  
ATOM   1566  H   LYS A  96       5.622 -13.843 -18.593  1.00 94.36           H  
ATOM   1567  CA  LYS A  96       5.518 -11.716 -18.360  1.00 94.36           C  
ATOM   1568  HA  LYS A  96       6.331 -10.992 -18.300  1.00 94.36           H  
ATOM   1569  C   LYS A  96       4.540 -11.392 -17.236  1.00 94.36           C  
ATOM   1570  CB  LYS A  96       4.880 -11.620 -19.754  1.00 94.36           C  
ATOM   1571  HB2 LYS A  96       5.633 -11.891 -20.495  1.00 94.36           H  
ATOM   1572  HB3 LYS A  96       4.059 -12.333 -19.824  1.00 94.36           H  
ATOM   1573  O   LYS A  96       3.590 -12.129 -17.003  1.00 94.36           O  
ATOM   1574  CG  LYS A  96       4.353 -10.211 -20.076  1.00 94.36           C  
ATOM   1575  HG2 LYS A  96       3.512  -9.978 -19.422  1.00 94.36           H  
ATOM   1576  HG3 LYS A  96       5.149  -9.486 -19.905  1.00 94.36           H  
ATOM   1577  CD  LYS A  96       3.899 -10.133 -21.543  1.00 94.36           C  
ATOM   1578  HD2 LYS A  96       4.770 -10.260 -22.186  1.00 94.36           H  
ATOM   1579  HD3 LYS A  96       3.197 -10.943 -21.742  1.00 94.36           H  
ATOM   1580  CE  LYS A  96       3.220  -8.796 -21.861  1.00 94.36           C  
ATOM   1581  HE2 LYS A  96       2.297  -8.739 -21.283  1.00 94.36           H  
ATOM   1582  HE3 LYS A  96       3.876  -7.990 -21.532  1.00 94.36           H  
ATOM   1583  NZ  LYS A  96       2.922  -8.661 -23.316  1.00 94.36           N  
ATOM   1584  HZ1 LYS A  96       3.745  -8.526 -23.886  1.00 94.36           H  
ATOM   1585  HZ2 LYS A  96       2.460  -9.482 -23.678  1.00 94.36           H  
ATOM   1586  HZ3 LYS A  96       2.346  -7.854 -23.509  1.00 94.36           H  
ATOM   1587  N   LEU A  97       4.772 -10.269 -16.568  1.00 94.59           N  
ATOM   1588  H   LEU A  97       5.584  -9.724 -16.818  1.00 94.59           H  
ATOM   1589  CA  LEU A  97       4.023  -9.822 -15.400  1.00 94.59           C  
ATOM   1590  HA  LEU A  97       3.230 -10.529 -15.158  1.00 94.59           H  
ATOM   1591  C   LEU A  97       3.387  -8.460 -15.707  1.00 94.59           C  
ATOM   1592  CB  LEU A  97       4.970  -9.769 -14.193  1.00 94.59           C  
ATOM   1593  HB2 LEU A  97       5.802  -9.105 -14.429  1.00 94.59           H  
ATOM   1594  HB3 LEU A  97       4.432  -9.344 -13.346  1.00 94.59           H  
ATOM   1595  O   LEU A  97       4.077  -7.429 -15.665  1.00 94.59           O  
ATOM   1596  CG  LEU A  97       5.525 -11.147 -13.790  1.00 94.59           C  
ATOM   1597  HG  LEU A  97       5.899 -11.678 -14.665  1.00 94.59           H  
ATOM   1598  CD1 LEU A  97       6.704 -10.950 -12.847  1.00 94.59           C  
ATOM   1599 HD11 LEU A  97       7.048 -11.916 -12.479  1.00 94.59           H  
ATOM   1600 HD12 LEU A  97       6.416 -10.318 -12.007  1.00 94.59           H  
ATOM   1601 HD13 LEU A  97       7.516 -10.484 -13.405  1.00 94.59           H  
ATOM   1602  CD2 LEU A  97       4.468 -12.014 -13.112  1.00 94.59           C  
ATOM   1603 HD21 LEU A  97       4.923 -12.937 -12.755  1.00 94.59           H  
ATOM   1604 HD22 LEU A  97       3.687 -12.277 -13.826  1.00 94.59           H  
ATOM   1605 HD23 LEU A  97       4.018 -11.484 -12.272  1.00 94.59           H  
ATOM   1606  N   PRO A  98       2.091  -8.438 -16.068  1.00 92.08           N  
ATOM   1607  CA  PRO A  98       1.323  -7.207 -16.176  1.00 92.08           C  
ATOM   1608  HA  PRO A  98       1.700  -6.638 -17.026  1.00 92.08           H  
ATOM   1609  C   PRO A  98       1.409  -6.346 -14.912  1.00 92.08           C  
ATOM   1610  CB  PRO A  98      -0.119  -7.640 -16.459  1.00 92.08           C  
ATOM   1611  HB2 PRO A  98      -0.662  -7.765 -15.523  1.00 92.08           H  
ATOM   1612  HB3 PRO A  98      -0.637  -6.931 -17.106  1.00 92.08           H  
ATOM   1613  O   PRO A  98       1.766  -6.795 -13.820  1.00 92.08           O  
ATOM   1614  CG  PRO A  98       0.042  -9.002 -17.129  1.00 92.08           C  
ATOM   1615  HG2 PRO A  98      -0.842  -9.627 -16.998  1.00 92.08           H  
ATOM   1616  HG3 PRO A  98       0.267  -8.869 -18.187  1.00 92.08           H  
ATOM   1617  CD  PRO A  98       1.258  -9.584 -16.414  1.00 92.08           C  
ATOM   1618  HD2 PRO A  98       0.938 -10.101 -15.509  1.00 92.08           H  
ATOM   1619  HD3 PRO A  98       1.779 -10.275 -17.076  1.00 92.08           H  
ATOM   1620  N   LYS A  99       1.061  -5.067 -15.052  1.00 90.82           N  
ATOM   1621  H   LYS A  99       0.693  -4.759 -15.941  1.00 90.82           H  
ATOM   1622  CA  LYS A  99       0.967  -4.181 -13.894  1.00 90.82           C  
ATOM   1623  HA  LYS A  99       1.934  -4.185 -13.390  1.00 90.82           H  
ATOM   1624  C   LYS A  99      -0.077  -4.729 -12.917  1.00 90.82           C  
ATOM   1625  CB  LYS A  99       0.634  -2.761 -14.355  1.00 90.82           C  
ATOM   1626  HB2 LYS A  99      -0.420  -2.702 -14.626  1.00 90.82           H  
ATOM   1627  HB3 LYS A  99       1.235  -2.518 -15.231  1.00 90.82           H  
ATOM   1628  O   LYS A  99      -1.168  -5.098 -13.332  1.00 90.82           O  
ATOM   1629  CG  LYS A  99       0.955  -1.752 -13.251  1.00 90.82           C  
ATOM   1630  HG2 LYS A  99       2.023  -1.793 -13.038  1.00 90.82           H  
ATOM   1631  HG3 LYS A  99       0.403  -1.996 -12.343  1.00 90.82           H  
ATOM   1632  CD  LYS A  99       0.579  -0.342 -13.705  1.00 90.82           C  
ATOM   1633  HD2 LYS A  99       1.067  -0.117 -14.653  1.00 90.82           H  
ATOM   1634  HD3 LYS A  99      -0.503  -0.295 -13.833  1.00 90.82           H  
ATOM   1635  CE  LYS A  99       1.032   0.657 -12.642  1.00 90.82           C  
ATOM   1636  HE2 LYS A  99       2.121   0.704 -12.652  1.00 90.82           H  
ATOM   1637  HE3 LYS A  99       0.725   0.282 -11.665  1.00 90.82           H  
ATOM   1638  NZ  LYS A  99       0.431   1.988 -12.884  1.00 90.82           N  
ATOM   1639  HZ1 LYS A  99       0.596   2.290 -13.834  1.00 90.82           H  
ATOM   1640  HZ2 LYS A  99       0.800   2.666 -12.233  1.00 90.82           H  
ATOM   1641  HZ3 LYS A  99      -0.564   1.924 -12.724  1.00 90.82           H  
ATOM   1642  N   TYR A 100       0.273  -4.731 -11.636  1.00 92.98           N  
ATOM   1643  H   TYR A 100       1.223  -4.465 -11.419  1.00 92.98           H  
ATOM   1644  CA  TYR A 100      -0.525  -5.255 -10.529  1.00 92.98           C  
ATOM   1645  HA  TYR A 100       0.056  -5.034  -9.633  1.00 92.98           H  
ATOM   1646  C   TYR A 100      -0.694  -6.780 -10.493  1.00 92.98           C  
ATOM   1647  CB  TYR A 100      -1.851  -4.489 -10.377  1.00 92.98           C  
ATOM   1648  HB2 TYR A 100      -2.298  -4.750  -9.418  1.00 92.98           H  
ATOM   1649  HB3 TYR A 100      -2.546  -4.823 -11.147  1.00 92.98           H  
ATOM   1650  O   TYR A 100      -1.567  -7.257  -9.775  1.00 92.98           O  
ATOM   1651  CG  TYR A 100      -1.717  -2.980 -10.433  1.00 92.98           C  
ATOM   1652  CD1 TYR A 100      -0.979  -2.308  -9.441  1.00 92.98           C  
ATOM   1653  HD1 TYR A 100      -0.532  -2.871  -8.635  1.00 92.98           H  
ATOM   1654  CD2 TYR A 100      -2.343  -2.251 -11.463  1.00 92.98           C  
ATOM   1655  HD2 TYR A 100      -2.923  -2.777 -12.207  1.00 92.98           H  
ATOM   1656  CE1 TYR A 100      -0.879  -0.907  -9.467  1.00 92.98           C  
ATOM   1657  HE1 TYR A 100      -0.339  -0.399  -8.681  1.00 92.98           H  
ATOM   1658  CE2 TYR A 100      -2.241  -0.847 -11.497  1.00 92.98           C  
ATOM   1659  HE2 TYR A 100      -2.762  -0.288 -12.260  1.00 92.98           H  
ATOM   1660  OH  TYR A 100      -1.418   1.181 -10.505  1.00 92.98           O  
ATOM   1661  HH  TYR A 100      -1.276   1.487  -9.606  1.00 92.98           H  
ATOM   1662  CZ  TYR A 100      -1.519  -0.176 -10.489  1.00 92.98           C  
ATOM   1663  N   SER A 101       0.173  -7.554 -11.166  1.00 94.26           N  
ATOM   1664  H   SER A 101       0.813  -7.144 -11.831  1.00 94.26           H  
ATOM   1665  CA  SER A 101       0.272  -9.002 -10.913  1.00 94.26           C  
ATOM   1666  HA  SER A 101      -0.631  -9.484 -11.288  1.00 94.26           H  
ATOM   1667  C   SER A 101       0.382  -9.285  -9.412  1.00 94.26           C  
ATOM   1668  CB  SER A 101       1.488  -9.619 -11.608  1.00 94.26           C  
ATOM   1669  HB2 SER A 101       1.621 -10.644 -11.260  1.00 94.26           H  
ATOM   1670  HB3 SER A 101       2.383  -9.048 -11.361  1.00 94.26           H  
ATOM   1671  O   SER A 101       1.190  -8.656  -8.718  1.00 94.26           O  
ATOM   1672  OG  SER A 101       1.307  -9.633 -13.007  1.00 94.26           O  
ATOM   1673  HG  SER A 101       0.504 -10.123 -13.200  1.00 94.26           H  
ATOM   1674  N   LEU A 102      -0.451 -10.207  -8.931  1.00 95.34           N  
ATOM   1675  H   LEU A 102      -1.063 -10.693  -9.570  1.00 95.34           H  
ATOM   1676  CA  LEU A 102      -0.632 -10.504  -7.516  1.00 95.34           C  
ATOM   1677  HA  LEU A 102      -0.364  -9.619  -6.939  1.00 95.34           H  
ATOM   1678  C   LEU A 102       0.274 -11.660  -7.091  1.00 95.34           C  
ATOM   1679  CB  LEU A 102      -2.121 -10.813  -7.281  1.00 95.34           C  
ATOM   1680  HB2 LEU A 102      -2.374 -11.718  -7.833  1.00 95.34           H  
ATOM   1681  HB3 LEU A 102      -2.716 -10.002  -7.699  1.00 95.34           H  
ATOM   1682  O   LEU A 102       0.283 -12.717  -7.712  1.00 95.34           O  
ATOM   1683  CG  LEU A 102      -2.524 -11.003  -5.807  1.00 95.34           C  
ATOM   1684  HG  LEU A 102      -1.912 -11.779  -5.348  1.00 95.34           H  
ATOM   1685  CD1 LEU A 102      -2.364  -9.703  -5.012  1.00 95.34           C  
ATOM   1686 HD11 LEU A 102      -2.840  -9.808  -4.036  1.00 95.34           H  
ATOM   1687 HD12 LEU A 102      -2.860  -8.889  -5.541  1.00 95.34           H  
ATOM   1688 HD13 LEU A 102      -1.308  -9.473  -4.877  1.00 95.34           H  
ATOM   1689  CD2 LEU A 102      -3.989 -11.431  -5.747  1.00 95.34           C  
ATOM   1690 HD21 LEU A 102      -4.621 -10.683  -6.226  1.00 95.34           H  
ATOM   1691 HD22 LEU A 102      -4.321 -11.555  -4.716  1.00 95.34           H  
ATOM   1692 HD23 LEU A 102      -4.122 -12.378  -6.270  1.00 95.34           H  
ATOM   1693  N   PHE A 103       1.011 -11.460  -6.007  1.00 96.39           N  
ATOM   1694  H   PHE A 103       0.980 -10.553  -5.563  1.00 96.39           H  
ATOM   1695  CA  PHE A 103       1.882 -12.460  -5.406  1.00 96.39           C  
ATOM   1696  HA  PHE A 103       1.849 -13.382  -5.987  1.00 96.39           H  
ATOM   1697  C   PHE A 103       1.408 -12.761  -3.993  1.00 96.39           C  
ATOM   1698  CB  PHE A 103       3.324 -11.949  -5.399  1.00 96.39           C  
ATOM   1699  HB2 PHE A 103       3.359 -10.983  -4.896  1.00 96.39           H  
ATOM   1700  HB3 PHE A 103       3.936 -12.641  -4.820  1.00 96.39           H  
ATOM   1701  O   PHE A 103       1.164 -11.826  -3.226  1.00 96.39           O  
ATOM   1702  CG  PHE A 103       3.921 -11.814  -6.783  1.00 96.39           C  
ATOM   1703  CD1 PHE A 103       4.678 -12.870  -7.321  1.00 96.39           C  
ATOM   1704  HD1 PHE A 103       4.834 -13.776  -6.754  1.00 96.39           H  
ATOM   1705  CD2 PHE A 103       3.708 -10.645  -7.539  1.00 96.39           C  
ATOM   1706  HD2 PHE A 103       3.098  -9.848  -7.140  1.00 96.39           H  
ATOM   1707  CE1 PHE A 103       5.246 -12.748  -8.599  1.00 96.39           C  
ATOM   1708  HE1 PHE A 103       5.835 -13.559  -8.998  1.00 96.39           H  
ATOM   1709  CE2 PHE A 103       4.249 -10.539  -8.832  1.00 96.39           C  
ATOM   1710  HE2 PHE A 103       4.039  -9.670  -9.438  1.00 96.39           H  
ATOM   1711  CZ  PHE A 103       5.031 -11.583  -9.353  1.00 96.39           C  
ATOM   1712  HZ  PHE A 103       5.450 -11.510 -10.346  1.00 96.39           H  
ATOM   1713  N   GLU A 104       1.316 -14.040  -3.645  1.00 96.70           N  
ATOM   1714  H   GLU A 104       1.536 -14.742  -4.336  1.00 96.70           H  
ATOM   1715  CA  GLU A 104       1.103 -14.508  -2.278  1.00 96.70           C  
ATOM   1716  HA  GLU A 104       0.743 -13.673  -1.677  1.00 96.70           H  
ATOM   1717  C   GLU A 104       2.419 -14.977  -1.663  1.00 96.70           C  
ATOM   1718  CB  GLU A 104       0.000 -15.565  -2.234  1.00 96.70           C  
ATOM   1719  HB2 GLU A 104      -0.878 -15.073  -2.654  1.00 96.70           H  
ATOM   1720  HB3 GLU A 104       0.270 -16.429  -2.842  1.00 96.70           H  
ATOM   1721  O   GLU A 104       3.123 -15.835  -2.199  1.00 96.70           O  
ATOM   1722  CG  GLU A 104      -0.325 -16.005  -0.798  1.00 96.70           C  
ATOM   1723  HG2 GLU A 104       0.498 -16.614  -0.423  1.00 96.70           H  
ATOM   1724  HG3 GLU A 104      -0.397 -15.113  -0.176  1.00 96.70           H  
ATOM   1725  CD  GLU A 104      -1.645 -16.781  -0.666  1.00 96.70           C  
ATOM   1726  OE1 GLU A 104      -1.795 -17.483   0.355  1.00 96.70           O  
ATOM   1727  OE2 GLU A 104      -2.572 -16.529  -1.470  1.00 96.70           O  
ATOM   1728  N   LEU A 105       2.742 -14.344  -0.543  1.00 95.79           N  
ATOM   1729  H   LEU A 105       2.047 -13.719  -0.159  1.00 95.79           H  
ATOM   1730  CA  LEU A 105       3.882 -14.585   0.321  1.00 95.79           C  
ATOM   1731  HA  LEU A 105       4.625 -15.187  -0.202  1.00 95.79           H  
ATOM   1732  C   LEU A 105       3.418 -15.379   1.556  1.00 95.79           C  
ATOM   1733  CB  LEU A 105       4.518 -13.229   0.706  1.00 95.79           C  
ATOM   1734  HB2 LEU A 105       5.397 -13.454   1.311  1.00 95.79           H  
ATOM   1735  HB3 LEU A 105       3.830 -12.664   1.335  1.00 95.79           H  
ATOM   1736  O   LEU A 105       2.280 -15.847   1.634  1.00 95.79           O  
ATOM   1737  CG  LEU A 105       4.987 -12.354  -0.469  1.00 95.79           C  
ATOM   1738  HG  LEU A 105       5.290 -12.987  -1.303  1.00 95.79           H  
ATOM   1739  CD1 LEU A 105       3.916 -11.366  -0.945  1.00 95.79           C  
ATOM   1740 HD11 LEU A 105       3.578 -10.758  -0.106  1.00 95.79           H  
ATOM   1741 HD12 LEU A 105       3.064 -11.910  -1.353  1.00 95.79           H  
ATOM   1742 HD13 LEU A 105       4.325 -10.733  -1.733  1.00 95.79           H  
ATOM   1743  CD2 LEU A 105       6.186 -11.505  -0.055  1.00 95.79           C  
ATOM   1744 HD21 LEU A 105       5.903 -10.805   0.732  1.00 95.79           H  
ATOM   1745 HD22 LEU A 105       6.555 -10.964  -0.926  1.00 95.79           H  
ATOM   1746 HD23 LEU A 105       6.981 -12.157   0.305  1.00 95.79           H  
ATOM   1747  N   GLU A 106       4.291 -15.520   2.549  1.00 92.08           N  
ATOM   1748  H   GLU A 106       5.203 -15.093   2.471  1.00 92.08           H  
ATOM   1749  CA  GLU A 106       3.979 -16.213   3.795  1.00 92.08           C  
ATOM   1750  HA  GLU A 106       3.726 -17.238   3.524  1.00 92.08           H  
ATOM   1751  C   GLU A 106       2.750 -15.633   4.528  1.00 92.08           C  
ATOM   1752  CB  GLU A 106       5.228 -16.286   4.693  1.00 92.08           C  
ATOM   1753  HB2 GLU A 106       6.048 -16.729   4.128  1.00 92.08           H  
ATOM   1754  HB3 GLU A 106       5.000 -16.973   5.508  1.00 92.08           H  
ATOM   1755  O   GLU A 106       2.441 -14.442   4.447  1.00 92.08           O  
ATOM   1756  CG  GLU A 106       5.706 -14.967   5.329  1.00 92.08           C  
ATOM   1757  HG2 GLU A 106       4.881 -14.524   5.886  1.00 92.08           H  
ATOM   1758  HG3 GLU A 106       6.480 -15.215   6.055  1.00 92.08           H  
ATOM   1759  CD  GLU A 106       6.286 -13.929   4.357  1.00 92.08           C  
ATOM   1760  OE1 GLU A 106       6.308 -12.739   4.738  1.00 92.08           O  
ATOM   1761  OE2 GLU A 106       6.689 -14.266   3.224  1.00 92.08           O  
ATOM   1762  N   ASN A 107       2.038 -16.486   5.275  1.00 89.21           N  
ATOM   1763  H   ASN A 107       2.359 -17.441   5.335  1.00 89.21           H  
ATOM   1764  CA  ASN A 107       0.884 -16.115   6.111  1.00 89.21           C  
ATOM   1765  HA  ASN A 107       0.473 -17.046   6.501  1.00 89.21           H  
ATOM   1766  C   ASN A 107      -0.285 -15.445   5.351  1.00 89.21           C  
ATOM   1767  CB  ASN A 107       1.378 -15.301   7.323  1.00 89.21           C  
ATOM   1768  HB2 ASN A 107       0.550 -15.132   8.012  1.00 89.21           H  
ATOM   1769  HB3 ASN A 107       1.740 -14.331   6.982  1.00 89.21           H  
ATOM   1770  O   ASN A 107      -1.042 -14.650   5.926  1.00 89.21           O  
ATOM   1771  CG  ASN A 107       2.476 -16.011   8.088  1.00 89.21           C  
ATOM   1772  ND2 ASN A 107       3.480 -15.299   8.540  1.00 89.21           N  
ATOM   1773 HD21 ASN A 107       3.554 -14.314   8.330  1.00 89.21           H  
ATOM   1774 HD22 ASN A 107       4.203 -15.812   9.024  1.00 89.21           H  
ATOM   1775  OD1 ASN A 107       2.455 -17.213   8.276  1.00 89.21           O  
ATOM   1776  N   GLY A 108      -0.423 -15.731   4.050  1.00 92.31           N  
ATOM   1777  H   GLY A 108       0.248 -16.350   3.618  1.00 92.31           H  
ATOM   1778  CA  GLY A 108      -1.447 -15.140   3.183  1.00 92.31           C  
ATOM   1779  HA2 GLY A 108      -2.428 -15.272   3.638  1.00 92.31           H  
ATOM   1780  HA3 GLY A 108      -1.434 -15.671   2.232  1.00 92.31           H  
ATOM   1781  C   GLY A 108      -1.227 -13.649   2.898  1.00 92.31           C  
ATOM   1782  O   GLY A 108      -2.153 -12.958   2.450  1.00 92.31           O  
ATOM   1783  N   ARG A 109      -0.027 -13.124   3.188  1.00 95.92           N  
ATOM   1784  H   ARG A 109       0.685 -13.752   3.532  1.00 95.92           H  
ATOM   1785  CA  ARG A 109       0.388 -11.761   2.845  1.00 95.92           C  
ATOM   1786  HA  ARG A 109      -0.370 -11.058   3.192  1.00 95.92           H  
ATOM   1787  C   ARG A 109       0.499 -11.653   1.332  1.00 95.92           C  
ATOM   1788  CB  ARG A 109       1.721 -11.459   3.549  1.00 95.92           C  
ATOM   1789  HB2 ARG A 109       2.477 -12.167   3.210  1.00 95.92           H  
ATOM   1790  HB3 ARG A 109       1.575 -11.609   4.618  1.00 95.92           H  
ATOM   1791  O   ARG A 109       1.134 -12.478   0.693  1.00 95.92           O  
ATOM   1792  CG  ARG A 109       2.242 -10.035   3.313  1.00 95.92           C  
ATOM   1793  HG2 ARG A 109       2.610  -9.930   2.293  1.00 95.92           H  
ATOM   1794  HG3 ARG A 109       1.426  -9.330   3.466  1.00 95.92           H  
ATOM   1795  CD  ARG A 109       3.365  -9.711   4.315  1.00 95.92           C  
ATOM   1796  HD2 ARG A 109       3.039  -9.994   5.316  1.00 95.92           H  
ATOM   1797  HD3 ARG A 109       3.512  -8.631   4.330  1.00 95.92           H  
ATOM   1798  NE  ARG A 109       4.639 -10.412   4.026  1.00 95.92           N  
ATOM   1799  HE  ARG A 109       4.738 -11.382   4.291  1.00 95.92           H  
ATOM   1800  NH1 ARG A 109       5.830  -8.616   3.296  1.00 95.92           N  
ATOM   1801 HH11 ARG A 109       4.992  -8.065   3.417  1.00 95.92           H  
ATOM   1802 HH12 ARG A 109       6.601  -8.367   2.693  1.00 95.92           H  
ATOM   1803  NH2 ARG A 109       6.808 -10.571   3.307  1.00 95.92           N  
ATOM   1804 HH21 ARG A 109       7.578 -10.165   2.794  1.00 95.92           H  
ATOM   1805 HH22 ARG A 109       6.819 -11.530   3.624  1.00 95.92           H  
ATOM   1806  CZ  ARG A 109       5.750  -9.878   3.566  1.00 95.92           C  
ATOM   1807  N   LYS A 110      -0.111 -10.632   0.748  1.00 96.74           N  
ATOM   1808  H   LYS A 110      -0.599  -9.971   1.335  1.00 96.74           H  
ATOM   1809  CA  LYS A 110      -0.169 -10.436  -0.696  1.00 96.74           C  
ATOM   1810  HA  LYS A 110       0.436 -11.216  -1.161  1.00 96.74           H  
ATOM   1811  C   LYS A 110       0.443  -9.104  -1.101  1.00 96.74           C  
ATOM   1812  CB  LYS A 110      -1.601 -10.603  -1.220  1.00 96.74           C  
ATOM   1813  HB2 LYS A 110      -1.581 -10.412  -2.293  1.00 96.74           H  
ATOM   1814  HB3 LYS A 110      -2.245  -9.867  -0.740  1.00 96.74           H  
ATOM   1815  O   LYS A 110       0.264  -8.077  -0.436  1.00 96.74           O  
ATOM   1816  CG  LYS A 110      -2.191 -12.003  -0.985  1.00 96.74           C  
ATOM   1817  HG2 LYS A 110      -1.471 -12.758  -1.304  1.00 96.74           H  
ATOM   1818  HG3 LYS A 110      -2.399 -12.134   0.077  1.00 96.74           H  
ATOM   1819  CD  LYS A 110      -3.491 -12.189  -1.780  1.00 96.74           C  
ATOM   1820  HD2 LYS A 110      -4.226 -11.435  -1.499  1.00 96.74           H  
ATOM   1821  HD3 LYS A 110      -3.246 -12.053  -2.833  1.00 96.74           H  
ATOM   1822  CE  LYS A 110      -4.077 -13.601  -1.632  1.00 96.74           C  
ATOM   1823  HE2 LYS A 110      -3.264 -14.327  -1.674  1.00 96.74           H  
ATOM   1824  HE3 LYS A 110      -4.715 -13.804  -2.491  1.00 96.74           H  
ATOM   1825  NZ  LYS A 110      -4.853 -13.791  -0.386  1.00 96.74           N  
ATOM   1826  HZ1 LYS A 110      -4.267 -13.597   0.414  1.00 96.74           H  
ATOM   1827  HZ2 LYS A 110      -5.688 -13.223  -0.385  1.00 96.74           H  
ATOM   1828  HZ3 LYS A 110      -5.105 -14.768  -0.332  1.00 96.74           H  
ATOM   1829  N   ARG A 111       1.141  -9.102  -2.234  1.00 96.83           N  
ATOM   1830  H   ARG A 111       1.233  -9.985  -2.715  1.00 96.83           H  
ATOM   1831  CA  ARG A 111       1.725  -7.905  -2.851  1.00 96.83           C  
ATOM   1832  HA  ARG A 111       1.313  -7.019  -2.369  1.00 96.83           H  
ATOM   1833  C   ARG A 111       1.349  -7.828  -4.322  1.00 96.83           C  
ATOM   1834  CB  ARG A 111       3.252  -7.907  -2.686  1.00 96.83           C  
ATOM   1835  HB2 ARG A 111       3.642  -8.847  -3.075  1.00 96.83           H  
ATOM   1836  HB3 ARG A 111       3.675  -7.104  -3.291  1.00 96.83           H  
ATOM   1837  O   ARG A 111       1.380  -8.829  -5.025  1.00 96.83           O  
ATOM   1838  CG  ARG A 111       3.736  -7.734  -1.239  1.00 96.83           C  
ATOM   1839  HG2 ARG A 111       3.286  -8.491  -0.597  1.00 96.83           H  
ATOM   1840  HG3 ARG A 111       4.814  -7.897  -1.239  1.00 96.83           H  
ATOM   1841  CD  ARG A 111       3.428  -6.343  -0.669  1.00 96.83           C  
ATOM   1842  HD2 ARG A 111       2.357  -6.283  -0.474  1.00 96.83           H  
ATOM   1843  HD3 ARG A 111       3.699  -5.588  -1.406  1.00 96.83           H  
ATOM   1844  NE  ARG A 111       4.198  -6.097   0.564  1.00 96.83           N  
ATOM   1845  HE  ARG A 111       5.118  -6.514   0.580  1.00 96.83           H  
ATOM   1846  NH1 ARG A 111       2.752  -4.632   1.581  1.00 96.83           N  
ATOM   1847 HH11 ARG A 111       2.463  -4.207   2.450  1.00 96.83           H  
ATOM   1848 HH12 ARG A 111       2.146  -4.716   0.778  1.00 96.83           H  
ATOM   1849  NH2 ARG A 111       4.540  -5.330   2.690  1.00 96.83           N  
ATOM   1850 HH21 ARG A 111       5.426  -5.815   2.705  1.00 96.83           H  
ATOM   1851 HH22 ARG A 111       4.224  -4.809   3.495  1.00 96.83           H  
ATOM   1852  CZ  ARG A 111       3.833  -5.358   1.598  1.00 96.83           C  
ATOM   1853  N   MET A 112       1.040  -6.625  -4.790  1.00 96.51           N  
ATOM   1854  H   MET A 112       1.050  -5.850  -4.142  1.00 96.51           H  
ATOM   1855  CA  MET A 112       0.844  -6.349  -6.213  1.00 96.51           C  
ATOM   1856  HA  MET A 112       0.644  -7.277  -6.749  1.00 96.51           H  
ATOM   1857  C   MET A 112       2.099  -5.712  -6.805  1.00 96.51           C  
ATOM   1858  CB  MET A 112      -0.355  -5.428  -6.419  1.00 96.51           C  
ATOM   1859  HB2 MET A 112      -0.372  -5.104  -7.460  1.00 96.51           H  
ATOM   1860  HB3 MET A 112      -0.239  -4.547  -5.788  1.00 96.51           H  
ATOM   1861  O   MET A 112       2.650  -4.772  -6.226  1.00 96.51           O  
ATOM   1862  CG  MET A 112      -1.690  -6.105  -6.119  1.00 96.51           C  
ATOM   1863  HG2 MET A 112      -1.761  -7.014  -6.717  1.00 96.51           H  
ATOM   1864  HG3 MET A 112      -1.746  -6.376  -5.064  1.00 96.51           H  
ATOM   1865  SD  MET A 112      -3.090  -5.043  -6.544  1.00 96.51           S  
ATOM   1866  CE  MET A 112      -2.989  -3.809  -5.237  1.00 96.51           C  
ATOM   1867  HE1 MET A 112      -3.698  -3.008  -5.447  1.00 96.51           H  
ATOM   1868  HE2 MET A 112      -3.270  -4.297  -4.304  1.00 96.51           H  
ATOM   1869  HE3 MET A 112      -1.983  -3.395  -5.166  1.00 96.51           H  
ATOM   1870  N   LEU A 113       2.531  -6.175  -7.976  1.00 96.31           N  
ATOM   1871  H   LEU A 113       2.071  -6.984  -8.367  1.00 96.31           H  
ATOM   1872  CA  LEU A 113       3.694  -5.627  -8.670  1.00 96.31           C  
ATOM   1873  HA  LEU A 113       4.437  -5.360  -7.918  1.00 96.31           H  
ATOM   1874  C   LEU A 113       3.334  -4.352  -9.447  1.00 96.31           C  
ATOM   1875  CB  LEU A 113       4.287  -6.729  -9.560  1.00 96.31           C  
ATOM   1876  HB2 LEU A 113       3.548  -7.014 -10.309  1.00 96.31           H  
ATOM   1877  HB3 LEU A 113       4.493  -7.596  -8.933  1.00 96.31           H  
ATOM   1878  O   LEU A 113       2.832  -4.412 -10.567  1.00 96.31           O  
ATOM   1879  CG  LEU A 113       5.589  -6.321 -10.267  1.00 96.31           C  
ATOM   1880  HG  LEU A 113       5.442  -5.398 -10.829  1.00 96.31           H  
ATOM   1881  CD1 LEU A 113       6.718  -6.113  -9.260  1.00 96.31           C  
ATOM   1882 HD11 LEU A 113       6.868  -7.014  -8.667  1.00 96.31           H  
ATOM   1883 HD12 LEU A 113       6.492  -5.273  -8.603  1.00 96.31           H  
ATOM   1884 HD13 LEU A 113       7.636  -5.865  -9.793  1.00 96.31           H  
ATOM   1885  CD2 LEU A 113       6.015  -7.412 -11.244  1.00 96.31           C  
ATOM   1886 HD21 LEU A 113       5.246  -7.535 -12.007  1.00 96.31           H  
ATOM   1887 HD22 LEU A 113       6.955  -7.135 -11.722  1.00 96.31           H  
ATOM   1888 HD23 LEU A 113       6.147  -8.352 -10.709  1.00 96.31           H  
ATOM   1889  N   ALA A 114       3.602  -3.177  -8.876  1.00 94.39           N  
ATOM   1890  H   ALA A 114       4.065  -3.168  -7.978  1.00 94.39           H  
ATOM   1891  CA  ALA A 114       3.336  -1.902  -9.547  1.00 94.39           C  
ATOM   1892  HA  ALA A 114       2.369  -1.964 -10.046  1.00 94.39           H  
ATOM   1893  C   ALA A 114       4.384  -1.571 -10.622  1.00 94.39           C  
ATOM   1894  CB  ALA A 114       3.253  -0.803  -8.487  1.00 94.39           C  
ATOM   1895  HB1 ALA A 114       4.186  -0.737  -7.928  1.00 94.39           H  
ATOM   1896  HB2 ALA A 114       2.434  -1.044  -7.808  1.00 94.39           H  
ATOM   1897  HB3 ALA A 114       3.051   0.156  -8.964  1.00 94.39           H  
ATOM   1898  O   ALA A 114       4.061  -0.952 -11.638  1.00 94.39           O  
ATOM   1899  N   SER A 115       5.634  -1.977 -10.395  1.00 93.97           N  
ATOM   1900  H   SER A 115       5.822  -2.445  -9.519  1.00 93.97           H  
ATOM   1901  CA  SER A 115       6.731  -1.948 -11.365  1.00 93.97           C  
ATOM   1902  HA  SER A 115       6.358  -2.262 -12.339  1.00 93.97           H  
ATOM   1903  C   SER A 115       7.837  -2.909 -10.928  1.00 93.97           C  
ATOM   1904  CB  SER A 115       7.307  -0.529 -11.481  1.00 93.97           C  
ATOM   1905  HB2 SER A 115       7.956  -0.485 -12.356  1.00 93.97           H  
ATOM   1906  HB3 SER A 115       6.500   0.190 -11.621  1.00 93.97           H  
ATOM   1907  O   SER A 115       7.852  -3.342  -9.779  1.00 93.97           O  
ATOM   1908  OG  SER A 115       8.070  -0.179 -10.341  1.00 93.97           O  
ATOM   1909  HG  SER A 115       7.477  -0.084  -9.592  1.00 93.97           H  
ATOM   1910  N   ALA A 116       8.823  -3.166 -11.786  1.00 95.32           N  
ATOM   1911  H   ALA A 116       8.717  -2.881 -12.749  1.00 95.32           H  
ATOM   1912  CA  ALA A 116       9.995  -3.981 -11.454  1.00 95.32           C  
ATOM   1913  HA  ALA A 116       9.671  -5.013 -11.317  1.00 95.32           H  
ATOM   1914  C   ALA A 116      10.738  -3.562 -10.163  1.00 95.32           C  
ATOM   1915  CB  ALA A 116      10.932  -3.917 -12.661  1.00 95.32           C  
ATOM   1916  HB1 ALA A 116      10.441  -4.362 -13.527  1.00 95.32           H  
ATOM   1917  HB2 ALA A 116      11.205  -2.885 -12.877  1.00 95.32           H  
ATOM   1918  HB3 ALA A 116      11.840  -4.479 -12.439  1.00 95.32           H  
ATOM   1919  O   ALA A 116      11.441  -4.383  -9.574  1.00 95.32           O  
ATOM   1920  N   GLY A 117      10.571  -2.313  -9.708  1.00 95.03           N  
ATOM   1921  H   GLY A 117       9.929  -1.713 -10.206  1.00 95.03           H  
ATOM   1922  CA  GLY A 117      11.166  -1.784  -8.476  1.00 95.03           C  
ATOM   1923  HA2 GLY A 117      11.806  -2.538  -8.017  1.00 95.03           H  
ATOM   1924  HA3 GLY A 117      11.790  -0.927  -8.730  1.00 95.03           H  
ATOM   1925  C   GLY A 117      10.165  -1.329  -7.410  1.00 95.03           C  
ATOM   1926  O   GLY A 117      10.573  -0.653  -6.471  1.00 95.03           O  
ATOM   1927  N   GLU A 118       8.868  -1.628  -7.538  1.00 96.42           N  
ATOM   1928  H   GLU A 118       8.565  -2.236  -8.286  1.00 96.42           H  
ATOM   1929  CA  GLU A 118       7.875  -1.198  -6.546  1.00 96.42           C  
ATOM   1930  HA  GLU A 118       8.370  -1.137  -5.577  1.00 96.42           H  
ATOM   1931  C   GLU A 118       6.721  -2.194  -6.398  1.00 96.42           C  
ATOM   1932  CB  GLU A 118       7.364   0.216  -6.885  1.00 96.42           C  
ATOM   1933  HB2 GLU A 118       6.792   0.184  -7.812  1.00 96.42           H  
ATOM   1934  HB3 GLU A 118       8.226   0.866  -7.035  1.00 96.42           H  
ATOM   1935  O   GLU A 118       6.068  -2.570  -7.376  1.00 96.42           O  
ATOM   1936  CG  GLU A 118       6.496   0.822  -5.766  1.00 96.42           C  
ATOM   1937  HG2 GLU A 118       6.994   0.653  -4.811  1.00 96.42           H  
ATOM   1938  HG3 GLU A 118       5.535   0.309  -5.743  1.00 96.42           H  
ATOM   1939  CD  GLU A 118       6.260   2.334  -5.947  1.00 96.42           C  
ATOM   1940  OE1 GLU A 118       6.205   3.054  -4.919  1.00 96.42           O  
ATOM   1941  OE2 GLU A 118       6.137   2.784  -7.110  1.00 96.42           O  
ATOM   1942  N   LEU A 119       6.449  -2.568  -5.148  1.00 97.46           N  
ATOM   1943  H   LEU A 119       7.035  -2.205  -4.410  1.00 97.46           H  
ATOM   1944  CA  LEU A 119       5.296  -3.360  -4.734  1.00 97.46           C  
ATOM   1945  HA  LEU A 119       4.846  -3.819  -5.615  1.00 97.46           H  
ATOM   1946  C   LEU A 119       4.221  -2.482  -4.083  1.00 97.46           C  
ATOM   1947  CB  LEU A 119       5.735  -4.482  -3.774  1.00 97.46           C  
ATOM   1948  HB2 LEU A 119       4.852  -5.043  -3.468  1.00 97.46           H  
ATOM   1949  HB3 LEU A 119       6.163  -4.029  -2.879  1.00 97.46           H  
ATOM   1950  O   LEU A 119       4.477  -1.380  -3.594  1.00 97.46           O  
ATOM   1951  CG  LEU A 119       6.763  -5.470  -4.340  1.00 97.46           C  
ATOM   1952  HG  LEU A 119       7.658  -4.922  -4.633  1.00 97.46           H  
ATOM   1953  CD1 LEU A 119       7.164  -6.465  -3.262  1.00 97.46           C  
ATOM   1954 HD11 LEU A 119       6.290  -7.001  -2.893  1.00 97.46           H  
ATOM   1955 HD12 LEU A 119       7.627  -5.939  -2.427  1.00 97.46           H  
ATOM   1956 HD13 LEU A 119       7.881  -7.185  -3.656  1.00 97.46           H  
ATOM   1957  CD2 LEU A 119       6.212  -6.238  -5.539  1.00 97.46           C  
ATOM   1958 HD21 LEU A 119       6.013  -5.545  -6.357  1.00 97.46           H  
ATOM   1959 HD22 LEU A 119       6.946  -6.967  -5.882  1.00 97.46           H  
ATOM   1960 HD23 LEU A 119       5.292  -6.757  -5.269  1.00 97.46           H  
ATOM   1961  N   GLN A 120       3.003  -3.009  -4.041  1.00 96.83           N  
ATOM   1962  H   GLN A 120       2.862  -3.886  -4.520  1.00 96.83           H  
ATOM   1963  CA  GLN A 120       1.845  -2.416  -3.376  1.00 96.83           C  
ATOM   1964  HA  GLN A 120       2.173  -1.609  -2.722  1.00 96.83           H  
ATOM   1965  C   GLN A 120       1.141  -3.442  -2.484  1.00 96.83           C  
ATOM   1966  CB  GLN A 120       0.909  -1.829  -4.438  1.00 96.83           C  
ATOM   1967  HB2 GLN A 120      -0.046  -1.580  -3.974  1.00 96.83           H  
ATOM   1968  HB3 GLN A 120       0.727  -2.560  -5.225  1.00 96.83           H  
ATOM   1969  O   GLN A 120       1.356  -4.646  -2.623  1.00 96.83           O  
ATOM   1970  CG  GLN A 120       1.525  -0.562  -5.045  1.00 96.83           C  
ATOM   1971  HG2 GLN A 120       1.798   0.124  -4.243  1.00 96.83           H  
ATOM   1972  HG3 GLN A 120       2.439  -0.823  -5.579  1.00 96.83           H  
ATOM   1973  CD  GLN A 120       0.594   0.174  -5.996  1.00 96.83           C  
ATOM   1974  NE2 GLN A 120       1.078   1.205  -6.653  1.00 96.83           N  
ATOM   1975 HE21 GLN A 120       2.044   1.475  -6.532  1.00 96.83           H  
ATOM   1976 HE22 GLN A 120       0.411   1.741  -7.189  1.00 96.83           H  
ATOM   1977  OE1 GLN A 120      -0.576  -0.118  -6.153  1.00 96.83           O  
ATOM   1978  N   LYS A 121       0.318  -2.967  -1.541  1.00 96.88           N  
ATOM   1979  H   LYS A 121       0.072  -1.988  -1.574  1.00 96.88           H  
ATOM   1980  CA  LYS A 121      -0.470  -3.831  -0.646  1.00 96.88           C  
ATOM   1981  HA  LYS A 121       0.175  -4.534  -0.119  1.00 96.88           H  
ATOM   1982  C   LYS A 121      -1.463  -4.641  -1.479  1.00 96.88           C  
ATOM   1983  CB  LYS A 121      -1.238  -2.964   0.370  1.00 96.88           C  
ATOM   1984  HB2 LYS A 121      -1.915  -3.604   0.936  1.00 96.88           H  
ATOM   1985  HB3 LYS A 121      -1.848  -2.240  -0.170  1.00 96.88           H  
ATOM   1986  O   LYS A 121      -2.183  -4.032  -2.257  1.00 96.88           O  
ATOM   1987  CG  LYS A 121      -0.327  -2.222   1.363  1.00 96.88           C  
ATOM   1988  HG2 LYS A 121       0.420  -1.638   0.825  1.00 96.88           H  
ATOM   1989  HG3 LYS A 121       0.184  -2.960   1.981  1.00 96.88           H  
ATOM   1990  CD  LYS A 121      -1.136  -1.285   2.278  1.00 96.88           C  
ATOM   1991  HD2 LYS A 121      -2.048  -1.792   2.592  1.00 96.88           H  
ATOM   1992  HD3 LYS A 121      -0.552  -1.062   3.171  1.00 96.88           H  
ATOM   1993  CE  LYS A 121      -1.492   0.041   1.581  1.00 96.88           C  
ATOM   1994  HE2 LYS A 121      -0.584   0.625   1.433  1.00 96.88           H  
ATOM   1995  HE3 LYS A 121      -1.922  -0.180   0.604  1.00 96.88           H  
ATOM   1996  NZ  LYS A 121      -2.480   0.818   2.369  1.00 96.88           N  
ATOM   1997  HZ1 LYS A 121      -3.369   0.347   2.283  1.00 96.88           H  
ATOM   1998  HZ2 LYS A 121      -2.640   1.753   2.022  1.00 96.88           H  
ATOM   1999  HZ3 LYS A 121      -2.265   0.847   3.355  1.00 96.88           H  
ATOM   2000  N   GLY A 122      -1.497  -5.964  -1.325  1.00 95.59           N  
ATOM   2001  H   GLY A 122      -0.832  -6.411  -0.710  1.00 95.59           H  
ATOM   2002  CA  GLY A 122      -2.447  -6.851  -2.012  1.00 95.59           C  
ATOM   2003  HA2 GLY A 122      -1.896  -7.662  -2.488  1.00 95.59           H  
ATOM   2004  HA3 GLY A 122      -2.982  -6.308  -2.791  1.00 95.59           H  
ATOM   2005  C   GLY A 122      -3.497  -7.479  -1.089  1.00 95.59           C  
ATOM   2006  O   GLY A 122      -4.232  -8.354  -1.526  1.00 95.59           O  
ATOM   2007  N   ASN A 123      -3.543  -7.084   0.187  1.00 95.76           N  
ATOM   2008  H   ASN A 123      -2.945  -6.323   0.474  1.00 95.76           H  
ATOM   2009  CA  ASN A 123      -4.561  -7.515   1.145  1.00 95.76           C  
ATOM   2010  HA  ASN A 123      -5.134  -8.344   0.731  1.00 95.76           H  
ATOM   2011  C   ASN A 123      -5.536  -6.371   1.431  1.00 95.76           C  
ATOM   2012  CB  ASN A 123      -3.903  -7.969   2.457  1.00 95.76           C  
ATOM   2013  HB2 ASN A 123      -3.331  -7.137   2.870  1.00 95.76           H  
ATOM   2014  HB3 ASN A 123      -4.679  -8.229   3.177  1.00 95.76           H  
ATOM   2015  O   ASN A 123      -5.134  -5.208   1.436  1.00 95.76           O  
ATOM   2016  CG  ASN A 123      -2.974  -9.149   2.302  1.00 95.76           C  
ATOM   2017  ND2 ASN A 123      -3.479 -10.361   2.367  1.00 95.76           N  
ATOM   2018 HD21 ASN A 123      -2.854 -11.152   2.319  1.00 95.76           H  
ATOM   2019 HD22 ASN A 123      -4.472 -10.487   2.508  1.00 95.76           H  
ATOM   2020  OD1 ASN A 123      -1.781  -8.981   2.145  1.00 95.76           O  
ATOM   2021  N   GLU A 124      -6.772  -6.730   1.764  1.00 91.81           N  
ATOM   2022  H   GLU A 124      -7.038  -7.704   1.727  1.00 91.81           H  
ATOM   2023  CA  GLU A 124      -7.805  -5.822   2.261  1.00 91.81           C  
ATOM   2024  HA  GLU A 124      -7.441  -4.795   2.239  1.00 91.81           H  
ATOM   2025  C   GLU A 124      -8.145  -6.165   3.710  1.00 91.81           C  
ATOM   2026  CB  GLU A 124      -9.056  -5.900   1.374  1.00 91.81           C  
ATOM   2027  HB2 GLU A 124      -9.344  -6.943   1.245  1.00 91.81           H  
ATOM   2028  HB3 GLU A 124      -9.870  -5.358   1.854  1.00 91.81           H  
ATOM   2029  O   GLU A 124      -8.181  -7.339   4.091  1.00 91.81           O  
ATOM   2030  CG  GLU A 124      -8.762  -5.254   0.017  1.00 91.81           C  
ATOM   2031  HG2 GLU A 124      -7.906  -5.761  -0.430  1.00 91.81           H  
ATOM   2032  HG3 GLU A 124      -8.498  -4.213   0.202  1.00 91.81           H  
ATOM   2033  CD  GLU A 124      -9.919  -5.295  -0.982  1.00 91.81           C  
ATOM   2034  OE1 GLU A 124      -9.769  -4.599  -2.011  1.00 91.81           O  
ATOM   2035  OE2 GLU A 124     -10.906  -6.015  -0.719  1.00 91.81           O  
ATOM   2036  N   LEU A 125      -8.370  -5.133   4.524  1.00 96.24           N  
ATOM   2037  H   LEU A 125      -8.377  -4.203   4.131  1.00 96.24           H  
ATOM   2038  CA  LEU A 125      -8.919  -5.297   5.864  1.00 96.24           C  
ATOM   2039  HA  LEU A 125      -8.483  -6.184   6.323  1.00 96.24           H  
ATOM   2040  C   LEU A 125     -10.432  -5.490   5.743  1.00 96.24           C  
ATOM   2041  CB  LEU A 125      -8.565  -4.069   6.722  1.00 96.24           C  
ATOM   2042  HB2 LEU A 125      -7.481  -4.005   6.818  1.00 96.24           H  
ATOM   2043  HB3 LEU A 125      -8.918  -3.179   6.202  1.00 96.24           H  
ATOM   2044  O   LEU A 125     -11.123  -4.610   5.238  1.00 96.24           O  
ATOM   2045  CG  LEU A 125      -9.197  -4.094   8.129  1.00 96.24           C  
ATOM   2046  HG  LEU A 125     -10.269  -4.276   8.057  1.00 96.24           H  
ATOM   2047  CD1 LEU A 125      -8.569  -5.167   9.017  1.00 96.24           C  
ATOM   2048 HD11 LEU A 125      -7.502  -4.979   9.135  1.00 96.24           H  
ATOM   2049 HD12 LEU A 125      -8.728  -6.158   8.592  1.00 96.24           H  
ATOM   2050 HD13 LEU A 125      -9.038  -5.145  10.001  1.00 96.24           H  
ATOM   2051  CD2 LEU A 125      -8.999  -2.741   8.802  1.00 96.24           C  
ATOM   2052 HD21 LEU A 125      -7.935  -2.541   8.927  1.00 96.24           H  
ATOM   2053 HD22 LEU A 125      -9.461  -1.956   8.203  1.00 96.24           H  
ATOM   2054 HD23 LEU A 125      -9.473  -2.750   9.784  1.00 96.24           H  
ATOM   2055  N   ALA A 126     -10.938  -6.608   6.252  1.00 94.88           N  
ATOM   2056  H   ALA A 126     -10.313  -7.295   6.650  1.00 94.88           H  
ATOM   2057  CA  ALA A 126     -12.367  -6.860   6.373  1.00 94.88           C  
ATOM   2058  HA  ALA A 126     -12.927  -6.115   5.807  1.00 94.88           H  
ATOM   2059  C   ALA A 126     -12.772  -6.752   7.845  1.00 94.88           C  
ATOM   2060  CB  ALA A 126     -12.684  -8.230   5.764  1.00 94.88           C  
ATOM   2061  HB1 ALA A 126     -12.146  -9.013   6.299  1.00 94.88           H  
ATOM   2062  HB2 ALA A 126     -13.755  -8.421   5.838  1.00 94.88           H  
ATOM   2063  HB3 ALA A 126     -12.394  -8.242   4.714  1.00 94.88           H  
ATOM   2064  O   ALA A 126     -12.355  -7.570   8.664  1.00 94.88           O  
ATOM   2065  N   LEU A 127     -13.578  -5.743   8.174  1.00 96.58           N  
ATOM   2066  H   LEU A 127     -13.904  -5.123   7.446  1.00 96.58           H  
ATOM   2067  CA  LEU A 127     -14.150  -5.593   9.508  1.00 96.58           C  
ATOM   2068  HA  LEU A 127     -13.483  -6.064  10.230  1.00 96.58           H  
ATOM   2069  C   LEU A 127     -15.522  -6.280   9.583  1.00 96.58           C  
ATOM   2070  CB  LEU A 127     -14.274  -4.108   9.883  1.00 96.58           C  
ATOM   2071  HB2 LEU A 127     -14.826  -4.044  10.821  1.00 96.58           H  
ATOM   2072  HB3 LEU A 127     -14.864  -3.602   9.118  1.00 96.58           H  
ATOM   2073  O   LEU A 127     -16.324  -6.136   8.656  1.00 96.58           O  
ATOM   2074  CG  LEU A 127     -12.941  -3.362  10.060  1.00 96.58           C  
ATOM   2075  HG  LEU A 127     -12.393  -3.352   9.118  1.00 96.58           H  
ATOM   2076  CD1 LEU A 127     -13.245  -1.924  10.466  1.00 96.58           C  
ATOM   2077 HD11 LEU A 127     -13.836  -1.906  11.382  1.00 96.58           H  
ATOM   2078 HD12 LEU A 127     -12.307  -1.400  10.649  1.00 96.58           H  
ATOM   2079 HD13 LEU A 127     -13.792  -1.421   9.668  1.00 96.58           H  
ATOM   2080  CD2 LEU A 127     -12.055  -3.969  11.147  1.00 96.58           C  
ATOM   2081 HD21 LEU A 127     -12.611  -4.070  12.079  1.00 96.58           H  
ATOM   2082 HD22 LEU A 127     -11.186  -3.337  11.330  1.00 96.58           H  
ATOM   2083 HD23 LEU A 127     -11.696  -4.952  10.841  1.00 96.58           H  
ATOM   2084  N   PRO A 128     -15.841  -6.971  10.692  1.00 97.99           N  
ATOM   2085  CA  PRO A 128     -17.201  -7.410  10.986  1.00 97.99           C  
ATOM   2086  HA  PRO A 128     -17.450  -8.221  10.302  1.00 97.99           H  
ATOM   2087  C   PRO A 128     -18.246  -6.292  10.854  1.00 97.99           C  
ATOM   2088  CB  PRO A 128     -17.136  -7.956  12.414  1.00 97.99           C  
ATOM   2089  HB2 PRO A 128     -17.250  -7.143  13.131  1.00 97.99           H  
ATOM   2090  HB3 PRO A 128     -17.885  -8.728  12.587  1.00 97.99           H  
ATOM   2091  O   PRO A 128     -18.008  -5.145  11.239  1.00 97.99           O  
ATOM   2092  CG  PRO A 128     -15.715  -8.510  12.505  1.00 97.99           C  
ATOM   2093  HG2 PRO A 128     -15.690  -9.510  12.070  1.00 97.99           H  
ATOM   2094  HG3 PRO A 128     -15.352  -8.539  13.532  1.00 97.99           H  
ATOM   2095  CD  PRO A 128     -14.894  -7.562  11.631  1.00 97.99           C  
ATOM   2096  HD2 PRO A 128     -14.399  -6.801  12.235  1.00 97.99           H  
ATOM   2097  HD3 PRO A 128     -14.132  -8.129  11.097  1.00 97.99           H  
ATOM   2098  N   SER A 129     -19.444  -6.644  10.377  1.00 98.02           N  
ATOM   2099  H   SER A 129     -19.596  -7.608  10.119  1.00 98.02           H  
ATOM   2100  CA  SER A 129     -20.542  -5.698  10.113  1.00 98.02           C  
ATOM   2101  HA  SER A 129     -20.231  -5.021   9.317  1.00 98.02           H  
ATOM   2102  C   SER A 129     -20.917  -4.837  11.324  1.00 98.02           C  
ATOM   2103  CB  SER A 129     -21.783  -6.460   9.636  1.00 98.02           C  
ATOM   2104  HB2 SER A 129     -22.607  -5.761   9.494  1.00 98.02           H  
ATOM   2105  HB3 SER A 129     -21.564  -6.945   8.684  1.00 98.02           H  
ATOM   2106  O   SER A 129     -21.229  -3.659  11.157  1.00 98.02           O  
ATOM   2107  OG  SER A 129     -22.144  -7.443  10.591  1.00 98.02           O  
ATOM   2108  HG  SER A 129     -22.967  -7.853  10.315  1.00 98.02           H  
ATOM   2109  N   LYS A 130     -20.816  -5.382  12.546  1.00 98.28           N  
ATOM   2110  H   LYS A 130     -20.619  -6.372  12.589  1.00 98.28           H  
ATOM   2111  CA  LYS A 130     -21.056  -4.642  13.796  1.00 98.28           C  
ATOM   2112  HA  LYS A 130     -22.075  -4.254  13.764  1.00 98.28           H  
ATOM   2113  C   LYS A 130     -20.155  -3.410  13.942  1.00 98.28           C  
ATOM   2114  CB  LYS A 130     -20.957  -5.576  15.021  1.00 98.28           C  
ATOM   2115  HB2 LYS A 130     -21.684  -6.380  14.912  1.00 98.28           H  
ATOM   2116  HB3 LYS A 130     -21.241  -4.997  15.900  1.00 98.28           H  
ATOM   2117  O   LYS A 130     -20.633  -2.357  14.356  1.00 98.28           O  
ATOM   2118  CG  LYS A 130     -19.566  -6.196  15.274  1.00 98.28           C  
ATOM   2119  HG2 LYS A 130     -18.813  -5.408  15.289  1.00 98.28           H  
ATOM   2120  HG3 LYS A 130     -19.328  -6.897  14.475  1.00 98.28           H  
ATOM   2121  CD  LYS A 130     -19.493  -6.917  16.630  1.00 98.28           C  
ATOM   2122  HD2 LYS A 130     -20.181  -7.763  16.651  1.00 98.28           H  
ATOM   2123  HD3 LYS A 130     -19.784  -6.206  17.403  1.00 98.28           H  
ATOM   2124  CE  LYS A 130     -18.057  -7.396  16.899  1.00 98.28           C  
ATOM   2125  HE2 LYS A 130     -17.910  -8.380  16.454  1.00 98.28           H  
ATOM   2126  HE3 LYS A 130     -17.387  -6.706  16.386  1.00 98.28           H  
ATOM   2127  NZ  LYS A 130     -17.690  -7.414  18.344  1.00 98.28           N  
ATOM   2128  HZ1 LYS A 130     -17.812  -6.504  18.766  1.00 98.28           H  
ATOM   2129  HZ2 LYS A 130     -16.700  -7.578  18.457  1.00 98.28           H  
ATOM   2130  HZ3 LYS A 130     -18.202  -8.096  18.884  1.00 98.28           H  
ATOM   2131  N   TYR A 131     -18.887  -3.513  13.544  1.00 98.56           N  
ATOM   2132  H   TYR A 131     -18.576  -4.377  13.124  1.00 98.56           H  
ATOM   2133  CA  TYR A 131     -17.929  -2.411  13.630  1.00 98.56           C  
ATOM   2134  HA  TYR A 131     -18.046  -1.899  14.584  1.00 98.56           H  
ATOM   2135  C   TYR A 131     -18.150  -1.386  12.530  1.00 98.56           C  
ATOM   2136  CB  TYR A 131     -16.504  -2.946  13.527  1.00 98.56           C  
ATOM   2137  HB2 TYR A 131     -16.384  -3.424  12.555  1.00 98.56           H  
ATOM   2138  HB3 TYR A 131     -15.815  -2.102  13.550  1.00 98.56           H  
ATOM   2139  O   TYR A 131     -18.060  -0.191  12.787  1.00 98.56           O  
ATOM   2140  CG  TYR A 131     -16.108  -3.918  14.615  1.00 98.56           C  
ATOM   2141  CD1 TYR A 131     -16.370  -3.652  15.972  1.00 98.56           C  
ATOM   2142  HD1 TYR A 131     -16.853  -2.733  16.270  1.00 98.56           H  
ATOM   2143  CD2 TYR A 131     -15.441  -5.092  14.248  1.00 98.56           C  
ATOM   2144  HD2 TYR A 131     -15.210  -5.260  13.206  1.00 98.56           H  
ATOM   2145  CE1 TYR A 131     -15.948  -4.559  16.960  1.00 98.56           C  
ATOM   2146  HE1 TYR A 131     -16.113  -4.331  18.002  1.00 98.56           H  
ATOM   2147  CE2 TYR A 131     -15.051  -6.017  15.226  1.00 98.56           C  
ATOM   2148  HE2 TYR A 131     -14.538  -6.928  14.956  1.00 98.56           H  
ATOM   2149  OH  TYR A 131     -14.921  -6.675  17.498  1.00 98.56           O  
ATOM   2150  HH  TYR A 131     -14.925  -6.291  18.378  1.00 98.56           H  
ATOM   2151  CZ  TYR A 131     -15.275  -5.742  16.584  1.00 98.56           C  
ATOM   2152  N   VAL A 132     -18.488  -1.841  11.321  1.00 98.09           N  
ATOM   2153  H   VAL A 132     -18.523  -2.840  11.176  1.00 98.09           H  
ATOM   2154  CA  VAL A 132     -18.839  -0.947  10.210  1.00 98.09           C  
ATOM   2155  HA  VAL A 132     -18.019  -0.247  10.053  1.00 98.09           H  
ATOM   2156  C   VAL A 132     -20.077  -0.119  10.570  1.00 98.09           C  
ATOM   2157  CB  VAL A 132     -19.052  -1.741   8.907  1.00 98.09           C  
ATOM   2158  HB  VAL A 132     -19.868  -2.451   9.045  1.00 98.09           H  
ATOM   2159  O   VAL A 132     -20.060   1.101  10.418  1.00 98.09           O  
ATOM   2160  CG1 VAL A 132     -19.407  -0.814   7.739  1.00 98.09           C  
ATOM   2161 HG11 VAL A 132     -18.627  -0.063   7.606  1.00 98.09           H  
ATOM   2162 HG12 VAL A 132     -19.503  -1.394   6.821  1.00 98.09           H  
ATOM   2163 HG13 VAL A 132     -20.357  -0.313   7.923  1.00 98.09           H  
ATOM   2164  CG2 VAL A 132     -17.788  -2.525   8.523  1.00 98.09           C  
ATOM   2165 HG21 VAL A 132     -17.552  -3.269   9.283  1.00 98.09           H  
ATOM   2166 HG22 VAL A 132     -16.944  -1.845   8.411  1.00 98.09           H  
ATOM   2167 HG23 VAL A 132     -17.950  -3.051   7.581  1.00 98.09           H  
ATOM   2168  N   ASN A 133     -21.117  -0.759  11.117  1.00 98.22           N  
ATOM   2169  H   ASN A 133     -21.076  -1.764  11.204  1.00 98.22           H  
ATOM   2170  CA  ASN A 133     -22.323  -0.074  11.586  1.00 98.22           C  
ATOM   2171  HA  ASN A 133     -22.738   0.510  10.764  1.00 98.22           H  
ATOM   2172  C   ASN A 133     -22.017   0.908  12.727  1.00 98.22           C  
ATOM   2173  CB  ASN A 133     -23.360  -1.123  12.017  1.00 98.22           C  
ATOM   2174  HB2 ASN A 133     -22.973  -1.705  12.853  1.00 98.22           H  
ATOM   2175  HB3 ASN A 133     -23.564  -1.800  11.188  1.00 98.22           H  
ATOM   2176  O   ASN A 133     -22.454   2.056  12.688  1.00 98.22           O  
ATOM   2177  CG  ASN A 133     -24.668  -0.461  12.411  1.00 98.22           C  
ATOM   2178  ND2 ASN A 133     -25.168  -0.705  13.599  1.00 98.22           N  
ATOM   2179 HD21 ASN A 133     -26.021  -0.217  13.834  1.00 98.22           H  
ATOM   2180 HD22 ASN A 133     -24.692  -1.292  14.270  1.00 98.22           H  
ATOM   2181  OD1 ASN A 133     -25.248   0.296  11.655  1.00 98.22           O  
ATOM   2182  N   PHE A 134     -21.225   0.482  13.716  1.00 98.69           N  
ATOM   2183  H   PHE A 134     -20.912  -0.478  13.719  1.00 98.69           H  
ATOM   2184  CA  PHE A 134     -20.798   1.349  14.811  1.00 98.69           C  
ATOM   2185  HA  PHE A 134     -21.679   1.730  15.326  1.00 98.69           H  
ATOM   2186  C   PHE A 134     -20.026   2.578  14.315  1.00 98.69           C  
ATOM   2187  CB  PHE A 134     -19.977   0.531  15.808  1.00 98.69           C  
ATOM   2188  HB2 PHE A 134     -19.206  -0.022  15.271  1.00 98.69           H  
ATOM   2189  HB3 PHE A 134     -20.633  -0.193  16.292  1.00 98.69           H  
ATOM   2190  O   PHE A 134     -20.396   3.691  14.673  1.00 98.69           O  
ATOM   2191  CG  PHE A 134     -19.309   1.380  16.867  1.00 98.69           C  
ATOM   2192  CD1 PHE A 134     -17.955   1.737  16.722  1.00 98.69           C  
ATOM   2193  HD1 PHE A 134     -17.386   1.391  15.872  1.00 98.69           H  
ATOM   2194  CD2 PHE A 134     -20.046   1.841  17.973  1.00 98.69           C  
ATOM   2195  HD2 PHE A 134     -21.084   1.570  18.093  1.00 98.69           H  
ATOM   2196  CE1 PHE A 134     -17.334   2.537  17.693  1.00 98.69           C  
ATOM   2197  HE1 PHE A 134     -16.287   2.787  17.597  1.00 98.69           H  
ATOM   2198  CE2 PHE A 134     -19.421   2.644  18.941  1.00 98.69           C  
ATOM   2199  HE2 PHE A 134     -19.972   2.976  19.809  1.00 98.69           H  
ATOM   2200  CZ  PHE A 134     -18.065   2.982  18.806  1.00 98.69           C  
ATOM   2201  HZ  PHE A 134     -17.574   3.562  19.573  1.00 98.69           H  
ATOM   2202  N   LEU A 135     -19.016   2.413  13.451  1.00 98.43           N  
ATOM   2203  H   LEU A 135     -18.758   1.474  13.182  1.00 98.43           H  
ATOM   2204  CA  LEU A 135     -18.252   3.536  12.895  1.00 98.43           C  
ATOM   2205  HA  LEU A 135     -17.837   4.121  13.715  1.00 98.43           H  
ATOM   2206  C   LEU A 135     -19.135   4.490  12.090  1.00 98.43           C  
ATOM   2207  CB  LEU A 135     -17.117   3.019  11.993  1.00 98.43           C  
ATOM   2208  HB2 LEU A 135     -16.759   3.846  11.379  1.00 98.43           H  
ATOM   2209  HB3 LEU A 135     -17.523   2.263  11.321  1.00 98.43           H  
ATOM   2210  O   LEU A 135     -18.967   5.708  12.186  1.00 98.43           O  
ATOM   2211  CG  LEU A 135     -15.910   2.437  12.741  1.00 98.43           C  
ATOM   2212  HG  LEU A 135     -16.244   1.637  13.402  1.00 98.43           H  
ATOM   2213  CD1 LEU A 135     -14.933   1.866  11.712  1.00 98.43           C  
ATOM   2214 HD11 LEU A 135     -15.418   1.069  11.149  1.00 98.43           H  
ATOM   2215 HD12 LEU A 135     -14.059   1.457  12.218  1.00 98.43           H  
ATOM   2216 HD13 LEU A 135     -14.609   2.655  11.033  1.00 98.43           H  
ATOM   2217  CD2 LEU A 135     -15.168   3.492  13.567  1.00 98.43           C  
ATOM   2218 HD21 LEU A 135     -14.283   3.046  14.021  1.00 98.43           H  
ATOM   2219 HD22 LEU A 135     -15.802   3.858  14.374  1.00 98.43           H  
ATOM   2220 HD23 LEU A 135     -14.865   4.326  12.934  1.00 98.43           H  
ATOM   2221  N   TYR A 136     -20.090   3.962  11.320  1.00 98.09           N  
ATOM   2222  H   TYR A 136     -20.164   2.957  11.255  1.00 98.09           H  
ATOM   2223  CA  TYR A 136     -21.053   4.783  10.593  1.00 98.09           C  
ATOM   2224  HA  TYR A 136     -20.509   5.468   9.944  1.00 98.09           H  
ATOM   2225  C   TYR A 136     -21.897   5.640  11.548  1.00 98.09           C  
ATOM   2226  CB  TYR A 136     -21.935   3.895   9.708  1.00 98.09           C  
ATOM   2227  HB2 TYR A 136     -21.309   3.395   8.969  1.00 98.09           H  
ATOM   2228  HB3 TYR A 136     -22.405   3.122  10.317  1.00 98.09           H  
ATOM   2229  O   TYR A 136     -21.932   6.860  11.397  1.00 98.09           O  
ATOM   2230  CG  TYR A 136     -23.013   4.683   8.993  1.00 98.09           C  
ATOM   2231  CD1 TYR A 136     -24.329   4.697   9.495  1.00 98.09           C  
ATOM   2232  HD1 TYR A 136     -24.582   4.107  10.364  1.00 98.09           H  
ATOM   2233  CD2 TYR A 136     -22.678   5.454   7.865  1.00 98.09           C  
ATOM   2234  HD2 TYR A 136     -21.663   5.453   7.495  1.00 98.09           H  
ATOM   2235  CE1 TYR A 136     -25.312   5.485   8.867  1.00 98.09           C  
ATOM   2236  HE1 TYR A 136     -26.324   5.504   9.245  1.00 98.09           H  
ATOM   2237  CE2 TYR A 136     -23.658   6.243   7.235  1.00 98.09           C  
ATOM   2238  HE2 TYR A 136     -23.393   6.848   6.381  1.00 98.09           H  
ATOM   2239  OH  TYR A 136     -25.917   7.027   7.129  1.00 98.09           O  
ATOM   2240  HH  TYR A 136     -25.521   7.516   6.403  1.00 98.09           H  
ATOM   2241  CZ  TYR A 136     -24.976   6.260   7.738  1.00 98.09           C  
ATOM   2242  N   LEU A 137     -22.524   5.032  12.560  1.00 98.33           N  
ATOM   2243  H   LEU A 137     -22.434   4.030  12.654  1.00 98.33           H  
ATOM   2244  CA  LEU A 137     -23.359   5.756  13.524  1.00 98.33           C  
ATOM   2245  HA  LEU A 137     -24.079   6.365  12.978  1.00 98.33           H  
ATOM   2246  C   LEU A 137     -22.539   6.735  14.377  1.00 98.33           C  
ATOM   2247  CB  LEU A 137     -24.115   4.750  14.409  1.00 98.33           C  
ATOM   2248  HB2 LEU A 137     -23.389   4.095  14.890  1.00 98.33           H  
ATOM   2249  HB3 LEU A 137     -24.632   5.305  15.191  1.00 98.33           H  
ATOM   2250  O   LEU A 137     -22.941   7.884  14.544  1.00 98.33           O  
ATOM   2251  CG  LEU A 137     -25.152   3.883  13.670  1.00 98.33           C  
ATOM   2252  HG  LEU A 137     -24.670   3.327  12.866  1.00 98.33           H  
ATOM   2253  CD1 LEU A 137     -25.763   2.883  14.651  1.00 98.33           C  
ATOM   2254 HD11 LEU A 137     -24.978   2.230  15.032  1.00 98.33           H  
ATOM   2255 HD12 LEU A 137     -26.504   2.269  14.138  1.00 98.33           H  
ATOM   2256 HD13 LEU A 137     -26.235   3.405  15.483  1.00 98.33           H  
ATOM   2257  CD2 LEU A 137     -26.284   4.715  13.061  1.00 98.33           C  
ATOM   2258 HD21 LEU A 137     -25.893   5.362  12.277  1.00 98.33           H  
ATOM   2259 HD22 LEU A 137     -27.025   4.049  12.620  1.00 98.33           H  
ATOM   2260 HD23 LEU A 137     -26.753   5.322  13.836  1.00 98.33           H  
ATOM   2261  N   ALA A 138     -21.367   6.317  14.858  1.00 98.47           N  
ATOM   2262  H   ALA A 138     -21.097   5.357  14.695  1.00 98.47           H  
ATOM   2263  CA  ALA A 138     -20.476   7.142  15.666  1.00 98.47           C  
ATOM   2264  HA  ALA A 138     -21.032   7.521  16.524  1.00 98.47           H  
ATOM   2265  C   ALA A 138     -19.948   8.360  14.889  1.00 98.47           C  
ATOM   2266  CB  ALA A 138     -19.337   6.257  16.181  1.00 98.47           C  
ATOM   2267  HB1 ALA A 138     -18.642   6.860  16.767  1.00 98.47           H  
ATOM   2268  HB2 ALA A 138     -18.799   5.812  15.344  1.00 98.47           H  
ATOM   2269  HB3 ALA A 138     -19.736   5.462  16.811  1.00 98.47           H  
ATOM   2270  O   ALA A 138     -19.956   9.470  15.409  1.00 98.47           O  
ATOM   2271  N   SER A 139     -19.559   8.202  13.619  1.00 98.11           N  
ATOM   2272  H   SER A 139     -19.569   7.273  13.223  1.00 98.11           H  
ATOM   2273  CA  SER A 139     -19.112   9.332  12.779  1.00 98.11           C  
ATOM   2274  HA  SER A 139     -18.371   9.899  13.342  1.00 98.11           H  
ATOM   2275  C   SER A 139     -20.231  10.317  12.410  1.00 98.11           C  
ATOM   2276  CB  SER A 139     -18.419   8.836  11.508  1.00 98.11           C  
ATOM   2277  HB2 SER A 139     -18.128   9.693  10.900  1.00 98.11           H  
ATOM   2278  HB3 SER A 139     -17.520   8.286  11.786  1.00 98.11           H  
ATOM   2279  O   SER A 139     -19.954  11.444  12.005  1.00 98.11           O  
ATOM   2280  OG  SER A 139     -19.266   7.993  10.751  1.00 98.11           O  
ATOM   2281  HG  SER A 139     -19.262   7.142  11.194  1.00 98.11           H  
ATOM   2282  N   HIS A 140     -21.495   9.929  12.587  1.00 97.70           N  
ATOM   2283  H   HIS A 140     -21.662   8.989  12.916  1.00 97.70           H  
ATOM   2284  CA  HIS A 140     -22.667  10.767  12.325  1.00 97.70           C  
ATOM   2285  HA  HIS A 140     -22.339  11.710  11.890  1.00 97.70           H  
ATOM   2286  C   HIS A 140     -23.419  11.142  13.609  1.00 97.70           C  
ATOM   2287  CB  HIS A 140     -23.572  10.081  11.289  1.00 97.70           C  
ATOM   2288  HB2 HIS A 140     -23.849   9.091  11.653  1.00 97.70           H  
ATOM   2289  HB3 HIS A 140     -24.488  10.659  11.165  1.00 97.70           H  
ATOM   2290  O   HIS A 140     -24.563  11.575  13.516  1.00 97.70           O  
ATOM   2291  CG  HIS A 140     -22.926   9.945   9.935  1.00 97.70           C  
ATOM   2292  CD2 HIS A 140     -23.182  10.696   8.820  1.00 97.70           C  
ATOM   2293  HD2 HIS A 140     -23.902  11.498   8.756  1.00 97.70           H  
ATOM   2294  ND1 HIS A 140     -21.947   9.046   9.595  1.00 97.70           N  
ATOM   2295  HD1 HIS A 140     -21.545   8.357  10.214  1.00 97.70           H  
ATOM   2296  CE1 HIS A 140     -21.611   9.253   8.315  1.00 97.70           C  
ATOM   2297  HE1 HIS A 140     -20.849   8.699   7.786  1.00 97.70           H  
ATOM   2298  NE2 HIS A 140     -22.352  10.244   7.786  1.00 97.70           N  
ATOM   2299  N   TYR A 141     -22.800  11.004  14.786  1.00 97.25           N  
ATOM   2300  H   TYR A 141     -21.858  10.640  14.777  1.00 97.25           H  
ATOM   2301  CA  TYR A 141     -23.475  11.011  16.090  1.00 97.25           C  
ATOM   2302  HA  TYR A 141     -24.078  10.105  16.153  1.00 97.25           H  
ATOM   2303  C   TYR A 141     -24.429  12.199  16.335  1.00 97.25           C  
ATOM   2304  CB  TYR A 141     -22.397  10.936  17.177  1.00 97.25           C  
ATOM   2305  HB2 TYR A 141     -21.720  10.113  16.947  1.00 97.25           H  
ATOM   2306  HB3 TYR A 141     -21.818  11.859  17.181  1.00 97.25           H  
ATOM   2307  O   TYR A 141     -25.565  11.992  16.764  1.00 97.25           O  
ATOM   2308  CG  TYR A 141     -22.940  10.668  18.560  1.00 97.25           C  
ATOM   2309  CD1 TYR A 141     -22.983  11.698  19.518  1.00 97.25           C  
ATOM   2310  HD1 TYR A 141     -22.615  12.683  19.274  1.00 97.25           H  
ATOM   2311  CD2 TYR A 141     -23.399   9.376  18.881  1.00 97.25           C  
ATOM   2312  HD2 TYR A 141     -23.363   8.588  18.144  1.00 97.25           H  
ATOM   2313  CE1 TYR A 141     -23.507  11.441  20.799  1.00 97.25           C  
ATOM   2314  HE1 TYR A 141     -23.558  12.230  21.535  1.00 97.25           H  
ATOM   2315  CE2 TYR A 141     -23.916   9.119  20.163  1.00 97.25           C  
ATOM   2316  HE2 TYR A 141     -24.271   8.138  20.443  1.00 97.25           H  
ATOM   2317  OH  TYR A 141     -24.533   9.891  22.327  1.00 97.25           O  
ATOM   2318  HH  TYR A 141     -24.371  10.586  22.969  1.00 97.25           H  
ATOM   2319  CZ  TYR A 141     -23.984  10.150  21.117  1.00 97.25           C  
ATOM   2320  N   GLU A 142     -24.030  13.436  16.004  1.00 94.46           N  
ATOM   2321  H   GLU A 142     -23.063  13.584  15.753  1.00 94.46           H  
ATOM   2322  CA  GLU A 142     -24.899  14.625  16.151  1.00 94.46           C  
ATOM   2323  HA  GLU A 142     -25.622  14.420  16.940  1.00 94.46           H  
ATOM   2324  C   GLU A 142     -25.723  14.955  14.892  1.00 94.46           C  
ATOM   2325  CB  GLU A 142     -24.117  15.878  16.593  1.00 94.46           C  
ATOM   2326  HB2 GLU A 142     -23.608  16.319  15.737  1.00 94.46           H  
ATOM   2327  HB3 GLU A 142     -24.852  16.613  16.923  1.00 94.46           H  
ATOM   2328  O   GLU A 142     -26.477  15.926  14.873  1.00 94.46           O  
ATOM   2329  CG  GLU A 142     -23.135  15.675  17.762  1.00 94.46           C  
ATOM   2330  HG2 GLU A 142     -23.613  15.070  18.532  1.00 94.46           H  
ATOM   2331  HG3 GLU A 142     -22.914  16.653  18.190  1.00 94.46           H  
ATOM   2332  CD  GLU A 142     -21.813  15.035  17.326  1.00 94.46           C  
ATOM   2333  OE1 GLU A 142     -21.080  14.511  18.189  1.00 94.46           O  
ATOM   2334  OE2 GLU A 142     -21.530  15.088  16.103  1.00 94.46           O  
ATOM   2335  N   LYS A 143     -25.566  14.183  13.810  1.00 93.72           N  
ATOM   2336  H   LYS A 143     -24.992  13.360  13.925  1.00 93.72           H  
ATOM   2337  CA  LYS A 143     -26.218  14.387  12.501  1.00 93.72           C  
ATOM   2338  HA  LYS A 143     -26.987  15.151  12.613  1.00 93.72           H  
ATOM   2339  C   LYS A 143     -26.965  13.137  12.027  1.00 93.72           C  
ATOM   2340  CB  LYS A 143     -25.197  14.871  11.461  1.00 93.72           C  
ATOM   2341  HB2 LYS A 143     -25.697  14.972  10.497  1.00 93.72           H  
ATOM   2342  HB3 LYS A 143     -24.410  14.123  11.365  1.00 93.72           H  
ATOM   2343  O   LYS A 143     -27.096  12.905  10.820  1.00 93.72           O  
ATOM   2344  CG  LYS A 143     -24.578  16.227  11.816  1.00 93.72           C  
ATOM   2345  HG2 LYS A 143     -24.019  16.147  12.749  1.00 93.72           H  
ATOM   2346  HG3 LYS A 143     -25.367  16.970  11.931  1.00 93.72           H  
ATOM   2347  CD  LYS A 143     -23.626  16.653  10.696  1.00 93.72           C  
ATOM   2348  HD2 LYS A 143     -24.185  16.751   9.765  1.00 93.72           H  
ATOM   2349  HD3 LYS A 143     -22.857  15.889  10.578  1.00 93.72           H  
ATOM   2350  CE  LYS A 143     -22.973  17.988  11.054  1.00 93.72           C  
ATOM   2351  HE2 LYS A 143     -23.754  18.742  11.158  1.00 93.72           H  
ATOM   2352  HE3 LYS A 143     -22.484  17.878  12.022  1.00 93.72           H  
ATOM   2353  NZ  LYS A 143     -21.989  18.387  10.019  1.00 93.72           N  
ATOM   2354  HZ1 LYS A 143     -22.442  18.475   9.121  1.00 93.72           H  
ATOM   2355  HZ2 LYS A 143     -21.267  17.684   9.948  1.00 93.72           H  
ATOM   2356  HZ3 LYS A 143     -21.564  19.271  10.260  1.00 93.72           H  
ATOM   2357  N   LEU A 144     -27.431  12.322  12.971  1.00 94.02           N  
ATOM   2358  H   LEU A 144     -27.254  12.564  13.935  1.00 94.02           H  
ATOM   2359  CA  LEU A 144     -28.223  11.135  12.682  1.00 94.02           C  
ATOM   2360  HA  LEU A 144     -27.654  10.507  11.997  1.00 94.02           H  
ATOM   2361  C   LEU A 144     -29.528  11.521  11.973  1.00 94.02           C  
ATOM   2362  CB  LEU A 144     -28.485  10.346  13.975  1.00 94.02           C  
ATOM   2363  HB2 LEU A 144     -28.933  11.023  14.703  1.00 94.02           H  
ATOM   2364  HB3 LEU A 144     -29.210   9.557  13.774  1.00 94.02           H  
ATOM   2365  O   LEU A 144     -30.098  12.590  12.194  1.00 94.02           O  
ATOM   2366  CG  LEU A 144     -27.224   9.706  14.587  1.00 94.02           C  
ATOM   2367  HG  LEU A 144     -26.444  10.460  14.694  1.00 94.02           H  
ATOM   2368  CD1 LEU A 144     -27.557   9.195  15.979  1.00 94.02           C  
ATOM   2369 HD11 LEU A 144     -26.687   8.712  16.423  1.00 94.02           H  
ATOM   2370 HD12 LEU A 144     -28.395   8.498  15.944  1.00 94.02           H  
ATOM   2371 HD13 LEU A 144     -27.831  10.048  16.599  1.00 94.02           H  
ATOM   2372  CD2 LEU A 144     -26.688   8.542  13.749  1.00 94.02           C  
ATOM   2373 HD21 LEU A 144     -25.833   8.100  14.260  1.00 94.02           H  
ATOM   2374 HD22 LEU A 144     -26.344   8.905  12.780  1.00 94.02           H  
ATOM   2375 HD23 LEU A 144     -27.460   7.784  13.616  1.00 94.02           H  
ATOM   2376  N   LYS A 145     -29.985  10.638  11.085  1.00 92.74           N  
ATOM   2377  H   LYS A 145     -29.489   9.762  11.006  1.00 92.74           H  
ATOM   2378  CA  LYS A 145     -31.239  10.787  10.339  1.00 92.74           C  
ATOM   2379  HA  LYS A 145     -31.667  11.768  10.547  1.00 92.74           H  
ATOM   2380  C   LYS A 145     -32.240   9.738  10.819  1.00 92.74           C  
ATOM   2381  CB  LYS A 145     -30.982  10.675   8.827  1.00 92.74           C  
ATOM   2382  HB2 LYS A 145     -31.942  10.732   8.314  1.00 92.74           H  
ATOM   2383  HB3 LYS A 145     -30.540   9.702   8.612  1.00 92.74           H  
ATOM   2384  O   LYS A 145     -31.880   8.562  10.925  1.00 92.74           O  
ATOM   2385  CG  LYS A 145     -30.063  11.781   8.281  1.00 92.74           C  
ATOM   2386  HG2 LYS A 145     -30.487  12.755   8.527  1.00 92.74           H  
ATOM   2387  HG3 LYS A 145     -29.076  11.698   8.735  1.00 92.74           H  
ATOM   2388  CD  LYS A 145     -29.931  11.652   6.757  1.00 92.74           C  
ATOM   2389  HD2 LYS A 145     -29.513  10.674   6.520  1.00 92.74           H  
ATOM   2390  HD3 LYS A 145     -30.920  11.738   6.308  1.00 92.74           H  
ATOM   2391  CE  LYS A 145     -29.017  12.752   6.207  1.00 92.74           C  
ATOM   2392  HE2 LYS A 145     -29.429  13.719   6.496  1.00 92.74           H  
ATOM   2393  HE3 LYS A 145     -28.039  12.653   6.678  1.00 92.74           H  
ATOM   2394  NZ  LYS A 145     -28.897  12.659   4.730  1.00 92.74           N  
ATOM   2395  HZ1 LYS A 145     -28.289  13.386   4.379  1.00 92.74           H  
ATOM   2396  HZ2 LYS A 145     -28.514  11.762   4.469  1.00 92.74           H  
ATOM   2397  HZ3 LYS A 145     -29.805  12.759   4.299  1.00 92.74           H  
ATOM   2398  N   GLY A 146     -33.484  10.147  11.052  1.00 93.55           N  
ATOM   2399  H   GLY A 146     -33.682  11.137  11.028  1.00 93.55           H  
ATOM   2400  CA  GLY A 146     -34.562   9.294  11.565  1.00 93.55           C  
ATOM   2401  HA2 GLY A 146     -35.103   8.833  10.739  1.00 93.55           H  
ATOM   2402  HA3 GLY A 146     -34.149   8.505  12.194  1.00 93.55           H  
ATOM   2403  C   GLY A 146     -35.551  10.086  12.419  1.00 93.55           C  
ATOM   2404  O   GLY A 146     -35.380  11.300  12.572  1.00 93.55           O  
ATOM   2405  N   SER A 147     -36.562   9.405  12.966  1.00 96.44           N  
ATOM   2406  H   SER A 147     -36.614   8.402  12.860  1.00 96.44           H  
ATOM   2407  CA  SER A 147     -37.407   9.991  14.014  1.00 96.44           C  
ATOM   2408  HA  SER A 147     -37.810  10.929  13.633  1.00 96.44           H  
ATOM   2409  C   SER A 147     -36.581  10.289  15.280  1.00 96.44           C  
ATOM   2410  CB  SER A 147     -38.593   9.072  14.346  1.00 96.44           C  
ATOM   2411  HB2 SER A 147     -39.339   9.637  14.905  1.00 96.44           H  
ATOM   2412  HB3 SER A 147     -39.055   8.711  13.427  1.00 96.44           H  
ATOM   2413  O   SER A 147     -35.470   9.763  15.425  1.00 96.44           O  
ATOM   2414  OG  SER A 147     -38.187   7.979  15.136  1.00 96.44           O  
ATOM   2415  HG  SER A 147     -38.832   7.889  15.841  1.00 96.44           H  
ATOM   2416  N   PRO A 148     -37.078  11.133  16.203  1.00 95.13           N  
ATOM   2417  CA  PRO A 148     -36.426  11.355  17.493  1.00 95.13           C  
ATOM   2418  HA  PRO A 148     -35.485  11.878  17.326  1.00 95.13           H  
ATOM   2419  C   PRO A 148     -36.136  10.051  18.248  1.00 95.13           C  
ATOM   2420  CB  PRO A 148     -37.378  12.267  18.275  1.00 95.13           C  
ATOM   2421  HB2 PRO A 148     -36.836  12.939  18.941  1.00 95.13           H  
ATOM   2422  HB3 PRO A 148     -38.098  11.674  18.839  1.00 95.13           H  
ATOM   2423  O   PRO A 148     -35.011   9.857  18.704  1.00 95.13           O  
ATOM   2424  CG  PRO A 148     -38.113  13.029  17.173  1.00 95.13           C  
ATOM   2425  HG2 PRO A 148     -39.079  13.401  17.514  1.00 95.13           H  
ATOM   2426  HG3 PRO A 148     -37.488  13.844  16.807  1.00 95.13           H  
ATOM   2427  CD  PRO A 148     -38.266  11.967  16.088  1.00 95.13           C  
ATOM   2428  HD2 PRO A 148     -38.342  12.441  15.109  1.00 95.13           H  
ATOM   2429  HD3 PRO A 148     -39.153  11.367  16.295  1.00 95.13           H  
ATOM   2430  N   GLU A 149     -37.099   9.128  18.284  1.00 95.52           N  
ATOM   2431  H   GLU A 149     -37.997   9.345  17.875  1.00 95.52           H  
ATOM   2432  CA  GLU A 149     -36.974   7.829  18.952  1.00 95.52           C  
ATOM   2433  HA  GLU A 149     -36.662   7.989  19.985  1.00 95.52           H  
ATOM   2434  C   GLU A 149     -35.910   6.953  18.274  1.00 95.52           C  
ATOM   2435  CB  GLU A 149     -38.327   7.088  18.956  1.00 95.52           C  
ATOM   2436  HB2 GLU A 149     -38.601   6.814  17.937  1.00 95.52           H  
ATOM   2437  HB3 GLU A 149     -38.185   6.158  19.507  1.00 95.52           H  
ATOM   2438  O   GLU A 149     -35.057   6.372  18.946  1.00 95.52           O  
ATOM   2439  CG  GLU A 149     -39.499   7.841  19.617  1.00 95.52           C  
ATOM   2440  HG2 GLU A 149     -40.297   7.120  19.800  1.00 95.52           H  
ATOM   2441  HG3 GLU A 149     -39.169   8.218  20.585  1.00 95.52           H  
ATOM   2442  CD  GLU A 149     -40.079   8.993  18.773  1.00 95.52           C  
ATOM   2443  OE1 GLU A 149     -40.779   9.848  19.356  1.00 95.52           O  
ATOM   2444  OE2 GLU A 149     -39.797   9.044  17.546  1.00 95.52           O  
ATOM   2445  N   ASP A 150     -35.891   6.904  16.936  1.00 96.68           N  
ATOM   2446  H   ASP A 150     -36.623   7.376  16.423  1.00 96.68           H  
ATOM   2447  CA  ASP A 150     -34.872   6.164  16.183  1.00 96.68           C  
ATOM   2448  HA  ASP A 150     -34.895   5.113  16.469  1.00 96.68           H  
ATOM   2449  C   ASP A 150     -33.463   6.711  16.442  1.00 96.68           C  
ATOM   2450  CB  ASP A 150     -35.112   6.296  14.673  1.00 96.68           C  
ATOM   2451  HB2 ASP A 150     -34.204   5.976  14.161  1.00 96.68           H  
ATOM   2452  HB3 ASP A 150     -35.264   7.346  14.420  1.00 96.68           H  
ATOM   2453  O   ASP A 150     -32.486   5.958  16.482  1.00 96.68           O  
ATOM   2454  CG  ASP A 150     -36.247   5.467  14.086  1.00 96.68           C  
ATOM   2455  OD1 ASP A 150     -36.683   4.492  14.732  1.00 96.68           O  
ATOM   2456  OD2 ASP A 150     -36.542   5.765  12.903  1.00 96.68           O  
ATOM   2457  N   ASN A 151     -33.332   8.035  16.549  1.00 97.20           N  
ATOM   2458  H   ASN A 151     -34.171   8.596  16.521  1.00 97.20           H  
ATOM   2459  CA  ASN A 151     -32.051   8.682  16.802  1.00 97.20           C  
ATOM   2460  HA  ASN A 151     -31.299   8.247  16.144  1.00 97.20           H  
ATOM   2461  C   ASN A 151     -31.570   8.415  18.232  1.00 97.20           C  
ATOM   2462  CB  ASN A 151     -32.156  10.179  16.486  1.00 97.20           C  
ATOM   2463  HB2 ASN A 151     -31.250  10.679  16.827  1.00 97.20           H  
ATOM   2464  HB3 ASN A 151     -33.000  10.598  17.034  1.00 97.20           H  
ATOM   2465  O   ASN A 151     -30.389   8.121  18.405  1.00 97.20           O  
ATOM   2466  CG  ASN A 151     -32.321  10.472  15.004  1.00 97.20           C  
ATOM   2467  ND2 ASN A 151     -32.814  11.646  14.693  1.00 97.20           N  
ATOM   2468 HD21 ASN A 151     -33.090  11.793  13.733  1.00 97.20           H  
ATOM   2469 HD22 ASN A 151     -33.159  12.236  15.437  1.00 97.20           H  
ATOM   2470  OD1 ASN A 151     -31.987   9.690  14.117  1.00 97.20           O  
ATOM   2471  N   GLU A 152     -32.467   8.428  19.221  1.00 96.43           N  
ATOM   2472  H   GLU A 152     -33.420   8.692  19.019  1.00 96.43           H  
ATOM   2473  CA  GLU A 152     -32.150   8.062  20.605  1.00 96.43           C  
ATOM   2474  HA  GLU A 152     -31.359   8.718  20.971  1.00 96.43           H  
ATOM   2475  C   GLU A 152     -31.637   6.616  20.696  1.00 96.43           C  
ATOM   2476  CB  GLU A 152     -33.396   8.280  21.478  1.00 96.43           C  
ATOM   2477  HB2 GLU A 152     -33.751   9.300  21.326  1.00 96.43           H  
ATOM   2478  HB3 GLU A 152     -34.177   7.587  21.168  1.00 96.43           H  
ATOM   2479  O   GLU A 152     -30.593   6.369  21.300  1.00 96.43           O  
ATOM   2480  CG  GLU A 152     -33.099   8.083  22.973  1.00 96.43           C  
ATOM   2481  HG2 GLU A 152     -32.770   7.057  23.136  1.00 96.43           H  
ATOM   2482  HG3 GLU A 152     -32.282   8.748  23.253  1.00 96.43           H  
ATOM   2483  CD  GLU A 152     -34.313   8.360  23.875  1.00 96.43           C  
ATOM   2484  OE1 GLU A 152     -34.097   8.442  25.105  1.00 96.43           O  
ATOM   2485  OE2 GLU A 152     -35.444   8.458  23.347  1.00 96.43           O  
ATOM   2486  N   GLN A 153     -32.281   5.667  20.004  1.00 97.59           N  
ATOM   2487  H   GLN A 153     -33.148   5.915  19.549  1.00 97.59           H  
ATOM   2488  CA  GLN A 153     -31.817   4.272  19.962  1.00 97.59           C  
ATOM   2489  HA  GLN A 153     -31.698   3.919  20.987  1.00 97.59           H  
ATOM   2490  C   GLN A 153     -30.443   4.123  19.293  1.00 97.59           C  
ATOM   2491  CB  GLN A 153     -32.851   3.388  19.244  1.00 97.59           C  
ATOM   2492  HB2 GLN A 153     -33.049   3.792  18.251  1.00 97.59           H  
ATOM   2493  HB3 GLN A 153     -32.432   2.389  19.123  1.00 97.59           H  
ATOM   2494  O   GLN A 153     -29.581   3.388  19.782  1.00 97.59           O  
ATOM   2495  CG  GLN A 153     -34.180   3.263  20.005  1.00 97.59           C  
ATOM   2496  HG2 GLN A 153     -34.841   2.585  19.465  1.00 97.59           H  
ATOM   2497  HG3 GLN A 153     -34.668   4.237  20.046  1.00 97.59           H  
ATOM   2498  CD  GLN A 153     -34.014   2.747  21.429  1.00 97.59           C  
ATOM   2499  NE2 GLN A 153     -34.779   3.255  22.368  1.00 97.59           N  
ATOM   2500 HE21 GLN A 153     -35.390   4.032  22.161  1.00 97.59           H  
ATOM   2501 HE22 GLN A 153     -34.595   2.956  23.315  1.00 97.59           H  
ATOM   2502  OE1 GLN A 153     -33.190   1.896  21.726  1.00 97.59           O  
ATOM   2503  N   LYS A 154     -30.196   4.843  18.190  1.00 98.02           N  
ATOM   2504  H   LYS A 154     -30.944   5.420  17.834  1.00 98.02           H  
ATOM   2505  CA  LYS A 154     -28.881   4.859  17.520  1.00 98.02           C  
ATOM   2506  HA  LYS A 154     -28.574   3.835  17.305  1.00 98.02           H  
ATOM   2507  C   LYS A 154     -27.793   5.459  18.413  1.00 98.02           C  
ATOM   2508  CB  LYS A 154     -28.978   5.652  16.212  1.00 98.02           C  
ATOM   2509  HB2 LYS A 154     -29.477   6.595  16.433  1.00 98.02           H  
ATOM   2510  HB3 LYS A 154     -27.975   5.873  15.848  1.00 98.02           H  
ATOM   2511  O   LYS A 154     -26.675   4.945  18.423  1.00 98.02           O  
ATOM   2512  CG  LYS A 154     -29.746   4.912  15.108  1.00 98.02           C  
ATOM   2513  HG2 LYS A 154     -30.644   4.458  15.528  1.00 98.02           H  
ATOM   2514  HG3 LYS A 154     -29.124   4.120  14.691  1.00 98.02           H  
ATOM   2515  CD  LYS A 154     -30.150   5.900  14.004  1.00 98.02           C  
ATOM   2516  HD2 LYS A 154     -29.271   6.226  13.447  1.00 98.02           H  
ATOM   2517  HD3 LYS A 154     -30.612   6.768  14.474  1.00 98.02           H  
ATOM   2518  CE  LYS A 154     -31.167   5.255  13.059  1.00 98.02           C  
ATOM   2519  HE2 LYS A 154     -31.776   4.570  13.648  1.00 98.02           H  
ATOM   2520  HE3 LYS A 154     -30.648   4.678  12.293  1.00 98.02           H  
ATOM   2521  NZ  LYS A 154     -32.060   6.277  12.461  1.00 98.02           N  
ATOM   2522  HZ1 LYS A 154     -32.820   5.848  11.952  1.00 98.02           H  
ATOM   2523  HZ2 LYS A 154     -31.589   6.942  11.865  1.00 98.02           H  
ATOM   2524  HZ3 LYS A 154     -32.485   6.818  13.200  1.00 98.02           H  
ATOM   2525  N   GLN A 155     -28.102   6.519  19.159  1.00 97.91           N  
ATOM   2526  H   GLN A 155     -29.035   6.901  19.096  1.00 97.91           H  
ATOM   2527  CA  GLN A 155     -27.168   7.133  20.105  1.00 97.91           C  
ATOM   2528  HA  GLN A 155     -26.220   7.312  19.599  1.00 97.91           H  
ATOM   2529  C   GLN A 155     -26.877   6.199  21.277  1.00 97.91           C  
ATOM   2530  CB  GLN A 155     -27.713   8.476  20.607  1.00 97.91           C  
ATOM   2531  HB2 GLN A 155     -28.752   8.361  20.919  1.00 97.91           H  
ATOM   2532  HB3 GLN A 155     -27.128   8.805  21.465  1.00 97.91           H  
ATOM   2533  O   GLN A 155     -25.709   5.961  21.580  1.00 97.91           O  
ATOM   2534  CG  GLN A 155     -27.606   9.540  19.511  1.00 97.91           C  
ATOM   2535  HG2 GLN A 155     -26.557   9.676  19.246  1.00 97.91           H  
ATOM   2536  HG3 GLN A 155     -28.141   9.193  18.627  1.00 97.91           H  
ATOM   2537  CD  GLN A 155     -28.192  10.887  19.903  1.00 97.91           C  
ATOM   2538  NE2 GLN A 155     -27.784  11.951  19.243  1.00 97.91           N  
ATOM   2539 HE21 GLN A 155     -27.067  11.876  18.536  1.00 97.91           H  
ATOM   2540 HE22 GLN A 155     -28.185  12.826  19.547  1.00 97.91           H  
ATOM   2541  OE1 GLN A 155     -29.027  11.026  20.778  1.00 97.91           O  
ATOM   2542  N   LEU A 156     -27.910   5.587  21.861  1.00 98.03           N  
ATOM   2543  H   LEU A 156     -28.847   5.849  21.588  1.00 98.03           H  
ATOM   2544  CA  LEU A 156     -27.763   4.596  22.924  1.00 98.03           C  
ATOM   2545  HA  LEU A 156     -27.269   5.081  23.765  1.00 98.03           H  
ATOM   2546  C   LEU A 156     -26.887   3.417  22.478  1.00 98.03           C  
ATOM   2547  CB  LEU A 156     -29.165   4.133  23.357  1.00 98.03           C  
ATOM   2548  HB2 LEU A 156     -29.661   3.666  22.506  1.00 98.03           H  
ATOM   2549  HB3 LEU A 156     -29.751   5.006  23.645  1.00 98.03           H  
ATOM   2550  O   LEU A 156     -25.997   3.000  23.219  1.00 98.03           O  
ATOM   2551  CG  LEU A 156     -29.157   3.135  24.528  1.00 98.03           C  
ATOM   2552  HG  LEU A 156     -28.576   2.254  24.254  1.00 98.03           H  
ATOM   2553  CD1 LEU A 156     -28.563   3.747  25.801  1.00 98.03           C  
ATOM   2554 HD11 LEU A 156     -27.499   3.940  25.663  1.00 98.03           H  
ATOM   2555 HD12 LEU A 156     -28.686   3.058  26.636  1.00 98.03           H  
ATOM   2556 HD13 LEU A 156     -29.074   4.682  26.034  1.00 98.03           H  
ATOM   2557  CD2 LEU A 156     -30.584   2.683  24.829  1.00 98.03           C  
ATOM   2558 HD21 LEU A 156     -30.583   1.947  25.633  1.00 98.03           H  
ATOM   2559 HD22 LEU A 156     -31.193   3.539  25.120  1.00 98.03           H  
ATOM   2560 HD23 LEU A 156     -31.020   2.230  23.938  1.00 98.03           H  
ATOM   2561  N   PHE A 157     -27.076   2.928  21.248  1.00 98.44           N  
ATOM   2562  H   PHE A 157     -27.864   3.266  20.714  1.00 98.44           H  
ATOM   2563  CA  PHE A 157     -26.218   1.895  20.669  1.00 98.44           C  
ATOM   2564  HA  PHE A 157     -26.270   1.012  21.306  1.00 98.44           H  
ATOM   2565  C   PHE A 157     -24.748   2.333  20.615  1.00 98.44           C  
ATOM   2566  CB  PHE A 157     -26.726   1.514  19.270  1.00 98.44           C  
ATOM   2567  HB2 PHE A 157     -27.725   1.087  19.363  1.00 98.44           H  
ATOM   2568  HB3 PHE A 157     -26.814   2.411  18.657  1.00 98.44           H  
ATOM   2569  O   PHE A 157     -23.874   1.569  21.021  1.00 98.44           O  
ATOM   2570  CG  PHE A 157     -25.826   0.524  18.554  1.00 98.44           C  
ATOM   2571  CD1 PHE A 157     -24.807   0.982  17.695  1.00 98.44           C  
ATOM   2572  HD1 PHE A 157     -24.683   2.041  17.527  1.00 98.44           H  
ATOM   2573  CD2 PHE A 157     -25.969  -0.855  18.791  1.00 98.44           C  
ATOM   2574  HD2 PHE A 157     -26.738  -1.209  19.461  1.00 98.44           H  
ATOM   2575  CE1 PHE A 157     -23.934   0.065  17.082  1.00 98.44           C  
ATOM   2576  HE1 PHE A 157     -23.142   0.421  16.440  1.00 98.44           H  
ATOM   2577  CE2 PHE A 157     -25.094  -1.771  18.181  1.00 98.44           C  
ATOM   2578  HE2 PHE A 157     -25.188  -2.825  18.394  1.00 98.44           H  
ATOM   2579  CZ  PHE A 157     -24.073  -1.312  17.330  1.00 98.44           C  
ATOM   2580  HZ  PHE A 157     -23.382  -2.015  16.889  1.00 98.44           H  
ATOM   2581  N   VAL A 158     -24.452   3.548  20.141  1.00 98.46           N  
ATOM   2582  H   VAL A 158     -25.211   4.151  19.857  1.00 98.46           H  
ATOM   2583  CA  VAL A 158     -23.072   4.064  20.095  1.00 98.46           C  
ATOM   2584  HA  VAL A 158     -22.450   3.349  19.558  1.00 98.46           H  
ATOM   2585  C   VAL A 158     -22.483   4.186  21.502  1.00 98.46           C  
ATOM   2586  CB  VAL A 158     -23.016   5.409  19.343  1.00 98.46           C  
ATOM   2587  HB  VAL A 158     -23.785   6.073  19.739  1.00 98.46           H  
ATOM   2588  O   VAL A 158     -21.355   3.754  21.731  1.00 98.46           O  
ATOM   2589  CG1 VAL A 158     -21.657   6.107  19.473  1.00 98.46           C  
ATOM   2590 HG11 VAL A 158     -20.854   5.428  19.183  1.00 98.46           H  
ATOM   2591 HG12 VAL A 158     -21.506   6.431  20.503  1.00 98.46           H  
ATOM   2592 HG13 VAL A 158     -21.627   6.994  18.841  1.00 98.46           H  
ATOM   2593  CG2 VAL A 158     -23.280   5.203  17.847  1.00 98.46           C  
ATOM   2594 HG21 VAL A 158     -24.235   4.698  17.699  1.00 98.46           H  
ATOM   2595 HG22 VAL A 158     -23.321   6.170  17.345  1.00 98.46           H  
ATOM   2596 HG23 VAL A 158     -22.487   4.599  17.407  1.00 98.46           H  
ATOM   2597  N   GLU A 159     -23.247   4.717  22.455  1.00 98.08           N  
ATOM   2598  H   GLU A 159     -24.164   5.054  22.201  1.00 98.08           H  
ATOM   2599  CA  GLU A 159     -22.818   4.902  23.844  1.00 98.08           C  
ATOM   2600  HA  GLU A 159     -21.899   5.488  23.859  1.00 98.08           H  
ATOM   2601  C   GLU A 159     -22.486   3.572  24.539  1.00 98.08           C  
ATOM   2602  CB  GLU A 159     -23.912   5.681  24.595  1.00 98.08           C  
ATOM   2603  HB2 GLU A 159     -23.738   5.607  25.668  1.00 98.08           H  
ATOM   2604  HB3 GLU A 159     -24.883   5.228  24.393  1.00 98.08           H  
ATOM   2605  O   GLU A 159     -21.437   3.450  25.175  1.00 98.08           O  
ATOM   2606  CG  GLU A 159     -23.957   7.168  24.187  1.00 98.08           C  
ATOM   2607  HG2 GLU A 159     -24.101   7.247  23.109  1.00 98.08           H  
ATOM   2608  HG3 GLU A 159     -24.806   7.641  24.681  1.00 98.08           H  
ATOM   2609  CD  GLU A 159     -22.672   7.903  24.583  1.00 98.08           C  
ATOM   2610  OE1 GLU A 159     -22.110   8.717  23.813  1.00 98.08           O  
ATOM   2611  OE2 GLU A 159     -22.122   7.595  25.665  1.00 98.08           O  
ATOM   2612  N   GLN A 160     -23.314   2.542  24.346  1.00 98.38           N  
ATOM   2613  H   GLN A 160     -24.159   2.706  23.817  1.00 98.38           H  
ATOM   2614  CA  GLN A 160     -23.094   1.201  24.904  1.00 98.38           C  
ATOM   2615  HA  GLN A 160     -22.896   1.288  25.973  1.00 98.38           H  
ATOM   2616  C   GLN A 160     -21.888   0.473  24.285  1.00 98.38           C  
ATOM   2617  CB  GLN A 160     -24.368   0.369  24.701  1.00 98.38           C  
ATOM   2618  HB2 GLN A 160     -24.149  -0.678  24.914  1.00 98.38           H  
ATOM   2619  HB3 GLN A 160     -24.682   0.446  23.660  1.00 98.38           H  
ATOM   2620  O   GLN A 160     -21.275  -0.378  24.932  1.00 98.38           O  
ATOM   2621  CG  GLN A 160     -25.509   0.818  25.628  1.00 98.38           C  
ATOM   2622  HG2 GLN A 160     -25.214   0.636  26.662  1.00 98.38           H  
ATOM   2623  HG3 GLN A 160     -25.691   1.887  25.515  1.00 98.38           H  
ATOM   2624  CD  GLN A 160     -26.815   0.080  25.357  1.00 98.38           C  
ATOM   2625  NE2 GLN A 160     -27.797   0.216  26.220  1.00 98.38           N  
ATOM   2626 HE21 GLN A 160     -28.657  -0.256  25.981  1.00 98.38           H  
ATOM   2627 HE22 GLN A 160     -27.707   0.838  27.011  1.00 98.38           H  
ATOM   2628  OE1 GLN A 160     -26.989  -0.635  24.383  1.00 98.38           O  
ATOM   2629  N   HIS A 161     -21.515   0.815  23.049  1.00 98.51           N  
ATOM   2630  H   HIS A 161     -22.058   1.520  22.571  1.00 98.51           H  
ATOM   2631  CA  HIS A 161     -20.481   0.110  22.288  1.00 98.51           C  
ATOM   2632  HA  HIS A 161     -20.156  -0.754  22.868  1.00 98.51           H  
ATOM   2633  C   HIS A 161     -19.205   0.931  22.066  1.00 98.51           C  
ATOM   2634  CB  HIS A 161     -21.074  -0.464  20.997  1.00 98.51           C  
ATOM   2635  HB2 HIS A 161     -21.450   0.351  20.378  1.00 98.51           H  
ATOM   2636  HB3 HIS A 161     -20.291  -0.979  20.439  1.00 98.51           H  
ATOM   2637  O   HIS A 161     -18.413   0.594  21.192  1.00 98.51           O  
ATOM   2638  CG  HIS A 161     -22.183  -1.451  21.253  1.00 98.51           C  
ATOM   2639  CD2 HIS A 161     -22.057  -2.779  21.552  1.00 98.51           C  
ATOM   2640  HD2 HIS A 161     -21.126  -3.318  21.647  1.00 98.51           H  
ATOM   2641  ND1 HIS A 161     -23.521  -1.159  21.286  1.00 98.51           N  
ATOM   2642  HD1 HIS A 161     -23.911  -0.236  21.163  1.00 98.51           H  
ATOM   2643  CE1 HIS A 161     -24.194  -2.278  21.594  1.00 98.51           C  
ATOM   2644  HE1 HIS A 161     -25.264  -2.340  21.729  1.00 98.51           H  
ATOM   2645  NE2 HIS A 161     -23.341  -3.304  21.746  1.00 98.51           N  
ATOM   2646  N   LYS A 162     -18.934   1.966  22.875  1.00 98.09           N  
ATOM   2647  H   LYS A 162     -19.658   2.258  23.517  1.00 98.09           H  
ATOM   2648  CA  LYS A 162     -17.700   2.778  22.774  1.00 98.09           C  
ATOM   2649  HA  LYS A 162     -17.716   3.312  21.824  1.00 98.09           H  
ATOM   2650  C   LYS A 162     -16.405   1.953  22.756  1.00 98.09           C  
ATOM   2651  CB  LYS A 162     -17.659   3.805  23.917  1.00 98.09           C  
ATOM   2652  HB2 LYS A 162     -17.945   3.332  24.856  1.00 98.09           H  
ATOM   2653  HB3 LYS A 162     -16.643   4.188  24.017  1.00 98.09           H  
ATOM   2654  O   LYS A 162     -15.470   2.310  22.045  1.00 98.09           O  
ATOM   2655  CG  LYS A 162     -18.586   4.986  23.616  1.00 98.09           C  
ATOM   2656  HG2 LYS A 162     -19.603   4.625  23.461  1.00 98.09           H  
ATOM   2657  HG3 LYS A 162     -18.245   5.466  22.699  1.00 98.09           H  
ATOM   2658  CD  LYS A 162     -18.599   6.017  24.751  1.00 98.09           C  
ATOM   2659  HD2 LYS A 162     -19.153   5.608  25.596  1.00 98.09           H  
ATOM   2660  HD3 LYS A 162     -17.582   6.263  25.055  1.00 98.09           H  
ATOM   2661  CE  LYS A 162     -19.296   7.270  24.216  1.00 98.09           C  
ATOM   2662  HE2 LYS A 162     -20.218   6.964  23.720  1.00 98.09           H  
ATOM   2663  HE3 LYS A 162     -18.662   7.742  23.465  1.00 98.09           H  
ATOM   2664  NZ  LYS A 162     -19.653   8.239  25.271  1.00 98.09           N  
ATOM   2665  HZ1 LYS A 162     -20.358   7.818  25.859  1.00 98.09           H  
ATOM   2666  HZ2 LYS A 162     -18.879   8.608  25.805  1.00 98.09           H  
ATOM   2667  HZ3 LYS A 162     -20.231   8.953  24.852  1.00 98.09           H  
ATOM   2668  N   HIS A 163     -16.373   0.827  23.471  1.00 97.96           N  
ATOM   2669  H   HIS A 163     -17.202   0.581  23.993  1.00 97.96           H  
ATOM   2670  CA  HIS A 163     -15.245  -0.112  23.488  1.00 97.96           C  
ATOM   2671  HA  HIS A 163     -14.355   0.425  23.815  1.00 97.96           H  
ATOM   2672  C   HIS A 163     -14.916  -0.710  22.106  1.00 97.96           C  
ATOM   2673  CB  HIS A 163     -15.529  -1.222  24.512  1.00 97.96           C  
ATOM   2674  HB2 HIS A 163     -14.643  -1.852  24.595  1.00 97.96           H  
ATOM   2675  HB3 HIS A 163     -15.701  -0.772  25.490  1.00 97.96           H  
ATOM   2676  O   HIS A 163     -13.786  -1.134  21.880  1.00 97.96           O  
ATOM   2677  CG  HIS A 163     -16.708  -2.099  24.162  1.00 97.96           C  
ATOM   2678  CD2 HIS A 163     -16.655  -3.326  23.552  1.00 97.96           C  
ATOM   2679  HD2 HIS A 163     -15.759  -3.841  23.238  1.00 97.96           H  
ATOM   2680  ND1 HIS A 163     -18.039  -1.831  24.416  1.00 97.96           N  
ATOM   2681  HD1 HIS A 163     -18.419  -1.083  24.977  1.00 97.96           H  
ATOM   2682  CE1 HIS A 163     -18.765  -2.863  23.958  1.00 97.96           C  
ATOM   2683  HE1 HIS A 163     -19.837  -2.954  24.054  1.00 97.96           H  
ATOM   2684  NE2 HIS A 163     -17.968  -3.793  23.418  1.00 97.96           N  
ATOM   2685  N   TYR A 164     -15.846  -0.684  21.143  1.00 98.71           N  
ATOM   2686  H   TYR A 164     -16.767  -0.323  21.346  1.00 98.71           H  
ATOM   2687  CA  TYR A 164     -15.571  -1.111  19.768  1.00 98.71           C  
ATOM   2688  HA  TYR A 164     -15.198  -2.135  19.783  1.00 98.71           H  
ATOM   2689  C   TYR A 164     -14.476  -0.282  19.096  1.00 98.71           C  
ATOM   2690  CB  TYR A 164     -16.848  -1.067  18.915  1.00 98.71           C  
ATOM   2691  HB2 TYR A 164     -16.544  -1.117  17.870  1.00 98.71           H  
ATOM   2692  HB3 TYR A 164     -17.339  -0.102  19.045  1.00 98.71           H  
ATOM   2693  O   TYR A 164     -13.814  -0.804  18.205  1.00 98.71           O  
ATOM   2694  CG  TYR A 164     -17.863  -2.180  19.126  1.00 98.71           C  
ATOM   2695  CD1 TYR A 164     -17.702  -3.158  20.129  1.00 98.71           C  
ATOM   2696  HD1 TYR A 164     -16.857  -3.147  20.801  1.00 98.71           H  
ATOM   2697  CD2 TYR A 164     -18.976  -2.254  18.266  1.00 98.71           C  
ATOM   2698  HD2 TYR A 164     -19.108  -1.499  17.505  1.00 98.71           H  
ATOM   2699  CE1 TYR A 164     -18.649  -4.181  20.287  1.00 98.71           C  
ATOM   2700  HE1 TYR A 164     -18.508  -4.905  21.076  1.00 98.71           H  
ATOM   2701  CE2 TYR A 164     -19.923  -3.286  18.410  1.00 98.71           C  
ATOM   2702  HE2 TYR A 164     -20.795  -3.326  17.775  1.00 98.71           H  
ATOM   2703  OH  TYR A 164     -20.676  -5.235  19.594  1.00 98.71           O  
ATOM   2704  HH  TYR A 164     -20.615  -5.617  20.472  1.00 98.71           H  
ATOM   2705  CZ  TYR A 164     -19.764  -4.243  19.433  1.00 98.71           C  
ATOM   2706  N   LEU A 165     -14.236   0.967  19.514  1.00 98.44           N  
ATOM   2707  H   LEU A 165     -14.780   1.340  20.278  1.00 98.44           H  
ATOM   2708  CA  LEU A 165     -13.082   1.732  19.032  1.00 98.44           C  
ATOM   2709  HA  LEU A 165     -13.155   1.861  17.952  1.00 98.44           H  
ATOM   2710  C   LEU A 165     -11.763   0.993  19.314  1.00 98.44           C  
ATOM   2711  CB  LEU A 165     -13.037   3.104  19.717  1.00 98.44           C  
ATOM   2712  HB2 LEU A 165     -13.002   2.944  20.795  1.00 98.44           H  
ATOM   2713  HB3 LEU A 165     -12.103   3.587  19.430  1.00 98.44           H  
ATOM   2714  O   LEU A 165     -10.932   0.861  18.417  1.00 98.44           O  
ATOM   2715  CG  LEU A 165     -14.180   4.079  19.405  1.00 98.44           C  
ATOM   2716  HG  LEU A 165     -15.144   3.610  19.597  1.00 98.44           H  
ATOM   2717  CD1 LEU A 165     -14.009   5.273  20.338  1.00 98.44           C  
ATOM   2718 HD11 LEU A 165     -12.965   5.587  20.347  1.00 98.44           H  
ATOM   2719 HD12 LEU A 165     -14.608   6.124  20.014  1.00 98.44           H  
ATOM   2720 HD13 LEU A 165     -14.291   4.988  21.351  1.00 98.44           H  
ATOM   2721  CD2 LEU A 165     -14.147   4.593  17.964  1.00 98.44           C  
ATOM   2722 HD21 LEU A 165     -13.230   5.160  17.802  1.00 98.44           H  
ATOM   2723 HD22 LEU A 165     -14.196   3.755  17.268  1.00 98.44           H  
ATOM   2724 HD23 LEU A 165     -15.002   5.246  17.791  1.00 98.44           H  
ATOM   2725  N   ASP A 166     -11.604   0.467  20.532  1.00 98.32           N  
ATOM   2726  H   ASP A 166     -12.371   0.522  21.187  1.00 98.32           H  
ATOM   2727  CA  ASP A 166     -10.406  -0.263  20.948  1.00 98.32           C  
ATOM   2728  HA  ASP A 166      -9.527   0.330  20.695  1.00 98.32           H  
ATOM   2729  C   ASP A 166     -10.265  -1.585  20.184  1.00 98.32           C  
ATOM   2730  CB  ASP A 166     -10.427  -0.488  22.474  1.00 98.32           C  
ATOM   2731  HB2 ASP A 166     -11.388  -0.899  22.782  1.00 98.32           H  
ATOM   2732  HB3 ASP A 166      -9.659  -1.220  22.723  1.00 98.32           H  
ATOM   2733  O   ASP A 166      -9.191  -1.871  19.653  1.00 98.32           O  
ATOM   2734  CG  ASP A 166     -10.123   0.784  23.266  1.00 98.32           C  
ATOM   2735  OD1 ASP A 166      -9.269   1.576  22.810  1.00 98.32           O  
ATOM   2736  OD2 ASP A 166     -10.618   0.978  24.393  1.00 98.32           O  
ATOM   2737  N   GLU A 167     -11.361  -2.337  20.035  1.00 98.61           N  
ATOM   2738  H   GLU A 167     -12.199  -2.054  20.524  1.00 98.61           H  
ATOM   2739  CA  GLU A 167     -11.380  -3.587  19.259  1.00 98.61           C  
ATOM   2740  HA  GLU A 167     -10.637  -4.272  19.669  1.00 98.61           H  
ATOM   2741  C   GLU A 167     -11.021  -3.351  17.779  1.00 98.61           C  
ATOM   2742  CB  GLU A 167     -12.768  -4.252  19.348  1.00 98.61           C  
ATOM   2743  HB2 GLU A 167     -13.520  -3.566  18.957  1.00 98.61           H  
ATOM   2744  HB3 GLU A 167     -12.756  -5.137  18.711  1.00 98.61           H  
ATOM   2745  O   GLU A 167     -10.277  -4.124  17.175  1.00 98.61           O  
ATOM   2746  CG  GLU A 167     -13.172  -4.687  20.769  1.00 98.61           C  
ATOM   2747  HG2 GLU A 167     -13.225  -3.803  21.405  1.00 98.61           H  
ATOM   2748  HG3 GLU A 167     -12.396  -5.343  21.162  1.00 98.61           H  
ATOM   2749  CD  GLU A 167     -14.528  -5.422  20.836  1.00 98.61           C  
ATOM   2750  OE1 GLU A 167     -14.962  -5.754  21.955  1.00 98.61           O  
ATOM   2751  OE2 GLU A 167     -15.174  -5.671  19.783  1.00 98.61           O  
ATOM   2752  N   ILE A 168     -11.506  -2.259  17.176  1.00 98.64           N  
ATOM   2753  H   ILE A 168     -12.119  -1.655  17.705  1.00 98.64           H  
ATOM   2754  CA  ILE A 168     -11.181  -1.905  15.785  1.00 98.64           C  
ATOM   2755  HA  ILE A 168     -11.357  -2.779  15.157  1.00 98.64           H  
ATOM   2756  C   ILE A 168      -9.696  -1.550  15.649  1.00 98.64           C  
ATOM   2757  CB  ILE A 168     -12.090  -0.759  15.289  1.00 98.64           C  
ATOM   2758  HB  ILE A 168     -12.050   0.053  16.015  1.00 98.64           H  
ATOM   2759  O   ILE A 168      -9.045  -1.983  14.693  1.00 98.64           O  
ATOM   2760  CG1 ILE A 168     -13.550  -1.245  15.152  1.00 98.64           C  
ATOM   2761 HG12 ILE A 168     -13.649  -1.825  14.234  1.00 98.64           H  
ATOM   2762 HG13 ILE A 168     -13.809  -1.911  15.975  1.00 98.64           H  
ATOM   2763  CG2 ILE A 168     -11.607  -0.221  13.927  1.00 98.64           C  
ATOM   2764 HG21 ILE A 168     -10.660   0.304  14.048  1.00 98.64           H  
ATOM   2765 HG22 ILE A 168     -11.476  -1.045  13.226  1.00 98.64           H  
ATOM   2766 HG23 ILE A 168     -12.327   0.486  13.515  1.00 98.64           H  
ATOM   2767  CD1 ILE A 168     -14.558  -0.088  15.146  1.00 98.64           C  
ATOM   2768 HD11 ILE A 168     -15.573  -0.482  15.190  1.00 98.64           H  
ATOM   2769 HD12 ILE A 168     -14.399   0.559  16.009  1.00 98.64           H  
ATOM   2770 HD13 ILE A 168     -14.443   0.498  14.234  1.00 98.64           H  
ATOM   2771  N   ILE A 169      -9.139  -0.782  16.591  1.00 98.45           N  
ATOM   2772  H   ILE A 169      -9.716  -0.472  17.360  1.00 98.45           H  
ATOM   2773  CA  ILE A 169      -7.710  -0.440  16.597  1.00 98.45           C  
ATOM   2774  HA  ILE A 169      -7.452  -0.028  15.621  1.00 98.45           H  
ATOM   2775  C   ILE A 169      -6.843  -1.690  16.762  1.00 98.45           C  
ATOM   2776  CB  ILE A 169      -7.419   0.620  17.681  1.00 98.45           C  
ATOM   2777  HB  ILE A 169      -7.902   0.307  18.606  1.00 98.45           H  
ATOM   2778  O   ILE A 169      -5.811  -1.802  16.093  1.00 98.45           O  
ATOM   2779  CG1 ILE A 169      -8.013   1.989  17.286  1.00 98.45           C  
ATOM   2780 HG12 ILE A 169      -9.081   1.884  17.099  1.00 98.45           H  
ATOM   2781 HG13 ILE A 169      -7.901   2.665  18.134  1.00 98.45           H  
ATOM   2782  CG2 ILE A 169      -5.914   0.764  17.980  1.00 98.45           C  
ATOM   2783 HG21 ILE A 169      -5.752   1.618  18.638  1.00 98.45           H  
ATOM   2784 HG22 ILE A 169      -5.352   0.899  17.056  1.00 98.45           H  
ATOM   2785 HG23 ILE A 169      -5.553  -0.128  18.493  1.00 98.45           H  
ATOM   2786  CD1 ILE A 169      -7.394   2.669  16.060  1.00 98.45           C  
ATOM   2787 HD11 ILE A 169      -7.883   3.633  15.920  1.00 98.45           H  
ATOM   2788 HD12 ILE A 169      -7.552   2.071  15.163  1.00 98.45           H  
ATOM   2789 HD13 ILE A 169      -6.328   2.843  16.208  1.00 98.45           H  
ATOM   2790  N   GLU A 170      -7.264  -2.645  17.588  1.00 98.47           N  
ATOM   2791  H   GLU A 170      -8.091  -2.484  18.144  1.00 98.47           H  
ATOM   2792  CA  GLU A 170      -6.592  -3.936  17.729  1.00 98.47           C  
ATOM   2793  HA  GLU A 170      -5.553  -3.757  18.003  1.00 98.47           H  
ATOM   2794  C   GLU A 170      -6.585  -4.711  16.403  1.00 98.47           C  
ATOM   2795  CB  GLU A 170      -7.241  -4.715  18.877  1.00 98.47           C  
ATOM   2796  HB2 GLU A 170      -8.282  -4.931  18.637  1.00 98.47           H  
ATOM   2797  HB3 GLU A 170      -7.208  -4.091  19.770  1.00 98.47           H  
ATOM   2798  O   GLU A 170      -5.511  -5.089  15.930  1.00 98.47           O  
ATOM   2799  CG  GLU A 170      -6.501  -6.027  19.167  1.00 98.47           C  
ATOM   2800  HG2 GLU A 170      -5.433  -5.817  19.216  1.00 98.47           H  
ATOM   2801  HG3 GLU A 170      -6.674  -6.725  18.348  1.00 98.47           H  
ATOM   2802  CD  GLU A 170      -6.960  -6.657  20.491  1.00 98.47           C  
ATOM   2803  OE1 GLU A 170      -6.089  -7.249  21.169  1.00 98.47           O  
ATOM   2804  OE2 GLU A 170      -8.151  -6.493  20.840  1.00 98.47           O  
ATOM   2805  N   GLN A 171      -7.727  -4.824  15.715  1.00 98.46           N  
ATOM   2806  H   GLN A 171      -8.580  -4.511  16.155  1.00 98.46           H  
ATOM   2807  CA  GLN A 171      -7.792  -5.484  14.402  1.00 98.46           C  
ATOM   2808  HA  GLN A 171      -7.405  -6.497  14.510  1.00 98.46           H  
ATOM   2809  C   GLN A 171      -6.926  -4.790  13.339  1.00 98.46           C  
ATOM   2810  CB  GLN A 171      -9.245  -5.562  13.911  1.00 98.46           C  
ATOM   2811  HB2 GLN A 171      -9.240  -5.913  12.880  1.00 98.46           H  
ATOM   2812  HB3 GLN A 171      -9.712  -4.578  13.943  1.00 98.46           H  
ATOM   2813  O   GLN A 171      -6.251  -5.454  12.545  1.00 98.46           O  
ATOM   2814  CG  GLN A 171     -10.051  -6.551  14.758  1.00 98.46           C  
ATOM   2815  HG2 GLN A 171      -9.489  -7.481  14.843  1.00 98.46           H  
ATOM   2816  HG3 GLN A 171     -10.184  -6.158  15.766  1.00 98.46           H  
ATOM   2817  CD  GLN A 171     -11.418  -6.894  14.184  1.00 98.46           C  
ATOM   2818  NE2 GLN A 171     -12.155  -7.724  14.883  1.00 98.46           N  
ATOM   2819 HE21 GLN A 171     -11.829  -8.020  15.792  1.00 98.46           H  
ATOM   2820 HE22 GLN A 171     -13.023  -8.037  14.471  1.00 98.46           H  
ATOM   2821  OE1 GLN A 171     -11.836  -6.497  13.105  1.00 98.46           O  
ATOM   2822  N   ILE A 172      -6.892  -3.453  13.328  1.00 98.30           N  
ATOM   2823  H   ILE A 172      -7.488  -2.963  13.980  1.00 98.30           H  
ATOM   2824  CA  ILE A 172      -6.005  -2.684  12.441  1.00 98.30           C  
ATOM   2825  HA  ILE A 172      -6.160  -3.025  11.418  1.00 98.30           H  
ATOM   2826  C   ILE A 172      -4.532  -2.953  12.785  1.00 98.30           C  
ATOM   2827  CB  ILE A 172      -6.347  -1.176  12.507  1.00 98.30           C  
ATOM   2828  HB  ILE A 172      -6.392  -0.876  13.554  1.00 98.30           H  
ATOM   2829  O   ILE A 172      -3.707  -3.100  11.879  1.00 98.30           O  
ATOM   2830  CG1 ILE A 172      -7.722  -0.909  11.853  1.00 98.30           C  
ATOM   2831 HG12 ILE A 172      -7.643  -1.044  10.774  1.00 98.30           H  
ATOM   2832 HG13 ILE A 172      -8.451  -1.631  12.221  1.00 98.30           H  
ATOM   2833  CG2 ILE A 172      -5.261  -0.329  11.809  1.00 98.30           C  
ATOM   2834 HG21 ILE A 172      -5.096  -0.693  10.795  1.00 98.30           H  
ATOM   2835 HG22 ILE A 172      -4.328  -0.377  12.370  1.00 98.30           H  
ATOM   2836 HG23 ILE A 172      -5.560   0.719  11.769  1.00 98.30           H  
ATOM   2837  CD1 ILE A 172      -8.278   0.492  12.135  1.00 98.30           C  
ATOM   2838 HD11 ILE A 172      -8.225   0.707  13.202  1.00 98.30           H  
ATOM   2839 HD12 ILE A 172      -7.724   1.244  11.574  1.00 98.30           H  
ATOM   2840 HD13 ILE A 172      -9.323   0.535  11.825  1.00 98.30           H  
ATOM   2841  N   SER A 173      -4.194  -3.036  14.074  1.00 98.37           N  
ATOM   2842  H   SER A 173      -4.927  -2.921  14.759  1.00 98.37           H  
ATOM   2843  CA  SER A 173      -2.841  -3.319  14.564  1.00 98.37           C  
ATOM   2844  HA  SER A 173      -2.154  -2.595  14.127  1.00 98.37           H  
ATOM   2845  C   SER A 173      -2.371  -4.711  14.146  1.00 98.37           C  
ATOM   2846  CB  SER A 173      -2.819  -3.162  16.088  1.00 98.37           C  
ATOM   2847  HB2 SER A 173      -3.191  -2.170  16.342  1.00 98.37           H  
ATOM   2848  HB3 SER A 173      -3.480  -3.899  16.544  1.00 98.37           H  
ATOM   2849  O   SER A 173      -1.297  -4.845  13.551  1.00 98.37           O  
ATOM   2850  OG  SER A 173      -1.523  -3.315  16.643  1.00 98.37           O  
ATOM   2851  HG  SER A 173      -1.649  -3.171  17.584  1.00 98.37           H  
ATOM   2852  N   GLU A 174      -3.194  -5.737  14.361  1.00 97.83           N  
ATOM   2853  H   GLU A 174      -4.057  -5.571  14.859  1.00 97.83           H  
ATOM   2854  CA  GLU A 174      -2.914  -7.111  13.937  1.00 97.83           C  
ATOM   2855  HA  GLU A 174      -1.987  -7.458  14.393  1.00 97.83           H  
ATOM   2856  C   GLU A 174      -2.762  -7.221  12.418  1.00 97.83           C  
ATOM   2857  CB  GLU A 174      -4.052  -8.032  14.379  1.00 97.83           C  
ATOM   2858  HB2 GLU A 174      -5.001  -7.620  14.037  1.00 97.83           H  
ATOM   2859  HB3 GLU A 174      -3.900  -9.000  13.901  1.00 97.83           H  
ATOM   2860  O   GLU A 174      -1.788  -7.795  11.923  1.00 97.83           O  
ATOM   2861  CG  GLU A 174      -4.095  -8.247  15.896  1.00 97.83           C  
ATOM   2862  HG2 GLU A 174      -3.112  -8.590  16.218  1.00 97.83           H  
ATOM   2863  HG3 GLU A 174      -4.302  -7.303  16.400  1.00 97.83           H  
ATOM   2864  CD  GLU A 174      -5.152  -9.290  16.282  1.00 97.83           C  
ATOM   2865  OE1 GLU A 174      -5.041  -9.798  17.414  1.00 97.83           O  
ATOM   2866  OE2 GLU A 174      -5.985  -9.638  15.410  1.00 97.83           O  
ATOM   2867  N   PHE A 175      -3.679  -6.616  11.657  1.00 97.62           N  
ATOM   2868  H   PHE A 175      -4.473  -6.187  12.112  1.00 97.62           H  
ATOM   2869  CA  PHE A 175      -3.598  -6.587  10.200  1.00 97.62           C  
ATOM   2870  HA  PHE A 175      -3.566  -7.613   9.834  1.00 97.62           H  
ATOM   2871  C   PHE A 175      -2.320  -5.883   9.723  1.00 97.62           C  
ATOM   2872  CB  PHE A 175      -4.855  -5.909   9.647  1.00 97.62           C  
ATOM   2873  HB2 PHE A 175      -4.899  -4.879  10.001  1.00 97.62           H  
ATOM   2874  HB3 PHE A 175      -5.729  -6.425  10.042  1.00 97.62           H  
ATOM   2875  O   PHE A 175      -1.611  -6.389   8.849  1.00 97.62           O  
ATOM   2876  CG  PHE A 175      -4.935  -5.921   8.135  1.00 97.62           C  
ATOM   2877  CD1 PHE A 175      -4.446  -4.833   7.389  1.00 97.62           C  
ATOM   2878  HD1 PHE A 175      -4.014  -3.987   7.903  1.00 97.62           H  
ATOM   2879  CD2 PHE A 175      -5.515  -7.019   7.474  1.00 97.62           C  
ATOM   2880  HD2 PHE A 175      -5.921  -7.838   8.048  1.00 97.62           H  
ATOM   2881  CE1 PHE A 175      -4.544  -4.838   5.986  1.00 97.62           C  
ATOM   2882  HE1 PHE A 175      -4.200  -3.993   5.408  1.00 97.62           H  
ATOM   2883  CE2 PHE A 175      -5.609  -7.027   6.072  1.00 97.62           C  
ATOM   2884  HE2 PHE A 175      -6.094  -7.849   5.567  1.00 97.62           H  
ATOM   2885  CZ  PHE A 175      -5.129  -5.934   5.331  1.00 97.62           C  
ATOM   2886  HZ  PHE A 175      -5.238  -5.917   4.256  1.00 97.62           H  
ATOM   2887  N   SER A 176      -1.976  -4.744  10.328  1.00 97.48           N  
ATOM   2888  H   SER A 176      -2.586  -4.384  11.048  1.00 97.48           H  
ATOM   2889  CA  SER A 176      -0.770  -3.991   9.986  1.00 97.48           C  
ATOM   2890  HA  SER A 176      -0.820  -3.760   8.922  1.00 97.48           H  
ATOM   2891  C   SER A 176       0.505  -4.805  10.221  1.00 97.48           C  
ATOM   2892  CB  SER A 176      -0.734  -2.673  10.761  1.00 97.48           C  
ATOM   2893  HB2 SER A 176      -1.643  -2.106  10.558  1.00 97.48           H  
ATOM   2894  HB3 SER A 176      -0.685  -2.882  11.830  1.00 97.48           H  
ATOM   2895  O   SER A 176       1.337  -4.913   9.313  1.00 97.48           O  
ATOM   2896  OG  SER A 176       0.389  -1.906  10.365  1.00 97.48           O  
ATOM   2897  HG  SER A 176       0.636  -1.356  11.112  1.00 97.48           H  
ATOM   2898  N   LYS A 177       0.619  -5.450  11.389  1.00 97.21           N  
ATOM   2899  H   LYS A 177      -0.116  -5.330  12.071  1.00 97.21           H  
ATOM   2900  CA  LYS A 177       1.753  -6.319  11.745  1.00 97.21           C  
ATOM   2901  HA  LYS A 177       2.691  -5.779  11.618  1.00 97.21           H  
ATOM   2902  C   LYS A 177       1.843  -7.561  10.865  1.00 97.21           C  
ATOM   2903  CB  LYS A 177       1.625  -6.762  13.208  1.00 97.21           C  
ATOM   2904  HB2 LYS A 177       0.626  -7.167  13.373  1.00 97.21           H  
ATOM   2905  HB3 LYS A 177       2.350  -7.552  13.406  1.00 97.21           H  
ATOM   2906  O   LYS A 177       2.941  -8.019  10.576  1.00 97.21           O  
ATOM   2907  CG  LYS A 177       1.889  -5.616  14.188  1.00 97.21           C  
ATOM   2908  HG2 LYS A 177       1.241  -4.774  13.944  1.00 97.21           H  
ATOM   2909  HG3 LYS A 177       2.928  -5.297  14.108  1.00 97.21           H  
ATOM   2910  CD  LYS A 177       1.593  -6.072  15.620  1.00 97.21           C  
ATOM   2911  HD2 LYS A 177       2.267  -6.887  15.887  1.00 97.21           H  
ATOM   2912  HD3 LYS A 177       0.564  -6.426  15.670  1.00 97.21           H  
ATOM   2913  CE  LYS A 177       1.772  -4.906  16.597  1.00 97.21           C  
ATOM   2914  HE2 LYS A 177       1.139  -4.083  16.263  1.00 97.21           H  
ATOM   2915  HE3 LYS A 177       2.809  -4.571  16.567  1.00 97.21           H  
ATOM   2916  NZ  LYS A 177       1.383  -5.299  17.974  1.00 97.21           N  
ATOM   2917  HZ1 LYS A 177       1.498  -4.522  18.609  1.00 97.21           H  
ATOM   2918  HZ2 LYS A 177       1.944  -6.074  18.299  1.00 97.21           H  
ATOM   2919  HZ3 LYS A 177       0.413  -5.580  17.990  1.00 97.21           H  
ATOM   2920  N   ARG A 178       0.707  -8.112  10.429  1.00 96.42           N  
ATOM   2921  H   ARG A 178      -0.160  -7.747  10.796  1.00 96.42           H  
ATOM   2922  CA  ARG A 178       0.682  -9.344   9.632  1.00 96.42           C  
ATOM   2923  HA  ARG A 178       1.467 -10.003  10.003  1.00 96.42           H  
ATOM   2924  C   ARG A 178       1.002  -9.108   8.159  1.00 96.42           C  
ATOM   2925  CB  ARG A 178      -0.666 -10.044   9.841  1.00 96.42           C  
ATOM   2926  HB2 ARG A 178      -0.834 -10.157  10.912  1.00 96.42           H  
ATOM   2927  HB3 ARG A 178      -1.463  -9.423   9.430  1.00 96.42           H  
ATOM   2928  O   ARG A 178       1.746  -9.890   7.576  1.00 96.42           O  
ATOM   2929  CG  ARG A 178      -0.698 -11.439   9.195  1.00 96.42           C  
ATOM   2930  HG2 ARG A 178      -0.639 -11.358   8.110  1.00 96.42           H  
ATOM   2931  HG3 ARG A 178       0.163 -12.011   9.540  1.00 96.42           H  
ATOM   2932  CD  ARG A 178      -1.968 -12.208   9.582  1.00 96.42           C  
ATOM   2933  HD2 ARG A 178      -1.931 -13.201   9.134  1.00 96.42           H  
ATOM   2934  HD3 ARG A 178      -1.974 -12.344  10.663  1.00 96.42           H  
ATOM   2935  NE  ARG A 178      -3.204 -11.505   9.183  1.00 96.42           N  
ATOM   2936  HE  ARG A 178      -3.623 -10.926   9.897  1.00 96.42           H  
ATOM   2937  NH1 ARG A 178      -3.443 -12.399   7.072  1.00 96.42           N  
ATOM   2938 HH11 ARG A 178      -2.588 -12.927   7.184  1.00 96.42           H  
ATOM   2939 HH12 ARG A 178      -4.005 -12.561   6.249  1.00 96.42           H  
ATOM   2940  NH2 ARG A 178      -4.984 -10.991   7.877  1.00 96.42           N  
ATOM   2941 HH21 ARG A 178      -5.378 -10.475   8.651  1.00 96.42           H  
ATOM   2942 HH22 ARG A 178      -5.528 -11.121   7.036  1.00 96.42           H  
ATOM   2943  CZ  ARG A 178      -3.863 -11.636   8.046  1.00 96.42           C  
ATOM   2944  N   VAL A 179       0.421  -8.079   7.534  1.00 96.28           N  
ATOM   2945  H   VAL A 179      -0.213  -7.502   8.069  1.00 96.28           H  
ATOM   2946  CA  VAL A 179       0.478  -7.936   6.064  1.00 96.28           C  
ATOM   2947  HA  VAL A 179       1.186  -8.670   5.679  1.00 96.28           H  
ATOM   2948  C   VAL A 179       1.015  -6.601   5.550  1.00 96.28           C  
ATOM   2949  CB  VAL A 179      -0.866  -8.283   5.398  1.00 96.28           C  
ATOM   2950  HB  VAL A 179      -0.708  -8.231   4.321  1.00 96.28           H  
ATOM   2951  O   VAL A 179       1.544  -6.547   4.436  1.00 96.28           O  
ATOM   2952  CG1 VAL A 179      -1.332  -9.706   5.734  1.00 96.28           C  
ATOM   2953 HG11 VAL A 179      -2.166  -9.981   5.089  1.00 96.28           H  
ATOM   2954 HG12 VAL A 179      -1.657  -9.758   6.773  1.00 96.28           H  
ATOM   2955 HG13 VAL A 179      -0.517 -10.412   5.575  1.00 96.28           H  
ATOM   2956  CG2 VAL A 179      -2.009  -7.328   5.746  1.00 96.28           C  
ATOM   2957 HG21 VAL A 179      -1.730  -6.293   5.546  1.00 96.28           H  
ATOM   2958 HG22 VAL A 179      -2.878  -7.576   5.137  1.00 96.28           H  
ATOM   2959 HG23 VAL A 179      -2.298  -7.441   6.790  1.00 96.28           H  
ATOM   2960  N   ILE A 180       0.929  -5.519   6.328  1.00 96.36           N  
ATOM   2961  H   ILE A 180       0.556  -5.618   7.262  1.00 96.36           H  
ATOM   2962  CA  ILE A 180       1.411  -4.199   5.889  1.00 96.36           C  
ATOM   2963  HA  ILE A 180       1.246  -4.113   4.815  1.00 96.36           H  
ATOM   2964  C   ILE A 180       2.924  -4.097   6.107  1.00 96.36           C  
ATOM   2965  CB  ILE A 180       0.620  -3.052   6.556  1.00 96.36           C  
ATOM   2966  HB  ILE A 180       0.769  -3.104   7.635  1.00 96.36           H  
ATOM   2967  O   ILE A 180       3.651  -3.817   5.150  1.00 96.36           O  
ATOM   2968  CG1 ILE A 180      -0.884  -3.213   6.236  1.00 96.36           C  
ATOM   2969 HG12 ILE A 180      -1.029  -3.233   5.156  1.00 96.36           H  
ATOM   2970 HG13 ILE A 180      -1.242  -4.159   6.642  1.00 96.36           H  
ATOM   2971  CG2 ILE A 180       1.129  -1.673   6.099  1.00 96.36           C  
ATOM   2972 HG21 ILE A 180       0.877  -1.510   5.052  1.00 96.36           H  
ATOM   2973 HG22 ILE A 180       0.674  -0.892   6.709  1.00 96.36           H  
ATOM   2974 HG23 ILE A 180       2.208  -1.599   6.234  1.00 96.36           H  
ATOM   2975  CD1 ILE A 180      -1.765  -2.116   6.826  1.00 96.36           C  
ATOM   2976 HD11 ILE A 180      -1.577  -1.996   7.893  1.00 96.36           H  
ATOM   2977 HD12 ILE A 180      -1.566  -1.170   6.322  1.00 96.36           H  
ATOM   2978 HD13 ILE A 180      -2.808  -2.397   6.678  1.00 96.36           H  
ATOM   2979  N   LEU A 181       3.394  -4.410   7.319  1.00 95.33           N  
ATOM   2980  H   LEU A 181       2.720  -4.691   8.017  1.00 95.33           H  
ATOM   2981  CA  LEU A 181       4.794  -4.308   7.757  1.00 95.33           C  
ATOM   2982  HA  LEU A 181       4.813  -4.610   8.804  1.00 95.33           H  
ATOM   2983  C   LEU A 181       5.317  -2.860   7.739  1.00 95.33           C  
ATOM   2984  CB  LEU A 181       5.700  -5.300   7.002  1.00 95.33           C  
ATOM   2985  HB2 LEU A 181       5.883  -4.921   5.997  1.00 95.33           H  
ATOM   2986  HB3 LEU A 181       6.658  -5.324   7.522  1.00 95.33           H  
ATOM   2987  O   LEU A 181       6.292  -2.508   7.061  1.00 95.33           O  
ATOM   2988  CG  LEU A 181       5.179  -6.742   6.875  1.00 95.33           C  
ATOM   2989  HG  LEU A 181       4.325  -6.765   6.199  1.00 95.33           H  
ATOM   2990  CD1 LEU A 181       6.288  -7.605   6.284  1.00 95.33           C  
ATOM   2991 HD11 LEU A 181       7.126  -7.654   6.980  1.00 95.33           H  
ATOM   2992 HD12 LEU A 181       6.638  -7.182   5.342  1.00 95.33           H  
ATOM   2993 HD13 LEU A 181       5.920  -8.619   6.130  1.00 95.33           H  
ATOM   2994  CD2 LEU A 181       4.774  -7.350   8.210  1.00 95.33           C  
ATOM   2995 HD21 LEU A 181       5.603  -7.323   8.917  1.00 95.33           H  
ATOM   2996 HD22 LEU A 181       4.457  -8.384   8.075  1.00 95.33           H  
ATOM   2997 HD23 LEU A 181       3.933  -6.797   8.629  1.00 95.33           H  
ATOM   2998  N   ALA A 182       4.618  -1.992   8.469  1.00 96.54           N  
ATOM   2999  H   ALA A 182       3.863  -2.363   9.029  1.00 96.54           H  
ATOM   3000  CA  ALA A 182       4.946  -0.578   8.627  1.00 96.54           C  
ATOM   3001  HA  ALA A 182       5.947  -0.403   8.232  1.00 96.54           H  
ATOM   3002  C   ALA A 182       5.007  -0.184  10.114  1.00 96.54           C  
ATOM   3003  CB  ALA A 182       3.964   0.263   7.796  1.00 96.54           C  
ATOM   3004  HB1 ALA A 182       4.249   1.314   7.843  1.00 96.54           H  
ATOM   3005  HB2 ALA A 182       2.956   0.147   8.194  1.00 96.54           H  
ATOM   3006  HB3 ALA A 182       3.979  -0.069   6.758  1.00 96.54           H  
ATOM   3007  O   ALA A 182       4.325   0.750  10.527  1.00 96.54           O  
ATOM   3008  N   ASP A 183       5.826  -0.883  10.903  1.00 97.49           N  
ATOM   3009  H   ASP A 183       6.228  -1.734  10.535  1.00 97.49           H  
ATOM   3010  CA  ASP A 183       5.845  -0.793  12.375  1.00 97.49           C  
ATOM   3011  HA  ASP A 183       4.899  -1.178  12.755  1.00 97.49           H  
ATOM   3012  C   ASP A 183       5.988   0.641  12.896  1.00 97.49           C  
ATOM   3013  CB  ASP A 183       6.959  -1.693  12.935  1.00 97.49           C  
ATOM   3014  HB2 ASP A 183       7.924  -1.303  12.613  1.00 97.49           H  
ATOM   3015  HB3 ASP A 183       6.923  -1.661  14.024  1.00 97.49           H  
ATOM   3016  O   ASP A 183       5.156   1.094  13.669  1.00 97.49           O  
ATOM   3017  CG  ASP A 183       6.826  -3.151  12.480  1.00 97.49           C  
ATOM   3018  OD1 ASP A 183       5.698  -3.547  12.101  1.00 97.49           O  
ATOM   3019  OD2 ASP A 183       7.881  -3.808  12.370  1.00 97.49           O  
ATOM   3020  N   ALA A 184       6.923   1.427  12.353  1.00 97.76           N  
ATOM   3021  H   ALA A 184       7.623   0.991  11.769  1.00 97.76           H  
ATOM   3022  CA  ALA A 184       7.084   2.832  12.742  1.00 97.76           C  
ATOM   3023  HA  ALA A 184       7.295   2.866  13.811  1.00 97.76           H  
ATOM   3024  C   ALA A 184       5.827   3.696  12.495  1.00 97.76           C  
ATOM   3025  CB  ALA A 184       8.283   3.403  11.976  1.00 97.76           C  
ATOM   3026  HB1 ALA A 184       8.454   4.432  12.293  1.00 97.76           H  
ATOM   3027  HB2 ALA A 184       8.090   3.383  10.904  1.00 97.76           H  
ATOM   3028  HB3 ALA A 184       9.174   2.817  12.203  1.00 97.76           H  
ATOM   3029  O   ALA A 184       5.588   4.671  13.207  1.00 97.76           O  
ATOM   3030  N   ASN A 185       5.020   3.369  11.479  1.00 97.99           N  
ATOM   3031  H   ASN A 185       5.180   2.484  11.020  1.00 97.99           H  
ATOM   3032  CA  ASN A 185       3.739   4.040  11.257  1.00 97.99           C  
ATOM   3033  HA  ASN A 185       3.854   5.111  11.423  1.00 97.99           H  
ATOM   3034  C   ASN A 185       2.684   3.544  12.245  1.00 97.99           C  
ATOM   3035  CB  ASN A 185       3.237   3.812   9.825  1.00 97.99           C  
ATOM   3036  HB2 ASN A 185       2.204   4.159   9.776  1.00 97.99           H  
ATOM   3037  HB3 ASN A 185       3.228   2.748   9.589  1.00 97.99           H  
ATOM   3038  O   ASN A 185       1.895   4.350  12.732  1.00 97.99           O  
ATOM   3039  CG  ASN A 185       4.003   4.551   8.753  1.00 97.99           C  
ATOM   3040  ND2 ASN A 185       3.502   4.468   7.547  1.00 97.99           N  
ATOM   3041 HD21 ASN A 185       3.768   5.232   6.943  1.00 97.99           H  
ATOM   3042 HD22 ASN A 185       2.598   4.029   7.440  1.00 97.99           H  
ATOM   3043  OD1 ASN A 185       5.001   5.221   8.964  1.00 97.99           O  
ATOM   3044  N   LEU A 186       2.668   2.242  12.535  1.00 98.30           N  
ATOM   3045  H   LEU A 186       3.394   1.650  12.157  1.00 98.30           H  
ATOM   3046  CA  LEU A 186       1.757   1.659  13.512  1.00 98.30           C  
ATOM   3047  HA  LEU A 186       0.742   1.934  13.226  1.00 98.30           H  
ATOM   3048  C   LEU A 186       2.006   2.235  14.913  1.00 98.30           C  
ATOM   3049  CB  LEU A 186       1.889   0.129  13.473  1.00 98.30           C  
ATOM   3050  HB2 LEU A 186       1.672  -0.216  12.462  1.00 98.30           H  
ATOM   3051  HB3 LEU A 186       2.916  -0.145  13.714  1.00 98.30           H  
ATOM   3052  O   LEU A 186       1.051   2.631  15.571  1.00 98.30           O  
ATOM   3053  CG  LEU A 186       0.964  -0.592  14.467  1.00 98.30           C  
ATOM   3054  HG  LEU A 186       1.217  -0.298  15.486  1.00 98.30           H  
ATOM   3055  CD1 LEU A 186      -0.517  -0.293  14.222  1.00 98.30           C  
ATOM   3056 HD11 LEU A 186      -0.816  -0.597  13.219  1.00 98.30           H  
ATOM   3057 HD12 LEU A 186      -1.114  -0.828  14.961  1.00 98.30           H  
ATOM   3058 HD13 LEU A 186      -0.721   0.769  14.364  1.00 98.30           H  
ATOM   3059  CD2 LEU A 186       1.180  -2.095  14.335  1.00 98.30           C  
ATOM   3060 HD21 LEU A 186       2.205  -2.339  14.614  1.00 98.30           H  
ATOM   3061 HD22 LEU A 186       1.001  -2.421  13.311  1.00 98.30           H  
ATOM   3062 HD23 LEU A 186       0.490  -2.616  14.998  1.00 98.30           H  
ATOM   3063  N   ASP A 187       3.263   2.390  15.326  1.00 98.30           N  
ATOM   3064  H   ASP A 187       4.000   1.944  14.797  1.00 98.30           H  
ATOM   3065  CA  ASP A 187       3.625   2.996  16.612  1.00 98.30           C  
ATOM   3066  HA  ASP A 187       3.186   2.411  17.420  1.00 98.30           H  
ATOM   3067  C   ASP A 187       3.102   4.435  16.728  1.00 98.30           C  
ATOM   3068  CB  ASP A 187       5.153   2.988  16.776  1.00 98.30           C  
ATOM   3069  HB2 ASP A 187       5.603   3.512  15.933  1.00 98.30           H  
ATOM   3070  HB3 ASP A 187       5.405   3.536  17.684  1.00 98.30           H  
ATOM   3071  O   ASP A 187       2.524   4.819  17.748  1.00 98.30           O  
ATOM   3072  CG  ASP A 187       5.761   1.586  16.884  1.00 98.30           C  
ATOM   3073  OD1 ASP A 187       5.034   0.661  17.312  1.00 98.30           O  
ATOM   3074  OD2 ASP A 187       6.959   1.475  16.540  1.00 98.30           O  
ATOM   3075  N   LYS A 188       3.230   5.229  15.652  1.00 98.39           N  
ATOM   3076  H   LYS A 188       3.715   4.849  14.852  1.00 98.39           H  
ATOM   3077  CA  LYS A 188       2.654   6.583  15.581  1.00 98.39           C  
ATOM   3078  HA  LYS A 188       3.013   7.167  16.428  1.00 98.39           H  
ATOM   3079  C   LYS A 188       1.129   6.557  15.699  1.00 98.39           C  
ATOM   3080  CB  LYS A 188       3.054   7.283  14.276  1.00 98.39           C  
ATOM   3081  HB2 LYS A 188       2.844   6.619  13.437  1.00 98.39           H  
ATOM   3082  HB3 LYS A 188       2.436   8.174  14.166  1.00 98.39           H  
ATOM   3083  O   LYS A 188       0.575   7.371  16.431  1.00 98.39           O  
ATOM   3084  CG  LYS A 188       4.522   7.724  14.218  1.00 98.39           C  
ATOM   3085  HG2 LYS A 188       5.180   6.872  14.389  1.00 98.39           H  
ATOM   3086  HG3 LYS A 188       4.706   8.472  14.989  1.00 98.39           H  
ATOM   3087  CD  LYS A 188       4.797   8.331  12.834  1.00 98.39           C  
ATOM   3088  HD2 LYS A 188       4.133   9.182  12.686  1.00 98.39           H  
ATOM   3089  HD3 LYS A 188       4.581   7.582  12.072  1.00 98.39           H  
ATOM   3090  CE  LYS A 188       6.252   8.790  12.685  1.00 98.39           C  
ATOM   3091  HE2 LYS A 188       6.901   7.920  12.792  1.00 98.39           H  
ATOM   3092  HE3 LYS A 188       6.478   9.483  13.495  1.00 98.39           H  
ATOM   3093  NZ  LYS A 188       6.467   9.450  11.367  1.00 98.39           N  
ATOM   3094  HZ1 LYS A 188       7.407   9.807  11.276  1.00 98.39           H  
ATOM   3095  HZ2 LYS A 188       6.300   8.809  10.605  1.00 98.39           H  
ATOM   3096  HZ3 LYS A 188       5.830  10.225  11.243  1.00 98.39           H  
ATOM   3097  N   VAL A 189       0.461   5.630  15.009  1.00 98.41           N  
ATOM   3098  H   VAL A 189       0.996   4.988  14.443  1.00 98.41           H  
ATOM   3099  CA  VAL A 189      -1.002   5.463  15.064  1.00 98.41           C  
ATOM   3100  HA  VAL A 189      -1.478   6.411  14.814  1.00 98.41           H  
ATOM   3101  C   VAL A 189      -1.460   5.108  16.477  1.00 98.41           C  
ATOM   3102  CB  VAL A 189      -1.466   4.407  14.040  1.00 98.41           C  
ATOM   3103  HB  VAL A 189      -0.813   3.537  14.093  1.00 98.41           H  
ATOM   3104  O   VAL A 189      -2.352   5.767  17.005  1.00 98.41           O  
ATOM   3105  CG1 VAL A 189      -2.903   3.922  14.262  1.00 98.41           C  
ATOM   3106 HG11 VAL A 189      -3.165   3.193  13.495  1.00 98.41           H  
ATOM   3107 HG12 VAL A 189      -3.000   3.422  15.226  1.00 98.41           H  
ATOM   3108 HG13 VAL A 189      -3.598   4.760  14.221  1.00 98.41           H  
ATOM   3109  CG2 VAL A 189      -1.380   4.988  12.623  1.00 98.41           C  
ATOM   3110 HG21 VAL A 189      -1.610   4.210  11.895  1.00 98.41           H  
ATOM   3111 HG22 VAL A 189      -0.377   5.368  12.425  1.00 98.41           H  
ATOM   3112 HG23 VAL A 189      -2.090   5.808  12.515  1.00 98.41           H  
ATOM   3113  N   LEU A 190      -0.834   4.118  17.117  1.00 98.48           N  
ATOM   3114  H   LEU A 190      -0.101   3.619  16.634  1.00 98.48           H  
ATOM   3115  CA  LEU A 190      -1.195   3.691  18.470  1.00 98.48           C  
ATOM   3116  HA  LEU A 190      -2.265   3.487  18.505  1.00 98.48           H  
ATOM   3117  C   LEU A 190      -0.934   4.801  19.500  1.00 98.48           C  
ATOM   3118  CB  LEU A 190      -0.423   2.405  18.823  1.00 98.48           C  
ATOM   3119  HB2 LEU A 190      -0.613   2.168  19.870  1.00 98.48           H  
ATOM   3120  HB3 LEU A 190       0.643   2.601  18.715  1.00 98.48           H  
ATOM   3121  O   LEU A 190      -1.766   5.037  20.376  1.00 98.48           O  
ATOM   3122  CG  LEU A 190      -0.787   1.170  17.975  1.00 98.48           C  
ATOM   3123  HG  LEU A 190      -0.623   1.381  16.918  1.00 98.48           H  
ATOM   3124  CD1 LEU A 190       0.106  -0.007  18.372  1.00 98.48           C  
ATOM   3125 HD11 LEU A 190      -0.056  -0.265  19.418  1.00 98.48           H  
ATOM   3126 HD12 LEU A 190       1.151   0.264  18.222  1.00 98.48           H  
ATOM   3127 HD13 LEU A 190      -0.122  -0.866  17.742  1.00 98.48           H  
ATOM   3128  CD2 LEU A 190      -2.246   0.745  18.142  1.00 98.48           C  
ATOM   3129 HD21 LEU A 190      -2.437  -0.162  17.568  1.00 98.48           H  
ATOM   3130 HD22 LEU A 190      -2.911   1.522  17.765  1.00 98.48           H  
ATOM   3131 HD23 LEU A 190      -2.470   0.557  19.192  1.00 98.48           H  
ATOM   3132  N   SER A 191       0.180   5.531  19.372  1.00 98.36           N  
ATOM   3133  H   SER A 191       0.845   5.271  18.657  1.00 98.36           H  
ATOM   3134  CA  SER A 191       0.473   6.688  20.227  1.00 98.36           C  
ATOM   3135  HA  SER A 191       0.430   6.364  21.267  1.00 98.36           H  
ATOM   3136  C   SER A 191      -0.554   7.809  20.047  1.00 98.36           C  
ATOM   3137  CB  SER A 191       1.882   7.218  19.940  1.00 98.36           C  
ATOM   3138  HB2 SER A 191       1.919   7.633  18.933  1.00 98.36           H  
ATOM   3139  HB3 SER A 191       2.597   6.399  20.007  1.00 98.36           H  
ATOM   3140  O   SER A 191      -1.061   8.331  21.039  1.00 98.36           O  
ATOM   3141  OG  SER A 191       2.232   8.220  20.883  1.00 98.36           O  
ATOM   3142  HG  SER A 191       2.328   7.780  21.731  1.00 98.36           H  
ATOM   3143  N   ALA A 192      -0.894   8.156  18.801  1.00 98.27           N  
ATOM   3144  H   ALA A 192      -0.448   7.695  18.021  1.00 98.27           H  
ATOM   3145  CA  ALA A 192      -1.884   9.187  18.498  1.00 98.27           C  
ATOM   3146  HA  ALA A 192      -1.592  10.114  18.992  1.00 98.27           H  
ATOM   3147  C   ALA A 192      -3.275   8.807  19.019  1.00 98.27           C  
ATOM   3148  CB  ALA A 192      -1.896   9.432  16.987  1.00 98.27           C  
ATOM   3149  HB1 ALA A 192      -2.633  10.198  16.743  1.00 98.27           H  
ATOM   3150  HB2 ALA A 192      -0.914   9.775  16.661  1.00 98.27           H  
ATOM   3151  HB3 ALA A 192      -2.147   8.509  16.465  1.00 98.27           H  
ATOM   3152  O   ALA A 192      -3.924   9.636  19.649  1.00 98.27           O  
ATOM   3153  N   TYR A 193      -3.695   7.552  18.835  1.00 98.28           N  
ATOM   3154  H   TYR A 193      -3.111   6.918  18.309  1.00 98.28           H  
ATOM   3155  CA  TYR A 193      -4.967   7.054  19.355  1.00 98.28           C  
ATOM   3156  HA  TYR A 193      -5.775   7.668  18.957  1.00 98.28           H  
ATOM   3157  C   TYR A 193      -5.034   7.159  20.884  1.00 98.28           C  
ATOM   3158  CB  TYR A 193      -5.167   5.609  18.885  1.00 98.28           C  
ATOM   3159  HB2 TYR A 193      -5.185   5.583  17.796  1.00 98.28           H  
ATOM   3160  HB3 TYR A 193      -4.316   5.010  19.209  1.00 98.28           H  
ATOM   3161  O   TYR A 193      -5.965   7.753  21.419  1.00 98.28           O  
ATOM   3162  CG  TYR A 193      -6.444   4.984  19.401  1.00 98.28           C  
ATOM   3163  CD1 TYR A 193      -6.375   3.902  20.298  1.00 98.28           C  
ATOM   3164  HD1 TYR A 193      -5.419   3.500  20.598  1.00 98.28           H  
ATOM   3165  CD2 TYR A 193      -7.697   5.502  19.013  1.00 98.28           C  
ATOM   3166  HD2 TYR A 193      -7.765   6.348  18.344  1.00 98.28           H  
ATOM   3167  CE1 TYR A 193      -7.558   3.332  20.795  1.00 98.28           C  
ATOM   3168  HE1 TYR A 193      -7.515   2.473  21.449  1.00 98.28           H  
ATOM   3169  CE2 TYR A 193      -8.881   4.942  19.529  1.00 98.28           C  
ATOM   3170  HE2 TYR A 193      -9.849   5.346  19.272  1.00 98.28           H  
ATOM   3171  OH  TYR A 193      -9.948   3.326  20.940  1.00 98.28           O  
ATOM   3172  HH  TYR A 193      -9.751   2.663  21.606  1.00 98.28           H  
ATOM   3173  CZ  TYR A 193      -8.814   3.857  20.426  1.00 98.28           C  
ATOM   3174  N   ASN A 194      -4.003   6.683  21.592  1.00 97.74           N  
ATOM   3175  H   ASN A 194      -3.258   6.211  21.102  1.00 97.74           H  
ATOM   3176  CA  ASN A 194      -3.967   6.737  23.056  1.00 97.74           C  
ATOM   3177  HA  ASN A 194      -4.871   6.263  23.439  1.00 97.74           H  
ATOM   3178  C   ASN A 194      -3.984   8.170  23.615  1.00 97.74           C  
ATOM   3179  CB  ASN A 194      -2.749   5.947  23.557  1.00 97.74           C  
ATOM   3180  HB2 ASN A 194      -2.580   6.183  24.608  1.00 97.74           H  
ATOM   3181  HB3 ASN A 194      -1.864   6.242  22.993  1.00 97.74           H  
ATOM   3182  O   ASN A 194      -4.579   8.394  24.665  1.00 97.74           O  
ATOM   3183  CG  ASN A 194      -2.948   4.444  23.466  1.00 97.74           C  
ATOM   3184  ND2 ASN A 194      -1.888   3.695  23.284  1.00 97.74           N  
ATOM   3185 HD21 ASN A 194      -2.045   2.699  23.240  1.00 97.74           H  
ATOM   3186 HD22 ASN A 194      -0.986   4.119  23.117  1.00 97.74           H  
ATOM   3187  OD1 ASN A 194      -4.045   3.917  23.587  1.00 97.74           O  
ATOM   3188  N   LYS A 195      -3.372   9.136  22.917  1.00 97.96           N  
ATOM   3189  H   LYS A 195      -2.901   8.874  22.063  1.00 97.96           H  
ATOM   3190  CA  LYS A 195      -3.380  10.559  23.305  1.00 97.96           C  
ATOM   3191  HA  LYS A 195      -3.159  10.649  24.369  1.00 97.96           H  
ATOM   3192  C   LYS A 195      -4.728  11.259  23.117  1.00 97.96           C  
ATOM   3193  CB  LYS A 195      -2.321  11.318  22.497  1.00 97.96           C  
ATOM   3194  HB2 LYS A 195      -2.429  11.063  21.443  1.00 97.96           H  
ATOM   3195  HB3 LYS A 195      -2.492  12.389  22.601  1.00 97.96           H  
ATOM   3196  O   LYS A 195      -4.901  12.331  23.676  1.00 97.96           O  
ATOM   3197  CG  LYS A 195      -0.893  11.023  22.966  1.00 97.96           C  
ATOM   3198  HG2 LYS A 195      -0.700   9.950  22.950  1.00 97.96           H  
ATOM   3199  HG3 LYS A 195      -0.759  11.391  23.983  1.00 97.96           H  
ATOM   3200  CD  LYS A 195       0.076  11.740  22.024  1.00 97.96           C  
ATOM   3201  HD2 LYS A 195      -0.120  11.416  21.002  1.00 97.96           H  
ATOM   3202  HD3 LYS A 195      -0.092  12.815  22.093  1.00 97.96           H  
ATOM   3203  CE  LYS A 195       1.521  11.412  22.389  1.00 97.96           C  
ATOM   3204  HE2 LYS A 195       1.702  11.720  23.419  1.00 97.96           H  
ATOM   3205  HE3 LYS A 195       1.655  10.332  22.320  1.00 97.96           H  
ATOM   3206  NZ  LYS A 195       2.444  12.105  21.461  1.00 97.96           N  
ATOM   3207  HZ1 LYS A 195       2.255  11.802  20.516  1.00 97.96           H  
ATOM   3208  HZ2 LYS A 195       3.406  11.897  21.691  1.00 97.96           H  
ATOM   3209  HZ3 LYS A 195       2.290  13.102  21.505  1.00 97.96           H  
ATOM   3210  N   HIS A 196      -5.635  10.688  22.324  1.00 97.59           N  
ATOM   3211  H   HIS A 196      -5.411   9.799  21.901  1.00 97.59           H  
ATOM   3212  CA  HIS A 196      -6.900  11.317  21.928  1.00 97.59           C  
ATOM   3213  HA  HIS A 196      -6.995  12.277  22.435  1.00 97.59           H  
ATOM   3214  C   HIS A 196      -8.133  10.505  22.362  1.00 97.59           C  
ATOM   3215  CB  HIS A 196      -6.871  11.586  20.413  1.00 97.59           C  
ATOM   3216  HB2 HIS A 196      -7.848  11.945  20.090  1.00 97.59           H  
ATOM   3217  HB3 HIS A 196      -6.677  10.652  19.885  1.00 97.59           H  
ATOM   3218  O   HIS A 196      -9.226  10.712  21.834  1.00 97.59           O  
ATOM   3219  CG  HIS A 196      -5.848  12.613  19.998  1.00 97.59           C  
ATOM   3220  CD2 HIS A 196      -6.043  13.960  19.891  1.00 97.59           C  
ATOM   3221  HD2 HIS A 196      -6.969  14.474  20.102  1.00 97.59           H  
ATOM   3222  ND1 HIS A 196      -4.545  12.371  19.643  1.00 97.59           N  
ATOM   3223  HD1 HIS A 196      -4.127  11.452  19.604  1.00 97.59           H  
ATOM   3224  CE1 HIS A 196      -3.965  13.545  19.340  1.00 97.59           C  
ATOM   3225  HE1 HIS A 196      -2.935  13.673  19.041  1.00 97.59           H  
ATOM   3226  NE2 HIS A 196      -4.850  14.547  19.463  1.00 97.59           N  
ATOM   3227  N   ARG A 197      -7.982   9.579  23.321  1.00 95.59           N  
ATOM   3228  H   ARG A 197      -7.062   9.472  23.722  1.00 95.59           H  
ATOM   3229  CA  ARG A 197      -9.078   8.725  23.828  1.00 95.59           C  
ATOM   3230  HA  ARG A 197      -9.534   8.186  22.998  1.00 95.59           H  
ATOM   3231  C   ARG A 197     -10.222   9.514  24.478  1.00 95.59           C  
ATOM   3232  CB  ARG A 197      -8.520   7.718  24.849  1.00 95.59           C  
ATOM   3233  HB2 ARG A 197      -7.850   8.233  25.537  1.00 95.59           H  
ATOM   3234  HB3 ARG A 197      -9.349   7.313  25.429  1.00 95.59           H  
ATOM   3235  O   ARG A 197     -11.349   9.029  24.527  1.00 95.59           O  
ATOM   3236  CG  ARG A 197      -7.790   6.535  24.198  1.00 95.59           C  
ATOM   3237  HG2 ARG A 197      -6.979   6.907  23.572  1.00 95.59           H  
ATOM   3238  HG3 ARG A 197      -8.493   5.980  23.577  1.00 95.59           H  
ATOM   3239  CD  ARG A 197      -7.219   5.612  25.285  1.00 95.59           C  
ATOM   3240  HD2 ARG A 197      -7.996   5.398  26.019  1.00 95.59           H  
ATOM   3241  HD3 ARG A 197      -6.416   6.141  25.799  1.00 95.59           H  
ATOM   3242  NE  ARG A 197      -6.686   4.352  24.729  1.00 95.59           N  
ATOM   3243  HE  ARG A 197      -5.765   4.370  24.315  1.00 95.59           H  
ATOM   3244  NH1 ARG A 197      -8.497   2.982  25.148  1.00 95.59           N  
ATOM   3245 HH11 ARG A 197      -9.008   3.739  25.580  1.00 95.59           H  
ATOM   3246 HH12 ARG A 197      -9.043   2.206  24.801  1.00 95.59           H  
ATOM   3247  NH2 ARG A 197      -6.769   2.219  23.987  1.00 95.59           N  
ATOM   3248 HH21 ARG A 197      -5.875   2.361  23.539  1.00 95.59           H  
ATOM   3249 HH22 ARG A 197      -7.426   1.523  23.664  1.00 95.59           H  
ATOM   3250  CZ  ARG A 197      -7.317   3.195  24.640  1.00 95.59           C  
ATOM   3251  N   ASP A 198      -9.935  10.708  24.983  1.00 95.62           N  
ATOM   3252  H   ASP A 198      -8.999  11.071  24.874  1.00 95.62           H  
ATOM   3253  CA  ASP A 198     -10.877  11.620  25.640  1.00 95.62           C  
ATOM   3254  HA  ASP A 198     -11.612  11.029  26.186  1.00 95.62           H  
ATOM   3255  C   ASP A 198     -11.661  12.507  24.657  1.00 95.62           C  
ATOM   3256  CB  ASP A 198     -10.099  12.468  26.662  1.00 95.62           C  
ATOM   3257  HB2 ASP A 198      -9.590  11.804  27.361  1.00 95.62           H  
ATOM   3258  HB3 ASP A 198     -10.809  13.065  27.234  1.00 95.62           H  
ATOM   3259  O   ASP A 198     -12.586  13.216  25.057  1.00 95.62           O  
ATOM   3260  CG  ASP A 198      -9.060  13.393  26.010  1.00 95.62           C  
ATOM   3261  OD1 ASP A 198      -8.292  12.890  25.154  1.00 95.62           O  
ATOM   3262  OD2 ASP A 198      -9.043  14.592  26.361  1.00 95.62           O  
ATOM   3263  N   LYS A 199     -11.332  12.462  23.360  1.00 97.06           N  
ATOM   3264  H   LYS A 199     -10.579  11.848  23.085  1.00 97.06           H  
ATOM   3265  CA  LYS A 199     -12.046  13.217  22.325  1.00 97.06           C  
ATOM   3266  HA  LYS A 199     -12.082  14.254  22.660  1.00 97.06           H  
ATOM   3267  C   LYS A 199     -13.498  12.749  22.160  1.00 97.06           C  
ATOM   3268  CB  LYS A 199     -11.292  13.115  20.990  1.00 97.06           C  
ATOM   3269  HB2 LYS A 199     -11.119  12.066  20.753  1.00 97.06           H  
ATOM   3270  HB3 LYS A 199     -11.912  13.522  20.191  1.00 97.06           H  
ATOM   3271  O   LYS A 199     -13.807  11.586  22.427  1.00 97.06           O  
ATOM   3272  CG  LYS A 199      -9.953  13.863  20.983  1.00 97.06           C  
ATOM   3273  HG2 LYS A 199      -9.289  13.477  21.757  1.00 97.06           H  
ATOM   3274  HG3 LYS A 199      -9.492  13.694  20.010  1.00 97.06           H  
ATOM   3275  CD  LYS A 199     -10.165  15.365  21.185  1.00 97.06           C  
ATOM   3276  HD2 LYS A 199     -10.334  15.582  22.240  1.00 97.06           H  
ATOM   3277  HD3 LYS A 199     -11.042  15.668  20.613  1.00 97.06           H  
ATOM   3278  CE  LYS A 199      -8.946  16.135  20.691  1.00 97.06           C  
ATOM   3279  HE2 LYS A 199      -8.188  16.171  21.473  1.00 97.06           H  
ATOM   3280  HE3 LYS A 199      -8.548  15.607  19.824  1.00 97.06           H  
ATOM   3281  NZ  LYS A 199      -9.363  17.475  20.243  1.00 97.06           N  
ATOM   3282  HZ1 LYS A 199      -9.830  17.970  20.989  1.00 97.06           H  
ATOM   3283  HZ2 LYS A 199     -10.013  17.328  19.484  1.00 97.06           H  
ATOM   3284  HZ3 LYS A 199      -8.573  17.993  19.887  1.00 97.06           H  
ATOM   3285  N   PRO A 200     -14.401  13.606  21.645  1.00 97.62           N  
ATOM   3286  CA  PRO A 200     -15.766  13.201  21.319  1.00 97.62           C  
ATOM   3287  HA  PRO A 200     -16.292  12.996  22.252  1.00 97.62           H  
ATOM   3288  C   PRO A 200     -15.811  11.957  20.420  1.00 97.62           C  
ATOM   3289  CB  PRO A 200     -16.404  14.415  20.636  1.00 97.62           C  
ATOM   3290  HB2 PRO A 200     -16.243  14.367  19.558  1.00 97.62           H  
ATOM   3291  HB3 PRO A 200     -17.468  14.493  20.859  1.00 97.62           H  
ATOM   3292  O   PRO A 200     -14.993  11.808  19.512  1.00 97.62           O  
ATOM   3293  CG  PRO A 200     -15.616  15.593  21.206  1.00 97.62           C  
ATOM   3294  HG2 PRO A 200     -15.633  16.455  20.539  1.00 97.62           H  
ATOM   3295  HG3 PRO A 200     -16.009  15.857  22.188  1.00 97.62           H  
ATOM   3296  CD  PRO A 200     -14.209  15.021  21.354  1.00 97.62           C  
ATOM   3297  HD2 PRO A 200     -13.667  15.131  20.415  1.00 97.62           H  
ATOM   3298  HD3 PRO A 200     -13.686  15.537  22.159  1.00 97.62           H  
ATOM   3299  N   ILE A 201     -16.799  11.084  20.642  1.00 97.58           N  
ATOM   3300  H   ILE A 201     -17.437  11.276  21.402  1.00 97.58           H  
ATOM   3301  CA  ILE A 201     -16.941   9.794  19.942  1.00 97.58           C  
ATOM   3302  HA  ILE A 201     -16.073   9.188  20.205  1.00 97.58           H  
ATOM   3303  C   ILE A 201     -16.935   9.943  18.417  1.00 97.58           C  
ATOM   3304  CB  ILE A 201     -18.217   9.073  20.442  1.00 97.58           C  
ATOM   3305  HB  ILE A 201     -18.133   8.997  21.526  1.00 97.58           H  
ATOM   3306  O   ILE A 201     -16.315   9.150  17.707  1.00 97.58           O  
ATOM   3307  CG1 ILE A 201     -18.394   7.643  19.903  1.00 97.58           C  
ATOM   3308 HG12 ILE A 201     -18.645   7.677  18.843  1.00 97.58           H  
ATOM   3309 HG13 ILE A 201     -19.226   7.181  20.435  1.00 97.58           H  
ATOM   3310  CG2 ILE A 201     -19.518   9.843  20.138  1.00 97.58           C  
ATOM   3311 HG21 ILE A 201     -20.357   9.355  20.634  1.00 97.58           H  
ATOM   3312 HG22 ILE A 201     -19.728   9.856  19.068  1.00 97.58           H  
ATOM   3313 HG23 ILE A 201     -19.471  10.867  20.508  1.00 97.58           H  
ATOM   3314  CD1 ILE A 201     -17.172   6.753  20.093  1.00 97.58           C  
ATOM   3315 HD11 ILE A 201     -16.400   7.068  19.392  1.00 97.58           H  
ATOM   3316 HD12 ILE A 201     -17.442   5.721  19.871  1.00 97.58           H  
ATOM   3317 HD13 ILE A 201     -16.807   6.819  21.118  1.00 97.58           H  
ATOM   3318  N   ARG A 202     -17.554  11.014  17.916  1.00 98.03           N  
ATOM   3319  H   ARG A 202     -18.075  11.604  18.549  1.00 98.03           H  
ATOM   3320  CA  ARG A 202     -17.547  11.343  16.497  1.00 98.03           C  
ATOM   3321  HA  ARG A 202     -17.893  10.475  15.937  1.00 98.03           H  
ATOM   3322  C   ARG A 202     -16.153  11.641  15.963  1.00 98.03           C  
ATOM   3323  CB  ARG A 202     -18.512  12.499  16.258  1.00 98.03           C  
ATOM   3324  HB2 ARG A 202     -19.522  12.182  16.517  1.00 98.03           H  
ATOM   3325  HB3 ARG A 202     -18.239  13.351  16.881  1.00 98.03           H  
ATOM   3326  O   ARG A 202     -15.791  11.106  14.920  1.00 98.03           O  
ATOM   3327  CG  ARG A 202     -18.460  12.903  14.785  1.00 98.03           C  
ATOM   3328  HG2 ARG A 202     -17.485  13.326  14.545  1.00 98.03           H  
ATOM   3329  HG3 ARG A 202     -18.652  12.039  14.148  1.00 98.03           H  
ATOM   3330  CD  ARG A 202     -19.509  13.958  14.551  1.00 98.03           C  
ATOM   3331  HD2 ARG A 202     -20.496  13.498  14.596  1.00 98.03           H  
ATOM   3332  HD3 ARG A 202     -19.387  14.688  15.351  1.00 98.03           H  
ATOM   3333  NE  ARG A 202     -19.309  14.611  13.260  1.00 98.03           N  
ATOM   3334  HE  ARG A 202     -18.713  14.124  12.606  1.00 98.03           H  
ATOM   3335  NH1 ARG A 202     -20.208  16.613  13.894  1.00 98.03           N  
ATOM   3336 HH11 ARG A 202     -20.618  16.105  14.665  1.00 98.03           H  
ATOM   3337 HH12 ARG A 202     -20.155  17.621  13.930  1.00 98.03           H  
ATOM   3338  NH2 ARG A 202     -18.884  16.416  12.045  1.00 98.03           N  
ATOM   3339 HH21 ARG A 202     -18.244  15.751  11.635  1.00 98.03           H  
ATOM   3340 HH22 ARG A 202     -18.571  17.373  12.124  1.00 98.03           H  
ATOM   3341  CZ  ARG A 202     -19.491  15.888  13.068  1.00 98.03           C  
ATOM   3342  N   GLU A 203     -15.369  12.454  16.669  1.00 98.18           N  
ATOM   3343  H   GLU A 203     -15.691  12.760  17.576  1.00 98.18           H  
ATOM   3344  CA  GLU A 203     -13.998  12.794  16.266  1.00 98.18           C  
ATOM   3345  HA  GLU A 203     -14.019  13.190  15.250  1.00 98.18           H  
ATOM   3346  C   GLU A 203     -13.114  11.538  16.255  1.00 98.18           C  
ATOM   3347  CB  GLU A 203     -13.440  13.886  17.205  1.00 98.18           C  
ATOM   3348  HB2 GLU A 203     -13.361  13.484  18.215  1.00 98.18           H  
ATOM   3349  HB3 GLU A 203     -14.151  14.712  17.220  1.00 98.18           H  
ATOM   3350  O   GLU A 203     -12.322  11.347  15.330  1.00 98.18           O  
ATOM   3351  CG  GLU A 203     -12.060  14.435  16.780  1.00 98.18           C  
ATOM   3352  HG2 GLU A 203     -11.345  13.612  16.773  1.00 98.18           H  
ATOM   3353  HG3 GLU A 203     -12.135  14.819  15.763  1.00 98.18           H  
ATOM   3354  CD  GLU A 203     -11.520  15.555  17.703  1.00 98.18           C  
ATOM   3355  OE1 GLU A 203     -10.287  15.786  17.735  1.00 98.18           O  
ATOM   3356  OE2 GLU A 203     -12.309  16.209  18.419  1.00 98.18           O  
ATOM   3357  N   GLN A 204     -13.287  10.641  17.232  1.00 98.35           N  
ATOM   3358  H   GLN A 204     -13.945  10.852  17.968  1.00 98.35           H  
ATOM   3359  CA  GLN A 204     -12.580   9.357  17.259  1.00 98.35           C  
ATOM   3360  HA  GLN A 204     -11.511   9.552  17.181  1.00 98.35           H  
ATOM   3361  C   GLN A 204     -12.959   8.476  16.056  1.00 98.35           C  
ATOM   3362  CB  GLN A 204     -12.836   8.626  18.589  1.00 98.35           C  
ATOM   3363  HB2 GLN A 204     -13.904   8.455  18.723  1.00 98.35           H  
ATOM   3364  HB3 GLN A 204     -12.339   7.657  18.544  1.00 98.35           H  
ATOM   3365  O   GLN A 204     -12.076   7.985  15.349  1.00 98.35           O  
ATOM   3366  CG  GLN A 204     -12.290   9.398  19.802  1.00 98.35           C  
ATOM   3367  HG2 GLN A 204     -11.251   9.672  19.622  1.00 98.35           H  
ATOM   3368  HG3 GLN A 204     -12.863  10.314  19.946  1.00 98.35           H  
ATOM   3369  CD  GLN A 204     -12.338   8.566  21.080  1.00 98.35           C  
ATOM   3370  NE2 GLN A 204     -13.123   8.927  22.066  1.00 98.35           N  
ATOM   3371 HE21 GLN A 204     -12.888   8.493  22.946  1.00 98.35           H  
ATOM   3372 HE22 GLN A 204     -13.518   9.857  22.076  1.00 98.35           H  
ATOM   3373  OE1 GLN A 204     -11.647   7.573  21.216  1.00 98.35           O  
ATOM   3374  N   ALA A 205     -14.255   8.324  15.768  1.00 98.39           N  
ATOM   3375  H   ALA A 205     -14.938   8.750  16.379  1.00 98.39           H  
ATOM   3376  CA  ALA A 205     -14.740   7.518  14.649  1.00 98.39           C  
ATOM   3377  HA  ALA A 205     -14.312   6.519  14.735  1.00 98.39           H  
ATOM   3378  C   ALA A 205     -14.320   8.078  13.277  1.00 98.39           C  
ATOM   3379  CB  ALA A 205     -16.261   7.395  14.767  1.00 98.39           C  
ATOM   3380  HB1 ALA A 205     -16.646   6.776  13.956  1.00 98.39           H  
ATOM   3381  HB2 ALA A 205     -16.722   8.381  14.722  1.00 98.39           H  
ATOM   3382  HB3 ALA A 205     -16.508   6.928  15.721  1.00 98.39           H  
ATOM   3383  O   ALA A 205     -13.851   7.318  12.429  1.00 98.39           O  
ATOM   3384  N   GLU A 206     -14.427   9.395  13.059  1.00 98.11           N  
ATOM   3385  H   GLU A 206     -14.827   9.972  13.785  1.00 98.11           H  
ATOM   3386  CA  GLU A 206     -13.967  10.063  11.829  1.00 98.11           C  
ATOM   3387  HA  GLU A 206     -14.498   9.649  10.971  1.00 98.11           H  
ATOM   3388  C   GLU A 206     -12.465   9.812  11.591  1.00 98.11           C  
ATOM   3389  CB  GLU A 206     -14.257  11.581  11.899  1.00 98.11           C  
ATOM   3390  HB2 GLU A 206     -13.670  12.073  11.124  1.00 98.11           H  
ATOM   3391  HB3 GLU A 206     -13.919  11.956  12.865  1.00 98.11           H  
ATOM   3392  O   GLU A 206     -12.048   9.488  10.475  1.00 98.11           O  
ATOM   3393  CG  GLU A 206     -15.740  11.974  11.680  1.00 98.11           C  
ATOM   3394  HG2 GLU A 206     -16.033  11.649  10.682  1.00 98.11           H  
ATOM   3395  HG3 GLU A 206     -16.365  11.434  12.392  1.00 98.11           H  
ATOM   3396  CD  GLU A 206     -16.020  13.496  11.813  1.00 98.11           C  
ATOM   3397  OE1 GLU A 206     -17.174  13.948  11.567  1.00 98.11           O  
ATOM   3398  OE2 GLU A 206     -15.092  14.255  12.165  1.00 98.11           O  
ATOM   3399  N   ASN A 207     -11.644   9.871  12.645  1.00 98.31           N  
ATOM   3400  H   ASN A 207     -12.025  10.124  13.546  1.00 98.31           H  
ATOM   3401  CA  ASN A 207     -10.215   9.592  12.527  1.00 98.31           C  
ATOM   3402  HA  ASN A 207      -9.842  10.122  11.651  1.00 98.31           H  
ATOM   3403  C   ASN A 207      -9.914   8.111  12.258  1.00 98.31           C  
ATOM   3404  CB  ASN A 207      -9.474  10.145  13.752  1.00 98.31           C  
ATOM   3405  HB2 ASN A 207     -10.037   9.948  14.665  1.00 98.31           H  
ATOM   3406  HB3 ASN A 207      -8.501   9.664  13.844  1.00 98.31           H  
ATOM   3407  O   ASN A 207      -9.039   7.825  11.439  1.00 98.31           O  
ATOM   3408  CG  ASN A 207      -9.227  11.629  13.584  1.00 98.31           C  
ATOM   3409  ND2 ASN A 207      -9.996  12.471  14.225  1.00 98.31           N  
ATOM   3410 HD21 ASN A 207      -9.847  13.463  14.108  1.00 98.31           H  
ATOM   3411 HD22 ASN A 207     -10.763  12.114  14.777  1.00 98.31           H  
ATOM   3412  OD1 ASN A 207      -8.368  12.041  12.816  1.00 98.31           O  
ATOM   3413  N   ILE A 208     -10.640   7.162  12.863  1.00 98.19           N  
ATOM   3414  H   ILE A 208     -11.322   7.438  13.555  1.00 98.19           H  
ATOM   3415  CA  ILE A 208     -10.501   5.733  12.520  1.00 98.19           C  
ATOM   3416  HA  ILE A 208      -9.450   5.460  12.610  1.00 98.19           H  
ATOM   3417  C   ILE A 208     -10.890   5.478  11.056  1.00 98.19           C  
ATOM   3418  CB  ILE A 208     -11.298   4.838  13.496  1.00 98.19           C  
ATOM   3419  HB  ILE A 208     -12.314   5.222  13.580  1.00 98.19           H  
ATOM   3420  O   ILE A 208     -10.207   4.725  10.362  1.00 98.19           O  
ATOM   3421  CG1 ILE A 208     -10.625   4.881  14.886  1.00 98.19           C  
ATOM   3422 HG12 ILE A 208      -9.590   4.552  14.794  1.00 98.19           H  
ATOM   3423 HG13 ILE A 208     -10.611   5.910  15.248  1.00 98.19           H  
ATOM   3424  CG2 ILE A 208     -11.373   3.383  12.986  1.00 98.19           C  
ATOM   3425 HG21 ILE A 208     -10.370   2.977  12.854  1.00 98.19           H  
ATOM   3426 HG22 ILE A 208     -11.913   3.328  12.041  1.00 98.19           H  
ATOM   3427 HG23 ILE A 208     -11.919   2.762  13.696  1.00 98.19           H  
ATOM   3428  CD1 ILE A 208     -11.322   4.024  15.946  1.00 98.19           C  
ATOM   3429 HD11 ILE A 208     -11.091   2.969  15.796  1.00 98.19           H  
ATOM   3430 HD12 ILE A 208     -10.973   4.313  16.937  1.00 98.19           H  
ATOM   3431 HD13 ILE A 208     -12.400   4.172  15.875  1.00 98.19           H  
ATOM   3432  N   ILE A 209     -11.922   6.148  10.538  1.00 98.01           N  
ATOM   3433  H   ILE A 209     -12.475   6.736  11.145  1.00 98.01           H  
ATOM   3434  CA  ILE A 209     -12.275   6.055   9.113  1.00 98.01           C  
ATOM   3435  HA  ILE A 209     -12.417   5.003   8.869  1.00 98.01           H  
ATOM   3436  C   ILE A 209     -11.115   6.555   8.236  1.00 98.01           C  
ATOM   3437  CB  ILE A 209     -13.605   6.789   8.834  1.00 98.01           C  
ATOM   3438  HB  ILE A 209     -13.551   7.790   9.264  1.00 98.01           H  
ATOM   3439  O   ILE A 209     -10.751   5.897   7.259  1.00 98.01           O  
ATOM   3440  CG1 ILE A 209     -14.777   6.024   9.495  1.00 98.01           C  
ATOM   3441 HG12 ILE A 209     -14.973   5.106   8.940  1.00 98.01           H  
ATOM   3442 HG13 ILE A 209     -14.507   5.736  10.511  1.00 98.01           H  
ATOM   3443  CG2 ILE A 209     -13.858   6.930   7.320  1.00 98.01           C  
ATOM   3444 HG21 ILE A 209     -14.817   7.413   7.138  1.00 98.01           H  
ATOM   3445 HG22 ILE A 209     -13.853   5.949   6.845  1.00 98.01           H  
ATOM   3446 HG23 ILE A 209     -13.092   7.557   6.863  1.00 98.01           H  
ATOM   3447  CD1 ILE A 209     -16.070   6.844   9.583  1.00 98.01           C  
ATOM   3448 HD11 ILE A 209     -16.808   6.287  10.160  1.00 98.01           H  
ATOM   3449 HD12 ILE A 209     -16.478   7.034   8.590  1.00 98.01           H  
ATOM   3450 HD13 ILE A 209     -15.872   7.792  10.084  1.00 98.01           H  
ATOM   3451  N   HIS A 210     -10.469   7.670   8.596  1.00 97.36           N  
ATOM   3452  H   HIS A 210     -10.824   8.202   9.378  1.00 97.36           H  
ATOM   3453  CA  HIS A 210      -9.275   8.150   7.887  1.00 97.36           C  
ATOM   3454  HA  HIS A 210      -9.513   8.232   6.826  1.00 97.36           H  
ATOM   3455  C   HIS A 210      -8.082   7.185   7.993  1.00 97.36           C  
ATOM   3456  CB  HIS A 210      -8.884   9.540   8.405  1.00 97.36           C  
ATOM   3457  HB2 HIS A 210      -7.937   9.824   7.946  1.00 97.36           H  
ATOM   3458  HB3 HIS A 210      -8.722   9.494   9.482  1.00 97.36           H  
ATOM   3459  O   HIS A 210      -7.315   7.046   7.030  1.00 97.36           O  
ATOM   3460  CG  HIS A 210      -9.874  10.639   8.111  1.00 97.36           C  
ATOM   3461  CD2 HIS A 210     -10.890  10.633   7.191  1.00 97.36           C  
ATOM   3462  HD2 HIS A 210     -11.158   9.813   6.540  1.00 97.36           H  
ATOM   3463  ND1 HIS A 210      -9.890  11.874   8.717  1.00 97.36           N  
ATOM   3464  HD1 HIS A 210      -9.341  12.143   9.521  1.00 97.36           H  
ATOM   3465  CE1 HIS A 210     -10.892  12.588   8.179  1.00 97.36           C  
ATOM   3466  HE1 HIS A 210     -11.189  13.577   8.497  1.00 97.36           H  
ATOM   3467  NE2 HIS A 210     -11.513  11.883   7.222  1.00 97.36           N  
ATOM   3468  N   LEU A 211      -7.941   6.481   9.122  1.00 98.02           N  
ATOM   3469  H   LEU A 211      -8.592   6.662   9.873  1.00 98.02           H  
ATOM   3470  CA  LEU A 211      -6.896   5.481   9.354  1.00 98.02           C  
ATOM   3471  HA  LEU A 211      -5.935   5.972   9.196  1.00 98.02           H  
ATOM   3472  C   LEU A 211      -6.962   4.313   8.364  1.00 98.02           C  
ATOM   3473  CB  LEU A 211      -6.960   5.003  10.817  1.00 98.02           C  
ATOM   3474  HB2 LEU A 211      -6.811   5.868  11.463  1.00 98.02           H  
ATOM   3475  HB3 LEU A 211      -7.953   4.602  11.020  1.00 98.02           H  
ATOM   3476  O   LEU A 211      -5.916   3.736   8.060  1.00 98.02           O  
ATOM   3477  CG  LEU A 211      -5.961   3.906  11.217  1.00 98.02           C  
ATOM   3478  HG  LEU A 211      -6.147   3.007  10.629  1.00 98.02           H  
ATOM   3479  CD1 LEU A 211      -4.512   4.341  11.011  1.00 98.02           C  
ATOM   3480 HD11 LEU A 211      -4.312   5.236  11.600  1.00 98.02           H  
ATOM   3481 HD12 LEU A 211      -4.330   4.544   9.955  1.00 98.02           H  
ATOM   3482 HD13 LEU A 211      -3.852   3.533  11.324  1.00 98.02           H  
ATOM   3483  CD2 LEU A 211      -6.161   3.556  12.690  1.00 98.02           C  
ATOM   3484 HD21 LEU A 211      -7.193   3.252  12.861  1.00 98.02           H  
ATOM   3485 HD22 LEU A 211      -5.952   4.424  13.316  1.00 98.02           H  
ATOM   3486 HD23 LEU A 211      -5.504   2.736  12.982  1.00 98.02           H  
ATOM   3487  N   PHE A 212      -8.117   4.014   7.760  1.00 97.43           N  
ATOM   3488  H   PHE A 212      -8.965   4.474   8.060  1.00 97.43           H  
ATOM   3489  CA  PHE A 212      -8.198   2.998   6.703  1.00 97.43           C  
ATOM   3490  HA  PHE A 212      -7.793   2.072   7.112  1.00 97.43           H  
ATOM   3491  C   PHE A 212      -7.319   3.309   5.482  1.00 97.43           C  
ATOM   3492  CB  PHE A 212      -9.655   2.742   6.302  1.00 97.43           C  
ATOM   3493  HB2 PHE A 212     -10.084   3.671   5.926  1.00 97.43           H  
ATOM   3494  HB3 PHE A 212      -9.666   2.022   5.483  1.00 97.43           H  
ATOM   3495  O   PHE A 212      -6.940   2.397   4.751  1.00 97.43           O  
ATOM   3496  CG  PHE A 212     -10.529   2.183   7.410  1.00 97.43           C  
ATOM   3497  CD1 PHE A 212     -10.062   1.144   8.241  1.00 97.43           C  
ATOM   3498  HD1 PHE A 212      -9.077   0.722   8.103  1.00 97.43           H  
ATOM   3499  CD2 PHE A 212     -11.828   2.691   7.600  1.00 97.43           C  
ATOM   3500  HD2 PHE A 212     -12.196   3.483   6.964  1.00 97.43           H  
ATOM   3501  CE1 PHE A 212     -10.871   0.647   9.273  1.00 97.43           C  
ATOM   3502  HE1 PHE A 212     -10.501  -0.135   9.920  1.00 97.43           H  
ATOM   3503  CE2 PHE A 212     -12.642   2.187   8.628  1.00 97.43           C  
ATOM   3504  HE2 PHE A 212     -13.632   2.589   8.781  1.00 97.43           H  
ATOM   3505  CZ  PHE A 212     -12.156   1.176   9.473  1.00 97.43           C  
ATOM   3506  HZ  PHE A 212     -12.772   0.813  10.282  1.00 97.43           H  
ATOM   3507  N   THR A 213      -6.838   4.546   5.316  1.00 97.06           N  
ATOM   3508  H   THR A 213      -7.167   5.271   5.938  1.00 97.06           H  
ATOM   3509  CA  THR A 213      -5.769   4.862   4.348  1.00 97.06           C  
ATOM   3510  HA  THR A 213      -6.152   4.665   3.347  1.00 97.06           H  
ATOM   3511  C   THR A 213      -4.513   3.992   4.554  1.00 97.06           C  
ATOM   3512  CB  THR A 213      -5.376   6.344   4.433  1.00 97.06           C  
ATOM   3513  HB  THR A 213      -4.885   6.544   5.385  1.00 97.06           H  
ATOM   3514  O   THR A 213      -3.857   3.582   3.584  1.00 97.06           O  
ATOM   3515  CG2 THR A 213      -4.446   6.735   3.284  1.00 97.06           C  
ATOM   3516 HG21 THR A 213      -4.856   6.374   2.341  1.00 97.06           H  
ATOM   3517 HG22 THR A 213      -4.360   7.820   3.230  1.00 97.06           H  
ATOM   3518 HG23 THR A 213      -3.455   6.311   3.445  1.00 97.06           H  
ATOM   3519  OG1 THR A 213      -6.511   7.168   4.331  1.00 97.06           O  
ATOM   3520  HG1 THR A 213      -6.894   7.233   5.209  1.00 97.06           H  
ATOM   3521  N   LEU A 214      -4.193   3.640   5.807  1.00 97.04           N  
ATOM   3522  H   LEU A 214      -4.800   3.944   6.554  1.00 97.04           H  
ATOM   3523  CA  LEU A 214      -3.110   2.717   6.154  1.00 97.04           C  
ATOM   3524  HA  LEU A 214      -2.190   3.089   5.703  1.00 97.04           H  
ATOM   3525  C   LEU A 214      -3.376   1.308   5.616  1.00 97.04           C  
ATOM   3526  CB  LEU A 214      -2.942   2.675   7.685  1.00 97.04           C  
ATOM   3527  HB2 LEU A 214      -2.792   3.690   8.054  1.00 97.04           H  
ATOM   3528  HB3 LEU A 214      -3.865   2.296   8.123  1.00 97.04           H  
ATOM   3529  O   LEU A 214      -2.454   0.696   5.074  1.00 97.04           O  
ATOM   3530  CG  LEU A 214      -1.791   1.783   8.191  1.00 97.04           C  
ATOM   3531  HG  LEU A 214      -1.921   0.768   7.816  1.00 97.04           H  
ATOM   3532  CD1 LEU A 214      -0.417   2.300   7.752  1.00 97.04           C  
ATOM   3533 HD11 LEU A 214       0.358   1.674   8.195  1.00 97.04           H  
ATOM   3534 HD12 LEU A 214      -0.287   3.328   8.089  1.00 97.04           H  
ATOM   3535 HD13 LEU A 214      -0.330   2.247   6.667  1.00 97.04           H  
ATOM   3536  CD2 LEU A 214      -1.815   1.720   9.716  1.00 97.04           C  
ATOM   3537 HD21 LEU A 214      -1.665   2.715  10.136  1.00 97.04           H  
ATOM   3538 HD22 LEU A 214      -2.776   1.334  10.054  1.00 97.04           H  
ATOM   3539 HD23 LEU A 214      -1.032   1.053  10.076  1.00 97.04           H  
ATOM   3540  N   THR A 215      -4.610   0.813   5.713  1.00 96.42           N  
ATOM   3541  H   THR A 215      -5.335   1.398   6.104  1.00 96.42           H  
ATOM   3542  CA  THR A 215      -4.984  -0.586   5.442  1.00 96.42           C  
ATOM   3543  HA  THR A 215      -4.089  -1.204   5.513  1.00 96.42           H  
ATOM   3544  C   THR A 215      -5.532  -0.836   4.039  1.00 96.42           C  
ATOM   3545  CB  THR A 215      -5.972  -1.104   6.497  1.00 96.42           C  
ATOM   3546  HB  THR A 215      -6.223  -2.144   6.287  1.00 96.42           H  
ATOM   3547  O   THR A 215      -5.551  -1.985   3.613  1.00 96.42           O  
ATOM   3548  CG2 THR A 215      -5.391  -1.002   7.909  1.00 96.42           C  
ATOM   3549 HG21 THR A 215      -4.435  -1.522   7.971  1.00 96.42           H  
ATOM   3550 HG22 THR A 215      -6.076  -1.460   8.622  1.00 96.42           H  
ATOM   3551 HG23 THR A 215      -5.256   0.042   8.194  1.00 96.42           H  
ATOM   3552  OG1 THR A 215      -7.135  -0.317   6.479  1.00 96.42           O  
ATOM   3553  HG1 THR A 215      -7.839  -0.797   6.037  1.00 96.42           H  
ATOM   3554  N   ASN A 216      -5.892   0.213   3.293  1.00 95.20           N  
ATOM   3555  H   ASN A 216      -6.039   1.086   3.779  1.00 95.20           H  
ATOM   3556  CA  ASN A 216      -6.423   0.114   1.929  1.00 95.20           C  
ATOM   3557  HA  ASN A 216      -7.385  -0.396   1.972  1.00 95.20           H  
ATOM   3558  C   ASN A 216      -5.521  -0.708   0.997  1.00 95.20           C  
ATOM   3559  CB  ASN A 216      -6.630   1.533   1.356  1.00 95.20           C  
ATOM   3560  HB2 ASN A 216      -5.777   2.165   1.604  1.00 95.20           H  
ATOM   3561  HB3 ASN A 216      -6.707   1.471   0.271  1.00 95.20           H  
ATOM   3562  O   ASN A 216      -4.294  -0.590   1.045  1.00 95.20           O  
ATOM   3563  CG  ASN A 216      -7.904   2.197   1.847  1.00 95.20           C  
ATOM   3564  ND2 ASN A 216      -8.099   3.459   1.549  1.00 95.20           N  
ATOM   3565 HD21 ASN A 216      -7.446   3.982   0.982  1.00 95.20           H  
ATOM   3566 HD22 ASN A 216      -8.967   3.846   1.891  1.00 95.20           H  
ATOM   3567  OD1 ASN A 216      -8.750   1.595   2.475  1.00 95.20           O  
ATOM   3568  N   LEU A 217      -6.116  -1.485   0.098  1.00 94.90           N  
ATOM   3569  H   LEU A 217      -7.123  -1.559   0.093  1.00 94.90           H  
ATOM   3570  CA  LEU A 217      -5.381  -2.179  -0.954  1.00 94.90           C  
ATOM   3571  HA  LEU A 217      -4.571  -2.736  -0.483  1.00 94.90           H  
ATOM   3572  C   LEU A 217      -4.741  -1.179  -1.935  1.00 94.90           C  
ATOM   3573  CB  LEU A 217      -6.331  -3.214  -1.577  1.00 94.90           C  
ATOM   3574  HB2 LEU A 217      -7.269  -2.744  -1.868  1.00 94.90           H  
ATOM   3575  HB3 LEU A 217      -6.551  -3.916  -0.772  1.00 94.90           H  
ATOM   3576  O   LEU A 217      -5.232  -0.070  -2.149  1.00 94.90           O  
ATOM   3577  CG  LEU A 217      -5.769  -4.024  -2.756  1.00 94.90           C  
ATOM   3578  HG  LEU A 217      -4.681  -4.016  -2.701  1.00 94.90           H  
ATOM   3579  CD1 LEU A 217      -6.202  -5.485  -2.699  1.00 94.90           C  
ATOM   3580 HD11 LEU A 217      -5.764  -6.043  -3.528  1.00 94.90           H  
ATOM   3581 HD12 LEU A 217      -7.287  -5.546  -2.775  1.00 94.90           H  
ATOM   3582 HD13 LEU A 217      -5.890  -5.937  -1.758  1.00 94.90           H  
ATOM   3583  CD2 LEU A 217      -6.216  -3.439  -4.096  1.00 94.90           C  
ATOM   3584 HD21 LEU A 217      -7.305  -3.463  -4.149  1.00 94.90           H  
ATOM   3585 HD22 LEU A 217      -5.881  -2.407  -4.199  1.00 94.90           H  
ATOM   3586 HD23 LEU A 217      -5.827  -4.042  -4.917  1.00 94.90           H  
ATOM   3587  N   GLY A 218      -3.599  -1.554  -2.513  1.00 95.34           N  
ATOM   3588  H   GLY A 218      -3.256  -2.486  -2.326  1.00 95.34           H  
ATOM   3589  CA  GLY A 218      -2.883  -0.743  -3.492  1.00 95.34           C  
ATOM   3590  HA2 GLY A 218      -3.602  -0.127  -4.033  1.00 95.34           H  
ATOM   3591  HA3 GLY A 218      -2.410  -1.395  -4.226  1.00 95.34           H  
ATOM   3592  C   GLY A 218      -1.796   0.159  -2.909  1.00 95.34           C  
ATOM   3593  O   GLY A 218      -1.043  -0.214  -1.997  1.00 95.34           O  
ATOM   3594  N   ALA A 219      -1.641   1.327  -3.534  1.00 95.36           N  
ATOM   3595  H   ALA A 219      -2.317   1.571  -4.244  1.00 95.36           H  
ATOM   3596  CA  ALA A 219      -0.550   2.254  -3.276  1.00 95.36           C  
ATOM   3597  HA  ALA A 219       0.383   1.698  -3.370  1.00 95.36           H  
ATOM   3598  C   ALA A 219      -0.661   2.877  -1.873  1.00 95.36           C  
ATOM   3599  CB  ALA A 219      -0.531   3.339  -4.357  1.00 95.36           C  
ATOM   3600  HB1 ALA A 219       0.354   3.964  -4.236  1.00 95.36           H  
ATOM   3601  HB2 ALA A 219      -0.527   2.887  -5.349  1.00 95.36           H  
ATOM   3602  HB3 ALA A 219      -1.420   3.963  -4.265  1.00 95.36           H  
ATOM   3603  O   ALA A 219      -1.687   3.468  -1.540  1.00 95.36           O  
ATOM   3604  N   PRO A 220       0.400   2.820  -1.053  1.00 96.09           N  
ATOM   3605  CA  PRO A 220       0.442   3.534   0.218  1.00 96.09           C  
ATOM   3606  HA  PRO A 220      -0.400   3.204   0.827  1.00 96.09           H  
ATOM   3607  C   PRO A 220       0.358   5.053   0.012  1.00 96.09           C  
ATOM   3608  CB  PRO A 220       1.750   3.093   0.885  1.00 96.09           C  
ATOM   3609  HB2 PRO A 220       1.660   3.037   1.969  1.00 96.09           H  
ATOM   3610  HB3 PRO A 220       2.571   3.748   0.593  1.00 96.09           H  
ATOM   3611  O   PRO A 220       1.119   5.626  -0.777  1.00 96.09           O  
ATOM   3612  CG  PRO A 220       1.986   1.722   0.256  1.00 96.09           C  
ATOM   3613  HG2 PRO A 220       1.338   0.988   0.736  1.00 96.09           H  
ATOM   3614  HG3 PRO A 220       3.026   1.396   0.274  1.00 96.09           H  
ATOM   3615  CD  PRO A 220       1.540   1.933  -1.175  1.00 96.09           C  
ATOM   3616  HD2 PRO A 220       2.328   2.419  -1.750  1.00 96.09           H  
ATOM   3617  HD3 PRO A 220       1.275   0.973  -1.616  1.00 96.09           H  
ATOM   3618  N   ALA A 221      -0.524   5.707   0.765  1.00 96.77           N  
ATOM   3619  H   ALA A 221      -1.118   5.182   1.391  1.00 96.77           H  
ATOM   3620  CA  ALA A 221      -0.700   7.155   0.782  1.00 96.77           C  
ATOM   3621  HA  ALA A 221      -0.012   7.613   0.072  1.00 96.77           H  
ATOM   3622  C   ALA A 221      -0.373   7.720   2.171  1.00 96.77           C  
ATOM   3623  CB  ALA A 221      -2.120   7.492   0.321  1.00 96.77           C  
ATOM   3624  HB1 ALA A 221      -2.282   7.123  -0.691  1.00 96.77           H  
ATOM   3625  HB2 ALA A 221      -2.848   7.028   0.987  1.00 96.77           H  
ATOM   3626  HB3 ALA A 221      -2.273   8.571   0.336  1.00 96.77           H  
ATOM   3627  O   ALA A 221      -0.491   7.019   3.174  1.00 96.77           O  
ATOM   3628  N   ALA A 222       0.097   8.968   2.205  1.00 97.49           N  
ATOM   3629  H   ALA A 222       0.035   9.523   1.364  1.00 97.49           H  
ATOM   3630  CA  ALA A 222       0.248   9.702   3.454  1.00 97.49           C  
ATOM   3631  HA  ALA A 222       0.582   9.016   4.233  1.00 97.49           H  
ATOM   3632  C   ALA A 222      -1.116  10.266   3.865  1.00 97.49           C  
ATOM   3633  CB  ALA A 222       1.303  10.802   3.287  1.00 97.49           C  
ATOM   3634  HB1 ALA A 222       2.256  10.364   2.991  1.00 97.49           H  
ATOM   3635  HB2 ALA A 222       1.437  11.318   4.238  1.00 97.49           H  
ATOM   3636  HB3 ALA A 222       0.977  11.523   2.538  1.00 97.49           H  
ATOM   3637  O   ALA A 222      -1.918  10.616   2.997  1.00 97.49           O  
ATOM   3638  N   PHE A 223      -1.371  10.359   5.164  1.00 97.85           N  
ATOM   3639  H   PHE A 223      -0.663  10.077   5.827  1.00 97.85           H  
ATOM   3640  CA  PHE A 223      -2.637  10.853   5.701  1.00 97.85           C  
ATOM   3641  HA  PHE A 223      -3.027  11.620   5.033  1.00 97.85           H  
ATOM   3642  C   PHE A 223      -2.430  11.505   7.069  1.00 97.85           C  
ATOM   3643  CB  PHE A 223      -3.670   9.713   5.757  1.00 97.85           C  
ATOM   3644  HB2 PHE A 223      -4.632  10.128   6.057  1.00 97.85           H  
ATOM   3645  HB3 PHE A 223      -3.803   9.321   4.749  1.00 97.85           H  
ATOM   3646  O   PHE A 223      -1.382  11.345   7.701  1.00 97.85           O  
ATOM   3647  CG  PHE A 223      -3.324   8.562   6.685  1.00 97.85           C  
ATOM   3648  CD1 PHE A 223      -2.387   7.586   6.291  1.00 97.85           C  
ATOM   3649  HD1 PHE A 223      -1.917   7.647   5.321  1.00 97.85           H  
ATOM   3650  CD2 PHE A 223      -3.953   8.456   7.939  1.00 97.85           C  
ATOM   3651  HD2 PHE A 223      -4.702   9.173   8.239  1.00 97.85           H  
ATOM   3652  CE1 PHE A 223      -2.054   6.533   7.160  1.00 97.85           C  
ATOM   3653  HE1 PHE A 223      -1.325   5.795   6.861  1.00 97.85           H  
ATOM   3654  CE2 PHE A 223      -3.622   7.400   8.804  1.00 97.85           C  
ATOM   3655  HE2 PHE A 223      -4.115   7.308   9.760  1.00 97.85           H  
ATOM   3656  CZ  PHE A 223      -2.661   6.451   8.425  1.00 97.85           C  
ATOM   3657  HZ  PHE A 223      -2.398   5.659   9.109  1.00 97.85           H  
ATOM   3658  N   LYS A 224      -3.433  12.261   7.517  1.00 97.83           N  
ATOM   3659  H   LYS A 224      -4.290  12.279   6.983  1.00 97.83           H  
ATOM   3660  CA  LYS A 224      -3.500  12.773   8.887  1.00 97.83           C  
ATOM   3661  HA  LYS A 224      -2.509  12.760   9.339  1.00 97.83           H  
ATOM   3662  C   LYS A 224      -4.380  11.861   9.731  1.00 97.83           C  
ATOM   3663  CB  LYS A 224      -4.021  14.214   8.920  1.00 97.83           C  
ATOM   3664  HB2 LYS A 224      -4.962  14.284   8.374  1.00 97.83           H  
ATOM   3665  HB3 LYS A 224      -4.214  14.472   9.961  1.00 97.83           H  
ATOM   3666  O   LYS A 224      -5.436  11.435   9.271  1.00 97.83           O  
ATOM   3667  CG  LYS A 224      -3.003  15.210   8.346  1.00 97.83           C  
ATOM   3668  HG2 LYS A 224      -2.027  15.023   8.794  1.00 97.83           H  
ATOM   3669  HG3 LYS A 224      -2.931  15.089   7.265  1.00 97.83           H  
ATOM   3670  CD  LYS A 224      -3.443  16.638   8.688  1.00 97.83           C  
ATOM   3671  HD2 LYS A 224      -4.396  16.849   8.203  1.00 97.83           H  
ATOM   3672  HD3 LYS A 224      -3.574  16.709   9.768  1.00 97.83           H  
ATOM   3673  CE  LYS A 224      -2.389  17.656   8.243  1.00 97.83           C  
ATOM   3674  HE2 LYS A 224      -1.422  17.340   8.635  1.00 97.83           H  
ATOM   3675  HE3 LYS A 224      -2.332  17.654   7.155  1.00 97.83           H  
ATOM   3676  NZ  LYS A 224      -2.725  19.009   8.754  1.00 97.83           N  
ATOM   3677  HZ1 LYS A 224      -3.628  19.306   8.412  1.00 97.83           H  
ATOM   3678  HZ2 LYS A 224      -2.770  18.990   9.762  1.00 97.83           H  
ATOM   3679  HZ3 LYS A 224      -2.025  19.684   8.482  1.00 97.83           H  
ATOM   3680  N   TYR A 225      -3.934  11.590  10.948  1.00 97.99           N  
ATOM   3681  H   TYR A 225      -3.047  11.981  11.233  1.00 97.99           H  
ATOM   3682  CA  TYR A 225      -4.663  10.848  11.964  1.00 97.99           C  
ATOM   3683  HA  TYR A 225      -5.707  10.740  11.673  1.00 97.99           H  
ATOM   3684  C   TYR A 225      -4.595  11.657  13.256  1.00 97.99           C  
ATOM   3685  CB  TYR A 225      -4.033   9.460  12.104  1.00 97.99           C  
ATOM   3686  HB2 TYR A 225      -4.027   8.989  11.121  1.00 97.99           H  
ATOM   3687  HB3 TYR A 225      -2.997   9.564  12.425  1.00 97.99           H  
ATOM   3688  O   TYR A 225      -3.527  11.779  13.857  1.00 97.99           O  
ATOM   3689  CG  TYR A 225      -4.775   8.549  13.056  1.00 97.99           C  
ATOM   3690  CD1 TYR A 225      -4.131   8.047  14.203  1.00 97.99           C  
ATOM   3691  HD1 TYR A 225      -3.109   8.327  14.410  1.00 97.99           H  
ATOM   3692  CD2 TYR A 225      -6.115   8.207  12.797  1.00 97.99           C  
ATOM   3693  HD2 TYR A 225      -6.619   8.584  11.919  1.00 97.99           H  
ATOM   3694  CE1 TYR A 225      -4.825   7.202  15.090  1.00 97.99           C  
ATOM   3695  HE1 TYR A 225      -4.338   6.827  15.979  1.00 97.99           H  
ATOM   3696  CE2 TYR A 225      -6.804   7.364  13.685  1.00 97.99           C  
ATOM   3697  HE2 TYR A 225      -7.831   7.078  13.508  1.00 97.99           H  
ATOM   3698  OH  TYR A 225      -6.860   6.038  15.655  1.00 97.99           O  
ATOM   3699  HH  TYR A 225      -6.346   5.711  16.397  1.00 97.99           H  
ATOM   3700  CZ  TYR A 225      -6.165   6.855  14.826  1.00 97.99           C  
ATOM   3701  N   PHE A 226      -5.712  12.286  13.614  1.00 97.29           N  
ATOM   3702  H   PHE A 226      -6.562  12.100  13.101  1.00 97.29           H  
ATOM   3703  CA  PHE A 226      -5.769  13.394  14.564  1.00 97.29           C  
ATOM   3704  HA  PHE A 226      -6.768  13.826  14.508  1.00 97.29           H  
ATOM   3705  C   PHE A 226      -4.800  14.523  14.159  1.00 97.29           C  
ATOM   3706  CB  PHE A 226      -5.600  12.863  16.001  1.00 97.29           C  
ATOM   3707  HB2 PHE A 226      -5.675  13.701  16.695  1.00 97.29           H  
ATOM   3708  HB3 PHE A 226      -4.608  12.430  16.128  1.00 97.29           H  
ATOM   3709  O   PHE A 226      -4.806  14.989  13.016  1.00 97.29           O  
ATOM   3710  CG  PHE A 226      -6.639  11.841  16.411  1.00 97.29           C  
ATOM   3711  CD1 PHE A 226      -7.885  12.277  16.901  1.00 97.29           C  
ATOM   3712  HD1 PHE A 226      -8.104  13.332  16.974  1.00 97.29           H  
ATOM   3713  CD2 PHE A 226      -6.361  10.463  16.328  1.00 97.29           C  
ATOM   3714  HD2 PHE A 226      -5.405  10.124  15.957  1.00 97.29           H  
ATOM   3715  CE1 PHE A 226      -8.845  11.341  17.318  1.00 97.29           C  
ATOM   3716  HE1 PHE A 226      -9.794  11.678  17.708  1.00 97.29           H  
ATOM   3717  CE2 PHE A 226      -7.322   9.530  16.754  1.00 97.29           C  
ATOM   3718  HE2 PHE A 226      -7.109   8.472  16.722  1.00 97.29           H  
ATOM   3719  CZ  PHE A 226      -8.561   9.967  17.251  1.00 97.29           C  
ATOM   3720  HZ  PHE A 226      -9.287   9.246  17.596  1.00 97.29           H  
ATOM   3721  N   ASP A 227      -3.944  14.956  15.079  1.00 96.25           N  
ATOM   3722  H   ASP A 227      -3.943  14.506  15.983  1.00 96.25           H  
ATOM   3723  CA  ASP A 227      -2.886  15.946  14.872  1.00 96.25           C  
ATOM   3724  HA  ASP A 227      -3.249  16.703  14.177  1.00 96.25           H  
ATOM   3725  C   ASP A 227      -1.596  15.350  14.268  1.00 96.25           C  
ATOM   3726  CB  ASP A 227      -2.616  16.634  16.219  1.00 96.25           C  
ATOM   3727  HB2 ASP A 227      -1.944  17.475  16.047  1.00 96.25           H  
ATOM   3728  HB3 ASP A 227      -3.552  17.034  16.608  1.00 96.25           H  
ATOM   3729  O   ASP A 227      -0.639  16.073  13.979  1.00 96.25           O  
ATOM   3730  CG  ASP A 227      -1.989  15.708  17.275  1.00 96.25           C  
ATOM   3731  OD1 ASP A 227      -1.955  14.469  17.054  1.00 96.25           O  
ATOM   3732  OD2 ASP A 227      -1.499  16.251  18.286  1.00 96.25           O  
ATOM   3733  N   THR A 228      -1.560  14.035  14.038  1.00 97.81           N  
ATOM   3734  H   THR A 228      -2.381  13.496  14.275  1.00 97.81           H  
ATOM   3735  CA  THR A 228      -0.352  13.304  13.655  1.00 97.81           C  
ATOM   3736  HA  THR A 228       0.512  13.926  13.887  1.00 97.81           H  
ATOM   3737  C   THR A 228      -0.334  13.004  12.155  1.00 97.81           C  
ATOM   3738  CB  THR A 228      -0.214  12.040  14.514  1.00 97.81           C  
ATOM   3739  HB  THR A 228      -1.083  11.396  14.380  1.00 97.81           H  
ATOM   3740  O   THR A 228      -1.270  12.442  11.589  1.00 97.81           O  
ATOM   3741  CG2 THR A 228       1.056  11.251  14.182  1.00 97.81           C  
ATOM   3742 HG21 THR A 228       1.128  10.400  14.860  1.00 97.81           H  
ATOM   3743 HG22 THR A 228       1.932  11.888  14.306  1.00 97.81           H  
ATOM   3744 HG23 THR A 228       1.008  10.878  13.159  1.00 97.81           H  
ATOM   3745  OG1 THR A 228      -0.093  12.399  15.874  1.00 97.81           O  
ATOM   3746  HG1 THR A 228      -0.792  13.013  16.113  1.00 97.81           H  
ATOM   3747  N   THR A 229       0.769  13.349  11.482  1.00 97.83           N  
ATOM   3748  H   THR A 229       1.525  13.776  11.997  1.00 97.83           H  
ATOM   3749  CA  THR A 229       0.986  12.972  10.073  1.00 97.83           C  
ATOM   3750  HA  THR A 229       0.023  12.936   9.565  1.00 97.83           H  
ATOM   3751  C   THR A 229       1.614  11.584   9.985  1.00 97.83           C  
ATOM   3752  CB  THR A 229       1.838  14.004   9.324  1.00 97.83           C  
ATOM   3753  HB  THR A 229       2.817  14.087   9.797  1.00 97.83           H  
ATOM   3754  O   THR A 229       2.678  11.332  10.561  1.00 97.83           O  
ATOM   3755  CG2 THR A 229       2.022  13.652   7.846  1.00 97.83           C  
ATOM   3756 HG21 THR A 229       2.523  14.475   7.337  1.00 97.83           H  
ATOM   3757 HG22 THR A 229       1.053  13.473   7.381  1.00 97.83           H  
ATOM   3758 HG23 THR A 229       2.643  12.762   7.745  1.00 97.83           H  
ATOM   3759  OG1 THR A 229       1.189  15.258   9.376  1.00 97.83           O  
ATOM   3760  HG1 THR A 229       1.101  15.488  10.304  1.00 97.83           H  
ATOM   3761  N   ILE A 230       0.976  10.693   9.227  1.00 98.12           N  
ATOM   3762  H   ILE A 230       0.109  10.967   8.787  1.00 98.12           H  
ATOM   3763  CA  ILE A 230       1.471   9.348   8.941  1.00 98.12           C  
ATOM   3764  HA  ILE A 230       2.314   9.130   9.597  1.00 98.12           H  
ATOM   3765  C   ILE A 230       1.976   9.309   7.498  1.00 98.12           C  
ATOM   3766  CB  ILE A 230       0.386   8.286   9.218  1.00 98.12           C  
ATOM   3767  HB  ILE A 230      -0.417   8.427   8.494  1.00 98.12           H  
ATOM   3768  O   ILE A 230       1.207   9.420   6.542  1.00 98.12           O  
ATOM   3769  CG1 ILE A 230      -0.251   8.401  10.623  1.00 98.12           C  
ATOM   3770 HG12 ILE A 230      -0.750   9.366  10.716  1.00 98.12           H  
ATOM   3771 HG13 ILE A 230      -1.026   7.641  10.717  1.00 98.12           H  
ATOM   3772  CG2 ILE A 230       0.977   6.877   9.012  1.00 98.12           C  
ATOM   3773 HG21 ILE A 230       1.869   6.744   9.625  1.00 98.12           H  
ATOM   3774 HG22 ILE A 230       0.237   6.127   9.289  1.00 98.12           H  
ATOM   3775 HG23 ILE A 230       1.238   6.734   7.963  1.00 98.12           H  
ATOM   3776  CD1 ILE A 230       0.719   8.240  11.801  1.00 98.12           C  
ATOM   3777 HD11 ILE A 230       1.160   7.244  11.793  1.00 98.12           H  
ATOM   3778 HD12 ILE A 230       0.170   8.368  12.734  1.00 98.12           H  
ATOM   3779 HD13 ILE A 230       1.509   8.990  11.752  1.00 98.12           H  
ATOM   3780  N   ASP A 231       3.288   9.149   7.338  1.00 97.09           N  
ATOM   3781  H   ASP A 231       3.877   9.124   8.159  1.00 97.09           H  
ATOM   3782  CA  ASP A 231       3.928   9.058   6.027  1.00 97.09           C  
ATOM   3783  HA  ASP A 231       3.552   9.870   5.405  1.00 97.09           H  
ATOM   3784  C   ASP A 231       3.616   7.732   5.330  1.00 97.09           C  
ATOM   3785  CB  ASP A 231       5.446   9.218   6.158  1.00 97.09           C  
ATOM   3786  HB2 ASP A 231       5.906   9.063   5.182  1.00 97.09           H  
ATOM   3787  HB3 ASP A 231       5.832   8.458   6.837  1.00 97.09           H  
ATOM   3788  O   ASP A 231       3.418   6.693   5.959  1.00 97.09           O  
ATOM   3789  CG  ASP A 231       5.827  10.608   6.652  1.00 97.09           C  
ATOM   3790  OD1 ASP A 231       5.420  11.571   5.965  1.00 97.09           O  
ATOM   3791  OD2 ASP A 231       6.516  10.667   7.696  1.00 97.09           O  
ATOM   3792  N   ARG A 232       3.652   7.716   3.995  1.00 95.47           N  
ATOM   3793  H   ARG A 232       3.835   8.588   3.520  1.00 95.47           H  
ATOM   3794  CA  ARG A 232       3.503   6.463   3.243  1.00 95.47           C  
ATOM   3795  HA  ARG A 232       2.651   5.938   3.675  1.00 95.47           H  
ATOM   3796  C   ARG A 232       4.726   5.550   3.401  1.00 95.47           C  
ATOM   3797  CB  ARG A 232       3.162   6.731   1.774  1.00 95.47           C  
ATOM   3798  HB2 ARG A 232       3.016   5.769   1.281  1.00 95.47           H  
ATOM   3799  HB3 ARG A 232       2.219   7.276   1.733  1.00 95.47           H  
ATOM   3800  O   ARG A 232       5.848   5.937   3.075  1.00 95.47           O  
ATOM   3801  CG  ARG A 232       4.216   7.526   0.993  1.00 95.47           C  
ATOM   3802  HG2 ARG A 232       5.187   7.032   1.026  1.00 95.47           H  
ATOM   3803  HG3 ARG A 232       4.302   8.528   1.413  1.00 95.47           H  
ATOM   3804  CD  ARG A 232       3.788   7.612  -0.467  1.00 95.47           C  
ATOM   3805  HD2 ARG A 232       2.770   7.999  -0.511  1.00 95.47           H  
ATOM   3806  HD3 ARG A 232       3.794   6.608  -0.892  1.00 95.47           H  
ATOM   3807  NE  ARG A 232       4.681   8.499  -1.233  1.00 95.47           N  
ATOM   3808  HE  ARG A 232       5.246   9.136  -0.690  1.00 95.47           H  
ATOM   3809  NH1 ARG A 232       3.747   8.039  -3.271  1.00 95.47           N  
ATOM   3810 HH11 ARG A 232       3.152   7.354  -2.827  1.00 95.47           H  
ATOM   3811 HH12 ARG A 232       3.638   8.212  -4.260  1.00 95.47           H  
ATOM   3812  NH2 ARG A 232       5.278   9.636  -3.116  1.00 95.47           N  
ATOM   3813 HH21 ARG A 232       5.072   9.849  -4.082  1.00 95.47           H  
ATOM   3814 HH22 ARG A 232       5.769  10.318  -2.556  1.00 95.47           H  
ATOM   3815  CZ  ARG A 232       4.576   8.712  -2.530  1.00 95.47           C  
ATOM   3816  N   LYS A 233       4.511   4.287   3.776  1.00 95.74           N  
ATOM   3817  H   LYS A 233       3.584   4.040   4.091  1.00 95.74           H  
ATOM   3818  CA  LYS A 233       5.530   3.228   3.671  1.00 95.74           C  
ATOM   3819  HA  LYS A 233       6.487   3.625   4.009  1.00 95.74           H  
ATOM   3820  C   LYS A 233       5.656   2.793   2.212  1.00 95.74           C  
ATOM   3821  CB  LYS A 233       5.131   2.046   4.574  1.00 95.74           C  
ATOM   3822  HB2 LYS A 233       4.140   1.698   4.283  1.00 95.74           H  
ATOM   3823  HB3 LYS A 233       5.067   2.391   5.606  1.00 95.74           H  
ATOM   3824  O   LYS A 233       4.716   2.228   1.674  1.00 95.74           O  
ATOM   3825  CG  LYS A 233       6.089   0.841   4.507  1.00 95.74           C  
ATOM   3826  HG2 LYS A 233       6.208   0.510   3.475  1.00 95.74           H  
ATOM   3827  HG3 LYS A 233       5.632   0.021   5.060  1.00 95.74           H  
ATOM   3828  CD  LYS A 233       7.469   1.127   5.117  1.00 95.74           C  
ATOM   3829  HD2 LYS A 233       7.999   1.869   4.520  1.00 95.74           H  
ATOM   3830  HD3 LYS A 233       7.331   1.504   6.131  1.00 95.74           H  
ATOM   3831  CE  LYS A 233       8.270  -0.180   5.160  1.00 95.74           C  
ATOM   3832  HE2 LYS A 233       7.645  -0.945   5.620  1.00 95.74           H  
ATOM   3833  HE3 LYS A 233       8.483  -0.501   4.141  1.00 95.74           H  
ATOM   3834  NZ  LYS A 233       9.525  -0.042   5.942  1.00 95.74           N  
ATOM   3835  HZ1 LYS A 233      10.148   0.641   5.535  1.00 95.74           H  
ATOM   3836  HZ2 LYS A 233       9.994  -0.935   5.994  1.00 95.74           H  
ATOM   3837  HZ3 LYS A 233       9.310   0.221   6.893  1.00 95.74           H  
ATOM   3838  N   ARG A 234       6.795   3.031   1.559  1.00 95.06           N  
ATOM   3839  H   ARG A 234       7.541   3.499   2.053  1.00 95.06           H  
ATOM   3840  CA  ARG A 234       7.040   2.515   0.198  1.00 95.06           C  
ATOM   3841  HA  ARG A 234       6.084   2.410  -0.315  1.00 95.06           H  
ATOM   3842  C   ARG A 234       7.668   1.123   0.238  1.00 95.06           C  
ATOM   3843  CB  ARG A 234       7.904   3.469  -0.631  1.00 95.06           C  
ATOM   3844  HB2 ARG A 234       8.005   3.031  -1.624  1.00 95.06           H  
ATOM   3845  HB3 ARG A 234       8.896   3.544  -0.186  1.00 95.06           H  
ATOM   3846  O   ARG A 234       8.565   0.882   1.044  1.00 95.06           O  
ATOM   3847  CG  ARG A 234       7.306   4.875  -0.779  1.00 95.06           C  
ATOM   3848  HG2 ARG A 234       6.243   4.812  -1.008  1.00 95.06           H  
ATOM   3849  HG3 ARG A 234       7.448   5.429   0.149  1.00 95.06           H  
ATOM   3850  CD  ARG A 234       8.032   5.570  -1.932  1.00 95.06           C  
ATOM   3851  HD2 ARG A 234       7.697   5.110  -2.862  1.00 95.06           H  
ATOM   3852  HD3 ARG A 234       9.103   5.396  -1.830  1.00 95.06           H  
ATOM   3853  NE  ARG A 234       7.795   7.023  -1.961  1.00 95.06           N  
ATOM   3854  HE  ARG A 234       7.516   7.448  -1.089  1.00 95.06           H  
ATOM   3855  NH1 ARG A 234       8.492   7.341  -4.124  1.00 95.06           N  
ATOM   3856 HH11 ARG A 234       8.419   6.346  -4.278  1.00 95.06           H  
ATOM   3857 HH12 ARG A 234       8.776   7.941  -4.886  1.00 95.06           H  
ATOM   3858  NH2 ARG A 234       8.160   9.106  -2.812  1.00 95.06           N  
ATOM   3859 HH21 ARG A 234       8.527   9.676  -3.561  1.00 95.06           H  
ATOM   3860 HH22 ARG A 234       8.145   9.483  -1.875  1.00 95.06           H  
ATOM   3861  CZ  ARG A 234       8.134   7.813  -2.965  1.00 95.06           C  
ATOM   3862  N   TYR A 235       7.254   0.250  -0.678  1.00 96.18           N  
ATOM   3863  H   TYR A 235       6.506   0.518  -1.302  1.00 96.18           H  
ATOM   3864  CA  TYR A 235       7.806  -1.098  -0.844  1.00 96.18           C  
ATOM   3865  HA  TYR A 235       8.440  -1.338   0.009  1.00 96.18           H  
ATOM   3866  C   TYR A 235       8.686  -1.145  -2.098  1.00 96.18           C  
ATOM   3867  CB  TYR A 235       6.676  -2.133  -0.864  1.00 96.18           C  
ATOM   3868  HB2 TYR A 235       6.120  -2.026  -1.795  1.00 96.18           H  
ATOM   3869  HB3 TYR A 235       7.113  -3.132  -0.851  1.00 96.18           H  
ATOM   3870  O   TYR A 235       8.300  -1.671  -3.137  1.00 96.18           O  
ATOM   3871  CG  TYR A 235       5.702  -2.012   0.287  1.00 96.18           C  
ATOM   3872  CD1 TYR A 235       6.056  -2.472   1.569  1.00 96.18           C  
ATOM   3873  HD1 TYR A 235       7.010  -2.953   1.729  1.00 96.18           H  
ATOM   3874  CD2 TYR A 235       4.450  -1.408   0.070  1.00 96.18           C  
ATOM   3875  HD2 TYR A 235       4.180  -1.072  -0.920  1.00 96.18           H  
ATOM   3876  CE1 TYR A 235       5.165  -2.298   2.646  1.00 96.18           C  
ATOM   3877  HE1 TYR A 235       5.422  -2.632   3.640  1.00 96.18           H  
ATOM   3878  CE2 TYR A 235       3.549  -1.265   1.137  1.00 96.18           C  
ATOM   3879  HE2 TYR A 235       2.573  -0.835   0.968  1.00 96.18           H  
ATOM   3880  OH  TYR A 235       3.039  -1.532   3.449  1.00 96.18           O  
ATOM   3881  HH  TYR A 235       2.241  -1.062   3.197  1.00 96.18           H  
ATOM   3882  CZ  TYR A 235       3.911  -1.695   2.427  1.00 96.18           C  
ATOM   3883  N   THR A 236       9.868  -0.533  -2.019  1.00 94.64           N  
ATOM   3884  H   THR A 236      10.141  -0.103  -1.147  1.00 94.64           H  
ATOM   3885  CA  THR A 236      10.789  -0.361  -3.161  1.00 94.64           C  
ATOM   3886  HA  THR A 236      10.200  -0.216  -4.067  1.00 94.64           H  
ATOM   3887  C   THR A 236      11.695  -1.569  -3.428  1.00 94.64           C  
ATOM   3888  CB  THR A 236      11.661   0.885  -2.967  1.00 94.64           C  
ATOM   3889  HB  THR A 236      12.405   0.941  -3.761  1.00 94.64           H  
ATOM   3890  O   THR A 236      12.513  -1.546  -4.343  1.00 94.64           O  
ATOM   3891  CG2 THR A 236      10.837   2.173  -2.974  1.00 94.64           C  
ATOM   3892 HG21 THR A 236      10.259   2.228  -3.896  1.00 94.64           H  
ATOM   3893 HG22 THR A 236      10.161   2.188  -2.119  1.00 94.64           H  
ATOM   3894 HG23 THR A 236      11.507   3.031  -2.921  1.00 94.64           H  
ATOM   3895  OG1 THR A 236      12.306   0.818  -1.713  1.00 94.64           O  
ATOM   3896  HG1 THR A 236      13.155   1.256  -1.801  1.00 94.64           H  
ATOM   3897  N   SER A 237      11.586  -2.627  -2.621  1.00 94.07           N  
ATOM   3898  H   SER A 237      10.856  -2.612  -1.924  1.00 94.07           H  
ATOM   3899  CA  SER A 237      12.280  -3.894  -2.850  1.00 94.07           C  
ATOM   3900  HA  SER A 237      13.058  -3.768  -3.603  1.00 94.07           H  
ATOM   3901  C   SER A 237      11.280  -4.923  -3.350  1.00 94.07           C  
ATOM   3902  CB  SER A 237      12.958  -4.380  -1.568  1.00 94.07           C  
ATOM   3903  HB2 SER A 237      12.213  -4.471  -0.777  1.00 94.07           H  
ATOM   3904  HB3 SER A 237      13.712  -3.656  -1.260  1.00 94.07           H  
ATOM   3905  O   SER A 237      10.405  -5.349  -2.604  1.00 94.07           O  
ATOM   3906  OG  SER A 237      13.571  -5.641  -1.781  1.00 94.07           O  
ATOM   3907  HG  SER A 237      13.235  -6.227  -1.099  1.00 94.07           H  
ATOM   3908  N   THR A 238      11.447  -5.366  -4.592  1.00 95.95           N  
ATOM   3909  H   THR A 238      12.138  -4.934  -5.188  1.00 95.95           H  
ATOM   3910  CA  THR A 238      10.650  -6.445  -5.189  1.00 95.95           C  
ATOM   3911  HA  THR A 238       9.653  -6.436  -4.748  1.00 95.95           H  
ATOM   3912  C   THR A 238      11.227  -7.836  -4.918  1.00 95.95           C  
ATOM   3913  CB  THR A 238      10.483  -6.221  -6.691  1.00 95.95           C  
ATOM   3914  HB  THR A 238       9.974  -7.088  -7.112  1.00 95.95           H  
ATOM   3915  O   THR A 238      10.717  -8.829  -5.422  1.00 95.95           O  
ATOM   3916  CG2 THR A 238       9.647  -4.984  -7.001  1.00 95.95           C  
ATOM   3917 HG21 THR A 238       8.669  -5.070  -6.528  1.00 95.95           H  
ATOM   3918 HG22 THR A 238       9.471  -4.922  -8.075  1.00 95.95           H  
ATOM   3919 HG23 THR A 238      10.148  -4.083  -6.648  1.00 95.95           H  
ATOM   3920  OG1 THR A 238      11.750  -6.032  -7.285  1.00 95.95           O  
ATOM   3921  HG1 THR A 238      11.613  -5.612  -8.138  1.00 95.95           H  
ATOM   3922  N   LYS A 239      12.282  -7.943  -4.099  1.00 95.24           N  
ATOM   3923  H   LYS A 239      12.654  -7.096  -3.694  1.00 95.24           H  
ATOM   3924  CA  LYS A 239      12.925  -9.232  -3.800  1.00 95.24           C  
ATOM   3925  HA  LYS A 239      13.236  -9.696  -4.736  1.00 95.24           H  
ATOM   3926  C   LYS A 239      11.975 -10.230  -3.142  1.00 95.24           C  
ATOM   3927  CB  LYS A 239      14.151  -9.036  -2.907  1.00 95.24           C  
ATOM   3928  HB2 LYS A 239      14.538 -10.020  -2.642  1.00 95.24           H  
ATOM   3929  HB3 LYS A 239      13.853  -8.531  -1.988  1.00 95.24           H  
ATOM   3930  O   LYS A 239      12.074 -11.414  -3.428  1.00 95.24           O  
ATOM   3931  CG  LYS A 239      15.267  -8.245  -3.598  1.00 95.24           C  
ATOM   3932  HG2 LYS A 239      15.555  -8.747  -4.522  1.00 95.24           H  
ATOM   3933  HG3 LYS A 239      14.922  -7.237  -3.828  1.00 95.24           H  
ATOM   3934  CD  LYS A 239      16.472  -8.170  -2.656  1.00 95.24           C  
ATOM   3935  HD2 LYS A 239      16.814  -9.182  -2.439  1.00 95.24           H  
ATOM   3936  HD3 LYS A 239      16.163  -7.692  -1.727  1.00 95.24           H  
ATOM   3937  CE  LYS A 239      17.607  -7.369  -3.293  1.00 95.24           C  
ATOM   3938  HE2 LYS A 239      17.232  -6.375  -3.539  1.00 95.24           H  
ATOM   3939  HE3 LYS A 239      17.903  -7.861  -4.220  1.00 95.24           H  
ATOM   3940  NZ  LYS A 239      18.755  -7.275  -2.357  1.00 95.24           N  
ATOM   3941  HZ1 LYS A 239      19.506  -6.733  -2.759  1.00 95.24           H  
ATOM   3942  HZ2 LYS A 239      18.461  -6.837  -1.495  1.00 95.24           H  
ATOM   3943  HZ3 LYS A 239      19.092  -8.200  -2.132  1.00 95.24           H  
ATOM   3944  N   GLU A 240      11.058  -9.751  -2.298  1.00 94.43           N  
ATOM   3945  H   GLU A 240      10.995  -8.754  -2.153  1.00 94.43           H  
ATOM   3946  CA  GLU A 240      10.141 -10.618  -1.545  1.00 94.43           C  
ATOM   3947  HA  GLU A 240      10.732 -11.374  -1.028  1.00 94.43           H  
ATOM   3948  C   GLU A 240       9.179 -11.407  -2.443  1.00 94.43           C  
ATOM   3949  CB  GLU A 240       9.397  -9.812  -0.457  1.00 94.43           C  
ATOM   3950  HB2 GLU A 240       8.835 -10.520   0.152  1.00 94.43           H  
ATOM   3951  HB3 GLU A 240      10.143  -9.350   0.190  1.00 94.43           H  
ATOM   3952  O   GLU A 240       8.750 -12.488  -2.063  1.00 94.43           O  
ATOM   3953  CG  GLU A 240       8.437  -8.707  -0.954  1.00 94.43           C  
ATOM   3954  HG2 GLU A 240       7.740  -9.133  -1.676  1.00 94.43           H  
ATOM   3955  HG3 GLU A 240       9.029  -7.951  -1.471  1.00 94.43           H  
ATOM   3956  CD  GLU A 240       7.626  -8.028   0.179  1.00 94.43           C  
ATOM   3957  OE1 GLU A 240       6.857  -7.072  -0.091  1.00 94.43           O  
ATOM   3958  OE2 GLU A 240       7.751  -8.421   1.362  1.00 94.43           O  
ATOM   3959  N   VAL A 241       8.882 -10.918  -3.652  1.00 96.23           N  
ATOM   3960  H   VAL A 241       9.309 -10.055  -3.957  1.00 96.23           H  
ATOM   3961  CA  VAL A 241       7.977 -11.619  -4.576  1.00 96.23           C  
ATOM   3962  HA  VAL A 241       7.300 -12.231  -3.980  1.00 96.23           H  
ATOM   3963  C   VAL A 241       8.686 -12.597  -5.510  1.00 96.23           C  
ATOM   3964  CB  VAL A 241       7.080 -10.658  -5.372  1.00 96.23           C  
ATOM   3965  HB  VAL A 241       6.446 -11.257  -6.026  1.00 96.23           H  
ATOM   3966  O   VAL A 241       8.021 -13.325  -6.239  1.00 96.23           O  
ATOM   3967  CG1 VAL A 241       6.160  -9.871  -4.435  1.00 96.23           C  
ATOM   3968 HG11 VAL A 241       5.467  -9.269  -5.023  1.00 96.23           H  
ATOM   3969 HG12 VAL A 241       5.584 -10.572  -3.830  1.00 96.23           H  
ATOM   3970 HG13 VAL A 241       6.741  -9.230  -3.772  1.00 96.23           H  
ATOM   3971  CG2 VAL A 241       7.848  -9.675  -6.258  1.00 96.23           C  
ATOM   3972 HG21 VAL A 241       8.294  -8.894  -5.642  1.00 96.23           H  
ATOM   3973 HG22 VAL A 241       7.154  -9.218  -6.962  1.00 96.23           H  
ATOM   3974 HG23 VAL A 241       8.622 -10.196  -6.822  1.00 96.23           H  
ATOM   3975  N   LEU A 242      10.024 -12.633  -5.522  1.00 95.21           N  
ATOM   3976  H   LEU A 242      10.535 -12.084  -4.846  1.00 95.21           H  
ATOM   3977  CA  LEU A 242      10.759 -13.501  -6.447  1.00 95.21           C  
ATOM   3978  HA  LEU A 242      10.374 -13.343  -7.454  1.00 95.21           H  
ATOM   3979  C   LEU A 242      10.531 -14.982  -6.138  1.00 95.21           C  
ATOM   3980  CB  LEU A 242      12.259 -13.166  -6.414  1.00 95.21           C  
ATOM   3981  HB2 LEU A 242      12.614 -13.275  -5.390  1.00 95.21           H  
ATOM   3982  HB3 LEU A 242      12.790 -13.898  -7.023  1.00 95.21           H  
ATOM   3983  O   LEU A 242      10.452 -15.781  -7.067  1.00 95.21           O  
ATOM   3984  CG  LEU A 242      12.609 -11.759  -6.925  1.00 95.21           C  
ATOM   3985  HG  LEU A 242      12.084 -11.009  -6.334  1.00 95.21           H  
ATOM   3986  CD1 LEU A 242      14.111 -11.541  -6.754  1.00 95.21           C  
ATOM   3987 HD11 LEU A 242      14.362 -11.595  -5.695  1.00 95.21           H  
ATOM   3988 HD12 LEU A 242      14.656 -12.327  -7.277  1.00 95.21           H  
ATOM   3989 HD13 LEU A 242      14.400 -10.566  -7.147  1.00 95.21           H  
ATOM   3990  CD2 LEU A 242      12.260 -11.552  -8.401  1.00 95.21           C  
ATOM   3991 HD21 LEU A 242      12.586 -10.561  -8.714  1.00 95.21           H  
ATOM   3992 HD22 LEU A 242      11.180 -11.612  -8.540  1.00 95.21           H  
ATOM   3993 HD23 LEU A 242      12.751 -12.307  -9.014  1.00 95.21           H  
ATOM   3994  N   ASP A 243      10.411 -15.340  -4.863  1.00 92.63           N  
ATOM   3995  H   ASP A 243      10.494 -14.626  -4.153  1.00 92.63           H  
ATOM   3996  CA  ASP A 243      10.172 -16.714  -4.401  1.00 92.63           C  
ATOM   3997  HA  ASP A 243      10.309 -17.402  -5.236  1.00 92.63           H  
ATOM   3998  C   ASP A 243       8.721 -16.935  -3.935  1.00 92.63           C  
ATOM   3999  CB  ASP A 243      11.230 -17.080  -3.346  1.00 92.63           C  
ATOM   4000  HB2 ASP A 243      11.102 -16.435  -2.476  1.00 92.63           H  
ATOM   4001  HB3 ASP A 243      11.083 -18.114  -3.032  1.00 92.63           H  
ATOM   4002  O   ASP A 243       8.405 -17.957  -3.334  1.00 92.63           O  
ATOM   4003  CG  ASP A 243      12.659 -16.937  -3.893  1.00 92.63           C  
ATOM   4004  OD1 ASP A 243      12.904 -17.366  -5.054  1.00 92.63           O  
ATOM   4005  OD2 ASP A 243      13.505 -16.340  -3.195  1.00 92.63           O  
ATOM   4006  N   ALA A 244       7.836 -15.977  -4.223  1.00 95.48           N  
ATOM   4007  H   ALA A 244       8.141 -15.212  -4.808  1.00 95.48           H  
ATOM   4008  CA  ALA A 244       6.423 -16.023  -3.872  1.00 95.48           C  
ATOM   4009  HA  ALA A 244       6.312 -16.532  -2.914  1.00 95.48           H  
ATOM   4010  C   ALA A 244       5.591 -16.795  -4.910  1.00 95.48           C  
ATOM   4011  CB  ALA A 244       5.939 -14.580  -3.703  1.00 95.48           C  
ATOM   4012  HB1 ALA A 244       4.894 -14.562  -3.392  1.00 95.48           H  
ATOM   4013  HB2 ALA A 244       6.541 -14.088  -2.939  1.00 95.48           H  
ATOM   4014  HB3 ALA A 244       6.029 -14.049  -4.650  1.00 95.48           H  
ATOM   4015  O   ALA A 244       6.028 -17.042  -6.037  1.00 95.48           O  
ATOM   4016  N   THR A 245       4.350 -17.121  -4.547  1.00 95.58           N  
ATOM   4017  H   THR A 245       4.014 -16.819  -3.644  1.00 95.58           H  
ATOM   4018  CA  THR A 245       3.394 -17.743  -5.470  1.00 95.58           C  
ATOM   4019  HA  THR A 245       3.931 -18.424  -6.131  1.00 95.58           H  
ATOM   4020  C   THR A 245       2.724 -16.665  -6.317  1.00 95.58           C  
ATOM   4021  CB  THR A 245       2.353 -18.577  -4.712  1.00 95.58           C  
ATOM   4022  HB  THR A 245       1.789 -17.941  -4.029  1.00 95.58           H  
ATOM   4023  O   THR A 245       2.079 -15.766  -5.779  1.00 95.58           O  
ATOM   4024  CG2 THR A 245       1.387 -19.295  -5.653  1.00 95.58           C  
ATOM   4025 HG21 THR A 245       0.770 -18.573  -6.188  1.00 95.58           H  
ATOM   4026 HG22 THR A 245       0.730 -19.940  -5.069  1.00 95.58           H  
ATOM   4027 HG23 THR A 245       1.941 -19.904  -6.368  1.00 95.58           H  
ATOM   4028  OG1 THR A 245       3.018 -19.577  -3.976  1.00 95.58           O  
ATOM   4029  HG1 THR A 245       3.343 -19.177  -3.167  1.00 95.58           H  
ATOM   4030  N   LEU A 246       2.858 -16.744  -7.643  1.00 94.35           N  
ATOM   4031  H   LEU A 246       3.397 -17.506  -8.029  1.00 94.35           H  
ATOM   4032  CA  LEU A 246       2.113 -15.887  -8.566  1.00 94.35           C  
ATOM   4033  HA  LEU A 246       2.145 -14.862  -8.196  1.00 94.35           H  
ATOM   4034  C   LEU A 246       0.650 -16.344  -8.612  1.00 94.35           C  
ATOM   4035  CB  LEU A 246       2.776 -15.929  -9.956  1.00 94.35           C  
ATOM   4036  HB2 LEU A 246       3.799 -15.565  -9.863  1.00 94.35           H  
ATOM   4037  HB3 LEU A 246       2.815 -16.967 -10.285  1.00 94.35           H  
ATOM   4038  O   LEU A 246       0.359 -17.469  -9.014  1.00 94.35           O  
ATOM   4039  CG  LEU A 246       2.048 -15.111 -11.044  1.00 94.35           C  
ATOM   4040  HG  LEU A 246       1.027 -15.473 -11.163  1.00 94.35           H  
ATOM   4041  CD1 LEU A 246       2.009 -13.614 -10.728  1.00 94.35           C  
ATOM   4042 HD11 LEU A 246       3.016 -13.242 -10.543  1.00 94.35           H  
ATOM   4043 HD12 LEU A 246       1.391 -13.442  -9.847  1.00 94.35           H  
ATOM   4044 HD13 LEU A 246       1.561 -13.078 -11.565  1.00 94.35           H  
ATOM   4045  CD2 LEU A 246       2.780 -15.281 -12.374  1.00 94.35           C  
ATOM   4046 HD21 LEU A 246       2.777 -16.336 -12.651  1.00 94.35           H  
ATOM   4047 HD22 LEU A 246       2.268 -14.719 -13.155  1.00 94.35           H  
ATOM   4048 HD23 LEU A 246       3.812 -14.942 -12.283  1.00 94.35           H  
ATOM   4049  N   ILE A 247      -0.269 -15.461  -8.227  1.00 91.23           N  
ATOM   4050  H   ILE A 247       0.029 -14.541  -7.935  1.00 91.23           H  
ATOM   4051  CA  ILE A 247      -1.703 -15.710  -8.338  1.00 91.23           C  
ATOM   4052  HA  ILE A 247      -1.879 -16.784  -8.272  1.00 91.23           H  
ATOM   4053  C   ILE A 247      -2.173 -15.235  -9.711  1.00 91.23           C  
ATOM   4054  CB  ILE A 247      -2.492 -15.056  -7.186  1.00 91.23           C  
ATOM   4055  HB  ILE A 247      -2.315 -13.980  -7.200  1.00 91.23           H  
ATOM   4056  O   ILE A 247      -2.205 -14.038 -10.004  1.00 91.23           O  
ATOM   4057  CG1 ILE A 247      -2.042 -15.618  -5.822  1.00 91.23           C  
ATOM   4058 HG12 ILE A 247      -0.981 -15.416  -5.671  1.00 91.23           H  
ATOM   4059 HG13 ILE A 247      -2.184 -16.698  -5.817  1.00 91.23           H  
ATOM   4060  CG2 ILE A 247      -3.995 -15.316  -7.392  1.00 91.23           C  
ATOM   4061 HG21 ILE A 247      -4.309 -14.988  -8.383  1.00 91.23           H  
ATOM   4062 HG22 ILE A 247      -4.220 -16.376  -7.271  1.00 91.23           H  
ATOM   4063 HG23 ILE A 247      -4.589 -14.734  -6.688  1.00 91.23           H  
ATOM   4064  CD1 ILE A 247      -2.805 -15.025  -4.632  1.00 91.23           C  
ATOM   4065 HD11 ILE A 247      -2.549 -15.597  -3.741  1.00 91.23           H  
ATOM   4066 HD12 ILE A 247      -3.884 -15.130  -4.741  1.00 91.23           H  
ATOM   4067 HD13 ILE A 247      -2.544 -13.975  -4.499  1.00 91.23           H  
ATOM   4068  N   HIS A 248      -2.609 -16.186 -10.530  1.00 81.30           N  
ATOM   4069  H   HIS A 248      -2.519 -17.148 -10.237  1.00 81.30           H  
ATOM   4070  CA  HIS A 248      -3.337 -15.916 -11.765  1.00 81.30           C  
ATOM   4071  HA  HIS A 248      -2.955 -15.000 -12.215  1.00 81.30           H  
ATOM   4072  C   HIS A 248      -4.817 -15.686 -11.442  1.00 81.30           C  
ATOM   4073  CB  HIS A 248      -3.098 -17.056 -12.761  1.00 81.30           C  
ATOM   4074  HB2 HIS A 248      -3.719 -16.892 -13.642  1.00 81.30           H  
ATOM   4075  HB3 HIS A 248      -3.399 -18.003 -12.314  1.00 81.30           H  
ATOM   4076  O   HIS A 248      -5.657 -16.561 -11.618  1.00 81.30           O  
ATOM   4077  CG  HIS A 248      -1.660 -17.147 -13.201  1.00 81.30           C  
ATOM   4078  CD2 HIS A 248      -0.691 -17.964 -12.684  1.00 81.30           C  
ATOM   4079  HD2 HIS A 248      -0.816 -18.667 -11.873  1.00 81.30           H  
ATOM   4080  ND1 HIS A 248      -1.077 -16.408 -14.205  1.00 81.30           N  
ATOM   4081  HD1 HIS A 248      -1.557 -15.765 -14.818  1.00 81.30           H  
ATOM   4082  CE1 HIS A 248       0.208 -16.782 -14.300  1.00 81.30           C  
ATOM   4083  HE1 HIS A 248       0.915 -16.402 -15.023  1.00 81.30           H  
ATOM   4084  NE2 HIS A 248       0.493 -17.724 -13.390  1.00 81.30           N  
ATOM   4085  N   GLN A 249      -5.129 -14.506 -10.915  1.00 65.52           N  
ATOM   4086  H   GLN A 249      -4.384 -13.844 -10.752  1.00 65.52           H  
ATOM   4087  CA  GLN A 249      -6.498 -14.016 -10.783  1.00 65.52           C  
ATOM   4088  HA  GLN A 249      -7.205 -14.751 -11.169  1.00 65.52           H  
ATOM   4089  C   GLN A 249      -6.625 -12.768 -11.642  1.00 65.52           C  
ATOM   4090  CB  GLN A 249      -6.843 -13.733  -9.311  1.00 65.52           C  
ATOM   4091  HB2 GLN A 249      -7.694 -13.053  -9.267  1.00 65.52           H  
ATOM   4092  HB3 GLN A 249      -5.996 -13.251  -8.824  1.00 65.52           H  
ATOM   4093  O   GLN A 249      -5.723 -11.925 -11.650  1.00 65.52           O  
ATOM   4094  CG  GLN A 249      -7.228 -15.024  -8.573  1.00 65.52           C  
ATOM   4095  HG2 GLN A 249      -6.457 -15.782  -8.712  1.00 65.52           H  
ATOM   4096  HG3 GLN A 249      -8.147 -15.411  -9.014  1.00 65.52           H  
ATOM   4097  CD  GLN A 249      -7.459 -14.828  -7.076  1.00 65.52           C  
ATOM   4098  NE2 GLN A 249      -8.015 -15.813  -6.407  1.00 65.52           N  
ATOM   4099 HE21 GLN A 249      -8.187 -15.643  -5.426  1.00 65.52           H  
ATOM   4100 HE22 GLN A 249      -8.308 -16.656  -6.880  1.00 65.52           H  
ATOM   4101  OE1 GLN A 249      -7.136 -13.821  -6.469  1.00 65.52           O  
ATOM   4102  N   SER A 250      -7.737 -12.624 -12.359  1.00 58.28           N  
ATOM   4103  H   SER A 250      -8.479 -13.306 -12.298  1.00 58.28           H  
ATOM   4104  CA  SER A 250      -8.056 -11.297 -12.864  1.00 58.28           C  
ATOM   4105  HA  SER A 250      -7.182 -10.907 -13.386  1.00 58.28           H  
ATOM   4106  C   SER A 250      -8.363 -10.381 -11.685  1.00 58.28           C  
ATOM   4107  CB  SER A 250      -9.200 -11.312 -13.858  1.00 58.28           C  
ATOM   4108  HB2 SER A 250      -9.195 -10.385 -14.432  1.00 58.28           H  
ATOM   4109  HB3 SER A 250      -9.073 -12.150 -14.543  1.00 58.28           H  
ATOM   4110  O   SER A 250      -8.818 -10.814 -10.624  1.00 58.28           O  
ATOM   4111  OG  SER A 250     -10.409 -11.401 -13.160  1.00 58.28           O  
ATOM   4112  HG  SER A 250     -10.975 -11.886 -13.765  1.00 58.28           H  
ATOM   4113  N   ILE A 251      -8.141  -9.089 -11.893  1.00 53.41           N  
ATOM   4114  H   ILE A 251      -7.765  -8.808 -12.787  1.00 53.41           H  
ATOM   4115  CA  ILE A 251      -8.444  -8.055 -10.901  1.00 53.41           C  
ATOM   4116  HA  ILE A 251      -7.913  -8.292  -9.978  1.00 53.41           H  
ATOM   4117  C   ILE A 251      -9.952  -8.053 -10.565  1.00 53.41           C  
ATOM   4118  CB  ILE A 251      -7.937  -6.690 -11.430  1.00 53.41           C  
ATOM   4119  HB  ILE A 251      -8.506  -6.443 -12.326  1.00 53.41           H  
ATOM   4120  O   ILE A 251     -10.341  -7.625  -9.485  1.00 53.41           O  
ATOM   4121  CG1 ILE A 251      -6.431  -6.749 -11.808  1.00 53.41           C  
ATOM   4122 HG12 ILE A 251      -5.834  -6.862 -10.903  1.00 53.41           H  
ATOM   4123 HG13 ILE A 251      -6.231  -7.613 -12.443  1.00 53.41           H  
ATOM   4124  CG2 ILE A 251      -8.164  -5.578 -10.389  1.00 53.41           C  
ATOM   4125 HG21 ILE A 251      -7.805  -4.617 -10.758  1.00 53.41           H  
ATOM   4126 HG22 ILE A 251      -9.228  -5.463 -10.181  1.00 53.41           H  
ATOM   4127 HG23 ILE A 251      -7.653  -5.825  -9.459  1.00 53.41           H  
ATOM   4128  CD1 ILE A 251      -5.928  -5.531 -12.594  1.00 53.41           C  
ATOM   4129 HD11 ILE A 251      -4.903  -5.713 -12.917  1.00 53.41           H  
ATOM   4130 HD12 ILE A 251      -5.937  -4.638 -11.969  1.00 53.41           H  
ATOM   4131 HD13 ILE A 251      -6.554  -5.372 -13.472  1.00 53.41           H  
ATOM   4132  N   THR A 252     -10.802  -8.566 -11.464  1.00 61.06           N  
ATOM   4133  H   THR A 252     -10.430  -8.978 -12.307  1.00 61.06           H  
ATOM   4134  CA  THR A 252     -12.255  -8.696 -11.273  1.00 61.06           C  
ATOM   4135  HA  THR A 252     -12.590  -7.940 -10.563  1.00 61.06           H  
ATOM   4136  C   THR A 252     -12.688 -10.049 -10.692  1.00 61.06           C  
ATOM   4137  CB  THR A 252     -12.996  -8.457 -12.600  1.00 61.06           C  
ATOM   4138  HB  THR A 252     -14.068  -8.570 -12.443  1.00 61.06           H  
ATOM   4139  O   THR A 252     -13.874 -10.238 -10.442  1.00 61.06           O  
ATOM   4140  CG2 THR A 252     -12.731  -7.064 -13.175  1.00 61.06           C  
ATOM   4141 HG21 THR A 252     -13.374  -6.900 -14.040  1.00 61.06           H  
ATOM   4142 HG22 THR A 252     -11.689  -6.966 -13.478  1.00 61.06           H  
ATOM   4143 HG23 THR A 252     -12.962  -6.312 -12.421  1.00 61.06           H  
ATOM   4144  OG1 THR A 252     -12.568  -9.384 -13.571  1.00 61.06           O  
ATOM   4145  HG1 THR A 252     -12.981  -9.155 -14.407  1.00 61.06           H  
ATOM   4146  N   GLY A 253     -11.775 -11.009 -10.505  1.00 53.10           N  
ATOM   4147  H   GLY A 253     -10.809 -10.800 -10.711  1.00 53.10           H  
ATOM   4148  CA  GLY A 253     -12.101 -12.394 -10.138  1.00 53.10           C  
ATOM   4149  HA2 GLY A 253     -12.827 -12.383  -9.325  1.00 53.10           H  
ATOM   4150  HA3 GLY A 253     -11.193 -12.880  -9.781  1.00 53.10           H  
ATOM   4151  C   GLY A 253     -12.677 -13.249 -11.279  1.00 53.10           C  
ATOM   4152  O   GLY A 253     -12.898 -14.443 -11.093  1.00 53.10           O  
ATOM   4153  N   LEU A 254     -12.889 -12.680 -12.469  1.00 48.35           N  
ATOM   4154  H   LEU A 254     -12.669 -11.698 -12.555  1.00 48.35           H  
ATOM   4155  CA  LEU A 254     -13.319 -13.397 -13.674  1.00 48.35           C  
ATOM   4156  HA  LEU A 254     -13.929 -14.257 -13.397  1.00 48.35           H  
ATOM   4157  C   LEU A 254     -12.099 -13.909 -14.447  1.00 48.35           C  
ATOM   4158  CB  LEU A 254     -14.154 -12.442 -14.550  1.00 48.35           C  
ATOM   4159  HB2 LEU A 254     -13.527 -11.596 -14.834  1.00 48.35           H  
ATOM   4160  HB3 LEU A 254     -14.431 -12.964 -15.466  1.00 48.35           H  
ATOM   4161  O   LEU A 254     -11.292 -13.093 -14.873  1.00 48.35           O  
ATOM   4162  CG  LEU A 254     -15.431 -11.904 -13.879  1.00 48.35           C  
ATOM   4163  HG  LEU A 254     -15.188 -11.442 -12.922  1.00 48.35           H  
ATOM   4164  CD1 LEU A 254     -16.071 -10.832 -14.762  1.00 48.35           C  
ATOM   4165 HD11 LEU A 254     -15.369 -10.012 -14.914  1.00 48.35           H  
ATOM   4166 HD12 LEU A 254     -16.343 -11.259 -15.727  1.00 48.35           H  
ATOM   4167 HD13 LEU A 254     -16.966 -10.444 -14.275  1.00 48.35           H  
ATOM   4168  CD2 LEU A 254     -16.454 -13.018 -13.649  1.00 48.35           C  
ATOM   4169 HD21 LEU A 254     -16.684 -13.518 -14.590  1.00 48.35           H  
ATOM   4170 HD22 LEU A 254     -16.063 -13.743 -12.935  1.00 48.35           H  
ATOM   4171 HD23 LEU A 254     -17.369 -12.595 -13.235  1.00 48.35           H  
ATOM   4172  N   TYR A 255     -11.937 -15.218 -14.646  1.00 45.94           N  
ATOM   4173  H   TYR A 255     -12.631 -15.861 -14.293  1.00 45.94           H  
ATOM   4174  CA  TYR A 255     -10.900 -15.729 -15.554  1.00 45.94           C  
ATOM   4175  HA  TYR A 255      -9.914 -15.498 -15.150  1.00 45.94           H  
ATOM   4176  C   TYR A 255     -11.028 -15.040 -16.922  1.00 45.94           C  
ATOM   4177  CB  TYR A 255     -11.021 -17.256 -15.708  1.00 45.94           C  
ATOM   4178  HB2 TYR A 255     -10.686 -17.526 -16.710  1.00 45.94           H  
ATOM   4179  HB3 TYR A 255     -12.068 -17.553 -15.645  1.00 45.94           H  
ATOM   4180  O   TYR A 255     -12.077 -15.128 -17.555  1.00 45.94           O  
ATOM   4181  CG  TYR A 255     -10.199 -18.062 -14.718  1.00 45.94           C  
ATOM   4182  CD1 TYR A 255      -8.911 -18.500 -15.085  1.00 45.94           C  
ATOM   4183  HD1 TYR A 255      -8.518 -18.256 -16.061  1.00 45.94           H  
ATOM   4184  CD2 TYR A 255     -10.717 -18.390 -13.449  1.00 45.94           C  
ATOM   4185  HD2 TYR A 255     -11.706 -18.059 -13.169  1.00 45.94           H  
ATOM   4186  CE1 TYR A 255      -8.142 -19.267 -14.190  1.00 45.94           C  
ATOM   4187  HE1 TYR A 255      -7.155 -19.610 -14.467  1.00 45.94           H  
ATOM   4188  CE2 TYR A 255      -9.950 -19.159 -12.550  1.00 45.94           C  
ATOM   4189  HE2 TYR A 255     -10.352 -19.415 -11.581  1.00 45.94           H  
ATOM   4190  OH  TYR A 255      -7.919 -20.352 -12.067  1.00 45.94           O  
ATOM   4191  HH  TYR A 255      -8.389 -20.521 -11.247  1.00 45.94           H  
ATOM   4192  CZ  TYR A 255      -8.660 -19.601 -12.923  1.00 45.94           C  
ATOM   4193  N   GLU A 256      -9.979 -14.347 -17.372  1.00 44.12           N  
ATOM   4194  H   GLU A 256      -9.140 -14.288 -16.813  1.00 44.12           H  
ATOM   4195  CA  GLU A 256      -9.873 -13.993 -18.788  1.00 44.12           C  
ATOM   4196  HA  GLU A 256     -10.836 -13.642 -19.157  1.00 44.12           H  
ATOM   4197  C   GLU A 256      -9.532 -15.293 -19.525  1.00 44.12           C  
ATOM   4198  CB  GLU A 256      -8.842 -12.868 -19.034  1.00 44.12           C  
ATOM   4199  HB2 GLU A 256      -8.686 -12.791 -20.110  1.00 44.12           H  
ATOM   4200  HB3 GLU A 256      -7.895 -13.126 -18.560  1.00 44.12           H  
ATOM   4201  O   GLU A 256      -8.429 -15.821 -19.376  1.00 44.12           O  
ATOM   4202  CG  GLU A 256      -9.325 -11.499 -18.513  1.00 44.12           C  
ATOM   4203  HG2 GLU A 256     -10.335 -11.326 -18.885  1.00 44.12           H  
ATOM   4204  HG3 GLU A 256      -9.375 -11.541 -17.425  1.00 44.12           H  
ATOM   4205  CD  GLU A 256      -8.440 -10.301 -18.928  1.00 44.12           C  
ATOM   4206  OE1 GLU A 256      -8.802  -9.162 -18.544  1.00 44.12           O  
ATOM   4207  OE2 GLU A 256      -7.389 -10.497 -19.582  1.00 44.12           O  
ATOM   4208  N   THR A 257     -10.529 -15.857 -20.209  1.00 39.84           N  
ATOM   4209  H   THR A 257     -11.428 -15.397 -20.209  1.00 39.84           H  
ATOM   4210  CA  THR A 257     -10.375 -16.957 -21.174  1.00 39.84           C  
ATOM   4211  HA  THR A 257      -9.683 -17.704 -20.784  1.00 39.84           H  
ATOM   4212  C   THR A 257      -9.786 -16.452 -22.478  1.00 39.84           C  
ATOM   4213  CB  THR A 257     -11.714 -17.617 -21.494  1.00 39.84           C  
ATOM   4214  HB  THR A 257     -11.574 -18.328 -22.309  1.00 39.84           H  
ATOM   4215  O   THR A 257     -10.276 -15.393 -22.937  1.00 39.84           O  
ATOM   4216  CG2 THR A 257     -12.309 -18.356 -20.297  1.00 39.84           C  
ATOM   4217 HG21 THR A 257     -13.252 -18.817 -20.591  1.00 39.84           H  
ATOM   4218 HG22 THR A 257     -11.615 -19.129 -19.966  1.00 39.84           H  
ATOM   4219 HG23 THR A 257     -12.490 -17.658 -19.479  1.00 39.84           H  
ATOM   4220  OG1 THR A 257     -12.602 -16.608 -21.910  1.00 39.84           O  
ATOM   4221  HG1 THR A 257     -12.040 -16.017 -22.416  1.00 39.84           H  
ATOM   4222  OXT THR A 257      -8.938 -17.183 -23.024  1.00 39.84           O  
TER    4223      THR A 257                                                       
END   
