# Supplementary material for: Computational design of novel Cas9 PAM-interacting domains using evolution-based modelling and structural quality assessment
Source: PLoS Comput Biol. 2023 Nov 17;19(11):e1011621. doi: 10.1371/journal.pcbi.1011621 (PMC10729993; doi:10.1371/journal.pcbi.1011621)
Supplement: S1 File — This file contains the experimentally tested sequences in a zip format. It includes Fasta files, AlphaFold Prediction with PDB file, pLDDT, and more. (ZIP) [file pcbi.1011621.s001.zip › pdb/dgfx_34_relaxed_rank_1_model_3.pdb]

ATOM      1  N   THR A   1      -4.357   8.719 -21.869  1.00 41.24           N  
ATOM      2  H   THR A   1      -4.041   7.919 -21.341  1.00 41.24           H  
ATOM      3  H2  THR A   1      -4.950   9.295 -21.289  1.00 41.24           H  
ATOM      4  H3  THR A   1      -4.906   8.421 -22.663  1.00 41.24           H  
ATOM      5  CA  THR A   1      -3.224   9.557 -22.317  1.00 41.24           C  
ATOM      6  HA  THR A   1      -2.600   9.013 -23.026  1.00 41.24           H  
ATOM      7  C   THR A   1      -2.371   9.915 -21.106  1.00 41.24           C  
ATOM      8  CB  THR A   1      -3.763  10.817 -23.007  1.00 41.24           C  
ATOM      9  HB  THR A   1      -2.991  11.584 -23.059  1.00 41.24           H  
ATOM     10  O   THR A   1      -2.679  10.852 -20.390  1.00 41.24           O  
ATOM     11  CG2 THR A   1      -4.273  10.499 -24.411  1.00 41.24           C  
ATOM     12 HG21 THR A   1      -5.111   9.803 -24.380  1.00 41.24           H  
ATOM     13 HG22 THR A   1      -4.604  11.420 -24.890  1.00 41.24           H  
ATOM     14 HG23 THR A   1      -3.468  10.076 -25.012  1.00 41.24           H  
ATOM     15  OG1 THR A   1      -4.878  11.279 -22.287  1.00 41.24           O  
ATOM     16  HG1 THR A   1      -5.038  12.193 -22.532  1.00 41.24           H  
ATOM     17  N   GLY A   2      -1.358   9.104 -20.784  1.00 58.01           N  
ATOM     18  H   GLY A   2      -1.072   8.377 -21.425  1.00 58.01           H  
ATOM     19  CA  GLY A   2      -0.392   9.424 -19.722  1.00 58.01           C  
ATOM     20  HA2 GLY A   2      -0.089   8.513 -19.206  1.00 58.01           H  
ATOM     21  HA3 GLY A   2      -0.824  10.107 -18.992  1.00 58.01           H  
ATOM     22  C   GLY A   2       0.850  10.058 -20.343  1.00 58.01           C  
ATOM     23  O   GLY A   2       1.288   9.587 -21.389  1.00 58.01           O  
ATOM     24  N   GLY A   3       1.393  11.120 -19.744  1.00 75.17           N  
ATOM     25  H   GLY A   3       0.973  11.489 -18.902  1.00 75.17           H  
ATOM     26  CA  GLY A   3       2.625  11.746 -20.232  1.00 75.17           C  
ATOM     27  HA2 GLY A   3       2.453  12.140 -21.234  1.00 75.17           H  
ATOM     28  HA3 GLY A   3       2.909  12.576 -19.585  1.00 75.17           H  
ATOM     29  C   GLY A   3       3.790  10.751 -20.283  1.00 75.17           C  
ATOM     30  O   GLY A   3       3.902   9.870 -19.425  1.00 75.17           O  
ATOM     31  N   PHE A   4       4.667  10.895 -21.280  1.00 81.09           N  
ATOM     32  H   PHE A   4       4.501  11.621 -21.963  1.00 81.09           H  
ATOM     33  CA  PHE A   4       5.863  10.055 -21.453  1.00 81.09           C  
ATOM     34  HA  PHE A   4       5.559   9.012 -21.546  1.00 81.09           H  
ATOM     35  C   PHE A   4       6.831  10.150 -20.268  1.00 81.09           C  
ATOM     36  CB  PHE A   4       6.593  10.481 -22.733  1.00 81.09           C  
ATOM     37  HB2 PHE A   4       7.519   9.912 -22.814  1.00 81.09           H  
ATOM     38  HB3 PHE A   4       6.865  11.533 -22.658  1.00 81.09           H  
ATOM     39  O   PHE A   4       7.590   9.217 -19.999  1.00 81.09           O  
ATOM     40  CG  PHE A   4       5.793  10.253 -23.998  1.00 81.09           C  
ATOM     41  CD1 PHE A   4       5.590   8.941 -24.459  1.00 81.09           C  
ATOM     42  HD1 PHE A   4       6.041   8.115 -23.929  1.00 81.09           H  
ATOM     43  CD2 PHE A   4       5.256  11.337 -24.716  1.00 81.09           C  
ATOM     44  HD2 PHE A   4       5.423  12.350 -24.380  1.00 81.09           H  
ATOM     45  CE1 PHE A   4       4.830   8.707 -25.618  1.00 81.09           C  
ATOM     46  HE1 PHE A   4       4.683   7.700 -25.979  1.00 81.09           H  
ATOM     47  CE2 PHE A   4       4.507  11.104 -25.882  1.00 81.09           C  
ATOM     48  HE2 PHE A   4       4.102  11.937 -26.439  1.00 81.09           H  
ATOM     49  CZ  PHE A   4       4.287   9.790 -26.329  1.00 81.09           C  
ATOM     50  HZ  PHE A   4       3.716   9.614 -27.229  1.00 81.09           H  
ATOM     51  N   SER A   5       6.776  11.263 -19.543  1.00 81.76           N  
ATOM     52  H   SER A   5       6.137  11.988 -19.836  1.00 81.76           H  
ATOM     53  CA  SER A   5       7.582  11.559 -18.370  1.00 81.76           C  
ATOM     54  HA  SER A   5       7.949  10.629 -17.934  1.00 81.76           H  
ATOM     55  C   SER A   5       6.764  12.266 -17.302  1.00 81.76           C  
ATOM     56  CB  SER A   5       8.787  12.413 -18.775  1.00 81.76           C  
ATOM     57  HB2 SER A   5       9.323  12.749 -17.888  1.00 81.76           H  
ATOM     58  HB3 SER A   5       9.449  11.779 -19.365  1.00 81.76           H  
ATOM     59  O   SER A   5       5.698  12.820 -17.567  1.00 81.76           O  
ATOM     60  OG  SER A   5       8.447  13.526 -19.581  1.00 81.76           O  
ATOM     61  HG  SER A   5       7.715  14.033 -19.222  1.00 81.76           H  
ATOM     62  N   LYS A   6       7.292  12.294 -16.081  1.00 79.90           N  
ATOM     63  H   LYS A   6       8.164  11.808 -15.930  1.00 79.90           H  
ATOM     64  CA  LYS A   6       6.809  13.224 -15.063  1.00 79.90           C  
ATOM     65  HA  LYS A   6       5.722  13.164 -15.004  1.00 79.90           H  
ATOM     66  C   LYS A   6       7.195  14.643 -15.470  1.00 79.90           C  
ATOM     67  CB  LYS A   6       7.409  12.872 -13.706  1.00 79.90           C  
ATOM     68  HB2 LYS A   6       8.495  12.865 -13.804  1.00 79.90           H  
ATOM     69  HB3 LYS A   6       7.130  13.645 -12.990  1.00 79.90           H  
ATOM     70  O   LYS A   6       8.376  14.978 -15.485  1.00 79.90           O  
ATOM     71  CG  LYS A   6       6.938  11.510 -13.186  1.00 79.90           C  
ATOM     72  HG2 LYS A   6       5.855  11.501 -13.061  1.00 79.90           H  
ATOM     73  HG3 LYS A   6       7.239  10.721 -13.876  1.00 79.90           H  
ATOM     74  CD  LYS A   6       7.626  11.303 -11.844  1.00 79.90           C  
ATOM     75  HD2 LYS A   6       7.252  12.025 -11.118  1.00 79.90           H  
ATOM     76  HD3 LYS A   6       8.688  11.492 -12.000  1.00 79.90           H  
ATOM     77  CE  LYS A   6       7.465   9.889 -11.307  1.00 79.90           C  
ATOM     78  HE2 LYS A   6       7.610   9.188 -12.129  1.00 79.90           H  
ATOM     79  HE3 LYS A   6       6.461   9.763 -10.900  1.00 79.90           H  
ATOM     80  NZ  LYS A   6       8.508   9.680 -10.280  1.00 79.90           N  
ATOM     81  HZ1 LYS A   6       8.461  10.406  -9.580  1.00 79.90           H  
ATOM     82  HZ2 LYS A   6       9.404   9.798 -10.730  1.00 79.90           H  
ATOM     83  HZ3 LYS A   6       8.454   8.758  -9.870  1.00 79.90           H  
ATOM     84  N   GLU A   7       6.192  15.469 -15.746  1.00 81.19           N  
ATOM     85  H   GLU A   7       5.272  15.062 -15.829  1.00 81.19           H  
ATOM     86  CA  GLU A   7       6.344  16.840 -16.264  1.00 81.19           C  
ATOM     87  HA  GLU A   7       6.983  16.817 -17.147  1.00 81.19           H  
ATOM     88  C   GLU A   7       7.008  17.827 -15.284  1.00 81.19           C  
ATOM     89  CB  GLU A   7       4.959  17.363 -16.688  1.00 81.19           C  
ATOM     90  HB2 GLU A   7       5.038  18.411 -16.976  1.00 81.19           H  
ATOM     91  HB3 GLU A   7       4.287  17.309 -15.831  1.00 81.19           H  
ATOM     92  O   GLU A   7       7.280  18.975 -15.630  1.00 81.19           O  
ATOM     93  CG  GLU A   7       4.332  16.579 -17.855  1.00 81.19           C  
ATOM     94  HG2 GLU A   7       3.352  17.008 -18.064  1.00 81.19           H  
ATOM     95  HG3 GLU A   7       4.173  15.547 -17.543  1.00 81.19           H  
ATOM     96  CD  GLU A   7       5.177  16.615 -19.139  1.00 81.19           C  
ATOM     97  OE1 GLU A   7       5.077  15.639 -19.916  1.00 81.19           O  
ATOM     98  OE2 GLU A   7       5.941  17.591 -19.310  1.00 81.19           O  
ATOM     99  N   SER A   8       7.308  17.402 -14.053  1.00 84.50           N  
ATOM    100  H   SER A   8       7.100  16.445 -13.810  1.00 84.50           H  
ATOM    101  CA  SER A   8       8.108  18.199 -13.126  1.00 84.50           C  
ATOM    102  HA  SER A   8       7.621  19.165 -12.990  1.00 84.50           H  
ATOM    103  C   SER A   8       9.508  18.436 -13.697  1.00 84.50           C  
ATOM    104  CB  SER A   8       8.210  17.516 -11.761  1.00 84.50           C  
ATOM    105  HB2 SER A   8       8.735  16.567 -11.866  1.00 84.50           H  
ATOM    106  HB3 SER A   8       8.773  18.154 -11.080  1.00 84.50           H  
ATOM    107  O   SER A   8      10.291  17.500 -13.875  1.00 84.50           O  
ATOM    108  OG  SER A   8       6.921  17.277 -11.227  1.00 84.50           O  
ATOM    109  HG  SER A   8       6.414  18.092 -11.262  1.00 84.50           H  
ATOM    110  N   ILE A   9       9.829  19.705 -13.950  1.00 82.68           N  
ATOM    111  H   ILE A   9       9.112  20.409 -13.850  1.00 82.68           H  
ATOM    112  CA  ILE A   9      11.157  20.127 -14.392  1.00 82.68           C  
ATOM    113  HA  ILE A   9      11.546  19.380 -15.084  1.00 82.68           H  
ATOM    114  C   ILE A   9      12.071  20.177 -13.173  1.00 82.68           C  
ATOM    115  CB  ILE A   9      11.107  21.479 -15.137  1.00 82.68           C  
ATOM    116  HB  ILE A   9      10.697  22.232 -14.464  1.00 82.68           H  
ATOM    117  O   ILE A   9      11.850  20.956 -12.245  1.00 82.68           O  
ATOM    118  CG1 ILE A   9      10.195  21.377 -16.382  1.00 82.68           C  
ATOM    119 HG12 ILE A   9      10.646  20.705 -17.111  1.00 82.68           H  
ATOM    120 HG13 ILE A   9       9.230  20.957 -16.099  1.00 82.68           H  
ATOM    121  CG2 ILE A   9      12.535  21.904 -15.542  1.00 82.68           C  
ATOM    122 HG21 ILE A   9      13.153  22.047 -14.656  1.00 82.68           H  
ATOM    123 HG22 ILE A   9      12.517  22.854 -16.077  1.00 82.68           H  
ATOM    124 HG23 ILE A   9      12.990  21.134 -16.165  1.00 82.68           H  
ATOM    125  CD1 ILE A   9       9.905  22.726 -17.051  1.00 82.68           C  
ATOM    126 HD11 ILE A   9       9.483  23.418 -16.322  1.00 82.68           H  
ATOM    127 HD12 ILE A   9       9.184  22.578 -17.855  1.00 82.68           H  
ATOM    128 HD13 ILE A   9      10.815  23.151 -17.475  1.00 82.68           H  
ATOM    129  N   LEU A  10      13.112  19.354 -13.188  1.00 85.72           N  
ATOM    130  H   LEU A  10      13.243  18.762 -13.996  1.00 85.72           H  
ATOM    131  CA  LEU A  10      14.141  19.347 -12.162  1.00 85.72           C  
ATOM    132  HA  LEU A  10      13.745  19.850 -11.280  1.00 85.72           H  
ATOM    133  C   LEU A  10      15.375  20.132 -12.617  1.00 85.72           C  
ATOM    134  CB  LEU A  10      14.490  17.905 -11.779  1.00 85.72           C  
ATOM    135  HB2 LEU A  10      15.349  17.926 -11.108  1.00 85.72           H  
ATOM    136  HB3 LEU A  10      14.785  17.379 -12.687  1.00 85.72           H  
ATOM    137  O   LEU A  10      15.712  20.130 -13.808  1.00 85.72           O  
ATOM    138  CG  LEU A  10      13.353  17.116 -11.109  1.00 85.72           C  
ATOM    139  HG  LEU A  10      12.586  16.889 -11.850  1.00 85.72           H  
ATOM    140  CD1 LEU A  10      13.938  15.814 -10.566  1.00 85.72           C  
ATOM    141 HD11 LEU A  10      13.148  15.241 -10.080  1.00 85.72           H  
ATOM    142 HD12 LEU A  10      14.350  15.220 -11.382  1.00 85.72           H  
ATOM    143 HD13 LEU A  10      14.719  16.027  -9.835  1.00 85.72           H  
ATOM    144  CD2 LEU A  10      12.703  17.844  -9.928  1.00 85.72           C  
ATOM    145 HD21 LEU A  10      11.987  17.184  -9.439  1.00 85.72           H  
ATOM    146 HD22 LEU A  10      13.460  18.160  -9.210  1.00 85.72           H  
ATOM    147 HD23 LEU A  10      12.153  18.713 -10.288  1.00 85.72           H  
ATOM    148  N   PRO A  11      16.082  20.783 -11.675  1.00 85.96           N  
ATOM    149  CA  PRO A  11      17.324  21.477 -11.978  1.00 85.96           C  
ATOM    150  HA  PRO A  11      17.152  22.217 -12.759  1.00 85.96           H  
ATOM    151  C   PRO A  11      18.404  20.498 -12.453  1.00 85.96           C  
ATOM    152  CB  PRO A  11      17.717  22.188 -10.678  1.00 85.96           C  
ATOM    153  HB2 PRO A  11      17.238  23.166 -10.641  1.00 85.96           H  
ATOM    154  HB3 PRO A  11      18.796  22.291 -10.566  1.00 85.96           H  
ATOM    155  O   PRO A  11      18.324  19.284 -12.234  1.00 85.96           O  
ATOM    156  CG  PRO A  11      17.120  21.291  -9.595  1.00 85.96           C  
ATOM    157  HG2 PRO A  11      16.936  21.837  -8.670  1.00 85.96           H  
ATOM    158  HG3 PRO A  11      17.779  20.440  -9.417  1.00 85.96           H  
ATOM    159  CD  PRO A  11      15.822  20.811 -10.239  1.00 85.96           C  
ATOM    160  HD2 PRO A  11      15.559  19.828  -9.850  1.00 85.96           H  
ATOM    161  HD3 PRO A  11      15.023  21.523 -10.031  1.00 85.96           H  
ATOM    162  N   LYS A  12      19.450  21.044 -13.084  1.00 85.26           N  
ATOM    163  H   LYS A  12      19.447  22.044 -13.231  1.00 85.26           H  
ATOM    164  CA  LYS A  12      20.611  20.271 -13.534  1.00 85.26           C  
ATOM    165  HA  LYS A  12      20.271  19.565 -14.292  1.00 85.26           H  
ATOM    166  C   LYS A  12      21.192  19.447 -12.381  1.00 85.26           C  
ATOM    167  CB  LYS A  12      21.649  21.193 -14.200  1.00 85.26           C  
ATOM    168  HB2 LYS A  12      21.150  21.802 -14.954  1.00 85.26           H  
ATOM    169  HB3 LYS A  12      22.375  20.562 -14.713  1.00 85.26           H  
ATOM    170  O   LYS A  12      21.478  19.970 -11.306  1.00 85.26           O  
ATOM    171  CG  LYS A  12      22.407  22.117 -13.230  1.00 85.26           C  
ATOM    172  HG2 LYS A  12      21.696  22.733 -12.680  1.00 85.26           H  
ATOM    173  HG3 LYS A  12      22.980  21.514 -12.525  1.00 85.26           H  
ATOM    174  CD  LYS A  12      23.401  23.022 -13.962  1.00 85.26           C  
ATOM    175  HD2 LYS A  12      24.095  22.406 -14.533  1.00 85.26           H  
ATOM    176  HD3 LYS A  12      22.857  23.676 -14.644  1.00 85.26           H  
ATOM    177  CE  LYS A  12      24.167  23.862 -12.933  1.00 85.26           C  
ATOM    178  HE2 LYS A  12      23.450  24.455 -12.365  1.00 85.26           H  
ATOM    179  HE3 LYS A  12      24.666  23.188 -12.236  1.00 85.26           H  
ATOM    180  NZ  LYS A  12      25.162  24.752 -13.583  1.00 85.26           N  
ATOM    181  HZ1 LYS A  12      24.705  25.374 -14.234  1.00 85.26           H  
ATOM    182  HZ2 LYS A  12      25.645  25.310 -12.894  1.00 85.26           H  
ATOM    183  HZ3 LYS A  12      25.845  24.207 -14.090  1.00 85.26           H  
ATOM    184  N   ARG A  13      21.380  18.150 -12.609  1.00 81.23           N  
ATOM    185  H   ARG A  13      21.101  17.785 -13.508  1.00 81.23           H  
ATOM    186  CA  ARG A  13      22.111  17.258 -11.702  1.00 81.23           C  
ATOM    187  HA  ARG A  13      22.910  17.835 -11.237  1.00 81.23           H  
ATOM    188  C   ARG A  13      22.765  16.148 -12.504  1.00 81.23           C  
ATOM    189  CB  ARG A  13      21.201  16.724 -10.572  1.00 81.23           C  
ATOM    190  HB2 ARG A  13      20.790  17.570 -10.020  1.00 81.23           H  
ATOM    191  HB3 ARG A  13      21.818  16.148  -9.882  1.00 81.23           H  
ATOM    192  O   ARG A  13      22.295  15.806 -13.587  1.00 81.23           O  
ATOM    193  CG  ARG A  13      20.039  15.842 -11.049  1.00 81.23           C  
ATOM    194  HG2 ARG A  13      19.341  16.468 -11.604  1.00 81.23           H  
ATOM    195  HG3 ARG A  13      20.424  15.057 -11.700  1.00 81.23           H  
ATOM    196  CD  ARG A  13      19.275  15.207  -9.880  1.00 81.23           C  
ATOM    197  HD2 ARG A  13      18.735  15.998  -9.362  1.00 81.23           H  
ATOM    198  HD3 ARG A  13      19.989  14.757  -9.191  1.00 81.23           H  
ATOM    199  NE  ARG A  13      18.332  14.164 -10.342  1.00 81.23           N  
ATOM    200  HE  ARG A  13      18.427  13.849 -11.297  1.00 81.23           H  
ATOM    201  NH1 ARG A  13      17.048  14.024  -8.442  1.00 81.23           N  
ATOM    202 HH11 ARG A  13      16.216  13.680  -7.985  1.00 81.23           H  
ATOM    203 HH12 ARG A  13      17.632  14.720  -8.001  1.00 81.23           H  
ATOM    204  NH2 ARG A  13      16.509  12.804 -10.233  1.00 81.23           N  
ATOM    205 HH21 ARG A  13      16.627  12.583 -11.212  1.00 81.23           H  
ATOM    206 HH22 ARG A  13      15.581  12.659  -9.861  1.00 81.23           H  
ATOM    207  CZ  ARG A  13      17.310  13.664  -9.668  1.00 81.23           C  
ATOM    208  N   ASN A  14      23.817  15.553 -11.952  1.00 79.08           N  
ATOM    209  H   ASN A  14      24.151  15.875 -11.055  1.00 79.08           H  
ATOM    210  CA  ASN A  14      24.439  14.376 -12.545  1.00 79.08           C  
ATOM    211  HA  ASN A  14      24.510  14.528 -13.622  1.00 79.08           H  
ATOM    212  C   ASN A  14      23.543  13.148 -12.307  1.00 79.08           C  
ATOM    213  CB  ASN A  14      25.868  14.224 -11.996  1.00 79.08           C  
ATOM    214  HB2 ASN A  14      26.385  15.182 -12.045  1.00 79.08           H  
ATOM    215  HB3 ASN A  14      25.835  13.901 -10.956  1.00 79.08           H  
ATOM    216  O   ASN A  14      23.728  12.397 -11.353  1.00 79.08           O  
ATOM    217  CG  ASN A  14      26.686  13.229 -12.805  1.00 79.08           C  
ATOM    218  ND2 ASN A  14      27.788  12.771 -12.263  1.00 79.08           N  
ATOM    219 HD21 ASN A  14      28.062  13.042 -11.329  1.00 79.08           H  
ATOM    220 HD22 ASN A  14      28.323  12.104 -12.801  1.00 79.08           H  
ATOM    221  OD1 ASN A  14      26.371  12.888 -13.938  1.00 79.08           O  
ATOM    222  N   SER A  15      22.494  13.009 -13.115  1.00 77.81           N  
ATOM    223  H   SER A  15      22.348  13.703 -13.834  1.00 77.81           H  
ATOM    224  CA  SER A  15      21.542  11.906 -13.040  1.00 77.81           C  
ATOM    225  HA  SER A  15      22.006  11.058 -12.535  1.00 77.81           H  
ATOM    226  C   SER A  15      21.141  11.486 -14.439  1.00 77.81           C  
ATOM    227  CB  SER A  15      20.300  12.335 -12.258  1.00 77.81           C  
ATOM    228  HB2 SER A  15      20.609  12.671 -11.268  1.00 77.81           H  
ATOM    229  HB3 SER A  15      19.817  13.160 -12.780  1.00 77.81           H  
ATOM    230  O   SER A  15      20.566  12.278 -15.179  1.00 77.81           O  
ATOM    231  OG  SER A  15      19.374  11.274 -12.114  1.00 77.81           O  
ATOM    232  HG  SER A  15      19.833  10.550 -11.682  1.00 77.81           H  
ATOM    233  N   ASP A  16      21.364  10.216 -14.755  1.00 74.66           N  
ATOM    234  H   ASP A  16      21.964   9.653 -14.168  1.00 74.66           H  
ATOM    235  CA  ASP A  16      20.970   9.632 -16.041  1.00 74.66           C  
ATOM    236  HA  ASP A  16      21.222  10.338 -16.832  1.00 74.66           H  
ATOM    237  C   ASP A  16      19.449   9.383 -16.133  1.00 74.66           C  
ATOM    238  CB  ASP A  16      21.794   8.359 -16.288  1.00 74.66           C  
ATOM    239  HB2 ASP A  16      21.450   7.585 -15.602  1.00 74.66           H  
ATOM    240  HB3 ASP A  16      21.618   8.013 -17.306  1.00 74.66           H  
ATOM    241  O   ASP A  16      18.952   8.901 -17.143  1.00 74.66           O  
ATOM    242  CG  ASP A  16      23.305   8.576 -16.093  1.00 74.66           C  
ATOM    243  OD1 ASP A  16      23.848   9.627 -16.530  1.00 74.66           O  
ATOM    244  OD2 ASP A  16      23.902   7.741 -15.385  1.00 74.66           O  
ATOM    245  N   LYS A  17      18.689   9.720 -15.077  1.00 75.66           N  
ATOM    246  H   LYS A  17      19.163  10.148 -14.294  1.00 75.66           H  
ATOM    247  CA  LYS A  17      17.219   9.639 -15.058  1.00 75.66           C  
ATOM    248  HA  LYS A  17      16.904   8.801 -15.679  1.00 75.66           H  
ATOM    249  C   LYS A  17      16.538  10.866 -15.659  1.00 75.66           C  
ATOM    250  CB  LYS A  17      16.702   9.431 -13.627  1.00 75.66           C  
ATOM    251  HB2 LYS A  17      17.026  10.260 -12.998  1.00 75.66           H  
ATOM    252  HB3 LYS A  17      15.613   9.435 -13.653  1.00 75.66           H  
ATOM    253  O   LYS A  17      15.370  10.769 -16.028  1.00 75.66           O  
ATOM    254  CG  LYS A  17      17.170   8.102 -13.022  1.00 75.66           C  
ATOM    255  HG2 LYS A  17      18.254   8.110 -12.911  1.00 75.66           H  
ATOM    256  HG3 LYS A  17      16.889   7.290 -13.692  1.00 75.66           H  
ATOM    257  CD  LYS A  17      16.521   7.875 -11.652  1.00 75.66           C  
ATOM    258  HD2 LYS A  17      16.827   8.670 -10.972  1.00 75.66           H  
ATOM    259  HD3 LYS A  17      15.437   7.891 -11.764  1.00 75.66           H  
ATOM    260  CE  LYS A  17      16.967   6.513 -11.110  1.00 75.66           C  
ATOM    261  HE2 LYS A  17      16.702   5.751 -11.842  1.00 75.66           H  
ATOM    262  HE3 LYS A  17      18.053   6.511 -11.018  1.00 75.66           H  
ATOM    263  NZ  LYS A  17      16.336   6.201  -9.803  1.00 75.66           N  
ATOM    264  HZ1 LYS A  17      15.331   6.179  -9.899  1.00 75.66           H  
ATOM    265  HZ2 LYS A  17      16.640   5.293  -9.484  1.00 75.66           H  
ATOM    266  HZ3 LYS A  17      16.590   6.890  -9.110  1.00 75.66           H  
ATOM    267  N   LEU A  18      17.236  12.005 -15.701  1.00 83.39           N  
ATOM    268  H   LEU A  18      18.230  11.967 -15.524  1.00 83.39           H  
ATOM    269  CA  LEU A  18      16.670  13.238 -16.229  1.00 83.39           C  
ATOM    270  HA  LEU A  18      15.688  13.392 -15.781  1.00 83.39           H  
ATOM    271  C   LEU A  18      16.478  13.120 -17.737  1.00 83.39           C  
ATOM    272  CB  LEU A  18      17.575  14.438 -15.924  1.00 83.39           C  
ATOM    273  HB2 LEU A  18      18.588  14.193 -16.241  1.00 83.39           H  
ATOM    274  HB3 LEU A  18      17.215  15.270 -16.530  1.00 83.39           H  
ATOM    275  O   LEU A  18      17.400  12.743 -18.457  1.00 83.39           O  
ATOM    276  CG  LEU A  18      17.613  14.921 -14.473  1.00 83.39           C  
ATOM    277  HG  LEU A  18      17.967  14.123 -13.820  1.00 83.39           H  
ATOM    278  CD1 LEU A  18      18.585  16.101 -14.399  1.00 83.39           C  
ATOM    279 HD11 LEU A  18      18.445  16.653 -13.469  1.00 83.39           H  
ATOM    280 HD12 LEU A  18      19.610  15.737 -14.477  1.00 83.39           H  
ATOM    281 HD13 LEU A  18      18.394  16.796 -15.216  1.00 83.39           H  
ATOM    282  CD2 LEU A  18      16.250  15.390 -13.971  1.00 83.39           C  
ATOM    283 HD21 LEU A  18      15.869  16.188 -14.607  1.00 83.39           H  
ATOM    284 HD22 LEU A  18      16.344  15.754 -12.948  1.00 83.39           H  
ATOM    285 HD23 LEU A  18      15.535  14.567 -13.976  1.00 83.39           H  
ATOM    286  N   ILE A  19      15.301  13.506 -18.215  1.00 84.20           N  
ATOM    287  H   ILE A  19      14.589  13.804 -17.563  1.00 84.20           H  
ATOM    288  CA  ILE A  19      14.992  13.487 -19.644  1.00 84.20           C  
ATOM    289  HA  ILE A  19      15.656  12.766 -20.121  1.00 84.20           H  
ATOM    290  C   ILE A  19      15.233  14.881 -20.233  1.00 84.20           C  
ATOM    291  CB  ILE A  19      13.569  12.973 -19.900  1.00 84.20           C  
ATOM    292  HB  ILE A  19      12.876  13.596 -19.335  1.00 84.20           H  
ATOM    293  O   ILE A  19      14.733  15.868 -19.679  1.00 84.20           O  
ATOM    294  CG1 ILE A  19      13.453  11.521 -19.403  1.00 84.20           C  
ATOM    295 HG12 ILE A  19      13.990  10.859 -20.082  1.00 84.20           H  
ATOM    296 HG13 ILE A  19      13.892  11.411 -18.411  1.00 84.20           H  
ATOM    297  CG2 ILE A  19      13.195  13.051 -21.394  1.00 84.20           C  
ATOM    298 HG21 ILE A  19      13.858  12.423 -21.989  1.00 84.20           H  
ATOM    299 HG22 ILE A  19      12.166  12.733 -21.557  1.00 84.20           H  
ATOM    300 HG23 ILE A  19      13.253  14.079 -21.753  1.00 84.20           H  
ATOM    301  CD1 ILE A  19      12.005  11.068 -19.296  1.00 84.20           C  
ATOM    302 HD11 ILE A  19      12.021  10.002 -19.072  1.00 84.20           H  
ATOM    303 HD12 ILE A  19      11.468  11.197 -20.236  1.00 84.20           H  
ATOM    304 HD13 ILE A  19      11.511  11.613 -18.492  1.00 84.20           H  
ATOM    305  N   PRO A  20      15.965  14.986 -21.357  1.00 85.36           N  
ATOM    306  CA  PRO A  20      16.117  16.230 -22.100  1.00 85.36           C  
ATOM    307  HA  PRO A  20      16.757  16.912 -21.541  1.00 85.36           H  
ATOM    308  C   PRO A  20      14.776  16.895 -22.398  1.00 85.36           C  
ATOM    309  CB  PRO A  20      16.808  15.835 -23.408  1.00 85.36           C  
ATOM    310  HB2 PRO A  20      16.068  15.552 -24.156  1.00 85.36           H  
ATOM    311  HB3 PRO A  20      17.430  16.638 -23.805  1.00 85.36           H  
ATOM    312  O   PRO A  20      13.866  16.273 -22.935  1.00 85.36           O  
ATOM    313  CG  PRO A  20      17.614  14.596 -23.038  1.00 85.36           C  
ATOM    314  HG2 PRO A  20      17.785  13.954 -23.902  1.00 85.36           H  
ATOM    315  HG3 PRO A  20      18.563  14.888 -22.590  1.00 85.36           H  
ATOM    316  CD  PRO A  20      16.723  13.919 -22.002  1.00 85.36           C  
ATOM    317  HD2 PRO A  20      16.036  13.237 -22.504  1.00 85.36           H  
ATOM    318  HD3 PRO A  20      17.340  13.374 -21.288  1.00 85.36           H  
ATOM    319  N   ARG A  21      14.671  18.197 -22.118  1.00 83.80           N  
ATOM    320  H   ARG A  21      15.435  18.638 -21.626  1.00 83.80           H  
ATOM    321  CA  ARG A  21      13.485  18.987 -22.499  1.00 83.80           C  
ATOM    322  HA  ARG A  21      12.587  18.439 -22.217  1.00 83.80           H  
ATOM    323  C   ARG A  21      13.379  19.204 -24.008  1.00 83.80           C  
ATOM    324  CB  ARG A  21      13.500  20.341 -21.783  1.00 83.80           C  
ATOM    325  HB2 ARG A  21      14.452  20.838 -21.972  1.00 83.80           H  
ATOM    326  HB3 ARG A  21      12.702  20.959 -22.194  1.00 83.80           H  
ATOM    327  O   ARG A  21      12.299  19.486 -24.514  1.00 83.80           O  
ATOM    328  CG  ARG A  21      13.282  20.193 -20.272  1.00 83.80           C  
ATOM    329  HG2 ARG A  21      12.288  19.789 -20.079  1.00 83.80           H  
ATOM    330  HG3 ARG A  21      14.021  19.503 -19.866  1.00 83.80           H  
ATOM    331  CD  ARG A  21      13.443  21.539 -19.558  1.00 83.80           C  
ATOM    332  HD2 ARG A  21      14.445  21.919 -19.757  1.00 83.80           H  
ATOM    333  HD3 ARG A  21      13.345  21.370 -18.486  1.00 83.80           H  
ATOM    334  NE  ARG A  21      12.424  22.516 -19.992  1.00 83.80           N  
ATOM    335  HE  ARG A  21      11.592  22.131 -20.416  1.00 83.80           H  
ATOM    336  NH1 ARG A  21      13.460  24.408 -19.206  1.00 83.80           N  
ATOM    337 HH11 ARG A  21      14.201  23.833 -18.830  1.00 83.80           H  
ATOM    338 HH12 ARG A  21      13.451  25.402 -19.032  1.00 83.80           H  
ATOM    339  NH2 ARG A  21      11.479  24.571 -20.226  1.00 83.80           N  
ATOM    340 HH21 ARG A  21      10.655  24.142 -20.624  1.00 83.80           H  
ATOM    341 HH22 ARG A  21      11.472  25.562 -20.029  1.00 83.80           H  
ATOM    342  CZ  ARG A  21      12.461  23.823 -19.810  1.00 83.80           C  
ATOM    343  N   LYS A  22      14.514  19.149 -24.706  1.00 81.23           N  
ATOM    344  H   LYS A  22      15.341  18.846 -24.213  1.00 81.23           H  
ATOM    345  CA  LYS A  22      14.643  19.336 -26.151  1.00 81.23           C  
ATOM    346  HA  LYS A  22      13.694  19.100 -26.634  1.00 81.23           H  
ATOM    347  C   LYS A  22      15.691  18.374 -26.688  1.00 81.23           C  
ATOM    348  CB  LYS A  22      15.042  20.786 -26.483  1.00 81.23           C  
ATOM    349  HB2 LYS A  22      15.969  21.031 -25.965  1.00 81.23           H  
ATOM    350  HB3 LYS A  22      15.227  20.855 -27.555  1.00 81.23           H  
ATOM    351  O   LYS A  22      16.632  18.021 -25.974  1.00 81.23           O  
ATOM    352  CG  LYS A  22      13.963  21.811 -26.104  1.00 81.23           C  
ATOM    353  HG2 LYS A  22      13.845  21.838 -25.021  1.00 81.23           H  
ATOM    354  HG3 LYS A  22      13.016  21.516 -26.558  1.00 81.23           H  
ATOM    355  CD  LYS A  22      14.340  23.212 -26.597  1.00 81.23           C  
ATOM    356  HD2 LYS A  22      14.485  23.181 -27.677  1.00 81.23           H  
ATOM    357  HD3 LYS A  22      15.271  23.521 -26.121  1.00 81.23           H  
ATOM    358  CE  LYS A  22      13.226  24.207 -26.255  1.00 81.23           C  
ATOM    359  HE2 LYS A  22      12.290  23.828 -26.665  1.00 81.23           H  
ATOM    360  HE3 LYS A  22      13.121  24.254 -25.171  1.00 81.23           H  
ATOM    361  NZ  LYS A  22      13.510  25.557 -26.809  1.00 81.23           N  
ATOM    362  HZ1 LYS A  22      14.372  25.924 -26.433  1.00 81.23           H  
ATOM    363  HZ2 LYS A  22      12.760  26.198 -26.595  1.00 81.23           H  
ATOM    364  HZ3 LYS A  22      13.596  25.510 -27.814  1.00 81.23           H  
ATOM    365  N   THR A  23      15.558  18.000 -27.954  1.00 79.72           N  
ATOM    366  H   THR A  23      14.733  18.257 -28.476  1.00 79.72           H  
ATOM    367  CA  THR A  23      16.594  17.257 -28.675  1.00 79.72           C  
ATOM    368  HA  THR A  23      16.687  16.272 -28.219  1.00 79.72           H  
ATOM    369  C   THR A  23      17.929  18.001 -28.545  1.00 79.72           C  
ATOM    370  CB  THR A  23      16.204  17.073 -30.153  1.00 79.72           C  
ATOM    371  HB  THR A  23      16.424  17.984 -30.709  1.00 79.72           H  
ATOM    372  O   THR A  23      17.970  19.225 -28.669  1.00 79.72           O  
ATOM    373  CG2 THR A  23      16.926  15.890 -30.789  1.00 79.72           C  
ATOM    374 HG21 THR A  23      16.723  15.868 -31.860  1.00 79.72           H  
ATOM    375 HG22 THR A  23      18.003  15.978 -30.643  1.00 79.72           H  
ATOM    376 HG23 THR A  23      16.585  14.956 -30.341  1.00 79.72           H  
ATOM    377  OG1 THR A  23      14.823  16.796 -30.249  1.00 79.72           O  
ATOM    378  HG1 THR A  23      14.638  16.535 -31.154  1.00 79.72           H  
ATOM    379  N   TYR A  24      19.007  17.269 -28.248  1.00 81.09           N  
ATOM    380  H   TYR A  24      18.886  16.269 -28.181  1.00 81.09           H  
ATOM    381  CA  TYR A  24      20.374  17.785 -28.042  1.00 81.09           C  
ATOM    382  HA  TYR A  24      21.009  16.906 -27.935  1.00 81.09           H  
ATOM    383  C   TYR A  24      20.625  18.610 -26.767  1.00 81.09           C  
ATOM    384  CB  TYR A  24      20.876  18.520 -29.299  1.00 81.09           C  
ATOM    385  HB2 TYR A  24      20.469  19.531 -29.312  1.00 81.09           H  
ATOM    386  HB3 TYR A  24      21.960  18.616 -29.240  1.00 81.09           H  
ATOM    387  O   TYR A  24      21.740  19.091 -26.565  1.00 81.09           O  
ATOM    388  CG  TYR A  24      20.526  17.828 -30.600  1.00 81.09           C  
ATOM    389  CD1 TYR A  24      21.224  16.667 -30.976  1.00 81.09           C  
ATOM    390  HD1 TYR A  24      22.029  16.294 -30.361  1.00 81.09           H  
ATOM    391  CD2 TYR A  24      19.486  18.325 -31.411  1.00 81.09           C  
ATOM    392  HD2 TYR A  24      18.961  19.226 -31.129  1.00 81.09           H  
ATOM    393  CE1 TYR A  24      20.883  15.995 -32.165  1.00 81.09           C  
ATOM    394  HE1 TYR A  24      21.424  15.108 -32.461  1.00 81.09           H  
ATOM    395  CE2 TYR A  24      19.139  17.653 -32.597  1.00 81.09           C  
ATOM    396  HE2 TYR A  24      18.352  18.025 -33.236  1.00 81.09           H  
ATOM    397  OH  TYR A  24      19.493  15.844 -34.118  1.00 81.09           O  
ATOM    398  HH  TYR A  24      20.062  15.096 -34.310  1.00 81.09           H  
ATOM    399  CZ  TYR A  24      19.838  16.488 -32.975  1.00 81.09           C  
ATOM    400  N   TRP A  25      19.643  18.767 -25.874  1.00 84.72           N  
ATOM    401  H   TRP A  25      18.732  18.371 -26.057  1.00 84.72           H  
ATOM    402  CA  TRP A  25      19.878  19.407 -24.578  1.00 84.72           C  
ATOM    403  HA  TRP A  25      20.670  20.149 -24.677  1.00 84.72           H  
ATOM    404  C   TRP A  25      20.344  18.386 -23.551  1.00 84.72           C  
ATOM    405  CB  TRP A  25      18.637  20.160 -24.098  1.00 84.72           C  
ATOM    406  HB2 TRP A  25      17.748  19.547 -24.245  1.00 84.72           H  
ATOM    407  HB3 TRP A  25      18.740  20.326 -23.026  1.00 84.72           H  
ATOM    408  O   TRP A  25      19.574  17.541 -23.109  1.00 84.72           O  
ATOM    409  CG  TRP A  25      18.431  21.501 -24.728  1.00 84.72           C  
ATOM    410  CD1 TRP A  25      18.790  21.867 -25.982  1.00 84.72           C  
ATOM    411  HD1 TRP A  25      19.263  21.224 -26.709  1.00 84.72           H  
ATOM    412  CD2 TRP A  25      17.841  22.687 -24.122  1.00 84.72           C  
ATOM    413  CE2 TRP A  25      17.898  23.753 -25.068  1.00 84.72           C  
ATOM    414  CE3 TRP A  25      17.272  22.968 -22.861  1.00 84.72           C  
ATOM    415  HE3 TRP A  25      17.240  22.187 -22.116  1.00 84.72           H  
ATOM    416  NE1 TRP A  25      18.489  23.199 -26.182  1.00 84.72           N  
ATOM    417  HE1 TRP A  25      18.741  23.693 -27.026  1.00 84.72           H  
ATOM    418  CH2 TRP A  25      16.862  25.288 -23.512  1.00 84.72           C  
ATOM    419  HH2 TRP A  25      16.525  26.282 -23.255  1.00 84.72           H  
ATOM    420  CZ2 TRP A  25      17.420  25.039 -24.778  1.00 84.72           C  
ATOM    421  HZ2 TRP A  25      17.522  25.832 -25.502  1.00 84.72           H  
ATOM    422  CZ3 TRP A  25      16.786  24.255 -22.559  1.00 84.72           C  
ATOM    423  HZ3 TRP A  25      16.385  24.459 -21.577  1.00 84.72           H  
ATOM    424  N   ASP A  26      21.599  18.500 -23.128  1.00 84.80           N  
ATOM    425  H   ASP A  26      22.211  19.159 -23.588  1.00 84.80           H  
ATOM    426  CA  ASP A  26      22.136  17.679 -22.047  1.00 84.80           C  
ATOM    427  HA  ASP A  26      21.960  16.631 -22.291  1.00 84.80           H  
ATOM    428  C   ASP A  26      21.457  18.040 -20.705  1.00 84.80           C  
ATOM    429  CB  ASP A  26      23.657  17.849 -21.990  1.00 84.80           C  
ATOM    430  HB2 ASP A  26      23.892  18.900 -21.824  1.00 84.80           H  
ATOM    431  HB3 ASP A  26      24.079  17.558 -22.952  1.00 84.80           H  
ATOM    432  O   ASP A  26      21.638  19.160 -20.204  1.00 84.80           O  
ATOM    433  CG  ASP A  26      24.323  17.014 -20.892  1.00 84.80           C  
ATOM    434  OD1 ASP A  26      23.614  16.271 -20.174  1.00 84.80           O  
ATOM    435  OD2 ASP A  26      25.547  17.203 -20.724  1.00 84.80           O  
ATOM    436  N   PRO A  27      20.710  17.117 -20.071  1.00 85.46           N  
ATOM    437  CA  PRO A  27      20.046  17.377 -18.797  1.00 85.46           C  
ATOM    438  HA  PRO A  27      19.390  18.238 -18.926  1.00 85.46           H  
ATOM    439  C   PRO A  27      21.026  17.659 -17.657  1.00 85.46           C  
ATOM    440  CB  PRO A  27      19.215  16.131 -18.492  1.00 85.46           C  
ATOM    441  HB2 PRO A  27      19.740  15.491 -17.783  1.00 85.46           H  
ATOM    442  HB3 PRO A  27      18.229  16.409 -18.119  1.00 85.46           H  
ATOM    443  O   PRO A  27      20.674  18.331 -16.683  1.00 85.46           O  
ATOM    444  CG  PRO A  27      19.112  15.410 -19.827  1.00 85.46           C  
ATOM    445  HG2 PRO A  27      19.002  14.332 -19.711  1.00 85.46           H  
ATOM    446  HG3 PRO A  27      18.282  15.839 -20.388  1.00 85.46           H  
ATOM    447  CD  PRO A  27      20.414  15.769 -20.519  1.00 85.46           C  
ATOM    448  HD2 PRO A  27      20.288  15.700 -21.599  1.00 85.46           H  
ATOM    449  HD3 PRO A  27      21.206  15.095 -20.192  1.00 85.46           H  
ATOM    450  N   LYS A  28      22.281  17.206 -17.778  1.00 88.40           N  
ATOM    451  H   LYS A  28      22.537  16.700 -18.614  1.00 88.40           H  
ATOM    452  CA  LYS A  28      23.345  17.515 -16.814  1.00 88.40           C  
ATOM    453  HA  LYS A  28      22.967  17.333 -15.808  1.00 88.40           H  
ATOM    454  C   LYS A  28      23.750  18.989 -16.866  1.00 88.40           C  
ATOM    455  CB  LYS A  28      24.560  16.597 -17.047  1.00 88.40           C  
ATOM    456  HB2 LYS A  28      24.986  16.785 -18.033  1.00 88.40           H  
ATOM    457  HB3 LYS A  28      25.320  16.829 -16.301  1.00 88.40           H  
ATOM    458  O   LYS A  28      24.255  19.511 -15.873  1.00 88.40           O  
ATOM    459  CG  LYS A  28      24.181  15.113 -16.922  1.00 88.40           C  
ATOM    460  HG2 LYS A  28      23.472  14.857 -17.708  1.00 88.40           H  
ATOM    461  HG3 LYS A  28      23.694  14.959 -15.959  1.00 88.40           H  
ATOM    462  CD  LYS A  28      25.380  14.159 -17.026  1.00 88.40           C  
ATOM    463  HD2 LYS A  28      26.073  14.351 -16.206  1.00 88.40           H  
ATOM    464  HD3 LYS A  28      25.885  14.298 -17.982  1.00 88.40           H  
ATOM    465  CE  LYS A  28      24.806  12.737 -16.930  1.00 88.40           C  
ATOM    466  HE2 LYS A  28      24.240  12.527 -17.837  1.00 88.40           H  
ATOM    467  HE3 LYS A  28      24.097  12.705 -16.103  1.00 88.40           H  
ATOM    468  NZ  LYS A  28      25.810  11.668 -16.714  1.00 88.40           N  
ATOM    469  HZ1 LYS A  28      26.459  11.595 -17.484  1.00 88.40           H  
ATOM    470  HZ2 LYS A  28      26.285  11.807 -15.834  1.00 88.40           H  
ATOM    471  HZ3 LYS A  28      25.305  10.796 -16.648  1.00 88.40           H  
ATOM    472  N   LYS A  29      23.487  19.681 -17.981  1.00 87.83           N  
ATOM    473  H   LYS A  29      23.076  19.171 -18.750  1.00 87.83           H  
ATOM    474  CA  LYS A  29      23.729  21.124 -18.148  1.00 87.83           C  
ATOM    475  HA  LYS A  29      24.471  21.450 -17.419  1.00 87.83           H  
ATOM    476  C   LYS A  29      22.484  21.965 -17.883  1.00 87.83           C  
ATOM    477  CB  LYS A  29      24.289  21.402 -19.552  1.00 87.83           C  
ATOM    478  HB2 LYS A  29      23.612  20.998 -20.304  1.00 87.83           H  
ATOM    479  HB3 LYS A  29      24.356  22.480 -19.695  1.00 87.83           H  
ATOM    480  O   LYS A  29      22.591  22.995 -17.221  1.00 87.83           O  
ATOM    481  CG  LYS A  29      25.685  20.792 -19.739  1.00 87.83           C  
ATOM    482  HG2 LYS A  29      26.352  21.174 -18.967  1.00 87.83           H  
ATOM    483  HG3 LYS A  29      25.624  19.708 -19.644  1.00 87.83           H  
ATOM    484  CD  LYS A  29      26.257  21.142 -21.117  1.00 87.83           C  
ATOM    485  HD2 LYS A  29      25.571  20.791 -21.888  1.00 87.83           H  
ATOM    486  HD3 LYS A  29      26.368  22.224 -21.200  1.00 87.83           H  
ATOM    487  CE  LYS A  29      27.616  20.457 -21.290  1.00 87.83           C  
ATOM    488  HE2 LYS A  29      28.281  20.782 -20.490  1.00 87.83           H  
ATOM    489  HE3 LYS A  29      27.467  19.382 -21.182  1.00 87.83           H  
ATOM    490  NZ  LYS A  29      28.218  20.754 -22.615  1.00 87.83           N  
ATOM    491  HZ1 LYS A  29      28.361  21.746 -22.738  1.00 87.83           H  
ATOM    492  HZ2 LYS A  29      29.106  20.283 -22.710  1.00 87.83           H  
ATOM    493  HZ3 LYS A  29      27.614  20.417 -23.351  1.00 87.83           H  
ATOM    494  N   TYR A  30      21.319  21.523 -18.355  1.00 88.88           N  
ATOM    495  H   TYR A  30      21.336  20.687 -18.921  1.00 88.88           H  
ATOM    496  CA  TYR A  30      20.102  22.350 -18.396  1.00 88.88           C  
ATOM    497  HA  TYR A  30      20.348  23.362 -18.074  1.00 88.88           H  
ATOM    498  C   TYR A  30      18.975  21.888 -17.468  1.00 88.88           C  
ATOM    499  CB  TYR A  30      19.625  22.446 -19.850  1.00 88.88           C  
ATOM    500  HB2 TYR A  30      18.733  23.071 -19.895  1.00 88.88           H  
ATOM    501  HB3 TYR A  30      19.350  21.452 -20.202  1.00 88.88           H  
ATOM    502  O   TYR A  30      17.929  22.535 -17.407  1.00 88.88           O  
ATOM    503  CG  TYR A  30      20.668  23.044 -20.771  1.00 88.88           C  
ATOM    504  CD1 TYR A  30      20.961  24.420 -20.696  1.00 88.88           C  
ATOM    505  HD1 TYR A  30      20.419  25.050 -20.006  1.00 88.88           H  
ATOM    506  CD2 TYR A  30      21.372  22.221 -21.670  1.00 88.88           C  
ATOM    507  HD2 TYR A  30      21.147  21.167 -21.728  1.00 88.88           H  
ATOM    508  CE1 TYR A  30      21.957  24.977 -21.519  1.00 88.88           C  
ATOM    509  HE1 TYR A  30      22.179  26.032 -21.464  1.00 88.88           H  
ATOM    510  CE2 TYR A  30      22.373  22.773 -22.491  1.00 88.88           C  
ATOM    511  HE2 TYR A  30      22.912  22.154 -23.193  1.00 88.88           H  
ATOM    512  OH  TYR A  30      23.639  24.670 -23.209  1.00 88.88           O  
ATOM    513  HH  TYR A  30      23.701  25.625 -23.130  1.00 88.88           H  
ATOM    514  CZ  TYR A  30      22.666  24.150 -22.418  1.00 88.88           C  
ATOM    515  N   GLY A  31      19.166  20.786 -16.743  1.00 85.97           N  
ATOM    516  H   GLY A  31      20.016  20.256 -16.873  1.00 85.97           H  
ATOM    517  CA  GLY A  31      18.056  20.104 -16.092  1.00 85.97           C  
ATOM    518  HA2 GLY A  31      17.455  20.823 -15.534  1.00 85.97           H  
ATOM    519  HA3 GLY A  31      18.431  19.354 -15.396  1.00 85.97           H  
ATOM    520  C   GLY A  31      17.160  19.400 -17.106  1.00 85.97           C  
ATOM    521  O   GLY A  31      17.405  19.404 -18.315  1.00 85.97           O  
ATOM    522  N   GLY A  32      16.114  18.763 -16.606  1.00 88.62           N  
ATOM    523  H   GLY A  32      15.889  18.869 -15.627  1.00 88.62           H  
ATOM    524  CA  GLY A  32      15.271  17.898 -17.417  1.00 88.62           C  
ATOM    525  HA2 GLY A  32      15.801  16.967 -17.617  1.00 88.62           H  
ATOM    526  HA3 GLY A  32      15.052  18.371 -18.375  1.00 88.62           H  
ATOM    527  C   GLY A  32      13.964  17.559 -16.729  1.00 88.62           C  
ATOM    528  O   GLY A  32      13.736  17.955 -15.586  1.00 88.62           O  
ATOM    529  N   PHE A  33      13.116  16.809 -17.420  1.00 87.67           N  
ATOM    530  H   PHE A  33      13.388  16.485 -18.337  1.00 87.67           H  
ATOM    531  CA  PHE A  33      11.975  16.169 -16.772  1.00 87.67           C  
ATOM    532  HA  PHE A  33      11.430  16.916 -16.194  1.00 87.67           H  
ATOM    533  C   PHE A  33      12.476  15.096 -15.796  1.00 87.67           C  
ATOM    534  CB  PHE A  33      11.023  15.607 -17.828  1.00 87.67           C  
ATOM    535  HB2 PHE A  33      11.517  14.806 -18.379  1.00 87.67           H  
ATOM    536  HB3 PHE A  33      10.167  15.158 -17.324  1.00 87.67           H  
ATOM    537  O   PHE A  33      13.496  14.454 -16.062  1.00 87.67           O  
ATOM    538  CG  PHE A  33      10.506  16.644 -18.801  1.00 87.67           C  
ATOM    539  CD1 PHE A  33       9.605  17.621 -18.341  1.00 87.67           C  
ATOM    540  HD1 PHE A  33       9.290  17.629 -17.308  1.00 87.67           H  
ATOM    541  CD2 PHE A  33      10.878  16.615 -20.160  1.00 87.67           C  
ATOM    542  HD2 PHE A  33      11.548  15.852 -20.526  1.00 87.67           H  
ATOM    543  CE1 PHE A  33       9.050  18.546 -19.240  1.00 87.67           C  
ATOM    544  HE1 PHE A  33       8.287  19.230 -18.899  1.00 87.67           H  
ATOM    545  CE2 PHE A  33      10.318  17.540 -21.059  1.00 87.67           C  
ATOM    546  HE2 PHE A  33      10.540  17.468 -22.114  1.00 87.67           H  
ATOM    547  CZ  PHE A  33       9.400  18.501 -20.600  1.00 87.67           C  
ATOM    548  HZ  PHE A  33       8.911  19.162 -21.300  1.00 87.67           H  
ATOM    549  N   ASP A  34      11.793  14.925 -14.660  1.00 83.00           N  
ATOM    550  H   ASP A  34      10.992  15.521 -14.506  1.00 83.00           H  
ATOM    551  CA  ASP A  34      12.280  14.123 -13.523  1.00 83.00           C  
ATOM    552  HA  ASP A  34      13.189  14.585 -13.139  1.00 83.00           H  
ATOM    553  C   ASP A  34      12.647  12.682 -13.904  1.00 83.00           C  
ATOM    554  CB  ASP A  34      11.218  14.128 -12.400  1.00 83.00           C  
ATOM    555  HB2 ASP A  34      10.250  13.882 -12.837  1.00 83.00           H  
ATOM    556  HB3 ASP A  34      11.138  15.132 -11.985  1.00 83.00           H  
ATOM    557  O   ASP A  34      13.755  12.214 -13.634  1.00 83.00           O  
ATOM    558  CG  ASP A  34      11.502  13.133 -11.256  1.00 83.00           C  
ATOM    559  OD1 ASP A  34      12.680  12.928 -10.882  1.00 83.00           O  
ATOM    560  OD2 ASP A  34      10.531  12.499 -10.777  1.00 83.00           O  
ATOM    561  N   SER A  35      11.691  11.966 -14.492  1.00 80.84           N  
ATOM    562  H   SER A  35      10.829  12.427 -14.748  1.00 80.84           H  
ATOM    563  CA  SER A  35      11.854  10.561 -14.856  1.00 80.84           C  
ATOM    564  HA  SER A  35      12.850  10.449 -15.285  1.00 80.84           H  
ATOM    565  C   SER A  35      10.831  10.130 -15.907  1.00 80.84           C  
ATOM    566  CB  SER A  35      11.763   9.661 -13.609  1.00 80.84           C  
ATOM    567  HB2 SER A  35      12.706   9.737 -13.068  1.00 80.84           H  
ATOM    568  HB3 SER A  35      11.638   8.623 -13.919  1.00 80.84           H  
ATOM    569  O   SER A  35       9.731  10.696 -15.959  1.00 80.84           O  
ATOM    570  OG  SER A  35      10.714  10.009 -12.712  1.00 80.84           O  
ATOM    571  HG  SER A  35      10.900  10.903 -12.416  1.00 80.84           H  
ATOM    572  N   PRO A  36      11.161   9.126 -16.738  1.00 85.26           N  
ATOM    573  CA  PRO A  36      10.201   8.544 -17.665  1.00 85.26           C  
ATOM    574  HA  PRO A  36       9.783   9.318 -18.309  1.00 85.26           H  
ATOM    575  C   PRO A  36       9.069   7.858 -16.904  1.00 85.26           C  
ATOM    576  CB  PRO A  36      10.980   7.546 -18.522  1.00 85.26           C  
ATOM    577  HB2 PRO A  36      10.369   6.676 -18.762  1.00 85.26           H  
ATOM    578  HB3 PRO A  36      11.318   8.012 -19.448  1.00 85.26           H  
ATOM    579  O   PRO A  36       9.271   7.266 -15.838  1.00 85.26           O  
ATOM    580  CG  PRO A  36      12.181   7.176 -17.650  1.00 85.26           C  
ATOM    581  HG2 PRO A  36      11.906   6.359 -16.983  1.00 85.26           H  
ATOM    582  HG3 PRO A  36      13.048   6.902 -18.250  1.00 85.26           H  
ATOM    583  CD  PRO A  36      12.442   8.431 -16.820  1.00 85.26           C  
ATOM    584  HD2 PRO A  36      12.815   8.148 -15.835  1.00 85.26           H  
ATOM    585  HD3 PRO A  36      13.173   9.063 -17.323  1.00 85.26           H  
ATOM    586  N   THR A  37       7.874   7.898 -17.477  1.00 86.91           N  
ATOM    587  H   THR A  37       7.768   8.389 -18.353  1.00 86.91           H  
ATOM    588  CA  THR A  37       6.731   7.141 -16.977  1.00 86.91           C  
ATOM    589  HA  THR A  37       6.706   7.221 -15.890  1.00 86.91           H  
ATOM    590  C   THR A  37       6.906   5.675 -17.368  1.00 86.91           C  
ATOM    591  CB  THR A  37       5.418   7.715 -17.517  1.00 86.91           C  
ATOM    592  HB  THR A  37       5.404   7.622 -18.603  1.00 86.91           H  
ATOM    593  O   THR A  37       7.086   5.349 -18.543  1.00 86.91           O  
ATOM    594  CG2 THR A  37       4.193   7.025 -16.917  1.00 86.91           C  
ATOM    595 HG21 THR A  37       3.290   7.516 -17.279  1.00 86.91           H  
ATOM    596 HG22 THR A  37       4.163   5.980 -17.223  1.00 86.91           H  
ATOM    597 HG23 THR A  37       4.225   7.089 -15.829  1.00 86.91           H  
ATOM    598  OG1 THR A  37       5.316   9.077 -17.173  1.00 86.91           O  
ATOM    599  HG1 THR A  37       4.791   9.483 -17.867  1.00 86.91           H  
ATOM    600  N   VAL A  38       6.858   4.780 -16.380  1.00 87.71           N  
ATOM    601  H   VAL A  38       6.728   5.114 -15.436  1.00 87.71           H  
ATOM    602  CA  VAL A  38       6.840   3.328 -16.607  1.00 87.71           C  
ATOM    603  HA  VAL A  38       7.587   3.071 -17.359  1.00 87.71           H  
ATOM    604  C   VAL A  38       5.464   2.935 -17.143  1.00 87.71           C  
ATOM    605  CB  VAL A  38       7.223   2.545 -15.339  1.00 87.71           C  
ATOM    606  HB  VAL A  38       6.537   2.802 -14.532  1.00 87.71           H  
ATOM    607  O   VAL A  38       4.452   3.272 -16.530  1.00 87.71           O  
ATOM    608  CG1 VAL A  38       7.178   1.029 -15.561  1.00 87.71           C  
ATOM    609 HG11 VAL A  38       7.508   0.506 -14.664  1.00 87.71           H  
ATOM    610 HG12 VAL A  38       6.159   0.709 -15.778  1.00 87.71           H  
ATOM    611 HG13 VAL A  38       7.822   0.746 -16.394  1.00 87.71           H  
ATOM    612  CG2 VAL A  38       8.652   2.905 -14.903  1.00 87.71           C  
ATOM    613 HG21 VAL A  38       8.726   3.969 -14.675  1.00 87.71           H  
ATOM    614 HG22 VAL A  38       9.356   2.663 -15.699  1.00 87.71           H  
ATOM    615 HG23 VAL A  38       8.918   2.342 -14.008  1.00 87.71           H  
ATOM    616  N   ALA A  39       5.431   2.249 -18.284  1.00 90.35           N  
ATOM    617  H   ALA A  39       6.303   1.941 -18.691  1.00 90.35           H  
ATOM    618  CA  ALA A  39       4.210   1.725 -18.886  1.00 90.35           C  
ATOM    619  HA  ALA A  39       3.415   2.465 -18.796  1.00 90.35           H  
ATOM    620  C   ALA A  39       3.752   0.452 -18.162  1.00 90.35           C  
ATOM    621  CB  ALA A  39       4.474   1.465 -20.377  1.00 90.35           C  
ATOM    622  HB1 ALA A  39       5.241   0.700 -20.502  1.00 90.35           H  
ATOM    623  HB2 ALA A  39       4.811   2.381 -20.862  1.00 90.35           H  
ATOM    624  HB3 ALA A  39       3.557   1.123 -20.856  1.00 90.35           H  
ATOM    625  O   ALA A  39       2.607   0.357 -17.726  1.00 90.35           O  
ATOM    626  N   TYR A  40       4.665  -0.505 -18.006  1.00 93.80           N  
ATOM    627  H   TYR A  40       5.587  -0.357 -18.392  1.00 93.80           H  
ATOM    628  CA  TYR A  40       4.445  -1.780 -17.326  1.00 93.80           C  
ATOM    629  HA  TYR A  40       3.841  -1.617 -16.434  1.00 93.80           H  
ATOM    630  C   TYR A  40       5.785  -2.373 -16.874  1.00 93.80           C  
ATOM    631  CB  TYR A  40       3.674  -2.736 -18.252  1.00 93.80           C  
ATOM    632  HB2 TYR A  40       2.651  -2.371 -18.347  1.00 93.80           H  
ATOM    633  HB3 TYR A  40       3.607  -3.724 -17.796  1.00 93.80           H  
ATOM    634  O   TYR A  40       6.855  -1.823 -17.157  1.00 93.80           O  
ATOM    635  CG  TYR A  40       4.258  -2.902 -19.636  1.00 93.80           C  
ATOM    636  CD1 TYR A  40       3.705  -2.180 -20.710  1.00 93.80           C  
ATOM    637  HD1 TYR A  40       2.864  -1.524 -20.546  1.00 93.80           H  
ATOM    638  CD2 TYR A  40       5.329  -3.790 -19.852  1.00 93.80           C  
ATOM    639  HD2 TYR A  40       5.731  -4.368 -19.033  1.00 93.80           H  
ATOM    640  CE1 TYR A  40       4.236  -2.339 -22.002  1.00 93.80           C  
ATOM    641  HE1 TYR A  40       3.811  -1.823 -22.850  1.00 93.80           H  
ATOM    642  CE2 TYR A  40       5.851  -3.959 -21.146  1.00 93.80           C  
ATOM    643  HE2 TYR A  40       6.660  -4.653 -21.323  1.00 93.80           H  
ATOM    644  OH  TYR A  40       5.821  -3.357 -23.461  1.00 93.80           O  
ATOM    645  HH  TYR A  40       6.430  -4.097 -23.525  1.00 93.80           H  
ATOM    646  CZ  TYR A  40       5.308  -3.224 -22.218  1.00 93.80           C  
ATOM    647  N   SER A  41       5.729  -3.475 -16.133  1.00 96.27           N  
ATOM    648  H   SER A  41       4.841  -3.947 -16.037  1.00 96.27           H  
ATOM    649  CA  SER A  41       6.920  -4.245 -15.759  1.00 96.27           C  
ATOM    650  HA  SER A  41       7.819  -3.692 -16.031  1.00 96.27           H  
ATOM    651  C   SER A  41       6.946  -5.560 -16.528  1.00 96.27           C  
ATOM    652  CB  SER A  41       6.969  -4.477 -14.250  1.00 96.27           C  
ATOM    653  HB2 SER A  41       6.155  -5.143 -13.963  1.00 96.27           H  
ATOM    654  HB3 SER A  41       7.921  -4.931 -13.976  1.00 96.27           H  
ATOM    655  O   SER A  41       5.919  -6.008 -17.027  1.00 96.27           O  
ATOM    656  OG  SER A  41       6.817  -3.231 -13.590  1.00 96.27           O  
ATOM    657  HG  SER A  41       5.945  -2.925 -13.852  1.00 96.27           H  
ATOM    658  N   VAL A  42       8.114  -6.174 -16.643  1.00 96.47           N  
ATOM    659  H   VAL A  42       8.947  -5.706 -16.315  1.00 96.47           H  
ATOM    660  CA  VAL A  42       8.295  -7.459 -17.318  1.00 96.47           C  
ATOM    661  HA  VAL A  42       7.324  -7.925 -17.488  1.00 96.47           H  
ATOM    662  C   VAL A  42       9.111  -8.360 -16.411  1.00 96.47           C  
ATOM    663  CB  VAL A  42       8.982  -7.271 -18.681  1.00 96.47           C  
ATOM    664  HB  VAL A  42       9.961  -6.816 -18.528  1.00 96.47           H  
ATOM    665  O   VAL A  42      10.156  -7.932 -15.925  1.00 96.47           O  
ATOM    666  CG1 VAL A  42       9.169  -8.597 -19.421  1.00 96.47           C  
ATOM    667 HG11 VAL A  42       9.714  -8.414 -20.347  1.00 96.47           H  
ATOM    668 HG12 VAL A  42       9.763  -9.290 -18.826  1.00 96.47           H  
ATOM    669 HG13 VAL A  42       8.205  -9.054 -19.642  1.00 96.47           H  
ATOM    670  CG2 VAL A  42       8.158  -6.353 -19.591  1.00 96.47           C  
ATOM    671 HG21 VAL A  42       7.181  -6.797 -19.781  1.00 96.47           H  
ATOM    672 HG22 VAL A  42       8.685  -6.206 -20.534  1.00 96.47           H  
ATOM    673 HG23 VAL A  42       8.022  -5.377 -19.125  1.00 96.47           H  
ATOM    674  N   LEU A  43       8.644  -9.582 -16.168  1.00 96.71           N  
ATOM    675  H   LEU A  43       7.795  -9.869 -16.634  1.00 96.71           H  
ATOM    676  CA  LEU A  43       9.453 -10.619 -15.534  1.00 96.71           C  
ATOM    677  HA  LEU A  43      10.032 -10.179 -14.722  1.00 96.71           H  
ATOM    678  C   LEU A  43      10.416 -11.187 -16.573  1.00 96.71           C  
ATOM    679  CB  LEU A  43       8.541 -11.716 -14.970  1.00 96.71           C  
ATOM    680  HB2 LEU A  43       8.027 -12.183 -15.811  1.00 96.71           H  
ATOM    681  HB3 LEU A  43       7.794 -11.268 -14.315  1.00 96.71           H  
ATOM    682  O   LEU A  43       9.975 -11.608 -17.642  1.00 96.71           O  
ATOM    683  CG  LEU A  43       9.293 -12.818 -14.204  1.00 96.71           C  
ATOM    684  HG  LEU A  43      10.104 -13.216 -14.814  1.00 96.71           H  
ATOM    685  CD1 LEU A  43       9.870 -12.285 -12.894  1.00 96.71           C  
ATOM    686 HD11 LEU A  43      10.694 -11.599 -13.095  1.00 96.71           H  
ATOM    687 HD12 LEU A  43      10.247 -13.122 -12.307  1.00 96.71           H  
ATOM    688 HD13 LEU A  43       9.095 -11.779 -12.319  1.00 96.71           H  
ATOM    689  CD2 LEU A  43       8.335 -13.963 -13.887  1.00 96.71           C  
ATOM    690 HD21 LEU A  43       7.484 -13.605 -13.309  1.00 96.71           H  
ATOM    691 HD22 LEU A  43       7.987 -14.410 -14.818  1.00 96.71           H  
ATOM    692 HD23 LEU A  43       8.853 -14.734 -13.317  1.00 96.71           H  
ATOM    693  N   VAL A  44      11.705 -11.185 -16.248  1.00 96.57           N  
ATOM    694  H   VAL A  44      11.981 -10.789 -15.361  1.00 96.57           H  
ATOM    695  CA  VAL A  44      12.777 -11.655 -17.127  1.00 96.57           C  
ATOM    696  HA  VAL A  44      12.346 -12.164 -17.989  1.00 96.57           H  
ATOM    697  C   VAL A  44      13.648 -12.653 -16.377  1.00 96.57           C  
ATOM    698  CB  VAL A  44      13.622 -10.469 -17.639  1.00 96.57           C  
ATOM    699  HB  VAL A  44      14.051  -9.941 -16.787  1.00 96.57           H  
ATOM    700  O   VAL A  44      14.074 -12.381 -15.251  1.00 96.57           O  
ATOM    701  CG1 VAL A  44      14.773 -10.928 -18.545  1.00 96.57           C  
ATOM    702 HG11 VAL A  44      14.381 -11.501 -19.385  1.00 96.57           H  
ATOM    703 HG12 VAL A  44      15.473 -11.545 -17.983  1.00 96.57           H  
ATOM    704 HG13 VAL A  44      15.322 -10.062 -18.916  1.00 96.57           H  
ATOM    705  CG2 VAL A  44      12.765  -9.476 -18.437  1.00 96.57           C  
ATOM    706 HG21 VAL A  44      13.396  -8.684 -18.840  1.00 96.57           H  
ATOM    707 HG22 VAL A  44      12.022  -9.019 -17.783  1.00 96.57           H  
ATOM    708 HG23 VAL A  44      12.261  -9.995 -19.252  1.00 96.57           H  
ATOM    709  N   VAL A  45      13.953 -13.772 -17.036  1.00 96.56           N  
ATOM    710  H   VAL A  45      13.499 -13.948 -17.920  1.00 96.56           H  
ATOM    711  CA  VAL A  45      15.038 -14.682 -16.649  1.00 96.56           C  
ATOM    712  HA  VAL A  45      15.411 -14.385 -15.669  1.00 96.56           H  
ATOM    713  C   VAL A  45      16.176 -14.542 -17.656  1.00 96.56           C  
ATOM    714  CB  VAL A  45      14.557 -16.136 -16.512  1.00 96.56           C  
ATOM    715  HB  VAL A  45      14.141 -16.478 -17.459  1.00 96.56           H  
ATOM    716  O   VAL A  45      15.993 -14.758 -18.852  1.00 96.56           O  
ATOM    717  CG1 VAL A  45      15.709 -17.064 -16.102  1.00 96.56           C  
ATOM    718 HG11 VAL A  45      16.458 -17.105 -16.893  1.00 96.56           H  
ATOM    719 HG12 VAL A  45      15.327 -18.074 -15.954  1.00 96.56           H  
ATOM    720 HG13 VAL A  45      16.168 -16.712 -15.178  1.00 96.56           H  
ATOM    721  CG2 VAL A  45      13.476 -16.236 -15.431  1.00 96.56           C  
ATOM    722 HG21 VAL A  45      13.887 -15.920 -14.472  1.00 96.56           H  
ATOM    723 HG22 VAL A  45      12.628 -15.601 -15.684  1.00 96.56           H  
ATOM    724 HG23 VAL A  45      13.130 -17.267 -15.353  1.00 96.56           H  
ATOM    725  N   ALA A  46      17.346 -14.123 -17.185  1.00 96.66           N  
ATOM    726  H   ALA A  46      17.438 -13.964 -16.192  1.00 96.66           H  
ATOM    727  CA  ALA A  46      18.523 -13.905 -18.025  1.00 96.66           C  
ATOM    728  HA  ALA A  46      18.600 -14.702 -18.764  1.00 96.66           H  
ATOM    729  C   ALA A  46      19.801 -13.910 -17.182  1.00 96.66           C  
ATOM    730  CB  ALA A  46      18.365 -12.559 -18.748  1.00 96.66           C  
ATOM    731  HB1 ALA A  46      17.460 -12.563 -19.355  1.00 96.66           H  
ATOM    732  HB2 ALA A  46      18.290 -11.756 -18.015  1.00 96.66           H  
ATOM    733  HB3 ALA A  46      19.223 -12.385 -19.398  1.00 96.66           H  
ATOM    734  O   ALA A  46      19.753 -13.829 -15.955  1.00 96.66           O  
ATOM    735  N   ASP A  47      20.958 -13.939 -17.828  1.00 96.10           N  
ATOM    736  H   ASP A  47      20.951 -13.986 -18.837  1.00 96.10           H  
ATOM    737  CA  ASP A  47      22.229 -13.654 -17.177  1.00 96.10           C  
ATOM    738  HA  ASP A  47      22.159 -13.950 -16.130  1.00 96.10           H  
ATOM    739  C   ASP A  47      22.567 -12.171 -17.220  1.00 96.10           C  
ATOM    740  CB  ASP A  47      23.364 -14.455 -17.797  1.00 96.10           C  
ATOM    741  HB2 ASP A  47      23.449 -14.215 -18.857  1.00 96.10           H  
ATOM    742  HB3 ASP A  47      24.299 -14.178 -17.311  1.00 96.10           H  
ATOM    743  O   ASP A  47      22.250 -11.453 -18.167  1.00 96.10           O  
ATOM    744  CG  ASP A  47      23.173 -15.946 -17.619  1.00 96.10           C  
ATOM    745  OD1 ASP A  47      22.764 -16.397 -16.530  1.00 96.10           O  
ATOM    746  OD2 ASP A  47      23.595 -16.665 -18.541  1.00 96.10           O  
ATOM    747  N   ILE A  48      23.276 -11.718 -16.194  1.00 94.27           N  
ATOM    748  H   ILE A  48      23.433 -12.338 -15.412  1.00 94.27           H  
ATOM    749  CA  ILE A  48      23.815 -10.364 -16.125  1.00 94.27           C  
ATOM    750  HA  ILE A  48      23.931  -9.994 -17.144  1.00 94.27           H  
ATOM    751  C   ILE A  48      25.205 -10.383 -15.494  1.00 94.27           C  
ATOM    752  CB  ILE A  48      22.807  -9.437 -15.409  1.00 94.27           C  
ATOM    753  HB  ILE A  48      21.864  -9.517 -15.948  1.00 94.27           H  
ATOM    754  O   ILE A  48      25.477 -11.147 -14.560  1.00 94.27           O  
ATOM    755  CG1 ILE A  48      23.256  -7.963 -15.495  1.00 94.27           C  
ATOM    756 HG12 ILE A  48      23.534  -7.742 -16.525  1.00 94.27           H  
ATOM    757 HG13 ILE A  48      24.129  -7.806 -14.863  1.00 94.27           H  
ATOM    758  CG2 ILE A  48      22.550  -9.882 -13.957  1.00 94.27           C  
ATOM    759 HG21 ILE A  48      23.459  -9.784 -13.364  1.00 94.27           H  
ATOM    760 HG22 ILE A  48      21.732  -9.295 -13.537  1.00 94.27           H  
ATOM    761 HG23 ILE A  48      22.239 -10.926 -13.948  1.00 94.27           H  
ATOM    762  CD1 ILE A  48      22.167  -6.964 -15.084  1.00 94.27           C  
ATOM    763 HD11 ILE A  48      21.283  -7.103 -15.706  1.00 94.27           H  
ATOM    764 HD12 ILE A  48      21.899  -7.093 -14.036  1.00 94.27           H  
ATOM    765 HD13 ILE A  48      22.540  -5.950 -15.225  1.00 94.27           H  
ATOM    766  N   GLU A  49      26.094  -9.522 -15.985  1.00 92.36           N  
ATOM    767  H   GLU A  49      25.833  -8.948 -16.774  1.00 92.36           H  
ATOM    768  CA  GLU A  49      27.382  -9.268 -15.342  1.00 92.36           C  
ATOM    769  HA  GLU A  49      27.859 -10.219 -15.108  1.00 92.36           H  
ATOM    770  C   GLU A  49      27.160  -8.492 -14.034  1.00 92.36           C  
ATOM    771  CB  GLU A  49      28.321  -8.484 -16.273  1.00 92.36           C  
ATOM    772  HB2 GLU A  49      27.833  -7.561 -16.583  1.00 92.36           H  
ATOM    773  HB3 GLU A  49      29.211  -8.226 -15.700  1.00 92.36           H  
ATOM    774  O   GLU A  49      26.712  -7.343 -14.041  1.00 92.36           O  
ATOM    775  CG  GLU A  49      28.758  -9.268 -17.520  1.00 92.36           C  
ATOM    776  HG2 GLU A  49      29.146 -10.234 -17.198  1.00 92.36           H  
ATOM    777  HG3 GLU A  49      27.887  -9.445 -18.151  1.00 92.36           H  
ATOM    778  CD  GLU A  49      29.843  -8.534 -18.337  1.00 92.36           C  
ATOM    779  OE1 GLU A  49      30.426  -9.185 -19.227  1.00 92.36           O  
ATOM    780  OE2 GLU A  49      30.147  -7.342 -18.052  1.00 92.36           O  
ATOM    781  N   LYS A  50      27.481  -9.099 -12.883  1.00 84.57           N  
ATOM    782  H   LYS A  50      27.787 -10.060 -12.930  1.00 84.57           H  
ATOM    783  CA  LYS A  50      27.386  -8.439 -11.567  1.00 84.57           C  
ATOM    784  HA  LYS A  50      27.141  -7.392 -11.746  1.00 84.57           H  
ATOM    785  C   LYS A  50      28.732  -8.404 -10.835  1.00 84.57           C  
ATOM    786  CB  LYS A  50      26.224  -9.036 -10.731  1.00 84.57           C  
ATOM    787  HB2 LYS A  50      26.413  -8.857  -9.673  1.00 84.57           H  
ATOM    788  HB3 LYS A  50      26.169 -10.112 -10.895  1.00 84.57           H  
ATOM    789  O   LYS A  50      29.525  -9.346 -10.859  1.00 84.57           O  
ATOM    790  CG  LYS A  50      24.876  -8.374 -11.097  1.00 84.57           C  
ATOM    791  HG2 LYS A  50      24.955  -7.310 -10.877  1.00 84.57           H  
ATOM    792  HG3 LYS A  50      24.731  -8.469 -12.174  1.00 84.57           H  
ATOM    793  CD  LYS A  50      23.622  -8.921 -10.374  1.00 84.57           C  
ATOM    794  HD2 LYS A  50      23.492  -9.970 -10.639  1.00 84.57           H  
ATOM    795  HD3 LYS A  50      23.743  -8.823  -9.295  1.00 84.57           H  
ATOM    796  CE  LYS A  50      22.394  -8.106 -10.850  1.00 84.57           C  
ATOM    797  HE2 LYS A  50      22.518  -7.067 -10.546  1.00 84.57           H  
ATOM    798  HE3 LYS A  50      22.411  -8.105 -11.940  1.00 84.57           H  
ATOM    799  NZ  LYS A  50      21.055  -8.606 -10.408  1.00 84.57           N  
ATOM    800  HZ1 LYS A  50      20.319  -8.141 -10.920  1.00 84.57           H  
ATOM    801  HZ2 LYS A  50      20.874  -8.464  -9.424  1.00 84.57           H  
ATOM    802  HZ3 LYS A  50      20.921  -9.574 -10.663  1.00 84.57           H  
ATOM    803  N   GLY A  51      28.955  -7.302 -10.116  1.00 81.85           N  
ATOM    804  H   GLY A  51      28.289  -6.549 -10.219  1.00 81.85           H  
ATOM    805  CA  GLY A  51      30.133  -7.074  -9.274  1.00 81.85           C  
ATOM    806  HA2 GLY A  51      29.889  -6.315  -8.530  1.00 81.85           H  
ATOM    807  HA3 GLY A  51      30.378  -7.996  -8.746  1.00 81.85           H  
ATOM    808  C   GLY A  51      31.381  -6.613 -10.036  1.00 81.85           C  
ATOM    809  O   GLY A  51      31.401  -6.550 -11.261  1.00 81.85           O  
ATOM    810  N   LYS A  52      32.453  -6.297  -9.294  1.00 82.38           N  
ATOM    811  H   LYS A  52      32.371  -6.359  -8.289  1.00 82.38           H  
ATOM    812  CA  LYS A  52      33.714  -5.782  -9.869  1.00 82.38           C  
ATOM    813  HA  LYS A  52      33.505  -4.877 -10.439  1.00 82.38           H  
ATOM    814  C   LYS A  52      34.363  -6.745 -10.867  1.00 82.38           C  
ATOM    815  CB  LYS A  52      34.726  -5.456  -8.758  1.00 82.38           C  
ATOM    816  HB2 LYS A  52      34.858  -6.325  -8.114  1.00 82.38           H  
ATOM    817  HB3 LYS A  52      35.684  -5.243  -9.232  1.00 82.38           H  
ATOM    818  O   LYS A  52      34.942  -6.302 -11.847  1.00 82.38           O  
ATOM    819  CG  LYS A  52      34.337  -4.237  -7.908  1.00 82.38           C  
ATOM    820  HG2 LYS A  52      34.127  -3.393  -8.565  1.00 82.38           H  
ATOM    821  HG3 LYS A  52      33.444  -4.465  -7.325  1.00 82.38           H  
ATOM    822  CD  LYS A  52      35.491  -3.864  -6.963  1.00 82.38           C  
ATOM    823  HD2 LYS A  52      35.697  -4.704  -6.299  1.00 82.38           H  
ATOM    824  HD3 LYS A  52      36.381  -3.662  -7.558  1.00 82.38           H  
ATOM    825  CE  LYS A  52      35.151  -2.622  -6.129  1.00 82.38           C  
ATOM    826  HE2 LYS A  52      34.277  -2.839  -5.515  1.00 82.38           H  
ATOM    827  HE3 LYS A  52      34.889  -1.810  -6.808  1.00 82.38           H  
ATOM    828  NZ  LYS A  52      36.292  -2.210  -5.268  1.00 82.38           N  
ATOM    829  HZ1 LYS A  52      36.549  -2.945  -4.625  1.00 82.38           H  
ATOM    830  HZ2 LYS A  52      36.059  -1.388  -4.728  1.00 82.38           H  
ATOM    831  HZ3 LYS A  52      37.102  -1.989  -5.830  1.00 82.38           H  
ATOM    832  N   ALA A  53      34.247  -8.049 -10.618  1.00 85.61           N  
ATOM    833  H   ALA A  53      33.744  -8.332  -9.789  1.00 85.61           H  
ATOM    834  CA  ALA A  53      34.797  -9.093 -11.477  1.00 85.61           C  
ATOM    835  HA  ALA A  53      35.740  -8.741 -11.896  1.00 85.61           H  
ATOM    836  C   ALA A  53      33.898  -9.443 -12.679  1.00 85.61           C  
ATOM    837  CB  ALA A  53      35.101 -10.317 -10.599  1.00 85.61           C  
ATOM    838  HB1 ALA A  53      35.799 -10.040  -9.809  1.00 85.61           H  
ATOM    839  HB2 ALA A  53      34.180 -10.700 -10.160  1.00 85.61           H  
ATOM    840  HB3 ALA A  53      35.560 -11.096 -11.208  1.00 85.61           H  
ATOM    841  O   ALA A  53      34.215 -10.393 -13.385  1.00 85.61           O  
ATOM    842  N   LYS A  54      32.770  -8.735 -12.877  1.00 85.38           N  
ATOM    843  H   LYS A  54      32.590  -7.938 -12.283  1.00 85.38           H  
ATOM    844  CA  LYS A  54      31.818  -8.959 -13.980  1.00 85.38           C  
ATOM    845  HA  LYS A  54      30.890  -8.435 -13.752  1.00 85.38           H  
ATOM    846  C   LYS A  54      31.419 -10.429 -14.160  1.00 85.38           C  
ATOM    847  CB  LYS A  54      32.377  -8.361 -15.276  1.00 85.38           C  
ATOM    848  HB2 LYS A  54      33.348  -8.805 -15.496  1.00 85.38           H  
ATOM    849  HB3 LYS A  54      31.702  -8.615 -16.092  1.00 85.38           H  
ATOM    850  O   LYS A  54      31.316 -10.938 -15.270  1.00 85.38           O  
ATOM    851  CG  LYS A  54      32.501  -6.835 -15.231  1.00 85.38           C  
ATOM    852  HG2 LYS A  54      33.180  -6.518 -14.440  1.00 85.38           H  
ATOM    853  HG3 LYS A  54      31.513  -6.408 -15.062  1.00 85.38           H  
ATOM    854  CD  LYS A  54      33.040  -6.383 -16.589  1.00 85.38           C  
ATOM    855  HD2 LYS A  54      32.551  -6.972 -17.366  1.00 85.38           H  
ATOM    856  HD3 LYS A  54      34.110  -6.582 -16.649  1.00 85.38           H  
ATOM    857  CE  LYS A  54      32.761  -4.905 -16.844  1.00 85.38           C  
ATOM    858  HE2 LYS A  54      31.835  -4.641 -16.333  1.00 85.38           H  
ATOM    859  HE3 LYS A  54      33.575  -4.299 -16.447  1.00 85.38           H  
ATOM    860  NZ  LYS A  54      32.578  -4.706 -18.299  1.00 85.38           N  
ATOM    861  HZ1 LYS A  54      33.405  -4.974 -18.814  1.00 85.38           H  
ATOM    862  HZ2 LYS A  54      31.840  -5.325 -18.602  1.00 85.38           H  
ATOM    863  HZ3 LYS A  54      32.308  -3.760 -18.528  1.00 85.38           H  
ATOM    864  N   LYS A  55      31.207 -11.141 -13.051  1.00 89.07           N  
ATOM    865  H   LYS A  55      31.168 -10.647 -12.171  1.00 89.07           H  
ATOM    866  CA  LYS A  55      30.810 -12.550 -13.121  1.00 89.07           C  
ATOM    867  HA  LYS A  55      31.447 -13.048 -13.851  1.00 89.07           H  
ATOM    868  C   LYS A  55      29.380 -12.638 -13.645  1.00 89.07           C  
ATOM    869  CB  LYS A  55      30.973 -13.254 -11.768  1.00 89.07           C  
ATOM    870  HB2 LYS A  55      30.446 -12.694 -10.997  1.00 89.07           H  
ATOM    871  HB3 LYS A  55      30.524 -14.245 -11.842  1.00 89.07           H  
ATOM    872  O   LYS A  55      28.503 -11.929 -13.144  1.00 89.07           O  
ATOM    873  CG  LYS A  55      32.454 -13.410 -11.387  1.00 89.07           C  
ATOM    874  HG2 LYS A  55      32.896 -12.426 -11.231  1.00 89.07           H  
ATOM    875  HG3 LYS A  55      32.981 -13.907 -12.201  1.00 89.07           H  
ATOM    876  CD  LYS A  55      32.608 -14.247 -10.110  1.00 89.07           C  
ATOM    877  HD2 LYS A  55      32.145 -15.221 -10.272  1.00 89.07           H  
ATOM    878  HD3 LYS A  55      32.102 -13.745  -9.285  1.00 89.07           H  
ATOM    879  CE  LYS A  55      34.094 -14.436  -9.778  1.00 89.07           C  
ATOM    880  HE2 LYS A  55      34.589 -14.844 -10.659  1.00 89.07           H  
ATOM    881  HE3 LYS A  55      34.537 -13.461  -9.575  1.00 89.07           H  
ATOM    882  NZ  LYS A  55      34.294 -15.351  -8.623  1.00 89.07           N  
ATOM    883  HZ1 LYS A  55      35.279 -15.479  -8.442  1.00 89.07           H  
ATOM    884  HZ2 LYS A  55      33.853 -14.994  -7.788  1.00 89.07           H  
ATOM    885  HZ3 LYS A  55      33.906 -16.261  -8.829  1.00 89.07           H  
ATOM    886  N   LEU A  56      29.163 -13.519 -14.618  1.00 92.75           N  
ATOM    887  H   LEU A  56      29.950 -14.016 -15.011  1.00 92.75           H  
ATOM    888  CA  LEU A  56      27.831 -13.842 -15.117  1.00 92.75           C  
ATOM    889  HA  LEU A  56      27.310 -12.916 -15.359  1.00 92.75           H  
ATOM    890  C   LEU A  56      27.035 -14.550 -14.023  1.00 92.75           C  
ATOM    891  CB  LEU A  56      27.923 -14.719 -16.379  1.00 92.75           C  
ATOM    892  HB2 LEU A  56      28.565 -15.573 -16.164  1.00 92.75           H  
ATOM    893  HB3 LEU A  56      26.930 -15.104 -16.610  1.00 92.75           H  
ATOM    894  O   LEU A  56      27.504 -15.524 -13.430  1.00 92.75           O  
ATOM    895  CG  LEU A  56      28.454 -13.983 -17.619  1.00 92.75           C  
ATOM    896  HG  LEU A  56      29.409 -13.513 -17.383  1.00 92.75           H  
ATOM    897  CD1 LEU A  56      28.674 -14.983 -18.753  1.00 92.75           C  
ATOM    898 HD11 LEU A  56      27.732 -15.464 -19.019  1.00 92.75           H  
ATOM    899 HD12 LEU A  56      29.397 -15.740 -18.448  1.00 92.75           H  
ATOM    900 HD13 LEU A  56      29.065 -14.462 -19.627  1.00 92.75           H  
ATOM    901  CD2 LEU A  56      27.477 -12.917 -18.111  1.00 92.75           C  
ATOM    902 HD21 LEU A  56      27.330 -12.142 -17.359  1.00 92.75           H  
ATOM    903 HD22 LEU A  56      26.518 -13.362 -18.375  1.00 92.75           H  
ATOM    904 HD23 LEU A  56      27.906 -12.437 -18.991  1.00 92.75           H  
ATOM    905  N   LYS A  57      25.834 -14.047 -13.757  1.00 94.31           N  
ATOM    906  H   LYS A  57      25.553 -13.202 -14.234  1.00 94.31           H  
ATOM    907  CA  LYS A  57      24.883 -14.663 -12.838  1.00 94.31           C  
ATOM    908  HA  LYS A  57      25.170 -15.701 -12.671  1.00 94.31           H  
ATOM    909  C   LYS A  57      23.498 -14.659 -13.466  1.00 94.31           C  
ATOM    910  CB  LYS A  57      24.915 -13.909 -11.498  1.00 94.31           C  
ATOM    911  HB2 LYS A  57      25.933 -13.917 -11.109  1.00 94.31           H  
ATOM    912  HB3 LYS A  57      24.606 -12.875 -11.655  1.00 94.31           H  
ATOM    913  O   LYS A  57      23.033 -13.597 -13.876  1.00 94.31           O  
ATOM    914  CG  LYS A  57      23.982 -14.577 -10.483  1.00 94.31           C  
ATOM    915  HG2 LYS A  57      22.965 -14.550 -10.875  1.00 94.31           H  
ATOM    916  HG3 LYS A  57      24.283 -15.617 -10.357  1.00 94.31           H  
ATOM    917  CD  LYS A  57      23.968 -13.887  -9.118  1.00 94.31           C  
ATOM    918  HD2 LYS A  57      24.961 -13.947  -8.671  1.00 94.31           H  
ATOM    919  HD3 LYS A  57      23.669 -12.846  -9.240  1.00 94.31           H  
ATOM    920  CE  LYS A  57      22.942 -14.643  -8.264  1.00 94.31           C  
ATOM    921  HE2 LYS A  57      23.219 -15.697  -8.251  1.00 94.31           H  
ATOM    922  HE3 LYS A  57      21.972 -14.584  -8.758  1.00 94.31           H  
ATOM    923  NZ  LYS A  57      22.851 -14.129  -6.876  1.00 94.31           N  
ATOM    924  HZ1 LYS A  57      22.527 -13.172  -6.873  1.00 94.31           H  
ATOM    925  HZ2 LYS A  57      23.746 -14.204  -6.414  1.00 94.31           H  
ATOM    926  HZ3 LYS A  57      22.187 -14.694  -6.366  1.00 94.31           H  
ATOM    927  N   THR A  58      22.833 -15.807 -13.430  1.00 94.81           N  
ATOM    928  H   THR A  58      23.320 -16.667 -13.222  1.00 94.81           H  
ATOM    929  CA  THR A  58      21.421 -15.925 -13.793  1.00 94.81           C  
ATOM    930  HA  THR A  58      21.271 -15.438 -14.756  1.00 94.81           H  
ATOM    931  C   THR A  58      20.557 -15.224 -12.755  1.00 94.81           C  
ATOM    932  CB  THR A  58      21.002 -17.390 -13.950  1.00 94.81           C  
ATOM    933  HB  THR A  58      20.929 -17.855 -12.967  1.00 94.81           H  
ATOM    934  O   THR A  58      20.736 -15.394 -11.542  1.00 94.81           O  
ATOM    935  CG2 THR A  58      19.660 -17.529 -14.663  1.00 94.81           C  
ATOM    936 HG21 THR A  58      19.434 -18.586 -14.804  1.00 94.81           H  
ATOM    937 HG22 THR A  58      19.703 -17.044 -15.638  1.00 94.81           H  
ATOM    938 HG23 THR A  58      18.862 -17.079 -14.072  1.00 94.81           H  
ATOM    939  OG1 THR A  58      21.983 -18.080 -14.690  1.00 94.81           O  
ATOM    940  HG1 THR A  58      22.196 -17.536 -15.452  1.00 94.81           H  
ATOM    941  N   VAL A  59      19.643 -14.390 -13.229  1.00 94.29           N  
ATOM    942  H   VAL A  59      19.557 -14.292 -14.231  1.00 94.29           H  
ATOM    943  CA  VAL A  59      18.725 -13.602 -12.418  1.00 94.29           C  
ATOM    944  HA  VAL A  59      18.753 -13.976 -11.394  1.00 94.29           H  
ATOM    945  C   VAL A  59      17.306 -13.790 -12.921  1.00 94.29           C  
ATOM    946  CB  VAL A  59      19.107 -12.108 -12.385  1.00 94.29           C  
ATOM    947  HB  VAL A  59      18.375 -11.590 -11.765  1.00 94.29           H  
ATOM    948  O   VAL A  59      17.068 -13.843 -14.123  1.00 94.29           O  
ATOM    949  CG1 VAL A  59      20.481 -11.923 -11.724  1.00 94.29           C  
ATOM    950 HG11 VAL A  59      20.744 -10.866 -11.748  1.00 94.29           H  
ATOM    951 HG12 VAL A  59      20.448 -12.298 -10.701  1.00 94.29           H  
ATOM    952 HG13 VAL A  59      21.236 -12.472 -12.286  1.00 94.29           H  
ATOM    953  CG2 VAL A  59      19.142 -11.410 -13.750  1.00 94.29           C  
ATOM    954 HG21 VAL A  59      19.929 -11.832 -14.374  1.00 94.29           H  
ATOM    955 HG22 VAL A  59      19.319 -10.342 -13.623  1.00 94.29           H  
ATOM    956 HG23 VAL A  59      18.187 -11.527 -14.264  1.00 94.29           H  
ATOM    957  N   THR A  60      16.380 -13.835 -11.971  1.00 95.34           N  
ATOM    958  H   THR A  60      16.672 -13.872 -11.005  1.00 95.34           H  
ATOM    959  CA  THR A  60      14.952 -13.643 -12.201  1.00 95.34           C  
ATOM    960  HA  THR A  60      14.731 -13.658 -13.268  1.00 95.34           H  
ATOM    961  C   THR A  60      14.617 -12.280 -11.619  1.00 95.34           C  
ATOM    962  CB  THR A  60      14.134 -14.751 -11.523  1.00 95.34           C  
ATOM    963  HB  THR A  60      14.251 -14.685 -10.441  1.00 95.34           H  
ATOM    964  O   THR A  60      14.774 -12.072 -10.413  1.00 95.34           O  
ATOM    965  CG2 THR A  60      12.653 -14.652 -11.867  1.00 95.34           C  
ATOM    966 HG21 THR A  60      12.252 -13.728 -11.450  1.00 95.34           H  
ATOM    967 HG22 THR A  60      12.511 -14.652 -12.948  1.00 95.34           H  
ATOM    968 HG23 THR A  60      12.111 -15.489 -11.428  1.00 95.34           H  
ATOM    969  OG1 THR A  60      14.596 -16.012 -11.942  1.00 95.34           O  
ATOM    970  HG1 THR A  60      13.914 -16.656 -11.737  1.00 95.34           H  
ATOM    971  N   GLU A  61      14.252 -11.313 -12.453  1.00 95.13           N  
ATOM    972  H   GLU A  61      14.151 -11.518 -13.437  1.00 95.13           H  
ATOM    973  CA  GLU A  61      13.969  -9.956 -11.985  1.00 95.13           C  
ATOM    974  HA  GLU A  61      13.561 -10.039 -10.978  1.00 95.13           H  
ATOM    975  C   GLU A  61      12.879  -9.265 -12.799  1.00 95.13           C  
ATOM    976  CB  GLU A  61      15.260  -9.113 -11.865  1.00 95.13           C  
ATOM    977  HB2 GLU A  61      15.917  -9.611 -11.152  1.00 95.13           H  
ATOM    978  HB3 GLU A  61      15.001  -8.144 -11.438  1.00 95.13           H  
ATOM    979  O   GLU A  61      12.535  -9.661 -13.911  1.00 95.13           O  
ATOM    980  CG  GLU A  61      16.046  -8.876 -13.163  1.00 95.13           C  
ATOM    981  HG2 GLU A  61      15.403  -8.348 -13.868  1.00 95.13           H  
ATOM    982  HG3 GLU A  61      16.312  -9.838 -13.601  1.00 95.13           H  
ATOM    983  CD  GLU A  61      17.342  -8.063 -12.935  1.00 95.13           C  
ATOM    984  OE1 GLU A  61      17.684  -7.262 -13.829  1.00 95.13           O  
ATOM    985  OE2 GLU A  61      18.042  -8.227 -11.894  1.00 95.13           O  
ATOM    986  N   LEU A  62      12.313  -8.220 -12.200  1.00 96.52           N  
ATOM    987  H   LEU A  62      12.676  -7.923 -11.306  1.00 96.52           H  
ATOM    988  CA  LEU A  62      11.337  -7.363 -12.849  1.00 96.52           C  
ATOM    989  HA  LEU A  62      10.839  -7.927 -13.637  1.00 96.52           H  
ATOM    990  C   LEU A  62      12.056  -6.183 -13.493  1.00 96.52           C  
ATOM    991  CB  LEU A  62      10.282  -6.917 -11.831  1.00 96.52           C  
ATOM    992  HB2 LEU A  62      10.793  -6.479 -10.973  1.00 96.52           H  
ATOM    993  HB3 LEU A  62       9.655  -6.147 -12.282  1.00 96.52           H  
ATOM    994  O   LEU A  62      12.805  -5.461 -12.834  1.00 96.52           O  
ATOM    995  CG  LEU A  62       9.388  -8.079 -11.366  1.00 96.52           C  
ATOM    996  HG  LEU A  62       9.993  -8.956 -11.136  1.00 96.52           H  
ATOM    997  CD1 LEU A  62       8.655  -7.664 -10.103  1.00 96.52           C  
ATOM    998 HD11 LEU A  62       8.100  -6.743 -10.279  1.00 96.52           H  
ATOM    999 HD12 LEU A  62       7.974  -8.457  -9.792  1.00 96.52           H  
ATOM   1000 HD13 LEU A  62       9.404  -7.523  -9.324  1.00 96.52           H  
ATOM   1001  CD2 LEU A  62       8.353  -8.454 -12.417  1.00 96.52           C  
ATOM   1002 HD21 LEU A  62       7.719  -7.599 -12.649  1.00 96.52           H  
ATOM   1003 HD22 LEU A  62       8.848  -8.795 -13.327  1.00 96.52           H  
ATOM   1004 HD23 LEU A  62       7.740  -9.274 -12.042  1.00 96.52           H  
ATOM   1005  N   VAL A  63      11.774  -5.954 -14.769  1.00 95.86           N  
ATOM   1006  H   VAL A  63      11.212  -6.643 -15.248  1.00 95.86           H  
ATOM   1007  CA  VAL A  63      12.315  -4.849 -15.557  1.00 95.86           C  
ATOM   1008  HA  VAL A  63      13.067  -4.324 -14.967  1.00 95.86           H  
ATOM   1009  C   VAL A  63      11.188  -3.882 -15.884  1.00 95.86           C  
ATOM   1010  CB  VAL A  63      13.013  -5.365 -16.828  1.00 95.86           C  
ATOM   1011  HB  VAL A  63      12.280  -5.838 -17.482  1.00 95.86           H  
ATOM   1012  O   VAL A  63      10.160  -4.267 -16.432  1.00 95.86           O  
ATOM   1013  CG1 VAL A  63      13.678  -4.208 -17.589  1.00 95.86           C  
ATOM   1014 HG11 VAL A  63      12.927  -3.490 -17.919  1.00 95.86           H  
ATOM   1015 HG12 VAL A  63      14.181  -4.606 -18.471  1.00 95.86           H  
ATOM   1016 HG13 VAL A  63      14.414  -3.718 -16.952  1.00 95.86           H  
ATOM   1017  CG2 VAL A  63      14.093  -6.394 -16.476  1.00 95.86           C  
ATOM   1018 HG21 VAL A  63      13.636  -7.305 -16.091  1.00 95.86           H  
ATOM   1019 HG22 VAL A  63      14.766  -5.992 -15.718  1.00 95.86           H  
ATOM   1020 HG23 VAL A  63      14.667  -6.661 -17.363  1.00 95.86           H  
ATOM   1021  N   GLY A  64      11.361  -2.607 -15.540  1.00 95.61           N  
ATOM   1022  H   GLY A  64      12.238  -2.340 -15.116  1.00 95.61           H  
ATOM   1023  CA  GLY A  64      10.412  -1.564 -15.925  1.00 95.61           C  
ATOM   1024  HA2 GLY A  64       9.392  -1.912 -15.767  1.00 95.61           H  
ATOM   1025  HA3 GLY A  64      10.573  -0.674 -15.317  1.00 95.61           H  
ATOM   1026  C   GLY A  64      10.599  -1.186 -17.392  1.00 95.61           C  
ATOM   1027  O   GLY A  64      11.711  -0.839 -17.793  1.00 95.61           O  
ATOM   1028  N   ILE A  65       9.515  -1.212 -18.166  1.00 95.36           N  
ATOM   1029  H   ILE A  65       8.642  -1.533 -17.773  1.00 95.36           H  
ATOM   1030  CA  ILE A  65       9.480  -0.716 -19.543  1.00 95.36           C  
ATOM   1031  HA  ILE A  65      10.497  -0.558 -19.903  1.00 95.36           H  
ATOM   1032  C   ILE A  65       8.779   0.633 -19.537  1.00 95.36           C  
ATOM   1033  CB  ILE A  65       8.801  -1.727 -20.489  1.00 95.36           C  
ATOM   1034  HB  ILE A  65       7.765  -1.849 -20.173  1.00 95.36           H  
ATOM   1035  O   ILE A  65       7.625   0.757 -19.120  1.00 95.36           O  
ATOM   1036  CG1 ILE A  65       9.465  -3.121 -20.430  1.00 95.36           C  
ATOM   1037 HG12 ILE A  65       9.328  -3.534 -19.431  1.00 95.36           H  
ATOM   1038 HG13 ILE A  65       8.950  -3.780 -21.129  1.00 95.36           H  
ATOM   1039  CG2 ILE A  65       8.789  -1.200 -21.935  1.00 95.36           C  
ATOM   1040 HG21 ILE A  65       8.371  -1.958 -22.598  1.00 95.36           H  
ATOM   1041 HG22 ILE A  65       9.797  -0.956 -22.271  1.00 95.36           H  
ATOM   1042 HG23 ILE A  65       8.163  -0.311 -22.011  1.00 95.36           H  
ATOM   1043  CD1 ILE A  65      10.965  -3.164 -20.755  1.00 95.36           C  
ATOM   1044 HD11 ILE A  65      11.533  -2.574 -20.036  1.00 95.36           H  
ATOM   1045 HD12 ILE A  65      11.309  -4.197 -20.703  1.00 95.36           H  
ATOM   1046 HD13 ILE A  65      11.145  -2.790 -21.763  1.00 95.36           H  
ATOM   1047  N   THR A  66       9.486   1.676 -19.953  1.00 92.45           N  
ATOM   1048  H   THR A  66      10.436   1.527 -20.262  1.00 92.45           H  
ATOM   1049  CA  THR A  66       8.921   3.027 -20.031  1.00 92.45           C  
ATOM   1050  HA  THR A  66       8.292   3.196 -19.157  1.00 92.45           H  
ATOM   1051  C   THR A  66       8.016   3.190 -21.246  1.00 92.45           C  
ATOM   1052  CB  THR A  66      10.006   4.099 -20.003  1.00 92.45           C  
ATOM   1053  HB  THR A  66       9.527   5.078 -20.007  1.00 92.45           H  
ATOM   1054  O   THR A  66       8.117   2.437 -22.211  1.00 92.45           O  
ATOM   1055  CG2 THR A  66      10.910   3.989 -18.773  1.00 92.45           C  
ATOM   1056 HG21 THR A  66      11.744   4.684 -18.876  1.00 92.45           H  
ATOM   1057 HG22 THR A  66      11.323   2.985 -18.674  1.00 92.45           H  
ATOM   1058 HG23 THR A  66      10.338   4.231 -17.877  1.00 92.45           H  
ATOM   1059  OG1 THR A  66      10.810   4.003 -21.141  1.00 92.45           O  
ATOM   1060  HG1 THR A  66      11.366   3.232 -21.002  1.00 92.45           H  
ATOM   1061  N   ILE A  67       7.142   4.202 -21.239  1.00 89.76           N  
ATOM   1062  H   ILE A  67       7.060   4.773 -20.410  1.00 89.76           H  
ATOM   1063  CA  ILE A  67       6.285   4.490 -22.403  1.00 89.76           C  
ATOM   1064  HA  ILE A  67       5.683   3.605 -22.614  1.00 89.76           H  
ATOM   1065  C   ILE A  67       7.140   4.739 -23.660  1.00 89.76           C  
ATOM   1066  CB  ILE A  67       5.320   5.667 -22.115  1.00 89.76           C  
ATOM   1067  HB  ILE A  67       5.913   6.556 -21.902  1.00 89.76           H  
ATOM   1068  O   ILE A  67       6.763   4.306 -24.744  1.00 89.76           O  
ATOM   1069  CG1 ILE A  67       4.408   5.367 -20.900  1.00 89.76           C  
ATOM   1070 HG12 ILE A  67       3.800   4.488 -21.111  1.00 89.76           H  
ATOM   1071 HG13 ILE A  67       5.022   5.145 -20.027  1.00 89.76           H  
ATOM   1072  CG2 ILE A  67       4.428   5.948 -23.340  1.00 89.76           C  
ATOM   1073 HG21 ILE A  67       3.841   6.854 -23.190  1.00 89.76           H  
ATOM   1074 HG22 ILE A  67       3.755   5.108 -23.514  1.00 89.76           H  
ATOM   1075 HG23 ILE A  67       5.021   6.095 -24.243  1.00 89.76           H  
ATOM   1076  CD1 ILE A  67       3.472   6.520 -20.515  1.00 89.76           C  
ATOM   1077 HD11 ILE A  67       4.042   7.444 -20.422  1.00 89.76           H  
ATOM   1078 HD12 ILE A  67       2.692   6.650 -21.265  1.00 89.76           H  
ATOM   1079 HD13 ILE A  67       2.993   6.293 -19.563  1.00 89.76           H  
ATOM   1080  N   MET A  68       8.313   5.368 -23.517  1.00 87.67           N  
ATOM   1081  H   MET A  68       8.604   5.644 -22.589  1.00 87.67           H  
ATOM   1082  CA  MET A  68       9.234   5.607 -24.638  1.00 87.67           C  
ATOM   1083  HA  MET A  68       8.665   5.999 -25.481  1.00 87.67           H  
ATOM   1084  C   MET A  68       9.935   4.335 -25.139  1.00 87.67           C  
ATOM   1085  CB  MET A  68      10.290   6.650 -24.247  1.00 87.67           C  
ATOM   1086  HB2 MET A  68      10.958   6.787 -25.097  1.00 87.67           H  
ATOM   1087  HB3 MET A  68      10.878   6.286 -23.404  1.00 87.67           H  
ATOM   1088  O   MET A  68      10.287   4.251 -26.310  1.00 87.67           O  
ATOM   1089  CG  MET A  68       9.678   8.011 -23.895  1.00 87.67           C  
ATOM   1090  HG2 MET A  68       9.289   7.978 -22.877  1.00 87.67           H  
ATOM   1091  HG3 MET A  68       8.842   8.198 -24.569  1.00 87.67           H  
ATOM   1092  SD  MET A  68      10.814   9.418 -24.053  1.00 87.67           S  
ATOM   1093  CE  MET A  68      12.119   8.967 -22.880  1.00 87.67           C  
ATOM   1094  HE1 MET A  68      12.853   9.772 -22.832  1.00 87.67           H  
ATOM   1095  HE2 MET A  68      12.613   8.053 -23.208  1.00 87.67           H  
ATOM   1096  HE3 MET A  68      11.687   8.815 -21.891  1.00 87.67           H  
ATOM   1097  N   GLU A  69      10.135   3.344 -24.270  1.00 93.82           N  
ATOM   1098  H   GLU A  69       9.830   3.469 -23.315  1.00 93.82           H  
ATOM   1099  CA  GLU A  69      10.763   2.060 -24.611  1.00 93.82           C  
ATOM   1100  HA  GLU A  69      11.500   2.196 -25.402  1.00 93.82           H  
ATOM   1101  C   GLU A  69       9.760   1.015 -25.106  1.00 93.82           C  
ATOM   1102  CB  GLU A  69      11.465   1.514 -23.368  1.00 93.82           C  
ATOM   1103  HB2 GLU A  69      10.738   1.523 -22.556  1.00 93.82           H  
ATOM   1104  HB3 GLU A  69      11.747   0.475 -23.541  1.00 93.82           H  
ATOM   1105  O   GLU A  69      10.160   0.020 -25.702  1.00 93.82           O  
ATOM   1106  CG  GLU A  69      12.727   2.303 -22.978  1.00 93.82           C  
ATOM   1107  HG2 GLU A  69      13.515   2.085 -23.699  1.00 93.82           H  
ATOM   1108  HG3 GLU A  69      12.531   3.374 -23.018  1.00 93.82           H  
ATOM   1109  CD  GLU A  69      13.190   1.934 -21.562  1.00 93.82           C  
ATOM   1110  OE1 GLU A  69      14.409   1.868 -21.299  1.00 93.82           O  
ATOM   1111  OE2 GLU A  69      12.321   1.668 -20.699  1.00 93.82           O  
ATOM   1112  N   LYS A  70       8.460   1.225 -24.871  1.00 93.67           N  
ATOM   1113  H   LYS A  70       8.216   2.037 -24.321  1.00 93.67           H  
ATOM   1114  CA  LYS A  70       7.401   0.261 -25.185  1.00 93.67           C  
ATOM   1115  HA  LYS A  70       7.511  -0.608 -24.537  1.00 93.67           H  
ATOM   1116  C   LYS A  70       7.509  -0.266 -26.618  1.00 93.67           C  
ATOM   1117  CB  LYS A  70       6.040   0.916 -24.900  1.00 93.67           C  
ATOM   1118  HB2 LYS A  70       5.920   1.804 -25.521  1.00 93.67           H  
ATOM   1119  HB3 LYS A  70       5.996   1.209 -23.851  1.00 93.67           H  
ATOM   1120  O   LYS A  70       7.624  -1.468 -26.817  1.00 93.67           O  
ATOM   1121  CG  LYS A  70       4.904  -0.064 -25.197  1.00 93.67           C  
ATOM   1122  HG2 LYS A  70       5.049  -0.963 -24.598  1.00 93.67           H  
ATOM   1123  HG3 LYS A  70       4.943  -0.343 -26.250  1.00 93.67           H  
ATOM   1124  CD  LYS A  70       3.514   0.516 -24.920  1.00 93.67           C  
ATOM   1125  HD2 LYS A  70       3.358   1.402 -25.537  1.00 93.67           H  
ATOM   1126  HD3 LYS A  70       3.410   0.758 -23.862  1.00 93.67           H  
ATOM   1127  CE  LYS A  70       2.539  -0.592 -25.321  1.00 93.67           C  
ATOM   1128  HE2 LYS A  70       2.717  -1.460 -24.685  1.00 93.67           H  
ATOM   1129  HE3 LYS A  70       2.792  -0.926 -26.328  1.00 93.67           H  
ATOM   1130  NZ  LYS A  70       1.112  -0.221 -25.272  1.00 93.67           N  
ATOM   1131  HZ1 LYS A  70       0.595  -1.037 -25.568  1.00 93.67           H  
ATOM   1132  HZ2 LYS A  70       0.922   0.520 -25.931  1.00 93.67           H  
ATOM   1133  HZ3 LYS A  70       0.829   0.019 -24.333  1.00 93.67           H  
ATOM   1134  N   SER A  71       7.556   0.628 -27.606  1.00 94.51           N  
ATOM   1135  H   SER A  71       7.420   1.603 -27.379  1.00 94.51           H  
ATOM   1136  CA  SER A  71       7.569   0.238 -29.020  1.00 94.51           C  
ATOM   1137  HA  SER A  71       6.716  -0.415 -29.206  1.00 94.51           H  
ATOM   1138  C   SER A  71       8.833  -0.521 -29.437  1.00 94.51           C  
ATOM   1139  CB  SER A  71       7.437   1.473 -29.916  1.00 94.51           C  
ATOM   1140  HB2 SER A  71       8.349   2.068 -29.851  1.00 94.51           H  
ATOM   1141  HB3 SER A  71       7.297   1.149 -30.947  1.00 94.51           H  
ATOM   1142  O   SER A  71       8.774  -1.347 -30.346  1.00 94.51           O  
ATOM   1143  OG  SER A  71       6.339   2.272 -29.521  1.00 94.51           O  
ATOM   1144  HG  SER A  71       6.106   2.870 -30.235  1.00 94.51           H  
ATOM   1145  N   SER A  72       9.989  -0.237 -28.824  1.00 95.90           N  
ATOM   1146  H   SER A  72       9.985   0.359 -28.009  1.00 95.90           H  
ATOM   1147  CA  SER A  72      11.231  -0.958 -29.129  1.00 95.90           C  
ATOM   1148  HA  SER A  72      11.266  -1.157 -30.200  1.00 95.90           H  
ATOM   1149  C   SER A  72      11.272  -2.316 -28.437  1.00 95.90           C  
ATOM   1150  CB  SER A  72      12.470  -0.123 -28.789  1.00 95.90           C  
ATOM   1151  HB2 SER A  72      12.503   0.742 -29.450  1.00 95.90           H  
ATOM   1152  HB3 SER A  72      13.362  -0.725 -28.961  1.00 95.90           H  
ATOM   1153  O   SER A  72      11.661  -3.296 -29.072  1.00 95.90           O  
ATOM   1154  OG  SER A  72      12.460   0.328 -27.452  1.00 95.90           O  
ATOM   1155  HG  SER A  72      13.283   0.787 -27.269  1.00 95.90           H  
ATOM   1156  N   PHE A  73      10.809  -2.390 -27.188  1.00 96.63           N  
ATOM   1157  H   PHE A  73      10.539  -1.536 -26.720  1.00 96.63           H  
ATOM   1158  CA  PHE A  73      10.655  -3.646 -26.464  1.00 96.63           C  
ATOM   1159  HA  PHE A  73      11.614  -4.164 -26.448  1.00 96.63           H  
ATOM   1160  C   PHE A  73       9.661  -4.580 -27.166  1.00 96.63           C  
ATOM   1161  CB  PHE A  73      10.241  -3.356 -25.016  1.00 96.63           C  
ATOM   1162  HB2 PHE A  73       9.358  -2.718 -25.014  1.00 96.63           H  
ATOM   1163  HB3 PHE A  73      11.044  -2.810 -24.520  1.00 96.63           H  
ATOM   1164  O   PHE A  73      10.015  -5.712 -27.462  1.00 96.63           O  
ATOM   1165  CG  PHE A  73       9.938  -4.616 -24.232  1.00 96.63           C  
ATOM   1166  CD1 PHE A  73       8.614  -5.081 -24.141  1.00 96.63           C  
ATOM   1167  HD1 PHE A  73       7.824  -4.538 -24.638  1.00 96.63           H  
ATOM   1168  CD2 PHE A  73      10.982  -5.375 -23.674  1.00 96.63           C  
ATOM   1169  HD2 PHE A  73      12.005  -5.046 -23.781  1.00 96.63           H  
ATOM   1170  CE1 PHE A  73       8.334  -6.292 -23.485  1.00 96.63           C  
ATOM   1171  HE1 PHE A  73       7.323  -6.671 -23.450  1.00 96.63           H  
ATOM   1172  CE2 PHE A  73      10.707  -6.584 -23.015  1.00 96.63           C  
ATOM   1173  HE2 PHE A  73      11.513  -7.178 -22.610  1.00 96.63           H  
ATOM   1174  CZ  PHE A  73       9.382  -7.046 -22.932  1.00 96.63           C  
ATOM   1175  HZ  PHE A  73       9.166  -7.998 -22.470  1.00 96.63           H  
ATOM   1176  N   GLU A  74       8.454  -4.117 -27.501  1.00 95.01           N  
ATOM   1177  H   GLU A  74       8.201  -3.177 -27.234  1.00 95.01           H  
ATOM   1178  CA  GLU A  74       7.416  -4.953 -28.131  1.00 95.01           C  
ATOM   1179  HA  GLU A  74       7.253  -5.843 -27.522  1.00 95.01           H  
ATOM   1180  C   GLU A  74       7.817  -5.452 -29.526  1.00 95.01           C  
ATOM   1181  CB  GLU A  74       6.092  -4.172 -28.213  1.00 95.01           C  
ATOM   1182  HB2 GLU A  74       5.396  -4.718 -28.849  1.00 95.01           H  
ATOM   1183  HB3 GLU A  74       6.285  -3.199 -28.666  1.00 95.01           H  
ATOM   1184  O   GLU A  74       7.420  -6.543 -29.925  1.00 95.01           O  
ATOM   1185  CG  GLU A  74       5.441  -3.992 -26.831  1.00 95.01           C  
ATOM   1186  HG2 GLU A  74       6.154  -3.516 -26.159  1.00 95.01           H  
ATOM   1187  HG3 GLU A  74       5.220  -4.980 -26.425  1.00 95.01           H  
ATOM   1188  CD  GLU A  74       4.151  -3.151 -26.852  1.00 95.01           C  
ATOM   1189  OE1 GLU A  74       3.408  -3.193 -25.844  1.00 95.01           O  
ATOM   1190  OE2 GLU A  74       3.920  -2.373 -27.807  1.00 95.01           O  
ATOM   1191  N   ARG A  75       8.644  -4.696 -30.262  1.00 96.76           N  
ATOM   1192  H   ARG A  75       8.925  -3.803 -29.881  1.00 96.76           H  
ATOM   1193  CA  ARG A  75       9.157  -5.121 -31.574  1.00 96.76           C  
ATOM   1194  HA  ARG A  75       8.313  -5.452 -32.179  1.00 96.76           H  
ATOM   1195  C   ARG A  75      10.098  -6.320 -31.470  1.00 96.76           C  
ATOM   1196  CB  ARG A  75       9.847  -3.932 -32.254  1.00 96.76           C  
ATOM   1197  HB2 ARG A  75       9.140  -3.104 -32.288  1.00 96.76           H  
ATOM   1198  HB3 ARG A  75      10.708  -3.629 -31.658  1.00 96.76           H  
ATOM   1199  O   ARG A  75      10.051  -7.202 -32.322  1.00 96.76           O  
ATOM   1200  CG  ARG A  75      10.306  -4.258 -33.686  1.00 96.76           C  
ATOM   1201  HG2 ARG A  75      10.955  -5.134 -33.683  1.00 96.76           H  
ATOM   1202  HG3 ARG A  75       9.436  -4.476 -34.307  1.00 96.76           H  
ATOM   1203  CD  ARG A  75      11.099  -3.102 -34.298  1.00 96.76           C  
ATOM   1204  HD2 ARG A  75      11.412  -3.390 -35.302  1.00 96.76           H  
ATOM   1205  HD3 ARG A  75      11.987  -2.936 -33.688  1.00 96.76           H  
ATOM   1206  NE  ARG A  75      10.297  -1.866 -34.368  1.00 96.76           N  
ATOM   1207  HE  ARG A  75       9.314  -1.965 -34.160  1.00 96.76           H  
ATOM   1208  NH1 ARG A  75      12.004  -0.426 -34.886  1.00 96.76           N  
ATOM   1209 HH11 ARG A  75      12.330   0.501 -35.118  1.00 96.76           H  
ATOM   1210 HH12 ARG A  75      12.640  -1.211 -34.895  1.00 96.76           H  
ATOM   1211  NH2 ARG A  75       9.923   0.355 -34.655  1.00 96.76           N  
ATOM   1212 HH21 ARG A  75      10.255   1.279 -34.891  1.00 96.76           H  
ATOM   1213 HH22 ARG A  75       8.942   0.199 -34.474  1.00 96.76           H  
ATOM   1214  CZ  ARG A  75      10.745  -0.655 -34.634  1.00 96.76           C  
ATOM   1215  N   ASN A  76      11.001  -6.316 -30.490  1.00 96.23           N  
ATOM   1216  H   ASN A  76      10.956  -5.573 -29.808  1.00 96.23           H  
ATOM   1217  CA  ASN A  76      11.931  -7.418 -30.248  1.00 96.23           C  
ATOM   1218  HA  ASN A  76      11.412  -8.359 -30.432  1.00 96.23           H  
ATOM   1219  C   ASN A  76      12.402  -7.400 -28.780  1.00 96.23           C  
ATOM   1220  CB  ASN A  76      13.098  -7.338 -31.253  1.00 96.23           C  
ATOM   1221  HB2 ASN A  76      12.692  -7.259 -32.261  1.00 96.23           H  
ATOM   1222  HB3 ASN A  76      13.703  -6.454 -31.055  1.00 96.23           H  
ATOM   1223  O   ASN A  76      13.424  -6.773 -28.474  1.00 96.23           O  
ATOM   1224  CG  ASN A  76      13.991  -8.569 -31.207  1.00 96.23           C  
ATOM   1225  ND2 ASN A  76      14.701  -8.841 -32.275  1.00 96.23           N  
ATOM   1226 HD21 ASN A  76      14.635  -8.262 -33.100  1.00 96.23           H  
ATOM   1227 HD22 ASN A  76      15.313  -9.643 -32.219  1.00 96.23           H  
ATOM   1228  OD1 ASN A  76      14.079  -9.298 -30.229  1.00 96.23           O  
ATOM   1229  N   PRO A  77      11.687  -8.098 -27.875  1.00 96.36           N  
ATOM   1230  CA  PRO A  77      11.979  -8.073 -26.442  1.00 96.36           C  
ATOM   1231  HA  PRO A  77      11.823  -7.062 -26.066  1.00 96.36           H  
ATOM   1232  C   PRO A  77      13.403  -8.518 -26.108  1.00 96.36           C  
ATOM   1233  CB  PRO A  77      10.947  -9.015 -25.812  1.00 96.36           C  
ATOM   1234  HB2 PRO A  77      11.311 -10.042 -25.828  1.00 96.36           H  
ATOM   1235  HB3 PRO A  77      10.697  -8.721 -24.792  1.00 96.36           H  
ATOM   1236  O   PRO A  77      14.056  -7.936 -25.247  1.00 96.36           O  
ATOM   1237  CG  PRO A  77       9.746  -8.903 -26.745  1.00 96.36           C  
ATOM   1238  HG2 PRO A  77       9.174  -8.006 -26.507  1.00 96.36           H  
ATOM   1239  HG3 PRO A  77       9.109  -9.786 -26.695  1.00 96.36           H  
ATOM   1240  CD  PRO A  77      10.406  -8.759 -28.115  1.00 96.36           C  
ATOM   1241  HD2 PRO A  77      10.580  -9.745 -28.546  1.00 96.36           H  
ATOM   1242  HD3 PRO A  77       9.760  -8.172 -28.768  1.00 96.36           H  
ATOM   1243  N   VAL A  78      13.905  -9.524 -26.826  1.00 96.29           N  
ATOM   1244  H   VAL A  78      13.338  -9.900 -27.572  1.00 96.29           H  
ATOM   1245  CA  VAL A  78      15.230 -10.107 -26.591  1.00 96.29           C  
ATOM   1246  HA  VAL A  78      15.343 -10.322 -25.529  1.00 96.29           H  
ATOM   1247  C   VAL A  78      16.320  -9.121 -26.970  1.00 96.29           C  
ATOM   1248  CB  VAL A  78      15.396 -11.418 -27.370  1.00 96.29           C  
ATOM   1249  HB  VAL A  78      15.243 -11.228 -28.432  1.00 96.29           H  
ATOM   1250  O   VAL A  78      17.151  -8.805 -26.129  1.00 96.29           O  
ATOM   1251  CG1 VAL A  78      16.790 -12.027 -27.181  1.00 96.29           C  
ATOM   1252 HG11 VAL A  78      17.554 -11.367 -27.590  1.00 96.29           H  
ATOM   1253 HG12 VAL A  78      16.875 -12.979 -27.706  1.00 96.29           H  
ATOM   1254 HG13 VAL A  78      17.000 -12.178 -26.122  1.00 96.29           H  
ATOM   1255  CG2 VAL A  78      14.340 -12.424 -26.908  1.00 96.29           C  
ATOM   1256 HG21 VAL A  78      14.528 -12.710 -25.873  1.00 96.29           H  
ATOM   1257 HG22 VAL A  78      14.376 -13.295 -27.563  1.00 96.29           H  
ATOM   1258 HG23 VAL A  78      13.335 -12.009 -26.981  1.00 96.29           H  
ATOM   1259  N   ALA A  79      16.274  -8.569 -28.187  1.00 96.60           N  
ATOM   1260  H   ALA A  79      15.538  -8.839 -28.823  1.00 96.60           H  
ATOM   1261  CA  ALA A  79      17.271  -7.597 -28.630  1.00 96.60           C  
ATOM   1262  HA  ALA A  79      18.260  -8.049 -28.552  1.00 96.60           H  
ATOM   1263  C   ALA A  79      17.261  -6.330 -27.756  1.00 96.60           C  
ATOM   1264  CB  ALA A  79      17.004  -7.254 -30.098  1.00 96.60           C  
ATOM   1265  HB1 ALA A  79      17.048  -8.163 -30.698  1.00 96.60           H  
ATOM   1266  HB2 ALA A  79      16.026  -6.784 -30.201  1.00 96.60           H  
ATOM   1267  HB3 ALA A  79      17.773  -6.566 -30.451  1.00 96.60           H  
ATOM   1268  O   ALA A  79      18.310  -5.752 -27.477  1.00 96.60           O  
ATOM   1269  N   PHE A  80      16.083  -5.907 -27.285  1.00 97.05           N  
ATOM   1270  H   PHE A  80      15.244  -6.397 -27.561  1.00 97.05           H  
ATOM   1271  CA  PHE A  80      15.968  -4.798 -26.340  1.00 97.05           C  
ATOM   1272  HA  PHE A  80      16.460  -3.922 -26.762  1.00 97.05           H  
ATOM   1273  C   PHE A  80      16.658  -5.103 -25.001  1.00 97.05           C  
ATOM   1274  CB  PHE A  80      14.484  -4.474 -26.134  1.00 97.05           C  
ATOM   1275  HB2 PHE A  80      14.051  -4.179 -27.090  1.00 97.05           H  
ATOM   1276  HB3 PHE A  80      13.958  -5.368 -25.801  1.00 97.05           H  
ATOM   1277  O   PHE A  80      17.381  -4.258 -24.472  1.00 97.05           O  
ATOM   1278  CG  PHE A  80      14.253  -3.373 -25.121  1.00 97.05           C  
ATOM   1279  CD1 PHE A  80      14.171  -3.680 -23.750  1.00 97.05           C  
ATOM   1280  HD1 PHE A  80      14.274  -4.703 -23.420  1.00 97.05           H  
ATOM   1281  CD2 PHE A  80      14.141  -2.039 -25.546  1.00 97.05           C  
ATOM   1282  HD2 PHE A  80      14.207  -1.801 -26.598  1.00 97.05           H  
ATOM   1283  CE1 PHE A  80      13.936  -2.665 -22.810  1.00 97.05           C  
ATOM   1284  HE1 PHE A  80      13.832  -2.922 -21.766  1.00 97.05           H  
ATOM   1285  CE2 PHE A  80      13.928  -1.019 -24.605  1.00 97.05           C  
ATOM   1286  HE2 PHE A  80      13.825   0.005 -24.934  1.00 97.05           H  
ATOM   1287  CZ  PHE A  80      13.810  -1.335 -23.241  1.00 97.05           C  
ATOM   1288  HZ  PHE A  80      13.606  -0.551 -22.526  1.00 97.05           H  
ATOM   1289  N   LEU A  81      16.442  -6.298 -24.443  1.00 96.75           N  
ATOM   1290  H   LEU A  81      15.848  -6.957 -24.925  1.00 96.75           H  
ATOM   1291  CA  LEU A  81      17.070  -6.724 -23.190  1.00 96.75           C  
ATOM   1292  HA  LEU A  81      16.952  -5.930 -22.453  1.00 96.75           H  
ATOM   1293  C   LEU A  81      18.585  -6.925 -23.364  1.00 96.75           C  
ATOM   1294  CB  LEU A  81      16.359  -7.992 -22.679  1.00 96.75           C  
ATOM   1295  HB2 LEU A  81      16.318  -8.712 -23.497  1.00 96.75           H  
ATOM   1296  HB3 LEU A  81      16.949  -8.438 -21.879  1.00 96.75           H  
ATOM   1297  O   LEU A  81      19.361  -6.473 -22.524  1.00 96.75           O  
ATOM   1298  CG  LEU A  81      14.930  -7.753 -22.151  1.00 96.75           C  
ATOM   1299  HG  LEU A  81      14.360  -7.158 -22.864  1.00 96.75           H  
ATOM   1300  CD1 LEU A  81      14.217  -9.092 -21.960  1.00 96.75           C  
ATOM   1301 HD11 LEU A  81      14.120  -9.588 -22.926  1.00 96.75           H  
ATOM   1302 HD12 LEU A  81      14.786  -9.730 -21.284  1.00 96.75           H  
ATOM   1303 HD13 LEU A  81      13.218  -8.933 -21.554  1.00 96.75           H  
ATOM   1304  CD2 LEU A  81      14.920  -7.005 -20.815  1.00 96.75           C  
ATOM   1305 HD21 LEU A  81      15.470  -7.576 -20.068  1.00 96.75           H  
ATOM   1306 HD22 LEU A  81      15.379  -6.023 -20.928  1.00 96.75           H  
ATOM   1307 HD23 LEU A  81      13.892  -6.874 -20.478  1.00 96.75           H  
ATOM   1308  N   GLU A  82      19.032  -7.493 -24.481  1.00 95.73           N  
ATOM   1309  H   GLU A  82      18.364  -7.884 -25.129  1.00 95.73           H  
ATOM   1310  CA  GLU A  82      20.457  -7.609 -24.816  1.00 95.73           C  
ATOM   1311  HA  GLU A  82      20.968  -8.158 -24.025  1.00 95.73           H  
ATOM   1312  C   GLU A  82      21.138  -6.239 -24.889  1.00 95.73           C  
ATOM   1313  CB  GLU A  82      20.626  -8.384 -26.129  1.00 95.73           C  
ATOM   1314  HB2 GLU A  82      19.962  -7.950 -26.876  1.00 95.73           H  
ATOM   1315  HB3 GLU A  82      21.654  -8.277 -26.475  1.00 95.73           H  
ATOM   1316  O   GLU A  82      22.201  -6.038 -24.300  1.00 95.73           O  
ATOM   1317  CG  GLU A  82      20.327  -9.885 -25.956  1.00 95.73           C  
ATOM   1318  HG2 GLU A  82      19.359 -10.015 -25.473  1.00 95.73           H  
ATOM   1319  HG3 GLU A  82      21.081 -10.310 -25.293  1.00 95.73           H  
ATOM   1320  CD  GLU A  82      20.323 -10.665 -27.281  1.00 95.73           C  
ATOM   1321  OE1 GLU A  82      20.385 -11.915 -27.206  1.00 95.73           O  
ATOM   1322  OE2 GLU A  82      20.204 -10.036 -28.359  1.00 95.73           O  
ATOM   1323  N   ALA A  83      20.479  -5.247 -25.494  1.00 95.36           N  
ATOM   1324  H   ALA A  83      19.630  -5.468 -25.995  1.00 95.36           H  
ATOM   1325  CA  ALA A  83      20.957  -3.865 -25.505  1.00 95.36           C  
ATOM   1326  HA  ALA A  83      21.976  -3.862 -25.893  1.00 95.36           H  
ATOM   1327  C   ALA A  83      21.009  -3.225 -24.101  1.00 95.36           C  
ATOM   1328  CB  ALA A  83      20.076  -3.055 -26.461  1.00 95.36           C  
ATOM   1329  HB1 ALA A  83      20.454  -2.035 -26.528  1.00 95.36           H  
ATOM   1330  HB2 ALA A  83      20.096  -3.508 -27.452  1.00 95.36           H  
ATOM   1331  HB3 ALA A  83      19.048  -3.034 -26.097  1.00 95.36           H  
ATOM   1332  O   ALA A  83      21.792  -2.301 -23.878  1.00 95.36           O  
ATOM   1333  N   LYS A  84      20.212  -3.717 -23.140  1.00 92.96           N  
ATOM   1334  H   LYS A  84      19.595  -4.474 -23.397  1.00 92.96           H  
ATOM   1335  CA  LYS A  84      20.290  -3.336 -21.716  1.00 92.96           C  
ATOM   1336  HA  LYS A  84      20.624  -2.300 -21.664  1.00 92.96           H  
ATOM   1337  C   LYS A  84      21.359  -4.105 -20.926  1.00 92.96           C  
ATOM   1338  CB  LYS A  84      18.903  -3.426 -21.048  1.00 92.96           C  
ATOM   1339  HB2 LYS A  84      18.416  -4.366 -21.304  1.00 92.96           H  
ATOM   1340  HB3 LYS A  84      19.035  -3.399 -19.966  1.00 92.96           H  
ATOM   1341  O   LYS A  84      21.536  -3.825 -19.741  1.00 92.96           O  
ATOM   1342  CG  LYS A  84      18.005  -2.247 -21.446  1.00 92.96           C  
ATOM   1343  HG2 LYS A  84      18.589  -1.330 -21.384  1.00 92.96           H  
ATOM   1344  HG3 LYS A  84      17.669  -2.373 -22.476  1.00 92.96           H  
ATOM   1345  CD  LYS A  84      16.788  -2.106 -20.518  1.00 92.96           C  
ATOM   1346  HD2 LYS A  84      17.120  -2.092 -19.479  1.00 92.96           H  
ATOM   1347  HD3 LYS A  84      16.111  -2.946 -20.674  1.00 92.96           H  
ATOM   1348  CE  LYS A  84      16.094  -0.780 -20.853  1.00 92.96           C  
ATOM   1349  HE2 LYS A  84      15.778  -0.810 -21.896  1.00 92.96           H  
ATOM   1350  HE3 LYS A  84      16.826   0.024 -20.776  1.00 92.96           H  
ATOM   1351  NZ  LYS A  84      14.934  -0.461 -19.981  1.00 92.96           N  
ATOM   1352  HZ1 LYS A  84      14.573   0.437 -20.270  1.00 92.96           H  
ATOM   1353  HZ2 LYS A  84      15.195  -0.388 -19.008  1.00 92.96           H  
ATOM   1354  HZ3 LYS A  84      14.179  -1.124 -20.091  1.00 92.96           H  
ATOM   1355  N   GLY A  85      22.092  -5.021 -21.560  1.00 94.20           N  
ATOM   1356  H   GLY A  85      21.901  -5.197 -22.536  1.00 94.20           H  
ATOM   1357  CA  GLY A  85      23.173  -5.796 -20.944  1.00 94.20           C  
ATOM   1358  HA2 GLY A  85      23.624  -5.224 -20.132  1.00 94.20           H  
ATOM   1359  HA3 GLY A  85      23.936  -5.975 -21.701  1.00 94.20           H  
ATOM   1360  C   GLY A  85      22.752  -7.158 -20.390  1.00 94.20           C  
ATOM   1361  O   GLY A  85      23.543  -7.787 -19.686  1.00 94.20           O  
ATOM   1362  N   TYR A  86      21.535  -7.620 -20.689  1.00 95.83           N  
ATOM   1363  H   TYR A  86      20.943  -7.080 -21.304  1.00 95.83           H  
ATOM   1364  CA  TYR A  86      21.134  -8.994 -20.396  1.00 95.83           C  
ATOM   1365  HA  TYR A  86      21.519  -9.267 -19.414  1.00 95.83           H  
ATOM   1366  C   TYR A  86      21.745  -9.957 -21.417  1.00 95.83           C  
ATOM   1367  CB  TYR A  86      19.610  -9.122 -20.345  1.00 95.83           C  
ATOM   1368  HB2 TYR A  86      19.192  -8.814 -21.303  1.00 95.83           H  
ATOM   1369  HB3 TYR A  86      19.361 -10.174 -20.206  1.00 95.83           H  
ATOM   1370  O   TYR A  86      21.852  -9.656 -22.600  1.00 95.83           O  
ATOM   1371  CG  TYR A  86      18.969  -8.337 -19.216  1.00 95.83           C  
ATOM   1372  CD1 TYR A  86      18.991  -8.855 -17.908  1.00 95.83           C  
ATOM   1373  HD1 TYR A  86      19.463  -9.807 -17.712  1.00 95.83           H  
ATOM   1374  CD2 TYR A  86      18.375  -7.084 -19.458  1.00 95.83           C  
ATOM   1375  HD2 TYR A  86      18.346  -6.683 -20.460  1.00 95.83           H  
ATOM   1376  CE1 TYR A  86      18.423  -8.121 -16.849  1.00 95.83           C  
ATOM   1377  HE1 TYR A  86      18.442  -8.515 -15.844  1.00 95.83           H  
ATOM   1378  CE2 TYR A  86      17.824  -6.339 -18.405  1.00 95.83           C  
ATOM   1379  HE2 TYR A  86      17.385  -5.369 -18.584  1.00 95.83           H  
ATOM   1380  OH  TYR A  86      17.356  -6.097 -16.085  1.00 95.83           O  
ATOM   1381  HH  TYR A  86      17.472  -6.542 -15.243  1.00 95.83           H  
ATOM   1382  CZ  TYR A  86      17.853  -6.852 -17.097  1.00 95.83           C  
ATOM   1383  N   ILE A  87      22.150 -11.133 -20.963  1.00 94.99           N  
ATOM   1384  H   ILE A  87      22.039 -11.326 -19.978  1.00 94.99           H  
ATOM   1385  CA  ILE A  87      22.806 -12.160 -21.775  1.00 94.99           C  
ATOM   1386  HA  ILE A  87      22.785 -11.871 -22.826  1.00 94.99           H  
ATOM   1387  C   ILE A  87      22.005 -13.453 -21.626  1.00 94.99           C  
ATOM   1388  CB  ILE A  87      24.283 -12.293 -21.337  1.00 94.99           C  
ATOM   1389  HB  ILE A  87      24.303 -12.506 -20.268  1.00 94.99           H  
ATOM   1390  O   ILE A  87      21.478 -13.720 -20.552  1.00 94.99           O  
ATOM   1391  CG1 ILE A  87      25.063 -10.978 -21.582  1.00 94.99           C  
ATOM   1392 HG12 ILE A  87      25.242 -10.856 -22.651  1.00 94.99           H  
ATOM   1393 HG13 ILE A  87      24.476 -10.122 -21.248  1.00 94.99           H  
ATOM   1394  CG2 ILE A  87      24.970 -13.455 -22.076  1.00 94.99           C  
ATOM   1395 HG21 ILE A  87      24.545 -14.397 -21.729  1.00 94.99           H  
ATOM   1396 HG22 ILE A  87      24.844 -13.348 -23.153  1.00 94.99           H  
ATOM   1397 HG23 ILE A  87      26.035 -13.483 -21.844  1.00 94.99           H  
ATOM   1398  CD1 ILE A  87      26.395 -10.897 -20.831  1.00 94.99           C  
ATOM   1399 HD11 ILE A  87      26.211 -10.983 -19.760  1.00 94.99           H  
ATOM   1400 HD12 ILE A  87      26.856  -9.929 -21.025  1.00 94.99           H  
ATOM   1401 HD13 ILE A  87      27.082 -11.677 -21.160  1.00 94.99           H  
ATOM   1402  N   ARG A  88      21.903 -14.265 -22.690  1.00 94.23           N  
ATOM   1403  H   ARG A  88      22.331 -13.962 -23.553  1.00 94.23           H  
ATOM   1404  CA  ARG A  88      21.148 -15.538 -22.677  1.00 94.23           C  
ATOM   1405  HA  ARG A  88      20.988 -15.861 -23.705  1.00 94.23           H  
ATOM   1406  C   ARG A  88      19.734 -15.374 -22.093  1.00 94.23           C  
ATOM   1407  CB  ARG A  88      21.949 -16.643 -21.951  1.00 94.23           C  
ATOM   1408  HB2 ARG A  88      22.192 -16.315 -20.941  1.00 94.23           H  
ATOM   1409  HB3 ARG A  88      21.322 -17.531 -21.872  1.00 94.23           H  
ATOM   1410  O   ARG A  88      19.342 -16.090 -21.178  1.00 94.23           O  
ATOM   1411  CG  ARG A  88      23.229 -17.047 -22.693  1.00 94.23           C  
ATOM   1412  HG2 ARG A  88      23.927 -16.211 -22.741  1.00 94.23           H  
ATOM   1413  HG3 ARG A  88      22.964 -17.320 -23.715  1.00 94.23           H  
ATOM   1414  CD  ARG A  88      23.924 -18.255 -22.050  1.00 94.23           C  
ATOM   1415  HD2 ARG A  88      24.750 -18.548 -22.698  1.00 94.23           H  
ATOM   1416  HD3 ARG A  88      23.214 -19.080 -21.999  1.00 94.23           H  
ATOM   1417  NE  ARG A  88      24.443 -17.977 -20.699  1.00 94.23           N  
ATOM   1418  HE  ARG A  88      23.975 -17.266 -20.156  1.00 94.23           H  
ATOM   1419  NH1 ARG A  88      25.842 -19.777 -20.473  1.00 94.23           N  
ATOM   1420 HH11 ARG A  88      25.579 -20.068 -21.404  1.00 94.23           H  
ATOM   1421 HH12 ARG A  88      26.468 -20.329 -19.904  1.00 94.23           H  
ATOM   1422  NH2 ARG A  88      25.595 -18.363 -18.779  1.00 94.23           N  
ATOM   1423 HH21 ARG A  88      26.107 -18.978 -18.162  1.00 94.23           H  
ATOM   1424 HH22 ARG A  88      24.983 -17.654 -18.401  1.00 94.23           H  
ATOM   1425  CZ  ARG A  88      25.294 -18.699 -19.995  1.00 94.23           C  
ATOM   1426  N   VAL A  89      18.988 -14.397 -22.610  1.00 95.43           N  
ATOM   1427  H   VAL A  89      19.379 -13.835 -23.352  1.00 95.43           H  
ATOM   1428  CA  VAL A  89      17.601 -14.145 -22.195  1.00 95.43           C  
ATOM   1429  HA  VAL A  89      17.578 -13.986 -21.117  1.00 95.43           H  
ATOM   1430  C   VAL A  89      16.740 -15.368 -22.511  1.00 95.43           C  
ATOM   1431  CB  VAL A  89      17.028 -12.896 -22.892  1.00 95.43           C  
ATOM   1432  HB  VAL A  89      17.020 -13.064 -23.969  1.00 95.43           H  
ATOM   1433  O   VAL A  89      16.676 -15.799 -23.667  1.00 95.43           O  
ATOM   1434  CG1 VAL A  89      15.593 -12.597 -22.440  1.00 95.43           C  
ATOM   1435 HG11 VAL A  89      15.565 -12.438 -21.362  1.00 95.43           H  
ATOM   1436 HG12 VAL A  89      14.933 -13.429 -22.687  1.00 95.43           H  
ATOM   1437 HG13 VAL A  89      15.223 -11.708 -22.950  1.00 95.43           H  
ATOM   1438  CG2 VAL A  89      17.875 -11.646 -22.611  1.00 95.43           C  
ATOM   1439 HG21 VAL A  89      17.882 -11.435 -21.542  1.00 95.43           H  
ATOM   1440 HG22 VAL A  89      18.899 -11.783 -22.960  1.00 95.43           H  
ATOM   1441 HG23 VAL A  89      17.457 -10.792 -23.145  1.00 95.43           H  
ATOM   1442  N   ASP A  90      16.053 -15.900 -21.502  1.00 93.60           N  
ATOM   1443  H   ASP A  90      16.132 -15.507 -20.575  1.00 93.60           H  
ATOM   1444  CA  ASP A  90      15.075 -16.963 -21.694  1.00 93.60           C  
ATOM   1445  HA  ASP A  90      15.501 -17.707 -22.367  1.00 93.60           H  
ATOM   1446  C   ASP A  90      13.815 -16.382 -22.340  1.00 93.60           C  
ATOM   1447  CB  ASP A  90      14.761 -17.684 -20.378  1.00 93.60           C  
ATOM   1448  HB2 ASP A  90      14.220 -17.013 -19.711  1.00 93.60           H  
ATOM   1449  HB3 ASP A  90      15.698 -17.966 -19.897  1.00 93.60           H  
ATOM   1450  O   ASP A  90      13.006 -15.702 -21.708  1.00 93.60           O  
ATOM   1451  CG  ASP A  90      13.925 -18.948 -20.618  1.00 93.60           C  
ATOM   1452  OD1 ASP A  90      13.282 -19.042 -21.695  1.00 93.60           O  
ATOM   1453  OD2 ASP A  90      13.954 -19.824 -19.731  1.00 93.60           O  
ATOM   1454  N   LYS A  91      13.653 -16.649 -23.637  1.00 90.85           N  
ATOM   1455  H   LYS A  91      14.357 -17.226 -24.075  1.00 90.85           H  
ATOM   1456  CA  LYS A  91      12.537 -16.127 -24.433  1.00 90.85           C  
ATOM   1457  HA  LYS A  91      12.481 -15.049 -24.281  1.00 90.85           H  
ATOM   1458  C   LYS A  91      11.183 -16.682 -23.994  1.00 90.85           C  
ATOM   1459  CB  LYS A  91      12.753 -16.419 -25.923  1.00 90.85           C  
ATOM   1460  HB2 LYS A  91      11.984 -15.888 -26.485  1.00 90.85           H  
ATOM   1461  HB3 LYS A  91      12.631 -17.488 -26.103  1.00 90.85           H  
ATOM   1462  O   LYS A  91      10.169 -16.059 -24.294  1.00 90.85           O  
ATOM   1463  CG  LYS A  91      14.136 -15.987 -26.421  1.00 90.85           C  
ATOM   1464  HG2 LYS A  91      14.889 -16.669 -26.027  1.00 90.85           H  
ATOM   1465  HG3 LYS A  91      14.355 -14.986 -26.048  1.00 90.85           H  
ATOM   1466  CD  LYS A  91      14.199 -16.012 -27.953  1.00 90.85           C  
ATOM   1467  HD2 LYS A  91      13.982 -17.020 -28.306  1.00 90.85           H  
ATOM   1468  HD3 LYS A  91      13.455 -15.324 -28.355  1.00 90.85           H  
ATOM   1469  CE  LYS A  91      15.604 -15.595 -28.398  1.00 90.85           C  
ATOM   1470  HE2 LYS A  91      15.854 -14.649 -27.918  1.00 90.85           H  
ATOM   1471  HE3 LYS A  91      16.315 -16.334 -28.030  1.00 90.85           H  
ATOM   1472  NZ  LYS A  91      15.707 -15.469 -29.872  1.00 90.85           N  
ATOM   1473  HZ1 LYS A  91      15.058 -14.775 -30.212  1.00 90.85           H  
ATOM   1474  HZ2 LYS A  91      16.643 -15.185 -30.125  1.00 90.85           H  
ATOM   1475  HZ3 LYS A  91      15.507 -16.355 -30.314  1.00 90.85           H  
ATOM   1476  N   LEU A  92      11.160 -17.841 -23.330  1.00 90.80           N  
ATOM   1477  H   LEU A  92      12.033 -18.245 -23.024  1.00 90.80           H  
ATOM   1478  CA  LEU A  92       9.932 -18.461 -22.833  1.00 90.80           C  
ATOM   1479  HA  LEU A  92       9.131 -18.313 -23.558  1.00 90.80           H  
ATOM   1480  C   LEU A  92       9.459 -17.807 -21.530  1.00 90.80           C  
ATOM   1481  CB  LEU A  92      10.159 -19.972 -22.641  1.00 90.80           C  
ATOM   1482  HB2 LEU A  92      10.935 -20.115 -21.889  1.00 90.80           H  
ATOM   1483  HB3 LEU A  92       9.242 -20.409 -22.246  1.00 90.80           H  
ATOM   1484  O   LEU A  92       8.276 -17.878 -21.210  1.00 90.80           O  
ATOM   1485  CG  LEU A  92      10.557 -20.739 -23.916  1.00 90.80           C  
ATOM   1486  HG  LEU A  92      11.475 -20.319 -24.328  1.00 90.80           H  
ATOM   1487  CD1 LEU A  92      10.816 -22.207 -23.579  1.00 90.80           C  
ATOM   1488 HD11 LEU A  92       9.913 -22.664 -23.175  1.00 90.80           H  
ATOM   1489 HD12 LEU A  92      11.610 -22.268 -22.834  1.00 90.80           H  
ATOM   1490 HD13 LEU A  92      11.132 -22.745 -24.472  1.00 90.80           H  
ATOM   1491  CD2 LEU A  92       9.466 -20.682 -24.989  1.00 90.80           C  
ATOM   1492 HD21 LEU A  92       9.754 -21.297 -25.841  1.00 90.80           H  
ATOM   1493 HD22 LEU A  92       9.332 -19.656 -25.332  1.00 90.80           H  
ATOM   1494 HD23 LEU A  92       8.525 -21.051 -24.581  1.00 90.80           H  
ATOM   1495  N   ILE A  93      10.360 -17.132 -20.808  1.00 89.60           N  
ATOM   1496  H   ILE A  93      11.315 -17.118 -21.136  1.00 89.60           H  
ATOM   1497  CA  ILE A  93      10.074 -16.458 -19.538  1.00 89.60           C  
ATOM   1498  HA  ILE A  93       9.015 -16.593 -19.319  1.00 89.60           H  
ATOM   1499  C   ILE A  93      10.276 -14.945 -19.700  1.00 89.60           C  
ATOM   1500  CB  ILE A  93      10.840 -17.096 -18.354  1.00 89.60           C  
ATOM   1501  HB  ILE A  93      11.891 -16.811 -18.416  1.00 89.60           H  
ATOM   1502  O   ILE A  93      11.098 -14.309 -19.038  1.00 89.60           O  
ATOM   1503  CG1 ILE A  93      10.749 -18.642 -18.382  1.00 89.60           C  
ATOM   1504 HG12 ILE A  93      11.171 -19.013 -19.316  1.00 89.60           H  
ATOM   1505 HG13 ILE A  93       9.704 -18.948 -18.340  1.00 89.60           H  
ATOM   1506  CG2 ILE A  93      10.238 -16.558 -17.037  1.00 89.60           C  
ATOM   1507 HG21 ILE A  93       9.188 -16.843 -16.964  1.00 89.60           H  
ATOM   1508 HG22 ILE A  93      10.317 -15.472 -16.984  1.00 89.60           H  
ATOM   1509 HG23 ILE A  93      10.769 -16.967 -16.177  1.00 89.60           H  
ATOM   1510  CD1 ILE A  93      11.520 -19.346 -17.259  1.00 89.60           C  
ATOM   1511 HD11 ILE A  93      12.547 -18.983 -17.232  1.00 89.60           H  
ATOM   1512 HD12 ILE A  93      11.040 -19.179 -16.295  1.00 89.60           H  
ATOM   1513 HD13 ILE A  93      11.534 -20.418 -17.455  1.00 89.60           H  
ATOM   1514  N   ILE A  94       9.482 -14.369 -20.607  1.00 94.13           N  
ATOM   1515  H   ILE A  94       8.893 -14.982 -21.152  1.00 94.13           H  
ATOM   1516  CA  ILE A  94       9.269 -12.924 -20.741  1.00 94.13           C  
ATOM   1517  HA  ILE A  94       9.836 -12.405 -19.969  1.00 94.13           H  
ATOM   1518  C   ILE A  94       7.784 -12.659 -20.501  1.00 94.13           C  
ATOM   1519  CB  ILE A  94       9.756 -12.391 -22.109  1.00 94.13           C  
ATOM   1520  HB  ILE A  94       9.176 -12.868 -22.899  1.00 94.13           H  
ATOM   1521  O   ILE A  94       6.969 -12.736 -21.419  1.00 94.13           O  
ATOM   1522  CG1 ILE A  94      11.248 -12.727 -22.332  1.00 94.13           C  
ATOM   1523 HG12 ILE A  94      11.361 -13.811 -22.335  1.00 94.13           H  
ATOM   1524 HG13 ILE A  94      11.842 -12.329 -21.509  1.00 94.13           H  
ATOM   1525  CG2 ILE A  94       9.536 -10.866 -22.187  1.00 94.13           C  
ATOM   1526 HG21 ILE A  94       8.500 -10.611 -21.964  1.00 94.13           H  
ATOM   1527 HG22 ILE A  94      10.199 -10.370 -21.479  1.00 94.13           H  
ATOM   1528 HG23 ILE A  94       9.746 -10.511 -23.196  1.00 94.13           H  
ATOM   1529  CD1 ILE A  94      11.825 -12.214 -23.657  1.00 94.13           C  
ATOM   1530 HD11 ILE A  94      11.184 -12.517 -24.484  1.00 94.13           H  
ATOM   1531 HD12 ILE A  94      12.817 -12.641 -23.805  1.00 94.13           H  
ATOM   1532 HD13 ILE A  94      11.919 -11.128 -23.636  1.00 94.13           H  
ATOM   1533  N   ILE A  95       7.419 -12.360 -19.254  1.00 93.89           N  
ATOM   1534  H   ILE A  95       8.142 -12.287 -18.553  1.00 93.89           H  
ATOM   1535  CA  ILE A  95       6.014 -12.158 -18.868  1.00 93.89           C  
ATOM   1536  HA  ILE A  95       5.372 -12.512 -19.675  1.00 93.89           H  
ATOM   1537  C   ILE A  95       5.752 -10.667 -18.692  1.00 93.89           C  
ATOM   1538  CB  ILE A  95       5.622 -12.983 -17.622  1.00 93.89           C  
ATOM   1539  HB  ILE A  95       6.162 -12.595 -16.758  1.00 93.89           H  
ATOM   1540  O   ILE A  95       6.321 -10.032 -17.804  1.00 93.89           O  
ATOM   1541  CG1 ILE A  95       6.005 -14.471 -17.809  1.00 93.89           C  
ATOM   1542 HG12 ILE A  95       7.086 -14.549 -17.931  1.00 93.89           H  
ATOM   1543 HG13 ILE A  95       5.536 -14.857 -18.714  1.00 93.89           H  
ATOM   1544  CG2 ILE A  95       4.117 -12.815 -17.337  1.00 93.89           C  
ATOM   1545 HG21 ILE A  95       3.857 -11.764 -17.209  1.00 93.89           H  
ATOM   1546 HG22 ILE A  95       3.847 -13.327 -16.414  1.00 93.89           H  
ATOM   1547 HG23 ILE A  95       3.531 -13.232 -18.156  1.00 93.89           H  
ATOM   1548  CD1 ILE A  95       5.625 -15.378 -16.634  1.00 93.89           C  
ATOM   1549 HD11 ILE A  95       4.547 -15.534 -16.613  1.00 93.89           H  
ATOM   1550 HD12 ILE A  95       6.111 -16.346 -16.754  1.00 93.89           H  
ATOM   1551 HD13 ILE A  95       5.943 -14.931 -15.692  1.00 93.89           H  
ATOM   1552  N   ILE A  96       4.878 -10.103 -19.527  1.00 94.28           N  
ATOM   1553  H   ILE A  96       4.434 -10.688 -20.220  1.00 94.28           H  
ATOM   1554  CA  ILE A  96       4.424  -8.715 -19.390  1.00 94.28           C  
ATOM   1555  HA  ILE A  96       5.286  -8.094 -19.149  1.00 94.28           H  
ATOM   1556  C   ILE A  96       3.443  -8.627 -18.220  1.00 94.28           C  
ATOM   1557  CB  ILE A  96       3.816  -8.182 -20.708  1.00 94.28           C  
ATOM   1558  HB  ILE A  96       3.018  -8.854 -21.021  1.00 94.28           H  
ATOM   1559  O   ILE A  96       2.441  -9.334 -18.171  1.00 94.28           O  
ATOM   1560  CG1 ILE A  96       4.902  -8.151 -21.811  1.00 94.28           C  
ATOM   1561 HG12 ILE A  96       5.699  -7.468 -21.520  1.00 94.28           H  
ATOM   1562 HG13 ILE A  96       5.335  -9.146 -21.915  1.00 94.28           H  
ATOM   1563  CG2 ILE A  96       3.210  -6.780 -20.495  1.00 94.28           C  
ATOM   1564 HG21 ILE A  96       2.798  -6.394 -21.427  1.00 94.28           H  
ATOM   1565 HG22 ILE A  96       3.973  -6.094 -20.126  1.00 94.28           H  
ATOM   1566 HG23 ILE A  96       2.386  -6.825 -19.782  1.00 94.28           H  
ATOM   1567  CD1 ILE A  96       4.386  -7.740 -23.196  1.00 94.28           C  
ATOM   1568 HD11 ILE A  96       3.514  -8.338 -23.462  1.00 94.28           H  
ATOM   1569 HD12 ILE A  96       5.168  -7.910 -23.936  1.00 94.28           H  
ATOM   1570 HD13 ILE A  96       4.125  -6.682 -23.211  1.00 94.28           H  
ATOM   1571  N   LEU A  97       3.728  -7.720 -17.291  1.00 94.41           N  
ATOM   1572  H   LEU A  97       4.577  -7.183 -17.398  1.00 94.41           H  
ATOM   1573  CA  LEU A  97       2.956  -7.482 -16.079  1.00 94.41           C  
ATOM   1574  HA  LEU A  97       2.107  -8.164 -16.031  1.00 94.41           H  
ATOM   1575  C   LEU A  97       2.436  -6.041 -16.099  1.00 94.41           C  
ATOM   1576  CB  LEU A  97       3.838  -7.765 -14.856  1.00 94.41           C  
ATOM   1577  HB2 LEU A  97       4.721  -7.128 -14.908  1.00 94.41           H  
ATOM   1578  HB3 LEU A  97       3.281  -7.499 -13.958  1.00 94.41           H  
ATOM   1579  O   LEU A  97       3.193  -5.103 -15.797  1.00 94.41           O  
ATOM   1580  CG  LEU A  97       4.285  -9.233 -14.751  1.00 94.41           C  
ATOM   1581  HG  LEU A  97       4.688  -9.580 -15.702  1.00 94.41           H  
ATOM   1582  CD1 LEU A  97       5.401  -9.328 -13.720  1.00 94.41           C  
ATOM   1583 HD11 LEU A  97       5.089  -8.878 -12.777  1.00 94.41           H  
ATOM   1584 HD12 LEU A  97       6.273  -8.808 -14.115  1.00 94.41           H  
ATOM   1585 HD13 LEU A  97       5.664 -10.373 -13.559  1.00 94.41           H  
ATOM   1586  CD2 LEU A  97       3.140 -10.155 -14.340  1.00 94.41           C  
ATOM   1587 HD21 LEU A  97       3.526 -11.165 -14.204  1.00 94.41           H  
ATOM   1588 HD22 LEU A  97       2.387 -10.187 -15.127  1.00 94.41           H  
ATOM   1589 HD23 LEU A  97       2.683  -9.812 -13.412  1.00 94.41           H  
ATOM   1590  N   PRO A  98       1.161  -5.838 -16.482  1.00 92.54           N  
ATOM   1591  CA  PRO A  98       0.509  -4.542 -16.401  1.00 92.54           C  
ATOM   1592  HA  PRO A  98       0.960  -3.887 -17.146  1.00 92.54           H  
ATOM   1593  C   PRO A  98       0.638  -3.905 -15.015  1.00 92.54           C  
ATOM   1594  CB  PRO A  98      -0.957  -4.788 -16.772  1.00 92.54           C  
ATOM   1595  HB2 PRO A  98      -1.533  -5.030 -15.879  1.00 92.54           H  
ATOM   1596  HB3 PRO A  98      -1.395  -3.934 -17.289  1.00 92.54           H  
ATOM   1597  O   PRO A  98       0.860  -4.558 -13.993  1.00 92.54           O  
ATOM   1598  CG  PRO A  98      -0.888  -6.020 -17.672  1.00 92.54           C  
ATOM   1599  HG2 PRO A  98      -0.614  -5.722 -18.684  1.00 92.54           H  
ATOM   1600  HG3 PRO A  98      -1.825  -6.577 -17.674  1.00 92.54           H  
ATOM   1601  CD  PRO A  98       0.248  -6.824 -17.049  1.00 92.54           C  
ATOM   1602  HD2 PRO A  98      -0.143  -7.465 -16.260  1.00 92.54           H  
ATOM   1603  HD3 PRO A  98       0.734  -7.428 -17.816  1.00 92.54           H  
ATOM   1604  N   LYS A  99       0.481  -2.583 -14.964  1.00 90.72           N  
ATOM   1605  H   LYS A  99       0.243  -2.087 -15.811  1.00 90.72           H  
ATOM   1606  CA  LYS A  99       0.496  -1.875 -13.686  1.00 90.72           C  
ATOM   1607  HA  LYS A  99       1.452  -2.082 -13.206  1.00 90.72           H  
ATOM   1608  C   LYS A  99      -0.614  -2.414 -12.780  1.00 90.72           C  
ATOM   1609  CB  LYS A  99       0.360  -0.373 -13.930  1.00 90.72           C  
ATOM   1610  HB2 LYS A  99      -0.672  -0.133 -14.187  1.00 90.72           H  
ATOM   1611  HB3 LYS A  99       1.005  -0.085 -14.761  1.00 90.72           H  
ATOM   1612  O   LYS A  99      -1.759  -2.519 -13.205  1.00 90.72           O  
ATOM   1613  CG  LYS A  99       0.793   0.401 -12.685  1.00 90.72           C  
ATOM   1614  HG2 LYS A  99       0.186   0.110 -11.827  1.00 90.72           H  
ATOM   1615  HG3 LYS A  99       1.837   0.171 -12.475  1.00 90.72           H  
ATOM   1616  CD  LYS A  99       0.641   1.898 -12.931  1.00 90.72           C  
ATOM   1617  HD2 LYS A  99       1.195   2.180 -13.826  1.00 90.72           H  
ATOM   1618  HD3 LYS A  99      -0.415   2.127 -13.069  1.00 90.72           H  
ATOM   1619  CE  LYS A  99       1.193   2.649 -11.723  1.00 90.72           C  
ATOM   1620  HE2 LYS A  99       0.729   2.244 -10.824  1.00 90.72           H  
ATOM   1621  HE3 LYS A  99       2.265   2.458 -11.659  1.00 90.72           H  
ATOM   1622  NZ  LYS A  99       0.911   4.096 -11.842  1.00 90.72           N  
ATOM   1623  HZ1 LYS A  99       1.317   4.597 -11.065  1.00 90.72           H  
ATOM   1624  HZ2 LYS A  99       1.275   4.450 -12.715  1.00 90.72           H  
ATOM   1625  HZ3 LYS A  99      -0.090   4.234 -11.820  1.00 90.72           H  
ATOM   1626  N   TYR A 100      -0.258  -2.690 -11.530  1.00 93.16           N  
ATOM   1627  H   TYR A 100       0.727  -2.640 -11.313  1.00 93.16           H  
ATOM   1628  CA  TYR A 100      -1.119  -3.287 -10.512  1.00 93.16           C  
ATOM   1629  HA  TYR A 100      -0.514  -3.321  -9.606  1.00 93.16           H  
ATOM   1630  C   TYR A 100      -1.502  -4.754 -10.758  1.00 93.16           C  
ATOM   1631  CB  TYR A 100      -2.324  -2.383 -10.191  1.00 93.16           C  
ATOM   1632  HB2 TYR A 100      -3.065  -2.482 -10.984  1.00 93.16           H  
ATOM   1633  HB3 TYR A 100      -2.797  -2.741  -9.276  1.00 93.16           H  
ATOM   1634  O   TYR A 100      -2.486  -5.210 -10.184  1.00 93.16           O  
ATOM   1635  CG  TYR A 100      -1.990  -0.919  -9.991  1.00 93.16           C  
ATOM   1636  CD1 TYR A 100      -1.189  -0.529  -8.902  1.00 93.16           C  
ATOM   1637  HD1 TYR A 100      -0.819  -1.274  -8.215  1.00 93.16           H  
ATOM   1638  CD2 TYR A 100      -2.496   0.051 -10.878  1.00 93.16           C  
ATOM   1639  HD2 TYR A 100      -3.119  -0.260 -11.704  1.00 93.16           H  
ATOM   1640  CE1 TYR A 100      -0.908   0.831  -8.687  1.00 93.16           C  
ATOM   1641  HE1 TYR A 100      -0.316   1.122  -7.832  1.00 93.16           H  
ATOM   1642  CE2 TYR A 100      -2.210   1.414 -10.673  1.00 93.16           C  
ATOM   1643  HE2 TYR A 100      -2.631   2.159 -11.332  1.00 93.16           H  
ATOM   1644  OH  TYR A 100      -1.141   3.116  -9.356  1.00 93.16           O  
ATOM   1645  HH  TYR A 100      -0.912   3.237  -8.432  1.00 93.16           H  
ATOM   1646  CZ  TYR A 100      -1.426   1.803  -9.568  1.00 93.16           C  
ATOM   1647  N   SER A 101      -0.709  -5.522 -11.520  1.00 94.39           N  
ATOM   1648  H   SER A 101       0.008  -5.106 -12.097  1.00 94.39           H  
ATOM   1649  CA  SER A 101      -0.806  -6.991 -11.500  1.00 94.39           C  
ATOM   1650  HA  SER A 101      -1.741  -7.286 -11.976  1.00 94.39           H  
ATOM   1651  C   SER A 101      -0.807  -7.517 -10.061  1.00 94.39           C  
ATOM   1652  CB  SER A 101       0.357  -7.643 -12.254  1.00 94.39           C  
ATOM   1653  HB2 SER A 101       1.301  -7.224 -11.904  1.00 94.39           H  
ATOM   1654  HB3 SER A 101       0.360  -8.716 -12.062  1.00 94.39           H  
ATOM   1655  O   SER A 101       0.016  -7.095  -9.239  1.00 94.39           O  
ATOM   1656  OG  SER A 101       0.233  -7.427 -13.642  1.00 94.39           O  
ATOM   1657  HG  SER A 101      -0.526  -7.918 -13.964  1.00 94.39           H  
ATOM   1658  N   LEU A 102      -1.752  -8.410  -9.763  1.00 95.53           N  
ATOM   1659  H   LEU A 102      -2.370  -8.728 -10.496  1.00 95.53           H  
ATOM   1660  CA  LEU A 102      -2.002  -8.934  -8.426  1.00 95.53           C  
ATOM   1661  HA  LEU A 102      -1.682  -8.192  -7.696  1.00 95.53           H  
ATOM   1662  C   LEU A 102      -1.207 -10.220  -8.194  1.00 95.53           C  
ATOM   1663  CB  LEU A 102      -3.517  -9.157  -8.267  1.00 95.53           C  
ATOM   1664  HB2 LEU A 102      -3.835  -9.887  -9.011  1.00 95.53           H  
ATOM   1665  HB3 LEU A 102      -4.037  -8.223  -8.482  1.00 95.53           H  
ATOM   1666  O   LEU A 102      -1.307 -11.167  -8.966  1.00 95.53           O  
ATOM   1667  CG  LEU A 102      -3.947  -9.655  -6.874  1.00 95.53           C  
ATOM   1668  HG  LEU A 102      -3.388 -10.552  -6.606  1.00 95.53           H  
ATOM   1669  CD1 LEU A 102      -3.725  -8.585  -5.802  1.00 95.53           C  
ATOM   1670 HD11 LEU A 102      -4.212  -8.895  -4.878  1.00 95.53           H  
ATOM   1671 HD12 LEU A 102      -2.658  -8.444  -5.626  1.00 95.53           H  
ATOM   1672 HD13 LEU A 102      -4.181  -7.648  -6.123  1.00 95.53           H  
ATOM   1673  CD2 LEU A 102      -5.434 -10.004  -6.882  1.00 95.53           C  
ATOM   1674 HD21 LEU A 102      -6.035  -9.115  -7.073  1.00 95.53           H  
ATOM   1675 HD22 LEU A 102      -5.725 -10.446  -5.929  1.00 95.53           H  
ATOM   1676 HD23 LEU A 102      -5.638 -10.731  -7.668  1.00 95.53           H  
ATOM   1677  N   PHE A 103      -0.464 -10.261  -7.096  1.00 96.46           N  
ATOM   1678  H   PHE A 103      -0.397  -9.428  -6.529  1.00 96.46           H  
ATOM   1679  CA  PHE A 103       0.269 -11.436  -6.643  1.00 96.46           C  
ATOM   1680  HA  PHE A 103       0.156 -12.247  -7.363  1.00 96.46           H  
ATOM   1681  C   PHE A 103      -0.289 -11.904  -5.307  1.00 96.46           C  
ATOM   1682  CB  PHE A 103       1.759 -11.105  -6.540  1.00 96.46           C  
ATOM   1683  HB2 PHE A 103       1.891 -10.224  -5.912  1.00 96.46           H  
ATOM   1684  HB3 PHE A 103       2.268 -11.936  -6.053  1.00 96.46           H  
ATOM   1685  O   PHE A 103      -0.453 -11.089  -4.395  1.00 96.46           O  
ATOM   1686  CG  PHE A 103       2.406 -10.863  -7.887  1.00 96.46           C  
ATOM   1687  CD1 PHE A 103       3.056 -11.923  -8.546  1.00 96.46           C  
ATOM   1688  HD1 PHE A 103       3.102 -12.904  -8.098  1.00 96.46           H  
ATOM   1689  CD2 PHE A 103       2.343  -9.593  -8.493  1.00 96.46           C  
ATOM   1690  HD2 PHE A 103       1.819  -8.786  -8.002  1.00 96.46           H  
ATOM   1691  CE1 PHE A 103       3.667 -11.706  -9.791  1.00 96.46           C  
ATOM   1692  HE1 PHE A 103       4.180 -12.521 -10.280  1.00 96.46           H  
ATOM   1693  CE2 PHE A 103       2.927  -9.388  -9.756  1.00 96.46           C  
ATOM   1694  HE2 PHE A 103       2.840  -8.430 -10.248  1.00 96.46           H  
ATOM   1695  CZ  PHE A 103       3.601 -10.441 -10.396  1.00 96.46           C  
ATOM   1696  HZ  PHE A 103       4.051 -10.296 -11.366  1.00 96.46           H  
ATOM   1697  N   GLU A 104      -0.559 -13.200  -5.188  1.00 96.96           N  
ATOM   1698  H   GLU A 104      -0.379 -13.800  -5.979  1.00 96.96           H  
ATOM   1699  CA  GLU A 104      -0.902 -13.860  -3.931  1.00 96.96           C  
ATOM   1700  HA  GLU A 104      -1.195 -13.100  -3.207  1.00 96.96           H  
ATOM   1701  C   GLU A 104       0.329 -14.578  -3.367  1.00 96.96           C  
ATOM   1702  CB  GLU A 104      -2.117 -14.778  -4.120  1.00 96.96           C  
ATOM   1703  HB2 GLU A 104      -2.910 -14.196  -4.589  1.00 96.96           H  
ATOM   1704  HB3 GLU A 104      -1.860 -15.613  -4.772  1.00 96.96           H  
ATOM   1705  O   GLU A 104       0.981 -15.375  -4.043  1.00 96.96           O  
ATOM   1706  CG  GLU A 104      -2.632 -15.307  -2.775  1.00 96.96           C  
ATOM   1707  HG2 GLU A 104      -2.681 -14.480  -2.066  1.00 96.96           H  
ATOM   1708  HG3 GLU A 104      -1.928 -16.042  -2.385  1.00 96.96           H  
ATOM   1709  CD  GLU A 104      -4.031 -15.921  -2.899  1.00 96.96           C  
ATOM   1710  OE1 GLU A 104      -4.149 -17.157  -2.793  1.00 96.96           O  
ATOM   1711  OE2 GLU A 104      -5.000 -15.122  -3.035  1.00 96.96           O  
ATOM   1712  N   LEU A 105       0.653 -14.232  -2.126  1.00 96.02           N  
ATOM   1713  H   LEU A 105       0.013 -13.622  -1.638  1.00 96.02           H  
ATOM   1714  CA  LEU A 105       1.734 -14.766  -1.311  1.00 96.02           C  
ATOM   1715  HA  LEU A 105       2.368 -15.409  -1.922  1.00 96.02           H  
ATOM   1716  C   LEU A 105       1.139 -15.634  -0.188  1.00 96.02           C  
ATOM   1717  CB  LEU A 105       2.602 -13.611  -0.756  1.00 96.02           C  
ATOM   1718  HB2 LEU A 105       2.053 -13.075   0.019  1.00 96.02           H  
ATOM   1719  HB3 LEU A 105       3.463 -14.081  -0.282  1.00 96.02           H  
ATOM   1720  O   LEU A 105      -0.052 -15.959  -0.181  1.00 96.02           O  
ATOM   1721  CG  LEU A 105       3.151 -12.609  -1.788  1.00 96.02           C  
ATOM   1722  HG  LEU A 105       3.283 -13.106  -2.749  1.00 96.02           H  
ATOM   1723  CD1 LEU A 105       2.243 -11.388  -1.968  1.00 96.02           C  
ATOM   1724 HD11 LEU A 105       1.278 -11.704  -2.366  1.00 96.02           H  
ATOM   1725 HD12 LEU A 105       2.091 -10.896  -1.007  1.00 96.02           H  
ATOM   1726 HD13 LEU A 105       2.697 -10.701  -2.683  1.00 96.02           H  
ATOM   1727  CD2 LEU A 105       4.505 -12.060  -1.340  1.00 96.02           C  
ATOM   1728 HD21 LEU A 105       5.197 -12.887  -1.181  1.00 96.02           H  
ATOM   1729 HD22 LEU A 105       4.399 -11.484  -0.421  1.00 96.02           H  
ATOM   1730 HD23 LEU A 105       4.913 -11.431  -2.131  1.00 96.02           H  
ATOM   1731  N   GLU A 106       1.954 -16.005   0.795  1.00 93.25           N  
ATOM   1732  H   GLU A 106       2.907 -15.670   0.800  1.00 93.25           H  
ATOM   1733  CA  GLU A 106       1.530 -16.848   1.907  1.00 93.25           C  
ATOM   1734  HA  GLU A 106       1.165 -17.776   1.466  1.00 93.25           H  
ATOM   1735  C   GLU A 106       0.361 -16.248   2.716  1.00 93.25           C  
ATOM   1736  CB  GLU A 106       2.737 -17.219   2.787  1.00 93.25           C  
ATOM   1737  HB2 GLU A 106       2.423 -18.038   3.435  1.00 93.25           H  
ATOM   1738  HB3 GLU A 106       3.540 -17.603   2.158  1.00 93.25           H  
ATOM   1739  O   GLU A 106       0.203 -15.031   2.835  1.00 93.25           O  
ATOM   1740  CG  GLU A 106       3.295 -16.111   3.697  1.00 93.25           C  
ATOM   1741  HG2 GLU A 106       2.483 -15.705   4.300  1.00 93.25           H  
ATOM   1742  HG3 GLU A 106       3.995 -16.574   4.393  1.00 93.25           H  
ATOM   1743  CD  GLU A 106       4.021 -14.960   2.992  1.00 93.25           C  
ATOM   1744  OE1 GLU A 106       4.207 -13.921   3.656  1.00 93.25           O  
ATOM   1745  OE2 GLU A 106       4.368 -15.025   1.795  1.00 93.25           O  
ATOM   1746  N   ASN A 107      -0.468 -17.112   3.310  1.00 90.79           N  
ATOM   1747  H   ASN A 107      -0.277 -18.098   3.203  1.00 90.79           H  
ATOM   1748  CA  ASN A 107      -1.585 -16.734   4.193  1.00 90.79           C  
ATOM   1749  HA  ASN A 107      -2.118 -17.655   4.429  1.00 90.79           H  
ATOM   1750  C   ASN A 107      -2.645 -15.804   3.556  1.00 90.79           C  
ATOM   1751  CB  ASN A 107      -1.018 -16.191   5.521  1.00 90.79           C  
ATOM   1752  HB2 ASN A 107      -0.517 -15.241   5.340  1.00 90.79           H  
ATOM   1753  HB3 ASN A 107      -1.834 -16.016   6.222  1.00 90.79           H  
ATOM   1754  O   ASN A 107      -3.339 -15.066   4.266  1.00 90.79           O  
ATOM   1755  CG  ASN A 107      -0.053 -17.161   6.174  1.00 90.79           C  
ATOM   1756  ND2 ASN A 107       1.080 -16.696   6.643  1.00 90.79           N  
ATOM   1757 HD21 ASN A 107       1.351 -15.738   6.476  1.00 90.79           H  
ATOM   1758 HD22 ASN A 107       1.716 -17.383   7.022  1.00 90.79           H  
ATOM   1759  OD1 ASN A 107      -0.306 -18.347   6.263  1.00 90.79           O  
ATOM   1760  N   GLY A 108      -2.767 -15.817   2.222  1.00 92.52           N  
ATOM   1761  H   GLY A 108      -2.144 -16.407   1.689  1.00 92.52           H  
ATOM   1762  CA  GLY A 108      -3.666 -14.934   1.471  1.00 92.52           C  
ATOM   1763  HA2 GLY A 108      -4.666 -14.972   1.904  1.00 92.52           H  
ATOM   1764  HA3 GLY A 108      -3.719 -15.289   0.442  1.00 92.52           H  
ATOM   1765  C   GLY A 108      -3.204 -13.472   1.436  1.00 92.52           C  
ATOM   1766  O   GLY A 108      -3.990 -12.577   1.103  1.00 92.52           O  
ATOM   1767  N   ARG A 109      -1.946 -13.197   1.805  1.00 96.16           N  
ATOM   1768  H   ARG A 109      -1.344 -13.971   2.047  1.00 96.16           H  
ATOM   1769  CA  ARG A 109      -1.323 -11.880   1.651  1.00 96.16           C  
ATOM   1770  HA  ARG A 109      -1.970 -11.127   2.100  1.00 96.16           H  
ATOM   1771  C   ARG A 109      -1.189 -11.574   0.168  1.00 96.16           C  
ATOM   1772  CB  ARG A 109       0.033 -11.882   2.369  1.00 96.16           C  
ATOM   1773  HB2 ARG A 109      -0.138 -12.129   3.417  1.00 96.16           H  
ATOM   1774  HB3 ARG A 109       0.670 -12.654   1.938  1.00 96.16           H  
ATOM   1775  O   ARG A 109      -0.705 -12.390  -0.599  1.00 96.16           O  
ATOM   1776  CG  ARG A 109       0.764 -10.538   2.283  1.00 96.16           C  
ATOM   1777  HG2 ARG A 109       0.061  -9.735   2.503  1.00 96.16           H  
ATOM   1778  HG3 ARG A 109       1.153 -10.390   1.275  1.00 96.16           H  
ATOM   1779  CD  ARG A 109       1.918 -10.482   3.297  1.00 96.16           C  
ATOM   1780  HD2 ARG A 109       2.259  -9.449   3.357  1.00 96.16           H  
ATOM   1781  HD3 ARG A 109       1.542 -10.759   4.282  1.00 96.16           H  
ATOM   1782  NE  ARG A 109       3.036 -11.389   2.953  1.00 96.16           N  
ATOM   1783  HE  ARG A 109       2.914 -12.385   3.071  1.00 96.16           H  
ATOM   1784  NH1 ARG A 109       4.670  -9.841   2.645  1.00 96.16           N  
ATOM   1785 HH11 ARG A 109       5.496  -9.622   2.106  1.00 96.16           H  
ATOM   1786 HH12 ARG A 109       4.058  -9.160   3.069  1.00 96.16           H  
ATOM   1787  NH2 ARG A 109       5.097 -11.935   2.126  1.00 96.16           N  
ATOM   1788 HH21 ARG A 109       4.874 -12.910   2.268  1.00 96.16           H  
ATOM   1789 HH22 ARG A 109       5.989 -11.664   1.739  1.00 96.16           H  
ATOM   1790  CZ  ARG A 109       4.259 -11.065   2.586  1.00 96.16           C  
ATOM   1791  N   ARG A 110      -1.611 -10.386  -0.245  1.00 97.02           N  
ATOM   1792  H   ARG A 110      -2.002  -9.756   0.441  1.00 97.02           H  
ATOM   1793  CA  ARG A 110      -1.636  -9.971  -1.645  1.00 97.02           C  
ATOM   1794  HA  ARG A 110      -1.125 -10.731  -2.236  1.00 97.02           H  
ATOM   1795  C   ARG A 110      -0.879  -8.672  -1.851  1.00 97.02           C  
ATOM   1796  CB  ARG A 110      -3.080  -9.879  -2.150  1.00 97.02           C  
ATOM   1797  HB2 ARG A 110      -3.663  -9.269  -1.459  1.00 97.02           H  
ATOM   1798  HB3 ARG A 110      -3.068  -9.388  -3.123  1.00 97.02           H  
ATOM   1799  O   ARG A 110      -0.939  -7.750  -1.028  1.00 97.02           O  
ATOM   1800  CG  ARG A 110      -3.743 -11.254  -2.307  1.00 97.02           C  
ATOM   1801  HG2 ARG A 110      -3.224 -11.820  -3.081  1.00 97.02           H  
ATOM   1802  HG3 ARG A 110      -3.685 -11.807  -1.369  1.00 97.02           H  
ATOM   1803  CD  ARG A 110      -5.214 -11.096  -2.696  1.00 97.02           C  
ATOM   1804  HD2 ARG A 110      -5.721 -10.510  -1.930  1.00 97.02           H  
ATOM   1805  HD3 ARG A 110      -5.277 -10.568  -3.647  1.00 97.02           H  
ATOM   1806  NE  ARG A 110      -5.866 -12.409  -2.825  1.00 97.02           N  
ATOM   1807  HE  ARG A 110      -5.288 -13.237  -2.822  1.00 97.02           H  
ATOM   1808  NH1 ARG A 110      -8.040 -11.714  -3.115  1.00 97.02           N  
ATOM   1809 HH11 ARG A 110      -8.997 -11.955  -3.328  1.00 97.02           H  
ATOM   1810 HH12 ARG A 110      -7.728 -10.753  -3.141  1.00 97.02           H  
ATOM   1811  NH2 ARG A 110      -7.504 -13.903  -3.084  1.00 97.02           N  
ATOM   1812 HH21 ARG A 110      -8.452 -14.199  -3.270  1.00 97.02           H  
ATOM   1813 HH22 ARG A 110      -6.756 -14.581  -3.063  1.00 97.02           H  
ATOM   1814  CZ  ARG A 110      -7.143 -12.659  -3.006  1.00 97.02           C  
ATOM   1815  N   ARG A 111      -0.195  -8.572  -2.987  1.00 97.09           N  
ATOM   1816  H   ARG A 111      -0.205  -9.373  -3.602  1.00 97.09           H  
ATOM   1817  CA  ARG A 111       0.543  -7.377  -3.407  1.00 97.09           C  
ATOM   1818  HA  ARG A 111       0.258  -6.541  -2.769  1.00 97.09           H  
ATOM   1819  C   ARG A 111       0.178  -6.986  -4.828  1.00 97.09           C  
ATOM   1820  CB  ARG A 111       2.054  -7.614  -3.278  1.00 97.09           C  
ATOM   1821  HB2 ARG A 111       2.318  -8.512  -3.838  1.00 97.09           H  
ATOM   1822  HB3 ARG A 111       2.585  -6.777  -3.731  1.00 97.09           H  
ATOM   1823  O   ARG A 111       0.064  -7.833  -5.703  1.00 97.09           O  
ATOM   1824  CG  ARG A 111       2.541  -7.775  -1.832  1.00 97.09           C  
ATOM   1825  HG2 ARG A 111       1.998  -8.580  -1.336  1.00 97.09           H  
ATOM   1826  HG3 ARG A 111       3.592  -8.061  -1.875  1.00 97.09           H  
ATOM   1827  CD  ARG A 111       2.390  -6.489  -1.010  1.00 97.09           C  
ATOM   1828  HD2 ARG A 111       1.331  -6.328  -0.813  1.00 97.09           H  
ATOM   1829  HD3 ARG A 111       2.778  -5.650  -1.588  1.00 97.09           H  
ATOM   1830  NE  ARG A 111       3.143  -6.585   0.252  1.00 97.09           N  
ATOM   1831  HE  ARG A 111       3.983  -7.144   0.197  1.00 97.09           H  
ATOM   1832  NH1 ARG A 111       1.891  -5.127   1.502  1.00 97.09           N  
ATOM   1833 HH11 ARG A 111       1.633  -4.818   2.428  1.00 97.09           H  
ATOM   1834 HH12 ARG A 111       1.322  -4.971   0.682  1.00 97.09           H  
ATOM   1835  NH2 ARG A 111       3.525  -6.279   2.476  1.00 97.09           N  
ATOM   1836 HH21 ARG A 111       4.316  -6.900   2.377  1.00 97.09           H  
ATOM   1837 HH22 ARG A 111       3.261  -5.894   3.371  1.00 97.09           H  
ATOM   1838  CZ  ARG A 111       2.852  -5.998   1.398  1.00 97.09           C  
ATOM   1839  N   LEU A 112       0.034  -5.684  -5.049  1.00 96.81           N  
ATOM   1840  H   LEU A 112       0.166  -5.060  -4.266  1.00 96.81           H  
ATOM   1841  CA  LEU A 112      -0.118  -5.101  -6.380  1.00 96.81           C  
ATOM   1842  HA  LEU A 112      -0.485  -5.853  -7.078  1.00 96.81           H  
ATOM   1843  C   LEU A 112       1.249  -4.617  -6.863  1.00 96.81           C  
ATOM   1844  CB  LEU A 112      -1.127  -3.942  -6.331  1.00 96.81           C  
ATOM   1845  HB2 LEU A 112      -1.168  -3.468  -7.312  1.00 96.81           H  
ATOM   1846  HB3 LEU A 112      -0.755  -3.208  -5.616  1.00 96.81           H  
ATOM   1847  O   LEU A 112       1.919  -3.858  -6.155  1.00 96.81           O  
ATOM   1848  CG  LEU A 112      -2.554  -4.329  -5.914  1.00 96.81           C  
ATOM   1849  HG  LEU A 112      -2.522  -4.943  -5.014  1.00 96.81           H  
ATOM   1850  CD1 LEU A 112      -3.344  -3.061  -5.598  1.00 96.81           C  
ATOM   1851 HD11 LEU A 112      -4.352  -3.340  -5.292  1.00 96.81           H  
ATOM   1852 HD12 LEU A 112      -2.872  -2.519  -4.778  1.00 96.81           H  
ATOM   1853 HD13 LEU A 112      -3.404  -2.421  -6.478  1.00 96.81           H  
ATOM   1854  CD2 LEU A 112      -3.288  -5.089  -7.012  1.00 96.81           C  
ATOM   1855 HD21 LEU A 112      -3.402  -4.466  -7.899  1.00 96.81           H  
ATOM   1856 HD22 LEU A 112      -2.745  -5.994  -7.285  1.00 96.81           H  
ATOM   1857 HD23 LEU A 112      -4.283  -5.368  -6.665  1.00 96.81           H  
ATOM   1858  N   LEU A 113       1.656  -5.008  -8.067  1.00 96.39           N  
ATOM   1859  H   LEU A 113       1.098  -5.684  -8.568  1.00 96.39           H  
ATOM   1860  CA  LEU A 113       2.909  -4.554  -8.668  1.00 96.39           C  
ATOM   1861  HA  LEU A 113       3.656  -4.490  -7.878  1.00 96.39           H  
ATOM   1862  C   LEU A 113       2.743  -3.155  -9.276  1.00 96.39           C  
ATOM   1863  CB  LEU A 113       3.378  -5.607  -9.682  1.00 96.39           C  
ATOM   1864  HB2 LEU A 113       2.623  -5.708 -10.462  1.00 96.39           H  
ATOM   1865  HB3 LEU A 113       3.466  -6.563  -9.166  1.00 96.39           H  
ATOM   1866  O   LEU A 113       2.281  -2.999 -10.404  1.00 96.39           O  
ATOM   1867  CG  LEU A 113       4.730  -5.277 -10.336  1.00 96.39           C  
ATOM   1868  HG  LEU A 113       4.688  -4.295 -10.807  1.00 96.39           H  
ATOM   1869  CD1 LEU A 113       5.867  -5.284  -9.316  1.00 96.39           C  
ATOM   1870 HD11 LEU A 113       6.804  -5.064  -9.827  1.00 96.39           H  
ATOM   1871 HD12 LEU A 113       5.716  -4.506  -8.568  1.00 96.39           H  
ATOM   1872 HD13 LEU A 113       5.935  -6.258  -8.831  1.00 96.39           H  
ATOM   1873  CD2 LEU A 113       5.052  -6.306 -11.413  1.00 96.39           C  
ATOM   1874 HD21 LEU A 113       6.016  -6.078 -11.868  1.00 96.39           H  
ATOM   1875 HD22 LEU A 113       4.281  -6.283 -12.182  1.00 96.39           H  
ATOM   1876 HD23 LEU A 113       5.094  -7.303 -10.974  1.00 96.39           H  
ATOM   1877  N   ALA A 114       3.116  -2.110  -8.537  1.00 94.06           N  
ATOM   1878  H   ALA A 114       3.535  -2.280  -7.634  1.00 94.06           H  
ATOM   1879  CA  ALA A 114       3.005  -0.731  -9.020  1.00 94.06           C  
ATOM   1880  HA  ALA A 114       2.055  -0.619  -9.542  1.00 94.06           H  
ATOM   1881  C   ALA A 114       4.118  -0.363 -10.015  1.00 94.06           C  
ATOM   1882  CB  ALA A 114       2.997   0.207  -7.812  1.00 94.06           C  
ATOM   1883  HB1 ALA A 114       3.922   0.106  -7.245  1.00 94.06           H  
ATOM   1884  HB2 ALA A 114       2.892   1.238  -8.148  1.00 94.06           H  
ATOM   1885  HB3 ALA A 114       2.149  -0.052  -7.178  1.00 94.06           H  
ATOM   1886  O   ALA A 114       3.901   0.449 -10.917  1.00 94.06           O  
ATOM   1887  N   SER A 115       5.306  -0.942  -9.838  1.00 93.72           N  
ATOM   1888  H   SER A 115       5.410  -1.567  -9.052  1.00 93.72           H  
ATOM   1889  CA  SER A 115       6.430  -0.890 -10.778  1.00 93.72           C  
ATOM   1890  HA  SER A 115       6.058  -1.036 -11.792  1.00 93.72           H  
ATOM   1891  C   SER A 115       7.427  -2.003 -10.455  1.00 93.72           C  
ATOM   1892  CB  SER A 115       7.142   0.467 -10.689  1.00 93.72           C  
ATOM   1893  HB2 SER A 115       7.835   0.556 -11.526  1.00 93.72           H  
ATOM   1894  HB3 SER A 115       6.413   1.274 -10.767  1.00 93.72           H  
ATOM   1895  O   SER A 115       7.372  -2.579  -9.372  1.00 93.72           O  
ATOM   1896  OG  SER A 115       7.872   0.598  -9.482  1.00 93.72           O  
ATOM   1897  HG  SER A 115       7.251   0.586  -8.751  1.00 93.72           H  
ATOM   1898  N   ALA A 116       8.410  -2.225 -11.326  1.00 94.98           N  
ATOM   1899  H   ALA A 116       8.317  -1.847 -12.258  1.00 94.98           H  
ATOM   1900  CA  ALA A 116       9.496  -3.180 -11.108  1.00 94.98           C  
ATOM   1901  HA  ALA A 116       9.084  -4.189 -11.140  1.00 94.98           H  
ATOM   1902  C   ALA A 116      10.235  -3.035  -9.758  1.00 94.98           C  
ATOM   1903  CB  ALA A 116      10.470  -3.008 -12.274  1.00 94.98           C  
ATOM   1904  HB1 ALA A 116      10.802  -1.972 -12.347  1.00 94.98           H  
ATOM   1905  HB2 ALA A 116       9.983  -3.309 -13.202  1.00 94.98           H  
ATOM   1906  HB3 ALA A 116      11.342  -3.641 -12.108  1.00 94.98           H  
ATOM   1907  O   ALA A 116      10.840  -3.998  -9.292  1.00 94.98           O  
ATOM   1908  N   GLY A 117      10.173  -1.861  -9.116  1.00 94.34           N  
ATOM   1909  H   GLY A 117       9.603  -1.134  -9.525  1.00 94.34           H  
ATOM   1910  CA  GLY A 117      10.783  -1.595  -7.810  1.00 94.34           C  
ATOM   1911  HA2 GLY A 117      11.494  -0.776  -7.918  1.00 94.34           H  
ATOM   1912  HA3 GLY A 117      11.335  -2.472  -7.470  1.00 94.34           H  
ATOM   1913  C   GLY A 117       9.804  -1.219  -6.694  1.00 94.34           C  
ATOM   1914  O   GLY A 117      10.255  -0.770  -5.644  1.00 94.34           O  
ATOM   1915  N   GLU A 118       8.488  -1.335  -6.891  1.00 95.92           N  
ATOM   1916  H   GLU A 118       8.147  -1.777  -7.733  1.00 95.92           H  
ATOM   1917  CA  GLU A 118       7.513  -0.946  -5.865  1.00 95.92           C  
ATOM   1918  HA  GLU A 118       7.982  -1.063  -4.888  1.00 95.92           H  
ATOM   1919  C   GLU A 118       6.268  -1.836  -5.872  1.00 95.92           C  
ATOM   1920  CB  GLU A 118       7.148   0.543  -6.015  1.00 95.92           C  
ATOM   1921  HB2 GLU A 118       8.071   1.122  -6.049  1.00 95.92           H  
ATOM   1922  HB3 GLU A 118       6.612   0.694  -6.952  1.00 95.92           H  
ATOM   1923  O   GLU A 118       5.574  -1.963  -6.884  1.00 95.92           O  
ATOM   1924  CG  GLU A 118       6.294   1.066  -4.844  1.00 95.92           C  
ATOM   1925  HG2 GLU A 118       5.299   0.625  -4.905  1.00 95.92           H  
ATOM   1926  HG3 GLU A 118       6.752   0.739  -3.911  1.00 95.92           H  
ATOM   1927  CD  GLU A 118       6.164   2.601  -4.825  1.00 95.92           C  
ATOM   1928  OE1 GLU A 118       6.007   3.166  -3.714  1.00 95.92           O  
ATOM   1929  OE2 GLU A 118       6.215   3.225  -5.910  1.00 95.92           O  
ATOM   1930  N   LEU A 119       5.962  -2.391  -4.700  1.00 97.41           N  
ATOM   1931  H   LEU A 119       6.585  -2.225  -3.922  1.00 97.41           H  
ATOM   1932  CA  LEU A 119       4.722  -3.097  -4.402  1.00 97.41           C  
ATOM   1933  HA  LEU A 119       4.229  -3.360  -5.338  1.00 97.41           H  
ATOM   1934  C   LEU A 119       3.757  -2.206  -3.616  1.00 97.41           C  
ATOM   1935  CB  LEU A 119       5.015  -4.395  -3.628  1.00 97.41           C  
ATOM   1936  HB2 LEU A 119       5.491  -4.139  -2.681  1.00 97.41           H  
ATOM   1937  HB3 LEU A 119       4.068  -4.885  -3.401  1.00 97.41           H  
ATOM   1938  O   LEU A 119       4.140  -1.254  -2.929  1.00 97.41           O  
ATOM   1939  CG  LEU A 119       5.916  -5.403  -4.353  1.00 97.41           C  
ATOM   1940  HG  LEU A 119       6.877  -4.934  -4.564  1.00 97.41           H  
ATOM   1941  CD1 LEU A 119       6.173  -6.599  -3.449  1.00 97.41           C  
ATOM   1942 HD11 LEU A 119       6.824  -7.317  -3.948  1.00 97.41           H  
ATOM   1943 HD12 LEU A 119       5.236  -7.096  -3.198  1.00 97.41           H  
ATOM   1944 HD13 LEU A 119       6.657  -6.276  -2.527  1.00 97.41           H  
ATOM   1945  CD2 LEU A 119       5.286  -5.897  -5.654  1.00 97.41           C  
ATOM   1946 HD21 LEU A 119       4.299  -6.319  -5.466  1.00 97.41           H  
ATOM   1947 HD22 LEU A 119       5.917  -6.664  -6.103  1.00 97.41           H  
ATOM   1948 HD23 LEU A 119       5.203  -5.070  -6.360  1.00 97.41           H  
ATOM   1949  N   GLN A 120       2.479  -2.555  -3.683  1.00 97.08           N  
ATOM   1950  H   GLN A 120       2.234  -3.300  -4.319  1.00 97.08           H  
ATOM   1951  CA  GLN A 120       1.397  -1.929  -2.930  1.00 97.08           C  
ATOM   1952  HA  GLN A 120       1.816  -1.306  -2.139  1.00 97.08           H  
ATOM   1953  C   GLN A 120       0.534  -2.987  -2.238  1.00 97.08           C  
ATOM   1954  CB  GLN A 120       0.593  -1.028  -3.872  1.00 97.08           C  
ATOM   1955  HB2 GLN A 120       0.313  -1.580  -4.770  1.00 97.08           H  
ATOM   1956  HB3 GLN A 120      -0.318  -0.705  -3.368  1.00 97.08           H  
ATOM   1957  O   GLN A 120       0.603  -4.172  -2.567  1.00 97.08           O  
ATOM   1958  CG  GLN A 120       1.413   0.200  -4.287  1.00 97.08           C  
ATOM   1959  HG2 GLN A 120       2.273  -0.120  -4.876  1.00 97.08           H  
ATOM   1960  HG3 GLN A 120       1.791   0.701  -3.396  1.00 97.08           H  
ATOM   1961  CD  GLN A 120       0.620   1.211  -5.102  1.00 97.08           C  
ATOM   1962  NE2 GLN A 120       1.271   2.235  -5.606  1.00 97.08           N  
ATOM   1963 HE21 GLN A 120       0.711   2.938  -6.067  1.00 97.08           H  
ATOM   1964 HE22 GLN A 120       2.269   2.317  -5.474  1.00 97.08           H  
ATOM   1965  OE1 GLN A 120      -0.582   1.140  -5.280  1.00 97.08           O  
ATOM   1966  N   LYS A 121      -0.258  -2.576  -1.241  1.00 97.23           N  
ATOM   1967  H   LYS A 121      -0.385  -1.582  -1.110  1.00 97.23           H  
ATOM   1968  CA  LYS A 121      -1.165  -3.481  -0.518  1.00 97.23           C  
ATOM   1969  HA  LYS A 121      -0.616  -4.344  -0.141  1.00 97.23           H  
ATOM   1970  C   LYS A 121      -2.231  -4.005  -1.484  1.00 97.23           C  
ATOM   1971  CB  LYS A 121      -1.818  -2.735   0.662  1.00 97.23           C  
ATOM   1972  HB2 LYS A 121      -2.300  -1.831   0.289  1.00 97.23           H  
ATOM   1973  HB3 LYS A 121      -2.595  -3.369   1.089  1.00 97.23           H  
ATOM   1974  O   LYS A 121      -2.875  -3.197  -2.142  1.00 97.23           O  
ATOM   1975  CG  LYS A 121      -0.822  -2.366   1.777  1.00 97.23           C  
ATOM   1976  HG2 LYS A 121       0.012  -1.798   1.364  1.00 97.23           H  
ATOM   1977  HG3 LYS A 121      -0.434  -3.288   2.209  1.00 97.23           H  
ATOM   1978  CD  LYS A 121      -1.493  -1.544   2.891  1.00 97.23           C  
ATOM   1979  HD2 LYS A 121      -0.902  -1.625   3.803  1.00 97.23           H  
ATOM   1980  HD3 LYS A 121      -2.481  -1.959   3.094  1.00 97.23           H  
ATOM   1981  CE  LYS A 121      -1.621  -0.058   2.519  1.00 97.23           C  
ATOM   1982  HE2 LYS A 121      -0.632   0.401   2.515  1.00 97.23           H  
ATOM   1983  HE3 LYS A 121      -2.038   0.018   1.514  1.00 97.23           H  
ATOM   1984  NZ  LYS A 121      -2.521   0.659   3.457  1.00 97.23           N  
ATOM   1985  HZ1 LYS A 121      -2.329   0.458   4.428  1.00 97.23           H  
ATOM   1986  HZ2 LYS A 121      -2.551   1.658   3.310  1.00 97.23           H  
ATOM   1987  HZ3 LYS A 121      -3.461   0.345   3.264  1.00 97.23           H  
ATOM   1988  N   GLY A 122      -2.407  -5.322  -1.566  1.00 95.93           N  
ATOM   1989  H   GLY A 122      -1.793  -5.940  -1.054  1.00 95.93           H  
ATOM   1990  CA  GLY A 122      -3.450  -5.969  -2.375  1.00 95.93           C  
ATOM   1991  HA2 GLY A 122      -3.885  -5.255  -3.074  1.00 95.93           H  
ATOM   1992  HA3 GLY A 122      -3.002  -6.776  -2.955  1.00 95.93           H  
ATOM   1993  C   GLY A 122      -4.597  -6.562  -1.551  1.00 95.93           C  
ATOM   1994  O   GLY A 122      -5.455  -7.235  -2.108  1.00 95.93           O  
ATOM   1995  N   ASN A 123      -4.602  -6.348  -0.232  1.00 95.90           N  
ATOM   1996  H   ASN A 123      -3.882  -5.759   0.160  1.00 95.90           H  
ATOM   1997  CA  ASN A 123      -5.682  -6.753   0.665  1.00 95.90           C  
ATOM   1998  HA  ASN A 123      -6.391  -7.383   0.128  1.00 95.90           H  
ATOM   1999  C   ASN A 123      -6.438  -5.522   1.169  1.00 95.90           C  
ATOM   2000  CB  ASN A 123      -5.121  -7.545   1.855  1.00 95.90           C  
ATOM   2001  HB2 ASN A 123      -4.453  -6.898   2.424  1.00 95.90           H  
ATOM   2002  HB3 ASN A 123      -5.940  -7.843   2.509  1.00 95.90           H  
ATOM   2003  O   ASN A 123      -5.845  -4.456   1.340  1.00 95.90           O  
ATOM   2004  CG  ASN A 123      -4.347  -8.780   1.456  1.00 95.90           C  
ATOM   2005  ND2 ASN A 123      -5.009  -9.896   1.249  1.00 95.90           N  
ATOM   2006 HD21 ASN A 123      -4.494 -10.746   1.067  1.00 95.90           H  
ATOM   2007 HD22 ASN A 123      -6.015  -9.927   1.326  1.00 95.90           H  
ATOM   2008  OD1 ASN A 123      -3.135  -8.740   1.353  1.00 95.90           O  
ATOM   2009  N   GLU A 124      -7.712  -5.717   1.488  1.00 90.91           N  
ATOM   2010  H   GLU A 124      -8.135  -6.620   1.329  1.00 90.91           H  
ATOM   2011  CA  GLU A 124      -8.576  -4.726   2.122  1.00 90.91           C  
ATOM   2012  HA  GLU A 124      -7.999  -3.830   2.351  1.00 90.91           H  
ATOM   2013  C   GLU A 124      -9.127  -5.288   3.436  1.00 90.91           C  
ATOM   2014  CB  GLU A 124      -9.677  -4.334   1.132  1.00 90.91           C  
ATOM   2015  HB2 GLU A 124      -9.194  -4.013   0.209  1.00 90.91           H  
ATOM   2016  HB3 GLU A 124     -10.300  -5.202   0.918  1.00 90.91           H  
ATOM   2017  O   GLU A 124      -9.435  -6.480   3.535  1.00 90.91           O  
ATOM   2018  CG  GLU A 124     -10.551  -3.187   1.655  1.00 90.91           C  
ATOM   2019  HG2 GLU A 124     -11.173  -3.556   2.470  1.00 90.91           H  
ATOM   2020  HG3 GLU A 124      -9.896  -2.411   2.052  1.00 90.91           H  
ATOM   2021  CD  GLU A 124     -11.440  -2.583   0.558  1.00 90.91           C  
ATOM   2022  OE1 GLU A 124     -11.891  -1.438   0.774  1.00 90.91           O  
ATOM   2023  OE2 GLU A 124     -11.609  -3.238  -0.494  1.00 90.91           O  
ATOM   2024  N   LEU A 125      -9.201  -4.442   4.464  1.00 95.94           N  
ATOM   2025  H   LEU A 125      -9.002  -3.466   4.298  1.00 95.94           H  
ATOM   2026  CA  LEU A 125      -9.818  -4.798   5.737  1.00 95.94           C  
ATOM   2027  HA  LEU A 125      -9.632  -5.852   5.942  1.00 95.94           H  
ATOM   2028  C   LEU A 125     -11.328  -4.574   5.636  1.00 95.94           C  
ATOM   2029  CB  LEU A 125      -9.188  -3.963   6.867  1.00 95.94           C  
ATOM   2030  HB2 LEU A 125      -8.132  -4.222   6.948  1.00 95.94           H  
ATOM   2031  HB3 LEU A 125      -9.263  -2.911   6.595  1.00 95.94           H  
ATOM   2032  O   LEU A 125     -11.770  -3.441   5.472  1.00 95.94           O  
ATOM   2033  CG  LEU A 125      -9.864  -4.157   8.241  1.00 95.94           C  
ATOM   2034  HG  LEU A 125     -10.924  -3.914   8.175  1.00 95.94           H  
ATOM   2035  CD1 LEU A 125      -9.708  -5.581   8.775  1.00 95.94           C  
ATOM   2036 HD11 LEU A 125     -10.245  -6.283   8.137  1.00 95.94           H  
ATOM   2037 HD12 LEU A 125     -10.135  -5.647   9.775  1.00 95.94           H  
ATOM   2038 HD13 LEU A 125      -8.653  -5.855   8.817  1.00 95.94           H  
ATOM   2039  CD2 LEU A 125      -9.230  -3.214   9.259  1.00 95.94           C  
ATOM   2040 HD21 LEU A 125      -9.260  -2.190   8.889  1.00 95.94           H  
ATOM   2041 HD22 LEU A 125      -9.787  -3.269  10.194  1.00 95.94           H  
ATOM   2042 HD23 LEU A 125      -8.200  -3.516   9.445  1.00 95.94           H  
ATOM   2043  N   ALA A 126     -12.108  -5.636   5.815  1.00 93.70           N  
ATOM   2044  H   ALA A 126     -11.682  -6.545   5.923  1.00 93.70           H  
ATOM   2045  CA  ALA A 126     -13.553  -5.545   5.969  1.00 93.70           C  
ATOM   2046  HA  ALA A 126     -13.903  -4.583   5.595  1.00 93.70           H  
ATOM   2047  C   ALA A 126     -13.919  -5.650   7.453  1.00 93.70           C  
ATOM   2048  CB  ALA A 126     -14.213  -6.633   5.118  1.00 93.70           C  
ATOM   2049  HB1 ALA A 126     -13.944  -6.495   4.071  1.00 93.70           H  
ATOM   2050  HB2 ALA A 126     -15.296  -6.565   5.215  1.00 93.70           H  
ATOM   2051  HB3 ALA A 126     -13.887  -7.619   5.449  1.00 93.70           H  
ATOM   2052  O   ALA A 126     -13.556  -6.621   8.118  1.00 93.70           O  
ATOM   2053  N   LEU A 127     -14.638  -4.654   7.973  1.00 95.80           N  
ATOM   2054  H   LEU A 127     -14.941  -3.905   7.367  1.00 95.80           H  
ATOM   2055  CA  LEU A 127     -15.202  -4.735   9.317  1.00 95.80           C  
ATOM   2056  HA  LEU A 127     -14.507  -5.288   9.949  1.00 95.80           H  
ATOM   2057  C   LEU A 127     -16.550  -5.469   9.287  1.00 95.80           C  
ATOM   2058  CB  LEU A 127     -15.400  -3.346   9.934  1.00 95.80           C  
ATOM   2059  HB2 LEU A 127     -16.099  -2.796   9.304  1.00 95.80           H  
ATOM   2060  HB3 LEU A 127     -15.872  -3.476  10.908  1.00 95.80           H  
ATOM   2061  O   LEU A 127     -17.346  -5.232   8.375  1.00 95.80           O  
ATOM   2062  CG  LEU A 127     -14.135  -2.498  10.127  1.00 95.80           C  
ATOM   2063  HG  LEU A 127     -13.701  -2.280   9.151  1.00 95.80           H  
ATOM   2064  CD1 LEU A 127     -14.546  -1.173  10.783  1.00 95.80           C  
ATOM   2065 HD11 LEU A 127     -14.153  -0.346  10.193  1.00 95.80           H  
ATOM   2066 HD12 LEU A 127     -15.630  -1.059  10.805  1.00 95.80           H  
ATOM   2067 HD13 LEU A 127     -14.183  -1.111  11.809  1.00 95.80           H  
ATOM   2068  CD2 LEU A 127     -13.079  -3.203  10.987  1.00 95.80           C  
ATOM   2069 HD21 LEU A 127     -12.690  -4.075  10.462  1.00 95.80           H  
ATOM   2070 HD22 LEU A 127     -12.250  -2.522  11.183  1.00 95.80           H  
ATOM   2071 HD23 LEU A 127     -13.515  -3.515  11.936  1.00 95.80           H  
ATOM   2072  N   PRO A 128     -16.864  -6.278  10.312  1.00 97.44           N  
ATOM   2073  CA  PRO A 128     -18.224  -6.739  10.557  1.00 97.44           C  
ATOM   2074  HA  PRO A 128     -18.507  -7.423   9.757  1.00 97.44           H  
ATOM   2075  C   PRO A 128     -19.219  -5.571  10.624  1.00 97.44           C  
ATOM   2076  CB  PRO A 128     -18.164  -7.499  11.888  1.00 97.44           C  
ATOM   2077  HB2 PRO A 128     -18.393  -6.827  12.716  1.00 97.44           H  
ATOM   2078  HB3 PRO A 128     -18.842  -8.353  11.897  1.00 97.44           H  
ATOM   2079  O   PRO A 128     -18.925  -4.522  11.205  1.00 97.44           O  
ATOM   2080  CG  PRO A 128     -16.704  -7.938  11.998  1.00 97.44           C  
ATOM   2081  HG2 PRO A 128     -16.557  -8.863  11.441  1.00 97.44           H  
ATOM   2082  HG3 PRO A 128     -16.393  -8.060  13.036  1.00 97.44           H  
ATOM   2083  CD  PRO A 128     -15.950  -6.804  11.312  1.00 97.44           C  
ATOM   2084  HD2 PRO A 128     -15.713  -6.016  12.027  1.00 97.44           H  
ATOM   2085  HD3 PRO A 128     -15.038  -7.191  10.857  1.00 97.44           H  
ATOM   2086  N   THR A 129     -20.431  -5.771  10.096  1.00 97.49           N  
ATOM   2087  H   THR A 129     -20.584  -6.610   9.554  1.00 97.49           H  
ATOM   2088  CA  THR A 129     -21.492  -4.746  10.012  1.00 97.49           C  
ATOM   2089  HA  THR A 129     -21.181  -3.978   9.305  1.00 97.49           H  
ATOM   2090  C   THR A 129     -21.787  -4.064  11.350  1.00 97.49           C  
ATOM   2091  CB  THR A 129     -22.786  -5.394   9.490  1.00 97.49           C  
ATOM   2092  HB  THR A 129     -23.146  -6.121  10.218  1.00 97.49           H  
ATOM   2093  O   THR A 129     -22.052  -2.863  11.396  1.00 97.49           O  
ATOM   2094  CG2 THR A 129     -23.904  -4.398   9.195  1.00 97.49           C  
ATOM   2095 HG21 THR A 129     -24.233  -3.914  10.115  1.00 97.49           H  
ATOM   2096 HG22 THR A 129     -24.759  -4.918   8.764  1.00 97.49           H  
ATOM   2097 HG23 THR A 129     -23.553  -3.637   8.497  1.00 97.49           H  
ATOM   2098  OG1 THR A 129     -22.503  -6.067   8.287  1.00 97.49           O  
ATOM   2099  HG1 THR A 129     -23.263  -5.971   7.709  1.00 97.49           H  
ATOM   2100  N   GLN A 130     -21.700  -4.815  12.448  1.00 97.55           N  
ATOM   2101  H   GLN A 130     -21.439  -5.784  12.329  1.00 97.55           H  
ATOM   2102  CA  GLN A 130     -21.942  -4.337  13.812  1.00 97.55           C  
ATOM   2103  HA  GLN A 130     -22.935  -3.891  13.860  1.00 97.55           H  
ATOM   2104  C   GLN A 130     -20.916  -3.267  14.220  1.00 97.55           C  
ATOM   2105  CB  GLN A 130     -21.887  -5.520  14.799  1.00 97.55           C  
ATOM   2106  HB2 GLN A 130     -20.848  -5.725  15.057  1.00 97.55           H  
ATOM   2107  HB3 GLN A 130     -22.399  -5.219  15.713  1.00 97.55           H  
ATOM   2108  O   GLN A 130     -21.286  -2.186  14.676  1.00 97.55           O  
ATOM   2109  CG  GLN A 130     -22.496  -6.836  14.276  1.00 97.55           C  
ATOM   2110  HG2 GLN A 130     -23.534  -6.671  13.986  1.00 97.55           H  
ATOM   2111  HG3 GLN A 130     -21.939  -7.184  13.406  1.00 97.55           H  
ATOM   2112  CD  GLN A 130     -22.458  -7.944  15.322  1.00 97.55           C  
ATOM   2113  NE2 GLN A 130     -22.279  -9.187  14.935  1.00 97.55           N  
ATOM   2114 HE21 GLN A 130     -22.261  -9.858  15.689  1.00 97.55           H  
ATOM   2115 HE22 GLN A 130     -22.190  -9.446  13.962  1.00 97.55           H  
ATOM   2116  OE1 GLN A 130     -22.597  -7.720  16.505  1.00 97.55           O  
ATOM   2117  N   LEU A 131     -19.630  -3.537  13.967  1.00 98.38           N  
ATOM   2118  H   LEU A 131     -19.403  -4.412  13.515  1.00 98.38           H  
ATOM   2119  CA  LEU A 131     -18.527  -2.624  14.270  1.00 98.38           C  
ATOM   2120  HA  LEU A 131     -18.635  -2.263  15.293  1.00 98.38           H  
ATOM   2121  C   LEU A 131     -18.552  -1.395  13.360  1.00 98.38           C  
ATOM   2122  CB  LEU A 131     -17.179  -3.357  14.142  1.00 98.38           C  
ATOM   2123  HB2 LEU A 131     -16.390  -2.636  14.356  1.00 98.38           H  
ATOM   2124  HB3 LEU A 131     -17.053  -3.689  13.111  1.00 98.38           H  
ATOM   2125  O   LEU A 131     -18.285  -0.289  13.822  1.00 98.38           O  
ATOM   2126  CG  LEU A 131     -16.987  -4.569  15.072  1.00 98.38           C  
ATOM   2127  HG  LEU A 131     -17.671  -5.362  14.770  1.00 98.38           H  
ATOM   2128  CD1 LEU A 131     -15.555  -5.084  14.950  1.00 98.38           C  
ATOM   2129 HD11 LEU A 131     -15.302  -5.252  13.903  1.00 98.38           H  
ATOM   2130 HD12 LEU A 131     -14.855  -4.367  15.378  1.00 98.38           H  
ATOM   2131 HD13 LEU A 131     -15.463  -6.021  15.500  1.00 98.38           H  
ATOM   2132  CD2 LEU A 131     -17.222  -4.237  16.540  1.00 98.38           C  
ATOM   2133 HD21 LEU A 131     -18.266  -3.974  16.708  1.00 98.38           H  
ATOM   2134 HD22 LEU A 131     -16.571  -3.421  16.852  1.00 98.38           H  
ATOM   2135 HD23 LEU A 131     -17.004  -5.109  17.158  1.00 98.38           H  
ATOM   2136  N   MET A 132     -18.927  -1.567  12.088  1.00 97.47           N  
ATOM   2137  H   MET A 132     -19.096  -2.508  11.762  1.00 97.47           H  
ATOM   2138  CA  MET A 132     -19.116  -0.443  11.166  1.00 97.47           C  
ATOM   2139  HA  MET A 132     -18.200   0.147  11.156  1.00 97.47           H  
ATOM   2140  C   MET A 132     -20.252   0.480  11.633  1.00 97.47           C  
ATOM   2141  CB  MET A 132     -19.374  -0.979   9.748  1.00 97.47           C  
ATOM   2142  HB2 MET A 132     -18.587  -1.684   9.480  1.00 97.47           H  
ATOM   2143  HB3 MET A 132     -20.326  -1.510   9.725  1.00 97.47           H  
ATOM   2144  O   MET A 132     -20.082   1.697  11.680  1.00 97.47           O  
ATOM   2145  CG  MET A 132     -19.411   0.147   8.707  1.00 97.47           C  
ATOM   2146  HG2 MET A 132     -19.650  -0.285   7.735  1.00 97.47           H  
ATOM   2147  HG3 MET A 132     -20.216   0.836   8.963  1.00 97.47           H  
ATOM   2148  SD  MET A 132     -17.876   1.104   8.548  1.00 97.47           S  
ATOM   2149  CE  MET A 132     -16.835  -0.085   7.661  1.00 97.47           C  
ATOM   2150  HE1 MET A 132     -17.303  -0.348   6.713  1.00 97.47           H  
ATOM   2151  HE2 MET A 132     -16.703  -0.983   8.265  1.00 97.47           H  
ATOM   2152  HE3 MET A 132     -15.860   0.363   7.468  1.00 97.47           H  
ATOM   2153  N   THR A 133     -21.390  -0.096  12.037  1.00 97.04           N  
ATOM   2154  H   THR A 133     -21.461  -1.101  11.976  1.00 97.04           H  
ATOM   2155  CA  THR A 133     -22.543   0.656  12.562  1.00 97.04           C  
ATOM   2156  HA  THR A 133     -22.853   1.394  11.822  1.00 97.04           H  
ATOM   2157  C   THR A 133     -22.170   1.404  13.838  1.00 97.04           C  
ATOM   2158  CB  THR A 133     -23.734  -0.274  12.842  1.00 97.04           C  
ATOM   2159  HB  THR A 133     -23.464  -0.996  13.613  1.00 97.04           H  
ATOM   2160  O   THR A 133     -22.434   2.600  13.954  1.00 97.04           O  
ATOM   2161  CG2 THR A 133     -24.980   0.489  13.292  1.00 97.04           C  
ATOM   2162 HG21 THR A 133     -25.811  -0.208  13.398  1.00 97.04           H  
ATOM   2163 HG22 THR A 133     -24.807   0.968  14.256  1.00 97.04           H  
ATOM   2164 HG23 THR A 133     -25.241   1.245  12.551  1.00 97.04           H  
ATOM   2165  OG1 THR A 133     -24.077  -0.974  11.668  1.00 97.04           O  
ATOM   2166  HG1 THR A 133     -23.402  -1.640  11.518  1.00 97.04           H  
ATOM   2167  N   PHE A 134     -21.500   0.728  14.773  1.00 98.33           N  
ATOM   2168  H   PHE A 134     -21.327  -0.258  14.637  1.00 98.33           H  
ATOM   2169  CA  PHE A 134     -20.983   1.351  15.986  1.00 98.33           C  
ATOM   2170  HA  PHE A 134     -21.810   1.774  16.557  1.00 98.33           H  
ATOM   2171  C   PHE A 134     -20.028   2.503  15.679  1.00 98.33           C  
ATOM   2172  CB  PHE A 134     -20.293   0.288  16.841  1.00 98.33           C  
ATOM   2173  HB2 PHE A 134     -21.060  -0.353  17.275  1.00 98.33           H  
ATOM   2174  HB3 PHE A 134     -19.661  -0.331  16.205  1.00 98.33           H  
ATOM   2175  O   PHE A 134     -20.209   3.588  16.222  1.00 98.33           O  
ATOM   2176  CG  PHE A 134     -19.435   0.870  17.946  1.00 98.33           C  
ATOM   2177  CD1 PHE A 134     -18.047   1.017  17.754  1.00 98.33           C  
ATOM   2178  HD1 PHE A 134     -17.587   0.686  16.835  1.00 98.33           H  
ATOM   2179  CD2 PHE A 134     -20.026   1.300  19.147  1.00 98.33           C  
ATOM   2180  HD2 PHE A 134     -21.087   1.177  19.306  1.00 98.33           H  
ATOM   2181  CE1 PHE A 134     -17.254   1.590  18.762  1.00 98.33           C  
ATOM   2182  HE1 PHE A 134     -16.187   1.687  18.621  1.00 98.33           H  
ATOM   2183  CE2 PHE A 134     -19.228   1.869  20.154  1.00 98.33           C  
ATOM   2184  HE2 PHE A 134     -19.672   2.164  21.093  1.00 98.33           H  
ATOM   2185  CZ  PHE A 134     -17.845   2.016  19.962  1.00 98.33           C  
ATOM   2186  HZ  PHE A 134     -17.232   2.435  20.746  1.00 98.33           H  
ATOM   2187  N   LEU A 135     -19.048   2.305  14.793  1.00 97.98           N  
ATOM   2188  H   LEU A 135     -18.939   1.388  14.384  1.00 97.98           H  
ATOM   2189  CA  LEU A 135     -18.062   3.332  14.469  1.00 97.98           C  
ATOM   2190  HA  LEU A 135     -17.605   3.657  15.405  1.00 97.98           H  
ATOM   2191  C   LEU A 135     -18.712   4.559  13.819  1.00 97.98           C  
ATOM   2192  CB  LEU A 135     -16.983   2.718  13.566  1.00 97.98           C  
ATOM   2193  HB2 LEU A 135     -16.562   1.841  14.057  1.00 97.98           H  
ATOM   2194  HB3 LEU A 135     -17.450   2.393  12.636  1.00 97.98           H  
ATOM   2195  O   LEU A 135     -18.368   5.688  14.169  1.00 97.98           O  
ATOM   2196  CG  LEU A 135     -15.846   3.700  13.239  1.00 97.98           C  
ATOM   2197  HG  LEU A 135     -16.253   4.604  12.788  1.00 97.98           H  
ATOM   2198  CD1 LEU A 135     -15.031   4.084  14.478  1.00 97.98           C  
ATOM   2199 HD11 LEU A 135     -14.193   4.716  14.184  1.00 97.98           H  
ATOM   2200 HD12 LEU A 135     -14.654   3.190  14.974  1.00 97.98           H  
ATOM   2201 HD13 LEU A 135     -15.655   4.649  15.171  1.00 97.98           H  
ATOM   2202  CD2 LEU A 135     -14.904   3.067  12.226  1.00 97.98           C  
ATOM   2203 HD21 LEU A 135     -15.462   2.764  11.340  1.00 97.98           H  
ATOM   2204 HD22 LEU A 135     -14.410   2.198  12.660  1.00 97.98           H  
ATOM   2205 HD23 LEU A 135     -14.170   3.818  11.935  1.00 97.98           H  
ATOM   2206  N   TYR A 136     -19.679   4.343  12.922  1.00 97.00           N  
ATOM   2207  H   TYR A 136     -19.889   3.390  12.661  1.00 97.00           H  
ATOM   2208  CA  TYR A 136     -20.477   5.415  12.331  1.00 97.00           C  
ATOM   2209  HA  TYR A 136     -19.812   6.104  11.810  1.00 97.00           H  
ATOM   2210  C   TYR A 136     -21.210   6.218  13.415  1.00 97.00           C  
ATOM   2211  CB  TYR A 136     -21.455   4.818  11.310  1.00 97.00           C  
ATOM   2212  HB2 TYR A 136     -20.885   4.362  10.501  1.00 97.00           H  
ATOM   2213  HB3 TYR A 136     -22.037   4.026  11.783  1.00 97.00           H  
ATOM   2214  O   TYR A 136     -21.048   7.436  13.504  1.00 97.00           O  
ATOM   2215  CG  TYR A 136     -22.408   5.840  10.724  1.00 97.00           C  
ATOM   2216  CD1 TYR A 136     -23.709   5.979  11.249  1.00 97.00           C  
ATOM   2217  HD1 TYR A 136     -24.039   5.333  12.049  1.00 97.00           H  
ATOM   2218  CD2 TYR A 136     -21.974   6.685   9.686  1.00 97.00           C  
ATOM   2219  HD2 TYR A 136     -20.971   6.592   9.297  1.00 97.00           H  
ATOM   2220  CE1 TYR A 136     -24.574   6.965  10.736  1.00 97.00           C  
ATOM   2221  HE1 TYR A 136     -25.571   7.085  11.134  1.00 97.00           H  
ATOM   2222  CE2 TYR A 136     -22.836   7.671   9.170  1.00 97.00           C  
ATOM   2223  HE2 TYR A 136     -22.489   8.333   8.391  1.00 97.00           H  
ATOM   2224  OH  TYR A 136     -24.966   8.771   9.211  1.00 97.00           O  
ATOM   2225  HH  TYR A 136     -24.521   9.303   8.547  1.00 97.00           H  
ATOM   2226  CZ  TYR A 136     -24.137   7.812   9.697  1.00 97.00           C  
ATOM   2227  N   LEU A 137     -21.955   5.547  14.299  1.00 97.16           N  
ATOM   2228  H   LEU A 137     -22.019   4.542  14.219  1.00 97.16           H  
ATOM   2229  CA  LEU A 137     -22.657   6.219  15.395  1.00 97.16           C  
ATOM   2230  HA  LEU A 137     -23.269   7.015  14.971  1.00 97.16           H  
ATOM   2231  C   LEU A 137     -21.675   6.898  16.368  1.00 97.16           C  
ATOM   2232  CB  LEU A 137     -23.566   5.214  16.125  1.00 97.16           C  
ATOM   2233  HB2 LEU A 137     -23.998   5.713  16.993  1.00 97.16           H  
ATOM   2234  HB3 LEU A 137     -22.945   4.394  16.486  1.00 97.16           H  
ATOM   2235  O   LEU A 137     -21.909   8.006  16.831  1.00 97.16           O  
ATOM   2236  CG  LEU A 137     -24.720   4.626  15.290  1.00 97.16           C  
ATOM   2237  HG  LEU A 137     -24.329   4.156  14.388  1.00 97.16           H  
ATOM   2238  CD1 LEU A 137     -25.445   3.565  16.118  1.00 97.16           C  
ATOM   2239 HD11 LEU A 137     -25.842   4.000  17.035  1.00 97.16           H  
ATOM   2240 HD12 LEU A 137     -24.747   2.766  16.371  1.00 97.16           H  
ATOM   2241 HD13 LEU A 137     -26.261   3.133  15.539  1.00 97.16           H  
ATOM   2242  CD2 LEU A 137     -25.747   5.674  14.860  1.00 97.16           C  
ATOM   2243 HD21 LEU A 137     -26.177   6.153  15.740  1.00 97.16           H  
ATOM   2244 HD22 LEU A 137     -25.276   6.424  14.224  1.00 97.16           H  
ATOM   2245 HD23 LEU A 137     -26.540   5.190  14.290  1.00 97.16           H  
ATOM   2246  N   ALA A 138     -20.520   6.310  16.649  1.00 97.77           N  
ATOM   2247  H   ALA A 138     -20.341   5.383  16.291  1.00 97.77           H  
ATOM   2248  CA  ALA A 138     -19.530   6.933  17.518  1.00 97.77           C  
ATOM   2249  HA  ALA A 138     -20.024   7.228  18.443  1.00 97.77           H  
ATOM   2250  C   ALA A 138     -18.927   8.213  16.899  1.00 97.77           C  
ATOM   2251  CB  ALA A 138     -18.483   5.878  17.862  1.00 97.77           C  
ATOM   2252  HB1 ALA A 138     -17.796   6.302  18.594  1.00 97.77           H  
ATOM   2253  HB2 ALA A 138     -18.962   5.002  18.300  1.00 97.77           H  
ATOM   2254  HB3 ALA A 138     -17.937   5.577  16.968  1.00 97.77           H  
ATOM   2255  O   ALA A 138     -18.730   9.208  17.599  1.00 97.77           O  
ATOM   2256  N   ALA A 139     -18.693   8.248  15.583  1.00 97.03           N  
ATOM   2257  H   ALA A 139     -18.850   7.409  15.044  1.00 97.03           H  
ATOM   2258  CA  ALA A 139     -18.181   9.434  14.884  1.00 97.03           C  
ATOM   2259  HA  ALA A 139     -17.300   9.802  15.410  1.00 97.03           H  
ATOM   2260  C   ALA A 139     -19.197  10.590  14.826  1.00 97.03           C  
ATOM   2261  CB  ALA A 139     -17.751   8.999  13.483  1.00 97.03           C  
ATOM   2262  HB1 ALA A 139     -17.030   8.186  13.569  1.00 97.03           H  
ATOM   2263  HB2 ALA A 139     -17.286   9.837  12.963  1.00 97.03           H  
ATOM   2264  HB3 ALA A 139     -18.614   8.655  12.912  1.00 97.03           H  
ATOM   2265  O   ALA A 139     -18.822  11.769  14.814  1.00 97.03           O  
ATOM   2266  N   HIS A 140     -20.488  10.258  14.852  1.00 95.51           N  
ATOM   2267  H   HIS A 140     -20.715   9.275  14.806  1.00 95.51           H  
ATOM   2268  CA  HIS A 140     -21.598  11.209  14.819  1.00 95.51           C  
ATOM   2269  HA  HIS A 140     -21.210  12.180  14.510  1.00 95.51           H  
ATOM   2270  C   HIS A 140     -22.240  11.452  16.195  1.00 95.51           C  
ATOM   2271  CB  HIS A 140     -22.592  10.770  13.734  1.00 95.51           C  
ATOM   2272  HB2 HIS A 140     -23.482  11.398  13.770  1.00 95.51           H  
ATOM   2273  HB3 HIS A 140     -22.897   9.739  13.915  1.00 95.51           H  
ATOM   2274  O   HIS A 140     -23.326  12.017  16.255  1.00 95.51           O  
ATOM   2275  CG  HIS A 140     -22.003  10.879  12.350  1.00 95.51           C  
ATOM   2276  CD2 HIS A 140     -21.615   9.855  11.528  1.00 95.51           C  
ATOM   2277  HD2 HIS A 140     -21.717   8.798  11.727  1.00 95.51           H  
ATOM   2278  ND1 HIS A 140     -21.743  12.052  11.679  1.00 95.51           N  
ATOM   2279  HD1 HIS A 140     -21.988  12.979  11.995  1.00 95.51           H  
ATOM   2280  CE1 HIS A 140     -21.199  11.741  10.491  1.00 95.51           C  
ATOM   2281  HE1 HIS A 140     -20.902  12.452   9.735  1.00 95.51           H  
ATOM   2282  NE2 HIS A 140     -21.099  10.413  10.353  1.00 95.51           N  
ATOM   2283  N   TYR A 141     -21.574  11.079  17.297  1.00 94.68           N  
ATOM   2284  H   TYR A 141     -20.709  10.581  17.143  1.00 94.68           H  
ATOM   2285  CA  TYR A 141     -22.155  10.929  18.645  1.00 94.68           C  
ATOM   2286  HA  TYR A 141     -22.758  10.021  18.643  1.00 94.68           H  
ATOM   2287  C   TYR A 141     -23.060  12.073  19.151  1.00 94.68           C  
ATOM   2288  CB  TYR A 141     -20.994  10.708  19.624  1.00 94.68           C  
ATOM   2289  HB2 TYR A 141     -20.357  11.592  19.635  1.00 94.68           H  
ATOM   2290  HB3 TYR A 141     -20.396   9.867  19.272  1.00 94.68           H  
ATOM   2291  O   TYR A 141     -24.019  11.833  19.882  1.00 94.68           O  
ATOM   2292  CG  TYR A 141     -21.422  10.378  21.037  1.00 94.68           C  
ATOM   2293  CD1 TYR A 141     -21.371  11.366  22.037  1.00 94.68           C  
ATOM   2294  HD1 TYR A 141     -21.033  12.364  21.800  1.00 94.68           H  
ATOM   2295  CD2 TYR A 141     -21.889   9.085  21.341  1.00 94.68           C  
ATOM   2296  HD2 TYR A 141     -21.942   8.333  20.568  1.00 94.68           H  
ATOM   2297  CE1 TYR A 141     -21.800  11.069  23.341  1.00 94.68           C  
ATOM   2298  HE1 TYR A 141     -21.787  11.838  24.100  1.00 94.68           H  
ATOM   2299  CE2 TYR A 141     -22.307   8.778  22.651  1.00 94.68           C  
ATOM   2300  HE2 TYR A 141     -22.674   7.794  22.901  1.00 94.68           H  
ATOM   2301  OH  TYR A 141     -22.695   9.511  24.907  1.00 94.68           O  
ATOM   2302  HH  TYR A 141     -22.682  10.300  25.453  1.00 94.68           H  
ATOM   2303  CZ  TYR A 141     -22.272   9.777  23.647  1.00 94.68           C  
ATOM   2304  N   ASN A 142     -22.780  13.322  18.768  1.00 89.80           N  
ATOM   2305  H   ASN A 142     -22.003  13.457  18.138  1.00 89.80           H  
ATOM   2306  CA  ASN A 142     -23.568  14.478  19.212  1.00 89.80           C  
ATOM   2307  HA  ASN A 142     -23.911  14.300  20.231  1.00 89.80           H  
ATOM   2308  C   ASN A 142     -24.840  14.705  18.367  1.00 89.80           C  
ATOM   2309  CB  ASN A 142     -22.664  15.726  19.235  1.00 89.80           C  
ATOM   2310  HB2 ASN A 142     -23.271  16.582  19.528  1.00 89.80           H  
ATOM   2311  HB3 ASN A 142     -22.282  15.914  18.231  1.00 89.80           H  
ATOM   2312  O   ASN A 142     -25.786  15.313  18.858  1.00 89.80           O  
ATOM   2313  CG  ASN A 142     -21.495  15.632  20.205  1.00 89.80           C  
ATOM   2314  ND2 ASN A 142     -20.603  16.593  20.180  1.00 89.80           N  
ATOM   2315 HD21 ASN A 142     -19.950  16.559  20.950  1.00 89.80           H  
ATOM   2316 HD22 ASN A 142     -20.839  17.458  19.716  1.00 89.80           H  
ATOM   2317  OD1 ASN A 142     -21.331  14.711  20.981  1.00 89.80           O  
ATOM   2318  N   ASN A 143     -24.866  14.209  17.125  1.00 86.43           N  
ATOM   2319  H   ASN A 143     -24.136  13.560  16.868  1.00 86.43           H  
ATOM   2320  CA  ASN A 143     -25.890  14.467  16.109  1.00 86.43           C  
ATOM   2321  HA  ASN A 143     -26.774  14.894  16.581  1.00 86.43           H  
ATOM   2322  C   ASN A 143     -26.319  13.151  15.422  1.00 86.43           C  
ATOM   2323  CB  ASN A 143     -25.337  15.479  15.079  1.00 86.43           C  
ATOM   2324  HB2 ASN A 143     -26.070  15.599  14.281  1.00 86.43           H  
ATOM   2325  HB3 ASN A 143     -24.429  15.067  14.638  1.00 86.43           H  
ATOM   2326  O   ASN A 143     -26.113  12.984  14.219  1.00 86.43           O  
ATOM   2327  CG  ASN A 143     -25.039  16.867  15.612  1.00 86.43           C  
ATOM   2328  ND2 ASN A 143     -24.231  17.626  14.911  1.00 86.43           N  
ATOM   2329 HD21 ASN A 143     -23.927  17.323  13.997  1.00 86.43           H  
ATOM   2330 HD22 ASN A 143     -24.162  18.579  15.237  1.00 86.43           H  
ATOM   2331  OD1 ASN A 143     -25.519  17.319  16.630  1.00 86.43           O  
ATOM   2332  N   LEU A 144     -26.873  12.195  16.178  1.00 81.26           N  
ATOM   2333  H   LEU A 144     -26.979  12.352  17.170  1.00 81.26           H  
ATOM   2334  CA  LEU A 144     -27.198  10.854  15.661  1.00 81.26           C  
ATOM   2335  HA  LEU A 144     -26.533  10.622  14.829  1.00 81.26           H  
ATOM   2336  C   LEU A 144     -28.613  10.714  15.104  1.00 81.26           C  
ATOM   2337  CB  LEU A 144     -27.017   9.812  16.781  1.00 81.26           C  
ATOM   2338  HB2 LEU A 144     -27.721  10.024  17.585  1.00 81.26           H  
ATOM   2339  HB3 LEU A 144     -27.260   8.827  16.383  1.00 81.26           H  
ATOM   2340  O   LEU A 144     -28.885   9.800  14.318  1.00 81.26           O  
ATOM   2341  CG  LEU A 144     -25.602   9.731  17.345  1.00 81.26           C  
ATOM   2342  HG  LEU A 144     -25.252  10.731  17.601  1.00 81.26           H  
ATOM   2343  CD1 LEU A 144     -25.537   8.864  18.602  1.00 81.26           C  
ATOM   2344 HD11 LEU A 144     -24.620   9.073  19.153  1.00 81.26           H  
ATOM   2345 HD12 LEU A 144     -26.389   9.098  19.241  1.00 81.26           H  
ATOM   2346 HD13 LEU A 144     -25.555   7.803  18.353  1.00 81.26           H  
ATOM   2347  CD2 LEU A 144     -24.706   9.116  16.286  1.00 81.26           C  
ATOM   2348 HD21 LEU A 144     -23.686   9.342  16.598  1.00 81.26           H  
ATOM   2349 HD22 LEU A 144     -24.861   8.039  16.217  1.00 81.26           H  
ATOM   2350 HD23 LEU A 144     -24.843   9.573  15.306  1.00 81.26           H  
ATOM   2351  N   GLY A 145     -29.533  11.557  15.566  1.00 78.46           N  
ATOM   2352  H   GLY A 145     -29.233  12.310  16.168  1.00 78.46           H  
ATOM   2353  CA  GLY A 145     -30.963  11.348  15.386  1.00 78.46           C  
ATOM   2354  HA2 GLY A 145     -31.405  11.058  16.339  1.00 78.46           H  
ATOM   2355  HA3 GLY A 145     -31.123  10.537  14.676  1.00 78.46           H  
ATOM   2356  C   GLY A 145     -31.724  12.548  14.851  1.00 78.46           C  
ATOM   2357  O   GLY A 145     -31.215  13.665  14.794  1.00 78.46           O  
ATOM   2358  N   LYS A 146     -32.976  12.292  14.460  1.00 86.27           N  
ATOM   2359  H   LYS A 146     -33.294  11.338  14.560  1.00 86.27           H  
ATOM   2360  CA  LYS A 146     -33.922  13.332  14.015  1.00 86.27           C  
ATOM   2361  HA  LYS A 146     -33.370  14.133  13.522  1.00 86.27           H  
ATOM   2362  C   LYS A 146     -34.664  13.996  15.178  1.00 86.27           C  
ATOM   2363  CB  LYS A 146     -34.930  12.740  13.020  1.00 86.27           C  
ATOM   2364  HB2 LYS A 146     -35.463  11.920  13.502  1.00 86.27           H  
ATOM   2365  HB3 LYS A 146     -35.655  13.512  12.762  1.00 86.27           H  
ATOM   2366  O   LYS A 146     -35.238  15.064  15.001  1.00 86.27           O  
ATOM   2367  CG  LYS A 146     -34.275  12.234  11.727  1.00 86.27           C  
ATOM   2368  HG2 LYS A 146     -33.744  13.054  11.243  1.00 86.27           H  
ATOM   2369  HG3 LYS A 146     -33.568  11.437  11.958  1.00 86.27           H  
ATOM   2370  CD  LYS A 146     -35.352  11.691  10.780  1.00 86.27           C  
ATOM   2371  HD2 LYS A 146     -35.898  10.895  11.286  1.00 86.27           H  
ATOM   2372  HD3 LYS A 146     -36.045  12.494  10.530  1.00 86.27           H  
ATOM   2373  CE  LYS A 146     -34.713  11.141   9.502  1.00 86.27           C  
ATOM   2374  HE2 LYS A 146     -33.989  10.375   9.779  1.00 86.27           H  
ATOM   2375  HE3 LYS A 146     -34.172  11.949   9.008  1.00 86.27           H  
ATOM   2376  NZ  LYS A 146     -35.736  10.572   8.588  1.00 86.27           N  
ATOM   2377  HZ1 LYS A 146     -35.304  10.211   7.749  1.00 86.27           H  
ATOM   2378  HZ2 LYS A 146     -36.233   9.817   9.040  1.00 86.27           H  
ATOM   2379  HZ3 LYS A 146     -36.407  11.279   8.323  1.00 86.27           H  
ATOM   2380  N   SER A 147     -34.672  13.356  16.346  1.00 88.74           N  
ATOM   2381  H   SER A 147     -34.159  12.489  16.420  1.00 88.74           H  
ATOM   2382  CA  SER A 147     -35.306  13.836  17.574  1.00 88.74           C  
ATOM   2383  HA  SER A 147     -35.503  14.903  17.463  1.00 88.74           H  
ATOM   2384  C   SER A 147     -34.377  13.630  18.779  1.00 88.74           C  
ATOM   2385  CB  SER A 147     -36.648  13.123  17.793  1.00 88.74           C  
ATOM   2386  HB2 SER A 147     -37.238  13.173  16.878  1.00 88.74           H  
ATOM   2387  HB3 SER A 147     -37.201  13.625  18.587  1.00 88.74           H  
ATOM   2388  O   SER A 147     -33.444  12.824  18.695  1.00 88.74           O  
ATOM   2389  OG  SER A 147     -36.450  11.770  18.160  1.00 88.74           O  
ATOM   2390  HG  SER A 147     -37.302  11.334  18.234  1.00 88.74           H  
ATOM   2391  N   PRO A 148     -34.621  14.323  19.909  1.00 87.68           N  
ATOM   2392  CA  PRO A 148     -33.855  14.116  21.137  1.00 87.68           C  
ATOM   2393  HA  PRO A 148     -32.819  14.403  20.955  1.00 87.68           H  
ATOM   2394  C   PRO A 148     -33.877  12.662  21.631  1.00 87.68           C  
ATOM   2395  CB  PRO A 148     -34.468  15.075  22.164  1.00 87.68           C  
ATOM   2396  HB2 PRO A 148     -35.277  14.586  22.706  1.00 87.68           H  
ATOM   2397  HB3 PRO A 148     -33.718  15.448  22.862  1.00 87.68           H  
ATOM   2398  O   PRO A 148     -32.832  12.137  22.002  1.00 87.68           O  
ATOM   2399  CG  PRO A 148     -35.044  16.196  21.300  1.00 87.68           C  
ATOM   2400  HG2 PRO A 148     -34.251  16.887  21.017  1.00 87.68           H  
ATOM   2401  HG3 PRO A 148     -35.853  16.723  21.806  1.00 87.68           H  
ATOM   2402  CD  PRO A 148     -35.539  15.445  20.068  1.00 87.68           C  
ATOM   2403  HD2 PRO A 148     -35.527  16.112  19.206  1.00 87.68           H  
ATOM   2404  HD3 PRO A 148     -36.547  15.072  20.247  1.00 87.68           H  
ATOM   2405  N   GLU A 149     -35.034  11.995  21.560  1.00 89.55           N  
ATOM   2406  H   GLU A 149     -35.866  12.490  21.271  1.00 89.55           H  
ATOM   2407  CA  GLU A 149     -35.189  10.593  21.973  1.00 89.55           C  
ATOM   2408  HA  GLU A 149     -34.801  10.480  22.985  1.00 89.55           H  
ATOM   2409  C   GLU A 149     -34.396   9.637  21.067  1.00 89.55           C  
ATOM   2410  CB  GLU A 149     -36.688  10.238  21.976  1.00 89.55           C  
ATOM   2411  HB2 GLU A 149     -37.073  10.311  20.959  1.00 89.55           H  
ATOM   2412  HB3 GLU A 149     -37.224  10.970  22.580  1.00 89.55           H  
ATOM   2413  O   GLU A 149     -33.644   8.795  21.550  1.00 89.55           O  
ATOM   2414  CG  GLU A 149     -36.991   8.829  22.516  1.00 89.55           C  
ATOM   2415  HG2 GLU A 149     -38.071   8.687  22.515  1.00 89.55           H  
ATOM   2416  HG3 GLU A 149     -36.563   8.094  21.835  1.00 89.55           H  
ATOM   2417  CD  GLU A 149     -36.452   8.602  23.938  1.00 89.55           C  
ATOM   2418  OE1 GLU A 149     -36.041   7.453  24.226  1.00 89.55           O  
ATOM   2419  OE2 GLU A 149     -36.419   9.591  24.703  1.00 89.55           O  
ATOM   2420  N   ASP A 150     -34.480   9.816  19.743  1.00 90.08           N  
ATOM   2421  H   ASP A 150     -35.076  10.550  19.391  1.00 90.08           H  
ATOM   2422  CA  ASP A 150     -33.704   9.023  18.777  1.00 90.08           C  
ATOM   2423  HA  ASP A 150     -33.919   7.965  18.926  1.00 90.08           H  
ATOM   2424  C   ASP A 150     -32.189   9.220  18.978  1.00 90.08           C  
ATOM   2425  CB  ASP A 150     -34.158   9.423  17.361  1.00 90.08           C  
ATOM   2426  HB2 ASP A 150     -34.005  10.495  17.235  1.00 90.08           H  
ATOM   2427  HB3 ASP A 150     -35.225   9.225  17.266  1.00 90.08           H  
ATOM   2428  O   ASP A 150     -31.406   8.273  18.897  1.00 90.08           O  
ATOM   2429  CG  ASP A 150     -33.433   8.693  16.224  1.00 90.08           C  
ATOM   2430  OD1 ASP A 150     -33.142   7.487  16.319  1.00 90.08           O  
ATOM   2431  OD2 ASP A 150     -33.121   9.351  15.199  1.00 90.08           O  
ATOM   2432  N   ASN A 151     -31.761  10.445  19.305  1.00 91.94           N  
ATOM   2433  H   ASN A 151     -32.445  11.182  19.398  1.00 91.94           H  
ATOM   2434  CA  ASN A 151     -30.369  10.719  19.657  1.00 91.94           C  
ATOM   2435  HA  ASN A 151     -29.739  10.330  18.858  1.00 91.94           H  
ATOM   2436  C   ASN A 151     -29.967   9.985  20.948  1.00 91.94           C  
ATOM   2437  CB  ASN A 151     -30.162  12.242  19.764  1.00 91.94           C  
ATOM   2438  HB2 ASN A 151     -30.708  12.739  18.962  1.00 91.94           H  
ATOM   2439  HB3 ASN A 151     -30.564  12.596  20.714  1.00 91.94           H  
ATOM   2440  O   ASN A 151     -28.913   9.355  20.982  1.00 91.94           O  
ATOM   2441  CG  ASN A 151     -28.707  12.673  19.642  1.00 91.94           C  
ATOM   2442  ND2 ASN A 151     -28.367  13.840  20.136  1.00 91.94           N  
ATOM   2443 HD21 ASN A 151     -29.035  14.390  20.656  1.00 91.94           H  
ATOM   2444 HD22 ASN A 151     -27.436  14.173  19.933  1.00 91.94           H  
ATOM   2445  OD1 ASN A 151     -27.882  12.036  19.010  1.00 91.94           O  
ATOM   2446  N   HIS A 152     -30.819  10.008  21.978  1.00 91.83           N  
ATOM   2447  H   HIS A 152     -31.687  10.516  21.883  1.00 91.83           H  
ATOM   2448  CA  HIS A 152     -30.558   9.346  23.257  1.00 91.83           C  
ATOM   2449  HA  HIS A 152     -29.613   9.726  23.646  1.00 91.83           H  
ATOM   2450  C   HIS A 152     -30.411   7.826  23.109  1.00 91.83           C  
ATOM   2451  CB  HIS A 152     -31.663   9.700  24.261  1.00 91.83           C  
ATOM   2452  HB2 HIS A 152     -32.616   9.288  23.928  1.00 91.83           H  
ATOM   2453  HB3 HIS A 152     -31.765  10.784  24.319  1.00 91.83           H  
ATOM   2454  O   HIS A 152     -29.431   7.261  23.593  1.00 91.83           O  
ATOM   2455  CG  HIS A 152     -31.356   9.177  25.640  1.00 91.83           C  
ATOM   2456  CD2 HIS A 152     -31.987   8.152  26.295  1.00 91.83           C  
ATOM   2457  HD2 HIS A 152     -32.828   7.584  25.925  1.00 91.83           H  
ATOM   2458  ND1 HIS A 152     -30.339   9.618  26.455  1.00 91.83           N  
ATOM   2459  HD1 HIS A 152     -29.689  10.361  26.242  1.00 91.83           H  
ATOM   2460  CE1 HIS A 152     -30.357   8.880  27.576  1.00 91.83           C  
ATOM   2461  HE1 HIS A 152     -29.677   8.993  28.407  1.00 91.83           H  
ATOM   2462  NE2 HIS A 152     -31.337   7.968  27.522  1.00 91.83           N  
ATOM   2463  N   GLN A 153     -31.310   7.167  22.370  1.00 93.55           N  
ATOM   2464  H   GLN A 153     -32.109   7.677  22.023  1.00 93.55           H  
ATOM   2465  CA  GLN A 153     -31.238   5.718  22.129  1.00 93.55           C  
ATOM   2466  HA  GLN A 153     -31.220   5.203  23.090  1.00 93.55           H  
ATOM   2467  C   GLN A 153     -29.954   5.317  21.387  1.00 93.55           C  
ATOM   2468  CB  GLN A 153     -32.479   5.262  21.340  1.00 93.55           C  
ATOM   2469  HB2 GLN A 153     -32.353   4.215  21.061  1.00 93.55           H  
ATOM   2470  HB3 GLN A 153     -32.559   5.846  20.423  1.00 93.55           H  
ATOM   2471  O   GLN A 153     -29.277   4.354  21.755  1.00 93.55           O  
ATOM   2472  CG  GLN A 153     -33.792   5.400  22.131  1.00 93.55           C  
ATOM   2473  HG2 GLN A 153     -33.971   6.449  22.364  1.00 93.55           H  
ATOM   2474  HG3 GLN A 153     -34.621   5.056  21.513  1.00 93.55           H  
ATOM   2475  CD  GLN A 153     -33.805   4.605  23.431  1.00 93.55           C  
ATOM   2476  NE2 GLN A 153     -34.481   5.091  24.447  1.00 93.55           N  
ATOM   2477 HE21 GLN A 153     -35.010   5.947  24.357  1.00 93.55           H  
ATOM   2478 HE22 GLN A 153     -34.489   4.562  25.308  1.00 93.55           H  
ATOM   2479  OE1 GLN A 153     -33.202   3.548  23.553  1.00 93.55           O  
ATOM   2480  N   LYS A 154     -29.552   6.091  20.372  1.00 94.89           N  
ATOM   2481  H   LYS A 154     -30.142   6.864  20.100  1.00 94.89           H  
ATOM   2482  CA  LYS A 154     -28.302   5.842  19.634  1.00 94.89           C  
ATOM   2483  HA  LYS A 154     -28.256   4.786  19.368  1.00 94.89           H  
ATOM   2484  C   LYS A 154     -27.060   6.118  20.485  1.00 94.89           C  
ATOM   2485  CB  LYS A 154     -28.298   6.673  18.350  1.00 94.89           C  
ATOM   2486  HB2 LYS A 154     -27.318   6.589  17.881  1.00 94.89           H  
ATOM   2487  HB3 LYS A 154     -28.488   7.717  18.600  1.00 94.89           H  
ATOM   2488  O   LYS A 154     -26.078   5.381  20.385  1.00 94.89           O  
ATOM   2489  CG  LYS A 154     -29.339   6.176  17.340  1.00 94.89           C  
ATOM   2490  HG2 LYS A 154     -29.046   5.193  16.973  1.00 94.89           H  
ATOM   2491  HG3 LYS A 154     -30.319   6.098  17.812  1.00 94.89           H  
ATOM   2492  CD  LYS A 154     -29.429   7.158  16.174  1.00 94.89           C  
ATOM   2493  HD2 LYS A 154     -28.464   7.226  15.672  1.00 94.89           H  
ATOM   2494  HD3 LYS A 154     -29.723   8.131  16.568  1.00 94.89           H  
ATOM   2495  CE  LYS A 154     -30.458   6.686  15.156  1.00 94.89           C  
ATOM   2496  HE2 LYS A 154     -31.310   6.265  15.690  1.00 94.89           H  
ATOM   2497  HE3 LYS A 154     -30.013   5.906  14.539  1.00 94.89           H  
ATOM   2498  NZ  LYS A 154     -30.926   7.820  14.334  1.00 94.89           N  
ATOM   2499  HZ1 LYS A 154     -31.369   7.500  13.485  1.00 94.89           H  
ATOM   2500  HZ2 LYS A 154     -30.181   8.478  14.153  1.00 94.89           H  
ATOM   2501  HZ3 LYS A 154     -31.653   8.292  14.853  1.00 94.89           H  
ATOM   2502  N   GLN A 155     -27.095   7.130  21.351  1.00 96.20           N  
ATOM   2503  H   GLN A 155     -27.914   7.722  21.369  1.00 96.20           H  
ATOM   2504  CA  GLN A 155     -26.028   7.381  22.323  1.00 96.20           C  
ATOM   2505  HA  GLN A 155     -25.073   7.428  21.799  1.00 96.20           H  
ATOM   2506  C   GLN A 155     -25.928   6.247  23.346  1.00 96.20           C  
ATOM   2507  CB  GLN A 155     -26.259   8.715  23.045  1.00 96.20           C  
ATOM   2508  HB2 GLN A 155     -25.614   8.761  23.923  1.00 96.20           H  
ATOM   2509  HB3 GLN A 155     -27.294   8.779  23.378  1.00 96.20           H  
ATOM   2510  O   GLN A 155     -24.819   5.821  23.667  1.00 96.20           O  
ATOM   2511  CG  GLN A 155     -25.923   9.913  22.151  1.00 96.20           C  
ATOM   2512  HG2 GLN A 155     -26.511   9.878  21.233  1.00 96.20           H  
ATOM   2513  HG3 GLN A 155     -24.869   9.871  21.876  1.00 96.20           H  
ATOM   2514  CD  GLN A 155     -26.207  11.254  22.809  1.00 96.20           C  
ATOM   2515  NE2 GLN A 155     -25.636  12.313  22.282  1.00 96.20           N  
ATOM   2516 HE21 GLN A 155     -25.083  12.200  21.445  1.00 96.20           H  
ATOM   2517 HE22 GLN A 155     -25.868  13.205  22.695  1.00 96.20           H  
ATOM   2518  OE1 GLN A 155     -26.925  11.386  23.788  1.00 96.20           O  
ATOM   2519  N   LEU A 156     -27.056   5.726  23.835  1.00 96.14           N  
ATOM   2520  H   LEU A 156     -27.937   6.150  23.582  1.00 96.14           H  
ATOM   2521  CA  LEU A 156     -27.089   4.582  24.745  1.00 96.14           C  
ATOM   2522  HA  LEU A 156     -26.509   4.840  25.631  1.00 96.14           H  
ATOM   2523  C   LEU A 156     -26.438   3.354  24.102  1.00 96.14           C  
ATOM   2524  CB  LEU A 156     -28.544   4.312  25.170  1.00 96.14           C  
ATOM   2525  HB2 LEU A 156     -29.134   4.069  24.285  1.00 96.14           H  
ATOM   2526  HB3 LEU A 156     -28.962   5.219  25.607  1.00 96.14           H  
ATOM   2527  O   LEU A 156     -25.559   2.752  24.718  1.00 96.14           O  
ATOM   2528  CG  LEU A 156     -28.694   3.159  26.178  1.00 96.14           C  
ATOM   2529  HG  LEU A 156     -28.260   2.250  25.760  1.00 96.14           H  
ATOM   2530  CD1 LEU A 156     -28.007   3.472  27.511  1.00 96.14           C  
ATOM   2531 HD11 LEU A 156     -28.379   4.417  27.906  1.00 96.14           H  
ATOM   2532 HD12 LEU A 156     -28.222   2.679  28.227  1.00 96.14           H  
ATOM   2533 HD13 LEU A 156     -26.927   3.527  27.374  1.00 96.14           H  
ATOM   2534  CD2 LEU A 156     -30.174   2.896  26.445  1.00 96.14           C  
ATOM   2535 HD21 LEU A 156     -30.679   2.649  25.511  1.00 96.14           H  
ATOM   2536 HD22 LEU A 156     -30.288   2.059  27.134  1.00 96.14           H  
ATOM   2537 HD23 LEU A 156     -30.642   3.783  26.872  1.00 96.14           H  
ATOM   2538  N   PHE A 157     -26.777   3.054  22.844  1.00 96.92           N  
ATOM   2539  H   PHE A 157     -27.544   3.558  22.421  1.00 96.92           H  
ATOM   2540  CA  PHE A 157     -26.139   1.978  22.082  1.00 96.92           C  
ATOM   2541  HA  PHE A 157     -26.346   1.032  22.583  1.00 96.92           H  
ATOM   2542  C   PHE A 157     -24.614   2.142  22.025  1.00 96.92           C  
ATOM   2543  CB  PHE A 157     -26.734   1.915  20.667  1.00 96.92           C  
ATOM   2544  HB2 PHE A 157     -26.661   2.894  20.195  1.00 96.92           H  
ATOM   2545  HB3 PHE A 157     -27.793   1.667  20.741  1.00 96.92           H  
ATOM   2546  O   PHE A 157     -23.885   1.210  22.359  1.00 96.92           O  
ATOM   2547  CG  PHE A 157     -26.046   0.896  19.777  1.00 96.92           C  
ATOM   2548  CD1 PHE A 157     -24.977   1.283  18.945  1.00 96.92           C  
ATOM   2549  HD1 PHE A 157     -24.665   2.317  18.913  1.00 96.92           H  
ATOM   2550  CD2 PHE A 157     -26.438  -0.454  19.825  1.00 96.92           C  
ATOM   2551  HD2 PHE A 157     -27.247  -0.762  20.471  1.00 96.92           H  
ATOM   2552  CE1 PHE A 157     -24.303   0.324  18.169  1.00 96.92           C  
ATOM   2553  HE1 PHE A 157     -23.476   0.617  17.539  1.00 96.92           H  
ATOM   2554  CE2 PHE A 157     -25.762  -1.412  19.049  1.00 96.92           C  
ATOM   2555  HE2 PHE A 157     -26.047  -2.453  19.107  1.00 96.92           H  
ATOM   2556  CZ  PHE A 157     -24.693  -1.025  18.224  1.00 96.92           C  
ATOM   2557  HZ  PHE A 157     -24.164  -1.768  17.646  1.00 96.92           H  
ATOM   2558  N   VAL A 158     -24.111   3.327  21.660  1.00 97.56           N  
ATOM   2559  H   VAL A 158     -24.752   4.061  21.395  1.00 97.56           H  
ATOM   2560  CA  VAL A 158     -22.659   3.576  21.597  1.00 97.56           C  
ATOM   2561  HA  VAL A 158     -22.206   2.821  20.955  1.00 97.56           H  
ATOM   2562  C   VAL A 158     -22.010   3.430  22.977  1.00 97.56           C  
ATOM   2563  CB  VAL A 158     -22.359   4.961  20.994  1.00 97.56           C  
ATOM   2564  HB  VAL A 158     -22.885   5.725  21.566  1.00 97.56           H  
ATOM   2565  O   VAL A 158     -20.941   2.837  23.095  1.00 97.56           O  
ATOM   2566  CG1 VAL A 158     -20.861   5.284  21.004  1.00 97.56           C  
ATOM   2567 HG11 VAL A 158     -20.304   4.489  20.508  1.00 97.56           H  
ATOM   2568 HG12 VAL A 158     -20.690   6.215  20.464  1.00 97.56           H  
ATOM   2569 HG13 VAL A 158     -20.496   5.391  22.025  1.00 97.56           H  
ATOM   2570  CG2 VAL A 158     -22.800   5.049  19.528  1.00 97.56           C  
ATOM   2571 HG21 VAL A 158     -23.829   4.710  19.413  1.00 97.56           H  
ATOM   2572 HG22 VAL A 158     -22.738   6.083  19.189  1.00 97.56           H  
ATOM   2573 HG23 VAL A 158     -22.157   4.427  18.905  1.00 97.56           H  
ATOM   2574  N   ASN A 159     -22.650   3.925  24.039  1.00 97.06           N  
ATOM   2575  H   ASN A 159     -23.540   4.382  23.898  1.00 97.06           H  
ATOM   2576  CA  ASN A 159     -22.111   3.819  25.395  1.00 97.06           C  
ATOM   2577  HA  ASN A 159     -21.083   4.180  25.382  1.00 97.06           H  
ATOM   2578  C   ASN A 159     -22.049   2.376  25.905  1.00 97.06           C  
ATOM   2579  CB  ASN A 159     -22.925   4.699  26.350  1.00 97.06           C  
ATOM   2580  HB2 ASN A 159     -23.991   4.541  26.185  1.00 97.06           H  
ATOM   2581  HB3 ASN A 159     -22.702   4.418  27.380  1.00 97.06           H  
ATOM   2582  O   ASN A 159     -21.070   2.016  26.557  1.00 97.06           O  
ATOM   2583  CG  ASN A 159     -22.572   6.161  26.203  1.00 97.06           C  
ATOM   2584  ND2 ASN A 159     -23.540   6.989  25.915  1.00 97.06           N  
ATOM   2585 HD21 ASN A 159     -23.271   7.937  25.695  1.00 97.06           H  
ATOM   2586 HD22 ASN A 159     -24.421   6.613  25.595  1.00 97.06           H  
ATOM   2587  OD1 ASN A 159     -21.423   6.560  26.346  1.00 97.06           O  
ATOM   2588  N   GLN A 160     -23.053   1.556  25.592  1.00 97.77           N  
ATOM   2589  H   GLN A 160     -23.838   1.928  25.077  1.00 97.77           H  
ATOM   2590  CA  GLN A 160     -23.093   0.137  25.960  1.00 97.77           C  
ATOM   2591  HA  GLN A 160     -22.891   0.034  27.027  1.00 97.77           H  
ATOM   2592  C   GLN A 160     -22.031  -0.693  25.227  1.00 97.77           C  
ATOM   2593  CB  GLN A 160     -24.495  -0.414  25.666  1.00 97.77           C  
ATOM   2594  HB2 GLN A 160     -24.467  -1.503  25.701  1.00 97.77           H  
ATOM   2595  HB3 GLN A 160     -24.793  -0.114  24.662  1.00 97.77           H  
ATOM   2596  O   GLN A 160     -21.557  -1.685  25.770  1.00 97.77           O  
ATOM   2597  CG  GLN A 160     -25.535   0.072  26.689  1.00 97.77           C  
ATOM   2598  HG2 GLN A 160     -25.284  -0.339  27.667  1.00 97.77           H  
ATOM   2599  HG3 GLN A 160     -25.512   1.159  26.765  1.00 97.77           H  
ATOM   2600  CD  GLN A 160     -26.957  -0.348  26.328  1.00 97.77           C  
ATOM   2601  NE2 GLN A 160     -27.890  -0.250  27.249  1.00 97.77           N  
ATOM   2602 HE21 GLN A 160     -27.675   0.070  28.182  1.00 97.77           H  
ATOM   2603 HE22 GLN A 160     -28.816  -0.528  26.957  1.00 97.77           H  
ATOM   2604  OE1 GLN A 160     -27.267  -0.754  25.222  1.00 97.77           O  
ATOM   2605  N   HIS A 161     -21.617  -0.267  24.031  1.00 97.94           N  
ATOM   2606  H   HIS A 161     -22.081   0.535  23.629  1.00 97.94           H  
ATOM   2607  CA  HIS A 161     -20.696  -1.014  23.171  1.00 97.94           C  
ATOM   2608  HA  HIS A 161     -20.508  -1.988  23.624  1.00 97.94           H  
ATOM   2609  C   HIS A 161     -19.315  -0.357  23.036  1.00 97.94           C  
ATOM   2610  CB  HIS A 161     -21.365  -1.293  21.818  1.00 97.94           C  
ATOM   2611  HB2 HIS A 161     -20.675  -1.855  21.187  1.00 97.94           H  
ATOM   2612  HB3 HIS A 161     -21.585  -0.349  21.321  1.00 97.94           H  
ATOM   2613  O   HIS A 161     -18.610  -0.608  22.065  1.00 97.94           O  
ATOM   2614  CG  HIS A 161     -22.633  -2.096  21.941  1.00 97.94           C  
ATOM   2615  CD2 HIS A 161     -22.755  -3.459  21.928  1.00 97.94           C  
ATOM   2616  HD2 HIS A 161     -21.947  -4.168  21.818  1.00 97.94           H  
ATOM   2617  ND1 HIS A 161     -23.891  -1.582  22.131  1.00 97.94           N  
ATOM   2618  HD1 HIS A 161     -24.115  -0.599  22.193  1.00 97.94           H  
ATOM   2619  CE1 HIS A 161     -24.753  -2.604  22.238  1.00 97.94           C  
ATOM   2620  HE1 HIS A 161     -25.815  -2.506  22.410  1.00 97.94           H  
ATOM   2621  NE2 HIS A 161     -24.106  -3.772  22.110  1.00 97.94           N  
ATOM   2622  N   LYS A 162     -18.870   0.467  23.997  1.00 97.13           N  
ATOM   2623  H   LYS A 162     -19.499   0.677  24.760  1.00 97.13           H  
ATOM   2624  CA  LYS A 162     -17.539   1.117  23.946  1.00 97.13           C  
ATOM   2625  HA  LYS A 162     -17.514   1.790  23.090  1.00 97.13           H  
ATOM   2626  C   LYS A 162     -16.377   0.137  23.733  1.00 97.13           C  
ATOM   2627  CB  LYS A 162     -17.284   1.921  25.227  1.00 97.13           C  
ATOM   2628  HB2 LYS A 162     -17.558   1.321  26.095  1.00 97.13           H  
ATOM   2629  HB3 LYS A 162     -16.221   2.150  25.293  1.00 97.13           H  
ATOM   2630  O   LYS A 162     -15.387   0.506  23.103  1.00 97.13           O  
ATOM   2631  CG  LYS A 162     -18.053   3.244  25.239  1.00 97.13           C  
ATOM   2632  HG2 LYS A 162     -17.743   3.850  24.387  1.00 97.13           H  
ATOM   2633  HG3 LYS A 162     -19.122   3.045  25.161  1.00 97.13           H  
ATOM   2634  CD  LYS A 162     -17.760   4.001  26.538  1.00 97.13           C  
ATOM   2635  HD2 LYS A 162     -18.081   3.393  27.385  1.00 97.13           H  
ATOM   2636  HD3 LYS A 162     -16.689   4.191  26.615  1.00 97.13           H  
ATOM   2637  CE  LYS A 162     -18.523   5.323  26.534  1.00 97.13           C  
ATOM   2638  HE2 LYS A 162     -18.209   5.896  25.662  1.00 97.13           H  
ATOM   2639  HE3 LYS A 162     -19.587   5.109  26.429  1.00 97.13           H  
ATOM   2640  NZ  LYS A 162     -18.292   6.102  27.773  1.00 97.13           N  
ATOM   2641  HZ1 LYS A 162     -18.876   6.926  27.764  1.00 97.13           H  
ATOM   2642  HZ2 LYS A 162     -17.322   6.368  27.856  1.00 97.13           H  
ATOM   2643  HZ3 LYS A 162     -18.545   5.548  28.579  1.00 97.13           H  
ATOM   2644  N   SER A 163     -16.504  -1.108  24.201  1.00 97.05           N  
ATOM   2645  H   SER A 163     -17.376  -1.371  24.638  1.00 97.05           H  
ATOM   2646  CA  SER A 163     -15.518  -2.175  23.975  1.00 97.05           C  
ATOM   2647  HA  SER A 163     -14.568  -1.872  24.417  1.00 97.05           H  
ATOM   2648  C   SER A 163     -15.259  -2.462  22.492  1.00 97.05           C  
ATOM   2649  CB  SER A 163     -15.974  -3.466  24.661  1.00 97.05           C  
ATOM   2650  HB2 SER A 163     -16.029  -3.298  25.737  1.00 97.05           H  
ATOM   2651  HB3 SER A 163     -15.256  -4.263  24.467  1.00 97.05           H  
ATOM   2652  O   SER A 163     -14.172  -2.924  22.147  1.00 97.05           O  
ATOM   2653  OG  SER A 163     -17.252  -3.849  24.190  1.00 97.05           O  
ATOM   2654  HG  SER A 163     -17.160  -4.589  23.585  1.00 97.05           H  
ATOM   2655  N   TYR A 164     -16.194  -2.123  21.600  1.00 98.53           N  
ATOM   2656  H   TYR A 164     -17.076  -1.754  21.926  1.00 98.53           H  
ATOM   2657  CA  TYR A 164     -16.038  -2.297  20.157  1.00 98.53           C  
ATOM   2658  HA  TYR A 164     -15.803  -3.342  19.953  1.00 98.53           H  
ATOM   2659  C   TYR A 164     -14.885  -1.476  19.578  1.00 98.53           C  
ATOM   2660  CB  TYR A 164     -17.353  -1.957  19.445  1.00 98.53           C  
ATOM   2661  HB2 TYR A 164     -17.137  -1.834  18.384  1.00 98.53           H  
ATOM   2662  HB3 TYR A 164     -17.714  -0.990  19.797  1.00 98.53           H  
ATOM   2663  O   TYR A 164     -14.308  -1.880  18.571  1.00 98.53           O  
ATOM   2664  CG  TYR A 164     -18.475  -2.976  19.555  1.00 98.53           C  
ATOM   2665  CD1 TYR A 164     -18.373  -4.126  20.366  1.00 98.53           C  
ATOM   2666  HD1 TYR A 164     -17.496  -4.321  20.966  1.00 98.53           H  
ATOM   2667  CD2 TYR A 164     -19.627  -2.794  18.769  1.00 98.53           C  
ATOM   2668  HD2 TYR A 164     -19.705  -1.918  18.142  1.00 98.53           H  
ATOM   2669  CE1 TYR A 164     -19.391  -5.092  20.367  1.00 98.53           C  
ATOM   2670  HE1 TYR A 164     -19.266  -5.991  20.953  1.00 98.53           H  
ATOM   2671  CE2 TYR A 164     -20.660  -3.748  18.777  1.00 98.53           C  
ATOM   2672  HE2 TYR A 164     -21.548  -3.614  18.178  1.00 98.53           H  
ATOM   2673  OH  TYR A 164     -21.520  -5.838  19.552  1.00 98.53           O  
ATOM   2674  HH  TYR A 164     -21.293  -6.605  20.083  1.00 98.53           H  
ATOM   2675  CZ  TYR A 164     -20.535  -4.907  19.567  1.00 98.53           C  
ATOM   2676  N   PHE A 165     -14.465  -0.376  20.217  1.00 98.29           N  
ATOM   2677  H   PHE A 165     -14.944  -0.076  21.053  1.00 98.29           H  
ATOM   2678  CA  PHE A 165     -13.229   0.304  19.817  1.00 98.29           C  
ATOM   2679  HA  PHE A 165     -13.305   0.585  18.767  1.00 98.29           H  
ATOM   2680  C   PHE A 165     -12.011  -0.618  19.930  1.00 98.29           C  
ATOM   2681  CB  PHE A 165     -13.010   1.560  20.666  1.00 98.29           C  
ATOM   2682  HB2 PHE A 165     -13.089   1.300  21.722  1.00 98.29           H  
ATOM   2683  HB3 PHE A 165     -11.991   1.909  20.497  1.00 98.29           H  
ATOM   2684  O   PHE A 165     -11.220  -0.717  18.990  1.00 98.29           O  
ATOM   2685  CG  PHE A 165     -13.925   2.724  20.350  1.00 98.29           C  
ATOM   2686  CD1 PHE A 165     -14.020   3.205  19.032  1.00 98.29           C  
ATOM   2687  HD1 PHE A 165     -13.526   2.682  18.226  1.00 98.29           H  
ATOM   2688  CD2 PHE A 165     -14.625   3.376  21.380  1.00 98.29           C  
ATOM   2689  HD2 PHE A 165     -14.554   3.011  22.395  1.00 98.29           H  
ATOM   2690  CE1 PHE A 165     -14.763   4.360  18.749  1.00 98.29           C  
ATOM   2691  HE1 PHE A 165     -14.831   4.725  17.735  1.00 98.29           H  
ATOM   2692  CE2 PHE A 165     -15.376   4.530  21.098  1.00 98.29           C  
ATOM   2693  HE2 PHE A 165     -15.884   5.047  21.898  1.00 98.29           H  
ATOM   2694  CZ  PHE A 165     -15.422   5.035  19.788  1.00 98.29           C  
ATOM   2695  HZ  PHE A 165     -15.954   5.954  19.589  1.00 98.29           H  
ATOM   2696  N   LYS A 166     -11.899  -1.353  21.040  1.00 97.81           N  
ATOM   2697  H   LYS A 166     -12.629  -1.279  21.734  1.00 97.81           H  
ATOM   2698  CA  LYS A 166     -10.812  -2.308  21.270  1.00 97.81           C  
ATOM   2699  HA  LYS A 166      -9.866  -1.800  21.087  1.00 97.81           H  
ATOM   2700  C   LYS A 166     -10.882  -3.485  20.298  1.00 97.81           C  
ATOM   2701  CB  LYS A 166     -10.856  -2.753  22.735  1.00 97.81           C  
ATOM   2702  HB2 LYS A 166     -10.854  -1.864  23.366  1.00 97.81           H  
ATOM   2703  HB3 LYS A 166     -11.773  -3.311  22.925  1.00 97.81           H  
ATOM   2704  O   LYS A 166      -9.847  -3.907  19.791  1.00 97.81           O  
ATOM   2705  CG  LYS A 166      -9.655  -3.628  23.110  1.00 97.81           C  
ATOM   2706  HG2 LYS A 166      -8.732  -3.100  22.871  1.00 97.81           H  
ATOM   2707  HG3 LYS A 166      -9.689  -4.566  22.557  1.00 97.81           H  
ATOM   2708  CD  LYS A 166      -9.701  -3.920  24.611  1.00 97.81           C  
ATOM   2709  HD2 LYS A 166      -9.667  -2.973  25.150  1.00 97.81           H  
ATOM   2710  HD3 LYS A 166     -10.632  -4.432  24.852  1.00 97.81           H  
ATOM   2711  CE  LYS A 166      -8.511  -4.785  25.025  1.00 97.81           C  
ATOM   2712  HE2 LYS A 166      -7.599  -4.301  24.678  1.00 97.81           H  
ATOM   2713  HE3 LYS A 166      -8.592  -5.756  24.537  1.00 97.81           H  
ATOM   2714  NZ  LYS A 166      -8.477  -4.933  26.500  1.00 97.81           N  
ATOM   2715  HZ1 LYS A 166      -9.327  -5.366  26.833  1.00 97.81           H  
ATOM   2716  HZ2 LYS A 166      -7.681  -5.481  26.793  1.00 97.81           H  
ATOM   2717  HZ3 LYS A 166      -8.410  -4.019  26.924  1.00 97.81           H  
ATOM   2718  N   GLU A 167     -12.083  -3.970  19.988  1.00 98.32           N  
ATOM   2719  H   GLU A 167     -12.889  -3.608  20.479  1.00 98.32           H  
ATOM   2720  CA  GLU A 167     -12.283  -5.014  18.973  1.00 98.32           C  
ATOM   2721  HA  GLU A 167     -11.678  -5.884  19.228  1.00 98.32           H  
ATOM   2722  C   GLU A 167     -11.833  -4.551  17.580  1.00 98.32           C  
ATOM   2723  CB  GLU A 167     -13.752  -5.456  18.933  1.00 98.32           C  
ATOM   2724  HB2 GLU A 167     -13.876  -6.137  18.091  1.00 98.32           H  
ATOM   2725  HB3 GLU A 167     -14.390  -4.588  18.767  1.00 98.32           H  
ATOM   2726  O   GLU A 167     -11.116  -5.276  16.892  1.00 98.32           O  
ATOM   2727  CG  GLU A 167     -14.173  -6.178  20.221  1.00 98.32           C  
ATOM   2728  HG2 GLU A 167     -13.549  -7.062  20.350  1.00 98.32           H  
ATOM   2729  HG3 GLU A 167     -13.998  -5.519  21.072  1.00 98.32           H  
ATOM   2730  CD  GLU A 167     -15.649  -6.596  20.194  1.00 98.32           C  
ATOM   2731  OE1 GLU A 167     -16.300  -6.440  21.254  1.00 98.32           O  
ATOM   2732  OE2 GLU A 167     -16.107  -7.049  19.122  1.00 98.32           O  
ATOM   2733  N   ILE A 168     -12.161  -3.316  17.179  1.00 98.49           N  
ATOM   2734  H   ILE A 168     -12.772  -2.769  17.769  1.00 98.49           H  
ATOM   2735  CA  ILE A 168     -11.699  -2.739  15.906  1.00 98.49           C  
ATOM   2736  HA  ILE A 168     -11.990  -3.415  15.101  1.00 98.49           H  
ATOM   2737  C   ILE A 168     -10.167  -2.644  15.873  1.00 98.49           C  
ATOM   2738  CB  ILE A 168     -12.365  -1.366  15.646  1.00 98.49           C  
ATOM   2739  HB  ILE A 168     -12.217  -0.733  16.521  1.00 98.49           H  
ATOM   2740  O   ILE A 168      -9.547  -3.029  14.878  1.00 98.49           O  
ATOM   2741  CG1 ILE A 168     -13.881  -1.521  15.393  1.00 98.49           C  
ATOM   2742 HG12 ILE A 168     -14.304  -2.233  16.101  1.00 98.49           H  
ATOM   2743 HG13 ILE A 168     -14.041  -1.926  14.394  1.00 98.49           H  
ATOM   2744  CG2 ILE A 168     -11.719  -0.673  14.428  1.00 98.49           C  
ATOM   2745 HG21 ILE A 168     -12.279   0.219  14.146  1.00 98.49           H  
ATOM   2746 HG22 ILE A 168     -11.696  -1.355  13.579  1.00 98.49           H  
ATOM   2747 HG23 ILE A 168     -10.703  -0.362  14.669  1.00 98.49           H  
ATOM   2748  CD1 ILE A 168     -14.671  -0.211  15.538  1.00 98.49           C  
ATOM   2749 HD11 ILE A 168     -14.497   0.220  16.524  1.00 98.49           H  
ATOM   2750 HD12 ILE A 168     -14.382   0.506  14.770  1.00 98.49           H  
ATOM   2751 HD13 ILE A 168     -15.735  -0.422  15.432  1.00 98.49           H  
ATOM   2752  N   ILE A 169      -9.535  -2.174  16.953  1.00 98.31           N  
ATOM   2753  H   ILE A 169     -10.093  -1.861  17.734  1.00 98.31           H  
ATOM   2754  CA  ILE A 169      -8.068  -2.109  17.054  1.00 98.31           C  
ATOM   2755  HA  ILE A 169      -7.687  -1.558  16.194  1.00 98.31           H  
ATOM   2756  C   ILE A 169      -7.440  -3.504  16.974  1.00 98.31           C  
ATOM   2757  CB  ILE A 169      -7.653  -1.366  18.342  1.00 98.31           C  
ATOM   2758  HB  ILE A 169      -8.199  -1.803  19.178  1.00 98.31           H  
ATOM   2759  O   ILE A 169      -6.421  -3.674  16.300  1.00 98.31           O  
ATOM   2760  CG1 ILE A 169      -8.028   0.130  18.280  1.00 98.31           C  
ATOM   2761 HG12 ILE A 169      -9.099   0.234  18.106  1.00 98.31           H  
ATOM   2762 HG13 ILE A 169      -7.819   0.556  19.261  1.00 98.31           H  
ATOM   2763  CG2 ILE A 169      -6.152  -1.516  18.655  1.00 98.31           C  
ATOM   2764 HG21 ILE A 169      -5.552  -1.259  17.782  1.00 98.31           H  
ATOM   2765 HG22 ILE A 169      -5.883  -0.863  19.486  1.00 98.31           H  
ATOM   2766 HG23 ILE A 169      -5.932  -2.541  18.953  1.00 98.31           H  
ATOM   2767  CD1 ILE A 169      -7.303   0.976  17.224  1.00 98.31           C  
ATOM   2768 HD11 ILE A 169      -6.224   0.939  17.374  1.00 98.31           H  
ATOM   2769 HD12 ILE A 169      -7.625   2.013  17.321  1.00 98.31           H  
ATOM   2770 HD13 ILE A 169      -7.549   0.629  16.220  1.00 98.31           H  
ATOM   2771  N   GLN A 170      -8.053  -4.509  17.599  1.00 98.29           N  
ATOM   2772  H   GLN A 170      -8.872  -4.309  18.156  1.00 98.29           H  
ATOM   2773  CA  GLN A 170      -7.591  -5.892  17.526  1.00 98.29           C  
ATOM   2774  HA  GLN A 170      -6.542  -5.909  17.823  1.00 98.29           H  
ATOM   2775  C   GLN A 170      -7.666  -6.434  16.092  1.00 98.29           C  
ATOM   2776  CB  GLN A 170      -8.387  -6.748  18.522  1.00 98.29           C  
ATOM   2777  HB2 GLN A 170      -8.295  -6.319  19.520  1.00 98.29           H  
ATOM   2778  HB3 GLN A 170      -9.442  -6.739  18.248  1.00 98.29           H  
ATOM   2779  O   GLN A 170      -6.669  -6.959  15.596  1.00 98.29           O  
ATOM   2780  CG  GLN A 170      -7.914  -8.208  18.561  1.00 98.29           C  
ATOM   2781  HG2 GLN A 170      -8.041  -8.658  17.576  1.00 98.29           H  
ATOM   2782  HG3 GLN A 170      -8.549  -8.763  19.251  1.00 98.29           H  
ATOM   2783  CD  GLN A 170      -6.464  -8.391  19.009  1.00 98.29           C  
ATOM   2784  NE2 GLN A 170      -5.877  -9.527  18.721  1.00 98.29           N  
ATOM   2785 HE21 GLN A 170      -6.366 -10.201  18.149  1.00 98.29           H  
ATOM   2786 HE22 GLN A 170      -4.952  -9.702  19.086  1.00 98.29           H  
ATOM   2787  OE1 GLN A 170      -5.831  -7.539  19.621  1.00 98.29           O  
ATOM   2788  N   LEU A 171      -8.780  -6.218  15.383  1.00 98.34           N  
ATOM   2789  H   LEU A 171      -9.572  -5.802  15.851  1.00 98.34           H  
ATOM   2790  CA  LEU A 171      -8.917  -6.607  13.973  1.00 98.34           C  
ATOM   2791  HA  LEU A 171      -8.751  -7.680  13.887  1.00 98.34           H  
ATOM   2792  C   LEU A 171      -7.868  -5.924  13.083  1.00 98.34           C  
ATOM   2793  CB  LEU A 171     -10.330  -6.258  13.473  1.00 98.34           C  
ATOM   2794  HB2 LEU A 171     -10.341  -6.341  12.386  1.00 98.34           H  
ATOM   2795  HB3 LEU A 171     -10.541  -5.218  13.725  1.00 98.34           H  
ATOM   2796  O   LEU A 171      -7.263  -6.569  12.225  1.00 98.34           O  
ATOM   2797  CG  LEU A 171     -11.457  -7.143  14.029  1.00 98.34           C  
ATOM   2798  HG  LEU A 171     -11.447  -7.125  15.119  1.00 98.34           H  
ATOM   2799  CD1 LEU A 171     -12.793  -6.587  13.536  1.00 98.34           C  
ATOM   2800 HD11 LEU A 171     -13.604  -7.191  13.942  1.00 98.34           H  
ATOM   2801 HD12 LEU A 171     -12.833  -6.604  12.447  1.00 98.34           H  
ATOM   2802 HD13 LEU A 171     -12.905  -5.565  13.895  1.00 98.34           H  
ATOM   2803  CD2 LEU A 171     -11.343  -8.594  13.560  1.00 98.34           C  
ATOM   2804 HD21 LEU A 171     -11.304  -8.644  12.471  1.00 98.34           H  
ATOM   2805 HD22 LEU A 171     -12.202  -9.161  13.918  1.00 98.34           H  
ATOM   2806 HD23 LEU A 171     -10.449  -9.057  13.978  1.00 98.34           H  
ATOM   2807  N   ILE A 172      -7.605  -4.632  13.302  1.00 98.26           N  
ATOM   2808  H   ILE A 172      -8.159  -4.152  13.998  1.00 98.26           H  
ATOM   2809  CA  ILE A 172      -6.555  -3.889  12.588  1.00 98.26           C  
ATOM   2810  HA  ILE A 172      -6.717  -4.008  11.516  1.00 98.26           H  
ATOM   2811  C   ILE A 172      -5.168  -4.472  12.894  1.00 98.26           C  
ATOM   2812  CB  ILE A 172      -6.640  -2.381  12.928  1.00 98.26           C  
ATOM   2813  HB  ILE A 172      -6.708  -2.272  14.011  1.00 98.26           H  
ATOM   2814  O   ILE A 172      -4.345  -4.610  11.987  1.00 98.26           O  
ATOM   2815  CG1 ILE A 172      -7.909  -1.770  12.289  1.00 98.26           C  
ATOM   2816 HG12 ILE A 172      -7.781  -1.724  11.207  1.00 98.26           H  
ATOM   2817 HG13 ILE A 172      -8.767  -2.411  12.492  1.00 98.26           H  
ATOM   2818  CG2 ILE A 172      -5.385  -1.621  12.450  1.00 98.26           C  
ATOM   2819 HG21 ILE A 172      -4.510  -1.941  13.016  1.00 98.26           H  
ATOM   2820 HG22 ILE A 172      -5.501  -0.549  12.614  1.00 98.26           H  
ATOM   2821 HG23 ILE A 172      -5.218  -1.806  11.388  1.00 98.26           H  
ATOM   2822  CD1 ILE A 172      -8.257  -0.368  12.798  1.00 98.26           C  
ATOM   2823 HD11 ILE A 172      -8.271  -0.357  13.887  1.00 98.26           H  
ATOM   2824 HD12 ILE A 172      -9.243  -0.087  12.428  1.00 98.26           H  
ATOM   2825 HD13 ILE A 172      -7.535   0.360  12.426  1.00 98.26           H  
ATOM   2826  N   SER A 173      -4.904  -4.830  14.152  1.00 98.36           N  
ATOM   2827  H   SER A 173      -5.626  -4.682  14.842  1.00 98.36           H  
ATOM   2828  CA  SER A 173      -3.640  -5.427  14.596  1.00 98.36           C  
ATOM   2829  HA  SER A 173      -2.822  -4.766  14.308  1.00 98.36           H  
ATOM   2830  C   SER A 173      -3.388  -6.782  13.938  1.00 98.36           C  
ATOM   2831  CB  SER A 173      -3.661  -5.551  16.124  1.00 98.36           C  
ATOM   2832  HB2 SER A 173      -3.868  -4.570  16.553  1.00 98.36           H  
ATOM   2833  HB3 SER A 173      -4.462  -6.227  16.424  1.00 98.36           H  
ATOM   2834  O   SER A 173      -2.326  -6.996  13.347  1.00 98.36           O  
ATOM   2835  OG  SER A 173      -2.439  -6.034  16.656  1.00 98.36           O  
ATOM   2836  HG  SER A 173      -2.599  -6.105  17.600  1.00 98.36           H  
ATOM   2837  N   GLU A 174      -4.378  -7.671  13.959  1.00 97.82           N  
ATOM   2838  H   GLU A 174      -5.227  -7.436  14.453  1.00 97.82           H  
ATOM   2839  CA  GLU A 174      -4.312  -8.994  13.329  1.00 97.82           C  
ATOM   2840  HA  GLU A 174      -3.448  -9.540  13.707  1.00 97.82           H  
ATOM   2841  C   GLU A 174      -4.162  -8.893  11.810  1.00 97.82           C  
ATOM   2842  CB  GLU A 174      -5.579  -9.782  13.675  1.00 97.82           C  
ATOM   2843  HB2 GLU A 174      -5.614 -10.679  13.058  1.00 97.82           H  
ATOM   2844  HB3 GLU A 174      -6.452  -9.167  13.454  1.00 97.82           H  
ATOM   2845  O   GLU A 174      -3.290  -9.536  11.221  1.00 97.82           O  
ATOM   2846  CG  GLU A 174      -5.591 -10.201  15.151  1.00 97.82           C  
ATOM   2847  HG2 GLU A 174      -4.755 -10.879  15.322  1.00 97.82           H  
ATOM   2848  HG3 GLU A 174      -5.434  -9.324  15.780  1.00 97.82           H  
ATOM   2849  CD  GLU A 174      -6.896 -10.887  15.570  1.00 97.82           C  
ATOM   2850  OE1 GLU A 174      -6.997 -11.168  16.786  1.00 97.82           O  
ATOM   2851  OE2 GLU A 174      -7.759 -11.115  14.693  1.00 97.82           O  
ATOM   2852  N   PHE A 175      -4.949  -8.027  11.166  1.00 97.64           N  
ATOM   2853  H   PHE A 175      -5.665  -7.545  11.689  1.00 97.64           H  
ATOM   2854  CA  PHE A 175      -4.832  -7.767   9.733  1.00 97.64           C  
ATOM   2855  HA  PHE A 175      -4.970  -8.706   9.197  1.00 97.64           H  
ATOM   2856  C   PHE A 175      -3.445  -7.225   9.372  1.00 97.64           C  
ATOM   2857  CB  PHE A 175      -5.941  -6.797   9.316  1.00 97.64           C  
ATOM   2858  HB2 PHE A 175      -6.898  -7.217   9.625  1.00 97.64           H  
ATOM   2859  HB3 PHE A 175      -5.815  -5.851   9.842  1.00 97.64           H  
ATOM   2860  O   PHE A 175      -2.812  -7.700   8.427  1.00 97.64           O  
ATOM   2861  CG  PHE A 175      -5.993  -6.536   7.826  1.00 97.64           C  
ATOM   2862  CD1 PHE A 175      -5.317  -5.432   7.275  1.00 97.64           C  
ATOM   2863  HD1 PHE A 175      -4.757  -4.773   7.920  1.00 97.64           H  
ATOM   2864  CD2 PHE A 175      -6.739  -7.390   6.992  1.00 97.64           C  
ATOM   2865  HD2 PHE A 175      -7.288  -8.217   7.417  1.00 97.64           H  
ATOM   2866  CE1 PHE A 175      -5.394  -5.177   5.894  1.00 97.64           C  
ATOM   2867  HE1 PHE A 175      -4.905  -4.315   5.465  1.00 97.64           H  
ATOM   2868  CE2 PHE A 175      -6.813  -7.137   5.611  1.00 97.64           C  
ATOM   2869  HE2 PHE A 175      -7.421  -7.763   4.974  1.00 97.64           H  
ATOM   2870  CZ  PHE A 175      -6.144  -6.028   5.066  1.00 97.64           C  
ATOM   2871  HZ  PHE A 175      -6.232  -5.807   4.013  1.00 97.64           H  
ATOM   2872  N   SER A 176      -2.927  -6.275  10.152  1.00 97.56           N  
ATOM   2873  H   SER A 176      -3.484  -5.930  10.920  1.00 97.56           H  
ATOM   2874  CA  SER A 176      -1.604  -5.697   9.928  1.00 97.56           C  
ATOM   2875  HA  SER A 176      -1.597  -5.276   8.923  1.00 97.56           H  
ATOM   2876  C   SER A 176      -0.497  -6.744  10.006  1.00 97.56           C  
ATOM   2877  CB  SER A 176      -1.344  -4.572  10.923  1.00 97.56           C  
ATOM   2878  HB2 SER A 176      -1.441  -4.953  11.940  1.00 97.56           H  
ATOM   2879  HB3 SER A 176      -2.089  -3.791  10.771  1.00 97.56           H  
ATOM   2880  O   SER A 176       0.318  -6.834   9.085  1.00 97.56           O  
ATOM   2881  OG  SER A 176      -0.043  -4.044  10.731  1.00 97.56           O  
ATOM   2882  HG  SER A 176       0.419  -4.090  11.571  1.00 97.56           H  
ATOM   2883  N   LYS A 177      -0.502  -7.572  11.057  1.00 97.31           N  
ATOM   2884  H   LYS A 177      -1.221  -7.451  11.756  1.00 97.31           H  
ATOM   2885  CA  LYS A 177       0.474  -8.656  11.247  1.00 97.31           C  
ATOM   2886  HA  LYS A 177       1.488  -8.258  11.200  1.00 97.31           H  
ATOM   2887  C   LYS A 177       0.385  -9.726  10.166  1.00 97.31           C  
ATOM   2888  CB  LYS A 177       0.255  -9.313  12.613  1.00 97.31           C  
ATOM   2889  HB2 LYS A 177      -0.799  -9.566  12.726  1.00 97.31           H  
ATOM   2890  HB3 LYS A 177       0.835 -10.234  12.661  1.00 97.31           H  
ATOM   2891  O   LYS A 177       1.401 -10.315   9.821  1.00 97.31           O  
ATOM   2892  CG  LYS A 177       0.701  -8.405  13.763  1.00 97.31           C  
ATOM   2893  HG2 LYS A 177       0.190  -7.444  13.694  1.00 97.31           H  
ATOM   2894  HG3 LYS A 177       1.776  -8.239  13.700  1.00 97.31           H  
ATOM   2895  CD  LYS A 177       0.356  -9.062  15.101  1.00 97.31           C  
ATOM   2896  HD2 LYS A 177      -0.718  -9.240  15.142  1.00 97.31           H  
ATOM   2897  HD3 LYS A 177       0.882 -10.014  15.179  1.00 97.31           H  
ATOM   2898  CE  LYS A 177       0.764  -8.145  16.254  1.00 97.31           C  
ATOM   2899  HE2 LYS A 177       1.836  -7.956  16.190  1.00 97.31           H  
ATOM   2900  HE3 LYS A 177       0.244  -7.194  16.136  1.00 97.31           H  
ATOM   2901  NZ  LYS A 177       0.418  -8.752  17.562  1.00 97.31           N  
ATOM   2902  HZ1 LYS A 177      -0.579  -8.907  17.616  1.00 97.31           H  
ATOM   2903  HZ2 LYS A 177       0.693  -8.143  18.319  1.00 97.31           H  
ATOM   2904  HZ3 LYS A 177       0.888  -9.640  17.673  1.00 97.31           H  
ATOM   2905  N   ARG A 178      -0.809  -9.979   9.625  1.00 96.72           N  
ATOM   2906  H   ARG A 178      -1.615  -9.530  10.036  1.00 96.72           H  
ATOM   2907  CA  ARG A 178      -1.011 -11.004   8.597  1.00 96.72           C  
ATOM   2908  HA  ARG A 178      -0.362 -11.850   8.826  1.00 96.72           H  
ATOM   2909  C   ARG A 178      -0.600 -10.541   7.202  1.00 96.72           C  
ATOM   2910  CB  ARG A 178      -2.465 -11.488   8.658  1.00 96.72           C  
ATOM   2911  HB2 ARG A 178      -3.128 -10.671   8.375  1.00 96.72           H  
ATOM   2912  HB3 ARG A 178      -2.691 -11.780   9.683  1.00 96.72           H  
ATOM   2913  O   ARG A 178       0.049 -11.298   6.491  1.00 96.72           O  
ATOM   2914  CG  ARG A 178      -2.701 -12.701   7.744  1.00 96.72           C  
ATOM   2915  HG2 ARG A 178      -1.965 -13.470   7.978  1.00 96.72           H  
ATOM   2916  HG3 ARG A 178      -2.575 -12.424   6.698  1.00 96.72           H  
ATOM   2917  CD  ARG A 178      -4.096 -13.305   7.940  1.00 96.72           C  
ATOM   2918  HD2 ARG A 178      -4.176 -13.667   8.965  1.00 96.72           H  
ATOM   2919  HD3 ARG A 178      -4.179 -14.169   7.281  1.00 96.72           H  
ATOM   2920  NE  ARG A 178      -5.184 -12.332   7.691  1.00 96.72           N  
ATOM   2921  HE  ARG A 178      -5.174 -11.502   8.267  1.00 96.72           H  
ATOM   2922  NH1 ARG A 178      -6.373 -13.548   6.141  1.00 96.72           N  
ATOM   2923 HH11 ARG A 178      -5.606 -14.202   6.064  1.00 96.72           H  
ATOM   2924 HH12 ARG A 178      -7.194 -13.681   5.569  1.00 96.72           H  
ATOM   2925  NH2 ARG A 178      -7.193 -11.618   6.898  1.00 96.72           N  
ATOM   2926 HH21 ARG A 178      -7.180 -10.853   7.556  1.00 96.72           H  
ATOM   2927 HH22 ARG A 178      -8.016 -11.780   6.334  1.00 96.72           H  
ATOM   2928  CZ  ARG A 178      -6.237 -12.505   6.911  1.00 96.72           C  
ATOM   2929  N   VAL A 179      -0.996  -9.333   6.783  1.00 96.58           N  
ATOM   2930  H   VAL A 179      -1.559  -8.780   7.412  1.00 96.58           H  
ATOM   2931  CA  VAL A 179      -0.883  -8.935   5.362  1.00 96.58           C  
ATOM   2932  HA  VAL A 179      -0.282  -9.684   4.846  1.00 96.58           H  
ATOM   2933  C   VAL A 179      -0.153  -7.618   5.096  1.00 96.58           C  
ATOM   2934  CB  VAL A 179      -2.247  -8.957   4.649  1.00 96.58           C  
ATOM   2935  HB  VAL A 179      -2.049  -8.757   3.596  1.00 96.58           H  
ATOM   2936  O   VAL A 179       0.429  -7.444   4.024  1.00 96.58           O  
ATOM   2937  CG1 VAL A 179      -2.936 -10.325   4.744  1.00 96.58           C  
ATOM   2938 HG11 VAL A 179      -3.327 -10.482   5.749  1.00 96.58           H  
ATOM   2939 HG12 VAL A 179      -3.762 -10.370   4.034  1.00 96.58           H  
ATOM   2940 HG13 VAL A 179      -2.229 -11.118   4.502  1.00 96.58           H  
ATOM   2941  CG2 VAL A 179      -3.240  -7.905   5.148  1.00 96.58           C  
ATOM   2942 HG21 VAL A 179      -4.132  -7.936   4.523  1.00 96.58           H  
ATOM   2943 HG22 VAL A 179      -3.549  -8.122   6.171  1.00 96.58           H  
ATOM   2944 HG23 VAL A 179      -2.812  -6.904   5.090  1.00 96.58           H  
ATOM   2945  N   ILE A 180      -0.132  -6.680   6.046  1.00 96.47           N  
ATOM   2946  H   ILE A 180      -0.556  -6.888   6.939  1.00 96.47           H  
ATOM   2947  CA  ILE A 180       0.555  -5.389   5.858  1.00 96.47           C  
ATOM   2948  HA  ILE A 180       0.452  -5.084   4.816  1.00 96.47           H  
ATOM   2949  C   ILE A 180       2.050  -5.560   6.129  1.00 96.47           C  
ATOM   2950  CB  ILE A 180      -0.081  -4.283   6.730  1.00 96.47           C  
ATOM   2951  HB  ILE A 180       0.023  -4.570   7.776  1.00 96.47           H  
ATOM   2952  O   ILE A 180       2.875  -5.173   5.297  1.00 96.47           O  
ATOM   2953  CG1 ILE A 180      -1.580  -4.145   6.380  1.00 96.47           C  
ATOM   2954 HG12 ILE A 180      -1.691  -3.927   5.317  1.00 96.47           H  
ATOM   2955 HG13 ILE A 180      -2.088  -5.087   6.586  1.00 96.47           H  
ATOM   2956  CG2 ILE A 180       0.634  -2.932   6.566  1.00 96.47           C  
ATOM   2957 HG21 ILE A 180       1.710  -3.049   6.691  1.00 96.47           H  
ATOM   2958 HG22 ILE A 180       0.421  -2.516   5.581  1.00 96.47           H  
ATOM   2959 HG23 ILE A 180       0.290  -2.238   7.333  1.00 96.47           H  
ATOM   2960  CD1 ILE A 180      -2.306  -3.064   7.180  1.00 96.47           C  
ATOM   2961 HD11 ILE A 180      -3.374  -3.156   6.985  1.00 96.47           H  
ATOM   2962 HD12 ILE A 180      -2.128  -3.191   8.248  1.00 96.47           H  
ATOM   2963 HD13 ILE A 180      -1.967  -2.075   6.874  1.00 96.47           H  
ATOM   2964  N   LEU A 181       2.378  -6.197   7.255  1.00 95.48           N  
ATOM   2965  H   LEU A 181       1.618  -6.537   7.827  1.00 95.48           H  
ATOM   2966  CA  LEU A 181       3.720  -6.381   7.799  1.00 95.48           C  
ATOM   2967  HA  LEU A 181       3.614  -6.885   8.759  1.00 95.48           H  
ATOM   2968  C   LEU A 181       4.400  -5.045   8.093  1.00 95.48           C  
ATOM   2969  CB  LEU A 181       4.572  -7.299   6.895  1.00 95.48           C  
ATOM   2970  HB2 LEU A 181       5.480  -7.542   7.446  1.00 95.48           H  
ATOM   2971  HB3 LEU A 181       4.866  -6.751   6.000  1.00 95.48           H  
ATOM   2972  O   LEU A 181       5.457  -4.762   7.547  1.00 95.48           O  
ATOM   2973  CG  LEU A 181       3.918  -8.612   6.441  1.00 95.48           C  
ATOM   2974  HG  LEU A 181       3.123  -8.398   5.727  1.00 95.48           H  
ATOM   2975  CD1 LEU A 181       4.977  -9.464   5.753  1.00 95.48           C  
ATOM   2976 HD11 LEU A 181       5.471  -8.902   4.961  1.00 95.48           H  
ATOM   2977 HD12 LEU A 181       4.516 -10.366   5.352  1.00 95.48           H  
ATOM   2978 HD13 LEU A 181       5.727  -9.776   6.481  1.00 95.48           H  
ATOM   2979  CD2 LEU A 181       3.354  -9.412   7.604  1.00 95.48           C  
ATOM   2980 HD21 LEU A 181       4.112  -9.571   8.370  1.00 95.48           H  
ATOM   2981 HD22 LEU A 181       2.999 -10.383   7.257  1.00 95.48           H  
ATOM   2982 HD23 LEU A 181       2.506  -8.886   8.042  1.00 95.48           H  
ATOM   2983  N   ALA A 182       3.797  -4.174   8.902  1.00 96.90           N  
ATOM   2984  H   ALA A 182       2.937  -4.465   9.345  1.00 96.90           H  
ATOM   2985  CA  ALA A 182       4.366  -2.874   9.275  1.00 96.90           C  
ATOM   2986  HA  ALA A 182       5.380  -2.801   8.882  1.00 96.90           H  
ATOM   2987  C   ALA A 182       4.523  -2.737  10.797  1.00 96.90           C  
ATOM   2988  CB  ALA A 182       3.545  -1.751   8.625  1.00 96.90           C  
ATOM   2989  HB1 ALA A 182       3.991  -0.784   8.855  1.00 96.90           H  
ATOM   2990  HB2 ALA A 182       3.511  -1.883   7.544  1.00 96.90           H  
ATOM   2991  HB3 ALA A 182       2.526  -1.784   9.012  1.00 96.90           H  
ATOM   2992  O   ALA A 182       3.950  -1.832  11.398  1.00 96.90           O  
ATOM   2993  N   ASP A 183       5.303  -3.631  11.406  1.00 97.62           N  
ATOM   2994  H   ASP A 183       5.628  -4.424  10.872  1.00 97.62           H  
ATOM   2995  CA  ASP A 183       5.350  -3.821  12.866  1.00 97.62           C  
ATOM   2996  HA  ASP A 183       4.359  -4.131  13.198  1.00 97.62           H  
ATOM   2997  C   ASP A 183       5.698  -2.551  13.645  1.00 97.62           C  
ATOM   2998  CB  ASP A 183       6.316  -4.963  13.211  1.00 97.62           C  
ATOM   2999  HB2 ASP A 183       7.329  -4.669  12.933  1.00 97.62           H  
ATOM   3000  HB3 ASP A 183       6.290  -5.138  14.286  1.00 97.62           H  
ATOM   3001  O   ASP A 183       4.964  -2.183  14.554  1.00 97.62           O  
ATOM   3002  CG  ASP A 183       5.938  -6.256  12.486  1.00 97.62           C  
ATOM   3003  OD1 ASP A 183       4.722  -6.458  12.259  1.00 97.62           O  
ATOM   3004  OD2 ASP A 183       6.871  -6.939  12.020  1.00 97.62           O  
ATOM   3005  N   ALA A 184       6.716  -1.794  13.223  1.00 97.80           N  
ATOM   3006  H   ALA A 184       7.332  -2.174  12.518  1.00 97.80           H  
ATOM   3007  CA  ALA A 184       7.070  -0.527  13.871  1.00 97.80           C  
ATOM   3008  HA  ALA A 184       7.321  -0.728  14.913  1.00 97.80           H  
ATOM   3009  C   ALA A 184       5.914   0.497  13.861  1.00 97.80           C  
ATOM   3010  CB  ALA A 184       8.308   0.041  13.167  1.00 97.80           C  
ATOM   3011  HB1 ALA A 184       8.613   0.963  13.662  1.00 97.80           H  
ATOM   3012  HB2 ALA A 184       8.085   0.254  12.121  1.00 97.80           H  
ATOM   3013  HB3 ALA A 184       9.128  -0.674  13.230  1.00 97.80           H  
ATOM   3014  O   ALA A 184       5.690   1.213  14.839  1.00 97.80           O  
ATOM   3015  N   ASN A 185       5.145   0.555  12.767  1.00 97.99           N  
ATOM   3016  H   ASN A 185       5.308  -0.117  12.031  1.00 97.99           H  
ATOM   3017  CA  ASN A 185       3.962   1.410  12.691  1.00 97.99           C  
ATOM   3018  HA  ASN A 185       4.222   2.410  13.039  1.00 97.99           H  
ATOM   3019  C   ASN A 185       2.858   0.883  13.607  1.00 97.99           C  
ATOM   3020  CB  ASN A 185       3.431   1.505  11.252  1.00 97.99           C  
ATOM   3021  HB2 ASN A 185       2.448   1.975  11.297  1.00 97.99           H  
ATOM   3022  HB3 ASN A 185       3.293   0.509  10.830  1.00 97.99           H  
ATOM   3023  O   ASN A 185       2.237   1.672  14.316  1.00 97.99           O  
ATOM   3024  CG  ASN A 185       4.294   2.317  10.311  1.00 97.99           C  
ATOM   3025  ND2 ASN A 185       3.659   2.965   9.367  1.00 97.99           N  
ATOM   3026 HD21 ASN A 185       2.650   2.999   9.391  1.00 97.99           H  
ATOM   3027 HD22 ASN A 185       4.170   3.706   8.908  1.00 97.99           H  
ATOM   3028  OD1 ASN A 185       5.508   2.374  10.390  1.00 97.99           O  
ATOM   3029  N   LEU A 186       2.623  -0.432  13.599  1.00 98.41           N  
ATOM   3030  H   LEU A 186       3.211  -1.021  13.027  1.00 98.41           H  
ATOM   3031  CA  LEU A 186       1.611  -1.074  14.430  1.00 98.41           C  
ATOM   3032  HA  LEU A 186       0.652  -0.600  14.217  1.00 98.41           H  
ATOM   3033  C   LEU A 186       1.898  -0.867  15.921  1.00 98.41           C  
ATOM   3034  CB  LEU A 186       1.517  -2.563  14.057  1.00 98.41           C  
ATOM   3035  HB2 LEU A 186       1.240  -2.645  13.006  1.00 98.41           H  
ATOM   3036  HB3 LEU A 186       2.497  -3.022  14.189  1.00 98.41           H  
ATOM   3037  O   LEU A 186       1.004  -0.466  16.656  1.00 98.41           O  
ATOM   3038  CG  LEU A 186       0.503  -3.341  14.915  1.00 98.41           C  
ATOM   3039  HG  LEU A 186       0.792  -3.283  15.964  1.00 98.41           H  
ATOM   3040  CD1 LEU A 186      -0.922  -2.806  14.768  1.00 98.41           C  
ATOM   3041 HD11 LEU A 186      -0.977  -1.765  15.087  1.00 98.41           H  
ATOM   3042 HD12 LEU A 186      -1.582  -3.371  15.426  1.00 98.41           H  
ATOM   3043 HD13 LEU A 186      -1.264  -2.893  13.737  1.00 98.41           H  
ATOM   3044  CD2 LEU A 186       0.515  -4.813  14.512  1.00 98.41           C  
ATOM   3045 HD21 LEU A 186      -0.216  -5.356  15.110  1.00 98.41           H  
ATOM   3046 HD22 LEU A 186       1.506  -5.232  14.687  1.00 98.41           H  
ATOM   3047 HD23 LEU A 186       0.260  -4.928  13.458  1.00 98.41           H  
ATOM   3048  N   GLU A 187       3.138  -1.055  16.367  1.00 98.25           N  
ATOM   3049  H   GLU A 187       3.831  -1.421  15.731  1.00 98.25           H  
ATOM   3050  CA  GLU A 187       3.551  -0.784  17.748  1.00 98.25           C  
ATOM   3051  HA  GLU A 187       3.006  -1.432  18.434  1.00 98.25           H  
ATOM   3052  C   GLU A 187       3.275   0.667  18.152  1.00 98.25           C  
ATOM   3053  CB  GLU A 187       5.052  -1.037  17.898  1.00 98.25           C  
ATOM   3054  HB2 GLU A 187       5.580  -0.532  17.089  1.00 98.25           H  
ATOM   3055  HB3 GLU A 187       5.373  -0.600  18.843  1.00 98.25           H  
ATOM   3056  O   GLU A 187       2.764   0.924  19.244  1.00 98.25           O  
ATOM   3057  CG  GLU A 187       5.425  -2.523  17.909  1.00 98.25           C  
ATOM   3058  HG2 GLU A 187       4.964  -2.989  18.781  1.00 98.25           H  
ATOM   3059  HG3 GLU A 187       5.026  -3.010  17.019  1.00 98.25           H  
ATOM   3060  CD  GLU A 187       6.947  -2.715  17.972  1.00 98.25           C  
ATOM   3061  OE1 GLU A 187       7.392  -3.839  17.663  1.00 98.25           O  
ATOM   3062  OE2 GLU A 187       7.646  -1.742  18.351  1.00 98.25           O  
ATOM   3063  N   LYS A 188       3.574   1.623  17.262  1.00 98.19           N  
ATOM   3064  H   LYS A 188       4.013   1.340  16.398  1.00 98.19           H  
ATOM   3065  CA  LYS A 188       3.282   3.043  17.488  1.00 98.19           C  
ATOM   3066  HA  LYS A 188       3.704   3.326  18.452  1.00 98.19           H  
ATOM   3067  C   LYS A 188       1.775   3.296  17.591  1.00 98.19           C  
ATOM   3068  CB  LYS A 188       3.961   3.877  16.388  1.00 98.19           C  
ATOM   3069  HB2 LYS A 188       5.011   3.591  16.334  1.00 98.19           H  
ATOM   3070  HB3 LYS A 188       3.498   3.663  15.424  1.00 98.19           H  
ATOM   3071  O   LYS A 188       1.353   4.016  18.491  1.00 98.19           O  
ATOM   3072  CG  LYS A 188       3.877   5.385  16.666  1.00 98.19           C  
ATOM   3073  HG2 LYS A 188       2.832   5.694  16.655  1.00 98.19           H  
ATOM   3074  HG3 LYS A 188       4.291   5.590  17.654  1.00 98.19           H  
ATOM   3075  CD  LYS A 188       4.654   6.197  15.617  1.00 98.19           C  
ATOM   3076  HD2 LYS A 188       4.265   5.974  14.623  1.00 98.19           H  
ATOM   3077  HD3 LYS A 188       5.707   5.919  15.651  1.00 98.19           H  
ATOM   3078  CE  LYS A 188       4.504   7.693  15.925  1.00 98.19           C  
ATOM   3079  HE2 LYS A 188       5.015   7.900  16.865  1.00 98.19           H  
ATOM   3080  HE3 LYS A 188       3.445   7.904  16.076  1.00 98.19           H  
ATOM   3081  NZ  LYS A 188       5.038   8.575  14.849  1.00 98.19           N  
ATOM   3082  HZ1 LYS A 188       5.080   9.532  15.169  1.00 98.19           H  
ATOM   3083  HZ2 LYS A 188       4.426   8.602  14.046  1.00 98.19           H  
ATOM   3084  HZ3 LYS A 188       5.963   8.296  14.556  1.00 98.19           H  
ATOM   3085  N   ILE A 189       0.971   2.689  16.717  1.00 98.37           N  
ATOM   3086  H   ILE A 189       1.402   2.104  16.016  1.00 98.37           H  
ATOM   3087  CA  ILE A 189      -0.498   2.785  16.733  1.00 98.37           C  
ATOM   3088  HA  ILE A 189      -0.788   3.835  16.687  1.00 98.37           H  
ATOM   3089  C   ILE A 189      -1.063   2.228  18.045  1.00 98.37           C  
ATOM   3090  CB  ILE A 189      -1.089   2.064  15.497  1.00 98.37           C  
ATOM   3091  HB  ILE A 189      -0.626   1.080  15.424  1.00 98.37           H  
ATOM   3092  O   ILE A 189      -1.842   2.910  18.702  1.00 98.37           O  
ATOM   3093  CG1 ILE A 189      -0.779   2.854  14.203  1.00 98.37           C  
ATOM   3094 HG12 ILE A 189      -1.506   3.657  14.081  1.00 98.37           H  
ATOM   3095 HG13 ILE A 189       0.204   3.320  14.272  1.00 98.37           H  
ATOM   3096  CG2 ILE A 189      -2.611   1.853  15.615  1.00 98.37           C  
ATOM   3097 HG21 ILE A 189      -2.853   1.218  16.467  1.00 98.37           H  
ATOM   3098 HG22 ILE A 189      -3.120   2.810  15.729  1.00 98.37           H  
ATOM   3099 HG23 ILE A 189      -2.994   1.351  14.726  1.00 98.37           H  
ATOM   3100  CD1 ILE A 189      -0.782   1.967  12.950  1.00 98.37           C  
ATOM   3101 HD11 ILE A 189      -1.738   1.458  12.827  1.00 98.37           H  
ATOM   3102 HD12 ILE A 189      -0.004   1.207  13.027  1.00 98.37           H  
ATOM   3103 HD13 ILE A 189      -0.577   2.574  12.068  1.00 98.37           H  
ATOM   3104  N   LEU A 190      -0.641   1.032  18.462  1.00 98.42           N  
ATOM   3105  H   LEU A 190       0.003   0.518  17.877  1.00 98.42           H  
ATOM   3106  CA  LEU A 190      -1.130   0.394  19.689  1.00 98.42           C  
ATOM   3107  HA  LEU A 190      -2.219   0.356  19.658  1.00 98.42           H  
ATOM   3108  C   LEU A 190      -0.771   1.212  20.937  1.00 98.42           C  
ATOM   3109  CB  LEU A 190      -0.576  -1.039  19.781  1.00 98.42           C  
ATOM   3110  HB2 LEU A 190      -0.829  -1.441  20.762  1.00 98.42           H  
ATOM   3111  HB3 LEU A 190       0.511  -0.996  19.710  1.00 98.42           H  
ATOM   3112  O   LEU A 190      -1.627   1.431  21.790  1.00 98.42           O  
ATOM   3113  CG  LEU A 190      -1.106  -2.014  18.710  1.00 98.42           C  
ATOM   3114  HG  LEU A 190      -0.902  -1.622  17.713  1.00 98.42           H  
ATOM   3115  CD1 LEU A 190      -0.399  -3.363  18.850  1.00 98.42           C  
ATOM   3116 HD11 LEU A 190       0.676  -3.223  18.736  1.00 98.42           H  
ATOM   3117 HD12 LEU A 190      -0.749  -4.039  18.070  1.00 98.42           H  
ATOM   3118 HD13 LEU A 190      -0.609  -3.794  19.829  1.00 98.42           H  
ATOM   3119  CD2 LEU A 190      -2.613  -2.244  18.815  1.00 98.42           C  
ATOM   3120 HD21 LEU A 190      -2.929  -2.987  18.084  1.00 98.42           H  
ATOM   3121 HD22 LEU A 190      -3.148  -1.318  18.605  1.00 98.42           H  
ATOM   3122 HD23 LEU A 190      -2.875  -2.588  19.816  1.00 98.42           H  
ATOM   3123  N   LYS A 191       0.460   1.736  21.019  1.00 98.18           N  
ATOM   3124  H   LYS A 191       1.124   1.507  20.293  1.00 98.18           H  
ATOM   3125  CA  LYS A 191       0.870   2.644  22.106  1.00 98.18           C  
ATOM   3126  HA  LYS A 191       0.696   2.158  23.067  1.00 98.18           H  
ATOM   3127  C   LYS A 191       0.027   3.920  22.135  1.00 98.18           C  
ATOM   3128  CB  LYS A 191       2.360   2.993  21.973  1.00 98.18           C  
ATOM   3129  HB2 LYS A 191       2.574   3.271  20.941  1.00 98.18           H  
ATOM   3130  HB3 LYS A 191       2.580   3.850  22.610  1.00 98.18           H  
ATOM   3131  O   LYS A 191      -0.414   4.335  23.200  1.00 98.18           O  
ATOM   3132  CG  LYS A 191       3.269   1.833  22.404  1.00 98.18           C  
ATOM   3133  HG2 LYS A 191       3.139   1.659  23.472  1.00 98.18           H  
ATOM   3134  HG3 LYS A 191       2.988   0.926  21.870  1.00 98.18           H  
ATOM   3135  CD  LYS A 191       4.742   2.151  22.114  1.00 98.18           C  
ATOM   3136  HD2 LYS A 191       4.860   2.309  21.042  1.00 98.18           H  
ATOM   3137  HD3 LYS A 191       5.035   3.054  22.649  1.00 98.18           H  
ATOM   3138  CE  LYS A 191       5.618   0.972  22.558  1.00 98.18           C  
ATOM   3139  HE2 LYS A 191       5.550   0.877  23.642  1.00 98.18           H  
ATOM   3140  HE3 LYS A 191       5.209   0.061  22.121  1.00 98.18           H  
ATOM   3141  NZ  LYS A 191       7.035   1.128  22.140  1.00 98.18           N  
ATOM   3142  HZ1 LYS A 191       7.577   0.335  22.453  1.00 98.18           H  
ATOM   3143  HZ2 LYS A 191       7.103   1.139  21.132  1.00 98.18           H  
ATOM   3144  HZ3 LYS A 191       7.441   1.971  22.520  1.00 98.18           H  
ATOM   3145  N   LEU A 192      -0.209   4.537  20.975  1.00 98.19           N  
ATOM   3146  H   LEU A 192       0.176   4.139  20.130  1.00 98.19           H  
ATOM   3147  CA  LEU A 192      -1.019   5.753  20.879  1.00 98.19           C  
ATOM   3148  HA  LEU A 192      -0.639   6.488  21.589  1.00 98.19           H  
ATOM   3149  C   LEU A 192      -2.478   5.515  21.254  1.00 98.19           C  
ATOM   3150  CB  LEU A 192      -0.949   6.320  19.455  1.00 98.19           C  
ATOM   3151  HB2 LEU A 192      -1.767   7.025  19.313  1.00 98.19           H  
ATOM   3152  HB3 LEU A 192      -1.096   5.500  18.752  1.00 98.19           H  
ATOM   3153  O   LEU A 192      -3.059   6.382  21.893  1.00 98.19           O  
ATOM   3154  CG  LEU A 192       0.365   7.043  19.136  1.00 98.19           C  
ATOM   3155  HG  LEU A 192       1.217   6.421  19.412  1.00 98.19           H  
ATOM   3156  CD1 LEU A 192       0.415   7.304  17.634  1.00 98.19           C  
ATOM   3157 HD11 LEU A 192       1.355   7.794  17.382  1.00 98.19           H  
ATOM   3158 HD12 LEU A 192       0.351   6.351  17.110  1.00 98.19           H  
ATOM   3159 HD13 LEU A 192      -0.422   7.937  17.339  1.00 98.19           H  
ATOM   3160  CD2 LEU A 192       0.484   8.381  19.867  1.00 98.19           C  
ATOM   3161 HD21 LEU A 192      -0.363   9.020  19.618  1.00 98.19           H  
ATOM   3162 HD22 LEU A 192       1.405   8.884  19.572  1.00 98.19           H  
ATOM   3163 HD23 LEU A 192       0.511   8.225  20.946  1.00 98.19           H  
ATOM   3164  N   TYR A 193      -3.053   4.374  20.872  1.00 98.07           N  
ATOM   3165  H   TYR A 193      -2.521   3.715  20.321  1.00 98.07           H  
ATOM   3166  CA  TYR A 193      -4.412   4.012  21.262  1.00 98.07           C  
ATOM   3167  HA  TYR A 193      -5.088   4.823  20.993  1.00 98.07           H  
ATOM   3168  C   TYR A 193      -4.519   3.845  22.780  1.00 98.07           C  
ATOM   3169  CB  TYR A 193      -4.851   2.753  20.507  1.00 98.07           C  
ATOM   3170  HB2 TYR A 193      -4.853   2.959  19.437  1.00 98.07           H  
ATOM   3171  HB3 TYR A 193      -4.133   1.953  20.690  1.00 98.07           H  
ATOM   3172  O   TYR A 193      -5.345   4.509  23.395  1.00 98.07           O  
ATOM   3173  CG  TYR A 193      -6.230   2.284  20.918  1.00 98.07           C  
ATOM   3174  CD1 TYR A 193      -6.363   1.241  21.856  1.00 98.07           C  
ATOM   3175  HD1 TYR A 193      -5.489   0.767  22.277  1.00 98.07           H  
ATOM   3176  CD2 TYR A 193      -7.377   2.946  20.432  1.00 98.07           C  
ATOM   3177  HD2 TYR A 193      -7.279   3.770  19.742  1.00 98.07           H  
ATOM   3178  CE1 TYR A 193      -7.638   0.866  22.319  1.00 98.07           C  
ATOM   3179  HE1 TYR A 193      -7.735   0.117  23.091  1.00 98.07           H  
ATOM   3180  CE2 TYR A 193      -8.656   2.551  20.874  1.00 98.07           C  
ATOM   3181  HE2 TYR A 193      -9.545   3.062  20.535  1.00 98.07           H  
ATOM   3182  OH  TYR A 193     -10.012   1.179  22.305  1.00 98.07           O  
ATOM   3183  HH  TYR A 193      -9.941   0.758  23.165  1.00 98.07           H  
ATOM   3184  CZ  TYR A 193      -8.787   1.517  21.827  1.00 98.07           C  
ATOM   3185  N   ASN A 194      -3.625   3.062  23.393  1.00 97.06           N  
ATOM   3186  H   ASN A 194      -2.984   2.521  22.830  1.00 97.06           H  
ATOM   3187  CA  ASN A 194      -3.634   2.837  24.843  1.00 97.06           C  
ATOM   3188  HA  ASN A 194      -4.594   2.411  25.134  1.00 97.06           H  
ATOM   3189  C   ASN A 194      -3.464   4.141  25.645  1.00 97.06           C  
ATOM   3190  CB  ASN A 194      -2.516   1.843  25.201  1.00 97.06           C  
ATOM   3191  HB2 ASN A 194      -1.564   2.227  24.834  1.00 97.06           H  
ATOM   3192  HB3 ASN A 194      -2.457   1.773  26.287  1.00 97.06           H  
ATOM   3193  O   ASN A 194      -4.091   4.312  26.680  1.00 97.06           O  
ATOM   3194  CG  ASN A 194      -2.724   0.436  24.667  1.00 97.06           C  
ATOM   3195  ND2 ASN A 194      -1.716  -0.398  24.767  1.00 97.06           N  
ATOM   3196 HD21 ASN A 194      -0.882  -0.115  25.262  1.00 97.06           H  
ATOM   3197 HD22 ASN A 194      -1.909  -1.340  24.460  1.00 97.06           H  
ATOM   3198  OD1 ASN A 194      -3.758   0.041  24.162  1.00 97.06           O  
ATOM   3199  N   ASN A 195      -2.653   5.087  25.158  1.00 97.13           N  
ATOM   3200  H   ASN A 195      -2.113   4.874  24.331  1.00 97.13           H  
ATOM   3201  CA  ASN A 195      -2.446   6.382  25.821  1.00 97.13           C  
ATOM   3202  HA  ASN A 195      -2.329   6.213  26.892  1.00 97.13           H  
ATOM   3203  C   ASN A 195      -3.625   7.362  25.668  1.00 97.13           C  
ATOM   3204  CB  ASN A 195      -1.159   7.019  25.274  1.00 97.13           C  
ATOM   3205  HB2 ASN A 195      -1.208   7.047  24.185  1.00 97.13           H  
ATOM   3206  HB3 ASN A 195      -1.096   8.045  25.636  1.00 97.13           H  
ATOM   3207  O   ASN A 195      -3.613   8.424  26.288  1.00 97.13           O  
ATOM   3208  CG  ASN A 195       0.118   6.319  25.700  1.00 97.13           C  
ATOM   3209  ND2 ASN A 195       1.239   6.756  25.179  1.00 97.13           N  
ATOM   3210 HD21 ASN A 195       2.073   6.339  25.567  1.00 97.13           H  
ATOM   3211 HD22 ASN A 195       1.227   7.580  24.595  1.00 97.13           H  
ATOM   3212  OD1 ASN A 195       0.166   5.411  26.508  1.00 97.13           O  
ATOM   3213  N   HIS A 196      -4.602   7.056  24.815  1.00 95.86           N  
ATOM   3214  H   HIS A 196      -4.574   6.160  24.348  1.00 95.86           H  
ATOM   3215  CA  HIS A 196      -5.723   7.941  24.498  1.00 95.86           C  
ATOM   3216  HA  HIS A 196      -5.750   8.760  25.217  1.00 95.86           H  
ATOM   3217  C   HIS A 196      -7.085   7.248  24.619  1.00 95.86           C  
ATOM   3218  CB  HIS A 196      -5.518   8.538  23.100  1.00 95.86           C  
ATOM   3219  HB2 HIS A 196      -6.396   9.120  22.819  1.00 95.86           H  
ATOM   3220  HB3 HIS A 196      -5.422   7.724  22.381  1.00 95.86           H  
ATOM   3221  O   HIS A 196      -8.078   7.813  24.168  1.00 95.86           O  
ATOM   3222  CG  HIS A 196      -4.325   9.445  22.986  1.00 95.86           C  
ATOM   3223  CD2 HIS A 196      -4.156  10.669  23.562  1.00 95.86           C  
ATOM   3224  HD2 HIS A 196      -4.822  11.115  24.285  1.00 95.86           H  
ATOM   3225  ND1 HIS A 196      -3.175   9.168  22.300  1.00 95.86           N  
ATOM   3226  HD1 HIS A 196      -2.978   8.265  21.893  1.00 95.86           H  
ATOM   3227  CE1 HIS A 196      -2.359  10.229  22.400  1.00 95.86           C  
ATOM   3228  HE1 HIS A 196      -1.374  10.301  21.962  1.00 95.86           H  
ATOM   3229  NE2 HIS A 196      -2.935  11.194  23.129  1.00 95.86           N  
ATOM   3230  N   GLU A 197      -7.150   6.056  25.218  1.00 91.75           N  
ATOM   3231  H   GLU A 197      -6.301   5.636  25.566  1.00 91.75           H  
ATOM   3232  CA  GLU A 197      -8.379   5.256  25.326  1.00 91.75           C  
ATOM   3233  HA  GLU A 197      -8.757   5.072  24.320  1.00 91.75           H  
ATOM   3234  C   GLU A 197      -9.497   5.992  26.089  1.00 91.75           C  
ATOM   3235  CB  GLU A 197      -8.027   3.890  25.947  1.00 91.75           C  
ATOM   3236  HB2 GLU A 197      -7.207   3.460  25.372  1.00 91.75           H  
ATOM   3237  HB3 GLU A 197      -7.693   4.030  26.975  1.00 91.75           H  
ATOM   3238  O   GLU A 197     -10.672   5.802  25.789  1.00 91.75           O  
ATOM   3239  CG  GLU A 197      -9.207   2.901  25.917  1.00 91.75           C  
ATOM   3240  HG2 GLU A 197      -9.651   2.933  24.922  1.00 91.75           H  
ATOM   3241  HG3 GLU A 197      -9.964   3.226  26.631  1.00 91.75           H  
ATOM   3242  CD  GLU A 197      -8.819   1.442  26.229  1.00 91.75           C  
ATOM   3243  OE1 GLU A 197      -9.579   0.537  25.797  1.00 91.75           O  
ATOM   3244  OE2 GLU A 197      -7.749   1.193  26.828  1.00 91.75           O  
ATOM   3245  N   ASP A 198      -9.139   6.916  26.986  1.00 92.81           N  
ATOM   3246  H   ASP A 198      -8.165   6.947  27.254  1.00 92.81           H  
ATOM   3247  CA  ASP A 198     -10.081   7.733  27.763  1.00 92.81           C  
ATOM   3248  HA  ASP A 198     -10.973   7.137  27.954  1.00 92.81           H  
ATOM   3249  C   ASP A 198     -10.551   9.017  27.047  1.00 92.81           C  
ATOM   3250  CB  ASP A 198      -9.452   8.067  29.122  1.00 92.81           C  
ATOM   3251  HB2 ASP A 198     -10.143   8.683  29.698  1.00 92.81           H  
ATOM   3252  HB3 ASP A 198      -8.542   8.644  28.960  1.00 92.81           H  
ATOM   3253  O   ASP A 198     -11.300   9.819  27.616  1.00 92.81           O  
ATOM   3254  CG  ASP A 198      -9.138   6.817  29.945  1.00 92.81           C  
ATOM   3255  OD1 ASP A 198     -10.040   5.958  30.062  1.00 92.81           O  
ATOM   3256  OD2 ASP A 198      -8.002   6.756  30.463  1.00 92.81           O  
ATOM   3257  N   LYS A 199     -10.121   9.260  25.799  1.00 94.80           N  
ATOM   3258  H   LYS A 199      -9.550   8.556  25.353  1.00 94.80           H  
ATOM   3259  CA  LYS A 199     -10.566  10.434  25.034  1.00 94.80           C  
ATOM   3260  HA  LYS A 199     -10.421  11.296  25.685  1.00 94.80           H  
ATOM   3261  C   LYS A 199     -12.076  10.374  24.726  1.00 94.80           C  
ATOM   3262  CB  LYS A 199      -9.722  10.634  23.760  1.00 94.80           C  
ATOM   3263  HB2 LYS A 199      -9.596   9.687  23.236  1.00 94.80           H  
ATOM   3264  HB3 LYS A 199     -10.279  11.291  23.091  1.00 94.80           H  
ATOM   3265  O   LYS A 199     -12.674   9.298  24.689  1.00 94.80           O  
ATOM   3266  CG  LYS A 199      -8.342  11.276  24.037  1.00 94.80           C  
ATOM   3267  HG2 LYS A 199      -8.434  11.991  24.855  1.00 94.80           H  
ATOM   3268  HG3 LYS A 199      -7.621  10.511  24.326  1.00 94.80           H  
ATOM   3269  CD  LYS A 199      -7.854  12.038  22.794  1.00 94.80           C  
ATOM   3270  HD2 LYS A 199      -8.657  12.738  22.562  1.00 94.80           H  
ATOM   3271  HD3 LYS A 199      -7.726  11.345  21.964  1.00 94.80           H  
ATOM   3272  CE  LYS A 199      -6.580  12.882  22.988  1.00 94.80           C  
ATOM   3273  HE2 LYS A 199      -5.739  12.221  23.202  1.00 94.80           H  
ATOM   3274  HE3 LYS A 199      -6.731  13.537  23.846  1.00 94.80           H  
ATOM   3275  NZ  LYS A 199      -6.238  13.702  21.792  1.00 94.80           N  
ATOM   3276  HZ1 LYS A 199      -5.471  14.346  21.924  1.00 94.80           H  
ATOM   3277  HZ2 LYS A 199      -5.999  13.129  20.996  1.00 94.80           H  
ATOM   3278  HZ3 LYS A 199      -7.050  14.218  21.483  1.00 94.80           H  
ATOM   3279  N   PRO A 200     -12.730  11.523  24.452  1.00 96.83           N  
ATOM   3280  CA  PRO A 200     -14.147  11.548  24.095  1.00 96.83           C  
ATOM   3281  HA  PRO A 200     -14.720  11.256  24.975  1.00 96.83           H  
ATOM   3282  C   PRO A 200     -14.483  10.607  22.925  1.00 96.83           C  
ATOM   3283  CB  PRO A 200     -14.453  13.011  23.752  1.00 96.83           C  
ATOM   3284  HB2 PRO A 200     -14.278  13.192  22.692  1.00 96.83           H  
ATOM   3285  HB3 PRO A 200     -15.472  13.285  24.025  1.00 96.83           H  
ATOM   3286  O   PRO A 200     -13.751  10.546  21.939  1.00 96.83           O  
ATOM   3287  CG  PRO A 200     -13.421  13.791  24.566  1.00 96.83           C  
ATOM   3288  HG2 PRO A 200     -13.210  14.767  24.129  1.00 96.83           H  
ATOM   3289  HG3 PRO A 200     -13.764  13.893  25.595  1.00 96.83           H  
ATOM   3290  CD  PRO A 200     -12.198  12.879  24.523  1.00 96.83           C  
ATOM   3291  HD2 PRO A 200     -11.613  13.093  23.628  1.00 96.83           H  
ATOM   3292  HD3 PRO A 200     -11.593  13.036  25.417  1.00 96.83           H  
ATOM   3293  N   ILE A 201     -15.641   9.936  22.991  1.00 96.94           N  
ATOM   3294  H   ILE A 201     -16.154  10.010  23.858  1.00 96.94           H  
ATOM   3295  CA  ILE A 201     -16.105   8.918  22.017  1.00 96.94           C  
ATOM   3296  HA  ILE A 201     -15.519   8.008  22.147  1.00 96.94           H  
ATOM   3297  C   ILE A 201     -15.928   9.368  20.562  1.00 96.94           C  
ATOM   3298  CB  ILE A 201     -17.596   8.600  22.286  1.00 96.94           C  
ATOM   3299  HB  ILE A 201     -18.133   9.548  22.333  1.00 96.94           H  
ATOM   3300  O   ILE A 201     -15.399   8.632  19.731  1.00 96.94           O  
ATOM   3301  CG1 ILE A 201     -17.759   7.883  23.645  1.00 96.94           C  
ATOM   3302 HG12 ILE A 201     -17.326   6.884  23.593  1.00 96.94           H  
ATOM   3303 HG13 ILE A 201     -17.227   8.440  24.416  1.00 96.94           H  
ATOM   3304  CG2 ILE A 201     -18.249   7.766  21.170  1.00 96.94           C  
ATOM   3305 HG21 ILE A 201     -18.188   8.266  20.203  1.00 96.94           H  
ATOM   3306 HG22 ILE A 201     -19.311   7.650  21.388  1.00 96.94           H  
ATOM   3307 HG23 ILE A 201     -17.782   6.783  21.104  1.00 96.94           H  
ATOM   3308  CD1 ILE A 201     -19.222   7.784  24.090  1.00 96.94           C  
ATOM   3309 HD11 ILE A 201     -19.718   8.742  23.933  1.00 96.94           H  
ATOM   3310 HD12 ILE A 201     -19.266   7.559  25.156  1.00 96.94           H  
ATOM   3311 HD13 ILE A 201     -19.744   7.002  23.539  1.00 96.94           H  
ATOM   3312  N   ARG A 202     -16.349  10.599  20.255  1.00 96.89           N  
ATOM   3313  H   ARG A 202     -16.777  11.142  20.991  1.00 96.89           H  
ATOM   3314  CA  ARG A 202     -16.255  11.164  18.905  1.00 96.89           C  
ATOM   3315  HA  ARG A 202     -16.734  10.477  18.208  1.00 96.89           H  
ATOM   3316  C   ARG A 202     -14.808  11.303  18.432  1.00 96.89           C  
ATOM   3317  CB  ARG A 202     -17.007  12.501  18.890  1.00 96.89           C  
ATOM   3318  HB2 ARG A 202     -16.549  13.188  19.601  1.00 96.89           H  
ATOM   3319  HB3 ARG A 202     -18.039  12.322  19.191  1.00 96.89           H  
ATOM   3320  O   ARG A 202     -14.523  11.118  17.252  1.00 96.89           O  
ATOM   3321  CG  ARG A 202     -17.002  13.137  17.497  1.00 96.89           C  
ATOM   3322  HG2 ARG A 202     -17.369  12.411  16.771  1.00 96.89           H  
ATOM   3323  HG3 ARG A 202     -15.984  13.424  17.233  1.00 96.89           H  
ATOM   3324  CD  ARG A 202     -17.880  14.388  17.464  1.00 96.89           C  
ATOM   3325  HD2 ARG A 202     -18.906  14.106  17.700  1.00 96.89           H  
ATOM   3326  HD3 ARG A 202     -17.519  15.079  18.226  1.00 96.89           H  
ATOM   3327  NE  ARG A 202     -17.839  15.019  16.131  1.00 96.89           N  
ATOM   3328  HE  ARG A 202     -17.759  14.384  15.350  1.00 96.89           H  
ATOM   3329  NH1 ARG A 202     -18.256  17.179  16.791  1.00 96.89           N  
ATOM   3330 HH11 ARG A 202     -18.372  16.851  17.739  1.00 96.89           H  
ATOM   3331 HH12 ARG A 202     -18.320  18.164  16.576  1.00 96.89           H  
ATOM   3332  NH2 ARG A 202     -17.828  16.743  14.644  1.00 96.89           N  
ATOM   3333 HH21 ARG A 202     -17.607  16.094  13.903  1.00 96.89           H  
ATOM   3334 HH22 ARG A 202     -17.920  17.727  14.438  1.00 96.89           H  
ATOM   3335  CZ  ARG A 202     -17.972  16.306  15.863  1.00 96.89           C  
ATOM   3336  N   GLU A 203     -13.895  11.644  19.331  1.00 97.33           N  
ATOM   3337  H   GLU A 203     -14.147  11.621  20.308  1.00 97.33           H  
ATOM   3338  CA  GLU A 203     -12.479  11.812  19.012  1.00 97.33           C  
ATOM   3339  HA  GLU A 203     -12.390  12.375  18.083  1.00 97.33           H  
ATOM   3340  C   GLU A 203     -11.779  10.465  18.793  1.00 97.33           C  
ATOM   3341  CB  GLU A 203     -11.822  12.629  20.126  1.00 97.33           C  
ATOM   3342  HB2 GLU A 203     -12.439  13.507  20.316  1.00 97.33           H  
ATOM   3343  HB3 GLU A 203     -11.752  12.037  21.038  1.00 97.33           H  
ATOM   3344  O   GLU A 203     -11.013  10.325  17.834  1.00 97.33           O  
ATOM   3345  CG  GLU A 203     -10.426  13.081  19.695  1.00 97.33           C  
ATOM   3346  HG2 GLU A 203     -10.504  13.607  18.743  1.00 97.33           H  
ATOM   3347  HG3 GLU A 203      -9.797  12.203  19.548  1.00 97.33           H  
ATOM   3348  CD  GLU A 203      -9.762  14.002  20.716  1.00 97.33           C  
ATOM   3349  OE1 GLU A 203      -8.532  14.179  20.584  1.00 97.33           O  
ATOM   3350  OE2 GLU A 203     -10.442  14.475  21.651  1.00 97.33           O  
ATOM   3351  N   LEU A 204     -12.108   9.459  19.611  1.00 97.90           N  
ATOM   3352  H   LEU A 204     -12.719   9.658  20.390  1.00 97.90           H  
ATOM   3353  CA  LEU A 204     -11.682   8.070  19.407  1.00 97.90           C  
ATOM   3354  HA  LEU A 204     -10.594   8.015  19.421  1.00 97.90           H  
ATOM   3355  C   LEU A 204     -12.149   7.547  18.046  1.00 97.90           C  
ATOM   3356  CB  LEU A 204     -12.262   7.184  20.523  1.00 97.90           C  
ATOM   3357  HB2 LEU A 204     -13.321   7.414  20.642  1.00 97.90           H  
ATOM   3358  HB3 LEU A 204     -12.196   6.140  20.215  1.00 97.90           H  
ATOM   3359  O   LEU A 204     -11.339   7.055  17.258  1.00 97.90           O  
ATOM   3360  CG  LEU A 204     -11.568   7.323  21.884  1.00 97.90           C  
ATOM   3361  HG  LEU A 204     -11.506   8.374  22.164  1.00 97.90           H  
ATOM   3362  CD1 LEU A 204     -12.395   6.579  22.926  1.00 97.90           C  
ATOM   3363 HD11 LEU A 204     -11.955   6.743  23.910  1.00 97.90           H  
ATOM   3364 HD12 LEU A 204     -13.411   6.974  22.953  1.00 97.90           H  
ATOM   3365 HD13 LEU A 204     -12.412   5.510  22.717  1.00 97.90           H  
ATOM   3366  CD2 LEU A 204     -10.169   6.713  21.844  1.00 97.90           C  
ATOM   3367 HD21 LEU A 204      -9.795   6.637  22.865  1.00 97.90           H  
ATOM   3368 HD22 LEU A 204      -9.492   7.348  21.273  1.00 97.90           H  
ATOM   3369 HD23 LEU A 204     -10.199   5.708  21.422  1.00 97.90           H  
ATOM   3370  N   ALA A 205     -13.436   7.718  17.735  1.00 98.07           N  
ATOM   3371  H   ALA A 205     -14.049   8.103  18.440  1.00 98.07           H  
ATOM   3372  CA  ALA A 205     -14.022   7.269  16.478  1.00 98.07           C  
ATOM   3373  HA  ALA A 205     -13.859   6.196  16.383  1.00 98.07           H  
ATOM   3374  C   ALA A 205     -13.366   7.932  15.262  1.00 98.07           C  
ATOM   3375  CB  ALA A 205     -15.527   7.533  16.523  1.00 98.07           C  
ATOM   3376  HB1 ALA A 205     -15.994   7.148  15.616  1.00 98.07           H  
ATOM   3377  HB2 ALA A 205     -15.720   8.602  16.608  1.00 98.07           H  
ATOM   3378  HB3 ALA A 205     -15.956   7.028  17.388  1.00 98.07           H  
ATOM   3379  O   ALA A 205     -12.940   7.236  14.344  1.00 98.07           O  
ATOM   3380  N   ASN A 206     -13.201   9.259  15.270  1.00 97.76           N  
ATOM   3381  H   ASN A 206     -13.583   9.788  16.042  1.00 97.76           H  
ATOM   3382  CA  ASN A 206     -12.540   9.970  14.172  1.00 97.76           C  
ATOM   3383  HA  ASN A 206     -13.040   9.717  13.237  1.00 97.76           H  
ATOM   3384  C   ASN A 206     -11.069   9.561  14.009  1.00 97.76           C  
ATOM   3385  CB  ASN A 206     -12.664  11.482  14.406  1.00 97.76           C  
ATOM   3386  HB2 ASN A 206     -12.018  12.006  13.701  1.00 97.76           H  
ATOM   3387  HB3 ASN A 206     -12.336  11.723  15.417  1.00 97.76           H  
ATOM   3388  O   ASN A 206     -10.580   9.437  12.884  1.00 97.76           O  
ATOM   3389  CG  ASN A 206     -14.075  11.991  14.182  1.00 97.76           C  
ATOM   3390  ND2 ASN A 206     -14.483  13.009  14.895  1.00 97.76           N  
ATOM   3391 HD21 ASN A 206     -15.470  13.199  14.789  1.00 97.76           H  
ATOM   3392 HD22 ASN A 206     -13.927  13.305  15.684  1.00 97.76           H  
ATOM   3393  OD1 ASN A 206     -14.830  11.514  13.357  1.00 97.76           O  
ATOM   3394  N   SER A 207     -10.364   9.309  15.114  1.00 98.15           N  
ATOM   3395  H   SER A 207     -10.797   9.443  16.016  1.00 98.15           H  
ATOM   3396  CA  SER A 207      -8.984   8.814  15.065  1.00 98.15           C  
ATOM   3397  HA  SER A 207      -8.398   9.479  14.431  1.00 98.15           H  
ATOM   3398  C   SER A 207      -8.909   7.417  14.445  1.00 98.15           C  
ATOM   3399  CB  SER A 207      -8.357   8.833  16.460  1.00 98.15           C  
ATOM   3400  HB2 SER A 207      -8.946   8.233  17.153  1.00 98.15           H  
ATOM   3401  HB3 SER A 207      -7.347   8.427  16.410  1.00 98.15           H  
ATOM   3402  O   SER A 207      -8.054   7.176  13.594  1.00 98.15           O  
ATOM   3403  OG  SER A 207      -8.299  10.174  16.904  1.00 98.15           O  
ATOM   3404  HG  SER A 207      -9.137  10.368  17.330  1.00 98.15           H  
ATOM   3405  N   ILE A 208      -9.831   6.514  14.793  1.00 97.99           N  
ATOM   3406  H   ILE A 208     -10.501   6.763  15.506  1.00 97.99           H  
ATOM   3407  CA  ILE A 208      -9.929   5.176  14.189  1.00 97.99           C  
ATOM   3408  HA  ILE A 208      -8.941   4.716  14.205  1.00 97.99           H  
ATOM   3409  C   ILE A 208     -10.343   5.249  12.712  1.00 97.99           C  
ATOM   3410  CB  ILE A 208     -10.869   4.287  15.032  1.00 97.99           C  
ATOM   3411  HB  ILE A 208     -11.772   4.852  15.264  1.00 97.99           H  
ATOM   3412  O   ILE A 208      -9.799   4.513  11.895  1.00 97.99           O  
ATOM   3413  CG1 ILE A 208     -10.147   3.920  16.348  1.00 97.99           C  
ATOM   3414 HG12 ILE A 208      -9.343   3.216  16.134  1.00 97.99           H  
ATOM   3415 HG13 ILE A 208      -9.699   4.812  16.785  1.00 97.99           H  
ATOM   3416  CG2 ILE A 208     -11.282   3.006  14.283  1.00 97.99           C  
ATOM   3417 HG21 ILE A 208     -11.920   2.389  14.916  1.00 97.99           H  
ATOM   3418 HG22 ILE A 208     -11.866   3.256  13.397  1.00 97.99           H  
ATOM   3419 HG23 ILE A 208     -10.402   2.436  13.987  1.00 97.99           H  
ATOM   3420  CD1 ILE A 208     -11.068   3.319  17.407  1.00 97.99           C  
ATOM   3421 HD11 ILE A 208     -10.500   3.141  18.319  1.00 97.99           H  
ATOM   3422 HD12 ILE A 208     -11.486   2.369  17.073  1.00 97.99           H  
ATOM   3423 HD13 ILE A 208     -11.861   4.036  17.620  1.00 97.99           H  
ATOM   3424  N   ILE A 209     -11.231   6.170  12.329  1.00 98.00           N  
ATOM   3425  H   ILE A 209     -11.700   6.715  13.038  1.00 98.00           H  
ATOM   3426  CA  ILE A 209     -11.574   6.392  10.916  1.00 98.00           C  
ATOM   3427  HA  ILE A 209     -11.954   5.454  10.513  1.00 98.00           H  
ATOM   3428  C   ILE A 209     -10.319   6.763  10.112  1.00 98.00           C  
ATOM   3429  CB  ILE A 209     -12.714   7.421  10.771  1.00 98.00           C  
ATOM   3430  HB  ILE A 209     -12.500   8.283  11.404  1.00 98.00           H  
ATOM   3431  O   ILE A 209     -10.041   6.158   9.077  1.00 98.00           O  
ATOM   3432  CG1 ILE A 209     -14.035   6.764  11.229  1.00 98.00           C  
ATOM   3433 HG12 ILE A 209     -14.334   6.009  10.501  1.00 98.00           H  
ATOM   3434 HG13 ILE A 209     -13.884   6.255  12.181  1.00 98.00           H  
ATOM   3435  CG2 ILE A 209     -12.846   7.906   9.314  1.00 98.00           C  
ATOM   3436 HG21 ILE A 209     -12.999   7.059   8.646  1.00 98.00           H  
ATOM   3437 HG22 ILE A 209     -13.684   8.596   9.214  1.00 98.00           H  
ATOM   3438 HG23 ILE A 209     -11.953   8.451   9.008  1.00 98.00           H  
ATOM   3439  CD1 ILE A 209     -15.192   7.747  11.419  1.00 98.00           C  
ATOM   3440 HD11 ILE A 209     -14.921   8.502  12.157  1.00 98.00           H  
ATOM   3441 HD12 ILE A 209     -16.062   7.193  11.770  1.00 98.00           H  
ATOM   3442 HD13 ILE A 209     -15.456   8.230  10.478  1.00 98.00           H  
ATOM   3443  N   ASN A 210      -9.503   7.690  10.620  1.00 97.88           N  
ATOM   3444  H   ASN A 210      -9.789   8.174  11.459  1.00 97.88           H  
ATOM   3445  CA  ASN A 210      -8.243   8.063   9.972  1.00 97.88           C  
ATOM   3446  HA  ASN A 210      -8.453   8.338   8.938  1.00 97.88           H  
ATOM   3447  C   ASN A 210      -7.236   6.899   9.924  1.00 97.88           C  
ATOM   3448  CB  ASN A 210      -7.649   9.279  10.698  1.00 97.88           C  
ATOM   3449  HB2 ASN A 210      -6.641   9.454  10.325  1.00 97.88           H  
ATOM   3450  HB3 ASN A 210      -7.586   9.073  11.766  1.00 97.88           H  
ATOM   3451  O   ASN A 210      -6.469   6.786   8.960  1.00 97.88           O  
ATOM   3452  CG  ASN A 210      -8.436  10.556  10.474  1.00 97.88           C  
ATOM   3453  ND2 ASN A 210      -8.269  11.531  11.334  1.00 97.88           N  
ATOM   3454 HD21 ASN A 210      -8.873  12.330  11.206  1.00 97.88           H  
ATOM   3455 HD22 ASN A 210      -7.717  11.375  12.166  1.00 97.88           H  
ATOM   3456  OD1 ASN A 210      -9.165  10.725   9.514  1.00 97.88           O  
ATOM   3457  N   LEU A 211      -7.259   6.011  10.925  1.00 98.02           N  
ATOM   3458  H   LEU A 211      -7.909   6.171  11.682  1.00 98.02           H  
ATOM   3459  CA  LEU A 211      -6.419   4.815  10.988  1.00 98.02           C  
ATOM   3460  HA  LEU A 211      -5.384   5.143  10.885  1.00 98.02           H  
ATOM   3461  C   LEU A 211      -6.684   3.837   9.834  1.00 98.02           C  
ATOM   3462  CB  LEU A 211      -6.577   4.144  12.367  1.00 98.02           C  
ATOM   3463  HB2 LEU A 211      -6.306   4.868  13.135  1.00 98.02           H  
ATOM   3464  HB3 LEU A 211      -7.623   3.875  12.513  1.00 98.02           H  
ATOM   3465  O   LEU A 211      -5.749   3.147   9.437  1.00 98.02           O  
ATOM   3466  CG  LEU A 211      -5.771   2.855  12.590  1.00 98.02           C  
ATOM   3467  HG  LEU A 211      -6.078   2.104  11.863  1.00 98.02           H  
ATOM   3468  CD1 LEU A 211      -4.268   3.075  12.461  1.00 98.02           C  
ATOM   3469 HD11 LEU A 211      -4.027   3.434  11.460  1.00 98.02           H  
ATOM   3470 HD12 LEU A 211      -3.930   3.791  13.209  1.00 98.02           H  
ATOM   3471 HD13 LEU A 211      -3.774   2.115  12.609  1.00 98.02           H  
ATOM   3472  CD2 LEU A 211      -6.049   2.302  13.989  1.00 98.02           C  
ATOM   3473 HD21 LEU A 211      -5.695   2.999  14.748  1.00 98.02           H  
ATOM   3474 HD22 LEU A 211      -5.545   1.345  14.123  1.00 98.02           H  
ATOM   3475 HD23 LEU A 211      -7.121   2.153  14.120  1.00 98.02           H  
ATOM   3476  N   PHE A 212      -7.867   3.813   9.206  1.00 97.57           N  
ATOM   3477  H   PHE A 212      -8.629   4.375   9.558  1.00 97.57           H  
ATOM   3478  CA  PHE A 212      -8.092   2.962   8.021  1.00 97.57           C  
ATOM   3479  HA  PHE A 212      -7.824   1.942   8.297  1.00 97.57           H  
ATOM   3480  C   PHE A 212      -7.188   3.314   6.832  1.00 97.57           C  
ATOM   3481  CB  PHE A 212      -9.567   2.938   7.606  1.00 97.57           C  
ATOM   3482  HB2 PHE A 212      -9.935   3.958   7.492  1.00 97.57           H  
ATOM   3483  HB3 PHE A 212      -9.654   2.448   6.637  1.00 97.57           H  
ATOM   3484  O   PHE A 212      -6.959   2.469   5.970  1.00 97.57           O  
ATOM   3485  CG  PHE A 212     -10.427   2.171   8.584  1.00 97.57           C  
ATOM   3486  CD1 PHE A 212     -10.362   0.767   8.649  1.00 97.57           C  
ATOM   3487  HD1 PHE A 212      -9.767   0.224   7.930  1.00 97.57           H  
ATOM   3488  CD2 PHE A 212     -11.247   2.868   9.475  1.00 97.57           C  
ATOM   3489  HD2 PHE A 212     -11.303   3.944   9.400  1.00 97.57           H  
ATOM   3490  CE1 PHE A 212     -11.067   0.074   9.650  1.00 97.57           C  
ATOM   3491  HE1 PHE A 212     -11.019  -1.003   9.712  1.00 97.57           H  
ATOM   3492  CE2 PHE A 212     -11.933   2.182  10.485  1.00 97.57           C  
ATOM   3493  HE2 PHE A 212     -12.501   2.740  11.215  1.00 97.57           H  
ATOM   3494  CZ  PHE A 212     -11.824   0.790  10.591  1.00 97.57           C  
ATOM   3495  HZ  PHE A 212     -12.313   0.274  11.404  1.00 97.57           H  
ATOM   3496  N   THR A 213      -6.542   4.486   6.818  1.00 97.25           N  
ATOM   3497  H   THR A 213      -6.769   5.164   7.531  1.00 97.25           H  
ATOM   3498  CA  THR A 213      -5.455   4.784   5.863  1.00 97.25           C  
ATOM   3499  HA  THR A 213      -5.863   4.738   4.853  1.00 97.25           H  
ATOM   3500  C   THR A 213      -4.303   3.767   5.963  1.00 97.25           C  
ATOM   3501  CB  THR A 213      -4.891   6.194   6.097  1.00 97.25           C  
ATOM   3502  HB  THR A 213      -4.316   6.205   7.024  1.00 97.25           H  
ATOM   3503  O   THR A 213      -3.671   3.401   4.964  1.00 97.25           O  
ATOM   3504  CG2 THR A 213      -3.992   6.634   4.941  1.00 97.25           C  
ATOM   3505 HG21 THR A 213      -3.761   7.695   5.035  1.00 97.25           H  
ATOM   3506 HG22 THR A 213      -4.506   6.475   3.994  1.00 97.25           H  
ATOM   3507 HG23 THR A 213      -3.060   6.068   4.956  1.00 97.25           H  
ATOM   3508  OG1 THR A 213      -5.917   7.150   6.205  1.00 97.25           O  
ATOM   3509  HG1 THR A 213      -6.234   7.134   7.111  1.00 97.25           H  
ATOM   3510  N   PHE A 214      -4.044   3.249   7.168  1.00 97.57           N  
ATOM   3511  H   PHE A 214      -4.632   3.526   7.942  1.00 97.57           H  
ATOM   3512  CA  PHE A 214      -3.051   2.209   7.426  1.00 97.57           C  
ATOM   3513  HA  PHE A 214      -2.087   2.548   7.046  1.00 97.57           H  
ATOM   3514  C   PHE A 214      -3.402   0.889   6.737  1.00 97.57           C  
ATOM   3515  CB  PHE A 214      -2.947   1.985   8.937  1.00 97.57           C  
ATOM   3516  HB2 PHE A 214      -2.755   2.937   9.430  1.00 97.57           H  
ATOM   3517  HB3 PHE A 214      -3.908   1.613   9.295  1.00 97.57           H  
ATOM   3518  O   PHE A 214      -2.514   0.253   6.166  1.00 97.57           O  
ATOM   3519  CG  PHE A 214      -1.896   0.993   9.376  1.00 97.57           C  
ATOM   3520  CD1 PHE A 214      -2.262  -0.071  10.219  1.00 97.57           C  
ATOM   3521  HD1 PHE A 214      -3.284  -0.179  10.552  1.00 97.57           H  
ATOM   3522  CD2 PHE A 214      -0.556   1.138   8.969  1.00 97.57           C  
ATOM   3523  HD2 PHE A 214      -0.270   1.961   8.331  1.00 97.57           H  
ATOM   3524  CE1 PHE A 214      -1.291  -0.978  10.664  1.00 97.57           C  
ATOM   3525  HE1 PHE A 214      -1.569  -1.767  11.348  1.00 97.57           H  
ATOM   3526  CE2 PHE A 214       0.412   0.214   9.397  1.00 97.57           C  
ATOM   3527  HE2 PHE A 214       1.441   0.323   9.087  1.00 97.57           H  
ATOM   3528  CZ  PHE A 214       0.045  -0.841  10.250  1.00 97.57           C  
ATOM   3529  HZ  PHE A 214       0.790  -1.535  10.608  1.00 97.57           H  
ATOM   3530  N   THR A 215      -4.682   0.510   6.718  1.00 96.85           N  
ATOM   3531  H   THR A 215      -5.372   1.105   7.154  1.00 96.85           H  
ATOM   3532  CA  THR A 215      -5.171  -0.781   6.205  1.00 96.85           C  
ATOM   3533  HA  THR A 215      -4.332  -1.475   6.156  1.00 96.85           H  
ATOM   3534  C   THR A 215      -5.728  -0.726   4.784  1.00 96.85           C  
ATOM   3535  CB  THR A 215      -6.208  -1.398   7.152  1.00 96.85           C  
ATOM   3536  HB  THR A 215      -6.546  -2.353   6.749  1.00 96.85           H  
ATOM   3537  O   THR A 215      -5.882  -1.777   4.171  1.00 96.85           O  
ATOM   3538  CG2 THR A 215      -5.658  -1.613   8.562  1.00 96.85           C  
ATOM   3539 HG21 THR A 215      -4.738  -2.198   8.529  1.00 96.85           H  
ATOM   3540 HG22 THR A 215      -5.457  -0.655   9.042  1.00 96.85           H  
ATOM   3541 HG23 THR A 215      -6.390  -2.156   9.160  1.00 96.85           H  
ATOM   3542  OG1 THR A 215      -7.297  -0.523   7.279  1.00 96.85           O  
ATOM   3543  HG1 THR A 215      -8.012  -1.003   7.704  1.00 96.85           H  
ATOM   3544  N   ALA A 216      -5.935   0.470   4.225  1.00 96.51           N  
ATOM   3545  H   ALA A 216      -5.967   1.264   4.847  1.00 96.51           H  
ATOM   3546  CA  ALA A 216      -6.476   0.678   2.881  1.00 96.51           C  
ATOM   3547  HA  ALA A 216      -7.505   0.317   2.869  1.00 96.51           H  
ATOM   3548  C   ALA A 216      -5.698  -0.070   1.784  1.00 96.51           C  
ATOM   3549  CB  ALA A 216      -6.493   2.187   2.599  1.00 96.51           C  
ATOM   3550  HB1 ALA A 216      -6.894   2.368   1.601  1.00 96.51           H  
ATOM   3551  HB2 ALA A 216      -5.483   2.595   2.657  1.00 96.51           H  
ATOM   3552  HB3 ALA A 216      -7.131   2.693   3.323  1.00 96.51           H  
ATOM   3553  O   ALA A 216      -4.466  -0.140   1.825  1.00 96.51           O  
ATOM   3554  N   LEU A 217      -6.398  -0.581   0.776  1.00 95.71           N  
ATOM   3555  H   LEU A 217      -7.404  -0.490   0.782  1.00 95.71           H  
ATOM   3556  CA  LEU A 217      -5.781  -1.183  -0.405  1.00 95.71           C  
ATOM   3557  HA  LEU A 217      -5.086  -1.951  -0.067  1.00 95.71           H  
ATOM   3558  C   LEU A 217      -4.976  -0.135  -1.200  1.00 95.71           C  
ATOM   3559  CB  LEU A 217      -6.893  -1.887  -1.205  1.00 95.71           C  
ATOM   3560  HB2 LEU A 217      -7.335  -2.630  -0.540  1.00 95.71           H  
ATOM   3561  HB3 LEU A 217      -7.680  -1.174  -1.451  1.00 95.71           H  
ATOM   3562  O   LEU A 217      -5.307   1.050  -1.227  1.00 95.71           O  
ATOM   3563  CG  LEU A 217      -6.429  -2.600  -2.490  1.00 95.71           C  
ATOM   3564  HG  LEU A 217      -5.390  -2.910  -2.380  1.00 95.71           H  
ATOM   3565  CD1 LEU A 217      -7.258  -3.858  -2.738  1.00 95.71           C  
ATOM   3566 HD11 LEU A 217      -6.929  -4.354  -3.651  1.00 95.71           H  
ATOM   3567 HD12 LEU A 217      -7.145  -4.550  -1.904  1.00 95.71           H  
ATOM   3568 HD13 LEU A 217      -8.312  -3.597  -2.832  1.00 95.71           H  
ATOM   3569  CD2 LEU A 217      -6.563  -1.695  -3.719  1.00 95.71           C  
ATOM   3570 HD21 LEU A 217      -7.606  -1.403  -3.843  1.00 95.71           H  
ATOM   3571 HD22 LEU A 217      -6.251  -2.234  -4.613  1.00 95.71           H  
ATOM   3572 HD23 LEU A 217      -5.958  -0.794  -3.617  1.00 95.71           H  
ATOM   3573  N   GLY A 218      -3.895  -0.568  -1.852  1.00 95.87           N  
ATOM   3574  H   GLY A 218      -3.698  -1.558  -1.841  1.00 95.87           H  
ATOM   3575  CA  GLY A 218      -3.073   0.276  -2.715  1.00 95.87           C  
ATOM   3576  HA2 GLY A 218      -2.693  -0.327  -3.540  1.00 95.87           H  
ATOM   3577  HA3 GLY A 218      -3.700   1.054  -3.151  1.00 95.87           H  
ATOM   3578  C   GLY A 218      -1.881   0.933  -2.015  1.00 95.87           C  
ATOM   3579  O   GLY A 218      -1.206   0.337  -1.162  1.00 95.87           O  
ATOM   3580  N   ALA A 219      -1.551   2.145  -2.466  1.00 95.61           N  
ATOM   3581  H   ALA A 219      -2.157   2.571  -3.153  1.00 95.61           H  
ATOM   3582  CA  ALA A 219      -0.344   2.859  -2.072  1.00 95.61           C  
ATOM   3583  HA  ALA A 219       0.503   2.199  -2.260  1.00 95.61           H  
ATOM   3584  C   ALA A 219      -0.383   3.261  -0.586  1.00 95.61           C  
ATOM   3585  CB  ALA A 219      -0.161   4.091  -2.965  1.00 95.61           C  
ATOM   3586  HB1 ALA A 219      -0.208   3.808  -4.016  1.00 95.61           H  
ATOM   3587  HB2 ALA A 219      -0.955   4.811  -2.764  1.00 95.61           H  
ATOM   3588  HB3 ALA A 219       0.803   4.556  -2.756  1.00 95.61           H  
ATOM   3589  O   ALA A 219      -1.313   3.940  -0.156  1.00 95.61           O  
ATOM   3590  N   PRO A 220       0.648   2.923   0.206  1.00 96.28           N  
ATOM   3591  CA  PRO A 220       0.770   3.422   1.570  1.00 96.28           C  
ATOM   3592  HA  PRO A 220      -0.093   3.079   2.141  1.00 96.28           H  
ATOM   3593  C   PRO A 220       0.835   4.957   1.610  1.00 96.28           C  
ATOM   3594  CB  PRO A 220       2.038   2.762   2.122  1.00 96.28           C  
ATOM   3595  HB2 PRO A 220       2.915   3.366   1.887  1.00 96.28           H  
ATOM   3596  HB3 PRO A 220       1.968   2.568   3.193  1.00 96.28           H  
ATOM   3597  O   PRO A 220       1.631   5.576   0.892  1.00 96.28           O  
ATOM   3598  CG  PRO A 220       2.123   1.476   1.309  1.00 96.28           C  
ATOM   3599  HG2 PRO A 220       1.408   0.755   1.706  1.00 96.28           H  
ATOM   3600  HG3 PRO A 220       3.130   1.060   1.266  1.00 96.28           H  
ATOM   3601  CD  PRO A 220       1.671   1.930  -0.067  1.00 96.28           C  
ATOM   3602  HD2 PRO A 220       2.500   2.390  -0.606  1.00 96.28           H  
ATOM   3603  HD3 PRO A 220       1.280   1.078  -0.622  1.00 96.28           H  
ATOM   3604  N   ALA A 221       0.043   5.561   2.494  1.00 96.79           N  
ATOM   3605  H   ALA A 221      -0.598   5.001   3.038  1.00 96.79           H  
ATOM   3606  CA  ALA A 221       0.001   6.999   2.741  1.00 96.79           C  
ATOM   3607  HA  ALA A 221       0.771   7.493   2.148  1.00 96.79           H  
ATOM   3608  C   ALA A 221       0.289   7.301   4.217  1.00 96.79           C  
ATOM   3609  CB  ALA A 221      -1.352   7.548   2.277  1.00 96.79           C  
ATOM   3610  HB1 ALA A 221      -2.160   7.061   2.822  1.00 96.79           H  
ATOM   3611  HB2 ALA A 221      -1.404   8.621   2.461  1.00 96.79           H  
ATOM   3612  HB3 ALA A 221      -1.484   7.361   1.211  1.00 96.79           H  
ATOM   3613  O   ALA A 221       0.028   6.472   5.089  1.00 96.79           O  
ATOM   3614  N   ALA A 222       0.890   8.464   4.478  1.00 97.72           N  
ATOM   3615  H   ALA A 222       0.960   9.145   3.736  1.00 97.72           H  
ATOM   3616  CA  ALA A 222       1.025   8.967   5.840  1.00 97.72           C  
ATOM   3617  HA  ALA A 222       1.322   8.147   6.493  1.00 97.72           H  
ATOM   3618  C   ALA A 222      -0.335   9.490   6.313  1.00 97.72           C  
ATOM   3619  CB  ALA A 222       2.111  10.048   5.890  1.00 97.72           C  
ATOM   3620  HB1 ALA A 222       2.236  10.389   6.918  1.00 97.72           H  
ATOM   3621  HB2 ALA A 222       1.824  10.898   5.270  1.00 97.72           H  
ATOM   3622  HB3 ALA A 222       3.061   9.643   5.543  1.00 97.72           H  
ATOM   3623  O   ALA A 222      -1.109  10.009   5.508  1.00 97.72           O  
ATOM   3624  N   PHE A 223      -0.621   9.361   7.603  1.00 97.92           N  
ATOM   3625  H   PHE A 223       0.062   8.942   8.218  1.00 97.92           H  
ATOM   3626  CA  PHE A 223      -1.895   9.778   8.186  1.00 97.92           C  
ATOM   3627  HA  PHE A 223      -2.293  10.613   7.609  1.00 97.92           H  
ATOM   3628  C   PHE A 223      -1.701  10.264   9.619  1.00 97.92           C  
ATOM   3629  CB  PHE A 223      -2.912   8.628   8.106  1.00 97.92           C  
ATOM   3630  HB2 PHE A 223      -3.024   8.343   7.060  1.00 97.92           H  
ATOM   3631  HB3 PHE A 223      -3.884   8.990   8.440  1.00 97.92           H  
ATOM   3632  O   PHE A 223      -0.683   9.978  10.253  1.00 97.92           O  
ATOM   3633  CG  PHE A 223      -2.545   7.394   8.907  1.00 97.92           C  
ATOM   3634  CD1 PHE A 223      -1.618   6.465   8.393  1.00 97.92           C  
ATOM   3635  HD1 PHE A 223      -1.182   6.621   7.418  1.00 97.92           H  
ATOM   3636  CD2 PHE A 223      -3.131   7.171  10.167  1.00 97.92           C  
ATOM   3637  HD2 PHE A 223      -3.873   7.854  10.553  1.00 97.92           H  
ATOM   3638  CE1 PHE A 223      -1.248   5.343   9.152  1.00 97.92           C  
ATOM   3639  HE1 PHE A 223      -0.526   4.641   8.762  1.00 97.92           H  
ATOM   3640  CE2 PHE A 223      -2.767   6.042  10.919  1.00 97.92           C  
ATOM   3641  HE2 PHE A 223      -3.236   5.854  11.873  1.00 97.92           H  
ATOM   3642  CZ  PHE A 223      -1.813   5.142  10.422  1.00 97.92           C  
ATOM   3643  HZ  PHE A 223      -1.540   4.279  11.011  1.00 97.92           H  
ATOM   3644  N   LYS A 224      -2.679  11.010  10.132  1.00 97.93           N  
ATOM   3645  H   LYS A 224      -3.514  11.149   9.580  1.00 97.93           H  
ATOM   3646  CA  LYS A 224      -2.729  11.390  11.544  1.00 97.93           C  
ATOM   3647  HA  LYS A 224      -1.722  11.406  11.961  1.00 97.93           H  
ATOM   3648  C   LYS A 224      -3.521  10.352  12.329  1.00 97.93           C  
ATOM   3649  CB  LYS A 224      -3.336  12.787  11.721  1.00 97.93           C  
ATOM   3650  HB2 LYS A 224      -3.510  12.942  12.786  1.00 97.93           H  
ATOM   3651  HB3 LYS A 224      -4.296  12.842  11.208  1.00 97.93           H  
ATOM   3652  O   LYS A 224      -4.630  10.001  11.933  1.00 97.93           O  
ATOM   3653  CG  LYS A 224      -2.403  13.895  11.212  1.00 97.93           C  
ATOM   3654  HG2 LYS A 224      -1.413  13.760  11.649  1.00 97.93           H  
ATOM   3655  HG3 LYS A 224      -2.325  13.849  10.126  1.00 97.93           H  
ATOM   3656  CD  LYS A 224      -2.955  15.260  11.639  1.00 97.93           C  
ATOM   3657  HD2 LYS A 224      -3.927  15.420  11.171  1.00 97.93           H  
ATOM   3658  HD3 LYS A 224      -3.085  15.258  12.722  1.00 97.93           H  
ATOM   3659  CE  LYS A 224      -1.997  16.391  11.254  1.00 97.93           C  
ATOM   3660  HE2 LYS A 224      -1.006  16.143  11.633  1.00 97.93           H  
ATOM   3661  HE3 LYS A 224      -1.941  16.454  10.168  1.00 97.93           H  
ATOM   3662  NZ  LYS A 224      -2.450  17.683  11.834  1.00 97.93           N  
ATOM   3663  HZ1 LYS A 224      -1.811  18.431  11.604  1.00 97.93           H  
ATOM   3664  HZ2 LYS A 224      -2.494  17.611  12.840  1.00 97.93           H  
ATOM   3665  HZ3 LYS A 224      -3.374  17.923  11.504  1.00 97.93           H  
ATOM   3666  N   PHE A 225      -2.961   9.899  13.441  1.00 97.92           N  
ATOM   3667  H   PHE A 225      -2.046  10.245  13.693  1.00 97.92           H  
ATOM   3668  CA  PHE A 225      -3.650   9.090  14.436  1.00 97.92           C  
ATOM   3669  HA  PHE A 225      -4.703   9.004  14.167  1.00 97.92           H  
ATOM   3670  C   PHE A 225      -3.556   9.820  15.771  1.00 97.92           C  
ATOM   3671  CB  PHE A 225      -3.035   7.689  14.478  1.00 97.92           C  
ATOM   3672  HB2 PHE A 225      -2.016   7.753  14.859  1.00 97.92           H  
ATOM   3673  HB3 PHE A 225      -2.980   7.306  13.459  1.00 97.92           H  
ATOM   3674  O   PHE A 225      -2.456   9.981  16.309  1.00 97.92           O  
ATOM   3675  CG  PHE A 225      -3.835   6.705  15.306  1.00 97.92           C  
ATOM   3676  CD1 PHE A 225      -3.232   6.005  16.366  1.00 97.92           C  
ATOM   3677  HD1 PHE A 225      -2.191   6.167  16.602  1.00 97.92           H  
ATOM   3678  CD2 PHE A 225      -5.195   6.490  15.017  1.00 97.92           C  
ATOM   3679  HD2 PHE A 225      -5.663   7.007  14.192  1.00 97.92           H  
ATOM   3680  CE1 PHE A 225      -3.988   5.099  17.130  1.00 97.92           C  
ATOM   3681  HE1 PHE A 225      -3.531   4.569  17.952  1.00 97.92           H  
ATOM   3682  CE2 PHE A 225      -5.955   5.599  15.793  1.00 97.92           C  
ATOM   3683  HE2 PHE A 225      -7.001   5.443  15.575  1.00 97.92           H  
ATOM   3684  CZ  PHE A 225      -5.349   4.895  16.845  1.00 97.92           C  
ATOM   3685  HZ  PHE A 225      -5.929   4.206  17.440  1.00 97.92           H  
ATOM   3686  N   PHE A 226      -4.692  10.339  16.241  1.00 96.25           N  
ATOM   3687  H   PHE A 226      -5.566  10.117  15.785  1.00 96.25           H  
ATOM   3688  CA  PHE A 226      -4.723  11.418  17.230  1.00 96.25           C  
ATOM   3689  HA  PHE A 226      -5.739  11.810  17.277  1.00 96.25           H  
ATOM   3690  C   PHE A 226      -3.824  12.587  16.778  1.00 96.25           C  
ATOM   3691  CB  PHE A 226      -4.388  10.849  18.623  1.00 96.25           C  
ATOM   3692  HB2 PHE A 226      -3.342  10.543  18.662  1.00 96.25           H  
ATOM   3693  HB3 PHE A 226      -4.522  11.635  19.365  1.00 96.25           H  
ATOM   3694  O   PHE A 226      -3.838  12.977  15.606  1.00 96.25           O  
ATOM   3695  CG  PHE A 226      -5.250   9.677  19.029  1.00 96.25           C  
ATOM   3696  CD1 PHE A 226      -6.537   9.914  19.540  1.00 96.25           C  
ATOM   3697  HD1 PHE A 226      -6.915  10.923  19.620  1.00 96.25           H  
ATOM   3698  CD2 PHE A 226      -4.775   8.358  18.903  1.00 96.25           C  
ATOM   3699  HD2 PHE A 226      -3.787   8.172  18.508  1.00 96.25           H  
ATOM   3700  CE1 PHE A 226      -7.344   8.838  19.941  1.00 96.25           C  
ATOM   3701  HE1 PHE A 226      -8.326   9.029  20.347  1.00 96.25           H  
ATOM   3702  CE2 PHE A 226      -5.582   7.283  19.311  1.00 96.25           C  
ATOM   3703  HE2 PHE A 226      -5.209   6.272  19.249  1.00 96.25           H  
ATOM   3704  CZ  PHE A 226      -6.865   7.521  19.831  1.00 96.25           C  
ATOM   3705  HZ  PHE A 226      -7.473   6.695  20.167  1.00 96.25           H  
ATOM   3706  N   ASP A 227      -2.991  13.104  17.677  1.00 94.02           N  
ATOM   3707  H   ASP A 227      -3.088  12.804  18.637  1.00 94.02           H  
ATOM   3708  CA  ASP A 227      -2.105  14.244  17.431  1.00 94.02           C  
ATOM   3709  HA  ASP A 227      -2.586  14.898  16.704  1.00 94.02           H  
ATOM   3710  C   ASP A 227      -0.750  13.839  16.822  1.00 94.02           C  
ATOM   3711  CB  ASP A 227      -1.985  15.043  18.736  1.00 94.02           C  
ATOM   3712  HB2 ASP A 227      -1.385  15.937  18.563  1.00 94.02           H  
ATOM   3713  HB3 ASP A 227      -1.492  14.433  19.493  1.00 94.02           H  
ATOM   3714  O   ASP A 227       0.171  14.647  16.719  1.00 94.02           O  
ATOM   3715  CG  ASP A 227      -3.379  15.462  19.218  1.00 94.02           C  
ATOM   3716  OD1 ASP A 227      -4.082  16.093  18.400  1.00 94.02           O  
ATOM   3717  OD2 ASP A 227      -3.772  15.051  20.336  1.00 94.02           O  
ATOM   3718  N   THR A 228      -0.606  12.579  16.396  1.00 97.66           N  
ATOM   3719  H   THR A 228      -1.407  11.966  16.448  1.00 97.66           H  
ATOM   3720  CA  THR A 228       0.659  12.032  15.895  1.00 97.66           C  
ATOM   3721  HA  THR A 228       1.433  12.796  15.972  1.00 97.66           H  
ATOM   3722  C   THR A 228       0.565  11.610  14.432  1.00 97.66           C  
ATOM   3723  CB  THR A 228       1.112  10.860  16.769  1.00 97.66           C  
ATOM   3724  HB  THR A 228       0.368  10.064  16.736  1.00 97.66           H  
ATOM   3725  O   THR A 228      -0.298  10.825  14.043  1.00 97.66           O  
ATOM   3726  CG2 THR A 228       2.475  10.317  16.346  1.00 97.66           C  
ATOM   3727 HG21 THR A 228       2.841   9.649  17.126  1.00 97.66           H  
ATOM   3728 HG22 THR A 228       3.179  11.140  16.226  1.00 97.66           H  
ATOM   3729 HG23 THR A 228       2.369   9.769  15.411  1.00 97.66           H  
ATOM   3730  OG1 THR A 228       1.280  11.286  18.096  1.00 97.66           O  
ATOM   3731  HG1 THR A 228       0.503  11.792  18.342  1.00 97.66           H  
ATOM   3732  N   THR A 229       1.515  12.064  13.612  1.00 98.09           N  
ATOM   3733  H   THR A 229       2.155  12.769  13.948  1.00 98.09           H  
ATOM   3734  CA  THR A 229       1.679  11.561  12.242  1.00 98.09           C  
ATOM   3735  HA  THR A 229       0.689  11.460  11.799  1.00 98.09           H  
ATOM   3736  C   THR A 229       2.341  10.180  12.252  1.00 98.09           C  
ATOM   3737  CB  THR A 229       2.459  12.546  11.359  1.00 98.09           C  
ATOM   3738  HB  THR A 229       3.468  12.665  11.753  1.00 98.09           H  
ATOM   3739  O   THR A 229       3.385   9.957  12.882  1.00 98.09           O  
ATOM   3740  CG2 THR A 229       2.536  12.101   9.898  1.00 98.09           C  
ATOM   3741 HG21 THR A 229       1.534  11.912   9.511  1.00 98.09           H  
ATOM   3742 HG22 THR A 229       3.133  11.193   9.812  1.00 98.09           H  
ATOM   3743 HG23 THR A 229       3.016  12.875   9.300  1.00 98.09           H  
ATOM   3744  OG1 THR A 229       1.813  13.800  11.362  1.00 98.09           O  
ATOM   3745  HG1 THR A 229       2.408  14.420  10.934  1.00 98.09           H  
ATOM   3746  N   ILE A 230       1.732   9.238  11.538  1.00 98.08           N  
ATOM   3747  H   ILE A 230       0.863   9.479  11.083  1.00 98.08           H  
ATOM   3748  CA  ILE A 230       2.282   7.918  11.242  1.00 98.08           C  
ATOM   3749  HA  ILE A 230       3.145   7.726  11.879  1.00 98.08           H  
ATOM   3750  C   ILE A 230       2.756   7.930   9.791  1.00 98.08           C  
ATOM   3751  CB  ILE A 230       1.239   6.810  11.503  1.00 98.08           C  
ATOM   3752  HB  ILE A 230       0.430   6.937  10.784  1.00 98.08           H  
ATOM   3753  O   ILE A 230       1.955   8.066   8.864  1.00 98.08           O  
ATOM   3754  CG1 ILE A 230       0.599   6.879  12.907  1.00 98.08           C  
ATOM   3755 HG12 ILE A 230       0.073   7.828  13.018  1.00 98.08           H  
ATOM   3756 HG13 ILE A 230      -0.153   6.094  12.987  1.00 98.08           H  
ATOM   3757  CG2 ILE A 230       1.871   5.424  11.268  1.00 98.08           C  
ATOM   3758 HG21 ILE A 230       2.766   5.295  11.877  1.00 98.08           H  
ATOM   3759 HG22 ILE A 230       1.151   4.646  11.520  1.00 98.08           H  
ATOM   3760 HG23 ILE A 230       2.138   5.317  10.217  1.00 98.08           H  
ATOM   3761  CD1 ILE A 230       1.578   6.725  14.072  1.00 98.08           C  
ATOM   3762 HD11 ILE A 230       2.358   7.484  14.012  1.00 98.08           H  
ATOM   3763 HD12 ILE A 230       1.029   6.863  15.003  1.00 98.08           H  
ATOM   3764 HD13 ILE A 230       2.012   5.725  14.067  1.00 98.08           H  
ATOM   3765  N   ASP A 231       4.067   7.800   9.596  1.00 97.42           N  
ATOM   3766  H   ASP A 231       4.689   7.739  10.388  1.00 97.42           H  
ATOM   3767  CA  ASP A 231       4.655   7.736   8.262  1.00 97.42           C  
ATOM   3768  HA  ASP A 231       4.238   8.549   7.668  1.00 97.42           H  
ATOM   3769  C   ASP A 231       4.303   6.431   7.550  1.00 97.42           C  
ATOM   3770  CB  ASP A 231       6.178   7.913   8.324  1.00 97.42           C  
ATOM   3771  HB2 ASP A 231       6.613   7.596   7.376  1.00 97.42           H  
ATOM   3772  HB3 ASP A 231       6.587   7.279   9.110  1.00 97.42           H  
ATOM   3773  O   ASP A 231       4.093   5.381   8.155  1.00 97.42           O  
ATOM   3774  CG  ASP A 231       6.575   9.369   8.549  1.00 97.42           C  
ATOM   3775  OD1 ASP A 231       5.958  10.231   7.882  1.00 97.42           O  
ATOM   3776  OD2 ASP A 231       7.499   9.588   9.356  1.00 97.42           O  
ATOM   3777  N   ARG A 232       4.276   6.479   6.219  1.00 95.44           N  
ATOM   3778  H   ARG A 232       4.484   7.368   5.786  1.00 95.44           H  
ATOM   3779  CA  ARG A 232       3.997   5.304   5.391  1.00 95.44           C  
ATOM   3780  HA  ARG A 232       3.133   4.801   5.823  1.00 95.44           H  
ATOM   3781  C   ARG A 232       5.155   4.300   5.388  1.00 95.44           C  
ATOM   3782  CB  ARG A 232       3.622   5.740   3.973  1.00 95.44           C  
ATOM   3783  HB2 ARG A 232       2.699   6.318   4.030  1.00 95.44           H  
ATOM   3784  HB3 ARG A 232       3.421   4.842   3.389  1.00 95.44           H  
ATOM   3785  O   ARG A 232       6.290   4.664   5.081  1.00 95.44           O  
ATOM   3786  CG  ARG A 232       4.684   6.582   3.246  1.00 95.44           C  
ATOM   3787  HG2 ARG A 232       4.842   7.521   3.778  1.00 95.44           H  
ATOM   3788  HG3 ARG A 232       5.628   6.043   3.166  1.00 95.44           H  
ATOM   3789  CD  ARG A 232       4.178   6.876   1.840  1.00 95.44           C  
ATOM   3790  HD2 ARG A 232       3.190   7.329   1.917  1.00 95.44           H  
ATOM   3791  HD3 ARG A 232       4.090   5.930   1.304  1.00 95.44           H  
ATOM   3792  NE  ARG A 232       5.061   7.786   1.090  1.00 95.44           N  
ATOM   3793  HE  ARG A 232       5.721   8.331   1.626  1.00 95.44           H  
ATOM   3794  NH1 ARG A 232       3.832   7.642  -0.838  1.00 95.44           N  
ATOM   3795 HH11 ARG A 232       3.655   7.886  -1.802  1.00 95.44           H  
ATOM   3796 HH12 ARG A 232       3.192   7.013  -0.376  1.00 95.44           H  
ATOM   3797  NH2 ARG A 232       5.614   8.967  -0.789  1.00 95.44           N  
ATOM   3798 HH21 ARG A 232       6.359   9.439  -0.296  1.00 95.44           H  
ATOM   3799 HH22 ARG A 232       5.353   9.264  -1.718  1.00 95.44           H  
ATOM   3800  CZ  ARG A 232       4.841   8.122  -0.170  1.00 95.44           C  
ATOM   3801  N   LYS A 233       4.853   3.009   5.560  1.00 95.78           N  
ATOM   3802  H   LYS A 233       3.917   2.772   5.858  1.00 95.78           H  
ATOM   3803  CA  LYS A 233       5.773   1.924   5.183  1.00 95.78           C  
ATOM   3804  HA  LYS A 233       6.788   2.225   5.444  1.00 95.78           H  
ATOM   3805  C   LYS A 233       5.708   1.707   3.672  1.00 95.78           C  
ATOM   3806  CB  LYS A 233       5.455   0.634   5.965  1.00 95.78           C  
ATOM   3807  HB2 LYS A 233       4.428   0.321   5.777  1.00 95.78           H  
ATOM   3808  HB3 LYS A 233       5.573   0.831   7.031  1.00 95.78           H  
ATOM   3809  O   LYS A 233       4.664   1.315   3.163  1.00 95.78           O  
ATOM   3810  CG  LYS A 233       6.419  -0.489   5.540  1.00 95.78           C  
ATOM   3811  HG2 LYS A 233       7.436  -0.095   5.562  1.00 95.78           H  
ATOM   3812  HG3 LYS A 233       6.192  -0.794   4.518  1.00 95.78           H  
ATOM   3813  CD  LYS A 233       6.368  -1.730   6.438  1.00 95.78           C  
ATOM   3814  HD2 LYS A 233       5.388  -2.203   6.366  1.00 95.78           H  
ATOM   3815  HD3 LYS A 233       6.570  -1.430   7.466  1.00 95.78           H  
ATOM   3816  CE  LYS A 233       7.444  -2.713   5.954  1.00 95.78           C  
ATOM   3817  HE2 LYS A 233       8.340  -2.144   5.704  1.00 95.78           H  
ATOM   3818  HE3 LYS A 233       7.089  -3.189   5.039  1.00 95.78           H  
ATOM   3819  NZ  LYS A 233       7.797  -3.746   6.959  1.00 95.78           N  
ATOM   3820  HZ1 LYS A 233       8.084  -3.344   7.840  1.00 95.78           H  
ATOM   3821  HZ2 LYS A 233       6.996  -4.331   7.149  1.00 95.78           H  
ATOM   3822  HZ3 LYS A 233       8.523  -4.365   6.627  1.00 95.78           H  
ATOM   3823  N   ARG A 234       6.805   1.954   2.952  1.00 94.98           N  
ATOM   3824  H   ARG A 234       7.639   2.232   3.447  1.00 94.98           H  
ATOM   3825  CA  ARG A 234       6.902   1.652   1.511  1.00 94.98           C  
ATOM   3826  HA  ARG A 234       5.906   1.703   1.071  1.00 94.98           H  
ATOM   3827  C   ARG A 234       7.407   0.227   1.286  1.00 94.98           C  
ATOM   3828  CB  ARG A 234       7.797   2.660   0.780  1.00 94.98           C  
ATOM   3829  HB2 ARG A 234       7.801   2.393  -0.277  1.00 94.98           H  
ATOM   3830  HB3 ARG A 234       8.817   2.576   1.157  1.00 94.98           H  
ATOM   3831  O   ARG A 234       8.265  -0.241   2.030  1.00 94.98           O  
ATOM   3832  CG  ARG A 234       7.329   4.114   0.911  1.00 94.98           C  
ATOM   3833  HG2 ARG A 234       7.516   4.463   1.926  1.00 94.98           H  
ATOM   3834  HG3 ARG A 234       6.264   4.187   0.692  1.00 94.98           H  
ATOM   3835  CD  ARG A 234       8.112   4.972  -0.089  1.00 94.98           C  
ATOM   3836  HD2 ARG A 234       9.166   4.701  -0.034  1.00 94.98           H  
ATOM   3837  HD3 ARG A 234       7.749   4.745  -1.091  1.00 94.98           H  
ATOM   3838  NE  ARG A 234       7.977   6.413   0.192  1.00 94.98           N  
ATOM   3839  HE  ARG A 234       7.608   6.653   1.101  1.00 94.98           H  
ATOM   3840  NH1 ARG A 234       8.974   7.149  -1.737  1.00 94.98           N  
ATOM   3841 HH11 ARG A 234       9.372   7.881  -2.309  1.00 94.98           H  
ATOM   3842 HH12 ARG A 234       8.926   6.207  -2.097  1.00 94.98           H  
ATOM   3843  NH2 ARG A 234       8.479   8.615  -0.133  1.00 94.98           N  
ATOM   3844 HH21 ARG A 234       8.983   9.297  -0.681  1.00 94.98           H  
ATOM   3845 HH22 ARG A 234       8.418   8.770   0.863  1.00 94.98           H  
ATOM   3846  CZ  ARG A 234       8.464   7.382  -0.563  1.00 94.98           C  
ATOM   3847  N   TYR A 235       6.930  -0.421   0.227  1.00 96.13           N  
ATOM   3848  H   TYR A 235       6.228   0.025  -0.347  1.00 96.13           H  
ATOM   3849  CA  TYR A 235       7.359  -1.764  -0.175  1.00 96.13           C  
ATOM   3850  HA  TYR A 235       7.965  -2.207   0.615  1.00 96.13           H  
ATOM   3851  C   TYR A 235       8.237  -1.668  -1.427  1.00 96.13           C  
ATOM   3852  CB  TYR A 235       6.140  -2.676  -0.362  1.00 96.13           C  
ATOM   3853  HB2 TYR A 235       6.485  -3.696  -0.533  1.00 96.13           H  
ATOM   3854  HB3 TYR A 235       5.598  -2.357  -1.252  1.00 96.13           H  
ATOM   3855  O   TYR A 235       7.807  -1.946  -2.540  1.00 96.13           O  
ATOM   3856  CG  TYR A 235       5.181  -2.672   0.807  1.00 96.13           C  
ATOM   3857  CD1 TYR A 235       5.461  -3.437   1.956  1.00 96.13           C  
ATOM   3858  HD1 TYR A 235       6.337  -4.067   1.984  1.00 96.13           H  
ATOM   3859  CD2 TYR A 235       4.022  -1.877   0.747  1.00 96.13           C  
ATOM   3860  HD2 TYR A 235       3.805  -1.314  -0.149  1.00 96.13           H  
ATOM   3861  CE1 TYR A 235       4.592  -3.381   3.063  1.00 96.13           C  
ATOM   3862  HE1 TYR A 235       4.786  -3.960   3.953  1.00 96.13           H  
ATOM   3863  CE2 TYR A 235       3.147  -1.835   1.844  1.00 96.13           C  
ATOM   3864  HE2 TYR A 235       2.243  -1.245   1.796  1.00 96.13           H  
ATOM   3865  OH  TYR A 235       2.599  -2.509   4.064  1.00 96.13           O  
ATOM   3866  HH  TYR A 235       1.883  -1.883   3.934  1.00 96.13           H  
ATOM   3867  CZ  TYR A 235       3.439  -2.574   3.005  1.00 96.13           C  
ATOM   3868  N   THR A 236       9.476  -1.209  -1.249  1.00 94.60           N  
ATOM   3869  H   THR A 236       9.781  -0.973  -0.316  1.00 94.60           H  
ATOM   3870  CA  THR A 236      10.414  -0.916  -2.353  1.00 94.60           C  
ATOM   3871  HA  THR A 236       9.837  -0.592  -3.220  1.00 94.60           H  
ATOM   3872  C   THR A 236      11.232  -2.128  -2.815  1.00 94.60           C  
ATOM   3873  CB  THR A 236      11.356   0.234  -1.977  1.00 94.60           C  
ATOM   3874  HB  THR A 236      12.058   0.421  -2.789  1.00 94.60           H  
ATOM   3875  O   THR A 236      12.198  -1.981  -3.557  1.00 94.60           O  
ATOM   3876  CG2 THR A 236      10.600   1.530  -1.687  1.00 94.60           C  
ATOM   3877 HG21 THR A 236       9.973   1.784  -2.541  1.00 94.60           H  
ATOM   3878 HG22 THR A 236      11.319   2.331  -1.518  1.00 94.60           H  
ATOM   3879 HG23 THR A 236       9.981   1.411  -0.798  1.00 94.60           H  
ATOM   3880  OG1 THR A 236      12.066  -0.101  -0.805  1.00 94.60           O  
ATOM   3881  HG1 THR A 236      12.817  -0.634  -1.075  1.00 94.60           H  
ATOM   3882  N   SER A 237      10.902  -3.325  -2.329  1.00 94.42           N  
ATOM   3883  H   SER A 237      10.058  -3.390  -1.779  1.00 94.42           H  
ATOM   3884  CA  SER A 237      11.497  -4.584  -2.773  1.00 94.42           C  
ATOM   3885  HA  SER A 237      12.256  -4.398  -3.533  1.00 94.42           H  
ATOM   3886  C   SER A 237      10.402  -5.440  -3.381  1.00 94.42           C  
ATOM   3887  CB  SER A 237      12.170  -5.316  -1.609  1.00 94.42           C  
ATOM   3888  HB2 SER A 237      13.022  -4.730  -1.264  1.00 94.42           H  
ATOM   3889  HB3 SER A 237      11.461  -5.424  -0.788  1.00 94.42           H  
ATOM   3890  O   SER A 237       9.455  -5.807  -2.693  1.00 94.42           O  
ATOM   3891  OG  SER A 237      12.613  -6.600  -2.016  1.00 94.42           O  
ATOM   3892  HG  SER A 237      12.043  -7.242  -1.587  1.00 94.42           H  
ATOM   3893  N   THR A 238      10.559  -5.782  -4.653  1.00 96.04           N  
ATOM   3894  H   THR A 238      11.327  -5.397  -5.185  1.00 96.04           H  
ATOM   3895  CA  THR A 238       9.647  -6.655  -5.400  1.00 96.04           C  
ATOM   3896  HA  THR A 238       8.651  -6.601  -4.959  1.00 96.04           H  
ATOM   3897  C   THR A 238      10.062  -8.125  -5.355  1.00 96.04           C  
ATOM   3898  CB  THR A 238       9.536  -6.175  -6.848  1.00 96.04           C  
ATOM   3899  HB  THR A 238       8.971  -6.910  -7.422  1.00 96.04           H  
ATOM   3900  O   THR A 238       9.423  -8.964  -5.971  1.00 96.04           O  
ATOM   3901  CG2 THR A 238       8.819  -4.833  -6.952  1.00 96.04           C  
ATOM   3902 HG21 THR A 238       7.814  -4.919  -6.537  1.00 96.04           H  
ATOM   3903 HG22 THR A 238       9.373  -4.058  -6.422  1.00 96.04           H  
ATOM   3904 HG23 THR A 238       8.705  -4.564  -8.002  1.00 96.04           H  
ATOM   3905  OG1 THR A 238      10.839  -6.002  -7.369  1.00 96.04           O  
ATOM   3906  HG1 THR A 238      10.773  -5.466  -8.163  1.00 96.04           H  
ATOM   3907  N   LYS A 239      11.111  -8.471  -4.597  1.00 95.15           N  
ATOM   3908  H   LYS A 239      11.609  -7.735  -4.118  1.00 95.15           H  
ATOM   3909  CA  LYS A 239      11.605  -9.854  -4.510  1.00 95.15           C  
ATOM   3910  HA  LYS A 239      11.895 -10.194  -5.505  1.00 95.15           H  
ATOM   3911  C   LYS A 239      10.542 -10.845  -4.039  1.00 95.15           C  
ATOM   3912  CB  LYS A 239      12.812  -9.938  -3.575  1.00 95.15           C  
ATOM   3913  HB2 LYS A 239      13.074 -10.989  -3.454  1.00 95.15           H  
ATOM   3914  HB3 LYS A 239      12.541  -9.540  -2.597  1.00 95.15           H  
ATOM   3915  O   LYS A 239      10.518 -11.960  -4.531  1.00 95.15           O  
ATOM   3916  CG  LYS A 239      14.031  -9.191  -4.125  1.00 95.15           C  
ATOM   3917  HG2 LYS A 239      13.811  -8.127  -4.212  1.00 95.15           H  
ATOM   3918  HG3 LYS A 239      14.289  -9.588  -5.107  1.00 95.15           H  
ATOM   3919  CD  LYS A 239      15.201  -9.396  -3.163  1.00 95.15           C  
ATOM   3920  HD2 LYS A 239      14.925  -9.009  -2.182  1.00 95.15           H  
ATOM   3921  HD3 LYS A 239      15.407 -10.463  -3.080  1.00 95.15           H  
ATOM   3922  CE  LYS A 239      16.444  -8.670  -3.673  1.00 95.15           C  
ATOM   3923  HE2 LYS A 239      16.210  -7.610  -3.773  1.00 95.15           H  
ATOM   3924  HE3 LYS A 239      16.689  -9.060  -4.661  1.00 95.15           H  
ATOM   3925  NZ  LYS A 239      17.572  -8.873  -2.733  1.00 95.15           N  
ATOM   3926  HZ1 LYS A 239      17.325  -8.523  -1.818  1.00 95.15           H  
ATOM   3927  HZ2 LYS A 239      18.402  -8.397  -3.057  1.00 95.15           H  
ATOM   3928  HZ3 LYS A 239      17.765  -9.860  -2.643  1.00 95.15           H  
ATOM   3929  N   GLU A 240       9.666 -10.429  -3.120  1.00 94.67           N  
ATOM   3930  H   GLU A 240       9.700  -9.471  -2.804  1.00 94.67           H  
ATOM   3931  CA  GLU A 240       8.648 -11.319  -2.545  1.00 94.67           C  
ATOM   3932  HA  GLU A 240       9.145 -12.218  -2.182  1.00 94.67           H  
ATOM   3933  C   GLU A 240       7.624 -11.817  -3.571  1.00 94.67           C  
ATOM   3934  CB  GLU A 240       7.958 -10.656  -1.331  1.00 94.67           C  
ATOM   3935  HB2 GLU A 240       7.312 -11.401  -0.866  1.00 94.67           H  
ATOM   3936  HB3 GLU A 240       8.730 -10.397  -0.606  1.00 94.67           H  
ATOM   3937  O   GLU A 240       7.028 -12.863  -3.356  1.00 94.67           O  
ATOM   3938  CG  GLU A 240       7.120  -9.390  -1.623  1.00 94.67           C  
ATOM   3939  HG2 GLU A 240       6.384  -9.615  -2.395  1.00 94.67           H  
ATOM   3940  HG3 GLU A 240       7.789  -8.622  -2.011  1.00 94.67           H  
ATOM   3941  CD  GLU A 240       6.380  -8.829  -0.380  1.00 94.67           C  
ATOM   3942  OE1 GLU A 240       5.624  -7.831  -0.496  1.00 94.67           O  
ATOM   3943  OE2 GLU A 240       6.567  -9.344   0.746  1.00 94.67           O  
ATOM   3944  N   VAL A 241       7.431 -11.109  -4.691  1.00 95.94           N  
ATOM   3945  H   VAL A 241       8.009 -10.301  -4.878  1.00 95.94           H  
ATOM   3946  CA  VAL A 241       6.474 -11.538  -5.721  1.00 95.94           C  
ATOM   3947  HA  VAL A 241       5.715 -12.147  -5.231  1.00 95.94           H  
ATOM   3948  C   VAL A 241       7.083 -12.450  -6.785  1.00 95.94           C  
ATOM   3949  CB  VAL A 241       5.708 -10.367  -6.358  1.00 95.94           C  
ATOM   3950  HB  VAL A 241       5.012 -10.784  -7.086  1.00 95.94           H  
ATOM   3951  O   VAL A 241       6.346 -12.965  -7.617  1.00 95.94           O  
ATOM   3952  CG1 VAL A 241       4.877  -9.618  -5.310  1.00 95.94           C  
ATOM   3953 HG11 VAL A 241       5.525  -9.156  -4.566  1.00 95.94           H  
ATOM   3954 HG12 VAL A 241       4.215 -10.325  -4.809  1.00 95.94           H  
ATOM   3955 HG13 VAL A 241       4.269  -8.858  -5.801  1.00 95.94           H  
ATOM   3956  CG2 VAL A 241       6.588  -9.359  -7.101  1.00 95.94           C  
ATOM   3957 HG21 VAL A 241       5.959  -8.763  -7.762  1.00 95.94           H  
ATOM   3958 HG22 VAL A 241       7.076  -8.696  -6.387  1.00 95.94           H  
ATOM   3959 HG23 VAL A 241       7.332  -9.878  -7.706  1.00 95.94           H  
ATOM   3960  N   LEU A 242       8.405 -12.661  -6.780  1.00 94.90           N  
ATOM   3961  H   LEU A 242       8.957 -12.293  -6.018  1.00 94.90           H  
ATOM   3962  CA  LEU A 242       9.069 -13.521  -7.768  1.00 94.90           C  
ATOM   3963  HA  LEU A 242       8.702 -13.271  -8.763  1.00 94.90           H  
ATOM   3964  C   LEU A 242       8.742 -15.006  -7.563  1.00 94.90           C  
ATOM   3965  CB  LEU A 242      10.590 -13.302  -7.724  1.00 94.90           C  
ATOM   3966  HB2 LEU A 242      10.947 -13.568  -6.729  1.00 94.90           H  
ATOM   3967  HB3 LEU A 242      11.051 -13.994  -8.429  1.00 94.90           H  
ATOM   3968  O   LEU A 242       8.666 -15.741  -8.540  1.00 94.90           O  
ATOM   3969  CG  LEU A 242      11.054 -11.876  -8.062  1.00 94.90           C  
ATOM   3970  HG  LEU A 242      10.622 -11.170  -7.352  1.00 94.90           H  
ATOM   3971  CD1 LEU A 242      12.575 -11.804  -7.935  1.00 94.90           C  
ATOM   3972 HD11 LEU A 242      12.863 -12.054  -6.914  1.00 94.90           H  
ATOM   3973 HD12 LEU A 242      12.929 -10.803  -8.186  1.00 94.90           H  
ATOM   3974 HD13 LEU A 242      13.027 -12.530  -8.611  1.00 94.90           H  
ATOM   3975  CD2 LEU A 242      10.671 -11.438  -9.477  1.00 94.90           C  
ATOM   3976 HD21 LEU A 242      11.058 -12.157 -10.199  1.00 94.90           H  
ATOM   3977 HD22 LEU A 242       9.586 -11.386  -9.569  1.00 94.90           H  
ATOM   3978 HD23 LEU A 242      11.088 -10.453  -9.684  1.00 94.90           H  
ATOM   3979  N   ASP A 243       8.502 -15.406  -6.313  1.00 92.47           N  
ATOM   3980  H   ASP A 243       8.639 -14.741  -5.565  1.00 92.47           H  
ATOM   3981  CA  ASP A 243       8.109 -16.767  -5.926  1.00 92.47           C  
ATOM   3982  HA  ASP A 243       8.322 -17.447  -6.751  1.00 92.47           H  
ATOM   3983  C   ASP A 243       6.594 -16.872  -5.632  1.00 92.47           C  
ATOM   3984  CB  ASP A 243       8.959 -17.217  -4.723  1.00 92.47           C  
ATOM   3985  HB2 ASP A 243       8.707 -16.592  -3.866  1.00 92.47           H  
ATOM   3986  HB3 ASP A 243       8.703 -18.246  -4.472  1.00 92.47           H  
ATOM   3987  O   ASP A 243       6.121 -17.866  -5.083  1.00 92.47           O  
ATOM   3988  CG  ASP A 243      10.472 -17.149  -4.972  1.00 92.47           C  
ATOM   3989  OD1 ASP A 243      10.927 -17.605  -6.045  1.00 92.47           O  
ATOM   3990  OD2 ASP A 243      11.184 -16.625  -4.081  1.00 92.47           O  
ATOM   3991  N   ALA A 244       5.825 -15.825  -5.948  1.00 95.27           N  
ATOM   3992  H   ALA A 244       6.240 -15.091  -6.504  1.00 95.27           H  
ATOM   3993  CA  ALA A 244       4.400 -15.730  -5.643  1.00 95.27           C  
ATOM   3994  HA  ALA A 244       4.184 -16.357  -4.777  1.00 95.27           H  
ATOM   3995  C   ALA A 244       3.517 -16.227  -6.797  1.00 95.27           C  
ATOM   3996  CB  ALA A 244       4.079 -14.284  -5.258  1.00 95.27           C  
ATOM   3997  HB1 ALA A 244       4.249 -13.633  -6.115  1.00 95.27           H  
ATOM   3998  HB2 ALA A 244       3.037 -14.198  -4.951  1.00 95.27           H  
ATOM   3999  HB3 ALA A 244       4.719 -13.986  -4.427  1.00 95.27           H  
ATOM   4000  O   ALA A 244       3.955 -16.362  -7.940  1.00 95.27           O  
ATOM   4001  N   THR A 245       2.230 -16.434  -6.514  1.00 95.50           N  
ATOM   4002  H   THR A 245       1.894 -16.214  -5.587  1.00 95.50           H  
ATOM   4003  CA  THR A 245       1.251 -16.788  -7.549  1.00 95.50           C  
ATOM   4004  HA  THR A 245       1.742 -17.396  -8.308  1.00 95.50           H  
ATOM   4005  C   THR A 245       0.718 -15.521  -8.211  1.00 95.50           C  
ATOM   4006  CB  THR A 245       0.111 -17.632  -6.968  1.00 95.50           C  
ATOM   4007  HB  THR A 245      -0.420 -17.065  -6.204  1.00 95.50           H  
ATOM   4008  O   THR A 245       0.117 -14.674  -7.547  1.00 95.50           O  
ATOM   4009  CG2 THR A 245      -0.874 -18.095  -8.041  1.00 95.50           C  
ATOM   4010 HG21 THR A 245      -0.350 -18.669  -8.806  1.00 95.50           H  
ATOM   4011 HG22 THR A 245      -1.634 -18.726  -7.580  1.00 95.50           H  
ATOM   4012 HG23 THR A 245      -1.365 -17.239  -8.503  1.00 95.50           H  
ATOM   4013  OG1 THR A 245       0.653 -18.798  -6.395  1.00 95.50           O  
ATOM   4014  HG1 THR A 245       1.260 -18.530  -5.701  1.00 95.50           H  
ATOM   4015  N   LEU A 246       0.912 -15.385  -9.525  1.00 94.03           N  
ATOM   4016  H   LEU A 246       1.433 -16.100 -10.013  1.00 94.03           H  
ATOM   4017  CA  LEU A 246       0.276 -14.331 -10.315  1.00 94.03           C  
ATOM   4018  HA  LEU A 246       0.391 -13.385  -9.785  1.00 94.03           H  
ATOM   4019  C   LEU A 246      -1.220 -14.632 -10.457  1.00 94.03           C  
ATOM   4020  CB  LEU A 246       0.975 -14.212 -11.680  1.00 94.03           C  
ATOM   4021  HB2 LEU A 246       0.938 -15.185 -12.170  1.00 94.03           H  
ATOM   4022  HB3 LEU A 246       2.021 -13.958 -11.513  1.00 94.03           H  
ATOM   4023  O   LEU A 246      -1.615 -15.646 -11.031  1.00 94.03           O  
ATOM   4024  CG  LEU A 246       0.351 -13.172 -12.635  1.00 94.03           C  
ATOM   4025  HG  LEU A 246      -0.689 -13.430 -12.838  1.00 94.03           H  
ATOM   4026  CD1 LEU A 246       0.405 -11.747 -12.081  1.00 94.03           C  
ATOM   4027 HD11 LEU A 246      -0.224 -11.671 -11.194  1.00 94.03           H  
ATOM   4028 HD12 LEU A 246       1.432 -11.488 -11.821  1.00 94.03           H  
ATOM   4029 HD13 LEU A 246       0.027 -11.052 -12.830  1.00 94.03           H  
ATOM   4030  CD2 LEU A 246       1.119 -13.184 -13.954  1.00 94.03           C  
ATOM   4031 HD21 LEU A 246       0.688 -12.461 -14.647  1.00 94.03           H  
ATOM   4032 HD22 LEU A 246       2.170 -12.955 -13.779  1.00 94.03           H  
ATOM   4033 HD23 LEU A 246       1.049 -14.176 -14.401  1.00 94.03           H  
ATOM   4034  N   ILE A 247      -2.056 -13.731  -9.952  1.00 90.89           N  
ATOM   4035  H   ILE A 247      -1.673 -12.903  -9.519  1.00 90.89           H  
ATOM   4036  CA  ILE A 247      -3.507 -13.836 -10.057  1.00 90.89           C  
ATOM   4037  HA  ILE A 247      -3.780 -14.885 -10.175  1.00 90.89           H  
ATOM   4038  C   ILE A 247      -3.955 -13.097 -11.316  1.00 90.89           C  
ATOM   4039  CB  ILE A 247      -4.188 -13.326  -8.771  1.00 90.89           C  
ATOM   4040  HB  ILE A 247      -3.938 -12.272  -8.650  1.00 90.89           H  
ATOM   4041  O   ILE A 247      -3.991 -11.866 -11.364  1.00 90.89           O  
ATOM   4042  CG1 ILE A 247      -3.707 -14.053  -7.494  1.00 90.89           C  
ATOM   4043 HG12 ILE A 247      -4.208 -13.608  -6.634  1.00 90.89           H  
ATOM   4044 HG13 ILE A 247      -2.639 -13.878  -7.363  1.00 90.89           H  
ATOM   4045  CG2 ILE A 247      -5.716 -13.434  -8.900  1.00 90.89           C  
ATOM   4046 HG21 ILE A 247      -6.010 -14.444  -9.186  1.00 90.89           H  
ATOM   4047 HG22 ILE A 247      -6.061 -12.726  -9.654  1.00 90.89           H  
ATOM   4048 HG23 ILE A 247      -6.191 -13.176  -7.953  1.00 90.89           H  
ATOM   4049  CD1 ILE A 247      -3.958 -15.567  -7.463  1.00 90.89           C  
ATOM   4050 HD11 ILE A 247      -3.450 -16.055  -8.295  1.00 90.89           H  
ATOM   4051 HD12 ILE A 247      -5.026 -15.779  -7.512  1.00 90.89           H  
ATOM   4052 HD13 ILE A 247      -3.568 -15.979  -6.532  1.00 90.89           H  
ATOM   4053  N   HIS A 248      -4.337 -13.865 -12.334  1.00 80.25           N  
ATOM   4054  H   HIS A 248      -4.209 -14.864 -12.252  1.00 80.25           H  
ATOM   4055  CA  HIS A 248      -4.999 -13.352 -13.529  1.00 80.25           C  
ATOM   4056  HA  HIS A 248      -4.539 -12.406 -13.813  1.00 80.25           H  
ATOM   4057  C   HIS A 248      -6.473 -13.070 -13.221  1.00 80.25           C  
ATOM   4058  CB  HIS A 248      -4.808 -14.328 -14.697  1.00 80.25           C  
ATOM   4059  HB2 HIS A 248      -5.420 -13.998 -15.536  1.00 80.25           H  
ATOM   4060  HB3 HIS A 248      -5.153 -15.321 -14.407  1.00 80.25           H  
ATOM   4061  O   HIS A 248      -7.364 -13.834 -13.577  1.00 80.25           O  
ATOM   4062  CG  HIS A 248      -3.379 -14.410 -15.162  1.00 80.25           C  
ATOM   4063  CD2 HIS A 248      -2.452 -15.353 -14.807  1.00 80.25           C  
ATOM   4064  HD2 HIS A 248      -2.607 -16.178 -14.127  1.00 80.25           H  
ATOM   4065  ND1 HIS A 248      -2.767 -13.549 -16.045  1.00 80.25           N  
ATOM   4066  HD1 HIS A 248      -3.214 -12.795 -16.546  1.00 80.25           H  
ATOM   4067  CE1 HIS A 248      -1.505 -13.971 -16.227  1.00 80.25           C  
ATOM   4068  HE1 HIS A 248      -0.785 -13.518 -16.892  1.00 80.25           H  
ATOM   4069  NE2 HIS A 248      -1.267 -15.064 -15.489  1.00 80.25           N  
ATOM   4070  N   GLN A 249      -6.732 -11.978 -12.509  1.00 63.65           N  
ATOM   4071  H   GLN A 249      -5.953 -11.421 -12.189  1.00 63.65           H  
ATOM   4072  CA  GLN A 249      -8.071 -11.412 -12.393  1.00 63.65           C  
ATOM   4073  HA  GLN A 249      -8.810 -12.104 -12.796  1.00 63.65           H  
ATOM   4074  C   GLN A 249      -8.126 -10.156 -13.247  1.00 63.65           C  
ATOM   4075  CB  GLN A 249      -8.426 -11.146 -10.924  1.00 63.65           C  
ATOM   4076  HB2 GLN A 249      -9.235 -10.417 -10.875  1.00 63.65           H  
ATOM   4077  HB3 GLN A 249      -7.561 -10.740 -10.401  1.00 63.65           H  
ATOM   4078  O   GLN A 249      -7.276  -9.273 -13.119  1.00 63.65           O  
ATOM   4079  CG  GLN A 249      -8.904 -12.442 -10.252  1.00 63.65           C  
ATOM   4080  HG2 GLN A 249      -9.811 -12.774 -10.758  1.00 63.65           H  
ATOM   4081  HG3 GLN A 249      -8.158 -13.227 -10.373  1.00 63.65           H  
ATOM   4082  CD  GLN A 249      -9.219 -12.287  -8.767  1.00 63.65           C  
ATOM   4083  NE2 GLN A 249      -9.952 -13.218  -8.199  1.00 63.65           N  
ATOM   4084 HE21 GLN A 249     -10.187 -13.070  -7.228  1.00 63.65           H  
ATOM   4085 HE22 GLN A 249     -10.308 -13.990  -8.745  1.00 63.65           H  
ATOM   4086  OE1 GLN A 249      -8.821 -11.360  -8.080  1.00 63.65           O  
ATOM   4087  N   SER A 250      -9.132 -10.053 -14.111  1.00 56.52           N  
ATOM   4088  H   SER A 250      -9.827 -10.784 -14.172  1.00 56.52           H  
ATOM   4089  CA  SER A 250      -9.481  -8.736 -14.617  1.00 56.52           C  
ATOM   4090  HA  SER A 250      -8.585  -8.270 -15.028  1.00 56.52           H  
ATOM   4091  C   SER A 250      -9.990  -7.886 -13.455  1.00 56.52           C  
ATOM   4092  CB  SER A 250     -10.506  -8.824 -15.732  1.00 56.52           C  
ATOM   4093  HB2 SER A 250     -10.575  -7.865 -16.245  1.00 56.52           H  
ATOM   4094  HB3 SER A 250     -10.212  -9.590 -16.449  1.00 56.52           H  
ATOM   4095  O   SER A 250     -10.548  -8.393 -12.479  1.00 56.52           O  
ATOM   4096  OG  SER A 250     -11.749  -9.131 -15.174  1.00 56.52           O  
ATOM   4097  HG  SER A 250     -12.305  -9.280 -15.942  1.00 56.52           H  
ATOM   4098  N   ILE A 251      -9.822  -6.572 -13.569  1.00 52.71           N  
ATOM   4099  H   ILE A 251      -9.353  -6.219 -14.391  1.00 52.71           H  
ATOM   4100  CA  ILE A 251     -10.296  -5.611 -12.564  1.00 52.71           C  
ATOM   4101  HA  ILE A 251      -9.839  -5.855 -11.605  1.00 52.71           H  
ATOM   4102  C   ILE A 251     -11.826  -5.729 -12.376  1.00 52.71           C  
ATOM   4103  CB  ILE A 251      -9.846  -4.188 -12.980  1.00 52.71           C  
ATOM   4104  HB  ILE A 251     -10.307  -3.955 -13.940  1.00 52.71           H  
ATOM   4105  O   ILE A 251     -12.350  -5.397 -11.317  1.00 52.71           O  
ATOM   4106  CG1 ILE A 251      -8.303  -4.117 -13.148  1.00 52.71           C  
ATOM   4107 HG12 ILE A 251      -7.954  -4.934 -13.779  1.00 52.71           H  
ATOM   4108 HG13 ILE A 251      -7.827  -4.227 -12.174  1.00 52.71           H  
ATOM   4109  CG2 ILE A 251     -10.306  -3.133 -11.956  1.00 52.71           C  
ATOM   4110 HG21 ILE A 251      -9.905  -3.369 -10.970  1.00 52.71           H  
ATOM   4111 HG22 ILE A 251      -9.983  -2.135 -12.253  1.00 52.71           H  
ATOM   4112 HG23 ILE A 251     -11.394  -3.110 -11.897  1.00 52.71           H  
ATOM   4113  CD1 ILE A 251      -7.800  -2.829 -13.812  1.00 52.71           C  
ATOM   4114 HD11 ILE A 251      -6.731  -2.920 -14.005  1.00 52.71           H  
ATOM   4115 HD12 ILE A 251      -8.318  -2.671 -14.758  1.00 52.71           H  
ATOM   4116 HD13 ILE A 251      -7.958  -1.971 -13.159  1.00 52.71           H  
ATOM   4117  N   THR A 252     -12.538  -6.245 -13.383  1.00 59.83           N  
ATOM   4118  H   THR A 252     -12.046  -6.546 -14.213  1.00 59.83           H  
ATOM   4119  CA  THR A 252     -13.992  -6.456 -13.397  1.00 59.83           C  
ATOM   4120  HA  THR A 252     -14.460  -5.787 -12.674  1.00 59.83           H  
ATOM   4121  C   THR A 252     -14.424  -7.879 -13.020  1.00 59.83           C  
ATOM   4122  CB  THR A 252     -14.544  -6.116 -14.791  1.00 59.83           C  
ATOM   4123  HB  THR A 252     -15.617  -6.307 -14.818  1.00 59.83           H  
ATOM   4124  O   THR A 252     -15.620  -8.134 -12.921  1.00 59.83           O  
ATOM   4125  CG2 THR A 252     -14.295  -4.655 -15.172  1.00 59.83           C  
ATOM   4126 HG21 THR A 252     -14.716  -4.002 -14.408  1.00 59.83           H  
ATOM   4127 HG22 THR A 252     -13.227  -4.459 -15.268  1.00 59.83           H  
ATOM   4128 HG23 THR A 252     -14.781  -4.441 -16.124  1.00 59.83           H  
ATOM   4129  OG1 THR A 252     -13.898  -6.921 -15.754  1.00 59.83           O  
ATOM   4130  HG1 THR A 252     -14.129  -6.599 -16.628  1.00 59.83           H  
ATOM   4131  N   GLY A 253     -13.498  -8.828 -12.844  1.00 53.21           N  
ATOM   4132  H   GLY A 253     -12.525  -8.569 -12.926  1.00 53.21           H  
ATOM   4133  CA  GLY A 253     -13.803 -10.259 -12.699  1.00 53.21           C  
ATOM   4134  HA2 GLY A 253     -12.916 -10.765 -12.319  1.00 53.21           H  
ATOM   4135  HA3 GLY A 253     -14.607 -10.378 -11.972  1.00 53.21           H  
ATOM   4136  C   GLY A 253     -14.232 -10.971 -13.995  1.00 53.21           C  
ATOM   4137  O   GLY A 253     -14.429 -12.183 -13.982  1.00 53.21           O  
ATOM   4138  N   ILE A 254     -14.348 -10.257 -15.117  1.00 43.60           N  
ATOM   4139  H   ILE A 254     -14.169  -9.265 -15.052  1.00 43.60           H  
ATOM   4140  CA  ILE A 254     -14.634 -10.806 -16.449  1.00 43.60           C  
ATOM   4141  HA  ILE A 254     -15.051 -11.808 -16.351  1.00 43.60           H  
ATOM   4142  C   ILE A 254     -13.324 -10.892 -17.234  1.00 43.60           C  
ATOM   4143  CB  ILE A 254     -15.676  -9.918 -17.170  1.00 43.60           C  
ATOM   4144  HB  ILE A 254     -15.241  -8.932 -17.329  1.00 43.60           H  
ATOM   4145  O   ILE A 254     -12.700  -9.858 -17.460  1.00 43.60           O  
ATOM   4146  CG1 ILE A 254     -16.949  -9.748 -16.305  1.00 43.60           C  
ATOM   4147 HG12 ILE A 254     -16.682  -9.335 -15.332  1.00 43.60           H  
ATOM   4148 HG13 ILE A 254     -17.409 -10.722 -16.141  1.00 43.60           H  
ATOM   4149  CG2 ILE A 254     -16.019 -10.521 -18.545  1.00 43.60           C  
ATOM   4150 HG21 ILE A 254     -16.697  -9.865 -19.091  1.00 43.60           H  
ATOM   4151 HG22 ILE A 254     -16.483 -11.500 -18.427  1.00 43.60           H  
ATOM   4152 HG23 ILE A 254     -15.123 -10.621 -19.156  1.00 43.60           H  
ATOM   4153  CD1 ILE A 254     -17.996  -8.799 -16.900  1.00 43.60           C  
ATOM   4154 HD11 ILE A 254     -18.787  -8.635 -16.169  1.00 43.60           H  
ATOM   4155 HD12 ILE A 254     -17.535  -7.842 -17.143  1.00 43.60           H  
ATOM   4156 HD13 ILE A 254     -18.441  -9.232 -17.796  1.00 43.60           H  
ATOM   4157  N   TYR A 255     -12.882 -12.089 -17.631  1.00 46.69           N  
ATOM   4158  H   TYR A 255     -13.442 -12.905 -17.431  1.00 46.69           H  
ATOM   4159  CA  TYR A 255     -11.762 -12.233 -18.568  1.00 46.69           C  
ATOM   4160  HA  TYR A 255     -10.842 -11.876 -18.106  1.00 46.69           H  
ATOM   4161  C   TYR A 255     -12.044 -11.378 -19.813  1.00 46.69           C  
ATOM   4162  CB  TYR A 255     -11.579 -13.712 -18.965  1.00 46.69           C  
ATOM   4163  HB2 TYR A 255     -11.161 -13.746 -19.971  1.00 46.69           H  
ATOM   4164  HB3 TYR A 255     -12.552 -14.201 -19.023  1.00 46.69           H  
ATOM   4165  O   TYR A 255     -13.018 -11.631 -20.517  1.00 46.69           O  
ATOM   4166  CG  TYR A 255     -10.657 -14.515 -18.064  1.00 46.69           C  
ATOM   4167  CD1 TYR A 255      -9.301 -14.663 -18.419  1.00 46.69           C  
ATOM   4168  HD1 TYR A 255      -8.928 -14.202 -19.321  1.00 46.69           H  
ATOM   4169  CD2 TYR A 255     -11.144 -15.130 -16.893  1.00 46.69           C  
ATOM   4170  HD2 TYR A 255     -12.184 -15.024 -16.623  1.00 46.69           H  
ATOM   4171  CE1 TYR A 255      -8.434 -15.421 -17.609  1.00 46.69           C  
ATOM   4172  HE1 TYR A 255      -7.395 -15.544 -17.880  1.00 46.69           H  
ATOM   4173  CE2 TYR A 255     -10.277 -15.886 -16.077  1.00 46.69           C  
ATOM   4174  HE2 TYR A 255     -10.653 -16.354 -15.179  1.00 46.69           H  
ATOM   4175  OH  TYR A 255      -8.075 -16.758 -15.657  1.00 46.69           O  
ATOM   4176  HH  TYR A 255      -8.511 -17.076 -14.863  1.00 46.69           H  
ATOM   4177  CZ  TYR A 255      -8.919 -16.032 -16.436  1.00 46.69           C  
ATOM   4178  N   GLU A 256     -11.218 -10.364 -20.073  1.00 42.81           N  
ATOM   4179  H   GLU A 256     -10.448 -10.168 -19.449  1.00 42.81           H  
ATOM   4180  CA  GLU A 256     -11.178  -9.751 -21.400  1.00 42.81           C  
ATOM   4181  HA  GLU A 256     -12.190  -9.623 -21.785  1.00 42.81           H  
ATOM   4182  C   GLU A 256     -10.453 -10.752 -22.305  1.00 42.81           C  
ATOM   4183  CB  GLU A 256     -10.510  -8.361 -21.371  1.00 42.81           C  
ATOM   4184  HB2 GLU A 256      -9.556  -8.424 -20.848  1.00 42.81           H  
ATOM   4185  HB3 GLU A 256     -10.326  -8.053 -22.400  1.00 42.81           H  
ATOM   4186  O   GLU A 256      -9.245 -10.957 -22.172  1.00 42.81           O  
ATOM   4187  CG  GLU A 256     -11.403  -7.300 -20.696  1.00 42.81           C  
ATOM   4188  HG2 GLU A 256     -11.556  -7.587 -19.655  1.00 42.81           H  
ATOM   4189  HG3 GLU A 256     -12.376  -7.305 -21.187  1.00 42.81           H  
ATOM   4190  CD  GLU A 256     -10.836  -5.865 -20.736  1.00 42.81           C  
ATOM   4191  OE1 GLU A 256     -11.508  -4.970 -20.168  1.00 42.81           O  
ATOM   4192  OE2 GLU A 256      -9.728  -5.650 -21.278  1.00 42.81           O  
ATOM   4193  N   THR A 257     -11.229 -11.465 -23.123  1.00 39.80           N  
ATOM   4194  H   THR A 257     -12.224 -11.293 -23.103  1.00 39.80           H  
ATOM   4195  CA  THR A 257     -10.746 -12.275 -24.251  1.00 39.80           C  
ATOM   4196  HA  THR A 257      -9.844 -12.818 -23.968  1.00 39.80           H  
ATOM   4197  C   THR A 257     -10.377 -11.390 -25.425  1.00 39.80           C  
ATOM   4198  CB  THR A 257     -11.811 -13.257 -24.734  1.00 39.80           C  
ATOM   4199  HB  THR A 257     -11.474 -13.720 -25.661  1.00 39.80           H  
ATOM   4200  O   THR A 257     -11.195 -10.485 -25.717  1.00 39.80           O  
ATOM   4201  CG2 THR A 257     -12.103 -14.356 -23.715  1.00 39.80           C  
ATOM   4202 HG21 THR A 257     -12.848 -15.037 -24.125  1.00 39.80           H  
ATOM   4203 HG22 THR A 257     -12.484 -13.918 -22.793  1.00 39.80           H  
ATOM   4204 HG23 THR A 257     -11.187 -14.908 -23.503  1.00 39.80           H  
ATOM   4205  OG1 THR A 257     -12.987 -12.523 -24.984  1.00 39.80           O  
ATOM   4206  HG1 THR A 257     -12.656 -11.705 -25.361  1.00 39.80           H  
ATOM   4207  OXT THR A 257      -9.348 -11.705 -26.054  1.00 39.80           O  
TER    4208      THR A 257                                                       
END   
